# Supplementary material for: UPrimer: A Clade-Specific Primer Design Program Based on Nested-PCR Strategy and Its Applications in Amplicon Capture Phylogenomics
Source: Mol Biol Evol. 2023 Oct 13;40(11):msad230. doi: 10.1093/molbev/msad230 (PMC10630340; doi:10.1093/molbev/msad230)
Supplement: msad230_Supplementary_Data [file msad230_supplementary_data.zip › Appendix 18. Scleractinia/Appendix 18. Reference peptide sequences of NPCLs for Scleractinia.fasta]

>Scl1
GQNAKDSESGGGAGGSILIKVTTLEGTGKFQVQGGDGGVTSGGGGSGGIVTLYYKSSSHPFSYKVQGGGGKKIGASGFLYSKKDLQRRRRQISGSDSVLILEGRDVLSFESPSVLVCDPKLIDFTFEEVKLLKSSTLTMISCSQGSPMTLITTTIKGDKTGWLVVKPNHDVYIGVTSIVKPSMELEFNAEVEDGGTLSVPGKFFISGDTQINLSGSLIGVSDVIVNDNGKLVLKYPGHTGFRITPTQGISVVQISTVRIKDGGSISTTSPNKVKIKSVVLQVDFGGNLGSGISVSSSQRIEFTNGPSLNRQGCPHGYEVVEVASKTLYNPCGVGKHIFNKRNESYLVFKNVSVAISHNETIYVIKNETRYNVTYYIACDYDDFKLLPGQSCNLAPGSYRYNSLEIQGSATMHIEPGTGKGNASTLSVSKLTIFSKGELIARESNLINTNSTSSDYGGSYGGLGGGASKNSALYGNISFPVDYGSNGGGSSQNRGLGGGVVILKVGELSNDGLIDANGGDGSLGAGGGSGGSIQVVTDYLKGSGKFRARGGNAAYPAGGGGGGRIGITVLKGRSEFRGLYDATGGDGRRPGSSGTVFVSDQRQGTSYETIIFWNKVIGYPPAQLPNTSATYTYDEIRLENRGTFLATNQLVVAKSFVTDGTGKLTVSGGARVDILSFPKSSRIFSCDLEVQAGGSIYFYNKPIFLGPGSPTVVIAGILDARGPSLGKGKALNVTSSGEIRADNLRLLKDSVMQVDADASIRKSLAYAHFHLTSLRLDTNAQLTFAQGNVSFRSDSIHLSQGATITSAADTKLLNITGNDIFIDNQARVTADRGGVLGGPGKARGSGSGCGHGGRGGGSQGGESYGSVFKPEHYGSGDNVRGGGIIFLNIKGGFTLYGSMSANGASDSSGGASGGSILVHAETLSGHGEILSNGGEGLSNSAGGSGGRIALYITDKTSFRGALTAYGGCGTTCAAAGTIFVREYVVGLPQNSTIIDNGERKTEANTIIMHEMKISYTMRLLKIVNGARLEVATLPNVGMKIAIQNLVGDGSGSFHVHYNQTLTLGAGKAVSSRPFMFPWAMIVDEGATLNLDPVLFITRTAITPSLYLAGKLTGGEKVTVGQDASVVIAKSGIIGTHSNTPGKYSLLSLKVSSGGRITIEVDEGGKAPVELKSLSVDVAFGGVITGRYLRVDASLLNIAFSGTLQANGLGNPAGVGPGAGSSSLLTGGGYGGCGGGSTNETCVVYGSLFEATEFGSGGGTTQVPDGTYGSGGGIIAVVAKVLIVNGIISSNGQGGNSITTGGGSGGSLEISVSETFSGRGKIEAEGGYVPGQVTGAGGGGRISILITGDNKFSGSFSARGGNSSAKSGSPGTVYTEDGKTVLRYRKLFLDNRGISSNSPLPIFLNQSVVASYNFQEIRLNGQVMLHVDKDMEVGKLVTDPDSVIYVKDNVTFTVEPNSRYLQPDCSFVVDANGEIRIPDEVMFLGRNNVFRGTLTGILDMVIGENRKVFLSASARTARFIDGKYTFITHRGGYRFSSLRIKNGAFFSFENAQLKKVPLTLGRLEVNFGATMQGSWLDIKASDVIIHSGATVDLSAQGHESDKGPGAGGLHQSDGTGAGQGGYGGVSTGNFGTWYGSALNPNNTGSGGGSSSNGKGGRGGGNLRLTVVRVLTLEGRISVNGESGTVLNSGGGSGGSIWISADNIRGNGIINAEGGDGKGAGGGGSGGRVALYLQELMSFEGLLNAKGGSGKDAGAAGTLYLQDNNKRILRKRLWIDNLKVADNKPQTVLYEADKVNFLFDELRLNGMSRFEIYNLQRKLQTIQVTNFISDGVGEIAISKNQTLLAEVIEAKESHLTLTTNIYVEEGANLVVASNLTVDGATLTLDGKLSNVRHLVVESGSAVKFGITSQTTLMENKNFVFQSDPGTQQFASVTLKSGSDFGAPLNLKLSVGKLDMKSGVVLQGKFVDIKSQSLLIGRGAILTTNNIIDIELNPGGRGHSSGSGGSGGGHGSTGGTGYNSLVGGIPYGTIYEPNQPGSPGGHGSSSESAGKGGGVILIDTDVLENDGSITANGGVASQSSQAGGGSGGSVYIITSSVFSGTGTVSANGGRGNGAGGCGAGGRVAIHLQSQYAYRGTLEALGGISSRSGASGGAGTVYIKDVRYKLFFEQLHVDNQGQSWQNYVTLNESKTSYHFHELLLVRKASLRMTPNSNLNQSSTLSIGKLFGDRSGLLHLYNGQKAIIEVVEAQLTTTKTPVNFRIDSGAEAVMATTVYIVGDGAVALQCSGTLNGIRNFYVTQKRVVLLEKGSRTHRDDEQPGTLKFSNVKLFSGSSVTMKDEIVMKIFAGFLNIKFHASLEAHYFEIVTSNLDVETGGLLSVAGDNKARLAVEPSEVSSPPQGAGAGHASNGGSGYGGASGGLYHGSLYKPKESGRRGGRGTNNHIGGRGGGYVNIEAGTLIINDGTITVEGGSAVSGGGAGGGSGGSLLFNTESFI
>Scl2
MMEKQKGHLDDLMSFSSDEEDNVATRSDPSWLNVLSSEFERIGRSPPSADTARSLSPTFLISNGQQTSSLRNENNLSNRALHSTKPRARLTHSGHVSDEEHSHLFNFTTATANATGRGSLFEEANRLRASRSWDDLSPPGSPVKKTSKVAEFPHGGFPNYHTLFRPPSEVLNSQSQSSSALSGQAEVENAQSEHSYTSRPSVTLKGQGSDVGMASADQSFSCDTSSNSGNEHPYGSITLKRKLHLGESFRKSIKDKTSLEGKLVKDTVFFPSETTHNAHSLKTDARNIRRLTVNLPNENEVRGLRQSSKESSTRCKPVSSGRSPPFKIPNRPASASLPIKKSPGASRNSSGCESKFLFFGDGLFDVAKERNEEAVAFSAMMTSVRSNFRWDEETNAGHVLSPTIPYDHETFPNNTDAFIAIYTDQRQDTLKFTFSVHSRVCKIIELALSCLSNDSKSLEYNSSAVCVLKVCGRSEYLESNGVLIQYGYVQECIKFKREVELVLLESWQVSRQLARTEEDDLDGIVSHNYKEFFDCSVTTAVSRYGLTVLLEAFNQELVRLLEETTDYTKPRFEPSRTIQAVKAICATLATLETKELIDSIRILQNLQKAVEVSDRMVPNQLDLNDALSKLQSAVMLLIEMYCDAFDTEFVPTRIERPKLAGSIEVTAMTDNVRIQVAFAHRLPPRWNQDFESFEVHGGIYYGGRLTCPLEVTKQIKIARNFFDQLMWNEWLQFKLQVRQLPRESRVCFTLYGVPPISKGNTLNTSRTPLGWVALPLFDFKGVLVSGTHLLGLWPDDTGNPVGTCTSNLLHPSSVILQVEFERYLADIVFPDFESNGWLPSDETDRCEPQPQTAEVYKNILEKDLFNELKPEESELLWEHRHYCMSVPKALPLILSAAPSWEYGFLPEIYNLLASWAPLKPVDAMELLKVNFPDTRVRDTAVQWMEAVVDDELCDYLPQLVQALKYEIYHDSSLVRFLVRRALASVRVMHYLFWYLKDTISDSQFGQRFQIILGGLLNICGNAQRCEFTFQDEVVADLAEVARKVKTSRDSLRMNVLHQELAVVAANFGPTFRLPIGPSYEVKGVNVPACGYFTSNSAPLRLIFKSVDPFGEDIHAMFKAGDDMRQDRLIMQLVGIMNKIWLREGIDLKVITYQCVATGVGMGMVEIVKESVTLREIHTELGLTGSFKDEPIARWIKKYNTGDDSYHQAVENFIASCAGYCVATYVLGICDRHNDNIMIKKSGHMFHIDFAKILGNAQMFGTFRRDRAPFVLTPDMAFVINGGYQPSSRFQDFVDLCCKAFNVIRRHSNLLLNLLSLMLNSGISSLSQVEDLKYIRDSLLPDSSEGEATAAFTRLIEASLSSWFTQVNFFIHNVAQIRDVSQLRLSTATNASVSSVLSFVHGTYSVDSDGLVESARVVDFHKRYSPEKYYVYVVNICRVGDEEPAFVFRRFSHFHELHSKLLEAFPETSLPKLPSKIYIRRSQIRVVAERRRSDLDDYIRHLLMLPPEVSESELLYTFLHSLQQDKNDARLFSAPLLPEEKRNRQRVIGGQVKLQIRHERDALRVMIMHAKELSARNTTYLADPYVKLYLLPDPNKATKLKTKIARKTLNPTFNESLLYSLPEHEARRRHLQVTVLDHDYMGENEFLGGVIIDLSQAELKTSVAQWFTLTEIRKPP
>Scl3
MSFEARILDSLRPIFPQLNDHVLTECIRKVQETVGSDPATIVPGCVDLLLSGTINEENFTPNRSVPPVAKPTNEKPNSLVIEEDEDVVYISTTSRVQTTAATRLAPVIIDNIEITAYHSSSTPRGASTLFPLKVASKTEDLRRNLPFEGETRVPCAPFSHMSSANLQDSSRHIQSGHAQTPLEPSEAMKNLYSLFPDVRDDHLQSLLNKWSHFPQDVAINYACNDLLENRDYPKKSSKLNSPSGTNTPGNDCVEKDFFKDFSSPVSLKYQNECLCLLQNEFRRIPKKHIRKALQLFQYHYAPSRRYLQEQLQISTDGGATATVTACQRSSAVPSAAVDKTSNVLSHQPPKIQLLRCRHSTVPLDYSHMDEELLREMEFVKKCDLSKTAEEDQLFALSLNDQQYEEEGQKIECGCCYGDAAFEDMVQCLDGHLFCASCLMNYAKEAAFGQGKTTLACMSDGCEGTFPMSQLKKALPIKILEKYEDRVQEESLSLAQMDDFVRCPFCDFAAILPLEEKVFKCQNPSCAKETCRYCKEEWSDHFGLKCNEVEKSAQKDVRLSYEERMTMAKIRKCPKCGCEFTKSDGCNKMTCRCGATMCYVCRKPNIHYNHFCQHPKDPGKQCTNCKSCLLWSDPSEDDNHAVKELEKEAQEAKRKFEAESEDNPAKRVKNG
>Scl4
MTTNPRFHRQHCFLCDLPHSPWAILQDFSEPVCRGCCNYEGPDRIEDVIHYSRILRRTWENNELAHRNRGAKTERLNSAGSSISSTPSPPPTNGTNYTAPYSEQRKGAGKHQNAVRHSEEGMENSHGHGGGEAVNGPGSKANRPPGNIGSREMERRGSGFNMEDARHSLPNGNALQRHHPPLTPNGPQQNFVDDGQRLELIRETLASLNRSCPFDIRFKKDHGYVGRVFAFDVSCKPGVDYELKIFIEYPRGSGCVFQSASGVAKQMYMESLKEMAKPLSSGFKYLEYEKDRSKGEWRLLGEFLPEPVRLFKEAVNHEFLAKPQLDAEFPVLPNVNLSFNRSGPQYARKRKGAIDLEEFEVAAGKRAGAMHGRMTRDDALHSVWVQNQTADGVKLPVHLPGTPLPPGTPVSSIPSASVPPMVSLAVSKGAPSLAVAEHPRTQVKSPMGTMMNRFEIPPTSVLREDSRNGPNTLVAGSPGSERLSPRPHQSPRPSPSSGGAKGPDVAEGDLKGRGSTVNILTCSLCRDKLEDTHFVQCPSVPHHKFCFPCSRESIKKQGAGSEVFCPSGERCPLQGSDLPWAFMQGEIATILG
>Scl5
MERGKFCRSDNPLIDEILQKYRDCSTDSITGPKGFTSKKSWPDSIAKHSSYVASTEHSRLISKTVTVRMPPPKGHDGFNFKETIIDGIPLACFSSGGEKRVCYTELVNKVLKDFDSKEINANRDRLQIFCPRCTPHHLELFKLAGVLSWSATSASFISKTDSFRLIGVLTASEVPKRPSRIFPVDSLEVYHECFGGCVGTLEIEKYTDPYAKCITCSQCDGVFSPRRFVIHNHSSGEIHTCHWGFDDAKWRLYLMLCNEQPTIHVQKLWEMLMNKFSDGHRWKRASPSNDQDSDVNERERDASSPKKPRVDHSRESREEQNDDSDTIENGNSTSSNANGDIVGRRSAFRPWSPLHGRGKSAENSNASGTHSLSIMSGSPARLFAPHTIPYLASDSYTSRHPHSFHSHPDKRKTIPKVEPLRSPGTVSHTVSEILATPSAKDPRSLEKTAKEMLEVVAQNERWCGYENSFSPNRESEESNGSECSLWEERLQQILMNLNKNDRLTSSPRELSRLLVKDIKDLFANHAGEKLTNLTEERDKLRTELGSLQKEHARKMEEALQELKSVQKELRMIQTSQRLELESLNEKNSKLQLEVKKYKAEKDDILSMNSKETINVLQQDVRDLSKKLEEKDSYCRELENEIKGFHSWINNQRLHNAGSQFIYTVNNPRQDSESVIRSRHMLNGTSAGGFSHKSSVNNTNGALHSAESSEDEH
>Scl6
GFEPRGTTLSDQIVTLGNYEYALQLDRTLFTQIFNISHQSQQRVNSSPEDNSSSVQRRRRRSAQLPPCSPFSPIFRIDDNVIFVFEASDSSQSMFEASKLKAACSIENDILSSSSYSSQHCSRILDTEPGKTRCCPNPSLGNYIALLNNRTTCQDITDQDVSNVKSLLLQCHRYFVKQTLEKDCAIYSCKGVPAVCTKYNAVYNIFQFITDDEMSPSNGMFLRYTASFPEMYQNEYDYLYKEQLKDGVPEKEGVKLASFKFSNYKFDQFSEKLLAEVIYPALAMIFVFLIMWFFLGSFILTFTGLFCIIYAIGLSYFLYTMVFKIDFFPFLNVTTLVFLVGIGADDAFVYYDIWRQTRAANPYANIMQLTLKTLRYAALSMLVTSLTTASAFFAGVSSSITAIRLFGLFAGTSILTNYLLMITYFPAVVALHEKWVLKYTDGHSSLEVVPTESNDCGKIDWTEIAPVAQDMSENTTTKLEENSRVKEEERHFCFLQVIDFPCSSLISATNFFKTASLKVFEDYLPRAVIKLRYIWIALLVCLTAGFLCVNFVEPRLRPPDSKDFQMFASSHPLERYFLKYKSYFRFEQKTRGMSVEMLWGIKPEDNGNHLNPDDKGTLQMDENFDESSLFSPSGQSFLRSLCQSIRNQSFFLAFGSGRQCPIETFIEICTSPDTACCGVNASFPFSADTVERCVRKASTSNDTGFLFDGQEKIVGFHLQILTDQSFTTSFTAMDDFWKKVTSWFDKEMAEAPTGLENGWVGCWNLDFYALQIGLSEGTYSSLGISVAVSFGVMLFTTLNIFISIYAIITIIGIISITIGCLVLAGWQLNILESIVVSVAVGLSIDFTMHYGVAYRLAPDKSQRDSRVRYSLVHIGSAITMAAVTTFLT
>Scl7
MGCSNSKTLDVNTDVPDAPKVKQALTQEDGNPQGIRVFNKNTNIGQEQNGFDNRDVHCKRVENHNTGGLINPLRKSFKIGDDVHVRGYVGVVKFVGVTELGEGEWIGIEMQQEMEQGNDGCYEGIQYFPCAAKRGVFARPSVVFPHKDSMEKREQISTISPAGLALLQMRCRRALRAIRRRKLTLRSDLERAVDAHVKSIPKSETVNVTKLSQYLTEPYESLKSKAFAVYRWITINVFFDVEGYFETAAKKGTDAESVLRKRVTTSEGYANLFQELCRSSNVPARKVRGFAKGYGYQMRQKIPEPNHSWNVIRVNGGKWFICDPTWGAGSIGEDMMFHRDPNVHQFMIPPSIAITNRFPAEEKWQFLDAPITKEAFERLAVPLGPLRMMNVALCSHKESMYTASDSEKIEMTFYATDSAILKGVLKNSVSGRERPTTRNMVRVEPARENNKVKLTAQFPSAGEFVLEVMVLVDSKWEHGVRYYIYSTAGVGEERGGFPTVSLNFKSLGFQLHSPLRNIETRDGKCSVTLTCGKKRFGMLEGRLIKTSGEQTGKVEDHNLCCSEKTEDGFRLKVHLPSRGEYKLSIYAKYYDPSIPEEYLCTYFVTAYKGAGLVPGFPIIAERLRAWGLTLSSHSENILAENGQTSITVQNPKGVLLSAHLKLDEKDLHGMCAVENMENESVIQVHAPESGFFTLNIFGRKTVDAKSEFLCSYTIRALKGVSNNPGFPQISELFKTWQIELVDQHENILSECGRASLKLKTPGSILVQATLQQGEDNLPHELCFTEREGHVSKISVHLPVAGLYKLNIFGRDGPSAKGQFLSSFSVLATSGFGENPGFPRVSDEFREWGLRLESHRQNITVYDGSVAITFINPNAIKLIVRLINAENEETQEKSCLSKERCDERDVIYCQLPGKGKYTLDVLGKNSSNSKKKVLLCSYSIFY
>Scl8
MDQSKLCDLNDEILKRRFYNCMMNSFLPDKISQTPAALLNGYFAEIVTINTTNSKCLRSTPVHHNHHRKFHKHSKDHAIYHIQDQFLEDIPEEQPEVTSMLGSCPDHQKEKLKYFCETCDEPICLDCTVMEHRKHRFSYLRDVYHKQKHSMASLLGQGKTQMENTRKSLNEIKNLLFKLQEERTSMEKAVQEHTQILIASLRQQEEKLLNELNSAFKTKESSLRKEKQHFELILERLISSCRFTERAMKIGNELEILVIQKHLKRRLNEISNTRRDYSTKNYRNIYFFHDENSIATTRKALGYVVVSDTCSDLSTANGDGLLKAHVGTPAEFVVKAKGFDNQPKMCGGDLVTIDVRSPNNSTVRSEIVDRGDGSYTVGFTPSLNGEHEVGISIHHQPIKGSPFKVMVTNPRIYNNVTRPALCVGGLGEVKGKFKLPCGVAVDSEGKILVADCQNNRVQIFDPQGKFLKSFGNQGDKNGQLNHPTDLAVDRHGNIVVCDKDNHRVQRFTKEGVFINKFGSYGETQGKFKRPWGVSLGNDDEIIVTDRRNSRVQIFKEDGSLLRVLGCHGNAHGQLDHPYHAIMDAKGEIFVTDSNNHAVKVFDSNGNFVRAIGAGENGQSMLRYPTGIAFDMDNHVIVSDQYNHRVQVFNEDGSLKATLASGLNGLAQKCYPKGVAVSPGGYIIVADSDNHRIIVL
>Scl9
MDGLYLKITQDFAPDPKEARFGGKDSPMAVEKGDIIFDVRKRGDGWMYGKNLNSGKTGKFPESCAAKLTGNNKKGSGSGSPDTETNSDEKPAAKDDKKPAWLQNRTTTPTVRKTPLYPKPFAGSMKQPQEKAKEERKETSGDSGVVEDSVDGNYCNDDEKSAKRDVSKTGNPMKDDKQDPKFVPRSLQTLQKQKPGSEATETEKEPPKAIGRPFRLNLNRSGDSLKSTETKAALRVDTKKKPTSATARDSLRSKPTPNKDFNEDGNYEPVEKSKETKLQLRETLTSSKPKEVSKPAETQLGKINPTENAKNSGEKNHSNVTNKRAAGGAAVNIQENPLLKDEANIYQVPNVVLPPKPARSNDQGCAECNEPHIYDTPMHYKTPPSSPSTKKRGIDETTVEKPKDKNHKSKDGSSTLKPTSSVIRKTKEQMKNRMASYESIDTEGKRSTESIKDAVLAVKETKEKLLAPKRRPKLRILLGMFLGLLLGVFIFLTFFLLAHLHVVTSIVSALIVGFVVATIFGFLDKTRLQCIALLVFPSLFACGGKISLWLLITFFILSGPMCNFIENVRLVTHHRACLMDTEHFADNSSDNPARFVLADKNNRAVVQRLIMYENISHELQEYMNNSLLSSADSLDNLSADNNSFEPICMSSLRRAFNICASEIDNMYSQCTKLNPPNCQFLTPRNACDHLTDSQIRETCKDINNASYHTLSQIEKIIGRFPERMATKDSITDKNNTVVATGEPCDFVHIITLLLPLLVLIVLYEAYSYHKWYLSCNEFDNHYLTLRFKSIEDMRKSSGAADLLVPLKKAELQRFVQPTGCQLAKSEKRSMLKYLMFYFVYLIYALIIIFLDHYFYLVITREEPRSNIPGRCDGTLKRLNESYVIVLSTLLGVLLLIIILQAFILRLRRLIASRFYPRRERKRIAYLYYKLLEERKLFYKSVIENMNNFSEENETLNKLDAVLVLCNNFSWIKAVFEFVGVSVQRCSVCGTGLSRKYLHCDTEDCEVFYCRTCFWDLENKCLGCMSNSKMTSRSSSMSGQSQRRKNDYVKPV
>Scl10
GLHASYMSDLACQFMDVMYIPNELDNILREKSHGIASWCKQLIKDMLTSNTIQVVNESQAFLNKKSRFDLLSFGSSTTNAISRKHSNALADLSRLSIPLYEQAIDGGRLGASSAELRRGSLPLSKGFASNTLSAGFQDTGDTSVPSRRDRRWSTSAVMSVQFNLSSSPLESKTKLIQSDLESNRTSRPDSPLPDDDAIQENIHYNLNKANFVSASENSMPLDSKKVCIFSPGVDISKVVVPESVKEMVLARVDRMLPEEQATLKCASILGCDFHRNVLQAILPRSSRSCIDLVLYNLAKESILECASLALQHQNAHNHHGFYDFNDPLHVQHHSHHHHHHHHHHHHNVASSIHASVYCGCYADEMTKVINLSQLMTASGPKKHCLYLKFVNTYVQETTYTLWLEDQKKEVHERAAMFLESQAHKCKSCGGGGFVAKTADTLEEQRVQGQRKTN
>Scl11
MDFERRAISSRSPATRYEVLLVEDTPKKGLTEERMTTCFHVYDELIPELGVYKKVLKMLRDELYEAVYSNEYTTAIPKKGKSKTTYIQRIPYFVLVNRVYEERDINADQLKENIAALENKLAEKDKLLEEANESIERLKKSLKECRDKIYNMEIEMENQNLEQRKLEASVQYEQMTQQAAKDRYEKRISGLKEELAQAKERNKFLEKFKEGYDTLEEAFNDSTVFENKPQNPAVLTRRAQLIQEISNAKLLEEQLLTMQNLVIEEFELFLEENKALPTTEEVDLGSSGSNFRGTPDDEHEMRVKLEEELHKVKERFKQSIADIENEFQLIEIQRSSLEDQLVELEEEARRIERETNEKKERKKSMFFMEGEKEKKPDPPEDDDEIDFVKIMNSAHNQDPFISHERILSKYSAMMYYSCNQGKNYHVFKDAKFCASCGETTLLCPHKITDHKVVSLPHNCTHVKIIRPTVHISRDEKPPVLVTETPESVRAISVISNSTLAYGEESILKEQQHLTTTYKFLWDDYYSRTSIRRQIPRALSQDRVSSIIEQFYSSLIWQDDYAVEDEQIVSVLDTLYSFFHERYLVSDVTFLAVYDFFTSVIKFAPNNKNIQLFAQAMCGSLDPVVVRYILLVNEFIDLVEWVAVKDIRIFAQVVYPFMNEEDIEQFSMGYTSFSENKISKELVSEYFLYIILKYREPRFQEMEVKLLQQPGRRPGFMTDIEYAEAIDNICPLASERMRRRLFVESVEHLRATDDSVSVMRLAQITGYLTILQLTPVIKNSVSQKVDEARLGVAERQSSPPPDAPVSSASKPGNFFTTTSARAVAAENAKRSRTRQLKRIEEYQYD
>Scl12
MEARGQSVVIESDQHSSSQTLWPPRQALYAESVGTDDEENEDELSRTWWVKTRWFQRLVQVCAVASLTSTAMNSPETFKDSVSLQYITLVLDIVVAAVFITEMIAQINMWGLWRKQKAYFKKPQCIFNASMVFLIILSILFQVIEISGHSPDPADYIAFSIPRAPRALIIVRFFNVLITISLPKSVARRCKRQIWAVTLFLLYFMAFGSIIGVQLFGRKNYYCVKNGADLNNVSYNDLLLTDHRCSNDTGERGYICPGNFSCVSVDFDKRDKNYFGDFLHSILTVYESSTQEGWVLVMYRMTDFRSRPLVYIYFVLLIFFIAWLVKNVFIAVVSETFADIRSLYMYSRKSSKRTSARLASQVIKDGGTGWHLVSLDHEAHKGHAPLPVRQLVNSDYFKYTMIVFVVVDAIVQATSVNFPRRRYPQFGFTILFDLEVLLKISCMGFRPYLLRRMQLTEFILAIGSTVFALPLLISEKAAFLAFFNVMRIIRLVGAIPSLQEFCEKIFGTGKKLGAAIIFTLLFVMVSSVISMQFFLTLDPKNFGTFMKSVQSMFQIITQEGWVEVLDGLIHATTNTFARILVAIIILACHLFSSLIIMSVFVAVILDNLELDEEVKIMKQKKIGQESRESTEVLPLRLRVFERFRDDPRLVKMSRIKMSADFSTPKIRDSFMKKFIDSTSLETALAVDPRKQLGETSQLRRRRTAVPLKLLNSTVSEVDKLSKFVRKQSSITALINDSNRRRTYALLSPTEISPRSAAIQGSNNNKQQPTSVFRSASRRFRSRPPPSPKPAQGNPQVMRMASQAAGLHAQLNQDDTNIGRDFDIQWVRVRREEVQRKKKAQIDKLRENHPYFDQPLFSLQRDSWFRRFLQSLVSARFMIPPGYTERASRNHIVTMARLHKCLASQTYLEWIMILVTLISCVAMLLETPTQRTFVNSSTEVVEYIFVIAMSLELGVRILANGLIFTPNAVIQNFGGVLDVTTYLVALAYVAWQPHRIPACSGAQVLMVFRCLRPLRIVTLVPKMQKVILELVGGYKEILKVSALQLLLMFIFASYGVQVFALKFGSCNDRTINTRKDCSGTFEIEIAPPRELRDLPGASKILVPRVWKNPRNFDFDNVVNAFLALFEVLSLEGWLEVRDVIQAVVSPEYSLYVHIYVLIGSMIGLTLFVGVIVMNFNENKGIALLTVDQRRWQDLKKRLRLAQPLHIAPRPRKEGIRTVLFDATQSRIYKVFEITLVVVICLTVTIAQWTTEDNLRLRDGLTSTAAACSILFVVDMVLKIIAFSFQGYWQSRRNRFDLFLTSLGVLWATLNFSLKERGTPYTVTTVFGMVIILFRFLTLAGKHDTLKMLMLTVVMSLVKSFFIIAVLIIIMVSYSLAGVILFGTVKYGEALNRHANFKSSFNAMILLFRITTGEDWNKIMHDCMISEPYCTAGTPDTLNFWQSDCGNSAAAHIYFISFYIFVTFVFLNLFIAVIIENFSLFYSSDEDSLISNTDLKDFQLTWNLVDKSRKGVLSVRQAKLVLRLLKGRLEVDTGSLLFKHMCCEIEKLRNGCDVSFHDVLGVLAYRSVDISRSLQLEELLEREELEYQIEEEVAIQTIRDWFVNLRKKRAEREWIRHLEQGGIPLAGGVQFDKSPGASSVESLEHSANDDQDREDRDTEREIRDHESSEDDDISLSSPSKGPAILLSAPPPVMKTDRSISPSRKNSVTFPEEVPMSSKRRKSLPETLANPKTRKKSLTEVKEFAGEVRDWWNTQEDNP
>Scl13
MVKLNGVKDQRTTDSAPSLSSSSNGLICFICGASNANWPLYCRSRNSEKMPFFPFLEYHVPSDGARPVDKTSGQVDSCTVCFSFLTQQWHAFEESATPVIKRIYWLKRSGPDSSGERPQSPVENNLVRGEETIAGNNNITVAGENLYDNESSELYPAVHGELAEGNFHSTTSDVENVNPISEDSAGPLVENSPLTAISHRSVGLETCYICSRRKPKEFMRSVHTRPQLKTETPFYPCLARHVPPTIAKQMDYLGKVLVCEACQKFLFRQWQVFQKNSTPLSERQYQLRSDPSLPREQQSQLSTMVCFVCGVTQPATSGRFLYSRKHALGHPYYPFLNNLPTPEGAMPLTKQGLTRACSGCRKSLHRQWKHFEAAGICEDKREYRIRNEVMVQSAGSTTEVSETMAKIACYTCGQYCSESDLRPVHTKANTNPLKDNF
>Scl14
MDEFDENGWAHVHHAAYNGYYKSVSRFIKSREDQLELETQDGQQLTPFLLACVNGHVDTIQLLAEELGANLKAKDRKLFGAVELAALKGHIGVLEYLLKLDSPDLEVWKNLIRGLSVGDLETSCARALVELTNEGNSELLESFLNAGGVQALLGLLKNSLSSVDSNVFALSVLLNLVKDERGKEQLSKNKAVPPIILQLTDTPRDVYLPATRLLEALAYSDENKEATVSSGGIDPLVRLLQHTKDEEVVESALSTLRVLSISNSEVQATVGSNNEIWNSVVSLLTAVKNKHVLAAVAKTVGAMVKGNTANQNAFVAKNGVQPLMELMRLRSRECQFASVEGIHALAEGNEGNQRVVTEHGCVMMLMRLLKRSRAADLRTLTAGALWAIAGEKNAQRRSIAAEIGINLLIEFLSENLSENLHFIGSEALGVLAEGVRNKRDEIAQANGVMPLVRLLGKSMTPAYIILSVLQTLRALCLCLSFRPHIQNQDAVTREGGLKLLIRYMVQARQDIIKAEASYTLGCVCLRNSTNMKATLDHKDFSFVHILRQLYNDDEEVHLLAGAALSVFAYNNVANQRNIAMSGGVRYHTFVPFLEQKNERLATYTAFQVVVLSRIIPDEDQSLTSATGIKMLVSLLDSATEDIQCAAANFIGGLAHSRAGIPGAIISIGTIPILGKLLTSQYETVQAAAAVALGYLSYDSIGERQLLSLCRHDPFLYEVIQFHAGKVKLSRQFIERWQHCKRIGLPPI
>Scl15
CKIKALRAKTNTYIKTPVRGEDPVFVVTGRKEDVALAKREIISAAEHFSQIRAQRKNNSLNSLAPGPPSPTTPGQTTIHVRVPYRVVGLVVGPKGATIKRIQQQTNTYIVTPSRDKEPVFEVTGMPDNVESARKEIDNHITSRTGGRVDTGDDVFINDGLQGSFNDFTPSSIYSSVSSSFSAFRESSSSLGLPQRTSSDSFYGYPSSKSSSINDGGFNPINSPFSANGFFFSDLPSPTDRDVGSEGSSTGSGFDPTPAPPSPSIWGNVQSTRSINEPAAFTRSSSLNSQAMSSAIGRPPSPHTAARRMKSDPLNGNFSPLSAFTPFTTQVTTSNVSSIPATSSNGTVSASETNGVSTIGFNSAEEANNNNTTLSPLGKDMKKKDCVICCESEVVAALVPCGHNLFCMECANRIKDENNSCPVCQKNIDQVLRIFS
>Scl16
GTEKQLNSQQVNTNLPSQLTDSYLPPFYPTTTTGSNTGLPPMPFPYLNAAGISDGTWSTGVPSLTPNTLFPSTGFGAVGNGEQLLQDQMFNHNAGVAVSTNAYLSSLTHNSQGPPALYFPGTTTDISWGEQSQGAAMLPNFYQPPPPPTSEHGGLNPIGVDLDSLKGKEFGTAGNVENALSSLALGVDDKGNEGLNDQTKLSSQVTSSSTVTPSETKPKSWAAIASQPAKPKAKLPPPKPKLPPPITTQQTVGPSKVESGAWGNAAKSGPNKPAIGRGTRPRPNTGGMSGNPGPSNPPVNLSESVPILDKLRSKNCYNPKEFSLLQKNARFFIIKSYSEDDIHRSIKYSVWTSTEHGNRRLNDAFKEQQSSKAPIYLLFSVNGSGHFCGIAMMTSEVDIEIETGIWTQDKWKGKFDVKWFYVKDVPNNALRHIRLENNDNKPVTNSRDTQEVPPEKGKQVLKIIHSYKHQTSIFDDFGHYEKRQDEEF
>Scl17
PIALEQGSGLPTTKRTQVSILQRINMNAVKGLKLNIPDALQRLTKLEQAVNGAVNKLLSFVTVTWRNPDVLKPHLADIRDIAGKAKVALRLLTEFALSSLVNARNLPNHQELSGKLSRAVEPLLETYYSVKLALQRLDENGWSVALEKSIKTHDDLDLIMVHIRSVPENSQNLAAVIRTAATVLYSKPSKKSQGEVSMSYRWKHGNDSHMHRVEQNKISEAESDQSELEKRTLITSVIKNTVDANFKLAANGAKWSPTTVRRVCGMDTPKRNSNSSEEESTAPKLPVRLHSFKGRGRDSSSGEDAKSPPPPPQRKDSNEKCQHLRQKSLDKFPLEATTMETLGPPPKPKLDRKNTSRKSYKIPLYSDRNKGNINWREHKTSETEPATPRRKCNSDPTQLQDHNDMKEEQDSLEKNNFAHSLLKQSLVHISDSDLPQSLKGASDGHSSTLPLQDKRKLFFDFTNVAPRPVHQHPFSNLIKDNGATKGFMVSLNDRELLEFYKYEIDAQLFVLSEAMKGFFAVVDKNESPKVFVSSSKFIVLSAHKFVYIGDTLSKRIKQVDLRSEIIGVTNKLSNCIKSLVGATKSAALQYPASNAMREMSETVVQVNNAAIELYQVVKKTTKNG
>Scl18
LSKLCKCLDDMWAEDSGGEVILFRWTQFLLDETLTTLDIESPFTLKYKNAHRKNKKRRGDPRAFQDVASHNKLVDAILEYNQQEKERVFSSSFFACNVCFSEKPGSLCMEFHDCGHVYCVDCIAGYFKVQIEDGAVKALNCPSEKCESQALPSQVKQLVSPELFAKYDRFLLQYSLDGMADIVYCPRPSCQTAVMLESESSMGVCPSCSFAFCAFCKHTYHGVSPCDIKGSDARRLAEEYSAASREDKELLEKRYGKRRLQKLLDEVVSEEWLDANAKQCPCCKASIQKIDGCNKMTCLKCRTYFCWLCMANLPHSNPYQHFNSPGSGCFNRLFEGVDDEDDDEDDDWWL
>Scl19
IKSGNLKYSFGNEGNVASFEVESSSVSDGEWHNVTVSHVDKSVTVTLDGDPRTNSFASPAHDFLGKNIGIWFLGGYDSSMSGLKLANFSGCMEDLNIDGLHVSFSGPNKFATISSQGGSVDEGCGGGSFCSSVTCSDAEKPYCFEEWELATCISDKQCKPNPCGKNGTCQPQKDGSYICKCNGEIGVCVATSGPRGGDGDDNSLSTGVIAAIAFFAVLLILIIVAVIFARRFRRRQKANDKTVTEGFDAAVTGTELTADVQDASQRTSPSHSSDDSGVVIRNPSQKSLTDLRPATLQNGKDIVIHNVGAPEDYQIKLTRSQEKLDPGFSESDGEFIMRNDVALNKEVPVGLGDVSRLSRTPNHRSTPLEKDHIRSAPTNNRSRNRERKIPNPHFRHGTDKRQPLSRSILDPRLRVPSTQPTKSSRRFRKGSLGSSSSDEPADFSDAGHRSDDNNSERLEHYDIEVASLGYSEVSYQYDPNMFKDHSLNRQEPRGLSAVEIEKLRRQAPSGSLLDAVSSVSDEDAPTIDKLSSVLEVPDAPDTSSESSDDTFTCSEFEYDNDEPSREDNERGSMIFSKLVNGDGENENTSRREPNEGRASNRGSLSTLNLSDDEILPNALNNKPTNGKKDLFNWDDVLNWGLRYHNLRGVYKDIAQLKDSTNATKNKDEEYV
>Scl20
IIFAEQCTEAEDRCWHVSHFCCFECDCPLGGMRYIMREGNPLCCHCFKSMNAEFCDACGEPIDPDASQMMHNGQHWHATDNCYCCYNCCKPLLGQPFLPKNGEIYCSPECSRRIPADYQGHEQFPDFQPGFDTKRYAAQELCTSDLGTLESDYVTSSTHSASGGLSAPYEPSVDGDSIGQYSGILSQHRVGTFDRQHHHDGPVRIGGLAGTVFGHIETAGYSTDVFDSVSVQGGSFGGFNFDNDRYHRGQNFQPLSNVREAVDSFDRGYQVQIFDKESTSDFIRATPLDVESTKDSNYGTIESRDSHYGTKDLLDSREINKAHKHVKVKERHTSGCASDSRTPRNSSRHTSGYASDSRTSRNSSKHTSGYASDSRTSRSSGYRSKARQLKYYDIDIEDNSKKCFFGEGEKARPLSRSLESLTWKPSSIPAPPRCNHIRTSSGTYMSARKEHMINRNGSTPKEHKTRGNNPSASKSTQLPWEDPFANPVDKSTSKRLRRPRITYTEDGFFERAPPQVVKTSDAGKKSKNKHKNCLVQ
>Scl21
MKTVLMVAEKPSLAQSIAKFLSKGQMKTRKGLNGACSVHEYEGQFNKEPVKFKMTSVCGHVMTLDFHHKFNNWDTVNPQELFTATTLKKEANEKLQMPRFLQQEGKGVDYIVLWLDCDKEGENICFEVLDCVRPVMSRRSGNKNVFRAKFSAITETDICSAMHRLSEPNMNEARSVDARQELDLRIGCAFTRFQTKYFQGKYGDLDSGLISYGPCQTPTLGFCVERHDQIQSFKPEPYWVLKTHVLHPSGQTLQLDWDRVRLFDKEVAVMFQKAVKSSRSATVVGVSKKEKSKQRPIALNTIEMLRMASSGLNMGPQHCMQIAERLYTQGYISYPRTETTHYPENFDLRGTLRQQQTNSSWGSSVRELLEQGINKPRKGHDAGDHPPITPMKPASEAELGGDAWRLYELITRSFIASVSYDCKYLQTTVKFSIEQEAFSFTGKAVTNPGFTSVMDWQAISSDERMPHCQQNESYEIAEVKLEERQTSPPDYLTESELISLMEKHGIGTDASISVHINNICERNYVQVLSGRKLQPTPLGIVLVHGYQKIDPQLVQPTMRSAVEQQLNLIAVGKAEFDSVLQHAIGIFTSKFVYFVQTITSMDELFEVSFTPLKDTGKALSRCGKCNRYMKYISAKPTRLHCANCDETYSLPQNGSIKLYKELKCPLDDFELVLWSTGGRGKSTLVCPYCYNHPPFSEMRKGMGCNQCTHPTCAHSEVSLGIADCTECDDGSLVLDPTSAPKWKLACNRCNLVVHVFEDAFRVSATDQECECGTTLLNINFNRTKSPLPENTTQHVGCLFCDPLLSPLVKMSHAASKHPMYRGGRGRGGRRGRGGRRGKGRGRPKDKMSQLASYFV
>Scl22
TGSQEILDEGIIQVQVIPQDDNWGETATSITETATSIVTLSETDLSDIVKERRRISCGSFGRHVKLIPQAVLCVFSVVSPILFVVFPLVTWKPTPCGSTCDGLFISFAVKELLLMIGIWALYFRMSRVTLPRLFVLRVAFMVLVFLVLVCFWLFYGWRIIDKKANNFVEILYFAINMLDTLLFLHYASVVVLWIRQTDPLFTLKVIRSTDGISRHYNIGPLSIQRAAVFVLEQYYKDFPEYNPFLMQTPARTAHKQFSSLKFYDIDGKQNDKVNPRARAILTAASTRRRDPARNDRFYEEAEFDKKVKRRKARLFNACEEAFGHIKRVQLERGPCVPMDPEETAQSLFPSFARPLQKYLRTVRLHHRYSMDGIIKHLAHCLTFDMTPKAFLERYVSEQPCVEFTTKRRTQSWSIVCEEQVTKSLSSSTVFQLKGDELALIVTVRRLPYLDISEDEFDFESNKFVLRLNSETSV
>Scl23
MASSHICSCVGNLRPRYKRLVDNIYPADPRQGLVKANMDKLIFYALSSPEKLDRIGSYLAKKLNNDVERRRLGFVFITVEALDQLLLACHAPNLNLFVESFLKMVQKLLESPEAELQVLGSTSFVKFANIEEDTPSYHRRYDFFVSKFSSMCWFSSGSERDCFRIRLAGLKGLQGVVRKTVSDDLQANIMDETHMTKIIPSLLFVMEESSKGKSSSDQQFQVSTTEEDPASLAESCLRELINRASYGNIKSIVNPVLTHFDKSELWVPNDFALKVFKIILYSVQNQFNYIVIENLLSHLDNHIRDKAKVKASIVQVLAACVKIASNSSIGPAVLEVFNTLLRHLRSSVDSHTDDNDDEREFEESLVSTVGAFAAVLPDFQKTDIMMFIMGKFPLPDRRRESKQYAKRENHANMVGGNSALQKMLLQCLLSVAQSFNSISLTTTFSPTFLESLLQATIVEDPTVRRLAHEILYTLIDRHENIHKLGVNGILKRSKKIDLTTEQCSKQDLLFFRKNKDEILWYLFESACMLSNSVENLLAIYLTMAVITIEVGSDLELISSVVQMTFGLQKVALDDDLVLPSMVRCALHALVAGYLCVVAQLTGNQVLKDYVSLITHLREKEADFLTPERALKPAANSLMISANSFPKHLLFDISNITEAFPLMADDGRLLKTPYKHQPLKGVLNDHFESESEVSNINSELDSNLPGVQPLTPKERITFQMLKDVVSEKSSRALKERGKDANYLASSFNKIADDASARTLEFNSKVLTVLDSLSTPLQSRALSISTQSLSSNPVEESYIMKFSGQYVY
>Scl24
VHEQLKLEQEKRSRFGDDREESLVKESESREANYLHKITDLESEVRQARKAERDALIENERLCNQASNYVKEIEQFAHSKKLLRDEIRELKYRESKYCQEFSDLEEENINLQKQYSTLRSSMVEFESLKVENKSLTDEMESLQLQLQVACEKRDQYEKQLNESLESLKEQRDRNSLLQKELQEIRQRQSPTVSSWHEESRFIGIESPEKTDKPEQVVEHPLIKSIIEEYKPVPGLVEDLMRELQMSEVKEMSHKLEQLSSEKTELTNALAKKEKDVLKLKEEFDAIQTLTEAKVLCETLDDSDDGVEEREAFNSKINNQLKELEEVKKLLKSYQMKDNKSQAVIKELKNEVDGLRAKGASLQTKSDEATFLTKRVKELEEELLNLKNKGIESEELIKNLQEDVKSMSDLAGNAQGSLNCTQDELKYVSEDLQRLYSHVCSANGDHPANSFTRKEKQEKASNSASQMERNTADSTTKESSAEVRQSPMGSENPNETMERGDPYSCYRLISSVRDQVKFLKQAVEKTVEISKQHALEYRVVVSDDEASSGEDSDVQKQQIAKLQSLLTTKREQITTLRTVLKANKSTYEVALANLKSRYENDKAVQSETVGQLKRNLKAMKAEVSTFASLRSMYATRCEEYLIQVDELQRKYAASEEEKKTLNHLLKQAIHQKIDLTQRLEEFEIARERLRAYTRKGSKANRSKPVTRV
>Scl25
MKGYHQIIICVLTFCMFKVTSQKSAKSKHCDAFRRCTWTKAPTLFVKVPTQKVVCLIRSNTGEPCTMDIHQILKLLPASRDVVLYLATACLTPTQISVNNSLNVTKKNFIFYMQILGRCSISVKALSVWGQATDFRVFYASENTTLLERNRKLKASSPRALENIGTLVVYKSRPRGIPNIFRIYAWPKMAEVLFSNLQLSSIPAKLNNTMPLLQSLEVPHNNFTKPPPFPWCNTTLELPRGLERTPTANHHYQFGTIVNPKLYRRFFDLSYNNIVDLATHEFKGLLNALNLEGNGLKVVGPKCFLGLKGIQVINLRNNELSDLPSHLFQGLRSLLVLRLDNNNISSLPIQLFKNLTNIKRIDLGGNKLGYVPNELFNNLKSCEVLNLNDNQITVIEDDAFPTDSSSLQKINLQNNKITRIPSSLFLQRHATDINLSFNQLTFQDLRNLFKEIDPNTFLYHHRDTASSAEFRLKESFNHISFANNKFSKINVKTLNKTEIILFEFLLQIYTIDMTGNLLECDCHILFLARWIRVLMLKYPRIQRVHFQTWKCTVPGKVNDKPILSVHEEEFKCQKNLNNCPQRCLCYVRAMDEAVVIHCKGRNLTELPSKVPRGNVVLHAENNNIKEIHPHPYLENITALYLTNNDIHVINESTVEKLTRIKILFIDFNKLTSLPENIIDVNFTILALNHNFFKCDCTTKWMKHWLRREATRIQNMENVLCNSENAQGKPIYSLPDNEFVCQIPADDDANPPSTGTEYKIIAMILAGSLVLTFIVFLVIFRYHGEMKVFLFTHFNWHPFDRIDDSDPSKLYDAFVSYSGNDYRWVLNTLWDRLENHDPPYTLCVHDRDFQVGKTIQENIFKSVDQSKRMIMVLSNNFLKSEWCLLEFRAAHRKVLEERTNYIIIILLDDVNMDELDEEIKLYMRTNTYLSVNNKWFWQKLCYAMPHITVKQIRARNLLGTPPNVASQSAAQSVFLNEAYAVP
>Scl26
MGKCLSVCVGDSSTDTTQRKPSQQTTTTSVTTRTFNNSYPQHAPSIMHESFKSKPAEKSVPAKTSSNDIPRTFPLPKQEVDESKIASLFGKYKDDTEDAILADGMEKFCQDLGVDPTEFIVLVLAWKFNASQMCRFTRTEFFEGCKALKVDTIRNLQNKFPELEAEVTNDVEKFKDLYRFTFKFGLDVDEGQRALPKNIALPLWKLVFSRNVPAVLDRWFAYLENRQLRGISRDTWYMFLNFTEAIEPDFENYDDSEAWPSLFDDFVESERELVKQLLKDDAAAIHEEKQENGIIKEESSYSL
>Scl27
MGMLPKLSSKLVKYSSALCLLLFFAGAANGIRERWLHHTTDGSIHFLAIAVAIAVLISIAAYLYGYRDFARGFCHLWIGFLFSVLSFTEIAFDHLIDSLHDLDSTDILIMTSTWVHCFKILSERICTSPTYESKFMTTEEFLLLLGFLSGSTGTMYFGSMLTIISAVMMHLLAFHMKSSVSLLSAALLCFLGGAYYFPASEVNYNPFILSAFIIYLSFESLVDIYFSRLSLLETWKEFIFQSRCIHRLQILAVTVLEALFYTFSSQLIKDTELPVYRLPIFVFLSIPWVVFHFMFILTCWGFVGKLEECTNVVKARGELSDNSMSEVMASKGVRHFCLVSQMVTLYTLSSTSLIIASAWQETNPVFISMLLIILPVELLVYDILTKLGKSVGGTAIGYAVVAPAHKYSPSGNAVLLEETAFQAVNTKAMELIIIVSRFFSGHMIHNFGTDFSTSGISADYIEKKITSFFEQRILPGLHYDTYILYYSGHVTSDGDWALTENKTLSLETILKWWRNKNSSTGARLLLFLDTAHSDKWVDDIWKIENDFIAIQTGKLTASFDEELGNTFPLGELTKLWDDFDTTAAKPENYWDKNSVKVKPIYGVSREWCCFKFHEPTVEDIAQHVEQNFPRVIKPITKIFTHLPCNTNMLSVFDWFTHGCRRMKMRWFPPAVYDTGHGFNLVR
>Scl28
STTMEFFTICYIVASLMTTGRFLASAEDDLITVKTQYGSIKGNVRRFDDLNMPIRAVDKFLGIPFAAPPLGELRFKPPQPPQAWNPAIYDASYFRNICIQDPEYNEFFWPNFSIPQSEDCLYLNVYSPHRDSSSIELYPVMVYIHGGGYEAGTPAVSPGDVIPLWGVVLVTIQYRLGPFGFISSGDEEAPGNYGMLDQVKALKWIQNNIEPFGGNSSAVTVFGESAGGSSVGLLLLSPLTKSLLHHAISISGVDLSPFAIGSNEDVWKQSKTAAKKMGCNVEKSGDMIKCLRSIDAAKFPVKDINVWRPIVDGNFLLDTPRKLRKAGKFHHVPYLAGFTSQEGSYFFPRLLDNASPENFLQRTKLVFYNIGNEYGQMLDGDLPKSLLDTLMLLYTPWPDQNDHIKVKIALAEEVGDFTMSAPTHADLVIHSKNAPVFMYEFAHSSTLSLRPSWKGPAHKDDTPYQFGFPLMNLTVLQQYNEADRNLSYLLITLLTNFAKYGNPTPQPVSSVSWEGFNSSHMVYFRIQSQPEMAVNYKPTKMAFWNEFYERMLLEEPHTCQALSGALNRCFLVRSLTVFSCFFLSYMIFT
>Scl29
MASEESLLFCVPEFSSQVFSGLHSLRKDGKLCDIQLGVGDFHLKSHRVVLAAASSYFNAMFTGDMKESRQDEVILFGVEFSALEDLVNFCYTGRIEINVDNVQNLLCASNLLQLTSVKQACVEFLHRVLHPTNCLGIRSFADTYSCVDLVEAADVFAVKNFSEVARSEEFLSLAPEAVVEMISREELNVRTEEEVFEAISAWVRREEDERKDFLPELLKNVRLPLISPQYLCDKVSSDELIKSNLACRDLVDEAKDYLLMPERRCKLQSIRTKPRRCSEAAGLIYAIGGLTSSGEALSTVETYDTLTGQWLPGLPMSTLRTRVGVAVLDNKLYALGGFDGHKRLSTVECFNPQFQTWKAVAPMNTRRSALGAVVVSGRIYVVGGYDGHISLSTVECYSPAANSWKFVAPMGTLRSAAGVTELNGKIFAIGGHNGLSIFNTVEVYNPQTNTWVQSPPMSVRRCRVGVATLNGRIYVCGGYDGSCFLNTVECFDPETGQWTFVAPMNTRRSRVAVVTLGGRLYAIGGYDGLSNLNTVECFDVLSNRWTPVASMGMHQGGVGVGVLPRGPFS
>Scl30
MADFSSETNSAASVLQQLLPSVKDAKDLKLGHNLCQLSNSGGDPVLFLLTQGVHEFFRGNLHSCLSNCQFVIDICWEKCNTGHWRDVNVIWRETYSYASMFKALCLYGMGRQTQAMKACDMGLLLGAPILDNILTRFATEFQKNVVSRSLTDRDIAEGTAQAKGDQKNCSLALTSKEKRKLRDEPMNPQQESSGDEHSSKRSNSTKRRKGIANIPIIFKNYEVGHVCCPSIEAFLTNYMQKDKPVIIQGVMDHWPARTSHRWGISYLKNIAGCRTVPVELGSRYTDDTWTQKLMTIGDFIDKYLSPIENGQESEIAYLAQHQLFDQIPELRRDIITPDYCYLGEGDNDVIINAWFGPKGTISPMHQDPYHNLLAQVVGEKYIRLYSKTETENLYPHKSTLLNNTSQ
>Scl31
DVPMAAARVDALRAHGYPQEALQLAVAVARGMKEEQLEKVYEMEALLEKFTEDDIAEKLCEESTEKDGFIEGWIGHQLDPIVVLYDTLTEEAIGSQEGESEFNNSTEFNDVKNVTNIPLPECGNGNDTFLTLALEVALMGLGQQRSIPVGFYAQDKACRQEEHLIAQLNLLNFDNVLYPVLKTQTELLLKSGPFSSLGLGVQKNCIPMHTFARFLFSNLMQKDLHLAFELGLRAMRFLGLDDFPGDIADEEIPLVGPTRSTRLYTLGHLQSQQCELASRLLHAAKDSSERLPAILQASQLHVHSATQLFRLAQDAFKLSTDQAAETHDREMLHFAMELGLKVLRMTLHAHNWRRRDIVQWVIECAVESGTSALSHIMKNWSTLFTPTEATSQVATAVMAPSTAARLELTIIEKEALMCCARALALQCASRDPQHCCLSTLTLCEKNAAAFETAYRLVVESAALIPPTQLFAIARYMDYRGYPQRAFKLATLAMKHFTLAYNQDSHPSIGDIHWACALSQALGYNELTQIIPLIVKAVHCPTVLSDLLFRCTLAKAAVEEAQNGQFYFKDNSRVTCEEEPLRQLMEATISAYVNTAHSRLNHISPKHYMDFITFLSKAQETFLLASDGNGRFNALINNMKVLYKGKKKLMQLVKETFG
>Scl32
WYCPEGTGHDWQPCPRGTYSPVEFLSREDQCKPCEPGYFCAYLNSTTTTGECDAGFFCHNGSDQRQPSGGHTGYAGICPSGHYCEQGDPKAPVACPAGHFNNVTHAHSLRNCLKCPGGQYCEEAGLSWPSGPCDAGYYCIGGAIYPNPDNQSETGGPCPPGHFCPVESPSPFACPGGTYNSLWKQSQCLVCPPGYFCPNASTNFTDCPEGYYCPNGSAFTVPCPKGSYKNYTLGDKLEDCKLCPVGMYCELNGLSRPSGLCAGGWFCTGGSWQKKPLDISDIANGTGVCPLIGQIGGFCKKGTFCPAGSHEPLPCTPGYYCETDKLDSESGVCSAGYYCNGSTVFSHPINQSNGDRCPKGNYCPVKSSYPTPCPPGTYADTEYNQFRNNCKPCIPGKFCPTYGLDYPAGNCSKGFYCPAGETQQSPPDKECQPGHFCPEGSGLHNPCPAGTYQPYSGQEFCYTCPAGSYCDPDEARKNMSCEGNVSCGVIAPLDCPAGYFCPNGTKWAKQFPCPVGTFGNVTSLMEEDQCAKCTKGYYCHKSGITHPTDTCHAGYYCIEGASVPTPNDTITGAPCPAGSFCIVGSHKPEPCPKGTYGPNQRLQSRSGCVDCDGGKYCSHEGLAAPNGSCDLGYFCEIRAIRPNPVDTSQGGGVCPRGHYCPRETTTPFKCTPGTFNNKTGATEPSDCTPCTPGMYCEGYGNTYPDGPCDEGWYCERAAYSKRPIANVNLTFHNSMDFTCPLYSVNFTGGICPLGHFCPEGSAEPKRCLKGRYCGQEGLAEPEGNCTAGYFCIGGDIISNPRNCTAGYYCPEGTEIEIACPVGTFSPYVGKSKEEDCLNCTAGYYCPLPGATEVLFLCLQGYYCPSGSTHNSTVICPRGSSCPTGVGQPQSCVPGEYQDEEGQYKCKVCPSGYYCDPATSLTGVIHPTKCPAGSYCTRGTRTEKQFPCPAGTYSNETGLEGPQQCKPCPPKVFCGSPGLTEPTGPCAA
>Scl33
MSEIVDCIAFIVQKVCWSLGVCVLFIAKRFADLFGLIFNILACLTIVRLPFMLMQFYHMDSMAEWRYVGFVHFLFFLVDIPFILMFMVMVLFTGGLILIPLVREFKADVEFKDLTRKEWGIYGLKAFELHAIIGKNFFRLICDILCVPLAIICFFSWRCCIFVKKLREKNYKWRDFGWRKTCIKQFLQLLVDIPCILMGMLVMMTWRAPFLVRNVNECRISGKIWNLWRFKVFPEFIFIFVDFFCLLLFVLTIITWRLPFLVHKLYHAEKKQWEVRKIIGEQFLLIFVDIPCILCAFTVFITLWRVPNFIRNWESDQWKTRKNCFCQMGLLLIDFVCILLCLVVMVTLWRLYPLICDVKKYYLRPQRERSWKIRKSICKNIAFLLIDLPAIFLCLIIFVTILRFPKLLSKLIQSGNFFLEFAMTVYYEAAMLVVDIFFVLLFVVLFCLRPIQSWVHLLEDEEHKKNRILKHYMQWVPDILEKRFQNRRELEGIFSTCLKNRSPEVKLWNNLRTVNGDYLEELEWIRNKVRKYELDEEFGYLIDMVKWWEKKRIHKLLRLYKCEMNFLLRRNLSSHNNNLAKFRNEMLRYESHVTEQYRAVEKFTIPKVPLWSEECGLKTRTRRETQQTLIECLPSGQFFLLVLILLNLALIYRGPALLRNLCQRWYDRRNAVLNSCKEYFCDLVTMCRIVLVLMFLYRAPFLITDITRDIVFKHSWRAVRETVKRYPAMILEDLVQLMRFFLSWESVRFVFTAFLFGLLMPADLILTIMKFLFSKDCAYFVTAVLYVIFMAFPFLIPFYISQRIDSDTLTVVISAFAVILLMVLVIMVVLLLKHRNPSNRQMHVQADALLIEPTPYDYVRFNWTNIHVIIFEIVELLQLLALVFVTSDLPMPGADTLSTASQYLLLNFASFNVKLWLTFFIFIVWFFCCGAPVILESVLEHLPKGSCAGHMGWTLFLSLLANTLFVTIVESFLAFVACKTNDCPELNATVIANISRGNYCVPVVLIEEPSMECWEGSHKAIAFLGLLGLVWYSSTAIVFGTKYGDVEHPGQDLKFSPAYNIFINFVKALMVGAVVLAAEHHMIVLSLLLVANLGAIIFTLTFRRIFKFQLSNSLVLIIWRAVSFICAALAAVAALVSKIRNDPDSLLPLVIFLGGCLLVILVALIASIYLRNRRRTPVEEQRRTFRQKLLSLETKLVQENYMINSWTKGRAQWKRLVKNVYEAQKADRSVSPSVYAHLQVPALPFPPPPLEEGQIAEAEPSISASLPPPPTYDDLFPNIMGPYGVPPVPPPPYTEGITDDATIDEGRDDPTPLALPPETKDESASGSQSSSDDSVTITFTDAALNLEAERKQFIGSGTHAPPYYTDEEM
>Scl34
MSEGSATGSADDQEEESVFMLCGLCKKPPVDTSPKLLPCLHSFCLNCLEERFAEQQREKVPSTSASRSSNSIPRLKCPNCGQEFLVPTKGVLGFLDNQFVLENMGKLQRNQENVNRFCTSCEDNSPASSFCLNCSDWLCDACVSAHQRVRVTKDHKIQSEAEYLENSESSDVKPIFCGTHPQEALKLFCANCEKLTCRDCQLLEHKDHKYQFIKEAAVNYRDNLRGQLNRLYEQAQPLTDSIREVEKAAKGLQEREETIVSEIKKSSEMLVKAVKQRENVLLQELKALVLFKHKLLSKQNKDLRLMQKILQHNYGFTRHVLKNGSDMGLLYSKRQLSSRIQNLLSLKYNVLPVAHSDLKFSVETEKLCAVIAKLGSVMTPADRTNTNSFRGLSNTGSFTGLSNSTVSMAMSNRPVCSSSSSRPNPIEALSAVNKRLGPPGSQTFPTKYPSLQAAIVHPSGAGINMNAKVGVVPANGLSRLPLPSATRSLTVKPGTGISTNSFSFGQRSPNVSNLSSITRLSPPRPIRNGNTLPLRHFQDIGSKIVIKSPPPRPPSTGSNHSHQSTSPLSDSSASSLKQNGWDDQPAASEASTQVLK
>Scl35
ELFDDHPGRKWLNQFLVTSEFNGTNLYSDTGSPLQAQGGLFVDTFRCFHPSQLDAYTNWCTVTSARQTNYGTRIDYIFADKELVDKEFLDCVIRADVEGSDHCPVVATLKTFFQAAVKPPSLCTKFMPEFSGKQQKLKSYFLKHGQQSQSQPEASSMGLSATQETKPSLKRSYSFGDDKSKSVKRQKAAGGKNKAEGQPKTNLLTFFKRSIDPVPVNKSVTKVTNEAFDLVKTTISEVEHCVGADIFSSGANTSVSSSDKASDICENEPISVNLSSRKDCAEERKVDSAVWKSILSGPRPPPLCSGHKEPCVLRTVKIKGPNQGRQFHCCARPQGHSSNPEARCNFFKWVK
>Scl36
MVNVRELIDNLRATKPPYECPLCQKIYKSYSGIEYHLRVFKHDGTDVVGTTPTTSKKGKGRGRKSVKNKKPPPSPPTLSVPRETLTYAQAQKIVEVEIEGFPHRIHINDQLDVVDSEEISQPEPEKSEDAFETMMIKPLTSLKSKNDQSNENNNRISLPSAEYSEKMESGFRHPDAPTRPTAYFRFIEQTTEELDEMVEYDMDEEDYVWLDTINDKRKAEGIAPVSQEIFETLMDRLEKESYFESQTNCDPNQYIDEDAVCCICNDGECQNSNAILFCDMCNLAVHQECYGVPYIPEGQWLCRRCLQSPSRAVDCVLCPNKTGAFKQTDTGKWGHVVCALWIPEVCFANTVFLEPIDSIENIPQARWKLTCYICKRRHGACIQCFKTNCYTAFHVTCAQQAGLYMKIEPVKGENGQVTVRKTAFCDVHTPTNSEAGREEENSEDEVKEKTNISKTKTPSKTPAKITSKSAKSAKSKRSIKKFRKLLAEKKTTAVPIVNIPFIPAH
>Scl37
TLEPIYNQLKGMKLDKSAFVMISVIGQELLSVGHVTAAIDCLEAALKVGTCGLRLRGSVISALSTAYWKLGNVKKAMEYMRQDLETSQSLNDKGGECRAYGNLGGAYYSQRMYKEAVEHQKSQLDLALTIKDRKTAASALSSLGHTYVSLSDYTNAISSHKQSMQIYKELKDKQGEARELGNIGAVHVLLSDYDNAIKYHQEHLKIAVEMGDKAEEGRAYSNLGSAFHYKRDFDKAIQFHKQVLDVAKKTKDSFMEARAYAGLGHALRCKGDLEQAVSFHEYQLALAIKLKDRATEGRALSNLGVIFQQRGLYGQALKLHKKHLAICKELEDRAGQGRAYGNMGCAYSACARYEQAIKFHKQELMISKEVNDRPSEACTHGNLAVAYQAIGSLDKSLKHYQQHLIISQEIGDQSNEAIALSNLGNYYSSCGNFTKAIPFYENFLSVARHMRDRVGECKACHNLGFAHYSLGNHLDAVPYYERNIEIAKDLEDRTSLGRAYCNLGLAYSAIGVQDKALECQKEFLTVSQEAMQVQGEFKACGNIGDIYVTLGNTNQGIRFFQEQLQVAKKAQDTALESEAHGALGSAFRTARDFERALACFQRELEFRRTAHDSVGICKALSNLGSVHSSLQQYHDALTSYSEELSIANELDDCILQAEACGNLGITKMNTEDYQEALGFFEKQIATLEQVTGAVLESGRAYGNLGECYHVLGDHEEAVKCYEKYLAAGQQMESAADQDKAYRGLGNTHRTMGNLQQALVCFEKRLVVAHELTDFHSKGTAYCELGNMHKILGNYEQALACFEQQLSLARECNDTINEGDALCGLGLVNQKMGEYEKALKLHEQEMTVAEKQRDLGRRGRASFHLGMTHEILGNYEQAAIYQGQHLNIASQMNDKAAKAQAYSSLGRTHHALVNYSQAISYLNKGLAIVEALGRSEDEARIRHRLGLSHLADNQIDASQFHLFRAAELLEKLREESISNGEYKLSLYELQAATYQVLQRVLVTMGNHKEALAVAERSRTRDFIDLLQERQGKNRSENGIPKYLENTLTTPEQITDLVRSQKASVLYYSIAAGHLYSWLITPNKGIVKFHDSLLSDGDHDNEISVDLDQSSSAAYSHTSTLLDSYITQVRDALGVEPHLNLNRTTSLSESEVDDTWERDSVFSASPLSYMSGDDDDTISVSSLSLGGHSFRSNPRSSFLSAKNVRKLNGVRSSNKKLGWSGKPPLRALYELLIAPMEVALPASSSFESEDSELALVLQGDLYLVPFPVLKGSLSKEYLFRRFRLIIVPSLQALASNIKTLMLRKSGLDTSSVTVIGNPKVPTTFGQWESNPSAEHEAKIVAELFNTKPLLGGVATKSEVVRKLPKAECIHFATHVSWKLSSLILSPQNSDDKSVAPAGSPERASLDFLGDMSPDEAPALSEFLLTAADILDQKLSAKLVVIGAAHNHSSRNRITSDGVIGLTRSFLSAGAQSLLVALWPVPDLACKLLLKAFYGGLLQGMMASQSLCQAMQVVQGTKQFSHPSNWAGFILVGGDTALTNKEALMSSAISKLLDNPVNCRDALKVLVHL
>Scl38
KKLWDILDLCTQWFEVTHKNNPQAIYPIMNWNCRARAGASQHHGHSHMLLAENFHYGQWERLKQAAKHYSTENPGCNYFDDLVTAHRNLGLAKMCGEACVFAHIVPFCGYEFKVISWNFDENFKQAISEAVEALINKFGAECFNLCIHFPPLEKGKLRKSAVVEEVKNKSLDTGDIAMPFMAHLVDRGGVQSSSSDVCGMRIYGSAIVNEDPFSIAQQLGWST
>Scl39
MKRAVCQTLWKLVQRQTYTCLSSRYGIWLCIGGLLLTLISAFQFGEVFLEWSMQKYAVTFNAYHDNILGNSYQNRLCLPLPIDIVYTWVNGSDPKLLADLQKLKLEIELQQNQTRLNEIEKMRRETNATDEEISKIIAAKAVKSKEKEKKDKGGAGKSEDKIENSRCPFENCVPAFCVIVENGLPSDVHLSQIRAIDSSFAKATNYYNISSSGPKKEHVGVIQFRGKSDTNDALKIKIRLQEKSFQSKEGYFTSDASRPNAVNSDKEVMILNLKGEIEVEKVKKDLKDHFGDKFVNLIFHADKLIGVAYFADKTTASSALKLTLLVNGKSLTLTPALLIWGSFSASHGTDTDDKEDADISASRFADNEELKYSLRSVEKHAPWVRKIFIVTNGQIPSWLNLDNPRLKIVTHEELFLNKSHLPTFSSPAIESHLHRIPGLSPKFIYLNDDVMFADDVWPDDFYTHANGQKIYLTWPVPNCNEG
>Scl40
DGTYTVTYMPEVNGKHEVSVAIQDKPIMGSPFTVLVVNRREYADVGPTLHRFGQYGSKKREFKSPFGVAVDNESYIYVADSYNHRIQIFGPRGEFVSQFGSHGERKGEFNCPTDVAMDSKGRIVVCDNGNNRIQVLSRNGAFIGKFGREGTGNGYFKSPWGVATSRKNDILVADMENHRVQVFSSEGKFLTKIGCFGDRPGQFNSPCYLLVNPEDDHMFVSDSKNHRIQEFDKNGKVLRQIGTQGTGEGQFSHPRGLAIDIAGNLVIADMGNHRLQILAASGKFVKEAGSEGSGDGQLSFPESVAIMPNRGYIVVSDLSNNRIQVF
>Scl41
MEIKEVMETLEELVTCHLCSNVIRNPKVTPCLHTFCCECLKDVAKSRPYQTTIACPLCQYDIRKPEGNKFEALPTNFYITRLLDLLIAKRRSYPEASCGNCQKKLKLSAFCFACDTFMCDECLNAHNVITRSTGHRTVSLGKFKPRDYEDMLRRPMLCAHKFKEKGVVEYFCYDCDASVCHICNIAIQHTHRIVDLHEAASEQKLKFREMNTKLKEKIRMVELGVHNVEHRSMEVQEQVDYLKKDVTEKMDKLVAIIRAHQEEMIQSLESICKDKLENLTFQLKLFESMMSQTEGSFNFIEDLLQRNISEEIMYIKNHVKSRVEEITSLEVGTNPAENEHIGYVPNTEMFEGLQNSKLGRVVTSLTEPALSTAEGDGVDDVSAGEEAEFIVTTRNAQGEVSYSEIDHVVVEVKSSMWGLIESRVRNYRNGSYDVSYIPRVPGPHRVQVEVGGHLIRDSPFMIEVKPPILSPLKSFGSHGNVDGKFTQPHGVAVSNTGQIIVSDSLKHRIHVFTPDGGQILEFGSEGTKDGKLFHPMSIALNKSQKYVLVADSDNNRVQYFDVKTGKFVKKFGSEGSGHGQFNGPCGISVDQKDRVIVTDWNNHRVQVFSSDGKFLFKFGDAGNDRLIHPRFAMYHDEEERFLVADTGNDVVKVYDQNGDLLRIIGRHGHKKGEFCGPRGLAIDKNQNIIVCDFENHRLQVFNIKGVVLNSFGTNGKGIGQFAFPLSVSVVRGSKVVVSDWGNNRIQIFKYRDSMN
>Scl42
GQESTGMVTNDGKKFHQHKGMGLVNQVFQEQHIKSLPGHMGIGHTRYSTAGASELLNCQPFVVDTIHGCMAVGHNGELVNAKALRKQVLRNGTGLSTGSDSEVITQLLTATPPCGELDGPNWPGRIYEMMQLTQLAYSLVIMTQDCIYAVRDPHGNRPLCIGKLMSLNSSPQMARLGGETIQNGETHDENCTLGWVVSSESCGFHSFGASMCREIKPGEIVELTRKGFESKRIVPLQNPEKPPSFCIFEYVYFARPDSMFEGQMVYGVRQECGRQLALEAPVEAELVSTVPESATPAALGYSLQTGIPYVEVLTKNRYVGRTFIQPSDRLRKLGVARKFGPLSMNFKGKRVVLIDDSIVRGNTMGPIIKLLKQAGARE
>Scl43
MASVELSQVYVPVANYCVQMMNSLNEFRKHNILCEVVIVVNGKQFFAHRNVLAASSPYFRAMFSSNMREHLENKPVILENITAEIMDELLNFIYTGSIKITPFNVKDFVSASNYLMMTNLKETCISFMKAMLNPANCLGIEATAFKFDCSALRSTASQYVYDNFVAVSQTDEFKLLSADRLAEYLSSDDIRVEREEQVFECLMQWINHDIETRRGFFKQLSQHVRFPLISPYYLADHVETEEIVLSSPECTSLLLEAKNYHMLPDRRHLIKSSRTKPRRSMGVISVIFAAGGIQGSTVMRDTFGFFPAANRWSPLAHMIIARCRHGLAVTGDMVYAVGGQSRE
>Scl44
VQTLRLDIENLKRQKRQLEEQLAESKSDRNRLNEELVGVRKRLLSRETELEALKRELSSKNNSILSLKADKLALQRELETLKSEMVVSQSVTTVQESAPMEEEFFKTQITEYEATLKSSADEKEGLQEEILTLQTKLAKLQGDYDRAILDLAATKKDCDLRVKKFEVQLQNSQKQRDDLKRQLEKLRDDLKKSREALSSAQTEAVNNKRVADRLRDEAEGKNRQIRNLEQKNASLEDQIEQLKQELSQSEMSAEVEAKRAKDLENELRSSERRVAEQEASIESLRSTNEDLQRELAISNSRVSTLESQNGKMSTRVRELENELVRCRARIHDLESEFESVNTKCVQLQSSYDSSVSEVDGLRSRVGGHQSKVNELESRHSVTSKERDDLKLRIAPLEKTLAELRLTLERSENTCDGLEREIDMLKAKNSNLETQLASANKLKTQLRADLDAEKDKSNQLRREITALQTQLGEAQRNLDKFKNDNVRKQKVIDDLRDTIRALEAKIHAQENDVKQLEVQKEMLEDEKRDMHDELLDNNRKLAEREENLKQAQDMLDNVESELIDSQKTNEKLENALENTEKEKRDFENRVLQLQQNLTRVEAELRDALSKKAVLEEDAKQHSAVVSKLNDEVDRLKGLLAEAQRQIDAYRRESDNKDATITTLKSQISDLDKENDDLRAELSKVKTQLAAVQEEKRKLQIEYNSKDEEINRLTGEIDITVKRNEELQSECIVVADKVQTVESSYQDFMSLAGEQDGLLEGEKEKNAQLKKENESVKLKITLLEKKDRSKEVDQLRADLDAANEEIAKLQDRIQQLTGEKDDLSRDILVVQSNLSQKENDLEAAEKDKEKAEDDVHIAQGKIDSLESQLAALRKQKGQLKDNLKDANNKIIKAKEESNDLQAKVSQQEKIIEGLKNANAKKDNIIRELNDKKIKKLQNELADAKREVTAANLTAEGLRSDKKDLERKLADQIKRYEALVSEIKDLKAQRNSMETDLSNKTHKLALIESQLNSIKKERDNMKEEVKDLKDRLKNRNEENLSLQTELRHLEKELEYKIKDNQDKDAVIERLKAAKAVVDEDLLNLKKELMKTQNLLDVAENKTKALENSQRQTNLSMNKLEVTIQNLNREREERDRVGSSHDSQYIEIDTLYKASQDRENRTKRELQAVKARLEKVETDYHKIQQESVDRRAKLNALEKKVRDLLAANDRKDKEKQAIRSDLEAASNQVADLEVAYDNEAKEKDSFKKQLDDALEKLAKARKQNLELEQAIVENKIQLEEAEKEMMEKDNAIKNLGSSKEFLEGQLDAAKSGLEKAQQEIDDLKSEAASKQNEILELHNKINELEARIVKLTGERDRALDDTAINADKIANLEQQIRELVSERTKLSERIEDLKKEINTLREERMEVDKQLTDLQGNISFLTREVENRDKVIADLRNKEELQEKEIDNLRKNLRRLESENESALQKISQLEKAYESSTQKTIMIESKSDSHRDKAKRLDEENVSLKRKIAELEITYNVNEEKCQELQDKLLRAQETIGNLESAPPMESSIVVETERSIQTAPGDGIEIQFLKGDLENLKDKNAQLEKKLQQATDSESNLKAQMAKQDKTLKDNEDTILDLERRIQELTIRLKKTDETDAPGIVSSLRNQKDTLERDNERMKKELEAVKASQVDTQKRRAYVENQLHQIQRKLNEVEFKFNMANTQNENLHQELLRAQEKNRAIEAERDSALQEQANLRGDLQETKERLKRAKVEQDNLTMQKRDLTGEMQAVKCDRDDKESTINWHIGNERQLKDEIASLKRKLDNMRDANDKLSHTVDNLNAQKQEKEEKIADLEHHMTLLRDAEEKLRKDLSTANTNAADFKKKYFNALKDIERLQTELNTKIQRIGSLENRIKSLENAKSTLRNEITVHKSTISDQKVKLEASRRSDRIPTEITVKKVVGSSLQSAPDMFQFKDDSVPSKKYKDLETSYKKVLREKEDGEKDATTLKNRLAKLQSELDETNRVKNAVEGDSMWKAKRIGQLDSELNDLQSKDMVDSDEALGWKNKIPHLEQEVQAANNKIVRLEAEIETYEKMIKDYSDDLIKAKERVAQLESKLEGDQEKIEEQRKELMEAYKKEADLEAAPKSYHNSKSELNGVIMTLRDKIGVLENELQKEAKQHAHMRGTHDQLKIREDDLKRKIAKLQKQLREGQQQYDSQIHDWSERKYTIDGLKKENADYIATVEKLRRELGMYKNDLDNMAIEKRELQNELNELTPKMEQIESRLHKAFEDRTRFQIELDDTKRALDEVGRREPEAVIRQVSGGGLEAGVDMFPELTNDLESTKKERDRLASDVSSWQNKHDTLQNNYDNLYADKKHLEEKLDSMQKTMNQLDHNNQTLTSDKNRQTVELESAKRKIADLLSELDDAKRDKDAMKVEYEIIQKKITKFEAEYEIHIKHRHDYDDYGAYAKLEEAYKRSQERENEVQKELLVCYKTIGDLKHQLENAHETIERLTVTYNTETIRSATLREEVVSYQRRLSELEEKFEINRGANEDMENELTVLQQRMEELSRENSSIQESKALVLVEVTNQRNKIARLEQQLEDCEGEKKSLRLQLTAMHSKGDAEAHEISKQISQLSEQSLTFQREKENLERRLSQKHAETISLQRENDALKSQEYSSSTQKQIESFFEMSGDADFGPSAESTTFEFDNEDFE
>Scl45
MEETSDTPFYQDEGISSHIISPYLFDKSALHLNLQPLAEDPKIGDLKKHATPSELRSPDLGLLKLGSPELEKMIMSLQGNVTSVSNASSLFNSNVHAPVNADHDHEPYSRGFTDALQDLHDRQITRESSLIDLADNAAESTDPFLGHTTVRNASFLTTVPATTIRTSTEPVVYSSNSSRVDANDFFASNGGSFSAPVKGGTIYPYNASGVPSYTTLYSYQSENAPYSAYQDFNIENNANLRAFASYHNALAQEKAELSGYKLESQGQIVSDHGSLQPIDLEVQEIVKRERKKQRNRIASSKCRKRKLEREARLETRVKELKERNIELNAVANALKQQVCDLKQRVMDHVNEGCQIMLAHQSQM
>Scl46
QCAPGFYCRRGSDTATPANVSAIGGPCPKGHFCELGTVFPLGCRRGTYNPNEGEAACFTCPAGYFCPENSTDFNPFPCPQGHFCPNGTEYATQYPCSKGYYNDATRGVSLADCKACPGGKYCSRSGLSEPTGPCAAGYFCVNAAWTDKPQDYDNFTSGDCLCPANSTGGECQEGFFCPEGSHEPTPCIGGFYCEGKGKENVTAQCDPGWFCTSGAKIPRPADGITGNICPAGKYCPRGTKTPRLCPQGSFSNNTGNSNENNCSLCTEGSYCETEGLIQPTALCSAKYFCPSGERQDKRNSCTRGHFCPEGSPAPVKCHSGTYQDQTQQDSCKLCPAGYYCDTKDDLSDFTSYICPNGFYCPNGTRYATEFGCPNGTHGNGTQLFHPDQCVKCPPGRFCY
>Scl47
MSEAGNITGSPPTGINPTPSSIVAAVFVGILILVTLFGNVLVCISFYTFPNLRTICNYFIVSLSVADILVALLAMPFWLIVQLNNTSWPWPWLKEGLYPFWNFVDIFCGTASIMNLTAVSIDRMLAIVTPFKYPKILTTKRVLIILALVWLYSTTIASLRLANWSSYGLFAAFASFFIPLSLVIVMYTVIFVVVKIQVHRIGSAGGKEHANEMKAAKTILVVIGAFVICWLPFFIIVVGHATNKNFTYPMEVYNMFKWMEYLNSCLNPVIYTCMNRTYRRAFKRLFNRVYLEQTVGNSRRGSSVSMYLTRRGSAISGYMNQRKHRGSNGHTAVPNMEAIESES
>Scl48
MAATKVNFPVRSDHESGQTSKKVTFFINGDRNFKGQVMVITPRRFRNVDMLLNELCRLTHFRDLPLGVRYLFSLESGTRVDTLDQLIDGKAYVCSSHSSLKKVSYGGKPAIALWSSKQHIDFPDIQRMPHNESKRRPVDVAPVRGAEPSRRRGFSDPRSNPEDSNRLIIKPKTVQVIRNGSQKPRPVVTALLNKRTAQNLEQVLDEVSNSLRNAGGLSPPRKLYSISGHQIRDVLELFRDENNIFIAVGSEKFSREDITDIMEDFEQRNSKKEMAKRKQSRIGNDGMSQSKQKNTKEHEQLKPIGKSVNKPEENKLPKLPDIHKKVENKPRPENINRTHVQGNSNPKRVHPAKNTYERTAEKKPTNSVKLPQIGNANLVSNSEKENVKNWDLSRQNNEESDRVNESIEPFDVREVDTTKSSRKVSVSKKRNNDKIDRKTSRDDGGITSEEEAKYGTVTDKTVEDVYDMGKKIGDGNFADVRVCSHKITKKDFALKIVDKAKIRGKEQMIRDEIDIMRKCKHPNIVRMYEDYDSTRHIYLVMELIKGGDLFDAISSSVKFTETVTKNYVKDIAKALAYLHKRKIVHRDLKPENLL
>Scl49
KRRVLFVAVLVLFLLGCLATFTVISSEERRDGTPKVLNPQEREEDLNLKGSDDELPSETNQTSQEVDHEEGNQETMDINHAKEENPSTPNKEHVYEEDLFPEPNYNIHIFYYAWYGNPEHDGQYVHWNHRFLPHWNPDIARRYKQGSHTPPDDIGSNFYPALGPYSSKDPSVITDHMRQMRTAGVGVVVLSWYPPGKADNEGIPSDSLVPTLLNAADKYKLKVTLHIEPYKDRNDKTLHDDVKYIIDTYGKHKAFYKYTVQDGRDLPMLYVYDSYHTPAESWAQLLTPGGSHSVRNTEYDCTFIALMVEMNHRKYIDTGGFDGFYTYFATDRFTYGSTWRFWPQLRSVAEQTKSLFIPSVGAGYIDTGVRPWNSENTRARNNGNYYRNSWKAALQTKPQIISITSFNEWHEGTQIEEAIPKSQDGLVYKDYKPNSPDFYLKLTKEYVDKFAAMHK
>Scl50
IASYFMTNLCLVVITTQFQETKQRENELLRESRRREGTSTSTIASSRYGKDGCWVEILRYVEHLIRRFKRRLYKRFHWKYCDGGSKRKASRHRKRRRRKKKLVYHHHHHHHHHHHYHHHVHCTDPDCPCSKVAPQFSVHPGSADATPNTSTVDIQPIQSKDVQPSSNTLTVPGQVPSNGTSGRENDNGNGKGKIPTISIITGSSCSVRKEPSSSTRGGEMITTATAAVAINGKSAVADMATHTFLSAASLSSAAATATASAAAASVIHNVCSCAVEHVEEDIKVDYESECVYEEDGGSESEFTDDEVDEEEHGKDTACSRLRQVCRRSVDSKWFMYIIMAAIFLNTLSMGIEYHGQ
>Scl51
MTAGMIRVPSIMPLRLPVGGRKNLIDTHTPIELRSETPDTLIYYTINGMKPEPFKQIGIKCTYKYNRPFVLGPGKRTVKAMATSSDGTRESSIVTKTFMVEEPEEREGLDGEGNVSELQQSISSSTGNLRDSSGTLFGQILENARGGSKLKTSEAWGTETKSKRFLTSTPDDLENVRGSDYRKPRSEARFTTSRFGSNQATLGTPDQSLAEVDGELKEKRGPQNRIHASKIQQQTDFLKCIYCMAPRPSDPYARFCSECGSPIPPLPSSRLPPPEGGQLGMCVSCNSMVPLNTPNCIICEAPISPQRQPQATKKLAHKLMCAVCGTGNPPDMTVCVTCEAKLPYNAKQIFTATSAPPMPKDSVSSFMSCSKCSRVNSSDARFCDWCGSKPQPYQSPLICSQCQASNNAFARFCNTCGCSIEPPPRVSRQSPGNVIGTVVEKRSIRETVGRSENTTWLPVSIPSTPAEKADK
>Scl52
MASVNRLSEALENLSVEAKELYLNLEVPRLGKPPTPLEFLRDWVSPNVPVIIKNAFNHWPALEKWNSDYLRQKIGHRTVTVAVTPNGYADAVVGDKFVMPEEREMEFSKFLDILEGKSKEQGIFYVQKQNSNLTSDFKELCEEAACDIPWATEAFDKNPDAVNFWMGDKRAVTSMHKDHYENLYCVISGSKVFTLLPPSDLPLIPYELYSPARYKASNNGDFEIVDEIVENFTEAALKQKVPWIAIDPLNPDLNKYPNYAKANPVTCVVTAGEMLYLPSLWFHHVQQSHGCIAVNFWYDMEYDIKYNYYKFVEAVASLANKHS
>Scl53
VAIKDKAGKISFPEVKEDISKLSDDEPRVAYIGIEGMHCNSCIKNIEGNISVLSGVKKIEVSLEEKEGKIMYSPKQTNGKELATAIEEMGFETSLKRIVDVLTQHEISLSEDGKMDNKEIESLENCCKNSNSEIKISVKGMTCHSCVKTIEQGMSDQPGVQAVNVSLKNEEAVITYDASLTDPGKLREAIDDMGFDASLSSSPSPPLTNDVQAVMINIDGMTCNSCVQTIEKNISQLDGIQSISVSLAAKTAQVRYSPGKITAEQAREAIEDMGFDASLIGDGVCSVDKDVRTAMISVEGMTCMSCVKTIEGTMSSKPGVQSIKVSLTDKQAAIEYDEAVTTPEDLRAGIEDMGFDATLSE
>Scl54
MRSLFKLVILPIFLFCCPLNVCPGFLEKSLEENNTETLADDGLRQGRPSSVVVETVPTYSWEFRSQNEKDIKFTSGGLYQATIFETKKSQIICDLKMGVYAHDENTEVEFNITKGNAKIFTVGSKRVKDFIFMDITTERKLNREEDEYFLLTIAAQHPKTKEVLDTTEVNVTVLDLNDNLPKFSRLFQHVTIDEDIPLHTSVAQVVANDEDMGPNGLLYFSFISKSPFFAIDPISGVVTVTRSLASKRRRSYGLLVTARDRTLPTSKAQSAKAKHNITVTVRPVNRFSPEIKVKSQLEKITEGNSDIHFAIIQVSDQDNANSGEINKVRITSGNENEHFKIRRSQNASNEYWIDVVKPLDREKTPNGYKLVITAFDKGSPPRSGKVSLRVLIEDANDMKPAFNQSLYEATISELAPLHTSVVRVFVEDGDLGNNAKVYYTLRGEDSKDFHIDRDTGLITTTGHHDYETKPVLEFDVWCLQSDSSKQMASAKISINIEDANDNDPEFENPSYSLEFFEDLRPGTKLPLTVKANDPDSEKNGKIHYSIINRESVPFAIDSETGDIILLTSLDRDAGVPEYITLKIRASDFGEPFRRESETYVHLHIKATNDNQPVFEYFRCTIKISEDAPTGTILTSLTAVDIDVGESEGLFYGIDPVGNTDKTFSINPSTGQLTTAKSLKGGEKEFSLYVTVNDSILKSKHPVTLKIMVVSPQTATEFLNYVETRCSVFPHYHKALEHVKKQRNFKPSYPSSAKVPAKPANTNYPEFNAHKSVIEVSEDIAVKSTIMKFSATDYDQGYNGMILYSIVSGNIGSAFNIGMYSGGLYVAASLDRETTRKFTLNISASDCGSPGKTAYTVIYINVIDVNDNAPVFEQEIYEETIPENITRGQTVVVVNATDIDGGENGRIDFKLLNDFGGKFRINSKTGRLSVAHVLDYEDRAKYIIEVQAFDNSPTSQRMASATVIVKLVDINDNAPAIVPRVFNVSIPEDLPPESVVAAISAEDLDTSSGGELEFSFVGSPKRFKIDSGSGVIRLRRHVDYEQEDVYNLKVKISDKGTPRLTSFADVNVNILDVNENNIAPIFTGLSLLKASVFENNPVGTSVLKVKAFDSDSWYVSYFIIDGTGVDKFEIGQENGIIRTTQVLNREDGDHYWLHIQAKDREMSPLHTNIPLLITVLSVSDDPPYFNPAIYFPFVIENAAPGESVVTVKAHNPSSDGSNLLYSIKSGNEAGRFAIDKTSGLITTTTALDREEQDKYELKVEVSNGDNPPKSAHITFPVTVADANDNDPYFLKSTDEPSYDVKVKKQDDPSTFVEILRVAAADKDISSNADLTYGLLYSPEIIPGQLKIDPKTGVISAKLSCQDDNYLEFSVEVIDGGVPPRSASVPVVMEYCMEKNPPSSEPPYFTQKTYKKSFKEDVEVGSVVEFLSASYLNPDFLTYSIISGNIGNKFLINKGTGEVIIAGKLDYEEASSYTLTIQVSDDHNTSTTTLEIEVDDVNDNSPLPLMTEYQVHIPEDAKIGSLLTRVE
>Scl55
MGDIIVDTFHYEAHSLPNEAFDVLVQFFREKKLCDVIIQAGERKVKCHRVVLSSCSPYFRGMFTNDMIECSKDTVVIHGLSEEAVIQLINFIYTRKITISIDNIEALLTAAAVFQLDLVVHACCEFMKRHLHPSNCLEMRAYAELHGCRDFIEAADAYSRSCFLSLMNTDALLKTSFRHFLAIISGEDLFVKREEQVFEAIVAWVRYDLVSREQFLSDLLSHVRLPMIATDYLIQRVERDLIIRSNVACRDLIDEAKNVKLYPSLVKVNIRAQPRKSTSGTLFSIGGRGKSGDPLKCIECYDWFHNCWFQVAEVSTPRRHVAVASVAGKVYAIGGHDGSQHLNTVECLDPEVNQWKIVSSMEISRRGMSAGVLEGVIYVAGGLDETTCFDAVE
>Scl56
MQALFYHNQSKTQAFHGNLDTKSVRKAITLHPVKQPSYMYRLQVHFMSMRIQELQHQAIKLQRVLKNMDLLLNSTISSLSTEEKTSLQGVRDFHHQLSSRYHEPWDMFTAQKFYSEVTLQPPETGMRDPWKDGLNHVLGQTMGLINEEAKRVLHRSLEFKKLNPGYIRVHPLYGAQYLMDMLMKYHRHIGHNRRRMTVHVRHHAFLQLPFGNMVYRAESFGKEVPSVHFILPLTGRIGTFRRFMKNFEDVCLKRRENAKLLVVYFPSVTSAREHKTVMKDYQTRYPEADLLWLEAIGDFSRGLALSLGANQFDQSALLFFCDVDLVFNAEFLYRARTNTILGQQVYYPMVFSQFDPEITYPNRTAPNNQFTVNRDAGFWRAYAFGIVAVYNHDLRVVGGFDTTIQGWGLEDVDLYEKFVRHQDISVFRAADPGLVHVYHPVICDPKLVDRQYAMCQGSKASGFGSEKSLVRHMLSKGYINR
>Scl57
MASEVEAKGERSKDDFIPLRTITKRNTTGQEDNFMKSYYEEVENITQLSEEKIDEIRWQNGIEIQGDNCPKPITSFRDLNLPPELQQYLQNNGYISPTAIQMQALRCVMSGRDLIGLAETGSGKTLAYSLPLCMFLKTRQPCLPGEGPVALLLTPTRELMRQVSDHISELLYCITARTTATVLPNNNHGNATENTNSLHLNNSNTTSTSYLSDSLPYSMLNTGSLGMPSYHRVSSDLASFPYSSPVGTPISIRYKSVGICGGVPVSVQAQEIGSGVDVVIATPGWLLDLYERGLVSLDKVSYLVMDEADKMLGMGLEEQLRKVVGLATGTVKARQTLLWTATMPDSLERLARSAVLDPITIQVGPVGLISPTIQQNVMFLYHYEKPEKLLQVLQSTPSPPVIVFTSSIQNVDYVTELLKKEQFHASGLHSEKPQDYRFTLVRAFRDGKVDVLVATDVGSRGLDFPEVTHIINYDLPDSIEDYVHRCGRTGRMGHFGVATSFLTLDCKIAEQLKEMLEVMDQVVPNELENTKQFGKKIIKTEFGDRVVDF
>Scl58
MAKDSGTDVERSRGTVMDEPSSKQNRNDDRRFPLRRLFGRSKTYKGENTTDKFTRKNSTESLAICPVCYAMRAKSLFPEISTCEHRSCFECLRQYMTIEINESRVNLTCPECSERFHPNDIKLILNDDVLMAKYDEFTLRRTLVADPDCRWCPAPDCGFAVIASGCASCPKLQCERPGCNTEFCYHCKQIWHPNLTCDSARLRRATHIKSISGSEGRRSSGSDDMKPCPRCGAFIIKMDDGSCNHMTCAVCGAEFCWLCMKEISDLHYL
>Scl59
WYYAGHAVNLSVIFALLIYGVVFSNNVYIQVASSLLVALFWHQMAFVGHDIGHTAVTHDLKTDSLIGIFVGNMTTGISIGWWKKSHNAHHIVTNSVEFDPDIQHLPVLAITDKFFKSVRSMYHEKVLYFDGLAKFFVSYQHWLYYIIMGVARYNLYLQSFLLVFSLPKGSRKTLELLGLAFFWTWYIYLCSYLPSWPALFIFVSVAHFFAGLLHIQITLSHFSMETYHGHPMDAFKSNEFLLSQLATTMDIECYPWLDFVHGGLQFQIEHHLFPRLPRHKLRNAKVKIQELCKKHNLTYRSKTFWEANVEIIQKLKETATKAQCISPIIWEGINAIG
>Scl60
MCGIWAIFGIPEYSKYASLAMKICQRGPDVFRMETIPHFKNCCVAFHRLAIVDDLYGMQPMRIKALPHLYLIYNGEIYNHKEVGEKYDFNFFTRCDGEVILHLYDKFGVEGMAQRLDGVFAFCVIDTKKKQVHIGRDTFGIRPLFTLSAPGKKTGILALSSEAKGLVPLIKNFEKNGDKVVVKPFPPGHYASYSLSPEEGKTTFIAQKAYTNVGKPPLFETNVKSDSSDVMENIRKVFNEAVRKRLMADRRIGCLLSGGLDSSLVASYLTKLAKESGIDYPIQTFSIGMEGSTDVAAARKVAKHI
>Scl61
MRLFCDGEMAEGLDKLAGQTKIPCPLCQNGFDDPKVLPCLHTFCKNCLTEAVENGRLKCPTCRLNVPLSEAGIDGLPTNIFSHNILDVLVPSQESFETSSLIRAVIRDCNNCSEGSMVTAHCKDCSEYLCESCVRAHQRVRMTKDHRIVSFIEEAAMMQNKTTLATSTLASSPTISISPLPTMGDKTPSEGLIKCGKHETEFLRLYCETCFTPVCSECTFQDHRGHSFQYLREAVESTKAIVGKLIVDAKTEICKLEESVSSSQAIAEQVEYRAQTVSNEIRQTVRRHMAALEERERELLRRVEKVRQIKGKSLHLQIDELKTSLGKVLNVCESSERTLELSSDPELLAAKGRLSEHLNELRAKRGLLQPHEDDAILFTPPDQALQTAISSLGIVSSSAFTPYSCATGDGLRRGIRGKVAMFMVQAKDHQGENRCIGGDPLLVQVQGPDGIFYRAEVSDRQNGTYTVSYRPQVTGEHIISVTIRGQHINDSPFRVTVIKGRNYVGIGPVVRFFGSEGEADGELCRPWGVCCDKDGNIIVADRSNNRIQVFDCYGNFRLKFGSAGSRNGQFDRPAGVTCDTDGRIIVADKDNHRIQVFNADGTFILKFGDKGCKNGQFSYPWDVACNSEGNILVSDTRNHRVQLFNREGKFLGKFGFEGIHWKEFDSPRGVAFNHEGHMIVTDFNNHRFLVIRADFQHAWFLGVEGSKNTEFLRPQGVAVDQEGNIIVADSKNHRIQIFQPNGNFLCKFGIHGNAPGQLDRPSGICVSNEGAIIVVDFGNNRIQVF
>Scl62
DVMASMTAARAAATYFDKIERYELQETLAYTSCDWLLSTEDTRISVEPPRGLIAGIQIPSDFNNCLILIPEEEGIEPLELREMHQIVRELVTGIFILNQTPSITLEANYDCSTSCQIPPAYYDTRIGQILTNVDYMMKSLWHGAYFPKDKRTKFAERWRQAVNLNTTTGEPETRRSLQLVWTEAGILDLAVDPELTEAYNSVPDENKDDLDAVEEKRHFMKHVDELALKLTLFQNAVNQHQNIFLTDANYHISSIVKSDKIDLHSYEKLQRRLGVHQEFIRNTLLLKPDIKRQLCLLKFISFMVPFLIAIKKRCKVPDVNKLLPPFTFEECKTEREFPPLILRPEFKCKNFDHSEKYFHLHGGISFVRETPPTQKISTAVVAERENLEYVASDAYNKIMSSDTVMLESYPMVAVEIDGKSYFVLNIHLETFYPVSPKHPLWIHAHYDEIVKLKPKRLPVHELQIHEQFKKRYGYQRTVKLKQIPAGLQASAQRGLVSIFHTMTRRLPPSRLTTQDSYGLSLIHHAAMFNRPQIITMLVVMGFDVNVRRYNNISSQGVSPLHLAARCGALDSLVCLMTYKADVMMFDSQGWVSVHYAAFFNHVDCLLHLIRHEPKLLELKSTDELESTPILLAASSGALDAVKCLIEQGAQYTSIDKEGNGPVHLAALHFHTNTLKYFISWNNDDIPVWDLLVGMLKSEDIKRKHSAVKCLEVLSLAAKNNWKSILTAGGVLALVDLLRLDNVELQSLACSVLCNIGSHTEVRVEVSKADAVPVVVSLLASPVPMIHSRAAVILGDLACLDVNQEKISEE
>Scl63
MKITNVRYGRLVFMVSATILVLFMFLLAQFSLRASGGRGILDRAKQHFHHWFQKTVFKHNWEDIHCHRKHANETTVEKSWIPELAKQLNLKDDTSVFDSNTGCNEWLTLLRKEYPKVVIGGAHTDQYAVDYAKRLFNDTPSTFGTISSDGKLSFLGDKPKFSHVINYGGLRQLGNKEIQCNLVRELLRILHPGGSIYLGHNVEETECKLIDKFSKISLPGCYWSETCLKNRTDVALIYYIKEKDLFGAHAQIDDCYTAVFIHKKVIISRGNDGQEEPDPRHEKHKNMYFCKTEQSGSIVNKLKELAMRTDLVFPGSLSKGIELAKRMHEKIKGNISNIAPS
>Scl64
MAGAYGSFRQLEDKPCSAEIFHQKWSPKMDLLALVTVEGEVWLQRLSWKRVWLISSAEGRAVSVAWRPDGKILAVAFIDGKIKLFDIENAECVHVTEIESTPMSLDWIEEGKEKDLNDISADKNLPFFVEKSELYLPSLSHLPKSTGALFYKEVSQEDSDDHKKMKCLPEELSVLAIGDDKGKIHLFLYGIFLCASLNTVDVLPKHSDCEVISVSVSCDLKVLSAVVKTSVPGSDKKVAMLVLYDSELLSSRCLELAVVAKKIGEVTSLMDYFDNTLQAMSDAWEDILLEMDTKLTKFAAERLTAGSSVSDEFLTLLTRGVTSPELQSFLIHDLTEKGLKKLGHSIENSYSSIQNLALKHLQSVTQSLLFHVTEIHGMSRWFEQFGELGLSEFDIQAAVSSLGSIMLKTQELVLVIETSLKSFKAFFQWLYYVILSLSDAEIPDFVKQRSQQEIMLVSSFIQDQLVVNSQGKFTLERVGQYFDPKPLTVKPPFGNNDWAKFVENHPALKSSPLLIPDELTESLVILSGKLHGHLKKVFTEPISVISKAISCWNCSPLYEINKSEQSPFCLAQTGGPLHPLVVFPDENKLCIISIKGSEHRLFFARICVDQLPCDTNAVKYSFSHVMFYDSEYLTVLLQQQKPDDISDNDGNETEGISILAQVPYQCLKDEDFLDISQEKQTYINQLSQPPGFAVGSRITHYRKLIGMKAGSLAVSGTRKVSCVLSASQRNVRLF
>Scl65
MAKAQRMKVKFADELPNSDNLLCPGCQKRFVSPVLLPCLHTLCKKCIDGEKISPRTGNLPGCLVCSKAFDAHSEFPIDFVANNLVKKAAVQDNTPLEFVCDSCEVEGESVTTRCNDCFLFLCEFCSTAHRRMSATKTHILQSVEELRGQNFKESYHQRQSFCSIHVKERLVYFCQTCSQIVCRLCLRSEHEQHESRRITDITKTFKVNMANLAEQLKGKQKYITEQISLIQEDISMVENKKKQIRLGIEEYFQKLIEAMKDRMNELVNEVESHCSTKLEALLSKQKVLQRTVKHAKSCCMFTDSAVKQGTDVEILSVGQIVIQRLTSLVGEVERNSTTYHPRNEVHTSLEFVAESEKITNDIHHLGHVKLQSSSTPCEPALCILSPAKETQHVITGEVNRLSLTSVNQQGKRQQRGGDKVKLSFSLARSRVTPDNVGFKYGYQDNKDGTYSLAYVINKPDTYWLHVSINGSPVADSPITVTVRPRDWIGSQLILKSEDCGGFSHPYSVIADSHDHLLVADSHNHRVKILSLNGEVLKSFGSQGMVEGHFNFPYCLALNRRGNLIVVSDSQNHRVQIVTPSGRLVKCFGGFGDEVGRFKNPLGVAIDSDDVIYVADSGNSRIQIFSREGIPRGMIVSKEMSCPWGLAVSKDSHIVVTDYNNHKVCVFNKDGSVVLQFGSRGNADGLLNNPAGVTVDDQGQYVVADRSNHRVQMFHPNGTFATKFGGKGQGDGLMMFPAGVAVDKKGHLYVADTFNDRIQVFSLAAV
>Scl66
GNPRQMVSLLFYTTHEGEAQLQPVVHKNTLTGLRGYTPELGSFTMHFPRPSKVLFSSFLAMHTPHVHSVKETVMQNMRVAKTKGGQNMQLLALAGHVTKRDQNGRELPVNLFVQQWVLELPFDVEFVFESESFTSREERLIGAAFTNLRDKHSTEFDKRFEEKFSLKAKGFGDDEVEFAQAGLSNMLGGIGYFYGSSKVISRFFKEPTDYWESALYTAVPSRPFFPRGFLWDEGFHQLLISQWDTDISKDVIGHWLDLINIEGWIPREQILGDEARTKVPSDFVVQHNENANPPTLILPIKSMVDKGVLDEGYLRKIFPRLKAWFNWFNTTQLGSLPSTYRWHGRDAKTDKELNPKTLTSGLDDYPRASHPSDDERHVDLRCWMAFAAGLMADIAEAVGERSDAGLYKSTNQYLSDNGLLDKYHWSSEEETYSDFGNHTKRVKLVQRVVNPNQPGSPKKTVRAVTSKQGPSPKYVNAVGYVSLFPFLLQILDPASPKLEKVLTQLRDPKKLWSNYGIRSLSKSDPVYKKHNTEHDAPYWRGAIWININFLAVRALNHYASISGPYRDTAKTIYTDLRQNLIKNMFSEYERSGFIWEQYDDGTGHGKGSHPFTGWSSLVVLMMSEHF
>Scl67
DLDLDYTVPDVKQEGANQSAKACQQRLAHFKVPSLHDVISGPTGSTPPPSGHASPYSSPAHNLWIPDRTVLTPLISQAGTTPWSTFFSDTKLPMSQEVNSAPNKVQTPTPQDLPQEQVAVSAANNPQTNFYQRPIQQPVNSNSPMFMQATATLNMKWPILSGPSPFPTTMSPDHSAMMDKLLLHTTTPSDFLTTPPKPVQRGRPAKAGSAILKAKRNNPADGRSRTPPSERPYACPVETCPRRFSRSDELTRHMRTHTGQKPFQCRICMRNFSRSDHLTTHIRTHTGEKPFACDTCGRRFARSDERRRHMKIHLREQAKKEEEARKAMAQSNGTVSPIQSRSPQSTPSPLQVPVTSVNSF
>Scl68
MPHSKAQKQKVRVSMSEDTCSDHEDGEREHLIACCLPKGCPLKSSVELPTSVRVICNNDACQKSGYMHSECFDDFEEEILAYLRGTGRARSWSEKQRRQNIWTKKGYDLAYKCCACQCGKGHLRKDLEFEPPKTQEVGELQLQHQTKGKRKKKKNNEKPSVNVVSSSRPRRSSQSSNCSQLSESPPERSPISPQPKTPTKKTRANSHENTYHFFGEAFNHGGNHSNTLSSHANVLSTFLKRADFSSFQGVLPRHKVNPYHIKMEDEMNDEARHFVLSNLSSRMTCTASCVLCCRELPVFDRYPLIDGTFFLTPRQLNSSCVDVSQNGKAQYLSAVCLHCLEGIPNRVKCRLCNTEWDGSSHQLGTMYCYDIFAASPCCQQRVACHSCGKPVLDLSEGKKFFWEYSQAMKCPHCGVSGFHCIKPISYYEPPDAIR
>Scl69
MGLFEYFSLILFIITTLEDVSAASNQSSFQVLCDFGSSLYLTNNKVTVNGSLTSHFKNARKCDVKGRSKSAIMRVTLAGFNSSSNISALYSMVLENLNVLFVGVAQSNDSQHVQEFHFHACPQSLMHKSVSAMDLELLFFGAPANESFKLEVELDNSVLAPGELTDVSVRSDGLTEVKAFDITEDQLSRLFQITVSSVDAEMECVLVVSQSCFATQSKGLAEKSSDEGKQAIQLTFTNSGRITLSQYSRPKIMTGRWYIGLRSSFTKRDSIKPKVVTVSVTQGYKYDTLGKALPAGYMCLITIFGGLAISIFAHFFLNSDFEKCKAPFHLENTASELRARVPSEGIIKHVPEPLPWKTIPLKRWLQIISFAWFKHGIKTYPYLTGVLAISFMVGSAQFVIARWSNMIEEGNRDLCYYNELCYRPIAVADLPSNFMLSNVPYVIHGIFLALSFSLREAITFDVNKSGHKYVMRGACAKHFRPYDYSVAYALAWALVFEGLFSATYHLCPSRLTFQFDSAFMFIISGLVVIALYNCRVRSESLLDADEASSKSSETTVQAPKYFLFFVAPLLVFNYVGSVRDTNGLPQFVEVAYWIALVFWLVVMYMWTFKKVGVPCRWKNCSNDEKCWSVEAFVKWTWIIVFPLCLLIIGFKQKDDWSQFFLFSCVAAVALSIVGLMSFDVAVSFKRHRSVGGNCWSGMKQLCSLSQIFELLWSNWHRLLFMLVNFLFWVFAMYFFKIKSTTKKTSAPSFSRTRNEECILWDFFDYHDLWHMLSSFALFMSAYLLIYVTRKVEIYYWVENLYWKNKTTENNGTLGSAEKIVLPNLDAESI
>Scl70
MVIFVFIVSVFCLGAAFECKSDRAVKDDEKLQVHLVPHTHDDVGWLKTVDEYYYGANNSIQHAGVQYILDSVIPQLTADSTKRFMYVEIAFFERWWNEQNEAMKTEVKRLVANKQLEFINAGWCMNDEAATHYNAIIDQMTYGLNFVQETFGSEARPRIAWHIDPFGHSNEQASIFAQMSFDGFFFGRIDYADKELRLKQQRMELVWRGSRSLGEDSDIFTGVLYNVYNPPPGFCYDQFCVDNPIQDDPRLFDMNVKETVDKFVQVTCKQASQYKTKNIILTMGSDFMYENANLWYKNLDKLIKYVND
>Scl71
MNRSLYPASCPPIVHVPTCIVMVGLPARGKTYVSRKLTRYLNWIGVNTKVFNLGEYRREMAGAHCKHSFFDPSNTNGMNVREKCAELALEDITKWLSDKGQVAIFDATNTTRARRKKVTDHLTAHGFKEFFVESVCDDSEIIRSNILEVKVNSPDYQGVPPEEARQDFEARINHYNNFYEPLSLDHDSNMPFLKVIDGGKRFLMNKVEGYLQSRIVYYIMNLHITPRAIYLSRHGESMMNLQGRIGGDSDLSERGWEYCKVLGKFVKENMPDDLKVWTSEMKRTNQTASAIDRPIEKWKAINEIDAGVCEGMTYEEIQEQFPEAFAKRDEDKFHYRYARGESYEDLVARLEPVIMELERQHNVLVICHQAVARCLLAYFLDHSSNELPYLRVPLHTLIKLTPVAYGCRVEKIDLKVPAVNTHREKPKVVTVTRSTEDALETVPEHE
>Scl72
LDVEPAIPIVMGANIGTSVTNTIVSLAQAAERNEFRRAFAGATVHDIFNWLCVLIFLPLEVITHYLLYITGEIIAVLPLTQQKGTNKKLLKKLTEPFTKLVIQLDKKIIEKIALGDQSAESKSLIKSCVKTVTVTKNITNSTGFHYLKNVSEMEPPTCKFLFRGTSLSDTEVGIIILVLSIVLLCVCLVCIVKVLHSMLRGQLAKIIKRTVNADFPGPFKHLTGYFTILVGAGLTMLVQSSSIFTSALTPLIGVGVVTIERAFPLTLGANIGTTATGILAALASSSNLDKALQIAFCHLFFNISGILVWYPIPYLRKVPIGFAKSLGNKTADYRWFAIAYLVFGFFLLPAAVFGLSLAGWQILLGVAAPLLLLFLFIVIVNIFQRKAPGHLPEVLQDWEWLPKWTRSLEPHDRVFSKVNELSKLCRSDRTNRASNTESRV
>Scl73
MRKSAAGEYIKGCFRPVRVLLLLLLVITLIVLFKELWERDEPVKKPPPPPALDLGCLFTVHTPQDTQAWQLISFIISPTPKQKCHVDAWNTIRATGHGASNFRIQAFGSHEMVTGKVHHIANDTYNATLRLTFADEYIILVILTYVNNDSLEYRYHAKAVLQHVLNSPFDLSVTQAPPPRDHTRYCTQEESGTSQGRWVECGSIPGIERCGQWQLDPAYDFDQIHGFHWLPYFCQLHHYSSDEIKKCFAKQGWSEVVFTGDSHMRYRTYHWVTRLHGSCHGCIKTHVKMVFDKIPRIEWVFDARGTRWPLTFLNISMPHEVYVHPGTRRSMFSKGLPSSVFSGKLFLMNFGHWILRESTKETFIMDKIRAFLEAIQAMNRTGEGKKRFLWLNTVSLPWREDRAMVEWLENPSPARVAQLNSLTDQAVKDSGVQIIDAFQISNSRIGATHDQTHYAKRMKRGDCGGVVENAISNVVANSLCNYDNW
>Scl74
MSVRRQLKNVVNNYSNAEVKVREATSNDPWGPSSSVMTEIADATYNVVAFSEIMGMIWKRLNDHGKNWRHVYKSLVVLDYIIKTGTERVAQQCRENLYAIQTLKDFQFIDKDGKDQGMNVREKAKQLVALLKDEDRLKSERARALKAKERFAQASSGIGSDSVKAGNLRDSGSTSDLRLGASAAPATGVPTSRSWEPARKVLGSEMETCRPSNANEEELQLQLALALSKQEAEEKEKLNERDDQRLQIAISQSQQISTPQEPSPLEFGSNGVQVSQGTFDPWGSKPSGIVSAHMSQPSIAQPSTPQPDPWVSGTNSAATAPTNPWGDNSASYQLPVNSSQNLFGASNNTSVKAVMAGGTDPWGTASVQTSSATAPPPSDPWSGRDVFPAEVAPQPRGPWEPSQPEGFNAFNQSVTTSGISSQPPLVPFNLESRDGVSIKSTGGEEFLDNRVSNLVNLDLLTKKPDPVANPFMSSKPASSRSTNPFVQDKPQAPTLNQLRDQPVAAPNSTPNSTPSVSGGVLLPLPLIPDSSSRPQQTVQSNPFL
>Scl75
MGRILKGGHWKVNKVQLTTWLPTAYYYIFFGSLGSLFPFLNLYYRAVGMDPWQIGILGGIRPLIALLCAPVWSFVSNRYKIRKLVLVTSLVSWIVFTIPLMFVSHSSASEPCLNQGNYTARLSSQHEYFLPDQEKREFGLPVGLSLEKGQLSVYEEQNTRYFQKNSTTGKAFKGNAKNDATKGEKLDHSRFPSLKRQFFNSLERSGLKFEAKTDRKAGNGQRKPYDFKSRGAPYLNRRKNPYSSVIFNEMLFIVFVGEILQSPIDDLNTHFDGTFLEHLGVLYQNVANNNIYSSVGIGLVALSTGLLLHFAPKITICDIEYANYHIAFFIFSLLMTVAIAISLRFDFSYRRCRRSFEIQESLRLLVSSQHFTFVFIVLIMGMLRGVLFNFVYWNIVDIGGSDLVVGFTVVSQYFSDAIMTLSAPIVMTYMGYIGMVYLGLACYALRFLIYSWLSTPNSSWVTPPVELLQGISNSMAWSAFLLYVTSYTPKSTFPTGLFLLQGLYLGVGGSIGGIAGGILIQGFDTKVAFRILGLVSILTCLLFMMIQPSGEQECLPSEADTIFFLADEDDYSSNNSEDEIFDYSQKGVVYIPSKTQSKGSLQAKKMVLPSYSSPLVPICMSLVKKENKQLQTT
>Scl76
AEVTSLFEELPRKIKKIPFKDTLLAAIPFLAYLIVYSNYSLLRTILGLGKVTKPNHTFLPWMEVLVFHCLPHQMLAKFAHPALDCVAAVPYIFHFALPFLFILFKIVSNHSIRGVFPFLWCAGWVNLIATIIQFLFPTAPPWYVDSVVFSPVGDVLKAGANEAGFHRLDAALGVPFFHGLYAASPLPFGAFPSLHVAWPAVILVSGPWINEKFAMFHVVWITWAALYSNHHYGVDAVGGIFLVFLVNFMMRKVWCPFPLENGKKPSCYLCRRISPPLLQV
>Scl77
ERISLTITMLLAMTVFMLVVAETIPPSSDVVPLIAKFYMAGMVEMAIGLVWTCYILKYYHSDVIEMPSWVRKYVLGHLGHFFGISMENLKRIQEHSNLRKDTGRKAIIQTGLEPAGRKITNTLFVPNGQSKNPYDSHYDSHYRRIPSATNGFSSPMLNASDISLNQIDGFQDPVLQLGERILERVDTLVENSVVDDRINNHKEEWRIAAMVMDKLSLWVFGTSVLVTVLACFMQAPGYVA
>Scl78
MATDLGAWLPFARAAAVGLAPLASSTMPPPPESPKNDERVIINVSGRRFETWQNTLARFPETLLGSDEKDYFFDSETKEYFFDRDPDLFRHVLNYYRNGKLHYPRGECVSSFEDELCFFGISEDVVHDCCWEDFRERKKECEERIFEPDKLEDGSQNGEENTDSTIREKMWTAFQNPQSSRLATLAYYITGFFIAVSVISTVVETLPTDGNKTFGQANENVFFSMETACVIVFTVEYMARLYAAPNRFKFARDLMSIIDVVAILPFYVGLFMPNNSISGAFVTLRVFRIFRIFKFSRHSRGLRILGYTLKSCASELGFLLFSLSMAVIIFATVMYYVEKNVKETKFTSIPASFWYTIVTMTTL
>Scl79
VLFLELKLPHDGNSEDDHVTKRKTLGVTRRGRSRGCKHLSTNKDVLERLKPLHPLPGLIIEWRRINSALTKVVFPLQKEKCLNPRLKMSRIYSVSQTHTATGRVSFAEPNLQNVPKDFDIVLPTFIAESPPPGAWDQRTSSNRGKRGASRYNTMNVKPGTESTTPKFSVSMRNAFIPFKSGLLLAADYSQLELRLIAHLSKDKRLLKILNGGGDVFKMIAGELYQVPVECIKYEQRQHAKQVCYGIIYGIGAKALGEQLGFTEENAALFIDKFTSRYFGVKKYLKDTVEQCKKQGFVKTITGRKRFLPAISSSNVHAHSQAARQAVNTTVQGSAADLVKIAMINIDRRLTEEFPSCVTSHRHLLPDYHSSIGKNRGRSSSCDLPTPVGGYFVLQLHDELIFEVSQSELRKVAQIVRTEMESAMKLSVVVPVKMKAGSSWGNMAEFES
>Scl80
MSTVDNDGYVLRQQTSHNSSTYGHFRTVFISSGLSCLVTVLIISFLLRNTAFVNIYIPNTAATQTNKHEQERRSYAKNVELVMLPFAVKQGAVCLDGSPPGYYFRQGRGAGASNWIIHFFGGAWCFDEESCLQRSKTRLGSSNFFPPHPPTLQGILSDNDKTNPDFYDWNVVLLCYCDGASFTGYRSDPVNVNGQYIYMRGKKILEVIIDQLLQSEFRNAKRLLLSGTSAGSLAVTMNADYVRSRIPKSIDVRALVDSGYFVDVAALSGENMINKHFKQMFDVHSSVGGVDEDCARGFQPSIRWKCLFPQHAFNFLSTPLFVLQSAYDEWQLIHIRGINCQVPDYSDNFTTKRSLFRRSTKDVSPSKPSPDRNWNYKHIHGIYCRPPECTRNEMAAIMQYRNVSLYALRPVLRSPNSGLFLSSCLEHSQSLYDDTWTGIFVNGFSVAEAVGNWMFERTTQHQHIDCPFPCNPSCANVW
>Scl81
PFEFIQGNTDLLLAWVWQLVIAFVITPLQDMFGQTQSSPREFILSWVHEKLPAHNVTNFDSDWQNGVLLCELVNATQPGLIPTKLYADKTNGEGNAKLGMQIAHDAFGIPQVISPFDLASSQVDELSLLTYLALFVKYEGLKKGTGKKASKGNPGNKDEEIAHACKAYGSGLRASELGKVAEFVVELNGANPTDITIAIECKPVKGAVHEDKPDLSVKPLNRNTYCVKYLPTRPGDYVISILHCGAHILRSPFYLTVPEQNGLSSLKTPLRNQRKDLVNGTSSNGHEVSSNKNHFPTSQNGSPSQSSDDEGKNYSLIPPFLTNGSTSPKIPLNTAEGPGLIAGEVGRIGRFRVLTDNATKGPLSVCISCPAVSIPVPYVKSVKKGEFTEHSVLYIPTEPGAYEVFIKWGDLSIKGSPFKVFINNVLENGVTMQPGGKDDLGGRGRIRVYYAAMSTNLKVRKDNELLEKFLKAKGISNRSDFDPWIALDVAMNKVERDKVFSRAGTRKTPMLFANDVFIGGYEDVLIMDKQGLFDKYLK
>Scl82
MVDCSRGHGLTKPLFSCILGGVMDTLFSVVLLIHGKHLSSFNERSQVEKFKFCSSVFDLWILSLVRCCTLFGAVLGILFAKRKMDAVSRIITFKKPWLYYSVGVVVFVVTKFLVSTECELDKTSNIWLGLFLGWTVVATVIANGLWHFLSKIKITALSTEQETGTIQEREALITVDDFQDSEETSANGKKNNISAWRLMSYCKPDLPYISLASVFLLLAATGEIFIPYYTGQVIDAIAIDKDKTKFLNAIVIMTLISLGTAIAAGLRGGLFNLIAARFTKRISNFLFGSIVKQEIGFFDSTKTGDIVSRLSSDTTKMSDQVGLNINVFLRNCVQSIGTCVFMFKLSWKLTIVTLVGLPLVALISDIYGDYYKKLATEVQEETAKANEIAAEVVSSMKTVRSFANEDGEYERYKSKQDGIYRLKVKESFLYGGYRWWTEILSLAIDVIVLLYGGHLVINGDLTGGYLVSFILYLLQLSFYIDEVGEIYTGLMEAVGASQKVFELIDREPKIQNSGVVTPGEVSGEVTFQNVSFAYPTRPDITVLDKVSFSIKPGEVIALVGPSGGGKSTCISLLEHFYEPTSGEVLIDSIPVKNFDHKYLHNKVALVGQEPVLFARSVKENIAYGLGNDEIDQCLVENVSKLANAHSFISDMPQGYNTETGEKGLQLSGGQKQRVAIARALVRNPQILLLDEATSALDAESEHLVQDAIYKNLTGHTVMIVAHRLSTIEKADKIVVIDQGQVIAQGKHKELVEQNGLYAKLVSRQMLGLEGRNSSQHVGSRHIDQ
>Scl83
NVYTANIAKSWKRQGHAVTILCQDPHADRLDFVDEFIVGNDAIPLSAPSAGNIRVVVPDINGLLLVYWYDLYEGYEVKTMVNCSLEEIEANIKGTADGLKKVIAQGVDRILANHAILSPVITKRATEGTGIPYDVKIHGSSLIFSVKNRQELRSYALEGIRSCRKLIVGAKYMASFVQEIFEVEKEEMGLLEKIVIIPPGMDPDVFQLGGSRIERQKAFIASVKDFIKRKPGGRRADKVKLPGHSAKELQKSLESVSESYDLRAADADLCERWIPLEEDEPLICFFGKFQETKGVGELLMAFATIVERIPRARLLLIGYGGNRENLEGMLEAMVQGSIEAFKAYAEAGNFVDLPQEPEKFFRQIPSGRVTMTGLLEHGQLKEVLPLCSLSVMASKALEAFGMVSVEAMAAGVLPLCHDHTGISDVIGAVREVDPELGDLMRLEVRPGGAQGVADGAFLVEQLPNKVEKALKFMYPNGFRDHSKRCEVSAKLRDVAIAKFSWDVITSSILKE
>Scl84
VVRCLINHGADVNKRNQDGNTCIMVACWNGHLDTFGLLRTSGANMEVQDNQGFSMIHCATAANNLTLLHELLPVPNTAAVNAKTSEGITPLMLACEKNHPDVVLLLLQKGAAVDEKSDKGLTAAHFCALSNDINSLHHIIDYRADLSMATERGSTPLMLACAKGYVSIVTALLRNTCKSKLKNEITSALKLRNLTGHPSCLGLLATPKGMDINAGNENAETCLMMACEKGSVEIVRILLDEGADPNCADQNGVTPLMICCRRGQERIIPLLLRKGVLVDQKNNEGDTALHICVRHYREFSGHKKCLEQLLSTGVCLDMK
>Scl85
MGFETVRFTCPVDEELICTICRSVLEDPLQVPTCEHAFCAACIHEWLRHQQICPVDRRDLTAHQLKQVPRILKNLLSKLTIKCENVRFGCDSVVRLDQLQSHLTQCEHNPKRPVPCNQGCGLVVPFDELPQHNCVRELNNLLQNQNFKQEQLQAQIDEQRQQLNEQKREIQALKDMIRTTRVINLPHALPILPNNLPQPDHYVNEIHQWLRGLQSARVTRWGGMISTPDAVLQAVIRRALADSGCPPAILNELMENAHERKWPPGLSTLETRQLNRRRYEQYVCKRIPGKQAVVIMACENEHMGESMTLDPGLVMIFAHGIE
>Scl86
HAQVDEPTGPCRWKSKQWDQPDLPTSFSLTDQIEHKLAFLAYYIPAHCRVILIGHSIGAYITLEMLKRYHDKEKILKCVLLFPTIEQVDSAPSGKMWKFICHYLHWPFLMGTVLVSFLPSFLQRWSINWWMYLNKVENKESIMEAAQSMLNYRTVDNVLEIGRQLVTIRELDNDCIRANLDKLVFFYGLGDPWVPQGYYEAMKERFPEGDIKLSHDKDIKHAFVLDTSEKVAKMVWEWIEGYLRDLEDAEIIC
>Scl87
RIFEISSTWLKAGCLASQLLSPFTLSVRKLKAILEERGVSYTGLVEKKELAELVEACGTLTGAESCSISAESSGDNKEESNELQFTGASHFFEEVEDTKAGTWLVDVIPEGHSSLLRRKQWLALRRKIVRFGIRIGTFNCGNDPRLCIKYGWKEPSLAISMPQGNQPKGNVILKTYDSRPSVELVFRWISKELSLKIETFDRVEEFSETFKAKIEENPVYVLLFTTLPEPPLYLASLSVQFTGRVRFGHVRAFDWTREKHILKNYSIDKFPSLMIFTPEGNLTYGHRKGEWVRYHNLELFLKTLHPDVNDVFVTVFLMMNMSCFMALFIINGGILKRFIHFVWLLIFYNTSLIILCLPVLAMLQLPCLTPLLDFALKYSRYAMTSDAAAIMRNYLFFALQHKWFLYGGYLFYGMLIWWVQRRIRWYSGYENEHDSATSITEWLTQDLHSLTNVVQTFPYLGHSRIDYSLLGLEDGFEPLMRRLAVPELWLHPIIPTEYLNSLPVWKFRHSQVNHCCDDKQENCTSKCNSCCKESVKPPGMLVAQDCSICLEDFNSGCMLLGLPCGHCYHQKCIEEWLCGGNSSCRYCCPVCRWPAFKQKPLALRENLTRNQAQETNV
>Scl88
MGCDGGTIPRRDELVRMKKKPEQVEKNYELNAKWFHCALSQAELQEPVVCCELGNLYNKEAVLEYLIDKSSVTSDVANHIRSLKDVKELNLTYNPAFEQKSMEQADSYLDFQASRFICPVVGIEMNGRYKFCFLWKCGCVFSERALKEVPSTVCNKCGKAFSDDDVVVINGSEDEVSGMRAKMEEKRLKTKLEKKAKKTKISETTTTANGESSGTGVCGESRKDGPEKPAKRLKTEHEPSSSNDRKIKETKLNGASLSKGKLPELSKHKTVAEDPKASKVFKSLFASSNKDRPKHLQSNWVTYHSYHI
>Scl89
MDSSSTVIVEESLPKDILEVLDSMRRRKELSDVTLVVNAREIVAHKAILAACSPYFRAMFLSGFSEANEQKIHLKEVDSCAVQLIVDYFYTSELELNVYNVEEILRICVLFRLTTLVDHCETFLRRNLTPSNCIGLQFVADLFSLEELSQHANRIALWHFADVYKEDEFKKMPYKQLKELVMDDSLKVQSEEVVFEAVLQWINHDTRVRKDCVPDIMQYVRFPLMNLQYLNGNAAISKLTTEYRMCKELIREAISYQTAVESKSTSSLDNFRVRPRMASEEIFVIGGWSNGQKISSVQCFNVDTLEWTVVAGMSVAHVAREDYIRVVAAGDELYTVSRYKVGKYDPIANSWIQVATGPDVQCKWAGVCEYEGFIYAVGGHSSMCAKQFDTETMTWRSLPSMMYARYYP
>Scl90
MATPGQKEREAELHSVLRAANLLDYYPSFLEQGGDDVQQFCDASEDEFKEIVALVGMSTKPLHTRRLQKALVEWKSKRGNSPERISPGSWMDKWTSSSQVSRTPQSSTSSPVTAATTPTSAGRKRRGSSGAGKSGPEKRVVELKLPPMEVIIDWEKLDPERQQLIRDHSRIYGRDIKKRKTNTLNSHEQMINEAAAQLCLRDPTLLVRRDELFTMARRVVRDSGFTFVHGHSRSKFVSESDDEMD
>Scl91
QFDLRQPHNCNTSSKNCKNVLINLNIYVGAMAEAKCLAINPLQPELLAVGCNDPFVRLYDHRMLASHSLSAEIKRPSSSNSSCAKDVKLPPGCVQYFAPGHLPPQLSKDSQRRFRAYVATYVNFSPNGCELIANLGGEQIYLFDIKHHRKVMRYQGVNGLSSSPTSNGVVKSVLDNFGIPSGKNGFLNSENGATNGYKVPTLNGKNTVSEKRSSKPISGWSSSTSTSQQLPPKALQLKEKGNDAFCQQQFWTAVNLYNEAIVHASGSALLYANRAAAYIKRAWYVMT
>Scl92
GDKGDSCSSSCKNIFTSSVPESCDARAEGELRYDKTSAQLFLCSRKQWQQLQTVLRGEISNSPPRKSCLDILFKGESQGDGMYWINPTGTDPEQNAFRAYCDMTTAGGGWTLVAKVTHDYSWVCPDRDGGMCRGSKTDPMNANLFHDIHQRDTVDLSIKSNVDAGVHLNDTIIRMLFVSGRKSVRFTFVGSGNDWTATEDAYAAFNPSKKNKMFVDHEWGQYTLDNVDYTWNIIKHTRKDKTFSGKIICWGNKVKHSYRFYDHGLHVGSPASAHKPCLLDNNENEVMLKSHYATLQGSPLKGRWDMAQFGFLGAQYVQVPNKRIAIWVR
>Scl93
MERIRNGGPKANGFATGKKLNGIDQLAWHKISYKALFGLLFVTPALVQYSLGLPYWCYPITCAVLFLPVFGVFMVVFNRMCVAESGTKSTNVKRFIEFTDQILASKYANRKIPMIVLYEAYADGKLDFKCDVLEALENRHQFCTYELTFEHIKFLLCNFIPEVIFHSRNQDAEQVCDHYDRGNDFYRGFLGPMMIYTSGICRDETENLEDMQVNKLKSVCEKCQLKEGERHLDIGCGWGTLVNYAAENHGTYSTGVTIANRQVEWAEGVAEEKKLGTRSKFLCLDYRDIPNVQFNKITCLEMAEHVGVRKFQSFLAQVRDMLEDDGIFFLQIAGLRRTWQWEDFIWGLFMAKYIFPGADASCPLGWVVTQLEQAGFEVHSSETIGVHYSLTINHWYDNWMKPQTQAVMTEKYGRVVRIWNIFLAWSTIIARQGNSTCTQLVCHKNLNVYDRLKLFKVKSK
>Scl94
KGDRISLHIDGNITLGGLFPVHRRSGTTENACGDIDLLPGYQYLASMLYALEEINDSPDILPGIALGAKIYDTCRSQTIGSEGAKEIIKYTLRDENGIAPLAGVVGPFRSDVSVAVANLLRVFNIPQVSYGSTTPVLSNKDLYGYFLRTVPSNSYQGKAMVDVVRHFGWSYVMTVYSPGEYGERGMVKFYEEAERAGICIANKKKLPSFPTEEDFDKTIQELLEIRKKNFRGKLDAVVLFCIQRDNQGLVRAAQKVLENGERFYWLASNAWGDRKQVTEGADEAGEGAITMNYIEGEVDSFKKKFLNMIPSLNKYGRWFEEFYQETLKCKLKNSSKPLDYQQECSTNKSLPQDLEIGPVRVVINAVYAMAHALNNMHLTLCAGQRGLCSDMQNLKREQFLNFLKNVSFPDASLDFNVTFNQNGDVDGNYNVLNFKKVEGRHRHVIIGNWSGALNEDGNIQGNIRLDDDEIVWGGGKTTTPLSYCSKACPARKITIPEITNARCCWRCKGCRSNDIIMNNTCSLCGKGKIPDTNMTRCLKLPVVFPTWNDTPAQVLTGFISAGLIASIATAVIFIMQRKNRIVKASGRELSVILFLGVILCYIAALLHFVKPQATICGAKRFTDSVSMTACYAPVLLRTNRIYRIFKAAQKSVRRPTMISPLSQTFVALGIIATQCLITMIWVLSKPPLSVEYYGYKDRVILECSTDDFSVAINLCFNVILMFISTVYAFQTRNFPRNFNEAKYIGVTMYISCSVWVVFLPCYLNAADSIWKSYFLCSSLFLIGTVTLLGLLVPKVLLVYFGNVVEPSGESTLTCTMDDKSKSEHRRDTMTMGS
>Scl95
AKEALNQFYSTDRANRKQYFYLNYLEPPVPTCMSSGCARTALEVIVQLKQFDLIMHPVIQRLIKVKWNYFGKRGAWIQVIINLFFVLVWTVLGITTPSRAAELYEPVEEKWWRITLSIIGVLMTLNFIRQEVMEYFSSKREHRLWVKWREDKLRGDLEFCHPRWPGERLYLMQEIDSLHHQEPAYFKDAWNFVDWLAYFMILASIATNLIAYLYGNPWALMVHVNILSATLVILWIRLMKYARAFTSLGPFVVMLGHVINDVLKFGFLFFTFYIPYAASFWMVFSRHQIEGYSDITDLLYSMFRMTVVDEYNYDGLEKEKPVMAKVLCGTYIAISGVICLNLFIALMSDTFQRVYDNVKANAVMQQASTILTLEKSLSTSKRRAFTNFIYTRCNPEELYYDDDLSEGEEKDLQRMTHQIKEQVDHIYSYIAEQDNDRKKKGNASTNDVHKLREELKKLEQQHRALSAQFHNQIGEVKDMLGDIIHTLGKRKKKKH
>Scl96
MALLNRKLKEKDADKLPLMEKSEKVVVDLDEDDEIGEDAFVHHGITLWVSDALIMIVQHIQIFALILAMGERWGYPKTFVQYASYVFIFNLDIWEFLKVSSGAYTGPQNLNSFLPSESIGINYGYYLLGWTIGVAVIGCAFLITYAVFLHRKPLYLLLHVARMKRVFSVFIQLVCLPVGTAYARVFHCRSDGVWNVENSVKCYSSDSVEHLVFVAIAGLVAILVFLAYPINMIRKIRGQVVCYSEEKHEGYLQLKEAEYNQGLDILWGVGQFHLFSSFRRLWIFYRPIMFILKFCLVCFYAMFLFFTESNRFTLGQRLLTNLPIFVFFFLILFGLFSSGLARPPIKAFRAFTGWCCWKGISRLLHVLFNITPTWVVAKLFLVLLAGGLFTIDRLGGGIGALLSMLSLIMVRSLPFRVSAFNFMILFSLLINVGNAYIGVMVEMYNNGELVNAFFVPPIPELILTWVNIAWLCVAVLWLVYLLLRYLHIVLPKQPLWPMLSTDGKSNISEETKRYMRAVLRGRHTLEKALSSPPMFAPVHELERQIHIINAYCREAEFLDDPTFDSLWDLLDELIEAHRNLSPQSLFALSVKKTIRETAKEFMVLMPQMRKRLDQREYDFILMDPMKKRMLLKMYVLGTFVNGRMDKVKHDVEQKVYMALKEAEKTKTPSSLYGSSTAFDWDSMIDLAGPYSTFDAMRTVSSTGSRPGTSFSVASKADSVDKLLDEVEDWEEGQEMAKRRKKISVGSMPLIEEH
>Scl97
EVYALAPFPLPGLAELREQYTYNINPFSDATDDRGQRSTLGRGSSDEEDDIDDLEGIGCLGALLPFSEFAPGNSTKALVADAEDLNDIAAASPGVFATDGYSPLPYTTKQFGSRGRRVHQEMTYLQRQYARMRQRQQNAVVVFSEATVQNIQESEKRKSIPAAINHLFVSATKKKIKTARSHFGVKKENETANTSELLSVGDVVNSKSESKVEVKPNAYEKESMQHLNELFKGDQKEKKETKQLTEEKETPEASAKDLQTERTKETSVRKIPEEKKKQISDEKPAKNVKRTTPSTRKIKHVGLNGEVSSLETEKPAQTRSLLSGLNASSKSAKVTVVESSSLKVTAADSDKPKPVRIVDKNSPAVLDAGAVSFGGTGRVYTRSYHGSGCNSNNSAWLLEEDKRCKYPENFRPFPQRNKQPSRSRILYGNVSEKGAKRMDAFQGRKETRQGFNNGLAVNGASDSKRS
>Scl98
MTKERKTSSPVEQGSNLHMAIKLLKAENANLEKIIILLKTENQNMQRKMKELEYQNDRFKITQNQLKAELKREKEMVRYLHNLNKKYERTLQKKEAESRQLRKEAKEAEMRSLKRETKDVNNNAKETGKDTEIRRPQPPKRSDSFKRNKDLAAIKADQGINTMSNQTASLKPKQPAQIAPTIKQSNSSDDITCEWEDVTDVLGFLNEKVNQFERLLLE
>Scl99
GPADATRQAHQLISALVKDPECDINDVLPRKKHLHSQISRSAVATTTTTTTITTSVTSTVSHHRTLSEPKPTNTSSKGPSTTHSAQSKPNTKTTTSGGRQSLSSSWPSANSIPVTHPAVTASVSTTTAKSTVTSTHMPSTARWASTTQTASNTSKKTPLAAAQVATTGSLTSVAPVTSAPVRKPSGGNSNISSSSSSGVVKPPTPAKRQLFPETPSEPIPRKNSTSKTSRVVKGSPSYSSVAMGVTGGSGSGVIDVMPTVTASSSSSVISSVTTSPGSSNLPPVISNILSHVGQTFSPSVWNDIAHPSARPSVGPMSELDISSSVSPADPITQPLYITTPGALFTPLPHEATSSSPPHTSGSPVPTTTPSTSTSPNSSPLGTSLASGNSSLGETGEKPSLRPIGTERASRRVSASPLPSVPGISPLIGT
>Scl100
MRGSKDEEETSTDTAKNTAVTRNYTDQNCVNGRKLFNAKCIIISAYFVFLLWRFISLGLYSVYATDCFLRAKLATLRCENFTLYSNPTRFEVAWQMSSAVNNFIAVGILFKLPEFPGLNVVCTRLIKLARFWSFIFQLVVVISYNLMLFFHEHLVESAMIEVGFIVDEITVTIVVCLWNFVPAPSNRSQGLSCLQVAYNLTLVMLFLENFFLFLLMSSQAALDITGIHEFETRSKGLQALGIVFNATEATFYFAVMKFMWNKLFEGEAENLLKKDTI
>Scl101
MASPIKRMMSLRETKVNKVNVESPSPTTNRKPKILKILRRQSFNQGRKRSNDEAITRSAPEVVDDQQNVPKPVVKSPNQTRDLEAFQQYHKELRSAVQYFILILNNYKNNMDIVMAKIPDNTSIVLESVINIDNMLDTCLRLHSSNTDLLPYRKSIHKRMAELVRWSDQLLVRGNVKGNLEEGVECVKDLEASVQELVDLAIPRLRKRELNDEIRNSIFMFEGSSESIQIPVVESDYGQLCNRRDSGISEGSLVDGSCHDSSSSRASPATSRDSGRGSYNYILDQPDTAHHNGYLSPPEPPVRGRQSFRSTSNYNYQRNPANLKNSDWSLSQASDSSSYRSLPQSSVSSQDEFNSHAFLSASSSVEEEGSFFSADDREEPDSPIIQASFLGYIENHEQSTPKKKSFQVYIELVGNYTQPADGILKRPSSAYDGYQESFRRSISANANSPTSPVLKKEMFAFRNVADSERSHSLPTLQGSTGKLSPSHQIKTNGTLDYNKNVRTDSQRKKLLPLEEERSRKQSNTSSSSSSLSGTEEEDVNTPALDCLDVSRFLVYRSDDDDGPTLVGGAIDALIVHASGSTKKDLVYYEAFLTTYRTFISPKDLITKLLYRERRFREKGSKRASQNAFFLLLRVVDELTGKVERSILEQLMKEVYRLLVNGDIVLGKILRDKMLPKCDNYYRSRSPSSNIPASHPVDPGQRYTVLDFNAEDLAKQLTLIDARNFHNIEIPEILAWGKEQKEELSPNLCIFTDHFNKVSYWCRTHVLSFEKQKDREQVYLKFLKIMKHLRRFNDFNSFFGILSALDCSAVRRLNWPKHFPENLAEYATLIDSSSSFRAYRDALAQAQPPCIPYLGLILQDVTFVYHGNADELPDGKVNFVKRWQLFNIVDNVRRFKLTSYDFEWNDQISQLFAGMDNFLSEEDLYDRSLRLKPRE
>Scl102
AMIAQSKCSGSKTDFHDETALTRLFIICPKEYTEDNLRQKFQDFGEIEYVQIVRDHKTGENKGFGYVKFKKSSAAAVALENCDKTLKAVWAEPKSAKIARNAAAAAAAMQSTLIPPNPFLEVNNYPQAAAAPVSSHAVSMNVNNAASLQGVGDHYGTQNPAAAVAESITTSHTPTRLFVKVSPEVGPAQLSRLFDIIPGMQMCDLKQNYSTGESKGFAYVTYNSVGSAIYAKEKLNGFEYPLRSKLLVKYAEDPPGMRSNGTGQGSDTAFQIQSYGSKPLLTVGPYAVDSTTVYTSAALPAPSPLANPTSEVVSRLFIVCQPAPPPENALKDVFSRFGNLIDVWMMKDRNFGYAKFASKESADAAIEGMHGHEVLGMKLKVMHADPPKSEASRKRPRT
>Scl103
MASSVSNIDHIFSKEANCPICLEEYVEPKVLRCLHNICKKCLKELLHHHTLSFRCPICRAVCPIPDRGVDGFPTNDYLARLIRDSPAKKVIQEIRKVLKDCSGKLAIVRKIYEEARNNIEQQGELIKRKIREDFENLVEVLRKQEAALCAEVDNLVEKEEKKHPACFLTLQTETLLTHIEGSFKLRDALDVANDKEHLLNRIRDANVACTKLSHLHSASETEKTKDLFEFMANKEVLQCVSGNMFGSVGLKGQLTSSNMLISSPDSGDLESLEVLKPGTRFHSLNIPQPLKRKFQPFSVAINDEGNIALSDQGNHAVLIYSKQGEFMACIGRRGSKDGSLESPTGVTFLTRHLIAVADGCLFGNPARIQAFDSSGRFTRCLVKLASNSHWFTRITNVNEEQILVTCTPVMQGHESCIKVFNTSGEELLCFGTSLSGKLLHPLKAVELNNEFFVSDVDKKNNRCMVSVFDHEGKYLRAFGECMLKKDPNERAFYPLVIALDEAGSKVLAYSGLYKLVRCYLPNGSLESYYSTLPGITDIAVTDDGRVFVVCGGAGEFPHSVQIIFHY
>Scl104
MPERSLKNWFKLAFHLFVSDQWDKVEEIVQENDSTYRWLKEQILREIRKVEENAFRSFLGSAALNIRDRLITIKHVNPDEEIFNKVKFWLKQQTGKFVLEDSDIATEDRVLGCKIALLEASFIYLDESEMVANLFRHLLNKLRGIAGVDSAIEEKNNPTVLAQVKVINDAAMEYVRSIGQELGEWPDFDIFAEALPSEKIDYEPPAIWCFGDYGMADGQMCYPEKVAIDEEGQFLVLEEHTIGMGDVVTIQRIQLFNAKGKFLKCLLKRGEGKVNGMMDFCLTKDGNILVADENENGVGMIQIFDYEGNRLLQIIPEVHDQEVHPRFSSVAIDPDGNIIAGDSSSLSIYILSTTDGKTLCKFGKFGREEGEFQAISNVSCDDSGKIYVSDPALNRIQIFNEAGDYLHTFGPRGTHLRFLLFDSASGEVYGSDYRNHKVKVYSTTGEPLREHGNYGTALHECWFPLGLALTPDGKIAIAERENHRITVLKI
>Scl105
MYWADLVDKLAGHSTVIIFLALVVVLLFLRKTRPSVKRKPPGPWSLPVIGNIFLFGSAPHKNVTKLAKQYGRVFSMKLGSREVVILNDIKTVKEALLKNGTDFSSRPPLHSFISSSRGDRTVAWPVFGPKYANNKRATELAMRAILDNDKYLSKVVLRETHVLIKSLLNSDEGRFDPSYLLKFFACSLQFCLFFGDKLRDAYVKKAQFMMDGSTDFIENSAVGNSVDFMPWMKVVFKKQVEKLDESVAQLTTFVKKIFYLMKSDSNLNNEGESPSKMQTTFAEALKKAVNDRDALDFGNERFSEDSLEGMSRHFDDETLINITADCFGGGYEKLSTALRWAVAYLVSHRDVQTELQDELRRVKGSSTLTLHDRNSFPLLEATVLEILRMSSFLPFALPHCTTRDTSVAGYPLPKGTIVFMNLWACSRDPQYFEDPNTFNPYRFLDETKQNIVRSPCFLAFSAGDRKCPGESYAKSIMFLVLGTLLQNLELRNGTEDPIEDKFGLTVRPKPYKIRVEAIQ
>Scl106
MARRVHFNNELHKKHRIVLNVSGQRYMTEKKCLLRHPHTLLGSEMLSKFFDPIKKEYFFDRDPYLFRYILNFYQSGKLHSSPDDCPVAFKDELDFFGIPICELGDCCWYTTNTDEKEKHPCHYAVRKASMKAVHAGNYLDWNKQENKRGINKRKAIRTTRSKNFTQPNRSPNHVPLPKKRCDNTRQKSNNRAEFIRGKHSEEGRSSTEKCSSTRKCEINCRCQPHKSKMAQQVFNVLYGLFIVLSVAATIVETVDCDGGVKCLVLHSDLFFALDATFVAVFTLEFLIRFAVSKKRCLFMKDFFNIIDLLAILPYYISLIATQFVNTDSVTLLITLRVLRVARIMKLTRGSTRLKSLLYTLRNCSTDLLFLYFTFTLGILLFGSVLYFVERGEEFQSIPHSVWYTCVTMMTT
>Scl107
MESKLPAAKWRTLWLAILLYYVSGINEAQCDILPVRPIHHNNTALRQVLEALTAKYPNITRLYSIGKSYQGKSLWVIEITKDPGKHLPGKPELKYVANMHGNEVVGRELLLLLADHLCSNYGRDQRITKLVDTTRIHLLPSMNPDGWESSHVGCTGIKGRFNANGVDLNRNFPDPYDGQTNELQPETQAIMNWIHREPFVLSANLHGGTLVVNYPFDNLPSELKRSTTRVYYSSPDDDIFVNIAKLYSKTHPTMHNGNPRCPIQREEKFPDGITNGAAWYPISGGMQDYNYYK
>Scl108
TEKEIEHGILSSSSPDDQTLCYIRHISDIEVNLTDQNSRKYTDVSEGKHDHEAQDFLNKLKRDRLLQRLGDNNITRFEIPWSNGGINVSDRMHEQYLNNFCDKVESDVQRLINKSLQNAVREKAMESGLYKEVLHHAWFCQDKCEAFRGREDVLQKIRTSLKDFEKIEPLVIYGSSGSGKTSIMAVVARSARQWLGDGTVCVFRFLGTSPDSSSIRFTITSICLQICEVYSLEAPKGDILEDFSQLVRFFHGLVTRLPVSGDKPLALILDSIDQLSATNNAHLMNWLPKKCPQFVKIVISVLPDYHQILSNLSRSLPIERSYIEVPFLTIEMGQEILEAWLQGIGRTLTHEQFQLVLSSFTKCPQPLFLKLIFTEASRWDSYTDVTGLDLGSDVRQAIQLLFQRLERKHGKTLTSRALSYITAGRNGITANELEDVLSLDDDVIDDVYQYWDPPVEGVVRLPNLLWARIRHDIDEFLTERQADGKTVIAWYHRQFWEAAQSQYLSRPEEKQARHFLLAEYFE
>Scl109
VVIQKFPDLEKIAVKLVDIYCMLSADPCLVSSEDTGKCSLPCDKRQSSSRDLMKWCSRIAVTACGAPTLLDSKEVFLEAQDCFSAPLSKTDDQNLIDMAVGAKLGLTKEKIEFFSTNYKPNVHTSPLSMTIGRVTLKKKVHESQEISFGQINIPKFAQTRHSLVLLEKVAASIRNSEPVLLVGETGTGKTSTVQYLAAQCAVSLKVVNMSQQSDSSDLLGGYKPVEMKQVVAPVREKFEVLFCKTFSRKQNVKFLSHVQRCFAQGHWEILFKLMIHSQKNAIERVKK
>Scl110
NTRYLVVDCGGGTVDLTVHELDSQTGTLQELHRGTGGACGATGVDEQFELLLKKIFGKDFIEQFKNKRPAGWVDLMIAFEAKKRTASPNKTNPLNISMPYSFIDYFKKHKSSSIDSAVKKFGNPNVKWSSQGMLRIAPETMKELFDPVLSKIVEHVKDLIGRESVTGLKFLFLVGGFAESPLLQVALREAFESSMKVIIPQEVGLTILRGAVLFGLDPTVVRVRRAVMTYGVGVLNRFIVGKHPRSKLVKKSGVEWCTDVFDKFVTSDQPLKLGESVTRSYAPAKLGQTSTIITIYSTEEENVSFVTDQGVKKCGQLLLEMPEVENTDTKKPRELKTSMIFGDTEIKVAAVDILSGKEARASINFLSL
>Scl111
MSGEAEGLWTGEIETSFQEALAIYPPCGRQKIMLSTKDKMYGRNELIARYILMKTGKVRTRKQVASHIQVLARKKIRQFQSRIKEKTYINDGLQEMMTMSSAEILSPVVHHGSEGYEAPSCSDIPPGLPPALLPCYSTPGPSQHGQLMVEIPRARTPPKLQFPLIPREHIPGIPEFTPPRTPSHKLETNFRESTFQSSLTWEVPDITQELSYRETQEELSPKSGISGSHSNGNMWRSIPEVIYSTRCKEEPVISTCVLGVSASSTLPETPTFDDYLVYDADQTCPSIDFSDM
>Scl112
VCTLKLGSWSYNIYEMNLFNVGDGDTSSFIANGEWILQSMPSKRHVTKFRCCPHPYVYLTYNINIKRRSLYYVLNCFMPCLIMMALTILSFYLPSESGERMGVGITVLLSLSIIQLILSDSLPPTSEVPLIVVYYGLTMLNIFMSLVFSCVVLTLYHHSAIPLPRWMRTSLCDWGAKLTRMQQEWVIIQEKRKQIEMKQKFSSNDILTKGAVVNWMPEISLPSQTPTTELVTGQSLDERSSETENDFLLSQRYHEEDKAQMLCEEWRFASRVINKFFMWIVVMAIISNALYVVLKAPRGNFILN
>Scl113
MPLFTCITCRVAFADGEIQRRHYKTDWHRYNLKRKVAEMPPVTAEVFQQKVLEQNAEAEAQQQSKTKTMNCQLCNKTFSSENAYSNHMSSKKHRELEIAKSKKEENMMRKGLSVEKVELEKQGIRKQNSASENADSSSNEDDDYDSDFEEEALEVTDCLFCPHHSVSLEDSMRHMTRSHSFFIPDLEFVVDLKGLLTYLGEKVGIGNICLYCNEKGKNFFSTEAVQKHMVDKGHTKMDSEGDAILEYADFYDFSSSYPDYDPSEENGSDEIERENTLAVDEQTLELCLPSGAKIGHRNLRHIYKQSLPPERSRHSKVIHKIVADYKALGWHGTIGSVSRQKVKDVRLQNKQQATRTVDISVKANKLQKHYRAQVLF
>Scl114
VMWLGYPGTSGAPYMDYIITDKVTSPLELADQYSERLAYMPHTFFVGDHKQMFPHLIQYLRAPSNQIIAEVTKNGLVPSHAAAVLLDDEKNDPNLVPKVGALIEEKKREYSGCKDRGERIPSTVPIITRSHYGLPEEAIVYCNFNQLYKIDPPTLRSWVNILKEVPNSVLWLLRFPAVGEPKLKAQAMAMGLSQERVIFSPVAPKEEHVRRGQLADVCLDTPLCNGHTTGMDVLWAGCPMVTLPLETLASRVASSQLTALGCPELIANSREEYENIAIRLGNDSN
>Scl115
VGTGHVQLDNCVLEHGQVQVSSPGSIVIRYCTFNNAFVTLRSVGYSRIENCKFSTDETSAVIIEGLPPISRPRPISRPVDDWMISNGIDSLGLEDLYDLSVVDGEVGARNGLKAIPDKGVQPLNSKCPPVGTKRIDSQPKGINSSQLTAPTSDTCQSKNPQSIGCDSRPRRYYLDTQCRDIVRSIHGCIIRNNCFCVGKGAVLVRRRGHAWIEGNEIGRLSHGVKCLAGAKVIILNNRIHNCGTSGIFFRERSTGLVAGNHIYGNKEAGADIRSGSDPILQHNHIHSGKRSGVVILDRGKGVIRDNDIYDNKEAGVYILYRGNPIV
>Scl116
MSGLVNRHTNSGLQLKASSIFAEVNGFAARVLATLTYYNDCEYDVEGLFIFPQDERATVVEFEATIEERHVSTQVSETITRNSEKHTFALEERDDDLFSLSLGRIPPLTSVFVQVTLITELGTDEATGGSLFILPSVFTPRLTNDENEETDLYGSQMLITNIPRKTQEPYSFELQLEVAAPCLLAGCSSRTHAIQVDADCRATNASRIHITIAEAHTYDRELEVVLHLSHPFDPYVLIEEGKKGFNSSQRAQAEMDHCANQSDILEDFHKNAAIMINYTPRLPSVRGIGEYIFLVDRSGSMSGDHIFHVKETLILFLKSLPTNCYFNVIGFGSYYRSLFQDSQPYNEANLGTACAYVHKMRADLGGSNLLLPLEFIFEKPTKLGVGRTVFMLTDGGISNTVEVVDFVRRNSYTT
>Scl117
MEMGLPFLAGSPLKSSSQFNRPRMRHISDRHPKQLLDTLDSLRQCKELCDVVIKAGSKTLFAHRVILAACSPYFKAMFTGEMAESRKKEVTIQDVDETAMELLVDFAYNAEITVEEGNVQALLPAACLLQISEIQEICCEFLKRQLDPSNCLGIRAFADTHSCRELLRIADIFTHHNFQEVIESEEFLLLPVTQLLNILSSDELNIRSEEQVFTAVVNWVKYSVSERRCHLSQVLQHVRLPLLGPKFLVGVVGTDPLVKSDESCRDLVDEAKNYLLLPEQRLLMQGPRTRPRKPTKCTEVLFAVGGWCSGDAISSVERYEPQTNDWKMVATMSKRRCGVGVAVLDNLLYAVGGHDGSSYLNSVERYDPKTNQWSSDVSPTCTCRTSVGVAVLD
>Scl118
MASKIPCEDSVTMACPNQLDLFLTGLADTKANFPDGENSQIIREELNQIIQGTLLDLSGKYRLFHKAVVQQGGSMVEGTKIGQADEFDYVFILTELQEQLVWKDGKPFCADNYDMNIQSTKLVLNMKELCFMEDILCPDWCDQEENEQRRSNQLIFKDGKSPWRDEISAMVSEAIHRSLQSQVKKFTMWQHVARLKYPSGRTYLQILKFTDAEGSERFVSVDICFAIQIPHSAPNSEPLQLLFDFWSINTISCSRRSESTWELSKLSSLPLDSVEKRCYRVLKYLIQTFLESQLDLYTMEYKAVIGTYTLKTLFLNVLMESEEKWELHQLGQKTLEILELIRKDLETLKSEKTSSDLPMQHPLLVSMEYSLHPQSAEPALFQRSNLLNPRKSFSKPVFKQPEAIEDQVFTLIELLLMVRDTDEGREHILSQIEAIERLKIPLKDGTYQVPVMEKLVEKDSKRGVYNNFLLIWHIMEREDFKNFMRRSKFGISVQPKGKKDDCIVFPKTFSILKYLNCSLFKKDSESGENNSTEIVEMDVFDHDGEWNQVVCWNVNESVDLCSIISGEFCSFCATRKK
>Scl119
EPEVQRHFVLIHAPWELLASRAEDMKLKVPLQPNDVEFTSWPQSFCGRDRLEKMANWNPLIIHDATVRERADNFMGRFDKEHLTTYMNHEDKEIFFPTVDRMHVVYQILQNTRFAQDPQCLGLKRLVLDGAYIAHYPLHEGTENLCNEDSPVNDRQRLKRDWARLGRCFKFQPYDAIKDYFGHEIGLYFAWLGFYSAMLVPLAIVALIVFLYGIITTGSHAPVQDVCDEKNDGVWYMCPLCDRQCSYWNLAPTTCLYTYVTNVFDNDATVILALAASIWATLFLEFWKRREASLASEWHTSDFEEEEEPLRPEYVKSLTEEERNPFKPDPETGKIVYRASKMKQYRRYATVFSVIAFMICLVIAAIIGVVVFRAATFAILSSNPDRVVQKRARILTTGFAACINLVAITLLKYVYNKLAVWLTNWENPATRSAYEDSFIWKMALFQFVNTFASIIYIAFFKSQSIVGSPGRYRRVLGKYRLDGCSEQGCFLELCIQIAIIMVGQQIIGNVIEVGI
>Scl120
VDALEQEKEAVLRHQQNQLETELFKYTSSRDFVENVVLHGNEVEIIQLRQLMLDRLDELNDIKLDYKEPEENDVIDYILDSETVENVATTMGRVASSVTFTALCSARGLGIKSGKVGVESSFIVETKDRFGNTSVEGSHTCPLQVKVQAPEGFFLGNKVTNNGDGSMRVRYTPVTHGKHNLHLVIRGREMEGSPFCVNVVEGIDYAKVGPTFMKIGSQGTKSGEFKQPCSVITDQEGNIYVTDFVNCRVQKFDPLGKHLQDFGSRGSKDGQFQNPCGIAVDGNGIIAVSDWDNHRVQLFSPEGKFIGKFGTK
>Scl121
MDFKSHEHCDNCVKLYCNSPNGCKMLFCEFGCGAQFHSCKMKDHQNVCQKCRIPCINSEYGCPVVLTRDNLRKHLQRCPASVIFCTMEWNRYPVYSKSRLSWVPFFQPNPILVKGHLDVELAFRDQRILREVFRRRCRKGKAKVDMLRSSLQKDTPKQHGNGTQPPTVKSDSVKMAMALAMSSLENKFRKQRGEGENSGRDLENENLLNSETHREDRNILCNLFSGSEKQENVNSNVNPVEIELHPLEVEEDESIKHDEASVSFLNNSVPPPPAHLPIYLDQPLGLNVVVETLPKFQKQFPMYSIPCNQVFRRDEYSGHFKNVHSDIQGGLNGWLEHRCPLSQYGCTFVRYRLLPHSQDGAVTFNQELGSFGIRPYEQSPPVDTSCCAAESSQSQIGDTNGSTGEIAQNQIQMHAKSSLDLLTSLPLEILEKVAGQLDGFSLCNFSRTCKLLREVCRNVLETKGMVLFEWEKRIYDDGSWSWKIRQK
>Scl122
MLTNVSTSSETSTDVNASEETSGESPSLKGIKLSLYAIIFLISVIGNTLVCVVIARRRRMRTVTNFFVLNLAASDLAITCICIPFDIPVQENHYKWPYGHVLCKLLYPIQTMAMFSSIFTLTAVSLNRFWAIVHPLRKQMTKKHASVVIVVTWVTCVLLTVPYMMVLNLDETTNYCGEFWPRVEYRKAYTASLFALQYLLPLCVITIAYLKIGLELRTCTSVKSGYSVNSVLHNTHRKEARKVVRMLVVVTLLFAICVLPNNIMWLWLDFGSGESYSKFWDTVAFTNIILFANSAANPIAYTICHENFREEFKLYFTCDPKIFQSMAESTITYTRSRLRSLTGQDKSVGQTADYSDLPVIDEILVVDAKETAI
>Scl123
MATVKDEKYSPQSLECPICENIFSDPKILQCLHSFCRKCLESYDVIGAGTNSIVCPLCRKLTPIPSEGVHILPSNFLLTNALDHLSVKSSKEYTLHCTNCEDEAAATSRCLECAEFLCSNCVLAHRRIRVTKDHRILSLDTLQADKQTLHRPSFCEQHTDEMFMFYCVPCDCLICRECTILDHRGHKYT
>Scl124
LPLNAVLEAFGSHFLDYCLQTGYDRILKVLGRNLRDFLCNLDALHDHLATIYPGMEAPSFRCTETPDGTLLLHYYSRRQGLEHIVIGVVKAVANKMLDTEVEVCVQQARSDDRGHVIFAIRETGCKNATQSKLGLQAFDLETMVDNHSAELSSDGENMDKKRRGGLSLLSFCKAFPFHVMFDHKLNITQTGVAMMRLLSKRFTTGSAFSFTEIFELSRPRMEFSFDSVLAHINTVFIVTVKQSALRFAADTMSNESDGREDQRMILTNPLLRLKGQMIYVPTNDSILFLCSPRANDLDNFKNLGIFFNDIPVHDATRDLIFMSQARRAERELVEKLEETSNDLKKLEVKLTENKKRTDELLHSILPQEVAAKLRLNQPVPAENYKLVTILFSDIVGFTALCSDDKIVPMDIVRMLNKLYTYFDMLSGMNDVYK
>Scl125
PVEAWRVMMSLKSGLLSEATWALDTLNILLYDDNTVLYFMLSQLPGLLDNLIDHFRRYLIDIFDTFVESEISVGSVVLQIARKEEDEEKIEKLNRAAKNSFTALLIASTFDIPKDGFQSGSGDWLMGGGDTTRHIQTHLDFKTRPEYSTKVIHCRGETDCSEDVILSETEENCEGEVKAENEKTSRTENDDENSSVECKDDNCCANEIKCGGNFSKLKTNLSSPVVEEGESKADFVVKKEKEPSQEKLKTRENDKCNRVSEVEQFTARLKKELDLDLDSDEEDTESDAYIQSVVSKINVKQDAVVEEQSCGKEDAPLCLRTESQDAVSRRCLCVSNILRGLSFVPGNDAEMSRHAGLLLIVGRLLLLHHKHSKRVPYRHSYLQDEIEVECPSDDRHDWWWYCLEGLRENALVITANVAGQLDLSLYPEAISLPLLDGLLHWFVCPSAAAQDPMPTATPGTSLSPRQLVLEALAKMSILESNVDIILSTPPLTRVDELYTMLVRLVGERDNPVTRELALVLLSNLAQGENSFVGFGDSKACISMLLEFIEDAASSMSAYSSGSALAQAGFHSESFCGTSVDMLRRAASTLVCLARIRSNRALFLPFQQRILRLSVLRVLDSTITNHLAEILFYLSR
>Scl126
MNFTGNLTTSTSVTPRLPSQASTIASATFNTIVMVLTILGNSLVCLSIYYFPRLRRPTNFLIVSLAVSDLLVGSLSLPFRIAQTINQEHWPEILGLAGCQYWIWIDMVCCGASILNLTGISFDRLLAVKWPLTYHENMTTKRATLIIILVWVFALIVACLSFVKWGGTETIIVEPQCSIKAKIYITILAVAAFFFPLTVLVFNYVLVLNIAIQHARQVQKDRDAIAVNFLSDQDANEETSGIVSSPASSSRGISIGKRSNEPLTDSKPRRSSGLQIMKQLKATKTLAIVVGVFILSWFPFFVIFITWQYCQDCFSRLPQKHVTALVIVFVNVLPVSNSAANPIIYTCFNKEFRTAFLRVIYKVLRKSGSELMSKSNGHTDTYNSCA
>Scl127
MAMQVKFPFGRTVSILVTHVEEASGNFFVQINAEAGKLDALMVEIEENVLSGKARPPKVSDIMVGCIYLAQYKEDNRWYRARILRVNPADQQCEVFFLDYGNTDFAPLSCIRIAEEKFCDLPPQCFECELEGVDLRRESFDETVTWLNKTILEQELYCKAVQLKKQNILVTQLFFDERGTKSVFDEMQSGGLSTAAAVPLTNGDSKLPQQPNLRREVKYNSISLPPDSYNDLSVTWVEDPSHFWCQLLGNTDLLEKLMDDLAEVYTYQDPATLPLQSCTVGYPCCAKFYEDDTWYRGIITNVSSIATGQIEVRFVDYGNTQQTELSDVRDLKDDFLKIPCQALNFAIAGVEPASKDGLWADEAKVLFEKLIKFKHVVGLVTSVENSGKHRVKLIDTTSDSDMELNQILIAANFGIKSADLPCATTSAATASQTTVKKMSPPVFAQENVPVGVEEKALVTNIINPSKFYCQLFKNGPKLESLMQEVNRHYAKLGANEELLSSPSPGDPCCAQFSEDGCWYRGLVLGTQPKGVTVQYVDYGNSETLPINKIKKLIPKFSDLPQQGIECSLNRIMPKFVSGELKWRHQDSQKLIDLALEKEGMLTTITQDSKGICRVELLVKNRRENQNISDQLVLSGNAEFADGALPTSENWNNLKSQTIPAPDLKVGQFEDVIVSYIEHPCNFWCQLQKSATELESLMREISEVYGSEGQRIAISKPVC
>Scl128
LSAMDKNPFAWDNSSSDLNSKTVGLSLTDGNGKPLDLAGQQLEMFVPRNLKINPVKPMELNHYAEGDPPMRIHKFNRSSIEAAVAIEMKFFHPDIKFMVAVRYDKKPTANHYDFVHTFPTPTEAKKMKKRPHPFTYVIPHVLLNPLLIRGQNESNNGTDLSTLLANVTIKQFYLGVKAINKDALSNANTSYAMRIYLPSCKMFDEDKNTWTTKGCK
>Scl129
MCTIRLTSIFFVDWETTSKDFVKGIKFTSTQRDIKVHLFYNKKTPKNELPGDSEWIVKHPTLTSSAEASWTALLTYVLHFYTHTACNCTNNHCRLWPKRHVHTKYRAHIVCGDEGRYEELQAILKFNKIPVKIINVGERTLLDLFQYSCSHCKIIFKTKKEAETHDQSKHNFLCTNAKCEKSKRTNGFFAKRELEEHLARQQCCEFCPEKIFCSPKKLEEHMGKTHRKCDCSCEEYFETRDGYLEHFYSNLPLPCLEEPGCSERFPNIEFQAFHHKSVHGATYPYYCMACYKKKYLVCLKTAEELLNHVEDEKHSDEEFSFAQIPLHIALQ
>Scl130
VGFSMLVVSFLCCVYYNVIIAWCLYYMFKSFASMVPWATCNNWWNTPSCSRAKKTSNGVTENGGIPGNTTSNNTELLYNASCINQTFPVFGNLTGGNMNVMNASVPCFNTTLNATVNATTTTLTRVSVMDSNSPSKEFWERYVLRITDGIGDPGSMRVELLVALIVAWILVYFCLWKGIKSSGKVVYFTATFPYVVLVILLIRGVTLPGASKGIEFYLKPDFKKLGDASVWAKAATQIFYSLGIGFGSLITMGSFNQFHNNCF
>Scl131
MANRKSLFLTYVIWLLWGWFGLHHLYLGRDIQAFIWWSTIGGVFGLGWFRDLWRIPEYVDDANEEPYFVETLKRKIQLRREPAFSVTRFSGQMLVGYFYGILVRMAIPEEAKWLPALLVPFGVAVGVYLVGNIGRERGDFKYPLVGAFIANIALTYLTGEEAGAMYVALVAAIFFQNYRQFRKEKAQGKTLCKRIQYLAIGGFIICSLWGSFLYFNAQVTTEDGETVKLRDAINHFFNSPVWLEFKEVIWGLYEEGQKNGWDNFYDEFVKALDPRGEKNAYRVLGLTEDATQEEIKRRYKKLAVKWHPDRNLNNKEEAQQKFMEIQEAYEILSKLKTRRASKNTRIRSEFENRGHDEF
>Scl132
MAAHRRFNIPLHSNDALKTMNDLRRKGELCDVVLHVDGRQFPAHRIVLAGASSYLRAMFTNGMLESGMKDIKLQGVEASVMEGLLDFAYTGAIDISVENVQALLSAASLLNLQSLRTVCCGFLQTHLDATNCLGIRAFADLYSCSELEEAAYRFVRQHFLDVAKGEEFLQMPKQALRNLLREDLLQVRSENQVFEAVEAWILHDFCRRKDYAVELLSHVRLPLLSLEFLEARVFPSKIIKNNADCQLLLAKVLNESARNLPRYMTLPRAQPQAVYVIGGRNGIDCQLSSLERYDTLTNQWIMLQNMKYPRTAVGACSLNGILYVVGGECAVSAPHDDTMYVRHAECYDPAVNQWISLADIAIQRSFIAVTALNGYVYALGGEDRTCSYNYVERYDPKTDHWSTVQCMRRKRSGAGVAVCD
>Scl133
KLSSQPTEHSESFHPWSDTFHEQWVWSSEDKSPSVYLCLNNKLACFYIDPVIESTGTAGVRGTKAFTHGQHYWEVKLSSVFGTSMMIGVGTKEALLQTADFEFVDLIGRDDQSWGLSYKGKIWHNGQYRGYCEPFYDSTVIGVLLDMDAGTLSYFKNGRSLGLAFTGLCNKASELYPIISSTSTLSEIELCDSTCRYASLQDQCRMTIAKLVGKDQIDYLPLPRGICQSLKGI
>Scl134
MDSSLIKDYKSFKARSMKQPTVESKKAKPSGGEHKSKPKVPKSSYLPKELLQPKKPASPSPDYKSHAFRSKHKFAVLAAIVDFMKQRHLQRKFDPLSLDEILDQIKYTDINQGDKAWLGNEALKENSKLIHKDGKFVFKPKYHIKDKKQLLRLLERHEDSGSGGILLDDIRESLPDADEVIKSVGRRIMFITRSTDKKVILFFKNDQHQLKVDEEFQKHWRGVSVEGIGENDIEKYLINAGITTMQDSGIRRPQQAQQKRKTNRKRNFKKLNTHLDESTLKDYSEN
>Scl135
MSSSPYNWQSEKTSVQDAISFLFNNEVLSDVHFMVGKGTQRRRIPAHKFVLAVRSAVFDAMFNGGMSTESDEVEVPDVEYSAFQSLLRFLYTDEVQIGPETVMTTLYTAKKYAVPTLENACVDFLKKNLNPDNAFMLLSQARLFDEPQLAALCLDCIDKHTPEAIAAEGFTDIDFETFCVVLERDTLSIRENLLFAAALRWAEHECQRRRLPTTPENK
>Scl136
MAGFDQAGLPGPEFITQRLTAAQDFETVNFIENFQQENSIMLPSLQPALPFLDLHDVRRLQFNSFVMENLREKLLDQVKLLEVDKLKSLLDQCFPFIHVAHLRPVVMEVMKYLPKVPDECLEQLANDTKLYQDCAIEVKRQIWIKHHALFGDAVGPLLNQYVEEKYNVLFSTEPLNSHTFFSVPSKTRRQNPVVQNLAKMIGKSLELYNLVLQFLRTLFLRTKEVHYCTLRSELLMAVHDLEIKDIKDIDPCHKFTWCLDACIREKVIEGKRTKELQGFLDHAKHSEEQVL
>Scl137
MDVAGAFMGWDGSSPYSPLSHSDHVLETMNKHRKDCLKLCDVVLKIGDEHIPTHRAVLAACSSYFYAMFTSDLVESRQKVITMKDIEASVIQMLVDFAYTGKLDVNVENVQTILSTASLVQFHEVRDLCCQFLETQLDPSNCLGIRKFTETHGCTNFLEVVDNYVLKNFREVMKSEESALLPCELLVKVISSDDLNIIAEEEVYEAVMSWVKHDLNNRVKQLPHLIEFVRMPLISKHYLLDRIDADNLIRSNLKCRDLLDEAKNYHLIPEQRGLFRTDRMKPRKSMMGTLYAVGGKEAGETISNTVECY
>Scl138
TSDNLKQIETTRHGLTKERQDTADIINTQVLSGLNSSFTFSLGCKEGIEEPIPRRWSDVSLETYSSRSPPLHGKPPDYSPRASGRSHSESEVVSSGSSLNGRQQILRRNVPEGCLGSKPKLADLQESILQLLQMHEALTPLQIVEALGRGTRDEMYEALCALHTKERVRAFQANGTTVWALVSQPTCDWRASPGVIGGERNKKPFGRGSYEELGGVPRRNFSALGYDSRPKKAPRAIDGQKVWMRSNGHIPTTVEKNSWTYCRLCKFSFASESQYEEHLRSTKHQNKVAKFSPISYKKYCEYCNVHLNSESQANEHFNSARHEQTVAKSQKAPPQQHLPLIKAPKEFVMEQFTRTQPFNYHIELYSKAMLTNGVCFLPTGTGKTLVAAQVIAHMLKLNPSRQVVFLVDRVLLVLQQSDCLRKELGHIRVADERGSFESTRPIRIGAVCGEMRKLEGNARIYEQDVLIITADCYRNHLNNGTLRFDDVSLIVLDEAHHCNKDHPYNVIIRDFYLQEDVHLGHRPKILGLTASPAGETSLEKTTKRLQRLLGNLGDAELLVVTRNGQELEEKTNRATPDCISASYTTHERDLLDILVKYVTKAFNLTVRLSDMKDYKDIFQPSSGGPFSIDDIYPVLGVIDNILQSQPEANALNALLHFQLLCEAVCTLQECGYQIALYQMTELAQEACPHGFHWAESMGLPCGEVRAYLELYLRQ
>Scl139
MVSPSYGQQVAPLRGRPTIFGNVYEKNVVFLLDTSGSMYHSMDVVKEHLLEVLFARAISGRDTMFNIIEFNEEVNKWADRLVTCTPRTVSVVSEWIHELKCGTSTNTMEALIEAYGDDGMDAIYLVTDGLPDQSPPVIIENVRRLHKGRPIHAIYLTGTHSDPAAKEFLEELAKITKGSFHCISLTLYGRIQKVTPIFNQKTEFMRHYNGEFLSPNLTSLFSSNTTPHGPTSAPPASGFVPRIYDPGTPVTLLKAPHGSVPIPYVSWSKYDQDRGTSQVLQYADAVLASRGLSKDSDKAIGNTSVPVAASVMKGMKILAKKDSDGLFYMASVKEQ
>Scl140
MADEKKTLVGNTVRSASYNVIVQVTFRILTFIMNGILLRYTTKDMIGVVNVRLMLLNQTIVFVAREAFRKACLSKSADKRWAQVINLLWCVFPLGVVLSIILGHVWLYYLEIPDPVKIPNYPLAVMVFAASGSIELLSEQLWVIAQAFVFLRLKVVVEGIANFARCVITLGLVVFVPDLGIIAFCFAQTAFSVLVMVLYYVYFVYYIKTAPKDQNNEESDFPLRSLRDFFPRTVSGKSFISGALAHLTWSFFKQSFLKKILTEGERYIMTLFKVLTFSQQGIYDVINNLGSLVARCVFMPIEESYYTFFAYTLERGSSAHKQTPQSTKMASDTLEVVLKFVVLVGLTFLVFGYSYSFLLLDIYGGKTLSSGE
>Scl141
FAGSPILPVSAKPGGPDSPDFEPVGTQMLVDLLSSLSYLPNRDPSGPLVFAVDHCFSIRGQGTVMTGTILSGSLKVNDTIEIPSLKITKKVKSMQMFKAPVTEASQGDRVGICVTQFDPKLLERGLVCSPSTVPTVFAAVVSVKPISYYKGTITSKSKFHITIGHETVMGTLQVFGLPPGQSMDPTVQEAFDISREYVFQEDVVDQSKKSLSTGGSENSGPETKPVSHHQWLFIEFEKPVTCPEHSLVIGSRLDSDIHLNVCRIAFHGRLLLPVTEKNFKETLLPQLKIYKIKAKQGVVERMADEYSVIAHSLFKKETNIQNFVGMKVTLSTGEQGMIEGGFGQSGKVKIRIATGLSPDTVSKLSSGGKKKGGGKNKGTTSETPNEETNSSEQVAKPIKVTLEFKRYNYDPKKKMIQ
>Scl142
MRVDCINTSPTSQAAFVCEHFPSISCKPVQVPEEKRGGNEEKFKAFVLPLHKRFRGLNLVMAIAVATVIYQLECTVTCLLFCLVIPFLLVGLAILKLAKYIVEGYIAFKWNCIPFREDDAVWQQDRETNRHIINALMIVEGLPDIEKLRRIIYERLVYGKDEKGERICPRLTQVIQKHFGYFVWKEDENFKMENQVLNWKGDNPKSTQDLEEVVSELCSSSLPQNLSPWQFIVVPIEEEDSFGLLLRVHHSVADGVALTRVFVKNLYDVPPQETEPKKFSTKQRFYMWCKAILVGPLTVLMKFFSRADHSCIHGQDLSGKKFVAWSKNMDLSLVKRVKTVAGTTVNDVMVSCLAGALNDYLHSQPKSDSVKLDDMWASVPVDIRASSQSVKLKNKFALVFLRLPIVAKNALDRLLATKQRMDIIKASAEPLVTATTVQMLMMLPECVSKPLIDFFSRKMSCVLSNVPGPQHTLHLGGQKITQGIFWVPMRANIGVGLSIFSYNGGIRVGVYADECVISDPREVVQGFEKNFCKLVNELNINDNNEP
>Scl143
KIIIQKVLRTVMYVCYEHLPEEFADENAFYFLRNTTGPVSLPSTLEEAEEMLPPLFEFGSHNGPSLQMLEHLLTLVYMPLLSHNGQRNESSSDNGSHKSSAQIGDEQSSEEGRSRVILRDEFLMNMQKFSSHISRTIHQLEGDIRLEMPDVILGDDIAEMAKDLELVTMLEETLHNWEVTISSALEVQLKKTPQGNGPLAEIDFWRERNATVSAITEQLKLPTVNKVVALLTNLHSESLASFEYHRAELTKYYTEAKDNVRFLSTLERHFKNLAHGASFNIVLETIPSMMNALRMVWIISRHYNRDERMVPLMERIAWELSERVAKIVNVRTIF
>Scl144
MATTSTSSTHEVIVENPRNSETNANENSRFRGVIDTFLEVCYKLDIVLCCGLHFCARCFRPRVRLRQSIFTRMSYIGLLLGACLLCCFLLTPRTRHILGDDFCQTVSYFFCDTLLSYASVYRVLFILAIFYLIQSLALYGVSSSRDSRARINNGFWGVKILILSLLTFSFLLIPHSEYTGEVWTFFGLNGGFAFIILQFVLLIDFVHGWNVSCVERLEASTSYAQLNLWYMVLWIPTITLYAISIMSIVSFYILYAWAPGCHNNMFFITFNVYLCVAATYISVNPVVQEARPRSGLLQAAVATAYNTFITWLALSNEPDEVCNPSRDYLFPGTPFSNIQILLSLGFMFFVLIYACLRDVRAPQYGKLQSGHSTRTQTHETREVPSTEETMVRVGVFEEGGCVFDDEHDGVAYSYSFFQVLFCLAALYSMMTLTSWYRPEEAQHFSVKLVCGWGAVWIRLSAAIFSTFIYIWTLIAPVIFPDSYRDLVFFQFMLSAHKPVRTARRPTS
>Scl145
MAARLLGCVWLTAVFLRFFWVFLPQTGYIHPDEFFQATEITAGDIFKLKHTRTWEFQEEFPVRSAAFPYAFTGLPLYILKTFLDVEATTSKSIIVAPRLFISGASLIIDLSVYVICRNLRTDPVPSLFLLGTSFVTLVFYTRTFSNTAEAIFFASLLLLVVLSLAKRSALCTRKDQARYFLIGTVVGVGIWIRPTFLAFACVPLCWCLLDVCLLRWSIDKMISKLVTNVMKYCIWLGLGGALTIVSLVVLDSHYFGYLQRRKFVLTPLNFFLYNMDTSSLKQHGLHPRITHFAVNMPLLFGPLALVLYVYAVYATMKRKFLVPMMFLQTANDKKDNTSNAMRAYFILKMLLFSILVPVVLLSLIPHQEARFITPVLVPLVVVFSQISSSSSVTPLILLCWCIWNVFGCVMFGILHQGGVYPCLAHLQRHLHFTRINTLSTSFHVTFYHTYMPPQHLLAWPKLAYSSHKGMYHNLALYDLKGASRDELYKHLTINLEKTEARGMKKE
>Scl146
ACNVHNMTSANLQTSVHYSIVLKEGQRHFFTVEALNGAGLKETAYSDGVMLDITPPSVGEVLVADETQKSADSQPSLSSGSRRIARSVWDTPADADQTDAFGVSSLRVFSSVQWCNISSISSCDIKQGNDRLLSFSWEAPSDAESGISSVEWCAGSRSETCDIVPWTDVETSTTRIKHSLSHPLASGAVVFIRIKVANGAGMISTAISKPLLIDSTKPTKGAVIVGNTLGTEYLRKDEPVTADWSGFSDKESGLSHFEWAVCHSGSEKECITPFVDVGLKRNLRNSALDIKPGVSYVVVVRAHNKVGLFSEAVSNQFILDVTLPTPGTVYDGSNERNDAALQISESEISANWSPFTDSNGRITEYEMCVGTAQEKCDVNDFVSFGMALKGTITGLSLNHRGLYFVNVRATNEVGYSSLAASNGIQVDSTPPVAGRVRDGQTLEDIDFQAGGTFIYANWDEFQDEESGVTRYAWCAGTIKGTCDIIPEMDVSEHTAYGQQIRPSLATGMAVFVTVSAYNGAGAVTRVSSDGVIVDSTPPDISK
>Scl147
MKIAVEGCCHGELDKIYETLAHLEKKEDVKVDLLLCCGDFQAVRNEGDLSCMAVPPKYRHMETFYKYYSGEKKAPVLTIFIGGNHEAANHLWELPYGGWVAPNIYYLGYAGVVNFGGMRIGGLSGIYKSHDYKKGHFERPPYNDSTVRSAYHIRSFDVFMLKLISQPIDIFMSHDWPLGVYHHGNLQELYRFKGFLRPEIESNTLGSPPAAELLTSLKPTYWFAAHLHTKFPALVPHESKEGLKFTKFLALDKCLPRREFLQVIDIGPSQAPLELTYDPEWLAITKLTSSLNNSTPRITFIPTAEQMLQYKPDGQMVDEVVKMFGSPLKIPDNFEITTSAYDPEKPKKIYMAQVLPVMNPQTEKFCAKLGINNPCCSEKSVTPCPNPEEIDIRDGDENNSTFLSNPDEIIVDDEEDDDVDATEAEPSIDSSVDSVIPTPDVNKRNQNRSLLKLPKPVNTFTKSAKHNVICEDDFSHTEGRNSELEEVTHESLGLEPQKKVLKIMRRNQTFY
>Scl148
VKVLDENDNQPKFELPLYEVTIHSTAPVGTSILMTSANDADTGSNGALSYVILGHQTPPVFEIEKDSGFIKISRRPETKTYMFHVLVKDGGFPYLRNMVKVSVNVLRKNAKILQFERSEYRILVPEDLNTNRVITTVRTLLPGSTSPRVGFQIIAGNSPSSQGEQFSIDASGQIKLKRRLDYETLKRYVLVIEANSTEISQVARAVVVVSVTDVNDNEPHFVANPYRVSIPENMMVKSKVLRVFAEDLDDAKNGEILYDFATKSNLFAIDQHTGWITITAPIDREVANSLLLRVRANDEGGVTQLSGYTTVEVNVLDVNDSPPQFTEDIFIFSVREDALIGQEVGTLTSFDNDTNSDAYFFIMSGDPQTKFGIEQKTGKVFVHSPLDRESVLSYTLNVSCSDGLFTSFTTLIIRVLDAKDNLPVCTQSISIVHLSEDVKRGTEVMIVEATDLDADDNGKLRYSVFGQGMGFFGVENGT
>Scl149
YRDEEQKDTTRNGNAKGRITGSNSVDSIVELGREEEDNEIEFEPRKMVVLHDFIPCVEDEVAVKRGQHVKALYQETDWIYVIINDGKEGFIPFTYCVPEEDYEKRKEKQKGLHRNNFRNASFLDSLHVQTDNTPSYNFKKDDFGDYMVRFEFIACDENDINAKKGERVRVLNKDDKDWYWVSKKDGVEGFIPKDFLVPLDGLEKS
>Scl150
MAEQKTAESRECGPGESNSSSPEQPRSPDSKSLNSDHEYIMLATPDVESDSGSGVSVCKSQGSSVSSFADVIIPDMEATLEKGRTEEELQHLVEDAKKDFSHSSASVPEVFFSPGSESKSRNAPLPNDNSLAANGNIELIPHENNCQVLNPCVVKDDSQTKDDSIHGDKSNTTQASNVAEVDNEESARPRASTDPGQSDDECDDNAISYDGITYLGSSTVNAPVSEIELKRTMAILREQTEVTIDVLLYVGSTSDKMIRLKDPETQADIATYKIQRILFCGRGDVEGSESDCFAFNTVHGDSEIFHCHVFRCKDPEK
>Scl151
MADTTSTTVTAPKPPYKRILHNLKNISRDEIKELLLYFAVTLSLFLVGHFHFSFAWIIMILVLFVSWEYQMDDKKKRRDRMEKALKSSFIDKIQNLPSWVYFPEKEQAEWINSIIDQMWPYVDGMVYKILKESVEPEMQKNMPKALNTLYFETIDLGNKPPYVANVKSYPSKEDRKSEFIFDMDIVYNGDATIKLAVKKFKLGLSNIELRGVLRVIFKPLVAEYNPIGGVTVFFLNRPKLKFDLTNLLNVLDLPGLKSSLRRITDDVIASFVVLPNRIAVPLATGVDASDLQYPIPEGVLRVKVVEAKNLIAKDIGLVKKGKSDPYAIIRIGAQSFRTEVISNDLNPEWNETFEAFVDNSEGQELEAVIYDEDTSSKDSKIGRLDTDIASAVETGNRDLWLPLEGVKQGSVHLQLTWFSLSANASNLEPPQGKGLSVAALIVKPISAHALPLTSGQKEALRSVYCEITVGKTTLQTFQCYGEKTEWKHALRFLVGDPGGQVAEVEVIEAKGTHTLGKMSFDICKLLNKDGMTVEETFPLKESGEKSTLTCRFTLRVLNTPDVKPSEPET
>Scl152
ENLLFVLIHAPWDVLAKCAEEMMIRVPVREPERPTHLKSSKKSKWIQKAKNVLNIFQLQDRSLMKPDRQVTAFFSRAKSDCFLIEDKETFFSDIDRSRMTHRLLLSTKYSSEMDDFGISRLLHKGVYECAYPLHEDLRIEREDNLPTNERQRLCQNWASFSQWYKFQPLNAVKNYFGTRVALYFAWLGTYNFMLVIAALVGLCCFIAGLITMETFQPVKDICDERNSDLFYMCPLCDKDCSYWTLTTSCDYATVSHLFDHEGTVFFAVFISFWATVFLEMWRRREISLAHEWDMLHFEEQFEPPRPAFVTKAKNKRPNPVTGRLEPYIPFSLRVGRFTCGFMVVSFMVLLVIATLVGVVIYRAAMVAVLSAFPDEDIQKGARIITSLTASVLNLVAITVLGVVYEKIAIALTEWESPRTRTEYHNILTLKLFSFQFVNMYSSLFYIAFFKCGHIVGYPGNYNRIGGGRMEGCDPSGCFIELCIQLAVIMVGKQFINSISKFAI
>Scl153
MAKYVIAGKANCPFYAKTELLADEISLKLPDFKVHKIVKQPEDWEGWLKETCEEKGWRHSSSPLVWRELVDRGGAGILLGGCDDFLEMARGYYGITSVKMSDELLNIAKENLQTKIEIDAEEEERKAAITPLRICVSGASNALAYGVLGHLAQGEVFGIDQEVSIYLLDKAESQKVLEGTAMEIQDCAWPLLRDVVQTSDPAIAFKDASVALLLDGIPVEEGVDKKEQLLANAKIFKAHGEALDQYAKKDVKVFIGGGPSSVNAYVASKFAPSIPKKNICALARLLENRSKGLLAKKLNVNTAGIKDVILWGNIGVLTTADPRNARVHGFDGAIWGPHIPGFTQHVPEMVHDDKWLTGEFLETLKKPLSSVKSPRGTPSLSGSFAVLSQLRDLWQGTSSEIYSLGVSSEGWYDLPQEIFFSLPVKFGQGSWKIVDNISLDDSLKAQLLAIAEELKNDCEEILNKLSPVS
>Scl154
RLNWWADSGFSQRLLPLATVGDGNCLLHAASLGMWGFQDRLLTLRKALYDTLTSHLAKGAIKRRWRFQQWEKNKEAGGLLYSEQEWENEWQEVLRVASTQRRLDHQQKAATECKKGGETVPTLASIAEKEIEDTPDSATTTDAESMDDPSKAEQEGNVKENTEDQSESPAPDGSKDKITEETEIGAFESLEDIHVFVLAQVLRRPIIIIADQFLYGFGGEPIAPIPFGGVYLPLECDPSVCFKSPLVLAFDSAHFSPLVPSEEKKDSKSNSVKASVPLVGPNYDLLPLQFSMDPGEDFVWSDLDGDSSVAENFALSMDKKLELLKKYLHVEIIKIPCTSKKDTSENSKVATKGEKGAEPSGSIADSETKAEKNLPSKSAEKKSWIATQIMKVGVMAGVVGSVVHNNLYVAKLQTDKKPHYYEKMIENYIESAKLRFEEEKKCQAKAAKSSSDSGEKPQPCINPGCQLYGTSATNYLCSGCFKTQKSYSESGRYLESSASNRSAVSNYSSSGISSYLPPPSYSAYVPYGYFGGNNMRTQSYNTPSTDQLPSYNHDAMKLIGGKAPASTLPSGSVVNLEPTSGQSDSTAGQTVIKCSFKDCQFYGSPEKKGFCSACYKTYQKSLKYMVEELEDTKSKIV
>Scl155
AFLIPYAIFMLIEGLPLFFLELSIGQRMRKSAIRCWQDVHPALFGIGVSCLMVSLMLCLYYVVVIAWCCYYFFISFTKTLPWEHDKLCTNYNEFTNIKKTLDSMCSTSNKTCQSTPEYQKVNKSYHNFPDCCVRDPPQYYFYHHAMQISKDIEDLGSFNGKLAGCLVFAWVITYLCVVKGIKSSGK
>Scl156
MMDEVDSGFKPNLTNTPEMLVEVMKSRGAEAAAVIEEKFGDVQHLIHELQTSVSRGIIGIREEVMHRREKFGKNFMPLEPPRPFLEYLFCALKDWVILILFIGALLSVILGAVFPEKCEDQDGLAVAMYEGIGIMSTIVIMILLVAFSDYLKESHFHSLQFKINRERKVKIIRGGIVLDLLASEVVVGDLCLLNKGTLIPADGVVVQVNDLLVNESALTGKKSMVSKEIDPLVFCGTHVVNGSGKMIVLAVGCNTQIYKSNNQSPSSPTTTITFKAVFPDEEDLNINSVSFDHKEDNAMLQQKVNKVEVALGYISIILAIITILVLVIHLSVHTFSTQGKSFEVSLVNEYIRSLIIGFVVLIITVPEALSLVVSSCLAFCVKEMYYDKALVRHVDMLETMGNITNICCNKTGVLTQNRMVVQKSYIGEKVYVSEGDLRQFKSSTPKNMFEDLCKAISVNTSYSAQIL
>Scl157
MDFDRVHSQESSPQLDDETYKFEAGSKHGIKALMMMDDLRKRQQLCDVTICVGNKQLPVHRIVLSSFSCYFLTMFTSGMAESYEESITINDVDCRAVELLIDYAYTGKLDITVDTVQSLLFASSLFQVSAIQKACSDFLHRQLHPSNCLGIRSFADTHSCTGLFKASEKYIHEHFNDVVQNEEFLLLPPNELALLLTCEDLNVNSEEDVYNALIAWARENVEERQSFLAELLGKVRLPSLSPHFLVDQVEKEDLIRQDIACRNLLDEAKNFHMLPDRRSKLRGEKSRPRRSTYGSLYSVCGMDSTGHPVKTVEKYDFHSGKVKLVTPVNTPRSGVGVAVLDGKIYAVGGHDGTTYLN
>Scl158
MSLFGEYPCKNESVAPIYISFTTVAVCIPLCLITVAGNLLVVLAIFIDPNKDLRAPFNYFVANLAVSDLLMGLVVDPTAIVYHVMEGVARKVPPLVYLHVPYFISCTGSVLSLAALTLDRYLAITSPLSYRTQLNPKRAGLAAAGIWTFSLSFPFIYLVTGYLTYSFVFLHTVVVVTLLVILLTYLKIFRVFKDQVRQWDSLDQTNVFNQAKRQAARWEQKVTKTFIIMLTLFLACYLPSCICIYIINLCGKVCSCNLIHWARDIPSLLILANSGVNPFVYALRFENFKKAFVKLLRNRKCCRQQNPRTVAFDNGGQLTLSSD
>Scl159
YIPKGEHYFGKPYADTCLSAIASFQEDQVKNHQKIRDLRTIAELQKGKDVPKELISSDTLITTKYQTPLKSITIRPKAYYSPFALQHSLSPFIMSNDDPKKFLMSGYTGFVPRARGEMGMGYPSLTNKALCDFAVESDRLKRVKELPITVNRPEIKLVDTKPIYIRGSGQVPHYTGHVP
>Scl160
WAEMYIGEGTQWINYSNNPSQKNAQTEENSRYENLQVKEDVYENDDKAKGLSRMELNDHKAGMMGLDKQKINQIIFEASKGSKFYENELKKEKQVAERIAKQNMSLEKLTQQQRKVAFQAIDLIVEELERKRDLSRTFVHIDMDAFYAAVEILDNPELGDKPMAVGGNSMLSTSNYPARRYGVRAAMPGFIAKKLCPELIIVPPHFEKYKEYSRQVQDILAEYDPNFAMASLDEAYLDLTEHLTERHKGQEKKRFLTSKCNIHRMVKNEMHPDLEQIEGEIVEFGTDAEEAVRELRFRIEQKTKLTASAGIAPNAMLAKICSDRNKPNGQFYLKPNRNDVMEFIRSLPIRKISGIGRVSEQMLKALGIETCEDLYRKRDLLYLLHSPISFKFLIEVSLGLGPTSLTTESKRKSIGTEETFSEISKPTELLDMCGKLCQSLAQDIKGQELKGKTVTIKLKTVNFEIKSRSSSTSYPVSTYEEISLIAKELLKHEMNTCFPEPLKLRLMGVRLSNLQDTSSNSSKEAKQNTITGFLKQKQNVKSQGMLVSFPTAQQLNVGEHFGLPSLSQHYPEESDVMTGAYACQRTDQYGSCLASLSSEGVASNSVSKKSSSLSGSVSTSDSILLKEHSDDTNPSAVFCPVCELEQKFKRGQDVMTELNRHIDLCLNKATIKELASERNPRRPSTVDVEMGTSRVKRRRQQLTETSQKATLLSFWSKS
>Scl161
MGNCLRRDDNASETRPELGTSQINMSWPDDFKDTSPSSLPDVVVENDKLTLDLSFLKLKSLPEQVCERGIIEVLNLNCNKISTFPYKFAALRNLTELYLRNNYLEFLPAQICSSVRLEVLELNRNLIETLPYCVSHLCHLRKLNLAFNNIKDLPPSIRYLQRLQYLNMEGNSLQSIPEAVFSLVSLEVLVLSDNEIECLPQSLVQLVLLKELYLDDNKLTELPESLLRFLSELDSLNVGNNAKVLTLCKHHEPRTKKVSKRKQNDVDPNPATGEPFEDLQQFDRSVVAEDRSMVFSEINLNHPEEKRDIFEGVNAFVNLKSEDAKPNAAETARRKVRATKASVREALRPSPKWRILYREMKKAGFLPNVNVKLPKRQKQEKPPKVAKQGSRYTWRGWRVDSNFESAVSQPGGSLSSCFDDEMDEYGHPVSISRLLPEVKRVGGRITLDLSWKELKFVSPTVCELVNLNSLLLDFNEIEELPFAIGNLSRCRILSLDCNKLVSLPENLRLLSNLRRLHLNGNHLRAFPDWLENFQQLTILSVENNGMPFFPGEICSLENLESLLLAGNKIKELPEKIKRLKRLRELCLGRNMITSIPYSISEMECLRVLHLDNNELNAIPFPVLSLVGLQTLNLNGNSLKSVPDSITNLRNLEELNLGKNVIKYLPYWFNGLENLSVLSLNCNGMAVFPEVLCKLPSLISLDFSQNEITELPDFVRSSIAEMTHLEQLELSNNQLQRLPDSFSHLVNLEVLHLEGNPLIELPENMSELVNLRKLYIDRTIKIPQKIFRLPKLEVF
>Scl162
IKDHPCDLSWDDVQSLHKQTYFDHSEIEALVEQFKTLATKKEGITREVFDKCLGPLGQHKNLVMDQMFKFYDQNSDGIIDIDEFVIGLSILVKGSEKEKIPYAFAGCDIEKKEYISKENLRNMFKAYFEISLELVRDVVRSCEEEMMASFDDSGDKPVSSIFNAPIPSNAGPSTANGKPVMLMNNPGSSTSAKGVDGRWPIMEAMSQDAIDEMVNNVFHCADKDKDGKISFEEFEAWATNDNTILAWFEALGTIF
>Scl163
MTSFNSENVTSILIQASIWAVMIGILSVIILALVVFALRFYVRRKSKNALPHLRSAGGKGEHFRPVVVGFFHPYCNAGGGGERVLWTGIRALQNRYNFVRCVVYTGDSCVTGKEILRKAEQRFNISLPRSVEFVFLKKRRWVEASTYPRFTLLGQSFGSMILGWEALNSYLPDIFVDTMGYAFTLPMFRYLGGCQVGCYVHYPTISTDMLSRVGDQTVSYNNAAYISNSRVLSTVKSIYYCLFAVLYGLAGSCAEVVMVNSTWTYGHIASLWRRKDRTSIVYPPCDTKAFLELPMKVDSVAADDEGDDDSIQSIVSVGQFRPEKDHPLQIESFHKFLKCKMAKDRHKYRLILVGSCRNEEDKKRVDSLKKLVAKLEIKKNVEFALNVSFDKLKSYLAEATIGLHTMWNEHFGIGVVECMASGAIVLAHDSGGPRMDIVIEWEGKPTGFLASDKKSYASAMETIFSLSLEERNVIRCNARNSVSRFSEKTFENGFLQCTEPLFMGA
>Scl164
KWKQGNMTATVKIEESKIGDHHTMVAAADRLNVYDVASELSEKKSVEHAGMNVDTLKELFLTDVEMYSVFKGNEDYVFMISGDPLLSDTHSTDCKVFIRKMPGKKSVFSVLLEFKHDLPSRALIKLVSDDLFKIPFINHLIAKTRVFRKNRTNFGFVASTGDVDKLPLKSFGEGILADELQSHISKGLTLLLPFRLGSEERRPVKVAVVVNPPLVKFITSRHEQVSVEQTLKALSPSSRIRVLPHGFPDLSSVNIDHFSYNIHQETFSVHAKLSDTFAVIPGLLNVSDTEVTFRHRVGDEFNTWSFEGHGVSELGGAKANITLKTEEETKVVFITGMAEKMSVKLLAQQYGLSFIPDAESDAIVQNSQMSDFDFIQPKIKSATSDKQKNRYIHISGLGNFPGVDKATEAEAVVYENKGQLKTSVGFIFPKIPMPFIIEALTGYDVDKLKKLLRNSFNTSLVLSLDDDDSLFENPTLSGLSFERGISMVGLFRMPEECRHDKMCKAAKSMLESDQWYRIQGLVKQDGFNLVGMVNRNYVLGNGLVLRDNMLQLAINDDSSFNVQSKLTFPKEKLSFAGNINFDNGSVELSMKSEDAIYRLHNGGYLTFDQLTLNTEIMNSIPLQKLPLTGRMTLGTSGSGHEIMAPCTISYQAMQPDFSRVESKLSEVTMYHIAEAMGINATLPFPLAYAPFVGGLEVIYDPAMKIKTNLTMRGKLHIFDRYFDSAIKMHDSDHIHLTSSYTKSPFVLSNGFIVVQESKEISKSGPRLDVSIAPFDVKVKLVGFARVLGTGSPTEIKISDSGTEFPVQGNLFDISSTGLYVSSPGVLGNSEASSFQ
>Scl165
MGKDFYKILGVSKTATNDEIKKAYRKLALKWHPDKNKSPGAEDKFKEISEAYDVLSNKEKREIFDKYGEEGLHGVPNGGTDSNMHFQGGPGFERTFVFTNGNARETFARAFGNDDEFADLIGGLGGFSFFSDRKAGPTFNGMGNFMFDTDGIAPQTKKQKIQDPTIEKDLLVSLEELLNGCTKKMKISRKVLDDRGFFSTEEKILTVNVKPGWKAGTKITFPKEGDRKPGIVPADVVFIVKDKPHAKFARDSNNNIIYAADISLRDALTGGLTEVPTIDGRKIKMRLSGIVNPDSSQRIQGEGLPLPKNPSKRGDLIVKYNIRFPDQLSSVQRDILLDTLPR
>Scl166
TGLTLSPSNRPGDEHAYEVVICTGMRRHAGTTANVAMTITGENCESHAFLLRSSHRVTLARGSVDSFLLTTSETLGELLYIRMWHDNFGKDPAWFVKQISIREIDTDGVWYFVCERWLAVDEGDGLIDRIFPVTSNKELNEFRRLFLTKAYNDLTDSHLWFSVVWRPPQSPFTRVQRVSCCLSVLLCTMMANALWYESDTGRYSAVQLGPFEFSWEQVSIGICSSLIVFPINLLLVQIFRHCRPEATRNHGCFKPKPRQRFSSIKTEITMVKFGSREGSALCIHSAGQSQSVNKCSPQEPQKYYEDKGFSLASALRSAHFPALSVSLAMESPPDSTSDIRSLLTRCSPSRQSPTNDSEKSSNAPTAKYAPRAKGLPWWFIYVGWFLVIITSLTAASVTLLYGIQFGLKKSTQWLISMFFSLSQDIFVSQPLKVVAFAVVFVYIFKKPSKVAFSPKSQLKFDEQPLQEQLQDSEEDFGERPEAPPVEVPTEDSIKRARDRAQKERMMHAILLDIGSFLVFTLLVLLIAYGFRDQSAFRQNDAVAKVLLQQSFSGKPRESKPERFTE
>Scl167
GTLDITAHEIQEDGTIREIHCPAGGQLGGMHVDREFQRMLVAVFGEDFIHKFRRDFPNDWQKIMNDFEIQKRAEEGVDNEEVSITLPFNFVNAYSRDLGSDESINERLKMNYKDNQVHVSNGYLSLSLEVISGFYEPVVQKTVGVIQSLLKQIKDTNVNTMFLVGGFSQALPLRKAITQAFPDMRVLTPRDAELAIIKGAVMFAQAPDLLTTRVMAKTYGIDINEAFDPSKHPDEKKTDVCGISYCEDVFDVLVKEDEQVKVGEKRTFFFSPVHPEQTTASLRFFSTHNKKAQFVTDAGVTAENVAFQIVSPDVSKGIHRNIELDVYFGGTEIKVSATDVTSGSSAKAALRLVTKNLT
>Scl168
VTNQMITACKNYITEHGYKTVWEYQQEELIEKLKNCIRLNEEYQRCFQKTKQRLEQNSEERQFEFSEMYIFGKSNTFSRRLHKIIDMLDTMKAFSCLGESRIEGMEQLWNKFVLIVTTMKKKPYDLLDYRKMDFDADFEEFKRQINDLQ
>Scl169
METNNGVKENGGRIVINVSGAIFEVSESKLLHFPQSLLGCPQKRSKYFDSQREEYFFDRHRQAFEGILFYYQNEGRLVYPDNVPSEVFDEEVKFFMLPVEPNSCEKLESVLLGDYNRSRPLNIWQRTLWELFEFPNSSLAAKILAVLSQVFISISLAGSCLKTVASLQPEPYDDDWFSFDLVCYSWFTLECAVRLLASPNKSEYFKLLPNCADFATILIFYLELIVKMAWPSATVVVRLLETFAVIRILKLLRYSEGMKILVITVASGLKDLGLLVTFATTFVILGSSAVFFVELNDRDDSDFKSIPDAFWWAIITICTVGYGDKVPVTTPGKFMGAICAVLGTVTVALPLFRFAAHFRTSIENSSNILQ
>Scl170
FLQGINITDDERLLYTMEQALVLILVIGRWLLPKGGISRDQLSQLLLIYIGTAADIMEFTEIIKEDDIRKTNPKMLQNHHFVNAVILFWSVSLFQFPLTIYAMERTAQRLEKEKAELEEQLRKVKEEKDFRRRRNQVAPSTALYAYKRNQSQEYKEKEEIRVRYIQTKSGLEIKPVMKSVTSMDEEEGATHAPLGRCIRCWKRFTQGVDNFAGKTKDYTELVSLLIPMLMQDGPFLIIRLIVIAYYQIYHDTLYFLTVKNALVVMLQVYRIFVLYYKPPEEDTDEFFPHSDASHRLNNVQTAIESVQQTRLAISLVSRLQQQAKWRQKRGLNSGRFKVKRPTHDPKDEDSKKNDMP
>Scl171
MMASMAATYPDFPKLNQEPTLRKCTPFCDKNKDCPDHHELLVAIVNCTDMLGSLSNLDNLKECVEKYTKGGWGKDDDVPDAVMENRCPLIHWAASLGKCNALEWMLASGFSPVAKSSGNGETALHRAIQLLYKSRPKFTVKELNPKFSKMVGLLKEALLIKDETRENTPFHTAASMLVNGDHKPNFFLSCVEVIINKGKKMGDYSDIILNAVNNEGETVLHILARGEKHKVEYCTLAIRSLIVAGADRSIRNNDGQTALDIALAIGTEPIVEELIR
>Scl172
MSLSSVFRNQGNEFFRQARSLNANESPLQAKDLYERALSFYYQAKDKSETREEECSATKNIGKAAWRIAEVLTKKEPQEKPEMIIFYLHEAIKALCRAYDIGEEWKDAEWRGEVFETISVCLQEVIDVSEAFVDTDRKIAQLEKLAFITSVDEASIDLHMSLATLYFHDGTTKLQNGDYKKCLSRMTDCYQPIEEVKRLSKRGDDPRVNYEMLNEAGVLEKDVFFHTCAAKSIQARMMGDEILQNALLEQEELQMTLIFEVIDWYKQAVVLSRNVDIEQEARAESRLGYVYDKVLKITLRAKAYYTHCFELAESLKPRMFTACQWYKDCITTLKKYQEEARQRDDEEKSKARAGFLEELSQELAEIGAHRGLAVELIKFLYTNYPPKTPTWKKPSDEEMEDWDELETTSKRYKRLLIKALAVYHPDKVDEEMYGKKWKVLCEEITKMLTFHYESTKIMSDD
>Scl173
ALVENAYDHHTAIYYLLVDRLRQHRASYPLQTQLETSLRRPSGIAEAAVVRGSKNNIVVVPTRAAQRTVPAQPARPYIPLQYAINELHERIPTPPEIRREIATECVKELSPLREPGLKARSISPRQMIGPTLSLDNSVNRETDLDIEAAIVEKMESEDVDEKSPKARRHTVHTMPNKPLIVPPYHPLLARGASEEVLEEGVIPTFQMKPAIVVSHCGPGTTSTSSSSPFASHRGSGQHLHDPRSNFHVPLGRRASDGNAVALAFQQNLRITSTQNRIKKLQLEHQRLQEQYQKSLSPSELTDQQAVHAEYKQNYDQMREELQKHYEELMANNEQDRSDGRMEPVAEQKTSFQQEKQAPYFQPLHHQLQQLHIDARHNPLRRMPSYKQNPHKQVFRTSSYKRAQICGMLPPLENGSPTESLENTEPLVQADTQNVGRYSIISL
>Scl174
YFHIVKTSQYRVIFTPRNAILIILGGWASAFITPLTYTAAGKDYVFQPGKFFCFMESKFTLLVLPFYGFIAISMLILIVCYLSVFKALKTHERTVANNLRKGNTRQIVISLEDIRVTKILFATVVGFVLCWTPVLMIDIVDAFLGSEWELTRGTYYMYTIFGITSSAINPIIYGVMNPSYRRAYCRLFGCRRQGRVGDVPTTQGPELTKHELIAPGNDDPSKIYSQKIPQSDHHVPSSDQE
>Scl175
MGYGLNKFVNHVDQNLLCSICAGVLQEAVITPCGHSFCDECLHIWLSRPNTNSCPSCRSDISPYDVIPVLALRGVVEGLAVHCDNDEHGCKMVLKLEKLSAHLQVCEFALIECGACGKSVKRFELPDHHEECEIIKDLVARHKKTRKEELTIDNLTKQIALLEVDLNKTKTALRESEGDVRRVKRELRELQFQLEVRMSEEEEFDQDWDPEYNYGYSPSSIAQLASLVSRYLLNKPYYVDRNRIFNAIKRCYDYYHGYAGYSQDVHMLLAASYASNWFTENQRSNFDSWLQNLARARFLISS
>Scl176
MSKKGNEPRIVNVAVVGLSGLDRDQAFFGVGKSCLCNRFVRPLADDYLTEHSSVFSSSDFGGRVLNTDQFLYWGHSTKTADDGSEFVVHVIEQTEFIDDATLMPLSRGGQLTPYPKRCAISKLSSPEKLMYISRDQVALQSDYQQVILPGGKIAIDGFLVVYDAEATQSKRLEEQQERLLSSILTYVQKSKKPFVLVATKCDDTQLNLLQEVHRFAQSKKLNVPIIETSAHENVNVDLAFLVLAQLIERGRARSKVIPFTEAQKTQRELLEKAVQDFQRLIDRTVIDFRVIWKNTKKLVENEREFQIHRDLCGLEACKRLFNKHIRKLRKEFEERKLNGYLSRLPSALDELIPSASSMELCHWNWKNCQKAIRNHKQFEKWMIVEETAWNESDHLLQDDPRVPFDILSLPRAEKVFQNHAEKLKAAEKRLRMMNEFRKLLELTPQIRPGTTWVDAAVLLENEESFQYLNDTDKTKIFDTYRRDITEKAKADFQELLFESAGLFSKLEPNTRPSISHEDIRVIKEALSEDDRFKRLDKLDSDREIGLINHIALLYSPTRCLSGAEKCRDRLMQEIVATTTY
>Scl177
MDGAASVGNSETADLECSENSAISPGRNLLSSIKTFLWSPSKDSEKDRIAKRKRSDSDSEDEEDAIITSNLLKKRKFTTETTVVNSVATKSTVDGESSKRKSLLGTLFSPVFTLFGKNGHFQNVGKEGEIVATNLTSGSRICGATNGGITEERALWQQGSSTINRKALAVPNGDVNGNVGDETSESPDNEWEVYDPFYFIRNLPPPEEGEDATSRGPVLPLQTRSTPEFCLVLDLDETLVHCSLNKLEDANLSFPVLYQDICYQVFVRTRPHLKRFLERVASMFEVILFTASKKVYADKLLNILDPGRKYFRHRLFREHCVCVQGNYIKDLNILGRDLAKTMIVDNSPQAFAYQIFNGIPIESWFVDKSDRELLELLPFLEMIAARKDDVRPHIRDRFRMHEIAGFR
>Scl178
MWDRNIMSSCEVVKDRLYFVSVSCKPRNNSSYHYFSVDHDRTLDGCKFHDTPYFGPPNLAGIYRFCCLVNTKLHVVPASKKIVLYTTANEGFSDAKKRTRSVFLCGAFAMCQLKMTAEEIYALLEQHFLPSTLVSYCDINGNLSHNLAILDCLKGFEKAIALGFFNFDEFDLNRYEQEEHALDLNWIVPGKLLALSDPQRRPELKASRFSRLRKYFRQNGVKGVVRLNKDDNMMKYGLIYDARCFTANGFSHSDLYYEDGGIPTKAIIKKFTRVVDQCDGAVAVHCRAGLGRTGTLIACYLIRQFRFSAAESVGWLRICRPGSVSTLQHCFLQHKQEPIMRGYPEDMKIEDLTEAVKKSLNMFSYQNAIIEEQEE
>Scl179
MEYDDENHYEQKRRRQIRVWTDGCFDMVHFGHANALRQAKAMGDVLLVGVHSDAEITLHKGPPVFTQEERYKMVRAIKWVDEVVMGAPYVTTVETLDKYNCDFCVHGDDITLSADGKDTYEEVKTAGRYKECKRTAGVSTTNLVGRMLLMTKEHFDRAPSPIGNLDPTQVSRASSGPSAKSPWTCVSHFLPTSQRIVQFSDGKEPNPGDKIVYAAGAFDLFHIGLLDFLEAAKNEGDYLIVGLHTDQVVNRYKGSNYPIMSLHQRVLSVLACRYVDQVIIGAPYKVTTELLEQFK
>Scl180
MPKAFLVKKNKRSHGGTSVSERRTLEYDALPSYREGKSVELSTSSAVSDIMHSSSLANSDKAPVLTSLSTLLTSTSNGNVTSSAFKPFKVEKEKENSPKKFKPNPPLAENRDKPTRGRESNSSTGREALNEKHSDHGGKTAVLEHKEFAIYQDKYDFPKPKGPLPQSQFICQLCQEVYSDPFSLAQHKCSGIQHTEYRCPECDKVFSCPANLASHRRWHRPRSPHEKKPAPSQAPASRSEQLPNSPKTSGEDNKNGVTTTTESEVRSTSPIGNSQGQFVCEVCNKTFRRKAYLRKHMNNHNDDRPYPCQYCGKVFRSLTNRAKHVLNHAVGPKTFICNVCGNGFANKGSLDRHARIHTGEIYSCKHCSSTFYSSPGLTRHINKCHPPENRQVIVLQVPVRQG
>Scl181
VEQGIEKKYLNPPLGEDEETKRQRQKEAAAAAVSEFNEVMKAAETKEKQKKDKKMENDSNGEDAKHNKKKKGEDEGEEGNDHDRSCSPSEKEEEQPIKQKTCLERWEESLLVCTNLSQVFVHLNTLDQSIAWSKSVLNARCRLCRRKGDAEHMLLCDACDKGHHMYCLKPPIKE
>Scl182
ADKKEIHAPEKAKEIKIPVTPRPRTPLDYLKHIQDDTLSEIEESSTYAAVVSSCIVNLLHEWYNSPDTLLAVHPVDGSLLVWLVEWLDVQNGVPYRQPQVSFLSRIPNVLPPADANSLLKKLIVYCPREDKVRALRNVMVNTTDIVSAGQRMATKANGTGLNISRSSFGNLTGGTHPTAIMISTHRDGALNLWQLAFADNSSFSTVVSVSHHARRCGHRYPITNILAHPELPLMLSTSSHEMEARKDEDILTNVELLSIVDDKSKTRKLHCNELIVWKVESVSPLRQSGGVMELTRVNSSRPNAFLNIAWVPTLFSHSLISFDSNTSIPPHAVAPCACFLALDGTCYRFYQVILDARSLQGYISSNKTRTRSTLYSSGSEGSLDSLDFESSSSSVPVECFMESIVSRQSGATPGCILKLCSLADSKDLLREPLLLHVFTENSVKSSCFFSSNEKQNGENEQDHQQSSHRSEDTFYVVGVENIAVEQSDAVSMIYMWQVTVTATKPETNLKGSGLESLSTYPEVIQPISRSSSSASNRSASPLNLPQSGHVTSSIVSRCVCRQRLPLPSGTKIKTATRAADKMSSSAVNPTCPARYLFTSSCSDGKVRFWSCRKIVSEGRFTWEETSWLSDGRKSAHSTQHLDSHVLGLDAPGEVLSLSCAYTGRIATLCRKFEDKEKENLDFSVCIWENESSGGMDWILEDTLELDCKFLTDNSQIRLEWTSAEDGSYILTVCIGNEVFILGCASRIANTTVRGESSSTGKETWLLLHSVHLTSENKWQLLTRALSWIRNGVLVVGLGTEMQVYSQWRPIKDGTLSPSDTMTFAPTVTLQKVSEVSREGSGKLVPLSLTPGGGIGLFEGASTIAPVLPQFHPKHLMELMNFGKLRRVRAILHHL
>Scl183
MAAIRVCMYVFLSLINWKLCLGLFEDQVGLFDWRQSYLGKVKFSYFDVSTQSSKRLFVGTESNVVAALNSRTGSIIWRQVLEESEGVLDVLLYRENVLISSSSNGKYLRSWDTSNGALLWESLARSASSPVKEVTSPFLGWSGPQTVLVEDNEKNWVITLGFNVVKAFSLQDGSEKWSHDGRGQTADYFNFQHSSGYLYLLGIKNDVDIVVKQLSVENGEVKGERRIGAPWISNGASCIFVKSLNLVCAETFSNSIHVISVNDESATVKTSSLTSLGLGVEDLSVSTPSLHSFGSFSNSWDERSEFLLKLSKTQQLVLKLNSDRSLKLLAKFTEPSLLSAAELGNKAILTAVTPITDESLEIKCYDLDGWKLLQDMSQKVAVVDRGEPADALLYLFNKKENELGYRVLLATTDHAISLIQFPGRIMWSREEALADITAVEVVELPFSPSQANFETLQEEFGAHPN
>Scl184
RRVTAVSLFMVGDVMLGRGIDMILEHSNNPILYESNGLDARDYVSLAERQTGPLPDKSERPVDYVWGDAIQILKEKMPDLRIINLETSVTTSDTQWPMKGIHYRMHPGNVNVIQSANIDCCILANNHIADWGFPGLLETMNTLENSGIKFAGAGRNSLEAKAPAVFHIGNKGVRVLVFAAGHSSSGVPDSWRVRKDKEGVNIVDFYQASKSVNELKNLIEKHKQDGDIIVLSIHWGGNWGWNVESSFVKFAHKAIDEAGVHVIHGHSSHHVKGIEVHNGRLIVYGCGDFLNDYEGITGHEGYRGDLALMYFVDVCPDTGLLAGLRMVPTQTKHLRVNKAKEEGVKWLVETMSRECKRFGCDVRRVDNEIHLVF
>Scl185
MSVVSLQLGQCGNQIGGELFNTLMEDASKLNPQFISKNVDHKVNQEYKEEVVERFFSRDRTGAANARAVMIDMESKAISQTLLEAKKSGKWTYPSEQQFCQKRGSGNNWAHGFLEHGPKSTDTVLEMVQKEVEKCDRFGGFLIFLSLAGGTGSGVGAHVTGCLREEFPHSFILNQVVWPYGTGEVIVQNYNAILTLSHLYKYSDGIIILENDKLQGICSRLMNLKHISFKDINRVISHKLASVLQPVKLFSPDQEPNFYKRAVSVRNLLGDLIEQVCPHPEYKLTTLKNIPQMAENSLAYSTYTWPGLLKHLRQMLVADASMEEGVEFSLFCNGNKEKICH
>Scl186
SEHHEVIFTAEEGLKALREVIYALETWDITTIRASVGMYLVSKYISKETDTVVIYSGEGSDELCQGYIYFHKAPTPEEADAESRRLLEDLYLYDVLRGDRSTAAHGLEIRVPFLDVHFTSYFLSLPPEMRQPKDGIEKWLLRASFDETDALPKEILWRAKEAFSDGVSSTKPGQAWYQILQNHINNQVPDEALVAAAEVYPDNTPRTKEGFYYRQIFEEFYPGQGHFIPYLWMPKWTNATDPSARTLEHFKE
>Scl187
DWDDDEVDASAQSVEDDPENCAVDENFDPEAAVHEQTDGGRVRSSSGPILIGPLTFDDDTELEDDLENEKLSKHLPGKPNEKHHHHLASHYRYFYSRQFSSGTRGATAQRNHGLCLSLSDHDRIKIFIHELGYSGLLQYIEKLMRYLNEQ
>Scl188
MYIECRMAQAELITHSSSAFSSFNRPNGTIYSGLCTSKIHVDSATNVLRSLTRNLVNTYKRCGLKVPETNGKKSRQNSKTAGNSNSEGDYKVVLHEELSSATSRYEVLEFLGRGTFGQVVKCWKKGTNELYAIKILKDHPSYARQGQIEIGILAKLSAENSEAFNFVRAIECFQHKNHTCLVFEMLQQNLYDYLKQSKFNPLPLRHIRPIVQQVLVALSKLKSLGLIHADLKPENIMLVDPEKQPFRVKVIDFGSATQVSKAVCSSYLQSRYY
>Scl189
AKKTGMIRDIKEFMRATKYKEAESLSRDLINLALEGLNYYQNYDRVFLNLVVTLGFLGWILCIILQIVEDHSEVIKEASKLGKENLQPLVKTAPLDTATLVLAFLAVILLIIQKAPWMYYSYCLMPLVFWNRIAKRLHVVRAAWSYIREKQLQHRVLFTFLFGSFSLEILVMSFFRREILSVGLVCLALWPFTTQLYKTCTPSVAGWMSLSFALSVFPLLPVVGREANYFLVTAAGFLTLIIFCSLLFYVSTVSQLMNTELTKSCKILLLQALLTALAIYIVNSTAASLKRKLGLPLVNQLGSWTILVSSFLLPLINSSNLTIRLSSIAMAFSSLYLLMSTAYESLFLLVLSLLMGAWLLSEHKLSGKTLDALLETQLSNASSTTTYQPAWKALTRGMDAPVMRKLTLEDLRCAYFFVFFIVVAFFGTGNIASINSFDPASVYCFLTVFSPFVMGSLLLCKVLIPFVIVTCAFDAIHVVLSIPVQSLVLVVLVMTDLMGLHFFFLVQDSGSWLDIGTSISHFVIMMAFIIFLLPIFGLARLFTGASLPFRTSKKIA
>Scl190
ILDGINRFNYELLKSFVCVLYHIADNAETNNMNAYNLAVCVAPSMLWAPKGSSIPATEQSKSVPPVIQFIIEHCVAIMGDKVRTILGDRSEIVTTNHVTSDSEGSTQDSRTALSQSSTDDGIESPEPLSPKGERNSIHLSDSNLYVTSTLAVHPTNKSVSTPSSPCDSGIPSPSSSPPLKRHDVEFSNKLSAAFYEPNKTKGHAAIGRRSSEPLGLPPDSMKLRLKSSRKYPSSKRQLSSTTTSAELIEHKQAQKTTASGRKLETAVLRRAHSPQTVRLFPVTQNVTQYQRLHPISSYPSSLSRAMEAKHSVQTQGLSTDSLDSNSTSPVPPSSPVSKQSPGGPRSPSPNPDQVFQAVDRRRQPAAPSYKEHMQRRRELNSKPAFFQGAEGKEGKDVDSSKDHVSPREAKAFFEAKEQQPRFPGRSGFFSNDRLDSERSETSSTPKTPMSPTSQNDNLWEQVEELNASSFAGAGIRKLEHSPFGLNLHQKRNASEGSYKKQPAENVRKTIGLSSSLGSGQLKSALGSVSSTGTASLPHNSSLTHFPHSDFFPHEAQTKTHWAPSVDARGTSAVPSSPGSFRIRRGSATSSSSSVSSLDERSSIGADSTFSEGRTDVTQIRDIRELLSENAQANGLKISPQTAQVIAKVRTPYAQSGAYPAPSHDDIENILFTEESYV
>Scl191
KKPAPRFTQPLEETQATIGSTARLKCRLNATAKPNIEWTKNGQPVSENRRVKTGLEGDLISLVISDARPEDSGDYQCVVKNKSGTASCSTRLVVSESTNKPEFKKLMNDLELLEGEDAVFEIAVSAKPDPVVQWFLRKMPINNEGKYTIFEDSERRKFSLTVSDCSTEDSGQYRCLVTNSAGEVTSSAELKVNNRQVAPRFVQGAEEQLFEVWEGAPVKLLVQARGKPTPQVEWFKENRLARRVKRVELQTEGDMNILLIPKAVPDDSGNYRAEATNSVGTAVKPFVVIVN
>Scl192
MADLLRCLTRRKRITREEKTNTELSKCLTTWDLTSLGIGATLGAGIYVVSGQVAASIAGPAVIISFALAAVTSILSGLCYAEFGARVPRTTGSAYAYSYVTVGEIWAFIIGWNLILEYMIGTAADARALSACFDYVIGNVIRNFTLTYIGEINTPGLGTYPDFVSFIVTIIVTIVLAIGVKQSSTFSTIFNILNVLVVLFVVVAGMYFVDTKNWTEGQGFFPYGASGVLSGAATCFYAYVGFDIIATTGEEAKNAPKSIPVAIVVSLVVIFVCYFGVSAVITLMVPFDQLDKLSPIPNAFVQRGFPLAKYVIGIGAVCGLSSSLLGSQFPLPRIIYAMASDGLLFKSLAKVNPRTEVPVIATVYPGLLTAFISLLFDLNELVEMMSIGTLLAYTLVSLCVLILRYQPDATEVPSTYLLRFAEPEQDAYEKLSSPDYITDEWDYEIATNRMTPPPNAANSRREYLNKGLCSKELTKSDRGNTKQFLQNKPRRGPTAQSLRIVQWAVTLMFFSFIGFCAAIVYGLDALQRRSYVILMFLVIFGILILFAIVVICLQPQNTNKISFRAPFVPALPMLAIFFNVFLMLKLSRLTWIRFGIWMGL
>Scl193
MQCFPVSPRPNMYCLSGFISSKSLYSLKLLVCIRSVRFVRCFTTRMSIVAVRSVEGDENLTISFTFEGKDRKLQRSKDEILSKALTRIELSSKKKTKKVKRSADYHEIGGSSEGNATLWFSGQLVDSSLTNEVAWRDGSILKIGAEAFTVEINPPTVTSLTLPANLMSGFPVMPYLQLEFGDKQFCRYKWLKSTNHCDEQASSVPASSQEVLSWVEVGNDFLYTPSVVDVGCYLKLTCSPGNIRKVSSITSEAATSVTVAAGPGTCPFDARHLFTKKKTPDSSTFRVVSYNILAEAYSKEEFAQKILYPYCPPYGLDISYRQQLLLKEIPGYNADLICLQECGSKLFKHNLRPALETMGFKGLLRCKAGEVPEGEATFFRESKFALISQHDIVLNEALLKDSIQGVVLDHVSAIPILHETLLKRNAVVQVSILKVLGIDNQFICVANTHLYYKPKYPHIRLLQGAIILNHLQKVISQFTSNHINGNFSEREIPTNATDTTNWESLEVANKGLHVQPQIAVVFCGDFNSLPRSGLVELLTTSHIDSTHRDWTVCEDKEEHCTTLNISHDFNLFSACNFPPFTNYTSGFKGTLDYIFADGKYLEVESVLPLPSEEELSLHLALPSVVMPSDHLALVCDLKWKL
>Scl194
MMDVSFGVYQNLPFCRKNVKRNNICYQVLRRSLHVNGSSVRRDLKIVRSMVQKEGSKFIEVWRNNTKHPVGFDSQHLFFDKFRTCYTIFGSEGKPELLYKLTACDTSKKIESALIFESPVDQHSYQNCTKYQGYKPCLLAVTADGWLVRHDLKTGEVLQKVYLSKNYRLKHLLWESDLLRVVLKSVHFTFQGRPVMFLSIFSLAPLEFQALIPVEKSIFGQDIDGAAASNGFLVVMHHSNRIRFYSMLEVIKNYSFATKLGETIFSSEGSSIVGEYPDGIPVNVSFTSKPVVLFEISSDQHVISFGGYPWHCISCPQPNSSVFHVCSVRDFKLAKKGILEMDFLSVEPDQAYFHADNSGRILHIGPHEI
>Scl195
MISNIGAIQTKTTSFRERKSSTLCRPSSGYPCLDRLKRRRPDAKVIINVGGRRFVTWKNTLKRFPQTLLGSEELAARFYDQDRKEYFIDRDPHLFRYILNYYRCGKLHRSYDDCNASFEDELSFYGIMPQEVHDCCFDDDNENDNADDSKSTVSGSECDKKEHLVTRSWIGRARNWIWVLLEGEAESGFRAFCGMVLIYIVGLFIILSIFTTVYETVPCENEEKVCMERFRILDLLDNICVGVFSVEFCLRLLVCPNILEFAKNPMNIIDFLSIFPFYLTLLLDSVVGSNLEAFVVLRVLRIFRVFKLTRHSKRLQRFGAALASCMGDLTSLMFVLIIAVVVFASMIYFIERNAVEGKFISIPDSMWYTIVTMITL
>Scl196
STGNVHPARNVAEADDNQTLLLQIESLQAQLEEQTKLAKEQVDALFEDRRVHMEEQQAQRERDADKIKTMQEKLRKTQDLLYDSTKDFLELKYEIRAKERHWMVDRDRLAQEIDHLREQLDVSGVSVLEVSGEVMEPRQVQLVAVQSLRHQLEQTQKLAEMYREQCIGLEDEVARIREKTDVSEDIFKERTEKMSKRLALMNSRYENLEKRRAMEVEGFKTDIKMLRDKLKNVEKQLYK
>Scl197
MASSGYKDTDFYDYCCPVCLEEFQDPKVLPTCNHNVCRQCLKNIIMRAKPAYIQCPTCRQESFIREDDLDDLQTNVFLVKLLQQTEPQKEREKLSKGIQACVTKVEVLDELIKELKLSRQRKFEHGECLKEEIHRMADAIVRKTRLSESELISRMEDFISQEDSVFSRLEEKMEAFKQKLQAHVNVSLNAYDEKNDGEISKMKNTLASLAHNSTEDKLYREMHELNSFAASFDANKDLLRNVESLGIGDLSMSDPSGVKIGISTPLQFMRVSLTTLRKITASNFGFESFSPLSIATDGDKQVAVADPENNNILILNRNGDFVNRFTSPASSPQPAMMFSGVAFSKDKNDLIAVNGARDVHLINPIDGTFKVSYRSSSQWGVKYCFVSTDQSGRFLLTCEPLAKQCRACIIVHSDTPFGKPDLRFGFSGEGTLLFPFKVLYHEKHYYVTDMEKGCIMVYNECGDFLRHFGGKDNEIHGHGRLVLPTGMIFDPREEIFLVCDWGSSSIQTYKPDGTFLEAFPIDGRPTDIALFSDGTLVVSSKDDQWIQLMSISTLGAFDDEEVGRK
>Scl198
LKPQYDPTGRTLYQRACQKLGIVPASFFVRHMTEPTVTMSHHGLGPLGIRAMALALLYNTRVTSLNIRDNGIGEEGGEIVAKLLRENYFIVELDMSENQLGRGAVAEMAETLKENNTLTKLRLAGNNLDDKDAEVMCQSLLVNNTLTHLDLSCNTFSNKACEFFAKVLDENITLSDLDLSWNHIQVKGGLALAKGLRGNVKLKSLNLAWNGLSDDAVRAVAGALLENGTLQFLDLSNNRISDTGAFSIARCLESNSSLEVLRLSKNNLKNKGASALLNSILKNGDSRIHKIDLTGAFLKEEFHIIAEELRKLRQTEVITDETPELRHKQEEPDPGTLLRNYIAKEHVQIVDLFQKLDRDGSMQVSVKEFAEGLRKSQVGLTQYEVDRIIDVLDADKDGEIDYSEFVCIQAEWKNDEKGKRKISKQPH
>Scl199
IDDEERMGGGRTTYTTNIELHYDGKNTWLNPAMFKSICSVDVTNFPFDDQECQLKFGSWAFDKSKIDLAVKNGSTLNTYYIKNGEWKMLNLSAKRNALKYQCCPHEFVDITVSAKIRRESLDYILKLIIPCSMISSMIFLGFVLPPESGERIGLSITVLLAMTVFQQLSSEFMPSYGFPLLGQFYFAIMLEIGLSLAVTTLILNFYHRNRRRMPKTMRKVILQCLARVLFPCQKPKNWNEIHRKSVLRRRLANRNVLDAERGISCSDSELCEEDEYVQEKSTRPDPNLTTWVVQESGTTCTLSPDGTTNGDHSFCNLAASPHNTRSKTVVFSKECFKNLKRKNSFRSRGKHPSRAGKKHSSSGTSGRQRQVDSQYLSGNVLDWTEEKLKNQKEWIKAARVLDRLFLIISIFSFIATLLTIFLRAPRFRLSQ
>Scl200
VLNSAYQIEVTVRASSSLARLLWEKMKQALQTFPGQAPPKVDGVWKRKIAQDMLTSLSETRLARHICSQFRLRLQRSHEAFATSLRILEAHHSGRLEKTEERRLRLRKCHAPKIARLALESTSLRDVVVYGIPQMGREVGRGQYGVVYACERYAGRSPCAIKSVVPPDDKHWNDLALEFFYT
>Scl201
DGDRNEKEERHGYGKATLPSGDTYEGQYEHGKRHGNGTYRFKNGAKYVGEYVKGKKHGQGTFWYPDGSRYEGGFVEDRRNGHGIYYYVNGDTYEGDWYEHQRHGQGVYTYSATGTKYKGSWVHGKRDGTGELVHSNHRYMGNFLDDNLQGVGKYRFDIGCEQHGEYVLEEKIQEGDTEEDEQLTVLTAKWKCSGVTEIEPAIIG
>Scl202
MASVEVEKLSEHLLKCPICLETYRMPKVLPCLHTFCQHCLQGLINSGENTIICPTCRCEVYVPKEGVGALSTNFFINNMLDFLSVAKSNSNPVVCSNCDEQNKATSRCIECMEFLCSQCVAAHRRTRMTKEHEVIALGELQSQKEVQEKLHRPLLCTVHERDVLKYFCETCDEPVCRECLIIDHREHHYGYLKDVDKKHRSE
>Scl203
MASSVAKLKPLSSVIAEPDEVLVQNMEENEVLAGLARNSDSAKKADILDELRANGRRNGGRLQFDDRLGLFRVLQEALADSNSNTRLCCLEFLCEIIPEFGEDLDSCMTLVLPLLVSNIGDNQVSVKKSAIQTLHVYMKHSSQVSAVLNAIIDHGLESDDRRTRTESLVALPILIMPNLAHEDLFTLTKARVGKLETSSRPETSPAVISLERIRNVVGSTIFESYLHRLSPDQQNLCISALQNRSADPVKELELLGGRKAKSAGHLNTNGIIADVELDRGTVLDRGHTIAITSTDNHPDTNYGLLEFGFVPVPVMFKLRDQSNWRIRAQGIEELKTLMGQLTDTEPIQPNLGPLFALLLSFVDDVNFKIGVTSLQIIGLLVAKLGVGVHPVLKPLLLALSNKLGDNKIVIRQENMKVFMQLMQILSPKSVLTVLTSNLQHRNSRVREETVNVFIAALLTFPSSDFNLPELTNAIAPALVDSKRRVRQAALDAFAVIAQAMGPGRIQPVVTAVDNIELTMGGDGVMAAITARLARRQLPRLNRDGLVEYAVPMPSSGTIRGQSNTPRGADIDWILAGTAGTGSADPSGSSRSTPGPTDSFSMSGPSPRRFFSAGKNRLPWEGDQAKDVTQ
>Scl204
DGHSSDTARSSVQGSDSGDLPSTPWLTAACGVRPVLLLCQHSIPKIPCSMEDIIISDLLVGCFAPPLVSDRNQFGNMSGVYSTSSAASSDSQRTRSYHNSVPNLTTQMAVLLMVQYLSQFVHDDRICREDVESLLQDARLELTVTAQQQSQSHLLAQSNAVTHVQLPVLASLTAANSKGRVKIVSSPVSLDNAIFRALKFVLEIHRHNQSKFPKIPVPDFIFVLAISQKKSPEFCVLVTSVLQAKYLSEAMIGHPVGARIVDNLSRLEQLFKLSSDALEQMIGNFEEAMGQGQFVFVPFNGFARTKVVAEEASKLEPRAPASAYPLQRDTLFVSQHLIAKQLLAQVCAIGENINSLDLNSFTAVSMAIIVPPLTTLFNQTAERLSKSGLLTELDLETADKAALFKTASKYVIKHSGKDETEGELLELLKQVQSQPNVLFVVMFDQAQFYASPQGVLDLPYYKEFLEARNMIALFVTATPYLFQTNCSFIDPTNEVYWSDIRNET
>Scl205
MTSAVRVIEQINEQLMCAICLDRLTAPVFLQCLHTFCSHCLHRIVNNHPSSSITCPTCRAETPIPDKGVDTLMPNFFVNQMLDLVHLTSEELKKEIREDKKCHACDNAKTADLATSRCVDCKKDLCTSCVAEHKRAHSTHDHRIIATEDDCQQESQELDRYSLSFCKYHTRNVIKYFCNTCDEAICRVCTILEHREHQYVYPKEALPARRGAIAEQLEQAKIRMPELKKTLSEVQVMSKRLTECREAIAKEISENVQARIEALREGQNELLKHLDQIHDGKQKVLGLQKDSIELELGKLAGCCEFADNVLKFGNEVEVLQMKGRLETLNGVKIQFEPEEDDTIQYVHDPATTKTVSESLGSIRASSTFASISYASGDGIHTARVKMETTFRLTTKDRHGKRCKGGDRVTVDIKQPDGIPLASTIRDE
>Scl206
MAVLSPRFLYCATATPSPRECSPGSNMVREKESLIEKLHDIQAIKFGDFTLKSGKQSPVYVDLRVIVSYPEILKQISGMLWDVATSSRADFSVICGVPYTALPIASAISVGQNVPMVMRRKEAKSYGTKRLIEGVFNLKSKCLVIEDVVTSGSSVLETVEALASVELVVSDAIVLLDRFQGGKEMLQFQGVTLHSLLTLPEVLEVLLAKGRVDQEMAGKVREFLSRNKFEPAAVAKVPAKPGSKLSFEARAQIATNSVTKKLFEVMHNKKSNLAVSVDFTSCDKVLSLVDKVGPYVCIVKTHVDILEDFTPEFVKSLQMLAAKHNILVFEDRKFADIGNTVKNQYSKGLYHIAEWADLVNAHVVPGDGVINGLKEVGAPLGRACLLIGEMSSKGTLATGDYTKAAADMAKAHKDFVIGFISLSCLVNDPQFVHMTPGVQLSAGGDKLGQQYLTPEEVIINRGSDVIIVGRGIYQAEDPVQAAVQYQKAAYAAYMQRTETE
>Scl207
MNGSETVSAGPNRSFPTVFPHNVQGESQAFSVIKIFFYFIILSASTFGNSMLAHIIIHTRKMRTASNFLILNLAICDLVTPLISIVFDFILEENNYDWIYGEAMCSILWPTQTYFTCASSLTLAGISLDRYRIILHPFKIRLTSKQISLLIFLVHVCSLVAVAPYGYFLVLRNGSCEENWPKFSYRQAYTFFLFLVQYAMPLVIMIFMYTMAVRALCQTSRKTRDNSICAKTPQFIVKKLKLEAKQQEKHRGLSKSHYTFIRRLGKLNTRDIWKTPNARATKMFIVIVTVFAIFMFPNQIVWLWADFGGGINHPDFTKLSIICWLFTYTNSVVNPVIFGLFSKDFRKGFRRIFHSLLRCERLVGKEDLVRLRRQSTSKTRSETTESHGTDYGSCTKDSNMSCLFQDEQKTPMLGGKTDHQFHEMSPPLAQPNFASNRTAIKYFSKQMVPNPLKAFELEDATRHSSGLLRENYVEQWGTLSNSESYIETLTDALNSSPETNC
>Scl208
MFKLEESKKTIPFDFGRISPRTKITSLAQLRKGDHVMEESPLGYWHHFIVDKVKPKFAWVIHKTGDQDTGFRSLRESDPTTKGEVSRTKFVLEPDQVVYRIEYPQTDEVDGFVVFSSDEVVRRARKRLGERYYNALTSNCEHFCRDCKAGKPESYQSYDVIWTVGRLLFVFLQGLLGGIVFIVASTTGLLAQTSLLLMGHVVGVVVGLVQDALWIAFVVITADLARTKGHVTPVDAEKIKAKRVTPIVSGFVGGVGGAALGYYHIPLPVIGSVLGAVIGNFLCQALGLLVGRWVSTFLK
>Scl209
MGATLSINRKDLLHEYSIWNMKARESGKSYHCKCCYHVNSDIHSKENKVPQTTCDAVAAYLHKCANVGKKKMKSKIEPAPSKSSKIKETETQKCDPAPPLLAPTQEVKLPIKTTESKQVVSQGVDIPLANPKLPISQSFMITSDALRCLGNFVRCHCKNLTRFRASEVILWLRGVDRALLLQGWQDQAFLTPPNLVFLFMLLKETLSDKIPNPAQLRAEILTCLYMAYTYNGPEISYPLKPFLVDGDRRAFWDRCMVITNNLSEKMLQMNREPKFFGELLVELKNYGGSSITDRRDG
>Scl210
MDNFRGQPQKRPLQPEDSMPSETDQGLSAARKQESGDGNRSGSNSECDDNNRNPHRNNLQSESNTDNKKTRTHRKSRRRPPYSYIALIAMAIQNSSEKRLTLDGICKFIRDRFPFYRDTYPSWKICIRNNLSLNDCFIKTGIKSDEPLKGNYWTLDPESYNMFENGSFLRRKTRFKRQDPNRIEAKSIPVVETGRHAFSSPLDLHNRFGSTSLMSQLSFSSLEPHKVPGITPFGFPFQYYSPPTSTDSLFVHSQLPFLPYYQNLNCTQCNLCEGSKQFHPYLRL
>Scl211
DLCKRGSELLESKSARVEEAANELISMLLELEEEDQDDELDSDEDLGNEDLTKDKDDGEQDKIVPRGESARSRPRTGGSRPDSRSASSRLGSAVISPAAAAAKRKREIRDQLNMEAQELLMHFIHKNIDAIVRVTRTTLDGMRKRVQAALSHHYLENSSSVGQGKDSGPDLSPLFSANVTLQIPNITMQPALDEIQQGLNKAAQYVVSVSKGVSQWCKTCKALIKVEKKDKDDSDNEARSRSASNVGSDDESRSDVAHSRRVTRMPTDSDAGTVVSMAIFPQKANYFKNVAENKEIAKLVSFLSTAINSQKKDVTTALDFFSKYESIWKEEREEDIAKFLETDPKLSEFEAQILRYKALEDTIMREPESYKAGAVSLFT
>Scl212
ELPLFIILGLTGMFGNQLLYLLGIYYTNANIASIFQPAIPVWTALLAIMVRIEPFPDFRTLRGWAKSLGILLAAVGAVVMTVEKKSGQASDHSGSSSSGSVHFAGYVFLLGNTLSMAVYILLQKKFIFDKDDSCWKTKPVTVTAWSYLFGTMFMALASLYYVNKPEKFTYFPREEVYPILYAIFIASGLCYLLISWCNMQISASLVTATWPLQVLFCAILSYFVLGEVLKTLEYVGGVCILIGLMAVVWSNFSEENRRADEEEDLNNSYGYVKVSQYDDFVAEGPREEKGVN
>Scl213
DLAKRPLPETPLERSVGEWNSKDDLLTDDHQDKSIFIAIHDFQAAGSNQLTIRAGEELAILRYNDTEEWCEGQARNGNIGWLPSSYVKPVNSLEKHSWYHGPISRNAAEYLLSSGINGSFLVRESESNPGQLSISLRFDSRVYHYRVSHAPDGKMYVSTDNRFTSIAELIHHHSVHADGLVTTLHYPAAKTDKPTIYSFSPEPDEWEIPRSEIAMKHRLGGGQYGEVYEGVWKKYNRPVAVKTLR
>Scl214
MFALRYVVNTITKGAMCGMQRSIPCKSPAFVSSGNFVFLGSSSQSRRNSAAYSTLAISAVSMDDEAVNIRWKDGSITKHHHIWLRDHCHCEQCYNSSTFQKEFNIVDVSLDIKPTKVSIPEENNLRIKWPDSHETSFDSTWLRQHSYHIEQGTSGLKKPDQKEELFMWNRDTIEPNVPSHFDFSKVVSSDYEVSTLSQCIMKYGFAFVENTPTKVGAIEEISTKLSGYVMETHYGKLWEFSNEVMEHADTAYTASYLRGHIDNTYFSNPAGLQMLHCVEHEGRGGMNLLVDGFFVAEQLRKDDRASFDFLTSTTIPFQYKSEELHLKANGPIIELDPFDGTISRIRFNTYDTQTLDCLNYEDVAQYYKALKAFTELTCAPENQLWFKLVPGLLLIMGNWRVLHGRSSFTGKRTMQGCYVNGDDFFGKYRARALAMNKTQDPDNDRSSCKQNPGYK
>Scl215
MKREHVLNCNFSVWYPKFKNITIRSRVIPLSKEFVDYLKADNVVLPGEPVVTRNSDDEIESDSDEWQALEEDPSAQTIFAPEFNEIDSGIKEAILDLNGSAFPKLNWRAPLDASWISFDGTLKCNSPNDIYLLLKSSDNISQVLFETFKHCEDAEGELQDGFELVLRKWKDINPGMEFRCFVKDRKLIAISQRDVASCYEFLAQNEEDICNDIAKFFNKKIAYKFPDSSYTFDVYRYANQKVLLIDFNPFGAQTDPLLFTWEELTDPPSTISDNDDEFKGVFKYVTGSAGVQPNPAYLSRMPTDIVDLACGNDMNKLVDLLKARDLIGQPGEESDEN
>Scl216
NLQDTNIEFLPGDGLEYLKHLIIKGALKLWEIPIVSFEGLTLASVEYAFHCCLIKTKYDSSSLIATRKSFTSTSGTPKPCNVTATRTTTTARPTTTNPFEIVGPKRNNTEIPTEPCYDANKPHNTPPTEQTDVAFNCSSVQKNDKFNPCGNLLASTALRVCSWVVLVLALFGNSFKLFVLLLSKRKISITKILMCNLAFANLCMGIFLLMIVSADMYSLGEYQNFAMRWQFVTGCKIVGFISIFSTELSVFVLTIITVERYFTIVHPLKLNKHLNTKQIIVLIGVGWTFSLTMATLPLVGVSSYQEVAICLPFDVKNTLSKAYVTFVLASNGMAFFFVLFCYGRMYCSLGGSVPGACVNRVESRVARRMAMLVITNFACWFPIAFVSLVAVYGTTLIDLKTAQFFLIFVYPINSFTNPYLYAIGTKHFQLDALEIINRLGICKSAVEKLRNKLQDQLETLPNSSRGVSGSKISLSSSRSPHHSPRVSPKSSFRSENRHSSYRSRNGSTRSNNSNFCSNSSRESQSCSTCNFLTIPLIHRKSFDLDRDKEIEDSRSSINMKNNEIKMTSSQSLSSNSELDKVSARRQSAKEVVVDGQIACLNGAARRSRDSDETEALMPLKSDTGDVNKNTEDTKDSLNLLVPIVLVTTC
>Scl217
MCSQEGIFCANVMKSLNDFRKEGTLCDVTLSAQGKSFPAHRNVLSANSEFFKALFANEMRENVENTVHMEEFEPLVMEQLLDYMYGGGIAITRENALDLAIGADFLFLTELKGKACEYLISNLNSENCLFLLYMAEKYNVRGLRDSAQKHILENYVAVSASEGFAALSIEQLLAIVSSDDLVAREENIFESVITWTKQDLETRKKLFPTLFSCIRLIYMARCYLINEVQEDDLVKNDESCLRLITAAKEFFSTPKGAVQNSDHASVRPRACQTAILLVGGWEEDCDITASSKVYMQSIKQIFEVSAMSTPRKNHGVAVHEGLVYVVGGTTKNGNVTRSAELYDPRTNTWSSLFSLRKEVAGVGVAMLGDYLYAVGGHDSKGMPQSIVQRYSAKFNKWECVASMNASRTRHCVVGSSYVYAFGGYSSDEEIPLKSAEYYNHLSDSWVDIAPMNQCRSDACAVCMGSKIYVIGGEDILGSPIKLTSCEMYDPKTNRWTNIAAVQHPRSHAGAVVVKDKVFVLGGVGKNNRELRSVECYDTDQQQWQEVASLQAGLEGFGCCVITVPGELMPVLI
>Scl218
FSVLSHRMENPKLPPGPVPLPVIGNMLQMGTKPHLGLTKLAMKFGKIFRLTVGIHRIVVVNTIDVAREALVKKANDFAGRPRLYTAGLISRGGKDIAFSDFTPTWKLQRKIAHSALKMFGQGIKPIEQKVCQEINELINRFESVEGRAHDPQHDIILAVINIICAFVFGSRYDLDDPEFYTILHYNEQFVQGFRAGNLVDYFPWLRHFPNKGLKLIKQAVKDRDTILQRKFDEHKNTYQDCVTRDLTDALIKAMRESQAENPGKVLPISEDHVVLTMNDIFSAGLETTSTCVLWALAYLALNPKVQEKIHQELDDVIGRERLPEMSDKQNLPYLEATIYEVLRYSSLVPLLFPHSTTADTNLSGFDIPQDTIVLFNVWAMHHDEKEWDKPHVFDPSRFLDDDGKLICPGTLSYLPFSAGRRVCLAESLGKIQLFLFISHLLHKFRFSVPHESKAPDLEGIFGASLCPKPYSLCIERRY
>Scl219
MACYNGEIGTKFPTGRWEEFCKDRGEVAAIHFANEFLQFLRDNPVFDISGASGTFSKRFVEHFLQAFDVEVHKQDGFLDLEAPDSPTDVFGPDDWGSSVHLTGTFKAPEKKTNESSFKFLEKLKDVKGFFKRNANEELPPAKQAETRRDLEDQRAQFLETKLTTSIKREGMMSYLMNLESGVNTEDFFWQKCRVVLFKAPGGFMLEFYTPPK
>Scl220
KPGYKSKGHREETPRTHEDLGRQPKAEVLSHRKQLTEHKEEKSSHRKDLNVSTVSKKKTPDVKRDSSRECLTNNVDINGSSDQRTSDESEDTDDKLGSSMDDLHNNNDHIETVRSSEEHINRRASSGSSSNDGRRPSIVDPEKRSSVCEGFPGFPNKKMMLSMLYGQKSVDDGDRKNMDGTLSPGGDSVQERKQQLMSGGNDEAGQRPSELLAVDHLVSEAVKRLSGCVEVDEENETPSSTPEGNFEGLVEKAKSGLTKQPTIDKPDPAAEEEARKQEELRKKQEEERKRQEEEAARKAAEEAAIQKELEWEKMIILKRKLIVNEFNFTELEDDEDELLDSTSSKADETDAHPHQGVPMFGIPVPPPPIAGGAPPPPPPPGGAAPPPPPPGLPKAPFLNDSNPKKKLVRLFWQEVKNSPLINGVNKTIWGSIDSVDVDTKKLEHLFENKTTAKVK
>Scl221
MSQESENKNDTNNNTTGRSEEGGGNICRDYQRGVCSRGSKCKFNHPDGMGTEVTNSPMICRDFQNGKCSRSTCKYLHLSNNEEKIFLRTGQIPPRRDGPFPYRARGEPTRAGPSDPVCKDFLNNKCTRGQGCRYRHVFEEEGEFMSHGYDGHPSKRRRDSYEGHSYYYLVDENESLRRRLSDLQRQVADLKATNEVLLEQNAKYRNQIGERSSYNGSGGSSGSRPGEYSSSYSSSQSYSTSYPPRETYSSKDAYSSYAPPKDPYSTTSQSGSSYSGSGNYTSNSAYGAGYTKFD
>Scl222
MQGNLSNVSSDILDADVQFDGELIFLVFVLLLILATVAGNGFVFMAVYTFRELRTVTNYFIVALAAADVAVALLAMPVWLVRSLVHVEKEQDEYVIELCTQWIDPFCCTASIVNATLVSIDRYCAISKPLHYRTMVTPLRAKRSIAVVWGFAVAIAGISFLQFHESYTVIQGYVLFLFVTLFCIPLITMSFAYISICRAAIHQISKMHSTRLSSTSYDQDRKQSFERRKRFFRELKITKMLAVIVSLFVICWSPFLVVTLIEAFTTKEIPIAVQGVIVFLPYVLSCANPWIYTGMNRDFRLAFKKLFCTSKILCLKRSREGNANERMLRPLPSTTVDETFISNGLRQGSNSIRKISNRGPEIFITAV
>Scl223
MFSNITSEYKELGLSPGFKISIIIVLGLEIIFGICASCTVLLIYWNKRSVRSVATKFIANLALIDLIICCVCVPFTIARVSGFAYHSALFCCWHEAVTSALRNASFITLLLICYDRYKSVTNPFVLRLTHLKARRAVILVWCLSTVSVIAPFLEWRWKAKTFWSSACILMFSESKEPCFFRLYYMPSFLLSCTILLPAYLRISKAAFSRVHIQAMMIRTSFIVPATFTQRRNEAMVRQKEWKIAKMTGAVVCSVCGLWLPYTTLTFSMYFMRPSNLLVRLEFVFLAFGYFNCVLNPLLYAFTKEKFRTAFWRTLPCKK
>Scl224
MVNESEVNQGTPEIVHSNQLLKGLNQLRQRRELCDVELCAGKNRVSAHRVVLSACSPYFNAMFTGKLLESQKQVIYLKDVDESALHILVDFAYTGKAQVTHENVQVLLPAANMLQLNRVKEICCLFLSQQLHPSNCLGISKFADAYSCQSLQKRSRKYIQDHFQEVIQYEEYLLLSPCQLTDLLRDDNLNVVSEQVVFEAVLSWIKHKLQERISLLGKLLQNVRLPLLTSRFLTLSYETNELIRADGASQVLLHDALKYRHIKGKCHSCSTTVIPRRAPKRIFALGGKNGLFATLSSVEYYEPERDRWIEVSSMNLRRFEFGAAVLD
>Scl225
MQNYYIAGFTVLVAVLWQVGFLHSLCSILWNCFVILMGIFSGAMLYLLSGKQRNPSTPKLPKKVETVSRFLAKLTRSQTHKPYKHKTVVSRPVDKTIQEVFDLFIRDFCLSWFRDLGKDEAAFVDLLTEELWVVTANLVDRLKCVDTVKFLSNDVVEILSRHFQQLRLADTRTFSDNAIPFVLHPCLASRAAELDYLRKASEVMLYCLLPQKNSHCSTMRYLLREILAFSVFQPLADMLCDPDYINQTLLIHLDAKEALTAQHKQGYAYAETYEDFIKMINTSNSVEALKQI
>Scl226
MEKSSSKNSKEHLFDISDDQRQFLEEKAEIVRRFLHDRELVERAHEDEKNEMRFAFEAEKENMKKAFECEKEEMRQAFLKEKDNIRLEFQEAKHVLKLSFDDEKSALMDSWDRERENLLENFEREKKELKKSFEKSLKDKEEGFRAEKTEMEATIRKELERIEDVEKELKRTLCQGLGDLENIYLEENAFLETVYNHEQPEVDMHFKSLLDAELSVDREDLLKSLNQEKNRMHSHYANKHKQVEHQFASEIIDMEKRFKQQKNDLMNIFKREKSDMEEHFRKEKDDIRRKFDVDFRRILQQERLKFESEIQGYEHDISVLRYQKEQLEKCYELEIQTLQLKFERDKLEIENKCTNEKKDLKRVLKGQYQRKLSDDKVRLEWLLDQFHLGRGASSENLETSLSLSSVYSD
>Scl227
TSEAFEREDSEDDFLDAEIKLRPEAVRFIPDDNDGRDDDKYARMKREEDLILSGHDGRYSVDMLRYAKLVMSASPPQSPTASEESEKVHYFGDLETEGGQSGWYDCTLAKPASREVRDSYDQFCRQPDIGSRDSIQMSHSGFGRKGSIEQFGSKANSGQKFGSNNSLPEKKLEVSVLRNQRFQPIQEEIPRDGDIPRGGTSLGRTQPHHWSTPAVFTRRQDSSNNSDGKGSDSDSGDSMVRGRKGRRHRPHSLYEGKLRPISEQDSDPKLRCTCDDEEEEESDEGLKYPKRRGREVSSTSSLGRKLPEPESSYLHLERSDSQRLSFTDQLKGWGESTLAGQPYDKHSKNDKPSAAPVDTDSENSVSPAISLVSLSETESDRDIAQKLNVSQPNGVADTRQSDVVALPRAVTKLTSVDSESSSDEHGNSRSRDRSKKPSPPVYKNKKPPSVTDLNVNPIEPADSMDQLKLCDPFFQERHRVSRSSSNASSGICSVIVSSSETNSIESPRDTSKRSSHSSDRTSTDRASSGYASSRDSYDNPDRIRLEDYSKAHAQRRLRGKRATPHEDPYELDPSSSEMEDLDIEGASYNPKVYEDLMMLQQEMGVNLEGSDSSRESLKEMEKLSNTELLNYSPEVSPKKYKVDHLSDAEKDQRCSKLMKEYKTNKKLQDVRASGSHVYRSWDL
>Scl228
MAKVEMEVEEIGGPELTRRKRTQMGKESERPSSIDQGEVALVSSNVIYRSDNWLFPALLLFRIINALVIKTFFVPDEFWQGPEVAHRVVFGYGYLTWEWKEGLRGWTFPLIFATSYKLLALFGIDTAKFLVVLPRVMQACFASFGDLFLYKLAAKRFDLQTARWTLICYLISWFTLYCVTRTLTNSLETVLTTMALYYWPCGGQKDGIKQTFKSLSVAAISCIIRPTAAVMWIPLCAFYLFSLPDKLSFIVSCISPIGCLAILWSLIVNSWCCGKWTLVELNFVKFNVITDMGTFYGSHPWH
>Scl229
SLFKKDYDQFSGIYFTLLEKLKRSATSSHDPCANITAISGNAGDSEMMETEDELVGTEKPSMNVPTVQVTPDSPTRRVKPLQDQWDLTQEGDEEDDKMPDEIPPSLKTYLEKRRHTLTAVDPLMEPELREMLTQKFVQQPLSPLSQAAEDAFHSALGLNPGLPPYSPTLDLSLAYKEQILQVPSVFQLRPPLGRRASDGPTSLAAGIAQFNALRAMAGLGDDTQGHTGSLSGSPLNSHNPLVCQSPFSVSPGPSSPQISEGANDSGSDQEPDQDAIARYMACRGARQRHTSPNEMPDDMLQLRLLQVPLKTRRTMFPPARDRPGREGFITTPTGIRYNGSRRASDGAASVLAYKQHMERISGSGSKRNSLRELQEECLQLQQQYGRVAEAEQQRRQQEQHELHLQQQFYSRRASDSADSLAATLAQFQQQYAPAHTSQELDLDGQRAEVLLQSSVEDLEEIPAQSSMEHQDLLHKEMQRLNIEHCTPSPFDSAGIIHSTSGGIGPDPSALSTLAQNLATNSPRNSLLIEDSSPASSTETSNFLSQNVLSTQANTTSFLSDGVALSSPVPSPPPSPLISAVPLNQRYPIPNITTTTSRTASNGSLAETVADTGTIPPIPTSLPAAMLGNSVINENDLEELARASRWGLGTLPLSPATLLGTIGTNPTAALHTGNVGQRSPMHHRRHHTVPSAQDAWNSMDLLRRATANNVLSQNQARDMLNNNINLEEGLGIRDGLLYRTFSPNGTIHQDSLLNSLSKGDGSSDLAQTNTLRMAFSVNMTSSKCIPDIISEIRRSLDQRSAKIAYEQSEQTFTLQQGAVCAEIEVCPLRENLNGLRLRRVSGNQWHYKKLCNEVLAGMNL
>Scl230
MTPRFLGLIFFLSCTSRVCYADVLNDVADTIEDADKKLTAELKTFRNILGALSHQVMLQQLLAEERIRSDGDSGVKQVRLGHDGTRNYYSETHGFSNRLLAIHEHANNIRTVGLGEFVGVLNGVEFRTRHNDYRLFMPNTTSRDYHAIEEIPFPKVPPQVKNKGSVDKQVVEMRKWFKAWKDQDHTVRDYRKYFKPVLCYLEGAWSTATEDIDEPFESDRHFIDATSWFDLQEKVRFTSYTGRKDNMENFSFLPTTIIDIINGTIPVFAQWNYRILCHPLSRDVPLNRFRMVDELHSRLPAERKYEEQTNTRAARFQLNPKDSDKWSDGFNNNPRFTLLDELMGEIPGKDNYPGDLTDNAFNLPAQSMNPKKPGKLNAAYYHRLFKVLERDAMGQAIRHRGYSDVNLYVAMNSQPKVAGMKLKTCKGPKNKPRCKTVSQKYSYAIPLEIIYMTPLNSWNPFKLEYKGSEREPYGKTVFQGGRSGGRTPDKAYNGTNSKKYYQTPSAFYTGQEISTDSADTAKNSVGVLDRDGKTVRICRASGTRIFLPDIDGVGVLRQRYPIMPVHGEGSAMWKELEATKDLLMKSQSYGYLYREPIAGSGVLPTAPTDRPLTLRMADATKTPPGPHQHEITLKAQEVKDAKTGRKPSFRKLTTTGAGHQHNIVVAWRNNNWEIRQCDKFDNEEYKCRDQHGIYLSEDKSV
>Scl231
NLKDNGELILDKDVFESLPSLRIIGVDSNNIQNLSEELRNRSHSVNVTIDIKQEKVHCEIYKKPTEECMANGYPVCNDAMDIREDVMKLSPFPKHSCVLARCENKQKKVICVASKTNNTCWPGMIGDNTGVKLALWTFGLLAVASNLLVLVTLLCNSEVRRAPLCIFVMNLLLGNILIGAHIVIVTVSDTVTYENSSECHKERWEAKLCVPLFIVKYIGLMIVVLSLLLVTVERFLVVIMKSTHYIDTCRALGYVFESWIFATIATVVLWTKAGNWGYLCSTFASGKSFTDINRGINLTLVSICVVMIFIHIFVICRATRKDPVVAATTDYKNTVRTFLLVLSTFFAWAVPYTLILFTVPAIVTETVAMQTMAISLSLNACLHTFLYSFDNDHLENLYRALSCRKEQKEDQLETDKSKDRKHDTEMGPLPTKKSLESLSMVEVKSPIDKESCVKVVPVPEIRQGLDQQRRGSELSKAEGAVIITNKSPTNSRHEEAVVLLHSAPSSPCTLTRGGRVQDEGVSECGTISSDTNVTWLSSECPSMSPSSPNALLKINDGNSTLSSGISSITPSKCPSNAGSLQHPKRKSNSVEKDAKRYRLSKGCAGSSLDRCDNDEAKGELTRDENQNTKRNRRMSPVRDIIVRVLSPKLKKRPKTLECVPTHDDSKTELPPPHKRTKSLVEGKDAEDLNVSDGKRSPLRPLSPVCLRDKKPKERSKEKRNGVLVFRAGSDGLEIHEDVTSPTSSRSAICGEKITEDGPTSPKSANKAMDWERLATFLVIKPVAPKSKIKISDKDKKKARQSLVETASKPAERIRIYENPAISLQSEPGSPPDEPRCTSPQSPTRRLAKLEESDKLTDLPTGLKQKNRVSTASTVSRVSKSSLEWDPSCAYEYGDEDVMPPPPPPPPQPIPDLPPTPQPSPGPERKADSADHVECVQVRLDPAHRYSLEWDPTGVQMRLSVISQDSNAEGKKSTSSRQTTEPEYV
>Scl232
MTSEERKAMAAHEHNKEDKQCCPNVNRKLLIPKAFYFFFFSAWGSLLPYLALYFKQLMLSPSEVGILMGLKPFVNFLVIPIWGAIVDKCQKSKVVMVISIIALITSTFTLSLVPGPKKNKVVVKRFCNMTAPKYSSLIDIHRPVIDSPNLEFPEPGIDKMVDLGRGQEHYMPFFYKGPKPWALELFINLDEKTTVRVELDTTQCFMTLFLITFFGTLISAPTLALVDTATLQLLGSETYKYGMQRLTGSIGWGVGAFVVGASLKTTHHCGKDKDYEIVDYVPCFYTFAGLMFLGLITATQFKFEEKSKKSKGASLSVGLQALKSPTYLMFLFTALYLGFLMAFIKTFLFWHLKDLGGSQLLFSIISAVNCFAEVSMYFLSAKLIKRIGHAKVLYLGLICYSIRLFYYSAIPIPWMVLAVELLPGITTAAVWAACLSYVSINSGPGAATTMQCILHGVHWGLGYGAGEVIGGIMVHHYGAPTTFVIFGILCLVILGAYILINYFCGSRDGKEGC
>Scl233
MAATRTEPGTTSVRVGVLTVSDRCSRGEAEDKSGPNLQNLVKSSTLNVSKVLYECVPDERDEIRRVLLNWSDVEELHLVFTTGGTGFSPRDVTPEVTAEVIERSAPGLSLGMLCGSLKVTPMAMLSRATCGIRKGTVIVNLPGSVKGSQECFQFVLPALPHAIEVLRSSPNVGVTHAAMQHVCPHTAHNKPVQDLSKVAERDRHSPYPLVRMDEALSMIMNNSNCLSTTVIPIEDALGYVLASDVSAKEPLPPFPASVKDGYAVLASDGPGERVVLGAVTAGEVVACKVTSGHVMRINTGAPLPPGADAVVQVEDTELLESDNDGRTEKKVKILTTPKPGHDIRPVGFDVSVGQQVLTTYQKLGPAELGLLASLGVTKVEVFQKPRVAVLSTGNEVVNPGEETKPGQIRDSNRVALKSLIKMHGFEPLDLKIAADTPLEVESSLKSGLEKADVLVSSGGVSMGEKDFLKPVLQDRLGATIHFGRVFMKPGKPATFATTTNGGKKKLIFALPGNPVSAMVTFNLFVLPAVRKMAGSQHPQLTKIKAKLPQPVNLDPRPEYHRVTLSWKPGEAVPSAVSTGSQCSSRLMSMRSANAVLVLPPKSDTLTRIDAGEMVDALVIGEI
>Scl234
MTTVKRKKKGLKTAPFDIYIYIACTGEKFLLKNVHAEMNIRELKCYAELVVGIPYNLQRLQYLDEGDMLDDSDLRHNDVVPGATINLKLWRMWDTLVPAVCKGSIDQVLNEGVVVEKGWESLDPLTYRNKVALAKDRASVALFIAAHRGRINLIRSLIDYGEADVNMKTPFGRTPLHAASSQGHSNTIDLMLEKGASMDEIDVQGKSALTIASQWGFKDSERHLFLFQWQTRAAKTKHRRASKSLMMHQQFDSSFPTWLKGKYSQVYFCQTLPPGEFAGTGISAPRRRPVGEANQLRDSFFEQSSSDLLEHQLPPIDGAVEID
>Scl235
MGIQGLQEYVEANCPTACDQVDLKAVLHGKKVTNTSKPPVLLVDARSCLKHLYGPTLDWVCGGQWNEMLRNVENLTRSFRQQNIEIVIYFDGEGDSSKLHQWIKNQKEKRQLTRQILSHVMKFSCYPGKRLYFPPPVVDTCLRLAFLSCGVSVYTSMDDLHKEMATYCQGEGLDGVISHHADFLLFDVPNYFSADHIKFSKKDITTMRFHREAVLDELKLHHDRLGLFASLLGTSFIPEDNLGSFYWNLLGPDHPLAKVQ
>Scl236
FHSNFGSDLLKENVKHDDTHLRAAFPVMDAFKEHTLLSADDLKEKVENSYGDKDGIREAVDEALMKLHKKKEEAAAAAKVKHAPHKAHVVTAKELIDEVVKQEIANHIDPSAATSEVPKDVSDNDELKSKLHQKLEEITKIETKLFSLIRDVKGFLLTKKSADGTSSDDIDNVSVDSIVSKRSEIPFNINRFRDNTSLVEDFIRDALKDDFTIDHSALGETENETGDNSDAKQGDTRDLLGKEETEKALLKEAIPGEIEDIPVSSLEREIDENDSVASDHGITRDALVESPLSDLDYKKVTGKKSRHFVS
>Scl237
WSAADCLNQNKLAVYQLSNRRKTATKVFPDCSKVLRSKTMSYRLDTALVLKIEETGDSSNGDGIGLTTGSFDFSNARQVLQCPGSVSINSKGVVYVNGVPMTTRLPPFKRGSVVVFEASRVSKYKLRVSITMDDKLVTFDWQVDDSCDGFYFAMGFQHSGWQVSV
>Scl238
MNNTTDVGFVFNTSDGNIVAAFFVALLMLLTLVGNIMVCACFYYYRDLRTICNYFIISLSVADILVALLAMPFWLVLQLTDMDEKSRNVFSGELYSFWASIDILVGSASIMNLVAVSFDRHLAITAPFSYSKSLTSFRAIIMIVALWVFSILLCGLHVPAVKTAKMRSAYQIGLVVVSFIVPLFLMFVMYMKIYFVARNQALRIGRNYAKDIKATKTIAIVIGAFVVCWMPFFAILTLYALKPDYKVNTEGMKAIKWLEYLNSFLNPIIYTCLNRTYRRAFRKLLLRSSCCTGRGSSGRLNCVQSTHSSFHKTKAESLSHSSSSVSENGNVYTQRSPKMEGTRV
>Scl239
MAFDSPHCAPDFPNHQKLKHNFISLMETRGRTAVDRLEREIGGVKAIVQKLHTSTRKGLIGIKDGLARREVFGSNHLPVKPPQSFLRSLLYSLTDSVLIILVLGAIAALILGWYHPEVCDGIEQTSTAWMEGCGILGTVVVIILCSALSDFFRDREFYRMQIRMENSRTCTVIRSGKEMKICCKNLKVGDLCVLEVGAIVPADGVLVQSNELVTNDSNVDDGVMEAFKGDADPLVFAGSYVREGSGRFLVIAVGKDTQAYKKQEGKPKDSGQGFNPDDERGTLQGKLNKASAILGLIGIIVGALVTLIIIFRFSLKTYSVDGKSYDVSHWIEFVQAIIIGIVIIIIAEPEALSLAVTITLSYCIEKLHSRQILVRNVDVVEKMGNLTTLCCGKTGVLTELSELTVSEQVVECCMADQIFTGDPRFYSNRLPSNVVKDLCDA
>Scl240
MEVPAELSLLEELGEIIGSLTTSGNPSLNSDLLKKLKNICKKSDVYVKHAYHLILTQLKKNHAEIRLSSFQIVNELFLRSHAFREMLLIDFQIFLELTLETDYKQPLPPPASAAKFLKEKALEAVDSWHRKFGPHYKKLDLGYSFLKRVKNVELSDHLARSQAESRQVEERERRKRNIIIGQIIRVENEMSEMISEMELCATEIENCFKLLLPHPDEYEVHCAEETALSELEQITGTGASKSQDATEITKNLNGNQTPDSREEEKIPDQSQDSIAKVDADEELVTDHGLGTRSYQLTIRLDKTGAEIRETTDNSIVLNATREFYKEMTHKHLPMINKWISVLTKGEGTQQKIQELIDLKRKLEMAKTKFLELKITPLPDTKNSQSTSTESSSDEDDDTENFEDVPEREDIEFLVPPNQTAGKDPKPSTSTQKTFT
>Scl241
MILAGTDVNMNSTEIHIQYRPIEAAFQATSLILIMVVAIVANTMNIIVVYRNSNMQTPRYMFIMNLACADLGVTLLAMPFSLVTCISREWIMGESLCKLHGFLGSLFFCVSIFTLTIMSIEQYYALVKPLARAITIRRARYMIGFVWISSTSLSMGPVLGLGHFAYNSSTLSCGFAYPRTTLERLYLLFLVLVAYVITLLIMTIAYIRIFFAVRKHTNRIAKYTTGGLEVMRVQRRIIYTLLLVLIVFILCWMPFVFLIVLATRNVGVSELPYGLGVAAYWCGFCNSSINPIIFVIRNDRFREGYRDIFNEVWYGLRCKRPPKLGRPQFKKKWYLTKRASTEEQKPHFVLRAIPSLTAIPDVELMSDHANNENRESYSM
>Scl242
MGEHVGGSCENMDVLFYEQSALPVNGFSRYDKNALRLNLEGHHPSVVQEYRGNGKLGIYENSPELSLFKMVSPELEKFIASNTGLTPKGNPGGINSPEFTLFNLISPEFEKILASVQNPKSPTQAKNTREGNHSVKQQHEAYVQGFAEALQQIHDRQQQQVDHLNKQNTTPVSSGTKNTWAEPENTVNNFHTQIAVNETSYDIRNPPYAGVTTYEHHELYPTAFTAPVVAEAENFEYAEDTLKPQAGSVLPLPPIDLELQEIVKRERKKQKNRVAASKCRKKKLEREAQLEVRVQQLKDKNIELNAVANALRQQVSELKQRVLEHVAFGCQLPSIASATF
>Scl243
MGDRGNKVLHLMSLVFLLLSVVKIEMVYGNSGILNAMKAAEAEEEKHRSDCASKRRVKRHDHARFPQSPPTGSKFGNALSLLDDAVVRFTGSVKIPSHQFTVDFWMRPEGGQVSPVTVLGLFDDCSLDKNDGGWAIGLEEASTERSLRVFFRLRTQRSDNDTKLFSPRSVEPNVWLHVAATFNGKKMKLYINQAKVGVSSEQSGHIFADGFDSYPCEHLEAGGDRSTGVFYRGLIDEIRLWSIAKSHKEIIKNVFAPIRDDEPYLDDVHLAMYESFAQKEELNRNPKTRWVAVTGKPDILKSTIPGDANDFSVVKPPCGVTVCDNPEIIRSYDKNKHLRGKKLVRYRVVNIMDDDGTNPMVTKKQLKAQHTHLNRAFKRYNITFELSEWNIRNTSLRRRTVTYQCEREKIGDSNCNHQHCKYEITGNDGGDCDDYKVRCDAKKRGNGICDKECNKFYNAWDDGDCCNESVTNIYKNCFDPSSPNRAYMSEREYKTLVNLDNQDYLNVYLAQWSNDDLQGLATFPWDKSVHSIYGGTILGLKNFGRKQHLDALVHEFGHMLGLWHVHYGVTDLDCTDDCAETFPSLELGDLCSDTNPTPANNQCRDPVVKKSDRTCGVRKFLDTPFSNYMSYTDDSCTNSFTEQQVARMHCYIDLIHQSWQGAMTPPSFIPIPPRVTSKTKDTVKLTWIPPLGVGGGNALKGCHECREDKVFQQYAVSAWSPCPSRPNGYWAPHQAIGAPDVAKPCIMSVVGWSPFRTKCSETFIEFGFKEAVIPTKLSVWVLFSSKDGITDIQLTFADGSELSLGHFTAQCDAPLTIPLAPYRLTKKISNIRIYLKKEISTVIDAIQVTSSVDHPNCLKCDPMKYLVTRDPPFPLGTPERVATTQFED
>Scl244
MGAFLDKPKTEKLTKSASGNGLRYGLASMQGWRIEMEDAHTDITGLNPELQEWSFFGIFDGHAGSNASLYCAENLLGCVLSSDDFKSALKNGPASPDLEQLKSGIKMGFFELDKTMRERPTWINGDDKSGTTAVTVMLTPKQFIFANCGDSRAILCSNEKVTFHTVDHKPSNPDEKNRIEKAGGSVMIQRVNGSLAVSRALGDFEYKMDNNLEADKQLVSPEPEISVVSRQDDVDEFIVVGCDGIWDVMTNEEVGDYVRSRMLLSEDLELICSELLDTCLAK
>Scl245
SDEEPEIRPLTPKSVHFASEDEIAMFEIHEFENIKNTRFGNASRSGIPRKSSLPKRVGSNSQGNMRTTVKRSSSFDSKTRQKPTVQKRTMNGDAHQRERAGSDTGALQERKTNLLESDAQNSSKRDGKFALRRCFSDNDISARKSSSSNLQRFPLRKSNSWAALATENFEISSADNEKRTSSQQKRNIRGGIPRPRTQASGDSSFNAKPGVRRLSNDGKIVEPMNRKPLDQTSPTHRKYVESKANKIEAREKALREEREKEKDRSPTKGSRPTLRRTRSASEYDRRLQNGNGDKPKGILQKSQSIDEPNSPNTNTLKKNSSQGVKINGVYVKKGNENSSSAKSPDKKKVRDVKKSVEENEKEGARNFARCLLGILPSVLSLSDPVAVDEALQQFASDVCEAVTCMALKRKNVPNFGTLRGRSDLVDEKSGEGATSDPSFPILNADGVYVTVYATLSLNLKLLKTGYYQKKQAMPGLAQ
>Scl246
IEKAVVYLRFEYILKDNIIVDESQFHNDAKIVNFAKTAQFSERCGNGVDLNGGDILLNGPSFKQKPRVAVTIAAWIKLFSVDGTNSLFDTIGGVNSSHDNGQYHLEIDSGSVRWFHRNERGQIIFNVTSEVIVPSHVWTHVACTYEAKLGQADIYVNAKFVLRGDGSGELSQDWQEKAGIGEHKGERLFDGQIDEFYMSNEALSQEEIKKLMQRCEFEK
>Scl247
ASLCLVDIDNCTVSMPEDLPVFPDEQELIEELTDTLKRFNVCLPLESLSQPGSGMNSLENSLEIPQENSFTQTTNGSSDYETGSNCDSPRGSPRTRSPIPGSPHSRSPRSGSPRSGSPRSGSPRSGSPRSGSPVLQAKKIKHKDSPKRSNRMKAHGKVESKVPKSKSSTSLDVTKNPRLQAIAAIAERTGIIAPISTVASNLEKSVSDTQLQQFAGMENEFILGDEAKEISRSKQHENEFNIAIREIFANRFTQLLVEYESFVIQPKQDLEDWTSNREQMQNFDKASFLSDQPQQFLPFLSPFTETQMFASFIDMKIMGMWEDLDPRLAVFDQRVENLKSRLGITRSPSYEKCMTLKNA
>Scl248
TLLGSTRRDLFFDKSKNEYFFDRDPDLFSYIIQFYRKGTLHYPEDECACCFAGELDFFGIVRNHLSDCCYEVFREKHDEFIDYQKRHAKPEEEEFVPTTIRQKMWQLFEDPAQNFFGLLIHYVSAILIVVSVAASTVETLPCGEITCGNKYSEQFYIVESMCVIAFTVEYLARLYAAPARLQFMKQFLSIIDVVAIIPYYVALISPEAVGGPFTVLRVFRIFRIVKMSRHNTKVREAGSSLLASLSELRFVFVVLITLVILFSTIIYYAEMGENNKSFESILATFWYTIVTMTTL
>Scl249
QYEIEEFQDYEHLGDLREDDRPLYTNIWAVELDEDDSDLADEIARNFDLKHNGRIDSLPRVFRFLHEGTSARLRRRATERTRQLNDHPRIVWAEQQRVLERNKRDFLPESYLKERELERKYRELRYKRIFNDPGWEKQWYLANWGQTDEHLVGADIGVLDVWRRGITGKGVVVSILDDGLDHTHPDLKRNYDPYASRDLNDDDDDPFPNDNDPYNAHGTKCAGEVGAQEDNNECGVGVAFNVNLGGIRMLDGTATDLLEATALGFRRDYIDIYSNCWGPKDDGKTFGRPGPLGRQSFEDGAKYGRG
>Scl250
VQRTIAKQVTLIRSVGKGRYGEVWQARWRGEDVAVKIFLSHCESSWQRETEIYQTVLLRHESILGFIASDIIGSNQVTQMYLISDYHPYGSLYDFLRGHCLNKKTMLKLALSASAGLTHLHTEIQGTKGKPPIAHRDIKSKNILVKENLTCCIADFGLAVKYSTDTEEIDIKPDTRVGTRRYMAPEVLENNLDSRNFAAFKMADIYSFALVLWEIARRCISD
>Scl251
MSSKPPQEHKPSDGAPAYVDIDKLKEPENRAWQSDMLLALQQNAAPEPIRLACMKNLPSRPSFFQEEFHGRIPREEVEELLSGPSGPVNGRYLVRESNSSPGDYSLSLSYGGHILHYRLFYENERFFIDSTDEKKYKSITDLVVDVLNMFRVINHVDGHMPKEEKKKAIACPHVFKPHSYKHFKWCASCGGFMWGIKDQGMKCEGCGLDVHCRDRCMKNVEGECPLTLPCKEKKVPRKKLSTSSLPTKQSTVSFDTFKASCEYQESCIRFLSYLNIPSCHFEADALNPCYCEECCLDVETPLCKSGNPPQTYSLPTGWCRFQLEAASGQESIVSSNWNLAFMSLNPKEVVKVLESKTTENHSEDPSEDGSKPLIKMTPSIICADLDAPKLKYTDIETGEVKAGQVVLQAYIEPYSYQMMRRPGLTDEIDPYFKMDTIYWVTRQVSSILPFALLVKTMDATYLKL
>Scl252
MALDPTELKIVMNCGNSNEQKYAKSITPLRKHGNYLLCTLLLGNVLVNTSFTILLDGLIGSGVAAVLGSTAGIVIFGEIIPQSICSRHGLAVGARTIWITRFFMLITFPVSFPISKILDWILGDEIGTVYNRRQLQEMLKVTAEFNDLEGDEMNIISGVLNYKSKTVKEVMTKLEDCYLLDILSILDFRTIANIMQSGHSRIPVYDGERHNIVGLLLVKDLAFIDTDDCTPLRAVIKFYNHKVQRVFDDVHLDSMLEDFKKGHSHLAVVQRVNNEGDGDPFYEAIGIVTLEDILEEIIQSEIVDETDIY
>Scl253
MSSQREEMILSDILKCFRAPLSEEQAWAVCYQSTKEVIAIQKESFGALRQQKIDIQLSSIEIRKDGSVFFTKIDESNTVQRESAVLFDLGSVVYECLDYSMEAFVERELDEELEKLIVDMTNCDHIDEAVSIPDSLSFDLPSPRERLTSKNESNCSEKVQEIMSCDITLDAVLNRCANHLPKDIIDPGEHFRAVCRALVSEAVELSAFLHQLCNGRALVAQTWGRGVGPTNWAFLQSLQGAEWAQLWLQVMKELRQGVSLRRVDHAKLPLITYELSPYEILLQDIRNKRHTLNHVDISAMVKKDAHDVILEFIRSRPPLSKVSLRKMKQYPKKSPSPFDKLLNEIRSQPKLRPTPRPTLKSVREIYFEEKIGVPLNKTDLAPPKRKCLKPTIKLTELINRWDSSSTVEIDPSPTISRSETPQVTIADEEDINEGNFLSKPEEIFEDVTRRASNSSDSSFLSLDDEDCIKNRSFASFEMSDPECEPVFPPSLYNLRNLAITSKIYMTLEEVKHVRKTLASLDLGALEPEEKLYKDLANGRLCFCCQSRKFSLFRNWSRVCEICECKVCDSCIHVMESSSSYIFQEEVNWNQRDSGIADMSWPFVGYLSLGGESDNGKSRKVCLACKRFITMHC
>Scl254
GNVADESHFVEIQELTDIETVNIMKLCLQNSNRKLTEPQESLLLKQVSNCRSQLYLKLALEQALTWKSYTALEEASLGASVREMIISLFEHLEVKHGKEVFQHSLAYITASRRGISEADLEDVLSCDEVVLDKLFSSWAPPIRRLPLSLWLLIKADVGCFLAAHVENGVRLITWAHQEFHDIAMEKFLFSDDKDLQRFHSELADYFIGRWTQGAKKGDGKGNVKERHLPRQPLQFADNVFNYRKMKELPFHLLKSDDFERLKQSALCNFEFLSVKLKATSVHDVIDDFIEALAVRPDDPDLKLVFETLQLSMEALNVSTDQLSSQLIGRLSSSRSPSPFISRLLRQAHHPSNPALIPNVRCLARPGGRLVHSLPSLHGSLVLSQNGDKAMNGSDDQLITLWNVKSGEVEKTLDTSRPIRYLEFCLDEQFVIASCQGSLQFWNLDKAQMVWEIPSTETPAPIAVAGIRDTLVAILDKVIKFVNLTDGTLTRDFVDKKFLHDRIAGLGNSVAFASSTAAYVRVYDLNTKDIRLSIKVSGEDSVDVVKKLILTPFHGGQLIVSLEKSSSVRVFELNTGKCLHILGPDILYPAVTKNGRHMLCTNNFNDIAIWNLETAIKEKQVLKHPPTTAIVRVSCVDLKTVVTVSDDLMARVWDLETQEGSEVCFEDNKETNSIQQLIPIKSSVQKQVITKSKTPGPICVWNLSSCQIIRTLNNTNADEILVVDDTRAVIRCGTKLAIIDLQEGKLIKHMRSDFPPKTDKVHRHASSLYKRRDLALRLAESPRVPALSTTLKFSDCALVGTTHVLILSKDRLYLKLASIDTGELVAKLKSGLNAIIETVMVSGNGLVAVCSCENAPLIVWDLRDKAKRYTLQISGHYPGLTTADISYNGHYLVDVTRLEKTRKSVVTWDLETGKVKHIIGHGMNVWNVVVSSLSMRMVVAGRLGANETLRVYDLVTGEFYHQLNGHIEPVKGVCLSRDGKRALTYVPLGVRDRTVRIWNLMSGTLLACFTPDLPVSSCILTDDGDQVAMVINKSRPIVSLALSHEVGSRELSVDVSNPYFSHPTLHGAVFDM
>Scl255
MATARSTILSFALGLVFGVFVVSVLNRFNQKEALQQFFVPEKVHEGDITHKMIYRGRNFKVDSPVDFNVDAKDHHHHLSLNKEALEELKKIRILCWVMTSPSTLHVKGKPVKETWGKRCNILLFMSSEADPKFPAIGLDVQEGRENLWSKTRAAWDYVYTHHLNDADWFIKADDDTYVIIENLRHFVSKRNPDEPYFLGRHFKTFGGYNSGGAGYVFSRETVRRFKKALGDTSICSTTSFAEDVEVGKCLNAVGVKPDQTRDSSGRETFMPLPPEHHLIPGYLPKDFWLWSYDRNPTKEGPECCSDHAITFHYINPNNMYVMEYMVYHLRPYGMVHDDHASAEGSG
>Scl256
NFSFFWVKKDFSLYRVLKMLFRLNFLVVMTCLVVRNEYMLYYICPMHTFWFISVYCFMKLLNSWNEDPKKMTVKFLIYFLLVFLVFDVPGVGNIVFKPWSFILSFENSLHEWMFRAGLDHYATLLGMLCAYFHPNFERFMGYLDEKWSVKRIAIRCGIASVCLTSFAFWVRYIFSLDKYEYNKLHPYFSFVPLLSYIFLRNLFPVFRKYYFYMFTWLGKVTLETYISQLHVYLQGNAKFLISFFPGYPLLNFAFASVLYLFLSYHLFHITVDISSFIIPKDYNSLVKMLSVGIVWLTMCYVAGFSLTGWYFS
>Scl257
MEVCSFLLQLCFLAFIFKGITAEKPACNSEIFCRGDLLHTVQMARIFNDSKTFVDMRLRRDKADVLQAFKALGPSGNISKEQVIRFVNDNFHPIGHDLQAWTPLDWQENPAFIDCIKDKNLKTFASKLNELWKKLGRKISEDARTNPTRSSLILVTNPFVVPGGRFREYYYWDSYWVVNGLLVCGMKDTVKGMIDNFIQLVNTYGFVPNGGRIYYTNRSQPPFLIPTVGLYLNKTGDVDYVKSILNALEKEYIFWRRHRTVEVEVSSGKYNLSIYAANMDTPRPESYYEDFHTAQEVPEDARSTLFQDIASAAESGWDFSTRWFNHTDRKRGSLRSTQTRQIIPTDLNSILFACENLLEKFFRMTGNTAKADEYKIFSEVRAAAIEAVLWDEKGLWLDYDRQLKKRRGDFYASSVVPLWAGVLRGNVARETMVLRTLKRLKVLDYPGGLPTSLLSSGQQWDFPNAWPPLQHMLITGLAESRGEGMKEEALNFAQKWITANYKAWRATGHMFEKFNVSVQGTPGGGGEYDIQVGFGWTNGVILDLLQRYPDKLVSGQEHTSQVINPPPKARGNLVVATSTSLICNIILIVFGI
>Scl258
MVWICGRSKPSEKLVHKEERTSLKQKICYGVGHVFNDLCIQAWFTYLIIFFNKIVKISAKGTGLIFLASQIADAISTPFIGYGCDKSLSKTITKKFGNRKIWHLMGSVGIALIWPFVFSPCLACNEDSPDWVPVAYYGAFAALFSVCWPMVEISHLSLMPHVAKRPKDAVELSAI
>Scl259
FVEDYEPTKADSYRKKVVLDGEECQIDILDTAGQEDYAAIRDNYFRSGEGFLCVFSITEPESFEATSEFREQILRVKGDDEHIPFLLVGNKADLEDKRQVTADEAQSKAKEWNVAFVETSAKTKANVDKVFFDLMREIKSRKEDGLKPVKDSKRKKKKKCEIL
>Scl260
PYGPNAIAIIASIVSLGTIVVICSWCYKCWKGSEKDAESTESDYDSSSDSQLYGVPGHKYRAFAKYSTLSDVSPPEKRIDSPGYPKKSLKFSQPPPQEYDVQAPQPDISNFVIPPEPPLLDQSSSKEDLGKVYFSISYDSQDMVLTLKIIKASGLPAKDFSGTSDPFVKILLLPDKKHKMETRIKRKNLNPTWNEVFRFEGFPHNKLLSRTLYLQVLDYDRFSRNDPIGEIEIPLSDIDLGPMTLTFCKDLQPCKRQ
>Scl261
FIAALCEYFILQGYAPHEITVLTMYSGQVITLQRTMPKERFQGVRVTAVDNFQGEENEIVLLSLVRSNNQRKIGFLAVKNRVCVTLSRARKGLYCIGNFSLLAEKNELWKSIAQDMKDRNAIGEALELVCSNHPDRKIHARVADDFKSAPEGGCMLPCTFRLRCGHGCTRVCHPDDSDHTLYKCQKDCLTEVCSEHQTKCKKKCHYGEGCLLCPEEVEKEIPKCGHQQLVPCGMAVEEFRCQSKCWNFLPCGHLCPGKCWEECASFQCERIVKKEFDCGHEIEKSCWEVSEYVRCEEPCQANLDCGHPCVGNCSECNQGRMHVPCKADCERRRVCLHPCKEPCTTNCPPCPEKCENRCFHSRCPRQCMEACTPCK
>Scl262
MTTETRTYKIKDKNFEVKFELDTRYKLLENIGNGAYGVVCSAVDTKNDSKVAIKKIPRAFDVVTTAKRTYRELKILKHFKHDNIISIKNILKPPDDLEQFNDVYVVLDLMETDLHHIIHSQQQLTDEHVRYFLYQILRGLKYIHSAKVLHRDLKPSNLLVNQDCELKIGDFGMARGLSSSPSEQKRVMTEYVATRWYRAPELMLSLSEYSEAIDMWSVGCIFAEMLGRKHLFPGTNYLNQLQ
>Scl263
LTVVGRPKTNAKARVKVGEFYGNPLCGQTSVGGESQPLATGRQDQQCLPILLNLLEDIHCHYNLACTQLKTLLQSSEPRTPRPDGSGTRAFLTEEDKKVQKAYNQCVNLQHQLNLVEKSITRLTSNSERNGTIPSLDAAKYDHLQVICNCLIDTVVALMGIGPSLEGYLAKPKLTLEWQPSLSQVTPTMCENLFRNLCVHGSPRKRERVGALLLNACGSKPWWGEFLSNVLKEFFSSTQKCTFPQE
>Scl264
MVQSKGMNSEIEHDEKMRNSFCPTFIRVNKKLLVSKVFYFCYWGAVGSFFPLLGVYFKQLGMNPSLSGILVGCRPMVEFFSAPLLGSLADRLNKRKLLMIFSLMCWISFNFSLAFIKPAPVTCRKYFILTENVSQIVDGETSEIRDFLAPNTPDKKEPEFKAKSSLVYDREGVHQVFLVLLFLTVVGEFFSAPAITLADSATLGMLGENKELYGRQRMWGSLGWGTAMFLLGFVIDSISGVELCGEIISQNYTVGFYFFFVFMVCALTVATRFTFPNKEKLELDEGLESKGSGLYRILLSVRYGTFLLVTFFLGFGVGLIFTFLFWHLEDLGGPPTLFGIASLIDHISEIACYFNVGRLIGCVGHIRVLYVGLLGNLIRFVYISFLNNPWLVLPLEILQGMTHAAVWAACTSYVGRIAPPGYATSAQGILQGLHHGLGRGCGAIIGGVLIHQFGTKMTFRAYGIASMFVLVLFATIQKILGPDERMSNGIRPNQLNVKTKAKQSPDNSPEVDSPPSVVAPLMPGLFSHQNIKDPKFGVIGRHIQPRSSTS
>Scl265
PVPAIVFMAVIGGCCLLLLVLYQCLKAGMFFKTEPPDDRPDEKGYAELGEAYGTETDDDYVGPSSKATSRRSSFNTSGSKSDGELALGDSASVYGYGKYSDGEYSPAGARRAVSAYGEAIDVGQEEFLSTAGRLQVSASYAPTAEKLAVTVIRAEDVPTKQRGGAGSVQVRVVLLPSKKQRFKTKAKPATNPNFHETFTFSRVPQSDLHESGLRFRLYGHEKISRDKLLGEMTISLTEFDLEGDGEALWRTLTPRNALS
>Scl266
QASSDTKQRDEEGDLDERDAEYLDDDDEENTTAFLTRNSSLPLPSKSKQDSASHALALQVPNTAIKRRNTLAGTPSFGLSGLTNGRSAPSVVARTKQSLETSSIVSDDETVRGIAARREFGGLPTRSRSETPRAFGGGTPSKRISTSSSVSDWNMDQTVRGVGRLHVVLDFTMHTAKLSVTVTKIEFPPYHQRDTSLLEVSVMLLPGKRQSFRTKARDFNEPMAMYLYPKDKIKDMSLRFRLYEQGTMGSKHLLGEGTLRLRSVDLDSEMIPATVDLQPPGSYVPEAASGAIMYEGELAISEEDRPEILLSLEYRPITGKLLLEVIKTRNLGMLTDSKARETYVAVRVVKSTGELISKSKTTPRRHMIDPEYNEMFLFHVPEHELNSVTVLLTVTSITARTLALKKHRFGRVCLGQNYSSEEELRHWYEMTRRKEKSIVAWHRINEI
>Scl267
LCLPQGLTFKKESEYHEPHFHSFLITREDGSRVYGCALTFYEIVKDAEICKAMDTLQAMHDAELAIAESRSRSKSPVFATKNSAASMETDNHSEYLNTSSDMLNISNRKSFNVKKDTLLVSKSISIIMPFPFISAGKGFLEQILGAVHNEENLPLPLESYIYNLLFEVPLPPPGKTMRFNCSDSSITCQRPGANELPLFDYSFKELFTLLGTENVVKLFTCTLLEQQILLLSN
>Scl268
MAEGNSLTHLLQKSQELIALGTAHATAIRHKYEQFVLLNPETISRVESILRALSYMLPGRFGASEALPELVFSASQILTLLNDCIFREGGSSLTSDVTSSWSKKRILLWLTILEYLEVFIELGASRLWGEVGKWIIVVILQIAKAALRFVLLFKYKSGIQRTPLIPPFDRSKLVKPEEVDREDQDNFGRLNTSDEAVPNEETSQTNGYTGPVWRGPRSGRVVRSLSAPPCGPNRSWKLPEGTSKTKTASQPTDLSSRRIVAESLYISRPLLHVSSMFVFGQTSWKPWLISCGVDVTSLALMGDSSELNHEERSELSRRTFLLLFYLLRSPFYDNYSKTKILGFLKFMTETVPGISLFLNPMLDYLPTWQKIYFYNWSS
>Scl269
KKVKLDTYPANLLINGAQDMTEATVSLSKQRAIKLEERLRTLSDGDSFSARSDLTLNLPQSSSDSPDSHLCPYEGLVPREQLTFTPRNKSCVPYKRTDEDCNEAFKYFGEYNLTSEPLQCDSEASRPICTFLTEFRFSPHDKVLVTCWRDVCSQSSPILLGCSDPEFGTVDKEEAWVKFHSIGELEQELPKIVVQNSLHGFNFCLLKCKIDGRMVKQALIFPPILKHMIQNAPRSRKKINVNIILEDSVSRSHFYRSMPRSVQSLRDIYRDASFQATVLDFELVQSYAAFTLPNVQFLMAGKSLKGSRKILKRLNGIGILTEKFKRFGYQTLMHEDLCWYDQWGTFLSPEYKKRLKPFSDGLKSIYEEFKQSTDRYVDNKAMTLLSCEILKVFGISNPFGGKYTSNYCWDGRSLSEYLLFYVRRFISLVDRNPEVAPALVYTHLNTGHEPSGKRIRTDDTILSKFLEEMARSDNTLTILISDHGGKTSDYAIETLPGSLEVYSPMMFMIIPHKVTKRLGKDRMNALILNQKRLVTFADLHHTLNAIAALTDDGRTNDKDSGLLQPVPQTRTCADIKDISSEGMCRCKGWRKFLSPNSMEVIWLAEFALGQINNMIQMQYSQGIAGNESKRRNGFGRCAMFVGKSIERPRQELIGKDYITTLVLVVEPAYGVESKERFEVQLKHSSVREHNITFIKYTRLSFYSRYKGCVDKNVDLNLCACTPHPSSKHRGSNIEDLIRARHFVDFGMTSSTRSLVSKCLLVTLRHLKRLVVSKKQTRVMSIELANVCKNETLRVKIGGIHRVTRFSLALPISLVLKPRTIRFSLSVLNGWKYGLFKPVFVHSRYGHGSKRGKVT
>Scl270
ATSCLGLRNAGASARDGEYLIYVRSKCSTPMKVYCHGMNTTTPKEFVTLPAGVQNNYAYIYAKRLPRRPYSARYRCSGKPGALNYSEAGLTKFRKVRVDVTRMAIIPDDYTFAKSDPFGKNIAYGTAGDCFSMHYCGTCRRGHFKIDLTRTGLRLKSSTEWQALGFPPGIEMQEYKKSKDGTMVSAKCGGWCGRCRPNGEMLLEQTVCKQEE
>Scl271
MEINPGLNHISEQASNNSSVQAPKPSLRGEINDKGQRIIINVSGLRFETYERTLSQFPATLLGCAAKREFYYDSENNEYFFDRNRSSFEAILFFYQSNGKLVRPSGVPLYVFSEEVRFFELGKEHLQRLEIEEGYISEEKPLLPTNQTQRRIWELFEYPDSSMPARFLAMWSVSVILLSIVVFCLETLPSIRCRTDSSGPGCKAYVGTPQTKKMWYTVIEILCISWFTLEYVVRLLSSPQKLVFIRTFLNIIDLVAILPYYITLPMNEARVTSLAVLRVIRLVRVFRIFKLSRHSKGLQVLGYTLRSSSRELAMLIFFLLIGVVLFASAVFYAEQDSQDSQFKSIPDAFWWAVVTMTTV
>Scl272
LNARGLCVGHEPDSLEFSSLGGWVATRASGMKKNIYGNIEDILVRVRMVTARGTVEKSCQVPRMSTGPDIHHFIMGSEGTLGVITEVSLRIRPLPECKVYGSIVFPTFDIGVACVREIAKQRCAPASIRLMDNEQFVFGQALKSEGGSYFKSFIDGLKAVYLTKFKGFDPHQLAVATLLFEGDKQTVASQQRKIYEIASQFRGIPGGEENGQRGYMLTFVIAYLRDLGFNHHFLAESFETSVPWDRVTDLCRNVKEGLKRKCADLGIKHPPLATCRVTQTYDAGACVYFYFGFNYHGLPNPLEMYDAVESAARDEVLANGGSLSHHHGVGKLRKKWLRQTVSDVGIEMLRGIKQAVDPQNIFGNGNLI
>Scl273
MPIQTPQWTEFLQCPICYNEFDNRDRQPISLGCGHTLCVSCLSKLSKTQCPFDQASVETDITKLPYNYALLQLVGVEIPDNGLPPIDSVKENATCYRKSTSCIEKLALFLKPVNGTVNGTVNGNVNGSTCNGSINGNGNNILTRPMQRKLVTLVNCQVAEGDGRTRAMRAARSLGERTVTELILLHQNQQQLSANLWAAVRNRGCQFLGPAMQEEALKLILLALEGGEALSRKVLVLFVVQKLESQFPQASKTSIGHVVQLLYRASCFK
>Scl274
MDFLPEIVILKVFSFLPVGDLGKAAGVCRYWRRLAYDHSLWKAVNLKRQAAKLDEDTLHMLIRTRFSHSLSILHLGGSKISLELLSELNRKCKSLKYLIFSRGSKLRPPTPPPKYTEITYEFPSQLELVELRPIKGDFAFLGRITRHFCEVKYLGIGNSSSKGAVPSLFTKMQRLVILDCTNCDTITDEVIGKVAECCPLLESFWLNGCKYVYGRTFCTLFRSCSRLTTLLLRYTPVRDDCFVINEWKYVPVEELDISACSNITQIGLISLVTNVKTLRYLNLSYCGVGRAVTDAVLLQIARQETGTNLEMLDVRWSLTLTPEALYILSRGCPKLKCLGVYQSSSINPSAMAEVLRMLPRLEVLEYGAFGKASISESMFFPNLIRYCELLEAVSLINFASMDSVADAVLMNALVENCRCLKRINLCEPDPTLLELVQELPPSSKAKVTQRWQCVLPPPDHTLDAIIAKLRYSPPHPPSI
>Scl275
MRLRSNVIDYLALFGLLLLSYRGTGDAARSTFAAISKDDLTRWNPSTCQYVSHLFKAKKRVVNKLANILASKNPKERKELTNAQVKAITIFRNELNVTERAVFDAINGLRKLLLEDYKSVVHMKEAIKQRLEALKLLALQQEDHFNAISDAEKEFFSASKHADLQTNGTRLEKIIGSILDDVSFAADKLEEKLDEKTFEKTRNAKGASIEAVVRLNADEDSQDSDNETLVVEPGKENEMSILVDSQSNQFVLAKAKDATIPHEDVHFIKDIIYILVLSFSGSCICTLVQLPTMFAFVISGMLLGPSGLNMIK
>Scl276
MELKNNCQVLTFNQLTRLHSVLNQTVFIHGRGNFPTLEVPLKDLIETVTAGLKEEGLKVRDLRLNGSTASNILSTESNCSYNDIDLIFGVEIRSNLHLQQIKCVVLNSLLNFFPSEIPKDRMNSCILKEAYVQKMVKVSTDNDRWSLISLWNNQGKNVELKFVDSMRRQFEFSVDSFQIILDSLLGFYKLSPVPMKPSFFPTVVAESVYGDIKLALYHLDNKLIATRNPEEIRGGGLLKYCNLLVRSYIPENYEEIKILERYMCSRFFIDFSDIHQQQQKLESYLANHFIGDKRAQYEYLMVLYHIVSSSTVCLMGHERKQTLRLIDFLGKQLRGEVSYVPMVVYSDKTAPYSFVPASGYMVPVSTRSQTLSPYSYDSLVPCF
>Scl277
MAAGVAGVRRLPLVVILGSTGTGKSKLAIEIGKKIGGEIISADSMQVYKGLDIITNKVTAEEQSQCPHHLIDFVSPLKEFSVVEFRNMALPLIDDIKSRDKIPIVVGGTNYYIESVLWDVLIDEEDRNVNLSSGEELDEPEGQGPSRKIKKRKLLESTGVLGSTTIYDEAVVSPGEASQRSKRSEERSKLQFFTDAEAGREDEHSCKTSLYDKLREVDPAMADKLHPSDSRKIARSLQIYEQHGKPHSTIIQEQQQKPGGNAFGGPQRYEDVCVFWLQCQRGILNERLDKRVSEMLERGLIEELLNFHREYNHVLAGKDTVAKYTEGIFQSIGFKEFHEFLVKQQGKDFDESSTSAEDKALLKIGLDNMKTVTRRYAKKQMTWVRNRFLARPVSSAPDVYGLDATNLTDWDNSVLQNALDILDRLIFGKRPAIEPLPRVIIQDDRHARHVCEICENRIILGEENWKKHLLSKAHKWHVKRKDRGKQHNATKDL
>Scl278
MENGMMNGDHDRSRSPSPGLVRSNSRNASSKEINRTSLLRRNQSLSAKQIRFYRNGDRFFCGLKLAVSPERYKEFDALLAELSNKLELSTGAVRYIFNAETGQMITDVNELQYGASYVCSSTNVFKEVDAGYGNMKPSWSLAHHKKEAPPTSSSVHLIDGTRDFIKPKLVTVIKNGKPPQKKVTMLLNAKTAINLEQVLDHLSSKGTLGKVDKLHTVDGKQ
>Scl279
EFNMPWGVTIDDENNHLIVSDCNNHRIQVFDFEGTFMFKFGSEGTDKGQFRHPKGVARAPNGHIMVADSNNHRVQVFNEDGRFIRKFGSFGMERPGLLNHPCGVACTPGELVIVTEQDNHRVQLFNMNGEPVRQFGTQGFSKGQFIYPHHVCVNQRGRIIVADCVNDRVQVFDLEGKYLSDFGKE
>Scl280
MLKRLSCKILALLVASIYTIFTIYALQVLLVNENQKIHPKGLVVTSKSPTKFYRAPVKASQYRQTNLVEVEIWGKAAIGLYLWEHILEGPLEERLGGAWRYGEKQIQNIKFIFRTGPWVVPDKVPKQTKNLVLVINGREPKKVDFAKAWLESLQGFPNLRNVAVVLLGNERCDNDWLFSYMKNNEGLVTFAFIVYDITYADSEIYFQWPLGVATYRNFPNVPILSIDVQKPRKFKCNFLGTVYSNSSRVELQMVIKNFNLEDVCFIKTRGTWSPGESSKSANDYHYALANSDLTLNPVGMNTECYRIYEACSYGSVPVIEDVVTPGNCRKGEKSPLHLLKASKAPFIYVKDWNDLPMIIENEKHLTHGEVVERRKKVLLWYKTFKESMRDNFVETLQQHFAA
>Scl281
IQSDSGEMYKFNTKVVINDNGSCQWYAPTEVKTVCKIDITYFPFDQQRCSMVFGSWTYTSSSLNLKLSRREVDLSSYIASGEWDLISAEAVRNVVKYTCCPDPFIDITYHMLLRRRVLFYLNNLLLPCVALAILTVFAFFLPVESGERISLIITILLGLTVYSLIFTENIPSTSEVTPLLTKYSTTIMALLGMSLVVSCLVLWVYHRDASAEMSKTFEFIVFSVLSRILRKPRPEETPKDGSKRKHTPVSVVADRWPTYFPVQRRAASESGNSSPQCKSPNGSAQEFVFPTQLERKFDQVIAKLDAVANSLTVDQGEEEKKKKWQTAAQIIDQMFFWVFTVIVITVTVVMYFMIPKYG
>Scl282
MELGFPIDIILFFTSAIIGFFFYSIYFRPKESLQTYKVISKKFRGSTLCRTFGLNEFHAIKDKFATVNEVSIAIKNAGLESSNLIIGIDFTASNEWQGRKSFGGRSLHHVFSNTKRLNPYQRVVQVITKTLEPFDEDKLIPTFGFGDSVTKDHSVFSFNEDGTPCNGLCDVLKQYTEVVRRVSLSGPTSFAPIINKAIEIVKQEKSYNILVIVADGQVVEEHERSTRDAIVEASYYPLSIIVVGVGDGPWDRMHEYDNMLPQRRFDNFQFVEYEAVIHNAKHPDTSFALHALMEIPDQYKVLNELGLIKAKAKDD
>Scl283
MADKGESLVVGRETRRNAGNLMSKLIEDEQEVDDFYKTAFGGFEEESGDEKYSTEEEEADVVDSDFSVSETDEVIEDQADDEPVKKRKKLVIKPYKAPKKDTGPSTATKEPEAKKRKSFEDAPREGVRKSTRALTVERAEATKNRFKLEKEKKNLLKKKQPKKFLDMRRLTQEELLAEAKITEEENVASLQAYQQLEADKKKTKIQKVALKGPIIRFHSLSMPVVEVSEPLVKVDDNEDEEVNVDSTKRCCRNFLIFTDAKNFPSAYFPTKKLKVPHKTYCPVTGSPARYQDPVTGLPFANAQAFRYIRERYAMQVEEMKGKTSELEQRRARKL
>Scl284
ITYLDHAGTTQYPQSVIANAYSDLSYNVYGNPHSKNPSSQLSSDVIQQVRTRILKHFNTSSEQHTVIFTSGATAALKLLAESFDWRGAISKESAHQSKFCYLQENHTSVVGMREIAASKGAQIISVNEKDLEEQISYSTEEREEDSDLKQFNSRSNGDQETVDLCHNLFAFPAMCNFSGKKYPLKWISQVKQGLLVNKSPWCHWFVVLDASSFVSTSPLDLASCPADYIPISFYKMFGFPTGLGALIVKNSSSHLLKKCYYGGGTVQATISDERFHILKNNLAE
>Scl285
EVQFAALSYLTGECNYGGRVTDDRDRRTLLTILDKFYSPDIINNEDYKFSPSGNYFAPKEGEYETYIEYSRSLPLITHPEVFGMHANADISKDQQETNLLFNSILLTQSRASAKGGKSEDEVVYSVAADILEKLPQNFDTEAALRKFPTTYAQSMNTVLVQEMVRFNRLTEVVRSSLINIQKAIK
>Scl286
MSQPKKQHSAMVHFVAGGLGGSFGAFVTCPLEVIQTRLQSSAFRLQRTANLHVNRNISSSGPAANLSTASVANSKLNVAANRFKGVFSYGRYMVQHEGFFSLYKGLGPTLLGVTPSRAIYFALYSTTKDILNKSGTLAADSSLVYMASAAMASFVNHTVTNPLWFVKTRLQLDNRDAQRVSTFQIVRDAYKSEGIRAFYRGLSASYVGISETVVHFTIYEKVKGRLLKFQHKTQRDLNVIECMLSAGVSKSIAASLCYPHEVARTRLRQQESDFLGKHKYNSFLQTLKTVIREEGWRGLYGGLGTHLIRQVPNTAIMFFTYEGVVYFLE
>Scl287
VFEEFDGRMDNVKTRIRVSHTGECYWAAPFIFKTSCHFNVGDFPLDEQLCKLKFGSWNFHKGQLDLLRMRDVAPVAKERVENGEWNVTSIQIKRNELEYACCGDDKYPDITFYINLKRRSLFYTYNLIIPNFLIALLAFFSFYIPVECGERISFVITVLLSMTVFLLLVAESIPPTSEAVPVIGMYYTCSIIEVALALVATGISLKVYYGYLYGNGLSPRLRRFLFYRLAPLLWVDTEIVIGAKPTKNKSCFPFNCLKKLKASVPRDSVVSMYSVTENKTNQSNGAATTAKNEVNLLAVDAKTSQETDISLLETQQGLSDQEIRQRVKKTSEAPELQHVVSSTLIGHRDTDFHATESRIAAAIVDRVFMVLFILVFFVSTLFILLLPVIRK
>Scl288
VSAKWVCLGIQGVAWIVDTKGCIWFTNVTSENPMGGTWYQVSLGQYLMQNRTLLETLWSWVLRDDVKLLTASPKAGVWLLGSVGSLQASHGHLLGARWDPVIPQGIAQSVFWSHLSTGSCKGDKGHVWALQPNGELICFQLGNRPVTVEPPRGKVLKLISASGSSLWGVTHNFKVVQRSGISDAYPQGVSWLESRLSLFGVGKVLHLSCGALSTWAVDDAGNVFLRIGKEDSSDPSVTQAWIPVEGAPLCGCRFAKIAVSPSDRVVWAVDDRNNVYARHNVTPSFPIGTAWEVVPGTGVRDVAISEHMVWAICPNGDIVCRYGVSEDNCLGHYWKKVPGNFELISVTPDDELWAIDQNGQLFLRKTQHFYGTQSPFRPRTYSAIFSGEEDWEFI
>Scl289
MSKRKLEEEDSLSTTSSDSADSLGNVEEYQSAKRNRRVRFSDRTVFHFPRTQGYTCVPSNGGTTLGMKHKHSFVERTLISEEDQSESDTEDSYDSVDSDDEHSFMPISQKDRKDILKAAGVKKINKQEAIDCMQIRYSRQICGCSCKDFCEPDSCSCYLNGINCQVDRDSFPCGCSREGCQNTHGRHEYDPITVRRHFIETVWKLRGEKYLWREKKPDPQHDSNDLQASRQVMGLTSVS
>Scl290
CTPQKSIAFLKTHKTGSSTLTNILNRYADLRELSIALPREHLYRFGWPGYFSWRSVDMFRLNGQPAHILCNHARYYRPAMDIVMQSDTKYITILRDPANQFESTFNYMELYRDLNLAKFSNPMEVFLKNPYGHLQNLTKRVRSLPESMNLVRNGMFFDLGFSSLMGSRKDSELHNAIANIEKEFSLVLIMEYFDESLVLLKREFCWDLDDVIYIKQNQRKYGNNTSHKNISARLKHRIRNWNRADALLYKHFNKTFWEKVKQHGRGFYQDLAELKRKNLEMYRDCVSPEEVTETAFRLSGKIRGFKLNDGVSRFNRYLCEKLLTNEIDYINYFRRKLNPHSEYQKQLRAAGKAPYTPGENSISERIRAFQSKQVQINAGNPVPKPKP
>Scl291
EPGTRTDNRLTPLAMLAATCSRIGQQSPQPVTDVTSMAKGFYHWKQPNSLPIQRGRPTDGGLYSNLSSAFMPTSESLSVQNHDSFLTNPSYTTGHNSLTDPLAIASASRVHSASVEASIYPARMPHPYESSPWFKPPLEPHSQASARQAFWEVHSKPPWLDSAVSGSSFHPTLSHFTGLPHEYSTGSLPIPAAVSVASHPHFLPPPCLGSDPMKASLPTYIDGPSYFSGTTSLLPSTQSVATRATRRYTGRATCDCPNCQDNERLSAAGAPFRKKTQHICHIPGCGKVYGKTSHLKAHLRWHTGERPFVCNWLFCGKRFTRSDELQRHLRTHTGEKRFACPICNKRFMRSDHLAKHVKTHNNETVKKGESEKGEKEDEKATNGADIERSCNLSENGESNSLKVA
>Scl292
MAATSRSGMLEIFTKDGWKRVLATLDDDVFTLNVEDSPVVNGQPPSPSSPPRSPEANDHVEPPQTIADQIRTVRVIKQEVGGLGISIKGGKENKMPILISKIFKGLAADQTESLYIGDAILAVNGEDLRNATHDEAVRALKRAGKEVDLTVKYVKEVTPYFHRTAELNANAAANASTNGEGQAASESKPNCVEVKKMPLKLCFVTKYVSPKIENHGRTFELYNPDARSACILRGKDTSSASQWFTDIHTNITRLIAP
>Scl293
IGFESIMKMNVSEERLIVVLKKMSENSKLNFIHFFLSSSDAAKAMHKAAMEHQLFFYSSKVRQSVLNHYLLSTPCWALPAKWFTKVPSGELFHLDVKHTRRQAYDLHYENVHEDSDSVFRHDWVSKCSKCISEEANALFTPCGHLVYCSDCAKTGSSCPVCNTAVTSWQRVYFSNDSECDDWTCQICMDSEINTAFSPCGHVCACEKCSRHLPYCPMCKTFTTFVQRIHVQFPEQPGESGDDDADVYNS
>Scl294
MRQKRRLPQKPSFKRQAMDDSFVFFFFKYSKDVLKRLSGLQKQGIMCDVRITMEGEEFQFFLNILSASSDYFFAMFIFFMKESKQREVTITGVDKDSMKMILGFIYTGEIVLDWSNVEPILQGANLMLVQSVKDACGRFLESRLNVKNCLGIQNLAETYACPKLWTTTNTFIYQNFLHVAESEEFMNLDEKQIQTLIQSDEISVENEEKVYEALVGWINYDLENRRQFFPLLMEDIRLPLVSPYYLVDVVEHEELFNTSPRCKELLLEAQHYHLLPDRRQHLDTTRTRPRNYERFHEILIAIFFYGDYHNQST
>Scl295
YGNIAPLSGGGKVFCMVFAVFGIPMTAIMLTAIVERLLQFTEVLEKFLCSTCTVRGVPPAYLRFIHLSLIMCGAIMLVIIIPAIFFMFLEDWSYFEALYFCFISLTTIGLGDFVPGDDPKWRRSEYRSLYKVFCVFFFITGLTFLLLILELCAKIPDDHPGMLFSCHKPFLLEDEADVSATASKVRPRYSISSRGSSSSSPDRQRPSRNSYERISSRDNESR
>Scl296
MANHKVPRFSTWHRETYIDPINMPANRYFIPHFMSYGDSQRYGEGREKWFQDYRRSYVAEKTLVKNLNTLGSPYRPTSLSEKPDRVLGTRCQRREAVLIKPHHHLTNRIPDRERDRAQIDNIVFQHRQQYRDQSGTLFDQKVAYFHYPTAAEEQFLPKVKPPKETIGTYPNTTKAALEYTYDLERGPKEYELWHKV
>Scl297
LQIEKGLAPIVYVQSDCYTPSDRERYVKELMKYIDIDSYGRCLNNRKMPAEIDGFLKLQDPAYYKFLAQYKFNIAFENAICNDYMTEKLFRPFQVGAVPIVMGSPVAKDWMPNERSGIFVSDFSHPKELAEFLKHLNSNDAEYAKFLEYKDPKRITNEFLHKALKGRPWRVLGEWDKVNFGHRMYAGFECHVCDRVLERQEALRAHQKDPNRNPPPPPRFANKEHLECPEPTVSLATSERVNKSVNYWEGLYEARALKEMVSNGETNSTKFISKYLKRRTDKYDKWIH
>Scl298
AVKYWPAYTKWTDEYLNTTYGQERFHMETKDDDKWNVPPDMELSTFLSHYNHSNRYLVDEVLPDMRKDVILPLCLRCEEMSSFFFVSYFWMSTGGTSSSIHIDTDENLLCVIHGHKSVLMVSPVYSTHLYSDESRVLGVLDINPQAVDLEKFPNVMKVRYHHANVEEGDIVYIPQMWWHQVIS
>Scl299
MSNSLGLFLGGIFALVVAGYIAQSRLPPPKPRIIGIDLGTTFSCVGVYQAITGHIDILANENGTKVIPSVVAFTNEGVLVGKRALDQAELNPRSTIYDAKRFIGKTFTKEDLEKLSSLYQFKITSDEKNNPKFVVESHGNVTLVSPEEIGAAILRELKITAERNITRAVNQAVMSVPAEFNMAQRNATIRAAALAGIKVVRLINEPTAAAMAYGLHKKERVSNVMVVDLGGGTLDVSLLNIQGGMFVTMAMAGNNRLGGQDFNSRLMSYLMAVIKDRFGEELTNAEDIQRLRQEVESTKINLTTEGAVVVKLLLPSLNHRDKHVIFEETITRLTFEKLNDDLFQRVLQPIQRVLKEVDLPKEYVDEVVLVGGSTRIPKVRQIIEEYFDGKKPNVAIDPELAVATGVAIQAGIIGGMWPLQVSALELPNHNLRKIQIES
>Scl300
ASKEGKSGKESLNTGVIDKKTPGEKIGPREIPSTGNQQKAQTPLQSGDREISTLQKQILKVIQSKPHPCTLSDILHSISISATEKRTIKCINLLEQEERIIRILQMPPMWRIAETTEEGKDGDDAAEDIPPLGTLVPDYESDEFEKGVEANQEQSTTSPATSQSEPLPSTTNQSESLQPRQSKSDPLSSQKGSTSLAGGPPPPPSAHFYNALMSQCSRKPAPVVMAVRPTVSPTSHPNLHSTRSRPPLPLMPSLFPRPSRPPVAASRFSPPSFLDVQTPLNSNVAVKMSSNSFLVNPADTKLNQGNLEETNASQEDGTTSSQNESFNVRSVPCTQPQAAHPLSVSFASGSTPQKKPPSTQRAIAKSLQDSSNISLTEGVGRIPLPPSAERFHELVSRGPQAVPTSTKSPVACTSNQASMLSDLEAGILEFMQRERKSFETLQLAKKFGLHRKKEINPTLYKLQSLGLIYKMHEHPPTWKVRQEVSSLTFEGSKPVELSSTAPAQKRAFPTADEQEQVQLGIKKHFQQAETSPTHAGSGLSFFGPSLQGKFAHSSRSNPMAQPASSHGSEKNPPEVLSSVAYSAINKNPVSALNEYVQKNKMELTFESLSQGRAFVVAAKINGKLFPSAEARNIKDARREASDVALRTLLGRNMNTGIEEGSLTITDPSASVLSKVRTHFDLIAALSLHTFLQIAASISVNFAGRKVVACIVMKNSPEDSGRVVAVGTGNRCVTGERLSMEGKVVNDSHAEIVARRSLMRFFYRQLNSYCDGNESIFVPKEGPAKLQVREGISFHLYISTAPCGDGALFTPREEPNTDLSEHSKEHNPTFTTKQQGILRTKIEDGEGTIPIDPSDGIQTWDGLLRGKRLRTMSCSDKICRWNVLGLQGGLLSHFIEPVYLTSLTLGYLYDHGHLSRAVCCRLQHNSDLNTQLPAPYYVNHPWLGRVTAYDPPRETEKTNNLSINWSIGDTTTEITDGRTGACMSRTNNSPTPSRICKAALYASFKEIGTKIGREDLVNVETYSEAKKMAIEFQKAKQMMYAYFRSSKYGSWVGKPMEQELF
>Scl301
MYLTKSYRLIRHGLYQKALITNVLKSRRLHGGGSAYTALEQLRDIAVTPDQPELYHDAVKIYNPAYSYEQPAFVAFPKNVEEIKRCLKIADKTNTPVAVKSGGHCFAGYSTTDSNGFVISLKNMNQVDVQENVVTVQTGACWGDVYSKLDDTDYVAVGGCVPGVGIGGYILGGGYSMLSRGYGGLACDKALSFTMVTADGSEVVRASAKENEDLFWALKGGGGGNFGVMVDVTLEVCPRPKQFLWTRLIYNTIDQSEQGLSVVGKNLHKFPKELNLDMALHGYFGKKTLTLDAVYSDVHEDAVQSSLESLHPPVETQPQVFTSYLQFSTEYSKRHGFVHQEVEPIYVKGVMIESLPPALAKYFAHLEIPPECLLEFVHMGGDIAQHSATSTAFPFRTAQYSYYTYGRFHDPAQREEVLKFATAAYDAVRESGCALGSYVNYMDRHLKNWGENFYGVNYPRLCEVKAKWNPIGHGSLHFQQEVGSSWEP
>Scl302
MSLRSLAFQAATATNERRGLSVLHAACLEGDLETVQIITNYSPGKLDNAIALTINTESHSSHPGKNALELRGSSQSDNSARIHAILVPIYLEFQSKSLLHIASRIGKMEHLKRLLDIGSDPNEVSRNTDQVTPLMLAATRNTIAFTELLLNKGGDVNAKDKHEMRPLHYAAVNGRSKTVLLLIEAGCGVSDVSDRGMTSLHFAAQNGHTKTVAILIEHGADVHSRSSSGHTPLMLATAKGNYETVEFLLAQGGCVNTTDPMVFTALHLAADKGYISLAHLLLQRGSNVDVRASGKTPLFLSSFKNHREITELLLRYGSDVNVHDIFGRTALHYAAQEGQVAMVKLLIERGVNVQARDHEGQTSLFMSVIYNQKDCAILLLEQGAHVNANDNNYKTPLHFAAQEGHSEIAELLIQNGGDVNAEEVTGDQPLSLAVAYCSDDVVKLLLRYGADLNAANDSLLTPLHIAAQNGKTSLAEVFLQRGAPREAKDCDDQTPLHIACSYGDNHIDMAEVLVRYGSDVNARDGAKRTALCLAVSEGHSQIASLLLNQGAVVNLVDGEGYTALHNVYTNLHTFLGNERITFAMTKLLFEFGSKVGETDQQGRTELHMAAESSSVKIVEQLLDYGSKVNAMDIEGCTPLMRAIRFSRGPDLIVKLLLDNNAHIKVRDKLGRSALHYSAGLKGNHKISRALIHKGADVHDVDIDGNTALHLAANNRNTHTAELLLQNGCDITKCNKRKESVLHKAITARCECTHGCRKCVWKYHTVALLVEKGCDVKKTDVDGNSALHLMAEWTTDPTTVRLLLRNGADVRARNNQGSTPLHLICAVKCERSRA
>Scl303
MAETKSKPIPRKDKICVWTFPEGTQPAVRVEVDGEKIRAEDLLEIAGKTLGINANSLQFFGLFRGIENPTKKFGNNEFIYLPCRYVISIQKWSFDVPREQKHLKTDAGAMHLICLQCIEDIRYGRLKPKPDHIPLIKEYRNPAFPCDKQYVELCQKMFGYGYVFLNDCTIQNDVKMKEVSLTQGMQVDLIANRRGLMIKS
>Scl304
VLDENDNAPEISVTLFPDEFDEQEKIPEDIALKTSIAQVTVRDKDSGRNGRVTVTLQHHKDDLGLREMFAGLYILEIRHPLSLDRHDQYKIKIVAEDQGSPISQKSSYVLVVKVADSNRNAPRFDKNVYNVGVNDDVKPGTFITTLTATDEDDGNNSELTYSLEDVYIGEHNSSVEEVTKWFAIDSKNGQVQVLRKLWCAFTPIFQLNIDVRDNGRVPFHDKTALKISVQCSKNMYNFSVTENEPEGVEVGRVALEPIESNRPLGITLLSHTTEFAIDENKGILTTKTTLDRERKSFYSLIAVITDGRVAMNVTLFVEVEDVKDNAPIFVGLENTHNLTLSGALFIGATVQRLRATDKDSGTNGLVKYLIVSGNNDLVFLLNMRTGRITLNREPSRKLYILTIRAADSGDVENEAYLRLIISVRYITPAPPPSGDGSTDGNGEVELRTERGGFFSDTKMIIIVGACAGFLILSILLVAVFIMKFRRKDKKEDDKRGSYHEPDISREDALKASKKMFQQATTNPRQAAEAYMLASRKQPINVSPIPIKKMHSTMTYQAPPGTGSPTRSSRQDMYYPFVQGVVECHSSEDEIDSGRGGSSHESTPYYPHSPPSKKREDDFRPPHRHYYHNPHRARSPNMPPPPPPYEEVQTKRAYVSVSGVTHSTTEL
>Scl305
YGNRGHNIPCIHHGTDRCFITTQNHGFAIDTNSLPPDWSVLFTNANDQTNEGIIHNSKPFYSVQFHPEHMAGPQDLELLFDIFLSTVKQYKQTGEQSVSVKERIQQSLKFDPLVSPSEHTPKKILILGSGGLSIGQAGEFDYSGSQ
>Scl306
LKAPKSWQGGLHLTYYIGPGFKDKSLTLRVKVNNSLEIKTIYNVIGQIRGTVEPDRYVLMGNHRDAWVFGAADPVSGTAVLMELSRGLGKLIEKGWRPRRTIMLCSWDAEENGAFGSTEWVEENAQILQTRAVAYLNIDQAVNGNFSLNVNASPLLKQLAVRLTKEICDPTVPDTCKSMYEVMLERDVTRHVNGSAVCGDITFGSDYGAFYYFLGISCAEWSYIFGGRYNIRRAYPVYHSVHDTFYWMKTFVDPEFQTHLAVTKFAGAFLLKLSDSELLPLNTTTYGEVLQSKAVLLEKNATLRVHNISTAAFSRAVRSFAKVSHHFERGKLKEKPENYRILNDQMMQVEKAFIQTVEVNDWKLSRHVIYGLNDENLYGDLYFPRVHYAMXRDI
>Scl307
SCNVGLGHNAMHWFRKDLRLHDNPSLCEALTNCRTFHAVYILDPVSARAAKVSANRWKFLVDCLRDLDKSLRECGSRLHVIRGQPTYVLPKLFQDWNISKLTFECEIEPFGQRRDVAVAVLGEEHGVEVISKPSHTLYDPEKIIESNEGEAPMLIKTFENVIRQMGPPEKPVDAVNKEMFKGCICPVSNDHSTRFGIPSLDELGYRGCEVTTGDLWVGGEQEAIKRLTELEEK
>Scl308
NYLVKTLQPDTDSRQGKKFITLGTWNWATRRLHIHNITNITWNGWNPRVPFSRCSSPCEPGHYKVQGDSECCWKCVQCPFGSITNRTGQSQCDICPLGFTSSEHHTRCLHLPEVHLEWDSITGSVILALSGLGFLSTVFTLGAFYRHRNSAIVKASTREYSLLILLMIAGMFLLPILHLGRANDLICKARPFCFAYVITFWASLMLTKTRRLLLIFKNKMLPGKVGYGIRLQLLIAVLLTLPIMLGIIPWVWIFPPEVTVYYYDTRICVDCGEKAHNLLMIILGYTAVLAIPSTYLAYRARNLPANFNETRLIGFSMFTVCVIWIVFVPCYFDSAIENRNVVFCVALISTGFTILFCTFSIRLRIIFFQPEKNKTELVRASMFDYTLRARSGSSAARNLRRMSVVTVGTFSIPTKVH
>Scl309
MCLSAILLVLAVVITLICVRFFQDKQDFKPCLYYKKSRISVVIKKGCKRLNEDYKPTFWARNCHLQTLLPWVWPWWQEELEFKREYLQMADKGVIALDWMEVDETTMKKVSPVMLLIPDLTGTAADMAAVCTEVLARKFRPVVFNRRGHGGAALSTYRLQSFGDARDLEEAIQFIHHMYPYSEIFAIGFSSGSGLLMSYLGEVGNASQLNAAVCISPCYDAEGLFKSNNVPEPYNWLWTFKLKCVLRQHPCLGNVINYNLALQSSSIKELDERVYVKLNQYNSLTEYWKYNDPMRSITNIHIPVLCISALDDPICTKDTIPFSLFKTSSNLFLVTTEQGGHCGFLENSLPTSWANKLACDYLETVYHQGIPKQPEENHIHFFPEFNGTRNRSYTT
>Scl310
VGLILTPSYIVGINNFPIPGGLAGELFCRIVVSYYLVFTLGIVSVYTITCLSLERWFAVAKPARYRAGFKSYRIYIIVATVWFISFLFNAPHLFEMKLGPENHCEWVSLTKGDVRRGVALIEFLGKFFVPLIVTCLSFLSLWVKVRDSPALFQTNRGKAGVRLLRMCAITAVALAICWFPNQVYYLLFKFDITQMDTAAHQVTVVMCMGNSTLNPFIYCAINPSYRKHFMNFICPWRSGCGVAEVVSDDKRAHTMRNSNTASGHAQHSFPGARTSRWDDYNSRSASEICI
>Scl311
MGVCGIPTVKPKQGKLIYIGFILFGVLMSALTFLPAFRRFFVVNSLYCNRNTSEGKCDTLVGHILLYRFFIGMMVFFLLLAIINCQLTVFTTFSNWLENGLWFIKFHLFCFCVLLSLLIPEGHLSNAIMHVGWIGSFIVMIIQAILIIDLAKALNAYWVERMEVSLRPKLWYFSMLLFTSLLYTFSLAFIVYFYATYTTSKDCRTNLIFVTTVVLLCTFASLLSIHPKVRETGLLQAGIVTTYSVYFGWTCLQHYPYSACNPSWNFLILTEFNFHIQLSMIFDAFVTFSLLVYSVLQEASVQHLLTNTNLIVDCWNFQSQVENHPSTVQESEEKLLVTSTYLLFYLFLILICLHLLMVISNYYTPEGIVGTEDEVLESEYDKLVDMDKYVKSLSQWVASCLKMIVCVAFLLLYMWTILSPVVLPANK
>Scl312
AAPTGSVNWGSIQVPNSSRSAGGNQSAPRQLAQPRVNTRSAPTGGIDWGSIQIPNSSSHPQSARTQAASGPPQQPSVDTDSLEYIRDMFLADPHQLSLLKERNPELADALLSGNLQAFAAVLQRQRQERADKDMQRIRTMNADPFDIDAQKRIAEEIRMSNVNQNMEIAMEYSPESFGKVVMLYINCKLDGHPVKAFVDSGAQMTFMSSACAERCSIMRLLDHRWAGIAKGVGTQKIVGRVHVVQIQIGNDFLPSSFSVMEDQPMDLVLGLDMLKRHQ
>Scl313
SAPYNFPSAAFAFSVVWRNGTSTTVWTGQCFVREDGHETLLTSWLLRSTVETCIDKWKSTMIGRDTFTRYEQLHGPRKPDEGKTEGQTEIDKIIHSFDPDVKNKPCNLNGKWYNVLGSEMILKQRLKDNVIEGEYRTAVERETGAAGNSHSKVFGIGQLGGSSSTFSFFVVWNNGLSATGWVGQCHICGENKTETIESTWLLRSKIEAVRDNWKSTLYSEDSFTRTETTPGPRKNDNTHTPDRSGDEPPKACKGCHP
>Scl314
KLSSKGDVSKTAVGGKRRKRDSQTTQQTRRDATQKSTHQNLKKSLFTNETHYVAQLMISCLHSWDLDPNMDEVCVERLGLLKPVKPVSFGLLTRGSRLSLMLPGWYGETGGGRESDAETALKRLSPDKAIFTEHEGTKKENEKSTPSSEPNIVSALRTCFQSRWQLSSALTTLHLVGLVSVANTLMSMNQISFVPQEKRLALVTNTDHDIPPTSPSYAENEQPPGLSNTDVQLAMNHRAHIKAGWSQLAALHCCLLADILKISSYKPPLLHILARRWQDRCLE
>Scl315
MSTRRKGSGRTLPSNPTSTIVKDEQSGILMVTEANQELADEYERLLKELEEMKRCNDKIELKYQEVQKENVKTKRQMELSTEKYNREKDSLTRQKEDLNTVNEKLRKELREKSGKIGDLQKVLVESQKKADSCKGELQTKVKQVEKLEAIINDLQNHTILELKQKVNRSEAALEVLQKKTNQLSAELDQAEDQHEEDEHTIEKLRQEKNEFVEKLARADSEIRMAEDAREKAENNLSNLQTLEKSLRDKNSQLEAELRADEAKIKDLENELKRRLSEPVEKSYNITVVESQPVLESAPPMLSFGDEMYKDQNEILKKKLQEVNEKVTRLEGENYDLKGKLDAASKDINKLEKKYEDENREKNKILAQLENEKGNYGRLKNEYNDLKSKLAKAERTIDHDKKEMGKKDKIIEDLKMRDEQLERDIADREDPIAKLELKIVQLEKEMEKLHENTLEHQRKYGDLDSDYKVNVKEKEAVERDLDNVSIRIGELESKLRESEEEKNYLQKENADYRQRLSRLEDDLDTTSKDKVVFESQVQDWSNQSSKHRKVADNMRKKLAQAQEEAGQYRKDLIQKNNQIEELNSKLTELKSQYEKCLADLSSARADNDYKDDEMKHLNKKMDSQDNEIGKLQAQVEKVTKERNNAEVELAGLLEKLQHMEPKRAGGEEVFKPVEVTYTMSQPQDFDNESRALRQKIYELENENKRLQNVEDHLNSDKKDLENKIASSQRELDALRAENEDWEKKAAEMRRKINALEKEEDELMDTNTDLRERLEDLAPQVEKLSKKVETLTLERDNLKEYLSQSNTKLTQSKEDYNNKNLDLSEQIKVNSTLGKAMKKHEASLESLSKKCKDLEEELENLRPELRAALARNETLSAENKELDSRNKVQKRKIDDLQTDLREEIDAKELLQQDVDSLSYKLNIAEANNKALIKQRNDLQSQVDDLENKLRKMKPELEQCRNKMKEKDRIISRLEGDLKDKDSQVKGLERKNSTLEETVKSLRKEAEAHKCANDINRNRVKELQIQLQEMGNSMQSAVANVSVVQSAPPQSFREERIHSVPDERVHELETLLKKSEAREDQLKQQLQPLEKRLPKAEADAKKAQEKVIEIQHNMSTLQRKQDDLRKMLDRSNREKEDAKRELMESRTKISVLETKSIADANDISSLQSQLDQAHRRLEETQEKLLAIDEDHVHLRLALDVHDKEKEERNAHVGRLQVKRSDLEQRVEFLESSLKSSQNTCESLKEERAKALQELNELRRTTLTDLKKNLTRMQGERDRALEDCRIVTSKVDDLENQLSESVAIRKELERDNDDLEAEKRQLTEEIETNRKKIEDLEDKIEVLNLELQRDEKDLEELRDEKNRLEDENADLHVKLAEKQDVINIAPMQVANVETTYAAAPGFDFGSDPDAIRDLEDENADLKEKLKRGEMEYEVLCEQLNDYKNKLGDAEGKNHRLDSNLTYSENRVKELEKKLPEAIDELNLVNDKYQSAERELELLKDELHDAQTKLSTAEAQQAAGVAKLRALQQQLDAAQKDLLDKNDDVIEKQRKINELYAILESGVKDSDRLKHVIEDLREDVDVKDRENTKLQKELRIAQGNLAKLQAILEDMETKLHDTEHQREEYKMKADGLEVEIEMRDKALEEAQREVDDCRDKLKAAKKEIDALRSQLKEATVSLKAANDEKRILEGRIKDLQAIIEQLRKELSGKSSAVVLKSGASDTHLQDLNNKLAESRKKFQDICNEKMKLELALRDKDIKISQASGPSDTLREERDRLKDEVINLQATLKETKKNYQRAQRDVEDLQRQLVSKDSEIKRLEDKIAKLLDEKEKLNKVCADLERRNSDLKVIDERLKYEKKKAENDLSLLKMKFQALQNQLNTVDVPKQAQDVVSRKKYQELEASCQDALRDKERAKSDMTAYRTKMARLEAELNEQKRENDVLDDELHRLRNSEAELKNKLQTSRDRHKEDKDKMLKWRQDNFSPLEQELKRAKGLITKLEKKTTSQEHEIAELNEELADRNKRIAELEEELENQDITDGRPLDSIDVNIKGDLEALQKAIDEKEDAEKEAKRLKSKLWTVEHDMDILKTKEDQQEKMVTEVNNMNDKLKDEIRQLKKGTWDQQGSYNKLVKENSELHYQVNTLTEDKEELEKDILELRDELKDVRAENRRLMAENKELKLDLQQLELKLHEAELGRKMAHDDNEKIRGDLMQAQGEVADLKDSLNRPADDIIQVQSVQAVESAPPMMFDEEVDGIKREKDKFKIELEAAEDQVKMLQIELDDKQSRNEQIQDEFTEAKRRLKENEADIKRLDADLDHLRHELDLVNQNYDDQCNENRVLLDAKDKLEPDAKDLHTEIKNLEAQFQKLAKEKADLERDLKRSNKGTIERRPSRDLHNEKERRIKELSEKVAQLEREIQKGTKEYSLLREENDDLEGKINNLKDENNFLHTRMSQLENDAKRDGNKIDELVREIQELQDQLGRQGGGGDSGYDELLMEKNKLNDRNNKLQNDLNQAKQDIAEYKNQVAELKKQLNDFDDSSKQLSVQITKFVGDQSDTLSKEVQEKDDKIEKLQQEKFEVEMKLERLKEEMEVGKSALSDLQKQNETQKEYIKTLTDDKNKLDNRLIEEINFSKVKIAEVEAEQDILNKKLKDKDDLIKKYDKQVQDLREQLATSVPSDQASTTLIMDVDKRRKHRQHSLMLSYQEGLMNRPAGLYRSTSESSLPNGDVSRSSDLSRSDSEHSQFGELLSKEISHDKRSGRTSEPRDHVGETVEATNKVSTESEPDYAAQLRSSTPVSEDKDNTSGRRRSDRTSGSRYGDRYSTRDSSSREQ
>Scl316
YAGVDEVSVQQNGVQHIQFEGADHDITGSTYGASIPVESALSSERDVLVAYEMNGVPIPRDHGFPVRLVAPGVVGARNVKWLKKIVSSKVESSSHWQQNDYKGFSPSVDWDTVDFTSAPAIQELPVTSAICEPAEGAVIAADDGEISLKGYAWSGGGKGVVRVDVSLDGGKTWHVANLEGEDKLRQAWAWKLWNATLPLPEGKDALQICVKAVDSSYNSQPDSVAPIWNLRGVLSNAWHRVNVTVKQDS
>Scl317
SCGRVADLKHGEVMYKANHFTRKPTKAASIAMWIKSRKTGLVRWFDVDDGKEDDSGKKMVKVPKNQWIHLAGTFDSKDGIARVYVNGKLISETVGKKNKGLPDDFTATGIGQKFGDKFISFLDDVFMFDRVITPAEVKMLYKKCEFNRMVLHYGFQKANVTTHQVMDQSGLDNNATLEG
>Scl318
MPRCCYEVLGVERDASDTEIKKSYRRLALKWHPDKNTDNSEESTRVFTEIQQAYEVLIDPQERAWYDKHREQIIRGGDDYVDNSINLMKYFSASVYCGFGDDEQGFYAVYTNVFKIITKEDAEFADGQDLDVPEFGTSTSDYEEVVQPFYAYWQSYSTLKSYVWLEKYDIREAPNRRVQRLMEKDNKKIRDAVKKERNEEVRALVKFVRKRDKRVKAYLELLREKDEERKRITEQKRLEALREREKMLKAYKEESWASLSGLEEDLVQMNVHLDSEFGRDNDIIDSQSDEEEVQQYYCVACDKAFKTEKALVNHEKSRKHKDKVAAIKREMADSEDIDELALLNGENGVNEYYDTRTESEYFSKRQHSVDETGTDFVSVGELDLMDSVDLSTMRIKGNNRYKVKVLHERKRALSGIGEGDLEGGGEEVEANNEESNGNEAKSGEREAHENIGNEKSEENVNEDDSRESLSNATTTTTTDIDNQETEDEKENLESQESGGDRQTTGAVTEKRKPKEGNKNSPQASKEPSANFFKCNVCQGSFPTRNKMFQHIKELGHALKLDTNREADDSQRQG
>Scl319
VLECRVCEDVFTLQGDKVPRLLLCGHTVCHDCLTRLPVLGHKLHCPFDRQSTELGDSGVWGLKKNFALLELLERLQVLQEPSAISDNESRDDAVRCDENEEHIANIYCTVCETNLCSECAEGTHSTKTLVKHRRIPISERPKEKPKCAQHSTHVIEFTCLEEECQDNSLMCFVCRDYGKHQGHKHTLLENEAENMRASVTKVIQQVRTFTDEVDGSAARLSSVIEAIE
>Scl320
MKSLGTFTCKALYIVFIKPCPWWNQSKSTRYAYTFFLLAGTVASCAMYLPVVRRALESNAYFCNRLTKMGNCLSMDPAYLAVYRICFSMAAFFLLFAMILYSVEFYSDPRALIHNGLWLVKFGLFFGLVLCTFFIPMEFSKVWMYFGLIGTFVFIIIQLFLLVDFTRVWNKTWAQKMEKTGKRCWFHLVFVCTVVLYGISAAAVVCFYVFFGASHKCKTNKMFVSINLVLCAVAAVISIHPKVQDGGLLQSSVVTAYSVYLTWSALSYNPNERCNPVATYVSEADMRPNLNIQASLDLCLLVITIIYFSVRVSPITVTLRELIATTLRLIVGLRQRKVKDGEEQSPDGERGNEAPLHENKSPQHVFEFSDEKVPYSYSFFHFVYFVAAIHLTMVLTNWYSPEDGSNIKLSIAWAAMSIKMTSSSMCVLLYIWSLAVPILLYNKKPC
>Scl321
HFEQLTTWQDPRKTQSTSNLNSVQPVGNLPDGWEQAITPEGDIYYINHIERTTSWIDPRLAMHCRNQESMRGSTLPPDFNRHGHRTLQLHRLQREREQLLKRQQELLKQEIKLKRDILEEGGKPSLLGNLTREFSAPDPPVTNGGHIRDESFDSGLGMGGGNYQFHDVDMNDSQPMFDANYNSKDTSFRADPRIPEILDSLPGTNVDLGVMEGTDNSTNMETEDLGVGLEFNSEILNDMESVLISPTLTWL
>Scl322
MFSWMKKNDGHRNPQVFGSVVEGLKKLYFKNLKPLEESYLFNDFHSPVMTEPDFVAKPMVLLVGQYSTGKTTFIRYLLERDFPGIRVGPEPTTDSFIAVMHGEKEQVIPGNALMVDPQKPFRTLDSFGNAFLNRFCCSELPSPVLESISIVDTPGILSGEKQSVSRGYDFTGILKWFAERCDRIILLFDAHKLDISDEFQRGIEVLRDYDDKIRIVLNKADMVTTQQLMRVYGALMWSLGKVINTPEVARVYIGSFWDQPLQIDENRKLFECEASDLFSDIQTLPRNAALRKLNDFIKRARLAK
>Scl323
MNNTTGVVVNSPSESETLRAMKMTLYATIFIIGISGNTLVCLVVCRQQKLRTSTNFYIMNLAVADLAVTIVCIPFDVAVQENGYVWPFGKFLCHIIYPIMTMCTFASVGTLTAIAYNRYTAISRPMRMQGGRKWAKVTIAAIWTLSLVFVLPYIIVLTTKNSHCVENWSTLHSRLYTWFIFIFQYVIPLSIISLAYVKIAQQLRINRNHLTPVHRVQERDVSKVVRMLVVVVLIFAVCMLPNHILWLLSDFHKDFPEAGRKVYVWGEILIYANSCTNPIVYSICIEEFRVAFKAYITKCCRVTDEDLRPVRNILERISMREKSQVSQADRMLARQLSRRLRGSFQRTQSFESRASLPRIFRSRTSRSNILGGELPQLLDRMLPPLSPCSPNTDTGRNTPNPEAIGNVLAVTAV
>Scl324
MGEKNFTSAPTNASGNFIEPSYLRWTLRLIFIVVFIVGIIGNSVVCVAVIRRKRMRTSNNIFTFNLALCDLLNVVIFLPTQMAAFENNQNWATGNFMCHFTYILVPLCLSASIGTLLAITSDRYRAIAYPMKPRLSGRKVKIILAVIWITSFVICSPLLYVAGIVRPGPGKVYCDETWPDPLYSELYWNFIFVIQYILPLAIIVVLAVLIAVKIRKNNTMKMLPKSSQVIAAAVRQRMKQTSKITNMLVALVILYAICMLPQHVVFLWSKYGDLWNSKYFVYVLRFSNVFPMANSAFNPIAYGTLNKEFKNVFKSFFHCEYGQKTDAGVYKINPNAMNKIRSGKFRLAVYKHTNGNGNASGDGKSGCRKPGPISIESTATNKKLQGRSASEDDGKEMKKTRISNGYTRTLLECDHNWNENKDERQNVFQRETIVDRSNMSRSRSSLTNMKWKEERQMLLDSAMGFEIDRNERVFVNDSDEKNLQTGMKIAAEENTTHFDANVCAGSVFDTKKLHLKENLETQLPILTPDDVENDSFMNCWVEVNKIDQKLLSYISSLQETDL
>Scl325
MDASTAARSGHCETNGNSTKMVANGSIPQKVSLKFGAQTQKSSRILSLLKFLWFVVVCLLSYVLLFAFALPLTPLIVVYYSLKLVERYLVYWTSGDLPLSGLDALWQQKSDVNRLAITGFVCAENKTDFETAVREFQQVVVDRMMKAKKSDGTLRYPRARCRIRPGYFQYFFQEDRCFRIENHVFKWDGEVPSSKEELEAVVSKLSNEPFKEGISPWYFCCVPTNFGDKDFTLVFKMSHSVADGVSLTRFIINQLPDQSKDEKETKKFTSSTSQVPLMAKAILRTGYSLLRLILAIPDRSILHGPKISGVKKVAWNEEFEFKLIKQIKTATGTTVNDVLMSCLSHAIRRYFQKKGVANPPDFKAAIPVDVRLSATKKEPSFENMFSLIFLKLAVGTEGVLDQLQETKARMDECKYSGEPLATACVMMLSNELLPEFVIRKINTVITEKASCVLSNVPGPQNSLSITGRTIKYTTFWPPQKDNIGVGLSIYTYAGRVIIGVQGDVSVLPDPQIITEEFGNALKEMARSVLHDDVVNGNVIH
>Scl326
MENSSAQAEKKKYNNAVNNLDDFEINFFDDDSDGEQEEDDRALNSKKDLPDTASVTSNSLLRATICELERALTDTRRLLLVRDKESATLRQELEKARKDLHREQQVRKKLERESESKEEKRRKDENEKSKLAEEIKELKEKLREFENPQQGSDPEEIVPCCSSMHELVELQRKLKETEKQLTDFKANNQFLNSEQKILATMPQFPNKSASPKNHKQTQREMQTQLKLKFLRDAFFYYMIDFHADEQMRAILAILDYEDRRHEIIIESHKMKRQGKKFTVTEVSSRSLTFVQEEKL
>Scl327
MPKKEESLKWACKYCTYFNWPCSVKCTLCHAPRPPQVITQEASRTANVSEDIYEAASSDRIISTDPLICSSSDNKSLSPRVAEQTEDNSKWTCACCTYENWPRSLHCVMCRASKQQSSKNGRHTECGNGNRDASSRSVSPKSPRSVSGNGRLDSKTINNDKNRALLKNHKWTCPQCTYENWPKTTKCVLCKCLKPAKIKQEELAKNTSQDNNTKRPSTSKRRSPSSSVSEATLEIQPSSQIGETIIYDIPASDDVNDNEEVLQIRNCLKDSDWLWLSACIGVVEGDTASVESYLNSGNDLSRQLTREDCLVLNRPGVFEVGHTLVHLAFKFKREELMTILLTPEVTSHHLRRVPCIACPELAADIRKQMGHTMRQRKGDWRCYFFTDQVTFVLPA
>Scl328
MNQAEKGEEGNREEWMTKLTDMRFQRADMNRLIMDYLVTEGFKEAAEKFKIESGTQPCAPLENLDERIKIRAAVQRGDIEEAIALTNKLNPEILDCKPHLYFHLQQQRLIELIRDKDIESAVDFAQNQLAEQGKESPEFLDELERTMGLLAFDNPEDSPFGELLCLSQRQKVASELNAAILEAEHRETSPKLSNLLKLLLWAQTELDTKKAKFPKMVDVASGTFDGSL
>Scl329
SAPGEGYIDIKDDTLWAGDDELVPVDLNTLPARAFVTYKFGSFIVDLLAVHCHHLPVTLLLADKLPPNPHLQRNAYRNSFFYDANNRILYVRTERMDNVGEFILVLVHCLAHIACGDLRDDSHPGFMKEFHLALAVICDDLFFARYRRSSALARTLSSLPASDDLESASRVLLESVFGDAHTEADKENMVEGLLDVKLLRGANKEGVHFTHEGIVERLSKYSNFAVESKLRSFLGDVEEKASHARLQGTEEFIDKRLHELQGPQAKERPVSRYAQSRSNLLSRGVSRQVSRAQALSRNGTSLPISGKPTQRKDDEDLYKTFLE
>Scl330
AAILQQTAEHIFALEQDKTRLLQQNTTLKRILSQYDREGMNNSDLKRSPPKKSKIDKEARAQELDKDDENNNVLPSDDYIEEIQKELIELRCQLERERRLRISVEEKKRQLELDLVDVRLKSNDKSPKSVTTSHQNLDTIVQAIKHLEGDKPELLETPTKCKTEAVTNGPSSTENASRRLIV
>Scl331
NEGGRKFSDQTDSVGVRYGNWGWGASFFDFDNDGDLDLIHTNGFDDPEVTDTDFLHHTPTRLYQNMYFEDNNGQIRFEEVGQKLGVNDVFDGRGVFIFDYEEDGDLDVFIANNANRPVLYRNIGGNRVDYIRVKVMEASVDRESYGACVYLYSPRLEKEVLREVRSSSGFAAQGEYVVHYGLGSETADTFRIRIYWPATNNTRIIHNVPRRSSLVVRDIWGHRNTVEETTSPSESVPGCTNLLVKEVTRKPEHGQVIVGSKHVTYYPDADFSGEDSFNYAVSDGVGTAIATVNVK
>Scl332
MCCSCLCSCIQSFLSNCCKCLGKSCMAICRGICRCFCNAVSPGCGFLLQIIFYAIFQGFNIGTDVGVFLETSKTYARCDELSTGILQPLSNDTNLTRPYCVATENATQALLGEKAATLQLLEGVFFFFICLSGGIYVIHIVVLFPNTCKHWKDENFENMVSEAGPYYQKILQIHTLFLLLETLVHDVPMSCLAVELCAQMWGAGGINCWDCAMTPQELPKNPMAQINCEMWLGLLLGSIAIVSIYK
>Scl333
MFEVSKRLEQANQAANPHEHLEEEHVRAGRNAELSFVSALRLKSGLDKSNLFCCLRIPDRYQARKREIDVVVLTTDGIFCIEVKYWSGTITRSEDGSKWIQTRTKQIATNSFATNHIEHNNSAIETEHKARLLRDYLSRKEVYVAENLLHSRVVFCNANAELDEHIANDSAVIKPSDDHDKFVKSFSRSFLQSLSESVVPSWISGKLSYSQINQIRNVLSTTGTWDVIHLNGGRQLCGDLKECTGVSLDRRKCEALVFSHQRSRVLGMAWALFGYSPQVYISLIERGGSGLLWNSYCATLKIPHNADVVFRFCGDEADSNIPANEIERISLSI
>Scl334
SFGGDRHQQRPHRGRQRGPHLGYRKLKEIRSMEPSEMAVALLQCRDSFELLVNADVIQEDWMTLLVEILGKMCNTMMIQNLIEVLSICKGSALMHTHLPNYILSLPFIQEEMDSGQFSVLVECLITFFKEWLAKLPNSCYDVPIDKLSGALNEFDLKEVEDYKKEVETLILKRREQIGKERKMEQATKWPKVKQDVEPPPPNDFREISIYPSETEINSEERPFLRQNKTVKMAKYKDLDDYLDVQFRLLREDFVAPLREGINEIRKKVPKKTGSQDLYIYENVEIMTTVCTMAGIVHRIRLEMKNLRKIPWEHSKRLLYGSFLCLSKDNFETMLFATVANRKPEELRTGRLDIRFFDGLEGTHRMYDKYVMVESPAYFEAYRPILQQLKQITSDTFPFQEYLVHCNPDVKPPQYLKSEKQVWYDLRETLSVHEGADKVAVCDSKTWPDVDDVKLNDSQFQALKGALTEEFSVIQGPPGT
>Scl335
MSSKDKPVNDLENWLPLGEVGLVGISPVFKKKPFSVLHRKQLKDKRIVLNVSGRKFETWDYTLKKYPTTLLGSSDRESFYDSQRKEYFFERDPGFFRHILNYYRYGKLHFSLEECGEFYEDELEFFRIPTDALGLCCLEEYHDANSAVCRRDVHPEGEVIHHECVPQRRTFRQRLWLLFENPQSSTTAKVVYYIIGIAIVVSIVTTITETIPCGGRTCGEEYKQAFQYVDGTCVVVLTLEYLIRLFAAPHRCKFVKEFQSIVDLAAVIPFYLDIGLKSAGDFDALTILRVFRVFRVFKMSRHSTRLQALGSSIKNSSSELGFILFSFGLGVIIFATAVYYAEKEVKGTTFSSIPDSMWYAIVTMTTT
>Scl336
MSQNGAVHPSLEKYEVLLADRQTGVVVIEALICAVLLLTALLGNILVLWMVWKNKNLRTIPNHFIVSLAFADVGMAAICQPPCFTVLAAGKRTYGNFVCQLQGYVIAMLSCVSLLTLTVVAVNRYFLIVRPKNYQKIFSTRNTRIMIAFIWLVSLLAPVPYLASNHRYVYHAGKFFCFQVVEVDFFTLLGYVFVVIPSLVLSFCYYNVFKALKEHNKRFHSLRRRGDRPTAARISVEEINVTKTLFLTVCAFFICWTPISIVDFIGFGQGGWNLPREVYVMYTFLGQLSTVINPVVYGVMNKTFRDEYKKLFKWSGGADITQESTEETPQTQESKCSVL
>Scl337
GNKYESVSQAIQAGSGGGGTSASGGGVVFVSVEKLLELDGSIKSDGANGDGGGGGASGGTLWVAGRHFEGHGHLTLKGGAGSSRSACCSGNPCSSYRKYNGGGGGGGHLRHFSPDYIRRDIIRKRDVSGGAAGGGSAGNGGSGQISAAGNECSGHGTFSAQEGNCTCDAGSYGVSCLYQCDPSITCLGHGRCSASGGCDCDPGYVGYRCEHKCDAKRDCHGNGRCSVTGKCVCDPCYTGDDCRYECSGNGTCIGGKCKCDPCYIGTHCHSLCSGHGTCTNGTCYCGSEWKGDYCEVPKCPNDCSGNGICNSALLTCFCNPGWRGFDCSELDCPGEPDCYNRGTCSAINGTVMCVNCSVGWMGPACNDPCVNGVQEPMDSGFCKCDPCWAGKGCDSLCMGLGTCSDNEICNCDPLQGWRGDVCQIPGCPGDGKDCTGNGDCNSATHECTCYPGWAGLGCNIPDCPGAPNCNNRGYCNASVTPPQCQNCSRGWMGPACADPCTFGEQTPMDSGQCICWPGYT
>Scl338
MRQPRGWISALSRSLGPLLILLLVCFPGLLGEKSKCQKITIPLCENLGYNMTRFPNFMGQENEEDAATKINEFAPLIAVNCAPQLRFFLCSMFAPMCAEGVDHPIYSCRSMCEAARNGCTPVMQNFGFDWPDILDCSQMPFQGDPRAKSDPSRLCMADPNMDHKAMNMSEFWKNIDSLDPKYKEVLKKLGQIPGSWRPDQSTVAPSTREGTEEIFLNETDIGAVSIPSLCKNNSRNVLARRFVHVEKYDLCVPRCGEDVFFTPSNREFVETWVTIWSVLCFISTAFTVLTFAIDTTRFKYPERPIIFLSFCYNLYSIAFIVRAIAGTENIICDKANHHVIAAGLNIADHAGCSVVFLMLYYFGMASALWWVMLTFAWFLAAGLKWGQEAIKAKATYFHIVAWTVPAVQTIIALIMRKVDADELAGICYVGNSDQQNLGGYVLAPLCFYLIVGTLFLLAGFIALFRIRTVLKSKETDTNKLEKLMVRIGVFSILYTVPVTSVVACYFYEHANMERWRLNVLQCKGDENCMEDHGPSVELFTVKYFMLLAVGITSNMWIWSTKTCQSWRTFYKKKCRGKSEKSSEKKPLTQQNSTNNFKTNHFRDRGAANPQVPYTFNAPVPCSQSSSTAVTSLPVHSPSSLPQSKASSVTAGATV
>Scl339
MAANLPYEISKFQEHSRLLKQIKRDTNRYFQEIQDSGQFSQDVLSAYLPESDYQSLAVCEKPPTIIVIGQTCFAKVCVINELLGEPVLPVVGELDSRTSWRMIRLKYGNISNVSLVLPDSFELAANLNAYEGSWECVPRADLELTEVQRDDPALATAVAEVSLTHPLLKAGAELVCSPSNHEGDIDNIFRACCEDVLPIVLYAIEFDILTEK
>Scl340
KKIGKESESRISDDQWLANIDMETHSAPHRRLWMGPQFSFKTYQPPGSSSASSTHSLGDLKSGGSGSGATIAALNRDGHSMGFFSEELDLQSLRLQPVCSDPVPTPSGQFAFTGCASPNLGGSMPLIVDNGPGSLNDPWPGLNNEMFEDKEEQLVETLADAMNDSALLPVKNGKKRTTSINGENQFQFQSDFRGGGVNAFASYSSAETSPLFPPDYNNWS
>Scl341
MAKCMEVLNEAVLQEQLEEVTVLQSIFQGDLQMLREGGEEGSICFNLMVRVDIPCDKIDCEAFIPIAVGERSARACSSETNSDIESGCHGENNQESKAMGKSGSNIETQLNGSEVSAVDGDGGRPREDSSSTTYSSTAFVGRKPGFSRSLSLQHWRVTADLQHLTPICLTCTFPRLYPAERPPEVSLSCLWLSKDQIQVLRDKLINLWTETPNMPIVFTWADWLQNYAYQHLGLGPHLVLKVDERAVIESEFQSHMDAAENGYKDDELMEKVRIGTNLQTALLTIFEYDLEMQKQEFRQTPHSCKICFDERDGTEFHYLDECQHFFCSECLKAHCELHVESGTVLNLLCPNHDCKSKIPPEILQEVLDADKLERWERLLLTKTLDIMGDVVYCPRCNLAVVIDDDETSRLAHCANCYFAFCTDCHKQWHPTELCFEELSDSEDEETSKKKGKKKKEKKKPETEDAALKRQRRQQEQHKREMSNVSFIRMMKLKGTYQYCPKCRMAVERVSGCDMMHCSQCGASFCWRC
>Scl342
TYYTVAIFEIGLAIAATCLVLNFYYSKTKMPGWLKTILLKTLAPLVRVKVKRRRLSVKESRRSTDGGHALDTIHNPTFEAFNHSDNGLGLTWVGDVFEQNSAVSVMSVNLRKDSVADDEVDSKQNINNCGKNCNGIAGKGNHSIKLKEKLVQDKGSTHEIKEPSLHQMIEWQDEWRAASQVLDRLIIIFSVIIGCVSAAVIFLQAPRVRQMLSFS
>Scl343
FLDVAELIPQMNPGGSGRILKPELRNVLNKMGFYMEDDEFEKLWQKYDTENYGTIRAERLMSRLGIAMKDTGSREVSSSPKKLEAERKHSLDVERWLKRKFREGFSDMKHAFMELDLDRIGKVSLDDFRLVMKDFGLRLDTDKQLEDFNA
>Scl344
MAFRENVMKRIKNAFTSVSVITYALVVIFGTGSWIAVNGLWVELPMIVQQIPESWSLPSYLTVIIQLANIAPVAFTLGNKLYPRVVHEIPVIYISLGIGTASCVLLAFFWKETSYIAGAERSTALLALCFFLSMVDCTSSVTFLPYMAIFREVYMSPYFGGEGLSGLLPSLVALGQGVGGGTHTSCPQAPLNTTNGTSANNTDSLPGPNFPAEGFFLFLAGMMLASGLAFLGLNHLPISKRQQAEKNYDENGQEAQSFEQTMELVSVEEQKDSRQNSYDQEDHAMERLSAGGTVFLMVILALVSGLSNGVIPAIQSYACIPYSYYIYHLTLTLSNIANPVTCFVFPFIRTTSMLIIAVLSCIYFGMCTYILTVASQSPNVLLRCDDSGAALI
>Scl345
MATNDCCEMNNTSKPSVVDEEYPLSLVVGYGILYVAFFTFAFFGNIMALLTCYKKYHTSQSILLCYISSLALADLLFAVLSIFDTVYFFLGDWPGGNPVCKIQGTLIEISYSASILTLVAISYERSRSVTSTSLARNRCVEQRTIVIKILWIVSVVLCAPLFYGYATKEEKGVQLCLNTNWGDSGRQTYYILQAVFIFICPLIFMIWAHTRILRVLRTHVKNTSGLGSVESKQHKVTKMLAVVTLVFFCCWSPFIIVRALRYFYVYEGNELWKLTQLIIFGNSAANPILYCFYSGQFRRSFKEIIRCKFKIEARRKSRTGSHSTFALHKIRHDNVKRTAAIEVALDSTLNSSTTDFL
>Scl346
AHILNSGCDKCGACLDASNDKMPSVYLDGKNFHHKPNTAISIASWISLNQTKGRHSIFQAVSNKHNDEWHDIYNLEVVNGKLHWRHKTSNGDVAFDVKTDDVAIPEGLWSHVTATYSAESGDAKIYVNGLLKGTYGNPRKPKLSDSWGRILIGGHLPDGRNFGGLLDEIFIYNWELDQSEVRFVLKYCADKPKLVSFTVRVPLFKRQRVQSAPTALRFL
>Scl347
MAPKTFKWTLGLLNNASKKYLTLETFGFKLNVDGASMRKKQIWTLEQDQGSDICYFRSHLNRYLSADPKGNMKCEEEERTEETKFTVETQASGNWAIKSVHGAYFGGAGDQLKCVAKPSTTELWSIQLAMHPQINVMSSRRTRYAHLDTKTETITATEIIPWGADAMLTLEFDENQGKYAFVASNKKYLNSDGSLNEDPSKKSLFTIEFHEGEVAFRTDKGNYLAAVGTGKIQAGKNTTVGKDELFVIQDSPPQVSFIGQRDRRLSIHQ
>Scl348
AALSVKTSSPNCDKCALSVLKESPPQPATTYDQPKYLEAGPSNSLPRPSNIPCSADPCPIIVRNLLWHAVYRHQSTDAESFSRRAIESLVKKLKKKFYELDSLIVAITSKGRQPSKCVTVQRTMDGRLQVGDKKDFPHVIYARLWRWPDVHKMEMRHKEFCQNGYDTKHEKVCVNPYHYERVQPP
>Scl349
MPPRKPPHVVCYICGRLYGTTSISLHIPKCLEKWQIENSQLPRHLRRKPPQKPAGWGNTALSNDPRERESQLDAMNDMAFQASLMQLVPCENCGRTFNPDRLPVHQRSCRPNNPLKMSKNFDPSRVGSGRQSPPGAGDYSRRSPPPPRKPKTVVCFICGREFGSKSISIHEPQCLKKWELENSRLPKHMRRPPPVKPNILPSLSGGEDLERRNQMAFEAAQKQLIRCTNCSRTFLPERLEIHMRSCKPGSKTMPVRQS
>Scl350
MRGDDRMLLSDRRTVRNKRIPAPLPQILNPLGFDNPIGVCHPQLARHNQNYAKLLGSMDQGAVAKKDPVMENDSDRIKRPMNAFMVWAQVERRRLADANPELHNAELSKILGQAWRSLNGSQKRPYVEEAERLRQQHIKDHPDYKYRPRRRKHPKRVCKKMTSSTPPNCALIRNPKETKAHVSHSTPGAECGQLAVNASEENLMNFGQPSAPIPFANGDLRLTHLGGPSTLPNLSEISLPTPEASPGSNDFGSEFNYPTCWQDLQSALTSVQLKSQPTSPPPYVGVSSSNSAPVSPIYLTNEGLQVPSSLPIMPGSANTQLQPNDTSANQIFYFAQHITELLPEGDFNREEFDQYLDGTETANIMCDMAW
>Scl351
LLTDRFAPSGDLPPDKCGDLSNYCGGTFKGIEKHLDYITGLGANAIWISPIVQNTDKGYHGYWAQNIFEINPHFGSRDDLKSLVTACHERGVWVMLDLVANHMGYPPEASFNDLIPFNESSHYHPKHPYIKWPQECKDQWKIENYWLAGLPDLDQNNPFVAKTLLEWIQGLTDEFGFDGYRLDTAIQVPKAFWAEFRKAGGAFMIGEANNGPPPCGSMDYVAEYQGYIDSVLAYPMYWTLRKIFQEKSKDFTALSAAVKSSYTIYKD
>Scl352
MTDHKTDMVVTVLASLCFLVTFIQASDSHIVGIPSIGTSHGLVYVKIGRELAKRGYRYSLVVPTWQANEIGPSLYGIAVKSYNSQTNADDLEKVIIREAEGKLNITERNDFWKSTCESLLSDRALLKSLEPVDLIVCDITSICCAIVADLLKVNRVDLAPIGFVDPYVSFIHNFPSPVAYVPHGTVKLPKRMSFLDRLQNLLLYILGYVMHEFVFMPPFEDLWRTHVKDSKFSSLSEVFRATGLLIIPHDFALDFPRPFGAHVKVVGPILPEEPKPLPEDTENFISHGELKELVVVSFGTVISNFKPEFVDTIAKGLMQVPSKVIWKYNGDLNLLPQNMSKNVRIVPWMKQNYLLGHTATKVFFTHGGLNSVLEGAYHGTPMVVLPLFGDQPANAMKVYEAGIGVILDLQKLTPNVVTNALLEVLRNSSYKENAVRVSRLIRHRRVTPTEEACDWIEYGLYNKAGLHLRSEADNLYFFQIYLLDVFLFVGMIVVCFMILFYFCLKYCLQHIIQKCSKKSKAE
>Scl353
MSWIRDQGHLFRVLEEELKCPVCLEEFEEPKNLCCSHTVCKQCLSQMVEHHRRQPFLRCPTCRRETEIDFPGGIDNLPTNYIVISLISGKSKIRDIKEVEDRVNECKQTLQVKEGFLSTIMDISQSLGNRRQQVEGDIRQAAERIVQMVRAREEELIQDLNLAVARQQRDLRQQKEVMQNLIARENGILNDALQQINVLSPKMPVEAKASILSQLREIDGTELSMDIPEIDPIVFIHNPSVSESEQLTKLGKLEVHSSHEDSASSDVHSNDYLSDDIEIRAFGTPGCEEGEFTLPWGVAIRDDGCIAVADHANNRIQVFDSQGSFLHFLTDDEVESVHLPTGIAFDLDHHLVTFDDETHKIKVLDSEGRLIRSLNTEAELGNKVEGVSVDNEGRIIVTDSSNERVLVFHHSGHLCLEFGADGREKLGWPSSAVFHKGRFIVSDTFNHCLKVYNRHGVYLQQIGRSGREPGQFIKPRGLTVDSGGNILVCDSGNCRIQVLDSDGNFVKSFGGFGEEEEGKFCLPYSVAVGKQGELVVSDCNSHRIQIFRFPPQD
>Scl354
RQKVSEASQDRERFKSHSDVLATEKQNLEKMRHSMNEQLENMAAEIEKLQAANSELQRQRDNLEDDKEDLDRERERLGKEVQRMTQVIEQLETKQSSLKEDIVTLKEQLSRAMLDKEVMEQEKSHVAETLSKSELQRAELELEINKMKSEEIALRDALVKLQSLNEGLGQDKIELNKIIKQMESEKSSLSQDKRDLEQEKNSIRQELIRVEQEK
>Scl355
ATWKDIIAAFSFSTVNNSSQERNLLQGKLEKLFGGSDQWLACLSIRTALDTFLTVMNFPIGSEVIFTALNIPDMVSVVERHGLKIVPVDLDLDTLAPKPELVELAVTDKTVAILAAHLYGKWINLDKVFQVAHSRGLYVLEDCAESFQGLEKKGHKLSDLTFFSFGSIKHYTSLGGAMVRVKNSEILSKMRAKLKEYPVQNQWTYFKKLSCYSLLMASGLNNSLFNWFFINLFHLMGFKYKEYFISLLRAFPGGVSMDKLRSQPSAMLLEFMLYRLRRVNSKDFRMIKLKGDFVSSNLPGNVFVPGQRADIKSYWLFPMLV
>Scl356
LLCLIPQSKSLNAEPFLIFGNTVDIRRVNLDGTGYDYVVRGLTNVVGLDFDIKTQMIYWSDVGVKKIQRVHINDGLDPMKIEDIIAEDLGIPEDVAVDWTGRKLFWTDANKKIISVVNLDGTQRKALIATGHDKPRAIVLDPADDKVYWTDWGNEPKVVRAKMSDGTHKEVLVNSGIVWPNGLTLDYADKMLYWADANTDKIEKSQLDGQHRRVLIDRTRVYHPYALTQFGDRLYWSDWHQHSIEHCKKDTGNDRVSITGGLTRPTALHVYHPDRQPGA
>Scl357
MSNVLDDGKGDTDPCPLQYCDFKMVDHKSMCPFYTSLLTRSADQGISPEDLHLLQSDLETLLAGANRRIRQIDSETKLLIDWAEKKDKKSVRHRELEILNSLQSSLKRTRPATEEKGAKKQKLEESKSTSPGGQLVGRPKSKHSASSEGSQEDETFPPSVKTKTDTPNRFWAAVEPYCADITVEDQKFLEESLKSPDDEQEYYKVPPLGRHYGEKWAQEDLLEEQEEGSRMQDKKLRGTLTNMTSDNTNKLSDEKSLLKKANTAGLHEEDLCPFGSLTQRLVSALIEENIIAPIPEQNSGSGSSDSATTRSGNNPPRTPSKAPHVPHTRTLEARIREELVFQGLLDADDQADEEVDDEVLAELKRHQNELRVLIAKNRQQKVELSKLTQEEMRRQELKHRAQVADAEVMEWFRKMMGYKQKRKSPTKKEKEAAWKALREREAILRVLGNS
>Scl358
MSFFADCSVVFCSQFFFFGMGWMFFMRRLFRNYEVHHMAVQLVFSLTFALSCTMFELVIFEILGILDKSSRFFHWKLGLYSMLFTLIFLLPFYISYFLVRTIRFVHRRRIVVLLAGTFWLAFLYMFWKIGNPFPILSSKHGIFSIEQGISRVGVIGVTMMAILSGFGAVNCPYTYMTYFMRHVTDADIQNLEKRQFQTIDIILSKKKRIALAKRESQRFAASTQQKT
>Scl359
MAKYSFNSTLKDGQIAGLYDLQETLGCGHFAVVKVARHVFTGERVAVKVIDKTKLDEISRAHLVKEVRCMKLVQHPNVVRLYEVIDTQTKLYLVQELGDGGDMYEYIMNHEQGLSEDKARHYFQQIVLAIDYCHKLHIVHRDLKLENVIFFKSLDVAKLTDFGLSNKFSPGQKLDTSCGSLAYSAPEVLLGDSYDAPAV
>Scl360
MDLASDIQTDDWQSTRETVRERNKYMFLNPMISDVSFVVEDSTKDNGAKVALPAHKYVLAISSPVFFAMFHGGIAEQGNKIELPDCNSECLTEFLRFIYYDELHLTANSVLGVMYLAKKYLVLSLMRQCGRFLEERIDPNNVFETLTQARQFREEELEKRCWFIVDLNTKRCLESPSFLELDEAVIKSLLRRETLKIEESELFDYTVRWAKKQCELKGLDTSGANIRKVLGETLYFLRFPVMSQKKFAEEVVPQDVLSDREALNIFLHFSTTNSKPDVLLPCVPRSGRPMRRCAQYTEAPSPHHWHRPPSNGTGRREETVLFTVSSESPVYIAGGRVFTRTFGLSDVESRRDKVQLWIREDNSQQKALGFTEGEFLADNNGVHNGDGIDVKFKTAVLVKSG
>Scl361
ALENTLRLMNGRNETYRKSFNKVDEMSEEFDEKQRLEDHMRAVMDKYKYKRRQIRELQEDLGSMQVTLENLTADEQGLVEVIAEKQAKATNLQKELDDQKTKKDRAAREASKIARSVRSAKKSSGELHEEKDMDLRELRDFNTRTMKQMGEVLHSHPDLGPSVQIYFSQA
>Scl362
KEITVCTTQKKPLSCSYPGSNIAVTGVFWGRKSAGICPSDDGDTMLDCFTAPESEGIVKGRCEGKESCELEARHALLQNSGSQHCPGVNKYLTVNYTCVPDAKEVVICDSENSSLTCPASWKIGVNSVFWGRQSTTVCPAENGQTMCTGAPESLGIVKKSCDGLTKCDVHSSYDQVQNGAENCPGVQKYLIINYSCKPHPNI
>Scl363
TTEDWYDKPKSHPYPGLIIRKANNLKKYPRMAFVAHFYFRRKLNLPQAHTYINQVRDPVRRLVSHYHYMRSNLRPAYRIKEFRASGEQGESLEKCFRLQHKGCQNNVMTRFFCGKHSYCRRGNGRALRKAMGNIKRYYAAVGLLENYDVYLQILNKRLPKFFPKISRKDIGKFKYNSEYRFDDISKDLIRDITRANWADVKLYHFLKTRFWQQAKVCGITTKLNQEQVY
>Scl364
MVGLLAWSLLCLVPSIASSFPDDAPKVELALYYESLCPDCQLFIRQQLYPTYLKVSDILDLTLVPYGNAEERKSGDKWVFQCQHGPKECEGNLIETCAISLLKNISASLPFVYCFEKNIEGSEEPKAVAETCAKSLKIDYDSIEACVSGSLGNELEHKMAAMTDALEPQHQYVPWVTVNGKHTEKIQNKAERNLLELVCEYYTGTKPKPCEKQEFDRCYKSTLPLIELKKALRLRDV
>Scl365
LGNSAADIAVELSRHTTRVYLSTHRGAWVISRLEKHGLPWDQHVETRFFQSFPTKIKEWLAVRTAQKRFDHETYGLRPQHGILNAPTVISDDLPLRIATGTIKLQPRVSYFTSRGVVFTDGTKVDNLDIVIMCTGYDIGFEFLKDKYILPVDENQVSLYKQVFPPHHPKSTLAFLGLIQSSGAFFPAAELQARWVTRVFNGKAKLPSREVMLYNIGLEKRMIRKTFYSSRRLTIQ
>Scl366
MATQACGDTSEATELCATQRLYLKPVAKIGIHVALPEIKVAGVSISNWEVMERLKSMVAPDQFMVLKVVESSMEFIRYEGETDTKGLITKFISKLEGKSIKLSGFAEPLKVRAAELKVKFPSVNDWNSFFREAGNLDERNPGERPDTIVIKGLPCKWFSDDDSKSKPSEDVLASVFRRFGKIRCVDIPVLDPYRQKLSNNEFQTFYFGSHLHFDAFVQYNQYQGFSNAMGALKGMKLMHISEEGRAATANIQVDFDRTCHLSSRNIKKREQ
>Scl367
MTLQSKNRHSKLRTERLDKKITINVSGRRFCTWDSTLKKHPNTLLGSDAIKVYFDDDKNEYFLDRDPHMFRYILNYYRDGKLHYSYDDCFGAFNEELSFYGIDVDNLDECCWEECYNLSKKICSKNQEVSKCPWSELAPRKSFLRTFFWNLLENTENPPRVGRYIQSFLGILIYISVVGTIVETERCCKDKTCEETYPRLFFAVDAFCMIVFTAEYILRLYASDNSLKFIRNKMNIVDLLAVAPFYVILIYNNLFPNSSSAVKNASSLNVLRMLRVFRIFKLSRHSKHMRQMGRALKRAIVDLGFLFLAFLLTNMVFSSVLYYIEQMEAKKTKFRSIPDSMWYTIITMMTV
>Scl368
MCNMNRCAVAFLTIIAFLVFAGAAVFFYFGQYADESILDFYIYNRTLQIFQRYPVEITPAEWTFWTWSAVLGWQLLWLFYALILMCRRHGPKVLTPFFFVFTLLAFGFTLGWVMMWGEDLIHIALGFIGGTAASLFVALAIVYNRFNNLRDGMKKFPTGDQIAMEVLVINGIGMYASWALYNSFQQTAIVLKYTAEVEDEIACTIVLAGLGSTILFWFCLDNFVFWKFTLYTFTPYAPMIVGFTGTFMEFWDEHKRNSIFNAALLGTTSLFLLLKIVHIIWRSRRDSKKSRRHVLTDEEEFKL
>Scl369
LVASAAGTDALKATFSMGGIKGDVTFSQSQGQYSSEVMVNLTGVSATLKWSIRQLPMIYNGNANLSCKAGAVGGVFDPKMAEASADYETNCQLSNSLRFQSCAVGALSRMLGNLDSNKQEYKYSDWRLMIPISGPYSVMGKALVLYDGDMPKACALIAPTQPMKTFVAVFKGPVAGFVYFRQVDENSDTSVFVDLFFVNGTNSNKDFSWQINQGVVSHDASDPSSYCKNVGQIFNPKNMNDASCSKTMHGKCAIGDMTSKHGKIEVSLATKMQSSTKAAFTDTNLPLSGDDSVQGETLLLFPSDPIQAIACAKIVRLEPKTLKVSFDGSVQEGVTGHFMFTQSSPFDATTAEIKLTGLNKKAQGYHIHAYPSPSYMHLLPNESCTGLIAGDHWNPYNVDIKTSPPAGT
>Scl370
MRDIGSNSQRQKLTKIRAIERSMPRINKCQVLLVCAIACNCVILFYISHVQNTNGEWLQQSRLKAIREKISFRGNKAAQFENEVTIVLLEFEDFENDISRTIRSILEYFSNVHIVLISHKRPYPPLDIPNGKIQLVVQDLSPDQKQSAGRPENYITTPYVMFIPDSVRLSSTSLPVMMLEELKALASMKPQYKIVTAPVKSRETIQCNKLSFDLKRWTLEYSISEDEAQSYYRTCESVGPSQVVLVKAAFLHSLSAPYLRPFPESLFIQASLHHIKTKLLHKLSFSQGSMLFSNAHTKWKYENNVKTRRIDMFRKLGIKKVVLPSGEVEWYGCGKNTGRCFGTVYDDMPEYLYMSRWTPPCCLENLRQTARYLFNILNEAGISYWLEGGSLLGAARYGDIIPWDYDVDIGIYQHEISKCSYLVESEKLSNSGKPYIDHDGYTWEKATEGEFFRIQYSQYNHLHVDIFPFYEKDGIMTKKTWFETHRQDREFPAHYLKPLETIDFIGMKASAPNNAREFLEFKFGKGVIENPQYPNP
>Scl371
MGTRWNNSFTEEGMIVSNSSTSKGLHSAVATQASNLMSSELRIITLTLYVVIFLVSAVGNSLVCVVILRRQKMKTVTNYFILNLAIADLTFTCICIPFDIPVQEMNYRWPYGAFLCRLLYPLQTLTLFASVYTLTAVSLSRFWAINHPLRQQLSTRSAKFIIVGIWIASLVAVTPYISVSKKNSVSRKCDEEWPSESARKSYTVFLFVFEYMFPLTVIAGAYMSIGRELSRRARNGNHFLKDLQSEEARKVVRMLKIVTLMFAVCVLPNNILWLWLDFGKADEKYDRFWDLVALGHIITFANSAANPICYTILNESYRNEFKDHLMKMFYKIIGQPSGGRRDLLRVGNNGESQRKLRSATMSSAF
>Scl372
YPLSVHASHSGSDKGSVTSDDKLFKELALSYSTKHTTMQLGSGCNESSAGFPNGIVNGAQWKEVYYTMQDYAYLTLNIPQLSFFVSCCKYPPPKELDSIWETNRQALLGFLEKSHQGVQGVIHTLDHRPINDTTVTIKSSNADIVLKQNGAKFYRLLAKGKYKITVNAPGYSSVTKEVTISEGLSANVMFNLHEKPRFSHHKYAAMEKFLRNITSMYPGITRLYSIGQTVHFRNIWVMEISNNPGVHEPGKPEFSYVGGVHGNEVVGKEMLLLLIQHLCLSYGKDDLVTRLVNSTRIHILPALNSDGYELASEGDCSSDKGKNNARDVDINANFL
>Scl373
MMAFVFPERRASLQKFVNTRVHRRKTELYKTITNICSVVQELLKHVEGLEPRFISSLKFVDGRYQGVRALSPRSFEVHLYLNQMGVFNFIDEGCPPGCAMLKLSDERKRSMSLWTEFITASGYLSARKVRSRFISLVAEAIRRGELQNRIRVNVDNHFSAKLTVLERYTVELIPAFRCGSIWPQNGCCWPNPDTIWPPQPVIAGIKLRGFSLLARDPYPSVKGAGSEGDAWLLCFYDAEDMLFANGGRRLCLSMLKTLYDKHLDLSGKPLEYVHLVMLLLYECEKHPREMEWTDESLIDRINGILLQLVSCLQCRSCPHFFLKGVDLFGCKPKQALDTAAKQAWNIARDIATNPGSFDIL
>Scl374
FTEDEVIQTIEEMDHNPDCPVCLQSCFYPVKLPCGHIFCFLCIKGVVLRSKRCALCRHSLSVDYLENPTLIKVVEEVHKDEKALKSKEKTCDENDADEFVWYYEGRNGWWSYDEKTSPEVEKAFKSGQRSCTLLIAGFLYVIDFENMFQTRKNEPGRRRRIKRDKKDVERKGVAGIRIPATTRLNSSAPTQPLDSVATDKGVNTENQSESESSSSHLATNDTIQISRESAEQARDTSNTDLVATRLEKASIN
>Scl375
RQQDLLDSLFSFMGDSLIIPPGDWDRNLLSQTIPILASQTKELALRRRSGGIQSKDKPNERFREGFQENEVCDDPLSRTGKFCGGLIRDVKRRFPFYLSDFKDALDVHCLPTIIFVYFACLAPTIAFGGLLSEKTNAWMGVSEMIFATALSGVLFGLFAGQPLIIIGATGPLLIFEKSIFQLSERFEIEFLPWRAWVGIWVMVICFIIVAVEGCFLIKYFTRFTEEIFALVISIIFIYYAFNYVRHIFDLYPLNADVATTLLVPKNSTNPTKGKSVGNQSTANTALLTTVLMLGTFFVAYTLRKLHHSHFFGPKARRIVSDFGVFIAIVSMVTVGWLTEGVYTQKLSVPDGFSVSSPNRNSWLINPMGEQQHMSAVAISGAFIPAVLVSILIFMEIEFTGIILDKKEHKLKKGVGYNLDLFVLGLLVGLCSVLGLPWMCATPVHTLSHFHALTVLSTNHAPGEHPRLVQVREQRLTNIVIHLLIGFTVLLSPVMRLIPIAVLFGVFLFLGVSSLSHIQLVKRIKLLFIPASHHPVEKFVTNVKTRKMHLFTIVQVCCVCALVALKLTVVAPAFPFLIICMIPLRKLLERFFTSLELEALDTEVEDVYDSDLDEYDSIHFPF
>Scl376
IVVLDVNDKAPYFPSPPYIGTIDENKPPGTSVIFVQAVDEDDPKENGNTDLTYSLDDDSDGLFVIDSTTGLISNTMTLDKEGDPDKYNVTVRATDNGTPQQLSGTTVVTIKVVDANDHKPVFEPLEYRAFVPENAFPGYFVTQVNATDKDVGFNAQFEFTTVSGNDPYAFYINPTTGVVLVSGGLDYETRQSYTLKINVSDRGIPQQTSSELATVFITITDVNDHPPVFVPDTYSISVNEDEPVGFSVLSLVTSDLDKNIDTRLWFTVEFGDPTDSFDVKPDPNNPSIGILYITAQLDREAVNSYKLEIKAEDADKLFAVCFVTITVLDINDNGPHFILPILFGSIVEKVSTPQFVVTLSASDPDEPFNGPPFEYKILNGTVDGNFYIEPSSKTPTTADIYSSASYQFNYEEKQEWKLWVQVTDSGNPAMSNITVVYIEIKDSLNNNAPFNATMTIILNSYQGSFAGGVIGKAYYRDNDFEVDESGYTITTQNPGSFFTLDTNTGQLSAPANIPAGNYGLFVRVTEKNRNQASPPKVVFSAINVMVRNISKAAVLKSTTIQFVQIHKKAIFVGDYYSKLVGVLQEIFSYNGGDFIIQYYVHIFSIQTDTDNPQAINVQLAVSTPINEFWSTSDILTKLIEKRSSLESI
>Scl377
MLDKMNDSTVPVQMNGESLENGTDHNMKTNLIINYLPPSMSEGELKNLFGEFGTVSSCKLVRDRVSGNSLGYAFVNYEEPDQAAKAVRELNRLRVQTKNIKVSYARPSSEDIKNANLYISGLPKAMNEEQLEALFHKYGEIITSKVLKDENSVSRGAGFVRFDKRSQAQAAIDALNGAQIPGVSPSESSKLTVKFANPPSNKPQIPFAFQSPIGLTPPQIRGNARSPFSASGVGPLYHQGANFRYSPLTFLQSPNNNTFTPNALVPGSYCVFVYGLPSDKDDGGTTKVDPEKLLYKLFAKYGAISDVRVKKGQNFGFVNMQNYDDAQQAIAGLHGHRIAGHEDKPPLQVSFKTPNVKKQ
>Scl378
FGSSRRVNVGRSTSMTGHDLCKDRVLGLKNELKTVKRDLEKVTAQLHESEAERDAYKKINDLKNGERLHIDNNSNIPIGNSQGNERDEEFTRLKKQYVECLKELEMLRYEHSEMTTKYDAVCQQCESGRKYKMLFHREQRKFEETNLEREKLKQEYEEIVLLREREKIELSEIRNNQQYEEFHSGNTLFDKYESHKKEFQNPSDSHQDWRSKYNHMYKSYQNLETDYSALKIQFEGLLHEHDSLNVERNGLKQQVEAAINKYDKAVKDRDTALKTLYQIQQEREHEQEQVMTIQVKTAKDIAKLTEERNAALNEYRLVMSERDTVHQEIEKLHDELTNLQKTNENLQKDYSKLQNHLHDTQGELSLLMEEREQGSKEVFTLKESLDQAFLEKDNVDKELEKVHEEYEMLKQERNVARRERSEAIIHRDKILKECFEIRQKHQLVLKGENKEMDALKKQFEVLSKELTNALHDVEVVKARRDWAMLERDKVIQDRDSFKIRFDKMQHERDQAVSDLAELLRESDAMKRKQGEVVTELLELRSHIEMQLNRENLSQELVSSRDSAIDSDST
>Scl379
MMTSVKPSPFTTSETWKNSAASVSLTVKEMIPSSGPPSTSLEVPEPFPSLVIRLALSILILVLNMAGNILVCVAVRKTRKLRSFRNYYYGLFLMSLAIADMAVGLVCMPFILLYYETGKYPFGFFGSTAVCKLIPALSLLCQGASIFSLTTLTLQRFMGIVYPMKTRLTLGRVKLLLALIWLCAFMSALPQIIVMDVNHTVQGEDNKFSCEEFWGNPPTDIILKEGYTLYLFVAEYLLPLIIMGIAYSKMATVLNRRDEGLEGRKSTNSRTKANHKKFIRLLIVLIVSFALCYLPNHVLFFWLDYGSGANNPYFSILMKYSHFCIWLNSCLNPYLYGALDDYFRQSYKKALRQCARIEGKARKTHRHITRQLTKIYSFKTPSTADPDSSDVPEES
>Scl380
SCHDQVNDFQCDCAVGFKGATCEVNIDDCLSTPCDNNATCVDLVIGFSCNCMSGFTGPKCEIDIDECRDHKCMHNSACVDGINSYRCICKPGYAGQFCEVDIDDCVLQPCKNQGICVDSVDDFRCVCQTGFTGKDCAVNIDDCANSPCHYNATCVDLVSDYNCTCPSGYTGKNCHVIVNNCANLPCLNGGTCINSHDGQGYDCICRNGFTDATCVLNIDDCSPNPCQSGDCIDLVDNFKCNCSGGITGRTCAGSVDACSAFFCRNGGTCMSFNSSHNCVCPEGITGTYCEVDINHCQSHICQNNATCVDGVKNFTCLCAKGYAGQYCEIDFDDCKVDPCSNGGTCVDLVNDFKCICAPGFQGHTCTVDINECYSFPCYHDGLCTDLVNGFNCTCKLGFTGKKCEKNIDDCASDSCLNGGYCFDGINKFQCFCSPGFWGNNCEINIDDCARQPCKNSGNCTDFVNSFECMCSPGYTGKQCDVDIDDCVNQQCRHGGSCIDLVNGFTCNCPLGYTGVHCETDIDECQSQPCVNGTCLDEVGGYKCVCQGGFTGDNCEVNVDDCAGSPCHNGGKCFDMVDDFLCVCPLGFKGKTCRVNIDDCLFEPCQHNGSRCVDGVNSFSCVCAAGYTGVNCSVEVDQCAVSPCQNNGTCSNEISEFTCWCPSGFK
>Scl381
MAQVGDSQRKEQVKEFQRNAHRLLSDDDRNYLHYTLKEYQTYKSVEKLVLALKSCLDNPRKKDLLVDIRNLIPSAHLSRFDTLAPYSEMAHPFQPPNHAAPHRKTQSLPHSYKNNELRAVGRSSSPNNSGSFRMITLTRTSPEDSLGFKIKGGRDSDSALYISEVDDDSSAATQGLKKGDQLIEVNGIDFEKITKSSAENLLGTMSKMKLVVKSVGVPTELDLSDS
>Scl382
VNRECVRGLWAGQLQELIFLRNRNPERGSIQNAKQALRNIINSVCDQPIGYPIYVSPLTTSYADSNPQLGKVIGGPLSFNGIAGCLGRLWHRIRMRCGATCQSGGDITRGNVPEVSTGPSFTERCTSFREGPVYVSTRGSTPSSSFNRGQQGFRTSQRSTASSGSKRPSTLSVSIAQHQTPQLQSPGAAAAESVTQRVRIIDRGQVYDSINLGRRIDVQWPSELMRERGGRSYWKDWNPVEGAEGIVVHRWTPCHRDPARRSHVDRPILLVQIDDKFVPIAEAGVVDAGIEV
>Scl383
CPQRSLTQHLEDGMKKHLELVSQLALDQRKEIDELREIVKHCKPFTDSKLYWKIDDFWNKFEDAKHKTNVELHSPSFYTSPYGYKFKIVVFPYGNGSGEGSHLSLYVRLLPGEYDSLLKWPFEGEIALSLLDQNRDSNWGQRNISQSFSPDPNWKSFQRPVKNGATLGFGYPQFVSHRGLESTSYVKGNCLFIKATIDCKYSADL
>Scl384
TIDKSFCYFNGFINTLFAMASVLTICSLCVFQYVSVVLPMNKSLTNFRCLVMVLCAWITSIFLATGPAIQWGRYEFTSNIFNCEYYHSTNRADISYNITLMFCGYLFPCVFMIFSYVSILQALHEHQSRMAVTSSISPAPVAGAPVTLETKLRMTMSIVILTFLVCRTPFFVFLIITTKDLEHPPDFLGQLSFWAIYLHSACDPFIYAFKHPEFQDTLKDIARKFRLAIISTFCCCMS
>Scl385
MLFAFCLLFVKYPSANLQETTDRIFKNGDVIIGSLLAAHQENSEEGCRNVHLIGIIRVEAAIYTIEQINKNANILPNIQLGYDIRDHCMDRAKAMKHTYDFSTHIQFLEMDEVSNNHHVNSNACLQSSLSKSNTALPISAIVGPYGSRNSLQVAGLLQVVNIPAISPSATSAELSWSFYKKFLRTVPPDGYQARAMADLIEHFSWKYVAVIAVEHSYGLYGFRALEQESFQRQTFCIGLVEYITPTQYDSQLKPTVAKLKRAENIKVIILWIGATLAKELAKEAHSQNLIGKVWVMSDSLATKTPEYLGNDLISLGIYLGIQPKQFQDRNFEEYLKHLTAKISSERRNVNPWFDVIWREEFNCSTNNGTQGYVRCQDNLTITDEVFSKMSDDFIPYQIDAIYAVARALDMIYKCKTPLGLLPNGACPQTKPFVRSSDVFLYLRNVSFQGITGRIGFDENGDPLQAMYDFVSFQKNFGGNYVKIKIGFWEANGDLMLQINDSLIKWSNGNGTLNRQASGIPKSICLEPCPPGTRQTPTISCCWQCIECPDGAVNARKGSPNCTKCAKTQKSSEDKTTCVDLPIKNLHWKSMTGIILAIFTTSGFVFTFFTTVLFIRYYHTPVVKAANRDLSFILLSDIAAGFVLPLLTISYPSPAICAVIEPWRYITSSLSVSVLLVKTMKLLRAFQITYVAKWLRKSSASSVGQFVSIISLNFIQVIFAVIWGAVDPPFTRNKIEEGLFVTIICIPYRTSLGQAMEISMLTYMLFLCLLCVFYAFKARTLPENFNEARYIGFAMYILLLSWIAFVPVQTSLGGWYVAVVSCSTALVNSYALLACIFAPKLFIILRHPEQNTSEFLRNELRTANSIKPATIYHRSSGEKAFTKVTVIQKSPFRQKSGCTKRRSSL
>Scl386
AVKMHTILDCKCHGVSGSCQVKTCWKTMAPFSVVGSYLRERYQNGILVTVDQSGNELVVAEGTYPAKPPRDNLVFLEESPDYCVPNSNTGSLGTTGRVCNKTSPGHGSCGVLCCGRGFNTIQVEEEYKCACKFNWCCYVKCNICRRTVDKHVCKSPEEDSSQYNSSGRKVSALANSESRNQNRPKNQSRKRAERRKARKNKKRGASINSLDSDHRDNKSL
>Scl387
MATSIEFRVPQNNPIRANLQAKKKPPQKTRSKGQLEHRSSAILPFSAWVEPHRGQTHRSSHGARDEELRLKKLIQEKEERLKEFQQVVKTRVRNIEQMKREEQHGMSVEAFEVERNVVRQSSIPSTVRRDNCVYRDESELKIQRSVTRDFTAVDSASQLLDEHAKKIRNCSKHARKVLSSKSLGVEVEQYSKLLPGGLWRTSPTKDHGLSRKPVSHSEAQIRSGDSLKEIGDYWIGENAIQDQSLDQDHFIPESGLPRSGDQLSLEKHVHFENEENSEVENEDWDSQLKKNDDASAKRKDKYVEMLLQPAKLLEENKARAKSQVAVYRRLFMDIEREQVRENIRMREHRKRMETLKVEKEVERLEIEQRQIDNLKMQRVRKEEESFLKAQKAKKRELDLVKRHKKLQKERETERYIEALQAVLRDKAQSKNIVLPPLCSCGLTIWDTNPDTCANNCVFYKNPKAYAKALSTVLASSNLD
>Scl388
IGIGQTGAIYNFDTKVVIESDGTHYWYAPTEIKSICKIDITFFPFDEQKCPLTFGSWTYTGVHLNLTNKAPTADLSKYTISGEWELIAMPSKRNVVKYSCCPDPYIDVTYKVHVRRKVLFYLTNLILPCVVLAVLTVFSFSLPPESGERISLVITILLGLTVFMLVFTENVPRTSEVIPLIVKYAFTVMCEVSFALLITCFIVRIYHKDPGKPMPAFYRYITYKLLAPVLRMQPVPAGHHDRRHCKEHLERTKHSRFRRSKPYAYISKLFGNYPKETSCRLELDKHGDEITDISSGISRQSDPMKCPSLDKLEDITFGLHAIIDHLKDIKANEFNKNDWHFAARVLDTFFFWVLLIAFAISTTMFYFSIPSS
>Scl389
MMSLHGRKLQTKSISKKKETKTKEETAEKVKAIREKQSLWMKEREETKSSSTKLKSLSKDITALPDVPKFRTRSSLSSGSSSENAGNRNPYSNPRRKPMYPEPQRDHSDVVSWISKGDNPVARKQRPPSASGSYKRSPSLNHTGDNSDHQMKYAPSNYANSNSSRSLNSSALTASQQTLHNRQRPLSRTSVKSESNFQDGGQVDRVIRSDDSTDRDRKIYGDTVSYSFSNTAVNTQSKDTLVSATSEKHDTPELSADMLNALADTVTERLKASLQPSVNHKHQQQNTQVNNESGIASHSCPLCEKLMTGPRHTPMAAIPCGHTYCQACLRDCKKCPTCQTVVKSTAVNTVMQQIISDFKVQKEKERLQKLEEQTRQYVEEYQSLALRCNALN
>Scl390
MGDSPDLRLGSAQIAAGEIDHAELLSSQSSALYRSQEFTDVTFNVDGSKIFAHRVVLAARSEYFRALLYGGMRETNPETEIEVKDTTASAFDALLKYVYSGKIFLSDYKEETILELLSLAHKYGFLALESALQGYLKSVLSIRNVCVVFDAAVLYQMNDLCSTCLGFLDRNAVEVLSTDGFSCLTKSALIEIVKRDSFCAPENQIFRAVQEWVESAEEMSEGDYKVILDKVRLPLISLHDLFNIVRPSELFSADAILDAIQIKTESRVNEMNFRGHL
>Scl391
MAYHSARSVEDLRFKDDGLTTITSEEQDKVENSVARNYLAYMRVSNLDPDLPLYRQKHVQYLKRGLNHLSQTYECLDASRPWLCYWILHGLEMLNVQLSEEEYAQTADFLRRCQDPYGGFCGGPQQIPHLAPTYAAVCALCIVGTRQAYDVINRPKLKSFLASCRTAEGSFTMHRDGEVDIRGAYCAVVAAHLTNIMTPELFEGTAEWIAKCQTYEGGFSGEPGLEAHGGYTFCGYAALVLLGKPHLIDNKRLLTWVTQRQMRLEGGFQGRTNKLVDGCYSFWQGGVFPLLHTVIEASGDGHLLSNEKWMFDQVALQDYLLMNCQLHQGGLVDKPGKSRDFYHTCYCLSGLSVAQHFVYKYQTKLILVGGQDNKLAPVHPVYNIGVQCAADALTYFRKLPII
>Scl392
MEPKYFVSLTNFIILVMVIPNSYHQGSSTVIASFPLTNSCYDNYGRPQRCLPEFHNLAYGKDINASQTCGKPPRKFCKWELRGYTCDVCDSRFPSKTHSVKYLTDLHNQNNVTCWLADPKQSRQNVSLTLSLGKTYDITYISLQFCGPRPDSMAIYKSVDFGKRWQPYQFYSSSCSRMYGRPSKSLASTENEQESLCTDVHLRQPLQGSRIAFSTLEGRPSANNFESSHILQEWVSATNIRIVFDRTSASKRKQDYYYYAVSDFAVGGRCRCNGHAARCPIGRDGKPVCDCKHHTTGSNCEQCKAFFNDRPWRSATESSANECV
>Scl393
IEIVQLVLYFAIIMVGLVGNTMIVVTLLGRQTRRVGEYLILNLAITDFATCAISIPLDLAERLSGGFPFGSILCYMIYPFQTVLMAVSVITLLSMSLERHRVVMTPMRPRVLPRTVKFVIGVSWLLPSLVIIPYALVLRLEGKQCMEKWPEDWYVKVFTLTNFAIFYLVPLTVIASSYVRAGRKIRKELDRLEHVIDSHRSQVQYTKKRTLQKMRITKVFIIAVSAFLVCMLPTHASWIWHDFGRGWDSKYFQDVLIFSNILMYANSASNPFIFGCLRKFSLARLFCCCRKHSGKRCQLECVYELRVGSTPLHVGREMAVKGYNKSSKILERTNTNRHKSANV
>Scl394
MVQDDLKTNEAQTVARVQALRSKTSHLSSEVRKMLNTNVVVEDNQVIRLVLDFLDSRKLHNSMRSLEKESGIVNCGFSDDILFLRDLVLDGEWEAILIFAQPFEGINEFDSKQFRYLVLKQKFMEVLYFKSGFGGNSTSYSIEDLIKCLNQLEEDCPNKAEYSKLCWLLTVPNLSEQPEYRDWNPTTARISCFDHILDLLRKVIPIEKKGVNGKFPKPLIPIRDRLLHLLIKGLCFESCVDYCQMRAINGNLSGELDVCVGDNILNGPSQESSGNFLSWLRNLSQDAFITPFEPVSLEVDLKKGKHTPGFLYHKSPKRDDAEIISRSLSLSGRPATADMASHPSRLETEGNRGTLSENRPHSNKPLRGISQSYNEFHYKGSSENEPLNNAGNIGLSKSRLDSRLEGEEKVLAETDIPDDDTNHVEHGQELSQHLVANGTDSSGDPGTIHALKEQQQQNVLKQLEAYERQKQDLEQQLLELSLRETANKKPDGTDSITSQLLNERPESSDSSNGSRNKLLSNDMGFQSYPQSSVQVSTSHQPNGKALIRGPSEGNLNHVNSEDYLPWAQGSCQIPEGVRPFLSHEKSDASGFSVTQVMTSTPATKPKHKPEDLTLADMKGNPTTYDGIPITPAEQTFPNTPVLNGHPPFGTGHWVALADGSGVLNT
>Scl395
EIFICEVHNFSVIALVHGINNEPYDVFGTWLSERCYISGTFEFMEPENDGSSVSELWANYVDASTENQTNLAQILNHNSSSVRTVLVARPNANALPHSYTSATMKKEEDICLIFTHGTVTYVPHQIVFKWVKLPEGIRSNFEQNTGVSSEGYELFTRKDHCIETNAHIIGMSLSPDQQYLYVNCRMWEQPAGIAVDESAQFPPEISKDITLQVYSLSTYKLVDVHSGHKAYTANNGCFFIFLNVADQLVA
>Scl396
MVAFSDVDLSSTKQNTMSKPDPSADALHKPLSSLSLEVKDSSGEGKSTIQRDESPVSGNRYSRYAAKSPLTKKKTTGMPKSSQLNPRGGQLSQRQVTGQQPKQQKAVVPKSKGMLAPKGYNMRPIIPASKAELLPVARAMHGDDFAPRVKKLFDPERQAAVDAIQSGVYIGWRCHGFQHDCIRVSKSSKCFCGHLLSDHASYTGKSVMVPCRATRCECKAFAFIRSRPEEAGEFWLQRRPGYDPSTWRAKCKCKHTHEEHQPTGLRRCRVKGCGCSKFFSNFLCCACDRHWEEHETSFETTSMRKETGLPYGEAYLPFHEFPELRDVVLTGREDDDSHFQALTSGPNAIPESTPTDLALRLRGMKPHESPFKW
>Scl397
ACPKGGWCDGRTLYPCPPGTYNQFNGSQSQEACKVCPMGHFCQNSGTVDYQPFLCPEGHYCPMGTKFPHQFPCPAGTYNPIANQTSRSFACLPCPAGSYCVAGSSQPTSCPPGYYCPTGTGARTQFACHAGFYNDQTGLKNYTECKPCPPGSYCPDGSLTEPTVSPIPCPAGTYNPEWKVGHLLNCIPCTAGYFCPQAGQTNATLYCYEGYYCPNGTVAGNQFPCPPGTYGDKAGLTLGEECLTCPPGRSCGWGTGLNNNNTWQVCRQGHFCPA
>Scl398
DTATEAIKMTANRTVEDALQLIETLASTGGYNRVNFGSNTPNSRSQLPPPYNAAVNRPWKGSEEETARAESPMNAVERVHSTISMPCAQASTGMSTPEATRAEWCVQRSNNPGQLVQPWRGAHIATPQQRFVERTGPKLQLGWKPTAVVGPRPMQGMNQGQAQFVNGVGANVPSPQFHVSANLTLTGNNSAPDEYQGGRMATKVPNATGSGTNNMSFNIYVQTNFPPNSSENIQASSQGQFYQNTAPHIVPTVVQGTHSDALNCNSPIPSAQQTPVPHFVQSFDPTLHPPPAYAPVPRRQTPSDVSMGEASNWQIHVPRVSSRSPVPPPCDQWRHSWNTETSSNSGSISDEMPWSSSYNDSGPPSPLSDSSFTVEGSTKVTNVTGTVVYRLDSPKRPPIPNMEASVPCNEDDDQMSESDMETLTPGQRYGQYKEKSKLKTVSPTATKFYLEQHFENLMKNTKEREKRRVQLEEEMDKVGLSHDARDQMRKILMKKETNYTRLKRSKMDITMYDKISKIGTGAFGEVWLVRKIDTNMLYAMKILRKTEVYKRNQMAHVKAERDILAEADNEWVVKLYYSFQDDKFLYLVMDYIPGGDLMSLLIKIEIFPENLARFYIAELVLAIESVHNMGFVHRDIKPDNVLIDRDGHIKLTDFGLCTGFRWTHDSKYYEDKDGHKRQESMDYGMQYWDQMEYSADLNEQLLQKSLQQMKPLERRHFRKHKRSLAHSLVGTPNYIAPEVLQRSGYTHLCDWWSVGVIMYEMLVGQPPFLASTPADTQLK
>Scl399
NTSLAFITPNFTSNVKPHPNGFLGPNQAGPSADTPKGLIAQGQKPSNNVNPSMAGQCQPGKVFKEVTLKGGINAGTYKDVGSVKSMEECSGKCCEFAACDLAFMLSSRCYLVGCSEGKNCQIQKAKPSPYHPSVTYIERWNKEGVKHS
>Scl400
MEFKVILLLILQSVGTVTPLLFDRELEIINSKWSDVPIAVRHVEFIGTVDNGTLDCFIPGFKKYRWEFINKASAGPFAESASLIQDEEIKEHQSEIRIGKGGIPMATEMLVVSCEAMLENRPRFQIIWVITRLHSPLGYPTDPRVCYFHLTKYKKLTCIDYKWWFNTDCYYNKGKEYRGTAYITKSNPPLDCQYWYLNRPNYGSSRNKVDFDKEHRYCRNPTNEHSLWCITTSTKKSLIKQYCAVQECSDCLYGYGNGTFDIYNFESYDTAWLIPTFPKYEGRLIETLKDDENGLPRLCMSGKGWEFNLCRPRKGMAGPHCLIAKEKSQESLITRRDDSRLEWAECRIPQCTVRQVWFLFFNSFGQPYLKESNVEDVEIIIVKGKRSEIIKFAAFGIHRASGLSIGTDELRLGKYARSFILTPRVPPKRLSTIEIRDVTEKCSGKYFLKYTFVEGNPKIQQTIYKGNFRLIVRDPMMLSITPGKRELCPGERGSLDVQVSGGFKLLEGSIKWKYGFSQNNINQQISIENQLFELSSDFKEITLNKVQKDTWVRVYGSSFAGEASSTALFKVK
>Scl401
YVSELASWERNVQLRGVLLPKSQSNSPNSNVLQRFDELCIHFENLLESFKQGLYQPLSDFFQNEKILCHLKSVPKDLEKVLNQWHLLLTSGVIDERLFSPTSAEGLYPVGIRNRFHDFDLVLRLIPDLTEKAYEALRLARRWRLIGKTSAVQRDETYIISREQTARLQRRRISKSLKKVNTLEEELKQSKAQCLSLEEELDKSNSKYQEIEKVVTAYRQQCNQLENELEVVKRRCESLKEKLENSKKESRSAGNEIESSQEHCRVLQQELNAARLKYCTQKVKFINTKKRCVQLTNQLNTTREQLTQLECELEARKKRYQALQVKLENSKKNIFTQGNMLDVLQNQCYMLKEELDGTKTKCLQLTCELEKSQDRCSTLERDVSGLKEQFQNLEIELRRAKTREELLVQQNAQLRKLFQ
>Scl402
LQEVSNSSSDQIPGPEPNSSFVIFTTIYAVIVFIVAVVGNSLVIYIVKTREYMRNSTNILIANMAIADILMACLFPYMLRWLYVGNAWFGTFMGIALCKFFHSAQVLSISCSVLNLVFISLDRCLVIWFPLRRIFTNKVLKACLVSSWVFSTAFAMPLIIMTTAKKDENGIYRCNEYNWPTHQDKIDYATSFTVLSYLIPLLIITIAYILIGVKLQKRELPGVQTLEYQKKAHETTKKAIIMLVTVVVVFALCWLPLQAREFMLNYFPQTISLFPYEVELFLPWIGVLNSAINPWLYVIFSENFRREFGRVLCCMENTRSDAYLGIPATRATPMTTPLMSRRMTTTPVIGRRTLSAANVHETLPLRHLANDSK
>Scl403
MANCCTKNEKTEPVGIKLEGNNIEQNIESWLDDHPEFVHSYFTRKASRTLIDSWLQSRSLRTPTPSGTPPPSGSSTPVRKISASEFEGRGILKPLVNVVDGQATFLSPSEPSRARSPHRNRKSRVELLQLDETELLMELVKDIASDLDVKCLCHKILQNVSILVNGDRCSLFLLQGPKDGPRYLVSKVFDVNAESKLEDMQGLEEIRIPLGTGIVGYTADTGEVVNIANAYE
>Scl404
MPRISTVVVFRATFALVLFILMGQILLFALTRCKGLGDEDLNAKNRGRQVEIPTEKLSSLTEKIRRLNLDVQNLKEENNALSGVIRDLTTRNKDISKRLKRLRNAEKITIAQELSREKSRKTTGEFLRGQPLRNEFEVVPFDGVAYNAIYQIYHGLSGNPAERPHGHKGKDYQEVMKIAVDALKNYEGRKMEITARDLVDGIMRVDRIIGSQYDFYFRSTNNKVFHRVKIERPFGPLNLAGSIETIDTNNELINLILPLSGRLDKFKAFLDNFVDVCVRWDKSVFLTIVFFGQDGKKELQTMMANVSKAENFTDYKLIFTNETFSRGYGLQQGAISWEKGNVLMFFCDVDVMFTSQFLDRCRFHSTPGLKVYYPVVFSLYNPTIVYGGSPPSNQNQFRINRDTGYWRDFGYGMTCQYRNDFIKIGGFDLSIKGWGMEDVKLYRSYLASDLIVIRAADRGIFHTWHPKYCSRNLTQSQFLSCIKSKVKSEASHSQLGLLAFGMKIFDEKEINWIEKLKASKEKKIN
>Scl405
GDLKQFLLSCYDNGRSTLNSNQKLAICGQVATGMNYLSSQNFVHKDLAARNCMVGKDMQVKIGFLSFSYDLYNKEYYRFNNVQIPLRWMPPEAIFDDDFSEKSDVWSFGVLVWEIYTLGQLPYHDRSNEEVLKCVKDDLRLPKPDNCPDTVLEVLEKCWEGNPLARPTFAELMDDVAGISVDSHV
>Scl406
IFQPANDSGKNSTAQIFSIPSDFEIIAQVVILIVVLVVSVGGNGLVCYLVFTVKQLQVPTNYFILSLALADFLFALVCLPFRIVNVLEYYLWTLGLAACRFWVWLDLLFCSASIANLAAISVDRYLKIASPLTYDIRMTSTRVAVILIILWGYSMSLASLSFVSGDSSGILVRNQICYIDNKIYLTAISVIGFFAPFTIMILMYCFVFKVAVNQATEVFRLQESLCNGSERNSRRKSSRFSAGTIFFEVKATKTLIILLSVFCICWSPFFVLTLLSLYSPEAFKGLPVEFINFLKITFVHLFPNCNAAFNPIIYTTYNHQFRKAIQRLLKRYKADRSGSFNSFSEPASEIKRRIGSAVWTKAPHTATVWFSTGEESILQNLTES
>Scl407
VSFEDVSTVSYNNRSFTVVHGGTGPQAQRDTYKMKCESDAVALFRTFTEFHTFYQWNTVKRSVIDQCTRTLAGRLFSMFVPRNEFGRIFLFDVQRTRRQAYSHAWGELNSCRMIDMPSSTSGSLRSSPGSAEYRPVQSPISQRRFYSTKRYEEAGTSRGECRRAFVERESMESMTPDQLKVMVRHLQDARICQICMDSEVATAFCPCGHVVCCVECSSMCKECPLCRSQITYAQRVFFPCE
>Scl408
QASGSNVSSPLSTFQESVCDLYKNVIGWLQPLAWNKSFHIHIKHIYTNLQMITETHQGRTIKKEPLNSYVEVFRRHSPFTKQKRILIEGQAGVGKSTFLSLIVYDWASGNPNLQQFQLILFMELKQMKGNLKSDIFELLFPRDFPYSADYLFQYISANQENVLFILDGYDEVNPSQLKDMEDLIMGKIFRNATVVVTSRPGKGSRVHWFMDSRIEITGFTSENIHEFVLKYFQDDVPMAESLMAQLEMHPVAENIARIPLTAMLICAMWEEMPQAALLSSMTSLFTELTLLLVKRYYARQTGENSIDPGNLSTLEDIPEDLFQSLLSLGEISLNGLLNDQLLFDVQELEKKCTYKGVLDIGFLSKELGASRLKPVEKCRFSHRSYQEFLAALWLSNKIKQAFIDRSVFDFVSVYIMNCVSSGLDTVLFLFTPGLLGDAFPPVLELLLLEGAAEVEEDESLMQSFFEVCISSLYESNQGHLAYKLGSQMPPGVAALHHLNATPYKVRALVYFLLNIQTVQSLLIEHSQVGKQALQVLARFLPEMVSVQEVNLKSNMITDGSLIAFTKSLSCVPHLVRFSLASNCITDHGLGFLISAFKDLPNLEHMDLQGNKISETGFGLVAPALSLLPKLKDLRLGCPVVSGTEEIPK
>Scl409
MVYSSAYRRAYRKPLWDDYGKEEFISKLQYRSDRRSIEHRHQPWGWDSEEEDVEEIPADDGSYDGGRRDFHLDEKKADKRPPKNAWEEKKDFRENDDAGCGLPLPERLKFDEGETEEKPKHTRSAEDARPKEGESRGRKYHRHKHHRSSRDKKKQQSRSNSPDKNPISGDRGEKAPFLPYGMANEGPVDMWKTHNVLASQPE
>Scl410
LDLLVKMLKFNPDKRITAEEALAHPYLHQYSFPSDEPVCFEPLHIEDEVGDFEEDTLKSWILEECSSFESSGSFESSVPDVVLEEVVVEKQDSGNDILSLKDIMEEPEAPLLDQCKTRIDVSERLGLESYKEELETLAVAYKIQMSLNETVDPKEQEKLFESHHANMPSTILDGMFGKGGLKENVNLTCKKNVFNGPFGLCYF
>Scl411
ESMKMMGLNGWLHWLAWFTKYFIFLLITMALAAVFFTVKFTDRGRVLNESSRSVIFVFFLLYAISTIMFCFCISVFFSRANIAAAASGILWFLSYIPYFFVQQSYDTMGLGSKLASCLLSNVAMSMGAQLIGKFEGEGTGVQWSNINHGPSIDDDLTLGYVFGMFVVDSIVYGLIAWYVEAVFPGNYGVPQPWYFPVLASYWCGKNKE
>Scl412
DVVVTAHPSSLTYLRQIFEQDQVTSQGQIVSVLPHGIASSLSPTLPELHQCKWDNCCEHFLSLEDLVAHVNEYHIRTEASEYSCLWQGCARNGKGFNARYKMLIHMRTHTGERPHRCNHDSCGKSFSRLENLKIHTRSHTGEKPYVCPVAGCNKRYSNSSDRYKHTRTHSETKPYHCKVVNCLKRYTDPSSLRKHYKTIHGKDIISEEQD
>Scl413
VNCETDFVARNELFVDLVSNIANTAMVKRKKIVDQNQKVNTFAGELEHLREVIPEHKLRNEEIQKSGETVAETVTRTIGKLGENIKISKVVTMTTEVSNVIGSYAHGPFVKYVAGCSLGRYGGLVALRPKSGNTNLDSVQQLANKVAQHVVGMNPKVIAQDGSSKNEGVLNEETSDVLLEQEYLLDESLTVKDLLDKEGVEVVDFVRYECGT
>Scl414
ELNTNLPVLTPDRAALDSPPPNDVQVTWIGHATVLVQMDGLNILTDPVFNSYCGMARMIGVKRYRPLPCTVDELPDIDAVCISHNHYDHLDHTTVCDLNKRFGNKIHWYVPMGLHKWMSDCGCKNVVELQWWDEHSHPKFTDQDKAVKFAFTPAQHWCRRGINDNNKVLWGSWSILGPQHRFFFAGDTGYCPIFKQIGKRYGPFDLAAIPIGAYAP
>Scl415
METPSSSSKVMCTGTKEKFGFQVDFSWGVGSLRQCAGFPARFLNREDENCYVAPLGSLVLCWNVATMQRKYSFQAHSDLITVMLYNSHLNATLTACYTGEIKLWSPNWELFLSCNATVGEVHFADWSTNGDRILLCGEDIQLHSVVIAFDLVKQHEKWEIREKWTVTPKTPESIQSSSSSFQEENASGYLIEAPASVINEGKPSSTYVKQKDFYDMAVFTSQNNVIALLQRHHNHFSEAHLFSESGKFLKSQTLDPLGDSKASLMCLSPCHNGIIAVGFQGGIFLLLCEADLSITSFLQATGSAQAALWHGDYLLAVSYLSGIFSWWTIRGELVHEIRGGPTNSIIHLNWAVPGRALWVGGIMSLHYISLDYINPGDKFPQHLKQVHDIKFLEVTGCGVAMNEKNLVLAGDFTGNIFIWQKGKTDPVFKTKHESSIRCLTWNNDYAFIGCLDGDLLRWLPSGDVPPCTALTCLGGILTMAWSHDCTSLAIGLDSGHLCLYLFQPVHSSQPEELLNFRAHFIEREGQEVAAEIWSVCWSPCASMIATASEDQTACIWNSSN
>Scl416
MSFHFLRSGSSIIQCQVVLLDNSQFITSFEQKTVKGSELLDRVCDKIQVPINYKQYFGLQYIDREDGELVWLNLEKELSPQRKSKPLLYQFAVKVFPRDPLKVEENLRWLILLHVKALINRGKFSLPVGKHAMIDGFYVQAMLGDFSSKRHKPGYLEELLDLLYFPPTGINTDENISEESYEVMVKDLHKSHRGMTREEAVSAALDVCKELDNYGACMHYGISDRNGEEVVFCITMDGMRICHLKSKFPEVGELCYSFQWRDIISMFCDNAKFYMYVGEIKEKQESTCHVFRFSKGLFAHKAAQRLLTDAENHQKFFFEDNPERATLIRSRSLEVQSLNKIRNGSLLSAKLNLSFRKPIPK
>Scl417
MFFDGYWFHTNLTSMLFYVFISLCTIFGNVLVCTAFIKDPYRQLRTLQNYYIVSLGISDLLMGIAAETVLIGTYWNDSESVFLAHYLFAIISGVSSLLNMAALSIHRYFCVKRPLNFQEVMSRRRILVSIAMIWTYAAHFSVLPLLGWVDAYFQIYLYGLGCFLPSVIIFLAYGGIFKSIHAHTQTLKQGPSIGNAALKNAVAREKSTTKTMLIVLVVFLSFWFPFLLVDLIMVQCTRCRSFAFHVTRDVTLTLTYFSSCVNPLLYAWRVTQFRRAFARLLGLQKVMLRRSNMVYPIALTTFRSRTEADRHRSFYTNAL
>Scl418
YFCRSGASVSSPEGLSVNATLCPPGTFNYTDAGPCPAGFYCPIGTAEPEKCPPGTFSNETKLSSVEQCKNCTPGYYCENFNLVEPEGPCLEGYYCPSGASKRNMIECPAGAYCIEGTYEPELCPNGTFRNFTKGTSINDCYNCTPGYYCQGVGLTKETGACAE
>Scl419
MGFLTNVEVFAFAMSLFLMTLAALVMNFLVCLVVYRSKELRRHISSVFIVNLAICDFFMAVFAMPYSFGAVVANKWPFGNFWCQTSAFWNMVLGLAAVLTLATISADRYIAVCKPLQYRAKMTIQCALAMISFVWLQSIIFSLIPVGYGWYEFNTRYFFCTFPSDLQDINFLVFTAATYAANAGVSLFVMLVTYYKIFNVAKLHSRRIGHAVITAIHLAPVRGPISTESSRQREFKAARKILFVIGAFLCCLAPYTTLRILELRDNSLSLSHTVTISLRWIAFLKSAIDPFIYGLLQRRFRRALLELFLGTQRARLARGSLPCGHVRLNVRAKRQSSQSETGTFVTVATKRSSIE
>Scl420
MAERRGSTTRYVKLRIFAGQLLAAVQSTVISVSETATTRQVLRLTLGQLEINEKPENFELVEVCYRDSVLDEDSERVLSGSDQPYKVQQSWRKLPPKVRTSYRLFIREKVDDRDETKPELLRQHWMDCHESVRNCHELDFDLESKLPDDDLCRLPTLSEQTLLEHLEERFSQGRIYTYVGEILIAVNPFRFFPMYNPKFINAYNNRNLGSLPPHIFAIGDVAFHRMLREKKSQCVVISGESGSGKTESTKLIVHHLTALGLKTQATSVEKTILGVGPVLE
>Scl421
MASLKVFGVNGTGEGEFRYPNGIAVSNKGEIAVIDTCNHRVQLFESDGVFLRSFGTQGVTDGCMNFPYCGTFDSDGNIIVTDSDNHRVQVFSSAGELIRVIASENLRNPWGVCMAGDGNIAVCSGGEKGEVQVYSPEGTLLKQFSDPKTNNRPSYVTYSHEKYFVSYSDDQCVKVFDGQGSFLSDIGESGFCDGQFNRPRGLAVDQHDQLLVCDGWNNRIQVFSLEGKFLTKFGSRGKEPGQCIFPIDLSITPDGQILVCEVKGERVQVFQGLDNHQCKGQ
>Scl422
VINMSKILQAEIKTRERAGLPPPSTPILTEADMPGNKPEEQPTHIAFGSKVVIPKHARKSSREGGASSAGARSSSGLNHSGSIPHLTSVSPAFEPESGCESSRLTHRLSYQRSLSDATYFQPESSSNQLEVEATQTTMQPRPPRTGSGGKTRRRPLRIKHPGSSKVRNGDDKDNTINSVKNGVNGSSTSKDNVSDDQESISRSQSESSLKTSGDDNTLAGSFNKMSIKIPEMDQNGHDDGDPASSKEQAALMTKIEKGSPPVFTFSSRPRSAPRSPRGRQRKTSDFTQVTAPAEEKPEIKLSSQVSVDSKDWTNTSQNRLRKGSDRSEYDDDFYKASGESSAEEDDLQNFLKASGNSRCSSRGSKLSPLESPLPSPEPDPLSKSQTLRMSIRSSLLKE
>Scl423
MDELVTDLSSALDRTNDPPSAHSDTTIGTRESPSATPVRKAPRKRRGRKRRSDYPPFRDRPKVSAESNDSVEEALMDYIENISMCQSDSEEETSFTKRLLKVQLHGRENPDPYPVQEKEKGESDSVSDPLVGFTKRRKKRKRKLKRVSAAQSLNDRDSPLGLLGNNLKSLSRTRKRKVCGKSAMGSEIHNSLKRRDEEGSLADIENGLSSGCGEPMETNISSNHFYKLPSKLHANAQFAKPLDQSLQHVSSWVDLEDGEERMMIIAPARRKTESYESSGESDLEGFFTNDEGRLGDDEKEESSFECDVRINPWWNEKSASDMEEEKFQNIVNGVMDEYRRPIVAGAEGKFGL
>Scl424
MATVKSVKFKRRKSCGSLECQVVLLDNSLYVTKLDGKSAKGQELFNKVSEKLSLPPNTRNYFGLQFIDGVDGELTWLDFEKEIRPQRRKPYTFQFAVRFYPLEANVKPKEVQDLLIWQIKDSLIRGKFITSINEHAVLDGFFAQAFLGDFNPKLHTRGYLEDLLGSFFAPPNRINCDAELSEEKYESIVYNLHRSHKGMTPGEARIAFLEMAYNLPFCGMSLHHGATDKKGNIVDLAICGSGVLVFDVDTFGVAGNVVQNFPWHEIVAMTRQNRKFYVVVYSHERKDGGSYSYRFHGHFGHRASERILHDALRHQAVFYQPEKKLFRRSKSFGEVDSHIGTGQFKRSDKKYASTFGKTPSRGSFRKFTDSIRRKIPHKQKSAPADSSLDESPNTSNTSTMTYV
>Scl425
DAGELGDIDDRLEKDGYRTNLPIEHKLRYFWRQFVRSETSLKSSLESVEQLRKQHGEEMIEVENYVAHIRQLSDEREALTQELETENEQLKAELEQMKVEKEAGAYVSEDICDLLTESGLTQIGRDTSPVKEQVNYLIKERASLSEKVKRLELDNEALKKNSNSEQSDKRLMKIMEEERRDMEEEMNRMREMMKQVKQEERKIHEQEVKKFTDENDSLRAQLDKTKKQCDEDMRDLINKHQ
>Scl426
VLSAAEEVPHLLVSSEYGGLNIIFDAMIKHLNEPAIQQKGCILIQVLAPFLSDEHCQKAVSSVLEAMCKYREDRSVQAEGCVAMLVIAQIDETKSSILVNNCAHERLFFILENFVEEPDLVFLASECIRYLGLERNLKTQMLLSACAGGLLKGADCLIKKGADVNAGQGENTPLCRACKNGEEEMVRLLLTQGITDIQCALRLSLEMGHDNIVGLLLQHLGHDKEAGIIAFSKLNLGDLRPEWLSPSLSGFKYSPPDLCAGWPEFIDDAKRTMERRASLNSRLRRKGSESMLNKSPSASSTNSKADSFSLDRETSFTFESIDYSDSDSDLDFDLPELSEDAPLRARSISGASLPYSSHDPRIVSPFSDDNCVILPRSPRKVSVEEPTPTRQRPVLTRRSASDVNPPVQSFKDHFSRSVSDSEEADAISESGDDVQQPGMFKMPNGSYVYSWDAQESYRELTLSAPCQFESGKLSHFAARKERRTARTFEERRKRRESIRVLSANATVLSIDASSNSIVSIDPLADASLLLLAHLAKVERLDLSHNHLERFPPKLCDAMPVLRHVNLSHNEFKDFPFCFVHESSTVKLLNLSHNKIEMKSYPSFHGSSSMMLENLNLSHNGETCFPERLGELFPGLTSLYVSGNSIKKLPDCSLNLPQLKTLDLSNNQLSEIPPEFFADSSALETLLASNNLLSTLPEAAAPSLKNLKTVRLNKNKLGESSTKKQFSISRFFLKLPNLKILDLSSNNLEDIPPPIAWSTRQLKELVLAENKIRKLSLEGVENWSFLERLILSSNCLKQVPDGIGELTSLTSLDLSRNTGITHLPDEMGRLSNLWDLQLADLKLDLNSGILESKAQELIGFLHSKLKNSVPYYRMKLVVVGQAGRGKTALLSLLREHNATGQHPDVTMREWCVKDPKAECKECHRKSVDYVFSTWDLKGRDDLYSAYQCLLSSRTLFLVVFDVSKGTSEIDALKPWLLNIHACAPEASVMLVGTHKDKVPKDRESEVFKAVTDRALSMCAGAGFPQITSIVALDCTKDTPGMKGFRTNIVQLVTKCMCKGSSLIGHTVPQNFVKLQDLIQRYIRTEDSRRILTMAKIRKLIQDKKMFMDDAEIEQAIKFLSEA
>Scl427
LTIHCTDLLYCTQPCATDPSQLTIVLPVHEELMDDATLLIKRGGHALVRFQPRGMQNTLLYEVLVESLKKNRVLLRASAALKERLRSKGPLPASVCFRFVDTYQHMHSAIENVNLDVVFPAVPEGIIEQWSNPSTCAKVLNESQTYALKKMLSPQPGPPLLILGPFGTGKTRTIAEAIKELISIQLKSSANYRILLCTHSNSAADHYIKNHLHPFLTTSNISASRFKPLRICWENRFVSTVSDTVLQYCLLDLHSGKFAMPNMDSLMQHRVVVTTLVTAASLANLNLPPGFFSHIFIDEAAQAMEAETIIPLCFAGHNTQVVLAGDHLQ
>Scl428
MPVSSSSENKFTILYGSQTGQAKAIAEEIHELSEQHGLDSNLFCLSLTEKKFTLEKETLVVFVVSTTGEGDPPDTMCKFFRRLKKKTLPTNHLENCRYALLALGDTNYTNFCNNGKNLDRRLMELGARHFYDTGYADDAVGLELVVEPWIEGLWSALWKQLGLGTQDGGVLDVEAKVPVIDSSGQAVGESKSREVIADSVVENTSNGISHVTDPVDGVTNGHSCEQVDERSLTNAASVAVIATKPPGDQNLPVADDSVSVACNGGYALANTLSDHLKHSVPPLSTSALSIPQLSPAYLQISFNPDHKLDCSTLPLQAGAIFPSAVTEVSMATVVLARQLTERNSIKTSLDVELDITDCNMNYEPGDSFGIACPNPKTEVDELISRLDLTEKADIPFSIHLIPSTTKKAAVVPNYIPENSTIRCTLLTCLEIRSIPSKALLRVLAEHTTDPQEKRRLQELCSKQGTSDYTKFVREPSLSLLDLLNIFPSCRPPFERLLELLPRLKARPYSVSSSPLENPNGLHFVFNIVEFPALEGVRGQRQGVCTGWLASITKAQRKVSSDSSKESDVGLSQLTMKDEPKVPVYLRKNLHFKLPSAPNTPIIMIGPGTGVAPFIGFLQHREHILKASNCKEPLGESWLFFGCCHKERDYLYCQELEHYLSTGVLSRLFLSFSRDKVNNLSGKPAPKYVQDNLRSHATEVAEQLFNKQAVVYICGDADNMAKNVFDTFLQITQEYKGVDIAEARKEMLKLRENKQYLEDIWT
>Scl429
NSIRHNLSLNKCFVKVARNKNEPGKGGFWKIDPAYADMFVDGVFKRRRGVNTQKPSKKSSSKQCKKTTSKRSADSLAYPLDDDNNESCDRKKHKPVKIKIERDDDDDFFSEEEVAPFSGGIKEEFSWMTVLTSDEIDESIREIADAHGISFESSSIPITGLCGLNTPVCLSPPPSTDSTTNHSFQVDPELDLTIRGVGLLPPRENLATPSPTTLTDATHSVFNMPPSPPLMYEEDHPWAETSNDLLDCFELDDNNNDIW
>Scl430
FLFDLMVCSHLDENESVIDFILQCPAPIYAAAKLSKHYRNESTREKERGRDLLAAGDVCENIASELLSLACADSAEILLTAVDDREVPFLDYLIECEQKKCVSHPSVQVYLGDVWRGDFQWDDWKYLLLFTLCLMCPPLWAFLCIPWNDSYHKIPIIKFICHLISHFYLIVLFCFTVVVPWTDLTDDILMPRWYEWLLLIWLSGLFLSQLTDPHDRAGLGWIPIIVLFLSLIGIFLHLAAVGVQGSYSSDVIYARNQFFAISMMLCFAQLLDFLSFHHLFGPWGVIIRDLMYDLVRFLVILSIFMVGFTAHLAAVYRPRAPTEGGLGLQSTPKSFFHCFELLFFSLFGLTEVSRLRINEEGEKESPAESTVFVLAKATFGIYNLITIIVLINLLIAMMSDTYQRIQMQSDMEWKFGRAKLIRNMKRSTTTPSPLNLVTKLFSYIRVLYKAKFKCCRADIIDILRTDEQLPESNSMNPLYETSNSWLPNGSINHRGSTCRTARIEEVIDWKALVKKFTSLRGNTSDLVGGGQVNRDKLASPRESHVNMRARTESRQGRRPGTGMGSTMSLHRVVAATVRKIDIVSNIKDASEV
>Scl431
MRTLLAARFFLKNRYVTFQWRRNVPPLVQQTKFTVTTWSPLATAFNSPHPKHDRCLEPTGLFGVQDLTSSSGFSVLKNRALSEGGKIVNEVLESNPTPRLVGLFDELSDTLCAVADLAEFVRLTHPDGQVRGAAEDTSRGISGYVEELNTNPGLYHALKKLLSNDTHQMNEEARRVGELFLFDFEQSGIHLEKKKRRHFVELQEALLVIGAQFSHTAASPVKVPISHLPFGDELAGIYPVDGDHVIIDSAFLDSNNEKLRELAYLTCLKPIESQCKTLDLLLTLRHQLAQLVNYPSYSHRALTGTMAKSPENVMDFLTQAANALLKPAHTEIQLLIRLKREMAKDPNLEHIMPWDLHYYSGIAKYQSAKIKGSSISAYFPLGACMDGLDLLFRALFGITLEAQEPAEGELWSSDVQKLGVVHETEGLLGYIYCDFFNRAEKLQQDSHFTIR
>Scl432
GYASLRHLVKLSRLEVPQWIVDAIEPIKDNDEAIRKYGVQLGIQMARELLESDDVPGLHFYTLNREVATKEILTALGLWCQDPAASRPLPWKPSANKKRVCEDVRPIFWASRPKSYMYRTSDWDEYPNGRWGNSSSPAFNDLRDHHLFYLRSKSKKEDLLKMWGGELTCVEDVFEVFRCYISGENNRNGVQ
>Scl433
MAANGVENLFENLELQLSEVEMLRSMYPEEEELKTDDQVLIDIQEFCSGITDKTPNGLNFSVTVTVNCHSEMYLIELSCYFPQEYPNEKPEIFARSQILNRDIQKELNDDLNVHISTLARGELCTLPAIQWVKDNGELYIAKNQNLKAVTLTEKSRDANKCKSKKDTSFLRMWLYMHHIYSKTKRKDILQWASDYNLTGFCLPGKPGVVCLEGDEYNVEEYFSRLRRLNWKKITCRRREKGAADKSIDEQRRFTGFDELFFEIHGTRENHMDMGQFRHYLDQHDLGYIFQILFGIEGKTTFDGL
>Scl434
MNFKNAIILLLYSFALFQGFRGETCDPKPMITRHEGKKECVYLDTKGIKTIGIGYNMQKKEAPGVFASIGADYNKFINGPVTKWNVPCNCSSVPCLTEGQIEELLDISLKTAIAEAQKVIPTFASLCCPVQNVMVDMSFTFGGPVFAQFTTFSKLVVRQYWKAAGDDLTVSLWCKQATARCMEDANIVRSGCSCSQPYPQSCDSRASACCASNTQETCCK
>Scl435
ISFLTQYWTWINHFFTWGSIVFYFVFYFVFYAEFVFKLFPQGHYYGMQFEVYGNPKFWFTLFLVLAVSTAPRLSYYFVDNEMSATQSDIVRRKEAHKRMRFTSPQVEYEPQLVRRRTSKRSSYAFAHQEGFGKIVMSPATFLRKKLRSTTQPAGQSSVVTL
>Scl436
MGLSERGKAEGNMVSGESTSLVDFVKMTNPGLFDFQDEIHSFIEALLPHVKAFAYTWFNLQARKRKHYKKHEVRMTPDEERRCKEELDAEAPEVKQKWASRLLAKLRKDIRQECREDFVMSVVGNKPGSSCRCVISNPDQKGKMRRIDCLRQADKVWRLDLVMVILFRGIPLESTDGERLGKSQHCQNHTLCVLPNHITVTVRELDLFLANFMCNR
>Scl437
LDHCVTWVGMLCAYNYPYIEQFLKYLDKKHENRRADHLALLLKVWITVALFGVLVIWFHFVLMQERHYYMTIHPFTSWIAIVIYLWFRNLHPVLRSHYLGLFSWLGKVTLETYLSQIHIYMIGNAQQLLIYIPRYPMLNFMLASVIYVAVSYVLFHQTLFFNTYIFPKNMGIICKNVIVGSIWLGLCYALSFIIELAGFW
>Scl438
MADFLTISLQKSGIYFPQPGSKLFSVSKQMIRPVPKLEDVSEQLNLPQKQRTSVIVWSSPTTPTNKFTPPSSPQTPTTPTGTIISYSPTSPNVIPPRGRPRADVVNILMKEGQNSYSTIRCDVCHRVFPREKSLQAHRRTHSGERPYVCDFPNCGKAFVQSGQLKTHQRLHTGEKPFACSAQGCTTRFTHANRHCSIHPYASLKRIFTDIPLKEILKNENSEPNEYKAAVLQWLANYELDKEERNPAKIQEKVMKRKVEKEIARQQVVERKKSRIEARKRMAEAKERWYGAMALVELADTQFNYN
>Scl439
KDDSIEKLQKENRTLQGQVEQLKMEVQKQAVDWHQKAKMEAEYRGIADKLKEAELKYLLTKEEKEKVEKDLKNTTERMIMLQKGLSYVQASVKLKEEKIKQLTAENFELRSQIRDKDESIHREEKLRMENMKSLDTLKIKLEKMEGDDKKQRERLFSLKSACSEANEAYEIVKKQNYGMKREIEEVKKKLSEKDSALEVSEKEKEKIEQQILNASRTIDDLRKSFRGDESISPDSALGVSLTSAFEFSSGPSSPNSVASDNAFSADSFGQETGLLCKMPTMIENFRAVVRDKEALRGKLYEFTVHKEKQESQLKQLSQMNEILKNDVGVKEKSLVGLEDKVKSLEAETREAKNKSFELERSFTVISTQADLLKTTLENRERDFAELQEKVDLQEEKEKTLELYSKSVAEKFEHESGEKKKYEELSRQLLEESTLQKNRLQTIENKLSALPNDRADVFLSAPSGVSMVTTAEDKVDVLLKKKRDLESLVNSLQAECADLQLANGELQKDLTQYLESDKRRQELEGELKASRIRDELYSAKVNKLGEQKRSLENENKALEEDLAEAKKNEENFEIKIDTMQKITTGLENAKENFQAENEGLKDDLRRADEESSKLANEMKSFQVKVAEIEKTNDAFQAENERLRKDIMALTEAKCGVELTISEAERQIKKLNESADKEKTDREAMQTLNNEALNHCEELQDELNKAKNHIVTIEGRQREAEKSLADMEKSNIDSSSEIRRLSDELQLVKKDLSEMGERYKKSVQEEENLQQKLNLANLEMAKLTTAHQGSLKRNDAMEKSLFESKGENEELEILLEKTRLEKASALRDCSVKEEVIQELQAKKQELEDERQSLTNDLFVATRKVLAQQQNAESLINEMKHQNREMKGTIRNAFNKEGRVAEEDNPSQADNETDVPDNEALMQNLRQSIRATERNLDFFRSGAKVPEHETKSYQRDVDFINKEFALLRNQLSLFSTTSKKLCEEIKKLKEDLAQKESLLEEKKEQHDHLKEENMENCESLIQLQNKCSELESLFGEYENKAEKQHAELMRTNQQISTLDSNLTRTEQKKTALEKEILVCHEKISHLEANARAMKEDARNDKKRIATLEAEYSEKQTLSRELENTEASLRELRSKLDDVLKEKEEAKTELCTMREELRQDQVELKNTRKELDSLKKQVNSERDIRQKVELDLNENTAMCKTYRNNLQDLERSLGRLQEENSDLEEKVSILETTGNTLRKETELQAIEMKRLEEELADMKNQYASLNKNHEGSEKERKRLMNEIIVADERISKLQGTCDELLKEKETSSIKVMSLNEALEVIISSNEETAASLKNDLLTTKKELSVATSALDRRQKQLEEQQEELKKDENKIKSLEEKKQEVFEKYWASQNELTEAEGTIQNLRSENREQKEQIASSSQRIQHLQETLQSERETNEKEVSAWSDQVNKLKTLHQKVVGERGNFKQELEHAQTTLEKTENDLKQTSDALSEKEKVFERDIAKRNRELEDLSLQNANLKSELTKTKEVLEKTRTESDDLRERLEIGSEKVEWLEKELKERNTDIEDLLAEAHAKLNVVRKMKATNSGEYFAELPSSEFMAKEEEESVDGGDTLPLTPMNTSMKDVVTSFHEACLSSFNDNRGLQQVLAEKSVEIARLDESLQKEKNKAAEMKRYLHDLEKKKGKLEDDVKRLRRRLEALKLKCVEMEKEKDNEITDTKGEKIVLEKELWDTKEALEQTKAKLKTSEEDKERYYKDLEASRRQIVDAKNEIKGSQQQLDALQENILQLMRRTFELEANDKAQEQVIQEKEKELYINKSKIQELEKMYDGTNEKKTELYAKLARADERVAALEEDFKGNREEKASLETQLADLKNKVCEKTSLMEKTQNDLRHSREKCEELEIQSGSLQATNEILKQQLDTAKKDCAQYQALLCKEKEICEAFSGQLREVKCEKESLDRELKGAIEQKDHVKHMLNKSEERLTAAENKAVNSFQEIENLKRQLVKIQSGACADSARKQLELGKLKAETESLKKELKDKEKEHNDNVTKFKVTEKENEFLKKDLAQKHNRESELKLDLTSTNSKLQSYVIERECWEREVKSVISEMEQQKNASQSKGERLQRLRTRYENEVKFLQDRVEALEREVRIIQEASEQQRHADEIAAKLAIESKDMEIDNLKLRLQATRMHTSEKSDVLEIMKDQLDERTRQISDLMEQLRMLKESYHLELGSLHADLKCAQMENMLQKRGQLSDSLGSRQEAELLEAIKQSRKESERLRSLLKSKMKEMKSLRKYILTERVGEGRKPGYTVY
>Scl440
SWTYNVKYLDMTTNHTTADMSAWIKNGEWEVIDVPVKKNQLYYACCPDPYADITYTIHMKRKVLYYIFNLIIPTTIIVFFILVGFCLPPDTGERITLNITVLLTMTVFLNIASNTLPSTSDSLPLLGDYYLILMIMVCFAILSTCVVLRYYYATPTRMPERLRVIINEWIASLLFFVITKKPKNKVISQWCRKRTEEACYDCHESNNFMAAQSFIVQNENNTAEERIALIEITPKNHHTRANGIQNEHRKTPSSASHQKSKSEPAINLSSGASTASERRLRRRKMSVLPKRGNALNTLQNRVMEGLGVLTRRVKEDNETEEIVLEWQFAAIVLDRLFFVLYSITFIIPLFVFFYASPTPPVSKVEPQ
>Scl441
SIVERSVVGLLRLAIRLLHKEEVSSQVLLTLRILLLMKHDVLQDCGRQISFGLHELIRTNASSITCSRDWVTVFALLECVGAAASLPTVTSSNASMSTASSDVGSDLTSRDYELADGISTSESDGSSFTSIEADSGLSGSVLGDTWLLITKQNSESSPANQYELTVGAKLNKHDSKSFVKSCQSLAFLIRDNAHVTKENYLHCVHALRLFSEASLNGGAGYRQDGWQFKESTADYKGSWGRSNKKTSMSSSRSKKVSPTGLRTRKSTKSATSSPATSEDEAEIVETINNTYDAMSLQLLELMYTLHTHGRGIFDKFQDERNQLQQSSPDVQGNDQSLDFLWTKCWCPLLQGIARLCCDMRRDVRMSALTYLQRALLVQDLQNLSAMEWEACFNK
>Scl442
IGCEQTDCPGDPDCNNRGQCIPAETPYCGNCAQGWAGIACELPCVNGTQNQVDPTVCDCEPCFNGLSCDVFCSARDNATCSEGKCFCGFEGWRGDFCEKKGCPGLFNKDCSGRGTCNSATQTCDCNPGWAGRGCHEPACPGTPMCSDHGTCESLATISFCSCDKGWMGRACETKCEHGAPQQTGDGSFFCQCNDCYSGISCDLECSGRGNCTNNTCDCGFEGWRGPTCATKGCPGWGSDCSGHGSCITALGICYCRPGWSGRGCHIPKCAGGGNCSGHGVCDGINHDPPVCVSCDSGYMGEGCEQRCINGTVIKGDGDTCKCDSCHTGVDCGVECNGHGKCENEKCVCDSGWRGPKCETVGCPGQGADCTNHGVCLLVTQQCDCFNGWKGEGCDIPDCHGVPDCNALGTCYGGVDPPKCVNCTNNTMGPSCEFPCINGRENPPDSVICECDPCYNGLACDTECSGRGTCREDVNPKRCECDSGWKGQTCETLDCPGEPDCSGRGACVQQGSPPTAVCLCNQGFDGDDCRKLVCPGQPMCSNRGTCTLVGGIPACVCNHGFDGSSCERCLPQFTGSECDECVSNYIGWAVGCNVYCVHGNGTGHNKDICTCHNDANFGYWNGTSCDHCVFGWGLPSCAVCDDAHVGENCDIDCFSAHAQYRDELDGDWGKRPLEPIVSCLYENAPNEVFAWFGYHNKNPHNVYVSVGADNFFTRPYVDIVPGGLKGFVLKTSGADNTTNNLVPLPTQDYGQPIKFVPGRHEKAFKV
>Scl443
KFESELPEARRQLPDTASLDRWPHIFKDFKEKGYATLFSEDCPAYGAFNYRLHGFTEPPTDHFSRFFWEAAHVTSAHCIHSKKQHRIHFDYLRSFFKAYRERPKFGLFFLTDISHNNLKSIYHCADDFSALLRDLSEGNFLNDTLLVVMSDHGFRYGDTRATFQGKLEERLPIMSLTFPRWFLQQYPELIHNLKENSDIVTSPFDLYATFKHILSYPQAPANLTRGKSLLTTIDRSRDCKRAGVAEHYCPCIQWKEIDTSVMHVQRAAQAVVDHVNNLTASDPLSLSLCSRLEIEKVLSAYQKLPNIKIAQFLGSYDVHGRKPMFSRGDVTVSECLYQVQIQTVPGNGLYEASVNALDGEYRVTGDVSRINLYGEQPRCILEKRPDLRKFCLCKDYDGQ
>Scl444
MEKPVDVIVIGGGISGLCAAKLLALEHGVSVVVLEARNRVGGRTNTLEDPKFKYVDLGGAYVGPTQNRILRVAKELGIETYRVYSQGSIVELLDGRRRLFSGDLSSWNPLAILDYFNMIRTLDKMGEEIPLDEPWKARKALEWDSMTVKEFIDKKCWTNYTKKRMIQIYHDAMAAEPEDMSLLYYLWYLKSGDGVLRVSAIEDAGQERKFIGGSQQISNRLKDRLGDR
>Scl445
WREILECRSPNHDSPMKILIEHFPEAASLVMDHCIKRSSHIRTDPNYTESYDFHLLDPGPDDEANLNGLRFFGPKTMVKFNREDLLLHPLTQKLLDVKWASFGRYIYYFNLIAYLVFLITYTIFIVTEREAQDFNPRKSENGTEIKVKASEIFTKATAFNGAVLFVALVFAAVHIAKEIFQLLVQRRRYFTDASNLTEWALYLSTLLFILPYLLKPEQLDESLGSLKNPRNLWIAGVISIFLCYVNVILFLRRFQPFGIYVSMFLEVFKTVARVFVVFFIFIIAFAIVFFILFKEQ
>Scl446
MSAVFHQAVLEGDTTKVKFILKYGQGIRVNQPNKYGITALQQACKDGNLALANFLLERGADLSFVDSEGRTALHLASERGHLDIVSLLVNSACADVNARNANGQKAVDVAKNDQVRALLSQAILSESFKQKCSVTYGLDEGAGFNFKNVPGWRYSISSTSTDSGVSEDSGYSHDSGYDSRYSGRHYPAVSCNYNCSTTEQTDHYAANECSPRYYRDQRFDKEELIYARRIEEPANHAMLTKSHSFNGGRHEYVVKPGNAKRTEGNQRMGFRGDESPAQYRRQQKLHKDPTRRKTVTFGENESYTIAPREEQRHLKSCSLTRPPMSSIHRQPIPESWRHATTTDTRAFNTRSTYREGRAINDMEKHLSEDKTESPRKEGKFKKHILPNFLEKYVH
>Scl447
MVFLKIFFFISCFHWFNCVYSMRKDTVILVSFDGFRWDYLDMHRTATKNFSSIMKQGVRAEYVRNVFPTVTFPNHYTIVTGLYPESHGIISNSFYDAIANKSFDMNTNCSEWWDKFAEPLWVTSEKQGEKSGMCFWPGYDVVYKGQKPSFTPSEFGFGRPFAARENETIPPWKWRVDLVLKWLKDPDPPSFVTLYFEEPDEAGHCCGPDSVNVTEEIGRDDEITGYLLQELRKSNLTDSVNLIITADHGTAMYNLSTVLDFHEYLPPDYSLWIAGGAYFSFDATNLTGAYDRLKKAEKHNSHFSVYRKEELPEELHFKHSRFVAEINVILEEGWLAALEPYNHSLKVVTKGTHGWCPSTPSMHPFFLAQGPAFKQGYKSGPIEMVDIYPLICHLLGIDPLPNNGSLSRIEHLLKVAPNSSHSNAHWLTTGEIVAIVIGSAIALTVCMYAILMIQRDRRRHMIRSNRSGEGNQPLLFGDEDDENII
>Scl448
MALSNIYKPETNKFSHLGSEEDDDSDDLDDEIDDGYGTALLSPARNVQKQLIPPNRTTKIRRVHSKPWCTTRACFVCFIWLAFFSICVTGLVLLILQAIESKSKDSNAYFEKKVLTGEQDGLLDDENFAPCDELEATKVWHATMPKLMTETAVRLNDVNGDGVDDFMVGFSTGVDGYNAPKISCDLYFNGTYPCYGGIMALDGKTGQQIWRHYTMHEIYSVNCNGDLDMDGVQDCLISGRAGVFQAISGKRGELIWNFGPQESRDTNMNLYTAQFIRDLNGDGVMEVLVTHGGDPL
>Scl449
RHRCAHRPETKTPVHPCRFTEYQDRYKRHPLDRRLPFKPEYTVKSSSQPMDEKTNYSTDYVPHSYAPPTKRGKAPYIKPQGQMAGESSYKHDYPGTVVPPATSAKPLATFHAHESPFDSSTVHQDTYRPWDLRLCKMESMKPDATPAARDGKMDGKTVFQTDYPGYFLGRRPQIRPPDTEIRVNKGPMESDTTTRLDYTRKQVLPAESAKPVEKRPTTSQPFRGNTTFMDDFAYRGGRPASSFKPIQDVIKSNKPFKGDTTTGVTYRRWTIPKREVRPKEAYRPPTARFLTNTTFQHDYPKWDIPPAESAKPPVTSFASGKPFEDSTTHKDAFKAWELQETQKSGRPDEYRPPSGKFHGESTMRSHYRGQYIPPAKPARHEAHKPISGEMTMNTTYNDTFTGERPHSCPAQGIQQWQPGPQRGYYYSHDNRGHSFYMPLSETIQPLTLTA
>Scl450
MVRHLLLCLFVGFFLHLTIVQAFFCNDNSCGRCVNSRLFKCRWCKRDNECHMPGAVPANPCKGAENIAAISHCDDELSYYDPELSYKMLLLSAAAYDSVNPQECLNNSLQSDKFQLRVVASKRCDDFNNSCSGYVAVSHALKVIVVAYRGSVGFTQSSAIAVETFLTPMTAFFRGKVQTYWKRGFELLWQANMKAEVEALISKNPTYKIWVAGHSLGGAMASLASTWISSFNLAPRKNIILYTFGIPRVGNYDYALQHDQLVNNSWRVVNENDLIPHFPLIIGVPSVLTGPYHHGVEVFYSDGAPSVYSKHRECHGKPYNEDASCSFAEKPLSIKRHLTYFSIPVSTFWKTRCLHRP
>Scl451
TKAVEFMLANGYSRTWMIGNTITTITTSGTYIGQDGVCDNCQALRHRAADMSPRESEKTARNSKQKNTVADVATDDSHVQSPDEKALGTGTQNPAGVDESSKPEAKSEFHSGALSDRRLSGQFVTINPQNCRCVCQGWAEIFIRRPSGNISWIMRIQNKAMSSLDSDVSTALLDDPQIDE
>Scl452
QPMSGGGWGGGGFGVPSKESVILACFFYTVIALVAVFGNLMVVTAFFINDKLRTVTNYFVLGLAVADIFVGALSVPLWMYILNYYADLRPMDLRFRNLNELYIALDNFAGISSILHLMAISMERYFCVGWAVKHRNTKKYVYYIALFLVWFISALAASIKHTIPSIKKEDLVLLTFVVFFLLPLTVIIVSYAAIWKIAMTRMNNNPSKRSLKREIRTATTIAFVIGFFLIAWTPFFITLIVVVYCPITTCPYSWSATIFYKFLHYSNSSINPIVYGVRIPEFRKTFKFILRRIYGPILAPCRN
>Scl453
DENVIHKANEVTRAVLQDILHDPEITKLAGAFVMHVLHREDVKSAAIQLTQHVLNDPSTLKKINELAKSTLWNLMAHEETRAVMLSYIKVLILDQSTKDACKVLLAELVKDPDVKGFMAASLGDLVTSSVVKSSAAELGKSVTHEVVNDAKIQQETGNFLWRAFKNTFTSGWFG
>Scl454
ILSPRKDVGSYKACPKPRGSKKRDKAEKEKNEKEREVIIELVALDEYIGRDPALQIAEFREAESKEMQSMRQLRLVNIARQKEEDKKRQLGESLDGQYCTCRRGPDGFMLQCELCKEWYHGSCVPLPRTQGGKSMGKGSAALEAAKELKYLCPLCSRSRRPRLETILSLLVSLQKLPVRLPEGEALQFLTERAMNWQDRARQFLADEDVVSLLTFLSRTSAAWPQGVSAENLSASAALLRLAQVGPESENAEKSASSEVSVTDEANDSAQAEVRPTFSEEIRRQAETMMMEGDLLEVSLDETEQLWKILLSQKSQEEQETQ
>Scl455
DEDQKKSPLALLAATCSSIGKTEPSKETAEDNESRDRKISDDETRSSFKPYKHTAGEKVDDMNNEKAGFRAPSKENNSSVSPVTSGKEERVKSTSLQYPSSDDSHCGTHPVSQNRVCGMFIDPSQQAFGVHSLHKDCGAGYVHPASILPFKTGTIQPYPMSTGQDPVSPSLKTHGLASSMPLNFPTSFPQCGCGYCSPYPGDTSPALSSIGAGRHQFQLHSPGSTPYMDYLQRTVCRDVNCTNCKPQFSPYAFPSPMSQYGPHCTQCDNVKTEQNPQSPFSCFGYPHSMALYKPGTTDEASPYVCNWVAGSKHCGKSFTTSEDLFQHLRTHTQAGTQGSSPYAQTNCNVHGCPCKLRTSPLQSNLHSARYRPYYYKPPVFPSAPTSCYSPYPLHAYEAHRLFK
>Scl456
MWGGVRVYSGICPDPECRTKLYFPSYASSSVECTGCGQHHAKDSLLNLEDILDPDIALRSLLRSVLLGHTSSKTTPDLVKVKGYSNYHCKLLSPLLTYYGMDKRTGEGRLLSEMGQGDIFDCALLGDRAFQIELEHVETAGYGRDNTGSQSYLEQTLQAIQVVNDNEERLVPVHVDGDGHCLVHAISRALVGREIFWHALRANLKRHLAAELHKYKGLFRDFIHDDEWKDIIAEADPYFEPPPTSAEGLGLRNIHLFGLANVLHRPIILLDSVTGMQSCGDYTGIFLPALIPEELCRSKDKVFNKPLAVAWSSPGRNHFIPLVGIKGKPLPKLPHWLIPKAWGIPNEMVKRYVEFDQEGHCFIGGERCLQEKYIQRLVKAMDELFVKKNNISAQLVTEVHQFVYKPSGMVGVKPESVTMAAKSAVTDGRLHRCLSCNALCEVHFDVSSDDLKPGGELYEIALQTHGLLEEGLSYSFPARELVCLFDAERDSLVAVKHK
>Scl457
LEAYHKHRVMVMLLDYQQNGFYFGNERFRKQKVEIQNKETSFPQILEIQQALVSHRTKLRAALARSRIRDCAISVEALLPKEEQDKLQYAAQQPVYARVNTWKASYSDILETLTTEGFLMEDTLPSGEDDDYPVGVRCFIKDQHFENLLVFPPAIKFNLYENDLVLEGKLAIQ
>Scl458
SSRFIKMNNSSISTQGNGEEPNMQLLELMAWSSAYGFVDVIILVGNVLTLTVFSTNKKLLRMRANYFLINLALADMMVGTSAIPMYLYHLTAAWKKGDSIWKQNSYKIYMVVDVFVGCASIFTLTVIALERAFSVCLPHIHRRVRNKSYFGLLGFIWLLSILVSCLRFLYEEKLLSIQFFFYFMLVSFAVALTIICVSYVVIWFKMKFRFARRDSVHKRSGEHDKRLAVMLSTVTVVFVLTWMPFQVINIVTFFCKSCQKMPIEIVYLAKFLHYGNSCVNPIIYSFLVPEFRKTVIKILSKIRA
>Scl459
SRAVSETNLLIHLNRILDSYDDDPKVDSVIAENATLKTAKKIHRLDRKDRHQDVQDACQVHDVSLKESFLKSCEQLGIPPLAMTYFLDRVAAGETELIMRNLGLGPTGAVAVADALSRNRSVTRLDLSLNNIQNKGATAVAKLLEANSLMTNLNLSENKISKDGTDALGNMLTVNDSLARLDISRNGLTDDDIQFFSNVLQTEDFLSALDLSHNSFGVTGGEHFGEMIGKNVSLRELNLGWNRLGDLGVKHICVGLKKNRTLEKLDLCWNEISHEGARYIAESLEYNGKITELNLNNNRITDRGMEKIARGLELNDTVQVIKIGYNLVTSEGACALLRSLLKNPGSAVETVHVAEVEINDVIKELYLKLKTRKSRFRLLDLFTASGDVYHFVQPQNPMIVLDAYLKRNKLTAYKYNSLEEVEEED
>Scl460
MCSVHEEDIEYFVSQQQAKGSKEELGGRRTCMKCALGPAVVVVRLNDPLCKSCFLAYFTHKFRATIGKARVIRAGEKILLAFSGGLSSSAMLHLVCEGLSGTAPKKLRFEPGLAFVDEGEVLKQSVIEHSSYIEQIRGIVSRTEFPFHLVKLEDIFSRSAQDDTSCCKRSEKAEKLKSLFDAIPSMTEKEDLLKTLRNQLLLAVARKEGYSKVMVADCATRLSVRLLSNVSQGRGGDLPYDTGFSDDRHGDVIFVRPMREFMTKEIALYNFFNSVQTVVMPTLSTMSHSHVSIDRLTEEFVSGLQAALPFTVSTIFRTGDKLSVKEFTDEVASCALCAIPLSVNPILLSTLTDGLSAVQFNADNKTSPQSVTECCGSCESGCSNSSTEQPVTGDNILETLCYGCRLTFRNTKFNPSDLPSFVLDATKKSLHRAQMKEQIKDFLLDD
>Scl461
YSCTRSLKLNKSSSQRTFNKAPSNESPRMDNERPCLKDAFKDILLVIAYNYPLYDSIPHLGALYRPAFPHLLFCGPPHNTTRTGILIVDVYRGILGYECLGRAIREHPGYKGYFYINDDVILNYWNFPDFDREKIWESSFSFGSTPIYEPANSNWYWWISPYGLNNCRRACEDVANMNSGPKKLNVRYLINTLFKNSNGTLRCFSGRSDILYVPYKHAKAFSILSETFYERKVFLEIAIPTMIRFLERSDNIGRLPGYYIPGDVRKGDPRVTDSRFFWFVYFPKNKLWFIHPFKLHQHELDSKFNMVMLKFILLEKVKSLTNCRPSTFSSRKPKLT
>Scl462
MFQTHVKPLNKIMDLKETDRNLRQPRINYEENLYKRMDDFRRQDILCDTILQVDGQEFPAHKNVLAAGSEYFLGLFTSDMREKHQDEVKLEGFQAFIMNDLLHYIYTGEVEITDENVKELVFAADYLLITSLKVKGSEYLEGILNPSNCLSMRAFSEKFDCEELIDKSENFILENFVAVSKSEEFLHLRLCETEKLISLDDIIVETEEQVYEAVISWVKHDEDKRREDFPRLLSKVRLGCMSKYYIAEYVETEELVTNNLECTKLLYEAMKSYALHGPQGHPIRDICKIRKCLNFNVDAIITIWGPGDELRSSTQCYVPSVNQWYNLAPMLIPRFSHGAVACEGFIYTVGGVSLNGHLSSMERYDY
>Scl463
NEICDQAVEFSPTYNVWWKYLEYSRTYTDKRNVCLRLIAFLTMNPIEPVELHSHFVLETLLYLIQLELYSGHYASAVLVFKSALTKRTHGCSDVPELSSFLLASDYCCAWLAYIHVVEFHRLPSPWFDPSHGEPSKMVTKEDFVFPWKLSQQSRVPGKKLLVLFQ
>Scl464
MEKAVRFENNEDSEDDETAARQTRSKHQSSHNSARTESNSKHERDNSGDSIESFGKWKTVSKQIRNAVLVKNSVKPGSRSRKRSAAVKSPAMVDPFLQKFSTRDNRKITPPNRKKTRVAKKSSSSPSVLSNAASTKEPRRPQLSIEIEKELDSELASGSVYEYDQAVHWKDKNFIFDPDGMHICVWFYVLVFAIRYNLWALITRIAFPEAQSGFLKIVWFLFDYFCDAIYILDVVIAARTGFLQEGILVIDAKRVYMRYIRSVEFIADVVSLIPTDILYAALGPLPLLRVNRIIKGYKSFRVKAVMESQANYPTFLRVFFLMHLMFLLIHWNAAFYFMISRAEGFGTNEWVYQGNGSLYQQYLQSFYWSTLTLTAIGDLPQPTTNL
>Scl465
AGEESVALSDCLQLAYLSSAHHHLLALFPREVMILDMEINQAVCSFSLERNSPSFLQVIPCQQRDVLMCLHENGSVIMRVRRRVENNPYFFEPDERSNDTNSSVDIIYENKCQSDPLRLGKSSRLFGFMCCPTSERKVALLISDGRMIIWELKAKRLQGEASVLSEEALKASLPCNTDSEQLQCHVNPNLTLSDVIPPPLTSGNVIQNSVHYKFIMAALSSVVSSPTCSVMCPPLTTKNWASYKPLLAV
>Scl466
AKDDSEAYQHHYIYNKDDEIRRSTGSIFGGDSPSKVKSQPMHVRSNSDTSEINVSVRNNYSDGPAAEARSPTGESFFALIRKFEQNIQDGQIQKSWFYENENQNYIVDGFRGKPGASSANSSPLVERRTPLLRRKNSLRNNSYFGRVFKGSGDTKGGEEEVGDEPSRKYFAHYDCRSITVDFDELALALSAQGDGLKRKNTRSGASAASTQVTAATLADRMQRRGSDSSASTNEDDLPDMGDDKSNGLVLNCPYFRNELGGEEEQDLQIGLTPDNVAFQNLHDPMPPKEPKLDTFRRRSTLDILLTAYDSAQVGNLSSGTGVTILDNSKPESGFLFLGERGRNEDGRVFEHVDHGSYYYRNFFVGQ
>Scl467
KDEQDHFGGGRTTYRSGVTLSSDGTNLWLNPMMFTVLCRIKVTYFPFDNQTCKLKFGSWMYDATTFDITPMKNLKFPTKHYQENGEWEIHKVKMKRNKEHYQCCDKPFIDITVTIEMGRESMDYFINYIVPCCLISSMIFLGFILPPESGERIGLSITVLLAMTVFQQLTSEIMPSYDFPILGQYYFAIILEIGASVVVTTTILNFYHRTNRRMPSWIRTLVIDWMATIVFLKDTPEKRKIQRRKSSRRSRRRKQQGIINDVCKRSFKKKQEEMKDQHNQGFNVTFGDTIYCGPSNTEALGVEMENLGIQLNYGVNTYPFKSSSEALDDQLKKNEEARPYMDDNEALSEDELAIRHWEWTLVARILDRFFLVIAIICGIVTVAAIFLRAPKIWSPPETLTIDKPEQLVDE
>Scl468
PEIKPPTLTFCDYLNISVCPLTEKTNSFTVTVYNPLARGTDAVVRLPVALASMNVFSPQGKLVESQTLPVSNETRQLRQAQNLKQSDSSFELVFFAKVPALGFSTYFVNSTKSTVKNKIFKDVPKRVYADADEVSIENEFIKLSFSEDTGHLTTMTDKSSKTTTVLSQEFYWYNGSVGTDASKQPSGAYIFRPNSSQPILISKEINVEVFKGTVVQEVRQVISPFISQVVRLYAGQRQAEFEYTVGPIPIGDKWGKEIITRFDTDIKSNELFYTDANGREMQERKRNYRPTWKLNNTEPVAENYYPVNSRMLIRDSEKQLTILTDRSLGGSSMKDGSMEVMLHRRLLKDDKRGVGEPLNETGISGEGLIVRGKLSLILSPPKESAALHRELGEKLLLGPVFGFASNSLTFKKWTSQYNSQHKGLTRELPANVHLLTLETMKDLALIRVEHQFEAGEDPKLSQPVNISLAELFTDFDVESMTEMNLAANQLLKDKQPLHWNLKTKENKEEQRKKKKMAARKETDLNVRLTPMQIRTFKAVIRRHGVFQLKNVLSTTN
>Scl469
MCSVHDSLRTVIYDDRVVINVSGMIFETRQTTLSRFPDTLLGNEEKRSKFYVPEFKEYFFNRNRSAFEAILYYYQSSGRLRRPAEVPMCIFQQEIEFFELGNEVLSDIRLKEGYLSIKENPRELPENKLQRKIWQLFDQPDTSIAASCLAVFSVSVIIVAIAVSIAETVPSIREKKADFANFADTTKEPTWSEDTWFLLELAFNTWFTIEYLVRLFTSPNKCTFFTSILNFIDVVAIAPFYVSLLLTKSESSSVAALRILRIVRVFRIFKLSRYSRSLQIIGYCVIESFRELGLLILCLFFSVIVTASLLYYIEVGSDETDFHSVPATFWFSIQTITTIGYGDMVPHSPLAKLMSAACAIFGAVTLALPVLTFVSNFNTLYYKNMLEKDEVCENHGTSEAASGFDSLLNSSQDIPQRHNYYR
>Scl470
MEPADGPSVETGSKERELIEKLLDSSESREEEDFDRVVFSSSWDEVTCGWKRTAPNVRYISSADRKKKAKDKCWRNSPDSESHYAKVKRLAGMITNSNSNVNSVTEINKVKTGGTWPGNKTVRTNMRNFQNADVLSYDSPCWRYIIDPRTLEYVERTPLQVLRNMTASHKYPNQTLLLENGGMITFQETSNGSISISDPAQTFDRRLLENLDLKGEFFVDKRRFPFCFEPSVRVPLITQYRTEDHKIKVIHAVAARKENPVVSFCDLCQLRPQDIVKPSSKVEISTNSSTELKPLQKITPAQRQTADDSILASKVLGSHSKKLDDSTSSKGSKKTKDQRVVSQKRKSGPVGEGKLDWLPITRNTIGYPYPSTVVSQPHGKFAERSSAGFTKAFSLPKCNKKGKKLTLSEAANIVPSTGKLDDALKKLSQEMDRKVKKGLSFSEPLLPRVSGTKLEVPALANICDK
>Scl471
MADFGHTTRSLSPVDYNHSDSRAASLFFPGNLKEEHSDNKNIKNGSCEDCLDDSPKSKVISTQGNTPLEQTKQLNFTRDSENSMFHDFATSTTFWSPATVEDVFVPGAIPQPVNGIHLPSNTPVITQPRRVNGPTNMTTTMNHQPRRPIPHNSAFITQNKSMPTVTSLGGWNQQTPPSISGWPSQQQNSWGSRPSNHTLNAINFPHGRNSRPSSLTLPSSSRMRNHHRLNPTFPPVSRSTISTQSITQGLQSLSLNRQPVDGTILDDIPSLGNSHGQNNELSNSLYSYQ
>Scl472
SEVIYAEPNTPLWLSSTNGGSPKHATLQSLPQVDLTEESDAAYSDYAEPDSPCEKNSLIPNSPQPRVVSGYADPIDVISPTSLNTFPNPIYEEIYSEPFQGVTGTSMYCNPDEELNFRPRLDTLKELPRNRLHFKEKIGDGQFGEVYIGEVERLGDILGGELKNNPRTTVAIKTLKLDVDKNIKDDFFKEVKAMAGLKHSNVIRLLGVCRDDPMCMIVEYMANGDLNQFLKERELTPSWSENDRWQDAGQYISLQALFFMAKQVAAGMKYISSLNYVHRDLATRNCLVGHAYTVKIADFGMSRNLYSKHYYRVEGRVILPIRWMAPECILQ
>Scl473
KPDHFFKNFTGQVAKIPPLKELDFPLPIFDGLDLKQEPESCGYSSCAPMDVLDLYESGEWSAANSPCSELFEDVDVSSASDLDESCSYLNDIAIDFASYLDPATLSTSPEDLSKYLAPKEPKRREVVEPYLPEVEQGYSPVKVVKVNSKVNSLKPAVTYKSTNLAKVPEQKSNRLPSIASQLKAPKSRRGSSSSKKAAEKGSDEYRLKRERNNIAVRKSRFKSKQKYVETQHKVDELQEENARLQSKVDFLTKELNVLRSLFSTTGAYKDPSVNAALMSHGIPTHHGLVASR
>Scl474
VASGENREALREVYDKLTTILEATAMMLKGADKEGKPQEADVDYDSGVNSDGDPEEAAMKEMSRNTSASQDRLGTAVAQNDEEVSNISGVSQKQKALPEPDEVKPQGVNNKMLLFPSQIQKISNIIAMLSHKRNLVQRLIEHKQEWEALKNPVDTFDWQCHARCRWEEEQQAFKVDILDMEFDYGFEYQGTTSRLVLSPLTDKCFVGLAQAVKTRMVGVFTGEF
>Scl475
IRPWDPMTDLKEYENDGIVKTQYCLKAPMVRTTSLLSIQPENKKPISKRKGPSSGRSRGNSQAKGSRRSSIDHSGASTPDPEAEHSSSIEEDDDDSSVKEGIDLAALEKAFQPLKDLQKECVQQMRAIRSDLRRHYSSHQDDLATLQFKDWLLLLMFIIAQGFFHWYYSR
>Scl476
CCPEPYPDVTFFLHLRRKPGFFLYNIIIPCLVITSLAVLTFVLPPEIGERVTLVIESFLALSFVVLMVSDNVPVTSDNAPLITKFLIISMCQIGGALIANCISLNLYRKYRMPQWLRVVFLHYLARCLCIKSGQPKDNIGRRSHRAQGRPTEVTILEARKLSGTKPLGSPGGHSLQSPTHNPTALFRSTQDLHSKITDGLAELAQSEIHHEEHRANRQFWIFVSRVVDRVFLLLFSLAFVCSSCAIFAQVPDHYNLLL
>Scl477
EKGYLKITRPRYLLPFVKSPLNPPLNLCQLFGGCYDAGDFRVNEQISLVAMHTLWVREHNRIADILFEMNKHWDAGRIFHEARKIIGAILQHITYSHYLPKILGANFLSPYRGYTNAHPGILNVFATSAFRFGHSMVRPKFSMLDANYDPVAPDVPLIKAFFNNKLIQREGIEPVLLGLLANESQSTSRGMAVGLTKHLFQQPESEHGFDLAALNIQRGRDHGLPGYGAWRRECNLSHADIFQETTYEIKNATSRQILHDLYEDVEYADLWVVGLAEDPLPGAMVGPTLHCILTEQFRRLRDGDRFWYENGVFTDEQLDEIRKTSLSRVLCDNIYGIVSVQRDSFITAKDELKRVECTQIPSMDLTKWRQNQPSVPEP
>Scl478
GRPYLARFSSPFTPDAFNPFLGLSPFVRFPPQPFLGDRRLPFPYWQSTFLATPFTNPFVRVGNGTENAFKQTLRGTAPSNVSEKKKPEQTYNGQTFDCLNCKKVFSTPHGLEVHVRRSHSGQRPFACDVCGKTFGHSVSLEQHKNIHTNERSFECKQCNKTFKRSSTLSTHMLIHSDTRPFPCDYCGKRFHQKSDMKKHTYIHTGEKPHKCLQCGKAFSQSSNLITHSRKHSGFKPFACRVCDRAFYRKVDLRRHAYTHEMDPMTMKDS
>Scl479
CPAGTYQDEEGKASCKRCPQGFYCYANSTTYQGNQCPKGHYCPEGSPRPRYQPCQPGTYNPKVQGNSSLNCLPCDPGHYCANYGNEKPTNSCSAGFYCPGGNSKAKPAATRCTPGHFCPDSSHNMTICTPGRYCDEHELHHTKGPCDPGYYCPAGSTSSRQEECKEGHYCPLESPYPLPCQPGYYLPGKKHENDSECVQCIAGMFCNSSGLSYPDGYCDRGYFCPPGQTVSSPNSHPCPVGHFCLEGSPLPERCPNGTYQDSQYSSKCKECLPGYYCDNTLVAVSNLTGYECPMGHYCPSGTSFSTQHKCPSGTWSNKTRLERAEQCTECPP
>Scl480
HHEWGLFHEESPKNNPLLHHHTTIELFNHTATFRRSSDYPLITQMLSSIPELLKKPKFDIHEKSTSDLASVVYVQSGCNPPSDRDEYIAQLMKFIKIDSYGACLHNKDLPEAFKSPLTMDDDGFHDIIARYKFTLAFENAICEDYITEKLWRPLVLGSVPIYKGSPSVQDWMPNNHSIIHVDDFKSPKDLADFIKKLDRDDKEYAKYLEFKDKGVTNKRLLSIMENRPWGTSYEEVNYVTGFECFVCNRIHENLKRKAKGLVENKFVASQEHYGCPKPEKYNFPHSSNHDSDGQRDLWWDEYDQSVRESQKLNQLVKSNWYF
>Scl481
MGDAKDVVKLEWGLEGWKDKTKAIKEEIKRQSEANELFFVKNAKQIDLSKFLEESTNKYTFAIMGMSGAAIVNLLRTIIMEYREVDSGPYYFKFAADKKFKVELMPTALYPGHGLIKVVGRLKYYSYHEMCALLAKSGVTSKGLGDMTLKLNTKGMKSALFNAVSPMNELHFMLLFEIARRLVRDSNGKPVSTDPILDLLPSGVIIGRIIELLRVEKDVVLSYDKVFGDQQPLNWITENNTILKRQKMTAINKMFFEKFIQGQQDEVPFIRRFLEENKNGYIIKTLEGYLDDLKEVFGEM
>Scl482
EIMVRQSEVEWSSNYCHLKSHKIVQPSKKVYAAATGPEDGAKNIILELTSKPECKKTQKVKDCDPFREWIKGHSRAYGIGTSLYDCNPNTNLFSGDPVADVFAVIAGENSCILALADGVNWGENSRLAARCAVAGCLYHLSKHLYTATTTQEIMSMLFKAFENAQNCIIEKNATMTTLCVAVICQLKETDRWGLCVVNVGDSLAFVYRKSKGVQEVTIGSHYDTQDRDMRDPGGSLGPVDGYNPDLRNLTFSFTFLDAGDIVFLTSDGVSDNFDPVVAQCNHCSIPELVRTHSLDSILHEITRNARDKEENLSLTSSSKSDQDIVRHETYDVPIARHQKMLADMTE
>Scl483
TILSSECFLEVPKIPLNEADVILDNWLRAANRTVLPDQKNYVMESFQKCPLPLYLKLAFDEALRWNSYTPFSELYLEPSVREIIDDMFSRVERRHGKVLVSHALAYITASKNGLTETELEDLLSLDDEVLNDVYQYWTPPVRRLPPLLWIRIRSDIGDYLIERGADGTRVVFWYHRQFIEAARERYLLDDQAIKIHANMSEYFLGRWSGGVKKPFLDKEGKEMSMDRLVPKQPLMFDSSEDNEIFNLRKLSELPFHLFHSGNLEQMKEECLCNFEFLLAKLRGTSLQVLMSDFSSYIDAKQEDNDVDLLYECLQLSAHSLAQNGNQLPTQLIGRMYNFLERKEQYPDVYKVLKQALNSSTACFLPNRKCLTAPGGALRSAIGLTQSGTDVVSMAKDNRTIAVSSQSSDGLVVRIIDYVSNKEVRKFTLQQPAEMYSTNFNQISQKNPNLLLLGGSSKIFLLNTLTGQIVREFQVSDDDWFSYNLHAPISFADDENLLVAICPDSLKVWQVENGTLLHSLPLKGVNTEDEIGAIDARGSFAVYNLRGKNTVHFIDLKTGREVRKITISYPKSKGSKEKVFIKEIKITSLDQVAVIPSSFDSLRLYDLSANLIRELTNFKMQEGLHRMQITDDGTKVVTADMFEICILNLETKEMERCLRSPIFRMRLYTRDGIHILAVGQDNILRVYDRSREEDDENQKDTSLSTIQGNTIADQITAISTSYDQRHVLTTATIQLRNELAVWDGLTGKRVRRLTNLMLFPNPIRMCTATRGVGFIYDQELPHYKVINFAEGRIERNLEGKACKRMNAFGFIDQKRMISFSRGRRFVKVWDVDSGKVVKVMKFKEKQRFEDMLISNNGKTAICSQASQMTQHSNKELPLIVIDTTSFSSKNLQYQGEQLSLFNARISDDGNYLVSLVEYSQPLLWNLQTGQLVRKLFDPDAYERASTVAVSGASMSAVTGTVDQKIKIWSIESGEVLRSIDSPHVSELFISPDGEVIISRSDQNHDFDAWDTKTGKQLASFTTDGSPNHVKIIGDRLALGLGENPNLMIIHLHRPALKDRMEEENLPSPYDGLPEEATVENFQEKPSKDDGIDDDKDDDDSYIA
>Scl484
DREVLNEMTSSGNDLSIFFVVSKLEPEDRTESSDEDDEPGGHAASTKARKKGELKVQERKKTRVYERLVKNGHFPSQLCMDENERFHGLSAWRIQQYLASKKKNPKASFDEYTDYVEAFKRFQNSLKKFAEESLRARVESVCKTLIRVLSRCLDFFIQKANVLKKGKTQILKTLGTFLREEQQVHDNIIRDLEDEKRAEDIRDLLSDAMEGAKGDILKEAGDFEYVLAELTIPSSGHVKEKAAVAHCQDQIRCMVVNKLQGEIKQRLTMMFRSRDLFVVHLKDGMEQIQGEIAADSDIPSAALALGNSLLSSYETQITFSQRHGAAVRFIMKVSEWFYKAIRNPIDTVVKTITGEVQVGSKEWKVKVASEALKKVDPSLMAKEIVSSLKQHFCDCHQEFTSEIGKVQDLFDRGETIKDMQRETILGFAPNLALLEMLAYGVMDRFKFGFPAAGDLIGSGAQGSVFACNNIKTPEGRPCVVKVVKVATEEVLKDLTLELHNT
>Scl485
MIILSIAVGIYHGFYHLHQADQEDKHICEQTLDYFMGGYLAILFATNIMEFSVAWMSGKGSIMDTEPRNLIPQLLYVRLVLAILEVLWLSIGIKWIFLDGTTCELTHEIYISRAVVIFNWLFLFTVIIIIYCIFDSAGKMWVNFNEAQLTGDDIDASVSYGNHIMRKYEKRWEGCFKRCFCCSGVGQGDDNVFTFIG
>Scl486
MRSSGSGSSGVKRKASCLESGESSSSSNSSSPLTSRRALIRASNRGTLKRAGPYLLGPRLGNSPVRSIVQCLAKKEGTDDFYSIKILTLADPGRESYDDKQGKMLLHTEYSLLSLLNDQDGVVHHHGLFKDEYYEEIPLEKDSTNSTASHRSQNACARHFRIRHRLCLVLDCLCAHDFSSETADLINLQHYVIREKRLSERETIIIFHDIVRVVKCLHK
>Scl487
LPDESIPVIICAQSFHWFASEKSAAEICRVLKPGGKYGMIWNHRDLSVPWVRAMQDIVDPFVRQKDMPGDPRELKWMESLNSSGKFTSVERDTSCRTYVEGNIDRIMSVIMCISAISQSSEEKIAMVKSEISDILLNHPDLKGTQVYKLPYITDICWCTKL
>Scl488
MFAGRHNDEFYLIWESSCRNFIEDIKFSSLDAKSRLNVHVFLRNDTPVKALPPSDPDWITTHFTLTTSPYASDTGLIACLLEKYGDFVEESGDNQDISRRRRVFLVAERARQYEELIANLKLFNQKVEIQEINGQELDIFEVVKDSCRFCRLVFADTEETDKHNFEEHNFFCQNPLCHGHRQRFPSEEALLKHKASQTKCLYCQELFCSDDLNRAHMKREHNINPQSFPHMEAKADFFAEQEKVSSLPLRISCQFCPQKQFLSKGQLEIHMRNSHKKCNCSCGSYFKSREEYLDHFYSVYPLPCYENRKCPHRFQSVYYQAAHHRDFHNSLNPFYCVPCQKRKIAEGLPFSNTKTSFKDDSSLRIHGCSLGHNETEMFLFDFDDAALNIGEEKAPLRRSPTRTTSNLNYC
>Scl489
MDVILSRRDELEDTEIFQLEFDKTSDKGQVAVRGTNGKYWYLGEKGMTASAETPGDNCWFELEWHGKQIVFKAGNGKYITGKDNGHLIEGSDEIDQERGFHVPELVNRPMLVLRGEHGFVGVKSGKDLLESNHSKYDVFFVMSKNGSYKIRTDSGKYWCCDEKGNVVLASDEGGAHEYSIELPKYNRMAIKAANGLYLEGHQNGSLCASGKSLGKNSLWEY
>Scl490
GPPNQRIMGDVTTVFIVETYHIYQWTNDTEFLRDLWPHVVHALDWLIYKGTNGTGLPYKQQCTYDIEALNLYDHNVFNSFMYVLAMRAAQELGTIMQDRNVWREATIAMEFAKHVISEELWSEEDGYYHAWWDKKLGSPPWLMSDSLYAQVWAYTLGLGHLDDPR
>Scl491
MSEIELKMSSSARNSYSPAMDKAWFHDTKTGCEKQAHYFVQIRKLQDELIHREQHNLINAMERLKQLTYPRKRPVIRNFDIDALSNPASIRKFPARNLNLRKEAKHRSVQAKEQPDLNPVSGKPLIKKTDIKKPDGSAYRHFFAMPPLLNDRDIAKIVHNANNAFPSEPSTYLLQPHLPSIPNVGRKTAFVADNRMKLLTLAESEFCEDGEGSVIAMRKHLHTRKSQRRKKSSKSTPHVSDNVPIENTTKRGNVLCFDVDPNDTSLFSHCLEEKKEEEEAFETTPLPPPNSRPITSKSKVSYVLKSERAKRVNKADTLKSDLEVVCHEDSKSQDAVEGLASANNEVLVKMPDVVIES
>Scl492
MQFVRKLVGRPGRAVSNIHQSSEDEALSLRHLRKLFMEFLHSPVPLTVREQETKLYMMLPLFCKVFGLAKPSSMTEKFGDVCQFAAHVSRLMVNEIRRRAANQQNEAASRMIIEFLMRDSAEDTVSGWTLLNTLHILASADTPVVECMVAASLPSNMVKCLYLFYDLPPIEQSSDKSSEDLEDDALTIQKLYTQVLVKLCNYYATSRELVHTDDLALLFTAISCPIPKHNAQWRSCVSEILMTLTRHGLDRDVVHYIH
>Scl493
RQETLKLQDWLSPVIAKPLIISLGLMVFQQFCGVNAVLFNAAHIFAVAGFKDGKLVSIAVGLVQFVGTALACLIMDKAGRRILLLTTAIGMCVSLAALGVYFEIYIPPEGEGSASETVSLLGSISHSVPAKKISWLSILCIVLFNLMFALAWGPVPWLVMSEIFPLRARGPASSFATMANWTLAFVVTKTFQSMVVALSNQGVYWFYAGFCFVSFIFVFLLMPETKGKTLEEIEAMFDKKNSEYERLH
>Scl494
DLLAQVGHYSVNTRQEALGGLKDLLHHHENLLQENLGIVIKKVCEKMSDSDPSVRQSLLLLLCFIFPLVSQEKMAPFSALVIAHLSCAMTHIYDDIQHDSLGFLELCLRYFPSLMVGSSSQLIQNFVSMISHQNISGTKQSNRLQHKAGKGLAVNPKGKLSSLRSRLKVLQQLLALLKALESSSSSSREDTPLSSASLVKLPCKKQIIYFDKKKPTQIQVLEHSVQEPTLHPFSFDNSSAATALNTESKNNILTDGQMVKDFMEVIVPLLLECWIECSPAQMTTGLPNSMVSSSSINVMLAVTEILKIVLKAAQEKQTNAEVSEMHKPGDNLLDVYFKDVNQHLMSFFPFSVSDAPMLKRGRRKLEKVSQQAAGENSSASVLTLNLKICEVMMLFVMNGPAVQKNYHAIVHRLEEFVIESLELKVSGGAAGQQFQTDHVESLVAFADQILQYHNSCMKVGIPSKPGELLNATFSLYQSSHIKSGIKRVLITFFASLVFQENMS
>Scl495
DLLAQVGHYSVNTRQEALGGLKDLLHHHENLLQENLGIVIKKVCEKMSDSDPSVRQSLLLLLCFIFPLVSQEKMAPFSALVIAHLSCAMTHIYDDIQHDSLGFLELCLRYFPSLMVGSSSQLIQNFVSMISHQNISGTKQSNRLQHKAGKGLAVNPKGKLSSLRSRLKVLQQLLALLKALESSSSSSREDTPLSSASLVKLPCKKQIIYFDKKKPTQIQVLEHSVQEPTLHPFSFDNSSAATALNTESKNNILTDGQMVKDFMEVIVPLLLECWIECSPAQMTTGLPN
>Scl496
MKIMSKHSSSQTPRKLKIGSGSVVCQEAEIKGEVTIGSRTVIHPKARIIAEAGPIIIGDNNLIEEQATILNSSYLDDDGQSGGKIVLKIGNHNVFEVGSQCEAVNVGDNNILEAKSKVGRFTSVSHGCVIGAKCEVTSQETLPENTVIYGQCCSRRVQGERPVPQTLQLDFLTKILPNYHHLKKSSRS
>Scl497
MEEEFASNDEGFDENILEEENFQAAPDPYNCTLQIYVRGGEANSLKRLFSPFLEGMDPTFQFISIDESNDGESALDSWKDENDDPSILQCQAISIVLFLYETFGRLSASYVQNKLNFLPWKFHHRVELPADARPRVTALQDFYQTFPGLPLWSICPVHFGNEHLRFHIFTRNFIQMRSFYEVLTAKKAISGSPGFCFFTLYSQSGFDVQLSLKHLPQICPKPSKSVRLKLKIKDIDTILPHLGEQPLLQKEDGRWIVTDPDGNELILEETDPSHARTRTGRLHSSTSLETSDYDTASIDTESLAGSMNHSPHGTLNASFLESFTLL
>Scl498
NSSGDTPVTVALKNKKWCGQAFEMLHSGGLELSTPLQDTSGDTVFHKCGRSGDVSSMTLLLALDNRGPLQKNQDGDTALRAAALEGAEAMTRALINTVSGFSPKDKVEALELLGVGVLAKEISRDWDISAVVGFWQEALTLRRTHSLTLPNIVPREFPLEYFFEARLPSDLTAFESNPSAVTAQALQICDRVLGDTHSRLPSLLGTIGERFAQIGEFYRSLNIWLYVLEIQLKSLSSLPEGVEDVLNTFRCFADAFGFVLSRSGSVLHFKTVYQVVKSVLQGLKTCPAIYESRDKMMVYLLHYLSALLEVSSNDRDVEVVTETVKAVAWLGLRSTTGSTLLHLAANSKTEDISSLKEHLHFPSRRVCELLMDSGIDQNAVDSDRNTALHILLTKGHAERDVLACLLKARPHLDARNSSGKTVLDLARCKKVWSFVRAAERVPRLQCLAARKIIGEKLQYEGIVPKRLETFIQLH
>Scl499
MADDGSTTWDCLWYLQERLKQERLFVNKEKAEISNLNIDIQSTCERLYHLSWITRQQWKVVQRVRASPEECSQVVKRLDSARFVDASRHLGYLESKYWEFFKGLRENPSLVASNLAYADKINLDTSQLVRLLLNSLYGNCLLPRDENYVLMLMKHLIDLKITGDDNPEKFLQHRRNSFTSLFGILIESLFSAKLYLTAALHAPIMQVLSEDSLLQKRLPLKCTKFVENLKAKLYCFPQSLRWLMCQFANILSSHGMKDKEVRSMVLNLLFDCLVCPAIIRPEQFGITSDVQISEIASQNLQSIASCLQSLHSHLYSSEGEDVRNLDMFSRIDP
>Scl500
MEKCPKDSRMSTERLCVNDEEGDENSKHRFDCKINRKRLVSKLFYLFYFSAFGSLWPYLSLYFKQLFLSPRQLGILVAVRSLVQFVFTPVWGALADRFNKSKFVLLLGLSAWLLSTFSLAIIPIGEKPKACFEMNSLSLSLFQNGSTTLTNFTKITSGNHRSNDEIEHDHTRSYESIFGTSRFVPWALSFFSNGYEPEKSTKLKEDTFPNLQYYPSPEKISDSSRLFIFMVCVIVIGQIFASPTQCLADTATLQILAEDSREYGKQAFWGSVGYGMTAFIVGTSISGRRTLNPCSKEMDINYIPCFYVFGVFMVGALIVASRFKFKPVDHTQCKETAIGGLRVLKKFDYAFFLFIVFFCGTAFGFIQTFLFWHLRELGAQQILFGLIILSNSTAEVVVYLLSERLLRNIGHFRVMYLGLLCYALRFFYYSYCSRPWLFLPIEFIQGVTTAAVWSSFVSHVGAEPGVATTLQGLVNGFYTGLGYASGGLLGGVMVHEFGTSTAFLVFGELSLIVLFVFIIVNNVRQTEKTSDITLKTLSKADEFEE
>Scl501
MDNSEAVHLNLVLDLVSYFNVFRGDMEKIIEEQAQDLEEACRDVPDVEVIHSGSGFEGLSLPQLIHGQTWNTDADHMIIKTSLKLQEVVKPEETGGERNIEEDQHVVRGKGSFTDAETDIAENVLFIYDASHAGYVHLSNKRPLFPTDSDSVREHCLQNSKFIDSSRKSVPFSHLYMRSKEGSIVGPSYSIQYTTGSFNVDRDFVYGLKCEQWPLQANEWILRDRPQSWPGFEQISAISDQGCHVVPVGSHMSHLREFEWRFSFSAAELILARSLADDQKLAYSVLKALIKSEMKSRDADVFASYHLKTCLFWLLEKRGINSWNKQSLGTNVLELLNFLIGFYDEGFVPSYFIGKNNMIDHRSPEDILKTCHALREIRDSVTQSFCRYIQYNQVLPVLFDTSLTQQLKKNPTKFLQNCKYNFLVMALAYILRPIKMVQMNISSRCLESAASLMKKAEILHKATREAGSQEYKELLSALSDALTPVENPTTNMVLSLLEEFLATDKMKVTESSAVALAVFNVFLALHPSHLHQGSETNPLEFHGYLVNPIFKDCFLWAAKVHERYCDAIYNFVVKKWVGGPHLITTDQEATKFMKLLMVILGKPTKQAGAVTGSLFRSSNEGQMFLLTRFLADYLLHVHLECAYVTFQATAFLMNKSVLSEIYLTINWGTYKPSQLRAIELVLSKQELQAELSEEDFTKLIKKQHELKTELSTG
>Scl502
MATTRTEYGKENRFRARREVASRPKVENESSRSQSSTVAVRKNLVDTKTKRTAGSPNMGDVKEERHRAYNKFGAPPKKIISTDKTLIFPLKSDNVVRTTKSRDVKSGMQRKPAKETEQANDNDKSSTEQVNKPNVSKLKHIFDETIANEAIKAQQTYKKPRPVSEAFDRLKANHAKDTSQGETTERWSLPNYYKKTLPQTPSHKPHVSSGIAARRAMFESGGSNEDLPKKEKRSPSLLDLVPDLKELDVSLLGNNDPAPVQRSRTRSDPGTKRPLYFIKSRKRFPSDTKAMNGEYHDNTVDKLKQSRDDSVLRKPPVDTRRLFKSHSVDHIHGSPLISNSDIGKTIESLSEQQPSSTIQGDEEQSSMLEKSCEAETEVKAEDHKLASPSVPKGLKSHRKEEPKDDLFDDTPGRIREASWIDEEIPKEETAPVEMSPISITPGFTSVPKSNILEDKVNSESHPKHDSVYFLKNEETQSHNEETESSGDESTGSVVEHSDVDEEDRAHLQTVSPVSLLFSAKPASSALSKEKEKKGRRNVGFNLDTPDLFLTYSAEEYDRGNDGIDPVTASAEWELEKRVEKMDIFSVDLCK
>Scl503
MAAVRSNSPMMADGYPQPSLLPGEIVVAKAINVLRFQTMADRKSGISGVLYATNFRMSFLTRNPSAETKLNSVFQSNPDLTEAGEIYSDMQREMHIPQTCIDEISYYSSSTAEGSKIKKVLPGSRMSTKVHSLEIRCKDFRVVRFGLKFTPKKDCQTMVNTISHYKTPSSIVLLFAFPYSIAQNSAENGKSRLNTIPTFRTLPDWLNELSRLQVDDTWRVATVNNKFQTCPSLSEMFVVLASLSDSDINRMSLHYVDSRLPIWCWSHSRTGVPMLYSGAG
>Scl504
MTQKSLSLPEEDKEEHCIHKITVEPVIFCYAFGIILHVPVIQQYIHRRIAEEKGIIYNTTASLSNCDSMRASRNGETIKMQKEVQSEASFMQLGMVFSASAPSLLVALFLGAWSDRAGRRRVMALPIFGSAIESAIILWVIAFNLPIQTLLLAGFINGLCGFFPTMVLSVFSYMADITEESQRAFRLGILEATAFISGMLSHLSSGWLINKTGYKAPYMMILTLHTFALFYVVLKLPESRAKHLMANSNVKVFSLHHIRVIIYIFTNPRSGERWRMCILMLTSGLMIVSSIGFGSVIVLYAIDRPLCCNSILIGYYLATSFLVQAVGAILGLKFLRMILSEHTLMQVGMISVICSLVMMAFVKSKRVLFA
>Scl505
MAAKRKVEDDIDLENISTLQPKRQGTTTTHEKTTVHSTDSSFFPQFYEQRGPWIAMFDWNSGLYYYQNISDYRTQWEKPTEWDSIHPLFIPANQYYYQGFYNGTADGTTNNDHPKENVKQTATDLEAKVERLLTRPARRQIDPEEKEKLHWIPEGATEYNIWYDRWVGEHWRNDKDH
>Scl506
MDGAMSTFGLPPFELGQDFSIPPHLRNPENFNARFPNARFPSTISNIFRAGDYASKSVSDDHGGRHMDMSNGIEDISDIGENELPISVAAMNEPYLTSGTTTLGCTQQQHSSLHTAIPPLQSSNFFSDPVTSEADSYSRDMPFASPMDFNIKNEQEPRFHLNPSSAISSISSALQPNKPNIMRSIYGPNLNPSFPDPASQSMYTYIHQTPVSNDSKAPQFYRPFPGFPPFDTPESIQDNHGFSKSDDSRIFPPVPSSHRPQIIDRQKPQGTNRADAHDVEDVDDANRCKNTVEGTKTSVRRLKKWYKDKYGKSIDMNTVTRQMALEMLKDFFLEIRDTRPGKEGNEYEPVTLTTYRNGLRRYFLERKCPPAVENFDLADREFDVVNYGLVSKRNELKRKGKGNHPNVVESITEEQLERMWASGAIGVHAPRPLLRLQWWINTVSHGIRGRMAHHDLSIDDFRISRGPDGKIIIDHMKAGSNKRPRADDEKDNPRSKKKCKARVAATDGSERDPVRAFEVYLRHRPPGISSFYLTPKHKPKGDIWFNKVPMGKNSIGRIMREIKAIAGIG
>Scl507
LLVTGMRLIIRFLRKSLPLFLTCIAFLFTVRIWRVWNDINLNVDLLVTLSPDEQSKTHPTKSIIQLNALATRAVTRVPALQHHIHRTRLLSTAICPNSLFLLILVSTNVGNFDRRHLIRKTWGADYSIKTKWKTVFLLGKNDKHDEMSKVKTESEIYGDMVQADYHEHFWNMSYKVAMGFEWSLKYCTFDYLLKSDDDVFVNTFGLMDFLSKYTTPKKKFYTGNLMAGSIVLRNGRYGVAPEEYNETVYKPYCSGGGYILSRDVVEKFLSYFDVLKPLKIDDAYIGILANRAGVKVTHNKEFRMYENKCEYKETTLVQHPARGECALKLYNKMIEGILNN
>Scl508
TEDEIRRGIINASHPSNHCFWFKRVITDLHANIENKNTGKFVDKTWGANSSIDETAQELLNVLREKDLPQVLSSANIVSYDIKWSEGGVDPSISDEHFQYIEKLCKDFYDTLIQMINKGIEEKESSDARDGFAEEIFQHGSFCQNKCKSFHGRKEFLEASREVLVNHENHAVVLHGESGCGKTSIMAKIVTKVKQWLEDDSAIVVLRFIGTTPESSGIRPLLRSVCVQLCRATGQNTEDIPE
>Scl509
MSSKPYRVGQWIPSDQKILDKWLDDLIAEVKTKYSDKLELLMALHPPAEKEERVVSGNQLAVAKGTEKDLGLHSPVKDLLDAIISDPEINMFFHQMFWQQYKLPDTSEGTKIPCWQLMIFSIDYIMTTAPKYNKTGLVGFPINVILNWPMATTAGFAAFLNDKVNRLFKNILNYWGKFLSSSDSCYVLTDDPRHGWFGEDAMEAMPNFVKEFKCKPNKKHHGFTSWDDFFTREFRDGIRPVESPDDDSIVANACESAPYQISTAVQHRDYFWIKHQRYSLDFILNMSDLAKQFYGGTVYQAFLSATSYHRWHSPVSGIIYKTELVDGSYYSATHNIRDDPASPNMSQGYLAQVAARGIIYIQADNPAIGLMCFVSIGMSEVSSNEITVTEKKRVKKGEQLGMFHFGGSTHLLIFRPGVNIEFDTRGQTPGLDTINIPVKSKIATILPAGK
>Scl510
MAPYEKNDLVEEFFMEADKKDDNMSQNRPSMNQLNLLVKDIVSQTSWWDLYGIDLTMMFANFAFLPVSLLLLGSGSIPLFATGYLLFSYIHATFTVKLAHAAIHNALAGSSHFFNRLLAVFFIEIWGGFTEQGSFEAHIQLHHPYTNVIGLGDSSSWRAPFLGRFTYLFIAPLSMPLFNTAIGITLLAGRWYSIARFLCTATAGYIMHFCLFQYVAGLSLFGTILCMITTRSVFAIPYIHVNIFQHIGLPMYDVKKRPRRLYQLASAALNLPRNPLLDYSFGHSIISCHVEHHLFPRLSDNMCLKIKPVVSSYLKNNGFPYNEATYMNQLFKFYKEYDELMVKAPPITELIGIQ
>Scl511
MAHGDEIGFSMEITLYSPVASVIALYCLMTIGINIFVCYYIYRKRSLRASCTALIVANLAAVDVLVSIKDLPLLISVSTTGRWYFEEHWCRSYGLTNVIYIIVSISTLVTITTEQYFRMNESQKSQGNSSRSLPLGYIIAHTTLSYSLSLLWSKYVFISRKAFCEVDWPPSGLSFTLITSCIFLIPVSLLIYNFFGNDSQGEKNSSEKAKLVKLESGENEESDDDKAHCRLQLAISTFLVTWSPYVIESFVTYSSVVPNIVGVVCAFIPIVTTTLIPLWYVKWRRETERIHLFTSSHVQTC
>Scl512
MYRPVKHGNIDHSRYTIYERFENRKTNLPKRFSAATNAQGIVATVLVIACNRPEVERCLDRLLRFRPSEKKFPIVVSQDCGHEETAKVIASYGDKVMYVRHPDVSDINVPGGADNLKGYYKLSRHYRWALSRVFDVLHQDTVIIVEDDLEIAPDFFEYFEATKTLLDKDPTVWCVSAWNDNGKTGRVRGNDLLYRTDFFPGLGWMLKKSLWEELAPKWPAAFWDDWMRHPEQRRDRACIRPEIPRVVTFGRIGVSRGQFFDEHLKYIKLNDEFYPFTEKNLTYLMKDVYDAAFINTVYKSPLVSFEYFHSGQVMPAPSVRVQYESEETFRSLANQLEIMNDFKAGVPRMAYRGVVSFMYKNLRVYLTPPRNWSGYEYPE
>Scl513
MVLYNFWIMDFSVSALIFFSAIYGERMRRNGQWTSVPKNEIEDCRENSASLEDEGKGVELRLPQYLLFTFTYFAAMGLTVVILQYYPSVMIILQHVAVVSFIMIAFAQWLPLRTGYLLGILFGGIWLLSVETQFRWIINNVIIAMFAFLASHVQFRNFAFLQIFLWTALVYDVCLLARMNETPQFLSIGECGNLLCQLFEMNSAWELPSVFTVRFGENQTHVFLGTGDIIIGAIVANFAMSFFKSSRCLIGVVGSYSTAIGFLSRVDTNKPYPALISIVPVCSLSLVCCAIVCRKTKRLFSLSNKESSEFSSDDVLLI
>Scl514
MAVDPCDSGTLLLPFLDESGWNQELRAFIYLIALLWCFMGIAIVADVFMCAIETITSKTKQVKVPKQDNPSEMEVVEIRVWNETVANLTLMALGSSAPEILLAIIEIVILNKFEAGKLGPSTIVGSAAFNLLVITGVCVMSIPTHEQRRIKAIKVFAVTATFSMMAYIWLYLALSTITPDVIDLWEAILTFLLFPILVVVAYIADKEYCCPGKVQPQDPGVLEL
>Scl515
MDTNDSLKCMIAYNNCAKHDSEYNISEPDFNHGCWKSFVDLCWPTDETPSLDGTGTTLSLIIPLILIASLSIGTNTLVCVVFYLYSQLRLIRHYFVINLAVVDVVIAAVLIPLFVASQLARENIILCRSQIVLDIACGTASILCLVMISLERYVAVKYSLHYHSIVTQRKAIFGMVFIWTYSAIVSCTAFLSLVKNSNSGKKLPQCFFLSRGYVTFITIASFVAPVCVMTFAYWNMFIVARSHARRIDSQSTQSDPERSGHSKRRLKRELKGAKTLTIIMGTHFLCWCPLFVFYLVYTYSFSPLQVTKTFTVVNYVILFLRYCNSLFNPLIYSGINRQFRAGIKRFLLRRNEGIEELQTTAATRA
>Scl516
VFCSPCVLLLCNIHALGKDKEGNDEEPRIATMMFNCLSSLKDDSVWPVVVIATSSSPNDITADMYSCFLHELRFEAPSEKERCDMLRGLAQMLSVGNDMSFEQLAKRTAGLVLADMVTLFSNAANTAAKRLREERLGKMSRSTETTSQTCFPWEFEQELSKMGTKICQQDFENSLEMLQSSLSDAIGAPKIPSVKWEDVGGLAEVKAEILDTVQLPLQHPELFAAGLRRS
>Scl517
ERCAMELNQPELAHQFGRCLSVYVDKVADSTLFNQPGWLPVRNASEALSKFELFDMCPRPWRYRTAENLTTLSMEGLQSSYGGGGFVADLGYNAKSALEVLDDLQKNNWINDLTAAVFVEFTIHEPATALFSVVKYVFERLPTGGYNTVRSIKTLTLYASPDSAFGPFYQLCQLLLMLIILFFFFAEIGKIYRQKCGYFKLFWNWMELLQIFGAVAAIVMFFFKEMYTSRYVKRVQNNPFETSSTDYIVLWSELEIYLLAFVIFIVTMKFLRLIRFNRHICQMIATIQRSVNHLFSFFVVFVAIILAYTQLGLLVFGAAVPAYSSFFQAMRAVCQMILGGESHFHELKATSRFVGPLFVFCYMLSMSMIMLNMFLAILNDSYEEVKDVQGDSFEDAELGEFMKTYFVTRVGYFCDELTAYFKKMMNFAQARTRP
>Scl518
DYVCRKGEVGREMYIVNRGKLEVVSETGTKVYAVLEAGSYFGDISVLCMSAAGNRRTASVRSVGYSELFCLSKNDLMEVLDEYSEIKTKIENIAKKRLENDKRRTSALLSNKHDKNRASENGTDTDPRVKSKVFAKLEERITTLERERADLMEEIKRQREEFSDRLADLETSMAQLSRDRRGDGQRPTSRSFDFVWKRR
>Scl519
AHCQEYFVRKASGNFKASTHLLCQDPDGNKYKAAMKWNIPVVSRDWLFACAAGGTLVPTNEYPVGSDKKVVVDANVCPSEELRVGKADAKDTSQDHILKSEEGELPIETNNEVSALHVQNVNNGGGDQGSTEKQPVKRPSMYFRPFRPSFDLADVMEELASPVCSSLRGRKSRGSRNSFPLGDFFAENIKQTLKKLGTVAPRTRKGDEENDDDETFDDIQQERE
>Scl520
MSMFHRKSHSLEEFDGVVSPPFLDESSHHYSGSTSFRRKMKSVRGMRFRPVFPAIIGVSLGFALSMFYIPVVEQQCLHDLEESQVLILGRKQPGMSDTREKQSEKSKPIVHNTVPPKVTHFSYGLRPFYVASELGHRDKLLVGILTTEENIDSLVLAVNNTWGPLLPKIMFFTPFSRDVDFSEKYNKVLGLPIVQLADVEDENFSKTKLSFKMLKYMYDHYANNYEWFMRVEDSMYLKSEKLLELLNSVNSSKDVYLGRPGSYRANAANTGDDNLYASEKYCYGGTGIALSRSALMKLAPHLENCLENALTEQEDVELGRCLLKKVQLQCTWSYE
>Scl521
IFRPRCDAGEKYCLSNKSCVEEGETCDPTYKKKCQPSEIFCIFRRRCIANITETRKACVPLVPHKTDVPRADYELIFENLITIDTLGHHIKTLPTNEQPSVRQGDVLGWISDGGDLAFREINPADGAAFEFEYHTNPQIGDTLLRSSNPSMYHRHYIVAAHYVHAADFVIRHLYKSTGVKHLISNITQTVLVAVDIPVGENVTMSHRSIVNTHESVVFDVPWHSGSNVTYIWDFGDGSSVRTQSNSTTYNYTSSGTFYIRLTVANSVNQKVLHSVIAAFDFIKGFTFSNPIKAKALGLSTEIKWEAAEGTNITFVVDFGDGSPRYEKATTLDGSRKCSTTHLYSAVGNYTVSVFAFNLVGPNISIISPAVVEIPVSEVEFSLPAAHVTQKVYFAVGDTVTVNRVVQNGTNVRCSFDFKDGTPPTVSIEYSTSHVYNRVGVYKVEITCYNAVNSVKRLLNATVVVQNIENITGLTLSANPAIFKNDSEIIVDMKTGTVFFCTLHFGDGDRLKIDYTHLREPLFHYYPAIGSYNISVKCHNRLGEAEFTGIHDVDIPIKGVTVTSQKRFIRVHESVAIDIRVKEGSRIRYVWDYNDGSTDTSYRTLAKQNELESSSHAFARPGAFPVRVTVSNSFSDVSLDLTDALVVEYPVANISLTTDSPIRLNPGIATLNLRLVADGTPPTNAVCVWNFADGSGLTQSAPFIISPSQLFVKTYTYTSEGIFTALVNISNNVSSLVLTADIDVQEIKDVSISVMRIEEGVRTEGFGRFKNFFRAMETVFFNVTMQAKDERYTWDFEDGSPRKVTSEPYTTHVYNRSGIYRTGVTVNNILATMNSTKDIVIEKAVEKISISASYPTYYGDPTYFTIHIEEPGTDTCLTLDFQDSHITFMGEPRCRPSLLPLNNKFLELNSNQTKVELTHEYDDMGSYPAKLSAFNTVSKKVASTLVNITTNPCNIPTVKIVGEDFKDPPQKIKKSEMLTLRHEVSYKCPVASSIVFTWGVFLVSYEDRSNESIPISDLSVNLVHNFTNPVTEYALRRADLLIKETKLPFGHIKFKLTVSFQGKDRDLSEFAGTDNVWIEVKRSEMTAVIR
>Scl522
MEANSLTLDYVNITIEPFADLSSNGLVDEVPGSRYHGDGWGGSSGSSGAGHGGHGGVGGGQSKVGVSYGKYKRPTTFGSTGGAQVFPFTGGLGGGRFKIIAHDTLVVDGVLSSKGGDARASRSGGGSGGSILAYASRIHGDGEFDVSGGDGDSSTGYRGGGGGAGRICLYYRENHFLGRFLGFGGTSSNEAGGPGTVFLENVPGMNATYGHDRIDEAAHAERILPDENVVNGTQWVRNRTLYANAMGRKPRSPDANLSSSYHDFSVGGSSRVWLILDDEDLEANGTDVELDELQLYGGAQLAIINPVNTKAFISIVIGQMEGDRTGRIHLGFNQTFLSLQSYLPMDMIIYQGGLTTMQGELLVAGVTVEIDGVLRRCQNITVVDDGVIRMKEMYDLEGKPTE
>Scl523
GDPDRTNQDGASAVHLAASCGQLNCLSFLTNFGADIWALDNEGRTPLEEAALHGRMECVRHLDGLIAIHMMRNKKEVDRHRRQAKKDMMKRIKKQDKNIQSRDDAYEKRVAKETRVRSRSVNDHQKGTWNGNGLSVPHKNAEKQFSELTDVGHFPEQDKRNDKKSTKAYSSETFQFGSKKGRMMGVFRSKFSSLRSSKDEPQIINRRSLEDAGLVRSFSQSTPSFLDQLESKAVENQHQNLTSDSVDPYELDYSDLSFGHVVKKFDDKGNVTTHVHYVPKNPTRMTNGSMTSRTSLSSQLSSSSQLSSSFNDIRSLKSIDLEDTFSVSDFEMDNTRNKTLVTFMASLNLEQFSTSLINESIDLSTLSLCTDNDLKDIGLPLGPRRKLLDAVQKRNAALSHPGPMSDSKI
>Scl524
LWKQKCKQANIEEEPVTPVKCSRRRSNNSQQVNQNTKAANSPFKKLYMTKQRVYWNWRMGPLRPSKVLKGHDDHVITCLQFCGSRIVSGSDDGTLKVWSAVSGKCLRTLVGHTGGVWSSQLSGNIIVSGSTDRTLKVWNADTGYCMHTLYGHSSTVRCMDMHDNTVVSGSRDGTLRVWDTSSGNCLHVLVGHLAAVR
>Scl525
MDDFSTPVSQRCGSRLCEEVEMSPYNESPFMIPPSPFMTRLGHGTGVSVYRFKREPSNNSTRSPWAVKKVNKKARSGISERLALEASILKQLKHPNIVGFRAISGSVNGDLCLAMEDCERALEDIIEEKAYLEEDFTYDEILKVSWSVANALSYIHNEKKILHGDIKSGNVLIRGDFEAVKLCDFGVALWLKDDLSGLKNPGSRYIGTEPWKCKEALKGGVITDRADIFAYGLLIWEMLALNVPHVDLLA
>Scl526
FQLSGKVFEEENTKYGAQKEEYSVSVGFDRCKINEVSCTCGNKDILWCPHVVALALYRIRNPEKVTLRVPISETLLQMNREQLQKLLQYLITEHHTEVLPTAQRLADEILLKTSEINRLPGAPDPTAGAGADDESCWHLDAEQVRQQVRNYLSQGGYYGSGKHLLSMFAK
>Scl527
FVAHPFCQHLVMSCVFSGVPWRTQGIAFRILYVLFQVLIYPLMAFMYFFFPFLRISRKIKRPFIKFVNHTASFVIFLSLLAASSHEQFNIRFDKVPSALEWIILMWILGIAWGECKQVWHDGVLRYLSSGWNWMDIGMIVLILGAYIGWFVRMIIRRYTVLDREADQLLLSGADGLYALGVIASFFRLVYLCQISRYLGLLQLSLSRMVRVIFQFAFISVVMLISFSVSMTMLYSSSFEAYGQERPERNTTDVIHSLISKGYY
>Scl528
VGRVPRDAPKVTGHLRPVLDIQWNPFNDQQIASSAEDGSIKIWHIPEDGLSVDLDDHLVDLRGHSRKVNIIRWHPCAEGVIASAGYDNEVRIWDIVDDREAATILKGHPDTIFSLSFNYNGSLLASTCKDKKVRVIDPRAGRLAA
>Scl529
GIALDPRYFNTTNATAKAQAWLVHDASKEVGKQIEDLKPDTIVLSTPHGIAAPEDFIFYLSPRGFGYSDTDNCACPPCCYNLSVVMDTKGSETLVRMLKEENENVSYLSAFGPPGNEDVPFPLRWGEVVPLYFTKGVLGLPSTKAIILSQPSRRYTESVKMIPELRHLGESLFGILHSQLEKIVVIISADLAHTHLKSGPYGFSTAAEPFDKACGAWVSTQDSEKLVAEAASYVDKALSCGFTGLVMLDGMLKAGPFAWKSRLLANYHPSYYGMMLASFVPQQ
>Scl530
MEADPTEDIGSGEVEDGSSVHPENSFNNTFLAIQCAWYSFVLILGMTGNLYVILTVWCRKDMCSTTNLFIVNLAFSDLGILLISLPAEFIKDYVGWPFDKLTCQIVAPLNEVFFCVSILTLTVITIERFRAICRPFKPRLTEREAKIIIVIVWIVSYLSVGFPMSFLMDVQVIPNYPNRCGPVWSGDLERRIHTCFIATLIIVPLFITAGGYAAIVSTMRRQSARIRERANSLSNATVTFRHDQFRLEKNAELIKMLLLIVVVFWICMLPLTLLALAMDFGGIDPTTKTVELLYTLGISLFFSNSAFNPIAVYMMSSELRKGLYTFLNRISK
>Scl531
RSNPDQSEGSPATNGNMADSSSSLDPTRSTHGSEISLPTNMLRNHFAQETILEEDYPPPPPPYHPGTTGQAPPYEGSFSDTSSEGNFNNPVYHRPILHDTDSAARARRFADASDHSVYPTFYTTQRSLNGTPGIGVLGFRGHADGGSELDTTSISRTMESNIDLRHSAGASRLSKSKSRGQSQELVHPVYSQSPASGGPRSRDSGLGPSRNELRRTSVNSKRGSSQVTPVLRPMPTPQRRESGSSKELSPYHRGYDRSLGSRDPRAYDSASSEYSSSRDELISALEFGKRHNLDQYYGIPTLETTSISSNTTNSSDQDGICKFTASPRPLGDGCYAPTPVHAPPFHPRSKSRGNENYIYVLDPRRRGAERNTAAQPNSSMV
>Scl532
CARNWYGPNCTVYCASRNDHAGHFTCHPQTGRIICNPDWYGSSCTTHCVPHDSDSLGHYNCNKIDGGKMCLKNWHGAQCSIFCSPQDNSNGHYKCDKRNGSRICLDDWFGTECKTFCRTTNNSEGHYRCAKEDGTKICDQSWFGQNCTIYCTPRNDSQGHYVCDHHDGSKICHQDWFGRNCSMHCVPSNNSKGHYDCGSEDGTKICHQTWYGPNCSTNCIPKDDFAGHYSCDATDGSKVCYLHWYGPHCAAFCMAQNSSKGHYTCEEETGQKLCLKGWQGAACLQ
>Scl533
MADVNSKEKTDASPAKERKFSLTPTEAIAEVDKLKERVRSLSFSSTVSGESTDSGSSVTRPLVKKQDDLIACLSVMRRLMEQAEGESKRMREEKLVIASKINSSLTAVNREVEYLKAELRDQDKRLSELASDKLTPETKTDGAGSSKSKLEDYNEDNDRLRCENEFLTRELNEWRNGNTDLDQLRQRLHSCEHEIARAKETISCMKMERKRLKTEKMGLLNQMKQVYGILEVKETELREFIQNYEQRMLEGEERIKRLESEKRTWDKERCDLLRETDSLKSQLEMKDVQLKELETDFFEVKRHLTALQSSLSENNSQFFFKTNNLNLDTTGGKLTCRTNATNVKKINSVQNLKDSPKSPLKNG
>Scl534
MARLNREDRNFTGSLPDLKASVKATEHQTKVIDRKIFIVETHFPKVAAMLQRYAVGTAKLRNKGDELAKTITAYAEEESPSLKQGLTTMSECLSAIQDQRDTEVSKIEEKLVQGLSVYDTKCKQARNDVRVSSSLSTREVKSFENLEKAQMKSTDRTRIARAQAEFQKASGEANRSLRVLREQMNEFESQKMRDVKQIFSEFVVCEMELLARSMELYTRAYQGLMNISEKEDLEEFNKTMTFKPTQWGSAPALSNAGRFLKA
>Scl535
MLNQTPPASSMPAETTQDYPSCPKPNTKEYVKGIKAAAYILVILLSLFGNVMVVRVVHKTRRMRTITNYLIINMALADLLTTVFNMLPTTYWILHGLDVWAVGGWIGEALCKLLPFAQSLTISVSVFTLCAIAFDRFFAIIRPLKRVITFRAAKGIISATWLSSVIVSGPQLYVSTTTGEKGLAQCKEKWDPPFDKNTAPRDYTIALFAMLYALPLSLIASLYTVIMFKLWRRQAPGQELSSNQENKDKTNKKVLKMLVTVVIVFALSWLPLYVRMFVMFAESARYVCGLPYDMDFLTLFLGHANSAVNPYIYVIFNENYRRGFRTALSRRRRGSSRELSRSTTRRTKSTRLQEKDANLLPEDSRRNKTVLQAFKRKNSEILLPMKTTTENL
>Scl536
GKPTLGVTISAWVKVKNVTAPNINEIFVTEAPGITDPSKQGQYHFEILNKGKVRFFQRNMDKTVYGRTTIEGIPENKWVHLAGIYNPNSKQATIYINGRAVQNYEQTDTQETEGLNTDWSKAAYIGTFYDDEGPRRQFKGTLDEFYIFPCALPDDQIVTLKDTHRI
>Scl537
GEWCKKARFQMLSAADSNLWYECMVKLDQGTEGRPDALHCYYEKNSQYEEMRIPLRDIKCVCTTHKMSRNNCFAVHTPLRTQERNPLVIYTGSEKELIDWVTTLASAASRVHNCEGSPSSRAIWTTSLCGDVFFCEPPPPETEMQPAQLFWRQVGGHMRKVEAGVSGVVWAIGFDGMPYYYSGGYGGGIFSGFDSSMSGIYQQEDYDWHYIYENQRWNPLEGYSD
>Scl538
LSHNVILEKFGEIFFEYCQNSGYEKMLDSLGSNLKDFFNSLDALHEHLLYIFPGMRAPSFHAKDNPDGNGLEILYYSERSGLEYMVVGVVKAVAREVYNTKVNIEVAVPTNQEKTWSKIIVTPENYEDMIHLKQHDEQIQKIEQKLELVTLGSRISSQTFCQACPFHILFDNEMVIYQAGISLLRVLPSIKVGETKVGEMFECIRPHISLTFDNILQFINKVYVVKTKEGLLDSATLTTVSEDDVGTLDFPTMRFRGQMMYLPECDSIMFLCSPSVLNLDGLNEI
>Scl539
DLSNNYFPVLPAEGLGTLETLKVRGNRELKGLPAAKLLKIRTVEAHYPYHCCDFRKQRKKKESTIKTDEPKTSEFKNSWTWAEGEEITFLRNSHEGNSTFISSTGSEDMSGFGSGSVDPVMDFDGSSEIPPPVGSGQVSNVGHIDDISIDEDGDRQVTCTPEPADPFFPCDDLMDSSLLRIGVWIVFLLALLGNAIVIFVTITRSSRIDVSRFLICNLAVADLCMGVYLGLLAVVDASTLGNFRSYGVEWQLSPGCRTAGFLAVLSSETSVFTLTVITVERYIAITHALDITKKMSLKKTYLVMLVGWCIALTIATLPLFDVSDYTKFSVCLPFETGNTKSLVYVTSVLILNGSAFIVILTCYCRIYSAIRGSNAWNTNDSRTALRMAILIFTDFSCWAPITVFSLAAAFGGEFVSLKDAKIFTVFVFPLNSCANPFLYAIFTAQFKRDCISLCRRVKSSQIPKITSSRRKYSYSSGEMRRNSQVSSSNGLEGMIAKLRPREQRRNSLPPSMRLMVSRP
>Scl540
MDGRKCFKCGKTGHLKRDCPEKASHNLQNVKCFACGRHGHFRKDCPNMLTSENTADTASARHSKNSASSRQMELQFPVSKSMFIDTHCHLEYVFERLRHTGSLKEFQTRYSFPPNFEGCITTFCDPAAFSSFGTWCDVLSQENVWGTFGCHPHSAKYYNDDLEAKIIQCLDHPKAIALGEVGLDYSSHCTSPPEVQKEVFTRQANWAVTLGKPLVVHCRDAEADTLEILKSCLPQDWKIHLHCYTGSSAFATKFFQQFPNLFIGMTAVVTFGKATNIHELAFDVPLEKLLLETDAPYFVPSQVADKHNKFSNPGMAIFTAQRIAEIRGVALEEVLETVRKNTAYVYGI
>Scl541
GQRNWIQVFCNGGIPTLLALFYMIDVGIGEHAIDYAKDFTASVLSVAVLGSFACSCGDTWASEIGTVISSHVPVLITTFSKVPVGTNGGITITGTIASILGGTMIGLAYFITLLTLLTIRRIIAVPPQWPVILIGCLGGFLGSMFDSILGATLQYSGYCSVKKCVVHKPSPTVKHISGRAILDNHVVNFVSCLLTSVVMPIIGYFLWRGLM
>Scl542
YWRILVKSYRIKRKKEQRVVDHKILIAMNLDISMLQMILAFTEDVPQLVLQLYVLVSRQILAEFEATSVQDLWTILSICFSFVSYSRAVVNYINCLRDSKRHKGQLRWYGYLSMWLWRAFMIISRILSLVFFATEFKVWFFVALSIHFVIVLAFLWRHELYFFPRSNLKQHFFRVVVCYIHLFCFFCLEGVRTIRWAIKYYILTFVENLIFSILWYTNRSGHLPFQVELAGFIVIFVFFFAGLLMMTLYYKFLHPRFHQPRFSLAAPKESELADIYPKQGPVKNQEQRFELWI
>Scl543
MLCAVIDNMASELVIETVRPTANSQVPEPRSGHRCGADDGNLYVFGGYSPNNENYLYRELWRFNIATKTWHYVNTTGPFPNEVASSCLVYDKGNLIVFGGSGVPFGESNSKKLHVCSLRRHQWFDLSETYSDKDESDGEDVSPIAGYGQSMVLSKDKELYVFGGTTGLEFNSYLYRYSFSTHTWLYVKGQNPPLPRYRHESVSDGERFYVIGGGMSSRDPEVFFQLEKIQSFNFSSKQWEEHVCYPSRTYGFPQRRRCHGCVIFNSVVYICGGYDGLNIFDDIWSLDLATFQWQKLHK
>Scl544
MANFKFNFTSADINEDATISSSGNDKDISPEPTTAQEAKEIQITSNSLAYLDSAIEEICLGQGSFCLKHVNEISVDENLTNSAAIKTAAERSSDLIPSVYEGGLKIWECSIDLVDYMLESGIDFLGKRVLEIGCGAGLPGIYALLQGGQVHFQDYNDDVIEHVTIPNVLLNLEQRLKREHCDLKTTTVANFDLLETVRQSCSFYSGDWGNLLGFINPELATEMLYDVILTAETIYAVESHVKLYQFVKRHLKKPSGLAYVAAKTHYFGVGGGTRSFEKLVLMDGVFDVSVCKVYSTGVQREILCLKYR
>Scl545
DKTELRQVKAMAPDMAVFFVKCSRNAPAELTDSMTESGRNYVIEAMEQKLADGSQEPDIKTESIRPRKTKIFEQLCELGYLSLENEETKLQENEQSTNNSILTAIRPKSNLIEDFKLFPCFLLFVRQVLKYNVVSAATVLNEAHVRVLGMFITTAFDMARDMVVTPRRLDYAREKEEDLFTALMKSASRKQEEIKDLIHNTITSLSPEILAEVENLKVEGVKVLPSGELSNPKDLQYCVTVIQELVLARINNSVAEGLISSVKYLQENFVGTLKRCIECLEKIDREGVYENGESATSSLRH
>Scl546
MVSYSTETILTSIFMITVSVLASIGNFLVILAILWNKRLRTMCNFLFLNLAVADMLQGAIAMPLRLADQLNQTERRPLIPCLAVIPLTVFLFGASNFNLTLISLDRYLALKKPFLYTSFAEPRKASFIVALFWVLIFIIAFLPIFGWGQADTADVTDICLFSTTLSRDYLFMLFSIVNLSVIITLAFTNYFILKTARSQIRRIQITQSHVTGIDGPSLVYKDEISATAVSGRPTSDCDTMNSDQSREKVPRAGGNRERRATKIVLIVVGIFVFLTTPITVIDIISLLGCPTCTPLTLIKITVFMAYSNACVNVFIYAGFNTEMRNTWICIYRQAKEAISSRFR
>Scl547
MSNAANATNLFCGADTSTLSLVAQVSLYVIVMLVSLIGNSLVFAVVLKNRRMRTPVNFFVINMAAADILITVFYMPRMISRIFLGSEWGISGGLGHFLCKIAPITQELSASVSVLTLIVMAVDRFFAVLFPLKRIITNLVAKASIALVWIIAAAVRSPMFYALRLTQREDGKTFCVLQMESQTASDFYSKFAFVLFYVIPLFVLTVLYSAILVTLKKQKLVGEDLTNTQKRYKNRLKRTRKVMNMVFTIVFVFAFGWCLHFFFPILSNRYGLKVCKLVFPAFFLGHATSAINPCIYLIFIENYRRGFREILNPLCLTCFNRVILNSRVGTQDCTDFTVRRRESHNESLTLGTLDCERTVRSRTVQVLPASTS
>Scl548
EGIIFPSDFEHKRLAKQTIVLKWLLKHTPEERPTSQELLQSQYVPPKIEDGQLDEVLKHTLASTNSTRYQRMMKAMFSQSVSSVQDITYDLDVFTGPVSPHAILVQQMVHESVKSVFLRHGALRLRTSLLVPRTKLFEQLEFAVSVMDHSGTLVTLPFDLRIPFARYFARNGVVNMKRFDIGCVYRDKKILGAHPRELYDCVFDIVTSSSEDLVPDAEVLHTVFEIINEFPSLGSRNYYIRINHGALLGCYLTSIGVSGERQAELLAILKEIRSESDRNVQINEFVESLQLSDHAATALCEFLNFEGPVNKLREYLIGTMKRKSSVAQTARQIVHDLEAITQHVQTFKINLPVKVNTSMVYNYQHFSGLIFQFVAANRRKRKRGGVDILAAGGRYDKLIKEFSRGGEATHPSHGAVGVSIAIEKIVAAVLEDKDVSNLCPYDVLVCSAGRNRMEAERMRLAHDLWECGIKANICYDSKDMVSLEEQQEFCKQSGIQHMVVLKEQEGESVR
>Scl549
MADNSTTSPNPPQAPALTASNLGLILYLSFLVVTALFGNGLLLTVIVKRQLLQNVHYYFILSLAASDFLNALLKIPTTILGRFDRSWYPSYIVCYFTTPLGVLFGAASVFSLSAVAVNRYFVISSPLNYSDRMPPVLAKIILAVIWLSSFCLATPPVLWREKEAICRSGNISKEHYISEVLYFFLALWLFVIVIPSVVMSVSYVKIYLIARYHALQIDSQNQASSLQQQTKKRRKDFKAAGVLAVIGGIFILCWFPFFVVQTVHKFGKRKISPIYFNVFLCVMYTNSALDPILLFLFNAEIRRALIKMLCRALFKPKALSSQSELSSFLNQGT
>Scl550
MAENLVDDFEVLHIKALEDNDYSQWMENLPNEKQLCPLKDLVIPGSHDSGTFFLDQNMEIGPDESSAIQTLGSIFGKVAKSVIHSWSVTQSMTIYEQLLSGIRYLDLRVAYRAEEKTIRVVHGLYGWTIDQVLDEVNRFVANYPKEIVILDFNHFYKMDQAAHEKLADTLLASFSEIFRVPGADGPNVTLQEMWGNEEKVIIIYHDYGVVDAYPCFWPPHLICSPWPNTADRKLLIEFLNKQSKASSFSEDAFQVTQAILTPQTSTVIQNMTSTLKDVLASRCNCHVTGWLKALCGTKCHKFNIIIADFVEFGDFIPTVISLNYFF
>Scl551
IFTKDGKFIKKFGKETMEGERLYQPYGVAVDNQGRIFVVDRGKARVVVFNEKGQVLFTFGSLGDGRGQFNCPSAVAVNSKGHVIITDFGNDRVQVFGSKGQFLFKFGKSGKADGELNWPTGVVTDADDHIIVSDSYNHRIQMFNEDGSFMTRFGSEGSKRGQFKRPEGVAVTKQGNIIVADWGNDRIQVF
>Scl552
KCILKFGSWSYHGLGLDIFHSGPGDTEAFTDNGEWVLVGMPVTKFITKYRCCPEPYPFITYNVVIRRRTMYYILNFLTPCVLMSALTILGFFLPVESGERMNVGVTVLLSLTVILLLLAEELPATSEVVPLISRYYTITMINVFISIVFTCVVLTFHHHAPTPLPAWVRLFICQWCANTLRVKRNSNTNESCLSARRFFKNRSMRRHSLGERLYSEENAENSTTNPFNNANQTQPPGSASTASIQLKKLDDRNPNLRRRSNQVSKKSEALDVLVQRTKKDDEKERHVEEWHFAAKVLNRLFMWIVLFLVVFNCLSVLFSAPSENLS
>Scl553
MADVSCVLIKRCNSDWSCCGIVLDSDNGILLTVASLFNDILHQNERQRTISEDSPVLAGSMSPNYDEIAVEVIFRSHTDEELRTLKGYVILFWRDYGLHRIAERIFPTSEWKFESFGHDLKYLQGASDEEPGSDTSLHQTTLSDFALIKIRDPENSFSSCSSVNLTTLRGFEHPKIGDSLSVVGTPFGCECPSVFFNSVSKGIVSNVLGRHSEMIITDARCVPGCEGCALYTFNHKHGLLKNGDLYGIVLAPFCWRNGEWVGITLASSLWYVLHNLSQLFRRNISLIPHKLTGILANVLDIQAKTQTQLEVIAEDNMCMYKGESSTVIHADQDSLSHQDIVKTAISSVVMVQCGNRWGSGIIIDKEDGLIVTCSHVVRNCQNPLIVLGSSNTVQYFKGKDKDELSGNHESSIHQKVQVLFATQEDSPLDFALLKMRLNHQLRSLKSRLGSNVVQRKLAEFYTKPVYWKGEDVLVIGFPLFASHLNTGASVVSGVISNIVRVQNQTVLLQSTAAAHCGASGGALVSAETGELLGMVTSHVKDANMSCAFPHVNFSIPADLLHKLVSSVKRGVVENTLQTLVSVDMKNIWQLEKNFGDKPRITSKL
>Scl554
QKRVFSKQDINTLLEELGVKTSELMPKGDYNMRVNLTGPDAAPFPAFLPLYIFDDTEFDCRNPKEWLELGLVDGKQHPVPGKALLLRESSKNGNKYAWTDVGTLDYNDVKQLFLVQVVGTGGLQHNVVPTANGLVENGTVNGEAHDNEEPKGKRSKVEGSQFWVPRIQLLFAAEDPINFAERVSKAYALRCETEALLRYNLYVDCMPVDGVVRLDPSSLERMITWAKGTRTLKSDK
>Scl555
MACEEGFEVINMVPEELPVTLENGVVIVDLTSYDPVTQEEFPQFSSVKDLQDLRFFSKYLKQIPEQFFEINQELKSLFMCCSTIKPDNGLSQLPTRFNCFSHLEELHLVGNHFEGFPLPICNLGNVKTLYMDNCTLTKIPKEIENMSSLVMVDFSYNSFGSPDSLPKEFFHLPNVKDLYLIDCQLNELPSDIGGLRNLEGLRIGKNHLTKLPDELFDLPKLSKLSVEGNRISELSPNIGQLQSLKLLLIMENKLTTLPEEVKNLSNCIHINLFDNKLTCLPRSITEMPKLESLIVDGNNNLRRPPLDVCSCGLDSIKGYFESLDAQDVNTMTVNSPRLKVVLLGESGAGKSSLAHALVHAKALQHPDNEAHSTVGVDFFTWRPHPNVIEFHIVDCAGQRRYQLTHPFFLSTGKDTYYPLF
>Scl556
NFSSLFLASVNDTKVENDQERKGPLFMVKLLKEKYSLEDDRKNFEKDAIALTTFSHPFVQSLYGVCVDSPPLCLVFEFSEHDECLQQFLVESGRGHCSIHRRTDLQNAKPKLSNIDQISIAKQIANGMEYLADKGYVHRELCTKNCIMGKGMVVKISNLGFSWKGPNSDYFSLGSTERAGYPVRWLPPETLQYGVFEEDTDIWSFGVVLWEIYSSGLTPYYGMNDDEVISLVNGGDILPCPKECPKEMYEIMQGCWKLAPTARPRFNLIHLQISSLFNGVPV
>Scl557
IKQRMQMYGSPYRSVLHCIRTVLHEEGFRAFYRSYTTQLSMNIPFQSLHFTVYEYARETLNPSRGYDPKTHVIAGATAGAVAAAVTTPLDVAKTLLNTQEREAVCLVGKQEGHAYLDGMVMAFRSIYRLRGFSGYFQGVQARVLYQMPSCAICWSVYEFFKHFLHLTEKETTDYELTVA
>Scl558
MSMIHYARLRGLIWRVNRLNFNNLSRNKHLSKVVTSRLHGNVQCWNKLNLFRRSFRASALLHQEDSDVDEKSPEIVEGTSGISPTGVDLDTIFNDESSLADLESSKVESVTDVYEFEQPIPKCLGCGAAFQSEDPAQGGYVMFSKNPVTGDKNPVSEWTARTLVCQKCFNLKHYNEPFPITITSSEIMEYLGNIERRKGLILYVVDMMDLPGSLFPNLLQTVGETKRIIIVGNKADMLPVEGTHTGKQEQHLREVLLKLCQAHGLQGANIKSMCLISAKTGYGITQLVSKISEHWDDKGDIYLIGCSNTGKTSLFNLLLDLFSVHKNADLLQRATVSLWPCTTQRMIRFPIGHMMLRKLLRRMHEGVYE
>Scl559
MNDNTSGPSNSTSAEEEKQVITWCVAYALVTVTIIVNNVAAILAFTKSRLLRKFGNYFLFNLAVADLMVGTIALPLYIHLIYISPPKAPLSTKPGPFQIIQIAFDVFSGMASVFILTVISLERVCAIFCPLRYRSLSKTTYMVVLAEAWILSGALTGIWLLTVFDFIHHNIFAYSLAILSFTSLTLMIASYVALWLKIKIWSRKTQQRATGEKERNLAMAIAIITAVFLLTWSPFHIMNILINFKKSLLDGIPYEAIYVAKFLHYSNSIVNPVIYCYKISEFRRALKSLITRKQKKRETRV
>Scl560
EAMFEFCNNEEMKKLFIYYSTSPAGKNLMASLTPPSGSKEKSVYFVKNNEAGKLSRDKIVTDVAFCDCSYQPLTHASTLTKDVFLPLLSIEMGGGVSADKLMDLVHRLVSVLQVSEGSSKDQVTLPLPSIEVLSEAAAYSSRRPAVIHVLETAVVNWIKQIK
>Scl561
MASKAFSIQAEGIAMTEQDPTAPQPTVVRFDERSGLLSRSNDQKSPMSSSRVGAGSLRAGFSQSVKNLKSATLTVSLLEKPSDDRRASAFLAGWNVTNLIQGTGILGVPYAVRMGGWAAVAANAKIAFLCCYTGKLLIECLYERSKTTQMVKRVRVNYPDVGEAVWPGWGNRIVSVVQFCEMFGGVISYLVLLGTIFSDILSKSRTLNFDIYTWSSICACIALPGFFLRRVSVIPWISMISVFALMSSIITIIIYSITQYKEMSIDKVPRFNITKFPIGFGVIVFSYTAHAVFPGVEGSMRRPEQYPMMMNVAFLLAVIVKVAFGLLPVLRFGEDTNQAITINLKTNGFFYVLANALVVTNVFTAFPIVSYIVLETVDNKLLPYFPHLQRETKYHWLWILISRPLVLTFGLLMAIIIPHFGLFMGFVGSFTGTCLCFIFPCIFHMVLKWKELRWYNIIARVYVIVFGLVCGVFGIVFTGRELRNAVSGI
>Scl562
MDREFDVIGQYRAITAKLKRRFLKKPNVSEASGQFGALAKELKRQDCPQYAGFCSLAKARCENTLSNATGEVEALTEAARLFLEAEKNSVELRCPAFEEHLTEAIHLFNQAIKTHCAQGNSALGACLCLEIGDALRHMNRPHEAMVHYQHAAELQHQNPIDALQSMTLVASCKIDT
>Scl563
SQLPEFVSDKMPSDLVRALESCRTAQDVFKALFTYCDAQADKRLKEYELELEMLTSRFDHLQAQNNVVSLSLEESRNNADRMCYLMGKYESNSTALQLALNFSDRVIEAYEVLLQLSEAEQARLFANCRAAGVKTGLHSYASSPTDSTYRLIYEEAEADDNDRVPEDVESCVNRRRTAENEARMLLQKLDRNFESQTNAGQPWDSVSSNSRTSSTGSSNDMEFTPEEEARLKSYIQQLKSERSTVSLTVIELESLHEVAQPKDLKLEPLDPKVDLENAVLMQELMALKEEKAELKAKNYLIEKEKKALELKITSRDAQEQAYLVHIEHLKTEMQDEIRRRRRIQKDAGVASSK
>Scl564
MEGMKSKEDISGRELVGEMKDMLNNLISQLSAAGLTVHVLQNRAVVTERNELRAFNVYDGEAALQFVNQPDHADKIICFNSERFYCHTEYLVLRSQYFQALLCGVYRESSMDFISVHLPAPGNMEPILRFMYSGIAEDALFEAHEIFSTIQNANFLGVEELLSKAAENFALRWKVNAVSPLFRRSIVDSEFLSSILESGTKNAVFSEGDMLRIVVLWNEDEESPECNFSESIRLLMEHKCLEKSGLTDLEWALGKKPPLFCSIEQSAFRPVYQRAIQDSTRAVERMRVHEDKIKSLYQCVRTLTRQLEEVRCNRCQIFLPRAAIKTRTCIVTRHQGEYVVNKGWSCCRQLIKRSRGCKPVSLSRHCMSLNSRSR
>Scl565
MIGSLMESRDQRHRRTRKLSSDWLKMAAPPSRGTRFFSRLQDALTHAVTPRLQIDRKTIEKTWKLMDKVVKHCQNQRLSLKNSPPYILDILPDTYQHLKLIISKYEERMHILNDCEYFRIYIENLIKQSKLAIKLFKDGKEKMYDENSTYRRSLTKLSLVFSHMLAEVKAIFPQGTYIGDGFRITKYDAAEFWRKNFGI
>Scl566
MEFWIKATILLCSYGFFKEMKPSEPFLTPYLKAKNLTEADLEKIYPVWTYSYLLTLFVVFLVTDLLRYKPVIIIEGLAYLATRILLIWTGTVLAMQFMQFAYGVATGAEVAYYSYIYAVVDRDHFKIVTSYTRAAVLLGRMMSGVVGQLLITFKLTDYLVLNYISLASVSISCILTLLLPKASGNVFSTRTESDDLIEEQDNGCISSWKRTMIAMFRDFKLCYSDKELLRWSLWWAFATGGEFQVENYVQNLWEIIYTSHDHNHKIYNGGVTAISHLTGSLVAVALAHVKINWSMFGELCLGVVSVADAFFLFLSAETGNIWLAYLMYVLFRTAYTFLITIA
>Scl567
NPPDCIAVHKCLRIFSNKFTDFEMTLRDTLHNNMHCRIGGRGGTMCSRQSANAPEFLLHHGFADKLWSDWQKKGTRYKNAYFSGNIHLYGVSPRLRPQNLMDLSRQPGGVCVAYDDPPHENYKLCHEQLASLSLAEIDAIPRQKFTRLSSLEFDLFMTRKREKAQVNREMNELEPKHVLSKSSKLNSQDNQLGFKIEDV
>Scl568
MAEGRDEFFNGSFPDDFMWGTSTSAYQVEGGWNADGKGLSSWDKFTQAGGNTYMNQTGDIACDSYHKTDEDIKLLKNLGVGYYRFSISWSRVLPKGTTDEVNHAGVKYYNDLINSLLENGITPMVAMYHFDLPQALQDEYDGWLNPKMADVFNDYAKFCYDTFGDRVKWWITINEPWEPALLGHGFGLTPPGKKDLRSSVYK
>Scl569
MAEFQGQQTATASRRQRTFSDSSTDVSAGIDLQERLRKEKSQRKETDEVNQRLQDDYDELLKKYAQAENTIDQLRIGAKLNLYSDLPPPQQSSFVKVSVHNQPGVFRFPKSRQAVLSEGGFPPSEGSHSISQNGNQLQRTTGPATDSSPANLSSPDGRGARFRAALTSKVQYFQEDVDALQSHVMEGQWGEPELQELRDMCEQLKAQNGNLKQELLQIQRLESGRDPESFENE
>Scl570
VGLVPVLDNDPADRYRYEVTVYTARGKDTGTTANVSILVAGEDGQSAVHMLKSTSRSCLYPGGVDSFLITTPECLGSLTFIRIWHDNTGKSPSWLLSQVVIRDIDTEEKFFFLCNQWLACDQGDGQVDRLFPVAGKDELRDFMHLFKAKTSRDFSDGHLWFSIAFRPVRSRFTCVQRVSCCLSLLMCSMLVNVMWYRTPMKKQNSVIIDLGFFEFTWHEILIGIQSSLIVFPINLLIVQLFRNRGVSPKTKKKYVERTRTESSPPTQNHRKQTAVSLSDITPTAPHRGLESKRQGNVLLKNLTSIRSPVTIRQDSWDDELFCTLLESQISYSKKEMQSKEEKTKKDSLRIKSDHVGEVPDYLSSDIYFYLYKDEPRSCHR
>Scl571
QLNQSIQICSPPKHDLVMKILKYFIFSAIFAVSLSGNCFVCWVVWKRLRMRTVMNYYLVNLAAADLAFTLICIPFDLPVQEKSCIWPYFGALCKVLFPLQTLCSSASVFTLTAIGYSRYRAIVHPLKSQIGLADAKKNIYFIWLASLILVLPYAMVLGVNPLTGHCEEGWPEPKQTYSRIYSFIIFFADYAVPVPVVFVSYLKICHELRLNGDQVPVAQPEQIRDSEKVLKMSIVITIVFAVCALPNHIAWLALDFFTDNKCAQCSTWVIVANIFVFANSAADPIVYTVFNRRYRDEFRSLFHCQKLEIVENDENAVNLDDRAV
>Scl572
ALYDPLNPDKETLTLLKTSKKQRQENEFWLLEKLSQLLEKAHFYELPVEDVRSALKEHDAGDGVLVSVDPNKYDVLRIWVVGKEFEPGETGRWYSRVAGRVVKRFKTPIKAERYKRVVIAIRSKKQSKLMFKSFKDIRCANLEHLLPEGKIRMTKSDQRLLAATLTIGATSVVIKLVSFLADYKISWIYIAISVAGVVAVRAWTIYKNKRNSYLVRLSQTLYFKAIANNRALFTLLADRAEDEVFKGTLLAYSFLQAPLNLS
>Scl573
MYAIVRALSIWYLVVFMCILWSEANLEVALNDPCASNPCWNAGSCMRNGSYFTCSCQVGFRGPACEFRSTDCPVNPCVNGVCSLKSGNPKCYCTPGFTGKLCDIDEDECASQPCKNDALCVDEVNGYKCVCGDDTYGRHCEIHQSDIMECTSRCDEKPCWRNRSTVIPVIWGYGVSICSTGHSCFGGENDTDADVYDTFVEVQLKPLQIQVGDTLNFTANEEILSYVDGFVPHRVVATDKANAFLTCNESNGIPLVNKSTDSVSVGLDILKIGKHYFIANIDSTFRCDFGLRLNVSVKENNCSPPSTSEVCSGRGQCSTNFSLFDFRCKCCGGFRGKFCEKIDNCFSKPCKNNALCQNVESSTDGNTHVCICKAGYKGRDCSEVIDKCLSSPCQNGGRCIPEVNNFTCQCLRGFSGRNCEVDIDDCASSPCLNGGRCEDGVGSFQCKCPAGFT
>Scl574
MDLKRKRNVKEHVEFADQMSTNYSRSTFQRLINQTDVHLARVDKHLLVFKAFYFFFYSSLATTFPFLSSYFRQIGFSSYQVDVLVSVRPFSQLLLSPLWGVLADRYLPKKMMLQFCTFVWLIGTISLAFVEPTGQMCQLVSLNETDSKVINSTEMQTGFFRRRRVSEYFTRRSKLFPRNLLDDLRSTTDFDSVEVQISSGSGSPQESEVSGSGTENILDPKREPNITSNNKTRSITTISVSYLKSKPKEPLNQIQFNFTTRNELRENTSRLHHIFVGALALVVFEEIFLCPVFFMADAVLLTKQVEEDTAVYGYQRLFGSVGYLILFLITGILVNNSQRQMCGHIYSDYVINFCFYCVITIVMLLVLVKFEIPQRPVEDFPCERLKNTYKTKHYGAFAATVTFMGFSHSVIRNFHVTYLSEAKGGHVTSTIMSFAFLGEPIGFFLSHKLIRHMGDINVIFTVLVSYMFNHFACSFVTSSWQLILLGLLEGFTFATSFVVCTTYLANSSPLDCLATVQ
>Scl575
NAVPHCLVDVGLIPPYHRVILETAFRRISSWAVNTLREAIIYANDTFKRAETSPNTTPDDFHGGLSLGALPVARFLLATLGILTAEHNASDMSLILNSGAVGLAQTIMRLAGPCEATEEEDASVAAIIDEAKAAKKAPIIPMTGPDMAKRMKIGIRVVRGPDWKWGDQ
>Scl576
MVFKYGQKCTEQIQSSAQKCLGETTKFDQVVSKRTQPRCYQISGTALIFLIIGLILVILCRRYIKDVLEALQNLEEWQGILLFVVMFTVVSFPMAWGYIFLNVAAGYLYGFVLGFVVVIFSVLCGLSIAFVVCRRYLRDFVRSKLESDSLKAIMRVVEGKRGFKVIALTRLTPVPFGLQNGLFS
>Scl577
MENDCKSKETVEDLFFKFMDAQDCPEITSAFGQLVKLLGIKSDNPREFYSSLKGKLQTWRCKSLWELLDSRANQKEYGKGKICEDTQVLIIGAGPIGLRTAIEVALLGARVMIVEKRESFVRNNVLHLWPFLLTDFRSLGAKKFYGKFCSGAIDHI
>Scl578
MAAEVALSKDPFNATDIEFEVDDFGKDDLEEKDTQGSESISLERPRALSVSDVLSQHILERDSMASPIVRAFTRSAINRWRGNVETKITRRLIEVKAERKKRDAETKELTRLVTRTVPLDVLARDWLNDNEISSDVRVYLVENLMPTLILGVEKLLNEVEKRDLADSEGFCPDFNPIDYLAQFLLRNNPRYSNFAEASPYAKGLRKVVEDLKKEVFSMENNKLAKLKADAKKRREAREKEENEKNRENRRRSIALEEQFPEWTADWNGVLPLSV
>Scl579
MSTKNLLSTFAVHYFGFTMALDYSVVLLSVKLLWKSLGGGATLYGFMFGSYALAQAVVSPLLGYISDLRGLKFVVMLSLIINVTGNVLYGLSVLAQSLHMVFVGRFVAGLGAGSVTLSLIYLTNTTPRETRGKSVASFKLAQAIGLLGGPLIEMFLVPLLAGHEETTTTTSKIFNLYTTPAWLATANVVLIMLPLTKFFFKNPMAPHMAMKFNCREAKRLIVHSAVLMLSMFFGTACFWGIISDLFTLAFGQYHLISSQRDLWKVFISGEIAFVVAGILLRATIHRKVSPAMFSILGLIVNVWGFVLLIDYRLSDERLKNGFYFGAVALSTSGGAFFFTGAGVYYSQKITDFSDEARNRRGVFLGFFNLAEALGRFAGPAVISLFLRLTNKGNASCNPDKFDPTHCQVLNVNIVLAVLCGILFINVLLFIYYHVVHGKRRTDGFLLSNTDVANPGEGRFTFRDETYNYMEREKEGRVPFSSQMELSPPQTHRTSSHASSQDSSIHTV
>Scl580
MGGSLSRSPKQKSKKKAERDGSSDRPKKNAKAVKDKKNDKQPGQAEMTGQATLEMERKDSKIFWISHVSKRTNSRDDIKAQTLVDSKAISKPTGELSYQQGKHSSKQKLVVSGPKKKSKGKSSNGADSNGHLCEKKDNSGVLNGSCAFGEEKQDLEDSNSSVVPQSPGLLPGQTSGSIDASNFISVNELYNYFWDGAQNYSIFDPSYMLLVDARPRSEYERGHIILAHCAASLYNDLLTSSTFGFNYMVNGGEQAIANSLSEYTHLIVYGNTVSDTRSEDLPEIKLMRELMNYDLVEPLLLASGFDSFNQAWPFMCTTRELTVRHHHSEITPYPSLILENQLYLGKGVQATNEKILLDLKLTHIVNIGSEHSSPFTDHIHYLNIKLDDSPSSDLKLYFAKAYHFIDDALSTGGCILVHCNLGVSRSSTVVIAYLMKSREWSLKMAYDFVKDRRQCIQPNRGFLQQLGDWEQSVLGRKHTNPDDLWF
>Scl581
MRKAINFFIVNMAMSDLLITLVYMPRVIGILLRGYEWLFKGIAGLVFCKLVYFIHETAVSVSIFSAICISGERFLAVVRPLKTLANGTKAARYLIALTWMISLLLRIPIAIANKMGEKCGRMYCNLSLDEAFWPGSSVLYHKFNLIGMYATPMGVMITLYSTTIFSLRRRSRPGNRVTTESTQATEMNKKVSRMVLIVTTAFILCWILYFIIAVLATYDVKISCNILYLRLLFAHSNCALTPVLYALFSENYQREFKNVFWTCLCARRARPRARFNKRLGINERAWTVESITECQL
>Scl582
CCPEPYPNVIFTLHIRRKVLFYFNNLIVPCFLITAFALLTFVLPPNTGERVTLVITTLLAMTVFMLMIAENTPTTSDVTPLIGKFFVASMVEIGLALIATCFVLNIYEATGPSSEVPQWVRVLLIDILAPILRVTRPKERPQRKFHGPSNQNIHSYSPIMPEHNGNNIERDGSPRDVLVIAPKVGEKILTSRDFINSVNDNSIRHRVPSSQEKLLEGINVLTERAKEQEKDEEIKEEWESVAKVIDRFFLLLFIATVAISTALIFLQRPSYATM
>Scl583
MSNGTIQPTGSEVELEDKVKPAFYAVAFVLGLLGNFLVIVIVAARRSRRTANDIFILNLAINDLVYLFVCLPTNVYMMFADIQYDLYCRLIWPLMTVTVNLSIFTLTSMAVFRCYVILNPFKAEMRHRYVLIWILGIWLLGLVLVLPLLLVTKPKLAEPSQGCTEVWPSPQYRQAYTASLFALQFMIPLTIIAVAYVRIGLDLVRQGRHQVPDHAVHQERRRENMQVIKTLATIVILFAICMLPAQLAWLLHDFAYEDNKSLIAFLFSFSPSLLYFHSCLNPIVYGTLTKHYRRGFIRFFSYVFCCGFMSLLGRNSAASHSGVNKICATWGHRNRNTDSSSIGEFCQRNNNTEVVLLHEELLKDDGTEKVSEGKLEEETVV
>Scl584
MNLKEYKVVVLGSGGVGKSALTVKFVTGQFVEKYDPTIEDFYRKEIDVDHNPSILEILDTAGTEQFASMRDLYIKNGQGFLLIYSLLNRQTFTDLKPMRDQILRVKNADSVPLILVGNKSDIFDEREVSANEAKLLAEEWGCPHFETSAKNNTNVDEVFTEIVRRMKTTQKSSSSKRGCCVVL
>Scl585
NTAEKLSLISRQGDIFIILYSITDRSSFEEAKRIARFVKDSTADSVAIAIVANKCDLEHFRRVKYEEGESLSMELNCAFHEVTTSEDNKQAREVVQKSVSSFIRSREKMKDSGNLKVPSFVKRTPSFEKSEKKKRLGRFSQDSSKSLSRPFEFHTRMRRIEEGDGEDYKVNNNTNNNNNNNRISNAFDSKNNDRVNKKDAQSSEAKNRTQGPFNVEKMKSATSKKLHSPTEKTGDYFNDDKPKIPFTVHKVKGSSAGELKRPLPVDKLRSRSSYNWTENSVTEEKPKQSSKGPFSLDRLRSQSTEKLRPSSSSDRPKSSTSSFTRMKDGLMGRTKALRRKPIYL
>Scl586
WCSRVLALSSLLACRKFITDEKSPWGVNIKAIPSHVLSKILPESRFHTTLGVLPFAGSSQIHNVGNAMTSDPLDQAIATFQASFSECTAATQNKLGIKFASLKQHQKAFLLFMQASDRGHPMAQFNLGLCYENGKGVEKDLGKAVECYENAAAQGQAGAMYNLAILYMQGEGGLSKDLQHSIELLKEAAEHGLCKAQSFLGLYYADESSSHCDYEKAVPYLKMAAAKNDSSAEYTLGICYERGLGVEKDTPRAGMFYKSAAEHGHTGAQYNIGVFFEHGLGGFVVNKREAARFYRMAAEAGDEYALHNLVLLRKSVETEKLVKQSVKPQNLVFSLFKEMVKPSGMSTSNQVNQENQGIPRCASSPVILDQPDIEQQSAPSNTSNALLAF
>Scl587
MAEGRAPQDVEMANDPSNTPQSEPIAANQVRNDAGGFVWQVDDLERFRRFLVLGSEGGTYYATQQQLGQQNAQALMRLIAEGRGPEAVKIIVKYSTEGRTAKQDPIILSLALCARSKHMETKRAAYAALGQVLRIPTHLFNFVEICETLSQPSTGWGRAHRKAIQQWYNGKKPRGLAMAVTKYKQRNGWSHRDVFRLCHVKPTDPAIQFVVKYVIKGFEAVKEDAGKAGVSQDITSVYTFLEAVEEAKTLGEDELVSAIRKHGMVREHIPTNHLNSSQ
>Scl588
MGEIWAFVTGWCMITEYVLSAASLASACSEYINFLSNGSVYKFFEDEFGLWQATALSEFPDLVAFALVFLATIIICLGVRESKIILDATVFANLLIVTFIIVVGGYHANAYNWSTLEKFAPYGWTGILTAASSCFYCFIGFDTIPNASEEAINPNVSVPLAILMSLGISLFVYIGVITVLTMMVPYYQLKDLAPVAEAFAKRGFAASKYIVSVGALCAMLSSLLAACFATPRLIYAVAYDGLIFGCFTKINKERQVPLRAVAVSGVLSALLAF
>Scl589
MTRATGTQSSAYQETMAVGKVVALSLILVVSTTGNVLVCYCGLRSPRMSAMNSLIVNLSIGELAIACVVIPLKIEREIVGEYLLGGPTICKLLEYAQSVALGSVTVTLLMISMDRLYSVFYPLSKITRRQAKYMGVFAWCYALLFANPVLYYFLGAKHQPQALLFSCDKHLALPWKDKLYSLIQLWAIFLLPIMIMTVTYFIVVSKLLKPDSATHSLNKIGAREGRPDVPINIHRRFTSSLRSNAVPLAKRKSVVMNLIVMATFIFCYAPLAAIYALETVGNPKKKSVEMFRDFASFLALGKLCANPAVYSFFDSNLRDQMCQCRQKSAQNSPVRQKIIYPGICTQGKLSELNVSNFGRLVDSKGQSTVFKEPLLRVSSGENPSPSAPGAKRDKLARLISNTRRYRSLGLSTWRSSNI
>Scl590
MASKSKEQQSPVKRKFTSPVGNQKYVTKGISPRFRANLKDFRSFGPVKQSKQKGDLGPNHGKAWRKTQKSRAVRFHFGGNSADPLNLSSLIDRDPSVVTPQASPLSIHSASPVEVLEPHDKTDPLNLKRCLPEPENNVSHTTPKKRKKKNRGHNHQDRENEIGSKEYSGVVSQQKRQKKSLVNTGVSCDKIDVKLGKNCTDQCSIQSKQANDLSTDEDFEPSRKKACYITKQTSEEVDNKDANITDVEQSPLETQPKSVLEKSKEIGKPHASHKGKDSRRDKQSLSKAHEKKEKLFIYGNYNRYYGYRNPNSSQDLRLKCFKKEWFEGKDVLDLGCNVGHVTLTIARDFNPHVILGMDIDTALIKAARNNLRYYVQNQVSVPGMSRKGKNFPVSFSVTSGPLAAPIVQGNEENLSFPHNVLFKQ
>Scl591
NLFYGDYRSSSVGPYKNLITRSGLGGQGGGAIKIVTRHLILDGHLSADGEDGPPPSTAGGGSGGSIWIDCEELDGYGTISANGGAGSPSKGGGGSGGRIAIYQVFMLNFNGTLSAKGGNSAVEPGASGTVFLETRNNSKVEYRVLKINNFGLAYPWAVDKSQGRLRNLMKGIYSETKYVGAVTWLHEADKYTFDEFHLHGNSHVALYGNGSLENVTLYAHTLRGDRSGVFHIGRFQSVVFDFVDLYFPINTLVYFNATLEVPRRLSLREVYMEINGTLADSDDYTIDRDGKLFLWSGGQSLGEKQGHFRFINMSIKSLGLLHTTKLKGHGPVSLHTTRFVVNAGGLASVDDFYLDSVNATIDVA
>Scl592
MALNSTQSTERSPSDPSKKDDRDWPDFVFGAGAAAVNILSTFPAHKVMFRQQVEGLRIRYAVRQVLREGVWNLYRGVVPPLMQKGTSMAIMFGSYHKFQRMLSRNLTNTSPVATSAIAAMLAGTIEALFTPFERVQTLMSHRGHNERFVNTFHAFKVIGMQYGLREYYRGFTPILLRNGPSNVLFFGLRGPIKSILPEAKTSIGNAANDFVSGAVLGACLSTLFFPVNVVKSHMQKQLGGDFVNCVKAFTVVFNERGRRTRRLFYGVSLNYTRALVSWGIINSTYEFLKKCLGHRSVLRTKMHTKA
>Scl593
MSWTIFAVITIVALSHEAVSNPLRRNRLWEDDCPPGVWGCKRSEIESTRTDDDCPPGVWGCKKNVIEELDEDCPPGVWGCKRNFKIKKSNDEDCPPGVWGCKRGLFASVKSWFKPKGRSTRSVKSNNDEDCPPGVWGCKREIKKEESGEEGCPPGVWGCKKDSVENDCPPGVWGCKKDKIEEDCPPGVWGCKKDKIEEDCPPGVWGCKKDKIEEDCPPGVWGCKRNEVSEKEEKEDDEKKDEMAAKAECPPGVWGCKREN
>Scl594
SKVQELSQKHEQAELERKATEAELSKEIVTREQDLKMQREQVDKLRDDIENLNRKSEKELSELKKQIRQQKEEELVRLNENMKKIMDLEEERDITKLQAMKEREKLQERWRAESENVQLEREELKQKQRDYEKKFSLLEESKREAMLEKEEFEIEKSRALEEIRRQEKKLEELRTEREKALDVANNDIRKRREVLELEFFEEKGELEEERNNVEERIQGYEALVDMTADNLAEKQNALETRTREENAKIEEAKQKLRDMEEKLNETIKTAEDDFVRKRLDYQDKVDEQREEIKRTRENLNLKVKEINELTQKLEKCAGEEKSQIQREIERTSGIVEIEKTRLASLEEDELKTAETFEKDMEADLIVLDEKKQKESEAIELERLNLDSLEDIKRQKLETEEMEFNQAQEQYNQAKMLLIETKRSFSDLEKRQGNFSTKAEDGLLRLSKVLDGELASQGKQDYMYLLREHRISLKEMDVEGKMKVSEKQEMLTAESEKLFNMKKNLSFVLEDTEKAQEKAEAEWRELQSRFAHDREEEKTTREAMEESLRDIEEEATLSKNLTQREIGSPTTVSLLLAHEKQ
>Scl595
NTHDTPPTVTSSQAELHRVGVPYVQPLVLSNSEPQIFNTGREMNGFPKDTEKKVSAWGREKVPEEDRLEDFTSIKEEKDTDSTGAEKPYTCQHCSKVFTRSWNFQRHVLIHTGQKPYKCQKCPKAFALAAHLKIHNRIHTGEKPYTCNICCRGFAQLTNLQRHILTHTGEKPHKCQYCPKAFVSSSDLRRHVRIHTGERPYKCKQCSKAFTTSGNLQSHILTHTGEKPYKCNICNWKFISSSNLRTHIRIHHAYYLEKTNASHHRPEQQNARPTPDTVTDQMRENMPFKNLIESQREQVFY
>Scl596
TSKFYDCCPKPYVDITYTIHVRRKPLFYTLYLIVPAIIITAMVLVGFYLPPESGERMQLGITVLLAMIVFLQLVYQNLPSTSNSAPLLGKYYIVTMFLISLSLAATCLVLNFSYGRHCDGEMPMWVRMIILHCLGRLFGSSHNSVNRRRKSTSGRTNEWKVAASIMDKFFMAFFAFIITVVALYFFYQAPH
>Scl597
MRPLLKEELQKDVPYISESSPISLCLVEKRDQGVFLCVAIEVLQKIQNNFLQKVLSIGATGKSSALIFLERDKGKCSIPMVHVQDAREKEVIQYQWTDAILRNSQRNTEYGHGKEMFYDLAKIEKEMAARFLVGKAFLSTFDGLREFIFSRELFHTCRGILDELQELIPQQPLTDILRSGLARQSEHSLESVQELLEQMEIVLCLLKRHQHGKPEEPLTEFTDKWLCGSRPFPKQLLPQPHSAIQLMHVVALYEFLEDTLAESAAKRVHDTYRTTIPKEITDDMAKAAFFSGKSEKDRSTLRAITTALRRFIFRYLSSEEMRPKPGECLAERMQESSLWPMDLNNSWKSPGVESLEKVLHIAFPETLIIGQTYQVLCFYQERLK
>Scl598
LPAEGMTSEAMLQEDPLITKDVVIVEPPSEKQTATQNQASSKVMADTFKPVALNPADDSRPVNQPLPSNRDRPSRCAGPREMRSDQNERNHSGVEGGNHNRGLARSISQSSLEAMCYSPHDALDGMETSSLVSFASTAATHHDLDTRIDMVQSLLSMLGTHDKDDMSRTLLAMSNSKDSCAAMRQSGCLPLLIDLLHGKDLTDKNARREARARAGLALHNIVYSNVEDRRGRREIRVLRLLEIARAHCDVVQFKGFAVHPCAELWYPPLREYGPGPAIAALMKLSFEEDHRTAICELGGLQAIAELVQIDHQVNGQCKDFYSISLRKYAGMTITNLTFGNTKNKSLLCGIPGAVDAIIAQLNTVEEEEIIQVSASVLRNLSWRADEFCRKTLREAGAVKALLAAAQSLQGEPALRTTLSALWNLSAHCSDNKTEICATPGALKFFVKCLNYSSPSGSITVVESSGGILRNLSSHIAVRPDYRKTLRDCGCFQIMLTQLRSPSLRVVSNVCGALWNLSARCVEDQELLWELGAVSLFKSLINSKHKAIAQAAAAALRNLMAVKPGSSTDNESTSSRVARHYRSMPANMRSAEAQARIKKDPARAFNSSSRTQSPIPHGQATQHPLSTRQASKQDYEASSHPASNVQPGLVSKQSHPHCLVSKQTEDLRSQPLYSAGQAGIVPVTRQDVDSTSRAQQSGKKKVGSSTSLTHSSSSSNHGVVQETEPSPSLLRSRSDVGPRALAGRQRRAKARGADANSMDSGASLEGRHAANFKWNHSNDSLAKYRRQPRRDASLKQNYERLDVDPRHSGQATEKRQHCRSSSDGCAVIPLLSDSYPLQVSHKPKRDTGRDKSSGGTSVISKIRSVVRKNVEGGGGHYQWPAPQQGETTSMISPSTARRLNQWTDTCLGENYEMTEFGLQEENPAKIRQVVEQPGASNQFLTNVAHSNQKHSTQKFKSYRDSESDADTEIASEDERHLFGHPRKVSSYPEVENAWIQKPTFEAHPSRSADTESVASSTCSCDQVENVWIRRPDPKSSKKCNCGKCSRNRAVKNAEKNIPKKPMVKSRRDSTESPISSPSLHRVFKSTSGREQKKNLDPSKRGVKVTSL
>Scl599
MLQEGNGRVKVYARIRPTSRFAQNMIELLPDGKSINIHCKKDLRRGYINNQILDWSFNLDRVLHNASQSDVYEECAKRIVTEGLDGYNGTILAYGQTGAGKTFTMTGSTEKFQHRGVIPRAIQQVYREIRERSEHAVTIRISYLEIYNEHMFDLLSTLSGAPLLDPSQMTVTEDDDGYTRVKGLSIHQANSEEEALNLLFE
>Scl600
MDQILRGIASSDHVESVKKSLIQQLVSKLNGNVPEDQNRSIFEIGTEWMIDENSQFLNETGRLLLTTWAKRQKDVFQKYFTESFLLSFLAERENLSVSFVDYLRTSLDLVQHTPQIFSMYTVIRHRAHIWAEKNLNTDFCAAVARLLIEYNHCWPVGENLLQFNLSLIRALSKTELPKTSKEEMTACIQNGAVIGALLNKMWTKNKPLLFPVLTEIFKIISKVGDSPSVALASVVQYFSTDIIDSATNLAASNPSVSEESLAHSLTRMIKWLSWPGAKKVDQWIIGFLKALASNQKHSILISVTIKEVSQ
>Scl601
MYSEWVSLRSTLERDRSNRSVLQNFPPNVGSEVVHTVIKTLSQQGIHDYMTLNTDKEVEWVMEVLCYGLMLQMTESDGEIVKGCVNIYLDWLSILTNPKKGIPEPLLKAPDKYAREIFQHFRNLFVRREGGNLALQASLCIKVLQTIQVMAPEARMSPLTWEVLLKFLMIINDMLLSPPNTAGGLAEHLCEKLISVLLEVWLCASCHHFPSPSMWKTLHELCTSWRHHSAMINHWSRTALALTRRVIQYMYGPNFPLPALPSRKSDIQLPVNLGDECLIQCWFRILHIIGNPVDLCKKEIISDTPRFKEFALSSEEVITPSSHLCLKALPQNFLQAMKGVAVLINAFLTITTTQDEPVKHIPIPAPTKTATPPTSKKREQKTLSIGGALGLNDATGLASRSQTLPSRPSSGTSSSGQLHLETFHSELASIPSSSSLLFSASSKSDAHKPSGDSVLHLFGAWLFEAIFAKLDMAANFKALGKIYDGFVTNSGQADAAGGIKT
>Scl602
DGIPLTTPSYYANITKEKVQHIFRSETPTEIPLLEERVNNLQEVGRVLVKDYKNSFVNMLSQCDNSAEKLLNKITSTFKCFQDESEFDGKIVSFYKRAQILISDIWACFEGESFGHFKDISVLTMFADYRVPQSLLHMNILKYTDKLMEMLNGGNHVPAGDRIELEIRANSIWAVERICQKVTAMSKMDSEFSSLASGKIDSILNSVIIDYYLWDFAKEEQGGLTELPFHKTRTIFY
>Scl603
LQGAHFIDLDYDFHLSWTSFKTLENLDVRFLEGLCANTFIEHIHLFRSIQSLGLANINSSGELERIFKSLRNLRVVHCQNCPSLTDSHIDILADSCPKLESLCLTGCIYVTGSTFPRLIGKCKNLQTLLMSCTRLQNSNIIKTDWSKARLTELDFSYCYGIGESGLMEILPKLTELRYLQLSFCGWGRAFSDKVVSAMSQTNHLQLEILDIHSSFNITSETLCKFAESCPRLTSLCIGSANTSCEELETLLKNLGNLKHFYITKQATIKTETVFTDIKRFCPRIETLALHNFYAINRHRVEEALVELVRTCQRLKVLCIRGTNVPLRTELAQLADKVKTCTKRSDVEISRKPHFLFAGAKLCLDSVLKNSTPLN
>Scl604
KRVTVCSKGKSPLTCESPGSAIAITGVFWGRESPDICPSDDGDPMTNCHTAPETEHIVKEMCEGMGSCVLEGKADKLQNSKHCFGVRKYLLVNYTCVPQHKEAILCDSERSVISCPSDWLLRVNTAFWGRDRTEVCPSAKGQELCPGASETVSKLRSKCNNIPFCPLQAFYKELQNGGENCPHIEKYLVVAYSCRPSPKIGRRGQLGLIPLSVYRGLRSRSLIWKPSPMIGW
>Scl605
MKPFLFVFWFLLLVTTLSKGHSAGINHTHHCEYPRRISNLEADLIVGGLFPVHVVQPTGKGTHQEYDINLYGVNWIEAMLFTIKEINNDPRFFPLNFTLGFDIKDSCNDVPVALKATLDFVLDTGNTTTDKNISKNCSTRYCKCTDKQTLISAVIGAASSAISTNVANLLGVENTPQISYSSTSVLLSDKTVYHSFFRTIPSDTYQAQALADLLKQFGWTYVSIVASDNAYGRAGLDSLRSELKKKDICIALEEVFNPLLPQNELRRIIKSLKSKPRVRVIILWCERPNALGFLNEASRKRLKGKTWIGTETWGDAWQLESLDKNVVGGMLGVLPLLKKHTAYEEHLKSLHPNNTDHNPWMWEYWTSKFNCSWVTGVLMNSTYDRIGVGEKEAYVYKTKDPNVTIICPKDPQAGPPTGDLLPRNKYTNVMDAVYAVAHAVKNILDCKDRNSLLLDTREQCPSIDAIKPSDILKFLKNVSFEGRSGSQIMFDEKGDLRYGSYAIKNLQRYGNDKMKFVEIGTWNGIDGKLSLSKNSKIMWNGWNAEQPISTCSDECRAGHYPVEESVRCCWKCVECENDFVKPNAGQEKCMKCPKEYVSNTLRTKCVKLKSDFLAWGNGEGVSAAVLAVVGAFISVGVLAVFYKYRNTAVVKASNRELSFVHLGCIVAIFVLPFVMIGKPTVAGCTAFPFFFGIPLTLCTSIMLLKTDRLLRIFQARSRLTASSSYLISNKTQVIVAVIMTLVPVIMTMIWLIVDSPHVVTKVDTSREGWQIISCDKSHELLNIIILAYVLIIALLCTYFAFKARKLPENFNEAKFICFAMFAFCIFWLSFFPAYYDSTGSTRNFVFCLGILSSSYAVLCIMYAPKLRVILFHPENNTTEAFRATTMVAMKKAGVVVSSNSATPPRMTPVPSPVPSRRNSPDLVVANEGRNSAVSIGRTILPSLSQLGRN
>Scl606
MATNNYVDESENQSPKLVVAIADFAAEDKNQLSFNEGDELLVLNKNSSIWWWAELDEKFGYVPVSYVVPVSEYLSRHVQNHDWQDEEYFGAYGKVKIHLEMLSDHSRTLAYRNAIFKHRDVFTGKTVLDVGCGSGILSLFCAKDGMANKVYAVDGSVDIGELTKELVERNDLHKIITVITGKIEEIELPEKVDIIISEWMGTFLIFEFMIDSVLYARDRWLKPDGVIWPSNAKLFVVPCCAEEAYQEKVTAWNNQYGFDFSPFLNRAKAEVLNRPLHNQELDPKDCLSQSAVLLDIDMSTFVKENLELMSENFEFVITKEGTLHGLCSWFNVTFGGIPITDTSECVILSTAPDQEKTHWKQNLFLLEEPVIVHAGNFFKGTATLRRNPKYRRHMNVTFEFDIFSSDSKGEIIYSNKKKYFIWR
>Scl607
NYCEEAELSKVSGPCDAGYFCVRGAEVADPTDNVTGGICPKGHFCPVGTYDPQKCPEGTYSNSTFNKNISGCQPCLPGHYCDAKGLELPSGDCDPGFFCPGGQKTKRPAEYVCTPGHSCPSGSVSEQACDSGTYQDEHQQATCKICPEGYFCDGTILNATHCEHGVQFPEPCVTGHYCLNGTKFAQEHKCPP
>Scl608
LEVLELDTNSYRIGQSKIFFRAGVLAHLEEERDLKLTEIITVFQAYCRGNIARRQYNKRVQQLSAIRVIQRNCLSYLKLRNWQWWRLFTKVKPLLNVTRTDEALREALDLKKANEEKLEKSEAAYNDLERKFSQVSEENAIMQEQLDRERDAFQEADDMRQRLQTRKQELENLLNDQMERFDEEEEKVIGLTEEKKKLLKDIQDLED
>Scl609
MMNNSFCEHIGGSVPAINTTNSEELPDFLAQRILQQIFYGVIFVLSMAGNAAMLAVLFHRGSRLLSNKDILLLNMIVAESAVAISCIPLDFAMLFLNDGWSFGPLMCHILWPMQTAPFGALVLTLTAMSVQRYKGIVHQMRSRDAGRKSLCATVTFIWLFSLIIVVPYGFFLRLEEGQCSETWGNIGAQVYTLGLFAFHYVIPLTIITFCYARIAVRIRHGQREGASIISGTHKARLKRSRRHVRAVRMVILFVVVFAVCMLPHQVVWLWITFGKGVNYSENLLTFAYMFTFTSSFANPLVYFTQNPALKAKLKSLILCRSAPDGRFRTGNNSFLTTSDETSADSRV
>Scl610
YTMKKARKRKLHTLNALLPGGGGETELGFDQQDEDDSDSGISQVYNPVSTYSRAQFSLPDIAKTELASKLLAATPTHPAHIKARVLWKYNAVERTDLQVEKGEIILLLYREKNKVYVVNSKGKSGFIPFNYCTVLRKNDFVSNVYHPQSERTNYKQCSWQVNGCHHEFVDASYYSRTAKTTNSHIHRSRSEESLYSRNDNESLNRKISSSLEDLSDDNQIATMISDLIHWDRKAPETFRRRQKVQVSHFRKFENEVVMVLFDFHAADENDVDVQRGEVVTVLNRDDQDWWWVMRDDGLEGFIPSSYVSIEAVRMSP
>Scl611
NAPWARPQLPRHSGCSAAGFSSLAGDGQSSGSSFPDSMDPSLVIFDKDGTLIDVNTVWIPWMESHVRELEEATGLDLADKMYKEVGYCPKNCTYSDGGLLAHATVAEIRQAFVTVLVKSGIDRATAQRLVSNCCKDFDSGGHDTLEPLGDLPAIFETLRAKGVKTAICTTDSREGTLSALDRLGLMSMIDKIVCGDDTDTKPKPHPETALGICEELNVCPTQTVIIGDTVADTTMGRSAGLGLTIGVLSGAGNQKFLEEEADIVLNNVDELLNTLYP
>Scl612
MNNTTNDETGPGNSTGQENELQKNLFTAFYVIVLFFTVVGNTLVCLAIYIDQRLRSPTNWFIASLAVSDLFYGLAGLPFRIVVNVTVLSNLSLCYLWIWMDMVCTAASIANLAVISVDRYLKITKPFSYHRNMTKKRSLLAIGGVWLYAPILATFAIIKWPGTRGVTLDVPHGLCSNDNKVFYTMAIIVAFLSPLTVLIVSYSLIFRTALKHFNKMKDMIAGSSSKEDRRKQRSIVRDFKATKTLAIVLGTFTVCWAPFFIMFTISNYNEDFLDHFPPKVQKAIYYLFFFILPNLNSACNPVIYAYFNVEYRRAFRKIMCFSCEDSSGDYASRRRKSSLTSFFQANLTRRGSPQGYMADDKNHNDRKSFLSGMTDTTHV
>Scl613
VKSVGPKLVPFLKTVCVYFVAWVPETEKPTVFAALLKILPILSLCIFVSLQGISLEREHNYSRRILLGLIFSAIGDVFLVWKNAYFIHGMAAFGIAHILYIRAFGFQPRNPLVGLLCVLPGLLVYYILYPGLDGKLVIPVLIYGFVVTGMMWRAITGVQNQIEENGLCRWTKMSACFGAALFYLSDNIIAINKFCFPVPWARALIMTTYYAGQMGIAVSAFNLEEEYNLRMKSCKNFE
>Scl614
MSSNRRLKLIAGHLDQLSRTAVAKQNCADTSAESTPEAQHKNPGRHDILKWNGWGYSDSKFVIQKDGQAAFTGSRYILGGHTFPKLVDWFTKSCHSDVSITSSAQPLPDPSTLPSSQINQPFLDHVKTTGVQFSLDPHMRLFHGHGHTCHEIFELRHGMLHRIPDIVIWPSCHKDVEKIVQLAVEHNVCIIPFGGGTSVSSALECPVSERRMIVSLDMTEMKKILWVDGENLVAHIEAGIIGQELERQ
>Scl615
MFCSPGCADTWVGDRYCDVACNVAQCGFDAGDCGITQFNELYHIDVDQDTQAVNLPRGISVLYFNISTFFSEGRVTSGEYSETHCVRSATVAQKFKVFTLTLRVNCTVEGIHFKIEGFIDKNESSKVAVNLNVTIDTRKLEEIEIVPARNSKTSKLTTTKATTSAVVTPSANAETLPRTIYPIRIQNADRSLNYWAVTGNESITRPTWPPLTSQEYEIPHLSNDTVLPQHVQISLEEVEKEYKDGDLTQKGYARKKAKILREFFTVVATEPAYSPIAVLTAPLPKSGMVVTPPANLSIRQQ
>Scl616
DPSQWVSTIDTRPHGTQQGGGYPHLQQENTEQFPSSEDAPPPLPQRRNLTLNPQLPTSPTLVVTHASPFATPGTSSRSSPLSSPWNSPRNSPRNSPRNSPRASPNVSPHNSPLVSPCGSPQNSPSLLRKVPPPPPPSNLDEDSPPAVPERRYKHRGISVENKENKPGTKTSKHESSRKDTLGYADIAAANVAHETFGQNQIKTNYAQLAHPHPDAAQSDDKERRRPGEAIMAEVCANEEATSYDFPLPIIAERERSPGEKSNQENGLRDNTTDLQSVADPFAEDPFELNDKAKHIHCDDDDFCKGPLVVALPPSRSQSCNSGMPRKTHAHRDKNTLPSRVFTKARSTDDVLEDPTYSNVHRDHGKNAGQTNDFESNGNPTSNSNHDRTLRPALLSRNSWGGAEAKNFSNPMYGSRGLDPSKLEAKVEHRPTRSRLPDEDPKLDAMQFYEEDFTILQAQGYSREEITRALIVADNNFALARKILREFSQGTRKL
>Scl617
MSNFNFSPSLNRTSNSDSDQGEFLALRIIQGIGMCLFILTGIPGNFLVCYLVRRTRRLRTVTNLIISNLAVADLGMCLFNIPVSLVTVIYNRWVLTDFVCQIAGFTNSLFLFEALWSLALVSISRYWCIVQPGKFSAIFTRRRTLAMITATWILSLLCALPPLFDWSKYVFTVGKSTCYFNLNEHLPYTIILAIVVFILPYILITVSYYRIFRFIRGHSRKMRINSLSASFRKATRSTFQDFKVTKLLLVVVCVFVACWTPHITVNLMNGFGIIQSIPRILDAMSTFLTFLSSSCNPFIYGLMNNKFRKGFRAVLCAPCHKCAKQKAPVLERKISGETTRNLSSRSRSSHRREWRIVVEARNTVYESCV
>Scl618
ASQNYFSVVKQPSCEWLRITKNRAKFHLVAMWGLCFAFSFLSLGPFENWSYMVFNPTTAHCGIAFPNSLADKLKLSLLALVAFIIPICGMSFAYGRIYFKVSSHEGKINQNSERRGNQQSAVTKRLAITLCVMFNTFLICWLPFFILITLAIVSEDVSTLPGYLGRIAYWSGYLNCAINPSLYCLRSSAFKDVIRRPSSASAEGSIKPLVNRSQRAFSLPAISYNTEHPITKRVGRQSYPNAGRGISTHDLPICDEVDVARLRAYSCSSYEIKDKENTQINQQSVQL
>Scl619
DTNHESNGTAKLNGGSDTKKKKKKHKEHHHHHHNREEEKNFNDQDYTIRLNPKEKTRLSHLIHTEVDANGGASVLHVYTDEIAGLREEKLQKFVKLFFREVFAEKSEGVAKNVMGIVHNAAGYLPELVKYFGVNHPNLTVKVSSLYKKSDLETLKMEEFMQRVESSYDCGTYRSGPLLQFSLVGTVQEESGGYFPQFLDLLEQCLFLKETMPWGSFSALTLPERNKSNDGPIMWVRPGEQVVPTAESRSPYKKR
>Scl620
MAAQAFFSPSVALDTLSAARCLLDMSKIFPKKPAPVNSENTPSSPLLMFAKILASMEEECSLIKKHSCLGNTTNQTSNVKAGAGFGVHFKETEREKFASDVTPNENGGVTGYGNDDTPSELFTIPKQKPRRRNSRRRSEQEKKIHACHYNGCDKKYGKSSHLKAHLRTHTGERPFHCTWSGCEKKFARSDELARHYRTHTGEKRYVCGICSKRFMRSDHLSKHAKTHGLKSRKELARPTNPMFF
>Scl621
EAGAKIASLEKAIETTNKQAKKEKSDLEKSLKKSEAATMFGLRRTEEMSIKIYQMQKEMEVIDRKYQKEIQMYKDAFEREKEEKCQLGDWETLSSENDSLRLEIEELDLKIEEMENTHLAEINMYKQKLGEEEMQSIESLRLKIKSLEDVIEEQKLEHEKELEDLKLERDASVQELKRRHEKEFENAKSEQRVVTVGSSHARANSFDLQQKDQRIKELELKVEEQETLLEVKRRRHKEEIKSLRQRLDEEIQKHSEDVRSHRTKVRMLERRKSEHSISFGLVDDDYKRMYDEQRSEHIKLKFTVEKQ
>Scl622
VNELHSHGSIFTPSHYGSAGCPGSQNGGKGGGLIIMDIGDELYLDGTIANEGQDAARGSAGGGGSGGSIWIKCGRFNGHGVITSNGGAGDGLTSGGGSGGRVAIDTPTESKYLGEYTAMGGNSGDPSKETTLYSGGPGTVFLKDARNQYAHTQLRLDNRGRTWDHYVTLNESLKSYTFDELYLVQKASIHLVPDGKPLNLTVHKVEGDRTGLIHVHENQTLKAEFVDSVYTITRTAANFKLDKGANAIMATSVHVVGQGEVAFEWNGRLIDVQHFHVAYGRTVKIGFYAHTAGTKAGKYRFIDGYGTFRFSTLEFGSGTLIHYPPPMGVHFIVSLL
>Scl623
MNPDYDYLFKLLLIGDSGVGKSCLLIRFADDTFTESFISTIGVDFKIRTIIVGGKVVKLQIWDTAGQERFRTLTTAYYRSAHGIIMVYDVNEKETYLHINQWLEEIERYACGGVNKLLVGNKCDLLGKRQVGYEVAKSFAQRLHISFIETSAKDRTNVDNVFYTMAEELREKLGSPLPSPDGESENLSLKDSTPINTSKWPKCCSFS
>Scl624
RHRCPHEGASPNRIINKSTQERCHVNSEYRTSYQPGQRTRGPFRRPVDLLQNKGNIDKDTTQKADYVPFEVRPPKKKKAEKYVPNPNPFETVSEHRDHYRGVRAIPAKIPPYIRGETLRAPSAKVVYKSISHDDYKGWIPQVHRVIRSNTYAPPADPFKETSIHRQDYQRFNQPPRPTARQPDQIKYDGPISSVTHYRVDFKDKEIPQRYERKKEERVPPEEPFNSNSVFREDFVDFRGAPKAPMFHPVSDLFKSSEPMQRETTKKEDFQSWEVSTRKQKEPEKYKTPEGTMDCQTTHMDYANFGRKAVPAKTARPRTKLRFGREETLDDKTNYGLSFKWFYEPVVHSKGPGIKNEIFPPVQEKVPEKSEFLDKYKRFTVVPPKMFRDRSALFKTSEALAKDTVYDDDYVWPRVSCPSDALLKGSGNFVFDHESETGHRMFQSISENARSTDIIVS
>Scl625
SRSKISGKNDTSLLKKFGANLQELGDPTSRATALFKVRDKLSNTDSFSVPDENSKKPIDERKKRLLEKAPVVPFDMDLYFWEDPSAESHKIVKMYLDNNWASKEHEGEYLVGDEKEARPTRMVTFAGSFEPVKWSCRVPLPSGKLCPRRDRVKCPLHGKIIPRDETGSPMSHDNAISDATTETSERNSQSVNAEEDKGSSTVDWKEIQVEVEAATGLDLGGKNKRKRKSHSKASGKKESGLTDIKKQKNTVRNRLGKIVMNKKAMRRVADQMDAIATKRCEEKFANQFNYSLRK
>Scl626
MMELEKNNSNLPSSTVQSAAAQDTELETYFDPTYDGALIILSVMIIAINLLVISLFFYREYLQTKTNSLLISLAVSDLLVGLLGIPLFIACNAVLKAGVCTAGVLIYRFIAVSTMYHILVVTLERYIYVMYPMKYINIVTAPRLLKAIAGVWLFSMFVSLIQLTWEDPTRFFKPRDSTSQQYALAYNIVGIVFCFFLPALFMAISYVSMFMVIHRQIKEIRGLYNTRATSANSQRAPIATEARALIIFVAMLSIFIICWLSFYVTGFFILLPGLNMEAMPQEPFMAVDFIRFSVSLVNPILYAFLKRDFSRALRSLCKRDGVQPGELASSSSTSRFRTLTINFSLSRSSEMYRD
>Scl627
MSCSNFLKLLLRSRKSGLTRDDTLFNRCLTVLDVVLLGMGSMLGPGLYVATGKIARDTAGPAIVISLMIAALPAILSSFCYAEFAARVSRTGSSYVYTYLALGEIWAFMIGWNLILENVLASALLANEFSKFLNSISGKRISKFMTANLAKWSVTGFQPYPDFIAFFIVIVFTVLAATGSRKPALFMRFATMINLLVVLFIVLSGFYFMDTTNWETLEKFAPFGFNGIMAGASISYFAFLGFDIINSASEETDNPLRVVPFANAVSTYIGVFIYLITAAILTLIIPYNKLGFNSPLTDAFGYTGFEIGKYLVAIGGFFGMTTALLTFNYAGTRLIYAMADDGLLFQSLAKVSDKTRVPIRAGLIFGFSAAIIALFLNLDDLVEMMSIGTLMAYTAVSVAVLLERYRPMSSSEFSTNEEDYDTNENEPSPCCGKLCRGIKKQISAVREIKSKLGARFGDKPSEETHRVAGIAAACLLFAGYGFSLSVSPASGLPHLAEKNPVIIFVSCLMGAIVIFALVILFLLPTEEIRIANAVKCTPFVPLISILTNIYLLTNLSRWTWARVATWMFL
>Scl628
MSFSSRIVLALVAIVSHKASSNDLEQLHPFLFFNENDIPNLHERARTTHAEISQRIYLASQEIKHRPEYYLPPKEWKIFSSAWNEEYGNHLTALAFHCVLNPQDINATELAILFMERLSNLPNWRVAASFHDDVPVAHSLTGMATAYDFLYTRLNDAQRARFLGNITAVTKELYERSFKLWWGSTYLQNHVATNYMAIFNGALIVARHKFLEGEKWLSRAHLMLSRNLELFNFIVDGSNNEGVAYGTYTTRSLTQYVFLALRHFRVDVTQSPWLKEHASFLYHTVLPGFKETVGYGDSNRNWFYGPESQLVFLDNYVLRNGLGNWLARQIRERKVQIAKVKVYNQAASQQRSMLHTEFLLYNPDIQERALPNPSLPRLHVFSDWGVVTYGGGLDISPGDNLASPWGKKRTFLSFKCGVLHGRAINSLVRTKRVRSWLPQGWRGFNPGHEQPDQGSFVFAPNGVPFITETYYAYKYTFLNNALVFGPSQKSSCYEPFEGQIGECNKWINFRTMEAWRAEGDVISASSEDDMVFMSGEMSGWYRQELGLLSVYRSLIMLNPSSLLVVDHIERKIGSQASVMSAFFHNVDHPFIVNANMSTTPHAIVSIEGLLNRVYWSNLGTDQKSFANSTSYSSSFHSFRTHYLNITTPLNVRYTRTAYLFLGPGHKVDQLPQIVTGHDHGVKLSVTVNGVGYNVSIATKHNEPYSRYKFLDFGGYCKVEIGKKTLRFGLDVMSFGEEKDLILSPSESNSHTTWNVLSSLFLPFTVSILLLFLYLQLRRKILRRAICDLLVICLGVPWLITSTAVCVGFCVDEGCDFKIPTMLRNSRAGRVLSESVETPPFVLFTSLPLAGSEILRHLFKNSSNFFYVEVGRGASKFLDPCSTFHRFHLSSEALRDRKWFRGLAKDPKRVLPKLPKKLHKALPAVRLSDPAWGLKFSWLSKIVKERMRAIVVVRDPRGWVNAWLREIRVDAKLRTSVRTAFDTIKALRCAETNMSNFAPEFLEMQQVLKEHNDKNEKETLVHFLAYLWLAQTQAVLHANAHLQMGGIRFVQIEDLILKPRKTAEELSRFVGVPFSPAAEHRLLTVVKTEEFGLGSSRELIGSRMVKAWEQELSASDISRIEEICSEVMKILRYDLPD
>Scl629
LLEASFNSHDSNKMGHKTNNAHPSYEILYLQTPYEQDKGWVQIGIWTSKGLTLQLKESNQETDKTIGEIPRLLAAVVEYPPLTMKADFDESEGCYQGLECKKYNGDSQNFTRYCCYGLAIDVLRYVKTQLQFEPLIYFVRDGNYGAKNSSAGTWNGIVRDILEEEADIAIDLMTNEARSEVIDFSLRWTHAGLALLVLVGEQEVEKLDFSFFRPFTIYLWMGMIGVVNFYLGLLWFTDRLSPYGHRKSFRAKNHNGFDLSESMWYCWGVCFDNQFVDSRPRSLSARAMAVFLAIFALMCVTSYTANLTAHLLSDDTKPEVTGIRDPK
>Scl630
IQGENAVLANVQNGVATANSNVQYRGMIGSMITVAKTDGFRSLYKGLVPGIHRQLCFASIRIGLYDTVKEFYGDDDVNNPKVIKKILASCTTGVFAVSVAQPTEVAKVRFQADGSRFGSNKALDAYMSIFKNEGLRGLWKGAFANMARLSTVNASELVVYDMVKGFFLRNKLMADDFPLHFVSAFGAGFATTVVASPVDVVKTRYMNSPPNTYKSAIHCAYMLLKHNGPLAYYK
>Scl631
MVAAGSLNSTLNETANPAACPEHYETTATQTIKTLVYCVIILFSLVGNSIVIFTVWRNNSMRSVTNLFIGNLAASDLLITFLGMPNMITQLYLGQKWIFGDAICKIVVFFQSISDFLRSFLGRFMLGVTWGTSLAVMAPFLYAQRVVVGPQGYERCIEDWAPAFNPQTAAKDYTLVLFVTLYVFPLLTMLFMYSFIVSKLWKRQIPGFRSSRDEIRTRTLTNKVVKMLITVITLFCVCWLPLHVYLFMVYFAYDKITCFDSSMSFYFTSLFLQHANSAINPYLYALFHQKYREGFKAAWTCSFIRF
>Scl632
MENYILYDEVGRGEHSVVYKGRKKGTIEFVAIHCVEKCKRLELRNIVRLTHEMDHLNVVKFREWYETTNHIWMVVELCTGDSLDFVLSQDKRLPLETVRQFGIEIAKALYYIHSLGILYCDLKPSRIMLDGAGVLKFSDFALARVEGEDDFYDSLQEEQNSDDEDQNYRGTEKDKSQRPKPSPHYMAPEVLSGGPHSKESDLWSFGCVLYELFSGEKPFVADSFAELVTKIFHENSPHLRLDMESAKNGALHDLDNLIEKLLEKDPTKRLDWKDLLAHSFWKGELENKLKSVEQMEGETETKDQQELESKERSAKLLSGHSVEDKERVKTINDGLNLPTQMVRQGTYTFSGRPHTADSASGGNENEFLGKAQTVVRRTKLDDQDKSVSNSTKSTKSQFTNAPVATPNSKNDKSKLVKQNQTLKKSDINDLKQNGYNQSEAQECKSSVLQGQQDEDNSSPNKENISDLARHPSDFIVTPIADNPRIKKFALPKWDSKALPCQPLKPGELVDLPREKFEEHLTSISSLLSQNDKTNAGPVASLHRSKLHTASYLASLCRDGEIVNEIFDSDFIPVMLRQIKSGFSADFKSRL
>Scl633
MASDVEQSLCGTNNNIRSALRNGTASYAITEDKVLIESEFLELNSQLHYSKPVHILLTDEFVFVKEMRDRRESDTHVLQYESAKTVTKFLRSDVNMKVCQGSPFTFKAKWSKEASSWKRYELCGKEEVWPKWLRSFSVEEPQGYHVIPSSNICEMEGDSDSDDYSEEDDGEDIQMPGYALTLSVDRTISMWSMSMFNPSRVRRQATCQKHVCRFPKPVGVLEKIHVDDLSDSFTAESLYRSNSHPRLSLAKSFRCPSLPDVKDLKNVCVDSDLKNPAWRTRGQSSVACPSQVLNSSTLLQREGHNKYETLTTLQQKVENLRSHPTNLNFVRRSKYGDVPSWDTLTTPKHRRKHSLNVAMNSEANRIPMPSDSGTRTGCRSPTFGKQESIEEDILANNTHETKTPDASVSPKKTDSSRGVNQIERRSESLPSSKRTDLSHIPHPASERRRKVGVARQLDFKDDMAVDLIDGSQPPRKEKIRRFWTILSKKRPKLKAQLTGDDDSSKDFDSIKHDDENSSSITDCELAPNGIAGLARRGGLGSIFSTSPKDKGTGAISTNDEQRTVTSPAQSKK
>Scl634
GSVRMPAFFNGIFGHKPSPSIVPNQGHFPKGTSEAFDEYLVMGPMCRYADDLILMLKAMAGPRLHELRLDEEIDLSSLKVYTLDIEGPFLTSPVDPDILMALQQVCTFLQERHKATVQDTNLNLFQYSPLIWSATVLAAENNRFASQNLSNESEALAMNPFTEIFKYFLGYSKYHYVTLTVAGIEQVRAPFANCLPDVASNFVKMGVELREQIQTLLGEDAILLYPSHPSTALSHHRPSLAPFNFSYTSIFNVLHLPVTQCPLGLDRNGLPLGIQIAAGRNNDRLSIAVAKQLERHFGGWNTCYPGKNSQKKQI
>Scl635
TRTFAFPCTALKACLHWFCNDCWKGYLSAQLQQGKIFVKCPAYDCNTIVDDVTLMGLLPGMFRKLLTMRQEKAVEMSSKWKWCPRNKCNLVVKAASHKGFKGKEDKTASLPVHCSCGHTWCFSCQEEPHWPASCNEAAFFHSQTETYEEIVKTKSGGITSVNVKRCPHCSYPIEKNQGCPHMVCGMCEGEFCWTCLGPWNDKHWSADCDQKFKEEEEVELVNDIGSTRFNANLRVAIVNRMARAGPMLYKKYSAVKRLEEALHFHEVFNSHCPPVKRSTPSSNNLLLSLYNSHHLPKYLKLSADFKFLAHFVVEGVSILMAVSKTKRRHNELKRLVSTLLFVAERLEHLADKRKLCSQSDKVHFEMLLKAGKHCIECVRRVCTNIHHP
>Scl636
MDMESFEANTIPLTTLTAPSATTVIKEPDLITILEDMPLTNEQIEEEQDLLEEADDEFELNESTPLIRSHETLEKSDSSFFTHNSKSFTTTFTTSQASLFIPSFQFSLYSSVVSISRSLNQRSVTLSIEDRSSQDSKSKTTTLLEKLSEDGQASTILALWNMINMIFASTSVLAMPYAIVLGGFAALFLILFIGFLTDITSVVLVGCLYEISPKSRFRKRVRASYAEIAAHVWGPVGGWIVDFVTVSLSYCSCVLMVMALGSSFMELFKELITFNIKEWCLICALAMLPTVFIKRLSILAWLSMLAVVAVFIIAFILLGFTLEESNSWTLDKIPSFNIDTFPLSLGIILFSYCGHTVFPGIEGSMQKPNKYKSVSHRAFISVTTVKFLVGLFCCLSFGSYTRSIVILNLSSSYGSALSKLATVLVIINIYFSYPLNMFVVSGTLDIVILPKLPLYYNHKYYNYLWVISTRTFLVLSTLGIAVAVPHFGLLMSIFGSLFGACVTLIFPCLFHLQLKWNKLTLYKKVFEMLIVLFGIIAGTLGLIYSSIALKNAGD
>Scl637
NHELWIRQVENTYCHNNSIDKFHAILTLCDSIGVHTKPIKVQCYNDTAAWVVPIFSWYAKPEDDLYNSLFVGRDTEDAELSNKVWMDNHLCKWPVLEGSVAQYFAKLNKDILTRDYDAPIISFSHFLPRVELIPASEEDIERVQDERKKLHLPQLDNPKAQGSQIQFNFTRFAGCKTIEEQIREIGSKVHLHGHQHRNRDRVIDEVRYVSFCLGYPRERSMGVIWGLSEKKGPRQIWP
>Scl638
MAQNGRDCRTFYCREWVFEKIQACVERRKQQEDTKTKGAFILGGPGSGKTTILRELVCPTTEDGVQTELAKKVVASHFCQAQNAISVSVADFILSLARQLAKAEELKAYAAKFNDPQIQNHLKSEQCIRNPDRSFKEGILLPLNSLPPPQEIFLVLVDAIDESYLHSFDSGVASGSRTVAELMATHHDLLPSWLFLVVSARKQSKTVTRMFTGFRKFTLDDLRKAHVVKDIQQYILNRLDDEPSLRKHLTRETAEAFNQLHIKSNGCLLYLEKLLDGVVDEFFTLDETQEIPGTLSGLYLWLCNRLFTEEQVDKIRLVLNVILAAQRPLTDSEVFYAVWTKDTDLTMEDFLETLDLMSHHILTDHNGVKSISHLSFAEWLLDAKHCTPKFLCNPADGHAMLALHYTQLSQKQQLAHPHQLAFHLSRASFREFFTQDHLALWLLWSGTQISDIQLNTDALNQEVAQLLLNAGAKVNELEEQAALLPFAPETEDSVKALLEKGTSVDRVDSSGRTLLCNAAFNGNVDVVRLLIKHGANVNFSDTSGQSPLMLASRQGHNEIVYLLVNCGASVNHCADDGCTALRAAASGGHTDVVSVLLDHSAEVDLADDDKRTALRGASWGGHSDVVLQLLQRGANPNLTDKEGRTALIAAAYMGHKKVVEILLDHKGEINHADNDGRTALAVTVLCVSSSENHEAVVDLLLRCGAHVDHPDFDGLTPLCVAALEGYYNVAKLLVKAGADTGHWDRNGRTPLFAAAANGHCDIVDLLLATSE
>Scl639
MSVEKISRKVISPTMRSGSNSSPQHTFEVMQRRLQMAEEETKKLVDQLADYGFSRDRADNAENGKSGRIDPVHPFKASGSISPEIEILQRNYEQMVSRVCRAESTIQSLKLAMCSLEAEKNLAMIDKEPDMAPLPKDTYENEIKKLRKDLHRYKKELETCEAGKKESQTMVKRLASELDTSTQINEQNRLKVEEFQLNKQKSTKKINE
>Scl640
MARRTRLQDPSTNQARFNILNPEGAFSSFEPQPGSLQQHCRTFILQAVGLKRLARIADLPIPKPMINFLSNQLSVDDFYVNRNNLSSENILNCVYPAKCLLDMSEVLLKCVMPCLADEFKAAMEAWKDINHPNIMRSFLQFHQGSTEIIVFEYPPVALEDVIRERRELRRHLPEYLIWKAFCELCSAMKYLNEKGIFYQTSKGTKRISFDEHGNLKLDSGLLYQSSQQDTMNDPDIRVDGAGFYSPPEVMKGQAFGPEGQVWLLGCLLYELTALEPAYQVEGTDMFTPLANMMEGRPPPDINENFSDELKATIRDCVKGDPDQRPSMEELLNRVTLTKERMREGYQGPEIVDL
>Scl641
DLIDWNKAILPQVGKLRADYLSWVHSPVDRPLRLFESDFVEVFSTTPWYVVPIIWIPVILFVSFLGFHNLTTQNGIGYINPYYLDSKLKAFSAFLLLFLSGIFVWSLIEYVLHRFLFHLINHVPADDPFWITIHFFLHGQHHK
>Scl642
IGWYNDQLEHKAFNLPYPYDTLALVIISTPLMFDHGFKPFIKATACIGEKDPLDEFMAAMFAKVKAEFGLECDIEAIHDFEMLPNRRPKVLVQTAAHVAGGAYYYQRNSVTKDAWDAKKKICGVCVHAKYGGWFAIRGVLIFKNVLVPDLQREEPKDVVQGDEKRIELLEKFNFHWQDWSFRDVVPSEVKYSEEQKKYFATLPANRKELLDSFRNTALLPTE
>Scl643
ICLAVFVFMNQYSVVFSQDVEDDSIAFSTSSQHRLNVDSLQADNDTKFDKRYLLYDVNPGEGFNLRRDVYMRVANMMKLLREKQNWILVVPPWRKLYHWRSPIEQNALPWRTFFDLESLNRYVPVIEFEEFVKETGEAAIDEILYLQGYAEGWTDGHWEEKIDDRDCIDRPVYHKDESGYYRGYFWGREDIFARKFKCVSVQGTSAILVPTLLEKTKS
>Scl644
MDEVDYDHELPRELIKCVLVGDTGVGKTRLICAQALGVGIAAPRQEAKQPIHFPTVFAIDQYHVSQEIRERANFRVDGVDVALRLWDTFGDHEFNRKFAYQNAHVVLLCFSLNSPNTFKNVNAVWYSEIKKYCPRTPIILVGMQSDWRLFGKETTVNSNRSLSKRMRECSLVTPDMGRQVAKEIGATYYETSVVTMWGIHHVFENAIRVALINRRQMRFWSSQLKGIQNPQLQPPYLPEKPDPPKVSVPPSTFKENIKELLDSGMCADVEFLVHGHTIKAHRAILCTAAPTFAKLFSLNEETLFKGPSTKEKLVLQDALVFGERGSLPRGFVALESYNGVWDSEEHSSMVQVTVENSLTYKNFMFILEFLYSGNIPLEVCTEELKDAARNLQLSNLVSYIANVMNNVEYMNTEIHSKIVREMSSCAKKLVNSDMFSDIVFRIEGRIVMAHKAFLVAQCEMMAAMFMTGHFKESGVQV
>Scl645
STKKDSELVVISSSSSDDDSDKELKANTIEPVIKKEKAETSLDVLQSKLPVNQTESLELEQASKQIKVATEPKSERNNSDSDECISQEDLLAQLGLSSVKELNKKETSNTENNTPSANANGVERKPLISHRAKESIVEFLKIPKLSSLDSRKKINGEAKGDVNITNGNTSDGSRPGSPLSDENDDDLQAKEKLIAHLRNELKQEEAKLLLLKQLHAAQNDVKGSSKFQKENVEKLPVQGAPPQPVKSSMQLPPKKGQNLPPPPPLKASTVLATSTFHPPRDVPGQPRLLPKGSGNSQAQSSNSGSSKFLGSAAQTLKEFAVQQSIHQQSTQSHSTKPGSSAIADLQNVVTCMANLIQPTPLYPHSAGRGSPAYSAANQPAPVRPTPVRANNVSSLPASSGYVSFQHHLPSSSHQQSPGGKQAAAKMALRKQLERTLLQIPPPKPPPPEWSFIPSLGSQDFMLLVGLESVVDVMAAKEAKGKQNVPLQEQLINPKVCSRCNTDFSPSWTNKPGNDLELVIVCEKCSTVNVKKELKAEHTARLKAAFLKALKQEQEIEQKINDTPQIAPKPHHQSQKSSPQPPLAPAPPRHHIAHHQPIMHHHHQPVQPALYHHHQPHTNSLLFQLQQQHLQQQHQEMEAAARQQADVRWHPYISQHHHSGSRNPQHHHNYVSDSDRQYLLDMIPSLPAPTLGFGSRI
>Scl646
MSYTNAIALYDYKATQNEELSIKKDEKLVILDDSKSWWHVENSKRETGYVPSNYVKKSKPKNWLKSLGPGKSSKENGAMTSPGEYFVPQDVLNAFETVIAKFNFQPQHDDELVLKKGDRITVLEKKEDGWWKGKIGKESGWFPSNYVHAEENSKVTKSVPDKPVLHKVKTLYNFDPKNPEELSFKKDEILDIIEKPEDDPEWWVARKSDGSSGLVPSNYIVNVDNDGKMPMQNVEPAADNKGPGKAILPQHKKLPFVDEAWFWGKITRVQAEKMLNKNAADGDFLVRVSETQ
>Scl647
MVVRLHHVEVLCQNLQQSLRKFCGNFGFRVLASSSFPNRVTLNRDSINFVLSEGASERDTVYNVALEVKDVKQVVDIVERNSGKIIRRPETFADRNGVVESAVIQTPVGNVVHTLLNASSYNGVFLPGFHESDNYKMALPERVDYVTPSNSTNKNSVIGDRLLTHFDHITFACPLGTSPSIMKWYERCFGFSRFNISSDEKSEGFIVQSSIQGASIGMKLTAMQYWFCSESELRINTDEPGGGVKFVFAEPLPGQ
>Scl648
RRLHKSATMSLPELTVGVVNYNSIELKWGDSENNNTSKKRKLFHVQLNKGRARSPCPGGPTLDPLTNYQGYSQQFVFKGLESMTQYLCRLRIMESDSDRNGGGWSEPITVCTPNEPPSGAELHKAVSRQDLDTVRKILEENSAVVEVMDKFGLTPLMVAAQKGFT
>Scl649
LTALKNFKGCIKDIMFNSRRVHYLSSHSQRGLGVSRKQVTVGCQGNSSCSPDPCPAHSVCIPSWDGINCTCDPGWIGDKCDIRIPDCSANNCTNGATCVNVTRGFECVCAQGYTGLYCETQISHCQSDPCHNNATCHEIMGGYRCDCTVGFTGKDCESDINECNSTPCRNNGSCTDLQGNYSCQCSMGFSGRDCELNIDDCSPNSCANQGTCIDLIANYSCQCSVGYTGRNCDIDIDECSPNPCRHGATCLDSVGNYSCSCVSGFTGRKCEVDFDECFSSPCLNNATCVDLVGNYSCQCSIGYAGKNCDVDIDECSPHPCLHNATCTNRVGNYSCSCPLGYTGRNCETDIDHCSPNPCSNQGTCTDGVGNYSCLCSPGFSGKNCTVDIDECALYPCQNNATCIDQIAAYSCNCPMGFSGSNCETNVDECSPKPCLNQGTCLDLIGTYSCTCLRGFTGRNCSLDIDECSSNPCLNNATCNDLVGRHSCQCPVGFTGSDCGSDINECALNPCFNQGTCYDLIGNHSCVCLRGFTGRNCEINIDDCALGPCQNNATCIDLVANYSCRCPLGFTGRNCETNIDECASVPCSNNATCTDVQGNYSCDCLEGYTGRNCEVDINECSSNPCRRHGTCLDLIGNYTCSCVSGFSGRNCEVDINECSSNPCAHSGTCLDLIGNYTCSCVSGFSGRNCEVDINECSSNPCAHSCTCLDLIGNYTCSCVSGFSGRNCEVDINECSSNPCAHSSTCLDLIGNYSCNCISGYTGRDCEVDINECSSNPCGNHGTCSDLVGNYTCNCVAGYSGRNCDVDIDECSANQCLNNATCVDLLGNYSCRCSLGFIGRNCEVEIDECASSPCENQGTCTDLIGKYKCNCVSGFTGTNCDNNIDDCSPDPCQNGATCSDHIGNYSCKCPAGFTGRNCAINIDECASDPCKNNATCSDLVDGHSCQCVVGFTGKNCEVNINECSSNPCQHGGTCSDLIARYNCACVSGYTGRNCETNIDECASNPCKHGATCMDAVANYTCGCARGYSGRNCEVDINECASQPCQNGATCTDLVGDFSCSCVPGYSGKNCRGNIDECSSSPCVNGATCVDLINEYNCSCVPGFTGMRCEVNVDDCSPPPCQNGGICSDGVNSFHCDCAGTGFNGSRCQEDVDECTLSPCIHGECNNTVGSYWCDCSGYGYQGTYCENDVNECVAFSPCLNGGKCRNNDGSYLCTCKAGYSGKTCDVNIDECASDPCIHNGQCVDLVNGFYCSCSGTGFRGFRCDVNVDECETGEHECQNAAQCVDTYGNYTCACASGFTGVLCESELQIIIEPTPAARQQDRQMELGLSIGFVLLVVLIVAVLLFLYRKKQMSKMSGRYYPSDEEYKGGAYPMGPIEKDERLI
>Scl650
NPERENKKSRRDSGHSDSNESDDERASRKKTDSVTRVETSDLTSAVKVKKEKDAEVKSPSKLVQPKWRSRPMSSAALPVGRDKPGWDKEHQQYVALAETSDVDVVLTGDSIMKGLSRYPNIWRKYFAPLKALNFGIGGDKTQHVLWRLQNGELECDPKVIVVLCGTNNIDKNSASEIAQGILTIVDFIRNKKPHVSIIVCGILPRDLYPSLRRNKVDEVNEELFQYISYSDELQNESVYFLPPEKGWTVRGGTLDENLYFKDHLHLVEEGDEKLAKSITRLVKELLKPDDTEGDSSVANKKLIK
>Scl651
MGNSCSGLPPDCEIIVKTGDVKGAGTDANVFSALYNEDGTRSHDLNLDCKWKNDFEKGSVDRFKVHCGLPPGRLHKIEMWRDDSGIGDDWFVEWIKVKKLHTGSDEVIFPCNRWVKAERRLVLTEYDCVLPQFDECKEQRKKELEDKREVYRLSRKAPGLPKQ
>Scl652
LDLFKTVRVSLFSRDVQFTISHILKTCGMLEDLVTLHQNSEKPKVSVALPYDAPLHWLNVYKQFSDRQSPVDLAQLQRNSRLSLRDFLDKNIKNAKGKQESSQSVLEESKLLSDKICEELRLNKLQSISGWSYASYHGSLKNFWNLCLSKQSDLQNLKGRTIIFTDWTGVDPLGRVMLNAQDVPEFWLS
>Scl653
STSESMEIEVVGPRSTVAMKTACRRHSSSSSIGSHRGSRELPPQRSPVPPAMMRSSYHDMSPHPMMPMTPTTPTNNNNNNNNIGKYPMMAEQGHFLYPSPEAYGARYGYGPSQGSLMPSMSHGNSFAPTGGSDGGIAMGDFDMSTSYATDGTAYAAGRSKTGMADSNYAVMNPSANMAAYDYRGISPMDHMKHYSQYPLSERSYPSSYMFPTTAITTNAMYPLSGVRGSTNDRFYPDVLEEFVDMQAAMHHGIPPRSVRSDYPYTPAILSN
>Scl654
SKAKNKTMSKMEDTITDLRGEVKLLKQASDKKSGKSSVVQGKVESQSANRTSVKFILSPSEELSLESSTPSQELTLAVEDVTHAKTCQESSTQTYDTAFIPCEACARTQQNLIEVGNMVIKVCESQGLPSSLAKQKKLLRQSLMAAADVSRWASEQSQDLARITDHLDNLYAQINPLEDRLSRSKQVCAQLEKQIQDLEKQLLDKDSEVEKKEVDFKEKLKQVVAEKDLLLSDAEKMNNDLMKGKDVLQGM
>Scl655
MIKSALIQGASRGIGLQMCRYLLSKQTPVIATCRDPLKGQALTQLKTEHGDLLSIHRLDVLDENQISEVAVSIGDTKLDLLVNCAGMLHPSGKGETSLREVDLQSLQTTLATNALGPLIMAKHFSPMLTKRNSADKNAVAGVLVNISARVGSISDNALGGWYSYRMSKSALNMATKNLSIELGRKRVICVCLHPGTVNTDLSRRYHKNIDPAKIFTPEFSVNCLMKVIEGLEVKDNGKFFGWDGKEIPW
>Scl656
MVNKTFVGKPKVRIRTLPWTFVCCCLVIIPASAQQYVFHVQEELAPGAPVGTIKTLTGATYSIEGNPSRFTLNSRTGAITTASRIDRETLSTNPITLQVRSSSSSTLIDVLVHVDDINDNSPEFSASIYAVNIWENVMVGTKSSLESATDKDAGQNGTLDYAIVSGNEAGKFKLGRNYTECNDSLLCIITQGQLDREDVAFYELNISASDRGKPSLHAYCLLNITILDLNDNKPVFTSNLYNASLNENTPAGVDILSVTATDLDQGLNGEIIYYFANDIDSLNNDASMFELNATTGVIRTLNPLDYELKKSYIFEVFARDKPEEGQGNVNKTTVHIVIQDVNENEPKIQTIYTIPAKVSEASKSGTVIATVIVNDLDNPSSPNGQIEMSLSNTNGSFELILVTYQARIGFMYRLQTKGALDREMFAAYNITVTAKDKGKPVLSTSAHVLVSVVDVNDEVPTFPKLNYQASVSEIAQNGSTVYSVQALDSDGGSNGQISYSILSGNSLNWFQIDSFSGLITTVAPLDREVSKQISLTVLAKDSGSPPLNSSTVVTVTIKDVNDNRPTFSKNAYFETLAENLSPGTVVMTLNATDNDGGDNGNVTYKIDSAPQQVLNTFSLDPLSGVLTTKVILDRETRSSYMIPVKASDHGNPRLSSSTLVQLNVGDVNDNRPVFYPVTYVESVLATAQPTVITQVTATDADDGTNAQIIYAIAARNNGNFSINSSTGEIVSLPPLTEGFYKLNITARDLGGLYAKTSAAVEITVQGKSDDPLKFEHNIYNFSVHENVPSGTYVGQVAATTKNNNNNNNSIQYEIISGDPQHHFTVDGSGGVIMVNGLLDREKKANYFLSVTAKAHPSSATTSVKIDVLDRNDNQPVFKSPSAQVTIDANWSVNTKIYVTSATDEDAGLNGLVHYQLTADGNGLFKVNATSGAVSLSRKITNIDDSEYVVRVIASDEGAPPLHSSFMLTVNIITYHPPQFLFSSLVADIPRDLPVGKHFLLVVAVDPDPGVNGALTYAIDSTGNEEGLFGISSHGALFVNKPLSKANGTSTISVSATDMGTPPLKAFITVTINVKSSIQYQAVFANDTFEFFILENQLPGTTVGHLLLSDSGSLKTKKITYSLVEAHDDFVVDSDTGRIFTRGMFDREQLVAHSGKNALTFLVKAECSDTSLKQDSAVVIVTVKDQNDNPPEFRRSLAFITVQEFSGLGVVYRVIASDPDEGDNAKFNFSIVGEPKSEVFWIDPLSGNLFLNSSLDRENMDHYSLTVQATDIADASLFSQKRLEVIVGDANDNKPNFTKEFATVNVSESLPVSSQIAVVQATDRDEGVNSEIAYAISSGNLEAVFDINHLTGEVFLIKSLNFERTRSYTLNITADDRGNPPQSAVLQLTVNVLNENDAPVFVDELNTISVQEDCIVGKTIGQCSATDEDSGESGRIIFSIDRQTPLEEMAFEINPTTCVITTKRELDREHTSLYKLVIRALDNANSPMQLSATKEIIVVVKDVNDNSPRFVTAPAVVVNGHETPNDVIATLSAYDKDAGTNGLVTYNMNNDNIFQLNATTGQLSLKSRLLSQNLPLNFTVSATDGGSPPHSTNALITVFKKGGVNNKIAFSQAVYRSSVFENITNGTSVTKVQAAVRGPHIKYYITSDSSNGSFILDPDSGGITTAFELDRESFSTSTFVLTVYAVDSTGPSPKTGNATVEISLKGINDNSPVFESNVYRSSVREYSSPGVSVTTVSAVDKDVGSNAQVTYSIVSGNDANVFLINGSTGVITAVEILNQSSKSVYKLTVNATDGGSPKRFSSCSVVVTVLPANNYAPKFPRPFYSFNVQEETAVGVIFGTVTASDRDSGSNGRIRYSLTGNHKEVFSVDPISGKLKVAKWLDREEVEIYILNVSASDQSDPSLFAYTEVYVNVLDKNDNAPQFNPSSYSMSVSEGSGIHSNIVTVTATDKDFGSNALLTYAILSGDDDRTFSIHPNGTIYNLKEFDREKKSSYFLTIMARDKAVPISVQLSSTATVTVDVGDINDNKPYFISSNITHVSEHASTGDVVTTVLVVDLDAGSNSEVSFSLANDALVPFTIGTSDGVLRVAGILDREIQEEYVVKVVAIDRGVPAKHAEFEMTVIIDDYNDHVPVFKPSPPEVQVYENISIGSEVARFSATDNDKGSNAEVTFAVVAGRGDGTFEINPRNGILRTIRSLDRETTPNYTVVVRASDLGVPSMFADRDLAIILRDVNDDTPTFFESSYTRHVAENQLQASVITLRAVDNDEGRDGSVTYSIIQGNERGAFTVNSNTGQVGLRISLDREEQEEYRLRVQAKDGGSPPRTAETELIVKVDDKNDNSPVFSPDRLRASVKENAPAGTSVFQVTATDADTGTNGKITYSLSKSFEWFEIDRDTGEITIKPSARLNRELNSEFELELLATDGGIFSREGKAWLLLTVEDENDNDPIFDSALYTATVAPAAPPGTFVLMVSATDQDIGPNAETEYTITSGLSPVFSLAHNTGIVSVAQNVPQSPSSYTFTVKATNVNAPQRSASTKVQIDVATGTIPVFQHPDQTITASEHAPVGAKLVTVNATGHIMYFIAAGNIGDVFEVGKLGGDVTIRSPLDYEARTNYTLIVGAKAAGSQPLSGFVTIHVNIADENDNLPVFSKNIYRADIREELPINTTVLWVAASDADSLTYGKVEYKLVPGNMQASSAFTISAKNGRISTKIQFDRENISSYTFMVRAEDVANKSMASEAAVIVNVLDINDNIPVFEDPLTAAVYENATVGSLVASLKADDADTTQVSTRLKFEFTSGGNPDNAFVLDTYSGRLTLGKDLDREKQSHHTLQVKVSDSQYTTTSNFTVIVLDVNDNPPKFISDPMTHQIREKFPVGAPAMNVSATDDDFGTNAEILYSILPSPASDAFTIDRQTGVLRLYRELLYHKPSATGNKNFYNLTVKAWNPYTPFHEKTVDVVIEVTDINDHAPMFKSSSFEFFAVVSSTAGETVGRVEAVDDWDDGANALVRYKAVSGNGSSLFNIDADSGNVTVGRTLNVLGLYIIMVKAQDSGVPVKESVTNVYVEVVEVNSFPPEFPSGQIVLSISETKAVGDEVVKVEAKDKDTGTNGQVSYHIESSTPPGFFGIGRNNGSIFVIKPLDYEVHKTFLLSVVATDGGKIARTDTQTVRITLIDLNDNRPVFTSKEYHGYIPENTAPGKLIIAVTAQDPDTGNAGKVEYSISNTALRSSFEINSGSGEIKSKVTFDYEVQRLYELTIMAKDTGTPPLISQPMAKVFIHVTSVNEFTPKFNKSLFTASVAENAPVGQSVTRIYATDQDKGPDGEIVFLLVGESKDLGFKLDRTTGVLSVSGGLDSEKAGLVTLRILAKNTLQTSVTPNTSDLATVIVTVTDANDAPRFLKNMYNALVKEEQTAGQLVTNVTAVDDDIVKQPTRITYGIVAGNTGNTFKIDKTTGVITTARKLDRESIAHYRLTVSATDQGRPPMSGNATVNVKVDDINDNAPHLFSNCTGMIEENQPAGTTVVTLQAHDRDIAPNRGPYTFAIIGADSGKFQVSSSSGEITTRAKLDREAISFYNLSIRITDNGNPKLQAVSHCQMLVQDVNDNPPQATSRVVHVNGLNSFASGPVANVPPNDPDVDDRLTCQIIRDGEGLFRFTPGSCILSTNKRYGGSAELDIVVNGSDGRSAVEYNIKVRFVAYNSLTINSSVTLRVMNTSPETFLARSYQKFLDAINRILPAGHVSQLFSIKSIAGGFVDLSIAVKKATSDQHMVRETLSDLLSQNKADLERNGNVQIQQVDYTPCTAYSPCQNGGECTSYIQTQGTTSTLNSVPVVFLSVDYDWRFICVCKPGYRGERCEISEKGCSSKPCKNGATCLDRDHSYKCLCPAGFNGPTCASDIDECANKPCKNDGKCENLAGSYQCHCKPGYLGKNCSSGFDFCRVSSPSSWAPPKCTCTSGKACQCSCIGFQSVSYLKLPTLSSQQQGKFNNITFEFSTTKSEGLLLYNSDGKYSVDSDFIAIQIVGGKIQMSFNLGYSRRAVVVETGQSVSDGQWHTLTVIRNRK
>Scl657
TGLPFRKVSTYDIVALDKYDHDAYNSFVYLLALRAAQEMGMIKNDTKFTSSIHHAFNQAQKRVDVELWDDNKQYYHAWWDMEYGSPEWIMSDSLYGQVWAYSLGLGDLVPRSKLKEHLLSEVERNDSPFGLKVLNTGETEITQEDTSIILSHHVPGCKSLENITKHNSVWMGADADWSSLMLHL
>Scl658
MHANKMAGAEPEKKSYVDLREKLNKNSSANKKHLWENRKRKHDQSFGLHRHHSTHDREIELQKVHQGIRQRILFDKEECDKIEQKIDEIVHSADEGNYKSRTVDRAPLRVKYFFGEGYTYGKQLAERGPGRERLFPRGEVDEIPQWIYDLVVLRLEKAGIVPKGFVNSAVINDYQPGGCIVSHIDPPHIFDRPIVSCSFFSESSLSFGCKFSFKPIRTSTPVLTLPLPRGCVTTL
>Scl659
MLYSTVTANGSWTRAEYLLNTTPQTPAAMDLRIARYAVFCPIFLFSVTGNTLVILTVVLLRKMKTVPMMFIANLAACDLITTISSIAFDLPELELGYWPYGAVPCRIIYPLATFSTNAAALTLVAISIDRYISIICPLNLRYRITKGKCFKIIAAIHFASVVAVVPYVLLLKYTAGLGSSTCGEDWPDGYSLDKAYTVLLFALQYGLPLVIMSVVYTRIGLKLCKNTGKAAELSSGKTNRSRSSTTSSGQTLLHGALDKATYTLQRRKRQNEKAAKMFLFVVLIFLIFMMPHQLLWLSLQYASNASGFQQYEDLIVFVCGAFTYANSVLNPVVYGVCNGNFRRGVLSVLKCQCSKASQRRQVREAEIRRTETMLSTKLAPVYSTGGSSGFKEKITHSNAVHVSLQREALIRNGNCVANQGALKTNQGQRSVSKIPTKKFMTESETEENNNSHKTKPRGDKIPNGSVAAKAEIRNSLYDNSLNGHLSQQNSENDTMKWLRETEALLKKLCQEFEVSRGDKNTRYGAQREIPFPTKEKNILGAQLCAEKETIL
>Scl660
LDPQFKEFRLSVILAQHRKTITCITWHPQNPDLLATSSSDCKIYIWSVSQERVIGTLESIKSTPSCIGWCPQDRDSIAYISGRGPLCIWNYATRDYTMIFKHLESMTFFSEVCQFRWNQRKVGKLVFGHNDGSISVVNPGQKAFKHYLRPEPFEDYDEEDPVISLEWDPLSVDYLLVANSHGSLRLIDTDSMTVIMNFKLPSSATKIHTLSWVSSAPGVFVTG
>Scl661
TCFLGNPANTLSGGALGPDWCSEFSLHGASSKEKGYRQVHVEYKCEFKQLLNPEEFKRCGEQESPFPLIKGSSLDSADWQVYIQLSNGKIYGCDFIVSATGVVPNTQSFVLCAPFETAEDGGLLVNSNMQTNIEDIYAAGDVCTTGWDPAPHWLQMRLWSQARQMGMFAAKSIMAHFSNEKIPLDFCFELFTHVTQFFGYKVVLLGKFNAQGLGNDYELLLRYTKGEEYVKVVLHEDRMCGAVLIGETDLEETFENLILNQTDLSAIKDILLNPEIDIEDYFD
>Scl662
MQPTHKPFKGNLVRTVDLYRRAGGFGFTLSSQGPCVLSCIIAGSPAHRAGLKPGDEIIEVNGASVENAPHEQVVKLIARSPDGMVQLGVRNRSELLRFRMNETKINTQNQDETVINETILNRVDKVVEELKSGQLFGDSPSLNSSLSNGKFITEDDIVTDEELNASFCESIRSENSVPGSSPAQSYASSRRSSEGDVASNSSSSPMLSRLLYPKMTPLKGCDQADIDLEPELRSIVGYLGSIELPVASSLPAASLTAIRNCVRRLRAQQKVHVFFLMEVSLIGIKLVDNEKRAIVTYPIKCLAFTGLCSDDKRVFGIVTRKTNEPSADKFNNVQNNHKIDIQSTVNCSCHVFSVNPELNSHQAHQHLADKYGIQCTEDAEGGCVEFPASSSPILKAITGMFKERSGSESGGTSSDGERRGRSLSLSSSHSESDGVFRQPYNDENSTSEPQTVEFVDSHMVNGLLPDFDSYKMQEQTAQNDSKPLKRVDQRGLHEAVTSFNEPFKITERNDSGVCSDSFPEAMNNVSTSQGINMSRPAPPVVSVSSFHSRESSADSQMSLGSHHSSLAGTLTEVGIASKSQHSSQIGPVGMKDLSLSNSQE
>Scl663
MTTWACISPSVTISIMAVSLVFLLIFYALMERKHAQEGQGAAKGITHKDIQYSPIDEEDQDTEPSDDLLTWKEKCSAIKRVWLIIASIISAWIAEYLIIQSVITTIAFPSAPFPPRDHYQYYIFVFLFGELFGRSYLIVLSYILPNLARKLTVRRIWFLSAAEISLLVFFLLAAWYRFLTGVTIVLILSFIGGIIIGIMYVNMLSVYSEIEDPRAREFVLGYASAATGAGAITAGLLGLLIEPWLRSHCLTVAVNGSFCFTRLQGGRVCK
>Scl664
MRPNMWHGKLRSLFIFIAVASIAVVILFVYVCPRNSCQIASTRSSMAEYRSERVNYFEANIGKEYPFDVEGNDIIVFFHMQKTGGTKFGKHLVGNLDIQHPCNCVRGRKRCDCKRPNSNKIWLFSRYSMGWPCGLHADWTELKACVPGFINKLEGRKRSRRFLYITILREPVSRVLSELKCYQKGTTWKLSLHMCKGRVPTREELPPCYTGENWTDATLPEFLNCSSNLAFNRQTRMLADLKLVGCYNKSAMSRVRREEVLLESAKRNLASMAYFALVEYQLESQYLFEKTFEMKFRKQFVQMSKDETRAAEVVLGSNDLARIQELNKLDTELYSFAKELFFERLKYFEERDKKVKEGIPQV
>Scl665
DPSVLGVILGSVLGFLAGVIVVCVGYFVYAKRSGNYSPLSRDVRAKIDYYSASSPEGAFLAAQTRPVQVQPNVYTLAKSSAESYPEITELNDVEQQRIRITKPYEAGAITTIQEDSEDVEDGSARSLQRSGLSGSDKPKLSKRMSLPSNLKSDGLFNPNPEEFLKKKLSSEEEECRLEFSCFYDTASRELHITVIQVVGISTPDESFLRPPNCSVKMRILPEMLSWQWTRKISRTTNPAFNETFIVPGFVHNKLRECTVHFVVLDFDHVQDNVYVIGEVFMPLSELRANRLEKIVKR
>Scl666
MAALEKVKILVVGDSGVGKTSLVHHICHDECLSTPGWTIGCTAEVKLYDYKEGTPATKSFFLEFWDVGGSANHENSRSLFYNGVNGLILVHDLTNKKSFTNLRRWLAEVLGSGKEGNSSFSAKQPLKQPSNRDSWFEFSIDIGEGYDSEQFAGNQIPVIIVGTKLDQAGTARILTSSRGLNLAEEIGADMINLNCTDMRQLKPGSLNAKKLNAFFDKVIERRFYSRELPQVQQSIGLAESPKFYDRSSKRKMV
>Scl667
EDYSPSFLRGIGNFNVDHTQHDCGVLMRALRFCGNLHYLANTMGKHQNQLRTELISLQMGAAQLARKHHNFNLAYKLLVKQISLLGNAAKVSQDVNCGKKQSLEPLMDSLNDPSFATAKPVDVMEIQRECSKLAFAIGHPSEAVNFLAESISQYANLGDIDSNVGALNSKSLLTLAKWLLNDRKLLTAVTKVNGNGLSVAAKINSLCELETSYVSLSHSTLISAQEESEYGLNSSSVTSVANGITDAESVCGQLLHLATMQAPDLGKVWFNLAGWCYRWGRKTVEQA
>Scl668
MPTVVLLDVSLSMLRRVQTPEDELMERRHLAIRGLHVFFDYLSSKFKLEFSALLAFSSLWEIVVPFTRDYQALKQGCITVDVYDKTSFDNGFSGVVGHVIEEWGTSVPCQVILVTDGRTGSGQGSLKELLEGKRKGNPDQPSPFPIPFPCKIHVVCIATVSELGGDLMLFQRLCDSTGAGGSVYVPDMPLSVQSIQNVFKRLAQTHYISYEGTLSCGHLQSKITLSPAPDLTSILETSKKTTGQEKTRRMPNELSICGFLDVADAGSPPHISRHLVIPVPTSSADSKDKEGGKEAVRDTDEDGKTPSFCVLLHGSLKVEKMVAIVML
>Scl669
ENPPLLKTETKECQTDVVLNEENKEKIKQLEEKVRQQEEELKSLQADLKCERERAKQLVEGAKKKKEEQDQRVLRDKSVSEQRETSENCGSSGPTIDLSMTRDQSSVIKMLQDALERERQEKKEIIDKVTRDTQKNRERDIQQAVKRAVNKERLERERITEEAVKKAVDKCKQERDRHTQKALQIAKDEADKSVQEAVSLAKKKQWCANCRAEAFYPCCWNTSYCTLECQKAHWCTHRFHCMRVTCSCNRDSPMTQS
>Scl670
ANVKLDGGSNAHPLPKKVKWVACSGSKPEYRGYPCSLWTLFHTLTVNCGSSHQLTGLDVLSRIREFIRYFFSCEECRKHFTAMSANLSKEVHSHNDAILWLWRGHNKVNDRLAGDQSEDPKHPKIQFPSKDLCEECRVPGSDDHNVQWNEAVVLEFLKNHYGVDNIRIKKPPARSAPELEDTDIVSKHSKRHSVSHLSVIGLSSVDASMCLILYSAIAFAVIALYIYFIRRRRRTVRLHIHTP
>Scl671
YGHLVPTSSLGRWFCIFYALVGIPLTGLTLRSVGNRISEEISSIIKGFERKVYNRESDKLEIKTAIIAFVLLLVIIIFPAFGFQAIEGWSYEDSVYFCFVTLSTIGFGDFVTGNRNDAIDDKATNVVLEFLNLIYMVVGLAVMSGVIVSISGVIEEKTKLIAMPDPFETLRVGNLNSKALRKLGMGPAGPGDGVRPKIDRIHPKINSQSVMKAGMPEAGSVLDRSRSADNMDFQGPTPILHLTKNTERAEEISKNEGSPENCTRPKLLFNNKVVPVESERVLTEQGPRKDSTLSSENRSDSHDEIEREVAPDIVNSRRNTFTEKRGSRNEL
>Scl672
MLSHLIKFAVEGSAVFDSLSPNSFYVDGEDDPSESEEVLFCKNNVCVHSSSLDDSHSPGYFTLKSITHRSGLVRLLVTWTPNTYFCDEQLKIGDRQLHDRETEKLQLSKLSRSTEKFSVDLNEMKSVRLFNIQEDDTRGQLVIGNYENHYKVFHFHHGGLDRITQVLQLWFAEDVNPLDEGDLRKKSFTVVSKRNLTKHFHPEEGRFDPMTVLTWKKLFDDRGRMEDVVNFRK
>Scl673
MNSTTNRYHPYQRNASKTNIESTPLPNLTITHQAAKRTNDLPQICKVGKYLLLERPGGSALYKAVDTETRTELACKIIDVNKFRETLAPMFHLPPHDGINKIIEILVSDSYAYVFFERSFGDLHSYVRTKRRLKEEEASKLFQQIVSSVAHCHESGVVLRDLKLRKFVFKNPE
>Scl674
KNVLLEGGVPQRPAVFAHRGKDIHKIRTALKSLKEKDGWVILHGMAGCGKTVLASEALRGAAVLDECFPGGVHWIRIGPVDQPKLLMHMQNLCARLDSDHSRQPPRNTEEAKDRLRMLFAHQHPRSLLILDDLWDSCDVKFFDVRCRIMVTTRDAAITDMVGGSKAKVHISEGFTEGESLQILAEWTKQPKTNLPAEAKEIFQLTNGSPLAISMIGALLRDHPKRWKYYVSQLKKKNVSKLKTQFEYQYPTLTEAIRMSINNLPDELRHIYESFAVFCEDCKVPAQVLSILWDEE
>Scl675
YYCPGGNKVKDPHHFFCPVGHFCPGGTSEPIPCQNNSFAKSTHAKECSLCPAGFFCKVAGVPKNCTKGFYCPYGTGIDLKPCPKGTYGDQEGLEKVSQCRVCDPGKYCGYEHATNYTGDCAPGHWCAYGLDRPDPIGDNITAYNASTNYSCPHFDGRETGYGGICPIGHFCPQGSQAPLPCPPGTYGHLPKLAKCLTCLEGYYCPGNNSEFESRPCPEGYFCPNGTSYSNQFPCPAGTYNNRTQGTKIEDCVSCRPGMYCPVE
>Scl676
FYVILKGAVSVYARKEDDHHTDYHHHHDMGAVRSAQERMAYFGNELGNLKSGKSFGEMVLMSSKKERNATVIADELTELIIIDEELYKSAFHAYNIEWKEKSAFVLACPLFASWPTALKALLIEYLKMHKIQFGNRVVKQGSPCNAVYLIAKGAAKVLSDPRKCKEQFEAFTPKKREKKKKRHHGEEEEQKEEEEKIELNALEDLVRPLTVIEKRRRRLQHGFVALENRLRRRELQVSTIGPNDIIGDVEIVLDIPEYCASVECVETLEGYELDKASFQRLVARRSPETLALLHRVVITKLRLRAEKFSEIPLFKYLLDRAEAVTNKETSRSLRKKSTLLPMIKKPLAGGGRWKATKATVLFGGQRARESEIITDRKAEPSYKDKKPAS
>Scl677
MEEEVDGHFKEEICTLTPGELFDAFLQTTDLQETLDVFRKLCQSVDVNPRNHKTLYASLKSKLTSWKCKSLWTKLDKRAEHKDYKNKPCVKNKVLIIGAGPCGLRSAIEAALLGAYVVVIEKRDRFSRNNVLHLWPFLIVDLKNLGAKKFFGQFCAGAIDHI
>Scl678
VHAYVIAELKNQMPAVFGKDKKKEQLLNKLSDVYMKIQKEQNISPGDFPPVLKMKEQLRKYDFSKFAPLKTKLIESLDRMLANEIPRLMAMIPLENESESDHSVQGGAFTVSHASNNPFASGACQGAAFGAGSDDWVVQEFKHEYDKIFKSLNPQGGKISGAVAKKEMTKSKLQNNVLGKIWTLADIDRDGKLDEDEFALAMYLIKIKLEDDDLPEELSNHLIPPSKRLQSSIGMDYD
>Scl679
VKSGVVDWSKVNRPPYKKISEKMKKLENCNYVVEVAKKLEFSVVGIGGKDIFDVNKKLILGILYQTMRAYTLVVLQKCTGSDKIIKDEEIIAWVNEKLTDGAKDSRITCLKDVSISNGKSVIDLIDSIKPGVIRYNMLAEGKTLSNDDKLSNAKYAISMGRKIGAKLYALPEDLVEVKAKMVLTVFACMMAVDHAITTAK
>Scl680
MDASSKPNNFSWQQLYGKTSRGTILGTHTTGLGYVVVMFFLLFWLEIFEVIPTLFTHSVELLATNLALFIFIMINAAGNYFYLVTTDTSYKKMEQFSEGRDGDFYCQSCEQNSPPRSHHCSFCDRCIVRRDHHCFFAAACIGHANARFFVVFNFFAFVGSAYSVIINLFYLHLKIGPLIPLSFEAICKVVPLLTVFKVWNGSVTLYYFLVVIVTWLCMVQSLGCSSCCLFQLTLIFAGQTTYEWRHNNFVYSKGWKNNFYDICGKKWYLWWLFPFFQWQKLASREEEYYAQYSSKTSKYV
>Scl681
MKPKPSKFQYVGAIVCGIPSSLPDAAQRLSDPSEAVNYNKAVQQHQEYVRALKDLGLQVIELPADEKYPDCVFVEDVAVVCDKVALLARLGHTTRRGEATKMKTTLQQLGLKVVEMQEPAALDGGDVLFTGKEFLVGLSTRTNLAGVNYLAETFPSYPVTTIPVTEHLHLKSMMTMAGDDMIVVGESEEAKNAWSEMEKKARFRYEKLSVSEDTAANCVFVNGTLLHLSAAEIPNSIETFNKITGPKIELENSELHKVDGCLTCLSILI
>Scl682
SPTHYQNGNSAKDQLMEAIKNRDSAEREIKALKMQLNMAEETRDNVRRDLMDAHRKMREYEEAKETQRKENLALRRQIKDEEIERNAFKKTCEELRDKVKQTESERTETKRALDELENKFRVCDDSRASITGEANDLRSRLKEFEVERAETRRELQEALRQVKILSSECLMGKREASDLQERLAHEESLREESRHEAYNLKQSILQVESEKEEAKQHGAKLQR
>Scl683
DEDLGDASVIPLMVFIGSEDHFMYALGATSGTVIWKFRTLGKIMSSASLSQDEEIVYFGSVDGKVYALGTANGSVVWTLVTQGAVVASPTVSVNGTVFIGSQDKLVYALDGKNGSVVWKTDLGCPIWGAVTLDNQRGLLFVGCSTDQSNATDSQHKPHIFALDANSGKIVWTFDQAGSVYGSPALLSHGQSVFFASLDHNIYALDRETGKLYWSYDTGSEIESSPVISKLDGTLYVGLIKNQLIAVNSVNGPLAGKLKWTVNTGGEVVSSPVITEDGR
>Scl684
PEPGLVSRPDRILVSVTGLQVVSAEIHGDGKVYQQKYSLQNKWQRLKKVFLMAKETANGPHFKYTCHQDCGPHGSCRCGVCVKGGDKNNCELPFCYECDAEHFNNFLLLFVLYSTAVVFILYILIKILIQRCFATKRRVHSRVLFLFSNRTLGIAVVCLMIALYFITMSLLRDTLETVNGRIVEEMFPSDHMMVTAKLKFTYR
>Scl685
QPSVTLVLYFTTFFIGLTGNILVVVIIVTRKTSKRLNDIFVLNLSVSDLCLILFCLPPLIYVQLVGSVTSPFYCKFVWPMVTVSFSASILTITSMACYRCKVLLHPFELPPSGKQVLLWISSIWLLSFVISIPLIITSKFLENLQGSTCYEDWPSINFKRGYTVALFIFQYLLPLLTIAVAYIRIGIDLTRTKVRRASITKKGDVSDQGTREENVKIIKILATIVVLFTICMLPVHIAWMLLDFGGNREKAIAEIIFKFSDVLAILQSCLNAVIYGALTKHLRHGFLKCLLRPLAICYDFRKGREQVSSQRRLTYQPTGEELETFTLGRKSTFS
>Scl686
INKVTAFIDLSLVYGCDEGRAEVLRTMKNGKLKHQSSDILNFKTKEVTNLNLLNGPREKMLVSGDNRVNVQPGLIALHTLWSREHNLICDELMKHPGNENMDDETLFQHARALARAKWQKIVWTEFLPTVIGLAEYEKLGAYQGYNASIKVGIFNEFATAAFRFGHSQVGNIMPRLDEDWAMIGHGHLTLRDAYFNPGRVLREGGIEPLIRGMLTQKAQEVDLKFSDSVRNFLFGTNTMGLDLVAINIQRGRDHGIPDYNTVREGLGLSRRKTFSEISPEKHLQERLAQIYPDIDDVDLWIGGLAEPHVDGGCVGETFARIIALQYRVLRDGDRFWYENTDTALYQLKDRTTLPTQGTSMVEVLFRNTGIKWKKSPFIAKDM
>Scl687
EICLDPSDAPLEIALNAKKHPRFVLRLDAKTSPETSAASNSEGAIHKTSVLNGTALTDHSKNRSFPSPSPSLASTRTAGSDNSSSGSFAGQSQLRNDSPLPSRKPITKPKTPSPTHNALNDKMPSSARSDKMRNFFSSPRSALGMFFDAAGNQPDQSSHAANKTARSKHKRKGSLGRLKRKKADQNTTTELSTEQMAPGILKVFGDHVSPGSNYKSVRATEMTTADEIVQQALERYSLSTEKASDYVLCDVIGYFTKRKGNVNNLEEDADKWETEYARVISDKEKPLVLQQLWKPMGGFSRRFELRKRIETQHSSFFKPRGSIAIMKAASMREAHVPTSVKEIRRDTGQSDASHISSSEDQLSSVGVEEGGSSGRASLIASPFIAPTDTPHLLLLKGCSSPDDYLYHRLDEQLSVVGCPVHQPGNQSPDVILFAPDILPQHCTLIKRVETSSTDLEQEYNDLNFAVYLEPSRGADVCINGATVLSSTKLIPGDLVSFGKHYCFLFKDPSQVADSSLKLSWVNDLKQLHKMKTPGNPEHTTDSQNIHDSDAFNISNAEDGIDIPDEAQNGLWLSYSVQDEDYLLDMVMSIVDLSGDGYKLSPAYLLILCIEHSARYHTELQTRQLLVKISNGIQTVAS
>Scl688
DAEKKQLEDGFAELGAQDFLKLVDVHWNNAKSIIALDEKTIGHQERCNILVHHLNEIINVLVDEKDGDPGPCLQYVLDENVFQTVYNWSASSRNCVKDMKREQLRLFRNLIEKGRAPLLIYEQVWKPLLYLLHSCVNNICSDEEEHFVAVLKGLCVSVNRDIALLDLFFLDNHHHAQIAKLSVFSLLIPYVHRDGNVGVWARDAMLLCMALSSVDSRLGRYIAEDTDFCP
>Scl689
MGDVHTSTQCTFGLISKSLSTKLGLTIVYVIVFIVALSGNCVIILIAKTKRRLRKVAFNYFIISMAVADILDALVAVPMTVWHIYMSNHWFEGLIGDITCKFFNVLFNTSLVASIFTLVAISADRYLAIVHVMREPPSKTRVKLGVVSVWLLTAVMSLPYMVKYKFRPWKNGRYFCYGRWSDDSGKNLYFYKYEVTARFIFFYAFPLIVIAALYSLIIQVLKKRQAFGENMSQLRIQRQNITVIKMLVTVVLLFAFSWLPAHVVSMMIAFAPEKIYCWPISLLYTLLVPGHANGALNPCIYIIFNENYRKGLRQLLVRCQRKTRNRIPTWKIKQWPTSSTLERDPSRGGIKGFFRQLSKEKSTETDEVFVTQL
>Scl690
MSFETFPCGSPEAESTEEPAPSLYVETPEDDSSRLLIKKPVMNAEPSRLAETANIEDQMMSEDEIAQVNAKSGDALKLNTQKEYQETEASHLAKKNVDDAGRRAMEGNNIYEVPRTHWIQLNHGNSSSIPAHATTPNDRQQQESDRASVIIKRMNNKEQQEVDSDSDNDSQDSGKIRSSELRCNEKISDGNDENVNAVQSHSSRALYYNYNAHHEDVNKLEDKGNAKSQNAGGEILRNVHGDTKALPVYYMPAGAYPHMVAMAGGNAGNSANVLKREHFVHTSMNELKGFPVQHMDYVSGRPEQQVPVATSTVNPGEGNVYGNLQHGAPGLQFMDRRLVHAGGYAMVPGLGPVRVIDGMYYQGLSVGGDQGRYENFAAVPSFVPLNNIPSDASASQTQSQLPSSAASNTDVVNQRGQDKLL
>Scl691
YVHINLKRYSYYTNQFWKPVVSCKNREEEINALLDLTYQIHTILDEMKVCHWLMYGSIWGALRIGRPLPWDNDVDIGFDGEGIFADMTLNEFIAPFKAARLSVKNKWTQSGTFVISKEGLWLSVDLFAYYNHGGVMRRRGLESWIFALNYRIHHSFPAKLVEPELPQTKFGFFNISIPKGGIEIMKHLYPYNWWKVVPPAGC
>Scl692
SWKTVFLVGKTNSSKLNNLLRQEAQVYKDIVIGDFLDTYRNLSLKTLLGLQWTSRYCKPKYILKTDDDCYVNVLSLVQWLQEYHVTNGSRPLYAGNIQRDMEVVRDKTNRYYVSVMDVSRHKYPPYASGGGYVFSANLLPRLLIASQEVPIIPVEDACFGLYMQHIGIKPLHNNKILPYVFCDGKENSLNERPLCHLRDPLVLHGIRDILQIQTHYNVLLMTFLPTICSYVDNQSFSRNFQQSC
>Scl693
MQLGVNNSSTSMASFTPDAETYLGVDTSVLIPISVTWAALGLVSTALNIIVCLIVLSDRRLWTITNSFIVSLSVADLLIAAALIPIYICENFTMTQTPITGYVIAFLLLASIFNIGAVTYERYVALTRPFGYRVTMNATRVAVIISLCWIIPCFISILPLAWDADPMSKYHKIYMFVTVFGFVLLPCLVMVWIYVRLLRVVRRFISRNRRRSTWGNRTGERAGNEDKAVIVFALIFGMFLLSWMPLIYINICEIFDQLHLITLPVLYVSFYTLLFNTIMDPLIYAFLKKDFSESLKKRWKKDNNNTPREESQIEITMVKSKC
>Scl694
MNARSQVFELSVEGRQIEEAILSIFHSILLHRTSGKFNYKREGSYSIGTVGMVDVDCDFLNFTYVRVDSDDLHRSLKRQVAEFRESLKSPDGLRSGQISLEFYQRKKARWPFGMENIPWEIWTVKLNVVSLANEHERQICREKVGEALAEKIICISGVMNRPEYVPKMPNQSDVSNVFDVSFPDIQPYLHKFSYQASDQTSQSVGTTMKRLILDTFSY
>Scl695
ALAVSVLEGWLYAAGGSHNGSALKSVERYDPIKNEWTQVANMRLPRSHFGMAPLQGRLYAVGGYCGISEIEHVECYDPMTNKWSDMSSMNKSRMNHAVVTFSDRIYVVGGSNSIGILDSIEKYNPDLNLWLIIRNTMDPRSGAGAAVVLGGEEGAQELFIIGGHDTNSRDTNSVKKLNLKFADYSTANAPCMNYPRVHAAVACA
>Scl696
VVVNPNTSCGMCDNCAKGRPNFCKFEGVKATIGIRRNGGWAQYCRLPAKNAVSLPHQLSFELGLLLEPMSCVVHGWNLLQPITPDAEILVCGAGSMGLLFMCMLHFRGFREVVVTELLKGRQKIAQRLDFGFQIVHPEILISEARNAKQDGDEDWGFDIVIDCTGDPKTLEQGVQWLRQGGKFLLFGISPAGSEVKLDPHEVYAKELKIIASRINPFTFNSTMQILQDMGERYLSFEKLGMRTFQLQEFTAALEVQRSGEISKAVFEN
>Scl697
KVCCQVFVGKIPRDCFEDELIPVLEECGKIYDFRLMIDPLSGQNRGYGFCTYSSKDEAQDATKRLDNKEIRPGRRLGVCLSVANNRLFVGSIPKNKNKQEIQEEFSQATTGLTDVIVYMSAENKSRNRGFAFLEYESHQAASLARRRLSSGRVKVWGNITPTVDWADPQEEPDADVMSK
>Scl698
ILFSKKLSGLQWVSLLLLTSGCIVKQIKYEDLTAGSSSFSIQFDIHLLLILVQVFCSCFAGVYNEYLLKGKGGDVPFMVQNFFMYLDSVLCNFAVLWYNGTLSEAFTAESLSSIARGKVLAIIFNNAGIGITTALFLKQLNSILKTFASALEIMFTALLCWIIFGIPVDIFTFVAIAIVSYAVILYAHNPVDNTPKSTDGNQKSNTSV
>Scl699
NSAGCELVTSSSSSSPQTNRRKKQPKRQWESWGKAEKDTFFEALHEYGKDFDKICNFIAAKHKRRGDPPALIKNKDQVRHFYYRSLNKINKYLPAEYQRGSDTQQKMIIELKGLICYGELRKKICGWNDKHGKKLEELLNHGTISIRSKGRNFKVKAPVCRALKRLQSVGRGKEDGDAQPLAMPNKFVLELMPHDHLAWAAVQQLSKNPRLRMSVPAKKPLSGMLNFLMKKWQILSRKTLEPLQMCIVVPPEINVLADVTEKQTNSPVSKTSSDGPGLVENSVNGDVIPAEDLTKLCSPSFSLEEKSSDVILNGHLESSTNDMAWNGCNNLPSEPNTPGGGCAENSSQTDKTVDTLIGMKGSSQGFAEAAWEPCFISEPVEHDKVETCSNKNCPSLWTLNTCGNITFGEIYCKLRRPPKLKLEYTWNGIEHNLAPSHTAISLPRLVDIATTEFTKVKESNDESKATSKSSDTSASKNISCSLSKDKGTTLSVSKEKVSSKFTRPATKINDKLPFILPSVVAPATQTSTSRSTISDLSLQTRPMARVRKRPQRPNIHRTLLPRPVGSLSSVPPGAVAVSFIPQPGQTVGTILASGVPTTTSSGTTQSKTVVSSRSPP
>Scl700
AIVIEAEKENMIPWYDRTDFDSVSDEDDEKPSSGNHEQQTTSTSTPQRSKTKTKDAPCTECNQNGLLYPLDVWCLLAQYIEPEDVQKFALICKGARQATNMRTFWLRIYKCCINGPNKLPERLQPDRIECRPGLRARIIRALFYGYEPFRTCIVSHNNLKDPDVLEGHMCISMWCKQALCKKRAKKIWAFYFKFSQKPSGMNRKPRYFSKEWLAQVDDLNYNPEDGHAILQINCVNYLPVSPVQGHVLTKASIGVSRDMKHNSVKLIFHSPRSDGRYRKDEGKSIILEPAYDAKVVNWWSPLYPHCEDAL
>Scl701
ALLKNPRSEYRMVRQYQGKIRAVILDWSGTVVDCGVYSPAVVFNEVFKKEGVPITMEEAREPMGMHKRVHIRKVTEMESVRRRWFEKLGRFPNEEDVERMFHNFVPLQLDCILDYSQMITGAVDTVNYLRSNMNLKIGSTTGFTKSMIDVLKVAATEQGYTPDCYVAADEVPQARPYPYMVWLSAIRLDVNPIEALVKVDDTADGVREGTSAGCWSVGLAKT
>Scl702
LMPLGRKMANFPLEPRLAKVILSSQELKCSEEMITIVALLSVDSLTYTPQNKRDHALAVHKKFLSSEGDQMTLLNIYRAYKAVSGHKEWCHEHFINSQTVKRVMDIRKQLREICLRLDIPLVSCGKDTVNIRHCLAKGLFMNAAEQQLDGTYLTVTHRQPVTIHPTSSLFGSKPQYVVYNELVHTTKCYMRDVCVVDPFWLQEAAPNYFKEHRLHSQPTSVHS
>Scl703
ALEGESERHKDHDMLKAVHFPKELGRLQSLEEDMEFYFGEEWKEQVEMSAATKAYVDRIHEVADKDPALLIAHHYTRYLGDLSGGQILRKMATKAMDLPSTGEGVHFYVFDNIPDAKKFKNKYRSCLDELSIDKAKSDEIVKEANYVFLLNIHLFEEIDALAGYEDQVTKKKKKLTFEEVYSSIDTSKDQSPGMCPFAAMAKKPAQGNTTAQSSDGWSIHPVLLAIIIATAAILVGLVFTKIK
>Scl704
STTPRPTDGIEGKACPRGHFCTKGTVKEEPCPRGQYGPTKSQSVCENCPVGFTCPNTSVIQPTPCSPGHYCPGGESLPKGTPCPSGTYLPTEYGKFKNECLACPPGKYCELPGQASATGPCRAGYLCRGGARFFSPNDTGDADNGPCPPGFYCEEGTTNGTWCPEGTLRPYSGAKSRNDCLPCTGGKYCYQPGLLIATEDCHPGYYCPAEEDIRYPKPSNFLCPIGHFCPKGTANPFSCAPGTYQSRKQQVSCDICPKGFYCLANTSDPIACPPHHFCPNGTHTPVVCPNGTFTNDQETGLSNVDQCRPCVAGHFCQLGVITDNCTAGYLCYIGNPTPTPDGSNSSIGEICPIGYYCPAGTLKRQRCEPGLVIPYKGARSKAECQVCPAGKICVSGDSIPKDCTVGYYCPFNDTARPCPLQTFNNVSGATDISFCHPCPAGYYCWYE
>Scl705
MAFVWIVILTVGLIQGVFIISSLQTLFPRGSRKSWLYRFLKGLQITPVLFIFASAIWFFFLKSLPIEVDNPYSSFKGVCYIITACYLWLNMVFNYLAAMIVSPGYPETRQELEEDTDIHLESLKFCAKCTRVRDKGTHHCSSCNSCVMLMSHHCPFTNNCVGLNNYAHFYLFLVYCSLGLLFAAYCTYTPFVVCMLDYPSDSPSYTAGICGEFGDYAVMFLVVSFLFAFILMLCSFHTFLLIVDMSMIDFLKTCQKLTCKEWFTNILFGRCLQRKKFLFRKLLLYRRENLWKFLIPGFNEIPELLPPDDFLV
>Scl706
MNAKKRYTLIFLISVVFCSAFIISRKSTRVWRRSTRRNSRPNGAIQVLQQRLCFLDEEDEFKLRDKVGFRHERAAATRTTCTMETCFDRTKCLNDFKVYVYPTQPGEKISPLYGNILKVLKESIFYTDDPKKACLFIPSVDTLDRDNLSEDYVHELPRKIVSLPYWNGGTNHIIFSLFSGTWPDYSEDLRLDTGKAIVAKASLSTDFYRPGFDVSFPLFLKSHPQKGNAIDSPSNCPVFPLDRKYKLAFKGKRYLSGIGSESRNSFYHIHNGKDIVLLTTCKHGKNWKKIMDERCEKDNEEYD
>Scl707
VPLKFRYPFLPQIMWYAADKYVRLLEQNKQELGLKSSTKTDNKEDTSALKKKDASGLKGKTAGKRTGKKDPREVDEKASNGTHGENNEDDLTETTGRRRSSRVAKQAQENTEKKSSTNGKEEEPDTEEWKKKKGNPKRQAKDEEVKVEVNGETHDEEENKEKIDGEENEEDKKTPWSPVYLTRFEVDGLTKLIERLRDWPQAQKNVPKTLEDPEGVLQRLE
>Scl708
MANFSKRHIQITGATALAVVSFYIIKKYGASVGRRILNKLQHHSKARLALVSSSSRSKVKQRTAGLDSVFICQAWKLLKILFPGIWTKQFGLLLLHSVCLFVRTFLSIYVATLDGRIIRSVVQKNVFKFVLLLTNWIGVAIPATFINSMIRYLESKLSLAFRTELVNYAYDKYFSNQTYYRVGNLDGRLANADECLTEDIRMFCSSVAHLYSHLTKPCLDIFVICWTLDGMARKRGTSWKIPVTIAAVVIYLTAEILRKLSPRFGKIVAEESQRRGQLRFLHSRVITNAEEIAFYSGHK
>Scl709
DILSMFIRRIRAQVKQFQVLVKQFQAFVKAQQEHGFFAESTDNEEEQLTRDQFNLRKLIVIITSSGKIFGLNSADGSIVWKYFLPTLAPFSQNEKKYSLLYTQRTVAHFPLTAQCIVLGKSRSSEGSLIHVFNPITGKPISPGHLKGNQLPYRVVQSMLLPLT
>Scl710
TSVGAYDCRMCERVYQTEEELEKHLLNHAEHRPYKCPQCQKGFKQPCHLNQHLRTHTDERPFPCEVCRKSFKQACQLKQHMRLHTGEKPYHCSQCNRSFKQASQLNQHVRLHTGEKPYKCSHCDKTFTQASQLRSHKKTHDPKPERKSMSKKPKAVTRGAVVLPTFTTKVSSQSMLYHQKQPTFSPTLKMDPPFIGNFKSAPPFGTGMSQVCHMREVPVSSMTHDFMG
>Scl711
TFNMRLKGFNKPPADHYARPFWSAVPHNSDSGLHAFCINAQPQHIIQLEYLKSLFRAYPGTLKFGFTFVSSLCHHESIMPLGSAAKDFLKFFQAIRDSGSLNDTFFVVMGDHGARTGEFRSTIQGKLEERLPLLSIALPSKFHFKYPELVKNLKHNTKVITSPLDLHATFMHLLKYPADPSNSDLTRGTSLFSAIPRNRSCQDAMIPEYFCPCVQWLPLNTTHAHIRISAMRAVDFINNLLTEVGHLCEELSVNDIISAWQEMSSIKVQTFDGIENGMGLGFGKANFESTSMPNECTYQLRFRTKPGYGEFETSVKIIDGKFIVSEHISRINIYGSQPNCIKASHPHLRKYCYCSHQG
>Scl712
AAMQLQDRDMHKQLLTMRSSISSLREELKSEREEWELENQQDTPEPKPTHARGYVTKVEVISNEEGELRISHAKQDSGILSDEERSDEDLEESVQELLKTFPPPVRPRSSSFSFSSKYTNYGVKREENGFGEAERGPTRGVARARARSVAGIEVERLSTDQVSPRNRIQSVADGTFNRFASMPVINEIPGDALQRNTPRSKTFAFYGYGRQQSEVEDDNRVSYSSPKKLPVVFGSLTRHGSMPVMHSGGRPRSGTGSKNTNDNVRLFISNQPIKRSASQIVLSRPAWDKARVFESNQMRPCRVYRSTSQVSLV
>Scl713
MADKSLQVLLHPTSLRQHVQQWLAEDTPSFDYGSFVVGESEETAVLLCKSGGILAGVPFFDAVFRELGCKVEWVFSEGMQVEPTTTVAKVTGKVNKILLGERVALNCVTRASGIATKAKSLVKLKEDHKWHGEIAGTRKTTPGFRIVEKYALLVGGVSTHRFDLSSMIMLKDNHIWTAGSVRHAVEEARRVGGFSIKIEVECRSIEEAREAAIAGADVVMLDNFEPWALHRAAEVLKKEFPYLFIEGSGGITIENIAQYFGSHVDVISMGSLTQGYGTVNFSLKILKEGHDPHNPIVRTC
>Scl714
MENYIPKLSPRNSLKHITEDRLSQILETFHNADEEGKGFLTSEDVKVAFVSLFGYKPSKNEVEQLMGKTQTAISTVSGLSHSDQLTSTKPKVFGGEQVSNHKGMSLEHFTEIAKKKILAEDDSDEIRQMFIAFDAMCRGFITLDVTKNIFQHVAPFLDSVAVEKLFCEADMDRDGRVSYRDFEFIMKYELDELL
>Scl715
MAGCEESCGFYFVFALVTFFVWMDLSFFDELAEHGSFYNESMAEHMMFPVKTVKIRMQDHTDHYVNVPCMQFLNENTGLHTVPGVTPNLISGTHLFLAVMAAKCFISGSLGIRRLGVLFYQLRCALDILDGVVFRAQQNIRGNFMSVWGSMGYLIDAFADMVGGLLVGLACAVFLNRFPPWKRVRTKPHDELESGRKAVSFQTEEEERYVHVSRRSVNIKMFLIIAQIVARSGFWDHYLHSYVELLETPNPDIPR
>Scl716
SLNGVFINRNRIQPSIPHLLEPGDKVVFGVGVDSNTPEFEYVFEHVTRGRKRCADPSLLSNKDNSIKQRKVFREGGGYINVPFNIDHPAVHEAISVAEEKIQKLKASLEEKEKCHADVVLQLEKTEKELQTKLLDQKAKLEKEKHKLEGALKTLFAEKLMEKEEQLNQELKSQKESLIEEKKLVEMRLQEELKKQLEEKDKQLENQLTQQKEALEQVIAEKEAQQNMLHMELENYKASQARLQDLEANERRMESTLQELRQIVESKNKELLKQQEETKRVEEVARKTVIEQMEDEFTCIICQDLFINSTTLPCAHSFCEYCLTSWLKKKNNCPICRQPILGRPVRSLVLDNAIGKMVESMDEETKTRRQTVTQEREELKR
>Scl717
MLNGKTNDAEKDGTVKVVAQMIVFTFIIIATVVGNGLICISVAKFRHLRTNTNFILLSLALTDLTMVIIMILNATTTAIGEWIFGKFCCRAIASVGLTLSFISILHMCLLSVDRYIAIQKPLRYQFIVTRRRVVTILLLIWLSVSVILNIPLADFEYRADTYGCSSYFNRDPSVNSMYILFLVGLFVILPFGIIFFSNVVVFKTAFTQARQLSRVERSLRESSADMCEESEPQHRSRTVETHSLKREIRSAGTFALVVGIFLLCYTPFYTAGTYRKLAGPMKVPRNVLVMTMWVGFANSFCNPVVYGLRYSPFRKAFKKLCSFRSKGNIKRNYSCNSSSGRCDRFGTVLSTSSAL
>Scl718
VGIALIGTCVVLKYHFSNPSIHKMPNWLRFVVLHCLGKLFHKKLRDNNSENPLETGAPFEKRKLMRSDNGYIEAFSPRNEALNQRFGLLERRLSGLASGKWTTEGMTSSDDREHRRSYVGKDVTEETRYDDQNSLTKAISHKQGVIASALEKLVEAQEAQDEEGKQREEWMMAASIVDTTCMWIFTLTLIASLIALFFQIPKYD
>Scl719
MLPSVGVVDTGNSSRILLPLLRSAGFTVSGIWGASKQQAKKMAEEFKVPFHTAKIDELLLREDVDLVCVLCPPHVRAEVAVKALSIGKHVLCDSPVGLSKDEAERMVQAAQYYPKLLSLVKHELRFLPAFIKMKQYVEEGFCGKPFICECKIEMGSLLSNRYTWMCDQAMGGGVLTNVGAHIIDLISFLTNQRAVEVHGTLKTFISQTDEVSSFRHISSDDYTAFQMKLNGGGFATVSLNTHILGRYSQTVTIYGTKGQLIARNGSLYGMKNGGKEELIHGDIARIPGVFNVEKLPPSIFLTGLEVWVSEIKRAFEESIDKDDRRIADLQTLSSAASFHD
>Scl720
MTTEQMSNARERKNRGGQIFDENSNGIKDAKFLSPNSSTKSLDVSSASDNDSWASEDSYPDELPSPPVQWKSEIPWTPDRRKSSIKKPQFQLDPIAVQLNEFYENRVRISLERKEICEEIAYNAVHKCFRKIQMVDRRFRANSVVSQGIPYDGLQAEEAIQMDMLVQLSPGRSSAMYTAYDERTGGMRVQPSSEDYAVWEDCITTNGFLSAGKINSLLRKYVKKAVKILNFHIKEGRADKLPKNLSSISVEKGPVIRLIVNKDISVDILPAFVIPDSRSDPSRRDCPSSSHVVCKPHVQNEMIWRLSFHVAEKNRIRALSEGCRIQLLRILTEIRDNEDQLKKLSSYHVKTLLFHESDVYPDFDEWSAEKTSRRFFGLLERLKKALKEGNLPHYFMQPPDFKQVNLFADLDGKTLSDMLDVVEDIMENPMGVLRTVGRERRQTMWPWELGLFLPAGLTS
>Scl721
MIIFRSRHKRRNSNMASVGSVCSRRKLVIFASELASAIGRHRYQSREETFQRVWLRSHQQSFVFAFALRFQRDVRPILAGSEELLIQFPSLEKEDDIVDFATVVRKVICDMSFRRLYGQILNFLREKLLKNNKEEQILVSAKVIEEVRTEVKTLCENEEKLVESAVKEICEKQGLNTKEVVKAVESRITKDRGTILEGRAVQEFEKAKGIEIERPVAPHLFYRDMEYNGVQWSVCGKVDAETEDSVIEVKNRRNRFMCPEYDYIQLQTYLFIRSKSKGVLLERLKGENKETCFEFDDELWEEVTNDLAEFVAELSDAMSMSKEALYGYSSPRKRGHVQVGEAIEKVGRQATDEAQVKKIAVERVEEATNVTEIQDNNNN
>Scl722
HDIERTISSASSSVPFCLFGNGDNVKVMEPLSAEQLTLKVIHDKFEPVSSSVAESLVQWASGDKTKGFQTIEEMLPVGTTLTGIGEITLTDDGIKIGPPKSGLTYYLSQLTLDAIMRQLQSGKKVWKILSAIFAFGSGILFLVSLVLYFKRRRDREVELDLIRRMREEVNVLGEGEVLDQQEACVICMDRQRNVVILDCGHICCCIDCAQRVNNCPVCRRVIARLIPTYNS
>Scl723
HVVPVDTFNPEELSTDQWLEAAKSFGAKYILFSIDHFSGFLMWPTATDYRYSVKYTKWRDGKGNVLADFIGSCKKYGLEYGYFYSVHNNWYMGVDNYTTGVPATQECYKKIVEEQMRELFNASSPYKDPFYIWFDAGIVSNVSPDIGPIIRELANNSICDECPTFAGNQGLHWVGNEKAFAPLPQWYAVPKGKCSEKTPD
>Scl724
MAEGQVYMRTSVWNSFCLRKNISWTTYVLICLFGLGSWVAVNGLWVELPVLVKHAPEQWSLPSYLAVIIQLANIGPVIYTLGNRFAPRIVHEKSTILLIVTIGCLACTLLALYWSETSTIGGEQHSTVLFTLSFLLALVDCTSSLVFLTFMATFPSTYMSALFVGETSSGLLPSFVALAQGIQNGGTNSSKNITNNKNHLISQLRFPPEGFFFFLFAIMFVCGMAFLALNYLPVAKRQHVIPNLAKIPRNSNSSTQPLFDDTTRSLYQSTSTCDSSPQDSYLNDQSVNSGTFSWCEFDILLLLCIQTWINCLSNGVLPSIQAYASVPYGDITYHL
>Scl725
VREMEEIIKRRYPNSLPALIYAAASAPGQAQAVTTESPRKHSPTYAFLESRVKKLEAELEDKDEEASKRIRCVEQKYNALRLEYEERVNDLEKDLLRANEDNEKSFRSKTRTKILEEELQRAREANDEKVKLLQTEIEVLQDALSKASAAEGAKGSRKKRLEFEKRATDDASLVNQPLQEKLEKKEAELEDLRQTCNRLQREREQMLATEGHLVDRYTSPKPDPLVDDLTLENKRLKEQVSHLSLDMDQQRVRYQASLAESERSTRLAREETTDQLASVQAQHKREIDQLKASFAAEHGSSKIAELKSQLAGQEFVIQRLKAKMTDTTVNTETIAAAR
>Scl726
MKKPIRRVLSNRFLSTSSVWRREAMSTCSPAFRLVACLLNISEARNKGIVESVANAALNFPSKSNSFKCSSTVLNIFSDRDYNRSVITIAAPVENIEESVLRACQVAYKEIDLEKHEGGHPRLGSVDLVPIHTISPEVSLAECGQIALKLGTRIANSIKGTSVFLFGHADQPLVRGLVERRKAVNWYQGVHGMDFSRVGWDLGSPPSQRYGCTGIGAIPYVTNCNVSIDCQDLQLGKDIAKAIRATTPGGLAGVQSMAFKHEGRVEIACNVEASK
>Scl727
MKAKIKKQGEKWRNSVDTLPLPRNVFNVVVLGAGGVGKTSLVTRFVKNEFSDCYNPTVEDLYEKPIELRRGVSAVLQVLDTAGSYQFPAMKRLTLQYGEAFIIVYSVVDSASLEEAVKLQQEIYEAKGTEDVPMVFVGNKCDLTTGTDKRLVSRAIASTLTRGKHCILAETSAKYNVNVSGVFTALLAQVALANSQSISKEGQKKKRSEPDCAVS
>Scl728
VGCDSECSEHGKIVDKSCVCDVGWRGDLCDNPGCPGIGSDCTGHGICNTVTHVCTCNEGWAGKGCEISDCPGTPNCFERGICNASVNPPKCQNCSKGWMGPACNDPCVHGQQIPMDSANCVCEPGWVGVGCDSECSEHGTIVDSKCQCDVGWRGTYCENPGCPGEGEDCSGRGECNSALHTCICQNGWTGDGCHIPDCPGNPNCANR
>Scl729
SFLIPYGIMLALEGIPLYYLELCIGQRMRKGSIGVWNEISPYLGGLGLASIVVCFLVSLYYNVIIAWCVFYFFKSFQNPLPWTSCPLEPATVGNVTTMEPVHECKITSPTKYFWYRTTLGMSSSIEEGGGMNWKLCACLVGIWLLIWLCMMKGIKITGK
>Scl730
MNGLSFSEICCLFCCPPCPGKIAAKLAFLPPEPTYSLQDLGDGTFGLHLTEKAEWQYGQKELDCIEVFTAKTSKGNQIGCMYVRCSPNARFTVLFSHGNAVDLGQMSSFYVGLGSRINCNIFSYDYSGYGVSQGKPSEKNLYADIDAAWQALRTRYGISPENIIVYGQSIGTVPTVDLASRFECAGIILHSPLTSGMRVAFPETKRTWCFDAFP
>Scl731
IPGALFVVLIPLTASAASLADPLWFFLHYFSCFAPFLASPIYHLFMCHQSGQDSYNHLLTLDVCGIWVINAFGALCGIRATFYCLPFWRSLSLAVYLVISLRCLYFILMANSAKERFKPFAVLGVTRYFFIAVRISFYYFNVTKSSISALPYHLSMDLLAFIGGVINVARIPERWFPGRCDIIGNSHQIMHVITVLSVICLHIGSVQDFQWMSETLCGNF
>Scl732
DCRAVLGSAKGDGSWLATPLSVDQTAENDDEVKRLRLEHPGEAFILKNSRLLGQLQPLRSFGDIQYKWDKVTHSHVLTQVYGGPIVPPNMYITPPYLTARPVVTHHCLQPNDKFLILATDGLWDVLSNEQAVGLVANFLQQGWKDKENATALSDITDAGDEVLEQNAATHLIRHALGGNDHGYVAQMLLVPEQYRRMWRDDITVTVVFFDSDVLSKL
>Scl733
RGSNLVTPTSQQVFHFNISKVPSRQAIIDAELRILRLPTVKEESFTTKHGTTYRAKLYGKRIKDMPNLTPLEPSSHQDLLDSLEFDISDSLEENWNVFSIKKSIENWQRAKENSHELELRVESMLSGDLIPPEELGFSKTGRLYNKHALLVVYATDRKPPDLIRKPVSNENKAASNAISPGKSIDPNQDKDTSDLEHSRVRRDARSKSGGNMKKRSRGSKSKRRRKKDSCRRKPLYVDFNQLGWSTWVIAPRGYSAYFCQGLCEFPIDNHLKPTNHATVQTILNSVAPSLAPRACCSPNKFSAISILFIDTSENIVYKKYEEMVVERCGCK
>Scl734
MLRPDNLGLNLEIHPDALVMNQASRAGKTPEESRILKAKDYKLPVFTRYREGTCKEVFYFVQVVAPKFGLAAHPEESCDAEKRVLEKVVNILNNMRPKPRFLLVQGNYTNASPNDKEYFPQIESFKSVFENLSAEIPVVCVCGPTDCGNPPTLDGIEAYRNSFGDDWFAFWVEGVQFLAMNTSYYKNLIADMESFKTEQQEWLESKLLEAQVNPPKQIVLLQTTPWFRKSIDEETDTDNIELNTRQEIVPKLLEANVKYVFTGNLNGLGKDKELEIVQTSSLKKLEEVGNPGFRVVKVKPEGVAHKFFSLDNSPTDLNLEF
>Scl735
MSEDLNVSSTAGIGELSPTVVGIQSTAIFLLMVSSLICNALVGFVLTKKPELLSHSSSKLLLNLTASSFIFSLTVLPFVFASSVRQHWLFGEAWCQASGFLTVLLSATSLGMVMFLSIDRYHCIVNPLIYATRMSPARTNFFISFTWLACLFLASLPLVGWGKYGYEHAKFSCTVIWSDTLSEGYTKLYSVVTLFIPLLVMVVTYYYILKAARRQARVGQIAVLPASTLGLRTNRNSIASNASAFSGSKALRTTFLVLGMVIFCWGPYVIEIILESERVLVKYEIQTTFVMMSHSSALLYPVIYGFHIRAIRRNIKRLVASILRCGNNIVRPASETGFVVSPQAMFRNRSASEGSVNSFDMAWSPRRESESMWTLPAIKEENEIQPTHRTRSTEVTDLEVINLPGSCV
>Scl736
MADETRLELEKRLAGHSAYFNSLIELIPVKYYIPIDDEEKANKFYKNRSKKAPKQTIKEASRKAKRARLDPNQHKTIQEIQKETEGNASTGNQIDPSNEERIERPSFSVEKVESESLDDLRSRLHARIEGLQRKRNAGSGRPVDIQQPRVKKSKKEVKEKNKQKTATSSKESKGSKHHDSLPTQKILNESGDVVFSKFDFLEAKKKPRPGLKKKNYEKLLAKAEARKKKLESLKKEDLHKAKELMDKLSWSQAIEKAEGIKQYDDPKLIKKAMKKKEKAKTKSKQQWEERIGHQKKLAEEKQKLRQKNIKERIEAKKGKKSGKGKKKHRPGF
>Scl737
PSNENRIGIDVINRTIGIARENVNRAINASIKMLFSSSQPRKPSDLLALFRFPSPAAQQIAKSAEIFERTIHLVHEHVKEMDRVNISNDKYNFFHLLSPEHVNVIANLSGCSAHRRINNCSDMCFHLKYRTIDGTCNNLQHPMWGASLTPFKRLLSPVYENGYNTPVGWQDTEGHPSARLVSTELVSSKEVSEDELFTHMVMQWGQFLDHDIDFIVTSLSTLRFSDGLDCTKNYGFCDNQPPCFPISIPANDKRINNNGHKCLPFTRSSAVCGTGMTSVFFSAVTPREQMNQITSYIDASNVYGSSEEEVMNLRDLESRGLLKSNSSIGSGKPLLPFNRDTPIECLQSEDSPVPCFLAGDFRANEQLGLLSMHTIWMREHNRIAKELGELNPHWDGDKVYHEARKIVGAEMQHISYTEWLPKVLGPQGMALMGTYSGYEPNIDAGIVNAFATAAFRFGHGLINPILFRLNSSFQPIELGNIPLHKAFFSPYRLVTEGGVDPILRGLFGRAAKSRDDKHQLINSDLTERLFEMAHEVALDLGALNIQRGRDHALP
>Scl738
MPEEVKQIEWQHIDKFKYYTYGSVFFVGVNTLLYPADVIKTRLQVQRTNALYRGTLDAVFKTFRSEGLKGFYKGFLVNQMSILTGHFYVTSYEVSRSQMSFFGDGTRGFVAGGVAALMEQFLANPIEVISQKLMIQGQGESNTKLKGALHISADVFRDHGMSGFYRGFVLSFLTGALWSAVWWGSYGVYIDVIGDHAPHGTSHLLIQSVAGGLSGLNAAVIGNPFDIVKTRLQ
>Scl739
NRPEDYGKQRLWGAFGWGIAAFIVGSSLSTIEELSNCNNPLSVDYLPCFYAFACLMGVTVLIGALFEFDEKESHESSIWKGLSVLCDCQNIYFIFTILFCGSALGFIETFLFWHLQDLGGTQFLFSTITAIHCISEVAVYCCSGTFIKWLGHHQVLYVGLSCYIIRFFGYALITNCWVVLPFEILHGLSTAAVWSAAVVFVGLIPGAPATMQGILGGVHWGLGNGGGGVLGGLLITYAGATTSFLIFGVISLVDLSLFILLNNMEFFNCFEWSKGIGTQLEDSPVEDETYKIENLEPDYDDLY
>Scl740
QSLTPTPTAEKDEGPFVFSQKTRNSPVLNGNSEMPVNNGDEKRSVTFQENSTSINKEPVFYGRGFGQESDSFSFDIPIYCYDCPMSALVAIPDANSDTERTSEEKREDIFQDFTQFAAHIFADPFSLDEVPRSLEGRSKGKFGPSKDLLLHCSAVHDLFFRSFVTSTFLSLQQGQQVSMRDVQSAVDACEDNFLEVDITEFIHTLCGHYVKSNKTREAFFETTIDEDLLSVPIWLPSESSEERVRELKESLVGQCESVNGLHKSITGKFFSILGRYFKAVPPSREYFFYCPQLSEGPRK
>Scl741
MAAKVKTNSFSRRILCVGLADLDIVNTCERYPNEDEDVRAISQLWQTGGNACNTSTVLAGLGIDCELFGTMSCGPQADFLCQQIREQKIRYDNCVFHKNCGTPASCAVLSLNRGSRTIVHSRNNLPELEVADFVKLNLTNYRWIHFEGRRNEKAIVQMIEKIEGFNANRSCDEKITVSVELEKPRESLLLLLNKADVVFISKEFARFRGFSSSAEAVKSICDKVKSGAVLICAWGEEGADGIGPDGEIKHSNVYPPEIVIDTLGAGDTFNAGVIYGLHGGLTLQGTLDFACFLAGVKCGIQGYNGLAKAAASHHCGETCMKGLLSKT
>Scl742
MTSEIECNEEMIKYQEERLSQFMEEIPCLEERMMSSPSTTATKSVANMAGTTRSERGKTSLQLGLESQTAPQMLAKVKQQYEAELHSLKDHQAKENQRHQAELRRVEQEHNKDLQNIHKECLQLLRALNRFKDCVASLLDRE
>Scl743
TQYTKFAGYKGCECLPNFYRMDRFGQCMQCPSHGLSCQNESARLKPGFYWKWPSNESLMKYQKFSADLLVENDSYKLLRFRGTVPPVYECSVTEACLGGMESRCSRGYEGPLCAVCSKGHYQLLNRCRKCPILLWFVLQVSGITIICAFLAASVFLGRKKTCASGRKVTDMMLARLKIVIGFYQVTYGTLNTFSYVEWPRALWTLVHYANIIQLNLLDIIPLQCIIDGVTVNAYTRLLTVVGLHTALLTLATLIYQLRKLLLLKKRLHNVDLTESLSAERTQVYRVVSLLVFVTYPWTCATILSFLSPTCQQICSSKDVCQSFLRADFTVQCFTEKYNRYTIAVYFLLLPVVVVPIAVLWLLWRFFNRRIYDQAETQDRKGREMSIGLSFLYENYARQCWFWEIFELIRKVWVTSILFLMGANTRSYLGAAAITSGFYTILVAYFKPIRDTFEHWLQIVALLANFVTLNVGMLLKIPIDEASLDSHRERDSTFVSVILVAVNVTVIAVMA
>Scl744
GLLPAEERQNFRQKLSKATNQSSNIGVNEKVQLRQHFPGFPGALVYKYCEVRGPIVGRLIGHESPEGTSTVVTKIKVEPLYKRSASSDKPESGIVQTDIDISAANSSRAKTVEEEFISSQKDFARSSSPHTSVRRKAQFSHVSSNGSEIWEVKDVVFLESENKLLGTVAAIDGPHVIVKVANVMSPSESSLRVFKLSELEPVPSEGAEGSTLTRSLSTSSLYRGCIQHAPKCVVSSSPRSVGKDVLSGFRPVAMTATSTGISLIVQRLSDKKAFFMGPAMEQVVDSSKVYTCSGDVNVTSSIDDGSCTVEAEAIQSQEGALEPVSLVPSDTSPKPIIGLKRRRRSDENDDDVDSDTLHSTQTTPNIESSILNRLLPCNFHSANQKFPLLHSSSDYDIVLLTDVNGCLCPRPFGTKLSSPNVGDIPPVQSFGLGTRLGHSSAENSSPERVLIAFI
>Scl745
MRIFVLFDRIRHLLDVEVGQTVSEIKGTLRKKLDLDTVQSEDGENDMLMAINYAGSNLEDDWVFTDISIPPGATLRCELLENVKTYLSVTCSHLNETLKFTEWFDVWETKVGHFKTMITEKTGLHVSVFRLVSLEGKEMYDCHPLKKYSVDYGDTIRLEIWNGWGAFLKSATSGQLTPTIKHMVSIHDDPLVFKYQLRVALFIAAHFNYTQLATQLIKSGARCDEPVGEHPVREWCNKEVHPDHLKTPVHEAAQHGSLNCLQKFIHHNYACILAKDAHGLTPCNIARRYRKTECFKLLIAEQFRSRSTCGLTLGIYWRVRKWCERARDRAIVFHKHSPNPLLLAMENRTYRSAVVGQKVQVDGFGENMQTGTSKIQLSLELKSVKNKPTAGGQSGTSLKSIHSDKYGNSSGSVEIMSFHEKGDSADSGNYSSESSEESNNDRATCADCLLPSVSKLRSHGDISKLETSIKHKLQIKNANQERRTANQHKAYRWREREDSEIVFFCQSSRHHKEKQTDSETKTDQRESMPLISTNTSLVGVNKSDKNIDIQIIDESGNQSAHDFFVTQEVAVSSQKKPYEAKNTLKEETNESADRIPPIKPPSDDLSLNHVRIDISSATKSVKSSKTDGMLLKQRRRTLSLHSTPKRLHSANQRRRANSSEDLSLQLTRMYSRVTGQDMHEAAKESMGVAMTFRKKRWLQQVHMAIELNNNNFNRQLHGYKGKYGAGHVS
>Scl746
MENSRVLYDFTDEHGSSLALREMNVFRMENCFCDVVLSTEEGEEFNAHRLVLASVSAYFRAMFLTDMKESHETNITIRGVESQALKTLIDFAYTSTLRITFSNVHSLLSAASLLQFLTVENACYDFLRNSINTNNCLDIWNLADLHGCTELLDLAETFIRSNFVAVLKLGDFNSLTVKQIVKLFCHDKLNVPCESVVLFGALEWVKYDLTNRLTNLEELLTHVRFPLMTRKFLMDTAAREELIMSSSTCRQFVLEAIDYHLIPERRTKNRITRSIPRERLSRLLYVVGGE
>Scl747
MLKNDRCWRCDVTCKSPTSKVCCSKCEVAYYCSEMCRNRDLFRHEVDCQTATLKRKCSGCSKESCRLKQCGSCLQAWYCDQACLRKSWPAHKVSCQKMTRNTREMSLKIKKLHDLTEFTPGTATVYYWGNIPAQDLIKFPLNEGAEYSKPMSILACGVGDPRNIVLSVSKLPEVYQEELTFVLNDICACTLARAILLLYMIIK
>Scl748
DSLNLIKNGMFFDLGLRTTDYHKPEMVRDAILDIDDKFTLVLIYEYLDESLVMLKRKLCWELDDVVYLKFHYQLHGESTHQNISGKITEQIYRWNNADTMLYQYFNDTLWNEIRLEGKEFYEEVRDFRTKHEEMERDCLGKSLNLENIQLNQAVPSLNRYLCEKMLYRDIEYLHYFRRKMKNNKRRTPTNSIGSANGTSAVLLQGSAVKTLAQRNETDTGLVSKR
>Scl749
GDVDFRENEDGIEEAMEISGSIDTDSKSVKSVAKLKDSKQLNDVLSGIEEFENQSRDRVFGPVEVDPEYQLIVEANNLTAEIDNEVTIIHKYVRDLYVKRFPELESLVPNALDYIRTVELLGNDLEASKVDLTDILPPATKMVVSVTASTTQGEKLEEEEIERLMEACQTVTDLLDAKFKIFQYVESRMTFIAPNLSVIVGASTAAKLMGSAGGLTSLSKMPACNVLLLGSQKKTLSGFSSAAILPHTGHIYFSEFIQ
>Scl750
HTVVKNVDNKGGIVNQVDYLCKWQGLPYVESTWEDGALVSRFYQQKVDSYLNRQRSEKIPGKSAKVNRQRPKFSPIKRQPSFLGNEDLKLRDYQLDGLNWLVNSWCRSHSVILADEMGLGKTIQVISFLSYLFNAQALYGPFLLVVPLSTMAAWQREFSLWARDMNVVVYLGDVTSRNK
>Scl751
MEAVLISGAQGLNSEGLEGVDSGRRYRHHSVDGRPNPPSTSRGRFSPEGRPSPRGRFNSDLGTGAFEQAAKYLRPDKISVYPLFGRSTKRGGVRVKINVSGMIFETLESTLSRFPDSLLGSPTKREKYYDSKKREFFFDRNRVAFDAILYFYQSRGKLLRPVEIDRKTFCDEIQFFELGEDVIERFKEMEMNVVDQDIGPLPENPIQRKIWQVMELPHSSLPAQIVAIWSVVVILVSIVIFCIETLPQFREGRNDKYSALYGLEIFCVAWFTFEYVVRLLAAPQKLRFLRSFLNIIDLVAILPYYIILGLSLTGSNESGNTSYVAFFRILRLVRVFRIFKLSRHYRGLKILGMTLKASLRELLLLSFFLLMGVIIFSSGVYYAESANFGSIPEAFWWSVVTMTT
>Scl752
MKKTSQVKPIFDLRMEEKITTPKSITRTTRRVRMAIMVVMCLIGMTGLTVLTILDALKANQVTAQTKALQASVTLSIEVAELIHKLQIERGTRVLHFSSDADKGLWPDVLQVANKTDEVAENLASWPQDHLETYHFNSLETFMALINNHRRSHPPGNSSIVEEISFYTQTISNLFDWSFRNVQQSDQDILSDYIGYQMLLIGKEKTGIERALGGSYFSRGFFRNTSDLLWYAEQNHVGREKLHTSMQLMPEIEAIYNKTVEASNKTVLVTVEKKRKVILGNKKQNASVELGVEWFHLMTVYINALLQVQKEVGKLILDKLAEDVSLAETDSILKFSVFGFVLLLMPCFVFIVYTIQRYASKLHQTTKQLKEEKHRADCLLYQMLPYPVAEQLKGGQTVTAEQFESVTVFFSDIVDFTQICATISPMEVTQMLNQLYGIFDNHIDKYDVYKVETIGDAYMVVSGLPEKNGHNHVTEVALMALHLVELMKSVHFGSDDGRDLSVRIGIHT
>Scl753
MFRPGRRRSPGIGLLFLVSQLYNIGFNRIPPVTLSFIGINVAVYLQLLKNLPPLGKACVSAHHVWYDGDYKRIIFAAFYHFDDFHLYYNMASFVWKGRSLEAKMGSAKFLYILSVFIVVTNSVLVALDIALANITEDYSYIYTCAAGFSGVIFSLKVLTTYNLPSGVSMVMGMFPVPRRWACWVELIVIQILFPNVSFTGHLAGILVGFMYVKGPLKFIMDTISGA
>Scl754
MYHHQSELFFFDQCGARRKYKRFRKPTELLPFSLRPTGLSGAVKVEAYLKQQQQKAGDTAQGKQKNFAAENSETPEFRPAGSLNNFPLPKADHSAEIDGKRPHPAAGKLLNLPDIGLNSGGFNSPLVIRSFEQLEGDDDEEDTQRFLFEENKFASQNLLAQLGRLLDQIHRQQLEELEEIESTSVHFSRVGSPVAEVGEDSIVSETIRSGGVVISLPDELHKKLSGNFEELSAGALYLRREWQTTSYREQAILQKRLGLISESNTNVDASKSGHEKISPSTGIMDHNKTISDDKLAAIRASESKEKRKQSTLGESLSKLDTTDEHNLGAQTPATDHSHSDNHARRESSRLSFNFGKKTRLEKFKVFSDKASG
>Scl755
MDANNSTTSGDLSICTEPTKPTFILYTVFLVLIMLATIFGNLLVITAVYLYHRLRRMTNFFIISLAVSDLCVALGHLPLRIVSSVHNGNWCFDQEEGDVTTCAYWVVMDTVFSSASICNLVVISVDRFLAITKPFEYQSRMTKRVGFSLIAFVWVYAMLWGVLSLVNWSGGPQTNIQITSTDPRSCRKSDKIYYTTAMAVALFLPLLIVIVTYSFVFRVAFTQAKAVASLDPNKGKRRILRELKATKTIAIVIGVFIVCWLPGFILIVISLWCTVCFEPFQKNPTLAQAISIPFVSVLPIMNSSLNPLIYTVFNKEFRAAFSRMLCRRGEASRNNTMDEVSVTEANHFGTSAESRRSNRFKSWIRMNGKAKQPS
>Scl756
LGVGLCGLLMTSLRVLTKTATKNLHVSSYYYFGTAAIFTLVVVGVYFHLIRGDAFQRYYSQAPRSGVDTDWKHPFQHFAFFTSEALRVLRYKHVFCHCFLLTLVTAQQYVVIPSVATMATDFIGNGWFPVLLILVYNIGDVIGRGPLALYYMYSIWWAWLSTLARFLIIAGICLSVPPHSMSTRPALMATFVAVLGLSTGHLTTSLISYSSSEVPGRAKETVGYLSVLSMTLGMAGGSAASYFIKALLDRTG
>Scl757
EKERELDEKNIYHQHIVQKKKRGPDLPALPAGSQDIHAPAVTAPAVHIEKTPDTKKKRTNVFLTNAASDSGSVVTDEGRDTDEKSEKVSVKHEHPVVSKQMRHDEVFQVDGKEDEGRKMRDPEERRRREEEADQRRRMDEEERRKKEEEEKRREEEHAQRLRAEEEQLRKQREDQERARKQKEEEDKKRFEEEAEIRRKKDLLLARMRAIDVGNEKPDAVTATGGTSGVPVEDKPKKLPIFLQSEKPVKTEEEPSKPLYAANPDDDVLSDTSSGRKKLSASSRQSRFSYDFKQTVENLHHGLPAHAAQEGVKPEAQKPDTKDSLSDDLSFGSYKPTLGRRAATKRDNKDDLSFGGYNPSFGSQKETTRKNSGLNFGAGKKNATEKEQNGVIFEDYNPSFGAASSKPAASSQPNGDIGGKTSPPRGRRPRAHGGKPASLFDDDLFANEEVKPTGNPLFGDRSVKKDTSSYPWENKVNVTRSKESQEDSLLPRRKHLQSIGKSTEKNVRAVDNAL
>Scl758
WVGSLSTGIMFFLGPLTTSMCERLGCRIVTICGGIICIAGLLLSSLVTSLFPLYFTYGLMFGTGTSLCYFPTIIVLSKYFKRRIAVVNGLVTAGSGVGTLVIGPVAQVLFLRFGVPNTFRIVAGIFTLVVLCGATFRPVPTTYLQKNRNSEGEGKRKLFDWSIFKNKGYVIWITSVATFQLVYFVPFVHL
>Scl759
MSEDADSDIDAKKLEFFWGPVPEYFWVLSAINGLITLICNGVVIFIILKRGRLNRNPCNWLLLSLAFSDLAVGIIMIPSLFLCYFSTVPCDWKVNKIVYDLFLYISVTNLCFLTMDRYIAVVFPLKYTLLIPRKSIIKLIVTAWLFPLVVCGVSFVINMLSIAESSKQLVEHVFVVIKVATFELLPCALMLLAYIHIFQIRRRHARLINSLHRSLRTRSDSIGRETKWRAKATIKVFCVVVPLFVICWTMASWREICSAFNRCSIPPTAVHISRLLLKGHSMIDPIVYALHKKDIRKELFKTAGMSHRLALDIRPRSFRIGSEHS
>Scl760
MQATQNNLGLFRVFKPTILFHAPPLPTLQQIFRPPELGNSPSLWKQPVGPLGFAAAFTTTPPPPVNVQASPMSFDSQAVIPSLCVVPQNSDQPTKHFKSGASVLQLLEESVEKSNACVPNLNGKGRKKKYPCPLCDIRCSNNGQLQGHLRIHTGEKPFQCTFDGCDRRFARNEELTRHKRIHTGVRPHKCEICNKAFGRKDHLSKHQKTHLQNSEKKVFTCVVLGCGQKYSRSDALTRHQWTAHSLTKATSRAIKRLPRDQHLLKAMNPCSVSANGAWLSS
>Scl761
MRRLNSSFTLNYSTTQPNSSDWNPNEQNISSGIITQSVFLALVIFVGVVANSLVCLVIYKRRNLHTVLYSFLVSLSISDLLHAALKMPTTLLSTLHVRWYPHPSFCYITTPFGVLFGAATVFNLCAVALNQYFIIVKPLHYPMVMTAAHARYVIAGLWAGSIVISLPPIFWRTANTICKSGAVSSDNYLSEVLYLSALWTFVVIIPTVVMGTSYTKIFLEARRQIFKMREGNQLNGELRASHTRRREFRAAALLALVGGIFILCWLPFFVVQTVHKFSAANISPFYFRFFLCVMFSKSAINPLLYTALNKELRKALTQFLGLQKKTSQDSKVRVPSARMNNLKNGSNRESLL
>Scl762
MESILKNLKSSITCPQCSDSFNDPRLSPCLHSFCRKCLEQLWSQHSSKRSFRCPVCETEETVPAESQEFEISESPSDFHLNRLLDLNTLKKLKDQPGECHNCYETTALETFCFDCDAYLCLACTNAHTQMTMKKKHRERKLREFRSADFERFYKRPIYCEHERKDLEGIEFYCPECNSYMCGLCNIIDEEYHSTRDIQEIADRSSVEISEKAAIVRGKCREIQTGIHNTEKRMDEIDRCVAELKNEVNAKVANLVKVLNSHGEEMIQLLEDIRMKKKEKLLMQKRNFERLSSQTTSSLEFVDSLLGREFAAEVMMLRDRVISRLETLSDLIVDTRPVEGAALAYIPNPSLVSIQESASFGNIVTGKADPLSCFADGEGLRTAFVGEESCFVVTTRDLNGDECYSLADHVTVHATSNNGDVIEAKVKDTESGLYEVTYVPKIEGLYSLSVKVGDQHIQESPFEVNIKPPVMQPCKSFGSVPGANGLYTQPHGLAISSTGDIAISDTQKHCVHLLSPDGVSKVDLGGDELSYPVGVAFDITEKNIIVADRDNHRLLVYSTKTGKLIRKTGRKGSGEGQFDGPSGICVDGEGRIIVADWNNHRIQVFSPDGLFQFKFGDMVKNKLKHPRAVTFCNVRKRFVVSDTGNNVIKVFGPKGKFLYSIGKPGVKKGELYSPRGITVDRLDRIVVCDFDNHRVQFFRFDGICLNSFGSKGKSPGQFDRPMGVALLNDDQIVVSDWGNDRIQVFSTDPQMKVTLLHENNNVNH
>Scl763
EPWCCCRQSCTVFLFITTLLYVYYFSCYMKHELRTPFHPPYPQSAHLRCRGAFKTLTRGNWERRNVSDDVIRNRRRFDMMLRERKGWPERLSHGDLRCGPLFPLPRKTRKADRPYVFDVQAQCDTDSQFYCCHGNTGWCGHGDKFCACSSCINYRSFISAELAQWRPLNGCQVRNFTQSSACESLSHGVSSVTFVGDSLVRHFFSAMVILLTNDPLYGALKFKTPPRMRDICKGDSQFVDSICHVHTAMTWRDIMDNPNFCNGWARFKISYVKAYKVELAQLALLAIRKLLNKVGSIVLMGIGIHNNFNASAVIQSYLEPAVQLVSTSRNGWPHLIWLSTHSMGPLKPINYHHDQGNPAILSFNENLLKYCNHHNITMFDSFNMTMGVHSFDGTHFGVGVNTMKVQILLNYLEEYFSR
>Scl764
MTDRSMLLVCVESFMFLIINIAAIIGNAFVIAAILRNRGLRKITHCYILSLAISDLFVTITCIPLTLGASMKGLWLYGDVTCQLQGHVIQVWASFSLTIVSVTAINRYFRVVRPIRYRKIFTKRFTLVTTISSLVICACLEIGMMYVMDARFKFGPHLFCTPNFTNKLMKRAVALPIFISFIAVALFVVLLCYFKVYRVVRRHVILVRPNLVDASFQPGNENKLSCRVDEINATKMVFVIIMVNFLLWIPVCIIGALHVCDIVMPKWTHLMYDFLIFITTATNPLIYGMMNKAFRDEYLRILNCKKSANNIS
>Scl765
MNRAEYLGTLSKWKWPVFGVTAAFFGSMYTFGFNRALTVHAGSGEEETSNSVGLRDLLQKWIHNFVQGPKGSEKPPISPREASEILRKNEKSVNVNIGAVSYFETNSFASNTPCEDRANEWLSLKTNGTSFGVFDGHGGWQCAEMVKNRLPLYLAVSFLSKSDLTILEKNLSRHFSKDDFVRILQERSPAVENTSQSNVGYILSQKQEVFQTGPKYFIKSLIEMRFEGRMPTQESLSLAFTQLDDDISTEAIPVKVLDDSFVAGASGSCALVSYIEGQHIFVANT
>Scl766
DICPAGHYCPRGSSKPLPCKLGQYCPHVALAEPVGNCSAGYFCNDSSTVRDQFDCPVGHYCPSGTGVPVPCPSGTFSKTTKNTEIANCRDCTPGKYCIGTGNPAPTQDCAANYYCPGGQSSPTPKEYLCTVGHFCKAGTAQPVRCENGTFQNEPGKSFCNSCPEGYYCDATNMAVVNATLCPQGHYCPPGTGDYRNFPCPE
>Scl767
MNYQGLLNALFILGIGALSGITISFRHNVHERIFKDGEIILGGMFPLHLTKNGMGSSSSCKVLRSRVLLLSEAMIYAVDEINRNGTFLHNVTLGYDIRDTCGNEQEGISIASDFVYENALKLDPRFSVTNSCREGVTKSKETTVVAVIGGLDSRVSVNVANVLQVQNVPQISYGASSAELAGAEFTSFFRTVPVDTFQSRAMAELIAHYRWTCVAVIGVDDWYGRSGVDAFATAANETGICIVLQELFPVHDSEAQVKTMISQLKNMEQVQIIILYSLSPQAIKVFEEAVRQGLTGKTWIASDGWSESALILQSRFKPIIQGAIGFGFHTHRFEEFEKHVTEMTPLLRRGSWWNEFWEMEFNCSIPNSTHTQFKPCSGQERITPERYKRDYGYAGVAYVRDAVYSVANGLSGILNCDAQGRSCSESSSSPRPDDLLASLKMVSFTGLTGYIDFRNGRVQAAYDIYNLQETEEDGFKLVQIGTWDERNAHAQRLSLRDDLVQWHRGIKPRTTCGDICPAGTYRSIPNQCFWECVPCDRDTFSESSGSTECKTCPEGFISNQNNTKCDEVPIEYIEWHEPWGVALSTLTAFCVLLTLVVLAIVLQYRKTPIMKETGGFLNVALLVVVLLSFIFNLIHLTKPSDLACRMLPPTFYVIYTGAALLQFLKVYRIRLLLKPLTTATHDMKLVYITVVSLWVLPVFLTLIWVISDPPRNEKYIISRLIIYGTCTPYQTNVGMALRYMGAIILSLILIGTLVVAYSTKRLPHNQRFDEAKHVAFSLTMFAITFATFYPGWSLIKGPGLTVFACKTNLVAATGTVLCIFGPKLWLIYRFPRHNTLAYVRPAPQLETKERSTTLLSIGRVAVRISDSPSASQGSSKTPQESPKMQRGSPKLQPGAPKTRKSSPILKTQEGSPKAQKESPKSHVKFK
>Scl768
MTTERVIDPHLENLIWSDIEYNLCEFVDRFPLPQIVKVQEGYYGPTEDSCIGAEQILTLHCVKTTEKVLARDRKKRELHIPLNCSQKVELRPAEFRGIYETVEEISRIPARFVRVTQGYYLEEEAVSLNPGDKLEVIRVEQGLGGKDDGVVFLTEERNPIRLPFSVSAGFQSLLDGREYYLKELMMSSFKLPVYFQFTEPPSITRRSSEGVFNTSLGVLSFEKVYQDSTVICTTKEGSVRTVVSCPKNLPVTINVARGALSDDKDYVRICRLFHDGVSLLKIENMEIQNIYASRNTIREYEYIVDDLSPPPPVPPRESAEDSSLSSCQVPEASNSDSGDDSHDYTYIDEPVTDKSTPFQKPKPNGVIHVVSGGKDSAEMVNLDKNLDEAAINHDDEDDDYENVDENYPAPVVKGGEPTTKNEPVKPPRKSKEAAKQNPDENKPEVKKVPPAIKPKPPSIKAKPMWKQNEKEKPFVVPDDLSRMSIKEVSQFLRHFGFESFLKVFAENDVDGDLLVNLTDEELKALGLNAFQCKKISRLVDGWRPKK
>Scl769
LPQSYFDIGYDSCLISLSVLIIAINLLVLVLFVKRRPLRTKTNLLLVSLSISDLMMGVLGIPMNTACNALVGYKNFSGLCITSAAVYSFIAVSTIFHILIITGERYTSVIYPFRYMTIVTKRRTVTLITSVWFFSLFMALIQLAWQELDNFTSRNPTKLRWGLIYNMVGMVVCLLIPLALMLFFYIRMFNVIHHQAKQIRKLETFREYRGRGKHLVTEKRAISIFALMLGIFTCCWSTWYISLLQDYLGTHVFYAIPPVWLLVFDFLRFSTSLINPMLYTFLKQDFRRELCLMIPCFKKKMKKNERSDQNTVMESML
>Scl770
MEGGKTVVIYLLRNDLRVHDNECLHWAHQNSDFVIPLFCFDKSILSPGAITWHYKFAKTATHRAKFILESVSDLRESLRKLGSDLVVRSGQTAKEAVSDIINLCQAKNEGHVSLVYQREITKEETDVEEELLKLCEAEKVTVKSFWGLTLYHLEDLPFASVKFLPDTYTDFRKNVEAKCRVRPLIPTPDCLKSLPAFLKDDQVGRMPTLQELAMDHSEETADQRSAFPFSGGETAALARLNQYLWDTDLVARYKETRNGLIGSDYSTKFSPWLAVGALSPGKVFDCIKKYETECTANQSTYWVIFELLWRDYFKFVSLKYGVSIFYLSGIMRKTGLPWKCDMVAFDKWRYGQTGVPFVDANMRELLYTGWMSNRGRQNVASFLVKDLGLDWRMGAEWFESLLLDHDVSSNYGNWNYSAGIGNDPRENRKFNMVKQALDYDPDGDFVRLWVPELAGLKGAKVHTPWLLSSSELKHAGITLGGNYPKPMVCPPEWSRHTSKVKDSRKTLRAQPRGIDFYFKSPKGAGSSRKRH
>Scl771
MVDMRIDDSTVTPTRDEDKDMILTSSSETALNNSSVQALDCGNNCLNGIKWPPEHHTKTTSSRKEDTTFNDLKLNPSLVTHGGRVLKKPARYMESDSDEGASARRKFPSVKKRKRLLSDSSRPKCKNGRTKSLEKDSSDLLLSHRIRGRLLSPERQNGEILDLKYELDLGSTPGMASSLSTSPPSRTQPGESVCVKSTTSELQTESESSNSFETPLKRKRGRPPKNLTQSLGKLHSVDIRSNSPHGNCETSATKASLASPSTSKFGKKRKRSKGIRYLQENCLSSSSDENEKTPSTPRRRGRPPKKLLSSCETKHKIFRTPNGVKKPWVRPLLKAVDKRSFVKPSKKSLDLMLPSPETFVTGVNSKFVGVNGCRILSSGKEVKRKRGRPPKPKPELSFESDNILSDAFHFTGEDEQSDGSPTLKRKLKKLKLQKKNDKRPLGTCTLKKREVTEKLKRKVVSKDRKNLEVRAQPNVAQSDYEPLVETKENLHKRRRRNKADRILGMRRNLSGTYEYLVQWKDGTSSWAPSDELSDYELDFKCFLGHDYQDMTVVNRLAYKAYWKEDLIEYHRNQCEIDRLAATDDGHSVHVSSEEHYFDGQINDSDPCQKHYICKEVSVQKLNDCVHVTISRSSSKRSKINQRIVDSLTLVMEDAAIDESQFVIISGLGEETFCGVNLKDLTQVPCEEELRHYRRDVDKV
>Scl772
MARCIEGTMKMTWRTRICYGVGHVLNDLCASMWFTYLLLYLHKVAQFSNVASGTLLLIGQVADALSTPFVGVESDKTGDCRYGRRKVWHLVGVVCVASSFPFIFNLCIGCENASTWALFVYYVPFIVIFQFGWASTQISHLSLIPELTDCENEKVTLNAI
>Scl773
MYPRVKRSISESGNPSAKRPLFRSFSFSDAAGNGTQRETNGNSKQQHGHHTAHSPARKQRFNLPIYTGRNAIIAEVRSKENVVIVGETGSGKTTQIPQYLHEARLTKLGAIACTQPRRVAAISIAQRVTKEMHVQLGEEVGYTVRFEDVTTAKTCVKYMTDGMLLREAIGDPILHRYSVVILDEAHERTVHTDVLFGVVKAAQEMRKEKHQKPLKIVVMSATLEAEHFSRYFNNAKVLYIEGRQHPVQVMYAVEQQKDYVHAALVSVMQLHQEMPP
>Scl774
MTERKFELAIVLDAFKKTRQEDGSLVMDEYIRGYDELCRFFDMLGTVFGFITSDVREKMGILQGYRRSERGEKYVLIQAMLDFEIENDLTRKKTHPLSGSRTLLRLHRALAFTMLFMSKLSQSSDDDSSYCMAKDAYNESLANFHPWIIRKAALWAMYTLPSVGDFTKKIAQPNMDKGKTKQLLKEVADAMKLVYDVTEELYTEHNLHDLP
>Scl775
MKSPTEVKTDDAHSVINGGTMHKYTEEPTTQNGHVSAIQNGHVSDLQNGHMAETQNGHMAETQNSHMAETQNGHMAETQNGHLVETQNGHVGISASDSQRDAAQGLFKRRRAGNQVQDGERIRSKNDIINLSPGLPGFSVNIIGFLMLLWPPVCVSFFWLACHAYQCSLGDLGGQVLHEISARTIIAFARRNIPKVSRGPIMLYSAWMLLQVFLFLVLPGRIRRGTATPAGNVLTYNCNGMSAWVVSHVLFFILVKMSLIEATIISDNWGALMVISNVFGFSLTLLSYVKAYYFPSHSEDRCFSGSCFYDFFMGIEHNPRIGPFDFKLFFNGRPGIVAWTLINLSFAAKQYKDFGYVSNAMILVNLLHATYVVDFFLNESWYLRTIDIAHDHFGFYLAWGDTVWLPFMYTLQSVYLARNPVNLPWWGCAATLLMGLTGYLIFRSVNHQKDYFRVEMKTNGKCAIWGKPARYILAPYATTDSKPQVSYILASGWWGLSRHFNYVGDLLNALSYCLACGFGHVLPYFYFVFMLCLLVHRSYRDDVRCRQKYGVYWEKYCKMVPYRIIPDVF
>Scl776
RSKMESESSEEGSDEFSVNVSDEVTSRHRRPVVAPKPPPGPPPEVQPKLVVRPCPVSPPPQSFSLDSGQSHVMDRQLWLSVFSFLSQPELCLCMRVCRTWNRWCMDRRLWSVIDLSEKKVVTPSALKGIVRRQPTTLNLSWTNVTYKQLQWLLNRLPRIRELYLSGTTEATAYALSTVICPRLKVLGLSWSVGITDSLMKKLVLPVSDSRAAPGDNKSPFLRLSTLFLSGSDVTGSTLRLLVQHCLDLKKLDLSFCPGITDQDIESVCGQASINEFLLSGCAKLSDKWLSFLKLFPSLLRLDLRSCNGVTSDAVQEFVKSRKDLLKILEGKLIVNM
>Scl777
MDNHSNPSFVRPPPLIDNEAKREAVIAWCTFYVQIAFLAVFGNGLVVASFIRYSRLRTITNYFVVSLAVADILVGFVSIPIWISMLLYSTGGKTLGNIYYVLDIFAGTCSILHLVTISSERFFAVVYPIRRRNTSPKVYYIFLAAVWIIPAAASLSALELKEINQKANMMFLFMGFFVIPLLVILFTYAKIWRAARNRIQPTRDSPRSMKRDMRIAVTIALVIGFFVIAWLPFFTVQLLIVFCESCKPRIYSPDLLLFVKFMHYSNSAINPIVYAVKIPEFRRAFKQIVCCCHSRSPSVTEIVSGTDMRVASHTSRERALSH
>Scl778
MAGVMNVALKFLVDYLDKVGLIYKRDIGSFLSYKVGKGHKTTLPPLKSHVTIDEQLLEGKRVLFVGDVHGCFDELQELYNQCTDSSKETALIFVGDLVFKGPKTLEVIRFVRETGSFSVRGNHEQSILTEILHKRRDEPVREKRNFVYDLTQEDEDFLQNLPFTISVPSFNVLVVHGGLLPGIPIEQQDPLGMMFIRNYIPEKFQGTAGIEEGLPWASTWNGPQHVVFGHDARRGVQHYKYATGIDSGCVYGNYLTGILIEDGVWANRKLVQVKARKKYTLKES
>Scl779
MVTLHETQNEMTLTLTGNNSRQDNDDLDMGLATPVRGFLIIINIILAILGNFFIILTYCRNFKMRTTTNTLVVSLCISDLLSAIADAPFWIAILARDLVYSNFVVCRVLISFQDLFVVAALLNMCGIALDRFITLVKGLRRKMTRKRARMIVMWSWLQAILSALPWCLVSSTCKGRCYSFFPHIYEPEITPRIINIMFKSSNLVLPISIIYYVFIRIVNSVRSSRKVNLDNSYISRNSSAERFAVDAYKRSSKTAIILFTMFLLCTLSYLTVVIYSVFTGNQLINFSAGFAIYFIFSLKRSLFPAIYIFRNRMIVSYLQETLRCGICLEISSSNPRNSFTYTQNNHSSCFAAFCRSSCRTRVHPAVYDGEHRQFPKHLDMYFMGSIRDTKSIIEDQFVNIVVIERRENEFEVRNEATNNDVMVP
>Scl780
VNGYECVCAPGFSGQRCDVPSNECGPNICQNGATCNVQPPDFLCECLPGYGGKFCEMKIDHCASSPCNNKAMCESLAEGYMCSCRPGYEGIQCEVNTDECANNPCQNYGTCADGINSYTCICKAGFTGLHCETDINECLSEPCQNGGQCVDKENGFECICKPTYSGETCSK
>Scl781
MAERQEISPDFFSLPWEDVVFPHIFAYFTIPQLFQLRKVCIFCREACDSYFAWQRTLDCSRISSRLTSNAFTLMTKPNSCLRKLVLKNCKSWLSDDVLVEILKRNTRLRELDLTACSSLTNRTLFTLAEFNPDVKVLKLRECRWVSSDAITQLSLCCNALQIVDLTGCWDVADSCVSSLASCCNGLQTVLLNDCYGISDNSVRIIANSCPLLKHLGLRGCWRVSNSAVKLIGEYCPSLSILEVKDCRDISEASLARLRVRGVQIDVEKAKWQRMAIGLNEHREQMDWQFPLVNLNI
>Scl782
SPNSVVICNHIGNFWRIRGSTYHSIECFRKVLHFSPNDADALLNLAKVLFNLNYIQDAVYLARRSLEMQPSEHNCWLQHFTLGEILRANGDLEEAGIHFRHVLDLNPSFELAQLHLREIGSPSTSTTNTYTFLIIGLLVVVVLATVYFMTLTSEGRGTKSTRMQLWVEGKRPRRRPIT
>Scl783
ESDITIKGWYEKHIREDIRDMIDRTNPFEIHDGTITESKNYFMGYFKSDRLEIYVGHNNKDTFFSRTDRSRMVENICSHLKFGEQKYDVGIKKMIHEENFTASYPLHPGPEECPEGESPTNDRQRLRRDWARFGRWFKFQPYDSIKDYFGTEIGLYFSWLGFYTVMLIPAALFGLIVFLYGIINAKDFQPVKDICNKSNEKSFYMCSLCDNQCPYWSLTSSCYYYIAAHAFDNDSTVVFAIFMSVWATVFLEFWKRRQAVLAYRWHMMHFEDIEEQFRPEFVATAPTWREDPVTGKVVPYIPKMTKYQRFAGIGSAISFMIFLVIAAVIGVVAYRAAVFATFVGSKDTDVRKNAKILTSVTAALLNL
>Scl784
RLVDKTKVMCLKWIPGSENLFLVAHESGNMFVYNKEHPPGIGPPQYALMKQGPGYSIHSGKSKTPRNPVCKWTIGEGSVNEFAFSPDCKHIATANQDGFLRIFDFDLQTLCGVMKSYFGGIICVCWSPDGKYIVTGGEDDLVTVWSFLERRVIARGIGHHSWVQVVAFDPYTTSVSPEGRVDDSDEEEIEQNGIVPSSGSSSVTEDKNVTSYRFGSVGQETNFMLWDLGDDVLKPQRPRGRSMRTATLSNSHGTSTSFVSNGPVVHEVNHSGSGNAVAPMSFDVPKSLTQVHSLSKSVEHLVNIGSVTPGTVLCPRMDEISILEPLVAKKVANERLSALSFREDCIVMACHEGFIRTWARPGKV
>Scl785
MTVNSTHPTQSPTERNVRLGFFIATFVIGLVGNLLVIVIITKRAKKTVNDFFIMNLAVSDLMLIFFLPLHIYGMFDTIRVTAFFCHFIRPLMTASFFVSVYTLTSMAIHRCHVILHPFKQEMRHKSAVLWIIALWIMSFANVLPLMIVTTPDPPFECLENWPSLNHRRAYTAALFVLQYILPLVIIAIAYIRIGLDLNRSCSRSFRTARASKSLKNQARRRENFKVTKTLAIIVMIFAVCMLPSQVGWMLLDFGDTKQKAIAIKVIFKFSLVLTVFHSCLNPLVYGSITKQFRRGYVKYLSYLCYCCRSSILREIKILRISESSSQKGPDDFKRAHNGLLGNAGLEAICSPKSKQIRDELSSSYETFDVVTVL
>Scl786
CRPCDSGKFCAHENATSVSGQCEAGYFCRRSAESATPSSNQDSGPCPEGHYCPVGTGEPEKCPKGTFSNVKFLKKESECQDCTEGNYCGQPGARNVSGPCDPGFFCIKGSDIPNPPNVTDSGGPCPIGHYCPQGTSYPLGCEAGTYNDRTGQSDCTQCCAGFYCPSNSTSCVLECPKGFYCPAGTKTSFENPCPKGYFNNDTRQQSI
>Scl787
LTHSSCEVLGSFGLETPFNGPEGDQICFNGKLQHSYFLEYSIDMLNIIASSRRYRPLFSYTALNVGHDETGRRIQSLDSDLARFVSVMANNKNTLSIVLADHGNTYTQYTSDVLEGRFEMFHPSLFVIVPNKVAELLGPVAMAALEVNQRRLVTMFNLHHSLLPLARPLRGVVKPIGLFTAISPNLTCNDIELRTPNLCVCNGWDSPTTNDSSKISFAEFAVGELNEMLQAEFTEPINGKLQKHPMIRSCERLRPVRFQNVRERNSKSDGELITSFDIYFRSGDVVKQKEDIFHVEVKSKEMANQYSLQMELVNYDRLTLFGKYQACADQGAHLKLCICSRRTKKRLTELERVPWLEYSTILSNSPKARKVGDDQCLFLLKRNHSLGQSVAFEIANICNEKIFYLRISANFENMKLSRKVPFEVKVQPGSIKFLLSARIAVDFWSTFIEVDVDINEKGVSYPPS
>Scl788
LNGLHFTANPPASNLTQEPRKVFAQDLVNGSREKPTPKPKIDMPDELTPLVTECLKSPEKIDGNSATETVLDIWDFAGQHLYYATHPIFFCHRAIYLLVHNLEKKPNDLAEPSFKHGDHVVPLKNTSNETNLDMLLSWLVSVHSICRPPVEHDVKELCKSSLRCLPPPVLMVGTHADKVSTQEIKQVESEISKSLKGKTYQEHVLSPFYKVDNRQSSKSREVQQIQAKVQQILSSGLISTADLPVKWFNFEKALKSRTEGGTFFLTLEEIHTVAQEECYIEDNEQLDTMLNYFHDLGLIVRFTDIVVLNTQWLVNLFKKLISTCHFEEQ
>Scl789
MAVNNSSTPRCDNGECQMNDLIEYSMIERTAIVASHMLIFLLAIPANGVVITVISRVQNVQTPTSTFLMNLCIADILIASLYIPFVTVDLYVAGSWIFGDFMCKLVSFLYYFATNFSILILTVISVERYVSVCRPRQMRLTAKKAFVTTVILWFVAGFTALPLFIVRKSIFNPIVNVHFCVETWSFKYSKAYKTITLAMFYIMPLVFMAVVYYKIGKKVWASADKTKSMKLSTRHASNSKLRLTKIALGIILSFAVSWTPFNTMTLLFFFDRKNYPYSQEAMRVANPIIFFVAFSNCSLNPLLYCYMSQNFRKAFHIFWKRKSRRDL
>Scl790
ESLGRSDDTIALEALANHTRCNDSFVLDLFQAQYRSSLKCPRCHQQSTTFDPFLCLSLPIPQRESRPIIVTTVFVNSSRVPLRIGVSVPINGTIADLRNVVSDMTGISEESLILTELYFDGFHRTFHDKQSLSIVHEGDNIYAFEAPTGLFPEMETEDGEAPVLADNKGPIQDTLLILLANCQGPAKTTSSK
>Scl791
WFPAALVTAYRCIFFAYCLGWIIYSGFHPANGAEKWFIYLTNWGFTFVTLYFLWASVVSVLNHFGITNNQVDLQMKATGNRDSDVEGEEGLGDRVDQSAMNMSWYHKGLWVVFNIAANTAIFVTLLYWTLLFGGTTSGLDVSTHLINSVVIVADLMLSTLPVRILHVFYPLVLGVCYLLTTVIFWAVDATNARGEPYIYSYIDYDKSPGFSIGLVLGFLLVGQPLVQSLLFGLYKLRCFLGLKCGKKI
>Scl792
LSTSSPTDNFIKCPPEALLWSKRKLRTLQGILMYDPDIIALEEVDHFQDFFLPSLQKLGYEGLFVAKRDSPCLKFANNSGPDGCALFYDRERFSLKNHRDVSLKDSNGEITNQVALILNLFDKIQGKTLCVAVTHLKAKEGYEDLRLSQGKSLLQSVSECVSEDKAAIVLGDFNAEPSEPVCELMEDNQYLSLKNAYVTATGRNPESTTWKIRPGKEVKHSIDYVWYSDNLNVTGCLEFPESDSIPEERCPSLHYPSDHFSLVFDFCWG
>Scl793
MSDNQEQKPEVGQDDKTKTEASSGRSVKSEKPESTSNRAENPLAGVTALLERYGYQLGDILGKGSYAVVRKAYSRRHKKYVAVKIICKKKAPEDFLSKFLPREIKVLKRLRHPHVLSLIEVIETNTRMYIITDLAESGDLLEFIRKNGAMSEAKAKQLFKQLVLGITYIHSQDVVHRDLKCENLLLDKEKNLVVSDFGFARDNLTSAAGKKKLCHTYCGSYAYAPPEILK
>Scl794
MADEPEYDELDVQLALSNSLTLRDSENETKKDSSFELLNRNKESQKNERTPLVRTVDPDEQLSPSAWNTNFKRFRSFTMSHFTVSLVEKECRDREASAVLAGWNVTNLIQGMGILGVPYAVREGGVAAVVCIFIVAVFCDVTGILLVDCLYEISPRSKLRKRVRSSYPDVGEAVWPGVGGRVVSVVQTVELYAAAILYLVLLTTMFYQITNKFIPLTLNEWAVICSIAVLPSVFITRLSLIAWMSMLAVFSLMSALVVMVAYCVHRYDQWTVDNIPSFDINTFPVGFGIVTFSYCAHAVFPGIEGSMKEPKKFNKMMHVSFFISAVVKAWFGVFAVLTFGLPTEQVFTINLAGNVGFNTAATAFVATNVFFSFPLPLFVMVETFENTVGPYFRHLKKGTKYHWFWLLLTRTLLVTFALFVALVVPHFGLLMGFVGSFTGTCLSFGFPCIAHLKLQWNYLRWYHITVEILLILFGVLAGGLGFVYSGKALVDSFRTFQ
>Scl795
MSSLKEEDKVDPLEAQLEAQMELSNLQRQYRCLRNDRRTYTDETENTVRKQKMAIEALVKDNKELETMSHIARSRQIERFDQENIKKLAELLEREAQVQEELKKEKEAIVGVDEKVAAMREKINQQCKKMGGSKDMNQTKHVANMKLTRILENRLDEMTKKFSIALTGNLNLREHINDIEGQKAKFLDLHKRLQVELDEGNREVDRISEVATTHFTARDEAQHRMASLRERADREMAVHNAEFKDVMRILEHDRKLRNFMTTKARDRASILEKELMSRAVKKFEAQQKGLQQETRKFEEIFDKIKEATGIEDTDTLVESFIENEDRNFALFNYVNNMNTEIENLKNDVKCLKDEIELIKKGGVASDMRRKEILNELEKKMAEVTDELTLVKKEYKTSRRQLNLLKPKVESVFNSIKCDRSSITELLGVGASVDDNNIMQYLGIIEQKCNELLQNKALDNIKRALDESAGDISIDGLQGAGPQPTHGNISIVPPPIEDDSDQTWHGNEAKPLTVEELQSLIQQGNVRGVLPKVTGSTKHPAKRKRA
>Scl796
DSKGSASHFHGKDGLGDVKDIPDPDMSLLKTEHAVNAMIRIVNEHPGEITLVPLGPLTNVALACRLDPDISSKLENVVIMGGNFEAKGNTYVSAEFNFHFDVEAAYIVLNKLTCPVSLVTWEFCLNHALSWDFYDSYIGQGTKKSDFIQRISHVSASFYKENKRGFGQGYTSCDPLAMSVAVKPEIVTEETSVYATTELHGHLTRGQMVVDWRGHLGKKHNIMLVQEVDLEAHKVLMMNSLK
>Scl797
VGHFITSQIQALPVSQNGGVISGFSTYTIPTTSLTLPPSVVSQIQVVKAQEPSPSQEMSQTSVEVSDSPNSSTQIFGTLSDSCLTADMKAFIESFRARRIALGYTQEDVGNELSHSNGHSSYSQSFISRFESKNLGLKAAEKMKPVLQGWIEQKEQECAKGLRMCKKRKRRTSFSNETLQYLIHAFEQNPKPSSAEIGDISSKLGLEPVTVRVWFCNRKQMMKRMASGKGRPNLSLKAELDAKKQEDQSSEKEPSKLDFANMPVGQFSFTEDRVKALVCLTSEGSPVKSSRPSVSATDVSFAQVHDDSIVHSVPGTRNTAPENTQLIEPALISNGVATFETVSNVPLTESQG
>Scl798
WLNYIRLSLVAAMDVVHSICDDRSPVIIKETGGRDFAVVVASLAQLILDPYYRTIRGFQTLIQKMWVLGGHQFLLRCNHIIQPSQEIDKDESGESPVFLHFIDCVYQLTQQFPSEFEFSETYLHAVLDTVHAGMFDTFLFDSEKQRSEMCGVELKGNPMASLWEFVAEQLAESRNSGPYLNPLFEYRSYLNNDENGVNAESVYLRVNTLAPGIKFWSGRYLRWLPTVHVSTGMGENSSLQFQQMILVNELRVWRHRLAVSKYEQTHDGNSIDGDKTPCLDYTDYEFSTDFSLDLETSKLLTPSMPLIGDLALSKYCSGDLLSANGSSNNTVDVGKF
>Scl799
FKAGAAGTVYYTDTNQGLSHRPVLINEANHTVFGEGFTKLTVDNFNRNPDIPTMIINENSSYYEVDELEMRNHGLLHVHGSNSSFVVHNFTGDRTGLVHLRQGQKMFVQVVESKSGYSVAPVSYKIDQGAEIVFPSSLTLLGTRCSFDGLVIGVHRLIVAEGANVVFASTTQTGIKEDRKFRFLTTPGNITFAEVYVQKGSKLEFSRINNTLVFTAIIFRLKYHGLVNINHGEIDSSWAWVESEGKLVLDFTGHPAEMGSGKGNTVNLIGSGAGHGGIGGVSKAGQLGGESYGSIYKAVHLGSGGGNGQGKGGFGGGMLHWRIGQEIELDGLVTLRGGDGSGTSAGGGSGGSILIETTNFTGYGEINVMGGDGSGPSGSGGSGGRISAHVRFRHKYAGVFKAYGGDGKTYAAAGTVYVEETARGPQYADLKYEKSTNRTYITATHRYMEVDNEDRKTEVSSIMMESEHLFYELDELFLTRHANLQVRHPPGSPNVTVIVHRFLGDGTGRFHVRVNQTIYVEVVESETNETTAPCSYKIDQGAEVVFPAIVNIYGTRSIIEGRITGVEHLIIASGGFVEFSSTAQTARVENRRYVEIDENGNFSFATVTVERNSRITFSRILNYTLSLRCSEFKIKYEGLMTMNHGYIYSAFAWIESEGILSLDGTGFGPEQGFGHGTTKNNFGSGAGHGGEGGKTEHGEGGSPYDSVYTPRMYGSGGGNGRGIGGSGGGSLFWIVGQRLQINGLLSSRGTNGEGIDTGGGSGGSILITTTNMTGHGEIAVPGGSGTGSGSAGSGGRVGIHCRWRYKYGGKFTDNGGQEGKYGGPAGTIYKEENFRPLQYRHLKYMKETNTTMLAVDHTYVHIDNDGYDVPGATLLMEENTTYYEFDEMELTGYSRLLVYHPGNVTVTAVVHKFIGDKSGQFHIRRDQRIFVEYVESKTNKTEAPCSYRIDVGGQIILPSEFSMHGTRSVFEGMIIGVRDLLVSFGAEADFYSTSQTALIENGDYIAISKPGNISFAIVIVKKGGDVEFRKNTGLLRINVDELKIKYQGKVSMNHGEVFSTFAWLDSQGNFNLDEGGNTAEKGHGAGSTLSSIGLGAGHGGRGARSGGQSYGSVYRPLVLGSGGGNGGGTGGIGGGQLLWEVGKRLELNGFISARGGTGNGGHAGGGSGGSILIKTTNMTGHGEIAVTGGDAVNQGGGGSGGRVGIHCRFSYTFGGKFTDRGGFGTQSQYGAPAGTVYKQENLRPLEYRILKYSKETNTTFLAVDHTYLHVDNEGHDVPEATVLMEEGTTNYEFDEVELTGYSRLIVYHPNETDVTVIAHRFIGDKTGKFHLRVNQTIYVELVESETNRTEAPCSYRIDKGAEIVLPAEFHVHGVRSELYGLMTGVHFLFLEDGATLKIASSAQTALTENRTYIDITQPGNSSFAHIIIKQGGLLDLVRVEDVVVSVTSSVFEVLHKGTVKVNHGIFYSAFADVETKGVVVLDGAGYKAATGPGAGLSDSSNSGSGGGFGGQGGRSHSYNNGGGAYGSVYKPL
>Scl800
RTGPGVCFRLYSESDYQAFSQYTTPEIQLVPLDSIILQMVSLGINRIREFPFIEPPPASNIENSIYTLKQQGAVTDDEALTPIGQMLAQLPVDVVIGKMLLIGSVFHVIEPVMIIAAALSVQSPFTQKMGYDSVVSSLRQPLESDHGDLFTLLNAYDEWLQ
>Scl801
NNVGSNASEPSEPAAAEATDSSTAELTSEQQRTYANLQPIFLAMEMGQEAVNQEQGQESTTVEIGQQQTTYIATTSEQFTQPSQATSMLLTSAATSGAETPASLASILQDVVSGMQSGAGSVPAAIITDPNSGTGSFLIVNQNGVPIVRPVLVSNLPAGGVGQGNAVSVSAETLQVLTAGLHTVDDGSAGSGQETVTVDVGAEAE
>Scl802
KSVEVVELFGKLTLDVILLTAFGIKTDIQTDPQSSVTKEAQKLFRRLWLTPYLSIFPCSSLLRRTIAFFRQGLTFFLGAATEIFEERKKCTTEGRNDLIQLLLTAHDEPAAQGASKLTDDEVIAQLITFLLTGYQPSSSTLAFTAYHLAMDSDVQERLRCEVEIAIQTYHDLPLYDIVHEIEYLDCVMNESMRRCPPFHIFNRKCEETCTISPGFTIPAGMEVTVPVYALHHDPEAWPDPDVYDPERFRGPAKEARHPFQFLPFGAGPRNCIGMKYAMMEIKVALVRILRKFKFVRAPDTQEPLILHSGVTLGPRDGIHLRVKRVKSLI
>Scl803
MALRLHNTRLLDGGICCFNFIFEEFSNIGANVYSRPFFFAGSRWRLQGGVKGGQFGVFLRWHGGGQHTDKVKCKIRFSVEVINNRDPSSSVRAGNMTESDEFPKVAFGIGWSKLLPVEEIERPNSGFLDDNSLFLEVRCCMVHFLFEDKLVINLSSRTSYVSSSKFSLYDEEWYLVLYPKGEPKNDNSVSQKQEHASVYLHREEPGVLRFKATYSIFVRGSREVQVSHHFCNNNASIAFGIEKFARTKDLKAVSNGGLVSIGVKITSIEPYYYFGFETQGWSPPNNLGEGCSINDVFPLFLKPCSDDKKMLDFSLMFDPGPKFEHAELEDSAYYMKILWSVNVVCIKDFNRSVTVNSWDIAGQSAFCYSQDEMTMNTTLKLNE
>Scl804
MAFSPRSNTTFGLPPRKESPLELAFDLNSFVRQAPHDERDKPLNTAQQRLWLDITHLDTTQLEQIDDDYNSNKWKNFKFVRPKHSADRERGRKSLQSPAGMIADIYPLSVPKPSRIGDHTNQKFLQEVKLPPTIQKVVGWQKQGKQELQSRTLKAQSECRAPPLDWEGNILPPAKYKRYPRMETFLSDEFVPFYSSYSTPFPRKIHSIRSSSLYSPSRQGIPWHYGLRVKRPHLE
>Scl805
MADDSIHMSEVQISERKLRFLEWATTDDTISISKKPTDSIPLFLGADVLSGCSIAVSNLPRMHAKFSKQGLAVKVNFPNSLRLQGIHGSTRGVWFYSVQGVFRVCFEYYNREEQLECLTKLCASWKLRFTDKPFTQREIELSFQDTPSKKVDIPAQPEVVMSTKQFVSNERVDPSGTPSSQTIESVCNNVHSFAPGSLQHKCFTTPNWRRHIEEMEKISKEVDQDDFNDFLDTIIRISKEYEVQTTPKRTGLSRVLVAVSKYLGDEFNRLQPEISERVTEFKKRHITSIDNLPPSSVLVKELFPECMQVLLLSWMGSSDDGQDLNSIIQVILELVNMSLVSGVAHVLYSRLIQTDTV
>Scl806
MISTSNLRIVSRLNLSRWFVTRSLRTSAITVQNTPKKELADRLRLVILGTGWGSYSVLKQIDKKLFDVIVVSPRNHFLFTPLLCSTTVGTLEFRSIIEPVRNTGFRDEHHFQQAEAVELLPDKHTVICKSTLNGDRYDLKYDKLVIGVGAVSNTFGVPGVYDHAFFLKEISDARMIRNQILKNFELAMQPGVSEEEKKRLLHFVIVGGGPTGVEFGAELYDFVKQDVTRLYVHERCNVRVTLIEARQILPSFDEKLRTFAESKMRQRDQFELLQSSVTQVHADHIQLKDGEKLPCGLVVWSTGLAPRPFT
>Scl807
EMVHRSFTGQTGFVQFSNNGKRTSFKFALIKALRLHDLKHDEADQYWHVLGYACPEMTLYNSPHNFEAFLPTDLPRPRHLRIVTVKHAPFTAIHDVDYSSRMGTSCPENTVPCREFLKDNDTLFPDNEGFWKRNEGSSRLQCCYGVMIDILIKIQEIEDFSFDLYLVKDGKYGSVDSTTKPMNGMIGDVYRGTADFALGGITITEERSKYVSFTTPYSDTALMFLVRRFEANNKTFAQIISDMRLMKSFRTELWLMCLIAFCAVAVTSWVFEKVYYYRNHKSAYLLPFEYMAYVYGNIFHVPLTKIQAKTYAVPSVMVVANFAALVLVSSYTANLLASLVTVEETNIVSGIADDK
>Scl808
MGHPTNFSTVSETEKYIKLGLYVFTFIVAVGGNSLVPLVLWKRKRKSVNDILILNLSVSDLTLMLLSLPLNAFLLSRINFPVLFCKIVSPLMTATFNVSIFTLTFMAVYRWRVIVNSLQPEMRHRYVIAWVIVIWIAGCLLLLPLVIVADIDETGGCKESWKPHQSRAYTLILFTLQYMLPLTIIAGAYILIGIDIGKAKERHDINAQDRFTLEARRKEDLQIIKMMGLIVILFALCMLPIQVAWLMADFGANKDKEFWNIFLRMADIAAYLHACVHPIVYGTITKYFRREYVKYAKSVFCCRS
>Scl809
MGDMEAKEHIHKSLEEVVQSTSCQLNRKRFSGAQSFDVPSSHYVTKNPNLYSTEKRSPSFPLMHSHSNGLSKSMVDLPSRNLNGLRKSVMFEEDLFAHKEMLQRARNRFKELELKYPEIFKNSSGTYSFSSSCSNQPDGSFDRSQSLDPKSVEHQEIQTTKSDKLQVLRSGTNDQSSNVVATTSRRRPPPLSVAMKLHNLEDSCDSAFDDIDRESVLSKTSHEPTPTSFSKTHFLYPGESVESDKDSGISTDRPCTPNSRSSRPARWEDPQVSGTLSYPSTRPNSMSLTTLPLSSSLEFASFDSESQTSRSVDRRGILKSVAYRNQEIKTESLDIAPSSSNSSFNCQRSVSLTGGLRR
>Scl810
MTSTMFNFAFICSIVAAFFAEVGCECSTANVCVPGPVNAARLVKHTVKATSTCGNPPAFYCHFEPLNGPCDLCNGSDHSVDKMTDGNLDTSWQSVTWWEWYKNNNYTNKPFVVDVTLSFNKSYAITGEIRITFNSPRPFKMILEKSVDKGSTWTPLQYYADDCQEKFNLSNTPVESITLGNFGLHCVQDYSSATPQKGGQVVFDFLKRYEKADFWNGTLQEYFTITDLRLRLLYPGTDRLENVDNVVEDIFNQYFYSIADIRVNARCQCHGHADYCDFPYTNGSLCDCIHNTAGDDCEKCKPLYNNQTWRPAYSNSEPNPCE
>Scl811
MLFGSNLCEDKSAPFGLSLTTATISTILCVITVPGNVLICLAIVKDPNKELRSSFNYLVLNLAVADLITGICTEPVFVVFHVREALKYDVMSRVEVVHIAYFINCTASMLSIAALATERYLTVTSTYRRSCSRSRTVTISIGIWIFSVSVSFIYFATGFYTFVFVFANTTVVDTLIIITFAYIRIYQSLHAYVGNEESTRSDRMMEQRVKYEKKATRSFLFVLFVFVCCNVSSCIIVYIILLCNVCSCDVIHWLRDFQFLMALINCSANQFLYAWRMPTFKRAFKVLLRTKERRVECNQLSLGTEMTQSRTENTK
>Scl812
MEKIQELKETRDEIQNLYSTATRERVKKVLQDEMERVEREIETEEKSAAKPAFKKPQVTLTKITSYAWDQSSKFVKIYINLEEVETLPEENVSTKFTSKSLELKVLGLKGKNYHFQIVNLLHPILPESSSVKVKSGRVTLLLKKDKDENWSCLTVTENLKKMKEQPKLDDKKDPGEGIMDLMRKMYDEGDDEMKRTIAKAWTESREKQNTFDPLS
>Scl813
TSLLDLIDHIEVVHIEKDPRVLEKQEAAQPTALPLSYINCFFTDAARNAKQKDPVLTATEPVTPSPDHNVIKKKRTTPPKIPIPTLNTPDTLDGGEEDGNLSDNSDDSWTSDSFASDLVLNAVATDDGEGKRYICPVPGCGKRYKNVNGIKYHAKYGHRKDSSRPKLKAHKCHCGKSYKSPSGLRHHILTQHPTGPKHSLPQELENMA
>Scl814
RWRISYKDYPETKANNLPTKSSDDVESVDKEDEYVAYNYSLFHFALFFASLHIMMTLTNWYSPSPSTNLRRLQRSWPAVWIKMGSSSACLCLYIWALLAPVLRPMFQNYVDGEEKESEERSHVANALPTSQNALRQSQMTTCDEIRAEQSAAKAKETLQKDSKSNNLDEKRTASNDNKGKEQKMKDAQPTDTTTTPLSEADKEVLRLQGKVLKLQEKIAKLQHKVAELQGLNV
>Scl815
QKFGIKTAGLEDKSTACQMLVCYARELKEGFAPYTEQVVKLMVPLLKFYFHDLVRTAAAESLPFLLECAKIKGDGYLRQMWAYICPEVLKAMSAEPEPEVQILIMDALARCIEALGVGCMTADYFKELGNILHDIINTHKNRQIERQ
>Scl816
MCGSRGLLRLAFLLHFVFECHGFRLVAKLEPITVELGRSVFLDPVRDLKITFPDGATCKVEVIRTDPLSQRVGFLSPDIFPCDFSLGDVQYSHLGSMFFMQDFVKLQIRADTETQTRLIPLNLRVTVLFTEMEIVKKNLPIKVLELGGISTNINSDVLEFKDDATKTCTVTILNFNNGGVNPRYGELVNVTGDKGNTASFECSDFLQSNIRYQHKKLSSSNRDFIPLVVELIDENTHRIEREYFQIIVRIMEARSNQRPVASFEASHTVEVNQYTLAPITSDILAASDAETDAREIIFNITQALQSGEGSLVNTDDSYHSLTAFYQRDIEQFKIAYRPPATQSSELRMFQVRLEAVDTEGAKSEQILLLIMVKPTNNQAPIVTKNAGLSLFEGQSRAITEKFNLAISDKDNFDDVRLQVIGGLRHGELRVIGHKANQFMATDLEIPVITYHHDGSDTYSDNIIFRLTDTQHDVKFLFPITIGPVDDTAPTLVHNTGLILDEGDLALIDQYMLSATDIDSEDSKIKFKLINYPNFQEDADDTQFEQTSIGVLCLRTKTPPERGENWVLLEDGVYETNVTQFSQEDINNRRLYYRHLGGEYFSDEVTFEMFDEADDPNVSPIKTFQVTIRRVDDLPPFLFPGCLLELTADEKGLVALSEDVLHYKDKDSDDDELIYFITKEPRFIDDSLNRSESAGKILVSDTKVKASRFTQLQLRHKKIIFKSPDLELGIKTRYVQFEFSVSDLSGNTVRNQIFRIILTPVNNQRPRVVVKPLEVDELNQAILGSAHLTAFDEDTPQDALTLTLVNSPRYGFLVKDDLELQSLDTFSVQDVAASRVWYRHVTKGEASDEVGLTVDDGIQRKSFLLEI
>Scl817
MWLCVRRRRSFLSRCTVSFGVKTYVIFSIFIMYHLLREQTSNSPGVFRKNVQPLAGLLPLKRLNRNVVKELSKTESNKVKSVTLKNISRDIKSSVPSITNSGSKQHLKFLFVLHHYEQLTKTTENLLQLAAVAKQTGRVIVEPFVRDSRMCGLPHGWYGQRRSETRKFHPMSLYFNVTFINNLLKISRYAPMVKLETFKRECRSSVANTTLLHFMYSDRTKEEMERWYRISSDIYHKTENALKKSGWCDCAFIDNGLNFSNRIGNFQAGRQICVDAERIKSLQLFKSKILKGDKCIAIIHWRGLGKHRCHFTPEVNIESRKLVYSLRSSEFVNSLAKKIIDSINEEYLSIHIRAERQILWYGFDRLARCIKVLMEKVVKLQQKYKIKRVFLSSDLTRFGSDTLHTFTSQNISFAKKIKEIQRYLSKTLKPIIHNPRSGDTLMMDSGVVALTEKNILKEGSHLLTIGSGTFQQWIVDGFIERKTNAEKQKNWTVTRICNKEGKVNNYKPS
>Scl818
MDCEATRILQVSLSKITDSRRRRGGPVLRRNLLVSHVLNNVLTSTDSAYCTYRSKVEIDMDIDAVENELVPFEKSKMTPNNPGGPDAGNARHTVRSAAKSNGKVSEMEHSMLSIDRKESVELVNSANALKGGKECDKAMKPELKCVSGSKRPRSSAYVNEPCDSHAVDNKRLKTERNEQPKTELSYQEPMDISGLVNVFSSSFSGLSSIPRATPSLGSKLDSFQYLSPRVQPVGGVFGWSQTIVEAF
>Scl819
MTANSTFHMWNLTINASTWFPPDATPNATTAPPVTGVSQVYVILGTLFFSLIIVVGLVGNTLIVATLSRWWEMRTPCNLLIANICAADLGVCVLAAPLRIIEFYLGWPFGDALCQILFPLQDVFVCVSVVTQTVIAVERHRAIASPFKPTLSLRRVSMIVPVMWVACYATAGVPMLLFIKVTLFPDRLFYCFPVFSSDGYRIAYEVYLVILFITLPLVVQSVAYFDIIRLLRAKDEMQVPNSSMRKTINDRVRQRKHLVRMLVVLMLAFQICYLPRGVIMLLHEFSPETTLKPDFMYVNLITLAMYYIKHVINPVILSAMSNDFRSGCLNICSSESKQLPFMRGSRYMTSRRATMRSTAQNRKYHFRSPNE
>Scl820
KHRGNAYALVEKTAEGFLANALWRSKREEELHREIEVMSAEKAKRLFKDERDRKAWVAAIKRSVEQSIQSQVRAALGTPPGEKRKKLHEQRLAEERRRRQIEMEDSDKHRTTENRNYSYPSFQDDDGVLFQRRQQYLQKYAIRRSMRSLTFDKSSMRGSVRDFDDIDPLSSDFNKRFSIYTRAALENAGKTCSNTNTTAVYKRSPGCVWIDHNGEQHDIPGPFWPKDHLPRLSCQKHIHFIPDFVERLNTE
>Scl821
MESARQKPVMYFGQHWYRMKAAVYLFMLLFATPFCLLFTIGCWLFGKRTRQDQQIAEKLRQTVLVSGVAHTKGLHIAKTLGKAGHRVIVADTEDFWCSAVQWSHFISKFYTVPNLNSYNGKEKYINGMINVAKAENIDWYIPVSHTKTAVADTIIKQRLAEVNPLIKCLVFDDPKLPTILDSKVLFLKECQELGLQVPYFKEVNSTSEVQEMARKGLFSKGHYFLKPLMPYSEDRLNFTYIPSNAKEFDNYIACYERKVNSNNPYLIHQFITGKEFAANAIVVNGYLQAFQVCPCSPMQIDYDVVQHPAIKRWVVEFCRAKQLTGCICFDFLEDEKTGEVYCIECNPRLHSAIVSYDMQPDLERAIRGAMDTRFQLEVPVEPSPSSTHVYWLYNEIAKVWLFQQGFGEFLQVLQNGKDGVLDASDPVPFFMFNHFQMPVMLIQAFISGKKWSITNYCLGQLR
>Scl822
PEFKVPNGVTYPEPRAFQRRGSLQLWQFLVALLDEPECSSFIAWTGRGMEFKLIDPEEVARRWGIQKNRPAMNYDKLSRSLRYYYEKGIMQKVAGERYVYKFVCSPEALFSMAFPDSQKPYIKPECREPKPVSPHAPQQLLPMPKESYPKPPFPQQHFVNPSASCYQAEWDLDTTCVY
>Scl823
MAANESQTTKFKNLMDLYMKFELAEGICLSVLSILTVSTNILLLVAIWKDPERSFRSPTTYFLIGLAIADLFTGISTEPFFAVFYIMNFQSGGKHIPSMVTKLYNIGQSISTVTISSSYLIILGLSISQYIAIKWPHKYKVLITRNRVIASVVLSWVYFICFTLVLSCTPNIDSKLFLKVDLALHPVLISTVLFITLILLYRVFSQEVQRRRSYRKSNIQNGTVKGKSENLQRQFIIVTFYLAAILLISALPHIAVQFVWLYAELSEEGLYYIFMALRVRDLLLFLKVALDAFIYAWRLPSYRKALKRSINYSKRGSKSSVEIKA
>Scl824
FMLCNLVLTTVLSFVINGYNFLFFNRRAIYLWFALVPSIWSIAPLILAAWATENYQAYVASVVRSWGEHPESDESGSEEEDMEEYQEAMKKLRVNRSRSVLIASTNLLKTLKRKRLILRQDRRMSLAAQRWESQVSESRPSLTIDDLSQNVKNRNLLGVKNPLRLIDMETGGEEDTFSESCLPATCIVNPGFTTNSMNGGNVQSKSRKKNKFNFKSYVMYLQGLIKEVGFSVGGMILSWEKVSSIGILWVSVLAIFIQEIVFGNRKSTLLT
>Scl825
MADVQREESLGKTNAEKVEASPKLLLNGQEVSFTACSDHDVAGSSHSEDEVDRKYRQSPVDSHSDNDSKDGTEPFQPPSDELAEKIVSQVEFYLSDDNLAKDAFLLKHVRRNKEGYVNLKLITSFKKVKTLTKDYRVVAEALEKSKELSLNSEKTKVRRNEPLPSELLERNPGRTVVVTRIENATMEGVSEIFSKCGEIELIRIIRPGKAIPADLKSYFAKHPELEKETTAVVAFETMAAAARACSEFSKEGGMKVVELGKQGAKKEKSKSKTKSKERGSDGGRDSDEEHDDSTKKRRNRKKNKRLQELMGKNSDDRFSSSCSSDTDNSYSSFSTSRRRYNGGGSPTPERAGSPTIGPRQGVLGARRSPQSSPELPRKLANVSAKEGSNSAPNSPWSQRRKFGSPNSSHSQKSSPLVDSTSPRHRMIQLEGVQRLPKGPDGTKGFHVGFGRGRPLVAVA
>Scl826
MAVSRRELEELKPWVEETVKRRLGFNEKSVVNAALNCVKNNLDRVSSQEKLSSLLDDLAPQFVTDLFDKVYQLKNSKNPTSGKSSQVKKRTLEDVFGDDHGDDGNESADLKSRRKQSRFDALKEDNVPLPPAIPETAERPTPLSSSQISEMVASMKKQIEERKKQLTVMRPVQPATI
>Scl827
YNDTMLNSIFHVNITAVTLKQGVKFMNSPRIDPNSRFLEVVIAQPNRTVGELNFDLSVLLDPATKTIQLQEGVETLNITVQRTGSSSGNVGFRFIARPLSSSSYTAADNADFSPSEGTVMFTSGETRAILRINITNDNIPEIEESFFVQMSRPLGGVLIGGVSKVDVIIKPNDAPYGRF
>Scl828
GCTMVFAIFGNVLVILAVQRRKNLRTTAAILVVNLALVDLSITVSIVPFVMTLAVTQEWVLPWVMCRLTGFINAFLTAGQMMALLHISVNRYIAVAYPHSYETRCNKRGTICTVVLGWLYSLVWTSLPFYGWGKLGFIQGTLFCNILWSANMAYAITVHVMCYFIPSILSAVLYLGVYKHVRSHGKRLFQKTLSLELTQYSDKKRTESTISRSIGEDNAPRTVSFDNLAVSTENIIDAGFTDLGEHSSASTRAKRSRRRKLMEARVTKVLLAVVMAFVCCWIPRGIANLWAIFESREAVPRALEYSSTVLVFFNAAVNPVLYGALHQDFQRAFRRIICCESNMNRSRAAINMSNSIR
>Scl829
IGMNPLQNAGALGLLTAMKNNLDTALEKILLNSVVVTLETQALVELLLGQHPGLTITCTFSKRSGNLSEELDSLYGKNKKNDLIYILKRYVEEKNYRLVDLFNQFDKDNSLSVTREEFRQGLKGIGVPMTDDQLTALIDMLDDDGDGEIDYGEFTWINEVE
>Scl830
RISALSIQVLLELCKDENGDLALGKMLGAEREPQPLGGLNFILSCILRTAVEYSTWPWWLGRLLFLRKLMEEYVTEFELTDDCVAVQMDTVGVLVQGRGNNASEDPSEIYQSNVRRLMSVLKFTMQAANCSHSKVSKLAIAVLMFCMSLSSCVPSAQQHIKKVVSKLKPSQRSSLNRQFQAIPRAGVTTVNRSDSVFTRESQTNMDPPSSTSSNRDSAIGSLPSAMSDDETDNFSESELLQAIVDNFERPQSLCLSPSCTFSPSEEVDLNWSRSLEDSPRMPPVKLAVGKKCQEIIEQEEAEAIAKAMAVSSLDSGPSRIPSLDSGDEMVIIFTQPE
>Scl831
MEKGKLSSSAYDDSSKQCQKFEGESINLAKKILNTVDKDLVIPKLSFFFFFMATGAFLPYLGVFYKQLWLTARQSGILLGVRPFVKMLCSPLWGMVTDVCNKPKLILLVSILGTTVAHFSQSIVSPFHLPCYPDVNITNFSKIRSNLFAQYSVDRSSRQSGFPATNTIWQGKSLTKGADETNESSAENASIAVRGSVATEKFLIDNDFDKQKELGKDMHPFDYGTAQKESMENTGPRHEDKPRQITEANSKILTKNKKRKNPNMKNDFRVKDNQSIFATLLVIVFLGEFIAAPAPMLTDSGTLGILSGREHQYGRQRLFGSVGWGIGSLLSGAVVTAFNSCPYEDSINYVSCFYVFAGAMILDFFVGLFFNFVPAPSKQDVSNMENEFFKGLKIFYNLKNGAFICTLLFLGFSHSLQLSFLFWFLQDIGGTPILFTIIVAVNCLSEVVMFFLATYFVQKIGHDAVLYTGLACYGLRFLLYSYLNEPWWVLPLEALQGFTYGGVWTASVA
>Scl832
TADLSQDSQHSYGSNTEQHSSYYMQSSQRMPLPYTSRSSVRSTQTTSRPVPSEKSDSSRFAKCDDISLDSGTTRLPSSIQSVGPQTLQGYLDSLPESNEYKEAMKSKNPKKGWKPIDGKHIQSGKKVAFKPVYWDKEGRMRHGVAVRGSDKSEECWRHVEGKAPAGCTFAHSRLGDTLQFVCVKCSYERNPYDWCSDKTKHKQYIFNLGPYRNLEGGVWKKIS
>Scl833
MENYEKIKSIGRGAYGTVYLCRRISDGCHVIIKQIPVEEMSKEERVAAKNEVQVLSMLKHPNIIAYFESFVEEKALMIVMEYAQGGTMYTFLEEREGKLLDEDEIIRLFVQIVLAIHHVHQQHILHRDLKTQNILLNKTRKVVKIGDFGISKILSSKSKANSVIGTPCYISPELCEGKPYNQKSDIWALGCVLYELATLKKAFEASNLPALVMKIMKGNFIPISERYSEDFKNLVLNMLQVDPAKRPTLRQIMAQPLVVNALFNLHTDVGRVPCNRAPRPTAGIS
>Scl834
MGCNHSKKLDDVDCVKTSKLNEASREVGCKELVNNEKGKNSEKKPKRGRVLEGKLSFDAVVTEKYEIKALIGRGSFSRVVRVEHKETKQPYAIKMLKVRGGKNGFESEVAVLRKVKHDYIVQLYEVFECPERIYLVMELATGGELLDRIVCRGSFTEHDATRVLIMVLEGVSYLHSLGITHRDLKPENLLYYHPGNDSKIMITDFGFSSAFQNSDSATMDTICGTPEYIAPEILKRQPYTNAVDMWAIGVITHILLSGEMPFSDENRTRMYHAILKAKYSYITE
>Scl835
LVGGYPIVAKSLRSLAKKAKGEITEEHDHHEHSCSLSAMKSTGYPDLDDLMVNEQDLIFEIELLKYEKPGEYQKETWQMDADEKLTNVPELKEIGNQLYQQKKYKEAADKYAEALGCLEQLCLHEKPGDEPWLRLDRMKIPFLLNYAQCKLFLGDYYEVIEHTSTVLEKDKDNVKALYRRAKAHVKCWNPQEAKEDFNRAATLDPSLTKTVKKELDELEKLIKEHNADDKEKLKALFK
>Scl836
MVGGRKELMEYLENLGITSETVEHPAVFTVEAMMPYVGHLSGALSKNLFLKDKKKKRLWLFTALATREINLNDLAKKVGAGGGFRFADEAVMLEKLGVGQGCVTPLSLFNDSQQEVTFLLDASFVEDNHEKVNFHPMTNEATIGMKPEDFIKFVKATGHDPVIVHF
>Scl837
CIPCQCYGHSDSCDPVTGVCSCQDNTVGDNCEKCKDGFYGNPTVGNKDDCKPCPCVFGSRCIQIAERVVCTDCPEGHTGDLCDYCQDGYHGDLLGSSIGCEKCNCSGNIEMNAIGNCDSLTGECLKCIYNTRNGPLERCELCAVGFYGNATHYPKPQCI
>Scl838
MDHAVNDSQPCQLSDGHISGLLSVNILSMIIGTIGNLLVIGTVFTNASLQIISNYWLASMAVADLMVTALSQPLFSTFLGLQLRDECHEFVSQAFRLIANMSCSASVLHLCLISIDRCLVILRPHDFRSYRTKKRFKIALVFSWTLPVIYGILRVTVSKKGTSYFTVAAVGICYLIIILCYSLIIFKVRKQGSATLKRLRGQSRRSTPSEHMVERRVTVTIAIVVVIFTICWFPLLYLRSAFAEANFGAAYNWARTLALSNSSMNPWIYCFRIAEFRDAYRRLMKCQWKPSTVCRGGTGDREQNDLDTTKSSELDNQNSV
>Scl839
MSNSGNFTLEKGQSSGTPAVVVAQSVFLALVMSVGAVANSFICRCILAHRSLRTITNSFIFNLAVTDLLLSVLCMPFALVSSITGMWVFGEVMCVLTGFLLSVFCITSILTLALVAIDRYFAICRPLKYCTLVTQRTCLVMIGYVWLHSAVCAIMPVFGWGEGYRFVAVECICRPSFGKPSVDNGYTFFLFLSCFAVPFSVIAFTYVSILCTARRQFRRVHHHKGINVGEMSNVTQGNSQFNGETTFVRTPENTVIADEITSATNTSRVKKLYAPRAIRNKRRKKVRGFKMLWIIIVVFLICWSPYFLLIFYGSINNHSFSKAVKVPTTLLTFLNSALNPFLYGFLNGKFRDSMRNFLGQNITFCKCRKQNTTESHVHHIN
>Scl840
FYGDFTSPKLFGSSGGGGSGDDIATGGGVFYLHAQQIVHDGEITVNGKDALNNSDYGGGSGGSVFIEVEYFDGSGVIEANGGAGGINGGGGGSGGRIAVYYNQTFFTGKISAYGGASTVENGAAGTIYKRIKYNGKSILEVYNEGKKPWKNEIADYSDLTSDSARTWLTMSHIIDSSVPVTVPDVNLGTTVYKGLTITEVKLGGSAHLAIEPDVTKIRLHTFERFYGMFEGNSFGFVHVGPNQLLVMPDTDYYIPVNLKVYPSGYIKLPDRVMLHKNSLSLDAGYLIGVEDLAISQCAVSFGAGSGALSTGYLQAMFFKIQTLTIMSQGVLDMVAPNSDYSLRVDSLVINSGGALNGRKLDIVAKSVTVDESAKINLDGQGEKCIEPDVYYAGSGGSHAGYGGLGIGSKRQDPFDSVFLPVAFGSAGYAGRSSFSCMGGSGGGSLNLTVDGTLQIDGEISS
>Scl841
DNAESVMAQSSNLVSPPASLEGFSSEGSEANLPGLLSYLSPANLSVLFDCLMESHTVAYEFNARPGLRSLVQKLAKLDAPANLLRQSTTAFTCYLHTLFQICRHSGEHFSSSHIKRILTGDRVSNSQQDKEDDGIKEETVSSPARHNDLLKGDRNVDWIVRRLNEACDQLSSVYVRLYNQYKSEAQSNMSFEVDLERSFSSTSSPAHARDISSWNNGYPDEQLHSPLGKWKLSSSSSEKFPRDLKSKHYQQLLEEDIRMIELERQFLKRKEDELLQVNIWTNLVITMLELLLSLPTLQFKAVLPAVFPAVTCLISTGTDTKVKQLVCEVVRRVGSIYGIL
>Scl842
MLSSIRNASKMCWNLTSFIHSSVCNETDQTQISVLPEQPSFDKVYRLVTTILFSAILVASLVGNSLVVFTILRQRSMKTPCNYFIMNIALAELGVGLIAAPLRILEIFTSWPFGYFMCRFLWPIQDVFVCVSVLTHTAIGLERYRAIVKPFNLKISLRKTRVSIIILWLGCYGASGIPQSFLLELSEVMPGRRMCLLQWPSQVFRRCYIAYLVLVFIMVPLAVQTCCYIKIITVLNRKREFGASARIVFKNSDEHERQKQNKRRLIRMLLTSLVVFQLCYLPRGTLMVALEFQPVEVIRSSQTIAYAELIFLVLYYCKHVVNPVILFLMSADFRKAFVAGVTECAGKPDHSLFSQRESIGPESLQETSV
>Scl843
MAQSSIIAGVIVEDISRHLNCRLCRRLIRTPKLLPCLHSFCQVCIQGFAEKLAPSEFLACPLCETDAKISKEELEDLPTNFFLDNMLDIALINSSDREPVPCSNCDSLNSPATSRCVDCGEFLCLNCYNVHKRIRQTKEHRILTISELLASKTGEDLHRPAFCRIHHSEPLKYYCETCNEAVCRDCVLIEHRQHKYDYIKDSKKIQKQKAIMENLFEECSANIPFLEKSIKEIQGISDTLRGRLAAVKAEIREATLHQIKVLKEKERKLLMEADKIYNAKSPILKRQKDQLQDEYTKFKTGCDFSEQVLKYANEVELLSLKTLITERLTELNNTQLDCKPHENSELKYEVNTKEAETVVAHSLGILKTSGPHLVLEDIEEAPKMNGRTNGYSEENATREVPLSVELRDPNGVLLPPDTIHQ
>Scl844
MASGGSNRDRFPQFTSSNYEIPSWQVEWNKPWYQQFQENRNAQSKYNSRGHVVNCKCSLCEEDMESAFSPQESGVAHNFKLSRDEIGGGTLPPNEKKERPQNQRTENVILFSDLPEVVPSTSASAKTEVPDEIHVSASSQNSSNSSAVFESSTNIDTDALFNNFGNLSAIQSISDRVTDLQTQVNNFSGEKDSREFVVLRGLLVATQAELNRIDAVGIRWLQQAKIIAMESIHDLLNQLNSKIREEDDY
>Scl845
DKNYEELKAVVSSYSFHGRAVPILLTENGKSKSETLVTKCKLSLCAPCFKSCTGSKSHETKVVTNTGELDGSHTSLRYSPRGSHATEMKSVTPAHTSVTDKNENFTVVKTPNEQDTQIRLPPVNSISTRSKPCSSLRNDLNSEAGEISNSRFLEVKPSWTTTLSVINENETSDNDSQFANGDDCNGIRKSKLPGISPASSPTVSPRPSTSWEPQSKDTRHRKEELSRRKKIQRHISKLTMDPLFDMFITFCILINTLFLSLEYHGMNENFQVALDVGNM
>Scl846
TMEVEDNALDFVNDDDALFSDIRSMFRYSSSCAKHPDSFLVLQAVTTTHSGDAFNLERLEMLGDSFLKLAVSLHLFCTYSDKDEGKLTRRKTNQISNLALYRAAAKKSLGEYLQSTQLARDVWCPTGCQFGDVPPNRTTGSSAMEVDSGDTVEAMEVDETCESGKKRKLTPTENLRQKCNTQMIADKSVADCVEGLIGAYLISCGYLGALRFMKFLGLKILPEVDSDDGIDSLAENSKSGCYARFWPDQTNVTATQGKGDMVSRLTSGLENFENKAISYNFHQKLYLVEALTHASYHENRVTPSYERLEFLGDALLDFLVTQHLYFRRVNLSPGQLTDIRQALVNNNIFATLAVEHDYHKFLKHMSPKWFQTVKNFIDRVEDEAEERKHNRPQT
>Scl847
MADAKKDYVSIWSTCMIAFLLRICLIVYGEWQDTNMVVKYTDIDYHVFTDAARHVVEGNSPYLRLTYRYTPLLAIFLTPNITLHMCFGKVLFTLFDVLVGYLLYKIFHLRGCCEKRAVFASWLWLFNPLSFTVSTRGNAESIMAFLVLASIYFVLVKNISMAAVFFALSVHFKIYPIIYGLPFVLIMGGDTCNSKKPSKRTSDNVRKSSGFFTQAMAFVFHPQRVK
>Scl848
LGRLHYSSDYCADEFRDELSFFRISINAVSNCCWDDYRQPRKVRIDKVFTLEDPHEKLEVEKGWKLRKKVWNICDNPHESVLGRLWYYFSGLLIALSIVCTVAETIPPPCDEKYLCQNHTCGKENWNLSAIKYGNVKSCRRIDDYMKEREFLYFLLESVCVAVFTFEYLTRFITAPNRWSYVKEFMSVIDLLSILPYYVGLILEHVLETSVDSLSALVLLRVLRVFRVLKFTRHSSRLRSLLFAIKRSASELGFILFSFSLGVTLFSSVLFYAEKLPDLKPNRTNPFDSIPASMWYSVVTMTTT
>Scl849
MRLIRHCARFLIFLSAISFIDFSLSSKSKKSSTWTSSRDFLEKEGQQWSKVSCKNTKKDHIMNLRAKKSNDQLMSCLLKALKESNDAFLWNVLGESYQKLRGNIKAANICFKEASKQGGKLSKFIQKWHFIGPFVIGKGEVDGDPVEEWGGVKNISQYRWDKKFFLYSELVPGGEIRWMEISQKTATEPVAVAPPVNWNDLVMSLQSMGITEWQGWVLGDFFVNEDDVTVLVQCLGVHTLYIDDSVLTGDVYRRDQF
>Scl850
LEILYLGGNQLSSVPAELGILRKLKALNLCDNKIESLPSTFAKLTHLQSLHLHNNRLTLLPVELVKLRNLEELSLRENPLVVRFVRDMAFNPPSLLELSGRCIKNTGVKYGPQDLPVHLLQYLNSARRCVNPCWKGVYFDARVRHIKFVDFCGKYRLPLEQFLCSPHADERWEDCSSSSSEDEAVGIPRERMRKVLLG
>Scl851
LKEKMSITEFNKRSFLRPFAISMTLHFFQQSTGINAVMFYCATIFQNAGFENNSTMVSILIGAIQLVAAAVSILLIDRGGRRLLLIIGGVGMCVSCFSMGVYFFITINSVPDTDMAYSGPDISWLAVTSIAVYIVGFAMAWGPCTWLIMSEIFPVKAKGVASGIATFFNWLCSFIVTLSFDVLIDGLTIAGTFWFFGSLAFVAVVFVYFYVPETKGKSLEEIQTYFEGKRQKENDSAELLDRETDV
>Scl852
MDKIKEYRITLPISVEEYKIGQLYSVAEASKNETGGGEGIEVLTNEPYENHEKYGSGQYTHKVFHLSSKVPSFVRYLAPNGSLEVHEKAWNAYPFCRTEYSNPYMKENFHIKIDTWHKEGEGEENVHNLTAEELKRREVIDINIADNSKVSTSDYKRDEDPTIFQSKETGRGHLDEGGKWKKNENWPKMTCYKLYRVQFKWWGLQTQVEKFIIKAVTRLLTNFHRQLFCWLDKWFGMTIEDIRRLEDETKEELVKLRSEGEARGMSEK
>Scl853
MPSGDVRKDFIVATTGNYFGIQSSDSVLDEVTSSKELNVFLDDGSSPVLAAKYDVHQGKKTIKLLNHVEPSDTAEKVLVFFKLRPETITPDNVHENVFVSSMLSSPVNTLYHSVQKLFAPLLLKDEKWSRNFDPKLQSLLSELEAGLGRVVRKQDSSSSRATNVGDEENLGGILTPQDEFQYWSDAAVSGYDLSERERASFFQETFQK
>Scl854
MMQGLSRNISEKISHEAKNETSSFDQIWNSASKGEPVPEKKTEEILAPSTDVLKDSLREISPSSNIGNASDIYDLPIELHTMDGHNRVVSQSSSVFETLFEEDREGQVEFPIGAACPYMGIRKFKNKRQQMKQKENVSCVAHVSTEEDCQKANKEYNIHQAIPHCNEGPGQDICSIEETWRTSPESKLTIHCDLSICKRHPVSVTGIHPLEGVVDKEKEGYKFNNSTALERFLGHFIIVNTLRKFSFCFLRCKTGRKKYAQQILMFPPLLDIEDSEFLPKKKDPSLININILMLDSVSRAHFYRSLPKTVSTLRNIVYNESINATVLDFELLQSSAPFTFHNVRAFMSGKSDFNYIEHSNGTYQIELLYKKLKNQGYYTLLQEDSCWFDEWGSLFTNNIFQNKTPHSREEFQNRWSGFQDVVNGYSVDDYGLSYSSCDVFKQYNVTNQFNRPLKICFGGKVYSELFLDYSLSVFQGYIDSGKRQPIFAYTHLNAGHEVTGTRIRQIDYVLSGYLHAIAHEEDTLTLVFSDHGPKTTKFSFQTMEGRGEIYDSLLFAIVPENVANILGLRRMRAMVTNQKRLLTTLDLHNTVMSIGDSERSTSNSYLKEGLFSEIPANRTCADLSIKPSAVCKCEGWDQKFPDNDSQFTFLAEFGLGMLNNKIQEKYLTTPNAAGGFGKCQRLVGHRFEKIRRRKVGEEYFLTMDLIVLPGREIFEIQLRYPLGILAERRKGFPAVMGTRRVSIYRKYEKCVDEHVKVQLCVCDSHHYGRNISEKNAWKWFEVSTGSDVLETVFRANSFGTNSEVKDLSDSCLLLVTRKRENLSVAFEVANACKKRRYKVRITGKGKGKTLLTRKLPFSIILEPNTVHFALSVHYLEKPYGFYMKTSFVGYNV
>Scl855
MMIPTSYQPIVSDSPSENSDNHDDELEDSQHSTWRRAIQRVRKIDKSFVVSKAFYFFFYTALGSLFPFFSLYYKQLWLTPGQIGLLLALRPAVKLVCLPLWKMVTDRFSRPKVVYFISIFGWIIGYYGQSFVFPTNTPCYGYATEIPATQEIAFSTPASNLHSTAKSSNITTRELTLNKHLSAFVQKWDQESYQELSKIKKTEGNLLDNTIKSEKIFKDASSKLKYITRSQLNGHYANDDTDVRSKKTSFVPRSKSTFNLYPLEDVSIEDSSQVIKEPQNDNPREKHLLVSDSAQGNFVTKHKDDELRPYETWNTITRSPRPNEDFRVKYNTWVFRTLILIVILTEIITTPTPMLADNAIVRSLVETDSEYGKQRLFGSLGLSLAAILVAVWVSLETDCVHTDTINYVPCFHLFEIAIGATILVSLCVEFNRPLEENPNEYDIKDAIKLFKNFKNGVFLVTLFLFGFFHSLQNSFLFWYLQDLGGTPSLFSVILLIYCLAEVVMYFISGSVGEAIGQQGIICLAFACYTARYLMYSYLKDPWLVIPMEMAQGITYGGVWSIAAVYVNAPP
>Scl856
LKTEKLIPLNYDETFAYGCLHDIPIPNSTLETTFTPQQERAVLMEIFNQTAGHSWRNNAHWANNSVPHCLWYGITCDQTNSYIISITLIENNLDGTLPKSLWKLRNLQGLCIGNNDRLSGNLIEILSANMTTLLRLDLAFNKLSGKIPGDILPKMESLVKVQLCCQLGKGLSGEIPRDIGNLTELQVLSLGENRLNGMIPKSIAKLKKLWFLDLESVKFLNGGFENMYNLSSLRYMHLSLAGLKGTLPDEFGLYFPAMIECLLPGNLFTGGIPSTMGNMTNLWHLNLANNDFSGKIPKDLGSIPMLQVADFSRNQLSGLQEGIVFKSKSLEVLNLAGNKQLNMTFNSLLEAMEPVNQSLRILNISECNFLGKISPKLWDFQNLISVDLSGNSLFGQLPSPPDNMLFLLNLDVSANNLSGQIPQEFAKLLALEVFDISLNPNMHESNEESGTVPNFVTVDFKTLTKRNSDDKFRCPNARLSYNKGLVVLDPNYYFYRLCLCDIGYFGSGRTCLPCMEGGVCHDQMLPTQSMIIKEGYWPSSLHKNVTHLVRCSQALGTSPHVNTTCNPTGACECEIDPDWLKETNGAIDRPSITCDKSCLCQKGSRDRFCSLCEHDYYKQGILCYACRKSEASVYIIVVLLILTILFIILGFFFYKKKRLLSVTFVFSQIIILTILAMLQIIPPWLLELNIIALFIGLAGRGKTARGIMKTTVFYFQTFDALLSNNDVWPVEVLEMQRYIGNVFNFRFSGLACEFPSLFTPLGELASLLILPLICILLVWLYFILGCLALKIFEPHNSEERRFRLRNTCLQLSIMTLNFTYFPIVKKTASILAHCGEDNGQRYLREAPWMECEGSDYTVLQVLGWLALPLYVIGVPFGVFLPLLRFNNLARRHGLPQQDQESLDSWLGSIYLPYKEEFRSFFEIIFLLRRMLIAFALSLITRASSFQTIAVCFVLLSALCLQLSLRPFNDSYKNFPLENTAETLVLLTLHFSFMNVRYASLNPDSSTPIVWMIVVVNAVLICGMVVSIILLLKKAENADGGHEERAPVLGNGAGEQYGTFEE
>Scl857
MIDSYFFKKESKCAKRKLEEKEIVAEPETKMKALDNPNEKPSSSKLSFLEENRKMDLKWKHITSESLNLDYVQLFSKTEADTLFQEAEKVIKYNTDSKVFVHGKWHNVPRKQAAYGDAGLTYTFSGSTVAAQPWSNAPFLKCIADLISSLAGGRRFNFVLVNSYKDGQDHMGEHRDDEVDLVPKSSIASLSLGQARDFVFRHKDARGRAAQRKIDPVKFELSHGSLLMMNHPTNVFWFHSLPVRKKAICPRINFTFRQMVVKK
>Scl858
MADILKFMTLVGKLKTTKRTGWVYRGVKSPESVSDHMYRMAVMSFLLTGREEGSNINRDHCIKLALVHDMAECIVGDITPFDGVSKEEKHKREKETMEHLSSLVGEEAGKEFLLLWKEYEAQETEEAKFVKDLDRFEMILQAHEYEESEGKTGTGWLQEFFDCTRDKFRHAIVKEWVEQLGRLRQQSKD
>Scl859
YCESDHGDGEIYTNTWAVELDSHDEELAHNIAENLGFKNNGPIANLPGYFAFVHEKSERRQRRSSHTQLLDHPRVKWAEQQTVLIRQKRGFNTWDEALMLVERAQRNRRLFNDPLWKNQWYMGTLDFADTRGNLGVLQAWKMGYTGKGIVVTIVDDGLDHTHPDLSKNYDEAASLDVNNKTSVGVDHDPTPDDTNLSNDHGTKCAGEVAAEADNNICGVGVAYNAKIGGIRMLDGTITDQIEAEALGYNCDYIDIFSASWGPKDDGKTFGKPERLGSGAMEKCVREGRD
>Scl860
SMLYLANIGKVVYPGYVIDRPTPVFHSREGLIQFSEACQRKYEMLVALEDKNFEKAYSYYPEASKKFDVILAKLKDCSETPAALLPEHLRCFTAEWAITKMCYYGVEVLQKWRQYDEAVKQLESLLQQSIFCFDSRGRWYDRLALNLHQHLKKPEK
>Scl861
MERPHSKDGLSLPAIISNSNTDDRSSRMENLEDRLAVQEKTTRSLVDRALSVKEDIIESLSIAQMSWQGEKRARSLLQEHIRTITTVVKRLSREIENLEDEIRSKQSLVEGQSTAVKNLELHHVAGVTDLRGRVARCDAAIQRLLSDTRSNNEVISDFKLKQEQAVKDCREQISSLERGINNLTLKIEKYIMDQSNSLEKLKGESDQRVVQLDSKTKTVVEDIRGNISSNRLWAESEYFKLTQDFQTRLERFEGLMVERQEKLERRVDHYLAKVDRLLEDEKSKYYNIWEVRLKEVRSEQERNLQLSLNQVRDEYRKGFNNVHESISSLQKVFHAKLKLLEDDLRKAINNVVRMVVLV
>Scl862
MNNSSILVQSPPGDEPTSAPSLNMSIQIIQAVLSSLVMVGSLFGNTLVICVVTQSLRMRTVTNFLIVNMACADILYTLVSFPPLFVMIFDGYEWAMSSRGLGIFFCQVVNFGQYMLVPVSVLTLAAIAFDRFFAILIPLKRIISKRVFRYLVIAIWVTSAAVAAPLLYALQVTRDSKGGLSCAEKWAPVFDETTARRDYTLVLFSVIFCLPISVMIALYSIICRHLWSIKPPGETEQEESKNLIKRRNSRRNVVKMLITVVAVFIISWLPWQIVSLIFYFQEVSISESLYFSCEIFMRASCAFNPLVYAVFSENYRQGFKKVLARCCCSKIKAFVPQRAFSTSSSRQQTAPFLLKSDYALSRREGSKKACREVKDNHHEEHQI
>Scl863
MALLPGLTFYRAFGLFQISLVVLGCGLVSSENDSSPRFPVGDPRNCPLASGVYRFEVLPGGGWDNLRNLHMGAVSVMNYSKCKTSDDGKYLIPDDVFLYPVKESKVHVFAEMYDHWNNYSSTTTKSINAEASGTFGFGSVSGSYSSEFESVKKHQVEDKSVTTRAQLRHDLYTVKLQPDAPLQPAFKSRLLEIASHLQHNNTAYASFLAQVLVRDFGTHYVTSVMAGAALAKVDHLTKKFVADFDEDKSKITAAASASFFGVFGASASYTQTTDKKVLDQYTKNTAYSTVYTFGGPPFRVNFTINEWEDQMADELVAVDRSGDPLHFAITHGSVPELSEELVFKLASVVEKAIKQYYEHNTIKGCTKMDSPDFSFQANLDDGSCESPTNNYTFGGVYQTCQCEGSPSSNPCGSFVQKNPLTADYTCSNGYEPVMVHQGRTPQTCHRECHGWWIFKSCDTYCGFANYYTYWCVAKGAVPPNTGYLFGGLYSNVLKNPVTQDHSCPLKFYALRFGATMHVCVSDDYELGFQQSVPFGGFFSCNTGNPLGVKKSSSRAKGSN
>Scl864
MASDDENTLRFISVDESKEENLLRASEASKEYDLNSEWISASDLENIDLETQRSVYVLENFEGESFEYLKKSKCRIVGPQCILSCLQTQTPLPNVQYPVYGVAMLGTAISCTSVPRQERDRLYDLIHLMGGIVMKDFTSAVTHLVAGEVGSKKYKVACSFNKPILLPQWVYKCWELSQDKHVCATDEQFMEFKCPTFKGITLCVTGIDAEKRKEIKKLVTQHGGTYSGALDMNTCTHLLVDEPRGEKYEYARRWNLHCVCTQWFYDSVQTGLCQDESSYYTQPNEENNSSQAGARFSGLIKGNTSKSSTEKKISNKAAQAAYKSAQKHGNKDLISGCGRYSRLSNQSKTDVSRIGETHISDPDGSDFDVRIQPGNMFLDGCKIYLSGFSGQNLEKLRKIINSGGGTRFNQINEIVSHVIVGNRIDADIDLLRNCDFQVFIVSVQWILDSAREGKKLSEE
>Scl865
KTRTGSLKPVSICDCENDCKADDFLKDLLPNNTPPPPCKPVNNVLFLKTHKTGSSTVTNILNRYGDTRDLMFALPISRSLYSFYWPRPFQLRFTQAFGRAPNILCNHARYNKVPMNWLFPKTTTRYITLFREPTDHFESVFNFFHLDKRLSRSRNKVLPLHMFLENPSFYLKQVQNITGLLTLAKNPTLFELGLDTKYHENLVTVRNYIRFLQHEFDIVMLMEHFDESLVLLKRRFCWKIEDILYFKLNERLQKHKQKVPSTVRDQIKHWNSGDVLLYDAFNRTLWEMIKEEGPAFFEDLSLFRRELENIKTKCLREGNFLTKPYSGRLVQGYAVRSDVSKELNDTCHKMIKNEIPYLDYHREKLVKLYQTIDRSVNRPF
>Scl866
MSWCLFRPQQLILITWFAVFTAFVLIGFRDFLSNLEENRCDMTWMYEWPQYIKVPMWKGTTKRFPRYALYLYGEGDYADKSKGLHLGGIPVLFIPGNAGSYKQVRSLASVALRKAVGLRSHFNYFTADFDESLSGVFGGVLNEQTEFVRLCVSRIVWLYKNTDSPPTSVILIGHSMGGLIARGLFTLPKFDTSFVHTIITYGTPHRHPILPFDPQLINYYENVNRFWRSHALVNDTTSRMKNVTVVSVSGGVRDVLVRSSPSSLHHLILHSQTISVVTTSVPRVWISVDHLCLCWCQQLVLVSNRALFDMIDPNTQQITENKQQRVAVLQHHFLRNPGPSKVTFNSVGNINGRERYLAKDFNRLVTHKRLWRYTGNEQILLLFPRDEWSATHDTLMILTTSESDQWLYGCPETSGQACNSTVDLSYHASLLPWNGSVIKHVKLKLNAFEGIAYFAVIVSSSRKRTSVWSEYQSSGSLVYDMQLPGVLSIKSRVLVIPSDSLFANITLKSVVKSWRVFVFHFEALDCDARKSLLVTRIHVPWFNEDVYRFSSNGSVELVLKLHHPKPIGNKQHVQIHMWLDPKCSYRISAKYDFFQTLGQIYRFYAVQLPCWTFSVVMLVFAWQLSSMVYEKQCESFFSLATSASKSLRVVLLVVQIHFFSSQLILAFYVLSGESGQHDWLPNIDDLKTYIWLLPLILIISTALIIVIALFVVMGMVTNFGGFILSYFESLPYVQRQPGGKDWIWTVAIVISSLVFCGTLGLLLTFFRCLWQTWKYMALFKRYKTKQCEQKIKTMLALLESQVNIGLTMCIILFLVILISFPALVVWANNLPFSYHLSSDHTTLFSVVLGVNMIVFDPLVKVPRLLVYLCFVLGIAVTHAVAIPMHMIPYIICLLFTVLNLYHFFTGFKRRKED
>Scl867
VYKKNSGRFMCHNKYHGLKLREEGFKEELITFLHNGQQFRTELIEPLLQRLRKLYKVIEKQHSFRFYSSSLLLMYEGDMDDSVETTKSCSSTKEREKGQSKAETPTSNHSNLNNISQCFSHRCKVDVRMIDFAHTTHSGFSGDRTRTGPDTGYLFGLKNLIRLLEDIQEKYHDFTDTSPDSNL
>Scl868
SLKYIDLRLIDRGFVYRSSLELEFSAIACYIGSGSGSRSADGSSESSGQTSADGKDESNTSSGTVCRTSHYSSNYPLPVILVSRSVFKAFQSDFYGYPKHLLLPTTPQTRWAGLGRPPVVTSNPRHQSLYYREWTEPKPKQVPGPQQDSANRQPVITLRSASGVVISPDIA
>Scl869
MATGGKVDISQLRNLVRQYIDMHLYKTALFWADKAVSLSNGDIQDVYWLAQTLFLTAQFHRASHVLRSRGGVLQTSLACRYLAAKCHAECKQWQEALEVLDMEQKEPTEKDLAEICFVGGTKKLESAVCLLKGVVYEAMDNRALATDCFKDALKNDVRCFEAFDLLVSHHMLTDKEERELLSSLPFSEQCMPEEVDLLKFLYEGKMKRYCKPVDPKLPPGLESLYDNLDVVAGMAERHFYNCSYHQSYKMTSAVLMSDPYHEACLPIHITCLVELKKMNELFYLGHKLVDNYPHKAVAWYAVGCYYYVIEKYEQARRYFSKATSLERVYGPAWLAFGHAFAAEGEHDQAMAAYFTASKLMPRCHLPLLYIGLEYGKTNNAKLAERFFEQALILSPDDPFVKQEMGVIAFQNGDYLSAEKNFKAALQKAQITSGEVLSETWETLLSNLGHACRKLGRYQEALRYHKQALVLVPNKASTFSALGFVSSLLGNHHEAIGYFHKALGIQREDTFSVHMLGETLEQLTIEVNTDMKEDNDISMEMDNRSGEE
>Scl870
ATYSGFRPLDPPLSPGASSASSVSGSTSTLHETSRQQGASYGASYTVTSITPRDTRHQATSEAHLAPKWSGHLAQDSDPRPAKPVGVTLKAHTASGTLYAIASGPSSPPASPRTPETPIFGSTSQRHRRVVLNGQGDSNTPIRLEGSAQDARLPADSYGTVRVNIESSASTPNNKARELDVSNGEVMQAAALPFKETSLGAVITTVNTYKQKQSYEDLSEASMSDTVDQIERAFGFKTPDMIANGTGSLERNNSMRGKHGDRSPSSSMQDIHLTRRVQSGDSLNRYRSSDDEESPGNILKRLSKEASREQDRMNQRKSEGDLPHNVIKSRTTTVVEASPTSVEVKKEAAKKSEYEARIAARNLLIERLENHRQSLESHNVEGIKVYHAKSRSTPADGARRLNGEKLPKARQTSQDDSAKNSLEREGVDGVGKGDHYLRRKKSAPESPNIKIIRTPDSYRATKPVVRSERKIRLTSSTSSSGQTPEKSQTVPRQRSSRRQRHASKQMAAANGGNSDSSDEGRNNRFSRSGDAIDASPSVVEKLLFTPDNNKKSKSLPRELETGANDSRAMRSHRSHSHSHSSHLKGARITKIKMSASEEPNDSIVDQTSRLLHAAKAVKYDKGSSLVIAEDVLHSLTRASDLLHHQSSVAREEKERDRKDKEKSLSRIKAP
>Scl871
MQEHKFSTFFEPFKIKSVEKLKQTTRDERIKHLKQANYNLYLLDSDNIMIDLLTDSGTGAMSSEQWAAVMLGDESYAGSPSYRKFEKVVKEIFGYRHVIPTHQGRAAERILFRCTIKEGDIVPNNAHFATTLANIEAQGGDAINFLTPEAMEPSTDMPFKGNMNIGMLEEKVAKSKARIPLVMITITNNMVGGEPVSMENIKAVSKLCRAHGIPLFFDACRFAENAWFIKIKEEGYANRTPKEIAHEIFSYGDGCTMSAKKDGLANIGGFLAMNDSELAAQCRKELLITEGFTTYGGLAGRDLEAIAVGLNEVLEEDYLRYQVGFVKFMGDLLVENQVPIVTPPGGHAVYIDAGAMLPHIPREQFPAWALGCALYVEGGIRGAEVGGVMLGKAKNGKESSPTGENTEDEVNTDEEDDEVFETEVEEHEELFRLAIPRRTYTESHI
>Scl872
SDDYRGGDGPLNVSRGKSNNPLYQAFIDAGVQAGYPFTDDMNGYQQEGFGWMDMTIHKGVRWNTANAYLRPALRRKNLRTETRTLITRLVFEKNRASGVVYHKGSQVKCAQARKGVILTSGAVNTPQILNLSGIGNADDLKKLGIPVNVHLPGVGQNFQDHLEMYFHQ
>Scl873
DNSNILIEAAKGGHAAVICFLLENPIVSNPPAELPLHSMPSTLPTPTVPPPRVPPVHATQPPLMEHPELPDMTAEALLNQQLLNQLSNTPLSPHSPLLLNTPANFVVPEMPTTSCSTSSTMSSVSQSMSDMSTNMTSTAVQTDNKVVICEKLQLIQGKLAKALKSANLSLENIPPELLQSVNEEVSALNLEGEEIALPPSPFSVGAVTGGITDDQDGIEGLMVAEPAQTLHDTIGDMLSE
>Scl874
GYVVRISGGNDKQGFSMKQGVMTNGRVRLLLAKGHSCYRPRRTGERKRKSVRGCIVDAQLSVLNLVIIKKGENDIPGLTDTTVPRRLGPKRVGKIRKMFNLSKEDDVRQYVIRRTLPEKEGKKTRTKAPKIQRLVTPVVLQRKRKILALKKMRAQKAKQEYADYTKLLAKRAKEAKEKRHEMLKKKRA
>Scl875
MACSQKYISKSPLFYVMRSILFMLLWLCHVRAQESAGQKAHFQVEDKSGDLKILATKDQAKVTAQADSVQVVVKPGTAEYPVLKSDKPVVHVTQAGWNSISFRKSKISRRKMPVSSQVKKKHHVNNSKKPMVHLNTVANKQGRITLKRGPYFIKTNNLKRKHEKQSLQSVSGSKKSDVKYGGFQVLGNAGKLKMHVTKDETTLSSESGGVDISLNKQSSSSAKSSKASNQRTFDVHRPQKFTEESADKTVHIATELENGLPDIGLRKSEVTRLHENKINRPTR
>Scl876
LTKWVPQPGPVTRGITKGRVRLAMKRMGVDKLDMLQFHWWDYSDDRYLDALTYLSELQAEGLIGEIALTNFDTQHLMEILKRGISISTNQVQYSIIDRRPEVKMVELCREHGIKLLAYGTLGGGLISDQYLNQKEPVRRSELPTASLAKYKQMIDAWGSWELFQELLSSLSEVAQAHNSTIANVACRYILDKPEVAGIIIGCRFGVPGAEHIEENLKLLDLELTSEEIQKIEQTLSKGNDLFETTGDCGDEYR
>Scl877
MSDEVSNLEYLEFRVVKVLLYVLIFVLSGIGNSLVVAVILRAKEKRTPANLLILNLALCDLITPALSIPFDLALEETNYIWPFGRAFCKVLWPFQTAFSTSSSLTLAVVSLDRLRTLLNPFAKRLSMKRMLLIVSSIQAFSIGLCVPYFIALDLTDKENSWDESWPSFCHRQAYTVVLFLFQYALPLMTMSVTYSLIHRSLRESTERLFSTDTQSKNSFKRQSSTFSNKSIEFKRKEQNIRLAKMFVLVVVVFAISMFPNQVLWLWVDFGNGADERFFHYISVVCRLFTYANSVLNPFIYALKNKEFRSGFARIGRTTIKPLRKISNETRKCVRKVSRNANLHSSNPDPAKSFALRDYTSDRAIGPAL
>Scl878
MTLENIQVTLHERYIYRHLSLFKFHEDATLSQNTLLCKTMTDKPPDWSTLINKKGEFVRSPSTFRDWVTADGSSGFPAEANRYHLYVSLACPWAHRTLIVRKLKGLENAISHTVVDWLLGPEGWLFTDSKPKCSLDNVNGCQTLRKVYQLASPDYEGRVTVPVLWDKHKKTVVNNESSEIIRMFSKEFNAFCTTDEQRKLDLYPEHLKEKIEELNSWIY
>Scl879
ITVLIKASGKGCVDQKIYRAEAGSLPAEFHDGTQQTGPADCPAVIYPRKKGRRVHIEIKICYISTTIIIRQVGDFLTFHVKIPEQLLSTKTPSTGLCVMGCPDRQRIDYRELLSYTDDQLAKMRPRRSKMSRAKAHAKCTETKITGFYLDSCLFDLLTTGNVNFTAAAWHALDDSFLLDEIGTLRDLQSYNTTEPRTDKPTQPTRIPVSSTETQSHSFSLLTVLVISLFILAR
>Scl880
WPMERGHGDSIYLKLWERNHCNHRDYQNLAKNGAQSFEANSKLIRSMARDPKLDQPALVFYSFIGNDVCQAVPNLNNITTPEQMHKNVLETLNGLDKHLPNGSHVILIGLVDGRILYDSLHNRIHPIGRLRHEVTYEHFYDLLNCLQVSPCFGYMNSNETIRNKTSERAAQLSAVLKHVAETSKYENFDVFYFDFPLEEVIK
>Scl881
YKDVVCSLLATNLDVNAVDPDGRSALMLAAQEGQVDVVSALIEHGAPIEQASSDGRTALHFAAMEGHEECIQHLVNLGGDVNHQDSLGRTPLFAVSIEENKQMVELLLDLGAFVDCRDMEGRTPLQAVAWKGAYELVELFSNRGAAINHADCEGRTALMSASWKGHVSIVQLLIQKGAKVDKMSQEGATALCIASQEGHDEVVQMLLEHNANMNHADKLGRSPMQVAHEA
>Scl882
MQSPKESPTDQNLPAVVELNVGGQLYTTSLPTLLKDPDSLLSAMFSGKHKIPRDSRGRFFIDRDGMLFRYILDYLRNSKLALPENFNERERLLVEAEYFRLKGIIKALQREKTGSDSRNIRPSGFLSIGVRGTYAFGRDGLADVKFRKLQRILVCGNVALAREVFGESLNETRDPDRDEARYTNRFYLKHNYLEKAFDQLHDRGFKLITSSAGGAGYDPESEETKWNHFNDYVFFRL
>Scl883
MEASLYDEQIMPTTSSSQSATYDKGNLKLDFTSPSARRQTSLEGALLTSPDLNLLTLGSPELEKLIMGYGGILTTPTPTQIFKGTSSVTEQQESYARGFVEALQKLHDQQQEAGGQNTSQSVVNTNALLLNALNQSFATAAINNTTSTVAATTPMLASGTSTISTQSLPLVSLSGATQIFPDFQRTSAATAQPSTSYAALNIQIPPQQPRLDNVKLENESQVVPGTPPLPPIDLALQETVKNERKKQRNRVAASKCRKRKLEKEADLEDKVINLKNINSQLHTEVCELRKQVCQLKIQVMDHVQGGCEIMLLNQPSGIAVSTSA
>Scl884
MPPYHRSSKQSDMQGLVRKCALIGVGVSFVIAFFYWCLPGESTVHSAGNSASIDYYHRTACDKKYNATYPLTRPEVTAQGKRFRIGVIADLDENSKSSSKENTWTSQFKRGYLTLNNGRVSVEWDQDIIILSSTLSQKGRGMELSELKVFNGKLYAVDDRTGVVFQIQDKHTVAWVILPDGDGTEAKGFKAEWMAVKGKTLYIGGLGKEWTTTEGVFQNHNPQWVKSIGPNGDVVHHDWVSRYEGLRGALGIQFPGYVIHEAANWSDKHKKWFFLPRRASHEMYNEKDDEHRATNVLISCDENFTNFRVHTIGELNLTHGFSSFKFIPGTDDNFFVALKTEEDRGTIRSYIVAYDIHGRMLMDEILIGNNKFEGIEFI
>Scl885
NKLNLTTSRNANTADLSKYTISGEWELVGAPLKRNAVKYTCCKHPFIDITYTIHVKRRVLFYMMNLIVPYIVLAVLTVFSFYLPPESGERMGLVITILLGLTVFMMVFTDNVPRTSEVTPLIGKYSVTVLVQVTFALLVTCGVLRVYHKDPERKMPAWFRKLIFDILGPMLLATPSDERQKMKQDDKNKSYYMSKVQGNPYEIHRSQNHLVVSIPKITGMKDGEAETERKCFHTSPMGSNLSLTPSDERMEEIVYGMRAIVSHLKDTQESDAKINDWHHAAAVLDIAFFWITAITILGSTLAFYFMIPN
>Scl886
VVTLILSDVIGDPLDIIASGPTVPDPSTPADCLEILKKLDVEKKIPDVVIQYLQKSKQKVEKRVKEKLNSFPHVQNVIVGSNRFAVDAAVKKALVLGYAPVVLSTMLSGEARDVGKMFSGAANLAWNGHLSKISPSGKQVLTSNIVDEILTAHHDQKPVCIIGAGETTVTLKGKGIGGRNQEMALALAIDVIEKLEQFCNVENKGGLVLLSAGTDGQDGPNPAAGAMADPYQVTEAREDGLDAKQFLEDNDSFSFYSKFKNGRDLVVTGLTGTNVMDVQILLVSPPS
>Scl887
DENVENMREESERVLRASRVAASPPPKRRRGNLPKDSVNVLRMWLWEHRFNAYPSEAEKQYLSKAANLSVLQVCNWFINARRRILPEMIRREGRDPSNYTITRRANVKNPSPNSLYQRNLSPSPEPHFENDFARHDQESYICEYRGEFEYVGCSSPSSQGQSEDCDSEMPANEHHTAQTLDAFSSINLLVEVALNMDEFRKQGKNCFQKVASLSC
>Scl888
ARRLVSDFGIVIAMACMLLVDVFLYDKVVTQKITIGDPTKRGFLPTRYTERGWFINPGGMKRPMEPGWIFAAIIPALFVGILLFMETELTGVLLNKKENKLLKGAGFNLDLIVMGCLSFVCSMMGLPWMCAATVRSVSHLNALSIWSTSQAPGVKPHLVEVKEQRVTNIAIHVLT
>Scl889
ACDPKHPRYAETGSICSSQRIDNRLTQFRWQVGDDSKDLTSDTFFARTDLVTLDSLYLVPGTRVRCVARAVSDRGELGLESTSPQVNVSRKEGLCTSRDPHRMGSQEIVASIFFTGMTGDKYSNKVHIKVAIPHTDGLIPVISTKRLTNFKRILRPGVLRQAQHKCSNLLDVNEQITNFGFVSPSMKDRKSMNEGEPYQFSSGLRGNRTLRFYSNLDLESCVWNFNSYYDLSELTQYCGASVTSDGQSLDIAKSQITVRVPLYVSYVYRVPRSRGDWVHYDHAMYLRLYLTYDTAVLLNNGVQTPEGGMFKGDLWPTAISVREEDKKLVVNFNTKTKFRGTYLIKNP
>Scl890
MLLILSEQQKEHLKFLTSLELDIVLEFARISLDSILKGSSNPKIFQAAAQKLGVEVDTVKNGISGLQNVFTESSRLMVGQIDFQDSIMTLGFSEEMIGALLKMYLENRKEIRNILGEMSLRTAHYHDLEWRFDVELASRSLQHQTNPVIIMRLHTKRGEKKSADILQTDPVNLIHLTSELENAMQEMKTAHCRRIVRNIK
>Scl891
MTDVKETFQIFMALPSDDICTVKRLSREMFVYQLKSRVELKAGIPANIFTLFFMNVQLRDQDALKTYHLKRGCIVRVKLEQNYLGLFEACWRGDIYDVFENGVQFLDEDKFQGYDISLWNKLVIQRATFALFIACHRGYLGLILELINRGATDINGKTVFGRSALHVAAYQGFVGCVSLLLSEGAICNQIDIEGKTPLALASENGHVYCERRIWLYQWNLHTFRPQSTRSLTRESSETMENLG
>Scl892
MAVKGLSERQKADLAEIVAFETLFDIEEYIRPEFPSKLGSREVLRSNVHLNSSRRRIVQDGHGRWREIKPQHYSSNLQPSITKNSGTVKREGRFDLKHGVAEISYDMHANKSNYNNLSMALRSNVFPGLGNNHWHTTTAKVYKTQQVIPPSHREKFFGVQTDEFGKWSAANVRHERMKKKWNTYLDSLPKQA
>Scl893
MIQSLYKREQASCTTYRFSQAERTKRVRSLKLSQNGEIESVHKTGIKCIDIDIGEGKYLLSSSSNGGIAIHDTEDCFYQNVFKCQTVAKVERTLKDSHKLSVETVQWYPNDTGMFLSSSVDTTLRVWDTNALEVVENFQLEGIVYHHQMPKNARKHCLVATACEDSRVYLCDLKSGSAIHILKGHSEAVISLAWSPRNEYLLATGSCDNKVLLWDVRKAVGSILSLDQHNGKAGSRSSTINTAHNGHVNAISFSPDGLYLLTFGTDDRLRLWDTFTGKNTLVNFGRVHNPSQKSVKLCLSNGTSNEVAFVPSGNKIEVFEVVTGKHVATFSGHYNNVNCCVFHPYFQTLFSGANDTNILVWLPEMNRSTWDENSKVTEADNSVTEQLGNPCQDSWSSDEETTE
>Scl894
PKRSTEEGYSDGEEDFYFNEIDLEEDDYMNDHVFPTPLALSPTPTQSHFDMVKNPWTEPGPELSSSGHDSPQHPRFNWDASAITSLSTYPSPSKASSGKTSPSRVQHSSNHHTHRKVRGESKKCRKVYGMENRHLWCTQCRWKKACVRFAD
>Scl895
VLATPQLHYMVRCANTAGEYGEATEEGYYHKISKAFLHLRSLSGKTDVPVIKLDGANGVGALKIKEMAQHLNGTLSIWVCNDGSTGKLNEKCGADFVKLHQCAPEGMVITPGDRCVTFDGDADRVLYFYFNKENKFCLLDGDRIATLMVGYLKDKLDKTGVSLERGLGIVQTAYANGSSTSYAESTLGVPVACAKTGVKHVHHKAEEFDIGVYFEANGHGTVLFTKDVVDKMKAIVQDSDASTERHKAAEKFLSMVDLINQTVGDAMSDMLVVETILYEKGWSLDDWGAAYTDLPNRQRKVTIKDRTVIKTTDSERKTTAPEGLQEEIDKLVAGYKSARSFVRPSGTEDVVRVYAEADTREAVDSLAREVSQIVYDLAGGIGERP
>Scl896
VDKLRSQIENLQKQKTHLQEQLKDSRADAKKHQDELIRVQRKLTEKEWEYDALKKDFDSQKELIRKLREEKVALEKENDELRRELSSSQALVPSPGGRKEDSEELVAVRQEITEWETSYKFVHKEKEDLQEEMLALQNKLNDIQADYDKNQRELQKEAKINSIKASKLEAQMQNSVRQRDNFKNQLENLREDYKKGKEAYNLLQRDFLESQKKADMYREELNAKNNQLQKLDNSNKALQGKLEALKQDFTKNQLSSDLYDRQKEVFERDLHEAEWKINDLVEANEGLSAQRDEMEKELALVKARIPTLENNCEKANEKASENEQHVNRLRLRIGDLETNLFSLQTKNNQLEANYQESAAETQELQNRCESANELVADLESQVDLFGQENEDLKSQLEHAERRISELKASLQRNEQENEELEVSTAGMKTHLSKLGSQLDTISKSKVQLKSDLDEEKSKIAKIRKDLVTAQASAAEYQRTSEWFKRDAASKDRTIDDLRANIAAMEGKSEPLYEEINKLQTHMEILDDEKKSLHGENLQIQKALREVEADLALVNEDKDRLNDELQEYYKKSSELQASYKICDQERMDNHQQVLMLTKKVERLEADLAEALKEKKWLEAELENYTGNDRKNVEEVDIMKTQLVEVQSIMDDYRREGADKESTIEQLREQVLFLTKDYDDLKGELNYNKSLVDEVESDKRRLQEQAAALSEELSRVTSSYESAKRKSDQLEVDHSIVVKKINTLETTYKKDVDKNARRELEIERNRNGELERELSGYRKKIAEVEAELQAAKKDKEELEEELDEVEGRISAQSQDIERLTQENTEMTQRVTSFDQKLKEKDNEVTTALRLKDKAEEDLYSARTRSNKLESQAEILQRQKLQLKDQLDDANNKLLQCQEQIMILESQVLENRKINETMNKVVGKKDKGIEELNNELRQLERDFDNTKQDLITARVTCEGLDAEKKDLERRLGLAQDRIDNLEKDVNTHRDGRGNLEQEISTYTFKITSIETQLINATKDRDHFKNEYEKQLASNRKVKEDMLSMQNQVREKERVIDGLRKDLRDKENTLERLKSSKAGLENELLQAKKDLETYKWKNENLEDKVVNLTEQIQNSNIEISKMEVTLSALEREKEDRDKSIAPSEDNYHELEAMLTQSQDRENSLKQELHLQKARVNKAEGEFKRVQQQGIELQHEINILNRKIHEADEGRNRADREKRALKDELMATSGKLSDLEVKFEHEYREKLSLQGQLEDAITRSAVNREEVLKVEQQLIEQKLAVDLLNKDITQKEDHIDQLKASKKYLEEQVQSLKASLNISREDCQRLKQEQERLQKEILRLQDGVQEAEGRTQKTAYERDRVQEETRTSVVKISNLEQQLADSNREKDSLKDKLEDWKESSARYRDETITLESEISSLKATVDTLTSDIDSKNRQLEDLKQRKAIIEEELQDTKRVLRKKDTDHDNLISKRKEVEESYIIAVQRIETLESNPFGSDEERRFLEEDLAVTKRKLTETEVALKGSTDREKDLQEKLMAIHSQLSRLESSRETLQEKKTELEHDLYATQKEFVPLKEGYESAMNEIDSLNRDLNEANAKITQLELLLDKEQKARSKMELEKEGEIAKLSKNDEELLRVQRKLVEYQTLWDQHAKEVGGKDALIQDLRSEKKNLERNLQVARDELASVHGSINDALRKKDMSDGDAFALKKQMANYELRLKSTLLENEEMHNDLIGYSNKIAELEEEIQKFLKENTTMKAELHDARDNAARRKEDYDVLSRKNTEYKNTVEALRKEVADKNGQVEFLKSANGSLESEINSLKAKIGQFNDEFDKGYQEITELNVAIRERESTIGSLENTIRSLRRDNDKLSQEIAACRASTIEYKNYYQGAKKDLEKLKTDLLSSNNRISHLETRNEALEDERNDLKNEIAHLKKLNTELKGKVESLDRDKKKLQNEFNVIQRKYQEIHSSYISIESEKARIKADATLQKKVVDLQSQLQQVTQEKEDTENELDLIRKRLSKMEQDFGDCNRAKESLEYEVSWRTNRIKELEDVIQALEEKDQFGKDEILSWHKKVTSLEQELQAARNKITRLETFNKAYDDKIRDLNIDLVEGQEALAKTEANLANTQEALDNKQRELMDSYKKVSELQTALDAAVQSKSDAQRDFQDAKAKIHSLEEELQEELKRQAQLRGTLEETRARNEELRDEITNLQKKLLELQQDVDDLQRELSERDYRIDRLRNDYDALQSEINATKADLSTTRTNLERALSDKRGLQHENQKLQLQNSELDTSYSLLRDENERLKSELQGFQVQLSELQLSYNTLQRDSITVVEQSTVDTAPETDFETEALRGECERLAREVSGLNRKIVTWKDKSEGLEQEKLRLEDKVSSMQKTINSLEGTNQGLISERNRLQNDIDKLQKKLIEVEALLGTAENENRTLGDDLEDTQKKLLKLEADYELLKKRAAPSGGWISSSDAALRRSKERENELQNEVLEAHKKNSSLEHELKSTRERLESLQDAYLKTEDKVAQFKEEIIVYQRRIAELQASYESSRERNAHSDQEILELQRKLEELGDSKKTSHKDRSDMEYEINSLRSTIARLESQLGDSNKEKDSLRLQLVDSHNKNEEASKEVTRQVTEIHTKSEVFRREIIEKETVIEQFQTRVITMDRELDALRRELQNKTDECNTLQREIDQLKFELNQQKQTRYMSEDELRGEIESLKLKYDEIEGEKDALRRERNNLQYELRSVKDQLDNVETVYKDSTDGLQQANNDLISSQVRISELETELQRATKDSQNQQHHLDKANRDIVSKQEQIIRFEKDLRTMKTDLELMKKSCDEKDDKIGMLEKKCVTLEREIERLKKDLFLAQEDQQRSERRLKDLQARSEIARVEVKPTYETSFEVRRSRKPVDNVAIQGRGRKTSTLAMDIGKTPRSQPGSPRIENEPLNRNISAPVTQSEPLSAFIRPEKDLSATFEEPVIEVQARPVEDEPSTPDEVFSKDAPVVVRSYGGNEIANGMTSFVLTRTHSRVNESRTESHTESTTDRRSTTTHGRKFNEEVEVNQRTMTSVTSVSEDLAFAEGKITTPRGYGSRGGWDRNSNYYL
>Scl897
MAIRVELDQLLNLSLGTPELGAVNFNILHGVLREILSHLGIEKKEKEIEDNGHFKAAFSLLKTKQESLQNGDKGEDVERSTGGRGNTDKIPFPVAALSAPFQSSLESKVASIEKRLDVLDDLPSNAEILQRAKQKKDGRTPVGDMWQFININRRLGATETGIDK
>Scl898
PRHVISHEWSRPAGSVLFSVMPVMQQPVAPPPVWSGPHIPAGLLPWQLSSNTFQKGPNAHVPIGLSTGHVPLRRTVSSPGRRRVSERAYLFGDFNQVPSPLGFVRQESEPSGTIAKQTSSPIEIPDSPSSPSVITVSSSSDEMEPNSLDTNKTDINSQEIEDDVDDDDVEDEGPEQCDVTEHDDHCDGFGDDEEEEDDDCIVTSSFSLGSASPGLNESMDHAHSNTAFASGVANEEMVSSTTTYENVRDIEHQNEHLRNFHDHRNGKDSAMIYCSDTESADEKGEITEASGNYGLMANNGNSLDGRLHHGGFPSFLSGDSMQGASSHLFEPGAPHRSSAKVSRPSSLGIIPHYGQHVGPTYISPTRPYPPSQTLLLPGSEPRCCPNDSFQDTNSLVILPPSHAQFVSQPLYTGVARISTAGPVSGHVPYSYVTSAGGTGPSFVNPGLPQRQVLSRGSCPAPVQPGLAITGVGYQAPPSFMNQRYQTPVVGAVKTFNVVPGGAYNAYGRYILNSSPTKQRVFYP
>Scl899
SDDSNESSQTSNDVFNESGKTVLLKTPKKTLAKRVSPRKPLKPVKSVNPCDPSFKGVTLHMKTTLKKGKNGLKTRSEAQLVIDCCFTSKKRRRCSNLELDMRECKTSRRRLSSPGLNPSIFKLQNSPESMFSDRSPSDVDLGTAPIQVEKECASCGTFKTPLWRDAEDGTHLCNACGIRYKKYRIRCVRCWYIPKKEEKALPCCTSCGHTYKIALGRKANLFSSSE
>Scl900
MTSLFDPMTTTPHSSSPTLDMLDGSLDPEKNSPLQDPKSTDPTQVPEPETVTVTVSTVSEEQTAAALVGQQANAAFGDPGTLQFQYRTDATGVQTAGFNGGSQPIRVVQVQATDPTGERVDAATAAFAPQVQTVIQSPFSNGSSPTHTVEAEGAADGARFTYFQAADGATTATVVQAGTNDSLDGTSAYTVRNIPVSLTQPSSPSQIPITMAEAQTITTVGTAA
>Scl901
MEFASKGTCCVVGCKKIAFLLTFGILLVVAGVTLYFEMDRYIQNKINNYLVLKPGSDVTKQWINPSVPIYLQFYIFDVSNPMEAKQGLRPYLVQKGPYSYREHRPKQNITWNSNTATVTYNEKMSYVFDAETSCDTCDPFHDIVTTVNIPLVTLAEAAGKFPKIARDALSLIFAGFQEKLFAKRRVHDLLWGYSDPIFKKYNDIRNDFPFLWKYLPKVPSVVALQQNNTYDGVTSVFTGQTDISMLVHWMDWKGMTELQVWKTRYANMINGTDGSQFAPEVSTDDTLYVFVTQLCRALYLTHITKTDVHGIEALQFTIPAKAFMNATANPDNEGFCTTKCYPSGILDVGVCQPPSPIAIPLFASAPHFYLGDKSLCKPLDGLSPNEADHSTFLSVEPHIGISLKSSKRLQINVKVEPVDGISQTTGIQSMFFPVFYINETATIDSTTAEKLKSQVLSKFTLVHAIELGLVSLGGVLIIIALTLFVVRSLNLRKMRRQMLIGLINRSSETSPLLS
>Scl902
LEHNIIPLTDPVGPAGTDPEYQCLIVSKETEKGGFVVNDMREKNGLNPLDVHVIDIVIEKDVESSHGKLHSGEEKMSSTMERQKLLGKLLRPVRKMRVPGHPYVIGLTGGIASGKSSVCQRLRSLGAAVISCDQLGHQAYTPGKRAYKEIIENFGNGILTEDKIINRRTLGSIVFADKAKLSLLNHIVWPEILLQVQAEIARYAEEGFKVCILDAAVLLEAGWDNATNEVWVTFVPENEAVSRILSRDGISKEQALNRIKSQISNEERVKEANVAICTLWEPEYTQEQVERAWRSLLERI
>Scl903
FTINLGSSTVSGEHSVLVGNNLADNKWHEVQVDRNKRTLVVAVDKVRTQTTTPGSFVRLDLDSFLYVAGLDTSESSNLDGAPTTPNFNGCLRNLHFDFKDILFCAKVDLIECETHGFLRFYCPVNGYVPVNFPTPNTHLKLNKASPKNFTVELNFRTYYGKGILVYKQTSSARLYLSLVSSKLELEIIVGTEKPVKISVGEDLNDGMWHYVMAGATRKELRLKIDSKPELRHENPLLERMGDFRSRVYIGYGTRSDGFVGCMYQIKLNDELVNLKGLSGSRVNGAVIDQCKITSKCFPNPCKNGGRCLQTWEAYTCDCEGTFYKGSQCEDPLYRATCHEYKVLGMVQDAYCKVDPDGTGPLGAFEVLCNMTASDAAKTVIHHDKEGKYPVTQGALDLESYYFQPIKYGTDLASIRALIQRSGSCRQYISYHCYNSKLLNSPVGPENVQWLSSTAVPQNYWGGARPGSGKCACGETNSCTDPSKYCNCDADSNDRWREDS
>Scl904
DSSFEELQTSRRRSHSDPLDGDYLEDEDRDATRGRSEDHKVLYKEMYPQRSSALDVVENMWGDFSVYDYPPGDSPPHEKHAKKKEWTPQITIPKPFTMTMREAKKKSKHITRSQMILQEDLKKKKEKEEAELHKKFRAQPVPASTFLPLYDEISRQNELRRYHVQELSKAILKSSEKPFKFMKREEDKKQMRRTKSLSNLAELENKVDEKKKFKANPFPDHLFDLTLADRIAEKEEYRAIRVRMRAQEMLAASRLPPNMEARGEEYTLGHFRSKLNREGNKNAFMTKEHKFRPQINPDVPEFDALHSQFEKEMRNKKKELEPTVVEPFNLRTARLSATRKARSSGSQEVPDTGRSSRDRSASRERPSRARPPTPHDTLPF
>Scl905
MNKKFISEQIDGATRLGHEQLAKGNIDEACSSFEKAVELAERLKEGFTERACYFNLGACYVARGDPNRGVEYLKKSFPPNKELDGRTNYADLQYNLGTAYDALSDIQKAVECYEIAAEEYKAQKNLEMRGETLLRLGKDWTNIGDLKKAAEIYQQCAEIFQEMGDKNTQLLILNNLASLLGEIRDIAACGKVLAQVIELCQDVEDNGLK
>Scl906
EQPCEDNERRPRSVGLPRKVPNFVGRMDICEEITRLLTTDEDDTTCLVTVVAPPGFGKTALAKAVGNMILSQGKKDVIYMCLRSVSSLTCAAELLLEEAVGTRADQQDAISMLKRYLTSLQKPTVLILDNAEDLQAKDESDFYKLLKNIGDHAKTLVTLITSRTPISTLELWPFATRHFPLRPLANEDSLLFLKNCVPNISNQRAKEFGIACHGIPLLLNITASFLKKKTVNSSDLHRKLQNCPHNFLKGKSQKIQVLNSHLKVFYNNLQPEMKKALGFLASFPKLFTKEEAKDVLFPTEDFLDFQYMLDTLEQHSLLQLDEVNNQLYYSLHPLVQAFCRSSMEETCREYSTAIKLFSRHYLAVLQDLSEEFIGTDCRNAIEKYHNCKTNIIHALVASVEDCGDQLERDGLSVSTNAVNFLAKVLNIDEFMSVYSQCLKAAVKLNDNILHSECLVSIGFKQLCYYGYKDAFHTSAKESLQQAHELQSELLISDTECVGHCKCKLGLCTVISGDKSKGISLIAQGIAIRKRRVRSDGSGKVERMLLAGGFCDLA
>Scl907
ICSFLILGQKTSCKAMLCCSIIICGFLLGVDQEGNSGKLSYLGILFGVLASLCVSLNAIFTKKVLPVVDSNIWRLQLYNNFNAVFLFLPLMGICGEIQVIHGFHMLKSMYFWGMMVLGGLLGIAIGYVTGLQIKVTSPLTHNVSGTAKACAQTILSVTVNQEIKTALWWFSNALVLGGSTAYTFVKHSEMKVEHNNKVEQSH
>Scl908
NCDFEEGTCTWRNTRKGDDFDWLEGKGNTLSSTTGPSNDHTTNSANGTYMFIEASSPRRTGDKARFFSETFSAVPSKGRCLQFWYHMYGFDIGTLNVVQKTTSGSKSEKILWTLQGQQGNNWLNGKVSLSKVPGSDFWVIFEGIRGNGYRGDIAIDDILITGGDCTIFPANANPNPVTTLSPPATTQFTLPPTIAPSLYNCDFESGFCNYTQEHITDVFNWTRHQGGTYSSGTGPTTDHTKQQGVVGANGPGSLQHMLSAKCLHVYLGGFTRPAQGTRIVTYDGCGESRLEFQLTSDGYLKYTKYDMCLERRGRSGINADDVVLKDSCSEKWKFTSKGSIQHLPTSKCLTPVGGKAVNDGHLTLNTTCDNKNQQFRWQP
>Scl909
MSSFRYLSSKNAALVLKGLESLLDLEELCDVILRTEDGFSISAHRNVLSVGSPYFRAMFLGQLKESRKEDITLKGVTGEALRCIIRFVYTSTINVNDANVDDILSASDLFQMKEITNVCCQFLKEQLQPSNCLGIAAVAGGFSCEELWSEARKYAVKHFNEVIKCDEFKDLSLDAVKELLSDENVCIRSEEDVYNAAVEWLSCSSDRLKHSSEILCCVRLPVLSPAFLSSQVMSNEWVINDPECKQMLDEALSYASSPTSEKRKHSSAVRMRPRVHSGFADVMVAIGGLHLGSPVASGERYNMYTDEWFPIEDMPTLRYGVAVTQLHGQIYCLGGFESGRYLNTVEAYNPEENSWTIHPSMLVSRKYFGATSLSGKIYVFGGSNSHRRLKSVECFDPYENRWTFVSPMLCPRMYIAVATLGGLVYAVGGHDGLSRLSSVECYDPQSDEWSYVAPL
>Scl910
MAGEVIHLASVICLSILSVTTVSSNLLLLIAIWKDPLNCFDSPTTSFIVGISLADLITSLTTEPFFAAYYYVAYTNGRDAVNDGLQTLFTAGSNISTVAICYSFLIVLALSWSQYIAIKCPHSFKKVVTKRNAIIFNMLSLFYLLFFMSLQFGGIMDQFTFLKLNLAINSSFLSINLVVVLFLLNAAFRRHLKRKRAFEHPEESYSPRSSRKSRRENLQQQFTAVAMYLAAILLLSALPHVITAQIFLYLSEELSPQANRNLQIALEISDLLLFAKVCLDAFVYAWRLPTYRRAMKILFFRRVTERSGYINGRHVNRFTEVSLSPQ
>Scl911
WFFGPIKRVDAEKMLLMHGDSGSFLIRESESKPGDFSLSLRDGEIVKHYRIRSMDSGGYYIAHRAKFPTLSELVEHYQENSDGLVIKLDKPCPTLQAPAPKDLAYNTKDKWEIPRESIRLVNKLGQGQFGEVWMGLWNNTTPVAVKTLRPATMSPKAFLSEAQIMKRLRHDNLVQLYAVCTQEEPIYIVTELMENGSLLDILKSSAGRELQLPELIYMAAQIAAGMAYLEINNYIHRDLAARNILVGKKNVVKICDFGLSRIIDEGEYNARAGAKFPIKWTAPEAALFNKFTIKSDVWAFGILLTELVTYGRVPYPGMGNAEVLAQVERGYRMPCPSNCPPSLYTIMMDCWKADPMSRPTFETLQWRLEDFFVMDTTNYADYPE
>Scl912
IKEMRRETVRFLKDVGEGEFGKLYKGEVLEKLEGIQTTRAIFAKVLRNSSSASNRETFLRQAETWSKFSHPNVISIVGMCYNGPPTCILYECVEYGTLYDYLVENSPLDGAVDDDEEPEPLNYHDQLQIAIQIAAGMNYISQHNYIHGDLAARNCMVGPRMTVKITDVALSRNPFSSDYYRVPNRPPMPLRWMAPEGVLNYRFTVETDIWSFGVVLWEIFSFGSRPHEGCSDEEVMDHIREHVLLPCPADCPARIFVLMKECWDILPPSRPRFSTIYTHLCALRWDTNGPREPHEHFERECFHVDL
>Scl913
VQHERAPRTNQFKQASNEEIRCKPLKRKHNSYEQENMDLPPGQIHVTPKKEKLLDSPVTPEPIFYRNSPPRYSMEHKSLFLVGYSKAESPKDVPVAVSVPTATAMTPPHTPQHGQQVPYSIMYFSSPEMLHESAVRILFMTVKWVRNIPTFFDLPFRDQAILLEEGWSELFILSVAQWNLPVEIGTLLAAAGLNPERDNSDKSVCGTGEIKAMKNIVERFKAANIDQTEYACLKAILLFKP
>Scl914
YTKMANSLEAAFNRQIKKHFPEDDDNSDEDFEEELARKSKKDKRKKGESSSGSEMFGSSHSGEDRPFPPQMASSGMQSMFQNHMLPNSMSNGGMMPSHHPSRMPFPGPPHFSPDGRPLYPPQFYQNAFNPAAFARFGMSQPGPQYNRFRFPPGNPMGQMGQPQPQSSHFPRQRMPGRMPFQYGMGAVGGSMELSRRENDINRPSQTEQVKQLSPQQTVPVSTS
>Scl915
LQRFRNECVAAHNFYRAGHGTAPLCWSSRLAESAQNWADYLASSVGGSLRYSTDKDIGENLACLWGSELNGQKVTRIWYEEGKYFDYNKPRVNSRTRSFCQVVWEGTRELGAGAAVTKHGKQIIVARYFPAVNKRDVTRNVKKARSTRDNEQPLAYDTRWSRLYV
>Scl916
IGNSGGDIAVELSRHTKQVFLSTRRGAWVLSRMGKGGEPLDQQVNRRFGTLLPNSLRTSLFKKMLNERFDHEVFALQPQHPIAGQHPMVNDALPHRIIIGSVVIKPNVSSFTETGVIFDDGTQINDLDAVIFCTGYKIGFRFIDQSILPVSDNKVDLYKYVFPPNLTKPTLAVIGCVQPLGAIFPLSELQGRWATRVFGGKTPLPSKNAMMEDVEMKREAMQNRYYTSKRHTIQ
>Scl917
MATAGDSGESENKTNLIVNYIPQSYTDAEFKALFTTIGPTKSCKICRHKSTGYSYGFGFVEYFTPEHAQLAIDTLSGHRVDNKTLKVALSRKGGEKIKGANVYVRNIPKTWTNDDLKALFSPYGSIVNTKILIDQFTQSSKGVGFVLFDLKTEAEGAINALNNTMPPGGTEIMFVRFADDNTSKLKPPLTAAASQRPSFNLHPQGAIGPMAQAMMNRRANRYNPMMGGPQIPPPTGFSQMSPQGEGFTLFVYNIGARATEAAVYELFSPYGEIKKINIMWDWEKSQCKGFCFVTMATLAQAQAAILALNGFMYDQRPLQVKIKTPKM
>Scl918
MGEETTVDGSLHQRFENEGDAESPTCGLVSWRPSFLQRFAKAKWFLLFQCWFVLAQGMIVSGFQGVVISSLERRFSLKTKEIGVIVSCYDISAAMMAILVSYYGHHHKPKWLGTGAFILGIGCFLFALPHVLVGRYEPGSSATNLCSMDSLPSNLICRSSVWYHIFVFVLAEFLIGIGATPVYILGTAFIDENVRRTTSGLFLGIMYAVATFGPAVGFLLGGEFLRIYVDIEQ
>Scl919
LTGEGISLSVDSATKDFILTFDLFLRGEVRVSIVLELDNTDSYTVHYTSNNALLSSNDKEVFYGVGHWKGWRRIVRNLDTDLRKGMKFPDKKNSRKGKIALTEVQSILLHGKGSIDNITLMHSAHKHSFMAAANWFLRYQNNLGSWPITVKRKVIEGVTLFPDWYSAMGQGQGMSLLTRAYLYTKDLAYLRAALRATKPFKVKAVDKGVLTTFMNQYRWYEEYPTSPSMLVLNGFIYSLLGLYDLKLTAGPQQGAEAADLFDQGMRSLKAMLPLYDSGSGSFYDLRHVTMRIAPNLARWDYHTLHVSLLYVLANIDPDPILRTTAARWEGYTKGKRAKHN
>Scl920
TMVREITKGVGDTSIKCGVIGEIGCSWPLEPSEKRSLLAAAAAQTSTGAPLIIHPGRNESSPVEIVRILQEAGADINKTVMSHLDRTIFDREKLLELAATGIYLEYDFFGIELSYYQPNYAVDGISDAQRIQNIKFLASEGYEDKIVIAHDVHTRHRLVKYGGHGYAHIQRNAVPKMLMRGISQELVDKIQISNPKMWLTFK
>Scl921
DFGLARTFGYPYKAMTPIVVTLWYRAPELLLGSRVQTTAVDMWAVGCIFGELLDNKPLMTGRSEINQFQLIVDLLGAPSDQIWPGFSSLPGAKSMNFKRQPYNNLKHKFSWLSPAGLTLINHLLMYDPCKRALAADCLQNSYFVEKPLPVEPDMMPTFPEHRNRNYNKRPSDYRAGERRPVPHETEYEFRRGFADFGPQLPQ
>Scl922
MHFHHFTFAFCKHSMSKRKVQFADKESEEIQIESTSARIKAHSLDSDEEGDDDGRGKDDEKYVLREEDLEGQEDATIDFDEGIKITPFNLREEMEEGHFDAEGNYFEKKEEVIRDEWLDSLDWVKIKEQGDKHQKDISNGNDSIFEDADEPGDQIQAMKDILDIILPGETVLKALRRLGGKESGRSSSASARWQPKSKKPKAVENEGSEENKQNLLKLTELADQLLQKGYFGIYQDTYEKLAHKIKTMQEKQLEAEEDDALEAAFRQGGGENEETVMETESSENIKTESGNEDEVYWHYKWENTKDATVYGPYSSTYMLIWNDQGCFGDGVWVRKVGEDSGPFYNSKRIDFELYT
>Scl923
MRVDTADIYLISAYIVVVLVGIAGNSLVIEVVRRKRSMHSTMNFLLVNLAISDLLTLVFCLPGTTLSYTEQPNGHVGNFLCKFITTHTIAGVGMIVSGMTLTLISVERYKALVIPMETRFRLNRGNVLFAIIGIWIFAIAYVCPLFIFETYSEKYHRCITSWPTSSAKNNAYWIVLAVIVTTAFVIMFVCYFSIVRGLYFTNTICSSNANAGVDNDAVLKRKIVQMLLIVTAVFLLCFFPFAIATAADIAQGSVFYKTSYFLVYCSSSLNPITYALNSTNYRTAFKEVLNEFRFCACLGQTQDFRVVVQ
>Scl924
MVSTWSTDIRWSKLRQFEYGEPNNHLGELKKSLNTASDESDDEWLAQLERDYATAKRNHRAYWTSLERALTLAVIIFIIITISLVFVLIFKPYNMAVVFGGSGHKPDICESPGCIAATYSILNHLDKNVNPCDDFYNFACGNWFKSSFIPTGHSKWTAFHRVSDNNLIILKKLLENKQLGLNGSSTVLTKVRDYFAACMNKSVIEKRGADPVKELIHFVGSWTITNASEVGPWSPESWNFEQALSRIHRLKSMPLFYMFVSADDRNSSQNIIQ
>Scl925
WQVPNVASSDDDAKRSKSREISGGSNVPSHPLNTDLNFPLPNEHGPACLVHVYDQESTLKVNDMVEFIGVLSVDPCLALFNDDDMGDGDEQVPLGPTHDDLITPEEQAVHHPPPSLVPRLHVVASCNLVHSNPCIPSGITRQPSIANLQQLADVRGEVVSLLTQVMCGDSLAAEYLLLHLISSVYSWTGIMPVGKFTLNVSGCPSSDSFPKEMHKLVEHLVPKCHFLPMTLNNMNTLNFVPKKDYTANRLKSSILQLSQSTNLIVDETALQAGQLNANGVKNVTALGNVISWQKLEYDFNFYKADFTTNLLILILSEGKSLLPADCHVALRPHQSPQPVEKVLSRISSATIQHMRAFLGVARLAEYSLSSEMQKILQDDFVKSRQENQSSMTPEDFHLLLLLSRLMSLSHGQSTLTPEMWNQVKQMEKDRRARLIC
>Scl926
MLNWLKGEEKPKVDTSEFHIPESYRGSEGPRYKVLEHNDGYEVRLYEDSHWVKTRFEEGNLENCSSTGFWRLFNYIRGENEGGKKIAMTVPVYSQVELDNEGKCEAFTMSFYTPAEFQATPPVPKDKSVFHEKVDGCVMYASGFGGFAKDKDWRENEKKLKEALERDGKGYVKNMYIAAGHDPPFRLFGRHNEVLLVADPQPSLAEKKPGKEGASGESTE
>Scl927
MAEDPDQLKNVLKERAVELFNLCDQDGKGYITESELQHVIAELGLPLDASQVKQTFNELDYDENGYLTLEEFTAGFGLFLGIQSNDEGNNDLNEITSVSDPGRELFFLCDPEGKGYITKVDLERVAGDLNLNFEQLDFIFDKLDIDKNGRLTLEEFVEGFGTFLSEGNGSTEHDSSKHVDGDLNDEFTKQSLPEGHDIFESLETGPESPNYASEEALFRGIVESVGEDIFS
>Scl928
NFNSLRQLKRLSRVEIPQWLLDKLAPIKEDTTAVMNYGIKYSTEMCKQLFGSGHVHGVHFYTLNRETSITEILEKIGMSYKEDELDSASMRRLPWMPGPAQARRGQMELVRPIFWTSRPRSYMIRTSNWDEFPNGRWGDSSAASFGELRDYHLVLLGTNESKEELLNMWGRELNSPEDVFEVFVCYLTGKENRHGYK
>Scl929
AKPITSLPEITKELVEVEVLRGQPITLECHVFGASDAHVKWFHDNVVLTDCERLTTSFDGVVCALTIHRSTLDDEGDYLCQIENDQGVVSSSAEVIVDEGMALPIFKAPLKNTSMTEGENVCFDIRVIGNPEPVVEWFKDGVQLEDEGRIMIIDDVDDDQPELFSLVIEKCEPFDAGLYKCIAMNEAGKDSCSAQLLVTPPSVPHKSPGFAEIPVDFIEGQDVTLKALTSAQLPIVTWLKDDEPVRQSTHYDIDAKQGIHTLTIRNASPEDSGIYKFDTKDESTSTFKLTIK
>Scl930
DASGQVGLQADGVKHKPTVILTLQNNPIIKIASGNDHTVALTKDGNIFTWGCAEQGQLGRIMGCFTSRGGRRGLQYILNPKQVRDKKRLTFKDIFCGSYSTFAVSQYGAVYAWGLNNYGQLGTGDLETLYAPTKVEALTSLISDNNKCVSIASGQHHTIVLDSSGKVYAMGRAEYGRLGLGEDAKETTSPVLVAALEWNPICKIACGEAVSLAVSSKGDLYSWGFGSCLQLGTGEDEDEFSPVKVEGKNLQSELHEVLGVSAGGQHTALLVKDRK
>Scl931
GGGYLTGAGAQEENLFRRTNYVQHLADPDKEFDPKRKWKYRIPEFSCIYSKNVFIIRASEAEGYMFLAHPVPMSFLALPAYPNPALTKDKKTLIPVIAENTKRKIRCMLSAGLYYAHDSLVLSALGCGAFRNPARHMAQLFKEVLSEGEFANRYKHISFAILDDHNARGEGNFKPFLEVFADWT
>Scl932
MRSLFDNSYLLVSLENHKAIQMERKQTRPVYLPLLTNQNVLVRSFRKVNRCYLAWFVAILRYVMRKLKILFFKDQHTVLGMNLRVKFLCFVFVGLIFVTIMIMKFGPATSGQWKRSLDYEIMCLPKQQVYINGRFVCGNSLGVKYLSYQPPGGGWNNQRVAFENAVILAKLLNRTLIVHPLAPHQEILRLKRSRKMSAGYEIYNMLPADKLLPLSRVIDLKELSKLLPVKEVISSHQQFVKDYQHLTWRQVCHNSLVGIWVDAIPEKKDKEKWRLLRQYMDSNLPSPGELPLYRRICTKELKQFDNSSFRPVWGIWDELLDKTEEMLYFSEGSLYNRELLFFDKKTVLSIHDWTMRFVHFAPDIRKRVMAVLRTIGLPFSAIHVRRTDHPSSSGVGQEFWLKRLKVRDALNLTKTLYIATDEQNKTWFKPFTDEGYSLFFPEDFHAHLRFESENLAFVQDLLGLCEQLICAYADHFVGSYYSTFTMYIKRLRKQFSWKSRMLRKPYTTIVWIGATDNKT
>Scl933
GDKPTAEEKTSPTKCSVTALVLALFPLLYFFTFLYYTDSSSTFFVLLLYYLSLRGNHFIAAFIGAASIVVRQTNVIWVVFTAGVTTIETLQPAGKETASSTFVTELKEYITSFYNNFFKVFKCLWAYGIVVACFAFFVVINGGIVVGDKSQHQARLNFPQLFYLLTFTLAFSSSQLLLPQDVANYLKTFQNTVKKPLYIIGLLLAALSMILIIYKFTYVHEYLLADNRHYPFYIWRKVYARHWLVKYALVPLYIFSAYCIHRQLSLTQPRTWLAMFYVCVSIVTVPQKLLEFRYFIIPYIFYRLHSPLGSYTRLALECTLYAAVNAITFYLFLEKPFHWAHSPKAVQRFMW
>Scl934
MEASRNTDKQEMYLVVVTCTLIAILITLTILGNTLVMVAFYLCKELRTITNYFLVSLSLADLMTALLAMPIFLASRVTSDGAMFPGGAVFYDVWRSMDILCGTASIWNLCLVSLDRFLAVASPLKHLVILTPTRAKGVIVLVWAASLGLSGILHVNWNHKGVFITIISFFLPLIMIIFSYAKIYQVTTRTCVLRRSGGMQLKRDIRSAKQMVLVIGVFILCWVGFFVFTLILSTKRSTSPSINPGVLDFVKSLTYLNSCINPLLFTMVSRTFKKAILDILRCRIPRIKQERCKLFGGRRKHFGSSLASSFSRQSSASFKRNSDAAGLCFRKTVTHIEKETCV
>Scl935
METLSSCLHFLILSLITVQCSMASNRIRNIFVSPRGHNAKSCGNASEPCLSLDFAISIARESGENSTQITAAEGNYTLNESYTFTNVENFGLVGQGSTPKDVKIICKSNVSLSFVLSESIFFEGFILQNCGGWKKSSVYAKKPYRRLNGANFKTALDFRYCKNIRFYGVEISSSSGLAVNCFDCGGAVNFTNSVFAENAARSGVEDKFIGNQNEYYVLSGGGVYLGLDPYGSNTVNVTPGEHDSFQHNNTYIFRNCRFVENEAVWLNESKQSDFFNSSELPFSRGGGLAIFFRSNASGCLVDVESCAFIRNRADWGGGLMLVMKEESRRNVFVMAHTLFVSNKGNLAGGGIRIGNFIKGSGRGLNTFSITNCSFEGNKAIWGGGASIFGTTIPDTTKHDLTQFYFNNCHWSENNGTVGAAVAFFLSNQNEDQIGPEIPYHVTLNFSTFQGNRVIPMEQLVTIGEGTLYSVQVPLIFRGNVTFFNNTNSAMALDGSTMEIFGNVFFIKNKGFRGGAIAMYGRSRIVLKKKSYLLFDDNKSDDRGGALYIFAPGPPLVGFYATGINTHICFFGYTDPHADYDDWETRVIFVGNKAAFAGHSVFATTLRNCRRPGESLVNNSVLQWKFVEFRSADGQKTSLTKEVTTEPVKIKFDTDDWLVAPSEVFNASLSLLDEIGNSVVGSVSVKVIPLQHEHPVSLNTSSPLFIANRSISYVKLAGKADTNFSVKLWYMGRVLLTETISNLTLKPCNPGFKAKDDQCVCMDSTDVGVHRCESDGKTFYLTHGYWAGLVKEKFKTHFCPTGYCNITGQYTVEQKYDSGNLCSKNRNQTSVLCGKCNASYSVLFGGEDCSNTCTNWYLLLLIVYGVILLLVVMGVMLINLDFFTGYLNAWVYSYQVMKVITPGGFQFDCFIEFLIGLGNFKFKIGGGICFAAGLDDADKLAIMYVLPTFVLVLVMLLARAVGNHPNWWFSKRVRAPPFRAFCTIFVLCYTDITRISLRILNYAKFDSTFVMYANGNIGYFSQKHIAYGILAILYILIVVIPFPMILLFRSYLTRKLLFVVNLNRWKPIFDALQSCFKDQYRWCAAFYFLCRFVLLAISTLAPPGAVKRAMLETACVLILLIFAFLRPYKEASDVKEEEESYEWINKSDVALLTTLSLIAIFSSAIDSRMSIRTRNGLRIFVRVLAYIPLLVLGMVTYRTVSRWRQKKTLRNELQEPELSVTDETTETDNQPA
>Scl936
MDPQINRLLLSAEQGNLAVVSALLEKGIHVDSTDDEGVNALHTASANGYEKVVRLLLSRGASLEARTIYGWTALMLAAYYGHYMVCWILIQNKSDIYARNELGSTALDCTVRSGHVQIAGLLIEASQVNGQVEGLPLCLDTPLMNAAQHGHEACLKLLLEKGANANCRQETTGWTALMLAALNGHMTAAEILVEFGANPNAVNDLDQTALEIAALRQKTEVQGYLDEITSKRPQIK
>Scl937
MVESSSAMNVDLSVMKRMVKDFTAGAIGGTACVMAGQPFDTIKVKMQTFPSLFKTAIDCGVKTLKQEGFRGLYAGTIPSLAANIAENSVLFLFYGQCLTVVKKFVGKKDEKELSVLNRAFAGSGAAVFSSFALCPTELVKCRLQAQHQMNVMAGKTGAK
>Scl938
MYLSQRKLWKFLAVACGLSSLMTIFLLRLLSRSCKHEENKDVHTVSTVDNGHPPLQHHVDRSTPLIFVGGFPRSGTTLMRAMLDAHPKIRCGQETRVIPKILVGIPKIFSLFSEREKQRREEAGVTQELLDSAVAALIGEIIAKHGDPAPRLCNNDPLTFRNLSYLARIFPKSKFVFMVRDGRAVVHSIMERGVVIRGVNNHRPEILLRTWNDATGEMNAQCVALGHSRCLRIPYEHLVLFPAESMEMVLEFLDVPWNDVVIHHETMIGKSGGVILS
>Scl939
GGSYVEVFSAQGRDPVAKWRLSGSASTKNKVYDKDVKSFVYFLEGETTTTKMSLPKDEKQSLGLTQRYLVLQLYVPLGHSFSLEFGVSDSSGNNKRRILLSSNHREITITQLHARFPFNILRLGVWLNLCFDLRSLVGETFKGECFNALENLTISASCRLRKIFTMKLQPFDTTDDDELYNCENTNSGELDNIPKSLQLSTLPDIPYYTQ
>Scl940
MRFTTKVSSTQETRVAESATSDQTLTFSVKKSEVSNGATITDSESEGAVGGVPLKKSSTLNVNREQIEDFTRVRDKIFPVIKARSWIDATKDLLVRIDPKNKAGVLFTPLKNIPGAKLGYTLAIVDDSQSTDSLKYISTSHLEAWITSESVLQEVALKNLEQKLDDRGEHLWAQSKAGIHYIDNLGAISASVVLLPRFIARLDVEIGDAVIVVPSSDLCMVVGSKMETRLCIVGEMSLRYSSDPHHLNAILRLNKSRMVIAIYTPKSYAGEFPVPSTLEEVAGLKLRVPLIKRKK
>Scl941
MADHEGLTNEIVQKENLRRTLDQKALENPTYQGIMAFNTVEKFVSTPDDRYVPPKFPFELPKFDRSTPFGNEMRKHFLLDLDKWTFLNHGAFGCALEKGLETAYKWQCYVEQQPVRFVDREMLPLLAHVNRRLAKFVGAEPSDLVLLPNATAAINAVIRSIDWRPGDTVYYLNTCYYTVKKLFRHLRSTY
>Scl942
MAVRQEDARKKPSSPNGKPFPSATKSGDDDIVERLRRFSSVSQEDFEKMRLAEKEDEFFAIRKATDITEPDTKGDPCPPLPIKIIQGSFRHVLGVREACSKNGTFLQRTIELRRKPGETLGFYIRQGDGWEREQGIFVSRVVLGTDVDVFELLRVGDEIVRVNKVDVRTMSIQDVSALMQMTRRLILTVKVLTPVTAMATKRLAMNKDNNIQGLKSLSPRTSRTSRSEGSVDSASNSSGLSPDRRLTGDRRLSNTSSLSHQANYKVANLVIGKNKDAMNTGNPQATGSSYRSSRRSSKSPVGGRRALSPIRETSADIFNSEADDRMSAHERGRSSRAASVVSWSDQFYSASGASSPVKHKPSDRRRSDAQSSRPK
>Scl943
MNEKKAEDIEAPVKPPKDGEVPYIVAEKPAGNEKRKNATKEGEHSRSLDEQVKHLERKIRAYSKAKDKVNEGEALSSLGILYYKANRFAEAKSCHERHLNLARAIQNKRAEKRAYCNLGCTYRRIGDLDKAVECYEQGLRLVKELEDRLGEAKLLNNLGNIFEQRCDFDQAVYCHQKRLNVAKELKDLDGESKACASLGNIYHLLGNIRESINYYEKLVACLKYKL
>Scl944
GARSDLTKHLQDNSEEHLQLALEVIREQRTEMGIQRGRLRKQEDNINQLMESVAKLTALCEETLKNNADQEKTINRLSEQLKEQKKHQSKHEKELKQRMAELENRELEMPHNGLARSPRLDGYGELVWRVSNFSRRLQRVQSGRCDDPMTSESFYTSAFGYKIVVWAYINGRGKETGHCLSLYACVLCGEYDAVLSWPIKPRYTFSLLDQNPNPEARKDLTRTRKVHDFKRDDVRRKGIDRPGRDERAIIVGFDDFVRHDELEAGNFLADDTLFVRILVDIPES
>Scl945
MPEHVKHIEWEDMDKRKFYLFGPTFFLGIRALLYPANLVKTRLQVQRKKALYNGSFDAFVKVIRFEGVRGLYKGFMVSSFGLLSGQFYITTLELIRARTKEYNNAVRGLLAGGCASLVGQTITVPVDVISQKLMVQGQGENTAKLKGASTIIREIIQSDGPLGLYRGYLISLMTYAPSSAIWWSTYGLYTGLVGNIVITGTPHMLVLAMAGTMAGFTTATLTNPLDIMRTRLQ
>Scl946
MADQDKRKTQAISNVKYRDVLLITTDRLRKEGVLCDVRLLVEDQSFLAHRSILAASSPYFRGLFTYDMKEKDLMECKLDQLKASVMEPLLGYLYTGNVTLDEDNAESLVAAADYLLIQSLKDIGCEFLEGLLSPSKCFALRDFAERYSCDSLKSSATSYIVKHYNDACNTEAFKSVEYRVYTEIIARDDLEVSREEDVYETLIKWVKHNLETRKEYFEELFSKIRLSSLSRHYLINQVEKEELVSKSFYCTKLVVRALNAFILHEYDDHECARNNLKRYLDVITVCGGNLCKEATCYSPAKKKWLTLADMLKARDEHCTAVHDNVLYAFGSTQTENGQSVEQYNAHTNSWIAVANMPQMRCAATAVTCGDHIFIIGGRIPNGGGSTKQVMRYDADINKWFIETSMSFKRAGLCSAAYNGLIYAIGGLSDRNEFLRTVERYDPRKQIWSDVTSMQVARYFACAVEMNGKIFVIGGQSSSGAYLSSCEALDPSTEDWASLPNISVPRQAAGVTRLGYRIYLFGGCNNSGSLDCVECYDDRKRSWEAVTRMPCKRSWVQCGVLRVTKDLFELN
>Scl947
VSRENYTCSCLDGHWGFACQFDCPGGPQAPCHNNGFCNKTTGLCSCDPNWRGDENCTACSPDWYGLDCSVVNHNLNNHTAAAYAHGYFITIDGAGYKFLGNGEYHLLLSHLWEVQVRMVTCFSSSSCVNAIAVRIEQHTVLMHSRFIDRKEPFVFVNGKKVYSVSFEFGPASQRFTFKRTSRLQFVLSSSYGVRLIVRLYDRYLDVHLRADNQTYCKTSQGLWGNCNLNSFDDLYSRDGKIVTRLNVSQSYVTEIYGKSWEVTEGDSLFVYDINNYHEKRELYGGGYALHFNNAGAHTEEIYSFSLSDITIEFMVRTESENGTLLSYTSTDMFAVILESGKIKLRYDDIILDTLAVIQTNQWNHIALVWSLSTRILQFYHRDDTGKRVNSRNFPIASNVNVFQPGGSLALGYCMPPPGGLTLPVTEGFIGQIDELRIWNQKLDPFSISANWRGNIGCTMRVQNLASLWKFNEGDGIVAHDCVSGAHIYFKSGIWRGPTWVFSTVEIPQFSVDTSTAYSFRFGNSWMSAEQLCYNLIFGSMLKSELILLTTSTLWFYHMSCVTSVTRSNDDSHSYWTLMALSDFNQLIVEHSSWFAQSLCNSVPAFNFPVWYGKDCDHQCKFGLPGTNEHKCFCMKGFFGLNCSSECPGGNNMPCNRQSSCDVSIGTCNCPVSSNTTYDCSVCSPGWIGSDCSVSLGGNRSSSENFTCQGFGATHYTTFDGVGYNFGTYGEFYVIKTNQFTAQVRQIPCMNASFCISSVGVKIGSTEIAIRASYNGTGMPLVWLNRKFTDATSVIMENNFSFHKTSPDVYEIVRPGKILLRVKAWQDYLSFVITSAPQWCFVGSGICSSCDSNVVNDFTNSTGTVYWGNSISEGIIINNLRSQWQVPAFDSLFIFGYTNYKERREITTNGYALSFNGTTASTGSLNAFVKGKDFTIQLFVKVYSSGGTILSYSNQFTFALVNDVRVKIFLGGISYDMGIALPSGTWVQVSIAYRAST
>Scl948
MKFKQVGEGTDDVCPLIDFARKKRGASDCIAVKSLTVDVTRREDNKFEWKDFTCKAADDTKNSPCPLYREYDPAHFLIVHFSPLTPFDAVSKFLKNGVILRFKEDFTEERFVFFGHSASQLRERTCVLYNEKQGSVTEILSHFGNFEKIQDVAKRAARVGLLFSTAKPACSIPEDQIGVVDDVERDNYNFTDGCGFISTKYASKVTESLKLKTLYEGIKFPPIPSVFQIRLKGCKGVLCHNNCLEEGIQIRPSMEKFVWRPSGPHPLGIVDRGFSRPNDFGSLNKQYIMLLSALGISDEVFLKKQEEFFQELKEITTAHEVAFKFLCANEEFELAENLLKTRKIDTKTKQRLEKLRNRVREPQPSKPNPLHKPKKSAALKLKIPIEKSRNVYGVCDPSGQLKARTVFFQPTIRGSPVILTDTRVVVAKNPCYHPGDIRVLQCTDVPECHHLVDCIVFPTQGFRPHPDEIAGSDLDGDKFFVCWDEELVPKKETEPSQYPAAKPAKRTNLTHDDFLKYFAKYSNAVVSKLDNLFDRWADSKGISSAECQIVARLFSRAIDAAKTGERVKITEHISKAPTKDEKNEEFVWQKLYQRAKLFESDQLTEDVVIGKVEDFEEEDMLALLSNQESRLSEYRLFRYLYKWCQQPNKERCIDDYIHLIDFSQFSREQCKRLPADIPMADLESLLHPLHRSRILSRDDITFIKVERGREKRWRLLYRTEGQELSWRVFHNILISSLEKLLVFKFLLGDIQWVISLAMSVPLNLCEVLTLDEEENIAQAFCSVHVQSTKRYVLQLNAGYSFALDGKRLDIYTGKKQNTFICLQEDENYRVPIMSVALNRFNSSLPRDFQTRLRREQLLELEAFCVYDHFDPGHRIQKLSSKKSVRNANATEGDSNLQTPFGSSEKEEEFVYHKGDFPGLQCDHEESLSDLNRNIINVQDLLERGRLQTSHLEEICDRMTSSSDEK
>Scl949
METIICILFIAMATNIHQVTGQVRRLIVKGEIVIGGLVPIHDHDLEDQAHCGDLHERIGVQRLEAMLFAIDSINNNNSILQNVSLGLEVYDTCSSETVALDRALHFVQDREAIREHHTTNGSVMVGVIGPSFSSISVQVAHLYRLFQLPQVSFDSTSYELSDKTRFEFFSRTVPHDLYQAKALVDIAKVMNWTFVSVIYSDDSYGTLGYQAVKEEAKKA
>Scl950
PCEFEIPKRYDPNERRDSNISNNKITIQEIDMAIYSNPEINEHMAAPAPSPPPLGTVLFEIRFDIYEEQLNIHLIGARRLPVRHLVTEPGVASHGGVIKSDPMVEICLLPEEKPVFESYTHFGNQDPQFNENFSFKLTSAEVNEKTLRFTVFDNKRRHRLTPIGHTLYSLKGQELDGAMTMERNLKLNSQ
>Scl951
MAFDNRKALWLTAGLLSGLGTAFCLAELRKFIREKCTRKTLSHLEDNIKLEDLEILVRSSNYSLRKSAEQVVLDKAMKNNNLDFIVNACYSDDEFQVLKAVVALAMLVKNSERNEREKLIEHKILASLSHSLVQSVQVGYRRLSKMGGYDVRLQRCASESLFHLIYDEESIKLRLAQSNSSIFAVVLQLISEGRSKEVMRWSLFIVHQLASCDSLRPELLANGVIPAVSAMLVRNQGDLVLMKTCLHTMVMFVNNTTEGEIAHLKEMAKYDVFRTAVVSLRAGEL
>Scl952
IQRAWRHHKKQSQDQIIARPGTTNSYDMPDFEAASQLLFSTPDMGSLHIRTNPFMKSAENTSYCDDDNLSDVFNDSLEQVEEENFRNKREHGPHRHVLYDGDHVLEGDTFNDELTGMDSVSTPAELPSPTTDWESIESCLTSEGETQDLENSELPGTSNERLKHFSLKPIDLQICFVDDTLLSDVEGDEDGCVIKEYIIEKQDVSDEEKRDSGCIAGDDETCESFSIKTVRPETLEKHEISQEESEKVLIELREQDSDGDKDNEKQENCTNVMLGWTEERLQELNLDELRALQKNMSQLIE
>Scl953
MSEKGALLKTDEQGSNYGDLFHPEEEAVEPKSQENKQDSQATSLLDMIRSAVAINQNLLVYKVFYFFYFAALGSLIPYLSLYFKHSLLLPAHFVGIILAVKPLCLFVSAPILGTIADKYNKVRTVLLIALFSYIVMNLLVAVVPPVSIDCLSEVHQKLNISHPNDTVRHLHGITRENHIEAGNITSFGNTEMWQEAWLFDLYTEMDPKIYKNAKVVFLVILIITTVGELLGATSNTLADVATFQNLDNRPQYYGEQRLWGELGWGVSAFITGCVVQGQYKKQVDICPEDVFDIYRPFFYVNAILMAVALFVSTRFNFQDSDKYVNEKIALFKGLQIFGKIEYFIFAIIAIFLGFALGSAETFLFVHLVELGASPSLFSALVAVHCISNVAMFYGSIYFLESIGHIKMLTLGLLIYALRFYYFSAIENPWLVLPIEFLRGLCSASVWCALASYVGTPPRVGATLQGILHGLYYGLGRGLGQLIGGILIRRFGTDPYFRYFALIDFLVMIIVALLVPYLGLRGTIWMTLSGYTPLRAQEVDCCPKIYRLPCMQKKNVDQEE
>Scl954
WIASISFGLTFVLSPLSCSLCKRFGCKAVTILGGILVGIGLLLSSFVDSIFRMYVTYSFLFGMGSSMCYVSSVLVLSGYFSKNLVVANGIGLAGAGVGTITLAPALSLLLDNFYWRDALRILSATSLLILISGFIFYLVPAPLEFSDAEKYDTYEETKRIDLSFFKNKAYIVWIVVVGLVLFGFYIPYVHL
>Scl955
LLCAEKADVAFLMDGSESMTEQDFEKQKDFVTRVAESFNMAPTMTQFALITYSSSANLHIRFRDHMKQDAFNTIVRQLPFAAGGTRFDKALKLAAEDVFTEESGARPGVPKVVIILTDGQQSQDYDAIPLQQAVLPLHRLSVQVHAVAIGNQVKMAELRKLVQKEEDIFNIKDFDNLVNRSRQLASKTCDIITRPPQ
>Scl956
MRTQYEVNKMAARLRSAFRNVNRINNMFLPQFENLKQRKLGRSAYNVFTDYKLVFQDLYQYTKAKPFRSACTLASLGGLYYVYEQNPDVNSYEDAVLECSNELLQISHLIRNPNSDSYVQNILKYRNQERLQIQTFGFLSVVYVTEFGPGCDLYEKHCAYVQPRWKTFLERVIDVGILGHWYFLERAMKDFDVNEAELANCPPDTE
>Scl957
EEAIQKVERERNGVNEKLQMLEGTLSLSESERKQQHEKIRELRETEKRLKSEKHTLRAQLESSSGELTKNELKLKALDGELQRQKRVQQDAEAENRELREKLSGALKANQELESNVSNLNLAIQKLNSAVSKGEEEETRLKEKVQALSVSLSESNCSSQNLQDHIAQLQRSLESSEGDKRLQHERVAALRETVKDCKNENRVLAEKVSFLETTREEAELRINDFENQVKHVKGLLMQRQQHEDELLVKLQELESETYALKSENSSLHKKNSSFEVEKKDLEKSNLRIGKDVHVLKKTLDRLQKERLEFEESFFESNQEKEALNRTLSEAAKENLELKERVESLEKELQQVQVKHTE
>Scl958
EMLVAGRSRPWPQTLYHLTGEREMTASALLEYFAPLQQWLVKYRLEKGYPTGWKKRKTVSNPVVNGARKTLSSTKSNSSITKPQVLPNETRSDLKEKASKPSNKNGTADVTFPEVKKNDDAINLGKPDLKAALAAMGPVLKTSEESSGKDKSLLDPKSDILGAKPMFVPNKIKDQLVLG
>Scl959
NTTICYIIYRVRRLHSPSCIFLVNLAINDILVALFLLPFSIATTASNYIVVSETGCDIIGFFQHATSAVSVLTLLSVSMDRYLAILTPLKYKGWVTRNRTVLCIFVIWFYALLSACYPLLGWSRYDAFPGQWLCESDYHISVSFTYFKMTTIYFMPLVSIIFIYISILRVALRHSKQIAREVKALRQREMAAVLEPELSAQVSAAVISGQYCMRKPHSALRADIKTALTLASIVGVLFIAWTPYIVVNLWSSHSGNYGTELLQSIVSGLYYSTGVINPYLYGYLNRIIKREFKLFWTNTRRSISQIRANKIQHVEIAPRKSS
>Scl960
AVSLAGSQGGLWSVEGGNWKVCDGLLSNSNATVYKNTKISEIVKGSHGSSAHPVYTLKSDSQIPERHYDVVIVAAPLEITDYYFDCKDCNNWPIPKDLGEFWRTIATFVHGQVNMTHFGFSTEDDIPEVIGTTETPMNFFNSVGKQEPVENRTEIDPKELPIRKIFSRSNLTALQLNRLFSRVDEMKVVSWLAYPHFTPPEKFWSFLLDDGVFFVNAIEYSASAMEMSAVSAKNAALLAHHYYSGKTSDEHINEKYSKPRSEL
>Scl961
FILMIVLALVKIGKGQEEHDTPTANFSGLPNLFGVCVYSYMCQHSLPSLITPMKNKSRVTLLFIADFVIVLVFYALLSFTAIFAFRAEDLNDLYTLNFRKTAGSFVGYFLALFPVFTLSTNFPIISITLRDNLKNLFLREGHPYPWVVDRIAFPLATITLPILVAFITQNLEILVGVTGSYAGTGVQYVIPACLAYFGKKHLMEMTGCYDNKHKSPFGISFWILFVIGWAFICIALVTTNHIITGK
>Scl962
MLVIVYVSFGVLSALCGIFHFWCKTGQRDEMVIANPNFVSFQNSYFKVYFLALMAEWLQGPYLYKLYSHYGFIDTQIAIIYVCGFASSVVFGTSSGYFASVFGRKKACVVFTLLYSLCCLTKLSRNYGILILGRILGGVSTSLLFTAFDAWYLYEHTQTHNFPSEWVSATFAKATLYNSIISVVAGILANTIAEWMPFGPVAPFVLAIPFLIATGILIQFTWDENYGGKNNKVIQPCIESLRHIVTNNKVMSIGIVTSLFESAMYIFVFLWTPVLDRGHLYPPLGIIFSCFMLCVTLGGFLFNFTIKLGINPANVVILTVIVASGANIGAIFSSAQNPRLSFVMFIILELACGVYFPAMGWLRQRILPEAHHAGIINWFRVPLNAIAAIVLMVLHDTHSIHGISAIFALCSLLLAVAGIAAVRLSILSRNDENLKLVHDMEEGL
>Scl963
SIISPNLWLVHLTRMKWVEQKHKLNLVIYGSLVGGALFLAVLRGLLYYYTTLRCSENLHDRMVLSMLQSPVYFFDTNPSGRILNRFSKDIGIVDEFLPPTSLLAVQYILQTLASVCVTCSTNYWAIIGVIPMIIGFFGIN
>Scl964
MPSSSIPVPDRDLGNSPSSRKSNVEDLRRHNNKLKSDLEAERAKVRQVLRDKSAELKRIQDGFEKEKQRAIELATKRLLTEHATELKKARDNTAKEKDNELRQVLKFKEEEVKTMRQQITDEKEKNRHAEEELRRVLVDRSKEGEDHSEVERKLRNEIATLKEQKQKAEEIYRAKCSADNEKAELIRRLKADHELELQKFVKDSKRESIHSLQQRRLTEKALEEKEHELAYKDHLAKKLEAEKDDLQRKLSGDVEMVRRSSLRTGAPFDLGASDRLDES
>Scl965
CEVRPGPQFFTRYIKILQNSTWEGYFHRYNDSQCSEPKLSLYMRGFYKVMDEPLEFIKGSNKAFFNFSTIELYPHNSYEQEIAINTSTRHCRNTLKVVRTLDSTDVFAVDKRAFRRRACRSAFGFSESEFSGLKLETRRKKSSKYDKLYFGGVPTIRAPRKYKPRSYQLPLIKYNSHNCTKCMKIRLGTGARPPKFVWKPPRLWRLEGEWASTTCEASPGGAFLTRHFKFTSSQSSRRWECHYYFYVDSECKKRDFELNGKGHFSYATPSKKVNGAAEYVFTMTEAAIKPFDRITTRMLNTATPNTCGKTGTWKTNVKQDITGTQGCKLYGISLPITEYDLLKMDTDHGDNRLLYVGQRASDGSDPSSPSKRATSFQVPLIECSSYKFKFVPPTTRPTTRPTTRSGIVLSIRTLPTKIKKITTRRRTDRDPGRKTTHSRSGNGSDANRENVGYLYRNSAASLLSKLLLVLSTVLVSTWID
>Scl966
MASCTAAKRRASRKKAADNVVQTAPICKLPANIMLHVFKFLDMKTLCSSSTVCRLWYHLVCDRTLWKIVDLRSWPLSLRTLWKIVRNRLSDSVVELLIKGFIGTTKKNENISPSLLEEIKTKCPSLETLGLCYCDMRNVPAQCLPRNLKSLLLDHSIVPLGWFEGLKCEQFFPNLLELNLTYCTRVENSDLQSIKKLKTLERLNLSYCYRVGDEGVQHIARNLTKLTELDLSNCPKVTDLGLHHIGRHLTILKNLNLLSDWRITDAGILSLVHSLVNLEYLNLSSCKEITSVGLFEITDKCKKLRVLDLTGCCDILEKDLNDARIILSDCNIHWT
>Scl967
PFGSITVCMSRILCISPVPGTKFSGLEALQSESETKADTHSISMGSEKSSKANTTPKISRSGYASDEDVTGPQRIMAFDSSSEDEEGLGQESFLGGKFNDASSPFDVDGRLSPEGSSLGTIGSADGLDSSQDENVFEFEENYSSGDEIKEKGSRKHSKRRMGSSRTSEDLKDSLSDIVNFDTDEPCTVWLGTEDG
>Scl968
VVLVSGHLDSWDVGQGAMDDGGGAFISWQALSVIRQLGLKPKRTMRMVLWTGEEEGLLGAEQYYIRHKENAGNFSLVMESDIGTFKPVGIAFKGSKNASVVMEEVMQLLKPINVTNLKVTNVGGDITFWIEEGVPGGSLDNENSKYFYFHHSNGDTMTVQDPDDMDLCAAVWTVVAYTVANLDEMLPRN
>Scl969
VQTTKLPAFPGFSFPYFGDPSGLYAPGLLPFTFLQPALSNPGNIHMGIFPQPQGTSEVVYELAAHVLFSVVDWARKLPTFNNLVESDQITLLKMAWSDLYVLESARSPIHLYMQQLYATANMQARQVSMENILKRMEHARLFQDQMEKVRSLGMDLTEHFHIKCIVLFRT
>Scl970
MVFEACCLSQEEAEQRAKSKKIDKQLAQEKVQYRRQVKVLLLGAGESGKSTFLKQMRIIHGRDFDNDALNEFRPIIYANILKGMKVLADARRKLRLEWSDEMNQVNAEKILAFTAPQMIDTDLFMSYFDCVRRLWRDRGIQDAYDRRREFQL
>Scl971
VEPFAGIANSVDRSTPRLLVNREIVGPFSRRSERRSNDVVLQGDIVEGVTKLVNLLGWSDSMDAITNGAKQKWKDYSSTTDPKVSKASEELAKSIGRTTDSKEMVENTSGTSNAQLKNGVDVQRKDSGQFTSTPKNGISNGPTGLNSFGTRTLHSLTNGFTGKGVLYRTSKTALFMNGEGPIRPSAASQRAPLLPFLYTQRKESSEQNKNTDFKIIDPGKDLASAGFGLGRRSVGRVSCFLAGTAGE
>Scl972
RCSVGAVELNGKLYAIGGYDRGDCLNTVEQYDCETNEWMPVTSMNLHRGRLESAVVNGKIFAIGGSNGHTELNTMETYDETSNIWSFGPPMIQSRCSFGTGVIDGRIYAAGGYQGPRNLKSVEVYCPEKGEWTRVAPMNTERNNLCVEALNGKLYAIGGYNGWSCFNSVECYDPEEDRWYLVPPMKTARRGAGAAALHGKLYVIGGSDGTNFLNSVECYDASTNEWKTVASLNIPRHNVGTVVIKDHIYTVGGFGGTSFLKSIECYDVKNDKWNCFINSD
>Scl973
NTCTTYCGDGFYGDPADRKCKSCSSNCRTCADGTYPGVCTSAGVTPHDVCTSCHDDRYLNGSDCVESCAELHVGQKRRVRLAGKRPTDLEGRVEVYRAEAWTTVCDQTFDFREATVVCRELGLGPALKAVKRSAYGRGYGRIWTDILNCTGRESTIFDCPLVKRSFSSRCYHSNDVGVRCAGPIGKHLTNRCQKTCYAGWFKNDLDVCTMCAAQCLECTGTNVRCTKCAAPKFLRENTCVGKCADDEFGYTPTRECQKCNTHICVTCSDGSDDKNCTSCKEPKALKNGKCEDDCGPNMYKKSGRCVEDCGISMFKNPSNYSCLPCPKDCITCEFRLDKAVCTICHPPLVLDEKKGACLANCTSGIAVPAVNFTLKTTPTVRLSNGRDYLEGLLEVYHMGVWGTVCDDGWDASESTVICRELYLGGVDTSVSLRHILKGTGKMWLDDVFCNGEERSLNDCRHRPWGQTNCQHNEDTVLRCKGPGVRTCKDSCPDGFFPMGSECLQCNASCKTCNETADKCLTCVPGFFKRNDSCVKECGTGYYLDGFCKKCSMNCADCEGKADNCISCPPPLFRKGSSCVENCTNGYRPSSVPLIRLAGGKTPLEGRIE
>Scl974
MRTNENWPEAFGFTVGGRAPVVILSVDENSVAQRAGLQPGDQILEVNGENVQGLSKEEIILLAKRSRTVPPALAVISRIRTFDLRRRRGRFGFAVRGKGPVFIEDVEQGSPAQNVGIRRGDLILRLNGVNLRHMNEDQVGEMIDTCGPTISIVLIAGAADIGITDKRGGKSSSSRYKRAKDFFVQ
>Scl975
LFVRLGGKQALGGLDLDLFADIPDGVQPGNVIEFCGMEGSGKTEMLLHLIANCILPRSWKDLKLNGRSVGVVFVDNDFHFQLLRLVTIMEHRILKAIRDADQSERASESDRTNPLKETSAGIPLVYPEKYSDYESLIKSCLGLFFIVRCNSSIELLATVLSLENLLAAKPEVGVFMIDSLSAFYWLDRGSGAESLGLQESNQRKVVNILQKYVQKYHVALIATKQSIFMNAEKSTNREYLCQLWQRLVNHRYEFDRNIVQTGVDITYSVHRTFPLSRRHQRFFIKESGIEFMR
>Scl976
MGNKLIKSRRKIDKPTPVIYPNRPVRPLRRSVEGNSSVVYSNFPRIVAEFRHYRGSETNLEDEDEEDEQPRTYHEEVHCCVFSPDDEALLLTSTTPTPCGPFTPDIGLGHLREFDINSGYCKRELLTYHSQECDISSDGNLVSFLTNSGQGEVAIIRRNRNSQGEIAERGDKFQPCCTGMTGQTLCCKFSPDARHIVSAASLDFHSMRETNELRLWNVKSMQIEARVVLRDITDFCGFVTRCEFSPDGQYLAVSTSKEQLCILRSKNLDVVTVLRRRCRGNMCWSVYNPAWRFEVLACCLQDGRVEIWRKVEVLSSAHAGELRYAREKERKVSFSRMLYSCQYSPDGQMIAVGTSDANIIMLNSESLDTLFCLECKTEPSPFGLRIQNTTVYCIAFSKSQQYVAAGYSDSMARVWAMPMRFDLKHLCRVVILHSVPGNQINSLPVPNGIKTYLLNNYK
>Scl977
GMPLGPPVFIQHLTNCEIIENSAARFECKVSGNPEPEVEWYKDGKLLKESKQLTFLYDDNDNCKLIITKGTAADAGEYTVVAKNPHGKVSSSARLLIDTGSTDDETASDSELSEPSGSEAEERTMTPKEEKITKYYTVQDELGKGRFGVVCKCIDNKTGRAYAAKFIKCTAPKDRQDVIHEAEIMSSVRHRRLLRLQDFFQTPTEMILVMDLVTGGELFEKVVEDEFISEIEVSHYMKQILEGVQHLHQREVLHLDLKPENIMLIRPESKQIKLIDFGLARKYNPKENLKVMFGTPEFVAPEVITYERITPATDLWSIGVIAYILLSGLSPFMGDTDAETLTNVQLAEWDFDDPVFDDISDEAKDFISGLLVLKANKRSTVDQLLKHRWFTIKKDKGKKLKTDRLKAFTARRKWRRAITAIRSTNFLSRILGSRGSDDKKSSGGGGGGLLARVKAMHAAGIQGSEGGVPPASSPFLSPASAAFSTSNSFTSVTVTERTQTQGETTVTEKETVTVTKDGQTTVEEKETTTRIGETTQQENKTEEVDN
>Scl978
VWFQNRRAKWKKRKKTAAILRPPAPILPSHMAQAYNPSPIGDSLCTFHNDHRWPSTMGTAMPTMAPVTTPSLPLSPPHHPFAQTGHEVLPQTYSHQGSMPRSHLSMSIQQQATPPAQQTFQQPFGGAREMPISSSPSLQDIQCSIPNGGELWRGSSIASLRRKALEHKAAFTYR
>Scl979
MSEFLSDRVVDLTNFAELSTAEGHSKMALLPENQEIEHAESELVISESDHGAQGSEEYEQNYRVNGLDCDGDPAKMDQSQSPEEDGSHKTDCNDPDVKPTHSYIALIAMAILSCPNKKMILGDIYQYISDNFLYYRNKDKSWRNSIRHNLSLNECFIKAGRSENGKGNYWAIHPANVEDFANGDFRRRRARRRVRRSNPLKYGSSSCPSAYFRGLSPLSASSSFFPFRADDCRGYPNLTYIRPTKKSFAIDSIMGSYESPYLYSPLSVWSYPSLSLVGSREYPATSPPHSLLFHTSPKLLSCVSKLATNAIPGCAATSLESSAFSTYLGSKTVVTQGQKGSTPESWQETLSKLQDQLRKVTP
>Scl980
TSVSDDKSRFYFNLSSLKPNEQIEKAELRLFKRRSKLENTHGHFKVVVYRLNRRPVEGSISWKKKLTTVATKHVKCRRVGGWIVLNVTSAVSFWSSWPSRNFGLLISVKGIGIPTSDFYIATGGRKEPILVIYGGDKDKSPGPFSEIPNETRPNGEDRHNKGKGKNKQDTSGMLNRRRRSVGDDSCARHKLFVKFRDLNWDKWIIAPRGFSAYYCMGACPEIIDKYYDPSNHAIIQNLLHHRLNKKIPAACCVPTSLNSMSLMYFELDGSIVLKEYSGMVASTCGCR
>Scl981
SSKDAIPSIDIQEPLAEIFSANIVEWPNPLGVQQDLLHKYLDDFLQEPDKKQGLHCTEVNSLDTRRMQRVQNIYQTLHAEFIDVGCLRHDRSGPSPERVRLILWSGCLPYVYPDHELPICLLMTNLNIYLFHSSHLDSPERIHTLATYSDLQDVLHCFYSFPVQELNEVVFGLYDQGFRLEVKLDGPRGTFTIITRDAEKTDRFLGTLRDVLGEPLNEEPSNVRAFRRQFSSGSLPKLSFPTEDKIDKLKQELAKFGKASSTAENQHLLMYSIVREIPDFALLNVQESADLTKMLRSLIVTNSEIYLCDEDHVHWPLPSFVRAPPSTPQWVVTKSQQISKIIGLEVFELKGNVCDFFGEFGLSLIFDCDESGTPSPGEQHSWHLIFRAADERTQLQRSLSQVWKDNFQADLKITHSKPKSFPVLQEKREEKGLLESTSSNGAQTHLGTPVEPKFKKTHRRVGSDFLPIFKPNMLNSLESLVALDRKVLDGFFHKWISQKQSDEGETLLHVLWTGCTPYLYPSLEFKVCILLSNLYVYILADKEHKVSINKQKGIKLKISEDTDFTDVKPTICFNFIPITQLRQVCVGLFDQTLRIETELKKNTFTLITRDFKLTSTFLERLGAILSSRHRGDSSPLSRSDTMLTSIYDSQSTADHDPNAFPKADYQHTNGGVRFVYPNDDTLEIVKDAIAEFSRQSVHCLELKHVVILVYLLVFHETETAREEPRTLVIMDKSLCLCIEDHVNYPLPLFATGLPENPQYDVQDLRDIQSLSRVEFSDFNSCDFTMVFSPTRPQDEDAPDGFDSASMGELCVITHHLPDPDERDICWKIVAQTYEEKEKALSLICKLWADIHGGALPVMKATR
>Scl982
MTFLNRANQSFLTHARLWYLVDAKDQINGRLASYLSQVLQGKTKPIYHHTDDVGDYVVVINTRHIVLSGTKWKNKLYRHHTGYPGGLKSITARELHKRDATRVLWRAVYGMLPKNNLRPIWMNRLFLFEDSEHPYAENIFAKLEGPAPLPKRLEEFTAEEIENYPKLF
>Scl983
DQLSEMTEVTASFKSISVLVIRSIKMNGVKSVRKVAEVSVSEVQLNASLGENQNIEGSLGGLRMTDLTPEGSLHRSVYTCGSLGGGDVSPRDSSYLWSVPEDMLDGPSDRKAFTFTLLIPKKGGQYPVIAIDKGSQGDLDDAEIARNIQLSVRMASAQYTHTHRFLSELLLSAGDYAEYATQFGESLRQAASNVAMGLVSKKRALAEGLDYLSSSFVTTAAQDDRSLGSRQGSIFFEGDSDYLQESCDFVDSVPVKPNKRVYTCITVDSPIVQLPTSSSSTEILVAHLGSITIRNTHLIELVEQESDTGHLTGVEHDIDRLFVEVKDMSLYCTAMDTGRSGRASSSSFSEPFTGPNVVHSPKCSSVHILHKSAFELVIDRRSEDVGALAMGAVCTSLHLKKPTIQISGKVTTPLKLELSTHSYRQLFDTIDNLGGSKETVPIPPPAGMH
>Scl984
DVRIKLQIWDTAGQERFRAITYSYYRNTVGCLIVYDITNRESFLNIKDWYTEAKNCVEESDVVFMLVGHKIDKESMRKVSTEEGERFAEANNMMFIETSAKVLCNIEEAFFRVTEEVHKRMERGDLGLRDGWDGIKALPMRPTDVLGIGHAISAEDLLEHHHESKRCCTG
>Scl985
MHILMYKLKDSSLGRLIVFLLICALVVPLITHYYLAQETRNSFQSRTIKLDRPADRVDLVLDRIDGMKYEIEELKRIKLSLGNELRELEGKKNRLLQIISNYSKIAEGYRGQAEHYHGDVARAQRELELIKLAKRRANDCPILPHLKLPYKLDVSPLNNSDLLPHQSTVSNCHLHNCFDFSRCPFGSGLPVFIYEQPFGQLLSDSGGMEIFQLLQGNPYTVEPEKACLYIVIVGSIEASRHSKSKSELEKELHLLPYWRGNGKNHLLLHIRTSVRHSTSILSLGISTGLAFIAQSTFFKDRTYRHGFDIVVPPSNGPSKGDVWHLAALHLPARRTFLLSFQGVHKDHLTDTMIILRNQLYQISKDARDFFIELYLSKSEFLGSEQSGDWLLWGSHESRSKILKQSTFSLIVGSNHVGSSWDNTHIRLLEALQFGAIPVILSNDFILPFNDMIDWRKAAIILTQARLPELNVLLRTITNEDILDLRRQGRFLWETYLSTTDAILKTVLATIRTRLSIPADPVTASPTVSVFGDSKPPLTSPPDPDALTSLPEVSPTFIRNLTTTTVDSYYAWNFPPGSFRMYPSTPFAPVLPSSAPFQNSSTRFELIGDGMGGAGVEFSKALGGNHPVEQFTIVILTYQRELVLIEAVQRLVGLQYLNKVVVVWNSPEPPSLSLRWPDIGVPVH
>Scl986
MSGTVAVELSSNSLHTRQLRTTGNGLETSYALSMKMLCTNKQHLQKTVTRLEKMHSPMKKQRDDLLFLVSTMEEWIKILHDSERGHSGVPVLRSVKEGCADITPSLNSNNSDLNQTVQRLSKASVPRIAHVQKCLKDLKKEIRDVFDNENTYNGKFVEDMREKMGNIIGIANALLALYYS
>Scl987
KFRSAGGNVSGYNDNAGAAGTVYKYESRRGPQYRDLKYNPDTNLTTFKPEHSKVKVDNENNNVATPTVIMENQTVFYEFDEMQVEGHSTVIFYHPETARNVTVIAHEVTGDKTGIIKLVSRQRLFVFVVQSTHTYMDAPCGFHVEDYAEIVFPTEVILRGESSTIRGRITGVERLVVERNGLVEFGGTAHSAQLPEESQWLADNPFDPFTPGLIIVPQLIISNAGLAKVKMSPIRVVLNIADTTVKK
>Scl988
MTMVGNWKTRLLFYSITLGSSLLILKHWFLYSKIPLRKMSNQRMSPKLFFNSEPQTRRSRNDLKLVLFYTTLFGERPWQGLINDYNFTNWNGIPCGVQACRISYNRKDLDRSDAVIFHGRDLPSVHHMKRIMKYKTPHQRWVYFIHESPKFTYYEPWLYNGFFNWTMSYRRDSDFFVPYRTYTRLQPDEIANEETQDRNYALSKDRLVVWVVSNCHGLREEFVKKLMKYVKVDVYGRCSRRFNQTETCPRQSSACEDTLKRYKFILSFENSYCSDYVTEKYWYTPLDRDIVPVVFGGASYDQKIAIPGSFINVLDFPSIKTLADYLLFLDRNDKAYNGYFSWRKRFKPVLPESWTCHMCAALNNNSIPSKIQNNLEEFWGERSNCATNERRIRKLVEKMD
>Scl989
MSNWSVHGNISQNSTSLAASDFHLVRILQLFFYSAIIAVGSIGNALICLAILSRKKRKTSEYFILNLATTDLLTSIVSIPLDIIERLAGYWPYGSFLCKLVYPLQTILISVSVATLLAMSLERHRAIMHPLKPRMKGRKPIFIICIIWVGSTLLVSPYIYVLGFNSGSCVENWPGVKYVKAYTMSVFVVLYVCPLFGITVAYVQIGRRLYRDIKTLQVVMADTEGGMTGRQMLKTRAHRNLRIVKIFVAAVVAFAVCMLPNHVMWVWNDFGSGSDFVHFYDLLAFTNILVYANSCINPFIFGTLQTRCTSCKEFLRGSQDRDDSSGYRRMFSMRVSFTSSSRLRTFLRGTLRGPRSSHLILSSRRGTLPTTRVTLKELQPLDDKTDAESNL
>Scl990
MLFKFYFASGFLAGVIALSFADDFATAREEINKVKPSIDYTTFCAEMSEGEDKTACRMKNVLSVGFLVCQRPMFGEKNCSKIIDEEINNLQRVHREGNVKIVQISPPPIDDVRCGKESSLNCTGFLEHWVDRKDGQFKQVRDHISDNTTQGLIEAVKSFTTPAALVTTASDLSKIKSYMMENPNENQYRQICDLQGFFMVSGGFLVNDVPDILTGAGLDGVCWNDEPTTEQVIKALDDMISAFGSKNDNVDSGNRNGEIKITGLHINAKIILTISIAYCTFAPK
>Scl991
VSPDDVINRKISLHKYEKKEDLKERYIQRLQMKRRQTEMNVLRGKGYKGEKKEKKIYPITTARGEVKEISRREMLLHGDIFGILTGIFMQDGPFLILRLLLIINYQVYSEMHIFFTCKNAIALSLLVYRLCILTCTGEDEKDIEHEEQESRLQNVQQAVLSENFKRAGAIQLAG
>Scl992
VRKWSVQRLTRLEEEQSKLAEEQSMMEELLQWIGEKEEILIEKENEPIPDDDYEQVMKLLEDHKGFQEEMAKKQPTYDRLTKSVKRRGSGTPAAVSGTPVQTQATPDKQGRRGSRIPKLTSSPSSSFTRERSREKLTLVTSPGSSFTRSGSTTLDKNHPALLHLSKRWQHLWLLSMERLRRLQEKLERIAI
>Scl993
PLASQQAKAIAKHTDLKVKHYVGEMGVDFWDKPIWEKEFNTCNVLVMTAQIFLDLLLHSYILLSQVNLLIFDECHHAKKNDPYRQIMQCFSDCPERRLPKVMGLTASIVNGKVKPYRIESEIVELERTLRSTCETSQDEDVVRYAAKPEELILVYPNQSTDENVKTLIQILSDVLKPGISFLCDCRVSQRENENAHWYAKFALRECKETLDELGPWAAFRVAQYLIDDL
>Scl994
MEQHLDRDLASEVRRFVRERQNKLANASNSGEVIETLNDVVELFLRGTLLPFQVSLDKRPVLKGEFVSNHFVRFSEFILSSKVIEFYSNLNEQQRKDGFEVFFLRGPSHDCLLVLGDVLSKPATNLKNAKVIVSLLEKFFGEERLVDILVEQCRLSRPSKNGSLNSSVTGFESKLWGQLVTLIVSLPQRVANKLRFKCSPQFYPESYFNLVSCEIIKALEKLHDNLTMSQDCSFKFLEELIGRICLVGQAERMFAILLPALEKWLKKSPLWNRICARLVTGIPDGCMEHVTEGLLKMADDPSLISKLFGDSVLTNTKLKYLLTSKFLLMRSYTNMNVLYNIMGYLSGYKHRHLLVETLHTLFDIWGDRSAIKHTTYDQHFYITCATVLSFGHLNIEERKSEKHVLLNKLLVGVQSHLESPLEKVQRLGMVVAECLTCSLEPNGEKLVFGYMEDSDTKQLKSLAKGPQERMNLRSVGKRNEPDVEIKGKDKLVTEESSSMKVSAEKNSPQICEGDDDLVPYDLGEEDDSDLKSKAPKYLRDCIEGLLASEDSSKMEASLKNVEKLVGAEMDDLDDVCEELVKVLLHLQDQFSTDMFGELRHSAIVAVLIRCPEQIACYLTEEFFAPNYHLQQRMDILSVLADAAQQLSTPVEITKTKEVPRRFPLPQAESNKCLQAIPEWQKIVQERIDGKTKRFTKGPSHPQPKPVANKFASVAGYFFFPLMKNFDSKVNTLDLLGEDTLVLGRLVYTLGIIMYSARETPTARNMGKALLEFTWALKYHSESFVRQALIFAQAMVAVSVPSSILMNDAPGELSELHDWLKTIVQNDTDADSVRAAFQTLVLLEEIFKNQVVVHV
>Scl995
MSKSGGNVTWKDQLVGSIVVILFAFTLVLNFLALHYTYVKVRKPSLKKIPHLFVGALSLAGLGIACFQYVPFITTRFNGEWSREDGVCHFVAFGVLFFGTLTISLVVMMSLERLGAIVFPFYYKESVTFQRCVVLLAIVVVYSFILAILPQALNKVELNVSTGVCSYAVESHNVDTGIVVYVMSIHYVLSVIVMVLSNITVVYTLHVLERNSLSDVYDQDNKPEKGTRAKGSGTSACVSFAKMVTLMAVCYSICWTTIL
>Scl996
MSAYSRRSDFDFSRKTNPFEDDSDDEFEKVNGDEIRSQMQMARERTTESTKRCLALIEDSHDMAVKTGEELQCQGEKLNRTERNLDKIKSDMKIAKRHIKSVNSIWGALGNYFKKAPQPKENTQQTSSHTDSGLSGLKDDSSLCYPGRDRESGSKGYGAWTGEAGQFERRSFSSRDPYEREIDANLDLVSRGLGRLKEDALILGSEIERQNEQLDRIGVKADVAYKTVEESDKKVRRILRK
>Scl997
MHKSISFVKYELREVNDLCSFANFRRYNFTAMSKRRASSKAGSLKKRGKVEGVDQTAGNEVKTLVDKVARELLKNADHKKSQPMKKYLRDKFEIFGLSSPLRKSVCKELLKEKLNPDDTKEFVLFLWTKPEREFQYFAIDYLEKNLESSADFEETIQCLKDLITSKSWWDTVDALASKMVGGLVKQHRDLGKVVMEEWINHENMWLRRTAILHQLSFKEETDEEMLFRFCSLRASEEEFFIRKAIGWALRQYARTSSSSVKKYLLKHKGELSGLSFKEASKHLNL
>Scl998
KKAKKPKGEAPQVTQPLKAMQTVEGNPLRLKVRMIGTPEPTAEWCKNGEQVELSQRIKADIIGDMCQLSFAETQEADSGSYKCIVTNDLGSAFSEAELVVTKPIVAPVFKEKLKGLQVNEGEQVQLDVRVSGNPKPNVLWFRGSQAIINEGRYIVKVDDGDELYSLIIDETTLEDSGIYKCVASNEVGKATCRGELEVNERLTPPEFAGEFSDAPVIFKEGEEVSLEITIRGKPAPDVEWYKDELSLRKSSNMTTLVKGEKHTLLLNSAKPADSGVYKCVAKSKLGTAMRTFNVTVE
>Scl999
MGFDIERFTGKVNEGLLCSICRDVLEEPLQAPCEHAFCSTCIHAWLTHYNTCPEDRLPLWPSDLKPIFRYMKNDLDALKIRCDNEVRGCKALVRLDALKTHSKEECGFVLVKCPNEGCNEELARRDLEAHCMACRFQTAECSKGCGLKVSKSEESGHNCIAELRKALTKQQQESDAKIRELKKEMESRLDSHRVHMVYKEATLQNQIEDLKSQVTELMRETKSLKAQKREELQSEDPERKEILEWLRSLKYQDEIAERYCSSCNKRYLYVRKDTIHCLNDQ
>Scl1000
[truncated: 426,246 more chars]
