# Supplementary material for: UPrimer: A Clade-Specific Primer Design Program Based on Nested-PCR Strategy and Its Applications in Amplicon Capture Phylogenomics
Source: Mol Biol Evol. 2023 Oct 13;40(11):msad230. doi: 10.1093/molbev/msad230 (PMC10630340; doi:10.1093/molbev/msad230)
Supplement: msad230_Supplementary_Data [file msad230_supplementary_data.zip › Appendix 19. Cyclophyllidea/Appendix 19. Highest-scoring nested-PCR primers of NPCLs for Cyclophyllidea.xls]

## Sheet: Detailed information
NPCL ID	MSA ID	Predicted Amplicon Length (bp)	No. of Ingroups in MSA	F2 Primer Start Position in the Peptide MSA	R2 Primer Start Position in the Peptide MSA	Peptide Sequence of F2 Primer (5' to 3')	Peptide Sequence of R2 Primer (5' to 3')	Nucleotide Sequence of F2 Primer (5' to 3')	Nucleotide Sequence of R2 primer (5' to 3',after reverse completement)	Degeneracy of F2 Primer	Degeneracy of R2 Primer	Ratio of Variable Colunms for F2R2	Information Score for F2R2	PCR Score for F2R2	Identify Score for F2R2	F1 Primer Start Position in the Peptide MSA	R1 Primer Start Position in the Peptide MSA	Peptide Sequence of F1 Primer (5' to 3')	Peptide Sequence of R1 Primer (5' to 3')	Nucleotide Sequence of F1 Primer (5' to 3')	Nucleotide Sequence of R1 Primer (5' to 3',after reverse completement)	Degeneracy of F1 Primer	Degeneracy of R1 Primer	PCR Score for F1R1	Identify Score for F1R1	Final Score for nested primer pairs among different MSAs
Cyc_1	EUB64160.1_210119_211316	798	8	106	363	MVKQGYED	YVTIEFQK	ATGGTNAARCARGGNTAYGARGA	TTYTGRAAYTCDATNGTNACRTA	256	768	0.346614	32.2222	73.2	98.5	68	377	QRIANFY	FGWDIQM	CARMGNATHGCNAAYTTYTA	ATYTGDATRTCCCANCCRAA	768	96	74.2	98	87.5414
Cyc_2	EUB62156.1_259667_261212	765	8	89	335	KFDRCVDY	NWMYHFPK	AARTTYGAYMGNTGYGTNGAYTA	TTNGGRAARTGRTACATCCARTT	1024	64	0.483333	38.8889	72.9	97	63	387	PDQKYLF	MYDGYKF	CCNGAYCARAARTAYYTNTT	AAYTTRTANCCRTCRTACAT	512	64	71.8	96.5	84.7626
Cyc_3	EUB61034.1_295014_296587	897	8	116	406	ICGTNFEA	EDYEPTNG	ATHTGYGGNACNAAYTTYGARGC	CCRTTNGTNGGYTCRTARTCYTC	768	512	0.399293	39.1111	69.9	98.5	87	438	VRIWNET	EDEHFNV	GTNMGNATHTGGAAYGARAC	ACRTTRAARTGYTCRTCYTC	384	64	71.9	97.5	84.5503
Cyc_4	EUB63951.1_757910_759178	651	8	161	369	KQIVDVNF	KYIEMVDH	AARCARATHGTNGAYGTNAAYTT	TGRTCNACCATYTCDATRTAYTT	768	192	0.490099	30.6667	72.7	95.5	141	403	IRQWMDF	FMDAIIH	ATHMGNCARTGGATGGAYTT	TGDATDATNGCRTCCATRAA	96	144	74.9	94	83.6716
Cyc_5	EUB60637.1_336296_337047	525	8	14	180	GFDDEANH	IETVAYVK	GGNTTYGAYGAYGARGCNAAYCA	TTNACRTANGCNACNGTYTCDAT	512	3072	0.225	12	67	100	6	210	ANLVICQ	DMKEQNV	GCNAAYYTNGTNATHTGYCA	ACRTTYTGYTCYTTCATRTC	1536	32	73.9	98	83.5881
Cyc_6	EUB62208.1_759729_760956	924	8	61	360	LGQWIFEK	YEKDKFLE	YTNGGNCARTGGATHTTYGARAA	TCNARRAAYTTRTCYTTYTCRTA	768	512	0.511945	58.3333	70.1	94.5	37	391	DEVAWIG	NYDDIRQ	GAYGARGTNGCNTGGATHGG	TGNCKDATRTCRTCRTARTT	192	384	70.1	99	83.3832
Cyc_7	EUB61294.1_87561_89643	753	8	67	309	KHLQPWFI	MFEVGKLT	AARCAYYTNCARCCNTGGTTYAT	GTNARYTTNCCNACYTCRAACAT	512	1024	0.607759	48.5556	70	96	12	342	NFTAADC	YEHAKCL	AAYTTYACNGCNGCNGAYTG	ARRCAYTTNGCRTGYTCRTA	512	256	70.4	98	83.2075
Cyc_8	EUB63778.1_1339217_1341953	1473	8	384	866	NFVTDAQN	EVGHCRKL	AAYTTYGTNACNGAYGCNCARAA	ARYTTNCKRCARTGNCCNACYTC	1024	4096	0.637895	112	65.2	95.5	331	885	WNGYMEQ	CDFVVEP	TGGAAYGGNTAYATGGARCA	GGYTCNACNACRAARTCRCA	32	256	75	92	83.1609
Cyc_9	EUB60896.1_17805_19185	927	8	92	392	GCDDIWEK	QAFVENQP	GGNTGYGAYGAYATHTGGGARAA	GGYTGRTTYTCNACRAANGCYTG	192	512	0.329932	33.8889	70.9	100	61	450	PETAYQK	DAYQLGY	CCNGARACNGCNTAYCARAA	TANCCNARYTGRTANGCRTC	512	1024	68.6	95.5	82.6956
Cyc_10	EUB64838.1_957330_958971	696	8	114	337	LAPDKHKF	FAEKTGIP	YTNGCNCCNGAYAARCAYAARTT	GGDATNCCNGTYTTYTCNGCRAA	2048	1536	0.133641	14.6667	68.6	100	65	356	KDCFTEP	DKQYPVS	AARGAYTGYTTYACNGARCC	SWNACNGGRTAYTGYTTRTC	128	1024	69	99	82.4677
Cyc_11	EUB56296.1_127759_128999	639	8	185	389	AKVLIDIM	FDCYENGT	GCNAARGTNYTNATHGAYATHAT	GTNCCRTTYTCRTARCARTCRAA	4608	256	0.590674	33	70	97.5	149	409	NDYPECI	NIKAHDF	AAYGAYTAYCCNGARTGYAT	AARTCRTGNGCYTTDATRTT	128	192	75.7	90	81.6391
Cyc_12	EUB64334.1_1788764_1789920	801	8	55	313	VLWNVTDK	YKLCAQFN	GTNYTNTGGAAYGTNACNGAYAA	TTRAAYTGNGCRCANARYTTRTA	2048	1024	0.484127	42.7778	65.7	94.5	14	402	DNCVNYF	VWIFTEH	GAYAAYTGYGTNAAYTAYTT	TGYTCNGTRAADATCCANAC	128	192	73.9	97.5	81.3203
Cyc_13	EUB61662.1_635261_636686	738	8	36	273	HWMEITVN	EDKVANFW	CAYTGGATGGARATHACNGTNAA	CARAARTTNGCNACYTTRTCYTC	192	512	0.541126	48.4444	73.7	97	26	347	PMFGDYE	VHEKSIL	CCNATGTTYGGNGAYTAYGA	ARDATNSWYTTYTCRTGNAC	128	3072	65.4	94.5	81.0931
Cyc_14	EUB63753.1_1085704_1086463	615	8	10	206	KVMRKHFD	MKPDEAVK	AARGTNATGMGNAARCAYTTYGA	TTNACNGCYTCRTCNGGYTTCAT	512	512	0.257895	15.7778	68.9	97	2	231	WMNVLDE	NIQRAKE	TGGATGAAYGTNYTNGAYGA	TCYTTNGCNCKYTGDATRTT	128	768	68.8	99	80.9195
Cyc_15	EUB55801.1_4656_6575	1212	8	163	558	TRECCYKD	MEFYQKLR	ACNMGNGARTGYTGYTAYAARGA	CKNARYTTYTGRTARAAYTCCAT	1024	512	0.71916	105.778	71	92.5	152	580	GYNAFVV	KEWYTNR	GGNTAYAAYGCNTTYGTNGT	CKRTTNGTRTACCAYTCYTT	512	128	69.6	91	80.7982
Cyc_16	EUB60674.1_671936_674837	2076	8	97	780	DGDGIPNY	GDGIPDYL	GAYGGNGAYGGNATHCCNAAYTA	ARRTARTCNGGDATNCCRTCNCC	1536	3072	0.40416	83.6667	59.6	100	2	850	NYLDKDH	IPDYLEK	AAYTAYYTNGAYAARGAYCA	TTYTCNARRTARTCNGGDAT	256	768	68.4	98	80.5755
Cyc_17	EUB55383.1_85965_86487	372	8	35	150	KYEAPWNI	FDWNEADP	AARTAYGARGCNCCNTGGAAYAT	GGRTCNGCYTCRTTCCARTCRAA	256	128	0.155963	7.88889	73.6	96	27	168	NPKNKEI	TCTIWGL	AAYCCNAARAAYAARGARAT	ARNCCCCADATNGTRCANGT	128	768	65.3	99	80.5751
Cyc_18	EUB63613.1_1766381_1768418	666	8	153	366	IVGKIPNY	FFCLTCGE	ATHGTNGGNAARATHCCNAAYTA	TCNCCRCANGTNARRCARAARAA	2304	2048	0.643902	35.8889	62.6	96	143	429	DDQMAGK	FDCKQKA	GAYGAYCARATGGCNGGNAA	GCYTTYTGYTTRCARTCRAA	128	64	72.9	99	80.3064
Cyc_19	EUB59630.1_455501_456365	363	8	114	226	LCGAIYTN	KPYICDVE	YTNTGYGGNGCNATHTAYACNAA	TCNACRTCRCADATRTANGGYTT	6144	768	0.311321	13.5556	69.4	96.5	85	250	ETNYENH	DEFHHMQ	GARACNAAYTAYGARAAYCA	TGCATRTGRTGRAAYTCRTC	128	32	73.9	93	80.2959
Cyc_20	EUB63817.1_1698721_1699984	837	8	46	316	KGYQAFDE	QFFITVYG	AARGGNTAYCARGCNTTYGAYGA	CCRTANACNGTDATRAARAAYTG	512	768	0.361217	40.2222	71.5	94	7	351	FDYETQK	CDTIVLN	TTYGAYTAYGARACNCARAA	TTNARNACDATNGTRTCRCA	128	1536	72.3	92	80.1671
Cyc_21	EUB59053.1_156302_156733	348	8	9	116	LIYGTICD	AHVNICYK	YTNATHTAYGGNACNATHTGYGA	TTRTARCADATRTTNACRTGNGC	4608	768	0.188119	7.66667	67.4	99	1	124	VDFYNRI	HFYYFVT	GTNGAYTTYTAYAAYMGNAT	GTNACRAARTARTARAARTG	512	128	67.4	99	79.9549
Cyc_22	EUB54542.1_27997_28444	432	8	11	146	WRMVWEQN	FQFTAWPD	TGGMGNATGGTNTGGGARCARAA	TCNGGCCANGCNGTRAAYTGRAA	128	512	0.614754	25.3333	70.2	97	3	154	LPETFGD	CGAPEQP	YTNCCNGARACNTTYGGNGA	GGYTGYTCNGGNGCNCCRCA	2048	512	66.2	97.5	79.9199
Cyc_23	EUB58807.1_378157_379257	933	8	26	328	NFARGYFT	FVHWYVGE	AAYTTYGCNMGNGGNTAYTTYAC	TCNCCNACRTACCARTGNACRAA	2048	512	0.25	28	64.3	99	17	337	ITGYEDA	MEEDEFN	ATHACNGGNTAYGARGAYGC	TTRAAYTCRTCYTCYTCCAT	384	32	70.8	96.5	79.9095
Cyc_24	EUB61759.1_310916_315188	2070	7	534	1215	GMFTADPE	GKQYVDHL	GGNATGTTYACNGCNGAYCCNGA	ARRTGRTCNACRTAYTGYTTNCC	1024	1024	0.422619	94.375	69.6	100	465	1303	IHLMDCF	NMYECPH	ATHCAYYTNATGGAYTGYTT	TGNGGRCAYTCRTACATRTT	192	64	77	100	79.4062
Cyc_25	EUB54578.1_37437_38469	765	8	89	335	GVVIFCFG	YFHGVCIG	GGNGTNGTNATHTTYTGYTTYGG	CCDATRCANACNCCRTGRAARTA	1536	768	0.67382	28.2222	62.6	98	44	346	PIDMINF	FFKDYQN	CCNATHGAYATGATHAAYTT	TTYTGRTARTCYTTRAARAA	144	64	75	94	79.3673
Cyc_26	EUB62249.1_1169256_1170726	825	8	164	430	TLGFFIKD	FEFQADAF	ACNYTNGGNTTYTTYATHAARGA	AANGCRTCNGCYTGRAAYTCRAA	3072	512	0.501961	42.6667	62.4	96	156	461	ERYGFNK	FPVYDWL	GARMGNTAYGGNTTYAAYAA	ARCCARTCRTANACNGGRAA	512	256	70.7	99	79.364
Cyc_27	EUB64757.1_253129_254574	723	8	145	377	PYVLFFWD	ECAEDELH	CCNTAYGTNYTNTTYTTYTGGGA	TGNARYTCRTCYTCNGCRCAYTC	1024	1024	0.446903	38.3333	62.9	99	126	435	IFVYMDH	DDVTMHY	ATHTTYGTNTAYATGGAYCA	TARTGCATNGTNACRTCRTC	96	128	75.2	91	79.1127
Cyc_28	EUB63702.1_596467_597544	765	8	47	293	NNRYVAIK	HPWIKLEC	AAYAAYMGNTAYGTNGCNATHAA	CAYTCNARYTTDATCCANGGRTG	3072	768	0.275	21	65.6	94.5	35	316	GFCEVFK	DTIAKQR	GGNTTYTGYGARGTNTTYAA	CKYTGYTTNGCDATNGTRTC	256	768	69.6	100	79.0017
Cyc_29	EUB57220.1_41743_44924	2025	8	208	874	FQLPTAKD	HYHFFVRV	TTYCARYTNCCNACNGCNAARGA	ACNCKNACRAARAARTGRTARTG	4096	1024	0.543939	118.222	62	93	158	967	NDHAPEF	QNGTVVY	AAYGAYCAYGCNCCNGARTT	TANACNACNGTNCCRTTYTG	256	1024	70.2	94	78.796
Cyc_30	EUB57843.1_239965_243442	1380	8	649	1100	EFTKVMGM	THHMDEAD	GARTTYACNAARGTNATGGGNAT	TCNGCYTCRTCCATRTGRTGNGT	512	256	0.493213	94.6667	68.7	91.5	595	1183	LPTEMQF	EWVFTLP	YTNCCNACNGARATGCARTT	GGNARNGTRAANACCCAYTC	512	512	70.9	90.5	78.7674
Cyc_31	EUB61402.1_366275_372276	1887	7	333	953	DLCQFIAH	IQEGFHFV	GAYYTNTGYCARTTYATHGCNCA	ACRAARTGRAANCCYTCYTGDAT	1536	384	0.456853	114.125	69.2	99	249	1067	AMQMPDW	WIEPKHG	GCNATGCARATGCCNGAYTG	CCRTGYTTNGGYTCDATCCA	64	96	76.1	98	78.3357
Cyc_32	EUB61076.1_782270_785516	1704	8	84	643	ICGPLECC	NDNAPELK	ATHTGYGGNCCNYTNGARTGYTG	TTNARYTCNGGNGCRTTRTCRTT	3072	2048	0.571429	101.778	59.5	96	68	734	GDLYTIN	YFALKEN	GGNGAYYTNTAYACNATHAA	TTYTCYTTNARNGCRAARTA	1536	512	67.7	96	77.8441
Cyc_33	EUB61386.1_125635_127111	609	8	162	356	IQRYFEID	EDINDFAP	ATHCARMGNTAYTTYGARATHGA	GGNGCRAARTCRTTDATRTCYTC	1152	384	0.491979	30	68.8	96	103	487	IMDVNDH	NEFEPVF	ATHATGGAYGTNAAYGAYCA	AANACNGGYTCRAAYTCRTT	96	256	70.9	90.5	77.5803
Cyc_34	EUB58324.1_376397_377327	699	8	75	299	IDNAIMEK	MDIKGHAY	ATHGAYAAYGCNATHATGGARAA	TANGCRTGNCCYTTDATRTCCAT	288	384	0.330275	16.5556	74	91.5	55	311	TEKYYAM	DFMAIFN	ACNGARAARTAYTAYGCNAT	TTRAADATNGCCATRAARTC	256	96	73.6	88.5	77.5746
Cyc_35	EUB64160.1_193783_194881	426	8	106	239	VQYFFYKN	FMIDCVFI	GTNCARTAYTTYTTYTAYAARAA	ATRAANACRCARTCDATCATRAA	256	192	0.385827	18.1111	69.4	98.5	94	324	HGFHYYV	CFVPDLL	CAYGGNTTYCAYTAYTAYGT	ARNARRTCNGGNACRAARCA	128	2048	63	96.5	77.5594
Cyc_36	EUB59097.1_481146_484605	1449	7	110	584	NFEAHQEP	DEKTTLAT	AAYTTYGARGCNCAYCARGARCC	GTNGCNARNGTNGTYTTYTCRTC	256	4096	0.916667	203.5	61	97.5	68	637	DWREFQA	DPFQTIY	GAYTGGMGNGARTTYCARGC	TADATNGTYTGRAANGGRTC	128	384	71.8	100	77.0562
Cyc_37	EUB64295.1_1435386_1436100	480	8	37	188	PLDKKQQT	DKFVIYQA	CCNYTNGAYAARAARCARCARAC	GCYTGRTADATNACRAAYTTRTC	1024	384	0.317241	13.7778	67.6	98	29	229	DLLEAPM	GDPETVR	GAYYTNYTNGARGCNCCNAT	CKNACNGTYTCNGGRTCNCC	4096	2048	61.2	100	76.9712
Cyc_38	EUB63712.1_691773_693828	1116	8	75	438	DREALCEQ	DNAPNITV	GAYMGNGARGCNYTNTGYGARCA	ACNGTDATRTTNGGNGCRTTRTC	4096	1536	0.592697	68.7778	62.5	97.5	53	476	LGQERYI	EDADERW	YTNGGNCARGARMGNTAYAT	CANCKYTCRTCNGCRTCYTC	2048	512	63	98	76.9308
Cyc_39	EUB57724.1_93526_94272	396	8	45	168	NKGITVEC	FIPCSGFT	AAYAARGGNATHACNGTNGARTG	GTRAANCCNSWRCANGGDATRAA	1536	6144	0.188034	8.22222	60.1	100	17	222	KNRETWY	FKDMGTY	AARAAYMGNGARACNTGGTA	TANGTNCCCATRTCYTTRAA	256	128	74.6	92	76.5967
Cyc_40	EUB64363.1_2090872_2092044	834	8	10	279	GLQAIIYY	MNAGDLIT	GGNYTNCARGCNATHATHTAYTA	GTDATNARRTCNCCNGCRTTCAT	4608	1536	0.368821	39.7778	63.5	97.5	2	294	YQWVPLV	FGNYRKQ	TAYCARTGGGTNCCNYTNGT	TGYTTNCKRTARTTNCCRAA	512	512	63.2	99	76.4741
Cyc_41	EUB63753.1_1096440_1097058	408	8	44	171	QAIEFLME	KAERPDVD	CARGCNATHGARTTYYTNATGGA	TCNACRTCNGGNCKYTCNGCYTT	768	4096	0.107438	3.22222	62	98.5	34	186	RYPLIID	KMQGEFQ	MGNTAYCCNYTNATHATHGA	TGRAAYTCNCCYTGCATYTT	4608	64	66.4	100	76.4197
Cyc_42	EUB62608.1_192181_193386	450	8	12	153	KIFCMVYA	TMNTDDQR	AARATHTTYTGYATGGTNTAYGC	CKYTGRTCRTCNGTRTTCATNGT	192	512	0.17037	7.66667	67.6	96.5	1	177	YGHCTPK	HGDVIHS	TAYGGNCAYTGYACNCCNAA	SWRTGDATNACRTCNCCRTG	512	1536	64.6	97.5	76.2874
Cyc_43	EUB63435.1_194619_195960	975	8	73	389	RILDENDC	ENDNAPTI	MGNATHYTNGAYGARAAYGAYTG	ATNGTNGGNGCRTTRTCRTTYTC	3072	1024	0.564516	52.8889	66.7	94.5	16	429	TQTFVQD	ENGTVRY	ACNCARACNTTYGTNCARGA	TANCKNACNGTNCCRTTYTC	512	2048	65.6	94.5	76.1832
Cyc_44	EUB56580.1_61553_63416	1401	8	97	555	HYLGIPYA	FHGWDAFL	CAYTAYYTNGGNATHCCNTAYGC	ARRAANGCRTCCCANCCRTGRAA	3072	512	0.51663	86.8889	63	94.5	84	570	CGVVKGF	HPDYIYA	TGYGGNGTNGTNAARGGNTT	GCRTADATRTARTCNGGRTG	1024	192	65.8	94	75.9244
Cyc_45	EUB61852.1_1158434_1159525	627	7	84	284	IPVFQEHW	IWGCEQYE	ATHCCNGTNTTYCARGARCAYTG	TCRTAYTGYTCRCANCCCCADAT	768	192	0.309278	20.875	74.4	98	41	294	FTENGFC	FKIWMCG	TTYACNGARAAYGGNTTYTG	CCRCACATCCADATYTTRAA	256	24	75.5	99	75.8998
Cyc_46	EUB64788.1_518671_519732	387	8	230	350	PGNATWEQ	NIKVFNDI	CCNGGNAAYGCNACNTGGGARCA	ATRTCRTTRAANACYTTDATRTT	1024	384	0.219298	9.88889	69.4	93	211	372	KTRGEMA	EAQQMLL	AARACNMGNGGNGARATGGC	ARNARCATYTGYTGNGCYTC	512	512	62.7	100	75.8009
Cyc_47	EUB54906.1_65762_68789	1629	8	133	667	IVEDINDH	GENGTVRF	ATHGTNGARGAYATHAAYGAYCA	AANCKNACNGTNCCRTTYTCNCC	576	8192	0.575238	118.889	63.4	94.5	117	743	DFIAHIP	NDNKPIW	GAYTTYATHGCNCAYATHCC	CADATNGGYTTRTTRTCRTT	288	192	70.2	85.5	75.7223
Cyc_48	EUB64681.1_2700788_2701562	411	8	20	148	QLRLKDMN	KKENREQV	CARYTNMGNYTNAARGAYATGAA	ACYTGYTCNCKRTTYTCYTTYTT	4096	512	0.598361	26.5556	60.9	98.5	11	167	DELKMEN	EDADKEI	GAYGARYTNAARATGGARAA	ATYTCYTTRTCNGCRTCYTC	128	128	69.6	94	75.6037
Cyc_49	EUB60487.1_556799_558338	1107	8	97	457	RYLAVCWP	KNEAYIVR	MGNTAYYTNGCNGTNTGYTGGCC	CKNACDATRTANGCYTCRTTYTT	4096	1536	0.605187	67.1111	66.2	95.5	43	470	IADFCIC	ECRNHQR	ATHGCNGAYTTYTGYATHTG	CKYTGRTGRTTNCKRCAYTC	288	512	64.9	91.5	75.2291
Cyc_50	EUB57720.1_65694_67389	1236	7	216	619	VVCIFADY	DWIFCLVP	GTNGTNTGYATHTTYGCNGAYTA	GGNACNARRCARAADATCCARTC	1536	768	0.355164	50.5	69.3	100	184	627	TGMFHWC	HQHILEP	ACNGGNATGTTYCAYTGGTG	GGYTCNARDATRTGYTGRTG	64	384	73	100	75.1777
Cyc_51	EUB59014.1_333071_334265	930	8	114	415	PFAIAYQI	KGETHKAV	CCNTTYGCNATHGCNTAYCARAT	ACNGCYTTRTGNGTYTCNCCYTT	1536	1024	0.629758	67.7778	64	93	100	427	NLAVTDF	VIMGCFT	AAYYTNGCNGTNACNGAYTT	GTRAARCANCCCATDATNAC	2048	192	68.9	92	75.1554
Cyc_52	EUB59630.1_457358_459919	1836	7	31	634	GENPFHCD	ANHGQIGP	GGNGARAAYCCNTTYCAYTGYGA	GGNCCDATYTGNCCRTGRTTNGC	512	1536	0.467116	133.125	70.1	99	4	733	KFHCTWP	PPNVFLH	AARTTYCAYTGYACNTGGCC	TGNARRAANACRTTNGGNGG	64	2048	67.5	97	75.1387
Cyc_53	EUB56204.1_188588_189875	516	8	195	358	VTKFRIYY	FEMGIHHI	GTNACNAARTTYMGNATHTAYTA	ATRTGRTGDATNCCCATYTCRAA	3072	192	0.603896	34.7778	65.3	97.5	84	387	ELTENHQ	AFIHHYH	GARYTNACNGARAAYCAYCA	TGRTARTGRTGDATRAANGC	512	192	65.4	93	75.0746
Cyc_54	EUB56602.1_225834_226561	435	8	46	182	ESRHDYNM	IYKHMKLP	GARWSNMGNCAYGAYTAYAAYAT	GGNARYTTCATRTGYTTRTADAT	4096	384	0.453846	21.5556	66.2	96	37	197	FIEANIG	PDTEFAT	TTYATHGARGCNAAYATHGG	GTNGCRAAYTCNGTRTCNGG	288	512	66.2	94	74.9766
Cyc_55	EUB61422.1_551758_552370	417	8	38	168	IKLHNDPH	EHLMNQFG	ATHAARYTNCAYAAYGAYCCNCA	CCRAAYTGRTTCATNARRTGYTC	1536	256	0.379032	17.3333	67.4	97	21	182	MFVCAEG	WPRFNLD	ATGTTYGTNTGYGCNGARGG	TCNARRTTRAANCKNGGCCA	128	1024	67.4	91	74.9567
Cyc_56	EUB58822.1_508491_509712	687	8	34	254	KIVGALMQ	CIIADQFK	AARATHGTNGGNGCNYTNATGCA	TTRAAYTGRTCNGCDATDATRCA	3072	576	0.200935	21.5556	66.2	94	4	297	IWMREHN	CENGDNI	ATHTGGATGMGNGARCAYAA	ATRTTRTCNCCRTTYTCRCA	96	128	73.1	89	74.9241
Cyc_57	EUB65073.1_3067887_3068991	816	8	12	275	REILQDFT	EMYFVEDG	MGNGARATHYTNCARGAYTTYAC	CCRTCYTCNACRAARTACATYTC	3072	128	0.33463	25.4444	68.4	95	2	357	KKTVDVP	IDNYENQ	AARAARACNGTNGAYGTNCC	TGRTTYTCRTARTTRTCDAT	512	96	67	91.5	74.9238
Cyc_58	EUB59810.1_117890_119399	1170	7	43	424	FTLDEINN	KIQFVYDA	TTYACNYTNGAYGARATHAAYAA	GCRTCRTANACRAAYTGDATYTT	1536	384	0.294906	36.25	69.9	100	30	457	NPERGIQ	WDKNECI	AAYCCNGARMGNGGNATHCA	ATRCAYTCRTTYTTRTCCCA	1536	32	73.3	100	74.9012
Cyc_59	EUB56914.1_119701_120817	663	8	110	322	YFLKPVEF	NFFVYVAH	TAYTTYYTNAARCCNGTNGARTT	TGNGCNACRTANACRAARAARTT	2048	1024	0.572816	43	64	95	92	359	FELYRNW	QETCCNL	TTYGARYTNTAYMGNAAYTG	ARRTTRCARCANGTYTCYTG	1024	256	67	94	74.8831
Cyc_60	EUB63907.1_362274_364545	1950	7	96	737	VFKNDNIW	QWLKFRGL	GTNTTYAARAAYGAYAAYATHTG	ARNCCNCKRAAYTTNARCCAYTG	384	4096	0.420382	86.375	65.2	99	50	768	MYETGKQ	FWAPEYF	ATGTAYGARACNGGNAARCA	AARTAYTCNGGNGCCCARAA	128	128	73.7	100	74.8628
Cyc_61	EUB64758.1_259964_261694	1188	7	123	510	APEKDDKF	YHAQFVLK	GCNCCNGARAARGAYGAYAARTT	TTNARNACRAAYTGNGCRTGRTA	512	2048	0.515873	68.375	68.8	99	108	543	VWTKEHI	NCIITMV	GTNTGGACNAARGARCAYAT	ACCATNGTDATDATRCARTT	128	144	72.9	99	74.8308
Cyc_62	EUB62844.1_739021_739813	627	8	48	248	PKYVDLHN	VDILNAKL	CCNAARTAYGTNGAYYTNCAYAA	ARYTTNGCRTTNARDATRTCNAC	2048	6144	0.776042	57.3333	60.8	96	12	265	DLYAWVD	KDMRINE	GAYYTNTAYGCNTGGGTNGA	TCRTTDATNCKCATRTCYTT	512	192	69	92.5	74.7678
Cyc_63	EUB64279.1_1238507_1239935	1221	7	54	452	EPIFKCVY	DHFNAEIV	GARCCNATHTTYAARTGYGTNTA	ACDATYTCNGCRTTRAARTGRTC	768	384	0.242347	36.75	73.9	95.5	21	464	GKTVCAE	ENKQDAV	GGNAARACNGTNTGYGCNGA	ACNGCRTCYTGYTTRTTYTC	1024	128	73.4	100	74.7332
Cyc_64	EUB63858.1_2067477_2069448	1989	7	34	688	LPCGHVFC	IDHTMKER	YTNCCNTGYGGNCAYGTNTTYTG	CKYTCYTTCATNGTRTGRTCDAT	4096	384	0.556942	135.5	68.2	95.5	18	731	MVTCPID	GIMCADK	ATGGTNACNTGYCCNATHGA	TTRTCNGCRCACATDATNCC	384	192	72.8	96	74.7292
Cyc_65	EUB62938.1_1686527_1686882	441	8	29	167	MLETYVHA	DEALFAEL	ATGYTNGARACNTAYGTNCAYGC	ARYTCNGCRAANARNGCYTCRTC	1024	4096	0.753846	16.2222	57.7	95.5	21	175	GYMLYNE	YTKANFW	GGNTAYATGYTNTAYAAYGA	CARAARTTNGCYTTNGTRTA	256	256	71.2	98	74.6674
Cyc_66	EUB61583.1_974863_975427	351	8	58	166	DFFLRYMY	FTEYGRIA	GAYTTYTTYYTNMGNTAYATGTA	GCDATNCKNCCRTAYTCNGTRAA	1024	3072	0.196078	9.44444	61.3	100	47	177	GTFRKGK	GYAQTPF	GGNACNTTYMGNAARGGNAA	AANGGNGTYTGNGCRTANCC	2048	1024	62.8	99	74.6649
Cyc_67	EUB64672.1_2600237_2601419	702	7	182	407	RIFEVQGD	QHEHVFFD	MGNATHTTYGARGTNCARGGNGA	TCRAARAANACRTGYTCRTGYTG	3072	256	0.663551	62.125	68.6	99	130	418	EAVKYFQ	FKHVENL	GARGCNGTNAARTAYTTYCA	ARRTTYTCNACRTGYTTRAA	256	256	74.4	98	74.6621
Cyc_68	EUB55315.1_143043_145410	1515	7	92	588	NFAYCVDQ	FHPACGLN	AAYTTYGCNTAYTGYGTNGAYCA	TTNARNCCRCANGCNGGRTGRAA	512	4096	0.476091	66.25	70.2	97.5	84	681	IQQEKCD	DDIYQYV	ATHCARCARGARAARTGYGA	ACRTAYTGRTADATRTCRTC	96	96	72.4	99	74.4358
Cyc_69	EUB59297.1_46714_47608	480	7	57	208	MNGIIHPC	GEHKIMDF	ATGAAYGGNATHATHCAYCCNTG	AARTCCATDATYTTRTGYTCNCC	576	192	0.255172	14.125	71.3	100	45	257	PNGEEFD	EEFKPNQ	CCNAAYGGNGARGARTTYGA	TGRTTNGGYTTRAAYTCYTC	256	128	73.2	100	74.4205
Cyc_70	EUB59718.1_606623_607877	726	8	77	310	VPFTAMVY	CVNPILYA	GTNCCNTTYACNGCNATGGTNTA	GCRTANARDATNGGRTTNACRCA	2048	3072	0.45815	46.1111	64.8	99	50	390	GYATMRN	KEVAFVE	GGNTAYGCNACNATGMGNAA	TCNACRAANGCNACYTCYTT	1024	512	64.4	90.5	74.3432
Cyc_71	EUB62080.1_1001849_1002410	354	8	26	135	FPVHYTDK	ENDAAVKF	TTYCCNGTNCAYTAYACNGAYAA	AAYTTNACNGCNGCRTCRTTYTC	1024	1024	0.417476	9.11111	70.2	90	8	164	GELTVHN	QDAYILE	GGNGARYTNACNGTNCAYAA	TCNARDATRTANGCRTCYTG	2048	768	67.8	94.5	74.3158
Cyc_72	EUB63556.1_1234987_1238782	1842	7	313	918	QVYIYVED	ENDNDPVI	CARGTNTAYATHTAYGTNGARGA	ATNACNGGRTCRTTRTCRTTYTC	768	512	0.497479	104.375	66.1	97.5	178	930	NDHVPEF	KQNKTFY	AAYGAYCAYGTNCCNGARTT	TARAANGTYTTRTTYTGYTT	256	128	74.2	97	74.284
Cyc_73	EUB62056.1_736903_737619	438	8	57	194	ATRQEIKN	YNCVKCSC	GCNACNMGNCARGARATHAARAA	CANSWRCAYTTNACRCARTTRTA	3072	2048	0.259542	12.2222	61	95	41	227	LEDMHGM	GPFEINL	YTNGARGAYATGCAYGGNAT	ARRTTDATYTCRAANGGNCC	256	768	69.1	97	74.2708
Cyc_74	EUB61828.1_924454_925537	621	7	78	276	QDGKLIVW	YVDEFIQC	CARGAYGGNAARYTNATHGTNTG	CAYTGDATRAAYTCRTCNACRTA	3072	384	0.246073	20.625	70.1	98	32	303	DFYTMTK	DFNCHVW	GAYTTYTAYACNATGACNAA	CANACRTGRCARTTRAARTC	128	128	75.4	100	74.2674
Cyc_75	EUB56487.1_129226_130261	726	7	23	256	CGDFTFNE	MDMGKEYQ	TGYGGNGAYTTYACNTTYAAYGA	TGRTAYTCYTTNCCCATRTCCAT	512	64	0.277533	21.5	73.4	98	12	270	MHFLTDE	QCEKFLY	ATGCAYTTYYTNACNGAYGA	TANARRAAYTTYTCRCAYTG	256	256	72	100	74.2656
Cyc_76	EUB63771.1_1290417_1292647	1557	8	243	753	EIQDVNDN	VFQGNRNE	GARATHCARGAYGTNAAYGAYAA	TCRTTNCKRTTNCCYTGRAANAC	384	2048	0.69246	85.7778	65	92.5	225	871	CLHAYDG	DQNDNGP	TGYYTNCAYGCNTAYGAYGG	GGNCCRTTRTCRTTYTGRTC	512	128	68.2	88.5	74.1426
Cyc_77	EUB63443.1_274915_275392	360	8	25	136	IAAIYGKF	NEQIKDQE	ATHGCNGCNATHTAYGGNAARTT	TCYTGRTCYTTDATYTGYTCRTT	2304	192	0.12381	6.44444	66.2	100	2	145	EEWISEK	KEQELMA	GARGARTGGATHWSNGARAA	GCCATNARYTCYTGYTCYTT	384	128	57.2	99	74.1012
Cyc_78	EUB58415.1_135430_136423	597	7	101	291	KPGEMLHC	HEFICACN	AARCCNGGNGARATGYTNCAYTG	TTRCANGCRCADATRAAYTCRTG	1024	384	0.255435	19.875	69.6	96	91	315	QHDWYCF	HCYWPAK	CARCAYGAYTGGTAYTGYTT	TTNGCNGGCCARTARCARTG	32	128	79.6	98	74.0887
Cyc_79	EUB63423.1_59828_61029	573	8	283	465	FQPIDYEK	YEKTGTAL	TTYCARCCNATHGAYTAYGARAA	ARNGCNGTNCCNGTYTTYTCRTA	384	4096	0.397727	25.2222	69.4	92.5	154	476	IQDVNDN	PIIDEND	ATHCARGAYGTNAAYGAYAA	TCRTTYTCRTCDATDATNGG	192	288	66.9	91.5	74.0261
Cyc_80	EUB63753.1_1080973_1081602	528	8	13	180	ALQEVTFW	WDDEYEKI	GCNYTNCARGARGTNACNTTYTG	ATYTTYTCRTAYTCRTCRTCCCA	4096	64	0.279503	9.88889	70.9	99	2	200	TNLNRDP	EEPIRMV	ACNAAYYTNAAYMGNGAYCC	ACCATNCKDATNGGYTCYTC	2048	384	59	93	74.0234
Cyc_81	EUB60564.1_551945_553519	993	7	96	418	NSCWKDHQ	FERYYKQH	AAYWSNTGYTGGAARGAYCAYCA	TGYTGYTTRTARTANCKYTCRAA	512	512	0.281646	34.125	67.4	100	34	461	EIQKMNN	EGMFKDM	GARATHCARAARATGAAYAA	ATRTCYTTRAACATNCCYTC	48	64	76.1	98	73.986
Cyc_82	EUB56296.1_130598_132923	1491	7	68	556	ICQRVLDE	HWLADRYQ	ATHTGYCARMGNGTNYTNGAYGA	TGRTANCKRTCNGCNARCCARTG	6144	2048	0.465263	85.25	60.8	100	27	564	DNTPEKE	MVKEYQD	GAYAAYACNCCNGARAARGA	TCYTGRTAYTCYTTNACCAT	256	64	75	100	73.8103
Cyc_83	EUB56866.1_161788_162285	399	8	25	149	KLIERFGC	GFDPKKTF	AARYTNATHGARMGNTTYGGNTG	AANGTYTTYTTNGGRTCRAANCC	6144	1024	0.330508	13.4444	62.1	93.5	9	157	TPWDVKA	IFNNLTY	ACNCCNTGGGAYGTNAARGC	TANGTNARRTTRTTRAADAT	256	768	68	97.5	73.7865
Cyc_84	EUB58168.1_413061_414690	1344	8	70	509	GFPETCEW	PQVMIYDL	GGNTTYCCNGARACNTGYGARTG	ARRTCRTADATCATNACYTGNGG	1024	768	0.546729	81.3333	69.9	87.5	40	564	NPFFKFD	FEFPFYR	AAYCCNTTYTTYAARTTYGA	CKRTARAANGGRAAYTCRAA	128	256	63.6	93	73.7725
Cyc_85	EUB56783.1_153251_155606	1884	7	89	708	NFPDAYCN	NVAPKEEH	AAYTTYCCNGAYGCNTAYTGYAA	TGYTCYTCYTTNGGNGCNACRTT	512	1024	0.228385	48.5	68	100	65	738	CVYYEQN	MDVLWAG	TGYGTNTAYTAYGARCARAA	CCNGCCCANARNACRTCCAT	128	256	71.4	100	73.6963
Cyc_86	EUB63951.1_759456_761989	2073	7	25	707	FEDLENIY	NFTLAPKG	TTYGARGAYYTNGARAAYATHTA	CCYTTNGGNGCNARNGTRAARTT	768	4096	0.328402	80	64.1	99	17	742	GDVPNIY	NAKMKQE	GGNGAYGTNCCNAAYATHTA	TCYTGYTTCATYTTNGCRTT	768	64	73	100	73.6911
Cyc_87	EUB64650.1_2349275_2352311	1848	7	241	848	AFITQHPW	FDTIYYLP	GCNTTYATHACNCARCAYCCNTG	GGNARRTARTADATNGTRTCRAA	1536	1536	0.586667	155.75	68.8	94.5	182	969	LVNCHYD	PWVFWLQ	YTNGTNAAYTGYCAYTAYGA	TGNARCCARAANACCCANGG	512	256	69.9	95	73.6899
Cyc_88	EUB60762.1_485903_487148	675	8	114	330	CLFEVLYH	CTIFEFPT	TGYYTNTTYGARGTNYTNTAYCA	GTNGGRAAYTCRAADATNGTRCA	4096	768	0.5	38	60.6	98.5	47	356	VLGAFFN	WDTIANT	GTNYTNGGNGCNTTYTTYAA	GTRTTNGCDATNGTRTCCCA	2048	192	66.7	92.5	73.6486
Cyc_89	EUB54903.1_50120_51500	765	8	98	344	TCEVFAWC	MKIGSCMA	ACNTGYGARGTNTTYGCNTGGTG	GCCATRCANSWNCCDATYTTCAT	512	768	0.635593	66.6667	62.9	93	83	374	YGHGPFT	YKQTVCR	TAYGGNCAYGGNCCNTTYAC	CKRCANACNGTYTGYTTRTA	512	512	67.4	92	73.6436
Cyc_90	EUB63607.1_1674464_1675848	945	8	122	428	REGMNVEI	PWDTEDGS	MGNGARGGNATGAAYGTNGARAT	SWNCCRTCYTCNGTRTCCCANGG	1024	2048	0.426667	47	62.9	93	7	441	LGPYDEF	DAFIQRC	YTNGGNCCNTAYGAYGARTT	CANCKYTGDATRAANGCRTC	1024	768	70.3	91	73.5622
Cyc_91	EUB63598.1_1583201_1584980	921	8	72	370	RVCEVVFY	CEEIYRQF	MGNGTNTGYGARGTNGTNTTYTA	AAYTGNCKRTADATYTCYTCRCA	4096	768	0.585616	67	61.9	91.5	61	409	YHLGCTQ	ACHIVVF	TAYCAYYTNGGNTGYACNCA	AANACNACDATRTGRCANGC	1024	768	66.7	95	73.5502
Cyc_92	EUB60075.1_425909_427862	2091	7	33	721	VREHDPAW	GFQCVQCG	GTNMGNGARCAYGAYCCNGCNTG	CCRCAYTGNACRCAYTGRAANCC	4096	512	0.662558	145.25	64	92	16	744	TWKDIFP	DYHYMKN	ACNTGGAARGAYATHTTYCC	TTYTTCATRTARTGRTARTC	96	32	75.9	97	73.5031
Cyc_93	EUB63126.1_254644_256115	1242	7	27	432	PFTNIAEG	DCQHNTVG	CCNTTYACNAAYATHGCNGARGG	CCNACNGTRTTRTGYTGRCARTC	1536	512	0.468354	63.875	70.9	98	3	460	NFKVIYE	EDANVCK	AAYTTYAARGTNATHTAYGA	TTRCANACRTTNGCRTCYTC	192	256	75.4	93	73.4632
Cyc_94	EUB59935.1_585621_587470	1644	7	52	591	QNKLYEAH	HQFYRDVE	CARAAYAARYTNTAYGARGCNCA	TCNACRTCNCKRTARAAYTGRTG	1024	1024	0.185741	46.25	69.4	100	12	601	IYAKADE	EDWIREK	ATHTAYGCNAARGCNGAYGA	TTYTCNCKDATCCARTCYTC	384	192	69.7	100	73.4432
Cyc_95	EUB61431.1_711738_714135	1158	7	385	762	NHEPVPHW	KAMYAETG	AAYCAYGARCCNGTNCCNCAYTG	CCNGTYTCNGCRTACATNGCYTT	1024	512	0.485095	69.625	66.4	95.5	377	792	GWYEVMN	EMDDLYF	GGNTGGTAYGARGTNATGAA	AARTANARRTCRTCCATYTC	64	128	74.7	100	73.4143
Cyc_96	EUB61672.1_692943_693589	462	8	38	183	RVDDWYNK	VFTEASKY	MGNGTNGAYGAYTGGTAYAAYAA	TAYTTNSWNGCYTCNGTRAANAC	512	8192	0.410072	21	63.5	94.5	29	204	ITDFQNF	FNFTGGP	ATHACNGAYTTYCARAAYTT	GGNCCNCCNGTRAARTTRAA	192	512	68.6	93	73.3917
Cyc_97	EUB61845.1_1087967_1091825	1599	7	838	1362	QWVPFKKV	WQEIDRFP	CARTGGGTNCCNTTYAARAARGT	GGRAANCKRTCDATYTCYTGCCA	256	384	0.645098	102.375	68.1	99	827	1479	YVIEKWD	YELQVRH	TAYGTNATHGARAARTGGGA	TGNCKNACYTGNARYTCRTA	96	2048	70.7	95	73.2333
Cyc_98	EUB60362.1_272713_273175	423	8	41	173	GILGCMAE	VMRGCDNM	GGNATHYTNGGNTGYATGGCNGA	ATRTTRTCRCANCCNCKCATNAC	3072	1024	0.664	11.8889	62	99	12	184	REGAEEK	CIVPFVR	MGNGARGGNGCNGARGARAA	CKNACRAANGGNACDATRCA	1024	1536	60.1	99	73.1417
Cyc_99	EUB56196.1_124369_125101	408	8	103	230	CPTYRVIE	GEAYKDHP	TGYCCNACNTAYMGNGTNATHGA	GGRTGRTCYTTRTANGCYTCNCC	6144	512	0.603306	16.3333	66.5	91.5	95	241	FFGIKKE	IAKMDAT	TTYTTYGGNATHAARAARGA	GTNGCRTCCATYTTNGCDAT	192	192	68.6	93	73.1213
Cyc_100	EUB64704.1_2992226_2993537	702	7	128	353	IAICYPFK	KEIIDFLC	ATHGCNATHTGYTAYCCNTTYAA	CANARRAARTCDATDATYTCYTT	1152	1152	0.509259	51.125	68.1	98	78	363	ICLFTEY	HYACNFI	ATHTGYYTNTTYACNGARTA	ATRAARTTRCANGCRTARTG	768	128	72.8	99	73.1133
Cyc_101	EUB64791.1_557479_558415	705	7	46	272	ADYHHFTC	CTFNDHRE	GCNGAYTAYCAYCAYTTYACNTG	TCNCKRTGRTCRTTRAANGTRCA	512	1024	0.447489	31.75	70.6	99	38	321	AEVTYNK	DAAEMVH	GCNGARGTNACNTAYAAYAA	TGNACCATYTCNGCNGCRTC	512	256	71.2	99	73.0579
Cyc_102	EUB65069.1_3022726_3023578	402	8	50	175	FDVHGCIF	PHTVHICY	TTYGAYGTNCAYGGNTGYATHTT	TARCADATRTGNACNGTRTGNGG	768	1536	0.285714	12.7778	66.4	93	37	191	ILATEQF	PYTIVFK	ATHYTNGCNACNGARCARTT	TTRAANACDATNGTRTANGG	1536	768	68.9	91.5	73.0283
Cyc_103	EUB63056.1_1297828_1299808	1005	8	42	368	PAYSVECH	FCPMHLET	CCNGCNTAYWSNGTNGARTGYCA	GTYTCNARRTGCATNGGRCARAA	8192	512	0.465625	48.2222	63.5	92	13	397	ICPSYCE	KVYWDFA	ATHTGYCCNWSNTAYTGYGA	GCRAARTCCCARTANACYTT	1536	64	65.1	95.5	73.0253
Cyc_104	EUB60067.1_344374_345616	1047	7	11	351	NKLKMTKH	KPENIMLV	AAYAARYTNAARATGACNAARCA	ACNARCATDATRTTYTCNGGYTT	512	768	0.53211	76.25	64.4	99	3	406	LNGHIYK	NEAIDMW	YTNAAYGGNCAYATHTAYAA	CACATRTCDATNGCYTCRTT	768	96	74.6	97	72.9843
Cyc_105	EUB59935.1_588256_589703	1254	7	30	439	VCQTGENM	EAEGICQH	GTNTGYCARACNGGNGARAAYAT	TGYTGRCADATNCCYTCNGCYTC	1024	768	0.146402	24.875	71.2	99	8	450	NLIKKHQ	INQAWND	AAYYTNATHAARAARCAYCA	TCRTTCCANGCYTGRTTDAT	384	96	71	99	72.9098
Cyc_106	EUB61586.1_995446_997025	1344	6	64	503	NVIFQRME	KQCIVDAY	AAYGTNATHTTYCARMGNATGGA	TANGCRTCNACDATRCAYTGYTT	768	768	0.731707	129.429	71.3	100	38	512	TCYNIYM	NYDCDLE	ACNTGYTAYAAYATHTAYAT	TCNARRTCRCARTCRTARTT	192	256	72.8	99	72.8574
Cyc_107	EUB61277.1_1012092_1013754	1149	7	68	442	FFGETPIN	TQNKMIFK	TTYTTYGGNGARACNCCNATHAA	TTRAADATCATYTTRTTYTGNGT	1536	192	0.513587	72.875	68.4	97	37	545	HYTWWNF	KEAKQFW	CAYTAYACNTGGTGGAAYTT	CARAAYTGYTTNGCYTCYTT	32	128	75.5	94	72.7656
Cyc_108	EUB55432.1_72525_75330	1926	7	164	797	LYGSMDAF	KMIEYINH	YTNTAYGGNWSNATGGAYGCNTT	TGRTTDATRTAYTCDATCATYTT	8192	144	0.424242	101.125	64.5	96.5	100	808	FPYITWD	CDTMMVG	TTYCCNTAYATHACNTGGGA	CCNACCATCATNGTRTCRCA	192	64	73.9	97	72.7405
Cyc_109	EUB61257.1_771762_774958	2046	7	241	914	VHFKEDAQ	KTVPCTQS	GTNCAYTTYAARGARGAYGCNCA	SWYTGNGTRCANGGNACNGTYTT	512	8192	0.530735	97	64.8	96.5	188	982	CIADEND	FYIQPDT	TGYATHGCNGAYGARAAYGA	GTRTCNGGYTGDATRTARAA	192	192	73.9	97	72.677
Cyc_110	EUB60044.1_51915_52471	357	8	16	126	LEIQKGVF	PCEKAMKD	YTNGARATHCARAARGGNGTNTT	TCYTTCATNGCYTTYTCRCANGG	3072	256	0.182692	8.77778	68.8	94	2	154	AVYDLGG	MPKVQET	GCNGTNTAYGAYYTNGGNGG	GTYTCYTGNACYTTNGGCAT	2048	128	65	91.5	72.5192
Cyc_111	EUB65061.1_2963112_2964104	666	8	80	293	FWEVAPKY	DNNAKLVI	TTYTGGGARGTNGCNCCNAARTA	ATNACNARYTTNGCRTTRTTRTC	512	2048	0.154589	16.3333	67.9	94	50	316	NGEKYRD	QELVMDV	AAYGGNGARAARTAYMGNGA	ACRTCCATNACNARYTCYTG	512	256	65.6	91	72.5063
Cyc_112	EUB59258.1_135360_136623	876	7	140	423	LQRHVIEF	ENDEAPVI	YTNCARMGNCAYGTNATHGARTT	ATNACNGGNGCYTCRTCRTTYTC	6144	1024	0.463768	45.125	66.9	96.5	130	473	NDQAPFW	CVFENAP	AAYGAYCARGCNCCNTTYTG	GGNGCRTTYTCRAANACRCA	256	256	74.8	99	72.4812
Cyc_113	EUB57899.1_282047_282830	471	8	59	207	AKGVYGPM	KFHYTFNL	GCNAARGGNGTNTAYGGNCCNAT	ARRTTRAANGTRTARTGRAAYTT	4096	512	0.330986	19.3333	67	93	51	221	LNANVEK	FQGMCQA	YTNAAYGCNAAYGTNGARAA	GCYTGRCACATNCCYTGRAA	1024	64	69.5	88.5	72.4025
Cyc_114	EUB61348.1_769558_770881	606	8	38	231	LVKDGFKY	YDNDLVEH	YTNGTNAARGAYGGNTTYAARTA	TGYTCNACNARRTCRTTRTCRTA	2048	1024	0.564516	40.3333	66.6	93	20	239	PDVYPQK	WDVLKSL	CCNGAYGTNTAYCCNCARAA	ARNSWYTTNARNACRTCCCA	512	4096	58.6	97.5	72.3435
Cyc_115	EUB62339.1_695878_697156	1128	7	38	405	ARNGPDFE	HDYDPKAA	GCNMGNAAYGGNCCNGAYTTYGA	GCNGCYTTNGGRTCRTARTCRTG	4096	512	0.300562	50.125	67	100	28	432	NIVDKTA	FTGEKIP	AAYATHGTNGAYAARACNGC	GGDATYTTYTCNCCNGTRAA	384	384	70.2	99	72.2536
Cyc_116	EUB60311.1_609274_610100	639	7	33	237	GAVGIDEF	CHDFIQIG	GGNGCNGTNGGNATHGAYGARTT	CCDATYTGDATRAARTCRTGRCA	3072	288	0.383838	32.625	69.3	95.5	14	267	PTWIRKM	DIWVHYF	CCNACNTGGATHMGNAARAT	AARTARTGNACCCADATRTC	768	96	73.2	100	72.2465
Cyc_117	EUB63467.1_474167_474788	540	8	21	192	GLHNLYFK	EWFAHHVD	GGNYTNCAYAAYYTNTAYTTYAA	TCNACRTGRTGNGCRAACCAYTC	4096	256	0.242424	8.66667	66.7	92.5	9	205	QKDQGVY	FDAHKLD	CARAARGAYCARGGNGTNTA	TCNARYTTRTGNGCRTCRAA	256	512	68.4	91	72.1228
Cyc_118	EUB60901.1_68480_69066	345	8	32	138	KGIYEKGW	VHCLIATP	AARGGNATHTAYGARAARGGNTG	GGNGTNGCDATNARRCARTGNAC	768	6144	0.41	10	63.9	94.5	21	168	FEDFCLK	DEADKLL	TTYGARGAYTTYTGYYTNAA	ARNARYTTRTCNGCYTCRTC	256	1024	62	98	72.0873
Cyc_119	EUB55554.1_91204_92365	699	7	157	381	KVMGFNVW	PQDFVGHT	AARGTNATGGGNTTYAAYGTNTG	GTRTGNCCNACRAARTCYTGNGG	512	1024	0.527778	29.375	70.1	100	144	397	ETGELVY	CCHWGFD	GARACNGGNGARYTNGTNTA	TCRAANCCCCARTGRCARCA	2048	64	67.1	100	71.6995
Cyc_120	EUB61121.1_162080_164774	1953	7	154	796	VLDINDHA	NDCQPVFD	GTNYTNGAYATHAAYGAYCAYGC	TCRAANACNGGYTGRCARTCRTT	1536	512	0.5	109	67.4	98	85	924	PTEGICC	GKMHDWR	CCNACNGARGGNATHTGYTG	CKCCARTCRTGCATYTTNCC	768	64	71.3	92	71.6076
Cyc_121	EUB64432.1_2729392_2732041	1914	7	268	897	NGQHIPED	PFVCYEVE	AAYGGNCARCAYATHCCNGARGA	TCNACYTCRTARCANACRAANGG	768	1024	0.466116	105.375	67.7	95.5	166	938	GTYQCEV	PQDVKAR	GGNACNTAYCARTGYGARGT	CKNGCYTTNACRTCYTGNGG	256	1024	69.8	96	71.5693
Cyc_122	EUB63951.1_754060_754729	486	7	24	177	NKMMQDWE	EYLETKRQ	AAYAARATGATGCARGAYTGGGA	TGNCKYTTNGTYTCNARRTAYTC	16	4096	0.306122	15.25	68.8	93.5	11	216	DIAGKEY	KCFENIA	GAYATHGCNGGNAARGARTA	GCDATRTTYTCRAARCAYTT	384	96	76	100	71.5254
Cyc_123	EUB56638.1_78962_81674	2100	7	48	739	FPANYPTY	KIPVFYKA	TTYCCNGCNAAYTAYCCNACNTA	GCYTTRTARAANACNGGDATYTT	2048	768	0.458394	134.625	63.5	96.5	12	801	RLDCHPE	WDDGETE	MGNYTNGAYTGYCAYCCNGA	TCNGTYTCNCCRTCRTCCCA	2048	128	67.8	98	71.4974
Cyc_124	EUB64852.1_1065691_1066369	603	7	23	215	TQVWKECD	GCIEDISV	ACNCARGTNTGGAARGARTGYGA	ACNSWDATRTCYTCDATRCANCC	256	4608	0.724719	40.875	66.7	99	4	292	TLYFNAI	MATQIFH	ACNYTNTAYTTYAAYGCNAT	TGRAADATYTGNGTNGCCAT	1024	192	70.8	99	71.4667
Cyc_125	EUB57200.1_242912_243248	354	8	23	132	PPVYQLFK	CGKYLAVV	CCNCCNGTNTAYCARYTNTTYAA	ACNACNGCNARRTAYTTNCCRCA	4096	4096	0.669903	10.6667	60.2	97	7	147	SGHMYLY	VFDYHRM	WSNGGNCAYATGTAYYTNTA	ATNCKRTGRTARTCRAANAC	2048	512	62.5	97.5	71.4586
Cyc_126	EUB61555.1_773073_774333	912	7	35	330	KNIDQYYF	CYTKAVNE	AARAAYATHGAYCARTAYTAYTT	TCRTTNACNGCYTTNGTRTARCA	192	1024	0.34386	44.375	72.9	93	27	350	THDDVGW	GDFFPYA	ACNCAYGAYGAYGTNGGNTG	GCRTANGGRAARAARTCNCC	512	256	69.2	100	71.4476
Cyc_127	EUB60883.1_886825_887503	456	8	48	191	APRLDNQF	FHQGLVLK	GCNCCNMGNYTNGAYAAYCARTT	TTNARNACNARNCCYTGRTGRAA	8192	8192	0.55303	31.1111	60.8	97.5	29	205	YLADTQP	YATNGLT	TAYYTNGCNGAYACNCARCC	GTNARNCCRTTNGTNGCRTA	1024	2048	62.2	94.5	71.4196
Cyc_128	EUB63561.1_1304605_1307599	2058	7	86	763	APREHLKD	HAKVPERY	GCNCCNMGNGARCAYYTNAARGA	TANCKYTCNGGNACYTTNGCRTG	8192	4096	0.511244	102.875	63.2	94.5	70	799	YGLPDFK	MKWKGTV	TAYGGNYTNCCNGAYTTYAA	ACNGTNCCYTTCCAYTTCAT	1024	64	71.2	100	71.4002
Cyc_129	EUB64295.1_1434720_1435353	414	8	57	186	LQKNNIKF	NIVTCAAG	YTNCARAARAAYAAYATHAARTT	CCNGCNGCRCANGTNACDATRTT	768	3072	0.0650407	8.33333	64.3	94	35	204	LHQEGAK	ANKLIVY	YTNCAYCARGARGGNGCNAA	TANACDATNARYTTRTTNGC	1024	1536	66.8	92	71.2706
Cyc_130	EUB59837.1_428760_429638	510	8	16	177	RLVMEAVC	VDICTKKL	MGNYTNGTNATGGARGCNGTNTG	ARYTTYTTNGTRCADATRTCNAC	8192	1536	0.251613	13.4444	61.4	97	3	187	TIVKTMK	AEQLIGG	ACNATHGTNAARACNATGAA	CCNCCDATNARYTGYTCNGC	384	1536	62.6	95.5	71.229
Cyc_131	EUB62977.1_389345_389997	372	8	52	167	LDRETKKY	HGMPRVIP	YTNGAYMGNGARACNAARAARTA	GGDATNACNCKNGGCATNCCRTG	4096	3072	0.431193	17.6667	61	97	34	196	KGFAVQH	KQRLWTD	AARGGNTTYGCNGTNCARCA	TCNGTCCANARNCKYTGYTT	512	1024	67	91	71.1964
Cyc_132	EUB63756.1_1117796_1119638	1374	7	145	594	RNFHCWDY	HFEGLEPI	MGNAAYTTYCAYTGYTGGGAYTA	ATNGGYTCNARNCCYTCRAARTG	256	2048	0.424379	72	70.1	98	62	611	MFTLWNY	DITGNKV	ATGTTYACNYTNTGGAAYTA	ACYTTRTTNCCNGTDATRTC	128	384	71.5	92	71.1534
Cyc_133	EUB59741.1_155847_156408	450	8	19	160	QLYVMGTD	QVFCDFGK	CARYTNTAYGTNATGGGNACNGA	TTNCCRAARTCRCARAANACYTG	2048	512	0.503704	25.3333	68.3	92.5	10	177	GVDENLY	EQPTSVF	GGNGTNGAYGARAAYYTNTA	AANACNSWNGTNGGYTGYTC	1024	4096	60.8	93.5	71.1374
Cyc_134	EUB59371.1_60565_61340	438	8	42	179	FPFDMQNC	FFLLVFEI	TTYCCNTTYGAYATGCARAAYTG	ATYTCRAANACNARNARRAARAA	128	4096	0.21374	9.66667	58.6	99	32	203	KSQCEIN	FTMVLII	AARWSNCARTGYGARATHAA	ATDATNARNACCATNGTRAA	768	768	63.6	95.5	71.1232
Cyc_135	EUB63575.1_1425601_1427941	1485	7	297	783	AKIHYMPD	QFEGVVEE	GCNAARATHCAYTAYATGCCNGA	TCYTCNACNACNCCYTCRAAYTG	384	1024	0.711253	140.25	65.5	94	193	839	YLRHFNE	VQKWPDL	TAYYTNMGNCAYTTYAAYGA	ARRTCNGGCCAYTTYTGNAC	1024	256	68.9	96	71.1078
Cyc_136	EUB60179.1_791430_791840	462	8	20	165	DFTTPFME	WFALSTFV	GAYTTYACNACNCCNTTYATGGA	ACRAANGTNSWNARNGCRAACCA	512	8192	0.547445	17.1111	55.7	100	2	173	ADIVVAP	QQGGDIV	GCNGAYATHGTNGTNGCNCC	ACDATRTCNCCNCCYTGYTG	1536	384	59.9	100	70.939
Cyc_137	EUB61227.1_430728_432465	1269	7	75	489	TVCHHYPF	DGFAYIVL	ACNGTNTGYCAYCAYTAYCCNTT	ARNACDATRTANGCRAANCCRTC	1024	3072	0.382353	63.375	67.7	97.5	55	505	YDVGVHT	DNTEKLV	TAYGAYGTNGGNGTNCAYAC	ACNARYTTYTCNGTRTTRTC	512	512	66.8	100	70.912
Cyc_138	EUB61175.1_888418_889224	864	8	15	294	HLVCLDPE	YWACEWVT	CAYYTNGTNTGYYTNGAYCCNGA	GTNACCCAYTCRCANGCCCARTA	8192	128	0.69962	66.1111	64.2	91	4	318	IMLCDTC	KKYDMEE	ATHATGYTNTGYGAYACNTG	TCYTCCATRTCRTAYTTYTT	384	32	69.7	85.5	70.8887
Cyc_139	EUB58068.1_287152_289797	1719	7	35	599	PNALEAYF	DWACVEDH	CCNAAYGCNYTNGARGCNTAYTT	TGRTCYTCNACRCANGCCCARTC	4096	256	0.606171	127.125	66.5	95.5	19	727	ETTWALN	PEDQVTR	GARACNACNTGGGCNYTNAA	CKNGTNACYTGRTCYTCNGG	1024	1024	63.3	100	70.8874
Cyc_140	EUB62990.1_496090_497311	864	7	80	359	CVIEQTEF	HQGDVARF	TGYGTNATHGARCARACNGARTT	AANCKNGCNACRTCNCCYTGRTG	768	4096	0.483395	59.875	68.1	98	26	380	FCNRFVY	EQFTAQW	TTYTGYAAYMGNTTYGTNTA	CAYTGNGCNGTRAAYTGYTC	512	256	68.2	98	70.8861
Cyc_141	EUB63018.1_808167_808698	444	8	16	155	NGPGTLEQ	QVKKFKHP	AAYGGNCCNGGNACNYTNGARCA	GGRTGYTTRAAYTTYTTNACYTG	8192	256	0.458647	15.1111	59.6	93	6	170	WKKEHNI	HPQDYPQ	TGGAARAARGARCAYAAYAT	TGNGGRTARTCYTGNGGRTG	32	256	71	92	70.8232
Cyc_142	EUB63411.1_1915906_1918084	1725	7	239	805	LPMAFDED	YTKESFDR	YTNCCNATGGCNTTYGAYGARGA	CKRTCRAANSWYTCYTTNGTRTA	1024	4096	0.633274	95.75	61.9	99	178	846	IHDLNDC	NDHAPEF	ATHCAYGAYYTNAAYGAYTG	AAYTCNGGNGCRTGRTCRTT	384	256	71.2	96	70.6607
Cyc_143	EUB60288.1_358505_361175	1872	8	122	737	TFGLPMHI	VNIEVHSP	ACNTTYGGNYTNCCNATGCAYAT	GGNSWRTGNACYTCDATRTTNAC	2048	6144	0.65894	133.222	60.2	93	98	779	PMQAYYE	EVSNCGN	CCNATGCARGCNTAYTAYGA	TTNCCRCARTTNSWNACYTC	128	2048	60.7	89	70.612
Cyc_144	EUB62286.1_224543_226157	1287	7	76	496	IDWLHKWP	YCGCFNQD	ATHGAYTGGYTNCAYAARTGGCC	TCYTGRTTRAARCANCCRCARTA	192	256	0.301932	50.25	69.1	97	63	518	WALYFPG	KMKIPHT	TGGGCNYTNTAYTTYCCNGG	GTRTGNGGDATYTTCATYTT	512	96	68.6	98	70.5946
Cyc_145	EUB60482.1_502493_503587	795	8	34	290	SLWVFVQK	VKNTCTLG	WSNYTNTGGGTNTTYGTNCARAA	CCNARNGTRCANGTRTTYTTNAC	8192	4096	0.781893	70	58.9	94.5	9	302	WYIVIMI	NFLILCA	TGGTAYATHGTNATHATGAT	GCRCANARDATNARRAARTT	72	1536	60	96	70.5589
Cyc_146	EUB62056.1_736160_736697	450	8	14	155	LNVQTGFP	KEWTLEAG	YTNAAYGTNCARACNGGNTTYCC	CCNGCYTCNARNGTCCAYTCYTT	4096	1024	0.177778	9.33333	63.8	93	2	168	LTGIYTN	DKGVCLI	YTNACNGGNATHTAYACNAA	ATNARRCANACNCCYTTRTC	3072	1024	64.9	94	70.5485
Cyc_147	EUB63030.1_936003_936575	345	8	44	150	ESDGETEI	KHFLDAVA	GARWSNGAYGGNGARACNGARAT	GCNACNGCRTCNARRAARTGYTT	4096	2048	0.15	7.22222	55.2	99	33	162	KELDENI	YELMDYK	AARGARYTNGAYGARAAYAT	TTRTARTCCATNARYTCRTA	256	128	67.7	94	70.5388
Cyc_148	EUB64665.1_2551370_2553093	1008	7	36	363	TEGIFDYE	YHPQVYTN	ACNGARGGNATHTTYGAYTAYGA	TTNGTRTANACYTGNGGRTGRTA	768	1024	0.62776	74	69.4	94.5	27	389	VTTNAYF	ENGTVIY	GTNACNACNAAYGCNTAYTT	TADATNACNGTNCCRTTYTC	1024	768	69.1	97	70.4876
Cyc_149	EUB59306.1_113679_114617	504	7	67	226	DEGRVQMT	PDIYDNIK	GAYGARGGNMGNGTNCARATGAC	TTDATRTTRTCRTADATRTCNGG	1024	576	0.176471	13	64.9	100	59	234	HDLKIYA	YDIQHNP	CAYGAYYTNAARATHTAYGC	GGRTTRTGYTGDATRTCRTA	384	96	72.4	99	70.4623
Cyc_150	EUB60888.1_943285_943807	495	7	27	183	TIFDAVNE	FPNRLEIY	ACNATHTTYGAYGCNGTNAAYGA	TADATYTCNARNCKRTTNGGRAA	1536	6144	0.598639	28.125	65.2	100	18	194	DRWQHEM	QHGIPLK	GAYMGNTGGCARCAYGARAT	TTNARNGGDATNCCRTGYTG	128	1536	72.5	97	70.4482
Cyc_151	EUB63582.1_1475753_1476785	504	8	139	298	HFLAQFDV	DYQPEEIQ	CAYTTYYTNGCNCARTTYGAYGT	TGDATYTCYTCNGGYTGRTARTC	1024	384	0.588235	28.8889	65.2	93.5	127	334	VTSYERG	KEYDIPD	GTNACNWSNTAYGARMGNGG	TCNGGDATRTCRTAYTCYTT	8192	192	59.2	95.5	70.4061
Cyc_152	EUB64285.1_1270443_1272060	1053	7	246	588	EDLTKYFA	TEQGPLCA	GARGAYYTNACNAARTAYTTYGC	GCRCANARNGGNCCYTGYTCNGT	1024	4096	0.60303	65.375	64.8	96.5	238	602	EIHMQKC	AFVLEEI	GARATHCAYATGCARAARTG	ATYTCYTCNARNACRAANGC	48	1024	70.4	99	70.3941
Cyc_153	EUB58512.1_47527_48128	345	8	41	147	HRFTENTK	CTLFNTGK	CAYMGNTTYACNGARAAYACNAA	TTNCCNGTRTTRAANARNGTRCA	2048	4096	0.4	14.8889	61.4	99	11	170	GDFEPKK	EALLNCG	GGNGAYTTYGARCCNAARAA	CCRCARTTNARNARNGCYTC	256	2048	62.4	92	70.3679
Cyc_154	EUB59417.1_510801_513051	1890	6	208	829	ADCGPENT	ENDCAPEF	GCNGAYTGYGGNCCNGARAAYAC	AAYTCNGGNGCRCARTCRTTYTC	1024	512	0.476346	98.5714	69.8	99	177	841	NAPTWQE	YQFLIDE	AAYGCNCCNACNTGGCARGA	TCRTCDATNARRAAYTGRTA	256	384	72.8	99	70.3574
Cyc_155	EUB62547.1_1210249_1210873	516	7	46	209	DPNHNYFI	PMCGLVIG	GAYCCNAAYCAYAAYTAYTTYAT	CCDATNACNARNCCRCACATNGG	256	3072	0.61745	29.125	65.3	100	36	231	KRTDVEE	QNQCPMV	AARMGNACNGAYGTNGARGA	ACCATNGGRCAYTGRTTYTG	1024	64	69.1	100	70.3564
Cyc_156	EUB61467.1_1036843_1039286	1497	7	303	793	AIDAADEC	CTAAFQGK	GCNATHGAYGCNGCNGAYGARTG	TTNCCYTGRAANGCNGCNGTRCA	1536	2048	0.482328	84.375	60	98	271	850	CAFPDEV	QIDQDGW	TGYGCNTTYCCNGAYGARGT	CANCCRTCYTGRTCDATYTG	256	192	70.5	100	70.2892
Cyc_157	EUB64858.1_1104295_1104695	345	8	10	116	NFPEYIFP	YGFNAVYV	AAYTTYCCNGARTAYATHTTYCC	ACRTANACNGCRTTRAANCCRTA	384	1024	0.19	7.66667	62.8	95.5	2	124	VKCGFAG	AIQATLT	GTNAARTGYGGNTTYGCNGG	GTNARNGTNGCYTGDATNGC	512	3072	59.1	98	70.2874
Cyc_158	EUB62193.1_619862_620396	453	7	20	162	QLHKCAFY	WFGDVPAQ	CARYTNCAYAARTGYGCNTTYTA	TGNGCNGGNACRTCNCCRAACCA	1024	1024	0.294118	9.125	71.6	100	2	187	VRKVDKT	EFHPDWT	GTNMGNAARGTNGAYAARAC	GTCCARTCNGGRTGRAAYTC	1024	64	67.5	97	70.1738
Cyc_159	EUB59392.1_269372_272015	2067	7	34	714	NAYKLATQ	IYVCGGYT	AAYGCNTAYAARYTNGCNACNCA	GTRTANCCNCCRCANACRTADAT	4096	1536	0.731411	164.25	59.4	96	11	740	GYKMQWA	NQWTLIQ	GGNTAYAARATGCARTGGGC	TGDATNARNGTCCAYTGRTT	32	384	72.5	92	70.1582
Cyc_160	EUB63114.1_65886_68162	2079	7	110	794	CEPIMQQF	CQSCHICP	TGYGARCCNATHATGCARCARTT	GGRCADATRTGRCANSWYTGRCA	192	1536	0.508346	99.5	58	96.5	79	832	TIYFPMC	YGECYMH	ACNATHTAYTTYCCNATGTG	TGCATRTARCAYTCNCCRTA	192	64	75.1	97	70.1332
Cyc_161	EUB62040.1_479669_480209	441	7	24	162	CWRALPDF	VFIQQEKC	TGYTGGMGNGCNYTNCCNGAYTT	CAYTTYTCYTGYTGDATRAANAC	4096	384	0.419847	21.125	64.8	99	6	172	MDIKCKC	KFHWCCE	ATGGAYATHAARTGYAARTG	TCRCARCACCARTGRAAYTT	48	32	74.9	96	70.1008
Cyc_162	EUB60658.1_505217_505715	366	8	17	130	LMVAAKVH	DHQPVREA	YTNATGGTNGCNGCNAARGTNCA	GCYTCNCKNACNGGYTGRTGRTC	4096	2048	0.261682	11.8889	62.2	94.5	8	143	LELKEDD	PVIAFCN	YTNGARYTNAARGARGAYGA	TTRCARAANGCDATNACNGG	1024	768	62.4	95.5	70.0817
Cyc_163	EUB56536.1_155008_155911	675	8	63	279	HVQVVYNE	FYAHPQHR	CAYGTNCARGTNGTNTAYAAYGA	CKRTGYTGNGGRTGNGCRTARAA	1024	1024	0.609524	31.6667	63.2	94	29	305	ETIEDVP	YEQQTGH	GARACNATHGARGAYGTNCC	TGNCCNGTYTGYTGYTCRTA	384	256	68.8	86.5	70.0645
Cyc_164	EUB62786.1_191305_192121	693	7	34	256	FWTVEEVD	IECEFLTD	TTYTGGACNGTNGARGARGTNGA	TCNGTNARRAAYTCRCAYTCDAT	512	1536	0.319444	19.25	64.8	98	22	277	DIWEFYK	MCQYIRF	GAYATHTGGGARTTYTAYAA	AANCKDATRTAYTGRCACAT	48	192	77.9	94	70.0075
Cyc_165	EUB61037.1_347554_349208	912	7	96	391	FIADYLQM	FIHQINTA	TTYATHGCNGAYTAYYTNCARAT	GCNGTRTTDATYTGRTGDATRAA	1536	576	0.577465	64.125	69.1	99	12	401	FFKAALQ	KGMVWDL	TTYTTYAARGCNGCNYTNCA	ARRTCCCANACCATNCCYTT	1024	128	63.8	98	69.9528
Cyc_166	EUB63253.1_215430_216375	615	7	103	299	LKLDAEMQ	DEFIVIGC	YTNAARYTNGAYGCNGARATGCA	CANCCDATNACDATRAAYTCRTC	2048	1152	0.547368	33.625	66.7	95.5	92	310	GDLVEAM	WDVMTNQ	GGNGAYYTNGTNGARGCNAT	TGRTTNGTCATNACRTCCCA	2048	64	72.7	98	69.8662
Cyc_167	EUB56543.1_237093_239625	2064	6	65	744	DHAIWWPQ	DFCAERII	GAYCAYGCNATHTGGTGGCCNCA	ATDATNCKYTCNGCRCARAARTC	192	1536	0.492447	105.429	68.2	98	50	800	MHQIVEA	VQFDKGN	ATGCAYCARATHGTNGARGC	TTNCCYTTRTCRAAYTGNAC	96	256	73.5	99	69.8444
Cyc_168	EUB60625.1_196284_196932	426	7	29	162	IVKAPNGM	EAQINYTD	ATHGTNAARGCNCCNAAYGGNAT	TCNGTRTARTTDATYTGNGCYTC	3072	768	0.370079	12.75	71.4	100	3	175	VGKPTTF	CGVDYLP	GTNGGNAARCCNACNACNTT	GGNARRTARTCNACNCCRCA	2048	1024	64.6	99	69.8327
Cyc_169	EUB57721.1_75685_76933	750	7	138	379	ADPFQKVD	DQKAPNLE	GCNGAYCCNTTYCARAARGTNGA	TCNARRTTNGGNGCYTTYTGRTC	1024	2048	0.191489	23.875	68.8	92	78	396	GTQLKEC	ENQVHYF	GGNACNCARYTNAARGARTG	AARTARTGNACYTGRTTYTC	1024	128	73	100	69.813
Cyc_170	EUB63310.1_885369_887721	1905	7	167	793	NDNRPICQ	NDHAPEIG	AAYGAYAAYMGNCCNATHTGYCA	CCDATYTCNGGNGCRTGRTCRTT	1536	768	0.536349	98.375	67.8	96.5	70	821	AEQHEYF	NATDRDK	GCNGARCARCAYGARTAYTT	TTRTCNCKRTCNGTNGCRTT	128	1024	68.6	93	69.7433
Cyc_171	EUB62739.1_1510467_1511489	714	8	36	265	TGFQTWEY	NYFLNYNI	ACNGGNTTYCARACNTGGGARTA	ATRTTRTARTTNARRAARTARTT	512	512	0.61435	54.4444	62.7	89.5	16	342	CDETFNY	FFIQSHK	TGYGAYGARACNTTYAAYTA	TTRTGNSWYTGDATRAARAA	128	768	67.8	89.5	69.718
Cyc_172	EUB64008.1_1340220_1341550	570	7	181	362	DYQEAAKH	FMTHDNLE	GAYTAYCARGARGCNGCNAARCA	TCNARRTTRTCRTGNGTCATRAA	512	512	0.422857	29.5	71.1	100	156	372	FGQVLEC	AMMERFL	TTYGGNCARGTNYTNGARTG	ARRAANCKYTCCATCATNGC	1024	256	64.9	97	69.7062
Cyc_173	EUB62602.1_155589_156750	558	7	137	314	ILIYQWDA	KCVEEVDR	ATHYTNATHTAYCARTGGGAYGC	CKRTCNACYTCYTCNACRCAYTT	576	1024	0.561404	25	64.4	99	117	381	DYFEWDE	PDIHAIT	GAYTAYTTYGARTGGGAYGA	GTDATNGCRTGDATRTCNGG	32	576	69.9	100	69.6307
Cyc_174	EUB58963.1_288622_290952	1782	7	166	751	DKIFNIKI	NDNVPQFI	GAYAARATHTTYAAYATHAARAT	ATRAAYTGNGGNACRTTRTCRTT	288	512	0.419689	87.75	64	97	77	780	VDREAIC	FVGQITA	GTNGAYMGNGARGCNATHTG	GCNGTDATYTGNCCNACRAA	1536	768	67.7	98	69.6015
Cyc_175	EUB58777.1_132446_133685	1041	7	33	371	NLHEVIQI	HECEKHPR	AAYYTNCAYGARGTNATHCARAT	CKNGGRTGYTTYTCRCAYTCRTG	1536	512	0.373494	29.125	65	98	18	380	FIHTQVE	DEWNEYA	TTYATHCAYACNCARGTNGA	GCRTAYTCRTTCCAYTCRTC	384	32	74.7	95	69.5464
Cyc_176	EUB60030.1_702508_703771	969	7	126	440	CDVNFTEP	KYNAFYEL	TGYGAYGTNAAYTTYACNGARCC	ARYTCRTARAANGCRTTRTAYTT	512	512	0.683168	71.125	69.4	94	85	456	WILQTHA	INQLFEQ	TGGATHYTNCARACNCAYGC	TGYTCRAANARYTGRTTDAT	384	384	65.9	99	69.5352
Cyc_177	EUB59625.1_404268_404758	372	8	24	139	QLDVANKA	EGDIGVMQ	CARYTNGAYGTNGCNAAYAARGC	TGCATNACNCCDATRTCNCCYTC	2048	768	0.330275	7.66667	63.9	99	6	150	DMSRLKK	DEAVNAR	GAYATGWSNMGNYTNAARAA	CKNGCRTTNACNGCYTCRTC	4096	1024	53.1	98	69.5074
Cyc_178	EUB56488.1_154047_155739	822	7	214	479	VEMLIDHH	QYTIVEDL	GTNGARATGYTNATHGAYCAYCA	ARRTCYTCNACDATNGTRTAYTG	768	1536	0.413386	35	67.5	93	176	562	QIAVDNE	AIKYEQK	CARATHGCNGTNGAYAAYGA	TTYTGYTCRTAYTTDATNGC	384	192	72.4	99	69.4584
Cyc_179	EUB63542.1_1106943_1107849	450	8	119	260	HRVDKIPE	KMTNTDLN	CAYMGNGTNGAYAARATHCCNGA	TTNARRTCNGTRTTNGTCATYTT	3072	1024	0.2	11	64.9	94	109	295	GVPALVM	KNPLKNM	GGNGTNCCNGCNYTNGTNAT	ATRTTYTTNARNGGRTTYTT	8192	512	59	95.5	69.3702
Cyc_180	EUB55994.1_170998_172405	915	7	67	363	EWVGAPFW	MYFKVVKD	GARTGGGTNGGNGCNCCNTTYTG	TCYTTNACNACYTTRAARTACAT	1024	256	0.295139	36.25	68.2	97	50	433	GMNATQC	EQQLGIK	GGNATGAAYGCNACNCARTG	TTDATNCCNARYTGYTGYTC	256	768	69.2	97	69.2826
Cyc_181	EUB64774.1_388271_389036	381	8	80	198	YNVFHGFC	KFSFQYTL	TAYAAYGTNTTYCAYGGNTTYTG	ARNGTRTAYTGRAANSWRAAYTT	512	4096	0.544643	24.5556	58.8	98	18	229	LTDAFVK	YFVAQQP	YTNACNGAYGCNTTYGTNAA	GGYTGYTGNGCNACRAARTA	2048	256	68	87	69.2629
Cyc_182	EUB62217.1_859067_860631	1197	7	50	440	VIIELNGQ	DCTNIERA	GTNATHATHGARYTNAAYGGNCA	GCNCKYTCDATRTTNGTRCARTC	4608	1536	0.543536	82	64.5	99	22	539	DGKNIQT	PYETACN	GAYGGNAARAAYATHCARAC	TTRCANGCNGTYTCRTANGG	192	512	72	91	69.2197
Cyc_183	EUB62855.1_815302_816205	396	8	54	177	CDRAVEFM	QKILENFE	TGYGAYMGNGCNGTNGARTTYAT	TCRAARTTYTCNARDATYTTYTG	2048	768	0.264957	12	67.6	100	46	296	QDSETDF	TKPRTPH	CARGAYWSNGARACNGAYTT	TGNGGNGTNCKNGGYTTNGT	1024	4096	54.4	91	69.2031
Cyc_184	EUB56524.1_3504_3995	411	8	14	142	NDHIWEVE	PCNYRDDG	AAYGAYCAYATHTGGGARGTNGA	CCRTCRTCNCKRTARTTRCANGG	192	1024	0.696721	33.6667	67.3	89	2	151	ELFSDAF	TPYFVFI	GARYTNTTYWSNGAYGCNTT	ATRAANACRAARTANGGNGT	4096	512	56.4	98	69.1828
Cyc_185	EUB62873.1_968491_969568	1113	7	55	417	GGYAAFHE	PEIITFHC	GGNGGNTAYGCNGCNTTYCAYGA	CARTGRAANGTDATDATYTCNGG	2048	1152	0.789474	99	64.5	93	18	451	GEHIVFM	IPKAGDA	GGNGARCAYATHGTNTTYAT	GCRTCNCCNGCYTTNGGDAT	384	768	70.1	97	69.157
Cyc_186	EUB64431.1_2703341_2708131	2097	7	664	1354	ESWLNNCG	NCALWCYD	GARWSNTGGYTNAAYAAYTGYGG	TCRTARCACCANARNGCRCARTT	2048	512	0.770393	191.625	59.3	87.5	622	1406	NKLVYFD	YHVPCAI	AAYAARYTNGTNTAYTTYGA	ATNGCRCANGGNACRTGRTA	512	512	71	97	69.0871
Cyc_187	EUB62139.1_168457_170554	975	7	181	497	GTDIFPAF	FWYEPTDL	GGNACNGAYATHTTYCCNGCNTT	ARRTCNGTNGGYTCRTACCARAA	3072	512	0.526144	63.375	68.7	95.5	162	575	DIPKTLE	NWFVKMG	GAYATHCCNAARACNYTNGA	CCCATYTTNACRAACCARTT	1536	32	70.9	93	69.0541
Cyc_188	EUB55170.1_79353_79907	345	8	49	155	PGHADYIK	KIIELLKV	CCNGGNCAYGCNGAYTAYATHAA	ACYTTNARNARYTCDATDATYTT	1536	4608	0.19	5.77778	60.8	95.5	13	163	YEEIDAA	IDEVPMP	TAYGARGARATHGAYGCNGC	GGCATNGGNACYTCRTCDAT	192	192	66	91	69.0079
Cyc_189	EUB64682.1_2733943_2736541	1947	7	37	677	NKVPNPKD	NDNAPQFE	AAYAARGTNCCNAAYCCNAARGA	TCRAAYTGNGGNGCRTTRTCRTT	1024	512	0.571203	124.75	64.8	94	6	687	ARFEINE	EYNFQVE	GCNMGNTTYGARATHAAYGA	TCNACYTGRAARTTRTAYTC	768	128	70.8	92	69.0078
Cyc_190	EUB63267.1_364731_365312	423	7	45	177	GVKNECDP	EPMKSMAH	GGNGTNAARAAYGARTGYGAYCC	TGNGCCATNSWYTTCATNGGYTC	512	1024	0.206349	10.625	64.1	100	26	186	AVDDHTQ	MCDVCAY	GCNGTNGAYGAYCAYACNCA	TANGCRCANACRTCRCACAT	512	128	71.4	98	69.0075
Cyc_191	EUB64964.1_2025254_2026754	915	8	188	484	AHSYITDC	ETFANLFG	GCNCAYWSNTAYATHACNGAYTG	CCRAANARRTTNGCRAANGTYTC	6144	2048	0.566901	66.1111	60.5	97	112	514	LNLPAMF	DACLHIG	YTNAAYYTNCCNGCNATGTT	CCDATRTGNARRCANGCRTC	2048	768	63	86.5	68.9987
Cyc_192	EUB63733.1_886622_887909	813	7	18	280	ARRYNEED	HNAMLTAC	GCNMGNMGNTAYAAYGARGARGA	CANGCNGTNARCATNGCRTTRTG	4096	2048	0.457031	29.125	60.9	100	2	335	PTHQAMV	QADWLEV	CCNACNCAYCARGCNATGGT	ACYTCNARCCARTCNGCYTG	256	256	70.4	100	68.8778
Cyc_193	EUB59577.1_579639_580094	354	7	17	126	VPLKEGID	YIEYFAPD	GTNCCNYTNAARGARGGNATHGA	TCNGGNGCRAARTAYTCDATRTA	6144	768	0.165049	6.75	67.6	100	2	137	MYEVGAE	HPDLNTK	ATGTAYGARGTNGGNGCNGA	TTNGTRTTNARRTCNGGRTG	256	1024	67	99	68.8664
Cyc_194	EUB62403.1_1363124_1363925	846	7	29	302	GHALNIQK	NVGYFYIN	GGNCAYGCNYTNAAYATHCARAA	TTDATRTARAARTANCCNACRTT	3072	768	0.653992	48	65.4	97.5	17	313	PWGFRLE	YCETHAK	CCNTGGGGNTTYMGNYTNGA	TTNGCRTGNGTYTCRCARTA	2048	256	66.3	100	68.8179
Cyc_195	EUB60935.1_327166_328063	585	7	49	235	LECRDVMA	EQGYVVCN	YTNGARTGYMGNGAYGTNATGGC	TTRCANACNACRTANCCYTGYTC	2048	1024	0.188889	12.75	65.3	96.5	37	251	MTEIQWK	YTFLKRN	ATGACNGARATHCARTGGAA	TTNCKYTTNARRAANGTRTA	48	2048	71	100	68.7849
Cyc_196	EUB58088.1_91584_93129	750	7	141	382	LIFGPAFT	HVIGMPFP	YTNATHTTYGGNCCNGCNTTYAC	GGRAANGGCATNCCDATNACRTG	6144	768	0.534188	38.125	61.8	100	110	397	EPPMYAD	YTKFVPA	GARCCNCCNATGTAYGCNGA	GCNGGNACRAAYTTNGTRTA	256	512	70.3	98	68.7588
Cyc_197	EUB64821.1_787262_790172	2013	6	101	763	DEFIVEPQ	DGFQIVAK	GAYGARTTYATHGTNGARCCNCA	TTNGCNACDATYTGRAANCCRTC	768	1536	0.552833	151	69.2	88	8	907	TFGYENQ	HPFTCYE	ACNTTYGGNTAYGARAAYCA	TCRTARCANGTRAANGGRTG	256	256	75.2	99	68.7296
Cyc_198	EUB58244.1_159920_160858	918	7	60	357	GKEDKYWT	WQVQKYLI	GGNAARGARGAYAARTAYTGGAC	ATNARRTAYTTYTGNACYTGCCA	128	512	0.443262	36.25	70.2	98	28	366	VMGQPIN	DKCTCSC	GTNATGGGNCARCCNATHAA	CANSWRCANGTRCAYTTRTC	384	1024	62	100	68.7105
Cyc_199	EUB64665.1_2557242_2558503	1125	7	68	434	DNVNDICG	QENITVIE	GAYAAYGTNAAYGAYATHTGYGG	TCDATNACNGTDATRTTYTCYTG	384	1152	0.514045	53.375	64.1	96.5	45	444	QRFNEYF	NYTKPVV	CARMGNTTYAAYGARTAYTT	ACNACNGGYTTNGTRTARTT	256	512	68.8	99	68.7057
Cyc_200	EUB61307.1_314202_318039	2040	7	321	992	PTDQNATE	PQIIGVKK	CCNACNGAYCARAAYGCNACNGA	TTYTTNACNCCDATDATYTGNGG	2048	2304	0.651128	114.5	62.7	92	182	1063	PEGDLHI	QMTAVNC	CCNGARGGNGAYYTNCAYAT	CARTTNACNGCNGTCATYTG	1024	256	69.3	98	68.692
Cyc_201	EUB57139.1_287639_288475	495	7	94	250	QGTFGQIE	FTYQMLKA	CARGGNACNTTYGGNCARATHGA	GCYTTNARCATYTGRTANGTRAA	1536	512	0.313333	16.5	66.3	100	76	293	ALDNTPV	AKEMVPG	GCNYTNGAYAAYACNCCNGT	CCNGGNACCATYTCYTTNGC	2048	256	66.9	99	68.6817
Cyc_202	EUB54579.1_39226_40780	1245	7	32	438	QREFAIKV	FYVDPEAM	CARMGNGARTTYGCNATHAARGT	ATNGCYTCNGGRTCNACRTARAA	1536	1024	0.401515	68.25	69.3	94	9	476	FKFGKEI	YYLEDPT	TTYAARTTYGGNAARGARAT	GTNGGRTCYTCNARRTARTA	128	512	65.4	98	68.6337
Cyc_203	EUB61333.1_630394_630835	354	7	20	129	HQIEYAME	KMQVPTQQ	CAYCARATHGARTAYGCNATGGA	TGYTGNGTNGGNACYTGCATYTT	192	512	0.300971	6.375	67.3	98	2	144	FRNQYDH	FGVGMLI	TTYMGNAAYCARTAYGAYCA	ATNARCATNCCNACNCCRAA	256	1024	67.8	100	68.6102
Cyc_204	EUB59904.1_240255_241767	972	7	128	443	IVDEKMKF	FNPTDPHI	ATHGTNGAYGARAARATGAARTT	ATRTGNGGRTCNGTNGGRTTRAA	192	1024	0.627451	82.875	70.6	90.5	5	454	KAINEFM	GCNNGEV	AARGCNATHAAYGARTTYAT	ACYTCNCCRTTRTTRCANCC	192	256	71.8	92	68.4983
Cyc_205	EUB63815.1_1679918_1680575	414	7	43	172	FCGYCIWK	YHRWFDVI	TTYTGYGGNTAYTGYATHTGGAA	ATNACRTCRAACCANCKRTGRTA	192	512	0.170732	8.25	71.1	99	31	192	LKGQYFN	YIAHKQV	YTNAARGGNCARTAYTTYAA	ACYTGYTTRTGNGCDATRTA	512	192	73.5	89	68.4651
Cyc_206	EUB55992.1_152380_155405	1875	6	221	837	GKVTEPCM	FAGGVWIN	GGNAARGTNACNGARCCNTGYAT	TTDATCCANACNCCNCCNGCRAA	2048	1536	0.592409	136	67.9	98	192	884	FPAGRCY	NDTWVAC	TTYCCNGCNGGNMGNTGYTA	CANGCNACCCANGTRTCRTT	2048	256	68.9	97.5	68.442
Cyc_207	EUB60617.1_107284_108747	1572	7	15	530	HLGARDNF	DNAPEFRY	CAYYTNGGNGCNMGNGAYAAYTT	TANCKRAAYTCNGGNGCRTTRTC	8192	2048	0.553571	77.875	65	93.5	4	545	KDENGED	HMAPGET	AARGAYGARAAYGGNGARGA	GTYTCNCCNGGNGCCATRTG	128	256	70.7	96	68.398
Cyc_208	EUB62863.1_887522_888398	843	7	29	301	ALKWHPDK	KFLDGKCV	GCNYTNAARTGGCAYCCNGAYAA	ACRCAYTTNCCRTCNARRAAYTT	1024	1024	0.687259	61.375	64.6	97.5	19	314	ADIKKAY	IQDGVET	GCNGAYATHAARAARGCNTA	GTYTCNACNCCRTCYTGDAT	384	384	68.8	96	68.3891
Cyc_209	EUB63488.1_604559_605316	486	7	70	223	CPINLTNH	QGFPDAVN	TGYCCNATHAAYYTNACNAAYCA	TTNACNGCRTCNGGRAANCCYTG	3072	2048	0.496599	26.75	65.1	98	28	233	EDGFPGN	NFPKQFV	GARGAYGGNTTYCCNGGNAA	ACRAAYTGYTTNGGRAARTT	512	128	69.4	98	68.3804
Cyc_210	EUB58783.1_185361_185936	375	7	31	147	GTATVHFD	HKYMVQQI	GGNACNGCNACNGTNCAYTTYGA	ATYTGYTGNACCATRTAYTTRTG	4096	128	0.181818	12	69.4	98	13	184	IRVAWHP	PFWTKAY	ATHMGNGTNGCNTGGCAYCC	TANGCYTTNGTCCARAANGG	768	256	69.6	95	68.3619
Cyc_211	EUB63853.1_2016672_2017430	375	8	64	180	FATYFCVM	YTKMVPAN	TTYGCNACNTAYTTYTGYGTNAT	TTNGCNGGNACCATYTTNGTRTA	1024	1024	0.363636	18.3333	70.5	93.5	45	225	CEELKPY	GNFLICA	TGYGARGARYTNAARCCNTA	GCRCADATNARRAARTTNCC	512	768	64.8	82	68.3471
Cyc_212	EUB56294.1_108440_109036	474	8	26	175	PGYSQMND	PELEDTYM	CCNGGNTAYWSNCARATGAAYGA	ATRTANGTRTCYTCNARYTCNGG	2048	2048	0.314685	18.4444	60.7	90	12	185	RMEFGTA	QKEKICF	MGNATGGARTTYGGNACNGC	AARCADATYTTYTCYTTYTG	512	96	70.5	89.5	68.301
Cyc_213	EUB56990.1_133422_135128	1347	7	98	538	ATDGLDNI	EFDFHDYY	GCNACNGAYGGNYTNGAYAAYAT	TARTARTCRTGRAARTCRAAYTC	4096	128	0.49061	78.875	63.4	97.5	83	547	PTWHNAD	NQVITCK	CCNACNTGGCAYAAYGCNGA	TTRCANGTDATNACYTGRTT	256	384	73.9	90	68.2548
Cyc_214	EUB63815.1_1680950_1681604	381	8	28	146	KLFKDYEV	FEPCIGRV	AARYTNTTYAARGAYTAYGARGT	ACNCKNCCDATRCANGGYTCRAA	512	3072	0.473214	21	66.6	92.5	19	156	LGGWVFF	IGVTIMA	YTNGGNGGNTGGGTNTTYTT	GCCATDATNGTNACNCCDAT	1024	576	62.2	89	68.2242
Cyc_215	EUB56572.1_9058_10543	1005	7	74	400	TELNWIGD	GNTFLYAT	ACNGARYTNAAYTGGATHGGNGA	GTNGCRTANARRAANGTRTTNCC	1536	4096	0.365625	39.375	63.1	100	62	420	TALHNDF	FPMTKMI	ACNGCNYTNCAYAAYGAYTT	ATCATYTTNGTCATNGGRAA	1024	64	70.7	95	68.1973
Cyc_216	EUB60540.1_244819_245565	360	8	21	132	FQQVSFVN	KAQEKMDK	TTYCARCARGTNWSNTTYGTNAA	TTRTCCATYTTYTCYTGNGCYTT	4096	128	0.247619	9	53.1	100	6	140	VNPRWEI	QCHKSKH	GTNAAYCCNMGNTGGGARAT	TGYTTNSWYTTRTGRCAYTG	512	512	61.6	96.5	68.0319
Cyc_217	EUB58773.1_101682_103416	1290	7	78	499	TICAHNPF	EERLIFDI	ACNATHTGYGCNCAYAAYCCNTT	ATRTCRAADATNARNCKYTCYTC	1536	3072	0.440964	79.375	61.3	99	5	519	KFAIFCD	IFIGLTA	AARTTYGCNATHTTYTGYGA	GCNGTNARNCCDATRAADAT	192	2304	65.9	98	67.9968
Cyc_218	EUB61046.1_445177_446106	663	7	41	253	AIEEFKKV	FEAFKNYD	GCNATHGARGARTTYAARAARGT	TCRTARTTYTTRAANGCYTCRAA	384	256	0.223301	17.375	68.6	98	25	269	NQYYNAK	QCLKYLV	AAYCARTAYTAYAAYGCNAA	ACNARRTAYTTNARRCAYTG	128	1024	64	100	67.9668
Cyc_219	EUB56537.1_203443_204997	1152	8	63	438	QEHKQCCG	FDFEQESV	CARGARCAYAARCARTGYTGYGG	ACNSWYTCYTGYTCRAARTCRAA	128	1024	0.57377	67.4444	63	87	9	473	EVNSTIG	DVNEYPP	GARGTNAAYWSNACNATHGG	GGNGGRTAYTCRTTNACRTC	3072	256	59.5	95.5	67.9657
Cyc_220	EUB59022.1_443209_444130	609	7	14	208	NIHNKAHD	FHMKVNEN	AAYATHCAYAAYAARGCNCAYGA	TTYTCRTTNACYTTCATRTGRAA	384	128	0.414894	31.75	70.8	95.5	5	237	YDDGPCA	YQYDLPK	TAYGAYGAYGGNCCNTGYGC	TTNGGNARRTCRTAYTGRTA	256	512	66.8	96	67.96
Cyc_221	EUB57267.1_192462_193361	663	8	79	291	YMRPVLDG	EYVFGMPF	TAYATGMGNCCNGTNYTNGAYGG	AANGGCATNCCRAANACRTAYTC	4096	512	0.643902	51.3333	62.1	95.5	70	324	TDASQYF	YWANFAR	ACNGAYGCNWSNCARTAYTT	CKNGCRAARTTNGCCCARTA	2048	256	62.5	86.5	67.9254
Cyc_222	EUB57530.1_208622_209788	822	7	145	410	IKVIYQTY	ENIQMTRF	ATHAARGTNATHTAYCARACNTA	AANCKNGTCATYTGDATRTTYTC	1152	768	0.636364	47.875	67.9	98	102	431	EGVALFK	CPHCQTP	GARGGNGTNGCNYTNTTYAA	GGNGTYTGRCARTGNGGRCA	2048	256	64.4	97	67.9055
Cyc_223	EUB58413.1_111509_112208	504	7	46	205	FDCPGQIE	IEDLLFQI	TTYGAYTGYCCNGGNCARATHGA	ATYTGRAANARNARRTCYTCDAT	768	3072	0.48366	27.5	62.6	95.5	17	217	GLIFCME	QYGEDNE	GGNYTNATHTTYTGYATGGA	TCRTTRTCYTCNCCRTAYTG	384	128	73.3	98	67.8969
Cyc_224	EUB56671.1_174045_175914	1722	7	46	611	ALAEVCDC	YWDNNHGE	GCNYTNGCNGARGTNTGYGAYTG	TCNCCRTGRTTRTTRTCCCARTA	4096	128	0.625	164.25	67.9	92	38	627	RIKFLFT	KATDMAG	MGNATHAARTTYYTNTTYAC	CCNGCCATRTCNGTNGCYTT	1536	256	62.1	93	67.8247
Cyc_225	EUB62297.1_300696_301671	426	8	71	204	GNGYANFQ	MFVAILTD	GGNAAYGGNTAYGCNAAYTTYCA	TCNGTNARDATNGCNACRAACAT	1024	3072	0.283465	13.8889	65.8	94	46	267	FGAIAIY	DDEEQEC	TTYGGNGCNATHGCNATHTA	CAYTCYTGYTCYTCRTCRTC	1152	64	63	87.5	67.8125
Cyc_226	EUB62960.1_183131_184100	468	7	93	240	ALNEQKIE	FDNIQAVR	GCNYTNAAYGARCARAARATHGA	CKNACNGCYTGDATRTTRTCRAA	1536	1536	0.35461	18.75	69	96.5	78	276	NLHKFED	QADLMDI	AAYYTNCAYAARTTYGARGA	ATRTCCATNARRTCNGCYTG	256	256	69.6	95	67.7969
Cyc_227	EUB61890.1_259910_260909	747	7	56	296	VTPEQTEF	FCHRKMVD	GTNACNCCNGARCARACNGARTT	TCNACCATYTTNCKRTGRCARAA	2048	512	0.444444	45.625	66.7	93	18	328	WGTYAHE	CQTPFKI	TGGGGNACNTAYGCNCAYGA	ATYTTRAANGGNGTYTGRCA	256	256	73.6	94	67.7939
Cyc_228	EUB58443.1_369960_372039	1878	7	209	826	RKFQLPEA	EDINDCAP	MGNAARTTYCARYTNCCNGARGC	GGNGCRCARTCRTTDATRTCYTC	4096	384	0.598347	90.625	65.4	96.5	143	840	KMLVMDQ	YEFTIEE	AARATGYTNGTNATGGAYCA	TCYTCDATNGTRAAYTCRTA	128	192	66.7	94	67.7901
Cyc_229	EUB63492.1_657343_658915	1209	7	50	444	FWPFALKD	DQAPNIVF	TTYTGGCCNTTYGCNYTNAARGA	AANACDATRTTNGGNGCYTGRTC	1024	1536	0.559896	71.875	66.1	95.5	42	478	AYAGQQD	EVHVTDA	GCNTAYGCNGGNCARCARGA	GCRTCNGTNACRTGNACYTC	512	512	65.8	97	67.7145
Cyc_230	EUB58121.1_302993_303910	699	7	22	246	YIVNGAHD	DIKKYKPV	TAYATHGTNAAYGGNGCNCAYGA	ACNGGYTTRTAYTTYTTDATRTC	1536	384	0.527523	46.75	66.5	95.5	2	256	TKYFGCE	QFTRVGD	ACNAARTAYTTYGGNTGYGA	TCNCCNACNCKNGTRAAYTG	256	2048	70	95	67.708
Cyc_231	EUB62855.1_816879_817292	366	7	30	143	LWTEMGCQ	FDGTNALK	YTNTGGACNGARATGGGNTGYCA	TTNARNGCRTTNGTNCCRTCRAA	512	4096	0.605769	23.875	69.5	92	4	154	VFGGWCD	CYDFELD	GTNTTYGGNGGNTGGTGYGA	TCNARYTCRAARTCRTARCA	256	256	70.8	97	67.6658
Cyc_232	EUB63041.1_1078982_1082384	2031	7	504	1172	LNDNWPQF	YELCFPEA	YTNAAYGAYAAYTGGCCNCARTT	GCYTCNGGRAARCANARYTCRTA	512	1024	0.629179	138.875	66.1	90	355	1202	ITDLNDN	GYMVGHA	ATHACNGAYYTNAAYGAYAA	GCRTGNCCNACCATRTANCC	768	256	64.2	97	67.6584
Cyc_233	EUB57488.1_203281_204178	549	8	22	196	FPLHKTVF	DFLIGGFL	TTYCCNYTNCAYAARACNGTNTT	ARRAANCCNCCDATNARRAARTC	4096	6144	0.535714	34.6667	54.5	97	4	270	PREYICG	ITMVYEW	CCNMGNGARTAYATHTGYGG	CAYTCRTANACCATNGTDAT	768	192	70.8	85.5	67.6282
Cyc_234	EUB57836.1_205623_205946	345	7	17	123	LHNWTQEF	WTYIVLDE	YTNCAYAAYTGGACNCARGARTT	TCRTCNARNACDATRTANGTCCA	512	1536	0.48	7.625	70.9	100	2	131	YNLWGPF	AHAIKST	TAYAAYYTNTGGGGNCCNTT	GTNSWYTTDATNGCRTGNGC	512	3072	60	100	67.6243
Cyc_235	EUB57456.1_253067_254912	1269	7	53	467	HQMFAIDQ	NDEEPKIT	CAYCARATGTTYGCNATHGAYCA	GTDATYTTNGGYTCYTCRTCRTT	192	384	0.497549	61.375	71.3	92	7	513	FQMPEEV	NGQFYCT	TTYCARATGCCNGARGARGT	GTRCARTARAAYTGNCCRTT	64	128	73	89	67.6241
Cyc_236	EUB63670.1_252844_253520	345	7	18	124	AQILGNTE	EPNYGKIT	GCNCARATHYTNGGNAAYACNGA	GTDATYTTNCCRTARTTNGGYTC	6144	768	0.25	11.125	67.3	98	8	133	LIAPMPT	MHFYAWK	YTNATHGCNCCNATGCCNAC	TTCCANGCRTARAARTGCAT	1536	32	70.2	95	67.6052
Cyc_237	EUB63955.1_810555_811851	1101	7	29	387	LEQLDYPK	GYADPYHK	YTNGARCARYTNGAYTAYCCNAA	TTRTGRTANGGRTCNGCRTANCC	4096	1024	0.443182	62.75	63.2	95.5	14	398	LVRNKAH	KYGEIGC	YTNGTNMGNAAYAARGCNCA	CANCCDATYTCNCCRTAYTT	4096	384	66.4	100	67.5957
Cyc_238	EUB63585.1_1503913_1506305	1818	7	179	776	FMNKLDKA	CEIQTPED	TTYATGAAYAARYTNGAYAARGC	TCYTCNGGNGTYTGDATYTCRCA	256	768	0.269036	52.625	66.4	95.5	156	808	GVCVQTE	TPIYIVK	GGNGTNTGYGTNCARACNGA	TTNACDATRTADATNGGNGT	1024	1152	65.2	99	67.5692
Cyc_239	EUB64806.1_674578_675167	369	8	32	146	FYSQWGEI	GFAFVTFD	TTYTAYWSNCARTGGGGNGARAT	TCRAANGTNACRAANGCRAANCC	1024	2048	0.240741	11.7778	58.5	92.5	7	156	IKADQDK	DAVDKVI	ATHAARGCNGAYCARGAYAA	ATNACYTTRTCNACNGCRTC	192	512	66	93	67.5254
Cyc_240	EUB62908.1_1310667_1312351	1122	7	77	442	VWIGRNKF	GDVAERVK	GTNTGGATHGGNMGNAAYAARTT	TTNACNCKYTCNGCNACRTCNCC	1536	8192	0.32312	24.625	62.3	95.5	8	549	IAYNHIE	VHKDFFE	ATHGCNTAYAAYCAYATHGA	TCRAARAARTCYTTRTGNAC	288	128	72.1	99	67.5166
Cyc_241	EUB62960.1_181333_182419	444	8	62	201	IRQFCLYG	TDAGFDPL	ATHMGNCARTTYTGYYTNTAYGG	ARNGGRTCRAANCCNGCRTCNGT	3072	4096	0.37594	18.2222	60.1	97	41	217	EYQANLE	EFGEELP	GARTAYCARGCNAAYYTNGA	GGNARYTCYTCNCCRAAYTC	512	512	60.2	92	67.5083
Cyc_242	EUB60862.1_585089_587216	1983	7	106	758	IEPHTFYG	EYDIPRAM	ATHGARCCNCAYACNTTYTAYGG	ATNGCNCKNGGDATRTCRTAYTC	768	3072	0.631008	121.75	69.1	93	86	773	AFLGMTN	DQATLQR	GCNTTYYTNGGNATGACNAA	CKYTGNARNGTNGCYTGRTC	1024	2048	62.6	94	67.4768
Cyc_243	EUB57186.1_110447_111254	669	7	31	245	GFVKVWDP	DWCKEKMG	GGNTTYGTNAARGTNTGGGAYCC	CCCATYTTYTCYTTRCACCARTC	512	32	0.359223	24.5	71.7	94.5	20	256	GAPEIAT	CVGFDQA	GGNGCNCCNGARATHGCNAC	GCYTGRTCRAANCCNACRCA	1536	256	66.6	96	67.4588
Cyc_244	EUB59327.1_306957_307608	372	8	24	139	YLACKTED	AKWNNYDI	TAYYTNGCNTGYAARACNGARGA	ATRTCRTARTTRTTCCAYTTNGC	2048	128	0.541284	21.2222	70.7	90	9	166	SPETVKP	EIRKMAD	WSNCCNGARACNGTNAARCC	TCNGCCATYTTNCKDATYTC	4096	384	60.7	87.5	67.457
Cyc_245	EUB62691.1_1085320_1085750	426	8	10	143	FPAITKPY	IQDVRKYS	TTYCCNGCNATHACNAARCCNTA	SWRTAYTTNCKNACRTCYTGDAT	3072	6144	0.795276	35.3333	61.4	99	2	153	DEDEECF	DPSTLKF	GAYGARGAYGARGARTGYTT	AAYTTNARNGTNSWNGGRTC	64	8192	54.4	92.5	67.389
Cyc_246	EUB62709.1_1266515_1267396	594	8	118	307	ELVWLVDF	WGMFQACL	GARYTNGTNTGGYTNGTNGAYTT	ARRCANGCYTGRAACATNCCCCA	4096	256	0.733333	42.4444	63.8	93	110	331	IAVLPFY	QYGRVYV	ATHGCNGTNYTNCCNTTYTA	ACRTANACNCKNCCRTAYTG	3072	1024	60.2	89.5	67.3507
Cyc_247	EUB60392.1_499397_500153	594	7	41	230	KERRKWCQ	HFTTAVDR	AARGARMGNMGNAARTGGTGYCA	CKRTCNACNGCNGTNGTRAARTG	1024	4096	0.530055	38	60.4	96.5	5	243	TNEDIVW	VFNAMQD	ACNAAYGARGAYATHGTNTG	TCYTGCATNGCRTTRAANAC	384	128	75.2	95	67.3188
Cyc_248	EUB64620.1_1964731_1965248	399	7	15	139	MDRQWNFE	DEAMAKSL	ATGGAYMGNCARTGGAAYTTYGA	ARNSWYTTNGCCATNGCYTCRTC	128	4096	0.633929	23.75	65.7	99	7	151	GYEFQLI	GNDVCAD	GGNTAYGARTTYCARYTNAT	TCNGCRCANACRTCRTTNCC	512	512	66.8	97	67.2801
Cyc_249	EUB63670.1_251304_252019	522	7	31	196	LDAAFETY	WTFMDPHE	YTNGAYGCNGCNTTYGARACNTA	TCRTGNGGRTCCATRAANGTCCA	4096	128	0.295597	14.875	70.3	92.5	13	208	ERPQHMF	ADCWGEE	GARMGNCCNCARCAYATGTT	TCYTCNCCCCARCARTCNGC	256	128	72.6	94	67.2706
Cyc_250	EUB62887.1_1093403_1094806	1257	6	60	470	HWMQAVYF	EVDWCKVG	CAYTGGATGCARGCNGTNTAYTT	CCNACYTTRCACCARTCNACYTC	128	256	0.714286	120.143	72.6	94	20	510	WELQMEP	DFYTGEP	TGGGARYTNCARATGGARCC	GGYTCNCCNGTRTARAARTC	64	256	70.6	94	67.2372
Cyc_251	EUB55638.1_32627_33634	525	7	80	246	LTFQGLWN	PWDAGIRE	YTNACNTTYCARGGNYTNTGGAA	TCNCKDATNCCNGCRTCCCANGG	4096	3072	0.225	16.125	62.7	98	65	255	IQPKDCC	NTYMPKE	ATHCARCCNAARGAYTGYTG	TCYTTNGGCATRTANGTRTT	192	128	74.5	94	67.2362
Cyc_252	EUB61175.1_883216_883811	501	7	23	181	RPEWLQPQ	YGNKVDTI	MGNCCNGARTGGYTNCARCCNCA	ATNGTRTCNACYTTRTTNCCRTA	4096	1024	0.453947	27.125	63.1	100	13	200	LEERFYK	QTIAFLY	YTNGARGARMGNTTYTAYAA	TANARRAANGCDATNGTYTG	1024	1536	64.8	100	67.165
Cyc_253	EUB60135.1_298590_299447	816	6	22	285	AGHIGWVD	EHCMEEAG	GCNGGNCAYATHGGNTGGGTNGA	CCNGCYTCYTCCATRCARTGYTC	1536	128	0.400778	36.7143	66.1	98	3	293	PTYQENM	FGAIEDK	CCNACNTAYCARGARAAYAT	TTRTCYTCDATNGCNCCRAA	256	384	75.5	100	67.107
Cyc_254	EUB58491.1_326629_327991	1032	7	28	363	VLKAGTHF	YDPEQNNW	GTNYTNAARGCNGGNACNCAYTT	CARTTRTTYTGYTCNGGRTCRTA	8192	256	0.515244	63.375	68.7	93	5	389	THCSDEA	NGKIYVC	ACNCAYTGYWSNGAYGARGC	CANACRTADATYTTNCCRTT	1024	384	64.3	98	67.1063
Cyc_255	EUB59935.1_590099_591345	870	6	53	334	LIKKHENF	AKCLHDFY	YTNATHAARAARCAYGARAAYTT	TARAARTCRTGNARRCAYTTNGC	768	1024	0.0945455	15.8571	68.8	100	22	345	CEQAEDW	DDEEAWI	TGYGARCARGCNGARGAYTG	ATCCANGCYTCYTCRTCRTC	128	64	72.9	100	67.0777
Cyc_256	EUB55387.1_121646_123626	1362	6	41	486	YRNVHIFE	GFCNIELI	TAYMGNAAYGTNCAYATHTTYGA	ATNARYTCDATRTTRCARAANCC	1536	1536	0.416476	65.4286	67.5	97	15	521	HYDTKIA	IMAKFDE	CAYTAYGAYACNAARATHGC	TCRTCRAAYTTNGCCATDAT	192	96	74.4	97.5	67.017
Cyc_257	EUB59047.1_84758_85844	609	7	113	307	QLNYAFQD	EIRNHPWF	CARYTNAAYTAYGCNTTYCARGA	AACCANGGRTGRTTNCKDATYTC	1024	768	0.297872	22	67.1	96	75	318	TWHAAKI	DWNGLFE	ACNTGGCAYGCNGCNAARAT	TCRAANARNCCRTTCCARTC	256	256	70	95	67.0004
Cyc_258	EUB59258.1_138195_139900	1311	7	14	442	CVLDNKNF	DEGDNGRV	TGYGTNYTNGAYAAYAARAAYTT	ACNCKNCCRTTRTCNCCYTCRTC	1024	2048	0.523697	59	63.8	94	6	451	FRGEDEH	YKIKAGN	TTYMGNGGNGARGAYGARCA	TTNCCNGCYTTDATYTTRTA	512	384	69.2	97	66.8889
Cyc_259	EUB61755.1_290043_290555	390	7	31	152	KLTDEAID	VKRQYFIG	AARYTNACNGAYGARGCNATHGA	CCDATRAARTAYTGNCKYTTNAC	3072	1536	0.0869565	4.625	63.5	100	12	162	SFINQGE	DIAGFEI	WSNTTYATHAAYCARGGNGA	ATYTCRAANCCNGCDATRTC	1536	384	66.1	100	66.8583
Cyc_260	EUB64767.1_323567_324297	642	7	13	218	KKRIWDFP	PFACLIHV	AARAARMGNATHTGGGAYTTYCC	ACRTGDATNARRCANGCRAANGG	384	3072	0.437186	33.5	64	99	5	241	SHPAFYH	EQIKNEA	WSNCAYCCNGCNTTYTAYCA	GCYTCRTTYTTDATYTGYTC	2048	96	66.6	97	66.8576
Cyc_261	EUB64229.1_743018_745445	1848	7	138	745	QTVYIPED	QHYTWRNE	CARACNGTNTAYATHCCNGARGA	TCRTTNCKCCANGTRTARTGYTG	1536	512	0.505824	114	71.3	87.5	35	861	NFQIIQK	NDNAPVF	AAYTTYCARATHATHCARAA	AANACNGGNGCRTTRTCRTT	144	512	69.3	90	66.8093
Cyc_262	EUB63244.1_124055_124546	390	8	17	138	YANGDPVE	INRDIVMR	TAYGCNAAYGGNGAYCCNGTNGA	CKCATNACDATRTCNCKRTTDAT	2048	2304	0.252174	10.5556	61	96	9	155	ISLKEAI	GDLIPWT	ATHWSNYTNAARGARGCNAT	GTCCANGGDATNARRTCNCC	6144	768	55.6	96	66.6747
Cyc_263	EUB55386.1_105657_107486	1107	7	121	481	VQEYFADF	VKGRKNVE	GTNCARGARTAYTTYGCNGAYTT	TCNACRTTYTTNCKNCCYTTNAC	512	4096	0.397727	51.25	62.4	94.5	107	489	KQLAEAD	NVYTQHE	AARCARYTNGCNGARGCNGA	TCRTGYTGNGTRTANACRTT	1024	256	68.4	99	66.6457
Cyc_264	EUB58532.1_344978_345422	384	7	26	145	VFAPGNNC	AENPAGKT	GTNTTYGCNCCNGGNAAYAAYTG	GTYTTNCCNGCNGGRTTYTCNGC	2048	2048	0.63964	28.125	64.8	95.5	5	153	GETDMVP	PHFGYFW	GGNGARACNGAYATGGTNCC	CARAARTANCCRAARTGNGG	256	256	70.4	96	66.6425
Cyc_265	EUB61931.1_614585_616526	1143	7	176	548	DLVCDQAW	NMVFMYVP	GAYYTNGTNTGYGAYCARGCNTG	GGNACRTACATRAANACCATRTT	2048	128	0.651099	99.375	67.5	94	165	581	DQYPGGI	CPFINAL	GAYCARTAYCCNGGNGGNAT	ARNGCRTTDATRAANGGRCA	512	768	66.7	91	66.6044
Cyc_266	EUB64396.1_2376013_2376706	378	8	102	219	AGTATCFN	YAMGQDGL	GCNGGNACNGCNACNTGYTTYAA	ARNCCRTCYTGNCCCATNGCRTA	4096	1024	0.441441	18	63.2	99	5	227	PNGFFAE	VFSGFAK	CCNAAYGGNTTYTTYGCNGA	TTNGCRAANCCNSWRAANAC	512	4096	57	88.5	66.603
Cyc_267	EUB64901.1_1471450_1472023	372	7	98	213	PTTPINDW	WPFQETPG	CCNACNACNCCNATHAAYGAYTG	CCNGGNGTYTCYTGRAANGGCCA	3072	512	0.706422	22.25	66.7	96.5	4	227	AYKKDAW	EPQEVQG	GCNTAYAARAARGAYGCNTG	CCYTGNACYTCYTGNGGYTC	256	256	67	97	66.5885
Cyc_268	EUB64983.1_2205167_2206466	1218	7	35	432	VLGLIWQI	EHLRDVNP	GTNYTNGGNYTNATHTGGCARAT	GGRTTNACRTCNCKNARRTGYTC	6144	4096	0.225064	34.625	56.1	100	23	443	GPEDIEQ	MTVFACL	GGNCCNGARGAYATHGARCA	ARRCANGCRAANACNGTCAT	384	512	69.8	100	66.5794
Cyc_269	EUB57335.1_88410_90777	1710	7	201	762	NSGDIFDC	MCDLAGFE	AAYWSNGGNGAYATHTTYGAYTG	TCRAANCCNGCNARRTCRCACAT	3072	1024	0.640794	115.625	64.5	93	59	784	SAFNQLY	KEAGFIN	WSNGCNTTYAAYCARYTNTA	TTDATRAANCCNGCYTCYTT	4096	384	64.9	95	66.5559
Cyc_270	EUB57430.1_38985_39585	483	7	27	179	YQVEGVNW	IDEAHRLK	TAYCARGTNGARGGNGTNAAYTG	TTNARNCKRTGNGCYTCRTCDAT	1024	6144	0.280822	15.375	66.4	100	16	187	EVYRNDN	NKKCKLG	GARGTNTAYMGNAAYGAYAA	CCNARYTTRCAYTTYTTRTT	512	256	63.4	98	66.5304
Cyc_271	EUB54073.1_9246_10645	687	7	48	268	FAVRQGWI	WCNFLTAR	TTYGCNGTNMGNCARGGNTGGAT	CKNGCNGTNARRAARTTRCACCA	2048	2048	0.589623	48.75	65.9	97	18	276	CDMMTQI	QAGWIRL	TGYGAYATGATGACNCARAT	ARNCKDATCCANCCNGCYTG	32	1536	68.4	93	66.5216
Cyc_272	EUB61266.1_869183_870083	387	8	72	192	YGGDTPFM	NYQYAFVN	TAYGGNGGNGAYACNCCNTTYAT	TTNACRAANGCRTAYTGRTARTT	2048	512	0.663717	26.6667	67.4	90	62	266	EAGLDET	HTHHFLF	GARGCNGGNYTNGAYGARAC	AANARRAARTGRTGNGTRTG	1024	512	57.2	92	66.4975
Cyc_273	EUB61673.1_697860_699677	1290	7	103	524	YIGPACDW	HAEEMGEL	TAYATHGGNCCNGCNTGYGAYTG	ARYTCNCCCATYTCYTCNGCRTG	1536	512	0.549637	71.875	66.2	94.5	92	671	PEMLNCQ	ENKIQKL	CCNGARATGYTNAAYTGYCA	ARYTTYTGDATYTTRTTYTC	256	192	70.9	90	66.3838
Cyc_274	EUB62574.1_1508123_1508873	465	7	96	242	NINRIFEV	YIAWFLFM	AAYATHAAYMGNATHTTYGARGT	ATRAANARRAACCANGCDATRTA	1152	768	0.616541	28.125	62	96.5	61	255	NMPWFFA	NFFVYCL	AAYATGCCNTGGTTYTTYGC	ARRCARTANACRAARAARTT	32	256	70.6	97	66.3532
Cyc_275	EUB63403.1_1802023_1802589	405	7	39	165	VIDHLATC	QHGNCEIS	GTNATHGAYCAYYTNGCNACNTG	SWDATYTCRCARTTNCCRTGYTG	6144	1536	0.389831	13.625	64.4	100	5	175	DPYEAAQ	CTVHRLP	GAYCCNTAYGARGCNGCNCA	GGNARNCKRTGNACNGTRCA	512	4096	63.2	100	66.3471
Cyc_276	EUB60639.1_339144_341252	918	7	375	672	PVAANPWI	YADHCAIC	CCNGTNGCNGCNAAYCCNTGGAT	CADATNGCRCARTGRTCNGCRTA	2048	768	0.350515	46	62.7	95.5	326	710	AIGAETW	PICPMCN	GCNATHGGNGCNGARACNTG	TTRCACATNGGRCADATNGG	1536	192	66	100	66.3401
Cyc_277	EUB59822.1_297334_298090	540	7	16	187	PTNFENIK	KEGLAFKK	CCNACNAAYTTYGARAAYATHAA	TTYTTRAANGCNARNCCYTCYTT	768	2048	0.24026	14.125	61.9	99	7	219	NYMCKKF	DPEAVEH	AAYTAYATGTGYAARAARTT	TGYTCNACNGCYTCNGGRTC	32	512	72.6	94	66.3269
Cyc_278	EUB61348.1_765707_768860	1704	7	342	901	RDIVKLFT	ACHILHRF	MGNGAYATHGTNAARYTNTTYAC	AANCKRTGNARDATRTGRCANGC	6144	6144	0.717308	129.375	58.2	93.5	311	981	YAHEQNQ	IDTLKML	TAYGCNCAYGARCARAAYCA	ARCATYTTNARNGTRTCDAT	128	768	66.7	97	66.2869
Cyc_279	EUB57302.1_170978_172600	675	8	318	534	MEYEVKCV	YGMGLMCL	ATGGARTAYGARGTNAARTGYGT	ARRCACATNARNCCCATNCCRTA	128	1024	0.777228	65.3333	58.8	87.5	300	572	TDALHWK	CNIDAPA	ACNGAYGCNYTNCAYTGGAA	GCNGGNGCRTCDATRTTRCA	512	384	69.3	86.5	66.231
Cyc_280	EUB59873.1_11962_13552	1494	7	54	543	TRWCTIVC	EYTEAWHD	ACNMGNTGGTGYACNATHGTNTG	TCRTGCCANGCYTCNGTRTAYTC	3072	256	0.544492	86.625	64.4	96.5	10	576	EMILHIF	NDIKTLI	GARATGATHYTNCAYATHTT	ATNARNGTYTTDATRTCRTT	288	768	65.8	93	66.2095
Cyc_281	EUB62394.1_1264986_1265827	363	8	151	263	PLEEHANF	MCVLKTGF	CCNYTNGARGARCAYGCNAAYTT	AANCCNGTYTTNARNACRCACAT	2048	2048	0.0849057	8.22222	66	93	142	272	NHVVRKY	FVASEFG	AAYCAYGTNGTNMGNAARTA	CCRAAYTCNSWNGCNACRAA	1024	2048	55	94	66.2092
Cyc_282	EUB64260.1_1043782_1044283	384	8	29	148	TRTQGTKI	AKIVEVVQ	ACNMGNACNCARGGNACNAARAT	TGNACNACYTCNACDATYTTNGC	8192	3072	0.159292	6.66667	53.2	99	4	157	FSKKEWY	EVARCDL	TTYWSNAARAARGARTGGTA	ARRTCRCANCKNGCNACYTC	256	2048	62.3	93.5	66.1195
Cyc_283	EUB55731.1_29489_30254	585	8	33	219	IWVDLLVF	WAITIVKR	ATHTGGGTNGAYYTNYTNGTNTT	CKYTTNACDATNGTDATNGCCCA	6144	2304	0.344444	23.6667	55.1	98	12	235	ASYGAFF	HERHMNA	GCNWSNTAYGGNGCNTTYTT	GCRTTCATRTGNCKYTCRTG	4096	128	58.6	94.5	66.0988
Cyc_284	EUB58589.1_386545_387703	1173	7	38	420	RKLQPHWF	TFAATKFG	MGNAARYTNCARCCNCAYTGGTT	CCRAAYTTNGTNGCNGCRAANGT	2048	2048	0.674863	81.5	61.1	96.5	25	429	VDNFGEE	TKLKNQA	GTNGAYAAYTTYGGNGARGA	GCYTGRTTYTTNARYTTNGT	256	512	66.4	96	66.0963
Cyc_285	EUB56853.1_8246_8936	516	7	31	194	QLVRDTYM	MQPIQRVT	CARYTNGTNMGNGAYACNTAYAT	GTNACNCKYTGDATNGGYTGCAT	8192	1536	0.496552	30.875	63.9	94.5	23	236	EENYVQQ	PNDVQLM	GARGARAAYTAYGTNCARCA	ATNARYTGNACRTCRTTNGG	128	1024	68.8	98	66.0654
Cyc_286	EUB64818.1_757225_757916	495	7	47	203	IEDPENYM	KINGILEY	ATHGARGAYCCNGARAAYTAYAT	TAYTCNARDATNCCRTTDATYTT	384	2304	0.22	15.125	68.8	97.5	31	212	EGRKAME	YERKYLT	GARGGNMGNAARGCNATGGA	GTNARRTAYTTNCKYTCRTA	512	1024	62.5	98	66.0423
Cyc_287	EUB61881.1_124926_128674	1656	7	117	660	CKAVKIWT	EEHTTRKL	TGYAARGCNGTNAARATHTGGAC	ARYTTNCKNGTNGTRTGYTCYTC	384	4096	0.676692	154.375	61.7	94.5	11	774	LTEFYAQ	DKDAFTT	YTNACNGARTTYTAYGCNCA	GTNGTRAANGCRTCYTTRTC	1024	256	68	88	66.0041
Cyc_288	EUB58730.1_272099_272749	450	7	28	169	LYPEIKKA	NPFGCTTP	YTNTAYCCNGARATHAARAARGC	GGNGTNGTRCANCCRAANGGRTT	1536	2048	0.485075	23.875	62.1	96.5	2	194	YCGEYKN	FTYPEET	TAYTGYGGNGARTAYAARAA	GTYTCYTCNGGRTANGTRAA	128	256	69.2	98	66.0008
Cyc_289	EUB57704.1_259351_259850	492	7	30	185	RVFTNHCQ	HIKDLCRR	MGNGTNTTYACNAAYCAYTGYCA	CKNCKRCANARRTCYTTDATRTG	2048	6144	0.776119	34.625	64.7	97.5	19	195	QSCIRME	HKAQFVP	CARWSNTGYATHMGNATGGA	GGNACRAAYTGNGCYTTRTG	1536	256	65.4	97	65.9622
Cyc_290	EUB56667.1_97702_98102	345	7	12	118	GFAEQTTY	QFQMIPKD	GGNTTYGCNGARCARACNACNTA	TCYTTNGGDATCATYTGRAAYTG	2048	192	0.19	8.5	69.3	98	1	126	AFNTAGD	QCVPGAS	GCNTTYAAYACNGCNGGNGA	SWNGCNCCNGGNACRCAYTG	1024	4096	62	98	65.9511
Cyc_291	EUB64322.1_1693582_1694488	732	7	20	255	KREFTEDQ	ADIKVGDM	AARMGNGARTTYACNGARGAYCA	ATRTCNCCNACYTTDATRTCNGC	1024	1536	0.30131	31.375	66.7	93	12	287	GPKPTYE	FGAQRHI	GGNCCNAARCCNACNTAYGA	ATRTGNCKYTGNGCNCCRAA	1024	1024	66.2	99	65.9424
Cyc_292	EUB61290.1_79619_81593	1128	7	244	611	WTNYPMFA	KEAAGVVL	TGGACNAAYTAYCCNATGTTYGC	ARNACNACNCCNGCNGCYTCYTT	128	8192	0.611268	81.5	64.3	92	167	682	QIFDVYG	GDKYLVI	CARATHTTYGAYGTNTAYGG	ATNACNARRTAYTTRTCNCC	192	1024	69.3	94	65.9098
Cyc_293	EUB56833.1_97074_97612	444	7	15	154	NIARFRMG	DNYIACVG	AAYATHGCNMGNTTYMGNATGGG	CCNACRCANGCDATRTARTTRTC	3072	768	0.0902256	6.5	63	92	2	162	IDFMCFE	FWMEDTK	ATHGAYTTYATGTGYTTYGA	TTNGTRTCYTCCATCCARAA	48	32	79.4	93	65.9033
Cyc_294	EUB58039.1_411579_412736	732	7	21	256	MAGHIWWV	FMIKYLMT	ATGGCNGGNCAYATHTGGTGGGT	GTCATNARRTAYTTDATCATRAA	96	192	0.276316	21.375	69.6	93	5	283	KFEGCTI	WHVFFAR	AARTTYGARGGNTGYACNAT	CKNGCRAARAANACRTGCCA	256	256	70.2	93	65.8768
Cyc_295	EUB61149.1_543880_544429	420	7	24	155	DAMKGPHW	DQAQGVLK	GAYGCNATGAARGGNCCNCAYTG	TTNARNACNCCYTGNGCYTGRTC	512	4096	0.192	10.875	68.7	94	14	164	LGKNRDA	CEQLKFE	YTNGGNAARAAYMGNGAYGC	TCRAAYTTNARYTGYTCRCA	2048	256	64	100	65.7864
Cyc_296	EUB57372.1_107659_108587	552	7	71	246	PRFLFAQK	MIKWTRHP	CCNMGNTTYYTNTTYGCNCARAA	GGRTGNCKNGTCCAYTTDATCAT	8192	384	0.285714	23.25	65	100	10	254	EQYFNRP	KWLIDKF	GARCARTAYTTYAAYMGNCC	AAYTTRTCDATNARCCAYTT	256	192	66.4	94	65.7767
Cyc_297	EUB65089.1_3275067_3275586	489	7	20	174	SQFVAAQM	EIDAVLYD	WSNCARTTYGTNGCNGCNCARAT	TCRTANARNACNGCRTCDATYTC	8192	3072	0.631944	40.125	59.3	98	11	184	VDVGYWE	DDWAKLE	GTNGAYGTNGGNTAYTGGGA	TCNARYTTNGCCCARTCRTC	256	256	70.3	96	65.7595
Cyc_298	EUB62656.1_697817_698507	450	7	47	188	YMPVGTQG	CIEAHKPQ	TAYATGCCNGTNGGNACNCARGG	TGNGGYTTRTGNGCYTCDATRCA	1024	768	0.2	12.5	67.3	97.5	36	202	HCPAGPV	FAITQGA	CAYTGYCCNGCNGGNCCNGT	GCNCCYTGNGTDATNGCRAA	1024	768	62.6	99	65.7189
Cyc_299	EUB58661.1_105904_106671	594	7	34	223	DITFADEN	QFLEAPET	GAYATHACNTTYGCNGAYGARAA	GTYTCNGGNGCYTCNARRAAYTG	768	2048	0.694444	35.375	64.8	94	17	301	TDNFDPV	GKLDHAT	ACNGAYAAYTTYGAYCCNGT	GTNGCRTGRTCNARYTTNCC	256	1024	65.2	100	65.7166
Cyc_300	EUB58025.1_293033_293712	564	7	17	196	VTWNKLKQ	VKQDDEGR	GTNACNTGGAAYAARYTNAARCA	CKNCCYTCRTCRTCYTGYTTNAC	1024	1024	0.366864	21	64.9	95.5	9	212	VIANIPY	FEHPYEA	GTNATHGCNAAYATHCCNTA	GCYTCRTANGGRTGYTCRAA	1152	128	69.1	96	65.7165
Cyc_301	EUB64478.1_289412_290024	381	8	16	134	QKVESGCG	VDHLTPEV	CARAARGTNGARWSNGGNTGYGG	ACYTCNGGNGTNARRTGRTCNAC	4096	4096	0.125	7.44444	51.8	93.5	1	143	GTVEDAQ	GKADLVE	GGNACNGTNGARGAYGCNCA	TCNACNARRTCNGCYTTNCC	1024	2048	67.4	94.5	65.7141
Cyc_302	EUB64245.1_905844_907630	678	8	488	705	HRVMAHWQ	EEGYSRKV	CAYMGNGTNATGGCNCAYTGGCA	ACYTTNCKNSWRTANCCYTCYTC	512	8192	0.721393	39.2222	58.3	93	416	713	SQQNAFK	FVGGLPP	WSNCARCARAAYGCNTTYAA	GGNGGNARNCCNCCNACRAA	1024	4096	57	95.5	65.6642
Cyc_303	EUB65046.1_2803815_2805528	996	7	134	457	TTNATLQP	YCGKTFNR	ACNACNAAYGCNACNYTNCARCC	CKRTTRAANGTYTTNCCRCARTA	8192	1024	0.608833	83.75	57.8	92	26	584	ICETPGQ	HTFCMED	ATHTGYGARACNCCNGGNCA	TCYTCCATRCARAANGTRTG	768	64	74	95	65.6422
Cyc_304	EUB63845.1_1958166_1958650	375	7	30	146	TADGRTYQ	EYRCTVTN	ACNGCNGAYGGNMGNACNTAYCA	TTNGTNACNGTRCANCKRTAYTC	8192	4096	0.617647	29	59	99	20	165	EDVTFDC	KIERTFQ	GARGAYGTNACNTTYGAYTG	TGRAANGTNCKYTCDATYTT	256	768	69.5	97	65.6378
Cyc_305	EUB64787.1_515145_516084	486	7	32	185	EWNWVGGE	YDPETELH	GARTGGAAYTGGGTNGGNGGNGA	TGNARYTCNGTYTCNGGRTCRTA	256	2048	0.648276	34.75	62.2	93	7	198	LDFCAYQ	GYFYDAV	YTNGAYTTYTGYGCNTAYCA	ACNGCRTCRTARAARTANCC	512	256	70.6	98	65.5889
Cyc_306	EUB64809.1_685008_685473	396	8	10	133	NGTFVNNT	GWQAMLNE	AAYGGNACNTTYGTNAAYAAYAC	TCRTTNARCATNGCYTGCCANCC	1024	512	0.324786	12.6667	61.1	96.5	1	150	FWLRDTN	YESQMRL	TTYTGGYTNMGNGAYACNAA	ARNCKCATYTGNSWYTCRTA	1024	2048	55.3	93.5	65.5744
Cyc_307	EUB57962.1_52577_52995	375	7	21	137	PADTLWVD	AMTVAVYG	CCNGCNGAYACNYTNTGGGTNGA	CCRTANACNGCNACNGTCATNGC	4096	2048	0.675926	26.75	58.5	98	3	157	DGPHHYQ	VDFANNG	GAYGGNCCNCAYCAYTAYCA	CCRTTRTTNGCRAARTCNAC	256	256	70	98	65.5261
Cyc_308	EUB61158.1_685883_686789	432	7	12	147	MELAYSEE	YCENQIKA	ATGGARYTNGCNTAYWSNGARGA	GCYTTDATYTGRTTYTCRCARTA	4096	192	0.364341	17.25	57	100	3	221	AIEKRKQ	MKEIPKD	GCNATHGARAARMGNAARCA	TCYTTNGGDATYTCYTTCAT	768	96	69.4	99	65.4789
Cyc_309	EUB58719.1_123073_124359	435	8	192	328	HACLLIQN	YKTEEAAI	CAYGCNTGYYTNYTNATHCARAA	ATNGCNGCYTCYTCNGTYTTRTA	6144	1024	0.453846	20.5556	60.1	93	149	347	LKAPFVP	FWDNLSM	YTNAARGCNCCNTTYGTNCC	ATNSWNARRTTRTCCCARAA	2048	1024	60.3	92	65.4762
Cyc_310	EUB57576.1_282467_282977	390	8	27	148	TQYPLRFC	TEAKLDGQ	ACNCARTAYCCNYTNMGNTTYTG	TGNCCRTCNARYTTNGCYTCNGT	8192	4096	0.537037	20.5556	60.4	90	10	179	ARDPIHC	VFRIQEL	GCNMGNGAYCCNATHCAYTG	ARYTCYTGDATNCKRAANAC	1536	1536	64.5	90.5	65.4762
Cyc_311	EUB63465.1_462126_463096	696	7	83	306	IAYAQICI	ACINPMLY	ATHGCNTAYGCNCARATHTGYAT	TANARCATNGGRTTDATRCANGC	1152	1536	0.709677	56.375	61.2	98	31	314	TPIGVFA	GWLNENF	ACNCCNATHGGNGTNTTYGC	AARTTYTCRTTNARCCANCC	1536	256	65.1	97	65.4731
Cyc_312	EUB62732.1_1444290_1444668	426	7	14	147	KRFVDVWA	GFDPEKNW	AARMGNTTYGTNGAYGTNTGGGC	CARTTYTTYTCNGGRTCRAANCC	1024	512	0.733871	22.375	67.8	90	2	156	LLQPGEC	QFAIGMH	YTNYTNCARCCNGGNGARTG	TGCATNCCDATNGCRAAYTG	4096	192	67	100	65.4507
Cyc_313	EUB64794.1_577534_578209	387	7	66	186	LVDMYTEF	KELHGITD	YTNGTNGAYATGTAYACNGARTT	TCNGTDATNCCRTGNARYTCYTT	1024	3072	0.298246	14.375	68.3	92	49	196	NRWLAEF	PIQFEVE	AAYMGNTGGYTNGCNGARTT	TCNACYTCRAAYTGDATNGG	1024	384	66.3	99	65.4329
Cyc_314	EUB60940.1_356756_358736	873	7	343	625	FNGKFYNW	FKIECLKE	TTYAAYGGNAARTTYTAYAAYTG	TCYTTNARRCAYTCDATYTTRAA	256	768	0.619926	66	67.4	90.5	318	655	AHLVTFE	DVKAYIE	GCNCAYYTNGTNACNTTYGA	TCDATRTANGCYTTNACRTC	2048	384	69.3	93	65.4234
Cyc_315	EUB63380.1_1528133_1528593	483	7	22	174	PKFVYLVD	DWKLPKPI	CCNAARTTYGTNTAYYTNGTNGA	ATNGGYTTNGGNARYTTCCARTC	4096	1024	0.424658	9.25	59.2	96.5	2	183	FGQEKTM	YDVKLGK	TTYGGNCARGARAARACNAT	TTNCCNARYTTNACRTCRTA	256	1024	70.4	100	65.4162
Cyc_316	EUB59837.1_441835_442823	759	7	67	311	IGQVFEWH	KEYNLEKA	ATHGGNCARGTNTTYGARTGGCA	GCYTTYTCNARRTTRTAYTCYTT	384	512	0.436975	38.5	69.6	87	55	321	DHAQMNP	KMKKEWE	GAYCAYGCNCARATGAAYCC	TCCCAYTCYTTYTTCATYTT	64	16	71.4	95	65.3957
Cyc_317	EUB57298.1_158625_159447	426	7	50	183	VRHGQYHY	YFVCRALQ	GTNMGNCAYGGNCARTAYCAYTA	TGNARNGCNCKRCANACRAARTA	2048	8192	0.338583	20	62.4	100	6	192	PWDYNWD	PPEAWIR	CCNTGGGAYTAYAAYTGGGA	CKDATCCANGCYTCNGGNGG	32	768	67.5	95	65.3776
Cyc_318	EUB63824.1_1726508_1728296	1449	6	67	541	KPEEVFKF	YNIGEVTA	AARCCNGARGARGTNTTYAARTT	GCNGTNACYTCNCCDATRTTRTA	512	1536	0.337607	71.5714	66.4	100	58	560	MLDALWN	IWGDTVN	ATGYTNGAYGCNYTNTGGAA	TTNACNGTRTCNCCCCADAT	512	384	66.6	99	65.3752
Cyc_319	EUB60614.1_65997_66774	564	7	42	221	FRYMVEMD	FTVTCPLD	TTYMGNTAYATGGTNGARATGGA	TCNARNGGRCANGTNACNGTRAA	256	8192	0.32948	23.875	64.7	95.5	32	234	CLICHQW	HYRENKG	TGYYTNATHTGYCAYCARTG	CCYTTRTTYTCNCKRTARTG	384	256	70.2	94	65.3323
Cyc_320	EUB61423.1_554724_555735	735	8	37	273	DTMETIIQ	DETEDFRI	GAYACNATGGARACNATHATHCA	ATNCKRAARTCYTCNGTYTCRTC	576	1024	0.387097	35	63.5	88.5	21	317	WFQVRMI	YGGTTIL	TGGTTYCARGTNMGNATGAT	ARDATNGTNGTNCCNCCRTA	128	3072	61.6	90	65.3149
Cyc_321	EUB61845.1_1096383_1098603	1917	7	105	735	NEAGRDYF	EWSVNGKV	AAYGARGCNGGNMGNGAYTAYTT	ACYTTNCCRTTNACNSWCCAYTC	2048	2048	0.551282	118.125	57.5	95.5	48	782	WVECIWK	DAGTYVA	TGGGTNGARTGYATHTGGAA	GCNACRTANGTNCCNGCRTC	48	1024	69.3	92	65.2014
Cyc_322	EUB61157.1_646999_648898	1800	6	32	623	NYSFPHEI	FAPELYDV	AAYTAYWSNTTYCCNCAYGARAT	ACRTCRTANARYTCNGGNGCRAA	2048	2048	0.508562	121.143	62.2	97	19	636	DEWLKFV	EKMKYFI	GAYGARTGGYTNAARTTYGT	ATRAARTAYTTCATYTTYTC	128	32	73.2	94	65.1849
Cyc_323	EUB63492.1_652125_652628	348	8	55	162	DADVGRNA	DDVNDNPP	GAYGCNGAYGTNGGNMGNAAYGC	GGNGGRTTRTCRTTNACRTCRTC	4096	512	0.55	18.3333	52	92.5	16	171	DINDETP	FEHYHYN	GAYATHAAYGAYGARACNCC	TTRTARTGRTARTGYTCRAA	192	64	70.1	90.5	65.1821
Cyc_324	EUB62024.1_310721_313855	1797	7	386	976	REAIFEKI	KTANEAFG	MGNGARGCNATHTTYGARAARAT	CCRAANGCYTCRTTNGCNGTYTT	1536	1024	0.600688	137.75	63.8	91.5	309	986	QEWYREQ	QACEAQR	CARGARTGGTAYMGNGARCA	CKYTGNGCYTCRCANGCYTG	128	512	62.8	94	65.1273
Cyc_325	EUB57461.1_277086_278313	849	7	33	307	LEPAYDHV	DIFVEWMP	YTNGARCCNGCNTAYGAYCAYGT	GGCATCCAYTCNACRAADATRTC	2048	96	0.511194	34	71.2	93	23	323	IITPNGV	NQYGAFT	ATHATHACNCCNAAYGGNGT	GTRAANGCNCCRTAYTGRTT	1152	256	67.7	91	65.121
Cyc_326	EUB62286.1_230273_230819	504	7	45	204	FLTAMRQE	KNPDHWIK	TTYYTNACNGCNATGMGNCARGA	TTDATCCARTGRTCNGGRTTYTT	4096	192	0.568627	18.5	67	98	35	214	WMTGFFN	VALLCDI	TGGATGACNGGNTTYTTYAA	ATRTCRCANARNARNGCNAC	64	4096	61.5	98	65.1167
Cyc_327	EUB57677.1_316907_317356	360	7	11	122	RPFMGYNF	ETTKFLDD	MGNCCNTTYATGGGNTAYAAYTT	TCRTCNARRAAYTTNGTNGTYTC	1024	2048	0.361905	13	63.4	99	2	130	QVMHDPM	QVGVDLP	CARGTNATGCAYGAYCCNAT	GGNARRTCNACNCCNACYTG	128	2048	66.6	96	65.0816
Cyc_328	EUB59713.1_515767_516111	417	7	17	147	QVLIEHFY	TEKHHLFS	CARGTNYTNATHGARCAYTTYTA	SWRAANARRTGRTGYTTYTCNGT	1536	4096	0.853448	30.125	63.6	98	1	155	AMFEVIT	NVLLICM	GCNATGTTYGARGTNATHAC	ATRCADATNARNARNACRTT	192	3072	62.6	99	65.0703
Cyc_329	EUB54578.1_28251_29001	420	7	30	161	GICAGNGY	THFVMEYA	GGNATHTGYGCNGGNAAYGGNTA	GCRTAYTCCATNACRAARTGNGT	3072	256	0.419355	19.5	64.4	96.5	17	169	LKYYFGW	QAPFHLL	YTNAARTAYTAYTTYGGNTG	ARNARRTGRAANGGNGCYTG	512	2048	64.4	99	65.0699
Cyc_330	EUB64750.1_155774_156328	402	7	70	195	ALYFCVDG	ANNVDNYR	GCNYTNTAYTTYTGYGTNGAYGG	CKRTARTTRTCNACRTTRTTNGC	2048	1024	0.686441	29	61.4	98	7	214	LNGTGKE	DIVVHPK	YTNAAYGGNACNGGNAARGA	TTNGGRTGNACNACDATRTC	2048	768	64.9	99	65.0657
Cyc_331	EUB61126.1_193335_194211	573	7	64	246	FVDQYPNT	FTVEYLAR	TTYGTNGAYCARTAYCCNAAYAC	CKNGCNARRTAYTCNACNGTRAA	512	8192	0.301136	22.875	65.8	96	54	278	SGVKFEI	PFYIALM	WSNGGNGTNAARTTYGARAT	ATNARNGCDATRTARAANGG	2048	1536	65.1	97	65.0448
Cyc_332	EUB60273.1_189552_191039	1104	8	77	436	CEMTFFNE	CTVVFINL	TGYGARATGACNTTYTTYAAYGA	ARRTTDATRAANACNACNGTRCA	128	3072	0.434659	67.2222	65.4	88	32	444	TFLFVFC	FYVIFIG	ACNTTYYTNTTYGTNTTYTG	CCDATRAADATNACRTARAA	1024	288	60.8	85.5	65.013
Cyc_333	EUB60709.1_37363_38221	513	8	92	254	FEPLAFHP	PFGVGIVG	TTYGARCCNYTNGCNTTYCAYCC	CCNACDATNCCNACNCCRAANGG	2048	6144	0.612903	43	51.1	93.5	81	262	EMPIRKI	WVAQTGE	GARATGCCNATHMGNAARAT	TCNCCNGTYTGNGCNACCCA	384	512	66.6	91	64.9981
Cyc_334	EUB57746.1_274134_274831	414	7	41	170	RGFYGTFD	YKYKVRII	MGNGGNTTYTAYGGNACNTTYGA	ATDATNCKNACYTTRTAYTTRTA	4096	1536	0.365854	16.25	58.7	100	12	194	NFLDFIG	VTEHFGI	AAYTTYYTNGAYTTYATHGG	ATNCCRAARTGYTCNGTNAC	384	512	66.7	99	64.9536
Cyc_335	EUB62211.1_787406_787942	579	7	20	204	VAKLVIEI	KTFMTICP	GTNGCNAARYTNGTNATHGARAT	GGRCADATNGTCATRAANGTYTT	6144	384	0.550562	20.75	61.6	94.5	9	221	EDWQIAW	GFWAVLA	GARGAYTGGCARATHGCNTG	GCNARNACNGCCCARAANCC	96	1024	67.8	100	64.9391
Cyc_336	EUB62277.1_116189_116804	369	7	39	153	IFLDAHCE	YDEGMEIW	ATHTTYYTNGAYGCNCAYTGYGA	CADATYTCCATNCCYTCRTCRTA	1536	192	0.287037	16.625	71.6	96	25	171	ARLEGAK	IWQCGGS	GCNMGNYTNGARGGNGCNAA	SWNCCNCCRCAYTGCCADAT	8192	768	57.7	99	64.9274
Cyc_337	EUB56506.1_107030_107525	390	7	24	145	GNLFGKDQ	PKENFTAL	GGNAAYYTNTTYGGNAARGAYCA	ARNGCNGTRAARTTYTCYTTNGG	2048	2048	0.295652	14.125	66.6	96.5	10	156	AGQIAYN	DHNRAIF	GCNGGNCARATHGCNTAYAA	AADATNGCNCKRTTRTGRTC	768	768	68.4	93	64.8998
Cyc_338	EUB63199.1_1431729_1432118	489	8	21	175	TGNPGENA	PDPRNPYA	ACNGGNAAYCCNGGNGARAAYGC	GCRTANGGRTTNCKNGGRTCNGG	2048	4096	0.765517	21	53.8	96	11	183	FVAAGTK	AMVRLTI	TTYGTNGCNGCNGGNACNAA	ATNGTNARNCKNACCATNGC	2048	4096	59.5	95	64.8867
Cyc_339	EUB54984.1_9368_10381	546	7	31	204	VTHPKWGH	WQHGEQYT	GTNACNCAYCCNAARTGGGGNCA	GTRTAYTGYTCNCCRTGYTGCCA	1024	128	0.54491	21.25	70.6	96	14	227	ITVRDPD	MNIVYIQ	ATHACNGTNMGNGAYCCNGA	TGDATRTANACDATRTTCAT	3072	144	66.1	91	64.8675
Cyc_340	EUB56910.1_51851_53264	1086	7	45	398	DHPQCPTC	KENSPGIG	GAYCAYCCNCARTGYCCNACNTG	CCDATNCCNGGNSWRTTYTCYTT	1024	6144	0.697605	96	55.8	96	25	410	KECANGH	AFIPLQI	AARGARTGYGCNAAYGGNCA	ATYTGNARNGGDATRAANGC	256	1536	67	97	64.8166
Cyc_341	EUB62051.1_652510_652909	423	7	22	154	NCKASGDP	EYICIAGN	AAYTGYAARGCNWSNGGNGAYCC	TTNCCNGCDATRCADATRTAYTC	4096	1152	0.609756	14.375	59.4	99	10	162	NQTIQEG	KHAIQTR	AAYCARACNATHCARGARGG	CKNGTYTGDATNGCRTGYTT	192	768	68.8	97	64.7708
Cyc_342	EUB56517.1_193507_194134	534	7	21	190	CGPMVLDA	QNKWSTYR	TGYGGNCCNATGGTNYTNGAYGC	CKRTANGTNSWCCAYTTRTTYTG	2048	2048	0.165644	12.375	59.3	94.5	8	198	KPYMQTF	CHTIMNC	AARCCNTAYATGCARACNTT	CARTTCATDATNGTRTGRCA	128	96	74.6	96	64.7615
Cyc_343	EUB63812.1_1661355_1661962	411	7	34	162	TTADADMI	GWPDIVKC	ACNACNGCNGAYGCNGAYATGAT	CAYTTNACDATRTCNGGCCANCC	1024	768	0.106557	11	65	99	2	176	TVGRWDW	PQELCIP	ACNGTNGGNMGNTGGGAYTG	GGDATRCANARYTCYTGNGG	1024	768	63.5	97	64.7445
Cyc_344	EUB62115.1_1318157_1318751	372	7	48	163	VAVTMGPK	EEVAQVAT	GTNGCNGTNACNATGGGNCCNAA	GTNGCNACYTGNGCNACYTCYTC	4096	2048	0.0642202	3.125	59.5	98	24	187	AKDVKFG	MKRVGND	GCNAARGAYGTNAARTTYGG	TCRTTNCCNACNCKYTTCAT	256	512	67.8	100	64.7331
Cyc_345	EUB59418.1_521923_522896	972	7	29	344	IHEPVGHQ	KNILTIDY	ATHCAYGARCCNGTNGGNCAYCA	TARTCDATNGTNARDATRTTYTT	1536	2304	0.537217	48	64	96.5	4	368	HLGDIND	QFFILTK	CAYYTNGGNGAYATHAAYGA	TTNGTNARDATRAARAAYTG	768	768	66.1	94	64.7229
Cyc_346	EUB59376.1_124036_124828	498	7	84	241	QIILTNVF	WKGQHLDY	CARATHATHYTNACNAAYGTNTT	TARTCNARRTGYTGNCCYTTCCA	4608	512	0.353333	24.875	65.9	99	76	257	YFRVNLF	AEFNRIG	TAYTTYMGNGTNAAYYTNTT	CCDATNCKRTTRAAYTCNGC	2048	768	61.1	97	64.7198
Cyc_347	EUB54723.1_74587_75595	750	6	50	291	GYQTPEFW	KENQIYSA	GGNTAYCARACNCCNGARTTYTG	GCNSWRTADATYTGRTTYTCYTT	1024	1536	0.452174	43	70.2	100	42	307	RKYKPFE	FNHTERA	MGNAARTAYAARCCNTTYGA	GCNCKYTCNGTRTGRTTRAA	512	512	69.2	94	64.6883
Cyc_348	EUB61465.1_1001949_1003707	1077	7	158	508	AWQLPFNE	FIYVPELY	GCNTGGCARYTNCCNTTYAAYGA	TANARYTCNGGNACRTADATRAA	1024	3072	0.591716	74.875	66.1	97	145	541	GGIVQQW	INRLDKE	GGNGGNATHGTNCARCARTG	TCYTTRTCNARNCKRTTDAT	768	1536	63.6	91	64.6749
Cyc_349	EUB60365.1_289484_289987	381	8	48	166	QAVKNVFQ	NGFELARC	CARGCNGTNAARAAYGTNTTYCA	CANCKNGCNARYTCRAANCCRTT	1024	8192	0.473214	15.1111	63	91.5	40	174	QRDCVNI	PQILPLM	CARMGNGAYTGYGTNAAYAT	ATNARNGGNARDATYTGNGG	512	6144	60	90	64.6582
Cyc_350	EUB58799.1_318718_320101	561	7	136	314	LIEKNAFP	MEVEGGAD	YTNATHGARAARAAYGCNTTYCC	TCNGCNCCNCCYTCNACYTCCAT	1536	1024	0.517442	34.125	65.8	97	106	414	DEVAVME	GVICDTR	GAYGARGTNGCNGTNATGGA	CKNGTRTCRCADATNACNCC	256	1536	65.1	94	64.6517
Cyc_351	EUB56440.1_153404_153911	438	7	12	149	VEPMAMGW	FDEFIKPI	GTNGARCCNATGGCNATGGGNTG	ATNGGYTTDATRAAYTCRTCRAA	512	384	0.59542	23	69.1	91	4	175	VSRCGMI	CDFQMPD	GTNWSNMGNTGYGGNATGAT	TCNGGCATYTGRAARTCRCA	4096	64	64.9	98	64.6265
Cyc_352	EUB58211.1_330649_331966	474	7	186	335	MTEDLADW	MEVPEIVY	ATGACNGARGAYYTNGCNGAYTG	TANACDATYTCNGGNACYTCCAT	1024	768	0.307692	20.125	64.6	96.5	176	345	FQNKDEF	KEIDNEI	TTYCARAAYAARGAYGARTT	ATYTCRTTRTCDATYTCYTT	64	96	73.2	89	64.6254
Cyc_353	EUB56998.1_190716_192042	885	7	112	398	FRTLDNFE	YQKRVFGN	TTYMGNACNYTNGAYAAYTTYGA	TTNCCRAANACNCKYTTYTGRTA	4096	2048	0.442857	52.375	64	96.5	103	406	VEICKQD	NEYRYFI	GTNGARATHTGYAARCARGA	ATRAARTANCKRTAYTCRTT	192	256	72.4	87	64.606
Cyc_354	EUB59716.1_570806_571531	621	7	17	215	NEMPGLMK	DVGKGCCQ	AAYGARATGCCNGGNYTNATGAA	TGRCARCANCCYTTNCCNACRTC	512	1024	0.192708	12.75	62.6	100	7	235	WGRREIE	EIDPINA	TGGGGNMGNMGNGARATHGA	GCRTTDATNGGRTCDATYTC	1536	288	61.4	100	64.5935
Cyc_355	EUB57241.1_235384_236326	906	7	42	335	LVAKMAVE	HDVPEPLK	YTNGTNGCNAARATGGCNGTNGA	TTNARNGGYTCNGGNACRTCRTG	4096	4096	0.562937	45.125	60.5	97.5	31	347	FNYADEG	NALVEDR	TTYAAYTAYGCNGAYGARGG	CKRTCYTCNACNARNGCRTT	128	2048	66.6	96	64.5805
Cyc_356	EUB62404.1_1370502_1371357	609	7	67	261	THEQAKME	HPDCLKCS	ACNCAYGARCARGCNAARATGGA	SWRCAYTTNARRCARTCNGGRTG	256	4096	0.537234	27.875	64.5	96.5	18	277	PWGFRLE	VGYFYIN	CCNTGGGGNTTYMGNYTNGA	TTDATRTARAARTANCCNAC	2048	384	62.4	99	64.5794
Cyc_357	EUB56697.1_108696_109999	777	7	32	282	EGQINQCF	GFYELNVK	GARGGNCARATHAAYCARTGYTT	TTNACRTTNARYTCRTARAANCC	384	2048	0.539419	51.5	69.4	99	7	318	LRNRCEE	EWKQVFN	YTNMGNAAYMGNTGYGARGA	TTRAANACYTGYTTCCAYTC	4096	64	66.5	85	64.5624
Cyc_358	EUB55787.1_102802_103446	450	7	66	207	HINENFAK	FDQRLFNQ	CAYATHAAYGARAAYTTYGCNAA	TGRTTRAANARNCKYTGRTCRAA	384	2048	0.333333	16.75	63.2	99	29	217	QAEWKIP	GMDSGFA	CARGCNGARTGGAARATHCC	GCRAANCCNSWRTCCATNCC	96	1024	62.3	99	64.5541
Cyc_359	EUB61347.1_752592_753257	447	7	13	153	VDVQFDDK	GKTVIIME	GTNGAYGTNCARTTYGAYGAYAA	TCCATDATDATNACNGTYTTNCC	512	1152	0.104478	5.625	61.9	100	4	189	RIVAVIG	YHEMITT	MGNATHGTNGCNGTNATHGG	GTNGTDATCATYTCRTGRTA	4608	96	62.7	100	64.5229
Cyc_360	EUB59432.1_90752_91598	393	7	40	162	PQVWEEDF	QVWNGLIG	CCNCARGTNTGGGARGARGAYTT	CCDATNARNCCRTTCCANACYTG	256	1536	0.37069	20.75	68	97.5	6	235	HLNFEAF	FGAWITV	CAYYTNAAYTTYGARGCNTT	ACNGTDATCCANGCNCCRAA	512	384	68.5	89	64.5148
Cyc_361	EUB64591.1_1654353_1655348	627	7	85	285	KEMYGWHF	DALGDEDA	AARGARATGTAYGGNTGGCAYTT	GCRTCYTCRTCNCCNARNGCRTC	64	2048	0.458763	31.25	62.5	97.5	54	295	CNPDKID	EMGIRAR	TGYAAYCCNGAYAARATHGA	CKNGCNCKDATNCCCATYTC	192	1536	65.9	96	64.5088
Cyc_362	EUB56376.1_48525_49572	450	7	143	284	KEWYIHNT	WGPTDDGK	AARGARTGGTAYATHCAYAAYAC	TTNCCRTCRTCNGTNGGNCCCCA	96	1024	0.118519	6.125	68.4	96	6	292	RTNQWLV	TVDGPRN	MGNACNAAYCARTGGYTNGT	TTNCKNGGNCCRTCNACNGT	1024	4096	61	99	64.4513
Cyc_363	EUB63403.1_1792335_1793682	1008	7	118	445	QCMNMMGW	KTYRLGDM	CARTGYATGAAYATGATGGGNTG	ATRTCNCCNARNCKRTANGTYTT	32	8192	0.305296	37.5	64.1	92	102	463	NQPFLPY	QMYMVDF	AAYCARCCNTTYYTNCCNTA	AARTCNACCATRTACATYTG	1024	32	69	96	64.4397
Cyc_364	EUB57759.1_348476_349334	672	7	22	237	GIRGNDTF	WGHEHDCR	GGNATHMGNGGNAAYGAYACNTT	CKRCARTCRTGYTCRTGNCCCCA	6144	256	0.454545	34.625	65.6	94.5	14	255	HVGYLEK	FYVIQPG	CAYGTNGGNTAYYTNGARAA	CCNGGYTGDATNACRTARAA	1024	384	69.3	92	64.4387
Cyc_365	EUB56770.1_43446_44793	669	7	76	290	ELTIMDCG	DFFCGPPQ	GARYTNACNATHATGGAYTGYGG	TGNGGNGGNCCRCARAARAARTC	768	1024	0.44335	28.125	66.9	95.5	6	339	ITADEVC	IKCAAQG	ATHACNGCNGAYGARGTNTG	CCYTGNGCNGCRCAYTTDAT	768	384	69.6	90	64.4053
Cyc_366	EUB64749.1_148404_149457	396	8	122	245	AGLFFKEF	WEVRRPQA	GCNGGNYTNTTYTTYAARGARTT	GCYTGNGGNCKNCKNACYTCCCA	2048	4096	0.555556	27.6667	56.8	92	104	276	TPPRLFN	MQQTNPW	ACNCCNCCNMGNYTNTTYAA	CANGGRTTNGTYTGYTGCAT	8192	128	63.4	90.5	64.3879
Cyc_367	EUB63116.1_99936_101730	969	7	117	431	NILYLAEG	QFIDNLAK	AAYATHYTNTAYYTNGCNGARGG	TTNGCNARRTTRTCDATRAAYTG	6144	1536	0.315789	41.25	61.4	94	96	442	GQLRAQI	DHKKEQN	GGNCARYTNMGNGCNCARAT	TTYTGYTCYTTYTTRTGRTC	4096	64	65.2	100	64.3879
Cyc_368	EUB62961.1_197584_198907	633	7	131	333	PERFEADT	DADIVIWN	CCNGARMGNTTYGARGCNGAYAC	TTCCADATNACDATRTCNGCRTC	2048	576	0.561224	36.25	62.2	99	22	362	ECRCDFA	VEDPFDG	GARTGYMGNTGYGAYTTYGC	CCRTCRAANGGRTCYTCNAC	256	256	66.6	93	64.2362
Cyc_369	EUB64672.1_2602074_2602727	366	7	21	134	RATRVWKE	QEPEGLDD	MGNGCNACNMGNGTNTGGAARGA	TCRTCNARNCCYTCNGGYTCYTG	8192	2048	0.771429	30.625	59.6	95.5	2	254	GETLCFN	QTYFTGD	GGNGARACNYTNTGYTTYAA	TCNCCNGTRAARTANGTYTG	1024	512	68.2	98	64.1951
Cyc_370	EUB60648.1_405119_406154	384	8	22	141	GTWDLVDV	VNWNYRSP	GGNACNTGGGAYYTNGTNGAYGT	GGNSWNCKRTARTTCCARTTNAC	2048	4096	0.292035	8.77778	54.1	97.5	13	214	VDLSDYW	DAFIQEF	GTNGAYYTNWSNGAYTAYTG	AAYTCYTGDATRAANGCRTC	4096	192	60.7	92	64.1792
Cyc_371	EUB56529.1_45661_46363	621	7	40	238	DCKYEFCW	QDKSRYCE	GAYTGYAARTAYGARTTYTGYTG	TCRCARTANCKNSWYTTRTCYTG	128	4096	0.479167	25.75	64.8	93.5	23	254	ATIEKNG	HVAEGYE	GCNACNATHGARAARAAYGG	TCRTANCCYTCNGCNACRTG	384	512	69.4	94	64.1394
Cyc_372	EUB57233.1_174596_175209	390	7	83	204	QHKRNCPY	PFYYCICQ	CARCAYAARMGNAAYTGYCCNTA	TGRCADATRCARTARTARAANGG	1024	384	0.508772	14	67.3	100	66	212	SYMCRKC	QCILITL	WSNTAYATGTGYMGNAARTG	ARNGTDATNARDATRCAYTG	1024	2304	55.6	100	64.1283
Cyc_373	EUB57077.1_280147_280595	357	7	18	128	PLWGRNQE	YNGINGVP	CCNYTNTGGGGNMGNAAYCARGA	GGNACNCCRTTDATNCCRTTRTA	4096	1536	0.375	13.75	62.6	97.5	2	136	HKGINCF	NCANPWL	CAYAARGGNATHAAYTGYTT	ARCCANGGRTTNGCRCARTT	192	256	71.8	91	64.1159
Cyc_374	EUB64766.1_317956_319564	723	7	78	310	TNYANLIM	WPLMNNPA	ACNAAYTAYGCNAAYYTNATHAT	GCNGGRTTRTTCATNARNGGCCA	3072	512	0.566372	41.25	60.4	95.5	60	325	AGLMAFY	YFWPWLQ	GCNGGNYTNATGGCNTTYTA	TGNARCCANGGCCARAARTA	1024	128	67.1	97	64.0986
Cyc_375	EUB64486.1_394949_396410	402	7	329	454	EHGLHPWY	WGFVHQAG	GARCAYGGNYTNCAYCCNTGGTA	CCNGCYTGRTGNACRAANCCCCA	1024	512	0.811966	31.625	66.3	90.5	179	486	AVCIFCY	FYKTYMP	GCNGTNTGYATHTTYTGYTA	GGCATRTANGTYTTRTARAA	384	64	72.2	92	64.0969
Cyc_376	EUB59075.1_333542_334202	534	7	12	181	LRKFGDQE	WNGYDPRE	YTNMGNAARTTYGGNGAYCARGA	TCNCKNGGRTCRTANCCRTTCCA	4096	1024	0.21118	15.875	69.6	94	3	189	FVPNFPP	HQRFIAE	TTYGTNCCNAAYTTYCCNCC	TCNGCDATRAANCKYTGRTG	512	768	60	99	64.0802
Cyc_377	EUB62976.1_385470_386691	579	7	172	356	TKLKQQEN	EKAMLQAS	ACNAARYTNAARCARCARGARAA	SWNGCYTGNARCATNGCYTTYTC	1024	4096	0.634831	40.75	60.1	94	156	398	REMQIFD	PINVHRW	MGNGARATGCARATHTTYGA	CANCKRTGNACRTTDATNGG	192	1536	70.9	95	64.0738
Cyc_378	EUB62946.1_23137_24250	801	7	115	373	WLAICQPF	FYVIFATL	TGGYTNGCNATHTGYCARCCNTT	ARNGTNGCRAADATNACRTARAA	1536	3072	0.778226	53.125	65.8	98	41	382	KRMYHGN	GGLWYVL	AARMGNATGTAYCAYGGNAA	ARNACRTACCANARNCCNCC	256	2048	60.9	94	64.0711
Cyc_379	EUB55535.1_56788_58030	591	7	42	230	NYVELQYD	YQDPVIYR	AAYTAYGTNGARYTNCARTAYGA	CKRTADATNACNGGRTCYTGRTA	1024	1536	0.527473	31.875	65.1	98	24	269	KLRDDQF	ICVANLF	AARYTNMGNGAYGAYCARTT	AANARRTTNGCNACRCADAT	1024	1536	64.8	93	64.0643
Cyc_380	EUB63726.1_835341_836235	498	8	102	259	SVTVNVWQ	INDMEPVF	WSNGTNACNGTNAAYGTNTGGCA	AANACNGGYTCCATRTCRTTDAT	8192	384	0.503311	26.4444	63.2	96	26	277	DDLRRQQ	EDIQPGT	GAYGAYYTNMGNMGNCARCA	GTNCCNGGYTGDATRTCYTC	4096	384	58	85	64.0392
Cyc_381	EUB58556.1_57962_59050	624	7	85	284	PIFRLDEY	GYATHFIE	CCNATHTTYMGNYTNGAYGARTA	TCDATRAARTGNGTNGCRTANCC	6144	1536	0.529412	45.75	65	95.5	1	296	EEDCLIP	WGTFQYR	GARGARGAYTGYYTNATHCC	CKRTAYTGRAANGTNCCCCA	384	256	65.9	93	64.0391
Cyc_382	EUB62510.1_758244_758880	462	7	16	161	VETGIMKP	KPMCVEVF	GTNGARACNGGNATHATGAARCC	AANACYTCNACRCACATNGGYTT	768	512	0.230216	9.5	69.5	98	7	177	GIGTVPV	FAVRDMR	GGNATHGGNACNGTNCCNGT	CKCATRTCNCKNACNGCRAA	3072	1024	55.6	100	64.0014
Cyc_383	EUB60589.1_808621_810103	1395	6	52	508	KEFPYGGQ	QMMIHPDE	AARGARTTYCCNTAYGGNGGNCA	TCRTCNGGRTGDATCATCATYTG	1024	96	0.480984	91	70.6	100	31	516	QVFTFIV	VTEVALD	CARGTNTTYACNTTYATHGT	TCNARNGCNACYTCNGTNAC	384	4096	59.7	96.5	63.9905
Cyc_384	EUB61650.1_508821_509334	375	8	13	129	LYNEELFD	DKRAREAG	YTNTAYAAYGARGARYTNTTYGA	CCNGCYTCNCKNGCNCKYTTRTC	2048	8192	0.218182	10.2222	53.4	100	2	149	CDFSVRV	ITCLVDH	TGYGAYTTYWSNGTNMGNGT	TGRTCNACNARRCANGTDAT	4096	1536	51.4	99	63.985
Cyc_385	EUB56692.1_92124_92633	546	7	24	197	LFADLYQQ	CMLYCFTI	YTNTTYGCNGAYYTNTAYCARCA	ATNGTRAARCARTANARCATRCA	4096	512	0.8	40.75	61.2	99	15	209	LWHGRMV	EIRNDIL	YTNTGGCAYGGNMGNATGGT	ARDATRTCRTTNCKDATYTC	512	1152	60.6	99	63.9838
Cyc_386	EUB57235.1_196861_197305	354	8	16	125	EAIRCYIQ	EEALDFMD	GARGCNATHMGNTGYTAYATHCA	TCCATRAARTCNARNGCYTCYTC	2304	512	0.339806	12	62	90.5	1	137	WHIYGLI	EIVDKVS	TGGCAYATHTAYGGNYTNAT	SWNACYTTRTCNACDATYTC	384	1536	59.1	92	63.9831
Cyc_387	EUB60553.1_401015_402563	1185	7	137	523	WTRGQYTY	QPMTGPVL	TGGACNMGNGGNCARTAYACNTA	ARNACNGGNCCNGTCATNGGYTG	2048	4096	0.596774	91.125	59.5	93.5	91	536	VECRQWH	MTAVVRG	GTNGARTGYMGNCARTGGCA	CCNCKNACNACNGCNGTCAT	256	2048	65.5	96	63.9578
Cyc_388	EUB60056.1_217075_219223	1314	7	130	559	RVPAHYFY	CPVHGLPK	MGNGTNCCNGCNCAYTAYTTYTA	TTNGGNARNCCRTGNACNGGRCA	4096	8192	0.537915	88	62	91.5	44	640	RLTINHQ	YVLCPRH	MGNYTNACNATHAAYCAYCA	TGNCKNGGRCANARNACRTA	3072	4096	62.3	99	63.9439
Cyc_389	EUB57270.1_217531_218512	732	7	67	302	PICDQGGE	PFTDAETL	CCNATHTGYGAYCARGGNGGNGA	ARNGTYTCNGCRTCNGTRAANGG	1536	4096	0.275109	20.75	63.4	95.5	30	313	CAMPIWK	KDLANAM	TGYGCNATGCCNATHTGGAA	ATNGCRTTNGCNARRTCYTT	96	1024	69.9	93	63.9426
Cyc_390	EUB58391.1_415408_416220	408	7	10	137	CICDVLQQ	DWYTHRNA	TGYATHTGYGAYGTNYTNCARCA	GCRTTNCKRTGNGTRTACCARTC	1536	512	0.272727	13.875	64.5	97	2	168	SYTDEQI	WFKNRRQ	WSNTAYACNGAYGARCARAT	TGNCKNCKRTTYTTRAACCA	1024	512	65	96	63.936
Cyc_391	EUB61009.1_53233_53788	372	8	37	152	MSFTEVGK	MTAMQSAT	ATGWSNTTYACNGARGTNGGNAA	GTNGCNSWYTGCATNGCNGTCAT	4096	2048	0.440367	13.1111	53.2	97.5	11	181	GEDIKLV	QAVITKE	GGNGARGAYATHAARYTNGT	TCYTTNGTDATNACNGCYTG	768	768	66.2	86.5	63.9349
Cyc_392	EUB64499.1_496880_497343	372	7	19	134	FKMAHKWQ	KVAHYYAT	TTYAARATGGCNCAYAARTGGCA	GTNGCRTARTARTGNGCNACYTT	64	1024	0.321101	14.75	68.6	92	11	144	LYERAAN	QFEKAAR	YTNTAYGARMGNGCNGCNAA	CKNGCNGCYTTYTCRAAYTG	4096	512	61.8	100	63.9277
Cyc_393	EUB58113.1_242633_243593	567	7	116	296	KVQPEGKF	EVQRTMLE	AARGTNCARCCNGARGGNAARTT	TCNARCATNGTNCKYTGNACYTC	1024	4096	0.0287356	11.625	62.5	93	103	311	EVIKPMD	FEPKQNI	GARGTNATHAARCCNATGGA	ATRTTYTGYTTNGGYTCRAA	192	128	76.1	91	63.8693
Cyc_394	EUB63463.1_433539_434740	825	6	45	311	IAEVETDK	EDMDGGTF	ATHGCNGARGTNGARACNGAYAA	AANGTNCCNCCRTCCATRTCYTC	1536	512	0.476744	60.4286	67.1	99	16	363	NVPAFPE	PMMYVAL	AAYGTNCCNGCNTTYCCNGA	ARNGCNACRTACATCATNGG	1024	256	66.1	97.5	63.8666
Cyc_395	EUB56999.1_199834_200938	408	7	276	403	NPNGCCIY	QGPKPHFE	AAYCCNAAYGGNTGYTGYATHTA	TCRAARTGNGGYTTNGGNCCYTG	768	1024	0.619835	31.75	65.7	94.5	251	431	MEPEFHQ	WCRVASC	ATGGARCCNGARTTYCAYCA	CANSWNGCNACNCKRCACCA	64	4096	62.2	98	63.82
Cyc_396	EUB58403.1_43754_44388	426	7	71	204	SHGGFFPY	YAMPRIVY	WSNCAYGGNGGNTTYTTYCCNTA	TANACDATNCKNGGCATNGCRTA	8192	3072	0.385827	10.5	57.7	99	7	222	FLGQYPD	WIGYVLP	TTYYTNGGNCARTAYCCNGA	GGNARNACRTANCCDATCCA	1024	768	67.9	98	63.8132
Cyc_397	EUB59562.1_362921_364598	912	7	130	425	TGIDHFHC	IEPGYEYF	ACNGGNATHGAYCAYTTYCAYTG	AARTAYTCRTANCCNGGYTCDAT	768	768	0.663043	62	67.3	93	119	468	SCDNEQC	KMRQHTE	WSNTGYGAYAAYGARCARTG	TCNGTRTGYTGNCKCATYTT	512	256	67.9	89	63.7978
Cyc_398	EUB57154.1_97609_98860	798	7	116	373	PIFGHRVC	NATMNFVF	CCNATHTTYGGNCAYMGNGTNTG	AANACRAARTTCATNGTNGCRTT	6144	512	0.573705	43.75	62.9	97.5	106	387	TIERFIN	KFRTTCK	ACNATHGARMGNTTYATHAA	TTRCANGTNGTNCKRAAYTT	1152	1024	60.6	98	63.747
Cyc_399	EUB59059.1_212969_213385	378	7	22	139	GYNYKVNH	TDVHLKEQ	GGNTAYAAYTAYAARGTNAAYCA	TGYTCYTTNARRTGNACRTCNGT	512	2048	0.485714	17.75	65.8	93.5	11	149	NRLHEAF	QVYPPAR	AAYMGNYTNCAYGARGCNTT	CKNGCNGGNGGRTANACYTG	2048	2048	62.2	100	63.6523
Cyc_400	EUB59716.1_571576_571990	360	7	14	125	AVKEAHIF	AQIELYTK	GCNGTNAARGARGCNCAYATHTT	TTNGTRTANARYTCDATYTGNGC	1536	3072	0.295238	9.125	66.3	93	3	140	MEGYEVT	GVFMLPK	ATGGARGGNTAYGARGTNAC	TTNGGNARCATRAANACNCC	128	1024	66.1	97	63.6488
Cyc_401	EUB64550.1_1175840_1176438	426	7	49	182	RFDAMEKI	HPFVLNAI	MGNTTYGAYGCNATGGARAARAT	ATNGCRTTNARNACRAANGGRTG	512	4096	0.612903	23.375	68	93	41	213	CTHADWK	YHLNGLD	TGYACNCAYGCNGAYTGGAA	TCNARNCCRTTNARRTGRTA	128	2048	67.9	92	63.6425
Cyc_402	EUB59714.1_539055_540936	1314	7	203	632	MLATGFHG	FPPAYCAE	ATGYTNGCNACNGGNTTYCAYGG	TCNGCRCARTANGCNGGNGGRAA	2048	2048	0.626536	56.5	59.9	94.5	188	739	VFLYQMA	GDRILQP	GTNTTYYTNTAYCARATGGC	GGYTGNARDATNCKRTCNCC	256	3072	63	100	63.6212
Cyc_403	EUB54981.1_75775_76332	471	7	19	167	DKDLPGCV	DEVALVTW	GAYAARGAYYTNCCNGGNTGYGT	CANGTNACNARNGCNACYTCRTC	2048	8192	0.374101	22	58.5	96.5	6	186	DMAKIVY	DQQMMAL	GAYATGGCNAARATHGTNTA	ARNGCCATCATYTGYTGRTC	192	64	71	95	63.619
Cyc_404	EUB58270.1_378658_380002	1086	7	81	434	ENFRFLNC	EPRYFITP	GARAAYTTYMGNTTYYTNAAYTG	GGNGTDATRAARTANCKNGGYTC	2048	3072	0.69186	82.5	56.3	92	16	491	YMDEVFH	QPFTWQR	TAYATGGAYGARGTNTTYCA	CKYTGCCANGTRAANGGYTG	64	256	72.3	94	63.5745
Cyc_405	EUB57117.1_57958_58471	345	7	50	156	NNIAQQIY	DMWLLEFK	AAYAAYATHGCNCARCARATHTA	TTRAAYTCNARNARCCACATRTC	576	512	0.24	9.75	62.5	100	8	164	NDNNWHT	TKYDGVL	AAYGAYAAYAAYTGGCAYAC	ARNACNCCRTCRTAYTTNGT	32	1024	66.6	93	63.5381
Cyc_406	EUB62286.1_229507_230197	615	7	15	211	QYGGRVTD	MNEDLRDA	CARTAYGGNGGNMGNGTNACNGA	GCRTCNCKNARRTCYTCRTTCAT	8192	1024	0.412698	31.25	59.2	98	4	222	WKCVCYM	IYDARVP	TGGAARTGYGTNTGYTAYAT	GGNACNCKNGCRTCRTADAT	64	1536	70.6	92	63.5123
Cyc_407	EUB60336.1_30087_31172	525	6	115	281	DFQRVNHF	FVHNDDAD	GAYTTYCARMGNGTNAAYCAYTT	TCNGCRTCRTCRTTRTGNACRAA	1024	512	0.30625	17.8571	63.6	100	29	290	LAWNGVY	EDFGNKW	YTNGCNTGGAAYGGNGTNTA	CAYTTRTTNCCRAARTCYTC	1024	128	73.2	96.5	63.5033
Cyc_408	EUB63012.1_737073_738544	1128	7	101	468	VNKDYTAQ	QGAEAPPT	GTNAAYAARGAYTAYACNGCNCA	GTNGGNGGNGCYTCNGCNCCYTG	1024	4096	0.525	67.5	64.2	92	43	513	HQDIYAH	GTVIRKL	CAYCARGAYATHTAYGCNCA	ARYTTNCKDATNACNGTNCC	192	6144	63.8	96	63.4986
Cyc_409	EUB59903.1_230318_230822	393	7	25	147	QVHTFYEA	VKKTVLNL	CARGTNCAYACNTTYTAYGARGC	ARRTTNARNACNGTYTTYTTNAC	512	8192	0.344828	16.375	59.8	98	4	157	CGFVEDI	CWIQRSH	TGYGGNTTYGTNGARGAYAT	TGNSWNCKYTGDATCCARCA	256	1536	66.5	97	63.4879
Cyc_410	EUB65089.1_3276526_3277144	465	7	39	185	GYTNEDNP	MEPTQFLV	GGNTAYACNAAYGARGAYAAYCC	ACNARRAAYTGNGTNGGYTCCAT	512	1024	0.242857	12	68.6	97.5	31	200	LGWGKDY	EDLLVDI	YTNGGNTGGGGNAARGAYTA	ATRTCNACNARNARRTCYTC	512	2048	59.6	96	63.4569
Cyc_411	EUB60937.1_341426_342212	885	7	17	303	WRATRVWK	AEFYHGPT	TGGMGNGCNACNMGNGTNTGGAA	GTNGGNCCRTGRTARAAYTCNGC	4096	1024	0.588235	50.5	61.6	98	3	311	HFDAIRA	CTHEQLQ	CAYTTYGAYGCNATHMGNGC	TGNARYTGYTCRTGNGTRCA	768	512	62	96	63.4199
Cyc_412	EUB57117.1_51393_51949	387	7	43	163	PVCPDGYC	YHGGECTM	CCNGTNTGYCCNGAYGGNTAYTG	ATNGTRCAYTCNCCNCCRTGRTA	2048	1024	0.385965	17.5	65.5	94.5	27	178	ECDCTGT	NCINTDY	GARTGYGAYTGYACNGGNAC	TARTCNGTRTTDATRCARTT	256	192	67	94	63.3956
Cyc_413	EUB63681.1_351235_351703	387	7	12	132	VDRYLMIC	NIFLVREI	GTNGAYMGNTAYYTNATGATHTG	ATYTCNCKNACNARRAADATRTT	3072	6144	0.557522	22.125	59.7	96	4	160	NWLTAAF	HETDVML	AAYTGGYTNACNGCNGCNTT	ARCATNACRTCNGTYTCRTG	1024	256	65.8	99	63.3876
Cyc_414	EUB57965.1_78689_79307	504	7	22	181	IKCPVKFF	KPKTQRVC	ATHAARTGYCCNGTNAARTTYTT	CANACNCKYTGNGTYTTNGGYTT	768	4096	0.372549	26.875	63.3	96	6	193	LQVGQEA	KCPMWKL	YTNCARGTNGGNCARGARGC	ARYTTCCACATNGGRCAYTT	1024	64	66.7	94	63.3854
Cyc_415	EUB62392.1_1244995_1246471	696	7	101	324	FGWIWMFP	NISDLGWQ	TTYGGNTGGATHTGGATGTTYCC	TGCCANCCNARRTCNSWDATRTT	48	6144	0.391705	33.25	57.5	99	84	344	MIYLACV	YMKRMKN	ATGATHTAYYTNGCNTGYGT	TTYTTCATNCKYTTCATRTA	384	64	65.8	97	63.3737
Cyc_416	EUB64615.1_1936231_1937195	573	7	14	196	IERDEYHK	AYFLWFNE	ATHGARMGNGAYGARTAYCAYAA	TCRTTRAACCANARRAARTANGC	768	512	0.549133	37.25	66.3	94	5	224	MGVTHTF	AAGEKWK	ATGGGNGTNACNCAYACNTT	TTCCAYTTYTCNCCNGCNGC	512	256	64.5	94	63.3344
Cyc_417	EUB63574.1_1411793_1414076	1863	6	143	755	FNFVAKDC	QTPYLFPK	TTYAAYTTYGTNGCNAARGAYTG	TTNGGRAANARRTANGGNGTYTG	512	4096	0.563333	121.571	64.8	98	84	840	RINPDAF	NGQLVMT	MGNATHAAYCCNGAYGCNTT	GTCATNACNARYTGNCCRTT	1536	512	66.8	92.5	63.3305
Cyc_418	EUB58904.1_187206_188194	714	7	42	271	EKKVLEHN	NPHYMPEV	GARAARAARGTNYTNGARCAYAA	ACYTCNGGCATRTARTGNGGRTT	1024	256	0.381166	29.5	65	93	27	285	DKIAELQ	INFTVTP	GAYAARATHGCNGARYTNCA	GGNGTNACNGTRAARTTDAT	768	768	65.6	96	63.3291
Cyc_419	EUB63847.1_1982251_1982758	486	8	15	168	KRFRLNFP	KAGALNAG	AARMGNTTYMGNYTNAAYTTYCC	CCNGCRTTNARNGCNCCNGCYTT	8192	8192	0.681159	41	45.2	97.5	6	176	TLTHDPE	MPLQKRT	ACNYTNACNCAYGAYCCNGA	GTNCKYTTYTGNARNGGCAT	2048	1024	62.2	94.5	63.3223
Cyc_420	EUB62315.1_517535_518095	348	8	19	126	EGVRQFHK	AQADIQNL	GARGGNGTNMGNCARTTYCAYAA	ARRTTYTGDATRTCNGCYTGNGC	2048	1536	0.217822	9.11111	63.8	93	7	138	LSHQLDT	YFLEFLQ	YTNWSNCAYCARYTNGAYAC	TGNARRAAYTCNARRAARTA	8192	1024	50.4	95.5	63.3133
Cyc_421	EUB58904.1_185210_186029	645	7	44	250	FAQDKLVF	DPMAQLQR	TTYGCNCARGAYAARYTNGTNTT	CKYTGNARYTGNGCCATNGGRTC	2048	2048	0.653061	50.125	60.6	94	33	277	LATYNNV	QGPTAEK	YTNGCNACNTAYAAYAAYGT	TTYTCNGCNGTNGGNCCYTG	1024	1024	65.8	97	63.3051
Cyc_422	EUB64339.1_1833994_1835194	1020	7	26	357	KVTGLDPN	KNRTYVQH	AARGTNACNGGNYTNGAYCCNAA	TGYTGNACRTANGTNCKRTTYTT	8192	2048	0.424615	41.5	63	95.5	15	385	RNLAEDV	VFIAGNA	MGNAAYYTNGCNGARGAYGT	GCRTTNCCNGCDATRAANAC	2048	768	62.8	97	63.301
Cyc_423	EUB64565.1_1354569_1355054	384	7	14	133	DMGFEPQI	AMHGDKVQ	GAYATGGGNTTYGARCCNCARAT	TGNACYTTRTCNCCRTGCATNGC	256	512	0.300885	10.625	72.7	98	3	170	YLVLDEA	VATDVAS	TAYYTNGTNYTNGAYGARGC	SWNGCNACRTCNGTNGCNAC	2048	8192	50.8	100	63.2989
Cyc_424	EUB61975.1_1125161_1126711	1494	7	42	531	QKADASFP	EYWKEQFL	CARAARGCNGAYGCNWSNTTYCC	ARRAAYTGYTCYTTCCARTAYTC	4096	128	0.728051	137.25	58.6	95.5	34	569	TEATLAA	QGKWIIH	ACNGARGCNACNYTNGCNGC	TGDATDATCCAYTTNCCYTG	4096	144	56.2	98	63.296
Cyc_425	EUB63721.1_775331_776300	480	7	32	183	IYGENFEN	KIIETAGD	ATHTAYGGNGARAAYTTYGARAA	TCNCCNGCNGTYTCDATDATYTT	384	2304	0.551724	29.5	67.2	92	17	191	DGVIEVP	PDEKRYA	GAYGGNGTNATHGARGTNCC	GCRTANCKYTTYTCRTCNGG	768	512	65.3	95	63.2776
Cyc_426	EUB58653.1_22400_23106	345	7	47	153	WCSTEAGN	GQQVLEIF	TGGTGYWSNACNGARGCNGGNAA	AADATYTCNARNACYTGYTGNCC	4096	3072	0.18	8.125	58.5	97.5	25	172	ARFFVIK	DFDYYER	GCNMGNTTYTTYGTNATHAA	CKYTCRTARTARTCRAARTC	1536	128	65.7	100	63.2649
Cyc_427	EUB56606.1_17641_18913	711	7	16	244	TPGEYEDH	QAKQLIGH	ACNCCNGGNGARTAYGARGAYCA	TGNCCDATNARYTGYTTNGCYTG	1024	3072	0.418919	51.25	66.1	94.5	6	321	IREETGA	WPDVAQM	ATHMGNGARGARACNGGNGC	ATYTGNGCNACRTCNGGCCA	1536	256	66.6	90	63.2642
Cyc_428	EUB57677.1_316369_316829	387	7	15	135	VAPGTNHK	HGVMIGAQ	GTNGCNCCNGGNACNAAYCAYAA	TGNGCNCCDATCATNACNCCRTG	4096	1536	0.210526	11.75	67.1	99	6	143	INPEAGF	VKSEATA	ATHAAYCCNGARGCNGGNTT	GCNGTNGCYTCNSWYTTNAC	768	4096	57.2	98	63.2581
Cyc_429	EUB64495.1_453806_454549	573	7	17	199	FEIGRYCA	PYGFYSPP	TTYGARATHGGNMGNTAYTGYGC	GGNGGNSWRTARAANCCRTANGG	1536	8192	0.449102	32.625	51.3	98	2	260	REQAIVH	QHNYMAG	MGNGARCARGCNATHGTNCA	CCNGCCATRTARTTRTGYTG	1536	64	72.8	97	63.2465
Cyc_430	EUB60174.1_723087_723858	663	7	18	230	KTTFLIDE	CHGPRAIW	AARACNACNTTYYTNATHGAYGA	CADATNGCNCKNGGNCCRTGRCA	3072	6144	0.585492	43.25	62.7	94	2	292	AKRHKRF	FWGNRAY	GCNAARMGNCAYAARMGNTT	TANGCNCKRTTNCCCCARAA	2048	512	61.3	100	63.2465
Cyc_431	EUB63352.1_1271071_1272202	810	7	75	336	LICKIHVF	HVVCTLPG	YTNATHTGYAARATHCAYGTNTT	CCNGGNARNGTRCANACNACRTG	2304	8192	0.660079	61.375	61.5	93	54	382	TAVTRYW	INFFAYL	ACNGCNGTNACNMGNTAYTG	ARRTANGCRAARAARTTDAT	4096	384	63.6	98	63.2463
Cyc_432	EUB56440.1_158745_159271	426	7	14	147	QVADMQVK	DYWGPSKK	CARGTNGCNGAYATGCARGTNAA	TTYTTNSWNGGNCCCCARTARTC	512	2048	0.244094	12.5	61.5	97.5	6	169	DKLAFGA	DKDNIPA	GAYAARYTNGCNTTYGGNGC	GCNGGDATRTTRTCYTTRTC	1024	192	65.2	97	63.2439
Cyc_433	EUB62510.1_758912_759479	399	7	26	150	DIALWKFE	GDNMLEPS	GAYATHGCNYTNTGGAARTTYGA	SWNGGYTCNARCATRTTRTCNCC	768	4096	0.20339	9	65	98	8	185	YAWVLDK	IDLIEPP	TAYGCNTGGGTNYTNGAYAA	GGNGGYTCDATNARRTCDAT	512	1152	61.5	97	63.218
Cyc_434	EUB62213.1_820230_821017	483	7	38	190	KRWEGLVH	WEYKQMIS	AARMGNTGGGARGGNYTNGTNCA	SWDATCATYTGYTTRTAYTCCCA	4096	192	0.482759	23.5	66.2	95	24	209	ILAFGAI	FDEETGL	ATHYTNGCNTTYGGNGCNAT	ARNCCNGTYTCYTCRTCRAA	3072	512	60.8	98	63.2177
Cyc_435	EUB58377.1_311922_313587	1161	6	106	484	MGMYKEAQ	KAFDVLER	ATGGGNATGTAYAARGARGCNCA	CKYTCNARNACRTCRAANGCYTT	128	4096	0.400538	51.2857	67.6	97	98	496	YLACCYF	PEYWEGK	TAYYTNGCNTGYTGYTAYTT	TTNCCYTCCCARTAYTCNGG	512	128	67.9	96.5	63.1444
Cyc_436	EUB61727.1_12261_13287	576	7	171	354	CELCGKNF	KHLCPECP	TGYGARYTNTGYGGNAARAAYTT	GGRCAYTCNGGRCANARRTGYTT	1024	1024	0.418079	20.875	62.2	97	157	363	REHMDRH	GFPTIQA	MGNGARCAYATGGAYMGNCA	GCYTGDATNGTNGGRAANCC	512	768	62.9	98	63.1391
Cyc_437	EUB63194.1_1370152_1370617	378	7	18	135	NCGTWMDK	GYYRDLCD	AAYTGYGGNACNTGGATGGAYAA	TCRCANARRTCNCKRTARTANCC	128	4096	0.518182	22.375	65.3	93	4	154	IQEDTGF	PNFLVAM	ATHCARGARGAYACNGGNTT	ATNGCNACNARRAARTTNGG	384	2048	68.6	93	63.1171
Cyc_438	EUB62259.1_1243650_1244913	1182	7	14	399	WDNRIAVY	GHLIMREV	TGGGAYAAYMGNATHGCNGTNTA	ACYTCNCKCATDATNARRTGNCC	1536	3072	0.659574	79.375	61.3	93	3	417	TNGCHLY	IGAPIVH	ACNAAYGGNTGYCAYYTNTA	TGNACDATNGGNGCNCCDAT	1024	2304	63.6	96	63.0918
Cyc_439	EUB59404.1_359152_360226	807	8	21	281	GFVYGIVD	HPLIKKLN	GGNTTYGTNTAYGGNATHGTNGA	TTNARYTTYTTDATNARNGGRTG	3072	6144	0.409449	47.2222	55.9	90.5	7	325	FITENVD	FAERIER	TTYATHACNGARAAYGTNGA	CKYTCDATNCKYTCNGCRAA	384	1536	63.9	88	63.0749
Cyc_440	EUB59206.1_273554_274496	789	6	33	287	WRIFREDY	KYRQTVMF	TGGMGNATHTTYMGNGARGAYTA	AACATNACNGTYTGNCKRTAYTT	1536	1024	0.16129	9.42857	63.8	100	11	329	AKEKWDD	EQIVYMV	GCNAARGARAARTGGGAYGA	ACCATRTANACDATYTGYTC	64	96	71.9	97.5	63.0727
Cyc_441	EUB58808.1_388742_390107	720	7	200	431	TAVICLNM	TNWIFYCL	ACNGCNGTNATHTGYYTNAAYAT	ARRCARTARAADATCCARTTNGT	6144	384	0.772321	50	68.7	94	183	439	CDLIIWG	VGKLFRE	TGYGAYYTNATHATHTGGGG	TCNCKRAANARYTTNCCNAC	288	4096	61.2	93	63.0608
Cyc_442	EUB62839.1_679502_680709	471	7	140	288	RPIAMGIM	FGKGMPLH	MGNCCNATHGCNATGGGNATHAT	TGNARNGGCATNCCYTTNCCRAA	4608	2048	0.56338	33.5	62.1	91	30	358	VDGCAYN	TFRWVNK	GTNGAYGGNTGYGCNTAYAA	TTRTTNACCCANCKRAANGT	512	512	69.5	96	63.0519
Cyc_443	EUB58796.1_279379_280201	345	7	161	267	NEPREMFV	NAFRVMAF	AAYGARCCNMGNGARATGTTYGT	AANGCCATNACNCKRAANGCRTT	512	2048	0.12	5.125	59.9	94.5	105	286	AFDDILQ	FWNDAGE	GCNTTYGAYGAYATHYTNCA	TCNCCNGCRTCRTTCCARAA	768	128	70.1	97	63.026
Cyc_444	EUB60834.1_226528_227803	951	6	98	406	NVGHPKAQ	PDIKAVEE	AAYGTNGGNCAYCCNAARGCNCA	TCYTCNACNGCYTTDATRTCNGG	2048	1536	0.586093	65	67.2	98	88	428	YQNLNVY	HMPAWRP	TAYCARAAYYTNAAYGTNTA	GGNCKCCANGCNGGCATRTG	512	256	63.1	99	63.0256
Cyc_445	EUB57357.1_324583_325321	534	7	41	210	PGAILNQM	EFLGDAVV	CCNGGNGCNATHYTNAAYCARAT	ACNACNGCRTCNCCNARRAAYTC	6144	4096	0.233129	13.75	62.4	95.5	8	234	DTDGIWC	QAPVTER	GAYACNGAYGGNATHTGGTG	CKYTCNGTNACNGGNGCYTG	192	2048	67.7	95	63.0231
Cyc_446	EUB63990.1_1163053_1163643	450	7	30	171	RDNTQRQY	FKQRLVDM	MGNGAYAAYACNCARMGNCARTA	ATRTCNACNARNCKYTGYTTRAA	4096	4096	0.207407	12.625	58.9	99	9	181	TLAAMKM	DKELDVA	ACNYTNGCNGCNATGAARAT	GCNACRTCNARYTCYTTRTC	1024	512	63.8	99	63.0125
Cyc_447	EUB57357.1_319620_322314	1788	5	67	654	AVDFYFIQ	DVGAMYPN	GCNGTNGAYTTYTAYTTYATHCA	TTNGGRTACATNGCNCCNACRTC	768	1024	0.267703	73.1667	69.9	100	50	684	INMHPTD	CHFYKPG	ATHAAYATGCAYCCNACNGA	CCNGGYTTRTARAARTGRCA	192	128	75.4	95.5	62.9911
Cyc_448	EUB59068.1_289834_290368	348	8	16	123	GERAFDIY	MVHQPSGA	GGNGARMGNGCNTTYGAYATHTA	GCNCCNSWNGGYTGRTGNACCAT	3072	4096	0.29703	10	63.1	94.5	5	147	LVPMVLD	DIQIQAE	YTNGTNCCNATGGTNYTNGA	TCNGCYTGDATYTGDATRTC	4096	288	58.9	85.5	62.9748
Cyc_449	EUB61333.1_632536_633283	489	7	14	168	LNNSVMDY	EGYEIIHT	YTNAAYAAYWSNGTNATGGAYTA	GTRTGDATDATYTCRTANCCYTC	4096	576	0.710345	26.875	58.9	93	2	176	FGFAATY	WFQTDLC	TTYGGNTTYGCNGCNACNTA	CANARRTCNGTYTGRAACCA	1024	256	67.2	100	62.9612
Cyc_450	EUB62217.1_856497_857023	468	6	10	157	APKVVDDE	QHGKTVVY	GCNCCNAARGTNGTNGAYGAYGA	TANACNACNGTYTTNCCRTGYTG	2048	2048	0.723077	42.4286	64.6	100	2	173	RQIAEEF	QPNGDLI	MGNCARATHGCNGARGARTT	ATNARRTCNCCRTTNGGYTG	768	1024	67.4	97.5	62.9593
Cyc_451	EUB63921.1_501771_502498	447	7	41	181	AWNQTLYY	ENPGEDVA	GCNTGGAAYCARACNYTNTAYTA	GCNACRTCYTCNCCNGGRTTYTC	1024	1024	0.597015	33.25	64.4	91	25	198	SVWKCEF	TGKAWEP	WSNGTNTGGAARTGYGARTT	GGYTCCCANGCYTTNCCNGT	512	256	69	94	62.943
Cyc_452	EUB61845.1_1083105_1083974	804	7	37	296	IYTCKAEN	EFKARNLK	ATHTAYACNTGYAARGCNGARAA	TTNARRTTNCKNGCYTTRAAYTC	768	4096	0.600791	43.5	66.9	92.5	28	314	NRAQLED	AENEVGR	AAYMGNGCNCARYTNGARGA	CKNCCNACYTCRTTYTCNGC	2048	1024	62.8	95	62.8796
Cyc_453	EUB63510.1_839298_839760	444	7	25	164	KEWLLFGH	QHEEWPVF	AARGARTGGYTNYTNTTYGGNCA	AANACNGGCCAYTCYTCRTGYTG	2048	256	0.455285	16.875	64.9	98	14	173	RTIAGFW	NFYYSPE	MGNACNATHGCNGGNTTYTG	TCNGGNSWRTARTARAARTT	3072	1024	63	94	62.8441
Cyc_454	EUB61845.1_1085393_1086671	1044	7	30	369	GLPIKKYH	VQMRYANT	GGNYTNCCNATHAARAARTAYCA	GTRTTNGCRTANCKCATYTGNAC	3072	1024	0.447447	52	65.6	94.5	19	424	VLNWKPP	GYYFRVA	GTNYTNAAYTGGAARCCNCC	GCNACNCKRAARTARTANCC	512	1024	62.1	94	62.8257
Cyc_455	EUB60873.1_761967_762819	519	7	132	296	GNTWNCDC	DGVYRCEA	GGNAAYACNTGGAAYTGYGAYTG	GCYTCRCANCKRTANACNCCRTC	256	2048	0.746835	37.5	66.6	92	8	304	KITDLAF	ENARGKD	AARATHACNGAYYTNGCNTT	TCYTTNCCNCKNGCRTTYTC	1536	1024	65.1	94	62.8197
Cyc_456	EUB60447.1_144045_144521	360	7	27	138	DDGVNTYK	AKYWAIRF	GAYGAYGGNGTNAAYACNTAYAA	AANCKDATNGCCCARTAYTTNGC	1024	1536	0.295238	12.375	66	97.5	17	149	NIMDDIE	AACTVLR	AAYATHATGGAYGAYATHGA	CKNARNACNGTRCANGCNGC	72	8192	61.8	95	62.8137
Cyc_457	EUB54247.1_17130_18175	414	8	208	337	FQEIRVNE	YGLYFVKL	TTYCARGARATHMGNGTNAAYGA	ARYTTNACRAARTANARNCCRTA	1536	4096	0.504065	24.4444	57.4	96.5	139	352	RVGAIQV	GAPPCLD	MGNGTNGGNGCNATHCARGT	TCNARRCANGGNGGNGCNCC	3072	4096	57.8	88.5	62.8134
Cyc_458	EUB63540.1_1094144_1095713	408	7	32	159	FRDQIKTW	ETVMRHLD	TTYMGNGAYCARATHAARACNTG	TCNARRTGNCKCATNACNGTYTC	1536	4096	0.338843	15.5	66.6	94.5	11	305	NQTQKEK	TPVKEKK	AAYCARACNCARAARGARAA	TTYTTYTCYTTNACNGGNGT	128	512	63.8	95	62.7756
Cyc_459	EUB63244.1_123069_123895	420	7	14	145	NLCKTLDQ	YEEHVDYT	AAYYTNTGYAARACNYTNGAYCA	GTRTARTCNACRTGYTCYTCRTA	4096	256	0.472	25.625	62.8	99	4	158	EDDSYFA	DPEHNKA	GARGAYGAYWSNTAYTTYGC	GCYTTRTTRTGYTCNGGRTC	512	128	64	93	62.7577
Cyc_460	EUB62773.1_120563_121914	1008	7	26	353	VYNREYFF	PEHEMAGL	GTNTAYAAYMGNGARTAYTTYTT	ARNCCNGCCATYTCRTGYTCNGG	1024	1024	0.659375	88.5	64	91.5	16	369	FDGIWHT	CPLVNES	TTYGAYGGNATHTGGCAYAC	SWYTCRTTNACNARNGGRCA	96	4096	63.7	93	62.7344
Cyc_461	EUB57959.1_35687_36854	924	7	26	325	HGAGWAET	QITDKARE	CAYGGNGCNGGNTGGGCNGARAC	TCNCKNGCYTTRTCNGTDATYTG	1024	3072	0.255973	31.625	63.4	93	7	390	KNRWDET	IDEDYYA	AARAAYMGNTGGGAYGARAC	GCRTARTARTCYTCRTCDAT	128	96	69.7	92	62.7212
Cyc_462	EUB56624.1_249924_250657	372	7	89	204	YEGHKLCF	MVNTYPFL	TAYGARGGNCAYAARYTNTGYTT	ARRAANGGRTANGTRTTNACCAT	1024	1024	0.422018	16.25	68.4	93.5	81	223	FYDYREH	KVEADAS	TTYTAYGAYTAYMGNGARCA	SWNGCRTCNGCYTCNACYTT	256	2048	61.8	96	62.7164
Cyc_463	EUB63377.1_1489098_1489942	618	6	47	244	YVAMRHWN	FHYCPTYV	TAYGTNGCNATGMGNCAYTGGAA	ACRTANGTNGGRCARTARTGRAA	512	512	0.52356	54.2857	69.9	91	26	255	PITNMTE	MVTTNIA	CCNATHACNAAYATGACNGA	GCDATRTTNGTNGTNACCAT	384	384	67.8	99	62.7152
Cyc_464	EUB56871.1_218707_219504	735	7	18	254	YGLFGIPM	MYFVFVTV	TAYGGNYTNTTYGGNATHCCNAT	ACNGTNACRAANACRAARTACAT	6144	512	0.732143	54.125	59.6	98	10	301	YGRLATI	MCFDLMQ	TAYGGNMGNYTNGCNACNAT	TGCATNARRTCRAARCACAT	8192	64	63.1	95	62.6936
Cyc_465	EUB61791.1_670653_671709	924	7	22	321	TIVCLEQI	MGILMCLY	ACNATHGTNTGYYTNGARCARAT	TANARRCACATNARDATNCCCAT	3072	1536	0.395904	48.125	58.4	96.5	12	330	FKYDLAP	MEWYARK	TTYAARTAYGAYYTNGCNCC	TTNCKNGCRTACCAYTCCAT	512	128	69.4	92	62.6787
Cyc_466	EUB59524.1_641789_642719	495	7	149	305	ASGTEKEC	VCDNGTPM	GCNWSNGGNACNGARAARGARTG	ATNGGNGTNCCRTTRTCRCANAC	8192	2048	0.566667	32.375	64.1	90	84	324	LRYQIYN	HDVNDNA	YTNMGNTAYCARATHTAYAA	GCRTTRTCRTTNACRTCRTG	1536	128	65.8	98	62.662
Cyc_467	EUB62827.1_559706_560882	1014	7	25	354	GNALTVFV	WYTNFAIH	GGNAAYGCNYTNACNGTNTTYGT	TGDATNGCRAARTTNGTRTACCA	8192	384	0.478125	43.875	65	97	7	370	IRYACIP	PPFRAEV	ATHMGNTAYGCNTGYATHCC	ACYTCNGCNCKRAANGGNGG	1152	2048	58.7	96	62.6606
Cyc_468	EUB59490.1_256586_256928	345	8	32	138	EDYIDDYQ	KEHYLSFQ	GARGAYTAYATHGAYGAYTAYCA	TGRAANSWNARRTARTGYTCYTT	192	4096	0.6	5.11111	60	95	4	146	AKSRAHH	NIPFNLQ	GCNAARWSNMGNGCNCAYCA	TGNARRTTRAANGGDATRTT	8192	768	53.9	93	62.6391
Cyc_469	EUB64958.1_1988838_1989349	399	7	23	147	KYLINAGH	FKAKVKEL	AARTAYYTNATHAAYGCNGGNCA	ARYTCYTTNACYTTNGCYTTRAA	3072	1024	0.40678	19.125	61.6	96	12	162	CHVAVGT	DFKQCLV	TGYCAYGTNGCNGTNGGNAC	ACNARRCAYTGYTTRAARTC	1024	256	66.6	95	62.6215
Cyc_470	EUB60053.1_155741_156173	372	7	18	133	CWRDVEYG	CAKQATLF	TGYTGGMGNGAYGTNGARTAYGG	AANARNGTNGCYTGYTTNGCRCA	512	4096	0.768519	26.375	64.8	94	10	147	AMTGIEW	GCKKCWS	GCNATGACNGGNATHGARTG	SWCCARCAYTTYTTRCANCC	384	256	66.6	93	62.6021
Cyc_471	EUB63423.1_63559_64764	990	8	15	336	IQARDPDF	KENLPAYT	ATHCARGCNMGNGAYCCNGAYTT	GTRTANGCNGGNARRTTYTCYTT	3072	2048	0.50641	50.3333	63.7	91.5	4	394	ENSTVPV	ENAFTIH	GARAAYWSNACNGTNCCNGT	TGDATNGTRAANGCRTTYTC	4096	384	59.9	82	62.5875
Cyc_472	EUB64166.1_286262_287262	552	7	103	278	PYFRAMFT	FIRNQIKN	CCNTAYTTYMGNGCNATGTTYAC	TTYTTDATYTGRTTNCKDATRAA	1024	1152	0.266272	20.125	60.2	98	77	309	GKLTDVT	QHKNVPV	GGNAARYTNACNGAYGTNAC	ACNGGNACRTTYTTRTGYTG	2048	256	63.8	97	62.5747
Cyc_473	EUB60364.1_287554_287979	351	7	12	120	GLRHGDYQ	QTKLELTA	GGNYTNMGNCAYGGNGAYTAYCA	GCNGTNARYTCNARYTTNGTYTG	8192	8192	0.313725	13.25	55.4	99	2	128	YIVKCAQ	YIQWING	TAYATHGTNAARTGYGCNCA	CCRTTDATCCAYTGDATRTA	384	72	73.3	92	62.5676
Cyc_474	EUB64825.1_807576_808520	546	7	93	266	RLLEDNFG	DFPTVDAV	MGNYTNYTNGARGAYAAYTTYGG	ACNGCRTCNACNGTNGGRAARTC	8192	2048	0.42515	26.375	58.4	99	3	275	AHQIGEQ	NHNVPIR	GCNCAYCARATHGGNGARCA	CKDATNGGNACRTTRTGRTT	384	768	67.8	93	62.5056
Cyc_475	EUB59820.1_289708_290247	534	7	18	187	VREYFEEQ	ACFAGTFR	GTNMGNGARTAYTTYGARGARCA	CKRAANGTNCCNGCRAARCANGC	1024	4096	0.558282	27	58.8	100	1	198	VAIARTT	DWAVFNM	GTNGCNATHGCNMGNACNAC	ATRTTRAANACNGCCCARTC	6144	128	62.3	97	62.4914
Cyc_476	EUB55533.1_46281_46942	411	7	26	154	DHGTGFYA	DEAEVKQA	GAYCAYGGNACNGGNTTYTAYGC	GCYTGYTTNACYTCNGCYTCRTC	1024	512	0.5	20.125	64.2	94.5	12	213	GPVTYAH	EWDRGKS	GGNCCNGTNACNTAYGCNCA	SWYTTNCCNCKRTCCCAYTC	2048	1024	64.1	96	62.4847
Cyc_477	EUB64578.1_1520342_1521489	345	8	12	118	PKVGSKKY	AKKWKVRI	CCNAARGTNGGNWSNAARAARTA	ATNCKNACYTTCCAYTTYTTNGC	8192	1024	0.38	15.7778	49.6	94	3	225	TDEVNVI	CVIFLYG	ACNGAYGARGTNAAYGTNAT	CCRTANARRAADATNACRCA	512	768	66.4	90.5	62.477
Cyc_478	EUB64466.1_127551_130059	1179	7	133	517	KVEILGYK	ICAFEAIM	AARGTNGARATHYTNGGNTAYAA	ATDATNGCYTCRAANGCRCADAT	3072	1152	0.661376	77.5	62.3	90	42	577	KRQYICE	IETNIDN	AARMGNCARTAYATHTGYGA	TTRTCDATRTTNGTYTCDAT	384	288	69.4	91	62.4263
Cyc_479	EUB60592.1_829541_831520	900	6	429	720	YTEVDHEN	IWNLEVPF	TAYACNGARGTNGAYCAYGARAA	AANGGNACYTCNARRTTCCADAT	512	1536	0.601423	59.4286	69.1	91.5	382	742	NTWVYAD	EAICNKV	AAYACNTGGGTNTAYGCNGA	ACYTTRTTRCADATNGCYTC	256	192	73.4	92.5	62.4245
Cyc_480	EUB63732.1_882214_883330	555	7	77	253	ECDAGIMC	CGSWAEVT	GARTGYGAYGCNGGNATHATGTG	GTNACYTCNGCCCANSWNCCRCA	384	4096	0.572327	35.75	59.8	97.5	68	274	SCLNFDG	GEQLIKT	WSNTGYYTNAAYTTYGAYGG	GTYTTDATNARYTGYTCNCC	2048	768	61.6	98	62.3535
Cyc_481	EUB62671.1_867212_868064	537	6	31	201	HFLGYDED	MNAGDVIT	CAYTTYYTNGGNTAYGAYGARGA	GTDATNACRTCNCCNGCRTTCAT	1024	768	0.385093	26.7143	69	98	21	223	NAIGQLY	YADKKDF	AAYGCNATHGGNCARYTNTA	AARTCYTTYTTRTCNGCRTA	1536	128	66.2	96.5	62.3326
Cyc_482	EUB57978.1_237317_237946	498	7	31	188	FIAAMCFV	AQFLIGAG	TTYATHGCNGCNATGTGYTTYGT	CCNGCNCCDATNARRAAYTGNGC	384	6144	0.493333	23.625	58.1	99	7	205	PKVEYCG	PFVDDHV	CCNAARGTNGARTAYTGYGG	ACRTGRTCRTCNACRAANGG	256	256	68	93	62.3241
Cyc_483	EUB56695.1_100676_101506	666	7	26	239	MKRLAPKF	HMKDWVVE	ATGAARMGNYTNGCNCCNAARTT	TCNACNACCCARTCYTTCATRTG	4096	128	0.643564	43.625	65.6	94	10	290	YVQDNEG	FQTYNKR	TAYGTNCARGAYAAYGARGG	CKYTTRTTRTANGTYTGRAA	128	256	73.4	83	62.3139
Cyc_484	EUB57821.1_93678_94227	366	7	33	146	TQTILVEH	GNLDAEAR	ACNCARACNATHYTNGTNGARCA	CKNGCYTCNGCRTCNARRTTNCC	6144	8192	0.424528	17.375	56.6	100	25	166	PIGDLET	YDMLPGI	CCNATHGGNGAYYTNGARAC	ATNCCNGGNARCATRTCRTA	1536	512	65.1	97	62.2968
Cyc_485	EUB56582.1_71476_71984	354	7	38	147	TALIEGFD	FEIMSEFD	ACNGCNYTNATHGARGGNTTYGA	TCRAAYTCNSWCATDATYTCRAA	6144	768	0.446602	21.125	60.1	95.5	25	161	ANWFLVE	FIQFATG	GCNAAYTGGTTYYTNGTNGA	CCNGTNGCRAAYTGDATRAA	512	384	67.7	95	62.2901
Cyc_486	EUB62051.1_652986_653407	348	7	13	120	LPHVTVDH	GEYVCVAR	YTNCCNCAYGTNACNGTNGAYCA	CKNGCNACRCANACRTAYTCNCC	8192	4096	0.14	7.625	59.4	95.5	2	134	ILAEGDG	EIQMTVK	ATHYTNGCNGARGGNGAYGG	TTNACNGTCATYTGDATYTC	1536	192	67.8	97	62.2886
Cyc_487	EUB59352.1_533060_533767	519	8	24	188	SVYKKPPY	GYELMNEP	WSNGTNTAYAARAARCCNCCNTA	GGYTCRTTCATNARYTCRTANCC	8192	512	0.468354	31.3333	56.6	91.5	15	196	RVLLFHG	FAGNIYT	MGNGTNYTNYTNTTYCAYGG	GTRTADATRTTNCCNGCRAA	8192	384	60.4	90	62.2674
Cyc_488	EUB63753.1_1098948_1099498	345	7	30	136	AWFNAVVQ	GQAGKNIL	GCNTGGTTYAAYGCNGTNGTNCA	ARDATRTTYTTNCCNGCYTGNCC	1024	3072	0.22	8.875	61	94.5	4	172	LRTFANI	PNNAEKV	YTNMGNACNTTYGCNAAYAT	ACYTTYTCNGCRTTRTTNGG	4096	256	65	99	62.2542
Cyc_489	EUB59243.1_549091_549630	345	6	18	124	GNLCPKMT	AQPRDWLK	GGNAAYYTNTGYCCNAARATGAC	TTNARCCARTCNCKNGGYTGNGC	1024	4096	0.09	5.71429	63.4	99	1	172	GYPYDED	NIHTMPK	GGNTAYCCNTAYGAYGARGA	TTNGGCATNGTRTGDATRTT	256	192	71.7	97.5	62.2081
Cyc_490	EUB57814.1_38718_39375	438	6	55	192	PFHKNFTC	MKPKATTE	CCNTTYCAYAARAAYTTYACNTG	TCNGTNGTNGCYTTNGGYTTCAT	512	1024	0.19084	13.1429	67.2	97	39	200	VVCENFK	YETGFLE	GTNGTNTGYGARAAYTTYAA	TCNARRAANCCNGTYTCRTA	256	1024	68.6	98	62.1925
Cyc_491	EUB64231.1_771028_771586	360	7	54	165	NGECYGAD	FQAAKSMF	AAYGGNGARTGYTAYGGNGCNGA	AACATNSWYTTNGCNGCYTGRAA	1024	2048	0.504762	18	59.4	98	2	190	VYKCQVD	FEIFTHV	GTNTAYAARTGYCARGTNGA	ACRTGNGTRAADATYTCRAA	256	192	71	90	62.1862
Cyc_492	EUB57449.1_194227_195444	960	7	91	402	DDALIMGH	PKFKQARG	GAYGAYGCNYTNATHATGGGNCA	CCNCKNGCYTGYTTRAAYTTNGG	1536	2048	0.544262	59.125	62.9	92	43	418	RDVPDFW	EMLFIPP	MGNGAYGTNCCNGAYTTYTG	GGNGGDATRAANARCATYTC	1024	384	66.1	93	62.1318
Cyc_493	EUB62657.1_700520_701193	360	7	32	143	HFRTHTGE	EKVYQCIV	CAYTTYMGNACNCAYACNGGNGA	ACDATRCAYTGRTANACYTTYTC	4096	384	0.542857	23	63	97	8	178	CEPVHEY	KWLRCNK	TGYGARCCNGTNCAYGARTA	TTRTTRCANCKNARCCAYTT	256	512	65.7	92	62.1
Cyc_494	EUB58161.1_262527_262969	384	7	10	129	LEVGEEYD	CVDYAPEY	YTNGARGTNGGNGARGARTAYGA	TAYTCNGGNGCRTARTCNACRCA	2048	1024	0.40367	18.875	63.2	95.5	2	152	LHKTKRP	EVPGNRH	YTNCAYAARACNAARMGNCC	TGNCKRTTNCCNGGNACYTC	2048	2048	59.4	100	62.0884
Cyc_495	EUB59341.1_427173_428131	636	6	9	212	RFPHLQKV	KDMPREIY	MGNTTYCCNCAYYTNCARAARGT	TADATYTCNCKNGGCATRTCYTT	4096	768	0.497462	25.8571	65.6	99	1	237	RIKEPAE	NCIYPEY	MGNATHAARGARCCNGCNGA	TAYTCNGGRTADATRCARTT	1536	192	68.1	96.5	62.0759
Cyc_496	EUB59686.1_248910_249810	513	7	36	198	KYTPTVDD	DIFKALWS	AARTAYACNCCNACNGTNGAYGA	SWCCANARNGCYTTRAADATRTC	2048	3072	0.435897	20.5	61.1	94.5	16	206	AAKVGKT	QNEMTHA	GCNGCNAARGTNGGNAARAC	GCRTGNGTCATYTCRTTYTG	1024	64	68.3	94	62.0724
Cyc_497	EUB59434.1_129615_130161	480	7	16	167	GRIFFGPH	MVLAYGCP	GGNMGNATHTTYTTYGGNCCNCA	GGRCANCCRTANGCNARNACCAT	6144	2048	0.563492	23.25	59.7	97.5	8	179	EQLGCQA	VFVGQNC	GARCARYTNGGNTGYCARGC	CARTTYTGNCCNACRAANAC	512	512	64.4	96	62.0674
Cyc_498	EUB60491.1_582334_584665	1923	7	77	709	GFRPEHNG	DPLAQDAL	GGNTTYMGNCCNGARCAYAAYGG	ARNGCRTCYTGNGCNARNGGRTC	2048	8192	0.776509	218.625	53.8	88.5	35	730	LLHRDYW	PKGEIVG	YTNYTNCAYMGNGAYTAYTG	CCNACDATYTCNCCYTTNGG	4096	768	61.8	93	61.9993
Cyc_499	EUB57374.1_168121_168777	564	6	12	191	VYAHGENT	KDPFTGEM	GTNTAYGCNCAYGGNGARAAYAC	ATYTCNCCNGTRAANGGRTCYTT	1024	1024	0.265896	16.2857	70.7	96	1	216	VPVGNIP	DEFDKMA	GTNCCNGTNGGNAAYATHCC	GCCATYTTRTCRAAYTCRTC	1536	32	66.8	96.5	61.9881
Cyc_500	EUB64573.1_1447602_1448594	810	7	52	313	FGLNEPHI	KGEELTYD	TTYGGNYTNAAYGARCCNCAYAT	TCRTANGTNARYTCYTCNCCYTT	2048	2048	0.496032	46.375	64.4	95.5	16	321	CNTLWQH	YKLDVET	TGYAAYACNYTNTGGCARCA	GTYTCNACRTCNARYTTRTA	256	512	69	86	61.9297
Cyc_501	EUB55934.1_145014_146469	552	7	63	238	WGPTHKCC	AHVLCRHG	TGGGGNCCNACNCAYAARTGYTG	CCRTGNCKRCANARNACRTGNGC	512	8192	0.714286	54.625	61.1	93.5	9	336	TCPNNFC	CGWCKVD	ACNTGYCCNAAYAAYTTYTG	TCNACYTTRCACCANCCRCA	256	128	70.4	89	61.9084
Cyc_502	EUB60616.1_97281_98424	1035	7	33	369	LLTVEMPN	NDHAPVFH	YTNYTNACNGTNGARATGCCNAA	TGRAANACNGGNGCRTGRTCRTT	8192	1024	0.688272	53.875	64.2	92	5	414	TFDVVEE	METARIG	ACNTTYGAYGTNGTNGARGA	CCDATNCKNGCNGTYTCCAT	512	768	65.7	92	61.8262
Cyc_503	EUB60077.1_434332_435028	441	8	88	226	TAVAYLMP	DYTNPIYI	ACNGCNGTNGCNTAYYTNATGCC	ATRTADATNGGRTTNGTRTARTC	4096	768	0.619048	30.4444	60.1	87	58	247	YVTQCMP	AVSDELI	TAYGTNACNCARTGYATGCC	ATNARYTCRTCNSWNACNGC	128	8192	58.7	92	61.8258
Cyc_504	EUB61784.1_631095_633249	1320	6	104	535	EDKKAICN	QWIPQSDA	GARGAYAARAARGCNATHTGYAA	GCRTCNSWYTGNGGDATCCAYTG	384	1536	0.5	76	64.1	96	41	554	IVLFDED	WYNIDAI	ATHGTNYTNTTYGAYGARGA	ATNGCRTCDATRTTRTACCA	768	96	70.3	93	61.823
Cyc_505	EUB64524.1_812189_814238	1230	7	158	559	ISPFDNDF	KWQNPCGT	ATHWSNCCNTTYGAYAAYGAYTT	GTNCCRCANGGRTTYTGCCAYTT	3072	256	0.609694	95.125	66.6	87	112	631	LEVQFGD	GPIVQVK	YTNGARGTNCARTTYGGNGA	TTNACYTGNACDATNGGNCC	1024	1536	66	90	61.8227
Cyc_506	EUB60076.1_432129_432873	438	6	127	264	AYMHITEN	PYDHDLGT	GCNTAYATGCAYATHACNGARAA	GTNCCNARRTCRTGRTCRTANGG	384	2048	0.442748	24.7143	68.4	99	4	273	MTTKIAK	ECLFYRE	ATGACNACNAARATHGCNAA	TCNCKRTARAANARRCAYTC	384	1024	62.2	99	61.7584
Cyc_507	EUB65117.1_3553234_3554600	885	7	193	479	EQLDEKKQ	DYYEVTLR	GARCARYTNGAYGARAARAARCA	CKNARNGTNACYTCRTARTARTC	512	4096	0.698925	46.75	61.8	96.5	177	489	ITRGMEE	VVGRYLQ	ATHACNMGNGGNATGGARGA	TGNARRTANCKNCCNACNAC	768	8192	58.2	98	61.7552
Cyc_508	EUB63753.1_1097225_1097867	417	7	27	157	VEETDAIM	VFLHGQDS	GTNGARGARACNGAYGCNATHAT	SWRTCYTGNCCRTGNARRAANAC	1536	8192	0.274194	11.25	61.7	96.5	6	200	DDKIITN	PAFKNIV	GAYGAYAARATHATHACNAA	ACDATRTTYTTRAANGCNGG	288	384	68	92	61.7547
Cyc_509	EUB56108.1_185907_186432	495	7	14	170	GMGEPDVC	HEEHEARQ	GGNATGGGNGARCCNGAYGTNTG	TGNCKNGCYTCRTGYTCYTCRTG	1024	1024	0.310345	19.125	61.4	93.5	6	184	VEIDREH	ANRQDLF	GTNGARATHGAYMGNGARCA	AANARRTCYTGNCKRTTNGC	768	2048	62.4	100	61.7151
Cyc_510	EUB63404.1_1829850_1831494	501	7	38	196	VTACYRIQ	FDNIYVED	GTNACNGCNTGYTAYMGNATHCA	TCYTCNACRTADATRTTRTCRAA	6144	384	0.598684	39.5	67.4	91	28	232	ARTEQCN	FWHKIGY	GCNMGNACNGARCARTGYAA	TANCCDATYTTRTGCCARAA	1024	96	74.7	82	61.6782
Cyc_511	EUB62433.1_94972_95822	417	7	81	211	RKLERDKE	TDLENKVA	MGNAARYTNGARMGNGAYAARGA	GCNACYTTRTTYTCNARRTCNGT	8192	2048	0.459677	24.625	56	99	59	263	RVDEKEE	DELQAYR	MGNGTNGAYGARAARGARGA	CKRTANGCYTGNARYTCRTC	512	1024	62.6	99	61.6602
Cyc_512	EUB58859.1_316054_316615	345	8	17	123	TRIEIPEC	NTVGGVMC	ACNMGNATHGARATHCCNGARTG	CACATNACNCCNCCNACNGTRTT	4608	2048	0.07	3.55556	58.8	96	7	134	PVGQRRC	PDIPEDF	CCNGTNGGNCARMGNMGNTG	AARTCYTCNGGDATRTCNGG	8192	384	57	88.5	61.6569
Cyc_513	EUB64750.1_160056_161061	870	7	44	325	IEVTYLDG	PNMLCRAG	ATHGARGTNACNTAYYTNGAYGG	CCNGCNCKRCANARCATRTTNGG	3072	4096	0.525547	46.625	60.1	94	6	372	LEIVVEP	AHKVCDG	YTNGARATHGTNGTNGARCC	CCRTCRCANACYTTRTGNGC	1536	256	64.2	96	61.6528
Cyc_514	EUB58030.1_355206_356581	981	6	60	378	ALKDAEEC	MKHYNEAI	GCNYTNAARGAYGCNGARGARTG	ATNGCYTCRTTRTARTGYTTCAT	2048	128	0.5	64.4286	70.7	93	38	413	PKNHVLY	KDCETCI	CCNAARAAYCAYGTNYTNTA	ATRCANGTYTCRCARTCYTT	1024	128	69	91.5	61.6502
Cyc_515	EUB58421.1_167912_168907	615	7	134	330	KQIQVAFF	PWLGVEHK	AARCARATHCARGTNGCNTTYTT	TTRTGYTCNACNCCNARCCANGG	768	2048	0.505263	43.875	63.2	96.5	117	339	RVYYAHT	PKRPRYA	MGNGTNTAYTAYGCNCAYAC	GCRTANCKNGGNCKYTTNGG	1024	4096	54.8	100	61.6127
Cyc_516	EUB59875.1_22335_24618	1710	5	28	589	VRLYYFFM	NWHIITDG	GTNMGNYTNTAYTAYTTYTTYAT	CCRTCNGTDATDATRTGCCARTT	4096	288	0.335135	94.5	66.2	98.5	16	634	VRFYNQY	IEYDPQE	GTNMGNTTYTAYAAYCARTA	TCYTGNGGRTCRTAYTCDAT	512	192	70.4	100	61.6125
Cyc_517	EUB64143.1_74180_74711	345	7	9	115	CTLQITDT	VKEVFQEL	TGYACNYTNCARATHACNGAYAC	ARYTCYTGRAANACYTCYTTNAC	3072	1024	0.31	12.625	55.9	100	1	129	VISCNKQ	QNMTLVG	GTNATHWSNTGYAAYAARCA	CCNACNARNGTCATRTTYTG	1536	512	64.7	97	61.5404
Cyc_518	EUB56254.1_35689_36168	390	6	20	141	TMRGRVNF	CGIHMNAG	ACNATGMGNGGNMGNGTNAAYTT	CCNGCRTTCATRTGDATNCCRCA	8192	384	0.191304	10.1429	61.6	100	4	149	YFMQKEI	PEIGVAS	TAYTTYATGCARAARGARAT	SWNGCNACNCCDATYTCNGG	32	6144	68	100	61.5375
Cyc_519	EUB61031.1_264101_264575	366	8	12	125	KDVDKDGK	FGGLLMQL	AARGAYGTNGAYAARGAYGGNAA	ARYTGCATNARNARNCCNCCRAA	512	8192	0.429907	13	43.9	97.5	3	141	ALLEDIF	GFRVGKH	GCNYTNYTNGARGAYATHTT	TGYTTNCCNACNCKRAANCC	3072	2048	58.7	99	61.536
Cyc_520	EUB63267.1_364103_364534	459	7	12	156	HILSEKYE	AMGEEVGL	CAYATHYTNWSNGARAARTAYGA	ARNCCNACYTCYTCNCCCATNGC	6144	2048	0.669118	25	55.1	97	2	166	GNVLKIQ	AFRMFGH	GGNAAYGTNYTNAARATHCA	TGNCCRAACATNCKRAANGC	1536	512	64.2	100	61.5307
Cyc_521	EUB61247.1_668835_669297	453	7	48	190	DRSVEQCV	VMFKYRYS	GAYMGNWSNGTNGARCARTGYGT	SWRTANCKRTAYTTRAACATNAC	8192	2048	0.613636	19.125	54.3	96.5	6	198	GMGVCDC	DAVYINR	GGNATGGGNGTNTGYGAYTG	CKRTTDATRTANACNGCRTC	256	768	67.1	99	61.5287
Cyc_522	EUB64421.1_2616768_2617464	432	6	46	181	KFHCQMEP	IEWDLVCD	AARTTYCAYTGYCARATGGARCC	TCRCANACNARRTCCCAYTCDAT	64	768	0.643411	31	71.2	97	12	203	KPFGIWQ	GMVPGFW	AARCCNTTYGGNATHTGGCA	CARAANCCNGGNACCATNCC	192	512	71.2	88	61.5259
Cyc_523	EUB55427.1_23159_23645	345	7	40	146	VCAETYKF	YDVIPPEL	GTNTGYGCNGARACNTAYAARTT	ARYTCNGGNGGDATNACRTCRTA	1024	3072	0.65	16.875	67.9	92	22	156	GTAHVAN	AVITELG	GGNACNGCNCAYGTNGCNAA	CCNARYTCNGTDATNACNGC	2048	3072	62.2	95	61.5134
Cyc_524	EUB63435.1_201394_202399	855	7	50	326	LMITNWQD	IHIDVLDE	YTNATGATHACNAAYTGGCARGA	TCRTCNARNACRTCDATRTGDAT	384	2304	0.632959	50.375	66.9	91	7	334	TYIVQEE	NDNIPTF	ACNTAYATHGTNCARGARGA	AANGTNGGDATRTTRTCRTT	384	384	70.7	85	61.5046
Cyc_525	EUB59663.1_101845_102736	732	7	62	297	IGEGTVMA	QTTNIMIA	ATHGGNGARGGNACNGTNATGGC	GCDATCATDATRTTNGTNGTYTG	1536	576	0.622807	55.125	62.3	90	18	309	YDIVHIP	YIVTYLP	TAYGAYATHGTNCAYATHCC	GGNARRTANGTNACDATRTA	288	1536	63.8	97	61.5025
Cyc_526	EUB61750.1_260788_261469	375	7	56	172	HILYFTHP	FDVRQFST	CAYATHYTNTAYTTYACNCAYCC	GTNSWRAAYTGNCKNACRTCRAA	1536	8192	0.683168	26.625	56.2	93	39	212	RNVLKDF	VDMFQNM	MGNAAYGTNYTNAARGAYTT	ATRTTYTGRAACATRTCNAC	2048	64	69.8	97	61.4702
Cyc_527	EUB55992.1_143972_144587	375	7	27	143	NMPQIFYF	KHPEEVSI	AAYATGCCNCARATHTTYTAYTT	ATNSWNACYTCYTCNGGRTGYTT	192	4096	0.514019	21.875	65.4	91.5	7	152	VDQGAVP	HPDEIPK	GTNGAYCARGGNGCNGTNCC	TTNGGDATYTCRTCNGGRTG	1024	384	65.4	94	61.3759
Cyc_528	EUB64324.1_1714057_1717427	2076	4	389	1072	DHAMCCVE	DKFQMKIG	GAYCAYGCNATGTGYTGYGTNGA	CCDATYTTCATYTGRAAYTTRTC	256	96	0.506135	160.4	72.6	97	332	1097	IVGFTKM	YDIWGNT	ATHGTNGGNTTYACNAARAT	GTRTTNCCCCADATRTCRTA	768	96	75.1	100	61.3323
Cyc_529	EUB57455.1_249457_249994	468	7	43	190	NLNATDPD	GYRFVIEE	AAYYTNAAYGCNACNGAYCCNGA	TCYTCDATNACRAANCKRTANCC	4096	3072	0.609929	18.875	57.9	95.5	28	212	TVTIPED	DADEGKN	ACNGTNACNATHCCNGARGA	TTYTTNCCYTCRTCNGCRTC	1536	256	68.1	95	61.3234
Cyc_530	EUB61892.1_266694_268463	975	7	138	454	IFGKQRNP	DYPAGVVP	ATHTTYGGNAARCARMGNAAYCC	GGNACNACNCCNGCNGGRTARTC	1536	4096	0.704545	94.625	60.5	91	127	509	PTGMCLD	GKPFDEE	CCNACNGGNATGTGYYTNGA	TCYTCRTCRAANGGYTTNCC	1024	256	67.1	90	61.3222
Cyc_531	EUB64258.1_1036988_1038011	501	7	63	221	VGPYTYEQ	VWNTPLAN	GTNGGNCCNTAYACNTAYGARCA	TTNGCNARNGGNGTRTTCCANAC	2048	4096	0.651316	43.625	63.9	91.5	38	302	IVEFYFF	DYPNCPK	ATHGTNGARTTYTAYTTYTT	TTNGGRCARTTNGGRTARTC	192	256	68.4	90	61.266
Cyc_532	EUB56648.1_192345_193265	795	7	41	297	TADFVEEM	GDRCKYEH	ACNGCNGAYTTYGTNGARGARAT	TGYTCRTAYTTRCANCKRTCNCC	1024	1024	0.828326	65.125	68.6	89.5	6	326	TPLYKYI	ANLFDTA	ACNCCNYTNTAYAARTAYAT	GCNGTRTCRAANARRTTNGC	1024	1024	61.4	92	61.2403
Cyc_533	EUB60628.1_244862_246274	1395	7	22	478	VRQRNFWP	DIEYANDK	GTNMGNCARMGNAAYTTYTGGCC	TTRTCRTTNGCRTAYTCDATRTC	2048	384	0.640449	104	65.4	87.5	6	517	CVDRSNF	DPHIKAD	TGYGTNGAYMGNWSNAAYTT	TCNGCYTTDATRTGNGGRTC	4096	384	58.5	96	61.2151
Cyc_534	EUB59629.1_446458_447208	414	8	49	178	TPAANAHF	QFGTLYGI	ACNCCNGCNGCNAAYGCNCAYTT	ATNCCRTANARNGTNCCRAAYTG	4096	4096	0.528455	22.8889	58.3	94.5	38	197	LLRFTFF	QYALLIP	YTNYTNMGNTTYACNTTYTT	GGDATNARNARNGCRTAYTG	8192	3072	49.1	95.5	61.1637
Cyc_535	EUB62930.1_1649969_1650470	381	7	21	139	HTFENAQK	EAGMNSVQ	CAYACNTTYGARAAYGCNCARAA	TGNACNSWRTTCATNCCNGCYTC	512	4096	0.446429	18	66.3	100	6	158	VTRDQTI	HMRNMTK	GTNACNMGNGAYCARACNAT	TTNGTCATRTTNCKCATRTG	2048	128	63.9	86	61.1383
Cyc_536	EUB63047.1_1203396_1204289	492	7	39	194	PTNGAANW	VCFQAGPN	CCNACNAAYGGNGCNGCNAAYTG	TTNGGNCCNGCYTGRAARCANAC	4096	2048	0.585034	23.625	65.6	87	4	207	DIMKIPP	YWDNNDG	GAYATHATGAARATHCCNCC	CCRTCRTTRTTRTCCCARTA	144	32	68	95	61.1284
Cyc_537	EUB59636.1_534576_537946	1644	5	556	1095	DVNDEAPE	PDQMVAGT	GAYGTNAAYGAYGARGCNCCNGA	GTNCCNGCNACCATYTGRTCNGG	1024	1024	0.542373	86.6667	66.1	97	533	1113	VEAYDFG	DQGENAT	GTNGARGCNTAYGAYTTYGG	GTNGCRTTYTCNCCYTGRTC	256	256	73	98.5	61.0905
Cyc_538	EUB61546.1_687926_688377	429	7	12	146	SHMDEWKK	EERGRYCF	WSNCAYATGGAYGARTGGAARAA	AARCARTANCKNCCNCKYTCYTC	256	4096	0.563492	26.5	60.5	93	3	154	ITCMVNP	FFNCLRP	ATHACNTGYATGGTNAAYCC	GGNCKNARRCARTTRAARAA	192	1024	66.7	95	61.0844
Cyc_539	EUB56261.1_106632_108711	1581	6	165	683	RLMCTIQA	YTATMEGG	MGNYTNATGTGYACNATHCARGC	CCNCCYTCCATNGTNGCNGTRTA	3072	1024	0.588235	108.571	61.7	98	155	695	AVDCREW	IMLKTIS	GCNGTNGAYTGYMGNGARTG	SWDATNGTYTTNARCATDAT	1024	2304	60.6	98	61.0773
Cyc_540	EUB58930.1_556824_557386	474	7	24	173	QRDLEDFF	KALDQLNG	CARMGNGAYYTNGARGAYTTYTT	CCRTTNARYTGRTCNARNGCYTT	2048	4096	0.13986	8.5	57	100	11	181	RTVFVWQ	FDLAGRA	MGNACNGTNTTYGTNTGGCA	GCNCKNCCNGCNARRTCRAA	1024	4096	59.9	100	61.0011
Cyc_541	EUB62925.1_1561007_1561475	363	7	12	124	HAAVFRDG	KTGAVKLE	CAYGCNGCNGTNTTYMGNGAYGG	TCNARYTTNACNGCNCCNGTYTT	4096	8192	0.160377	7.5	57	99	4	134	EMQRTMQ	PVIDKTL	GARATGCARMGNACNATGCA	ARNGTYTTRTCDATNACNGG	128	1536	64	97	60.9965
Cyc_542	EUB64611.1_1891052_1892022	498	7	156	313	FEDPEDPW	HDCRQPLD	TTYGARGAYCCNGARGAYCCNTG	TCNARNGGYTGNCKRCARTCRTG	512	4096	0.496644	30	61.6	96	74	328	YEVLKPF	IFYLNKE	TAYGARGTNYTNAARCCNTT	TCYTTRTTNARRTARAADAT	1024	384	68	89	60.9689
Cyc_543	EUB58134.1_401619_402285	390	7	64	185	NHWIYKKA	NMDERDVR	AAYCAYTGGATHTAYAARAARGC	CKNACRTCNCKYTCRTCCATRTT	96	1024	0.286957	15.25	65.8	94.5	38	207	AQMNIFE	VYPKDVF	GCNCARATGAAYATHTTYGA	AANACRTCYTTNGGRTANAC	96	512	72.8	83	60.9568
Cyc_544	EUB59900.1_181588_182585	429	7	88	222	ALMRLEHP	NAPMFHAG	GCNYTNATGMGNYTNGARCAYCC	CCNGCRTGRAACATNGGNGCRTT	8192	512	0.674603	32.625	58.8	94.5	31	250	LGITHEK	WKLTDVC	YTNGGNATHACNCAYGARAA	CANACRTCNGTNARYTTCCA	1536	512	68.8	92	60.8615
Cyc_545	EUB57774.1_82940_83574	393	6	23	145	ALFPIHEQ	EMTKQVHQ	GCNYTNTTYCCNATHCAYGARCA	TGRTGNACYTGYTTNGTCATYTC	3072	256	0.365217	19.2857	70.6	98	14	160	RIPGDIM	PQIGYSA	MGNATHCCNGGNGAYATHAT	GCNSWRTANCCDATYTGNGG	2304	3072	61	97.5	60.8577
Cyc_546	EUB63016.1_764011_765182	801	7	18	276	DFAVPFDA	HGNIFTAA	GAYTTYGCNGTNCCNTTYGAYGC	GCNGCNGTRAADATRTTNCCRTG	1024	1536	0.626016	63.25	60.7	95.5	10	352	PSEYFFD	TTWARIR	CCNWSNGARTAYTTYTTYGA	CKDATNCKNGCCCANGTNGT	1024	3072	55.7	99	60.8577
Cyc_547	EUB61812.1_808402_809005	405	7	22	148	LYGTTKKM	QGLPYPKE	YTNTAYGGNACNACNAARAARAT	TCYTTNGGRTANGGNARNCCYTG	4096	4096	0.325	12.25	59.8	95.5	7	160	DPPIHHD	GDIIVEF	GAYCCNCCNATHCAYCAYGA	AAYTCNACDATDATRTCNCC	384	576	64.8	96	60.8079
Cyc_548	EUB55308.1_77744_78672	480	6	107	258	YACLRFWY	YGFKPELF	TAYGCNTGYYTNMGNTTYTGGTA	AANARYTCNGGYTTRAANCCRTA	2048	2048	0.268966	17.8571	62.1	97	96	267	FEEKFHY	EEICRVY	TTYGARGARAARTTYCAYTA	TANACNCKRCADATYTCYTC	64	768	69	99	60.7926
Cyc_549	EUB59937.1_657149_657758	387	7	54	174	GLAIGFMP	INHGLLED	GGNYTNGCNATHGGNTTYATGCC	TCYTCNARNARNCCRTGRTTDAT	3072	6144	0.570175	30.5	59.1	95.5	7	187	AHQVVPN	GWTRQCL	GCNCAYCARGTNGTNCCNAA	ARRCAYTGNCKNGTCCANCC	1024	1024	63.5	96	60.7558
Cyc_550	EUB56590.1_154994_155396	357	7	13	123	NCETALAY	HGIDLNHK	AAYTGYGARACNGCNYTNGCNTA	TTRTGRTTNARRTCDATNCCRTG	4096	1536	0.336538	11.125	59.8	99	5	135	LAGIGVE	YFKRAAE	YTNGCNGGNATHGGNGTNGA	TCNGCNGCNCKYTTRAARTA	6144	1024	61.3	96	60.7523
Cyc_551	EUB63199.1_1437778_1438695	846	7	70	343	EFLIQVQP	DATRYTCL	GARTTYYTNATHCARGTNCARCC	ARRCANGTRTANCKNGTNGCRTC	1536	8192	0.604651	51.5	57.6	95.5	2	359	YMCKAEA	GGHGNWT	TAYATGTGYAARGCNGARGC	GTCCARTTNCCRTGNCCNCC	64	256	63.8	95	60.7502
Cyc_552	EUB59232.1_489906_490406	399	7	29	153	DLACIVKE	ANCIIHGD	GAYYTNGCNTGYATHGTNAARGA	TCNCCRTGDATDATRCARTTNGC	3072	1152	0.442478	17.5	67.4	88.5	7	163	LIRQGAE	TANILVQ	YTNATHMGNCARGGNGCNGA	TGNACNARDATRTTNGCNGT	6144	3072	61.4	98	60.6828
Cyc_553	EUB61755.1_295859_296554	381	7	15	133	SVHEADKA	EKNAKKFQ	WSNGTNCAYGARGCNGAYAARGC	TGRAAYTTYTTNGCRTTYTTYTC	4096	256	0.0446429	2.75	61.4	97.5	2	141	IHDLTEQ	QQVREME	ATHCAYGAYYTNACNGARCA	TCCATYTCNCKNACYTGYTG	768	256	64.9	93	60.6643
Cyc_554	EUB61302.1_205743_206099	360	7	17	128	DSTICVWK	EWSRITCI	GAYWSNACNATHTGYGTNTGGAA	ATRCANGTDATNCKNSWCCAYTC	3072	6144	0.421569	8.875	52.9	98	1	139	VHCLAYD	QGHFDTV	GTNCAYTGYYTNGCNTAYGA	ACNGTRTCRAARTGNCCYTG	1024	256	70.2	95	60.6407
Cyc_555	EUB63516.1_882196_882753	384	7	28	147	TYKDKINY	VFKEALGI	ACNTAYAARGAYAARATHAAYTA	ATNCCNARNGCYTCYTTRAANAC	384	4096	0.495575	22.75	66.5	94.5	14	174	GTNGYVQ	AEEAKAL	GGNACNAAYGGNTAYGTNCA	ARNGCYTTNGCYTCYTCNGC	1024	1024	58.6	95	60.609
Cyc_556	EUB62319.1_561847_562768	579	7	84	268	RQKIYAKQ	EKIIRKEM	MGNCARAARATHTAYGCNAARCA	ATYTCYTTNCKDATDATYTTYTC	1536	1152	0.448864	31.875	60.4	94	76	296	SQKADIK	CGGFADG	WSNCARAARGCNGAYATHAA	CCRTCNGCRAANCCNCCRCA	1536	512	59.1	100	60.5415
Cyc_557	EUB63443.1_264707_266204	756	6	42	285	AEGVIPCK	FDRFAGEM	GCNGARGGNGTNATHCCNTGYAA	ATYTCNCCNGCRAANCKRTCRAA	3072	2048	0.42616	31.4286	65.4	97	11	355	CRFINKK	KFTHEFD	TGYMGNTTYATHAAYAARAA	TCRAAYTCRTGNGTRAAYTT	384	128	71.1	91.5	60.4966
Cyc_558	EUB63130.1_299703_300210	375	7	35	151	YARRHHPE	AFEENRLN	TAYGCNMGNMGNCAYCAYCCNGA	TTNARNCKRTTYTCYTCRAANGC	8192	4096	0.571429	25.125	54.6	98	22	175	EATAVPY	AFMPQQR	GARGCNACNGCNGTNCCNTA	CKYTGYTGNGGCATRAANGC	2048	256	64.4	97	60.4443
Cyc_559	EUB59866.1_693045_694036	537	6	20	190	MEDAAGNF	HYPMITFV	ATGGARGAYGCNGCNGGNAAYTT	ACRAANGTDATCATNGGRTARTG	512	384	0.414634	23.4286	70.2	95	5	199	GAYKNLF	FCTNMEA	GGNGCNTAYAARAAYYTNTT	GCYTCCATRTTNGTRCARAA	1024	64	71.4	89	60.3919
Cyc_560	EUB54984.1_10454_10944	468	7	13	160	FNLTATDG	WDFKTGKI	TTYAAYYTNACNGCNACNGAYGG	ATYTTNCCNGTYTTRAARTCCCA	4096	256	0.489362	19.25	64.5	94	5	171	GSNVKED	NFTLLPV	GGNWSNAAYGTNAARGARGA	ACNGGNARNARNGTRAARTT	2048	4096	58	98	60.3903
Cyc_561	EUB59398.1_303103_303576	399	7	10	134	INNMLDKV	FANGTKAV	ATHAAYAAYATGYTNGAYAARGT	ACNGCYTTNGTNCCRTTNGCRAA	384	2048	0.355932	14.375	63.5	94.5	1	142	AKVTDKI	MDAVVEA	GCNAARGTNACNGAYAARAT	GCYTCNACNACNGCRTCCAT	512	256	66	91	60.3865
Cyc_562	EUB63667.1_214604_215297	357	7	58	168	CIHLKLYP	NFAPHFYP	TGYATHCAYYTNAARYTNTAYCC	GGRTARAARTGNGGNGCRAARTT	3072	512	0.67	15.5	58.8	96.5	10	286	GIFWLFN	FAWFAIT	GGNATHTTYTGGYTNTTYAA	GTDATNGCRAACCANGCRAA	384	192	65.5	94	60.3456
Cyc_563	EUB62041.1_490023_490552	444	7	14	153	GINHENDK	WNCLGYNL	GGNATHAAYCAYGARAAYGAYAA	ARRTTRTANCCNARRCARTTCCA	384	1024	0.48062	16.375	66	97.5	5	196	SGRDDPV	TYMDRLL	WSNGGNMGNGAYGAYCCNGT	ARNARNCKRTCCATRTANGT	8192	2048	52.2	99	60.3443
Cyc_564	EUB60519.1_900982_901909	492	6	20	175	EDEWIAVH	EQLDLVAH	GARGAYGARTGGATHGCNGTNCA	TGNGCNACNARRTCNARYTGYTC	384	8192	0.468531	21.7143	61.5	99	9	184	FLVEPEH	NTIAKHF	TTYYTNGTNGARCCNGARCA	AARTGYTTNGCDATNGTRTT	1024	384	68.6	96.5	60.3137
Cyc_565	EUB63827.1_1779389_1780183	567	7	60	240	KEIRAGFK	GWNGEDSM	AARGARATHMGNGCNGGNTTYAA	ATNSWRTCYTCNCCRTTCCANCC	3072	2048	0.637931	41.625	60.3	94.5	13	260	RVYDTIE	FAVTVIT	MGNGTNTAYGAYACNATHGA	GTDATNACNGTNACNGCRAA	1536	1536	63.2	94	60.3118
Cyc_566	EUB58926.1_515402_516155	444	7	47	186	QHSVTNIF	QYFIPLTL	CARCAYWSNGTNACNAAYATHTT	ARNGTNARNGGDATRAARTAYTG	6144	6144	0.338346	16.5	59.2	94.5	39	200	CYVIHRY	VICWKLN	TGYTAYGTNATHCAYMGNTA	TTNARYTTCCARCADATNAC	768	384	65.9	95	60.2989
Cyc_567	EUB64982.1_2197756_2198707	588	7	19	206	MVNIGPED	EKTYRNWM	ATGGTNAAYATHGGNCCNGARGA	ATCCARTTNCKRTANGTYTTYTC	768	512	0.237569	21.25	70.6	100	2	216	NENLTLV	MGVSPIV	AAYGARAAYYTNACNYTNGT	ACDATNGGNSWNACNCCCAT	2048	3072	46.5	97	60.2967
Cyc_568	EUB56998.1_193679_194867	717	7	74	304	GLVRQNDF	MNVGCAGD	GGNYTNGTNMGNCARAAYGAYTT	TCNCCNGCRCANCCNACRTTCAT	8192	1024	0.441964	36.375	65.8	94.5	59	316	LIPLFWQ	CAVTDLY	YTNATHCCNYTNTTYTGGCA	TANARRTCNGTNACNGCRCA	1536	2048	63.2	89	60.2891
Cyc_569	EUB60510.1_808009_809278	465	7	59	205	KFNNCYVK	KGFGFVCF	AARTTYAAYAAYTGYTAYGTNAA	AARCANACRAANCCRAANCCYTT	256	1024	0.364286	23.875	61.2	93	13	252	GFIHFED	AEHQQRL	GGNTTYATHCAYTTYGARGA	ARNCKYTGYTGRTGYTCNGC	192	1024	67.6	92	60.2858
Cyc_570	EUB58479.1_180050_180921	444	7	33	172	MQHFLGFN	DGMFLIRM	ATGCARCAYTTYYTNGGNTTYAA	ATNCKDATNARRAACATNCCRTC	512	3072	0.413534	23.625	62.5	97	25	183	NAVGQMF	NAGDVVA	AAYGCNGTNGGNCARATGTT	GCNACNACRTCNCCNGCRTT	256	1024	67.3	87	60.2734
Cyc_571	EUB60383.1_435954_437247	1029	7	10	344	FGPVYAGE	GKTNSTDV	TTYGGNCCNGTNTAYGCNGGNGA	ACRTCNGTNSWRTTNGTYTTNCC	4096	8192	0.321101	45.625	55.2	98	1	364	FGDRIGQ	VPMPIMA	TTYGGNGAYMGNATHGGNCA	GCCATDATNGGCATNGGNAC	1536	192	61.3	97	60.2725
Cyc_572	EUB64031.1_1627232_1627838	453	7	12	154	VVKMFFHP	EQVPIPPD	GTNGTNAARATGTTYTTYCAYCC	TCNGGNGGDATNGGNACYTGYTC	256	3072	0.558824	31.125	61	92	4	164	GVATPFI	CTTFKLN	GGNGTNGCNACNCCNTTYAT	TTNARYTTRAANGTNGTRCA	2048	1024	65	95	60.2664
Cyc_573	EUB57117.1_52755_54088	1017	7	105	435	CDCRGTGY	NGGRCTVQ	TGYGAYTGYMGNGGNACNGGNTA	TGNACNGTRCANCKNCCNCCRTT	4096	8192	0.555556	54.125	55.4	92	5	494	PDYCQNG	PNFCLNG	CCNGAYTAYTGYCARAAYGG	CCRTTNARRCARAARTTNGG	128	512	69.2	94	60.2636
Cyc_574	EUB62286.1_227028_227577	390	7	45	166	VDVLQTTK	IDLQRKAV	GTNGAYGTNYTNCARACNACNAA	ACNGCYTTNCKYTGNARRTCDAT	8192	6144	0.243478	10.875	55.8	94.5	11	175	AQMTANK	HEEFMVF	GCNCARATGACNGCNAAYAA	AANACCATRAAYTCYTCRTG	256	64	70.8	94	60.2578
Cyc_575	EUB64460.1_15711_16718	705	7	66	292	EVFVHYKY	WKKVPTDF	GARGTNTTYGTNCAYTAYAARTA	AARTCNGTNGGNACYTTYTTCCA	512	512	0.404545	36.625	68.6	89.5	34	330	KGNRQVN	IIERPVT	AARGGNAAYMGNCARGTNAA	GTNACNGGNCKYTCDATDAT	1024	2304	60.3	94	60.2501
Cyc_576	EUB62820.1_489738_490226	429	7	16	150	LAIKLYMT	EYNLLYMD	YTNGCNATHAARYTNTAYATGAC	TCCATRTANARNARRTTRTAYTC	3072	1024	0.351562	17.25	57.4	91	1	160	KEANVYH	AWMIDVS	AARGARGCNAAYGTNTAYCA	SWNACRTCDATCATCCANGC	256	384	70	96	60.2461
Cyc_577	EUB60838.1_296294_297037	609	7	30	224	GIFTREYD	CKTCGLAF	GGNATHTTYACNMGNGARTAYGA	AANGCNARNCCRCANGTYTTRCA	3072	4096	0.406417	33.375	64.2	90	21	247	IIRKKED	TEEDNFI	ATHATHMGNAARAARGARGA	ATRAARTTRTCYTCYTCNGT	576	128	67.5	91	60.2366
Cyc_578	EUB58626.1_228188_229704	957	7	154	464	KLELAVHI	CVLCWRRF	AARYTNGARYTNGCNGTNCAYAT	AANCKNCKCCARCANARNACRCA	8192	8192	0.740741	66	51.8	95.5	81	489	LQKAAYF	ECRLQAH	YTNCARAARGCNGCNTAYTT	TGNGCYTGNARNCKRCAYTC	1024	2048	63	99	60.2356
Cyc_579	EUB61552.1_747792_749055	894	7	37	326	WQSEFAKW	KKLCDHPR	TGGCARWSNGARTTYGCNAARTG	CKNGGRTGRTCRCANARYTTYTT	1024	2048	0.488889	52.125	60.5	97.5	1	339	TIAFLTG	QCANLGL	ACNATHGCNTTYYTNACNGG	ARNCCNARRTTNGCRCAYTG	3072	2048	56.7	96	60.2158
Cyc_580	EUB62955.1_95345_95793	393	7	9	131	RWHEPTDW	YIIERAEM	MGNTGGCAYGARCCNACNGAYTG	ATYTCNGCNCKYTCDATDATRTA	1024	2304	0.336207	12.875	63.8	95	1	141	KPQINLP	DNWIRAG	AARCCNCARATHAAYYTNCC	CCNGCNCKDATCCARTTRTC	768	384	64	92	60.2156
Cyc_581	EUB59566.1_417417_418508	525	7	136	302	SALMANEN	HDDFCRVC	WSNGCNYTNATGGCNAAYGARAA	CANACNCKRCARAARTCRTCRTG	8192	1024	0.5	32	58.6	92	128	321	PFQLEDF	CPAVFHL	CCNTTYCARYTNGARGAYTT	ARRTGRAANACNGCNGGRCA	512	1024	66.2	96	60.2131
Cyc_582	EUB62962.1_207365_207782	345	7	11	117	TLADAANC	DFRKIPNG	ACNYTNGCNGAYGCNGCNAAYTG	CCRTTNGGDATYTTNCKRAARTC	8192	1536	0.23	9.875	59.2	97.5	3	126	IEATGRA	NGVEDRM	ATHGARGCNACNGGNMGNGC	ATNCKRTCYTCNACNCCRTT	3072	1024	60.4	98	60.2082
Cyc_583	EUB61610.1_100772_101471	501	7	51	209	IDRNGEIF	FDKLLEAG	ATHGAYMGNAAYGGNGARATHTT	CCNGCYTCNARNARYTTRTCRAA	2304	4096	0.516556	24.25	60.4	97	5	252	VDLNVGG	HEFYFVR	GTNGAYYTNAAYGTNGGNGG	CKNACRAARTARAAYTCRTG	2048	256	61.2	95	60.2078
Cyc_584	EUB60725.1_170540_171628	828	6	23	290	NGILADEM	KQLLKPFC	AAYGGNATHYTNGCNGAYGARAT	CARAANGGYTTNARNARYTGYTT	3072	4096	0.306723	35.2857	59.9	100	4	337	KPYQLVG	KFRNAQG	AARCCNTAYCARYTNGTNGG	CCYTGNGCRTTNCKRAAYTT	1024	512	64	100	60.189
Cyc_585	EUB64185.1_433717_434653	504	7	50	209	SFGHKFCQ	YYLRWQPF	WSNTTYGGNCAYAARTTYTGYCA	AANGGYTGCCANCKNARRTARTA	2048	2048	0.403974	23.125	60.8	96.5	15	219	GWDRTPQ	CQEPVVS	GGNTGGGAYMGNACNCCNCA	SWNACNACNGGYTCYTGRCA	1024	2048	61.3	95	60.1522
Cyc_586	EUB63389.1_1617079_1617712	402	7	47	172	EPIKRAFA	AETECALD	GARCCNATHAARMGNGCNTTYGC	TCNARNGCRCAYTCNGTYTCNGC	3072	4096	0.529412	23.875	57.1	99	15	184	RKCGKDY	FDILVVN	MGNAARTGYGGNAARGAYTA	TTNACNACNARDATRTCRAA	512	1536	65.4	92	60.1444
Cyc_587	EUB55145.1_108535_109108	387	7	26	146	LEYVSNET	DDGKTTAR	YTNGARTAYGTNWSNAAYGARAC	CKNGCNGTNGTYTTNCCRTCRTC	8192	4096	0.464912	20.875	52	97	18	167	MPDKIDN	KEMLEDA	ATGCCNGAYAARATHGAYAA	GCRTCYTCNARCATYTCYTT	96	128	70.8	94	60.1369
Cyc_588	EUB63443.1_273904_274400	354	7	21	130	DEVRALWA	DKMYAGLH	GAYGARGTNMGNGCNYTNTGGGC	TGNARNCCNGCRTACATYTTRTC	4096	1024	0.203883	8.75	61.5	92	5	148	MIAEGHP	EEILKLY	ATGATHGCNGARGGNCAYCC	TANARYTTNARDATYTCYTC	192	1536	63.5	98	60.1071
Cyc_589	EUB63503.1_753278_755048	1092	7	106	461	LHWLLDHN	DEAHNLLE	YTNCAYTGGYTNYTNGAYCAYAA	TCNARNARRTTRTGNGCYTCRTC	4096	4096	0.719653	93	51.1	98	57	593	EFPGFPY	VHKIAGF	GARTTYCCNGGNTTYCCNTA	AANCCNGCDATYTTRTGNAC	512	768	67.1	90	60.097
Cyc_590	EUB59104.1_550402_551434	432	8	94	229	HPAVYYNP	FGEDKRKI	CAYCCNGCNGTNTAYTAYAAYCC	ATYTTNCKYTTRTCYTCNCCRAA	1024	1024	0.565891	20.5556	63.1	90.5	51	360	DDPLKWH	QTVLGLF	GAYGAYCCNYTNAARTGGCA	AANARNCCNARNACNGTYTG	256	8192	60.1	82	60.0837
Cyc_591	EUB62276.1_102752_103196	345	7	14	120	RMALDIAE	GDVEVVER	MGNATGGCNYTNGAYATHGCNGA	CKYTCNACNACYTCNACRTCNCC	6144	4096	0.06	4.25	53	100	5	136	EDICPAT	TQILPPA	GARGAYATHTGYCCNGCNAC	GCNGGNGGNARDATYTGNGT	384	3072	62.4	100	60.0766
Cyc_592	EUB63577.1_1436799_1437786	651	7	81	289	GRMIAFDY	EEYGYLGR	GGNMGNATGATHGCNTTYGAYTA	CKNCCNARRTANCCRTAYTCYTC	1536	4096	0.668317	56	61.7	95.5	67	297	FVYGGTA	DAMYDST	TTYGTNTAYGGNGGNACNGC	GTNSWRTCRTACATNGCRTC	1024	512	59.8	93	60.0736
Cyc_593	EUB62478.1_507820_508490	450	7	22	163	FGLPYNDH	FAAWHAKA	TTYGGNYTNCCNTAYAAYGAYCA	GCYTTNGCRTGCCANGCNGCRAA	2048	512	0.748031	44.25	57.9	98	4	179	FDAIYPE	VQQRWKV	TTYGAYGCNATHTAYCCNGA	ACYTTCCANCKYTGYTGNAC	384	256	66.3	89	60.0625
Cyc_594	EUB62845.1_742155_743207	693	7	16	238	TCFRVYHE	PCKVLYQT	ACNTGYTTYMGNGTNTAYCAYGA	GTYTGRTANARNACYTTRCANGG	2048	2048	0.610329	53.25	66	92	5	299	CHLPGPV	NQRKVTP	TGYCAYYTNCCNGGNCCNGT	GGNGTNACYTTNCKYTGRTT	2048	1024	60.2	92	60.0271
Cyc_595	EUB64894.1_1399185_1399949	504	7	57	216	VYAFMCHH	VNDVGQLV	GTNTAYGCNTTYATGTGYCAYCA	ACNARYTGNCCNACRTCRTTNAC	256	4096	0.535948	27.25	62.7	92.5	7	235	ARIIEFP	MYVFPGV	GCNMGNATHATHGARTTYCC	ACNCCNGGRAANACRTACAT	1152	256	65.7	92	60.0224
Cyc_596	EUB55433.1_96471_98242	642	6	75	280	QLRVHAEN	PEYCDDCV	CARYTNMGNGTNCAYGCNGARAA	ACRCARTCRTCRCARTAYTCNGG	8192	256	0.575758	31.4286	64.4	93	43	294	KDNGYFW	YTLEWRK	AARGAYAAYGGNTAYTTYTG	TTNCKCCAYTCNARNGTRTA	128	1024	71	95.5	60.0134
Cyc_597	EUB60540.1_238314_238804	351	7	21	129	NQARFVME	KERKDDLL	AAYCARGCNMGNTTYGTNATGGA	ARNARRTCRTCYTTNCKYTCYTT	1024	4096	0.54	19.125	58.9	98	5	140	KAYMEGM	DKKQAEL	AARGCNTAYATGGARGGNAT	ARYTCNGCYTGYTTYTTRTC	128	256	71.7	85	59.9537
Cyc_598	EUB57119.1_105801_106276	345	7	23	129	AEFKPGEE	FNNAYLEL	GCNGARTTYAARCCNGGNGARGA	ARYTCNARRTANGCRTTRTTRAA	1024	2048	0.26	9.5	59.4	99	15	145	RIAMLCN	GFCDLRL	MGNATHGCNATGYTNTGYAA	ARNCKNARRTCRCARAANCC	1536	4096	59.2	97	59.9514
Cyc_599	EUB56688.1_57964_58617	390	7	54	175	FLHRDEHQ	DGVYVSCF	TTYYTNCAYMGNGAYGARCAYCA	AARCANSWNACRTANACNCCRTC	2048	8192	0.719298	24.5	57.6	94.5	6	183	QWFGCFP	AHIRNEW	CARTGGTTYGGNTGYTTYCC	CAYTCRTTNCKDATRTGNGC	64	768	68.9	92	59.9373
Cyc_600	EUB61232.1_469139_470062	897	7	34	324	QHLPCANG	HAIVYACQ	CARCAYYTNCCNTGYGCNAAYGG	TGRCANGCRTANACDATNGCRTG	2048	1536	0.75969	83.125	64.4	96	21	337	YRGRHCE	PPYEELV	TAYMGNGGNMGNCAYTGYGA	ACNARYTCYTCRTANGGNGG	2048	1024	58.4	88	59.8965
Cyc_601	EUB60000.1_398284_399024	522	7	74	239	RDKVNIFP	IFDYNART	MGNGAYAARGTNAAYATHTTYCC	GTNCKNGCRTTRTARTCRAADAT	1536	1536	0.509554	27.375	68.4	94.5	46	247	DNEPYPF	DEEISLR	GAYAAYGARCCNTAYCCNTT	CKNARNSWDATYTCYTCRTC	256	6144	58.7	91	59.8874
Cyc_602	EUB59198.1_215266_215809	354	8	23	132	DKTLKKIC	FDPETGKG	GAYAARACNYTNAARAARATHTG	CCYTTNCCNGTYTCNGGRTCRAA	1536	1024	0.728155	29.5556	61.3	91.5	5	158	ASFLAFC	YVQGYKN	GCNWSNTTYYTNGCNTTYTG	TTYTTRTANCCYTGNACRTA	8192	256	57.6	84	59.8849
Cyc_603	EUB55958.1_5519_6075	486	7	10	163	QYNAQCKG	QGEIIMAG	CARTAYAAYGCNCARTGYAARGG	CCNGCCATDATDATYTCNCCYTG	256	576	0.427586	9.75	66	100	2	239	ITTSAYF	EAKREKN	ATHACNACNWSNGCNTAYTT	TTYTTYTCNCKYTTNGCYTC	6144	512	54.4	94	59.8738
Cyc_604	EUB63656.1_104343_105290	561	7	21	199	ATVYNLWT	FYWATVTL	GCNACNGTNTAYAAYYTNTGGAC	ARNGTNACNGTNGCCCARTARAA	2048	2048	0.25	19.875	61.5	95.5	2	208	FICNPQG	TIGDITE	TTYATHTGYAAYCCNCARGG	TCNGTDATRTCNCCDATNGT	192	1152	66.2	90	59.8045
Cyc_605	EUB58733.1_305648_306955	588	7	41	228	CLLAGEKA	YFDRNAMT	TGYYTNYTNGCNGGNGARAARGC	GTCATNGCRTTNCKRTCRAARTA	8192	512	0.292818	23.875	59.8	94.5	12	250	CAILPNN	EQWAAYG	TGYGCNATHYTNCCNAAYAA	CCRTANGCNGCCCAYTGYTC	1536	128	66.4	92	59.7651
Cyc_606	EUB62031.1_387589_388265	576	7	52	235	GEFYEHDA	IDNLGIPQ	GGNGARTTYTAYGARCAYGAYGC	TGNGGDATNCCNARRTTRTCDAT	256	4608	0.573864	24.875	64.9	94	35	246	YIAYVNP	ATHNKAS	TAYATHGCNTAYGTNAAYCC	SWNGCYTTRTTRTGNGTNGC	384	2048	60.7	93	59.7633
Cyc_607	EUB64013.1_1381247_1384634	1896	4	319	942	WVFCETYD	ECDTFIYN	TGGGTNTTYTGYGARACNTAYGA	TTRTADATRAANGTRTCRCAYTC	256	384	0.697712	204	75.2	92.5	292	1011	IDAVMPK	NQIICMF	ATHGAYGCNGTNATGCCNAA	AACATRCADATDATYTGRTT	384	72	73.4	94.5	59.7056
Cyc_608	EUB60512.1_828912_829467	348	7	63	170	VVLVPWWA	KHMVGYEL	GTNGTNYTNGTNCCNTGGTGGGC	ARYTCRTANCCNACCATRTGYTT	2048	512	0.445545	14.5	60.3	96.5	31	179	LDYVKRE	AEVQRDL	YTNGAYTAYGTNAARMGNGA	ARRTCNCKYTGNACYTCNGC	2048	2048	61.6	95	59.6339
Cyc_609	EUB59934.1_580364_580836	345	7	48	154	VLFIKTED	VQTWYREH	GTNYTNTTYATHAARACNGARGA	TGYTCNCKRTACCANGTYTGNAC	3072	1024	0.35	14.5	68.1	93	4	162	WNEFNDI	CPSGMPV	TGGAAYGARTTYAAYGAYAT	ACNGGCATNCCNSWNGGRCA	32	2048	60.2	92	59.5824
Cyc_610	EUB61845.1_1091897_1093577	567	7	256	436	PQKYIIEA	EYRPAGDL	CCNCARAARTAYATHATHGARGC	ARRTCNCCNGCNGGNCKRTAYTC	576	8192	0.656977	35.125	62.9	93.5	119	444	TVPADQT	GWRHLAT	ACNGTNCCNGCNGAYCARAC	GTNGCNARRTGNCKCCANCC	1024	2048	60.7	94	59.5585
Cyc_611	EUB56107.1_161473_161959	405	7	12	138	LHEIIDDI	ADLMNRVL	YTNCAYGARATHATHGAYGAYAT	ARNACNCKRTTCATNARRTCNGC	1152	8192	0.512605	25.375	53.4	96.5	2	160	LQKIGKT	NAPWMTR	YTNCARAARATHGGNAARAC	CKNGTCATCCANGGNGCRTT	768	256	66.2	96	59.5503
Cyc_612	EUB60635.1_304305_304799	381	7	51	169	TEANKHEY	GFANLEGM	ACNGARGCNAAYAARCAYGARTA	ATNCCYTCNARRTTNGCRAANCC	512	4096	0.366071	17.25	65.9	90.5	3	177	EFGKNET	HGPTKFQ	GARTTYGGNAARAAYGARAC	TGRAAYTTNGTNGGNCCRTG	128	512	70.4	86	59.4811
Cyc_613	EUB61386.1_117954_118542	363	7	18	130	HNLFQLDE	DPHSQVAF	CAYAAYYTNTTYCARYTNGAYGA	AANGCNACYTGNSWRTGNGGRTC	2048	8192	0.396226	17	56	96	3	139	YGLQDVW	VNATTGQ	TAYGGNYTNCARGAYGTNTG	TGNCCNGTNGTNGCRTTNAC	1024	2048	65.8	95	59.4687
Cyc_614	EUB57357.1_326088_326736	471	7	40	188	VPRHFYVN	QHTYLEGG	GTNCCNMGNCAYTTYTAYGTNAA	CCNCCYTCNARRTANGTRTGYTG	4096	2048	0.557143	28.125	62.4	89.5	9	208	NQPGLYT	KMFLFYY	AAYCARCCNGGNYTNTAYAC	TARTARAANARRAACATYTT	1024	128	63.7	96	59.4489
Cyc_615	EUB61920.1_521371_522640	942	7	63	368	PGRFNLYA	CGPCLYRH	CCNGGNMGNTTYAAYYTNTAYGC	TGNCKRTANARRCANGGNCCRCA	8192	8192	0.461538	48	56.6	93.5	30	376	LVFRAYF	MTYGGAR	YTNGTNTTYMGNGCNTAYTT	CKNGCNCCNCCRTANGTCAT	4096	1024	60.4	99	59.4386
Cyc_616	EUB60540.1_241891_242560	429	7	56	190	LMPYGQFG	DQTVEITE	YTNATGCCNTAYGGNCARTTYGG	TCNGTDATYTCNACNGTYTGRTC	1024	1536	0.242188	13.375	63.1	91	43	203	LAQDFVG	WTQTYKE	YTNGCNCARGAYTTYGTNGG	TCYTTRTANGTYTGNGTCCA	1024	128	69	90	59.4304
Cyc_617	EUB65067.1_3009457_3010490	786	7	29	282	DAIVILQK	FHYPPTFY	GAYGCNATHGTNATHYTNCARAA	TARAANGTNGGNGGRTARTGRAA	4608	1024	0.640816	52.25	59.6	93	13	293	NKVICLH	MHFIHVE	AAYAARGTNATHTGYYTNCA	TCNACRTGDATRAARTGCAT	768	96	70.4	86	59.4117
Cyc_618	EUB63443.1_270153_270914	522	7	17	182	KKAIDQKI	EDEMHNWV	AARAARGCNATHGAYCARAARAT	ACCCARTTRTGCATYTCRTCYTC	384	32	0.297468	19.625	67.1	91	5	264	AKERTPE	KFLTLMR	GCNAARGARMGNACNCCNGA	CKCATNARNGTNARRAAYTT	2048	2048	56.3	98	59.4063
Cyc_619	EUB59228.1_455943_457239	462	7	117	262	IWLPDLFF	KFGFYLIY	ATHTGGYTNCCNGAYYTNTTYTT	TADATNARRTARAANCCRAAYTT	3072	1536	0.510791	30.875	57.3	96.5	81	324	RQRWYDP	KAIDIWF	MGNCARMGNTGGTAYGAYCC	AACCADATRTCDATNGCYTT	512	144	66.4	91	59.399
Cyc_620	EUB58903.1_173886_174574	405	7	15	141	IYNLNKHT	CEFTTNSI	ATHTAYAAYYTNAAYAARCAYAC	ATNSWRTTNGTNGTRAAYTCRCA	768	4096	0.0833333	4	60.8	100	7	161	GCSLTFD	QEEDGED	GGNTGYWSNYTNACNTTYGA	TCYTCNCCRTCYTCYTCYTG	8192	128	56.2	97	59.3956
Cyc_621	EUB64635.1_2161609_2162596	588	7	24	211	YLMLFWCP	YWTTAIFV	TAYYTNATGYTNTTYTGGTGYCC	ACRAADATNGCNGTNGTCCARTA	512	768	0.381215	27.75	64.1	89.5	16	344	RIYGTIH	YIVTYLP	MGNATHTAYGGNACNATHCA	GGNARRTANGTNACDATRTA	2304	1536	61.9	96	59.3851
Cyc_622	EUB54901.1_40627_41624	681	7	55	273	LESPQDNA	MCLIGRNG	YTNGARWSNCCNCARGAYAAYGC	CCRTTNCKNCCDATNARRCACAT	8192	3072	0.680952	62.125	55.9	96.5	30	333	RPLICCQ	VEGVGLY	MGNCCNYTNATHTGYTGYCA	TANARNCCNACNCCYTCNAC	3072	4096	57.5	98	59.3749
Cyc_623	EUB63884.1_108640_109073	351	7	26	134	RLFEADVH	EEVLNKGG	MGNYTNTTYGARGCNGAYGTNCA	CCNCCYTTRTTNARNACYTCYTC	8192	2048	0.598039	27.25	60.6	99	18	146	RLELCMQ	IFESVGV	MGNYTNGARYTNTGYATGCA	ACNCCNACNSWYTCRAADAT	2048	3072	53.9	98	59.3602
Cyc_624	EUB57819.1_73994_74600	501	7	20	178	MVRTWFNQ	AFHAIRQH	ATGGTNMGNACNTGGTTYAAYCA	TGYTGNCKDATNGCRTGRAANGC	512	3072	0.406667	23.5	64.2	97.5	12	187	HFRKKWQ	ANKRLAG	CAYTTYMGNAARAARTGGCA	CCNGCNARNCKYTTRTTNGC	128	4096	62.1	88	59.3156
Cyc_625	EUB56537.1_188394_189180	501	7	18	176	DLNGQPMP	VMIAVTAI	GAYYTNAAYGGNCARCCNATGCC	ATNGCNGTNACNGCDATCATNAC	1024	3072	0.52	19.875	58.3	93	9	190	AGKVEFQ	IAIVCVR	GCNGGNAARGTNGARTTYCA	CKNACRCANACDATNGCDAT	512	2304	64.8	96	59.2773
Cyc_626	EUB63884.1_116539_117241	675	7	9	225	DPEVLDFY	EENVKKLG	GAYCCNGARGTNYTNGAYTTYTA	CCNARYTTYTTNACRTTYTCYTC	2048	1024	0.464115	32	62.6	96.5	1	233	MDHSNKH	FAVIIDM	ATGGAYCAYWSNAAYAARCA	ATRTCDATDATNACNGCRAA	256	576	62.7	89	59.2617
Cyc_627	EUB62622.1_326854_327301	414	7	15	144	FAANILHW	YGFTDNSL	TTYGCNGCNAAYATHYTNCAYTG	ARNSWRTTRTCNGTRAANCCRTA	3072	8192	0.533898	19.125	60.3	98	7	163	VVANGCP	WFAQLAG	GTNGTNGCNAAYGGNTGYCC	CCNGCNARYTGNGCRAACCA	1024	512	63.8	90	59.2401
Cyc_628	EUB62159.1_270397_271099	432	7	48	183	PPAICYKC	CYKTFGGA	CCNCCNGCNATHTGYTAYAARTG	GCNCCNCCRAANGTYTTRTARCA	1536	1024	0.503876	22.25	66.4	97	1	192	SSAWKFW	MERETCY	WSNWSNGCNTGGAARTTYTG	TARCANGTYTCNCKYTCCAT	4096	256	57.3	91	59.2085
Cyc_629	EUB54878.1_65660_66433	411	6	61	189	RVEGGHVM	KDYPRTLA	MGNGTNGARGGNGGNCAYGTNAT	GCNARNGTNCKNGGRTARTCYTT	8192	8192	0.53719	25.2857	60.2	98	40	235	KKVDRQT	TDEFAII	AARAARGTNGAYMGNCARAC	ATDATNGCRAAYTCRTCNGT	512	384	64.3	100	59.1271
Cyc_630	EUB60308.1_583868_585352	558	7	232	409	LFGLVDKH	NYPHQRRF	YTNTTYGGNYTNGTNGAYAARCA	AANCKNCKYTGRTGNGGRTARTT	8192	4096	0.54386	38.875	60.4	98	198	470	VRCVKIF	AAIERET	GTNMGNTGYGTNAARATHTT	GTYTCNCKYTCDATNGCNGC	1536	1536	59.3	92	59.076
Cyc_631	EUB59479.1_89298_90492	987	7	80	400	NHYYVLCY	KDGGCNHM	AAYCAYTAYTAYGTNYTNTGYTA	ATRTGRTTRCANCCNCCRTCYTT	1024	512	0.705502	89.5	62.3	92	33	416	ELDCDPH	WCWICHS	GARYTNGAYTGYGAYCCNCA	SWRTGRCADATCCARCACCA	512	96	65.1	85	59.0683
Cyc_632	EUB65039.1_2748335_2749280	570	6	66	247	GAHCEDDK	FGEILPQA	GGNGCNCAYTGYGARGAYGAYAA	GCYTGNGGNARDATYTCNCCRAA	512	3072	0.48	31.8571	68.1	94	42	296	TFYLFGD	DMGRTMN	ACNTTYTAYYTNTTYGGNGA	TTCATNGTNCKNCCCATRTC	1024	256	64	95.5	59.0311
Cyc_633	EUB62076.1_947755_948661	402	7	147	272	TKQQLWKP	HIPAHFAY	ACNAARCARCARYTNTGGAARCC	TANGCRAARTGNGCNGGDATRTG	512	1536	0.432203	21.125	60.5	89.5	7	282	RNLVWLE	PDKNYAC	MGNAAYYTNGTNTGGYTNGA	CANGCRTARTTYTTRTCNGG	4096	256	63.4	98	59.0051
Cyc_634	EUB61831.1_970912_971321	420	7	11	142	GHIHWDPE	FNFDRAYK	GGNCAYATHCAYTGGGAYCCNGA	TTRTANGCNCKRTCRAARTTRAA	384	1024	0.624	22	68.4	95.5	2	154	NGRRFCV	DGMRYTN	AAYGGNMGNMGNTTYTGYGT	TTNGTRTANCKCATNCCRTC	2048	512	61.4	86	59.0032
Cyc_635	EUB64432.1_2735148_2735875	432	7	24	159	AAITCHGE	VKQRYPPN	GCNGCNATHACNTGYCAYGGNGA	TTNGGNGGRTANCKYTGYTTNAC	3072	4096	0.690476	34	62.3	95.5	16	246	NTNYTLY	QMGTGIL	AAYACNAAYTAYACNYTNTA	ARDATNCCNGTNCCCATYTG	1024	768	58.2	94	58.9817
Cyc_636	EUB63698.1_561261_562314	372	7	124	239	TGCHYDTY	CKEALTQL	ACNGGNTGYCAYTAYGAYACNTA	ARYTGNGTNARNGCYTCYTTRCA	1024	4096	0.366972	16.125	62.2	96.5	70	364	NEWWAYA	PDVIDLV	AAYGARTGGTGGGCNTAYGC	ACNARRTCDATNACRTCNGG	32	1536	62	91	58.9048
Cyc_637	EUB63333.1_1078861_1079378	474	5	15	164	MQAKLAEI	IDEYVTKT	ATGCARGCNAARYTNGCNGARAT	GTYTTNGTNACRTAYTCRTCDAT	1024	768	0.706294	39.1667	63.9	98.5	4	172	AYTQEMH	GEQIPRV	GCNTAYACNCARGARATGCA	ACNCKNGGDATYTGYTCNCC	128	1536	71.6	100	58.8849
Cyc_638	EUB56108.1_174570_174954	351	7	12	120	DFMDEFAY	NFAEVRQV	GAYTTYATGGAYGARTTYGCNTA	ACYTGNCKNACYTCNGCRAARTT	128	2048	0.490196	25.125	65.5	97	2	128	EQSALDN	AVCLLHD	GARCARWSNGCNYTNGAYAA	TCRTGNARNARRCANACNGC	4096	4096	52.2	96	58.8757
Cyc_639	EUB63194.1_1376771_1377296	393	7	30	152	YPDSVEHG	IYDLPKYL	TAYCCNGAYWSNGTNGARCAYGG	ARRTAYTTNGGNARRTCRTADAT	4096	3072	0.405172	20.125	54.4	95	18	164	NTVAIAD	FGMLVGC	AAYACNGTNGCNATHGCNGA	CANCCNACNARCATNCCRAA	1536	1024	62.8	99	58.8654
Cyc_640	EUB58795.1_261810_262392	366	6	15	128	LHVTIEEN	HFPAFVDN	YTNCAYGTNACNATHGARGARAA	TTRTCNACRAANGCNGGRAARTG	3072	1024	0.327103	16.1429	66.5	99	6	185	KTMTPAQ	FTELLKA	AARACNATGACNCCNGCNCA	GCYTTNARNARYTCNGTRAA	512	2048	60.8	96.5	58.8404
Cyc_641	EUB63380.1_1540882_1541397	450	7	16	157	NYERATQY	EPAQRFQR	AAYTAYGARMGNGCNACNCARTA	CKYTGRAANCKYTGNGCNGGYTC	2048	4096	0.695312	41	57.8	98	8	165	DLYTNYC	YHLLIDR	GAYYTNTAYACNAAYTAYTG	CKRTCDATNARNARRTGRTA	512	3072	60	93	58.7569
Cyc_642	EUB61730.1_57002_57429	363	7	17	129	FLDDPCPY	DPHADLEV	TTYYTNGAYGAYCCNTGYCCNTA	ACYTCNARRTCNGCRTGNGGRTC	2048	2048	0.59434	22	60.8	95.5	2	139	FVFLVPT	ATMNRFG	TTYGTNTTYYTNGTNCCNAC	CCRAANCKRTTCATNGTNGC	2048	512	58.4	96	58.7204
Cyc_643	EUB62907.1_1300358_1302197	831	6	71	339	LYNLNEKC	CKICTENN	YTNTAYAAYYTNAAYGARAARTG	TTRTTYTCNGTRCADATYTTRCA	2048	384	0.328244	34.1429	63.8	96	50	372	IMFAYQG	GQTCPFC	ATHATGTTYGCNTAYCARGG	CARAANGGRCANGTYTGNCC	96	512	70.3	90.5	58.6988
Cyc_644	EUB59206.1_272706_273388	501	6	20	178	ELSKPKFI	QDYNPLYK	GARYTNWSNAARCCNAARTTYAT	TTRTANARNGGRTTRTARTCYTG	8192	1024	0.463576	26.8571	59.2	98	10	187	LIQRKEA	KHQIQFF	YTNATHCARMGNAARGARGC	AARAAYTGDATYTGRTGYTT	1536	96	66.6	97.5	58.674
Cyc_645	EUB56877.1_259602_260301	345	6	52	158	QREMPYVC	NFTNKSDY	CARMGNGARATGCCNTAYGTNTG	TARTCNSWYTTRTTNGTRAARTT	1024	2048	0.2	9.28571	63.6	100	30	166	RICGKEA	QVHRRLD	MGNATHTGYGGNAARGARGC	TCNARNCKNCKRTGNACYTG	768	8192	59.5	100	58.6584
Cyc_646	EUB61658.1_583465_584608	582	7	131	316	PVIRFFNK	PNAAINYS	CCNGTNATHMGNTTYTTYAAYAA	SWRTARTTDATNGCNGCRTTNGG	3072	6144	0.357542	25.5	57.9	93.5	122	400	EVLNTND	VPLDFET	GARGTNYTNAAYACNAAYGA	GTYTCRAARTCNARNGGNAC	1024	1024	62.8	96	58.6498
Cyc_647	EUB57243.1_260900_262067	1083	6	39	391	CLFGIFTN	TEAPQGVI	TGYYTNTTYGGNATHTTYACNAA	ATNACNCCYTGNGGNGCYTCNGT	3072	4096	0.653061	63.7143	64	89.5	27	432	YKTIHAY	NFILYCA	TAYAARACNATHCAYGCNTA	GCRCARTANARDATRAARTT	384	384	68.9	95	58.6475
Cyc_648	EUB61105.1_1026583_1027720	915	6	62	358	VRCGPDAY	WFIQILVD	GTNMGNTGYGGNCCNGAYGCNTA	TCNACNARDATYTGDATRAACCA	8192	1152	0.604167	64.4286	65.6	94	8	395	LSRMQVD	EFKQITQ	YTNWSNMGNATGCARGTNGA	TGNGTDATYTGYTTRAAYTC	8192	192	62.7	95	58.6331
Cyc_649	EUB64958.1_1980197_1980934	603	6	19	211	FHKRDLAM	YELGMNEA	TTYCAYAARMGNGAYYTNGCNAT	GCYTCRTTCATNCCNARYTCRTA	4096	512	0.301075	20.7143	61.8	96	4	221	NEAAYQI	CVAKLRP	AAYGARGCNGCNTAYCARAT	GGNCKNARYTTNGCNACRCA	256	4096	64	100	58.6123
Cyc_650	EUB63435.1_198048_198672	534	7	23	192	TITPGYAK	TDNDAFKL	ACNATHACNCCNGGNTAYGCNAA	ARYTTRAANGCRTCRTTRTCNGT	6144	1024	0.591195	26.375	63.8	90.5	5	250	PTPMTEE	TQKPFDR	CCNACNCCNATGACNGARGA	CKRTCRAANGGYTTYTGNGT	512	512	64.7	91	58.6035
Cyc_651	EUB62012.1_154550_154994	366	7	18	131	HCPPGFYG	GFEGRYCE	CAYTGYCCNCCNGGNTTYTAYGG	TCRCARTANCKNCCYTCRAANCC	1024	2048	0.566038	26	58.6	92	2	142	CQNGGYC	DFCAEAS	TGYCARAAYGGNGGNTAYTG	SWNGCYTCNGCRCARAARTC	256	1024	63.4	96	58.5846
Cyc_652	EUB62634.1_486740_488216	474	6	265	414	LQDKEYVF	EMPHDRSC	YTNCARGAYAARGARTAYGTNTT	CANSWNCKRTCRTGNGGCATYTC	1024	4096	0.160839	6.14286	66.3	99	239	425	QMGKAKK	DCESIRA	CARATGGGNAARGCNAARAA	GCNCKDATNSWYTCRCARTC	128	3072	57.9	100	58.5564
Cyc_653	EUB63685.1_442626_444756	1260	7	273	684	TVVDRNNI	EVAAPIDR	ACNGTNGTNGAYMGNAAYAAYAT	CKRTCDATNGGNGCNGCNACYTC	4096	6144	0.545679	75.875	57.3	97.5	243	703	TKPIDLE	VCVLQDS	ACNAARCCNATHGAYYTNGA	SWRTCYTGNARNACRCANAC	1536	4096	56.9	93	58.5338
Cyc_654	EUB64636.1_2209859_2210265	357	7	17	127	TAPFFVFQ	TCIVDESM	ACNGCNCCNTTYTTYGTNTTYCA	ATNSWYTCRTCNACDATRCANGT	2048	6144	0.269231	9.375	59.7	100	6	136	PPFMELF	TGESIPV	CCNCCNTTYATGGARYTNTT	ACNGGDATNSWYTCNCCNGT	512	6144	53.9	98	58.5183
Cyc_655	EUB60017.1_584432_584892	354	7	14	123	LYKMLGFF	CITINPMP	YTNTAYAARATGYTNGGNTTYTT	GGCATNGGRTTDATNGTDATRCA	2048	576	0.223301	11.75	59.8	95.5	4	136	EVAGPFG	EQHLKEK	GARGTNGCNGGNCCNTTYGG	TTYTCYTTNARRTGYTGYTC	1024	256	63	93	58.4945
Cyc_656	EUB59249.1_28301_28714	345	7	11	117	HDLLENGY	DDGGLKLA	CAYGAYYTNYTNGARAAYGGNTA	GCNARYTTNARNCCNCCRTCRTC	4096	8192	0.35	15.625	53.2	93.5	2	128	QLPFYET	EYNGLAK	CARYTNCCNTTYTAYGARAC	TTNGCNARNCCRTTRTAYTC	512	1024	68.2	96	58.4942
Cyc_657	EUB56833.1_101207_101684	354	7	21	130	ELETGFIN	YDTNMPKF	GARYTNGARACNGGNTTYATHAA	AAYTTNGGCATRTTNGTRTCRTA	3072	256	0.106796	5.375	69.3	98	11	138	SEICNLI	KYRCLTT	WSNGARATHTGYAAYYTNAT	GTNGTNARRCANCKRTAYTT	3072	2048	53.6	91	58.4612
Cyc_658	EUB64784.1_482950_484087	1113	6	23	385	HAFLYDYA	CMEPAIGR	CAYGCNTTYYTNTAYGAYTAYGC	CKNCCDATNGCNGGYTCCATRCA	1024	1536	0.534682	66.7143	64	92	13	410	WSEQPVC	WKYACHD	TGGWSNGARCARCCNGTNTG	TCRTGRCANGCRTAYTTCCA	1024	64	70	90.5	58.3891
Cyc_659	EUB63194.1_1372721_1373140	390	7	29	150	YNARDAVW	QEALQRHV	TAYAAYGCNMGNGAYGCNGTNTG	ACRTGNCKYTGNARNGCYTCYTG	4096	4096	0.66087	15.125	58.8	95	15	159	IPNLMGD	GIEFRER	ATHCCNAAYYTNATGGGNGA	CKYTCNCKRAAYTCDATNCC	768	1536	60.9	96	58.3794
Cyc_660	EUB58348.1_115167_115755	357	8	31	141	ICCLENQE	EYEAEKGQ	ATHTGYTGYYTNGARAAYCARGA	TGNCCYTTYTCNGCYTCRTAYTC	768	512	0.446602	18.5556	63.1	89.5	6	149	CRKERLQ	PFVLSNG	TGYMGNAARGARMGNYTNCA	CCRTTNSWNARNACRAANGG	4096	8192	48.2	92	58.3629
Cyc_661	EUB59841.1_479944_480424	357	7	39	149	CRGHGECA	QCVCPPGY	TGYMGNGGNCAYGGNGARTGYGC	TANCCNGGNGGRCANACRCAYTG	2048	2048	0.423077	16.5	59.8	93	18	158	NGKCRCM	GDGIRVC	AAYGGNAARTGYMGNTGYAT	CANACNCKDATNCCRTCNCC	512	3072	62.7	95	58.351
Cyc_662	EUB64271.1_1142737_1144276	408	7	171	298	RIVESWCD	CAKLFPFT	MGNATHGTNGARWSNTGGTGYGA	GTRAANGGRAANARYTTNGCRCA	6144	2048	0.413223	13.875	57.4	96.5	31	318	NHPSPQN	VKNYAEA	AAYCAYCCNWSNCCNCARAA	GCYTCNGCRTARTTYTTNAC	2048	256	57.8	99	58.3174
Cyc_663	EUB58414.1_114215_115095	579	7	16	200	KRFYEAHQ	HPKLEAGP	AARMGNTTYTAYGARGCNCAYCA	GGNCCNGCYTCNARYTTNGGRTG	1024	4096	0.516854	39.375	64.8	94.5	3	216	SKLYQRI	NFVWLLM	WSNAARYTNTAYCARMGNAT	ATNARNARCCANACRAARTT	8192	1024	55.7	93	58.2973
Cyc_664	EUB62910.1_1344644_1345946	924	7	53	352	HERGELPF	ENVQVAAE	CAYGARMGNGGNGARYTNCCNTT	TCNGCNGCNACYTGNACRTTYTC	8192	2048	0.566553	37.5	55.8	98	21	384	EITIQQD	CIFIFEF	GARATHACNATHCARCARGA	AAYTCRAADATRAADATRCA	288	144	64.4	90	58.294
Cyc_665	EUB63729.1_868724_869157	360	7	24	135	MIGSGIFV	QPIFPDCQ	ATGATHGGNWSNGGNATHTTYGT	TGRCARTCNGGRAADATNGGYTG	4608	768	0.247619	5.25	53.7	96.5	6	145	QMEKTIG	PDMAVRL	CARATGGARAARACNATHGG	ARNCKNACNGCCATRTCNGG	96	2048	67.2	94	58.2169
Cyc_666	EUB60925.1_241622_243608	1227	5	16	416	TKWMINQM	WPQWMELG	ACNAARTGGATGATHAAYCARAT	CCNARYTCCATCCAYTGNGGCCA	96	128	0.552163	81.1667	73.5	92.5	7	431	KYYPEDH	PNTNWKS	AARTAYTAYCCNGARGAYCA	SWYTTCCARTTNGTRTTNGG	128	512	66.4	95.5	58.2059
Cyc_667	EUB63088.1_1577841_1578252	369	6	21	135	EFVLTVEA	HKAGNREF	GARTTYGTNYTNACNGTNGARGC	AAYTCNCKRTTNCCNGCYTTRTG	4096	2048	0.560748	21.1429	59.6	93	8	143	TKFIQYA	YFELKPQ	ACNAARTTYATHCARTAYGC	TGNGGYTTNARYTCRAARTA	192	512	71.7	96.5	58.1958
Cyc_668	EUB60042.1_39138_40105	408	8	46	173	IPTPMNVK	ENLLGGND	ATHCCNACNCCNATGAAYGTNAA	TCRTTNCCNCCNARNARRTTYTC	1536	8192	0.413223	16.5556	55.6	90.5	21	230	MPVAPHK	DKLYAQK	ATGCCNGTNGCNCCNCAYAA	TTYTGNGCRTANARYTTRTC	512	512	65.6	81	58.1871
Cyc_669	EUB56639.1_83053_83586	393	7	32	154	IAELLKQA	HPDMPKRV	ATHGCNGARYTNYTNAARCARGC	ACNCKYTTNGGCATRTCNGGRTG	6144	1024	0.267241	13	57	97	13	163	VATSQDD	NAYILTC	GTNGCNACNWSNCARGAYGA	CANGTNARDATRTANGCRTT	4096	1536	58.5	98	58.1773
Cyc_670	EUB57437.1_102599_103270	420	6	26	157	NGYITGEQ	PKYKLQFN	AAYGGNTAYATHACNGGNGARCA	TTRAAYTGNARYTTRTAYTTNGG	1536	1024	0.604839	27.1429	65.2	97	10	169	EDRCKHD	NKRGYLT	GARGAYMGNTGYAARCAYGA	GTNARRTANCCNCKYTTRTT	256	2048	64.8	93	58.1152
Cyc_671	EUB59341.1_423630_424570	720	6	22	253	ECLVQNIM	GFLCTRHK	GARTGYYTNGTNCARAAYATHAT	TTRTGNCKNGTRCANARRAANCC	1536	8192	0.377778	40.4286	64.1	97	14	271	EKACVQI	FYHELLQ	GARAARGCNTGYGTNCARAT	TGNARNARYTCRTGRTARAA	256	1024	68	89.5	58.1128
Cyc_672	EUB55496.1_17499_18144	450	7	15	156	ATLDCLFH	EKKTLMHE	GCNACNYTNGAYTGYYTNTTYCA	TCRTGCATNARNGTYTTYTTYTC	8192	512	0.548387	24.375	59.5	91	4	230	DRLGGCP	EEAGLKW	GAYMGNYTNGGNGGNTGYCC	CAYTTNARNCCNGCYTCYTC	4096	1024	58.6	100	58.0735
Cyc_673	EUB60508.1_797876_798853	552	7	172	347	ANRLCWQW	TEVAGDIT	GCNAAYMGNYTNTGYTGGCARTG	GTDATRTCNCCNGCNACYTCNGT	2048	3072	0.690476	34.125	62.6	93.5	32	389	IAFITDD	VGKPIPN	ATHGCNTTYATHACNGAYGA	TTNGGDATNGGYTTNCCNAC	576	1536	63.9	88	58.0367
Cyc_674	EUB60212.1_274625_275176	366	7	19	132	PIPPWIDG	IDWWVIPQ	CCNATHCCNCCNTGGATHGAYGG	TGNGGDATNACCCACCARTCDAT	1152	288	0.424528	18.75	59.9	91	2	154	FYTDFTI	DHPVFGG	TTYTAYACNGAYTTYACNAT	CCNCCRAANACNGGRTGRTC	256	512	65.6	93	57.9869
Cyc_675	EUB61755.1_295085_295626	414	7	32	161	DMQRQIQK	KAQLEEAH	GAYATGCARMGNCARATHCARAA	TGNGCYTCYTCNARYTGNGCYTT	384	2048	0.178862	9.875	58.4	96.5	15	169	DLDALRE	DQIEAVR	GAYYTNGAYGCNYTNMGNGA	CKNACNGCYTCDATYTGRTC	8192	768	56.4	99	57.926
Cyc_676	EUB64135.1_2912537_2912980	348	7	11	118	IVKATQYG	TCLHVAAQ	ATHGTNAARGCNACNCARTAYGG	TGNGCNGCNACRTGNARRCANGT	1536	8192	0.326733	11.625	61.7	100	3	126	AEDYSTW	EGATAIV	GCNGARGAYTAYWSNACNTG	ACDATNGCNGTNGCNCCYTC	2048	1536	58.3	90	57.8714
Cyc_677	EUB60300.1_490678_491437	642	7	47	252	VLAGFENK	AQRFQNMC	GTNYTNGCNGGNTTYGARAAYAA	CACATRTTYTGRAANCKYTGNGC	4096	512	0.693548	47.375	65.6	90.5	10	262	ELCLVTY	DPGQLLT	GARYTNTGYYTNGTNACNTA	GTNARNARYTGNCCNGGRTC	4096	4096	55	95	57.7879
Cyc_678	EUB61845.1_1080796_1081332	345	8	25	131	CEVSKPGM	VNWSFNGG	TGYGARGTNWSNAARCCNGGNAT	CCNCCRTTRAANSWCCARTTNAC	8192	2048	0.6	20.1111	51	96.5	12	167	IHLEELP	VDHTAEG	ATHCAYYTNGARGARYTNCC	CCYTCNGCNGTRTGRTCNAC	1536	512	59.6	84.5	57.7852
Cyc_679	EUB63746.1_1009743_1010463	681	7	12	230	WYVGWSDH	EQYTFLHA	TGGTAYGTNGGNTGGWSNGAYCA	GCRTGNARRAANGTRTAYTGYTC	1024	1024	0.542289	43.25	59.8	94.5	4	266	EERRVTH	NQFTGPL	GARGARMGNMGNGTNACNCA	ARNGGNCCNGTRAAYTGRTT	4096	1024	59.2	93	57.7693
Cyc_680	EUB61355.1_808067_808508	357	7	21	131	KPVFIYDW	CGRSFEET	AARCCNGTNTTYATHTAYGAYTG	GTYTCYTCRAANSWNCKNCCRCA	768	8192	0.326923	14	58.7	96	13	140	FARVPEQ	GILTKMI	TTYGCNMGNGTNCCNGARCA	ATCATYTTNGTNARDATNCC	2048	768	61.8	93	57.7512
Cyc_681	EUB64874.1_1227087_1227903	372	7	98	213	YQIGFLQG	PDIYGYRN	TAYCARATHGGNTTYYTNCARGG	TTNCKRTANCCRTADATRTCNGG	1536	3072	0.348624	16.625	58.3	99	90	269	QHLCVVY	DIFPPDE	CARCAYYTNTGYGTNGTNTA	TCRTCNGGNGGRAADATRTC	1024	384	63.9	88	57.7339
Cyc_682	EUB64148.1_139513_139984	393	7	10	132	WELYDVHA	TYERQRER	TGGGARYTNTAYGAYGTNCAYGC	CKYTCNCKYTGNCKYTCRTANGT	512	8192	0.344828	13.625	53.9	94	2	141	EFDAFYE	AAYKILY	GARTTYGAYGCNTTYTAYGA	TANARDATYTTRTANGCNGC	128	1536	63.6	98	57.7328
Cyc_683	EUB61012.1_78598_79531	708	6	55	282	FHEYKKHG	KVQIDYAT	TTYCAYGARTAYAARAARCAYGG	GTNGCRTARTCDATYTGNACYTT	128	768	0.199095	22.5714	69.3	92.5	47	291	DTNLREG	ECQVAFM	GAYACNAAYYTNMGNGARGG	ATRAANGCNACYTGRCAYTC	2048	256	66.2	91.5	57.6892
Cyc_684	EUB62477.1_490267_491648	681	7	106	324	EGFAIANY	GDICMTDE	GARGGNTTYGCNATHGCNAAYTA	TCRTCNGTCATRCADATRTCNCC	1536	384	0.363208	38.625	67.7	89.5	72	359	AALGWVD	HYAAKFY	GCNGCNYTNGGNTGGGTNGA	TARAAYTTNGCNGCRTARTG	2048	256	63.6	86	57.6879
Cyc_685	EUB56617.1_150273_151281	501	7	67	225	DGYFEPFK	NPYEGGDP	GAYGGNTAYTTYGARCCNTTYAA	GGRTCNCCNCCYTCRTANGGRTT	512	1024	0.686667	44	66.2	87.5	51	329	PMYCAGG	NKNVDLA	CCNATGTAYTGYGCNGGNGG	GCNARRTCNACRTTYTTRTT	256	512	65.5	87	57.6651
Cyc_686	EUB61130.1_254363_255030	378	7	61	178	GFTRFADP	QYAPQYPS	GGNTTYACNMGNTTYGCNGAYCC	SWNGGRTAYTGNGGNGCRTAYTG	4096	4096	0.666667	31	54.4	88.5	42	218	ADVDGYW	FWPWTVQ	GCNGAYGTNGAYGGNTAYTG	TGNACNGTCCANGGCCARAA	512	128	71.6	93	57.6371
Cyc_687	EUB57845.1_253617_254646	504	7	40	199	GVNGAGKT	MEECEALC	GGNGTNAAYGGNGCNGGNAARAC	CANARNGCYTCRCAYTCYTCCAT	4096	512	0.418301	28.625	55.2	92	30	211	VRPGECF	IMMDGQF	GTNMGNCCNGGNGARTGYTT	AAYTGNCCRTCCATCATDAT	2048	48	71.5	89	57.6159
Cyc_688	EUB55433.1_100229_100912	450	7	61	202	LGFAACEG	TKELPKEI	YTNGGNTTYGCNGCNTGYGARGG	ATYTCYTTNGGNARYTCYTTNGT	4096	2048	0.459259	28.25	56.3	95	53	213	VQPNLCQ	EGDTITL	GTNCARCCNAAYYTNTGYCA	ARNGTDATNGTRTCNCCYTC	1024	1536	62.4	94	57.597
Cyc_689	EUB60353.1_213215_213680	384	7	15	134	LAGQIVFM	GEFLCMRT	YTNGCNGGNCARATHGTNTTYAT	GTNCKCATRCANARRAAYTCNCC	6144	2048	0.283186	10.25	65.6	91	6	142	RSSEWDP	EMKAIPL	MGNWSNWSNGARTGGGAYCC	ARNGGDATNGCYTTCATYTC	8192	384	54.9	98	57.5651
Cyc_690	EUB56959.1_201768_202281	417	6	14	144	FTKVQIPW	GCDPNNLD	TTYACNAARGTNCARATHCCNTG	TCNARRTTRTTNGGRTCRCANCC	1536	2048	0.201613	10.2857	65.8	97	6	153	SKQRHKP	DGMAPLH	WSNAARCARMGNCAYAARCC	TGNARNGGNGCCATNCCRTC	2048	1024	60	97.5	57.4841
Cyc_691	EUB57077.1_275366_276212	357	7	73	183	GRLPFTWY	DWLTLFGT	GGNMGNYTNCCNTTYACNTGGTA	GTNCCRAANARNGTNARCCARTC	8192	4096	0.548077	23.875	57	96.5	7	272	FGYPGQE	GGQQPLQ	TTYGGNTAYCCNGGNCARGA	TGNARNGGYTGYTGNCCNCC	512	2048	58.4	96	57.4766
Cyc_692	EUB63706.1_638776_639427	513	8	38	200	FLMLCLCK	PWLQELRQ	TTYYTNATGYTNTGYYTNTGYAA	TGNCKNARYTCYTGNARCCANGG	4096	8192	0.455128	24.5556	45.6	94.5	7	208	MLIDTQG	IEKASDI	ATGYTNATHGAYACNCARGG	ATRTCNSWNGCYTTYTCDAT	384	1536	60.4	90	57.4279
Cyc_693	EUB54570.1_27036_28015	690	7	44	265	VPYPFRQD	IHYLKNSE	GTNCCNTAYCCNTTYMGNCARGA	TCNSWRTTYTTNARRTARTGDAT	4096	6144	0.62201	56.75	59	91	30	286	VIIPAAE	GCDVEGY	GTNATHATHCCNGCNGCNGA	TANCCYTCNACRTCRCANCC	2304	512	63.3	91	57.3915
Cyc_694	EUB61473.1_1089559_1090016	363	7	11	123	DGGVVRMQ	MCKYRLLG	GAYGGNGGNGTNGTNMGNATGCA	CCNARNARNCKRTAYTTRCACAT	4096	4096	0.461538	16.875	56.3	95.5	1	133	CQDLRVN	YFCDPPV	TGYCARGAYYTNMGNGTNAA	ACNGGNGGRTCRCARAARTA	2048	256	64.6	92	57.367
Cyc_695	EUB58243.1_144103_145054	903	6	46	338	HRPAWITF	DFYAPALY	CAYMGNCCNGCNTGGATHACNTT	TANARNGCNGGNGCRTARAARTC	3072	4096	0.671378	62.4286	62.7	97	11	350	FACLEPT	DMPHPCS	TTYGCNTGYYTNGARCCNAC	SWRCANGGRTGNGGCATRTC	1024	512	61.9	93	57.3635
Cyc_696	EUB62172.1_429685_430187	375	7	12	128	DIVILGKA	AKPTHGTI	GAYATHGTNATHYTNGGNAARGC	ATNGTNCCRTGNGTNGGYTTNGC	4608	4096	0.381818	14.25	58.3	92	4	155	VDHEGVK	IIHKVFA	GTNGAYCAYGARGGNGTNAA	GCRAANACYTTRTGDATDAT	512	288	68.3	90	57.3329
Cyc_697	EUB62059.1_759997_760615	423	7	27	159	VICGSQNI	ECTPELMA	GTNATHTGYGGNWSNCARAAYAT	GCCATNARYTCNGGNGTRCAYTC	6144	1024	0.198413	7.375	56	96.5	11	172	SQYVETA	YYEHFLP	WSNCARTAYGTNGARACNGC	GGNARRAARTGYTCRTARTA	2048	256	63.8	93	57.3262
Cyc_698	EUB59412.1_461507_462519	519	7	151	315	GTCRFGCK	AYAFNANP	GGNACNTGYMGNTTYGGNTGYAA	GGRTTNGCRTTRAANGCRTANGC	4096	1024	0.512658	22.25	55.4	96.5	9	329	EQALCVQ	TCMQSYV	GARCARGCNYTNTGYGTNCA	ACRTANSWYTGCATRCANGT	1024	512	60.8	95	57.2992
Cyc_699	EUB63399.1_1776784_1777660	384	7	181	300	QTIHETHK	AQLGCLEA	CARACNATHCAYGARACNCAYAA	GCYTCNARRCANCCNARYTGNGC	768	8192	0.581818	15.375	56.5	94.5	50	311	KHFYGPT	MAHYYLG	AARCAYTTYTAYGGNCCNAC	CCNARRTARTARTGNGCCAT	256	256	68.4	89	57.2926
Cyc_700	EUB64448.1_2870281_2870941	438	7	58	195	PNLAATKI	IQAAFRGY	CCNAAYYTNGCNGCNACNAARAT	TANCCNCKRAANGCNGCYTGDAT	8192	6144	0.760331	41	58.6	97.5	6	243	AAIKIQA	KYDEAAR	GCNGCNATHAARATHCARGC	CKNGCNGCYTCRTCRTAYTT	576	512	60.6	89	57.2784
Cyc_701	EUB61658.1_588988_589714	564	7	54	233	CVPFPYAF	CMACILCI	TGYGTNCCNTTYCCNTAYGCNTT	ATRCANARDATRCANGCCATRCA	2048	768	0.639053	45.25	57.6	97	8	250	DKNDNAP	KKCTRVK	GAYAARAAYGAYAAYGCNCC	TTNACNCKNGTRCAYTTYTT	128	1024	60.6	90	57.2514
Cyc_702	EUB56530.1_52030_52917	690	6	51	272	VARPAEKI	PHLTHFDI	GTNGCNMGNCCNGCNGARAARAT	ATRTCRAARTGNGTNARRTGNGG	8192	2048	0.390698	36.5714	58.7	98	12	280	VRWITKN	CGNQFSL	GTNMGNTGGATHACNAARAA	ARNSWRAAYTGRTTNCCRCA	768	2048	63.7	96.5	57.1947
Cyc_703	EUB58957.1_196009_197500	1041	7	120	458	NRFIDATE	FYKQQRSL	AAYMGNTTYATHGAYGCNACNGA	ARNSWNCKYTGYTGYTTRTARAA	3072	8192	0.573171	55.625	60.4	96	4	467	EVQRREK	HPIAVVS	GARGTNCARMGNMGNGARAA	SWNACNACNGCDATNGGRTG	2048	6144	52.6	95	57.1945
Cyc_704	EUB64956.1_1968083_1969108	423	7	162	294	GWDWGPAF	PWWPLGVH	GGNTGGGAYTGGGGNCCNGCNTT	TGNACNCCNARNGGCCACCANGG	512	2048	0.746032	33.125	59.7	93	147	330	GECYVNA	GFRQVEL	GGNGARTGYTAYGTNAAYGC	ARYTCNACYTGNCKRAANCC	256	2048	65.6	88	57.1771
Cyc_705	EUB59902.1_222722_223256	423	7	28	160	GRPAAMTK	QKLPQATL	GGNMGNCCNGCNGCNATGACNAA	ARNGTNGCYTGNGGNARYTTYTG	8192	8192	0.222222	8.875	55.8	94.5	2	173	ARDRIHK	EQFMSGR	GCNMGNGAYMGNATHCAYAA	CKNCCNSWCATRAAYTGYTC	3072	1024	58.5	100	57.1628
Cyc_706	EUB58384.1_350406_351093	345	7	86	192	EAYNVVKP	DIRNNYAR	GARGCNTAYAAYGTNGTNAARCC	CKNGCRTARTTRTTNCKDATRTC	1024	3072	0.33	13.375	59.1	91	9	201	QLAKDAE	YDLYMKN	CARYTNGCNAARGAYGCNGA	TTYTTCATRTANARRTCRTA	1024	128	66.2	92	57.1483
Cyc_707	EUB56472.1_17503_17817	357	5	13	123	HLAHMTQA	WGPDYPRH	CAYYTNGCNCAYATGACNCARGC	TGNCKNGGRTARTCNGGNCCCCA	1024	2048	0.54	9.5	61.1	97.5	5	133	RQCHEQM	KETPCWI	MGNCARTGYCAYGARCARAT	ATCCARCANGGNGTYTCYTT	256	128	74.1	100	57.1435
Cyc_708	EUB57194.1_189791_190916	498	7	29	186	HHQLVEYY	VFFAPNLK	CAYCAYCARYTNGTNGARTAYTA	TTNARRTTNGGNGCRAARAANAC	1024	4096	0.357616	17.125	61.2	93.5	10	225	TYLGRFT	KTVDARY	ACNTAYYTNGGNMGNTTYAC	TANCKNGCRTCNACNGTYTT	4096	2048	58.2	95	57.1415
Cyc_709	EUB59892.1_126873_127360	438	7	11	148	YAEMHRQC	CAVCQTTL	TAYGCNGARATGCAYMGNCARTG	ARNGTNGTYTGRCANACNGCRCA	512	4096	0.663934	27.5	63.2	95.5	3	156	IGRACVE	FFSAIAC	ATHGGNMGNGCNTGYGTNGA	CANGCDATNGCNSWRAARAA	3072	3072	54	94	57.0841
Cyc_710	EUB60688.1_814372_814990	348	8	28	135	FYLAELVE	VWLVPFMF	TTYTAYYTNGCNGARYTNGTNGA	AACATRAANGGNACNARCCANAC	8192	1024	0.60396	24.3333	52.3	94.5	20	148	LFCVSIG	ANDDTLP	YTNTTYTGYGTNWSNATHGG	GGNARNGTRTCRTCRTTNGC	6144	1024	53.5	89.5	57.0245
Cyc_711	EUB60996.1_982569_983857	978	7	119	436	CEILGLDT	FGYAIARI	TGYGARATHYTNGGNYTNGAYAC	ATNCKNGCDATNGCRTANCCRAA	6144	6144	0.678457	67.125	53.4	99	20	474	FRPVNFP	VYIHRVL	TTYMGNCCNGTNAAYTTYCC	ARNACNCKRTGDATRTANAC	1024	3072	57	93	57.0067
Cyc_712	EUB63727.1_850619_851182	372	7	15	130	EFFLEIAN	YPQPNRYA	GARTTYTTYYTNGARATHGCNAA	GCRTANCKRTTNGGYTGNGGRTA	1536	2048	0.110092	5.125	58.2	99	7	163	DLSQLWY	INKAIMK	GAYYTNWSNCARYTNTGGTA	TTCATDATNGCYTTRTTDAT	4096	144	56.6	95	56.9767
Cyc_713	EUB63607.1_1703784_1704306	387	7	33	153	KFRMLGWN	NADIASQI	AARTTYMGNATGYTNGGNTGGAA	ATYTGNSWNGCDATRTCNGCRTT	1024	6144	0.333333	17.625	56.9	95	19	161	FCLCFFH	QEAKILF	TTYTGYYTNTGYTTYTTYCA	AANARDATYTTNGCYTCYTG	256	768	63.6	92	56.9735
Cyc_714	EUB56007.1_91712_92080	375	7	15	131	VKTRANFP	VECKAIKE	GTNAARACNMGNGCNAAYTTYCC	TCYTTDATNGCYTTRCAYTCNAC	4096	768	0.68932	26	62.9	99	3	140	PVDIFRF	FFRPYVS	CCNGTNGAYATHTTYMGNTT	SWNACRTANGGNCKRAARAA	1536	4096	55.7	89	56.9646
Cyc_715	EUB57591.1_71947_73417	1074	5	95	444	QGFLVHEG	QIDNQIAG	CARGGNTTYYTNGTNCAYGARGG	CCNGCDATYTGRTTRTCDATYTG	2048	576	0.60597	95	62.6	97.5	17	541	RLVYTNC	GWKAEIF	MGNYTNGTNTAYACNAAYTG	AADATYTCNGCYTTCCANCC	4096	192	69.2	94	56.9511
Cyc_716	EUB58859.1_316858_317641	408	6	31	158	TGRCAPHC	MVIGWAAR	ACNGGNMGNTGYGCNCCNCAYTG	CKNGCNGCCCANCCDATNACCAT	8192	1536	0.173554	10.8571	61.8	95	23	287	TSYVFIN	NCLAKEH	ACNWSNTAYGTNTTYATHAA	TGYTCYTTNGCNARRCARTT	3072	512	64.1	98	56.8972
Cyc_717	EUB61523.1_454456_455150	399	7	15	139	CAVHAINN	YYDFDSKL	TGYGCNGTNCAYGCNATHAAYAA	ARYTTNSWRTCRAARTCRTARTA	1536	2048	0.353448	15.75	58.4	98	4	168	PLYHQRQ	KELPDSQ	CCNYTNTAYCAYCARMGNCA	TGNSWRTCNGGNARYTCYTT	2048	4096	56	95	56.8352
Cyc_718	EUB64275.1_1201548_1203750	1143	6	37	409	EMVVIANQ	ETDMYSCM	GARATGGTNGTNATHGCNAAYCA	ATRCANSWRTACATRTCNGTYTC	768	1024	0.487671	72.5714	63.3	93	6	417	CPNLCQC	GQNILGN	TGYCCNAAYYTNTGYCARTG	TTNCCNARDATRTTYTGNCC	512	1536	57.9	98	56.7818
Cyc_719	EUB59027.1_489255_490623	474	7	319	468	CKLTPHFE	KPGNRKID	TGYAARYTNACNCCNCAYTTYGA	TCDATYTTNCKRTTNCCNGGYTT	2048	3072	0.633803	29.125	64.2	93.5	227	506	SEIYVIG	GDIFKFV	WSNGARATHTAYGTNATHGG	ACRAAYTTRAADATRTCNCC	2304	192	62.1	86	56.7407
Cyc_720	EUB58547.1_663_2598	546	7	417	590	NPFALVGN	MCYRAWSR	AAYCCNTTYGCNYTNGTNGGNAA	CKNSWCCANGCNCKRTARCACAT	8192	4096	0.634731	25.875	54.3	99	360	739	IEPDAFC	EPRGEEL	ATHGARCCNGAYGCNTTYTG	ARYTCYTCNCCNCKNGGYTC	384	2048	60.8	92	56.7208
Cyc_721	EUB56523.1_239606_240946	657	6	214	424	IAKGDPFG	QTCVCGLL	ATHGCNAARGGNGAYCCNTTYGG	ARNARNCCRCANACRCANGTYTG	1536	8192	0.649746	52	58.9	92	198	432	TLENCPG	EWDFVHR	ACNYTNGARAAYTGYCCNGG	CKRTGNACRAARTCCCAYTC	1024	128	70.1	93	56.6297
Cyc_722	EUB63163.1_818735_819151	396	7	19	142	MQRYQHEN	PDLIKIMR	ATGCARMGNTAYCARCAYGARAA	CKCATDATYTTDATNARRTCNGG	256	2304	0.452991	10.375	63.1	93	10	154	SEFKREA	GCQYLEE	WSNGARTTYAARMGNGARGC	TCYTCNARRTAYTGRCANCC	2048	512	58.4	93	56.6137
Cyc_723	EUB64848.1_1024836_1025340	468	7	14	161	ILPPKFVQ	WGIPPNER	ATHYTNCCNCCNAARTTYGTNCA	CKYTCRTTNGGNGGDATNCCCCA	6144	1536	0.617021	24.75	62.5	93	6	174	IARAVAD	MKQIYCI	ATHGCNMGNGCNGTNGCNGA	ATRCARTADATYTGYTTCAT	6144	48	62.5	88	56.6133
Cyc_724	EUB61635.1_392911_394016	1173	7	25	407	DTGCYAAC	DFILWHRG	GAYACNGGNTGYTAYGCNGCNTG	CCNCKRTGCCANARDATRAARTC	2048	1536	0.715447	69.125	62.6	97.5	11	416	RGAALEV	QAAVHAS	MGNGGNGCNGCNYTNGARGT	SWNGCRTGNACNGCNGCYTG	8192	4096	48.2	93	56.5788
Cyc_725	EUB64425.1_2649202_2649745	366	6	28	141	KGILAADE	DGCHFAKW	AARGGNATHYTNGCNGCNGAYGA	CAYTTNGCRAARTGRCANCCRTC	6144	512	0.364486	16.2857	66.8	97	9	163	PEAKLKE	AMMENAN	CCNGARGCNAARYTNAARGA	TTNGCRTTYTCCATCATNGC	1024	64	62.3	91.5	56.5785
Cyc_726	EUB62891.1_1124163_1124847	831	7	20	288	VTVPNAYE	EWEAFCTY	GTNACNGTNCCNAAYGCNTAYGA	TANGTRCARAANGCYTCCCAYTC	4096	256	0.734127	56.125	68.7	93.5	10	298	QALEEGG	FVFKKVV	CARGCNYTNGARGARGGNGG	ACNACYTTYTTRAANACRAA	1024	256	54.4	86	56.5571
Cyc_727	EUB63757.1_1124440_1124748	375	7	34	150	DFVKYTEV	WPPDRRTY	GAYTTYGTNAARTAYACNGARGT	TANGTNCKNCKRTCNGGNGGCCA	512	8192	0.763636	7.125	58.8	91.5	21	163	GKKLCPQ	PKTPMLV	GGNAARAARYTNTGYCCNCA	ACNARCATNGGNGTYTTNGG	1024	1024	61.4	96	56.5488
Cyc_728	EUB63869.1_2144703_2145195	462	7	14	159	RTHMRRQG	ANEGNMHC	MGNACNCAYATGMGNMGNCARGG	CARTGCATRTTNCCYTCRTTNGC	8192	256	0.586957	28.75	55.3	90.5	5	167	FLVETAK	IAYAVTT	TTYYTNGTNGARACNGCNAA	GTNGTNACNGCRTANGCDAT	2048	1536	61.6	98	56.529
Cyc_729	EUB59451.1_426847_427283	360	7	24	135	DDGARLFN	DPRVLHQM	GAYGAYGGNGCNMGNYTNTTYAA	ATYTGRTGNARNACNCKNGGRTC	8192	8192	0.254902	8.375	54.7	97	16	146	MNDHELD	AGLQNVF	ATGAAYGAYCAYGARYTNGA	AANACRTTYTGNARNCCNGC	128	2048	63.8	92	56.5144
Cyc_730	EUB60446.1_140384_141626	591	7	218	406	HRGDQSYV	FNGLPHEV	CAYMGNGGNGAYCARWSNTAYGT	ACYTCRTGNGGNARNCCRTTRAA	8192	2048	0.511111	34	55	94	149	427	ANLDEED	KHRVDAF	GCNAAYYTNGAYGARGARGA	AANGCRTCNACNCKRTGYTT	512	1024	64.8	91	56.5002
Cyc_731	EUB64568.1_1391983_1393183	549	6	71	245	TRQLYFCM	IWDPFFRP	ACNMGNCARYTNTAYTTYTGYAT	GGNCKRAARAANGGRTCCCADAT	4096	768	0.386905	27.8571	65.1	100	49	257	AVQMVED	GKLEESG	GCNGTNCARATGGTNGARGA	CCNSWYTCYTCNARYTTNCC	256	4096	57.1	94	56.492
Cyc_732	EUB63845.1_1966434_1967126	480	7	24	175	AAPVVIFF	NTMVQVLP	GCNGCNCCNGTNGTNATHTTYTT	GGNARNACYTGNACCATNGTRTT	6144	2048	0.5	24.875	59	97.5	7	236	AETLEEN	DPYNTGH	GCNGARACNYTNGARGARAA	TGNCCNGTRTTRTANGGRTC	1024	512	64.2	85	56.4783
Cyc_733	EUB61637.1_398834_400073	345	7	70	176	ILFLHGNA	ENTFTSIG	ATHYTNTTYYTNCAYGGNAAYGC	CCDATNSWNGTRAANGTRTTYTC	6144	6144	0.48	20.375	54.5	89.5	8	308	FTFAPNI	TWMCDGF	TTYACNTTYGCNCCNAAYAT	AANCCRTCRCACATCCANGT	512	64	72.1	90	56.4478
Cyc_734	EUB64080.1_2270452_2271634	558	7	205	382	FEIKSYIC	YMGSNPTF	TTYGARATHAARWSNTAYATHTG	AANGTNGGRTTNSWNCCCATRTA	2304	4096	0.45509	29.125	53.7	95.5	167	392	YDAICRK	VAKLMFG	TAYGAYGCNATHTGYMGNAA	CCRAACATNARYTTNGCNAC	768	512	64.9	91	56.4064
Cyc_735	EUB60643.1_361886_362351	345	6	32	138	MRRAVEEQ	CPLDDFEL	ATGMGNMGNGCNGTNGARGARCA	ARYTCRAARTCRTCNARNGGRCA	4096	2048	0.26	11.4286	55.1	100	15	148	VLVHGYH	WTQGAKG	GTNYTNGTNCAYGGNTAYCA	CCYTTNGCNCCYTGNGTCCA	2048	256	63.6	99	56.3986
Cyc_736	EUB61577.1_901054_902348	1188	6	14	401	IVPIIPDY	MNFTGLNI	ATHGTNCCNATHATHCCNGAYTA	ATRTTNARNCCNGTRAARTTCAT	3456	1024	0.215223	31.5714	59.3	99	6	414	LDNMLYM	TCAYTPL	YTNGAYAAYATGYTNTAYAT	ARNGGNGTRTANGCRCANGT	512	2048	60.7	96.5	56.3544
Cyc_737	EUB60477.1_449849_451025	978	5	64	381	DAATIFFY	FYAICQFS	GAYGCNGCNACNATHTTYTTYTA	SWRAAYTGRCADATNGCRTARAA	1536	1536	0.530945	68.8333	63	96.5	17	400	HWLIFGP	YCFLGQR	CAYTGGYTNATHTTYGGNCC	CKYTGNCCNARRAARCARTA	384	1024	65	100	56.3455
Cyc_738	EUB58162.1_310812_311770	462	5	79	224	LANICTFM	KWIEAMTD	YTNGCNAAYATHTGYACNTTYAT	TCNGTCATNGCYTCDATCCAYTT	3072	192	0.489209	31.8333	74	91.5	42	284	KSTFVKQ	NKQDKLA	AARWSNACNTTYGTNAARCA	GCNARYTTRTCYTGYTTRTT	2048	256	62.8	100	56.3206
Cyc_739	EUB64561.1_1280603_1281177	423	7	25	157	NAGARQIM	NIAFGDCS	AAYGCNGGNGCNMGNCARATHAT	SWRCARTCNCCRAANGCDATRTT	6144	3072	0.460317	24.875	62.2	94.5	6	181	FSAQGVG	IHDFITS	TTYWSNGCNCARGGNGTNGG	SWNGTDATRAARTCRTGDAT	4096	1152	54.6	94	56.2919
Cyc_740	EUB54571.1_29191_29913	408	7	66	193	CCFPRTWE	KYEVCRLE	TGYTGYTTYCCNMGNACNTGGGA	TCNARNCKRCANACYTCRTAYTT	1024	4096	0.528926	27.125	62.3	90.5	9	215	SEWGTLC	NCRMMFL	WSNGARTGGGGNACNYTNTG	ARRAACATCATNCKRCARTT	4096	128	59.1	93	56.2107
Cyc_741	EUB58559.1_101006_102280	1008	5	51	378	CNYEAVMG	FPNDEYYL	TGYAAYTAYGARGCNGTNATGGG	ARRTARTAYTCRTCRTTNGGRAA	256	512	0.58567	60.5	69.5	93.5	26	470	TDPFNIE	HFMPLIG	ACNGAYCCNTTYAAYATHGA	CCDATNARNGGCATRAARTG	384	384	72	90	56.1992
Cyc_742	EUB61845.1_1094118_1095588	486	7	175	328	GRRQWIEI	WEPIARIP	GGNMGNMGNCARTGGATHGARAT	GGDATNCKNGCDATNGGYTCCCA	3072	2304	0.625	33.5	57.6	95.5	126	344	RGPVTIE	EVTDLLP	MGNGGNCCNGTNACNATHGA	GGNARNARRTCNGTNACYTC	6144	4096	59.1	92	56.1926
Cyc_743	EUB61977.1_1155983_1156891	498	7	29	186	FLAVLDNY	VFGEHTDN	TTYYTNGCNGTNYTNGAYAAYTA	TTRTCNGTRTGYTCNCCRAANAC	8192	1024	0.569536	34.25	63.8	94	16	196	EVYSNLY	EAYLSWD	GARGTNTAYWSNAAYYTNTA	TCCCANSWNARRTANGCYTC	4096	2048	48.3	98	56.1848
Cyc_744	EUB55320.1_66020_66727	501	7	13	171	RRICDAYE	QFTEHYVD	MGNMGNATHTGYGAYGCNTAYGA	TCNACRTARTGYTCNGTRAAYTG	6144	512	0.263158	13	68.5	94.5	3	191	SFKRRYP	KALHTLP	WSNTTYAARMGNMGNTAYCC	GGNARNGTRTGNARNGCYTT	8192	4096	48.2	95	56.1266
Cyc_745	EUB55789.1_123458_124037	399	7	37	161	TQRDRAEP	EMVCPRTL	ACNCARMGNGAYMGNGCNGARCC	ARNGTNCKNGGRCANACCATYTC	8192	4096	0.533898	24.25	58.3	94.5	9	174	ARCDIVA	KVARVPD	GCNMGNTGYGAYATHGTNGC	TCNGGNACNCKNGCNACYTT	1536	4096	58.2	94	56.1128
Cyc_746	EUB59306.1_107331_107993	468	6	17	164	PALDGKVE	FFKLFHKY	CCNGCNYTNGAYGGNAARGTNGA	TAYTTRTGRAANARYTTRAARAA	8192	512	0.070922	6.28571	59.4	94	6	198	DDYAHAE	QEVLDIV	GAYGAYTAYGCNCAYGCNGA	ACDATRTCNARNACYTCYTG	256	768	64.1	100	56.0764
Cyc_747	EUB56528.1_42749_43163	429	6	9	143	LYPDPHFK	EGQKAARE	YTNTAYCCNGAYCCNCAYTTYAA	TCNCKNGCNGCYTTYTGNCCYTC	2048	4096	0.582677	17.8571	62.6	94	1	158	GQLEKMF	VFERIPD	GGNCARYTNGARAARATGTT	TCNGGDATNCKYTCRAANAC	256	1536	69.1	90.5	56.0371
Cyc_748	EUB56665.1_92290_92842	357	6	27	137	FAQTAGDV	FHAFGRVL	TTYGCNCARACNGCNGGNGAYGT	ARNACNCKNCCRAANGCRTGRAA	2048	8192	0.240385	11.5714	59.8	98	19	149	ILEPIYK	EAGQDVR	ATHYTNGARCCNATHTAYAA	CKNACRTCYTGNCCNGCYTC	1152	1024	66	93	56.0102
Cyc_749	EUB64179.1_356404_356953	390	7	120	241	LTLNKNDE	AKAEKGAE	YTNACNYTNAAYAARAAYGAYGA	TCNGCNCCYTTYTCNGCYTTNGC	4096	2048	0.743363	13.25	54.2	98	98	249	WRFDIIY	KVKRILG	TGGMGNTTYGAYATHATHTA	CCNARDATNCKYTTNACYTT	288	3072	61.7	92	55.9976
Cyc_750	EUB64182.1_398545_398924	378	7	11	128	NHCYLEEA	DPAANFLL	AAYCAYTGYTAYYTNGARGARGC	ARNARRAARTTNGCNGCNGGRTC	512	8192	0.481132	16	58	93.5	3	142	RITAEEA	HFKRLSD	MGNATHACNGCNGARGARGC	TCNSWNARNCKYTTRAARTG	1536	8192	54.1	100	55.9926
Cyc_751	EUB55388.1_134070_134886	378	8	124	241	ITPEQCET	YDVVFSDL	ATHACNCCNGARCARTGYGARAC	ARRTCNSWRAANACNACRTCRTA	768	8192	0.468468	18.5556	55.3	93	67	252	IALIYDQ	PYDDLSL	ATHGCNYTNATHTAYGAYCA	ARNSWNARRTCRTCRTANGG	1152	8192	53.7	86.5	55.9704
Cyc_752	EUB64778.1_431480_432849	1272	5	30	445	IFFGTIGN	EDAMQLKR	ATHTTYTTYGGNACNATHGGNAA	CKYTTNARYTGCATNGCRTCYTC	2304	1024	0.572127	85.8333	62	96.5	16	479	EYVRKFG	VNCLIYF	GARTAYGTNMGNAARTTYGG	AARTADATNARRCARTTNAC	512	768	66.2	97	55.9343
Cyc_753	EUB62955.1_97633_98113	366	7	21	134	AEFMVQVD	KDGRDVPE	GCNGARTTYATGGTNCARGTNGA	TCNGGNACRTCNCKNCCRTCYTT	512	4096	0.420561	18	64.4	90	3	151	AADFITK	DGVASVQ	GCNGCNGAYTTYATHACNAA	TGNACNSWNGCNACNCCRTC	768	8192	57.8	93	55.899
Cyc_754	EUB63904.1_326302_326930	345	7	33	139	GMTGLAQT	HTKGCNCK	GGNATGACNGGNYTNGCNCARAC	TTRCARTTRCANCCYTTNGTRTG	4096	512	0.21	8.5	57.8	93	2	156	PSGAFMA	ECYEAKI	CCNWSNGGNGCNTTYATGGC	ATYTTNGCYTCRTARCAYTC	2048	128	63.3	92	55.8582
Cyc_755	EUB58029.1_336136_337720	810	6	15	276	EENVYLTD	KNPNIAFV	GARGARAAYGTNTAYYTNACNGA	ACRAANGCDATRTTNGGRTTYTT	2048	768	0.47451	54.7143	63.6	90	3	312	LLEFIPV	KGFTLNP	YTNYTNGARTTYATHCCNGT	GGRTTNARNGTRAANCCYTT	3072	1024	60.8	97.5	55.8337
Cyc_756	EUB59826.1_307100_307664	609	7	51	245	ECADLVAW	MFVESVDR	GARTGYGCNGAYYTNGTNGCNTG	CKRTCNACNSWYTCNACRAACAT	4096	4096	0.781421	33.75	55.8	93	4	278	SFSDYYT	CFAGVEW	WSNTTYWSNGAYTAYTAYAC	CAYTCNACNCCNGCRAARCA	4096	512	56.6	98	55.8257
Cyc_757	EUB55981.1_32772_34341	1161	5	101	479	GVLFAHDG	PWIGATKV	GGNGTNYTNTTYGCNCAYGAYGG	ACYTTNGTNGCNCCDATCCANGG	4096	1536	0.467742	69.6667	63.3	96	57	532	LQDTTYF	DNRPYFQ	YTNCARGAYACNACNTAYTT	TGRAARTANGGNCKRTTRTC	1024	512	66.8	97	55.8231
Cyc_758	EUB63998.1_1240281_1241206	909	7	21	315	PWGLAAEH	NVEEAVRK	CCNTGGGGNYTNGCNGCNGARCA	TTNCKNACNGCYTCYTCNACRTT	4096	4096	0.327526	28.75	59	93.5	6	327	WSKGMRQ	AKEAQEK	TGGWSNAARGGNATGMGNCA	TTYTCYTGNGCYTCYTTNGC	1024	256	58.4	93	55.8154
Cyc_759	EUB61956.1_911990_913577	606	7	67	260	IITKGEPK	EPFGVQID	ATHATHACNAARGGNGARCCNAA	TCDATYTGNACNCCRAANGGYTC	2304	1536	0.59893	43.75	65.5	93	29	282	PLCTSWG	FHVYNIN	CCNYTNTGYACNWSNTGGGG	TTDATRTTRTANACRTGRAA	4096	192	58.8	85	55.7949
Cyc_760	EUB59622.1_370998_371460	345	7	25	131	HALYLNCH	TEIPSHDN	CAYGCNYTNTAYYTNAAYTGYCA	TTRTCRTGNSWNGGDATYTCNGT	4096	6144	0.33	13	54.6	94	12	145	EPCEKVG	EYGCRMY	GARCCNTGYGARAARGTNGG	TACATNCKRCANCCRTAYTC	256	256	66.9	90	55.7923
Cyc_761	EUB56253.1_24549_25009	414	6	15	144	FTATMNKD	CHETRFVA	TTYACNGCNACNATGAAYAARGA	GCNACRAANCKNGTYTCRTGRCA	512	2048	0.713115	23.2857	68.5	88.5	7	180	FPHPQTY	FVAGKAN	TTYCCNCAYCCNCARACNTA	TTNGCYTTNCCNGCNACRAA	512	1024	66.4	91.5	55.7184
Cyc_762	EUB60049.1_126609_127503	351	7	38	146	LLYFTKGY	HMCMVMRG	YTNYTNTAYTTYACNAARGGNTA	CCNCKCATNACCATRCACATRTG	8192	128	0.392157	15	59.7	93	28	155	LKTPERA	QKVNAST	YTNAARACNCCNGARMGNGC	GTNSWNGCRTTNACYTTYTG	4096	2048	57.4	95	55.7051
Cyc_763	EUB64653.1_2370842_2371748	513	7	25	187	EKSCLKKW	CGRTFAPD	GARAARWSNTGYYTNAARAARTG	TCNGGNGCRAANGTNCKNCCRCA	4096	8192	0.763158	44.625	53.2	93	9	290	CYICHRE	FCAQCGQ	TGYTAYATHTGYCAYMGNGA	TGNCCRCAYTGNGCRCARAA	384	256	65.8	90	55.6971
Cyc_764	EUB57933.1_150969_151446	381	7	26	144	KRATDMAD	ADEQLQIE	AARMGNGCNACNGAYATGGCNGA	TCDATYTGNARYTGYTCRTCNGC	2048	1536	0.681818	35.875	59.6	91	13	158	AEAQKAK	YKKACEE	GCNGARGCNCARAARGCNAA	TCYTCRCANGCYTTYTTRTA	512	128	63.2	89	55.6421
Cyc_765	EUB56652.1_247816_248274	351	6	18	126	TRFALWNE	DNPYLQLP	ACNMGNTTYGCNYTNTGGAAYGA	GGNARYTGNARRTANGGRTTRTC	4096	4096	0.196078	9.57143	59.4	94	9	141	VINETEQ	EDVVMQR	GTNATHAAYGARACNGARCA	CKYTGCATNACNACRTCYTC	384	256	68.7	94	55.6187
Cyc_766	EUB57232.1_168955_169388	369	7	12	126	SAWKWYYE	EDVYFKRF	WSNGCNTGGAARTGGTAYTAYGA	AANCKYTTRAARTANACRTCYTC	512	1024	0.45283	17.75	65.4	91	3	134	GSVGEPI	PGYFMSG	GGNWSNGTNGGNGARCCNAT	CCNSWCATRAARTANCCNGG	8192	1024	52.2	96	55.6037
Cyc_767	EUB64438.1_2819263_2819887	375	7	15	131	LAFNCFHD	WIRYEVLL	YTNGCNTTYAAYTGYTTYCAYGA	ARNARNACYTCRTANCKDATCCA	1024	6144	0.740385	21	62.7	95	2	145	IEVKLET	GKNDDFS	ATHGARGTNAARYTNGARAC	SWRAARTCRTCRTTYTTNCC	768	512	60.4	86	55.5272
Cyc_768	EUB64627.1_2049469_2050816	384	7	110	229	LSMGQGQE	FFHAVVQE	YTNWSNATGGGNCARGGNCARGA	TCYTGNACNACNGCRTGRAARAA	8192	1024	0.610619	25.25	57.9	96.5	87	239	PTESLKK	QYGKLGW	CCNACNGARWSNYTNAARAA	CANCCNARYTTNCCRTAYTG	8192	1024	54.2	95	55.5003
Cyc_769	EUB62709.1_1265605_1266082	381	7	32	150	VFHCFNFA	GFALFWCL	GTNTTYCAYTGYTTYAAYTTYGC	ARRCACCARAANARNGCRAANCC	256	2048	0.66055	27	57.5	96.5	16	160	EPGRITN	WQAVAVT	GARCCNGGNMGNATHACNAA	GTNACNGCNACNGCYTGCCA	3072	512	62.4	87	55.4907
Cyc_770	EUB60312.1_625791_626227	360	7	16	127	DRNQREFY	NILTHERT	GAYMGNAAYCARMGNGARTTYTA	GTNCKYTCRTGNGTNARDATRTT	2048	6144	0.50495	27.375	58.5	94	2	140	LAPFPTI	PYKCLVC	YTNGCNCCNTTYCCNACNAT	CANACNARRCAYTTRTANGG	4096	1024	60.8	90	55.4581
Cyc_771	EUB61122.1_176643_177540	585	7	21	207	GNEEGHFE	MVAAVAAL	GGNAAYGARGARGGNCAYTTYGA	ARNGCNGCNACNGCNGCNACCAT	512	8192	0.717514	44.375	46.6	97	8	316	EGDFGKV	YVTVTRN	GARGGNGAYTTYGGNAARGT	TTNCKNGTNACNGTNACRTA	256	4096	60.8	97	55.4018
Cyc_772	EUB62284.1_183094_185224	843	6	447	719	ESFITIID	PEFDLLYA	GARWSNTTYATHACNATHATHGA	GCRTANARNARRTCRAAYTCNGG	6912	4096	0.687259	70.8571	52.7	91	421	793	DIHKKCI	PFWLMWA	GAYATHCAYAARAARTGYAT	GCCCACATNARCCARAANGG	96	64	67.8	97.5	55.3074
Cyc_773	EUB57591.1_115460_116105	399	7	17	141	YVENLDTE	WQVVREGG	TAYGTNGARAAYYTNGAYACNGA	CCNCCYTCNCKNACNACYTGCCA	2048	2048	0.567797	31.875	59.4	92	9	184	VLQRFLG	EIRNVHF	GTNYTNCARMGNTTYYTNGG	AARTGNACRTTNCKDATYTC	8192	768	56.1	95	55.3022
Cyc_774	EUB63491.1_649101_649755	573	7	55	237	RPVDFEKQ	CCTLELEN	MGNCCNGTNGAYTTYGARAARCA	TTYTCNARYTCNARNGTRCARCA	2048	4096	0.737143	26.375	60.8	91	38	247	DLFLVDI	DGMFGLL	GAYYTNTTYYTNGTNGAYAT	ARNARNCCRAACATNCCRTC	2048	1024	55	96	55.1706
Cyc_775	EUB59378.1_141491_142019	363	6	51	163	KKVRLENE	KNFLHRDI	AARAARGTNMGNYTNGARAAYGA	ATRTCNCKRTGNARRAARTTYTT	4096	2048	0.198113	4.28571	58.9	100	42	171	CLTGEIK	KCSNILI	TGYYTNACNGGNGARATHAA	ATNARDATRTTNSWRCAYTT	1536	3072	56.7	100	55.1545
Cyc_776	EUB61137.1_375189_375791	354	7	36	145	GITGPKGD	EQGQHGAP	GGNATHACNGGNCCNAARGGNGA	GGNGCNCCRTGYTGNCCYTGYTC	6144	1024	0.271845	13.375	58.8	92	4	158	EMGPKGD	QGKVGPA	GARATGGGNCCNAARGGNGA	GCNGGNCCNACYTTNCCYTG	256	1024	66.3	87	55.149
Cyc_777	EUB63712.1_697405_698057	351	8	51	159	TSNGEIYT	NEKEYFAL	ACNWSNAAYGGNGARATHTAYAC	ARNGCRAARTAYTCYTTYTCRTT	6144	512	0.372549	13.8889	62.4	90.5	14	241	KNSRIQY	KASDKGK	AARAAYWSNMGNATHCARTA	TTNCCYTTRTCNSWNGCYTT	3072	2048	47	87.5	55.0925
Cyc_778	EUB56439.1_139393_139978	528	7	22	189	EDEVNQKK	QALAMSMQ	GARGAYGARGTNAAYCARAARAA	TGCATNSWCATNGCNARNGCYTG	256	4096	0.602484	20.875	54	95.5	14	225	NVDIVNF	IAYAIQM	AAYGTNGAYATHGTNAAYTT	ATYTGDATNGCRTANGCDAT	384	576	64.7	89	55.0905
Cyc_779	EUB63980.1_1023155_1023638	351	7	10	118	AEEQHRQK	EQGADHSR	GCNGARGARCARCAYMGNCARAA	CKNSWRTGRTCNGCNCCYTGYTC	1024	8192	0.294118	12.625	59.4	91	1	127	VGDISDQ	IDELKQQ	GTNGGNGAYATHWSNGAYCA	TGYTGYTTNARYTCRTCDAT	3072	384	57.5	96	55.0154
Cyc_780	EUB64421.1_2617615_2618689	774	6	67	316	LQFWILPE	NMILTYIP	YTNCARTTYTGGATHYTNCCNGA	GGDATRTANGTNARDATCATRTT	3072	1152	0.683333	60.5714	60.4	91	11	385	ELTTAKY	PDTTGEN	GARYTNACNACNGCNAARTA	TTYTCNCCNGTNGTRTCNGG	2048	1024	63	95	55.0102
Cyc_781	EUB63123.1_186208_186682	390	6	19	140	VHLPPGDT	TYCDLHYV	GTNCAYYTNCCNCCNGGNGAYAC	ACRTARTGNARRTCRCARTANGT	8192	1024	0.566372	16.7143	59.2	100	7	170	GCLRTFA	FELTMPL	GGNTGYYTNMGNACNTTYGC	ARNGGCATNGTNARYTCRAA	4096	1024	57.2	97.5	54.983
Cyc_782	EUB60024.1_653627_654305	405	7	76	202	TQLNELCG	TQECLYNR	ACNCARYTNAAYGARYTNTGYGG	CKRTTRTANARRCAYTCYTGNGT	4096	2048	0.375	16.875	59.4	89.5	47	219	YRPANYY	HDDVEKK	TAYMGNCCNGCNAAYTAYTA	TTYTTYTCNACRTCRTCRTG	1024	128	63.4	91	54.937
Cyc_783	EUB64817.1_750249_751051	375	7	98	214	SNTFDLDE	GNLFWEDE	WSNAAYACNTTYGAYYTNGAYGA	TCRTCYTCCCARAANARRTTNCC	8192	512	0.527273	9.375	59	94	12	279	IPFSAKF	EEFGVRF	ATHCCNTTYWSNGCNAARTT	AANCKNACNCCRAAYTCYTC	3072	1024	56	95	54.8991
Cyc_784	EUB64722.1_3181598_3182567	816	5	72	335	LGKVHFYD	VYTHEYDP	YTNGGNAARGTNCAYTTYTAYGA	GGRTCRTAYTCRTGNGTRTANAC	2048	512	0.868852	85.1667	69.2	95	59	360	LNFSGNI	GNFAVLW	YTNAAYTTYWSNGGNAAYAT	CANARNACNGCRAARTTNCC	4096	2048	56.4	98.5	54.8784
Cyc_785	EUB63753.1_1101890_1102387	345	7	37	143	TLTVIQWI	ADAKTIQL	ACNYTNACNGTNATHCARTGGAT	ARYTGDATNGTYTTNGCRTCNGC	3072	3072	0.4	15.875	60.1	90.5	19	154	LAKGLIP	IFYEMPF	YTNGCNAARGGNYTNATHCC	AANGGCATYTCRTARAADAT	6144	96	62.5	90	54.7974
Cyc_786	EUB63188.1_1207578_1208030	366	7	19	132	HRLWLKQP	VHQHLLKV	CAYMGNYTNTGGYTNAARCARCC	ACYTTNARNARRTGYTGRTGNAC	4096	4096	0.603774	28.375	51	94.5	3	143	PIGPEAN	MKVGLVV	CCNATHGGNCCNGARGCNAA	ACNACNARNCCNACYTTCAT	1536	1024	59.3	97	54.7942
Cyc_787	EUB56930.1_11707_12163	384	6	14	133	ENQMNMCD	EFCECADD	GARAAYCARATGAAYATGTGYGA	TCRTCNGCRCAYTCRCARAAYTC	32	256	0.39823	20.2857	69.6	88.5	5	143	ELTLKCF	AIMNDYI	GARYTNACNYTNAARTGYTT	ATRTARTCRTTCATDATNGC	2048	96	65.5	89.5	54.7923
Cyc_788	EUB57139.1_286436_286975	378	7	18	135	IDTWGAGC	NGNPLPPH	ATHGAYACNTGGGGNGCNGGNTG	TGNGGNGGNARNGGRTTNCCRTT	1536	8192	0.0810811	5	55.1	99	10	144	GAQMYTC	FDSDPPD	GGNGCNCARATGTAYACNTG	TCNGGNGGRTCNSWRTCRAA	256	2048	56.1	94	54.7781
Cyc_789	EUB63955.1_813682_814207	438	6	27	164	QATVKEAD	YTGEPFYV	CARGCNACNGTNAARGARGCNGA	ACRTARAANGGYTCNCCNGTRTA	2048	1024	0.381679	9.85714	65.2	91.5	15	179	DLRFVPG	IIPEFLY	GAYYTNMGNTTYGTNCCNGG	TANARRAAYTCNGGDATDAT	4096	1152	59.9	97.5	54.7538
Cyc_790	EUB58681.1_278112_278565	366	7	17	130	EVVPLAYY	QVHRTDFL	GARGTNGTNCCNYTNGCNTAYTA	ARRAARTCNGTNCKRTGNACYTG	8192	4096	0.58	17.75	57.4	93	4	140	LFVIRKQ	EWASRFP	YTNTTYGTNATHMGNAARCA	GGRAANCKNSWNGCCCAYTC	3072	2048	56.4	96	54.7423
Cyc_791	EUB61221.1_348001_348568	381	7	19	137	YELSEQDK	DIAVQGLQ	TAYGARYTNWSNGARCARGAYAA	TGNARNCCYTGNACNGCDATRTC	4096	6144	0.464286	17.25	56.5	100	11	154	DLIHRDP	DYLLQLV	GAYYTNATHCAYMGNGAYCC	ACNARYTGNARNARRTARTC	1536	4096	49.2	97	54.6725
Cyc_792	EUB56655.1_973_1488	372	7	35	150	KFFDLADV	FEVNRKAR	AARTTYTTYGAYYTNGCNGAYGT	CKNGCYTTNCKRTTNACYTCRAA	1024	4096	0.366972	17.875	57.6	94	22	159	KDHREAG	YERLLQG	AARGAYCAYMGNGARGCNGG	CCYTGNARNARNCKYTCRTA	512	4096	57	94	54.6588
Cyc_793	EUB55638.1_30906_31330	378	7	24	141	FANHTACM	YGGEACGP	TTYGCNAAYCAYACNGCNTGYAT	GGNCCRCANGCYTCNCCNCCRTA	1024	2048	0.621622	22.25	62.4	88.5	11	150	DFFYLGC	YEKRECR	GAYTTYTTYTAYYTNGGNTG	CKRCAYTCNCKYTTYTCRTA	512	512	61.2	90	54.6314
Cyc_794	EUB60130.1_248670_249463	537	7	10	180	PLEMFLPY	KETANVVI	CCNYTNGARATGTTYYTNCCNTA	ATNACNACRTTNGCNGTYTCYTT	4096	2048	0.721854	42.5	59.1	93	2	244	LVDYLLN	GVHFRHA	YTNGTNGAYTAYYTNYTNAA	GCRTGNCKRAARTGNACNCC	8192	1024	50.6	97	54.4985
Cyc_795	EUB57974.1_182307_183528	792	7	103	358	TSDAEEAD	GKVHYLQA	ACNWSNGAYGCNGARGARGCNGA	GCYTGNARRTARTGNACYTTNCC	8192	2048	0.714859	51.125	56.8	93	78	487	RKEFYRA	TDCAACH	MGNAARGARTTYTAYMGNGC	TGRCANGCNGCRCARTCNGT	1024	512	60	89	54.4961
Cyc_796	EUB60791.1_749475_751177	354	7	153	262	ENPLIVEE	IHYFQCRI	GARAAYCCNYTNATHGTNGARGA	ATNCKRCAYTGRAARTARTGDAT	3072	768	0.563107	24.125	60.6	92	117	273	QLCELAN	KEITRKH	CARYTNTGYGARYTNGCNAA	TGYTTNCKNGTDATYTCYTT	2048	768	61	88	54.4868
Cyc_797	EUB57430.1_33040_33611	588	6	23	210	FKHGWEKY	YFQRVRAQ	TTYAARCAYGGNTGGGARAARTA	TGNGCNCKNACNCKYTGRAARTA	128	8192	0.761111	47	63.5	96	5	218	VPADWWD	VELEAVH	GTNCCNGCNGAYTGGTGGGA	TGNACNGCYTCNARYTCNAC	128	2048	62.1	88	54.4812
Cyc_798	EUB63464.1_452475_452937	387	7	22	142	YAISWLQA	EVHQAVQA	TAYGCNATHWSNTGGYTNCARGC	GCYTGNACNGCYTGRTGNACYTC	6144	1024	0.438596	18.125	50.8	95	10	153	ALVGETG	YATAQNF	GCNYTNGTNGGNGARACNGG	AARTTYTGNGCNGTNGCRTA	4096	512	61.4	95	54.4783
Cyc_799	EUB56316.1_206084_207092	618	6	102	299	YLPNTMYF	KDVAYAVN	TAYYTNCCNAAYACNATGTAYTT	TTNACNGCRTANGCNACRTCYTT	1024	2048	0.594737	47.7143	64.4	91	66	310	NTILDDF	YAVFLPK	AAYACNATHYTNGAYGAYTT	TTNGGNARRAANACNGCRTA	768	2048	64.6	89.5	54.4722
Cyc_800	EUB60989.1_907797_908448	447	7	14	154	VHVVILCF	VEFGAEAY	GTNCAYGTNGTNATHYTNTGYTT	TANGCYTCNGCNCCRAAYTCNAC	6144	2048	0.511278	17.5	55.5	95.5	6	169	LRELAYP	QKQLKKV	YTNMGNGARYTNGCNTAYCC	ACYTTYTTNARYTGYTTYTG	8192	256	52.2	99	54.4471
Cyc_801	EUB61401.1_347875_348601	345	7	26	132	TQEELTEE	GFITIREK	ACNCARGARGARYTNACNGARGA	TTYTCNCKDATNGTDATRAANCC	2048	4608	0.14	6.25	49	94.5	14	146	RRTEHAK	YVEENDL	MGNMGNACNGARCAYGCNAA	ARRTCRTTYTCYTCNACRTA	4096	256	63.8	96	54.4094
Cyc_802	EUB63518.1_889500_890249	537	7	12	182	REANRKVF	QKCLDAAY	MGNGARGCNAAYMGNAARGTNTT	TANGCNGCRTCNARRCAYTTYTG	8192	2048	0.579268	28.875	60.4	94	3	231	ASIQLWA	QAMLLAT	GCNWSNATHCARYTNTGGGC	GTNGCNARNARCATNGCYTG	3072	2048	49.5	97	54.3947
Cyc_803	EUB60625.1_195575_195921	366	6	24	137	RNEPTHFT	PFKVPVKP	MGNAAYGARCCNACNCAYTTYAC	GGYTTNACNGGNACYTTRAANGG	2048	2048	0.429907	2.85714	54.6	99	2	145	DVAEPCN	NVDMSRV	GAYGTNGCNGARCCNTGYAA	ACNCKNSWCATRTCNACRTT	512	2048	61.3	99	54.3529
Cyc_804	EUB62534.1_1051055_1051556	345	7	24	130	KSQNTVFC	GWKSFVEC	AARWSNCARAAYACNGTNTTYTG	CAYTCNACRAANSWYTTCCANCC	4096	2048	0.47	21.375	58.7	93	11	140	LLRMCND	CVVSTFQ	YTNYTNMGNATGTGYAAYGA	TGRAANGTNSWNACNACRCA	2048	4096	53.7	96	54.2603
Cyc_805	EUB62116.1_1320748_1321481	531	7	34	202	VLIFYGDG	GMVVYMAV	GTNYTNATHTTYTAYGGNGAYGG	ACNGCCATRTANACNACCATNCC	3072	512	0.60625	38.375	57.1	87.5	22	221	VTQLMAE	NPARDLG	GTNACNCARYTNATGGCNGA	CCNARRTCNCKNGCNGGRTT	1024	4096	62	93	54.2426
Cyc_806	EUB62639.1_517334_517995	435	7	18	154	NTVIVDGC	WHTNSEEI	AAYACNGTNATHGTNGAYGGNTG	ATYTCYTCNSWRTTNGTRTGCCA	3072	1024	0.576923	32.5	60.3	90	4	194	DILEQEP	WGGDKFE	GAYATHYTNGARCARGARCC	TCRAAYTTRTCNCCNCCCCA	384	128	67.9	82	54.2401
Cyc_807	EUB59297.1_51533_52034	417	7	15	145	LLPFVDEV	PDIPAVQQ	YTNYTNCCNTTYGTNGAYGARGT	TGYTGNACNGCNGGDATRTCNGG	8192	3072	0.626016	33.375	56.2	93	6	160	KRYLWMG	ENPPYPF	AARMGNTAYYTNTGGATGGG	AANGGRTANGGNGGRTTYTC	256	512	62.9	88	54.2323
Cyc_808	EUB63446.1_311224_311674	363	7	21	133	FISNFLYF	ANYAAIIM	TTYATHWSNAAYTTYYTNTAYTT	ATDATDATNGCNGCRTARTTNGC	6144	2304	0.386792	15.625	47.8	96.5	4	143	MAVGEFA	GIQNEAT	ATGGCNGTNGGNGARTTYGC	GTNGCYTCRTTYTGDATNCC	256	384	68.5	89	54.1614
Cyc_809	EUB64278.1_1231594_1232092	378	7	30	147	GMTTCPNC	QAALGGKI	GGNATGACNACNTGYCCNAAYTG	ATYTTNCCNCCNARNGCNGCYTG	1024	8192	0.414414	17.25	57.1	94	21	157	EGSRCQP	PGIYEQV	GARGGNWSNMGNTGYCARCC	ACYTGYTCRTADATNCCNGG	4096	384	59.4	91	54.1004
Cyc_810	EUB59783.1_590721_593114	762	7	402	647	AFDADTPN	NNLQNDGV	GCNTTYGAYGCNGAYACNCCNAA	ACNCCRTCRTTYTGNARRTTRTT	2048	1024	0.531915	49.5	57.8	94.5	334	712	EIINVND	CKRMQSG	GARATHATHAAYGTNAAYGA	CCNSWYTGCATNCKYTTRCA	288	1024	61.8	84	54.081
Cyc_811	EUB56565.1_206700_207529	390	7	23	144	AAWLRTYI	DFEVWSSD	GCNGCNTGGYTNMGNACNTAYAT	TCNSWNSWCCANACYTCRAARTC	8192	8192	0.678261	35.25	48.5	93.5	10	152	ILAWYYP	EEYDYFY	ATHYTNGCNTGGTAYTAYCC	TARAARTARTCRTAYTCYTC	384	64	64.5	93	54.0423
Cyc_812	EUB60484.1_523196_523695	396	7	15	138	TAGGYFQM	ADDLYARV	ACNGCNGGNGGNTAYTTYCARAT	ACNCKNGCRTANARRTCRTCNGC	2048	8192	0.74359	31.25	60.4	99	7	148	AYGPSHI	IWANHLS	GCNTAYGGNCCNWSNCAYAT	SWNARRTGRTTNGCCCADAT	4096	1536	54.5	86	54.0366
Cyc_813	EUB59163.1_559268_559920	561	7	14	192	QLEKLFEV	EMATPLVP	CARYTNGARAARYTNTTYGARGT	GGNACNARNGGNGTNGCCATYTC	2048	4096	0.605882	29.875	56.9	97	3	254	ADQDVLT	CCAMVRR	GCNGAYCARGAYGTNYTNAC	CKNCKNACCATNGCRCARCA	1024	1024	57.1	89	54.0136
Cyc_814	EUB60424.1_825277_826894	873	5	98	380	WTKMIEIY	CFLFEMVN	TGGACNAARATGATHGARATHTA	TTNACCATYTCRAANARRAARCA	144	512	0.60687	73.8333	68.6	87.5	88	446	IDTPLFY	NFFIYIL	ATHGAYACNCCNYTNTTYTA	ARDATRTADATRAARAARTT	1536	288	65	97	54.013
Cyc_815	EUB63380.1_1523398_1523836	354	6	18	127	LGGKGKYD	CFHGWGPF	YTNGGNGGNAARGGNAARTAYGA	AANGGNCCCCANCCRTGRAARCA	4096	512	0.15534	8.85714	59.6	95	9	135	EEPEAFW	YEPKDWS	GARGARCCNGARGCNTTYTG	SWCCARTCYTTNGGYTCRTA	256	256	65.9	92	54.013
Cyc_816	EUB59820.1_272211_272825	408	7	12	139	TERLVCNF	GMEELTLL	ACNGARMGNYTNGTNTGYAAYTT	ARNARNGTNARYTCYTCCATNCC	8192	8192	0.426087	22.625	52.7	99	2	147	KVVSATE	FVQRKGY	AARGTNGTNWSNGCNACNGA	TANCCYTTNCKYTGNACRAA	8192	1024	56	93	53.9881
Cyc_817	EUB61844.1_1078102_1078823	603	6	40	232	NPHVTENT	EFRVTAKN	AAYCCNCAYGTNACNGARAAYAC	TTYTTNGCNGTNACNCKRAAYTC	1024	4096	0.387097	23.4286	61.4	96	6	240	REDAGDY	KAGTSKP	MGNGARGAYGCNGGNGAYTA	GGYTTNSWNGTNCCNGCYTT	1024	4096	57	96.5	53.9746
Cyc_818	EUB64427.1_2657577_2658333	417	7	98	228	IGMVMIFD	EGGEIVEV	ATHGGNATGGTNATGATHTTYGA	ACYTCNACDATYTCNCCNCCYTC	288	1536	0.596774	28.75	57.7	92.5	14	236	VLQSIYE	DEKLFVD	GTNYTNCARWSNATHTAYGA	TCNACRAANARYTTYTCRTC	6144	512	58.8	91	53.9575
Cyc_819	EUB64401.1_2423549_2424476	1059	5	28	372	YYAFTWPD	WFLAAGLK	TAYTAYGCNTTYACNTGGCCNGA	TTNARNCCNGCNGCNARRAACCA	512	8192	0.573964	57.6667	60	96.5	20	382	AGCGPIM	NEAISKY	GCNGGNTGYGGNCCNATHAT	TAYTTNSWDATNGCYTCRTT	1536	1536	63	100	53.8964
Cyc_820	EUB62378.1_1072994_1073672	375	6	57	173	TAEALQMN	DFFGVPVK	ACNGCNGARGCNYTNCARATGAA	TTNACNGGNACNCCRAARAARTC	2048	2048	0.436364	22.5714	62.9	92	37	200	HDYVRAV	WNHRFYT	CAYGAYTAYGTNMGNGCNGT	GTRTARAANCKRTGRTTCCA	1024	128	64.4	91.5	53.8942
Cyc_821	EUB64476.1_275099_275660	555	7	24	200	PELHEDTH	DVKVLPWR	CCNGARYTNCAYGARGAYACNCA	CKCCANGGNARNACYTTNACRTC	2048	4096	0.559006	38.875	58.6	99	8	209	SLFERKN	KVRTSDI	WSNYTNTTYGARMGNAARAA	ATRTCNSWNGTNCKNACYTT	8192	8192	50.2	91	53.8882
Cyc_822	EUB59884.1_69948_70557	351	7	36	144	TMFRNCYI	NKKAPKRK	ACNATGTTYMGNAAYTGYTAYAT	TTNCKYTTNGGNGCYTTYTTRTT	512	2048	0.643564	25.25	57.4	88	11	200	DLGTIKQ	KQCSNLL	GAYYTNGGNACNATHAARCA	ARNARRTTNSWRCAYTGYTT	1536	4096	56.8	98	53.8803
Cyc_823	EUB62914.1_1430052_1430519	402	7	14	139	ASEIYTWG	ACGETHSA	GCNWSNGARATHTAYACNTGGGG	GCNSWRTGNGTYTCNCCRCANGC	3072	8192	0.576271	30.75	56.7	90	6	149	EHTIALT	TKDGAVF	GARCAYACNATHGCNYTNAC	AANACNGCNCCRTCYTTNGT	1536	1024	61.9	91	53.8639
Cyc_824	EUB62674.1_889579_890098	489	7	13	167	NAETVDQY	FWPLAIIL	AAYGCNGARACNGTNGAYCARTA	ARDATDATNGCNARNGGCCARAA	1024	4608	0.731884	36.125	63	91	5	183	PCNRREA	AYSVDGC	CCNTGYAAYMGNMGNGARGC	CANCCRTCNACNSWRTANGC	2048	4096	51	94	53.8481
Cyc_825	EUB57920.1_57829_59107	615	6	207	403	EKIFFAYQ	NFVIYLLT	GARAARATHTTYTTYGCNTAYCA	GTNARNARRTADATNACRAARTT	384	6144	0.671958	43.5714	64.8	94	125	413	IALARCE	PFRVELV	ATHGCNYTNGCNMGNTGYGA	ACNARYTCNACNCKRAANGG	6144	4096	53.2	96.5	53.8478
Cyc_826	EUB62434.1_101316_101943	471	6	21	169	VDDLAKQK	QTAEDLMT	GTNGAYGAYYTNGCNAARCARAA	GTCATNARRTCYTCNGCNGTYTG	2048	1024	0.415493	24.2857	61	91	8	181	NTYESEI	MEHTFEV	AAYACNTAYGARWSNGARAT	ACYTCRAANGTRTGYTCCAT	1024	64	62	96.5	53.8428
Cyc_827	EUB64339.1_1832048_1832936	384	7	76	195	PGPVIFVC	NTVLNHYS	CCNGGNCCNGTNATHTTYGTNTG	SWRTARTGRTTNARNACNGTRTT	6144	8192	0.265487	11.75	55.3	90	24	214	LALQCCK	PITWEAL	YTNGCNYTNCARTGYTGYAA	ARNGCYTCCCANGTDATNGG	2048	768	62.2	94	53.8274
Cyc_828	EUB60979.1_823683_824150	345	7	21	127	NVGPGDCE	VKSPVPMI	AAYGTNGGNCCNGGNGAYTGYGA	ATCATNGGNACNGGNSWYTTNAC	2048	8192	0.32	11.25	52.1	93.5	5	138	RIPGHQE	WQLAKNV	MGNATHCCNGGNCAYCARGA	ACRTTYTTNGCNARYTGCCA	1536	256	68.9	87	53.8026
Cyc_829	EUB60110.1_22531_24066	1167	7	60	440	GPGGQFPF	DGRYVLDE	GGNCCNGGNGGNCARTTYCCNTT	TCRTCNARNACRTANCKNCCRTC	4096	8192	0.612022	76.375	51	95	42	488	TSVVPCI	FGKPPIA	ACNWSNGTNGTNCCNTGYAT	GCDATNGGNGGYTTNCCRAA	8192	768	57.7	91	53.795
Cyc_830	EUB58364.1_253731_254266	360	7	17	128	YFIEVIKN	THGTFVNK	TAYTTYATHGARGTNATHAARAA	TTRTTNACRAANGTNCCRTGNGT	576	2048	0.699029	18.125	66.5	96.5	6	148	SWAQTCP	VGYVLRF	WSNTGGGCNCARACNTGYCC	AANCKNARNACRTANCCNAC	1024	8192	56.7	81	53.7647
Cyc_831	EUB63285.1_532414_532888	408	6	22	149	LEIAETVF	FPNRLEMY	YTNGARATHGCNGARACNGTNTT	TACATYTCNARNCKRTTNGGRAA	6144	2048	0.655462	32	61.1	99	9	161	YKNFPLV	DGTVVKK	TAYAARAAYTTYCCNYTNGT	TTYTTNACNACNGTNCCRTC	512	1024	61.4	88	53.7575
Cyc_832	EUB56501.1_66030_66656	456	5	55	198	YRGPDGPN	CPPGWEHA	TAYMGNGGNCCNGAYGGNCCNAA	GCRTGYTCCCANCCNGGNGGRCA	8192	512	0.20438	15.5	60.4	100	37	206	PPGDMGY	WNGFSMP	CCNCCNGGNGAYATGGGNTA	GGCATNSWRAANCCRTTCCA	512	256	63.1	100	53.7434
Cyc_833	EUB55306.1_65189_67247	1176	4	175	558	TKNGPLDH	DIPYDVTW	ACNAARAAYGGNCCNYTNGAYCA	CANGTNACRTCRTANGGDATRTC	4096	1536	0.608696	101.2	65.2	95.5	132	622	CPVCAGN	YYAIKHW	TGYCCNGTNTGYGCNGGNAA	CARTGYTTDATNGCRTARTA	1024	192	68.9	100	53.7384
Cyc_834	EUB63380.1_1535464_1536148	522	5	51	216	CTHPLEKM	NPFQHYQP	TGYACNCAYCCNYTNGARAARAT	GGYTGRTARTGYTGRAANGGRTT	2048	256	0.119497	15.8333	67.6	96	16	225	GEHVAAQ	TIVAIKN	GGNGARCAYGTNGCNGCNCA	TTYTTDATNGCNACDATNGT	1024	1152	64.3	95.5	53.7142
Cyc_835	EUB63510.1_838090_838525	360	7	11	122	VEFISVDY	GWLEQIQS	GTNGARTTYATHWSNGTNGAYTA	SWYTGDATYTGYTCNARCCANCC	6144	3072	0.643564	24.25	52	92.5	3	149	MKSGQFP	AVCLEDG	ATGAARWSNGGNCARTTYCC	CCRTCYTCNARRCANACNGC	512	1024	60.2	95	53.5928
Cyc_836	EUB61836.1_1022281_1022833	453	5	13	155	REVLKAKW	KAKVERLE	MGNGARGTNYTNAARGCNAARTG	TCNARNCKYTCNACYTTNGCYTT	8192	8192	0.57037	34	57.6	96	5	166	QRTEFAK	GDNDKKV	CARMGNACNGARTTYGCNAA	ACYTTYTTRTCRTTRTCNCC	1024	128	67.6	100	53.5925
Cyc_837	EUB57395.1_37292_37939	345	6	57	163	VNFYRYYD	NMGLYGER	GTNAAYTTYTAYMGNTAYTAYGA	CKYTCNCCRTANARNCCCATRTT	1024	2048	0.3	13.2857	58.7	94	30	171	WVPKPTW	CGAFTLI	TGGGTNCCNAARCCNACNTG	ATNARNGTRAANGCNCCRCA	512	2048	64.2	94	53.5133
Cyc_838	EUB64910.1_1531308_1531998	681	7	28	246	NRKLIDEK	YHTEDERY	AAYMGNAARYTNATHGAYGARAA	TANCKYTCRTCYTCNGTRTGRTA	3072	1024	0.639423	47.25	62.5	94	16	254	YYQSLLQ	EADMVME	TAYTAYCARWSNYTNYTNCA	TCCATNACCATRTCNGCYTC	8192	64	48.6	92	53.4936
Cyc_839	EUB63390.1_1648008_1648749	429	7	34	168	FYGHSLQG	VHFTAAME	TTYTAYGGNCAYWSNYTNCARGG	TCCATNGCNGCNGTRAARTGNAC	8192	1024	0.632812	30.875	52.4	92	6	221	PAVVLKD	NGAEIAP	CCNGCNGTNGTNYTNAARGA	GGNGCDATYTCNGCNCCRTT	4096	768	61.4	93	53.4911
Cyc_840	EUB57245.1_298266_298818	345	5	21	127	FPGGICGQ	VCFVLNAP	TTYCCNGGNGGNATHTGYGGNCA	GGNGCRTTNARNACRAARCANAC	3072	4096	0.23	14.8333	57.3	97	13	150	MPEVIEK	KETQDKI	ATGCCNGARGTNATHGARAA	ATYTTRTCYTGNGTYTCYTT	192	128	71.6	97	53.4746
Cyc_841	EUB60162.1_569733_570699	603	6	53	245	CDEVTAKN	PWIVECLL	TGYGAYGARGTNACNGCNAARAA	ARNARRCAYTCNACDATCCANGG	1024	3072	0.494624	38.7143	65.5	94	10	255	DLPAFTA	IPEERVN	GAYYTNCCNGCNTTYACNGC	TTNACNCKYTCYTCNGGDAT	2048	1536	59.6	89	53.4499
Cyc_842	EUB59224.1_422508_422982	432	5	20	155	FVRHYDMQ	ICYRYGNQ	TTYGTNMGNCAYTAYGAYATGCA	TGRTTNCCRTANCKRTARCADAT	512	1536	0.504132	28.6667	68.1	92.5	4	165	THCQAYF	EAKQRRL	ACNCAYTGYCARGCNTAYTT	ARNCKNCKYTGYTTNGCYTC	256	4096	65.2	95.5	53.4149
Cyc_843	EUB62095.1_1201662_1202217	372	7	23	138	RNAEVLDI	WTDRVLWR	MGNAAYGCNGARGTNYTNGAYAT	CKCCANARNACNCKRTCNGTCCA	8192	4096	0.46789	15.75	54.6	92	10	205	CSHLTAG	VFDIDIQ	TGYWSNCAYYTNACNGCNGG	TGDATRTCDATRTCRAANAC	8192	288	56.6	97	53.4088
Cyc_844	EUB61519.1_443810_444356	378	7	24	141	CLYKPRFE	IYKAIEKS	TGYYTNTAYAARCCNMGNTTYGA	SWYTTYTCDATNGCYTTRTADAT	4096	2304	0.603604	18.5	59.4	88.5	11	195	CVPEILN	IQEAYAS	TGYGTNCCNGARATHYTNAA	SWNGCRTANGCYTCYTGDAT	1536	1536	61	91	53.4038
Cyc_845	EUB65065.1_2990763_2991177	402	7	14	139	VLDKPADD	PWYWGVIS	GTNYTNGAYAARCCNGCNGAYGA	SWDATNACNCCCCARTACCANGG	4096	1536	0.771186	29.875	58	94	4	161	LSFAADE	GEFIIRD	YTNWSNTTYGCNGCNGAYGA	TCNCKDATDATRAAYTCNCC	8192	1152	57.7	89	53.3965
Cyc_846	EUB58314.1_293443_294102	504	5	26	185	LSHENTDI	EMMYNFFD	YTNWSNCAYGARAAYACNGAYAT	TCRAARAARTTRTACATCATYTC	8192	32	0.248366	20.8333	66.9	95	4	211	ANPNLYG	EGVQLMN	GCNAAYCCNAAYYTNTAYGG	TTCATNARYTGNACNCCYTC	1024	512	63.1	97	53.3692
Cyc_847	EUB56648.1_194214_194870	378	7	62	179	AYEPARPE	QTHFGGQN	GCNTAYGARCCNGCNMGNCCNGA	TTYTGNCCNCCRAARTGNGTYTG	8192	1024	0.743119	23.625	55.4	94	19	198	VNNKNII	EAEAAYR	GTNAAYAAYAARAAYATHAT	CKRTANGCNGCYTCNGCYTC	192	1024	54.9	95	53.3691
Cyc_848	EUB60818.1_72050_73720	507	6	173	333	DRAIQQFG	HVHTQNAF	GAYMGNGCNATHCARCARTTYGG	AANGCRTTYTGNGTRTGNACRTG	1536	1024	0.392157	23	65.2	96	130	346	MDGEKLI	DTLEELV	ATGGAYGGNGARAARYTNAT	ACNARYTCYTCNARNGTRTC	256	2048	58.8	89.5	53.3481
Cyc_849	EUB63959.1_845553_845981	360	7	10	121	HCGSCWAF	EALAFNGP	CAYTGYGGNWSNTGYTGGGCNTT	GGNCCRTTRAANGCNARNGCYTC	2048	4096	0.47619	19.875	55.4	95.5	2	132	VTGVKDQ	AINAGLT	GTNACNGGNGTNAARGAYCA	GTNARNCCNGCRTTDATNGC	1024	3072	62.7	86	53.3245
Cyc_850	EUB61457.1_953259_954553	417	6	275	405	LKEQNLFT	FDVADYVS	YTNAARGARCARAAYYTNTTYAC	SWNACRTARTCNGCNACRTCRAA	2048	4096	0.548387	28.2857	56.6	92.5	244	440	RLAHDFG	GVRHEKL	MGNYTNGCNCAYGAYTTYGG	ARYTTYTCRTGNCKNACNCC	2048	2048	60.8	99	53.3235
Cyc_851	EUB61184.1_1008119_1009533	528	7	25	192	DFFENLPF	YNDLLRCA	GAYTTYTTYGARAAYYTNCCNTT	GCRCANCKNARNARRTCRTTRTA	1024	8192	0.689189	44.375	53.2	92.5	12	290	DLQCATN	PTLGLYA	GAYYTNCARTGYGCNACNAA	GCRTANARNCCNARNGTNGG	1024	8192	57.6	93	52.9718
Cyc_852	EUB61521.1_451963_452479	411	7	12	140	NVALPNTW	NTKYTDLD	AAYGTNGCNYTNCCNAAYACNTG	TCNARRTCNGTRTAYTTNGTRTT	8192	2048	0.459016	20.875	60.2	92.5	3	150	YPYPHLI	VFYRLFA	TAYCCNTAYCCNCAYYTNAT	GCRAANARNCKRTARAANAC	1024	2048	55	91	52.9498
Cyc_853	EUB55560.1_156141_156609	387	6	22	142	FRHNDLTE	PWAMTCLA	TTYMGNCAYAAYGAYYTNACNGA	GCNARRCANGTCATNGCCCANGG	4096	1024	0.622807	23.1429	62	93	2	160	YDFQTWC	FAIETSC	TAYGAYTTYCARACNTGGTG	CANSWNGTYTCDATNGCRAA	64	3072	68.9	84.5	52.8712
Cyc_854	EUB59584.1_635173_635756	432	6	32	167	WGADIGCG	IQVWAKDQ	TGGGGNGCNGAYATHGGNTGYGG	TGRTCYTTNGCCCANACYTGDAT	768	384	0.612403	17.8571	62.3	95	14	228	YAPWPGV	QKPRTPF	TAYGCNCCNTGGCCNGGNGT	AANGGNGTNCKNGGYTTYTG	512	2048	61.5	90	52.8078
Cyc_855	EUB58930.1_560646_561343	414	6	29	158	AKLDKMDE	FDDLGGHD	GCNAARYTNGAYAARATGGAYGA	TCRTGNCCNCCNARRTCRTCRAA	512	2048	0.365854	18.1429	58	93	19	169	VIEDAVD	TEMLEWR	GTNATHGARGAYGCNGTNGA	CKCCAYTCNARCATYTCNGT	768	256	62.4	95	52.6437
Cyc_856	EUB55492.1_159822_160548	372	6	43	158	CEQVIRGM	YALLVDKI	TGYGARCARGTNATHMGNGGNAT	ATYTTRTCNACNARNARNGCRTA	3072	8192	0.311927	16.8571	57.4	97	6	176	LYILVCG	EVVETWI	YTNTAYATHYTNGTNTGYGG	ATCCANGTYTCNACNACYTC	3072	256	59.1	95	52.6326
Cyc_857	EUB59009.1_233988_235602	480	6	332	483	AARAHVDA	KQDYFGLA	GCNGCNMGNGCNCAYGTNGAYGC	GCNARNCCRAARTARTCYTGYTT	8192	1024	0.310345	18.2857	54	99	202	509	PRTRAQK	THLGAIR	CCNMGNACNMGNGCNCARAA	CKDATNGCNCCNARRTGNGT	8192	6144	55.3	100	52.6093
Cyc_858	EUB58825.1_522324_523299	840	7	38	309	GGALQYFA	GERVFFVC	GGNGGNGCNYTNCARTAYTTYGC	CANACRAARAANACNCKYTCNCC	4096	4096	0.625	54.5	54.2	97	5	326	PRGCVCF	KISWMLP	CCNMGNGGNTGYGTNTGYTT	GGNARCATCCANSWDATYTT	2048	768	57.2	86	52.5677
Cyc_859	EUB57883.1_175918_176518	459	7	9	153	VREVYRDG	WETAVLAG	GTNMGNGARGTNTAYMGNGAYGG	CCNGCNARNACNGCNGTYTCCCA	8192	4096	0.455224	31	54.6	92	1	161	EGDLIVA	CEASFVE	GARGGNGAYYTNATHGTNGC	TCNACRAANSWNGCYTCRCA	1536	2048	56.2	94	52.5456
Cyc_860	EUB60901.1_78395_78884	444	7	23	162	AAQAIAYC	FICALLKH	GCNGCNCARGCNATHGCNTAYTG	TGYTTNARNARNGCRCADATRAA	3072	6144	0.835938	42.125	51.4	91	14	190	TPEQRQA	IPHLKES	ACNCCNGARCARMGNCARGC	SWYTCYTTNARRTGNGGDAT	1024	3072	57.2	96	52.5259
Cyc_861	EUB63380.1_1550550_1551147	420	7	32	163	GREIQAFV	QIIVVEQY	GGNMGNGARATHCARGCNTTYGT	TAYTGYTCNACNACDATDATYTG	3072	1152	0.754098	34.375	61.7	87.5	16	171	LFLQEIE	IIQLSET	YTNTTYYTNCARGARATHGA	GTYTCNSWNARYTGDATDAT	1536	4608	52.2	95	52.5205
Cyc_862	EUB59122.1_75512_75906	432	7	10	145	QLDDVGNF	EVEDIAWQ	CARYTNGAYGAYGTNGGNAAYTT	TGCCANGCDATRTCYTCNACYTC	2048	384	0.722222	31.5	66.8	88.5	2	167	PPYLPPV	FTPTMLI	CCNCCNTAYYTNCCNCCNGT	ATNARCATNGTNGGNGTRAA	4096	1024	47.4	94	52.519
Cyc_863	EUB57267.1_186906_187761	363	7	62	174	ARIWVNNT	DQQLALKW	GCNMGNATHTGGGTNAAYAAYAC	CAYTTNARNGCNARYTGYTGRTC	1536	4096	0.52381	16.875	58.8	91	5	199	AYLGIPF	FGESAGA	GCNTAYYTNGGNATHCCNTT	GCNCCNGCNSWYTCNCCRAA	3072	4096	53.4	95	52.5134
Cyc_864	EUB57357.1_327497_328073	471	6	17	165	VDTARVNK	EMPVVPLG	GTNGAYACNGCNMGNGTNAAYAA	CCNARNGGNACNACNGGCATYTC	8192	4096	0.687943	38.2857	57.3	92	7	206	PWTQRAY	WQHTVVK	CCNTGGACNCARMGNGCNTA	TTNACNACNGTRTGYTGCCA	1024	256	67.7	89	52.5115
Cyc_865	EUB59646.1_610235_610745	354	7	20	129	GFFKLQIY	GDRWEGTV	GGNTTYTTYAARYTNCARATHTA	ACNGTNCCYTCCCANCKRTCNCC	1536	2048	0.262136	12.625	61	95.5	3	141	QQMRLGQ	HWGRQSR	CARCARATGMGNYTNGGNCA	CKNSWYTGNCKNCCCCARTG	1024	4096	47.9	94	52.3925
Cyc_866	EUB57677.1_315421_315935	345	7	33	139	RKLKAYEN	IMTRMSPK	MGNAARYTNAARGCNTAYGARAA	TTNGGNSWCATNCKNGTCATDAT	4096	6144	0.33	10.625	55.9	91	6	157	PKDVFIC	FVRCLHS	CCNAARGAYGTNTTYATHTG	SWRTGNARRCANCKNACRAA	384	8192	61.5	90	52.2932
Cyc_867	EUB61934.1_629486_630585	453	5	200	342	ESKYFGGD	DIVINKLA	GARWSNAARTAYTTYGGNGGNGA	GCNARYTTRTTDATNACDATRTC	4096	2304	0.340909	19.1667	60	97	175	350	DYRAVAP	QIFAYTR	GAYTAYMGNGCNGTNGCNCC	CKNGTRTANGCRAADATYTG	2048	768	62.3	100	52.2291
Cyc_868	EUB63051.1_1264162_1264675	426	7	31	164	PDGNEVNE	AFHRESEA	CCNGAYGGNAAYGARGTNAAYGA	GCYTCNSWYTCNCKRTGRAANGC	1024	8192	0.464	21.625	54.2	93	4	172	QALHNSD	EKALIEC	CARGCNYTNCAYAAYWSNGA	CAYTCDATNARNGCYTTYTC	4096	768	54.8	95	52.177
Cyc_869	EUB58795.1_258429_259301	591	6	122	310	QLAYQLVC	EMLEDAKQ	CARYTNGCNTAYCARYTNGTNTG	TGYTTNGCRTCYTCNARCATYTC	8192	512	0.494505	34.5714	58.3	96	37	321	QSPNRDQ	QPEAEPL	CARWSNCCNAAYMGNGAYCA	ARNGGYTCNGCYTCNGGYTG	4096	1024	54.8	96.5	52.1714
Cyc_870	EUB62357.1_892311_892791	375	7	16	132	DNRSEQAN	FDFYIDPV	GAYAAYMGNWSNGARCARGCNAA	ACNGGRTCDATRTARAARTCRAA	8192	384	0.445455	16.5	58	90.5	7	148	YVYSWLA	KKVEQFI	TAYGTNTAYWSNTGGYTNGC	ATRAAYTGYTCNACYTTYTT	2048	128	57	92	52.1603
Cyc_871	EUB62528.1_1008317_1008820	486	5	13	166	HEGNVHID	KYLLFTMG	CAYGARGGNAAYGTNCAYATHGA	CCCATNGTRAANARNARRTAYTT	768	2048	0.130435	14.5	61.7	97.5	2	183	LKHITQK	IFVLNLH	YTNAARCAYATHACNCARAA	TGNARRTTNARNACRAADAT	768	3072	61.9	98.5	52.1538
Cyc_872	EUB63999.1_1255023_1255786	408	6	68	195	IATGKCPE	EMQPEVVL	ATHGCNACNGGNAARTGYCCNGA	ARNACNACYTCNGGYTGCATYTC	3072	1024	0.737288	33.4286	66	89	17	204	LQDIKRV	FDLDTVF	YTNCARGAYATHAARMGNGT	AANACNGTRTCNARRTCRAA	1536	1024	58.9	91.5	52.0311
Cyc_873	EUB63805.1_1567701_1568180	399	6	15	139	KESDDSEC	WYPFVHCR	AARGARWSNGAYGAYWSNGARTG	CKRCARTGNACRAANGGRTACCA	8192	512	0.614035	22.5714	51.4	95	6	155	CLTLIDY	TGAIQWN	TGYYTNACNYTNATHGAYTA	TTCCAYTGDATNGCNCCNGT	3072	384	63.6	96.5	52.0144
Cyc_874	EUB63397.1_1756564_1757848	357	7	33	143	PTICIICG	NPLRCVFC	CCNACNATHTGYATHATHTGYGG	CARAANACRCANCKNARNGGRTT	1728	8192	0.557692	23.5	52	89.5	17	161	GKKPWPA	MQEMHAF	GGNAARAARCCNTGGCCNGC	AANGCRTGCATYTCYTGCAT	256	32	69.9	85	51.9806
Cyc_875	EUB63685.1_441759_442504	396	7	47	170	ALNATPDW	AWVRDLGT	GCNYTNAAYGCNACNCCNGAYTG	GTNCCNARRTCNCKNACCCANGC	8192	8192	0.512821	17.375	59.7	90.5	11	187	KQRLDRE	FKVTILG	AARCARMGNYTNGAYMGNGA	CCNARDATNGTNACYTTRAA	4096	1536	57.8	89	51.9661
Cyc_876	EUB63045.1_1153958_1154444	360	7	16	127	YETSVEEG	DYETKRGF	TAYGARACNWSNGTNGARGARGG	AANCCNCKYTTNGTYTCRTARTC	4096	2048	0.580952	21.875	55.2	88	1	140	VTDANDH	ATNPDAD	GTNACNGAYGCNAAYGAYCA	TCNGCRTCNGGRTTNGTNGC	512	1024	65	88	51.8037
Cyc_877	EUB62366.1_980430_981009	477	7	10	160	LGMHVVEF	NIKKNPLP	YTNGGNATGCAYGTNGTNGARTT	GGNARNGGRTTYTTYTTDATRTT	2048	1536	0.566434	34.375	61.2	98	2	174	SYEDVSN	GVLKRAA	WSNTAYGARGAYGTNWSNAA	GCNGCNCKYTTNARNACNCC	8192	8192	42.6	93	51.762
Cyc_878	EUB63315.1_916692_917409	498	6	14	171	YYARKLKI	TDINGKLA	TAYTAYGCNMGNAARYTNAARAT	GCNARYTTNCCRTTDATRTCNGT	4096	3072	0.529801	31.2857	57.8	91.5	6	180	AYRMHRQ	WEAVVLI	GCNTAYMGNATGCAYMGNCA	ATNARNACNACNGCYTCCCA	1024	1024	60.7	95	51.757
Cyc_879	EUB57591.1_74902_75563	579	7	65	249	AGQSEEQE	NQTNFQLQ	GCNGGNCARWSNGARGARCARGA	TGNARYTGRAARTTNGTYTGRTT	4096	1024	0.586207	43.25	49.4	94.5	15	258	TISAVCW	AQRFCLD	ACNATHWSNGCNGTNTGYTG	TCNARRCARAANCKYTGNGC	6144	2048	58.9	91	51.7265
Cyc_880	EUB58405.1_54453_54981	363	6	63	175	EPFSRYQP	IDGYPRTF	GARCCNTTYWSNMGNTAYCARCC	AANGTNCKNGGRTANCCRTCDAT	8192	6144	0.537736	22.4286	54.2	96	5	184	PVDPIQY	QYEDLKL	CCNGTNGAYCCNATHCARTA	ARYTTNARRTCYTCRTAYTG	768	512	66.4	89	51.6191
Cyc_881	EUB63088.1_1576706_1577132	348	7	23	130	EPPNSQFY	YTFQFLVY	GARCCNCCNAAYWSNCARTTYTA	TANACNARRAAYTGRAANGTRTA	4096	2048	0.673267	24.75	56	99	14	144	EGRKVRV	QITRPVR	GARGGNMGNAARGTNMGNGT	CKNACNGGNCKNGTDATYTG	4096	6144	49.5	91	51.6183
Cyc_882	EUB64617.1_1947617_1948556	519	7	126	290	TFLAFFHW	FFGDAYRS	ACNTTYYTNGCNTTYTTYCAYTG	SWNCKRTANGCRTCNCCRAARAA	2048	8192	0.5	33.25	58	86	90	307	IAFCLGG	PFIRGYV	ATHGCNTTYTGYYTNGGNGG	ACRTANCCNCKDATRAANGG	1536	1536	59.4	91	51.513
Cyc_883	EUB58524.1_210816_211328	405	5	22	148	VSDWAMMA	VFHHAVMA	GTNWSNGAYTGGGCNATGATGGC	GCCATNACNGCRTGRTGRAANAC	512	512	0.141667	11.5	57.5	97	6	159	QVKLTYN	WFGVKFV	CARGTNAARYTNACNTAYAA	ACRAAYTTNACNCCRAACCA	1024	128	66.8	97	51.5101
Cyc_884	EUB56615.1_146330_146831	354	7	10	119	ELNSKIKD	DEMPDEEL	GARYTNAAYWSNAARATHAARGA	ARYTCYTCRTCNGGCATYTCRTC	6144	256	0.456311	20.75	55.2	87.5	2	154	DNHYTEV	KPTLAEK	GAYAAYCAYTAYACNGARGT	TTYTCNGCNARNGTNGGYTT	128	2048	66	87	51.5098
Cyc_885	EUB61954.1_898383_898975	348	7	47	154	CLAKSKKV	EKCNDRLE	TGYYTNGCNAARWSNAARAARGT	TCNARNCKRTCRTTRCAYTTYTC	8192	2048	0.554455	24.125	50.6	93.5	15	183	TTVAKEA	NFYPSLQ	ACNACNGTNGCNAARGARGC	TGNARNSWNGGRTARAARTT	1024	4096	57.2	94	51.4911
Cyc_886	EUB59173.1_31265_31921	552	6	32	207	QHKLEEAQ	DNGAEEAQ	CARCAYAARYTNGARGARGCNCA	TGNGCYTCYTCNGCNCCRTTRTC	1024	1024	0.554217	27.7143	62	93	14	238	STQFKAE	YMLVCSE	WSNACNCARTTYAARGCNGA	TCNSWRCANACNARCATRTA	2048	2048	59.7	90	51.4645
Cyc_887	EUB56509.1_131348_131801	372	7	20	135	ERHMERVH	EPNPERLA	GARMGNCAYATGGARMGNGTNCA	GCNARNCKYTCNGGRTTNGGYTC	2048	8192	0.692308	22.375	51.6	96.5	1	194	HKPFACT	CGRTFGL	CAYAARCCNTTYGCNTGYAC	ARNCCRAANGTNCKNCCRCA	256	4096	62.2	85	51.4043
Cyc_888	EUB64285.1_1267748_1268389	390	6	28	149	MDSLEAEQ	NKIDRLFL	ATGGAYWSNYTNGARGCNGARCA	ARRAANARNCKRTCDATYTTRTT	4096	6144	0.408696	13	54.1	93	11	181	LATNGII	AEMFTAD	YTNGCNACNAAYGGNATHAT	TCNGCNGTRAACATYTCNGC	3072	256	64.9	94	51.361
Cyc_889	EUB59163.1_552985_553490	585	7	16	202	FFPPNKVF	WFMRSVAV	TTYTTYCCNCCNAAYAARGTNTT	ACNGCNACNSWNCKCATRAACCA	1024	4096	0.642045	33.75	52	92.5	6	221	GWELICI	KEELLHV	GGNTGGGARYTNATHTGYAT	ACRTGNARNARYTCYTCYTT	384	1024	59.5	90	51.345
Cyc_890	EUB64750.1_158934_159483	558	6	16	193	RYTPDDQP	GFLEFATG	MGNTAYACNCCNGAYGAYCARCC	CCNGTNGCRAAYTCNARRAANCC	2048	4096	0.668675	40.8571	56	98	6	201	LIITTDG	EVTLWEG	YTNATHATHACNACNGAYGG	CCYTCCCANARNGTNACYTC	2304	512	58.1	90.5	51.1493
Cyc_891	EUB62960.1_195667_196231	387	8	45	165	WLGGLFNP	WTFHLRTK	TGGYTNGGNGGNYTNTTYAAYCC	TTNGTNCKNARRTGRAANGTCCA	4096	4096	0.508772	22.4444	54.5	88.5	8	175	YAYPSLY	PAKWIMG	TAYGCNTAYCCNWSNYTNTA	CCCATDATCCAYTTNGCNGG	8192	96	51.4	85	51.1401
Cyc_892	EUB57357.1_331640_332480	393	6	128	250	VREQIAPE	GEMQRDLF	GTNMGNGARCARATHGCNCCNGA	AANARRTCNCKYTGCATYTCNCC	6144	2048	0.605263	27.1429	62.9	87.5	32	261	EVDMWWH	GVGEFSP	GARGTNGAYATGTGGTGGCA	GGNSWRAAYTCNCCNACNCC	16	4096	64.6	89	51.1321
Cyc_893	EUB58155.1_198639_198973	366	6	17	130	WVRDVAWC	DVVWHVSW	TGGGTNMGNGAYGTNGCNTGGTG	CANSWNACRTGCCANACNACRTC	1024	4096	0.64	16.2857	52.6	99	9	140	QLEGGHT	TGNILAV	CARYTNGARGGNGGNCAYAC	ACNGCNARDATRTTNCCNGT	1024	3072	60.5	93	51.1217
Cyc_894	EUB65035.1_2724037_2724521	345	7	21	127	KTIQIQNK	MGVRVTIA	AARACNATHCARATHCARAAYAA	GCDATNGTNACNCKNACNCCCAT	576	6144	0.42	17.875	59.4	88.5	11	136	PQIEEQE	PADGITD	CCNCARATHGARGARCARGA	TCNGTDATNCCRTCNGCNGG	192	1536	62.2	85	51.0845
Cyc_895	EUB62887.1_1091746_1092284	408	7	32	159	AYADMLHD	HAADHLLT	GCNTAYGCNGAYATGYTNCAYGA	GTNARNARRTGRTCNGCNGCRTG	1024	8192	0.429752	22.25	54.1	94.5	5	168	QFNPRTG	DAILIPC	CARTTYAAYCCNMGNACNGG	CANGGDATNARDATNGCRTC	1024	2304	60	86	51.0635
Cyc_896	EUB62955.1_120282_120876	516	6	18	181	KCTLMWDP	VNKAGKSE	AARTGYACNYTNATGTGGGAYCC	TCNSWYTTNCCNGCYTTRTTNAC	256	8192	0.33758	21.5714	61.9	96	6	192	KAPLDVC	ATAPILA	AARGCNCCNYTNGAYGTNTG	GCNARDATNGGNGCNGTNGC	2048	6144	55	91.5	51.0555
Cyc_897	EUB63000.1_601338_602964	834	6	239	508	TLYGNLYW	FPTTVRNM	ACNYTNTAYGGNAAYYTNTAYTG	ATRTTNCKNACNGTNGTNGGRAA	8192	8192	0.737052	70.4286	56.5	89.5	139	570	TDYDLVC	CPLAQTI	ACNGAYTAYGAYYTNGTNTG	ATNGTYTGNGCNARNGGRCA	1024	2048	61.6	91.5	50.9625
Cyc_898	EUB56295.1_118060_118629	393	7	17	139	KKAFALKI	EGQNLLNW	AARAARGCNTTYGCNYTNAARAT	CARTTNARNARRTTYTGNCCYTC	2048	4096	0.275862	11.375	50.9	96.5	9	147	HSLDLKD	ACQWGHL	CAYWSNYTNGAYYTNAARGA	ARRTGNCCCCAYTGRCANGC	8192	256	56.1	92	50.9547
Cyc_899	EUB58525.1_215938_216583	408	6	48	175	ANFALVGD	WVMAVGVK	GCNAAYTTYGCNYTNGTNGGNGA	TTNACNCCNACNGCCATNACCCA	8192	1024	0.7	30.7143	57.4	90	21	192	LVNYLHG	HFDLATY	YTNGTNAAYTAYYTNCAYGG	TANGTNGCNARRTCRAARTG	2048	1024	61.8	94	50.9469
Cyc_900	EUB56243.1_163205_164111	534	6	113	282	AKKCSQGY	IDNWLVAT	GCNAARAARTGYWSNCARGGNTA	GTNGCNACNARCCARTTRTCDAT	4096	1536	0.339506	25	58.7	88.5	27	295	EEASDFG	MQYTLCK	GARGARGCNWSNGAYTTYGG	TTRCANARNGTRTAYTGCAT	1024	256	61.4	95	50.8639
Cyc_901	EUB57987.1_298431_298734	363	4	22	134	MYDEACGY	DWDVHQGQ	ATGTAYGAYGARGCNTGYGGNTA	TGNCCYTGRTGNACRTCCCARTC	256	256	0.761905	17	69	100	14	144	VRPPGHH	QYTFYND	GTNMGNCCNCCNGGNCAYCA	TCRTTRTARAANGTRTAYTG	4096	128	64.8	96.5	50.8501
Cyc_902	EUB61502.1_324971_325540	672	7	11	226	RFATHRQC	WPVENARA	MGNTTYGCNACNCAYMGNCARTG	GCNCKNGCRTTYTCNACNGGCCA	8192	2048	0.678218	31.625	60	87.5	1	235	CLVQKYA	GYSDDLI	TGYYTNGTNCARAARTAYGC	ATNARRTCRTCNSWRTANCC	512	4096	55.6	90	50.8155
Cyc_903	EUB59181.1_95610_96227	486	6	20	173	RIKQKYAD	QKFKYKAK	MGNATHAARCARAARTAYGCNGA	TTNGCYTTRTAYTTRAAYTTYTG	1536	256	0.75	50.4286	60.4	91	10	183	LKRGQKA	PGTQKRG	YTNAARMGNGGNCARAARGC	CCNCKYTTYTGNGTNCCNGG	2048	2048	57.8	91.5	50.7538
Cyc_904	EUB56785.1_171936_174741	999	4	210	534	CHQRAIET	VCFDAHKS	TGYCAYCARMGNGCNATHGARAC	SWYTTRTGNGCRTCRAARCANAC	1536	2048	0.508143	63	64	94	162	599	PYNHRQF	YPHNPRM	CCNTAYAAYCAYMGNCARTT	ATNCKNGGRTTRTGNGGRTA	512	1024	67.2	100	50.7447
Cyc_905	EUB60548.1_368522_369001	384	7	20	139	VANGPFDF	QFRVAFGD	GTNGCNAAYGGNCCNTTYGAYTT	TCNCCRAANGCNACNCKRAAYTG	2048	4096	0.20354	13.5	63	87	8	147	NPWIAEE	TWKESLS	AAYCCNTGGATHGCNGARGA	SWNARNSWYTCYTTCCANGT	192	8192	55.6	89	50.6292
Cyc_906	EUB63076.1_1476255_1476864	345	7	42	148	VYPSPQMF	IDYYDSEK	GTNTAYCCNWSNCCNCARATGTT	TTYTCNSWRTCRTARTARTCDAT	4096	1536	0.34	12.5	54.7	95	11	166	PSPGQPF	DVRPALD	CCNWSNCCNGGNCARCCNTT	TCNARNGCNGGNCKNACRTC	8192	8192	48	97	50.6246
Cyc_907	EUB55984.1_79330_79732	363	7	35	147	HPVGALFW	YHYANLSC	CAYCCNGTNGGNGCNYTNTTYTG	CANSWNARRTTNGCRTARTGRTA	8192	8192	0.699029	15.25	59	90.5	2	155	PGPPKIT	ETAHDTG	CCNGGNCCNCCNAARATHAC	CCNGTRTCRTGNGCNGTYTC	1536	512	59.9	85	50.6197
Cyc_908	EUB56532.1_77140_78004	693	5	46	268	SILNQQEA	QYVWRDNG	WSNATHYTNAAYCARCARGARGC	CCRTTRTCNCKCCANACRTAYTG	6144	512	0.640777	41	62.5	95	3	282	KPSAHPG	WIRHAVC	AARCCNWSNGCNCAYCCNGG	CANACNGCRTGNCKDATCCA	4096	768	56.9	98.5	50.5873
Cyc_909	EUB61686.1_793341_793869	429	6	22	156	DAEMIRFE	FEIALRCA	GAYGCNGARATGATHMGNTTYGA	GCRCANCKNARNGCDATYTCRAA	768	6144	0.335938	19.2857	60.1	95	8	166	FLTKVVE	VCATSAH	TTYYTNACNAARGTNGTNGA	TGNGCNSWNGTNGCRCANAC	2048	8192	54.4	94	50.5569
Cyc_910	EUB57595.1_164241_164651	354	6	10	119	KHADDPIY	EHGLKPTR	AARCAYGCNGAYGAYCCNATHTA	CKNGTNGGYTTNARNCCRTGYTC	768	8192	0.446602	19.5714	64.3	97	2	137	PIIRPKG	TGGKRNK	CCNATHATHMGNCCNAARGG	TTRTTNCKYTTNCCNCCNGT	2304	2048	53.7	88	50.3517
Cyc_911	EUB59223.1_415503_415848	378	7	9	126	LGHEELKE	ETVFVDVP	YTNGGNCAYGARGARYTNAARGA	GGNACRTCNACRAANACNGTYTC	4096	2048	0.609091	20.125	51.8	95.5	1	138	VTLDILV	EFRDVEE	GTNACNYTNGAYATHYTNGT	TCYTCNACRTCNCKRAAYTC	6144	512	50.8	95	50.2447
Cyc_912	EUB63786.1_1410657_1411101	351	6	22	130	IAKSMDYK	PFEDVWQL	ATHGCNAARWSNATGGAYTAYAA	ARYTGCCANACRTCYTCRAANGG	1536	512	0.343137	14.2857	63.9	98	5	138	FESMLRY	IDPPVSI	TTYGARWSNATGYTNMGNTA	ATNSWNACNGGNGGRTCDAT	4096	6144	45.9	95.5	50.2411
Cyc_913	EUB55138.1_38818_39680	465	5	18	164	HDYLDMAK	EDDKITLC	CAYGAYTAYYTNGAYATGGCNAA	CANARNGTDATYTTRTCRTCYTC	512	1536	0.457143	33.3333	66.6	90	10	227	LVSMDGF	DHGMAEV	YTNGTNWSNATGGAYGGNTT	ACYTCNGCCATNCCRTGRTC	4096	128	64.6	91.5	50.1951
Cyc_914	EUB61790.1_668058_669063	585	4	56	242	RATWIIKP	FECYGYDI	MGNGCNACNTGGATHATHAARCC	ATRTCRTANCCRTARCAYTCRAA	2304	256	0.327778	23.8	67.2	98.5	41	278	PQDYTLF	MKYKLID	CCNCARGAYTAYACNYTNTT	TCDATNARYTTRTAYTTCAT	1024	192	67.5	94.5	50.1775
Cyc_915	EUB64126.1_2800206_2800709	399	7	10	134	YATVAACQ	NGCPVVCN	TAYGCNACNGTNGCNGCNTGYCA	TTRCANACNACNGGRCANCCRTT	4096	2048	0.627119	18	55.8	93	1	153	GQLDSFG	AIQPCGL	GGNCARYTNGAYWSNTTYGG	ARNCCRCANGGYTGDATNGC	4096	1536	53.1	91	50.0426
Cyc_916	EUB61239.1_575695_576318	423	7	61	193	ESIFAAHC	YQIGRVYR	GARWSNATHTTYGCNGCNCAYTG	CKRTANACNCKNCCDATYTGRTA	6144	6144	0.702479	37.375	55.5	87.5	47	202	SRYQLFE	WPHANPF	WSNMGNTAYCARYTNTTYGA	AANGGRTTNGCRTGNGGCCA	8192	256	61.8	86	50.0016
Cyc_917	EUB60523.1_18244_19298	669	6	76	290	KWQCIRQM	FKFLKALP	AARTGGCARTGYATHMGNCARAT	GGNARNGCYTTNARRAAYTTRAA	384	4096	0.692308	41	58.9	93	8	323	HRMGCLE	VTTDADG	CAYMGNATGGGNTGYYTNGA	CCRTCNGCRTCNGTNGTNAC	1024	1024	59.8	88	49.8887
Cyc_918	EUB63045.1_1153113_1153590	384	7	9	128	PQISIDYV	YVLKTKTP	CCNCARATHWSNATHGAYTAYGT	GGNGTYTTNGTYTTNARNACRTA	4608	4096	0.690265	36.25	51.8	92.5	1	152	VINLNDE	DDGSPPK	GTNATHAAYYTNAAYGAYGA	TTNGGNGGNSWNCCRTCRTC	768	4096	55.3	91	49.8555
Cyc_919	EUB55957.1_198360_200364	1089	3	66	420	MLINRFQC	FFWCNVTY	ATGYTNATHAAYMGNTTYCARTG	TANGTNACRTTRCACCARAARAA	1536	256	0.347701	77.5	69.4	98	13	463	ATFFIQM	YGWAADQ	GCNACNTTYTTYATHCARAT	TGRTCNGCNGCCCANCCRTA	384	256	71.2	100	49.8376
Cyc_920	EUB56007.1_92775_93552	411	6	133	261	NLAEQLYY	VEGILGEY	AAYYTNGCNGARCARYTNTAYTA	TAYTCNCCNARDATNCCYTCNAC	4096	6144	0.52459	18.4286	54.1	93	10	297	ALYGPVM	VEEIFPP	GCNYTNTAYGGNCCNGTNAT	GGNGGRAADATYTCYTCNAC	4096	384	64.3	90.5	49.8225
Cyc_921	EUB60611.1_49211_50236	699	5	75	299	YDLIEVNK	EAPGVGGQ	TAYGAYYTNATHGARGTNAAYAA	TGNCCNCCNACNCCNGGNGCYTC	1536	8192	0.442396	38.3333	60.2	93.5	66	307	AFNAEVD	AKADFFT	GCNTTYAAYGCNGARGTNGA	GTRAARAARTCNGCYTTNGC	512	256	66	91.5	49.8073
Cyc_922	EUB57053.1_14349_15107	510	6	60	221	PEHLNTAF	NQPSNAVE	CCNGARCAYYTNAAYACNGCNTT	TCNACNGCRTTNSWNGGYTGRTT	4096	8192	0.649351	36.8571	56.4	93	13	231	QYLEAYA	DDLPRQL	CARTAYYTNGARGCNTAYGC	ARYTGNCKNGGNARRTCRTC	512	4096	53	97.5	49.7888
Cyc_923	EUB62653.1_662482_663430	426	6	97	230	GRPENYTY	MFITIAFS	GGNMGNCCNGARAAYTAYACNTA	SWRAANGCDATNGTDATRAACAT	4096	2304	0.472441	27.5714	60.4	91.5	76	240	LVKLVAC	MCGVVLF	YTNGTNAARYTNGTNGCNTG	AANARNACNACNCCRCACAT	8192	1024	57.2	91.5	49.6667
Cyc_924	EUB56398.1_220661_221201	414	6	24	153	IFTGYADF	VFRYDYGK	ATHTTYACNGGNTAYGCNGAYTT	TTNCCRTARTCRTANCKRAANAC	1536	2048	0.495935	25	63.5	94	16	166	GCLEHLE	CIHLPTA	GGNTGYYTNGARCAYYTNGA	GCNGTNGGNARRTGDATRCA	2048	1536	58.5	84.5	49.5085
Cyc_925	EUB61552.1_746167_747154	357	7	16	126	ILDPSWNP	QELVELFT	ATHYTNGAYCCNWSNTGGAAYCC	GTRAANARYTCNACNARYTCYTG	6144	4096	0.5	10	48.5	96.5	3	214	GVGLTIT	FAENRLK	GGNGTNGGNYTNACNATHAC	TTNARNCKRTTYTCNGCRAA	6144	2048	56.3	91	49.3627
Cyc_926	EUB60069.1_365546_365952	378	6	34	151	YFAFSYPW	FDPLLFPE	TAYTTYGCNTTYWSNTAYCCNTG	TCNGGRAANARNARNGGRTCRAA	4096	8192	0.720721	19.5714	47.4	97	19	164	VTFAHRF	PHKFAKK	GTNACNTTYGCNCAYMGNTT	TTYTTNGCRAAYTTRTGNGG	2048	256	60.6	95.5	49.2615
Cyc_927	EUB57328.1_38318_39350	705	4	93	319	LLFVKWGW	CWFVCYRG	YTNYTNTTYGTNAARTGGGGNTG	CCNCKRTARCANACRAACCARCA	4096	512	0.390698	42.4	64.3	94	48	346	LRKPMFV	DGPVHFV	YTNMGNAARCCNATGTTYGT	ACRAARTGNACNGGNCCRTC	1024	512	64.8	100	49.2257
Cyc_928	EUB58147.1_78762_79219	357	6	20	130	PCFILQVD	VKYSQTTN	CCNTGYTTYATHYTNCARGTNGA	TTNGTNGTYTGNSWRTAYTTNAC	3072	8192	0.394231	19	56.4	91	5	139	IIKLHTF	QGKGRGL	ATHATHAARYTNCAYACNTT	ARNCCNCKNCCYTTNCCYTG	1152	4096	55.3	97.5	49.1059
Cyc_929	EUB56998.1_192283_192709	393	7	29	151	VLLQVFNK	HVRLFAKF	GTNYTNYTNCARGTNTTYAAYAA	AAYTTNGCRAANARNCKNACRTG	8192	8192	0.672566	25.375	54	89	7	160	LSAYIKK	FNRKRNV	YTNWSNGCNTAYATHAARAA	ACRTTNCKYTTNCKRTTRAA	6144	1024	53.8	93	48.9303
Cyc_930	EUB61800.1_716575_717124	360	7	53	164	PHTGALHD	EFADYLGT	CCNCAYACNGGNGCNYTNCAYGA	GTNCCNARRTARTCNGCRAAYTC	8192	2048	0.514286	19.625	62.2	86.5	3	178	RCTVIGG	CGVDSKL	MGNTGYACNGTNATHGGNGG	ARYTTNSWRTCNACNCCRCA	3072	4096	54.6	87	48.8828
Cyc_931	EUB54222.1_24656_25056	393	7	19	141	WALAAHPQ	WIVLDAVL	TGGGCNYTNGCNGCNCAYCCNCA	ARNACNGCRTCNARNACDATCCA	4096	6144	0.637931	20.25	52	92	11	152	VQGHSDE	IAAHHES	GTNCARGGNCAYWSNGAYGA	SWYTCRTGRTGNGCNGCDAT	2048	1536	53.2	93	48.8685
Cyc_932	EUB55742.1_99484_101272	1122	4	248	613	AEIRNDVW	HFQDPTVD	GCNGARATHMGNAAYGAYGTNTG	TCNACNGTNGGRTCYTGRAARTG	3072	1024	0.552408	94.6	68.7	92.5	223	626	TGNCFGI	VIINEVW	ACNGGNAAYTGYTTYGGNAT	CANACYTCRTTDATDATNAC	512	576	65.5	89.5	48.705
Cyc_933	EUB63045.1_1150242_1151776	1254	5	48	457	AVEIEDEN	CFYLRHRQ	GCNGTNGARATHGARGAYGARAA	TGNCKRTGNCKNARRTARAARCA	768	8192	0.57	82.3333	59	88.5	3	473	EANGDIT	PDVCALF	GARGCNAAYGGNGAYATHAC	AANARNGCRCANACRTCNGG	384	2048	67.3	89	48.686
Cyc_934	EUB62960.1_187071_187555	345	6	25	131	SICFDKYV	FDYYWSLT	WSNATHTGYTTYGAYAARTAYGT	GTNARNSWCCARTARTARTCRAA	1536	2048	0.28	12.7143	61.2	92.5	9	141	RVKENKV	KFEPWSS	MGNGTNAARGARAAYAARGT	SWNSWCCANGGYTCRAAYTT	512	2048	55.6	90.5	48.643
Cyc_935	EUB57108.1_285336_285918	471	5	28	176	YAVWCRPC	FEKYFLVT	TAYGCNGTNTGGTGYMGNCCNTG	GTNACNARRAARTAYTTYTCRAA	2048	1024	0.683099	42.3333	63	86.5	20	184	DKILVVD	PGCMQFL	GAYAARATHYTNGTNGTNGA	ARRAAYTGCATRCANCCNGG	1536	256	62.7	95.5	48.5798
Cyc_936	EUB63049.1_1221601_1222991	360	6	205	316	ERCLQVDI	QFGGDPKR	GARMGNTGYYTNCARGTNGAYAT	CKYTTNGGRTCNCCNCCRAAYTG	4096	2048	0.514286	26.4286	62.8	93	109	364	PPLAKPD	HWHSERD	CCNCCNYTNGCNAARCCNGA	TCNCKYTCNSWRTGCCARTG	4096	1024	51.9	90.5	48.5718
Cyc_937	EUB63349.1_1220811_1221318	486	5	11	164	AYQLINPD	FPHDNAVF	GCNTAYCARYTNATHAAYCCNGA	AANACNGCRTTRTCRTGNGGRAA	3072	1024	0.57971	29.3333	66.9	97.5	2	172	MYLHFLQ	QQSLNIL	ATGTAYYTNCAYTTYYTNCA	ARDATRTTNARNSWYTGYTG	512	6144	47.5	97	48.519
Cyc_938	EUB56232.1_33308_34003	522	5	34	199	GTAIVAQP	CCATWRIT	GGNACNGCNATHGTNGCNCARCC	GTDATNCKCCANGTNGCRCARCA	6144	1536	0.647059	43.1667	58.8	93.5	16	228	VSIELHP	DGAYLTW	GTNWSNATHGARYTNCAYCC	CANGTNARRTANGCNCCRTC	6144	2048	57.6	97	48.2985
Cyc_939	EUB62849.1_774138_775080	771	5	65	313	AISDGMVM	QPTKMLLA	GCNATHWSNGAYGGNATGGTNAT	GCNARNARCATYTTNGTNGGYTG	6144	4096	0.46281	41	57	98.5	21	325	AYHQIHV	YIITYLP	GCNTAYCAYCARATHCAYGT	GGNARRTANGTDATDATRTA	192	1152	63.9	87.5	48.2088
Cyc_940	EUB57579.1_308774_310029	348	6	169	276	LIVDHVVC	YDPLPFAR	YTNATHGTNGAYCAYGTNGTNTG	CKNGCRAANGGNARNGGRTCRTA	6144	8192	0.50495	25.1429	55	95	21	416	SGQLACE	CAKQFDL	WSNGGNCARYTNGCNTGYGA	ARRTCRAAYTGYTTNGCRCA	8192	256	63.8	83.5	48.1183
Cyc_941	EUB59192.1_184323_185654	627	4	219	419	PGKDVVTM	QVQAIYCK	CCNGGNAARGAYGTNGTNACNAT	TTRCARTADATNGCYTGNACYTG	4096	768	0.536082	36.2	66.2	97	172	470	GLAVVAT	DQKPFWG	GGNYTNGCNGTNGTNGCNAC	CCCCARAANGGYTTYTGRTC	8192	64	62.9	94.5	48.103
Cyc_942	EUB56690.1_80188_81591	696	6	174	397	EVNLIHGD	ICMHFQRS	GARGTNAAYYTNATHCAYGGNGA	SWNCKYTGRAARTGCATRCADAT	3072	1536	0.593458	50.4286	65.5	89	74	454	ILKFGAF	PPVSYHL	ATHYTNAARTTYGGNGCNTT	ARRTGRTANSWNACNGGNGG	1536	8192	52	88	48.049
Cyc_943	EUB55207.1_4912_5740	498	6	78	235	TRAMIREG	PFDSIHYR	ACNMGNGCNATGATHMGNGARGG	CKRTARTGDATNSWRTCRAANGG	6144	6144	0.496689	21	52.1	96	57	244	CVVSGFY	VEGDFAV	TGYGTNGTNWSNGGNTTYTA	ACNGCRAARTCNCCYTCNAC	4096	512	57.4	92	48.0183
Cyc_944	EUB59541.1_206831_207968	1002	3	118	443	DWNKVAEH	VEEKRIKG	GAYTGGAAYAARGTNGCNGARCA	CCYTTDATNCKYTTYTCYTCNAC	256	1536	0.404389	52.75	65.9	100	98	464	DGWTDQE	DIKLKQF	GAYGGNTGGACNGAYCARGA	AAYTGYTTNARYTTDATRTC	128	384	69.5	100	48.0029
Cyc_945	EUB60089.1_610868_612423	657	4	117	327	ATMDTLDC	FDMLFKKC	GCNACNATGGAYACNYTNGAYTG	CAYTTYTTRAANARCATRTCRAA	2048	256	0.579208	58.8	60.7	89.5	104	338	STVDPYN	HWFVCEG	WSNACNGTNGAYCCNTAYAA	CCYTCRCANACRAACCARTG	4096	64	69.7	98	47.9799
Cyc_946	EUB57663.1_174839_175909	747	4	84	324	LKQSEQFN	THQAVQTL	YTNAARCARWSNGARCARTTYAA	ARNGTYTGNACNGCYTGRTGNGT	4096	4096	0.597345	64	55.8	97	52	334	LHYAIYG	MDEQNDG	YTNCAYTAYGCNATHTAYGG	CCRTCRTTYTGYTCRTCCAT	768	32	70	94.5	47.9565
Cyc_947	EUB60336.1_32284_33429	1071	5	17	365	GWLRIFPC	QARMTFSA	GGNTGGYTNMGNATHTTYCCNTG	GCNSWRAANGTCATNCKNGCYTG	6144	8192	0.763473	99.8333	54.6	92.5	7	413	RFQEETA	QKAALKL	MGNTTYCARGARGARACNGC	ARYTTNARNGCNGCYTTYTG	512	2048	57.2	95.5	47.8241
Cyc_948	EUB59990.1_352176_352869	396	7	53	176	YLFCSWFT	WCLVAACG	TAYYTNTTYTGYWSNTGGTTYAC	CCRCANGCNGCNACNARRCACCA	2048	2048	0.452174	21.625	51.8	90	3	192	RDDVVLT	NAYGYLR	MGNGAYGAYGTNGTNYTNAC	CKNARRTANCCRTANGCRTT	4096	2048	53	93	47.7927
Cyc_949	EUB64474.1_232347_233043	513	7	11	173	ANVVSIWD	WFASTGKD	GCNAAYGTNGTNWSNATHTGGGA	TCYTTNCCNGTNSWNGCRAACCA	6144	4096	0.410256	29.75	52.1	92	3	211	NLLVVGG	DDRHLVT	AAYYTNYTNGTNGTNGGNGG	GTNACNARRTGNCKRTCRTC	8192	2048	48.8	94	47.7715
Cyc_950	EUB60666.1_574475_574893	345	6	18	124	WRGGLPNV	DCAVKVVK	TGGMGNGGNGGNYTNCCNAAYGT	TTNACNACYTTNACNGCRCARTC	8192	2048	0.39	11.1429	52.3	93.5	5	142	FRQLVKE	FFLIWGR	TTYMGNCARYTNGTNAARGA	CKNCCCCADATNARRAARAA	2048	768	61.3	90.5	47.611
Cyc_951	EUB61500.1_303891_305008	774	5	29	278	PNLVHTPE	FPGKTEYE	CCNAAYYTNGTNCAYACNCCNGA	TCRTAYTCNGTYTTNCCNGGRAA	8192	1024	0.479339	51.3333	62.4	93.5	18	314	VHGKIRQ	EQPPGVR	GTNCAYGGNAARATHMGNCA	CKNACNCCNGGNGGYTGYTC	1536	2048	62.6	85.5	47.4842
Cyc_952	EUB59161.1_492377_493230	402	4	49	174	IAGDQWIY	KIPFVFAS	ATHGCNGGNGAYCARTGGATHTA	SWNGCRAANACRAANGGDATYTT	576	6144	0.290598	22.4	64.3	97	29	228	SQYTEDH	NVQQAFL	WSNCARTAYACNGARGAYCA	ARRAANGCYTGYTGNACRTT	1024	512	66	93	47.4832
Cyc_953	EUB59900.1_189403_190174	384	6	38	157	LFTLCYND	EQKQYKSA	YTNTTYACNYTNTGYTAYAAYGA	GCNSWYTTRTAYTGYTTYTGYTC	4096	1024	0.185841	9.57143	60.6	90	11	227	EESAHQF	EHDLEPP	GARGARWSNGCNCAYCARTT	GGNGGYTCNARRTCRTGYTC	1024	512	58.6	88	47.3687
Cyc_954	EUB57301.1_163654_164428	708	4	32	259	WHPDKNPD	ENNVETIT	TGGCAYCCNGAYAARAAYCCNGA	GTDATNGTYTCNACRTTRTTYTC	256	768	0.504587	41.2	63.3	98.5	1	267	MEEVDYY	ETVDGRV	ATGGARGARGTNGAYTAYTA	ACNCKNCCRTCNACNGTYTC	64	2048	65	91	47.2862
Cyc_955	EUB57007.1_256410_257236	447	7	90	230	CKDLSIQV	EITAKVEV	TGYAARGAYYTNWSNATHCARGT	ACYTCNACYTTNGCNGTDATYTC	6144	1536	0.568182	23	53.5	91	15	241	LTEHIRE	EVEVARL	YTNACNGARCAYATHMGNGA	ARNCKNGCNACYTCNACYTC	3072	4096	55	87	47.2436
Cyc_956	EUB59031.1_543036_543552	486	4	21	174	LYFNLRHT	CVILEPMQ	YTNTAYTTYAAYYTNMGNCAYAC	TGCATNGGYTCNARDATNACRCA	8192	1536	0.496599	14.4	57	98.5	4	201	TLIPRYF	IVMNRWK	ACNYTNATHCCNMGNTAYTT	TTCCANCKRTTCATNACDAT	6144	192	64.7	100	47.1469
Cyc_957	EUB61020.1_154091_155152	552	7	78	253	VYLWMCFG	DEEFWLLI	GTNTAYYTNTGGATGTGYTTYGG	ATNARNARCCARAAYTCYTCRTC	256	1024	0.64881	42.875	65.8	91.5	18	352	LMQESGK	VVEEVFS	YTNATGCARGARWSNGGNAA	SWRAANACYTCYTCNACNAC	2048	2048	46.9	80	47.1374
Cyc_958	EUB56408.1_55562_57902	876	4	114	397	RYTGNVYC	CKTALRDF	MGNTAYACNGGNAAYGTNTAYTG	AARTCNCKNARNGCNGTYTTRCA	4096	8192	0.534091	58.4	62	95.5	96	419	GVNIVPK	CMRAISK	GGNGTNAAYATHGTNCCNAA	TTNSWDATNGCNCKCATRCA	1536	3072	59.6	98	46.9622
Cyc_959	EUB58911.1_330891_331345	357	4	18	128	AHGNYVDC	WYVRFDLH	GCNCAYGGNAAYTAYGTNGAYTG	TGNARRTCRAANCKNACRTACCA	1024	2048	0.533981	18	68.8	97	5	153	TLLQHFP	IFLWDLS	ACNYTNYTNCARCAYTTYCC	SWNARRTCCCANARRAADAT	2048	3072	53.3	100	46.8903
Cyc_960	EUB60791.1_753529_754197	435	6	28	164	LDGVVIHG	FDSTIDVA	YTNGAYGGNGTNGTNATHCAYGG	GCNACRTCDATNGTNSWRTCRAA	6144	6144	0.469231	21.5714	50.4	92.5	5	174	EGLQYAF	NYMERRL	GARGGNYTNCARTAYGCNTT	ARNCKNCKYTCCATRTARTT	1024	1024	63.8	88	46.8185
Cyc_961	EUB58743.1_388198_389090	408	6	25	152	YDSQLHFY	DAPGKLKF	TAYGAYWSNCARYTNCAYTTYTA	AAYTTNARYTTNCCNGGNGCRTC	4096	4096	0.55	24.2857	56.2	97	17	161	PISIGFI	EDRHLIG	CCNATHWSNATHGGNTTYAT	CCDATNARRTGNCKRTCYTC	4608	1536	51.7	89	46.5946
Cyc_962	EUB57687.1_43012_43538	408	3	37	164	LPICVTYW	AHTMFVCQ	YTNCCNATHTGYGTNACNTAYTG	TGRCANACRAACATNGTRTGNGC	6144	512	0.408696	26.5	70.2	100	12	174	KMLEHGV	FHARVAD	AARATGYTNGARCAYGGNGT	TCNGCNACNCKNGCRTGRAA	256	2048	63.5	100	46.5944
Cyc_963	EUB56890.1_120807_121514	465	5	19	165	EDNELTFK	MEPLIEAE	GARGAYAAYGARYTNACNTTYAA	TCNGCYTCDATNARNGGYTCCAT	1024	1536	0.566372	26.8333	59.2	96	10	187	RALFDFE	KQRLTEA	MGNGCNYTNTTYGAYTTYGA	GCYTCNGTNARNCKYTGYTT	2048	2048	60.4	88.5	46.5138
Cyc_964	EUB56053.1_103171_105880	798	3	531	788	FNVCIMAY	EATCINKS	TTYAAYGTNTGYATHATGGCNTA	SWYTTRTTDATRCANGTNGCYTC	384	3072	0.502008	55.75	68.3	98	389	829	LQEITGN	GDAKCLV	YTNCARGARATHACNGGNAA	ACNARRCAYTTNGCRTCNCC	1536	1024	66.5	97.5	46.4822
Cyc_965	EUB55560.1_152003_152705	459	5	59	203	VRAAKTMK	EQYCANMG	GTNMGNGCNGCNAARACNATGAA	CCCATRTTNGCRCARTAYTGYTC	4096	128	0.369565	26.1667	67.9	91	38	215	AGDVLQC	VYDVVLR	GCNGGNGAYGTNYTNCARTG	CKNARNACNACRTCRTANAC	2048	4096	56.4	88.5	46.3633
Cyc_966	EUB58460.1_36348_37068	477	4	10	160	LFIQFCEN	TCVVLYQN	YTNTTYATHCARTTYTGYGARAA	TTYTGRTANARNACNACRCANGT	768	4096	0.243056	24.6	64.3	95.5	1	189	KSKFKQI	IYHNCYT	AARWSNAARTTYAARCARAT	GTRTARCARTTRTGRTADAT	512	96	62.6	94.5	46.3501
Cyc_967	EUB58469.1_108118_108683	483	6	24	176	IYETLKDT	EKQGLEKR	ATHTAYGARACNYTNAARGAYAC	CKYTTYTCNARNCCYTGYTTYTC	1536	2048	0.438356	20	58.7	92	16	192	SFLTENP	EELRQTP	WSNTTYYTNACNGARAAYCC	GGNGTYTGNCKNARYTCYTC	4096	2048	55	88	46.311
Cyc_968	EUB56364.1_181461_182106	348	5	60	167	SDYVYFEE	GKCSVAQF	WSNGAYTAYGTNTAYTTYGARGA	AAYTGNGCNACNSWRCAYTTNCC	2048	8192	0.50495	12.8333	55.8	90	52	195	FATVEYK	VYAFNPE	TTYGCNACNGTNGARTAYAA	TCNGGRTTRAANGCRTANAC	512	512	72.2	87	46.2883
Cyc_969	EUB62047.1_580404_580968	345	6	21	127	LDAKNLEI	KCFLFALA	YTNGAYGCNAARAAYYTNGARAT	GCNARNGCRAANARRAARCAYTT	4096	4096	0.45	22.8571	54.4	91.5	13	148	SVYERCF	PGMPILF	WSNGTNTAYGARMGNTGYTT	AANARDATNGGCATNCCNGG	4096	1536	59	88	46.0935
Cyc_970	EUB59297.1_48887_49541	438	3	114	251	NVKWVEQC	EFCIKVAH	AAYGTNAARTGGGTNGARCARTG	TGNGCNACYTTDATRCARAAYTC	256	768	0.4375	26.5	73.1	94	67	265	PAPIGEK	CWVLAYY	CCNGCNCCNATHGGNGARAA	TARTANGCNARNACCCARCA	1536	512	65	100	46.0887
Cyc_971	EUB57073.1_227951_228655	489	6	56	210	YPPTFLFG	YGWPRWLS	TAYCCNCCNACNTTYYTNTTYGG	SWNARCCANCKNGGCCANCCRTA	4096	8192	0.627586	33.4286	51.3	92	19	240	IGLEHAN	VPEGPLC	ATHGGNYTNGARCAYGCNAA	CANARNGGNCCYTCNGGNAC	1536	4096	62.2	85.5	45.7435
Cyc_972	EUB57958.1_33458_33890	366	3	11	124	FDVDKTGY	GDGEVNEA	TTYGAYGTNGAYAARACNGGNTA	GCYTCRTTNACYTCNCCRTCNCC	1024	1024	0.0560748	10.5	63.4	100	2	136	QEIQEAF	IMKKTNM	CARGARATHCARGARGCNTT	ATRTTNGTYTTYTTCATDAT	192	96	69.1	100	45.6836
Cyc_973	EUB59741.1_154424_154901	378	4	9	126	EHLKNFAM	CVYYRKPL	GARCAYYTNAARAAYTTYGCNAT	ARNGGYTTNCKRTARTANACRCA	1024	4096	0.333333	11.8	65.4	98.5	1	141	VGAGAIG	TKGNVQV	GTNGGNGCNGGNGCNATHGG	ACYTGNACRTTNCCYTTNGT	3072	512	55.9	96.5	45.6567
Cyc_974	EUB58451.1_450535_451145	447	3	29	169	ATRELDKG	KTEPFWRG	GCNACNMGNGARYTNGAYAARGG	CCNCKCCARAANGGYTCNGTYTT	8192	1024	0.555556	38.25	62.9	96	4	207	GQIHNVE	TIAQMQG	GGNCARATHCAYAAYGTNGA	CCYTGCATYTGNGCDATNGT	384	192	70.5	100	45.6203
Cyc_975	EUB60911.1_147472_148018	438	7	18	155	GLAHFFCF	PEKGAPFP	GGNYTNGCNCAYTTYTTYTGYTT	GGRAANGGNGCNCCYTTYTCNGG	2048	2048	0.51145	31.25	57	90	10	164	FFAEVLA	AVMLALM	TTYTTYGCNGARGTNYTNGC	ATNARNGCNARCATNACNGC	1024	4096	49.2	86	45.6023
Cyc_976	EUB63726.1_832286_832727	420	7	13	144	GYLECAEP	FTQSTFTA	GGNTAYYTNGARTGYGCNGARCC	GCNGTRAANGTNSWYTGNGTRAA	2048	8192	0.647541	28.875	47.8	88	2	155	VVRDADT	ENSDIRK	GTNGTNMGNGAYGCNGAYAC	TTNCKDATRTCNSWRTTYTC	2048	3072	52.6	94	45.5811
Cyc_977	EUB63369.1_1414912_1415680	483	7	20	172	FGVILIFF	KPPNYDQL	TTYGGNGTNATHYTNATHTTYTT	ARYTGRTCRTARTTNGGNGGYTT	4608	1024	0.535211	29.375	56.6	92	12	185	AIQRRHI	PPAYSEV	GCNATHCARMGNMGNCAYAT	ACYTCNSWRTANGCNGGNGG	3072	4096	48.5	85	45.4645
Cyc_978	EUB61912.1_463400_464096	420	5	76	207	KGRAGMQG	DQGATGEP	AARGGNMGNGCNGGNATGCARGG	GGYTCNCCNGTNGCNCCYTGRTC	2048	2048	0.336	18.3333	57.8	91	14	218	PRGYKGD	GDKGPQG	CCNMGNGGNTAYAARGGNGA	CCYTGNGGNCCYTTRTCNCC	2048	512	60.2	93	45.3265
Cyc_979	EUB56970.1_284646_286277	861	3	82	360	ACNYGKKH	INDYEEIG	GCNTGYAAYTAYGGNAARAARCA	CCDATYTCYTCRTARTCRTTDAT	512	288	0.257353	54	69.2	96	6	384	HYRNLWN	NVWMDEK	CAYTAYMGNAAYYTNTGGAA	TTYTCRTCCATCCANACRTT	512	32	70.6	90.5	45.1557
Cyc_980	EUB60875.1_775937_776766	537	4	38	208	LIFIYTND	YGWAGSAV	YTNATHTTYATHTAYACNAAYGA	ACNGCNSWNCCNGCCCANCCRTA	2304	8192	0.506098	35.2	56.8	92.5	5	272	SIFHPYC	QFRPEKN	WSNATHTTYCAYCCNTAYTG	TTYTTYTCNGGNCKRAAYTG	1536	512	66.5	96.5	45.1006
Cyc_981	EUB62456.1_309718_310409	375	5	34	150	CGARLHCG	GNKVDQLP	TGYGGNGCNMGNYTNCAYTGYGG	GGNARYTGRTCNACYTTRTTNCC	8192	2048	0.486239	27.5	57.2	94	9	158	HESLNRI	IDGPKYH	CAYGARWSNYTNAAYMGNAT	TGRTAYTTNGGNCCRTCDAT	8192	384	57.4	91.5	44.9504
Cyc_982	EUB61986.1_1263309_1264076	768	4	33	280	FMVLSVEQ	QGLACGTF	TTYATGGTNYTNWSNGTNGARCA	AANGTNCCRCANGCNARNCCYTG	8192	8192	0.65272	42.2	49.8	97	17	292	INSQYPF	FCEMLPH	ATHAAYWSNCARTAYCCNTT	TGNGGNARCATYTCRCARAA	1536	256	65.9	98	44.7922
Cyc_983	EUB57067.1_150474_150934	372	4	18	133	TIWDWREE	IMHILIYE	ACNATHTGGGAYTGGMGNGARGA	TCRTADATNARDATRTGCATDAT	384	864	0.201835	10.4	59.7	94	5	146	LIATVGD	IGTDGYV	YTNATHGCNACNGTNGGNGA	ACRTANCCRTCNGTNCCDAT	6144	768	63.1	96.5	44.5342
Cyc_984	EUB55456.1_155282_155842	393	3	46	168	RGEVEAAQ	DVWMNIAH	MGNGGNGARGTNGARGCNGCNCA	TGNGCDATRTTCATCCANACRTC	8192	192	0.0608696	10.25	66.4	98	23	179	EVLEVNP	EQKQYTA	GARGTNYTNGARGTNAAYCC	GCNGTRTAYTGYTTYTGYTC	1024	128	64.4	100	44.501
Cyc_985	EUB62738.1_1505972_1506742	474	4	38	187	LPFGGVYT	FGGFYACQ	YTNCCNTTYGGNGGNGTNTAYAC	TGRCANGCRTARAANCCNCCRAA	8192	1024	0.417266	32	60	95.5	12	270	DANVAAD	CPNGYTS	GAYGCNAAYGTNGCNGCNGA	SWNGTRTANCCRTTNGGRCA	1024	2048	56.8	98	44.2679
Cyc_986	EUB60635.1_305504_306270	675	6	35	251	ECLCLAHA	IFEDSFTR	GARTGYYTNTGYYTNGCNCAYGC	CKNGTRAANSWRTCYTCRAADAT	4096	6144	0.733668	66.2857	48.4	87.5	26	267	TVLLFQP	WKHKFVI	ACNGTNYTNYTNTTYCARCC	ATNACRAAYTTRTGYTTCCA	4096	64	64.4	83.5	44.0975
Cyc_987	EUB59408.1_410957_411594	384	6	37	156	LEAKIDAE	YAARSQWY	YTNGARGCNAARATHGAYGCNGA	TACCAYTGNSWNCKNGCNGCRTA	3072	8192	0.690265	24.1429	50.3	90.5	17	190	AAKAAEE	KNLVQSG	GCNGCNAARGCNGCNGARGA	CCNSWYTGNACNARRTTYTT	1024	4096	47.6	99	43.7533
Cyc_988	EUB59344.1_458910_459682	558	4	85	262	GAPVHVFD	FWRLAAGG	GGNGCNCCNGTNCAYGTNTTYGA	CCNCCNGCNGCNARNCKCCARAA	4096	8192	0.412162	28.2	56.3	95.5	26	283	GSNLDQA	FEGDFGP	GGNWSNAAYYTNGAYCARGC	GGNCCRAARTCNCCYTCRAA	4096	256	59	98	43.5913
Cyc_989	EUB60209.1_257915_259352	387	4	57	177	RVDDTDEN	KDFKLDID	MGNGTNGAYGAYACNGAYGARAA	TCDATRTCNARYTTRAARTCYTT	2048	768	0.427273	19.4	57.2	95.5	24	185	IQRDLEK	FKLWACN	ATHCARMGNGAYYTNGARAA	TTRCANGCCCANARYTTRAA	1536	256	66.3	89.5	43.1576
Cyc_990	EUB59231.1_481576_482635	378	5	218	335	SPTEMAFI	CPLCRKPF	WSNCCNACNGARATGGCNTTYAT	AANGGYTTNCKRCANARNGGRCA	4096	8192	0.772727	27.3333	56.3	85	204	415	HDETEQF	EVIRCLK	CAYGAYGARACNGARCARTT	TTNARRCANCKDATNACYTC	128	3072	67.2	87	43.122
Cyc_991	EUB62409.1_1433892_1434647	492	3	45	200	EMDMFKDI	HFALPPEN	GARATGGAYATGTTYAARGAYAT	TTYTCNGGNGGNARNGCRAARTG	32	4096	0.436242	45.75	65.2	100	32	208	PGHNQTE	GPCPVGI	CCNGGNCAYAAYCARACNGA	ATNCCNACNGGRCANGGNCC	512	2048	65	90.5	43.1042
Cyc_992	EUB59978.1_241420_242074	384	4	24	143	QIAGQLCY	MPQPEGDI	CARATHGCNGGNCARYTNTGYTA	ATRTCNCCYTCNGGYTGNGGCAT	3072	512	0.469027	23.2	64.3	95.5	8	151	YGRFFLD	GAVMPLV	TAYGGNMGNTTYTTYYTNGA	ACNARNGGCATNACNGCNCC	2048	2048	56.7	91	42.9375
Cyc_993	EUB61116.1_97458_97945	438	4	11	148	SWPAFAIH	EPRFLWGQ	WSNTGGCCNGCNTTYGCNATHCA	TGNCCCCANARRAANCKNGGYTC	6144	4096	0.274809	22.2	58.2	98.5	1	157	GTDAALI	VYIISQM	GGNACNGAYGCNGCNYTNAT	ATYTGNSWDATDATRTANAC	4096	2304	53.7	96.5	42.6881
Cyc_994	EUB63637.1_1958152_1958704	381	3	14	132	KDVLNEIE	WDPVAVKS	AARGAYGTNYTNAAYGARATHGA	SWYTTNACNGCNACNGGRTCCCA	1536	4096	0.0446429	10	61.3	98	1	140	DPKACTI	QTFKTAI	GAYCCNAARGCNTGYACNAT	ATNGCNGTYTTRAANGTYTG	512	512	68.8	95	42.6842
Cyc_995	EUB58585.1_353696_355068	774	3	65	314	DDAAIFMG	NKFNWDAG	GAYGAYGCNGCNATHTTYATGGG	CCNGCRTCCCARTTRAAYTTRTT	384	128	0.49789	55.25	68.4	94	49	426	HPQDLWY	TGFIDGT	CAYCCNCARGAYYTNTGGTA	GTNCCRTCDATRAANCCNGT	256	768	65.2	90.5	42.5956
Cyc_996	EUB57439.1_119314_119814	405	3	31	157	LMAGEENY	HPLTEDKI	YTNATGGCNGGNGARGARAAYTA	ATYTTRTCYTCNGTNARNGGRTG	1024	2048	0.394958	19.25	65.3	94	23	166	EFRTFAV	CFNLDGR	GARTTYMGNACNTTYGCNGT	CKNCCRTCNARRTTRAARCA	1024	1024	62	100	42.4202
Cyc_997	EUB59897.1_158720_160616	906	4	162	455	QRQATKDA	YEGERAMT	CARMGNCARGCNACNAARGAYGC	GTCATNGCNCKYTCNCCYTCRTA	2048	1024	0.655052	44.8	59.8	94	149	464	DAVITVP	DNNLLGK	GAYGCNGTNATHACNGTNCC	TTNCCNARNARRTTRTTRTC	1536	2048	57.3	92.5	42.3529
Cyc_998	EUB64366.1_2108970_2109350	357	6	15	125	LSEDNEAF	KEVVLLDF	YTNWSNGARGAYAAYGARGCNTT	AARTCNARNARNACNACYTCYTT	8192	8192	0.625	18.8571	54.4	92	2	133	HDSCSYC	NHLYCFF	CAYGAYWSNTGYWSNTAYTG	AARAARCARTANARRTGRTT	4096	256	50	88	42.199
Cyc_999	EUB56286.1_55266_55790	384	4	23	142	KHYLNHDD	FDSDGDGR	AARCAYTAYYTNAAYCAYGAYGA	CKNCCRTCNCCRTCNSWRTCRAA	512	8192	0.530973	26.8	48.6	92.5	12	154	VKHAFDN	DFIEGIQ	GTNAARCAYGCNTTYGAYAA	TGDATNCCYTCDATRAARTC	256	288	73.7	89.5	41.9288
Cyc_1000	EUB60084.1_539613_540460	816	2	29	292	WVHFNPDG	QKFWRWAN	TGGGTNCAYTTYAAYCCNGAYGG	TTNGCCCANCKCCARAAYTTYTG	256	256	0.399209	62.3333	69.9	97	2	305	QEIAFLD	VQWFTWT	CARGARATHGCNTTYYTNGA	GTCCANGTRAACCAYTGNAC	768	64	66.3	100	41.6687
Cyc_1001	EUB57826.1_121840_122542	438	4	25	162	APVCSNKN	DFEPDLPI	GCNCCNGTNTGYWSNAAYAARAA	ATNGGNARRTCNGGYTCRAARTC	8192	2048	0.565891	31.2	55.5	97	1	170	NDLEAVD	EEVLPFP	AAYGAYYTNGARGCNGTNGA	GGRAANGGNARNACYTCYTC	1024	1024	59.6	91	41.6683
Cyc_1002	EUB59209.1_305688_306480	372	4	35	150	SLKHAYNI	EEVIREWV	WSNYTNAARCAYGCNTAYAAYAT	ACCCAYTCNCKDATNACYTCYTC	8192	768	0.580952	24.8	56.1	97	5	171	DEFLIQE	GCRQLRE	GAYGARTTYYTNATHCARGA	TCNCKNARYTGNCKRCANCC	384	8192	58	92.5	41.6084
Cyc_1003	EUB61816.1_856920_857613	618	3	22	219	RWATIDGD	QWFALYHD	MGNTGGGCNACNATHGAYGGNGA	TCRTGRTANARNGCRAACCAYTG	3072	512	0.312849	30	67	98	1	247	KQPKLTP	ADRKATH	AARCARCCNAARYTNACNCC	TGNGTNGCYTTNCKRTCNGC	1024	2048	55.6	95	40.9631
Cyc_1004	EUB64599.1_1782890_1783323	354	3	15	124	ALDRCNQG	HETPVAFL	GCNYTNGAYMGNTGYAAYCARGG	ARRAANGCNACNGGNGTYTCRTG	4096	4096	0.237624	17	63.6	98	5	136	ESMSCVI	EKVCIDR	GARWSNATGWSNTGYGTNAT	CKRTCDATRCANACYTTYTC	4096	384	54.8	100	40.7901
Cyc_1005	EUB57814.1_40243_40972	369	5	35	149	FAGYEAED	QELDLAMS	TTYGCNGGNTAYGARGCNGARGA	SWCATNGCNARRTCNARYTCYTG	1024	8192	0.296296	16	56.6	96	26	171	EQHRAAK	GAQSAQN	GARCARCAYMGNGCNGCNAA	TTYTGNGCNSWYTGNGCNCC	1024	4096	52	86	40.7087
Cyc_1006	EUB63481.1_559871_560564	504	4	52	211	TMVCPNET	TQASFYER	ACNATGGTNTGYCCNAAYGARAC	CKYTCRTARAANSWNGCYTGNGT	512	8192	0.444444	31.8	57.4	91	8	219	YALEQAK	HELPDEL	TAYGCNYTNGARCARGCNAA	ARYTCRTCNGGNARYTCRTG	1024	1024	59.4	92.5	40.6878
Cyc_1007	EUB59289.1_547624_548620	630	2	56	257	EYDAFMEH	FDNDVDAL	GARTAYGAYGCNTTYATGGARCA	ARNGCRTCNACRTCRTTRTCRAA	128	1024	0.280423	32.3333	67	97	29	287	RIDAQHK	ECHDPVD	MGNATHGAYGCNCARCAYAA	TCNACNGGRTCRTGRCAYTC	768	256	71.9	96.5	40.5789
Cyc_1008	EUB57035.1_204576_205162	426	4	59	192	PKTDKSAM	YELYGVDS	CCNAARACNGAYAARWSNGCNAT	SWRTCNACNCCRTANARYTCRTA	8192	8192	0.619048	21.2	50.4	97	2	221	RRYPDWY	QMQMLFC	MGNMGNTAYCCNGAYTGGTA	CARAANARCATYTGCATYTG	1024	64	64.5	89	40.5102
Cyc_1009	EUB59541.1_202531_203005	348	2	36	143	HKKYTQAE	HQHLWSNP	CAYAARAARTAYACNCARGCNGA	GGRTTNSWCCANARRTGYTGRTG	512	2048	0.039604	17.3333	60.8	100	20	151	EIIANFD	CVYFANI	GARATHATHGCNAAYTTYGA	ATRTTNGCRAARTANACRCA	288	256	72.5	100	40.3959
Cyc_1010	EUB56979.1_31648_32359	516	2	14	177	DYNGGFEN	VQKYAIPI	GAYTAYAAYGGNGGNTTYGARAA	ATNGGDATNGCRTAYTTYTGNAC	512	1536	0.171975	43	65.8	94	2	211	RKYVPPH	NTMFEQG	MGNAARTAYGTNCCNCCNCA	CCYTGYTCRAACATNGTRTT	2048	64	69.4	100	39.999
Cyc_1011	EUB57899.1_283267_283924	477	3	16	166	SPMHTIIQ	DQIILDEA	WSNCCNATGCAYACNATHATHCA	GCYTCRTCNARDATDATYTGRTC	4608	1152	0.475524	45.25	59.9	92	6	187	TKKIIHV	EGMGFVA	ACNAARAARATHATHCAYGT	GCNACRAANCCCATNCCYTC	288	256	65.9	92.5	39.7876
Cyc_1012	EUB60897.1_29731_30448	657	3	42	252	VPGERPDT	FIQYTDYS	GTNCCNGGNGARMGNCCNGAYAC	SWRTARTCNGTRTAYTGDATRAA	8192	1536	0.632353	44.75	58.7	92	34	271	DAKDMNE	KKLIYAP	GAYGCNAARGAYATGAAYGA	GGNGCRTADATNARYTTYTT	64	768	68.9	90.5	39.7068
Cyc_1013	EUB57876.1_134723_135729	450	4	83	224	NQKVVEEA	CDSGVVEG	AAYCARAARGTNGTNGARGARGC	CCYTCNACNACNCCNSWRTCRCA	512	8192	0.356061	22.6	51.2	92.5	61	270	VLCDKHG	GVTTNIP	GTNYTNTGYGAYAARCAYGG	GGDATRTTNGTNGTNACNCC	512	1536	64.5	89.5	39.4196
Cyc_1014	EUB61564.1_812715_813510	522	5	40	205	NYNLSAYN	YMQSRVEA	AAYTAYAAYYTNWSNGCNTAYAA	GCYTCNACNCKNSWYTGCATRTA	8192	4096	0.641509	50.8333	42.1	93.5	9	242	NAHCDQC	KTSFAPV	AAYGCNCAYTGYGAYCARTG	ACNGGNGCRAANSWNGTYTT	128	4096	61.4	86	39.1332
Cyc_1015	EUB63487.1_603171_603858	360	4	54	165	FNFFDFTN	KDFVTSVV	TTYAAYTTYTTYGAYTTYACNAA	ACNACNSWNGTNACRAARTCYTT	256	8192	0.285714	17.6	46.4	92.5	46	178	RTVFNDI	IEVLGEC	MGNACNGTNTTYAAYGAYAT	CAYTCNCCNARNACYTCDAT	1024	1536	64.8	93	38.8719
Cyc_1016	EUB63043.1_1134880_1135312	489	2	13	167	RAVAMEGW	WAHCRALV	MGNGCNGTNGCNATGGARGGNTG	ACNARNGCNCKRCARTGNGCCCA	4096	4096	0.486486	25	61.9	100	5	185	CLQRGDI	KIDCGPR	TGYYTNCARMGNGGNGAYAT	CKNGGNCCRCARTCDATYTT	2048	768	65.1	100	38.8667
Cyc_1017	EUB59937.1_647901_648600	402	3	16	141	SIMTPTHF	EDILMRAC	WSNATHATGACNCCNACNCAYTT	CANGCNCKCATNARDATRTCYTC	6144	3072	0.372881	25	60.7	98	2	184	LLVNPKE	YATESFT	YTNYTNGTNAAYCCNAARGA	GTRAANSWYTCNGTNGCRTA	4096	2048	55.6	93	38.1662
Cyc_1018	EUB55040.1_104491_105115	360	2	74	185	ACYADPFE	YMRLAVAT	GCNTGYTAYGCNGAYCCNTTYGA	GTNGCNACNGCNARNCKCATRTA	1024	8192	0.142857	22.6667	60.1	100	18	214	QRQLCIE	ADYTFFP	CARMGNCARYTNTGYATHGA	GGRAARAANGTRTARTCNGC	1536	256	64.1	100	38.023
Cyc_1019	EUB55978.1_169730_170240	420	3	10	141	MLVNYFNG	HAKGGIIL	ATGYTNGTNAAYTAYTTYAAYGG	ARDATDATNCCNCCYTTNGCRTG	512	4608	0.387097	33	61	96	1	162	LYLMGGF	VPGMTAR	YTNTAYYTNATGGGNGGNTT	CKNGCNGTCATNCCNGGNAC	2048	2048	58.4	90.5	37.9852
Cyc_1020	EUB57897.1_259692_260360	564	4	14	193	KQIELLIN	KMSQLNMV	AARCARATHGARYTNYTNATHAA	ACCATRTTNARYTGNSWCATYTT	4608	1024	0.506098	38.6	48.7	92.5	4	201	KFAVTIA	DNFAVYS	AARTTYGCNGTNACNATHGC	SWRTANACNGCRAARTTRTC	768	1024	63.1	87.5	37.9082
Cyc_1021	EUB57137.1_255992_256693	483	3	34	186	MWVAAGDP	THLLDAYP	ATGTGGGTNGCNGCNGGNGAYCC	GGRTANGCRTCNARNARRTGNGT	512	8192	0.432624	30.25	56.1	92	9	194	RVIFTTC	AWLMDAQ	MGNGTNATHTTYACNACNTG	TGNGCRTCCATNARCCANGC	3072	256	62.8	95	37.8942
Cyc_1022	EUB55507.1_102643_103277	591	2	15	203	NEIEVVDN	QHFEHPIQ	AAYGARATHGARGTNGTNGAYAA	TGDATNGGRTGYTCRAARTGYTG	768	384	0.265896	38	64.3	97	3	218	ECQEGFD	HGRCLVV	GARTGYCARGARGGNTTYGA	ACNACNARRCANCKNCCRTG	128	4096	62.8	96.5	37.4655
Cyc_1023	EUB63079.1_1485837_1486890	738	2	13	250	YVCCLMTF	DAAEDITK	TAYGTNTGYTGYYTNATGACNTT	TTNGTDATRTCYTCNGCNGCRTC	1024	1536	0.242424	60	62.5	94	5	260	VNNIAFG	MTIVLAG	GTNAAYAAYATHGCNTTYGG	CCNGCNARNACDATNGTCAT	384	1536	64.9	96.5	37.3525
Cyc_1024	EUB61868.1_1303400_1304048	381	2	91	209	QRFLEAET	NVFPWEGC	CARMGNTTYYTNGARGCNGARAC	CANCCYTCCCANGGRAANACRTT	4096	512	0.116071	20.3333	64.2	97	64	220	EFAANIK	FQLDYLS	GARTTYGCNGCNAAYATHAA	SWNARRTARTCNARYTGRAA	384	4096	59.5	100	36.9802
Cyc_1025	EUB62118.1_1325444_1326791	396	3	38	161	QGPPGHDG	TCAQLAAH	CARGGNCCNCCNGGNCAYGAYGG	TGNGCNGCNARYTGNGCRCANGT	2048	8192	0.128205	15.5	49.8	96	26	169	KGTPGAK	FPNYPDG	AARGGNACNCCNGGNGCNAA	CCRTCNGGRTARTTNGGRAA	2048	256	63.6	95	36.9304
Cyc_1026	EUB57033.1_174576_175223	465	3	15	161	CLDQTKED	AKNQAVQQ	TGYYTNGAYCARACNAARGARGA	TGYTGNACNGCYTGRTTYTTNGC	1024	1024	0.435714	32	61.2	90	3	205	AKREAEI	EKNAMMK	GCNAARMGNGARGCNGARAT	TTCATCATNGCRTTYTTYTC	1024	32	65.1	85.5	36.6492
Cyc_1027	EUB61336.1_647415_647958	354	3	33	142	ICCVCLKP	WPILVPCA	ATHTGYTGYGTNTGYYTNAARCC	GCRCANGGNACNARDATNGGCCA	1536	3072	0.32	27	54.3	94	24	152	FKGNALA	CPNYLHL	TTYAARGGNAAYGCNYTNGC	ARRTGNARRTARTTNGGRCA	1024	1024	58.4	95	36.4538
Cyc_1028	EUB60317.1_640307_640791	354	2	10	119	LEEARYEA	IWPGYRWD	YTNGARGARGCNMGNTAYGARGC	TCCCANCKRTANCCNGGCCADAT	4096	768	0.137255	22	54.3	100	1	153	DSVKERE	YKWGTED	GAYWSNGTNAARGARMGNGA	TCYTCNGTNCCCCAYTTRTA	4096	128	63	100	36.0836
Cyc_1029	EUB62108.1_1271797_1272304	402	2	14	139	EVYPPSED	DIVLFNPP	GARGTNTAYCCNCCNWSNGARGA	GGNGGRTTRAANARNACDATRTC	8192	3072	0.176471	22.3333	50.5	100	6	147	VLRHPCF	YVPTEGD	GTNYTNMGNCAYCCNTGYTT	TCNCCYTCNGTNGGNACRTA	4096	1024	65.6	100	35.7631
Cyc_1030	EUB55156.1_79869_80291	345	2	13	119	QLPVPPNE	ICQHLHAF	CARYTNCCNGTNCCNCCNAAYGA	AANGCRTGNARRTGYTGRCADAT	8192	1536	0.06	15.3333	58.2	97	3	128	VYQMAEF	PGRWLPD	GTNTAYCARATGGCNGARTT	TCNGGNARCCANCKNCCNGG	128	4096	64.2	96.5	35.5042
Cyc_1031	EUB58801.1_324878_325337	450	4	13	154	TALTIFNT	ACLDMLLV	ACNGCNYTNACNATHTTYAAYAC	ACNARNARCATRTCNARRCANGC	6144	8192	0.631579	33	46.7	94	1	174	KTSLHDG	AFVKRLA	AARACNWSNYTNCAYGAYGG	GCNARNCKYTTNACRAANGC	4096	4096	51.8	92.5	35.2697
Cyc_1032	EUB64586.1_1587768_1588203	360	3	15	126	WEESCREA	FDFATQRS	TGGGARGARWSNTGYMGNGARGC	SWNCKYTGNGTNGCRAARTCRAA	2048	8192	0.29703	23.5	47.1	96	3	140	YELKVPN	AIFGLES	TAYGARYTNAARGTNCCNAA	SWYTCNARNCCRAADATNGC	1024	6144	59.9	95	35.1637
Cyc_1033	EUB56649.1_203281_203825	354	2	13	122	LPGEVGDE	QKGEPGPV	YTNCCNGGNGARGTNGGNGAYGA	ACNGGNCCNGGYTCNCCYTTYTG	8192	2048	0.148515	16.6667	59.4	91	5	132	DVGAIIQ	MGPTGEK	GAYGTNGGNGCNATHATHCA	TTYTCNCCNGTNGGNCCCAT	1152	512	66.1	93	33.7655
Cyc_1034	EUB63156.1_681750_683052	351	4	124	232	ELAQECCF	FFTFRIFR	GARYTNGCNCARGARTGYTGYTT	CKRAADATNCKRAANGTRAARAA	1024	3072	0.558824	26	50.3	89.5	13	351	HLTSVDG	DEKTLAN	CAYYTNACNWSNGTNGAYGG	TTNGCNARNGTYTTYTCRTC	8192	1024	56.8	84	33.4374
Cyc_1035	EUB64390.1_2309439_2309826	351	2	20	128	CLLKDGGY	YECICPPG	TGYYTNYTNAARGAYGGNGGNTA	CCNGGNGGRCADATRCAYTCRTA	8192	768	0.343137	15	59.3	94	7	136	LAFVGLT	YTQMPDK	YTNGCNTTYGTNGGNYTNAC	TTRTCNGGCATYTGNGTRTA	8192	128	62.3	89.5	32.4947

## Sheet: Use for primer synthesis
Primer name	Nucleotide Sequence of Primer (5' to 3')	Number of base pair
Cyc_1_F1	CARMGNATHGCNAAYTTYTA	20
Cyc_1_R1	ATYTGDATRTCCCANCCRAA	20
Cyc_1_F2	ATGGTNAARCARGGNTAYGARGA	23
Cyc_1_R2	TTYTGRAAYTCDATNGTNACRTA	23
Cyc_2_F1	CCNGAYCARAARTAYYTNTT	20
Cyc_2_R1	AAYTTRTANCCRTCRTACAT	20
Cyc_2_F2	AARTTYGAYMGNTGYGTNGAYTA	23
Cyc_2_R2	TTNGGRAARTGRTACATCCARTT	23
Cyc_3_F1	GTNMGNATHTGGAAYGARAC	20
Cyc_3_R1	ACRTTRAARTGYTCRTCYTC	20
Cyc_3_F2	ATHTGYGGNACNAAYTTYGARGC	23
Cyc_3_R2	CCRTTNGTNGGYTCRTARTCYTC	23
Cyc_4_F1	ATHMGNCARTGGATGGAYTT	20
Cyc_4_R1	TGDATDATNGCRTCCATRAA	20
Cyc_4_F2	AARCARATHGTNGAYGTNAAYTT	23
Cyc_4_R2	TGRTCNACCATYTCDATRTAYTT	23
Cyc_5_F1	GCNAAYYTNGTNATHTGYCA	20
Cyc_5_R1	ACRTTYTGYTCYTTCATRTC	20
Cyc_5_F2	GGNTTYGAYGAYGARGCNAAYCA	23
Cyc_5_R2	TTNACRTANGCNACNGTYTCDAT	23
Cyc_6_F1	GAYGARGTNGCNTGGATHGG	20
Cyc_6_R1	TGNCKDATRTCRTCRTARTT	20
Cyc_6_F2	YTNGGNCARTGGATHTTYGARAA	23
Cyc_6_R2	TCNARRAAYTTRTCYTTYTCRTA	23
Cyc_7_F1	AAYTTYACNGCNGCNGAYTG	20
Cyc_7_R1	ARRCAYTTNGCRTGYTCRTA	20
Cyc_7_F2	AARCAYYTNCARCCNTGGTTYAT	23
Cyc_7_R2	GTNARYTTNCCNACYTCRAACAT	23
Cyc_8_F1	TGGAAYGGNTAYATGGARCA	20
Cyc_8_R1	GGYTCNACNACRAARTCRCA	20
Cyc_8_F2	AAYTTYGTNACNGAYGCNCARAA	23
Cyc_8_R2	ARYTTNCKRCARTGNCCNACYTC	23
Cyc_9_F1	CCNGARACNGCNTAYCARAA	20
Cyc_9_R1	TANCCNARYTGRTANGCRTC	20
Cyc_9_F2	GGNTGYGAYGAYATHTGGGARAA	23
Cyc_9_R2	GGYTGRTTYTCNACRAANGCYTG	23
Cyc_10_F1	AARGAYTGYTTYACNGARCC	20
Cyc_10_R1	SWNACNGGRTAYTGYTTRTC	20
Cyc_10_F2	YTNGCNCCNGAYAARCAYAARTT	23
Cyc_10_R2	GGDATNCCNGTYTTYTCNGCRAA	23
Cyc_11_F1	AAYGAYTAYCCNGARTGYAT	20
Cyc_11_R1	AARTCRTGNGCYTTDATRTT	20
Cyc_11_F2	GCNAARGTNYTNATHGAYATHAT	23
Cyc_11_R2	GTNCCRTTYTCRTARCARTCRAA	23
Cyc_12_F1	GAYAAYTGYGTNAAYTAYTT	20
Cyc_12_R1	TGYTCNGTRAADATCCANAC	20
Cyc_12_F2	GTNYTNTGGAAYGTNACNGAYAA	23
Cyc_12_R2	TTRAAYTGNGCRCANARYTTRTA	23
Cyc_13_F1	CCNATGTTYGGNGAYTAYGA	20
Cyc_13_R1	ARDATNSWYTTYTCRTGNAC	20
Cyc_13_F2	CAYTGGATGGARATHACNGTNAA	23
Cyc_13_R2	CARAARTTNGCNACYTTRTCYTC	23
Cyc_14_F1	TGGATGAAYGTNYTNGAYGA	20
Cyc_14_R1	TCYTTNGCNCKYTGDATRTT	20
Cyc_14_F2	AARGTNATGMGNAARCAYTTYGA	23
Cyc_14_R2	TTNACNGCYTCRTCNGGYTTCAT	23
Cyc_15_F1	GGNTAYAAYGCNTTYGTNGT	20
Cyc_15_R1	CKRTTNGTRTACCAYTCYTT	20
Cyc_15_F2	ACNMGNGARTGYTGYTAYAARGA	23
Cyc_15_R2	CKNARYTTYTGRTARAAYTCCAT	23
Cyc_16_F1	AAYTAYYTNGAYAARGAYCA	20
Cyc_16_R1	TTYTCNARRTARTCNGGDAT	20
Cyc_16_F2	GAYGGNGAYGGNATHCCNAAYTA	23
Cyc_16_R2	ARRTARTCNGGDATNCCRTCNCC	23
Cyc_17_F1	AAYCCNAARAAYAARGARAT	20
Cyc_17_R1	ARNCCCCADATNGTRCANGT	20
Cyc_17_F2	AARTAYGARGCNCCNTGGAAYAT	23
Cyc_17_R2	GGRTCNGCYTCRTTCCARTCRAA	23
Cyc_18_F1	GAYGAYCARATGGCNGGNAA	20
Cyc_18_R1	GCYTTYTGYTTRCARTCRAA	20
Cyc_18_F2	ATHGTNGGNAARATHCCNAAYTA	23
Cyc_18_R2	TCNCCRCANGTNARRCARAARAA	23
Cyc_19_F1	GARACNAAYTAYGARAAYCA	20
Cyc_19_R1	TGCATRTGRTGRAAYTCRTC	20
Cyc_19_F2	YTNTGYGGNGCNATHTAYACNAA	23
Cyc_19_R2	TCNACRTCRCADATRTANGGYTT	23
Cyc_20_F1	TTYGAYTAYGARACNCARAA	20
Cyc_20_R1	TTNARNACDATNGTRTCRCA	20
Cyc_20_F2	AARGGNTAYCARGCNTTYGAYGA	23
Cyc_20_R2	CCRTANACNGTDATRAARAAYTG	23
Cyc_21_F1	GTNGAYTTYTAYAAYMGNAT	20
Cyc_21_R1	GTNACRAARTARTARAARTG	20
Cyc_21_F2	YTNATHTAYGGNACNATHTGYGA	23
Cyc_21_R2	TTRTARCADATRTTNACRTGNGC	23
Cyc_22_F1	YTNCCNGARACNTTYGGNGA	20
Cyc_22_R1	GGYTGYTCNGGNGCNCCRCA	20
Cyc_22_F2	TGGMGNATGGTNTGGGARCARAA	23
Cyc_22_R2	TCNGGCCANGCNGTRAAYTGRAA	23
Cyc_23_F1	ATHACNGGNTAYGARGAYGC	20
Cyc_23_R1	TTRAAYTCRTCYTCYTCCAT	20
Cyc_23_F2	AAYTTYGCNMGNGGNTAYTTYAC	23
Cyc_23_R2	TCNCCNACRTACCARTGNACRAA	23
Cyc_24_F1	ATHCAYYTNATGGAYTGYTT	20
Cyc_24_R1	TGNGGRCAYTCRTACATRTT	20
Cyc_24_F2	GGNATGTTYACNGCNGAYCCNGA	23
Cyc_24_R2	ARRTGRTCNACRTAYTGYTTNCC	23
Cyc_25_F1	CCNATHGAYATGATHAAYTT	20
Cyc_25_R1	TTYTGRTARTCYTTRAARAA	20
Cyc_25_F2	GGNGTNGTNATHTTYTGYTTYGG	23
Cyc_25_R2	CCDATRCANACNCCRTGRAARTA	23
Cyc_26_F1	GARMGNTAYGGNTTYAAYAA	20
Cyc_26_R1	ARCCARTCRTANACNGGRAA	20
Cyc_26_F2	ACNYTNGGNTTYTTYATHAARGA	23
Cyc_26_R2	AANGCRTCNGCYTGRAAYTCRAA	23
Cyc_27_F1	ATHTTYGTNTAYATGGAYCA	20
Cyc_27_R1	TARTGCATNGTNACRTCRTC	20
Cyc_27_F2	CCNTAYGTNYTNTTYTTYTGGGA	23
Cyc_27_R2	TGNARYTCRTCYTCNGCRCAYTC	23
Cyc_28_F1	GGNTTYTGYGARGTNTTYAA	20
Cyc_28_R1	CKYTGYTTNGCDATNGTRTC	20
Cyc_28_F2	AAYAAYMGNTAYGTNGCNATHAA	23
Cyc_28_R2	CAYTCNARYTTDATCCANGGRTG	23
Cyc_29_F1	AAYGAYCAYGCNCCNGARTT	20
Cyc_29_R1	TANACNACNGTNCCRTTYTG	20
Cyc_29_F2	TTYCARYTNCCNACNGCNAARGA	23
Cyc_29_R2	ACNCKNACRAARAARTGRTARTG	23
Cyc_30_F1	YTNCCNACNGARATGCARTT	20
Cyc_30_R1	GGNARNGTRAANACCCAYTC	20
Cyc_30_F2	GARTTYACNAARGTNATGGGNAT	23
Cyc_30_R2	TCNGCYTCRTCCATRTGRTGNGT	23
Cyc_31_F1	GCNATGCARATGCCNGAYTG	20
Cyc_31_R1	CCRTGYTTNGGYTCDATCCA	20
Cyc_31_F2	GAYYTNTGYCARTTYATHGCNCA	23
Cyc_31_R2	ACRAARTGRAANCCYTCYTGDAT	23
Cyc_32_F1	GGNGAYYTNTAYACNATHAA	20
Cyc_32_R1	TTYTCYTTNARNGCRAARTA	20
Cyc_32_F2	ATHTGYGGNCCNYTNGARTGYTG	23
Cyc_32_R2	TTNARYTCNGGNGCRTTRTCRTT	23
Cyc_33_F1	ATHATGGAYGTNAAYGAYCA	20
Cyc_33_R1	AANACNGGYTCRAAYTCRTT	20
Cyc_33_F2	ATHCARMGNTAYTTYGARATHGA	23
Cyc_33_R2	GGNGCRAARTCRTTDATRTCYTC	23
Cyc_34_F1	ACNGARAARTAYTAYGCNAT	20
Cyc_34_R1	TTRAADATNGCCATRAARTC	20
Cyc_34_F2	ATHGAYAAYGCNATHATGGARAA	23
Cyc_34_R2	TANGCRTGNCCYTTDATRTCCAT	23
Cyc_35_F1	CAYGGNTTYCAYTAYTAYGT	20
Cyc_35_R1	ARNARRTCNGGNACRAARCA	20
Cyc_35_F2	GTNCARTAYTTYTTYTAYAARAA	23
Cyc_35_R2	ATRAANACRCARTCDATCATRAA	23
Cyc_36_F1	GAYTGGMGNGARTTYCARGC	20
Cyc_36_R1	TADATNGTYTGRAANGGRTC	20
Cyc_36_F2	AAYTTYGARGCNCAYCARGARCC	23
Cyc_36_R2	GTNGCNARNGTNGTYTTYTCRTC	23
Cyc_37_F1	GAYYTNYTNGARGCNCCNAT	20
Cyc_37_R1	CKNACNGTYTCNGGRTCNCC	20
Cyc_37_F2	CCNYTNGAYAARAARCARCARAC	23
Cyc_37_R2	GCYTGRTADATNACRAAYTTRTC	23
Cyc_38_F1	YTNGGNCARGARMGNTAYAT	20
Cyc_38_R1	CANCKYTCRTCNGCRTCYTC	20
Cyc_38_F2	GAYMGNGARGCNYTNTGYGARCA	23
Cyc_38_R2	ACNGTDATRTTNGGNGCRTTRTC	23
Cyc_39_F1	AARAAYMGNGARACNTGGTA	20
Cyc_39_R1	TANGTNCCCATRTCYTTRAA	20
Cyc_39_F2	AAYAARGGNATHACNGTNGARTG	23
Cyc_39_R2	GTRAANCCNSWRCANGGDATRAA	23
Cyc_40_F1	TAYCARTGGGTNCCNYTNGT	20
Cyc_40_R1	TGYTTNCKRTARTTNCCRAA	20
Cyc_40_F2	GGNYTNCARGCNATHATHTAYTA	23
Cyc_40_R2	GTDATNARRTCNCCNGCRTTCAT	23
Cyc_41_F1	MGNTAYCCNYTNATHATHGA	20
Cyc_41_R1	TGRAAYTCNCCYTGCATYTT	20
Cyc_41_F2	CARGCNATHGARTTYYTNATGGA	23
Cyc_41_R2	TCNACRTCNGGNCKYTCNGCYTT	23
Cyc_42_F1	TAYGGNCAYTGYACNCCNAA	20
Cyc_42_R1	SWRTGDATNACRTCNCCRTG	20
Cyc_42_F2	AARATHTTYTGYATGGTNTAYGC	23
Cyc_42_R2	CKYTGRTCRTCNGTRTTCATNGT	23
Cyc_43_F1	ACNCARACNTTYGTNCARGA	20
Cyc_43_R1	TANCKNACNGTNCCRTTYTC	20
Cyc_43_F2	MGNATHYTNGAYGARAAYGAYTG	23
Cyc_43_R2	ATNGTNGGNGCRTTRTCRTTYTC	23
Cyc_44_F1	TGYGGNGTNGTNAARGGNTT	20
Cyc_44_R1	GCRTADATRTARTCNGGRTG	20
Cyc_44_F2	CAYTAYYTNGGNATHCCNTAYGC	23
Cyc_44_R2	ARRAANGCRTCCCANCCRTGRAA	23
Cyc_45_F1	TTYACNGARAAYGGNTTYTG	20
Cyc_45_R1	CCRCACATCCADATYTTRAA	20
Cyc_45_F2	ATHCCNGTNTTYCARGARCAYTG	23
Cyc_45_R2	TCRTAYTGYTCRCANCCCCADAT	23
Cyc_46_F1	AARACNMGNGGNGARATGGC	20
Cyc_46_R1	ARNARCATYTGYTGNGCYTC	20
Cyc_46_F2	CCNGGNAAYGCNACNTGGGARCA	23
Cyc_46_R2	ATRTCRTTRAANACYTTDATRTT	23
Cyc_47_F1	GAYTTYATHGCNCAYATHCC	20
Cyc_47_R1	CADATNGGYTTRTTRTCRTT	20
Cyc_47_F2	ATHGTNGARGAYATHAAYGAYCA	23
Cyc_47_R2	AANCKNACNGTNCCRTTYTCNCC	23
Cyc_48_F1	GAYGARYTNAARATGGARAA	20
Cyc_48_R1	ATYTCYTTRTCNGCRTCYTC	20
Cyc_48_F2	CARYTNMGNYTNAARGAYATGAA	23
Cyc_48_R2	ACYTGYTCNCKRTTYTCYTTYTT	23
Cyc_49_F1	ATHGCNGAYTTYTGYATHTG	20
Cyc_49_R1	CKYTGRTGRTTNCKRCAYTC	20
Cyc_49_F2	MGNTAYYTNGCNGTNTGYTGGCC	23
Cyc_49_R2	CKNACDATRTANGCYTCRTTYTT	23
Cyc_50_F1	ACNGGNATGTTYCAYTGGTG	20
Cyc_50_R1	GGYTCNARDATRTGYTGRTG	20
Cyc_50_F2	GTNGTNTGYATHTTYGCNGAYTA	23
Cyc_50_R2	GGNACNARRCARAADATCCARTC	23
Cyc_51_F1	AAYYTNGCNGTNACNGAYTT	20
Cyc_51_R1	GTRAARCANCCCATDATNAC	20
Cyc_51_F2	CCNTTYGCNATHGCNTAYCARAT	23
Cyc_51_R2	ACNGCYTTRTGNGTYTCNCCYTT	23
Cyc_52_F1	AARTTYCAYTGYACNTGGCC	20
Cyc_52_R1	TGNARRAANACRTTNGGNGG	20
Cyc_52_F2	GGNGARAAYCCNTTYCAYTGYGA	23
Cyc_52_R2	GGNCCDATYTGNCCRTGRTTNGC	23
Cyc_53_F1	GARYTNACNGARAAYCAYCA	20
Cyc_53_R1	TGRTARTGRTGDATRAANGC	20
Cyc_53_F2	GTNACNAARTTYMGNATHTAYTA	23
Cyc_53_R2	ATRTGRTGDATNCCCATYTCRAA	23
Cyc_54_F1	TTYATHGARGCNAAYATHGG	20
Cyc_54_R1	GTNGCRAAYTCNGTRTCNGG	20
Cyc_54_F2	GARWSNMGNCAYGAYTAYAAYAT	23
Cyc_54_R2	GGNARYTTCATRTGYTTRTADAT	23
Cyc_55_F1	ATGTTYGTNTGYGCNGARGG	20
Cyc_55_R1	TCNARRTTRAANCKNGGCCA	20
Cyc_55_F2	ATHAARYTNCAYAAYGAYCCNCA	23
Cyc_55_R2	CCRAAYTGRTTCATNARRTGYTC	23
Cyc_56_F1	ATHTGGATGMGNGARCAYAA	20
Cyc_56_R1	ATRTTRTCNCCRTTYTCRCA	20
Cyc_56_F2	AARATHGTNGGNGCNYTNATGCA	23
Cyc_56_R2	TTRAAYTGRTCNGCDATDATRCA	23
Cyc_57_F1	AARAARACNGTNGAYGTNCC	20
Cyc_57_R1	TGRTTYTCRTARTTRTCDAT	20
Cyc_57_F2	MGNGARATHYTNCARGAYTTYAC	23
Cyc_57_R2	CCRTCYTCNACRAARTACATYTC	23
Cyc_58_F1	AAYCCNGARMGNGGNATHCA	20
Cyc_58_R1	ATRCAYTCRTTYTTRTCCCA	20
Cyc_58_F2	TTYACNYTNGAYGARATHAAYAA	23
Cyc_58_R2	GCRTCRTANACRAAYTGDATYTT	23
Cyc_59_F1	TTYGARYTNTAYMGNAAYTG	20
Cyc_59_R1	ARRTTRCARCANGTYTCYTG	20
Cyc_59_F2	TAYTTYYTNAARCCNGTNGARTT	23
Cyc_59_R2	TGNGCNACRTANACRAARAARTT	23
Cyc_60_F1	ATGTAYGARACNGGNAARCA	20
Cyc_60_R1	AARTAYTCNGGNGCCCARAA	20
Cyc_60_F2	GTNTTYAARAAYGAYAAYATHTG	23
Cyc_60_R2	ARNCCNCKRAAYTTNARCCAYTG	23
Cyc_61_F1	GTNTGGACNAARGARCAYAT	20
Cyc_61_R1	ACCATNGTDATDATRCARTT	20
Cyc_61_F2	GCNCCNGARAARGAYGAYAARTT	23
Cyc_61_R2	TTNARNACRAAYTGNGCRTGRTA	23
Cyc_62_F1	GAYYTNTAYGCNTGGGTNGA	20
Cyc_62_R1	TCRTTDATNCKCATRTCYTT	20
Cyc_62_F2	CCNAARTAYGTNGAYYTNCAYAA	23
Cyc_62_R2	ARYTTNGCRTTNARDATRTCNAC	23
Cyc_63_F1	GGNAARACNGTNTGYGCNGA	20
Cyc_63_R1	ACNGCRTCYTGYTTRTTYTC	20
Cyc_63_F2	GARCCNATHTTYAARTGYGTNTA	23
Cyc_63_R2	ACDATYTCNGCRTTRAARTGRTC	23
Cyc_64_F1	ATGGTNACNTGYCCNATHGA	20
Cyc_64_R1	TTRTCNGCRCACATDATNCC	20
Cyc_64_F2	YTNCCNTGYGGNCAYGTNTTYTG	23
Cyc_64_R2	CKYTCYTTCATNGTRTGRTCDAT	23
Cyc_65_F1	GGNTAYATGYTNTAYAAYGA	20
Cyc_65_R1	CARAARTTNGCYTTNGTRTA	20
Cyc_65_F2	ATGYTNGARACNTAYGTNCAYGC	23
Cyc_65_R2	ARYTCNGCRAANARNGCYTCRTC	23
Cyc_66_F1	GGNACNTTYMGNAARGGNAA	20
Cyc_66_R1	AANGGNGTYTGNGCRTANCC	20
Cyc_66_F2	GAYTTYTTYYTNMGNTAYATGTA	23
Cyc_66_R2	GCDATNCKNCCRTAYTCNGTRAA	23
Cyc_67_F1	GARGCNGTNAARTAYTTYCA	20
Cyc_67_R1	ARRTTYTCNACRTGYTTRAA	20
Cyc_67_F2	MGNATHTTYGARGTNCARGGNGA	23
Cyc_67_R2	TCRAARAANACRTGYTCRTGYTG	23
Cyc_68_F1	ATHCARCARGARAARTGYGA	20
Cyc_68_R1	ACRTAYTGRTADATRTCRTC	20
Cyc_68_F2	AAYTTYGCNTAYTGYGTNGAYCA	23
Cyc_68_R2	TTNARNCCRCANGCNGGRTGRAA	23
Cyc_69_F1	CCNAAYGGNGARGARTTYGA	20
Cyc_69_R1	TGRTTNGGYTTRAAYTCYTC	20
Cyc_69_F2	ATGAAYGGNATHATHCAYCCNTG	23
Cyc_69_R2	AARTCCATDATYTTRTGYTCNCC	23
Cyc_70_F1	GGNTAYGCNACNATGMGNAA	20
Cyc_70_R1	TCNACRAANGCNACYTCYTT	20
Cyc_70_F2	GTNCCNTTYACNGCNATGGTNTA	23
Cyc_70_R2	GCRTANARDATNGGRTTNACRCA	23
Cyc_71_F1	GGNGARYTNACNGTNCAYAA	20
Cyc_71_R1	TCNARDATRTANGCRTCYTG	20
Cyc_71_F2	TTYCCNGTNCAYTAYACNGAYAA	23
Cyc_71_R2	AAYTTNACNGCNGCRTCRTTYTC	23
Cyc_72_F1	AAYGAYCAYGTNCCNGARTT	20
Cyc_72_R1	TARAANGTYTTRTTYTGYTT	20
Cyc_72_F2	CARGTNTAYATHTAYGTNGARGA	23
Cyc_72_R2	ATNACNGGRTCRTTRTCRTTYTC	23
Cyc_73_F1	YTNGARGAYATGCAYGGNAT	20
Cyc_73_R1	ARRTTDATYTCRAANGGNCC	20
Cyc_73_F2	GCNACNMGNCARGARATHAARAA	23
Cyc_73_R2	CANSWRCAYTTNACRCARTTRTA	23
Cyc_74_F1	GAYTTYTAYACNATGACNAA	20
Cyc_74_R1	CANACRTGRCARTTRAARTC	20
Cyc_74_F2	CARGAYGGNAARYTNATHGTNTG	23
Cyc_74_R2	CAYTGDATRAAYTCRTCNACRTA	23
Cyc_75_F1	ATGCAYTTYYTNACNGAYGA	20
Cyc_75_R1	TANARRAAYTTYTCRCAYTG	20
Cyc_75_F2	TGYGGNGAYTTYACNTTYAAYGA	23
Cyc_75_R2	TGRTAYTCYTTNCCCATRTCCAT	23
Cyc_76_F1	TGYYTNCAYGCNTAYGAYGG	20
Cyc_76_R1	GGNCCRTTRTCRTTYTGRTC	20
Cyc_76_F2	GARATHCARGAYGTNAAYGAYAA	23
Cyc_76_R2	TCRTTNCKRTTNCCYTGRAANAC	23
Cyc_77_F1	GARGARTGGATHWSNGARAA	20
Cyc_77_R1	GCCATNARYTCYTGYTCYTT	20
Cyc_77_F2	ATHGCNGCNATHTAYGGNAARTT	23
Cyc_77_R2	TCYTGRTCYTTDATYTGYTCRTT	23
Cyc_78_F1	CARCAYGAYTGGTAYTGYTT	20
Cyc_78_R1	TTNGCNGGCCARTARCARTG	20
Cyc_78_F2	AARCCNGGNGARATGYTNCAYTG	23
Cyc_78_R2	TTRCANGCRCADATRAAYTCRTG	23
Cyc_79_F1	ATHCARGAYGTNAAYGAYAA	20
Cyc_79_R1	TCRTTYTCRTCDATDATNGG	20
Cyc_79_F2	TTYCARCCNATHGAYTAYGARAA	23
Cyc_79_R2	ARNGCNGTNCCNGTYTTYTCRTA	23
Cyc_80_F1	ACNAAYYTNAAYMGNGAYCC	20
Cyc_80_R1	ACCATNCKDATNGGYTCYTC	20
Cyc_80_F2	GCNYTNCARGARGTNACNTTYTG	23
Cyc_80_R2	ATYTTYTCRTAYTCRTCRTCCCA	23
Cyc_81_F1	GARATHCARAARATGAAYAA	20
Cyc_81_R1	ATRTCYTTRAACATNCCYTC	20
Cyc_81_F2	AAYWSNTGYTGGAARGAYCAYCA	23
Cyc_81_R2	TGYTGYTTRTARTANCKYTCRAA	23
Cyc_82_F1	GAYAAYACNCCNGARAARGA	20
Cyc_82_R1	TCYTGRTAYTCYTTNACCAT	20
Cyc_82_F2	ATHTGYCARMGNGTNYTNGAYGA	23
Cyc_82_R2	TGRTANCKRTCNGCNARCCARTG	23
Cyc_83_F1	ACNCCNTGGGAYGTNAARGC	20
Cyc_83_R1	TANGTNARRTTRTTRAADAT	20
Cyc_83_F2	AARYTNATHGARMGNTTYGGNTG	23
Cyc_83_R2	AANGTYTTYTTNGGRTCRAANCC	23
Cyc_84_F1	AAYCCNTTYTTYAARTTYGA	20
Cyc_84_R1	CKRTARAANGGRAAYTCRAA	20
Cyc_84_F2	GGNTTYCCNGARACNTGYGARTG	23
Cyc_84_R2	ARRTCRTADATCATNACYTGNGG	23
Cyc_85_F1	TGYGTNTAYTAYGARCARAA	20
Cyc_85_R1	CCNGCCCANARNACRTCCAT	20
Cyc_85_F2	AAYTTYCCNGAYGCNTAYTGYAA	23
Cyc_85_R2	TGYTCYTCYTTNGGNGCNACRTT	23
Cyc_86_F1	GGNGAYGTNCCNAAYATHTA	20
Cyc_86_R1	TCYTGYTTCATYTTNGCRTT	20
Cyc_86_F2	TTYGARGAYYTNGARAAYATHTA	23
Cyc_86_R2	CCYTTNGGNGCNARNGTRAARTT	23
Cyc_87_F1	YTNGTNAAYTGYCAYTAYGA	20
Cyc_87_R1	TGNARCCARAANACCCANGG	20
Cyc_87_F2	GCNTTYATHACNCARCAYCCNTG	23
Cyc_87_R2	GGNARRTARTADATNGTRTCRAA	23
Cyc_88_F1	GTNYTNGGNGCNTTYTTYAA	20
Cyc_88_R1	GTRTTNGCDATNGTRTCCCA	20
Cyc_88_F2	TGYYTNTTYGARGTNYTNTAYCA	23
Cyc_88_R2	GTNGGRAAYTCRAADATNGTRCA	23
Cyc_89_F1	TAYGGNCAYGGNCCNTTYAC	20
Cyc_89_R1	CKRCANACNGTYTGYTTRTA	20
Cyc_89_F2	ACNTGYGARGTNTTYGCNTGGTG	23
Cyc_89_R2	GCCATRCANSWNCCDATYTTCAT	23
Cyc_90_F1	YTNGGNCCNTAYGAYGARTT	20
Cyc_90_R1	CANCKYTGDATRAANGCRTC	20
Cyc_90_F2	MGNGARGGNATGAAYGTNGARAT	23
Cyc_90_R2	SWNCCRTCYTCNGTRTCCCANGG	23
Cyc_91_F1	TAYCAYYTNGGNTGYACNCA	20
Cyc_91_R1	AANACNACDATRTGRCANGC	20
Cyc_91_F2	MGNGTNTGYGARGTNGTNTTYTA	23
Cyc_91_R2	AAYTGNCKRTADATYTCYTCRCA	23
Cyc_92_F1	ACNTGGAARGAYATHTTYCC	20
Cyc_92_R1	TTYTTCATRTARTGRTARTC	20
Cyc_92_F2	GTNMGNGARCAYGAYCCNGCNTG	23
Cyc_92_R2	CCRCAYTGNACRCAYTGRAANCC	23
Cyc_93_F1	AAYTTYAARGTNATHTAYGA	20
Cyc_93_R1	TTRCANACRTTNGCRTCYTC	20
Cyc_93_F2	CCNTTYACNAAYATHGCNGARGG	23
Cyc_93_R2	CCNACNGTRTTRTGYTGRCARTC	23
Cyc_94_F1	ATHTAYGCNAARGCNGAYGA	20
Cyc_94_R1	TTYTCNCKDATCCARTCYTC	20
Cyc_94_F2	CARAAYAARYTNTAYGARGCNCA	23
Cyc_94_R2	TCNACRTCNCKRTARAAYTGRTG	23
Cyc_95_F1	GGNTGGTAYGARGTNATGAA	20
Cyc_95_R1	AARTANARRTCRTCCATYTC	20
Cyc_95_F2	AAYCAYGARCCNGTNCCNCAYTG	23
Cyc_95_R2	CCNGTYTCNGCRTACATNGCYTT	23
Cyc_96_F1	ATHACNGAYTTYCARAAYTT	20
Cyc_96_R1	GGNCCNCCNGTRAARTTRAA	20
Cyc_96_F2	MGNGTNGAYGAYTGGTAYAAYAA	23
Cyc_96_R2	TAYTTNSWNGCYTCNGTRAANAC	23
Cyc_97_F1	TAYGTNATHGARAARTGGGA	20
Cyc_97_R1	TGNCKNACYTGNARYTCRTA	20
Cyc_97_F2	CARTGGGTNCCNTTYAARAARGT	23
Cyc_97_R2	GGRAANCKRTCDATYTCYTGCCA	23
Cyc_98_F1	MGNGARGGNGCNGARGARAA	20
Cyc_98_R1	CKNACRAANGGNACDATRCA	20
Cyc_98_F2	GGNATHYTNGGNTGYATGGCNGA	23
Cyc_98_R2	ATRTTRTCRCANCCNCKCATNAC	23
Cyc_99_F1	TTYTTYGGNATHAARAARGA	20
Cyc_99_R1	GTNGCRTCCATYTTNGCDAT	20
Cyc_99_F2	TGYCCNACNTAYMGNGTNATHGA	23
Cyc_99_R2	GGRTGRTCYTTRTANGCYTCNCC	23
Cyc_100_F1	ATHTGYYTNTTYACNGARTA	20
Cyc_100_R1	ATRAARTTRCANGCRTARTG	20
Cyc_100_F2	ATHGCNATHTGYTAYCCNTTYAA	23
Cyc_100_R2	CANARRAARTCDATDATYTCYTT	23
Cyc_101_F1	GCNGARGTNACNTAYAAYAA	20
Cyc_101_R1	TGNACCATYTCNGCNGCRTC	20
Cyc_101_F2	GCNGAYTAYCAYCAYTTYACNTG	23
Cyc_101_R2	TCNCKRTGRTCRTTRAANGTRCA	23
Cyc_102_F1	ATHYTNGCNACNGARCARTT	20
Cyc_102_R1	TTRAANACDATNGTRTANGG	20
Cyc_102_F2	TTYGAYGTNCAYGGNTGYATHTT	23
Cyc_102_R2	TARCADATRTGNACNGTRTGNGG	23
Cyc_103_F1	ATHTGYCCNWSNTAYTGYGA	20
Cyc_103_R1	GCRAARTCCCARTANACYTT	20
Cyc_103_F2	CCNGCNTAYWSNGTNGARTGYCA	23
Cyc_103_R2	GTYTCNARRTGCATNGGRCARAA	23
Cyc_104_F1	YTNAAYGGNCAYATHTAYAA	20
Cyc_104_R1	CACATRTCDATNGCYTCRTT	20
Cyc_104_F2	AAYAARYTNAARATGACNAARCA	23
Cyc_104_R2	ACNARCATDATRTTYTCNGGYTT	23
Cyc_105_F1	AAYYTNATHAARAARCAYCA	20
Cyc_105_R1	TCRTTCCANGCYTGRTTDAT	20
Cyc_105_F2	GTNTGYCARACNGGNGARAAYAT	23
Cyc_105_R2	TGYTGRCADATNCCYTCNGCYTC	23
Cyc_106_F1	ACNTGYTAYAAYATHTAYAT	20
Cyc_106_R1	TCNARRTCRCARTCRTARTT	20
Cyc_106_F2	AAYGTNATHTTYCARMGNATGGA	23
Cyc_106_R2	TANGCRTCNACDATRCAYTGYTT	23
Cyc_107_F1	CAYTAYACNTGGTGGAAYTT	20
Cyc_107_R1	CARAAYTGYTTNGCYTCYTT	20
Cyc_107_F2	TTYTTYGGNGARACNCCNATHAA	23
Cyc_107_R2	TTRAADATCATYTTRTTYTGNGT	23
Cyc_108_F1	TTYCCNTAYATHACNTGGGA	20
Cyc_108_R1	CCNACCATCATNGTRTCRCA	20
Cyc_108_F2	YTNTAYGGNWSNATGGAYGCNTT	23
Cyc_108_R2	TGRTTDATRTAYTCDATCATYTT	23
Cyc_109_F1	TGYATHGCNGAYGARAAYGA	20
Cyc_109_R1	GTRTCNGGYTGDATRTARAA	20
Cyc_109_F2	GTNCAYTTYAARGARGAYGCNCA	23
Cyc_109_R2	SWYTGNGTRCANGGNACNGTYTT	23
Cyc_110_F1	GCNGTNTAYGAYYTNGGNGG	20
Cyc_110_R1	GTYTCYTGNACYTTNGGCAT	20
Cyc_110_F2	YTNGARATHCARAARGGNGTNTT	23
Cyc_110_R2	TCYTTCATNGCYTTYTCRCANGG	23
Cyc_111_F1	AAYGGNGARAARTAYMGNGA	20
Cyc_111_R1	ACRTCCATNACNARYTCYTG	20
Cyc_111_F2	TTYTGGGARGTNGCNCCNAARTA	23
Cyc_111_R2	ATNACNARYTTNGCRTTRTTRTC	23
Cyc_112_F1	AAYGAYCARGCNCCNTTYTG	20
Cyc_112_R1	GGNGCRTTYTCRAANACRCA	20
Cyc_112_F2	YTNCARMGNCAYGTNATHGARTT	23
Cyc_112_R2	ATNACNGGNGCYTCRTCRTTYTC	23
Cyc_113_F1	YTNAAYGCNAAYGTNGARAA	20
Cyc_113_R1	GCYTGRCACATNCCYTGRAA	20
Cyc_113_F2	GCNAARGGNGTNTAYGGNCCNAT	23
Cyc_113_R2	ARRTTRAANGTRTARTGRAAYTT	23
Cyc_114_F1	CCNGAYGTNTAYCCNCARAA	20
Cyc_114_R1	ARNSWYTTNARNACRTCCCA	20
Cyc_114_F2	YTNGTNAARGAYGGNTTYAARTA	23
Cyc_114_R2	TGYTCNACNARRTCRTTRTCRTA	23
Cyc_115_F1	AAYATHGTNGAYAARACNGC	20
Cyc_115_R1	GGDATYTTYTCNCCNGTRAA	20
Cyc_115_F2	GCNMGNAAYGGNCCNGAYTTYGA	23
Cyc_115_R2	GCNGCYTTNGGRTCRTARTCRTG	23
Cyc_116_F1	CCNACNTGGATHMGNAARAT	20
Cyc_116_R1	AARTARTGNACCCADATRTC	20
Cyc_116_F2	GGNGCNGTNGGNATHGAYGARTT	23
Cyc_116_R2	CCDATYTGDATRAARTCRTGRCA	23
Cyc_117_F1	CARAARGAYCARGGNGTNTA	20
Cyc_117_R1	TCNARYTTRTGNGCRTCRAA	20
Cyc_117_F2	GGNYTNCAYAAYYTNTAYTTYAA	23
Cyc_117_R2	TCNACRTGRTGNGCRAACCAYTC	23
Cyc_118_F1	TTYGARGAYTTYTGYYTNAA	20
Cyc_118_R1	ARNARYTTRTCNGCYTCRTC	20
Cyc_118_F2	AARGGNATHTAYGARAARGGNTG	23
Cyc_118_R2	GGNGTNGCDATNARRCARTGNAC	23
Cyc_119_F1	GARACNGGNGARYTNGTNTA	20
Cyc_119_R1	TCRAANCCCCARTGRCARCA	20
Cyc_119_F2	AARGTNATGGGNTTYAAYGTNTG	23
Cyc_119_R2	GTRTGNCCNACRAARTCYTGNGG	23
Cyc_120_F1	CCNACNGARGGNATHTGYTG	20
Cyc_120_R1	CKCCARTCRTGCATYTTNCC	20
Cyc_120_F2	GTNYTNGAYATHAAYGAYCAYGC	23
Cyc_120_R2	TCRAANACNGGYTGRCARTCRTT	23
Cyc_121_F1	GGNACNTAYCARTGYGARGT	20
Cyc_121_R1	CKNGCYTTNACRTCYTGNGG	20
Cyc_121_F2	AAYGGNCARCAYATHCCNGARGA	23
Cyc_121_R2	TCNACYTCRTARCANACRAANGG	23
Cyc_122_F1	GAYATHGCNGGNAARGARTA	20
Cyc_122_R1	GCDATRTTYTCRAARCAYTT	20
Cyc_122_F2	AAYAARATGATGCARGAYTGGGA	23
Cyc_122_R2	TGNCKYTTNGTYTCNARRTAYTC	23
Cyc_123_F1	MGNYTNGAYTGYCAYCCNGA	20
Cyc_123_R1	TCNGTYTCNCCRTCRTCCCA	20
Cyc_123_F2	TTYCCNGCNAAYTAYCCNACNTA	23
Cyc_123_R2	GCYTTRTARAANACNGGDATYTT	23
Cyc_124_F1	ACNYTNTAYTTYAAYGCNAT	20
Cyc_124_R1	TGRAADATYTGNGTNGCCAT	20
Cyc_124_F2	ACNCARGTNTGGAARGARTGYGA	23
Cyc_124_R2	ACNSWDATRTCYTCDATRCANCC	23
Cyc_125_F1	WSNGGNCAYATGTAYYTNTA	20
Cyc_125_R1	ATNCKRTGRTARTCRAANAC	20
Cyc_125_F2	CCNCCNGTNTAYCARYTNTTYAA	23
Cyc_125_R2	ACNACNGCNARRTAYTTNCCRCA	23
Cyc_126_F1	ACNCAYGAYGAYGTNGGNTG	20
Cyc_126_R1	GCRTANGGRAARAARTCNCC	20
Cyc_126_F2	AARAAYATHGAYCARTAYTAYTT	23
Cyc_126_R2	TCRTTNACNGCYTTNGTRTARCA	23
Cyc_127_F1	TAYYTNGCNGAYACNCARCC	20
Cyc_127_R1	GTNARNCCRTTNGTNGCRTA	20
Cyc_127_F2	GCNCCNMGNYTNGAYAAYCARTT	23
Cyc_127_R2	TTNARNACNARNCCYTGRTGRAA	23
Cyc_128_F1	TAYGGNYTNCCNGAYTTYAA	20
Cyc_128_R1	ACNGTNCCYTTCCAYTTCAT	20
Cyc_128_F2	GCNCCNMGNGARCAYYTNAARGA	23
Cyc_128_R2	TANCKYTCNGGNACYTTNGCRTG	23
Cyc_129_F1	YTNCAYCARGARGGNGCNAA	20
Cyc_129_R1	TANACDATNARYTTRTTNGC	20
Cyc_129_F2	YTNCARAARAAYAAYATHAARTT	23
Cyc_129_R2	CCNGCNGCRCANGTNACDATRTT	23
Cyc_130_F1	ACNATHGTNAARACNATGAA	20
Cyc_130_R1	CCNCCDATNARYTGYTCNGC	20
Cyc_130_F2	MGNYTNGTNATGGARGCNGTNTG	23
Cyc_130_R2	ARYTTYTTNGTRCADATRTCNAC	23
Cyc_131_F1	AARGGNTTYGCNGTNCARCA	20
Cyc_131_R1	TCNGTCCANARNCKYTGYTT	20
Cyc_131_F2	YTNGAYMGNGARACNAARAARTA	23
Cyc_131_R2	GGDATNACNCKNGGCATNCCRTG	23
Cyc_132_F1	ATGTTYACNYTNTGGAAYTA	20
Cyc_132_R1	ACYTTRTTNCCNGTDATRTC	20
Cyc_132_F2	MGNAAYTTYCAYTGYTGGGAYTA	23
Cyc_132_R2	ATNGGYTCNARNCCYTCRAARTG	23
Cyc_133_F1	GGNGTNGAYGARAAYYTNTA	20
Cyc_133_R1	AANACNSWNGTNGGYTGYTC	20
Cyc_133_F2	CARYTNTAYGTNATGGGNACNGA	23
Cyc_133_R2	TTNCCRAARTCRCARAANACYTG	23
Cyc_134_F1	AARWSNCARTGYGARATHAA	20
Cyc_134_R1	ATDATNARNACCATNGTRAA	20
Cyc_134_F2	TTYCCNTTYGAYATGCARAAYTG	23
Cyc_134_R2	ATYTCRAANACNARNARRAARAA	23
Cyc_135_F1	TAYYTNMGNCAYTTYAAYGA	20
Cyc_135_R1	ARRTCNGGCCAYTTYTGNAC	20
Cyc_135_F2	GCNAARATHCAYTAYATGCCNGA	23
Cyc_135_R2	TCYTCNACNACNCCYTCRAAYTG	23
Cyc_136_F1	GCNGAYATHGTNGTNGCNCC	20
Cyc_136_R1	ACDATRTCNCCNCCYTGYTG	20
Cyc_136_F2	GAYTTYACNACNCCNTTYATGGA	23
Cyc_136_R2	ACRAANGTNSWNARNGCRAACCA	23
Cyc_137_F1	TAYGAYGTNGGNGTNCAYAC	20
Cyc_137_R1	ACNARYTTYTCNGTRTTRTC	20
Cyc_137_F2	ACNGTNTGYCAYCAYTAYCCNTT	23
Cyc_137_R2	ARNACDATRTANGCRAANCCRTC	23
Cyc_138_F1	ATHATGYTNTGYGAYACNTG	20
Cyc_138_R1	TCYTCCATRTCRTAYTTYTT	20
Cyc_138_F2	CAYYTNGTNTGYYTNGAYCCNGA	23
Cyc_138_R2	GTNACCCAYTCRCANGCCCARTA	23
Cyc_139_F1	GARACNACNTGGGCNYTNAA	20
Cyc_139_R1	CKNGTNACYTGRTCYTCNGG	20
Cyc_139_F2	CCNAAYGCNYTNGARGCNTAYTT	23
Cyc_139_R2	TGRTCYTCNACRCANGCCCARTC	23
Cyc_140_F1	TTYTGYAAYMGNTTYGTNTA	20
Cyc_140_R1	CAYTGNGCNGTRAAYTGYTC	20
Cyc_140_F2	TGYGTNATHGARCARACNGARTT	23
Cyc_140_R2	AANCKNGCNACRTCNCCYTGRTG	23
Cyc_141_F1	TGGAARAARGARCAYAAYAT	20
Cyc_141_R1	TGNGGRTARTCYTGNGGRTG	20
Cyc_141_F2	AAYGGNCCNGGNACNYTNGARCA	23
Cyc_141_R2	GGRTGYTTRAAYTTYTTNACYTG	23
Cyc_142_F1	ATHCAYGAYYTNAAYGAYTG	20
Cyc_142_R1	AAYTCNGGNGCRTGRTCRTT	20
Cyc_142_F2	YTNCCNATGGCNTTYGAYGARGA	23
Cyc_142_R2	CKRTCRAANSWYTCYTTNGTRTA	23
Cyc_143_F1	CCNATGCARGCNTAYTAYGA	20
Cyc_143_R1	TTNCCRCARTTNSWNACYTC	20
Cyc_143_F2	ACNTTYGGNYTNCCNATGCAYAT	23
Cyc_143_R2	GGNSWRTGNACYTCDATRTTNAC	23
Cyc_144_F1	TGGGCNYTNTAYTTYCCNGG	20
Cyc_144_R1	GTRTGNGGDATYTTCATYTT	20
Cyc_144_F2	ATHGAYTGGYTNCAYAARTGGCC	23
Cyc_144_R2	TCYTGRTTRAARCANCCRCARTA	23
Cyc_145_F1	TGGTAYATHGTNATHATGAT	20
Cyc_145_R1	GCRCANARDATNARRAARTT	20
Cyc_145_F2	WSNYTNTGGGTNTTYGTNCARAA	23
Cyc_145_R2	CCNARNGTRCANGTRTTYTTNAC	23
Cyc_146_F1	YTNACNGGNATHTAYACNAA	20
Cyc_146_R1	ATNARRCANACNCCYTTRTC	20
Cyc_146_F2	YTNAAYGTNCARACNGGNTTYCC	23
Cyc_146_R2	CCNGCYTCNARNGTCCAYTCYTT	23
Cyc_147_F1	AARGARYTNGAYGARAAYAT	20
Cyc_147_R1	TTRTARTCCATNARYTCRTA	20
Cyc_147_F2	GARWSNGAYGGNGARACNGARAT	23
Cyc_147_R2	GCNACNGCRTCNARRAARTGYTT	23
Cyc_148_F1	GTNACNACNAAYGCNTAYTT	20
Cyc_148_R1	TADATNACNGTNCCRTTYTC	20
Cyc_148_F2	ACNGARGGNATHTTYGAYTAYGA	23
Cyc_148_R2	TTNGTRTANACYTGNGGRTGRTA	23
Cyc_149_F1	CAYGAYYTNAARATHTAYGC	20
Cyc_149_R1	GGRTTRTGYTGDATRTCRTA	20
Cyc_149_F2	GAYGARGGNMGNGTNCARATGAC	23
Cyc_149_R2	TTDATRTTRTCRTADATRTCNGG	23
Cyc_150_F1	GAYMGNTGGCARCAYGARAT	20
Cyc_150_R1	TTNARNGGDATNCCRTGYTG	20
Cyc_150_F2	ACNATHTTYGAYGCNGTNAAYGA	23
Cyc_150_R2	TADATYTCNARNCKRTTNGGRAA	23
Cyc_151_F1	GTNACNWSNTAYGARMGNGG	20
Cyc_151_R1	TCNGGDATRTCRTAYTCYTT	20
Cyc_151_F2	CAYTTYYTNGCNCARTTYGAYGT	23
Cyc_151_R2	TGDATYTCYTCNGGYTGRTARTC	23
Cyc_152_F1	GARATHCAYATGCARAARTG	20
Cyc_152_R1	ATYTCYTCNARNACRAANGC	20
Cyc_152_F2	GARGAYYTNACNAARTAYTTYGC	23
Cyc_152_R2	GCRCANARNGGNCCYTGYTCNGT	23
Cyc_153_F1	GGNGAYTTYGARCCNAARAA	20
Cyc_153_R1	CCRCARTTNARNARNGCYTC	20
Cyc_153_F2	CAYMGNTTYACNGARAAYACNAA	23
Cyc_153_R2	TTNCCNGTRTTRAANARNGTRCA	23
Cyc_154_F1	AAYGCNCCNACNTGGCARGA	20
Cyc_154_R1	TCRTCDATNARRAAYTGRTA	20
Cyc_154_F2	GCNGAYTGYGGNCCNGARAAYAC	23
Cyc_154_R2	AAYTCNGGNGCRCARTCRTTYTC	23
Cyc_155_F1	AARMGNACNGAYGTNGARGA	20
Cyc_155_R1	ACCATNGGRCAYTGRTTYTG	20
Cyc_155_F2	GAYCCNAAYCAYAAYTAYTTYAT	23
Cyc_155_R2	CCDATNACNARNCCRCACATNGG	23
Cyc_156_F1	TGYGCNTTYCCNGAYGARGT	20
Cyc_156_R1	CANCCRTCYTGRTCDATYTG	20
Cyc_156_F2	GCNATHGAYGCNGCNGAYGARTG	23
Cyc_156_R2	TTNCCYTGRAANGCNGCNGTRCA	23
Cyc_157_F1	GTNAARTGYGGNTTYGCNGG	20
Cyc_157_R1	GTNARNGTNGCYTGDATNGC	20
Cyc_157_F2	AAYTTYCCNGARTAYATHTTYCC	23
Cyc_157_R2	ACRTANACNGCRTTRAANCCRTA	23
Cyc_158_F1	GTNMGNAARGTNGAYAARAC	20
Cyc_158_R1	GTCCARTCNGGRTGRAAYTC	20
Cyc_158_F2	CARYTNCAYAARTGYGCNTTYTA	23
Cyc_158_R2	TGNGCNGGNACRTCNCCRAACCA	23
Cyc_159_F1	GGNTAYAARATGCARTGGGC	20
Cyc_159_R1	TGDATNARNGTCCAYTGRTT	20
Cyc_159_F2	AAYGCNTAYAARYTNGCNACNCA	23
Cyc_159_R2	GTRTANCCNCCRCANACRTADAT	23
Cyc_160_F1	ACNATHTAYTTYCCNATGTG	20
Cyc_160_R1	TGCATRTARCAYTCNCCRTA	20
Cyc_160_F2	TGYGARCCNATHATGCARCARTT	23
Cyc_160_R2	GGRCADATRTGRCANSWYTGRCA	23
Cyc_161_F1	ATGGAYATHAARTGYAARTG	20
Cyc_161_R1	TCRCARCACCARTGRAAYTT	20
Cyc_161_F2	TGYTGGMGNGCNYTNCCNGAYTT	23
Cyc_161_R2	CAYTTYTCYTGYTGDATRAANAC	23
Cyc_162_F1	YTNGARYTNAARGARGAYGA	20
Cyc_162_R1	TTRCARAANGCDATNACNGG	20
Cyc_162_F2	YTNATGGTNGCNGCNAARGTNCA	23
Cyc_162_R2	GCYTCNCKNACNGGYTGRTGRTC	23
Cyc_163_F1	GARACNATHGARGAYGTNCC	20
Cyc_163_R1	TGNCCNGTYTGYTGYTCRTA	20
Cyc_163_F2	CAYGTNCARGTNGTNTAYAAYGA	23
Cyc_163_R2	CKRTGYTGNGGRTGNGCRTARAA	23
Cyc_164_F1	GAYATHTGGGARTTYTAYAA	20
Cyc_164_R1	AANCKDATRTAYTGRCACAT	20
Cyc_164_F2	TTYTGGACNGTNGARGARGTNGA	23
Cyc_164_R2	TCNGTNARRAAYTCRCAYTCDAT	23
Cyc_165_F1	TTYTTYAARGCNGCNYTNCA	20
Cyc_165_R1	ARRTCCCANACCATNCCYTT	20
Cyc_165_F2	TTYATHGCNGAYTAYYTNCARAT	23
Cyc_165_R2	GCNGTRTTDATYTGRTGDATRAA	23
Cyc_166_F1	GGNGAYYTNGTNGARGCNAT	20
Cyc_166_R1	TGRTTNGTCATNACRTCCCA	20
Cyc_166_F2	YTNAARYTNGAYGCNGARATGCA	23
Cyc_166_R2	CANCCDATNACDATRAAYTCRTC	23
Cyc_167_F1	ATGCAYCARATHGTNGARGC	20
Cyc_167_R1	TTNCCYTTRTCRAAYTGNAC	20
Cyc_167_F2	GAYCAYGCNATHTGGTGGCCNCA	23
Cyc_167_R2	ATDATNCKYTCNGCRCARAARTC	23
Cyc_168_F1	GTNGGNAARCCNACNACNTT	20
Cyc_168_R1	GGNARRTARTCNACNCCRCA	20
Cyc_168_F2	ATHGTNAARGCNCCNAAYGGNAT	23
Cyc_168_R2	TCNGTRTARTTDATYTGNGCYTC	23
Cyc_169_F1	GGNACNCARYTNAARGARTG	20
Cyc_169_R1	AARTARTGNACYTGRTTYTC	20
Cyc_169_F2	GCNGAYCCNTTYCARAARGTNGA	23
Cyc_169_R2	TCNARRTTNGGNGCYTTYTGRTC	23
Cyc_170_F1	GCNGARCARCAYGARTAYTT	20
Cyc_170_R1	TTRTCNCKRTCNGTNGCRTT	20
Cyc_170_F2	AAYGAYAAYMGNCCNATHTGYCA	23
Cyc_170_R2	CCDATYTCNGGNGCRTGRTCRTT	23
Cyc_171_F1	TGYGAYGARACNTTYAAYTA	20
Cyc_171_R1	TTRTGNSWYTGDATRAARAA	20
Cyc_171_F2	ACNGGNTTYCARACNTGGGARTA	23
Cyc_171_R2	ATRTTRTARTTNARRAARTARTT	23
Cyc_172_F1	TTYGGNCARGTNYTNGARTG	20
Cyc_172_R1	ARRAANCKYTCCATCATNGC	20
Cyc_172_F2	GAYTAYCARGARGCNGCNAARCA	23
Cyc_172_R2	TCNARRTTRTCRTGNGTCATRAA	23
Cyc_173_F1	GAYTAYTTYGARTGGGAYGA	20
Cyc_173_R1	GTDATNGCRTGDATRTCNGG	20
Cyc_173_F2	ATHYTNATHTAYCARTGGGAYGC	23
Cyc_173_R2	CKRTCNACYTCYTCNACRCAYTT	23
Cyc_174_F1	GTNGAYMGNGARGCNATHTG	20
Cyc_174_R1	GCNGTDATYTGNCCNACRAA	20
Cyc_174_F2	GAYAARATHTTYAAYATHAARAT	23
Cyc_174_R2	ATRAAYTGNGGNACRTTRTCRTT	23
Cyc_175_F1	TTYATHCAYACNCARGTNGA	20
Cyc_175_R1	GCRTAYTCRTTCCAYTCRTC	20
Cyc_175_F2	AAYYTNCAYGARGTNATHCARAT	23
Cyc_175_R2	CKNGGRTGYTTYTCRCAYTCRTG	23
Cyc_176_F1	TGGATHYTNCARACNCAYGC	20
Cyc_176_R1	TGYTCRAANARYTGRTTDAT	20
Cyc_176_F2	TGYGAYGTNAAYTTYACNGARCC	23
Cyc_176_R2	ARYTCRTARAANGCRTTRTAYTT	23
Cyc_177_F1	GAYATGWSNMGNYTNAARAA	20
Cyc_177_R1	CKNGCRTTNACNGCYTCRTC	20
Cyc_177_F2	CARYTNGAYGTNGCNAAYAARGC	23
Cyc_177_R2	TGCATNACNCCDATRTCNCCYTC	23
Cyc_178_F1	CARATHGCNGTNGAYAAYGA	20
Cyc_178_R1	TTYTGYTCRTAYTTDATNGC	20
Cyc_178_F2	GTNGARATGYTNATHGAYCAYCA	23
Cyc_178_R2	ARRTCYTCNACDATNGTRTAYTG	23
Cyc_179_F1	GGNGTNCCNGCNYTNGTNAT	20
Cyc_179_R1	ATRTTYTTNARNGGRTTYTT	20
Cyc_179_F2	CAYMGNGTNGAYAARATHCCNGA	23
Cyc_179_R2	TTNARRTCNGTRTTNGTCATYTT	23
Cyc_180_F1	GGNATGAAYGCNACNCARTG	20
Cyc_180_R1	TTDATNCCNARYTGYTGYTC	20
Cyc_180_F2	GARTGGGTNGGNGCNCCNTTYTG	23
Cyc_180_R2	TCYTTNACNACYTTRAARTACAT	23
Cyc_181_F1	YTNACNGAYGCNTTYGTNAA	20
Cyc_181_R1	GGYTGYTGNGCNACRAARTA	20
Cyc_181_F2	TAYAAYGTNTTYCAYGGNTTYTG	23
Cyc_181_R2	ARNGTRTAYTGRAANSWRAAYTT	23
Cyc_182_F1	GAYGGNAARAAYATHCARAC	20
Cyc_182_R1	TTRCANGCNGTYTCRTANGG	20
Cyc_182_F2	GTNATHATHGARYTNAAYGGNCA	23
Cyc_182_R2	GCNCKYTCDATRTTNGTRCARTC	23
Cyc_183_F1	CARGAYWSNGARACNGAYTT	20
Cyc_183_R1	TGNGGNGTNCKNGGYTTNGT	20
Cyc_183_F2	TGYGAYMGNGCNGTNGARTTYAT	23
Cyc_183_R2	TCRAARTTYTCNARDATYTTYTG	23
Cyc_184_F1	GARYTNTTYWSNGAYGCNTT	20
Cyc_184_R1	ATRAANACRAARTANGGNGT	20
Cyc_184_F2	AAYGAYCAYATHTGGGARGTNGA	23
Cyc_184_R2	CCRTCRTCNCKRTARTTRCANGG	23
Cyc_185_F1	GGNGARCAYATHGTNTTYAT	20
Cyc_185_R1	GCRTCNCCNGCYTTNGGDAT	20
Cyc_185_F2	GGNGGNTAYGCNGCNTTYCAYGA	23
Cyc_185_R2	CARTGRAANGTDATDATYTCNGG	23
Cyc_186_F1	AAYAARYTNGTNTAYTTYGA	20
Cyc_186_R1	ATNGCRCANGGNACRTGRTA	20
Cyc_186_F2	GARWSNTGGYTNAAYAAYTGYGG	23
Cyc_186_R2	TCRTARCACCANARNGCRCARTT	23
Cyc_187_F1	GAYATHCCNAARACNYTNGA	20
Cyc_187_R1	CCCATYTTNACRAACCARTT	20
Cyc_187_F2	GGNACNGAYATHTTYCCNGCNTT	23
Cyc_187_R2	ARRTCNGTNGGYTCRTACCARAA	23
Cyc_188_F1	TAYGARGARATHGAYGCNGC	20
Cyc_188_R1	GGCATNGGNACYTCRTCDAT	20
Cyc_188_F2	CCNGGNCAYGCNGAYTAYATHAA	23
Cyc_188_R2	ACYTTNARNARYTCDATDATYTT	23
Cyc_189_F1	GCNMGNTTYGARATHAAYGA	20
Cyc_189_R1	TCNACYTGRAARTTRTAYTC	20
Cyc_189_F2	AAYAARGTNCCNAAYCCNAARGA	23
Cyc_189_R2	TCRAAYTGNGGNGCRTTRTCRTT	23
Cyc_190_F1	GCNGTNGAYGAYCAYACNCA	20
Cyc_190_R1	TANGCRCANACRTCRCACAT	20
Cyc_190_F2	GGNGTNAARAAYGARTGYGAYCC	23
Cyc_190_R2	TGNGCCATNSWYTTCATNGGYTC	23
Cyc_191_F1	YTNAAYYTNCCNGCNATGTT	20
Cyc_191_R1	CCDATRTGNARRCANGCRTC	20
Cyc_191_F2	GCNCAYWSNTAYATHACNGAYTG	23
Cyc_191_R2	CCRAANARRTTNGCRAANGTYTC	23
Cyc_192_F1	CCNACNCAYCARGCNATGGT	20
Cyc_192_R1	ACYTCNARCCARTCNGCYTG	20
Cyc_192_F2	GCNMGNMGNTAYAAYGARGARGA	23
Cyc_192_R2	CANGCNGTNARCATNGCRTTRTG	23
Cyc_193_F1	ATGTAYGARGTNGGNGCNGA	20
Cyc_193_R1	TTNGTRTTNARRTCNGGRTG	20
Cyc_193_F2	GTNCCNYTNAARGARGGNATHGA	23
Cyc_193_R2	TCNGGNGCRAARTAYTCDATRTA	23
Cyc_194_F1	CCNTGGGGNTTYMGNYTNGA	20
Cyc_194_R1	TTNGCRTGNGTYTCRCARTA	20
Cyc_194_F2	GGNCAYGCNYTNAAYATHCARAA	23
Cyc_194_R2	TTDATRTARAARTANCCNACRTT	23
Cyc_195_F1	ATGACNGARATHCARTGGAA	20
Cyc_195_R1	TTNCKYTTNARRAANGTRTA	20
Cyc_195_F2	YTNGARTGYMGNGAYGTNATGGC	23
Cyc_195_R2	TTRCANACNACRTANCCYTGYTC	23
Cyc_196_F1	GARCCNCCNATGTAYGCNGA	20
Cyc_196_R1	GCNGGNACRAAYTTNGTRTA	20
Cyc_196_F2	YTNATHTTYGGNCCNGCNTTYAC	23
Cyc_196_R2	GGRAANGGCATNCCDATNACRTG	23
Cyc_197_F1	ACNTTYGGNTAYGARAAYCA	20
Cyc_197_R1	TCRTARCANGTRAANGGRTG	20
Cyc_197_F2	GAYGARTTYATHGTNGARCCNCA	23
Cyc_197_R2	TTNGCNACDATYTGRAANCCRTC	23
Cyc_198_F1	GTNATGGGNCARCCNATHAA	20
Cyc_198_R1	CANSWRCANGTRCAYTTRTC	20
Cyc_198_F2	GGNAARGARGAYAARTAYTGGAC	23
Cyc_198_R2	ATNARRTAYTTYTGNACYTGCCA	23
Cyc_199_F1	CARMGNTTYAAYGARTAYTT	20
Cyc_199_R1	ACNACNGGYTTNGTRTARTT	20
Cyc_199_F2	GAYAAYGTNAAYGAYATHTGYGG	23
Cyc_199_R2	TCDATNACNGTDATRTTYTCYTG	23
Cyc_200_F1	CCNGARGGNGAYYTNCAYAT	20
Cyc_200_R1	CARTTNACNGCNGTCATYTG	20
Cyc_200_F2	CCNACNGAYCARAAYGCNACNGA	23
Cyc_200_R2	TTYTTNACNCCDATDATYTGNGG	23
Cyc_201_F1	GCNYTNGAYAAYACNCCNGT	20
Cyc_201_R1	CCNGGNACCATYTCYTTNGC	20
Cyc_201_F2	CARGGNACNTTYGGNCARATHGA	23
Cyc_201_R2	GCYTTNARCATYTGRTANGTRAA	23
Cyc_202_F1	TTYAARTTYGGNAARGARAT	20
Cyc_202_R1	GTNGGRTCYTCNARRTARTA	20
Cyc_202_F2	CARMGNGARTTYGCNATHAARGT	23
Cyc_202_R2	ATNGCYTCNGGRTCNACRTARAA	23
Cyc_203_F1	TTYMGNAAYCARTAYGAYCA	20
Cyc_203_R1	ATNARCATNCCNACNCCRAA	20
Cyc_203_F2	CAYCARATHGARTAYGCNATGGA	23
Cyc_203_R2	TGYTGNGTNGGNACYTGCATYTT	23
Cyc_204_F1	AARGCNATHAAYGARTTYAT	20
Cyc_204_R1	ACYTCNCCRTTRTTRCANCC	20
Cyc_204_F2	ATHGTNGAYGARAARATGAARTT	23
Cyc_204_R2	ATRTGNGGRTCNGTNGGRTTRAA	23
Cyc_205_F1	YTNAARGGNCARTAYTTYAA	20
Cyc_205_R1	ACYTGYTTRTGNGCDATRTA	20
Cyc_205_F2	TTYTGYGGNTAYTGYATHTGGAA	23
Cyc_205_R2	ATNACRTCRAACCANCKRTGRTA	23
Cyc_206_F1	TTYCCNGCNGGNMGNTGYTA	20
Cyc_206_R1	CANGCNACCCANGTRTCRTT	20
Cyc_206_F2	GGNAARGTNACNGARCCNTGYAT	23
Cyc_206_R2	TTDATCCANACNCCNCCNGCRAA	23
Cyc_207_F1	AARGAYGARAAYGGNGARGA	20
Cyc_207_R1	GTYTCNCCNGGNGCCATRTG	20
Cyc_207_F2	CAYYTNGGNGCNMGNGAYAAYTT	23
Cyc_207_R2	TANCKRAAYTCNGGNGCRTTRTC	23
Cyc_208_F1	GCNGAYATHAARAARGCNTA	20
Cyc_208_R1	GTYTCNACNCCRTCYTGDAT	20
Cyc_208_F2	GCNYTNAARTGGCAYCCNGAYAA	23
Cyc_208_R2	ACRCAYTTNCCRTCNARRAAYTT	23
Cyc_209_F1	GARGAYGGNTTYCCNGGNAA	20
Cyc_209_R1	ACRAAYTGYTTNGGRAARTT	20
Cyc_209_F2	TGYCCNATHAAYYTNACNAAYCA	23
Cyc_209_R2	TTNACNGCRTCNGGRAANCCYTG	23
Cyc_210_F1	ATHMGNGTNGCNTGGCAYCC	20
Cyc_210_R1	TANGCYTTNGTCCARAANGG	20
Cyc_210_F2	GGNACNGCNACNGTNCAYTTYGA	23
Cyc_210_R2	ATYTGYTGNACCATRTAYTTRTG	23
Cyc_211_F1	TGYGARGARYTNAARCCNTA	20
Cyc_211_R1	GCRCADATNARRAARTTNCC	20
Cyc_211_F2	TTYGCNACNTAYTTYTGYGTNAT	23
Cyc_211_R2	TTNGCNGGNACCATYTTNGTRTA	23
Cyc_212_F1	MGNATGGARTTYGGNACNGC	20
Cyc_212_R1	AARCADATYTTYTCYTTYTG	20
Cyc_212_F2	CCNGGNTAYWSNCARATGAAYGA	23
Cyc_212_R2	ATRTANGTRTCYTCNARYTCNGG	23
Cyc_213_F1	CCNACNTGGCAYAAYGCNGA	20
Cyc_213_R1	TTRCANGTDATNACYTGRTT	20
Cyc_213_F2	GCNACNGAYGGNYTNGAYAAYAT	23
Cyc_213_R2	TARTARTCRTGRAARTCRAAYTC	23
Cyc_214_F1	YTNGGNGGNTGGGTNTTYTT	20
Cyc_214_R1	GCCATDATNGTNACNCCDAT	20
Cyc_214_F2	AARYTNTTYAARGAYTAYGARGT	23
Cyc_214_R2	ACNCKNCCDATRCANGGYTCRAA	23
Cyc_215_F1	ACNGCNYTNCAYAAYGAYTT	20
Cyc_215_R1	ATCATYTTNGTCATNGGRAA	20
Cyc_215_F2	ACNGARYTNAAYTGGATHGGNGA	23
Cyc_215_R2	GTNGCRTANARRAANGTRTTNCC	23
Cyc_216_F1	GTNAAYCCNMGNTGGGARAT	20
Cyc_216_R1	TGYTTNSWYTTRTGRCAYTG	20
Cyc_216_F2	TTYCARCARGTNWSNTTYGTNAA	23
Cyc_216_R2	TTRTCCATYTTYTCYTGNGCYTT	23
Cyc_217_F1	AARTTYGCNATHTTYTGYGA	20
Cyc_217_R1	GCNGTNARNCCDATRAADAT	20
Cyc_217_F2	ACNATHTGYGCNCAYAAYCCNTT	23
Cyc_217_R2	ATRTCRAADATNARNCKYTCYTC	23
Cyc_218_F1	AAYCARTAYTAYAAYGCNAA	20
Cyc_218_R1	ACNARRTAYTTNARRCAYTG	20
Cyc_218_F2	GCNATHGARGARTTYAARAARGT	23
Cyc_218_R2	TCRTARTTYTTRAANGCYTCRAA	23
Cyc_219_F1	GARGTNAAYWSNACNATHGG	20
Cyc_219_R1	GGNGGRTAYTCRTTNACRTC	20
Cyc_219_F2	CARGARCAYAARCARTGYTGYGG	23
Cyc_219_R2	ACNSWYTCYTGYTCRAARTCRAA	23
Cyc_220_F1	TAYGAYGAYGGNCCNTGYGC	20
Cyc_220_R1	TTNGGNARRTCRTAYTGRTA	20
Cyc_220_F2	AAYATHCAYAAYAARGCNCAYGA	23
Cyc_220_R2	TTYTCRTTNACYTTCATRTGRAA	23
Cyc_221_F1	ACNGAYGCNWSNCARTAYTT	20
Cyc_221_R1	CKNGCRAARTTNGCCCARTA	20
Cyc_221_F2	TAYATGMGNCCNGTNYTNGAYGG	23
Cyc_221_R2	AANGGCATNCCRAANACRTAYTC	23
Cyc_222_F1	GARGGNGTNGCNYTNTTYAA	20
Cyc_222_R1	GGNGTYTGRCARTGNGGRCA	20
Cyc_222_F2	ATHAARGTNATHTAYCARACNTA	23
Cyc_222_R2	AANCKNGTCATYTGDATRTTYTC	23
Cyc_223_F1	GGNYTNATHTTYTGYATGGA	20
Cyc_223_R1	TCRTTRTCYTCNCCRTAYTG	20
Cyc_223_F2	TTYGAYTGYCCNGGNCARATHGA	23
Cyc_223_R2	ATYTGRAANARNARRTCYTCDAT	23
Cyc_224_F1	MGNATHAARTTYYTNTTYAC	20
Cyc_224_R1	CCNGCCATRTCNGTNGCYTT	20
Cyc_224_F2	GCNYTNGCNGARGTNTGYGAYTG	23
Cyc_224_R2	TCNCCRTGRTTRTTRTCCCARTA	23
Cyc_225_F1	TTYGGNGCNATHGCNATHTA	20
Cyc_225_R1	CAYTCYTGYTCYTCRTCRTC	20
Cyc_225_F2	GGNAAYGGNTAYGCNAAYTTYCA	23
Cyc_225_R2	TCNGTNARDATNGCNACRAACAT	23
Cyc_226_F1	AAYYTNCAYAARTTYGARGA	20
Cyc_226_R1	ATRTCCATNARRTCNGCYTG	20
Cyc_226_F2	GCNYTNAAYGARCARAARATHGA	23
Cyc_226_R2	CKNACNGCYTGDATRTTRTCRAA	23
Cyc_227_F1	TGGGGNACNTAYGCNCAYGA	20
Cyc_227_R1	ATYTTRAANGGNGTYTGRCA	20
Cyc_227_F2	GTNACNCCNGARCARACNGARTT	23
Cyc_227_R2	TCNACCATYTTNCKRTGRCARAA	23
Cyc_228_F1	AARATGYTNGTNATGGAYCA	20
Cyc_228_R1	TCYTCDATNGTRAAYTCRTA	20
Cyc_228_F2	MGNAARTTYCARYTNCCNGARGC	23
Cyc_228_R2	GGNGCRCARTCRTTDATRTCYTC	23
Cyc_229_F1	GCNTAYGCNGGNCARCARGA	20
Cyc_229_R1	GCRTCNGTNACRTGNACYTC	20
Cyc_229_F2	TTYTGGCCNTTYGCNYTNAARGA	23
Cyc_229_R2	AANACDATRTTNGGNGCYTGRTC	23
Cyc_230_F1	ACNAARTAYTTYGGNTGYGA	20
Cyc_230_R1	TCNCCNACNCKNGTRAAYTG	20
Cyc_230_F2	TAYATHGTNAAYGGNGCNCAYGA	23
Cyc_230_R2	ACNGGYTTRTAYTTYTTDATRTC	23
Cyc_231_F1	GTNTTYGGNGGNTGGTGYGA	20
Cyc_231_R1	TCNARYTCRAARTCRTARCA	20
Cyc_231_F2	YTNTGGACNGARATGGGNTGYCA	23
Cyc_231_R2	TTNARNGCRTTNGTNCCRTCRAA	23
Cyc_232_F1	ATHACNGAYYTNAAYGAYAA	20
Cyc_232_R1	GCRTGNCCNACCATRTANCC	20
Cyc_232_F2	YTNAAYGAYAAYTGGCCNCARTT	23
Cyc_232_R2	GCYTCNGGRAARCANARYTCRTA	23
Cyc_233_F1	CCNMGNGARTAYATHTGYGG	20
Cyc_233_R1	CAYTCRTANACCATNGTDAT	20
Cyc_233_F2	TTYCCNYTNCAYAARACNGTNTT	23
Cyc_233_R2	ARRAANCCNCCDATNARRAARTC	23
Cyc_234_F1	TAYAAYYTNTGGGGNCCNTT	20
Cyc_234_R1	GTNSWYTTDATNGCRTGNGC	20
Cyc_234_F2	YTNCAYAAYTGGACNCARGARTT	23
Cyc_234_R2	TCRTCNARNACDATRTANGTCCA	23
Cyc_235_F1	TTYCARATGCCNGARGARGT	20
Cyc_235_R1	GTRCARTARAAYTGNCCRTT	20
Cyc_235_F2	CAYCARATGTTYGCNATHGAYCA	23
Cyc_235_R2	GTDATYTTNGGYTCYTCRTCRTT	23
Cyc_236_F1	YTNATHGCNCCNATGCCNAC	20
Cyc_236_R1	TTCCANGCRTARAARTGCAT	20
Cyc_236_F2	GCNCARATHYTNGGNAAYACNGA	23
Cyc_236_R2	GTDATYTTNCCRTARTTNGGYTC	23
Cyc_237_F1	YTNGTNMGNAAYAARGCNCA	20
Cyc_237_R1	CANCCDATYTCNCCRTAYTT	20
Cyc_237_F2	YTNGARCARYTNGAYTAYCCNAA	23
Cyc_237_R2	TTRTGRTANGGRTCNGCRTANCC	23
Cyc_238_F1	GGNGTNTGYGTNCARACNGA	20
Cyc_238_R1	TTNACDATRTADATNGGNGT	20
Cyc_238_F2	TTYATGAAYAARYTNGAYAARGC	23
Cyc_238_R2	TCYTCNGGNGTYTGDATYTCRCA	23
Cyc_239_F1	ATHAARGCNGAYCARGAYAA	20
Cyc_239_R1	ATNACYTTRTCNACNGCRTC	20
Cyc_239_F2	TTYTAYWSNCARTGGGGNGARAT	23
Cyc_239_R2	TCRAANGTNACRAANGCRAANCC	23
Cyc_240_F1	ATHGCNTAYAAYCAYATHGA	20
Cyc_240_R1	TCRAARAARTCYTTRTGNAC	20
Cyc_240_F2	GTNTGGATHGGNMGNAAYAARTT	23
Cyc_240_R2	TTNACNCKYTCNGCNACRTCNCC	23
Cyc_241_F1	GARTAYCARGCNAAYYTNGA	20
Cyc_241_R1	GGNARYTCYTCNCCRAAYTC	20
Cyc_241_F2	ATHMGNCARTTYTGYYTNTAYGG	23
Cyc_241_R2	ARNGGRTCRAANCCNGCRTCNGT	23
Cyc_242_F1	GCNTTYYTNGGNATGACNAA	20
Cyc_242_R1	CKYTGNARNGTNGCYTGRTC	20
Cyc_242_F2	ATHGARCCNCAYACNTTYTAYGG	23
Cyc_242_R2	ATNGCNCKNGGDATRTCRTAYTC	23
Cyc_243_F1	GGNGCNCCNGARATHGCNAC	20
Cyc_243_R1	GCYTGRTCRAANCCNACRCA	20
Cyc_243_F2	GGNTTYGTNAARGTNTGGGAYCC	23
Cyc_243_R2	CCCATYTTYTCYTTRCACCARTC	23
Cyc_244_F1	WSNCCNGARACNGTNAARCC	20
Cyc_244_R1	TCNGCCATYTTNCKDATYTC	20
Cyc_244_F2	TAYYTNGCNTGYAARACNGARGA	23
Cyc_244_R2	ATRTCRTARTTRTTCCAYTTNGC	23
Cyc_245_F1	GAYGARGAYGARGARTGYTT	20
Cyc_245_R1	AAYTTNARNGTNSWNGGRTC	20
Cyc_245_F2	TTYCCNGCNATHACNAARCCNTA	23
Cyc_245_R2	SWRTAYTTNCKNACRTCYTGDAT	23
Cyc_246_F1	ATHGCNGTNYTNCCNTTYTA	20
Cyc_246_R1	ACRTANACNCKNCCRTAYTG	20
Cyc_246_F2	GARYTNGTNTGGYTNGTNGAYTT	23
Cyc_246_R2	ARRCANGCYTGRAACATNCCCCA	23
Cyc_247_F1	ACNAAYGARGAYATHGTNTG	20
Cyc_247_R1	TCYTGCATNGCRTTRAANAC	20
Cyc_247_F2	AARGARMGNMGNAARTGGTGYCA	23
Cyc_247_R2	CKRTCNACNGCNGTNGTRAARTG	23
Cyc_248_F1	GGNTAYGARTTYCARYTNAT	20
Cyc_248_R1	TCNGCRCANACRTCRTTNCC	20
Cyc_248_F2	ATGGAYMGNCARTGGAAYTTYGA	23
Cyc_248_R2	ARNSWYTTNGCCATNGCYTCRTC	23
Cyc_249_F1	GARMGNCCNCARCAYATGTT	20
Cyc_249_R1	TCYTCNCCCCARCARTCNGC	20
Cyc_249_F2	YTNGAYGCNGCNTTYGARACNTA	23
Cyc_249_R2	TCRTGNGGRTCCATRAANGTCCA	23
Cyc_250_F1	TGGGARYTNCARATGGARCC	20
Cyc_250_R1	GGYTCNCCNGTRTARAARTC	20
Cyc_250_F2	CAYTGGATGCARGCNGTNTAYTT	23
Cyc_250_R2	CCNACYTTRCACCARTCNACYTC	23
Cyc_251_F1	ATHCARCCNAARGAYTGYTG	20
Cyc_251_R1	TCYTTNGGCATRTANGTRTT	20
Cyc_251_F2	YTNACNTTYCARGGNYTNTGGAA	23
Cyc_251_R2	TCNCKDATNCCNGCRTCCCANGG	23
Cyc_252_F1	YTNGARGARMGNTTYTAYAA	20
Cyc_252_R1	TANARRAANGCDATNGTYTG	20
Cyc_252_F2	MGNCCNGARTGGYTNCARCCNCA	23
Cyc_252_R2	ATNGTRTCNACYTTRTTNCCRTA	23
Cyc_253_F1	CCNACNTAYCARGARAAYAT	20
Cyc_253_R1	TTRTCYTCDATNGCNCCRAA	20
Cyc_253_F2	GCNGGNCAYATHGGNTGGGTNGA	23
Cyc_253_R2	CCNGCYTCYTCCATRCARTGYTC	23
Cyc_254_F1	ACNCAYTGYWSNGAYGARGC	20
Cyc_254_R1	CANACRTADATYTTNCCRTT	20
Cyc_254_F2	GTNYTNAARGCNGGNACNCAYTT	23
Cyc_254_R2	CARTTRTTYTGYTCNGGRTCRTA	23
Cyc_255_F1	TGYGARCARGCNGARGAYTG	20
Cyc_255_R1	ATCCANGCYTCYTCRTCRTC	20
Cyc_255_F2	YTNATHAARAARCAYGARAAYTT	23
Cyc_255_R2	TARAARTCRTGNARRCAYTTNGC	23
Cyc_256_F1	CAYTAYGAYACNAARATHGC	20
Cyc_256_R1	TCRTCRAAYTTNGCCATDAT	20
Cyc_256_F2	TAYMGNAAYGTNCAYATHTTYGA	23
Cyc_256_R2	ATNARYTCDATRTTRCARAANCC	23
Cyc_257_F1	ACNTGGCAYGCNGCNAARAT	20
Cyc_257_R1	TCRAANARNCCRTTCCARTC	20
Cyc_257_F2	CARYTNAAYTAYGCNTTYCARGA	23
Cyc_257_R2	AACCANGGRTGRTTNCKDATYTC	23
Cyc_258_F1	TTYMGNGGNGARGAYGARCA	20
Cyc_258_R1	TTNCCNGCYTTDATYTTRTA	20
Cyc_258_F2	TGYGTNYTNGAYAAYAARAAYTT	23
Cyc_258_R2	ACNCKNCCRTTRTCNCCYTCRTC	23
Cyc_259_F1	WSNTTYATHAAYCARGGNGA	20
Cyc_259_R1	ATYTCRAANCCNGCDATRTC	20
Cyc_259_F2	AARYTNACNGAYGARGCNATHGA	23
Cyc_259_R2	CCDATRAARTAYTGNCKYTTNAC	23
Cyc_260_F1	WSNCAYCCNGCNTTYTAYCA	20
Cyc_260_R1	GCYTCRTTYTTDATYTGYTC	20
Cyc_260_F2	AARAARMGNATHTGGGAYTTYCC	23
Cyc_260_R2	ACRTGDATNARRCANGCRAANGG	23
Cyc_261_F1	AAYTTYCARATHATHCARAA	20
Cyc_261_R1	AANACNGGNGCRTTRTCRTT	20
Cyc_261_F2	CARACNGTNTAYATHCCNGARGA	23
Cyc_261_R2	TCRTTNCKCCANGTRTARTGYTG	23
Cyc_262_F1	ATHWSNYTNAARGARGCNAT	20
Cyc_262_R1	GTCCANGGDATNARRTCNCC	20
Cyc_262_F2	TAYGCNAAYGGNGAYCCNGTNGA	23
Cyc_262_R2	CKCATNACDATRTCNCKRTTDAT	23
Cyc_263_F1	AARCARYTNGCNGARGCNGA	20
Cyc_263_R1	TCRTGYTGNGTRTANACRTT	20
Cyc_263_F2	GTNCARGARTAYTTYGCNGAYTT	23
Cyc_263_R2	TCNACRTTYTTNCKNCCYTTNAC	23
Cyc_264_F1	GGNGARACNGAYATGGTNCC	20
Cyc_264_R1	CARAARTANCCRAARTGNGG	20
Cyc_264_F2	GTNTTYGCNCCNGGNAAYAAYTG	23
Cyc_264_R2	GTYTTNCCNGCNGGRTTYTCNGC	23
Cyc_265_F1	GAYCARTAYCCNGGNGGNAT	20
Cyc_265_R1	ARNGCRTTDATRAANGGRCA	20
Cyc_265_F2	GAYYTNGTNTGYGAYCARGCNTG	23
Cyc_265_R2	GGNACRTACATRAANACCATRTT	23
Cyc_266_F1	CCNAAYGGNTTYTTYGCNGA	20
Cyc_266_R1	TTNGCRAANCCNSWRAANAC	20
Cyc_266_F2	GCNGGNACNGCNACNTGYTTYAA	23
Cyc_266_R2	ARNCCRTCYTGNCCCATNGCRTA	23
Cyc_267_F1	GCNTAYAARAARGAYGCNTG	20
Cyc_267_R1	CCYTGNACYTCYTGNGGYTC	20
Cyc_267_F2	CCNACNACNCCNATHAAYGAYTG	23
Cyc_267_R2	CCNGGNGTYTCYTGRAANGGCCA	23
Cyc_268_F1	GGNCCNGARGAYATHGARCA	20
Cyc_268_R1	ARRCANGCRAANACNGTCAT	20
Cyc_268_F2	GTNYTNGGNYTNATHTGGCARAT	23
Cyc_268_R2	GGRTTNACRTCNCKNARRTGYTC	23
Cyc_269_F1	WSNGCNTTYAAYCARYTNTA	20
Cyc_269_R1	TTDATRAANCCNGCYTCYTT	20
Cyc_269_F2	AAYWSNGGNGAYATHTTYGAYTG	23
Cyc_269_R2	TCRAANCCNGCNARRTCRCACAT	23
Cyc_270_F1	GARGTNTAYMGNAAYGAYAA	20
Cyc_270_R1	CCNARYTTRCAYTTYTTRTT	20
Cyc_270_F2	TAYCARGTNGARGGNGTNAAYTG	23
Cyc_270_R2	TTNARNCKRTGNGCYTCRTCDAT	23
Cyc_271_F1	TGYGAYATGATGACNCARAT	20
Cyc_271_R1	ARNCKDATCCANCCNGCYTG	20
Cyc_271_F2	TTYGCNGTNMGNCARGGNTGGAT	23
Cyc_271_R2	CKNGCNGTNARRAARTTRCACCA	23
Cyc_272_F1	GARGCNGGNYTNGAYGARAC	20
Cyc_272_R1	AANARRAARTGRTGNGTRTG	20
Cyc_272_F2	TAYGGNGGNGAYACNCCNTTYAT	23
Cyc_272_R2	TTNACRAANGCRTAYTGRTARTT	23
Cyc_273_F1	CCNGARATGYTNAAYTGYCA	20
Cyc_273_R1	ARYTTYTGDATYTTRTTYTC	20
Cyc_273_F2	TAYATHGGNCCNGCNTGYGAYTG	23
Cyc_273_R2	ARYTCNCCCATYTCYTCNGCRTG	23
Cyc_274_F1	AAYATGCCNTGGTTYTTYGC	20
Cyc_274_R1	ARRCARTANACRAARAARTT	20
Cyc_274_F2	AAYATHAAYMGNATHTTYGARGT	23
Cyc_274_R2	ATRAANARRAACCANGCDATRTA	23
Cyc_275_F1	GAYCCNTAYGARGCNGCNCA	20
Cyc_275_R1	GGNARNCKRTGNACNGTRCA	20
Cyc_275_F2	GTNATHGAYCAYYTNGCNACNTG	23
Cyc_275_R2	SWDATYTCRCARTTNCCRTGYTG	23
Cyc_276_F1	GCNATHGGNGCNGARACNTG	20
Cyc_276_R1	TTRCACATNGGRCADATNGG	20
Cyc_276_F2	CCNGTNGCNGCNAAYCCNTGGAT	23
Cyc_276_R2	CADATNGCRCARTGRTCNGCRTA	23
Cyc_277_F1	AAYTAYATGTGYAARAARTT	20
Cyc_277_R1	TGYTCNACNGCYTCNGGRTC	20
Cyc_277_F2	CCNACNAAYTTYGARAAYATHAA	23
Cyc_277_R2	TTYTTRAANGCNARNCCYTCYTT	23
Cyc_278_F1	TAYGCNCAYGARCARAAYCA	20
Cyc_278_R1	ARCATYTTNARNGTRTCDAT	20
Cyc_278_F2	MGNGAYATHGTNAARYTNTTYAC	23
Cyc_278_R2	AANCKRTGNARDATRTGRCANGC	23
Cyc_279_F1	ACNGAYGCNYTNCAYTGGAA	20
Cyc_279_R1	GCNGGNGCRTCDATRTTRCA	20
Cyc_279_F2	ATGGARTAYGARGTNAARTGYGT	23
Cyc_279_R2	ARRCACATNARNCCCATNCCRTA	23
Cyc_280_F1	GARATGATHYTNCAYATHTT	20
Cyc_280_R1	ATNARNGTYTTDATRTCRTT	20
Cyc_280_F2	ACNMGNTGGTGYACNATHGTNTG	23
Cyc_280_R2	TCRTGCCANGCYTCNGTRTAYTC	23
Cyc_281_F1	AAYCAYGTNGTNMGNAARTA	20
Cyc_281_R1	CCRAAYTCNSWNGCNACRAA	20
Cyc_281_F2	CCNYTNGARGARCAYGCNAAYTT	23
Cyc_281_R2	AANCCNGTYTTNARNACRCACAT	23
Cyc_282_F1	TTYWSNAARAARGARTGGTA	20
Cyc_282_R1	ARRTCRCANCKNGCNACYTC	20
Cyc_282_F2	ACNMGNACNCARGGNACNAARAT	23
Cyc_282_R2	TGNACNACYTCNACDATYTTNGC	23
Cyc_283_F1	GCNWSNTAYGGNGCNTTYTT	20
Cyc_283_R1	GCRTTCATRTGNCKYTCRTG	20
Cyc_283_F2	ATHTGGGTNGAYYTNYTNGTNTT	23
Cyc_283_R2	CKYTTNACDATNGTDATNGCCCA	23
Cyc_284_F1	GTNGAYAAYTTYGGNGARGA	20
Cyc_284_R1	GCYTGRTTYTTNARYTTNGT	20
Cyc_284_F2	MGNAARYTNCARCCNCAYTGGTT	23
Cyc_284_R2	CCRAAYTTNGTNGCNGCRAANGT	23
Cyc_285_F1	GARGARAAYTAYGTNCARCA	20
Cyc_285_R1	ATNARYTGNACRTCRTTNGG	20
Cyc_285_F2	CARYTNGTNMGNGAYACNTAYAT	23
Cyc_285_R2	GTNACNCKYTGDATNGGYTGCAT	23
Cyc_286_F1	GARGGNMGNAARGCNATGGA	20
Cyc_286_R1	GTNARRTAYTTNCKYTCRTA	20
Cyc_286_F2	ATHGARGAYCCNGARAAYTAYAT	23
Cyc_286_R2	TAYTCNARDATNCCRTTDATYTT	23
Cyc_287_F1	YTNACNGARTTYTAYGCNCA	20
Cyc_287_R1	GTNGTRAANGCRTCYTTRTC	20
Cyc_287_F2	TGYAARGCNGTNAARATHTGGAC	23
Cyc_287_R2	ARYTTNCKNGTNGTRTGYTCYTC	23
Cyc_288_F1	TAYTGYGGNGARTAYAARAA	20
Cyc_288_R1	GTYTCYTCNGGRTANGTRAA	20
Cyc_288_F2	YTNTAYCCNGARATHAARAARGC	23
Cyc_288_R2	GGNGTNGTRCANCCRAANGGRTT	23
Cyc_289_F1	CARWSNTGYATHMGNATGGA	20
Cyc_289_R1	GGNACRAAYTGNGCYTTRTG	20
Cyc_289_F2	MGNGTNTTYACNAAYCAYTGYCA	23
Cyc_289_R2	CKNCKRCANARRTCYTTDATRTG	23
Cyc_290_F1	GCNTTYAAYACNGCNGGNGA	20
Cyc_290_R1	SWNGCNCCNGGNACRCAYTG	20
Cyc_290_F2	GGNTTYGCNGARCARACNACNTA	23
Cyc_290_R2	TCYTTNGGDATCATYTGRAAYTG	23
Cyc_291_F1	GGNCCNAARCCNACNTAYGA	20
Cyc_291_R1	ATRTGNCKYTGNGCNCCRAA	20
Cyc_291_F2	AARMGNGARTTYACNGARGAYCA	23
Cyc_291_R2	ATRTCNCCNACYTTDATRTCNGC	23
Cyc_292_F1	CARATHTTYGAYGTNTAYGG	20
Cyc_292_R1	ATNACNARRTAYTTRTCNCC	20
Cyc_292_F2	TGGACNAAYTAYCCNATGTTYGC	23
Cyc_292_R2	ARNACNACNCCNGCNGCYTCYTT	23
Cyc_293_F1	ATHGAYTTYATGTGYTTYGA	20
Cyc_293_R1	TTNGTRTCYTCCATCCARAA	20
Cyc_293_F2	AAYATHGCNMGNTTYMGNATGGG	23
Cyc_293_R2	CCNACRCANGCDATRTARTTRTC	23
Cyc_294_F1	AARTTYGARGGNTGYACNAT	20
Cyc_294_R1	CKNGCRAARAANACRTGCCA	20
Cyc_294_F2	ATGGCNGGNCAYATHTGGTGGGT	23
Cyc_294_R2	GTCATNARRTAYTTDATCATRAA	23
Cyc_295_F1	YTNGGNAARAAYMGNGAYGC	20
Cyc_295_R1	TCRAAYTTNARYTGYTCRCA	20
Cyc_295_F2	GAYGCNATGAARGGNCCNCAYTG	23
Cyc_295_R2	TTNARNACNCCYTGNGCYTGRTC	23
Cyc_296_F1	GARCARTAYTTYAAYMGNCC	20
Cyc_296_R1	AAYTTRTCDATNARCCAYTT	20
Cyc_296_F2	CCNMGNTTYYTNTTYGCNCARAA	23
Cyc_296_R2	GGRTGNCKNGTCCAYTTDATCAT	23
Cyc_297_F1	GTNGAYGTNGGNTAYTGGGA	20
Cyc_297_R1	TCNARYTTNGCCCARTCRTC	20
Cyc_297_F2	WSNCARTTYGTNGCNGCNCARAT	23
Cyc_297_R2	TCRTANARNACNGCRTCDATYTC	23
Cyc_298_F1	CAYTGYCCNGCNGGNCCNGT	20
Cyc_298_R1	GCNCCYTGNGTDATNGCRAA	20
Cyc_298_F2	TAYATGCCNGTNGGNACNCARGG	23
Cyc_298_R2	TGNGGYTTRTGNGCYTCDATRCA	23
Cyc_299_F1	ACNGAYAAYTTYGAYCCNGT	20
Cyc_299_R1	GTNGCRTGRTCNARYTTNCC	20
Cyc_299_F2	GAYATHACNTTYGCNGAYGARAA	23
Cyc_299_R2	GTYTCNGGNGCYTCNARRAAYTG	23
Cyc_300_F1	GTNATHGCNAAYATHCCNTA	20
Cyc_300_R1	GCYTCRTANGGRTGYTCRAA	20
Cyc_300_F2	GTNACNTGGAAYAARYTNAARCA	23
Cyc_300_R2	CKNCCYTCRTCRTCYTGYTTNAC	23
Cyc_301_F1	GGNACNGTNGARGAYGCNCA	20
Cyc_301_R1	TCNACNARRTCNGCYTTNCC	20
Cyc_301_F2	CARAARGTNGARWSNGGNTGYGG	23
Cyc_301_R2	ACYTCNGGNGTNARRTGRTCNAC	23
Cyc_302_F1	WSNCARCARAAYGCNTTYAA	20
Cyc_302_R1	GGNGGNARNCCNCCNACRAA	20
Cyc_302_F2	CAYMGNGTNATGGCNCAYTGGCA	23
Cyc_302_R2	ACYTTNCKNSWRTANCCYTCYTC	23
Cyc_303_F1	ATHTGYGARACNCCNGGNCA	20
Cyc_303_R1	TCYTCCATRCARAANGTRTG	20
Cyc_303_F2	ACNACNAAYGCNACNYTNCARCC	23
Cyc_303_R2	CKRTTRAANGTYTTNCCRCARTA	23
Cyc_304_F1	GARGAYGTNACNTTYGAYTG	20
Cyc_304_R1	TGRAANGTNCKYTCDATYTT	20
Cyc_304_F2	ACNGCNGAYGGNMGNACNTAYCA	23
Cyc_304_R2	TTNGTNACNGTRCANCKRTAYTC	23
Cyc_305_F1	YTNGAYTTYTGYGCNTAYCA	20
Cyc_305_R1	ACNGCRTCRTARAARTANCC	20
Cyc_305_F2	GARTGGAAYTGGGTNGGNGGNGA	23
Cyc_305_R2	TGNARYTCNGTYTCNGGRTCRTA	23
Cyc_306_F1	TTYTGGYTNMGNGAYACNAA	20
Cyc_306_R1	ARNCKCATYTGNSWYTCRTA	20
Cyc_306_F2	AAYGGNACNTTYGTNAAYAAYAC	23
Cyc_306_R2	TCRTTNARCATNGCYTGCCANCC	23
Cyc_307_F1	GAYGGNCCNCAYCAYTAYCA	20
Cyc_307_R1	CCRTTRTTNGCRAARTCNAC	20
Cyc_307_F2	CCNGCNGAYACNYTNTGGGTNGA	23
Cyc_307_R2	CCRTANACNGCNACNGTCATNGC	23
Cyc_308_F1	GCNATHGARAARMGNAARCA	20
Cyc_308_R1	TCYTTNGGDATYTCYTTCAT	20
Cyc_308_F2	ATGGARYTNGCNTAYWSNGARGA	23
Cyc_308_R2	GCYTTDATYTGRTTYTCRCARTA	23
Cyc_309_F1	YTNAARGCNCCNTTYGTNCC	20
Cyc_309_R1	ATNSWNARRTTRTCCCARAA	20
Cyc_309_F2	CAYGCNTGYYTNYTNATHCARAA	23
Cyc_309_R2	ATNGCNGCYTCYTCNGTYTTRTA	23
Cyc_310_F1	GCNMGNGAYCCNATHCAYTG	20
Cyc_310_R1	ARYTCYTGDATNCKRAANAC	20
Cyc_310_F2	ACNCARTAYCCNYTNMGNTTYTG	23
Cyc_310_R2	TGNCCRTCNARYTTNGCYTCNGT	23
Cyc_311_F1	ACNCCNATHGGNGTNTTYGC	20
Cyc_311_R1	AARTTYTCRTTNARCCANCC	20
Cyc_311_F2	ATHGCNTAYGCNCARATHTGYAT	23
Cyc_311_R2	TANARCATNGGRTTDATRCANGC	23
Cyc_312_F1	YTNYTNCARCCNGGNGARTG	20
Cyc_312_R1	TGCATNCCDATNGCRAAYTG	20
Cyc_312_F2	AARMGNTTYGTNGAYGTNTGGGC	23
Cyc_312_R2	CARTTYTTYTCNGGRTCRAANCC	23
Cyc_313_F1	AAYMGNTGGYTNGCNGARTT	20
Cyc_313_R1	TCNACYTCRAAYTGDATNGG	20
Cyc_313_F2	YTNGTNGAYATGTAYACNGARTT	23
Cyc_313_R2	TCNGTDATNCCRTGNARYTCYTT	23
Cyc_314_F1	GCNCAYYTNGTNACNTTYGA	20
Cyc_314_R1	TCDATRTANGCYTTNACRTC	20
Cyc_314_F2	TTYAAYGGNAARTTYTAYAAYTG	23
Cyc_314_R2	TCYTTNARRCAYTCDATYTTRAA	23
Cyc_315_F1	TTYGGNCARGARAARACNAT	20
Cyc_315_R1	TTNCCNARYTTNACRTCRTA	20
Cyc_315_F2	CCNAARTTYGTNTAYYTNGTNGA	23
Cyc_315_R2	ATNGGYTTNGGNARYTTCCARTC	23
Cyc_316_F1	GAYCAYGCNCARATGAAYCC	20
Cyc_316_R1	TCCCAYTCYTTYTTCATYTT	20
Cyc_316_F2	ATHGGNCARGTNTTYGARTGGCA	23
Cyc_316_R2	GCYTTYTCNARRTTRTAYTCYTT	23
Cyc_317_F1	CCNTGGGAYTAYAAYTGGGA	20
Cyc_317_R1	CKDATCCANGCYTCNGGNGG	20
Cyc_317_F2	GTNMGNCAYGGNCARTAYCAYTA	23
Cyc_317_R2	TGNARNGCNCKRCANACRAARTA	23
Cyc_318_F1	ATGYTNGAYGCNYTNTGGAA	20
Cyc_318_R1	TTNACNGTRTCNCCCCADAT	20
Cyc_318_F2	AARCCNGARGARGTNTTYAARTT	23
Cyc_318_R2	GCNGTNACYTCNCCDATRTTRTA	23
Cyc_319_F1	TGYYTNATHTGYCAYCARTG	20
Cyc_319_R1	CCYTTRTTYTCNCKRTARTG	20
Cyc_319_F2	TTYMGNTAYATGGTNGARATGGA	23
Cyc_319_R2	TCNARNGGRCANGTNACNGTRAA	23
Cyc_320_F1	TGGTTYCARGTNMGNATGAT	20
Cyc_320_R1	ARDATNGTNGTNCCNCCRTA	20
Cyc_320_F2	GAYACNATGGARACNATHATHCA	23
Cyc_320_R2	ATNCKRAARTCYTCNGTYTCRTC	23
Cyc_321_F1	TGGGTNGARTGYATHTGGAA	20
Cyc_321_R1	GCNACRTANGTNCCNGCRTC	20
Cyc_321_F2	AAYGARGCNGGNMGNGAYTAYTT	23
Cyc_321_R2	ACYTTNCCRTTNACNSWCCAYTC	23
Cyc_322_F1	GAYGARTGGYTNAARTTYGT	20
Cyc_322_R1	ATRAARTAYTTCATYTTYTC	20
Cyc_322_F2	AAYTAYWSNTTYCCNCAYGARAT	23
Cyc_322_R2	ACRTCRTANARYTCNGGNGCRAA	23
Cyc_323_F1	GAYATHAAYGAYGARACNCC	20
Cyc_323_R1	TTRTARTGRTARTGYTCRAA	20
Cyc_323_F2	GAYGCNGAYGTNGGNMGNAAYGC	23
Cyc_323_R2	GGNGGRTTRTCRTTNACRTCRTC	23
Cyc_324_F1	CARGARTGGTAYMGNGARCA	20
Cyc_324_R1	CKYTGNGCYTCRCANGCYTG	20
Cyc_324_F2	MGNGARGCNATHTTYGARAARAT	23
Cyc_324_R2	CCRAANGCYTCRTTNGCNGTYTT	23
Cyc_325_F1	ATHATHACNCCNAAYGGNGT	20
Cyc_325_R1	GTRAANGCNCCRTAYTGRTT	20
Cyc_325_F2	YTNGARCCNGCNTAYGAYCAYGT	23
Cyc_325_R2	GGCATCCAYTCNACRAADATRTC	23
Cyc_326_F1	TGGATGACNGGNTTYTTYAA	20
Cyc_326_R1	ATRTCRCANARNARNGCNAC	20
Cyc_326_F2	TTYYTNACNGCNATGMGNCARGA	23
Cyc_326_R2	TTDATCCARTGRTCNGGRTTYTT	23
Cyc_327_F1	CARGTNATGCAYGAYCCNAT	20
Cyc_327_R1	GGNARRTCNACNCCNACYTG	20
Cyc_327_F2	MGNCCNTTYATGGGNTAYAAYTT	23
Cyc_327_R2	TCRTCNARRAAYTTNGTNGTYTC	23
Cyc_328_F1	GCNATGTTYGARGTNATHAC	20
Cyc_328_R1	ATRCADATNARNARNACRTT	20
Cyc_328_F2	CARGTNYTNATHGARCAYTTYTA	23
Cyc_328_R2	SWRAANARRTGRTGYTTYTCNGT	23
Cyc_329_F1	YTNAARTAYTAYTTYGGNTG	20
Cyc_329_R1	ARNARRTGRAANGGNGCYTG	20
Cyc_329_F2	GGNATHTGYGCNGGNAAYGGNTA	23
Cyc_329_R2	GCRTAYTCCATNACRAARTGNGT	23
Cyc_330_F1	YTNAAYGGNACNGGNAARGA	20
Cyc_330_R1	TTNGGRTGNACNACDATRTC	20
Cyc_330_F2	GCNYTNTAYTTYTGYGTNGAYGG	23
Cyc_330_R2	CKRTARTTRTCNACRTTRTTNGC	23
Cyc_331_F1	WSNGGNGTNAARTTYGARAT	20
Cyc_331_R1	ATNARNGCDATRTARAANGG	20
Cyc_331_F2	TTYGTNGAYCARTAYCCNAAYAC	23
Cyc_331_R2	CKNGCNARRTAYTCNACNGTRAA	23
Cyc_332_F1	ACNTTYYTNTTYGTNTTYTG	20
Cyc_332_R1	CCDATRAADATNACRTARAA	20
Cyc_332_F2	TGYGARATGACNTTYTTYAAYGA	23
Cyc_332_R2	ARRTTDATRAANACNACNGTRCA	23
Cyc_333_F1	GARATGCCNATHMGNAARAT	20
Cyc_333_R1	TCNCCNGTYTGNGCNACCCA	20
Cyc_333_F2	TTYGARCCNYTNGCNTTYCAYCC	23
Cyc_333_R2	CCNACDATNCCNACNCCRAANGG	23
Cyc_334_F1	AAYTTYYTNGAYTTYATHGG	20
Cyc_334_R1	ATNCCRAARTGYTCNGTNAC	20
Cyc_334_F2	MGNGGNTTYTAYGGNACNTTYGA	23
Cyc_334_R2	ATDATNCKNACYTTRTAYTTRTA	23
Cyc_335_F1	GARGAYTGGCARATHGCNTG	20
Cyc_335_R1	GCNARNACNGCCCARAANCC	20
Cyc_335_F2	GTNGCNAARYTNGTNATHGARAT	23
Cyc_335_R2	GGRCADATNGTCATRAANGTYTT	23
Cyc_336_F1	GCNMGNYTNGARGGNGCNAA	20
Cyc_336_R1	SWNCCNCCRCAYTGCCADAT	20
Cyc_336_F2	ATHTTYYTNGAYGCNCAYTGYGA	23
Cyc_336_R2	CADATYTCCATNCCYTCRTCRTA	23
Cyc_337_F1	GCNGGNCARATHGCNTAYAA	20
Cyc_337_R1	AADATNGCNCKRTTRTGRTC	20
Cyc_337_F2	GGNAAYYTNTTYGGNAARGAYCA	23
Cyc_337_R2	ARNGCNGTRAARTTYTCYTTNGG	23
Cyc_338_F1	TTYGTNGCNGCNGGNACNAA	20
Cyc_338_R1	ATNGTNARNCKNACCATNGC	20
Cyc_338_F2	ACNGGNAAYCCNGGNGARAAYGC	23
Cyc_338_R2	GCRTANGGRTTNCKNGGRTCNGG	23
Cyc_339_F1	ATHACNGTNMGNGAYCCNGA	20
Cyc_339_R1	TGDATRTANACDATRTTCAT	20
Cyc_339_F2	GTNACNCAYCCNAARTGGGGNCA	23
Cyc_339_R2	GTRTAYTGYTCNCCRTGYTGCCA	23
Cyc_340_F1	AARGARTGYGCNAAYGGNCA	20
Cyc_340_R1	ATYTGNARNGGDATRAANGC	20
Cyc_340_F2	GAYCAYCCNCARTGYCCNACNTG	23
Cyc_340_R2	CCDATNCCNGGNSWRTTYTCYTT	23
Cyc_341_F1	AAYCARACNATHCARGARGG	20
Cyc_341_R1	CKNGTYTGDATNGCRTGYTT	20
Cyc_341_F2	AAYTGYAARGCNWSNGGNGAYCC	23
Cyc_341_R2	TTNCCNGCDATRCADATRTAYTC	23
Cyc_342_F1	AARCCNTAYATGCARACNTT	20
Cyc_342_R1	CARTTCATDATNGTRTGRCA	20
Cyc_342_F2	TGYGGNCCNATGGTNYTNGAYGC	23
Cyc_342_R2	CKRTANGTNSWCCAYTTRTTYTG	23
Cyc_343_F1	ACNGTNGGNMGNTGGGAYTG	20
Cyc_343_R1	GGDATRCANARYTCYTGNGG	20
Cyc_343_F2	ACNACNGCNGAYGCNGAYATGAT	23
Cyc_343_R2	CAYTTNACDATRTCNGGCCANCC	23
Cyc_344_F1	GCNAARGAYGTNAARTTYGG	20
Cyc_344_R1	TCRTTNCCNACNCKYTTCAT	20
Cyc_344_F2	GTNGCNGTNACNATGGGNCCNAA	23
Cyc_344_R2	GTNGCNACYTGNGCNACYTCYTC	23
Cyc_345_F1	CAYYTNGGNGAYATHAAYGA	20
Cyc_345_R1	TTNGTNARDATRAARAAYTG	20
Cyc_345_F2	ATHCAYGARCCNGTNGGNCAYCA	23
Cyc_345_R2	TARTCDATNGTNARDATRTTYTT	23
Cyc_346_F1	TAYTTYMGNGTNAAYYTNTT	20
Cyc_346_R1	CCDATNCKRTTRAAYTCNGC	20
Cyc_346_F2	CARATHATHYTNACNAAYGTNTT	23
Cyc_346_R2	TARTCNARRTGYTGNCCYTTCCA	23
Cyc_347_F1	MGNAARTAYAARCCNTTYGA	20
Cyc_347_R1	GCNCKYTCNGTRTGRTTRAA	20
Cyc_347_F2	GGNTAYCARACNCCNGARTTYTG	23
Cyc_347_R2	GCNSWRTADATYTGRTTYTCYTT	23
Cyc_348_F1	GGNGGNATHGTNCARCARTG	20
Cyc_348_R1	TCYTTRTCNARNCKRTTDAT	20
Cyc_348_F2	GCNTGGCARYTNCCNTTYAAYGA	23
Cyc_348_R2	TANARYTCNGGNACRTADATRAA	23
Cyc_349_F1	CARMGNGAYTGYGTNAAYAT	20
Cyc_349_R1	ATNARNGGNARDATYTGNGG	20
Cyc_349_F2	CARGCNGTNAARAAYGTNTTYCA	23
Cyc_349_R2	CANCKNGCNARYTCRAANCCRTT	23
Cyc_350_F1	GAYGARGTNGCNGTNATGGA	20
Cyc_350_R1	CKNGTRTCRCADATNACNCC	20
Cyc_350_F2	YTNATHGARAARAAYGCNTTYCC	23
Cyc_350_R2	TCNGCNCCNCCYTCNACYTCCAT	23
Cyc_351_F1	GTNWSNMGNTGYGGNATGAT	20
Cyc_351_R1	TCNGGCATYTGRAARTCRCA	20
Cyc_351_F2	GTNGARCCNATGGCNATGGGNTG	23
Cyc_351_R2	ATNGGYTTDATRAAYTCRTCRAA	23
Cyc_352_F1	TTYCARAAYAARGAYGARTT	20
Cyc_352_R1	ATYTCRTTRTCDATYTCYTT	20
Cyc_352_F2	ATGACNGARGAYYTNGCNGAYTG	23
Cyc_352_R2	TANACDATYTCNGGNACYTCCAT	23
Cyc_353_F1	GTNGARATHTGYAARCARGA	20
Cyc_353_R1	ATRAARTANCKRTAYTCRTT	20
Cyc_353_F2	TTYMGNACNYTNGAYAAYTTYGA	23
Cyc_353_R2	TTNCCRAANACNCKYTTYTGRTA	23
Cyc_354_F1	TGGGGNMGNMGNGARATHGA	20
Cyc_354_R1	GCRTTDATNGGRTCDATYTC	20
Cyc_354_F2	AAYGARATGCCNGGNYTNATGAA	23
Cyc_354_R2	TGRCARCANCCYTTNCCNACRTC	23
Cyc_355_F1	TTYAAYTAYGCNGAYGARGG	20
Cyc_355_R1	CKRTCYTCNACNARNGCRTT	20
Cyc_355_F2	YTNGTNGCNAARATGGCNGTNGA	23
Cyc_355_R2	TTNARNGGYTCNGGNACRTCRTG	23
Cyc_356_F1	CCNTGGGGNTTYMGNYTNGA	20
Cyc_356_R1	TTDATRTARAARTANCCNAC	20
Cyc_356_F2	ACNCAYGARCARGCNAARATGGA	23
Cyc_356_R2	SWRCAYTTNARRCARTCNGGRTG	23
Cyc_357_F1	YTNMGNAAYMGNTGYGARGA	20
Cyc_357_R1	TTRAANACYTGYTTCCAYTC	20
Cyc_357_F2	GARGGNCARATHAAYCARTGYTT	23
Cyc_357_R2	TTNACRTTNARYTCRTARAANCC	23
Cyc_358_F1	CARGCNGARTGGAARATHCC	20
Cyc_358_R1	GCRAANCCNSWRTCCATNCC	20
Cyc_358_F2	CAYATHAAYGARAAYTTYGCNAA	23
Cyc_358_R2	TGRTTRAANARNCKYTGRTCRAA	23
Cyc_359_F1	MGNATHGTNGCNGTNATHGG	20
Cyc_359_R1	GTNGTDATCATYTCRTGRTA	20
Cyc_359_F2	GTNGAYGTNCARTTYGAYGAYAA	23
Cyc_359_R2	TCCATDATDATNACNGTYTTNCC	23
Cyc_360_F1	CAYYTNAAYTTYGARGCNTT	20
Cyc_360_R1	ACNGTDATCCANGCNCCRAA	20
Cyc_360_F2	CCNCARGTNTGGGARGARGAYTT	23
Cyc_360_R2	CCDATNARNCCRTTCCANACYTG	23
Cyc_361_F1	TGYAAYCCNGAYAARATHGA	20
Cyc_361_R1	CKNGCNCKDATNCCCATYTC	20
Cyc_361_F2	AARGARATGTAYGGNTGGCAYTT	23
Cyc_361_R2	GCRTCYTCRTCNCCNARNGCRTC	23
Cyc_362_F1	MGNACNAAYCARTGGYTNGT	20
Cyc_362_R1	TTNCKNGGNCCRTCNACNGT	20
Cyc_362_F2	AARGARTGGTAYATHCAYAAYAC	23
Cyc_362_R2	TTNCCRTCRTCNGTNGGNCCCCA	23
Cyc_363_F1	AAYCARCCNTTYYTNCCNTA	20
Cyc_363_R1	AARTCNACCATRTACATYTG	20
Cyc_363_F2	CARTGYATGAAYATGATGGGNTG	23
Cyc_363_R2	ATRTCNCCNARNCKRTANGTYTT	23
Cyc_364_F1	CAYGTNGGNTAYYTNGARAA	20
Cyc_364_R1	CCNGGYTGDATNACRTARAA	20
Cyc_364_F2	GGNATHMGNGGNAAYGAYACNTT	23
Cyc_364_R2	CKRCARTCRTGYTCRTGNCCCCA	23
Cyc_365_F1	ATHACNGCNGAYGARGTNTG	20
Cyc_365_R1	CCYTGNGCNGCRCAYTTDAT	20
Cyc_365_F2	GARYTNACNATHATGGAYTGYGG	23
Cyc_365_R2	TGNGGNGGNCCRCARAARAARTC	23
Cyc_366_F1	ACNCCNCCNMGNYTNTTYAA	20
Cyc_366_R1	CANGGRTTNGTYTGYTGCAT	20
Cyc_366_F2	GCNGGNYTNTTYTTYAARGARTT	23
Cyc_366_R2	GCYTGNGGNCKNCKNACYTCCCA	23
Cyc_367_F1	GGNCARYTNMGNGCNCARAT	20
Cyc_367_R1	TTYTGYTCYTTYTTRTGRTC	20
Cyc_367_F2	AAYATHYTNTAYYTNGCNGARGG	23
Cyc_367_R2	TTNGCNARRTTRTCDATRAAYTG	23
Cyc_368_F1	GARTGYMGNTGYGAYTTYGC	20
Cyc_368_R1	CCRTCRAANGGRTCYTCNAC	20
Cyc_368_F2	CCNGARMGNTTYGARGCNGAYAC	23
Cyc_368_R2	TTCCADATNACDATRTCNGCRTC	23
Cyc_369_F1	GGNGARACNYTNTGYTTYAA	20
Cyc_369_R1	TCNCCNGTRAARTANGTYTG	20
Cyc_369_F2	MGNGCNACNMGNGTNTGGAARGA	23
Cyc_369_R2	TCRTCNARNCCYTCNGGYTCYTG	23
Cyc_370_F1	GTNGAYYTNWSNGAYTAYTG	20
Cyc_370_R1	AAYTCYTGDATRAANGCRTC	20
Cyc_370_F2	GGNACNTGGGAYYTNGTNGAYGT	23
Cyc_370_R2	GGNSWNCKRTARTTCCARTTNAC	23
Cyc_371_F1	GCNACNATHGARAARAAYGG	20
Cyc_371_R1	TCRTANCCYTCNGCNACRTG	20
Cyc_371_F2	GAYTGYAARTAYGARTTYTGYTG	23
Cyc_371_R2	TCRCARTANCKNSWYTTRTCYTG	23
Cyc_372_F1	WSNTAYATGTGYMGNAARTG	20
Cyc_372_R1	ARNGTDATNARDATRCAYTG	20
Cyc_372_F2	CARCAYAARMGNAAYTGYCCNTA	23
Cyc_372_R2	TGRCADATRCARTARTARAANGG	23
Cyc_373_F1	CAYAARGGNATHAAYTGYTT	20
Cyc_373_R1	ARCCANGGRTTNGCRCARTT	20
Cyc_373_F2	CCNYTNTGGGGNMGNAAYCARGA	23
Cyc_373_R2	GGNACNCCRTTDATNCCRTTRTA	23
Cyc_374_F1	GCNGGNYTNATGGCNTTYTA	20
Cyc_374_R1	TGNARCCANGGCCARAARTA	20
Cyc_374_F2	ACNAAYTAYGCNAAYYTNATHAT	23
Cyc_374_R2	GCNGGRTTRTTCATNARNGGCCA	23
Cyc_375_F1	GCNGTNTGYATHTTYTGYTA	20
Cyc_375_R1	GGCATRTANGTYTTRTARAA	20
Cyc_375_F2	GARCAYGGNYTNCAYCCNTGGTA	23
Cyc_375_R2	CCNGCYTGRTGNACRAANCCCCA	23
Cyc_376_F1	TTYGTNCCNAAYTTYCCNCC	20
Cyc_376_R1	TCNGCDATRAANCKYTGRTG	20
Cyc_376_F2	YTNMGNAARTTYGGNGAYCARGA	23
Cyc_376_R2	TCNCKNGGRTCRTANCCRTTCCA	23
Cyc_377_F1	MGNGARATGCARATHTTYGA	20
Cyc_377_R1	CANCKRTGNACRTTDATNGG	20
Cyc_377_F2	ACNAARYTNAARCARCARGARAA	23
Cyc_377_R2	SWNGCYTGNARCATNGCYTTYTC	23
Cyc_378_F1	AARMGNATGTAYCAYGGNAA	20
Cyc_378_R1	ARNACRTACCANARNCCNCC	20
Cyc_378_F2	TGGYTNGCNATHTGYCARCCNTT	23
Cyc_378_R2	ARNGTNGCRAADATNACRTARAA	23
Cyc_379_F1	AARYTNMGNGAYGAYCARTT	20
Cyc_379_R1	AANARRTTNGCNACRCADAT	20
Cyc_379_F2	AAYTAYGTNGARYTNCARTAYGA	23
Cyc_379_R2	CKRTADATNACNGGRTCYTGRTA	23
Cyc_380_F1	GAYGAYYTNMGNMGNCARCA	20
Cyc_380_R1	GTNCCNGGYTGDATRTCYTC	20
Cyc_380_F2	WSNGTNACNGTNAAYGTNTGGCA	23
Cyc_380_R2	AANACNGGYTCCATRTCRTTDAT	23
Cyc_381_F1	GARGARGAYTGYYTNATHCC	20
Cyc_381_R1	CKRTAYTGRAANGTNCCCCA	20
Cyc_381_F2	CCNATHTTYMGNYTNGAYGARTA	23
Cyc_381_R2	TCDATRAARTGNGTNGCRTANCC	23
Cyc_382_F1	GGNATHGGNACNGTNCCNGT	20
Cyc_382_R1	CKCATRTCNCKNACNGCRAA	20
Cyc_382_F2	GTNGARACNGGNATHATGAARCC	23
Cyc_382_R2	AANACYTCNACRCACATNGGYTT	23
Cyc_383_F1	CARGTNTTYACNTTYATHGT	20
Cyc_383_R1	TCNARNGCNACYTCNGTNAC	20
Cyc_383_F2	AARGARTTYCCNTAYGGNGGNCA	23
Cyc_383_R2	TCRTCNGGRTGDATCATCATYTG	23
Cyc_384_F1	TGYGAYTTYWSNGTNMGNGT	20
Cyc_384_R1	TGRTCNACNARRCANGTDAT	20
Cyc_384_F2	YTNTAYAAYGARGARYTNTTYGA	23
Cyc_384_R2	CCNGCYTCNCKNGCNCKYTTRTC	23
Cyc_385_F1	YTNTGGCAYGGNMGNATGGT	20
Cyc_385_R1	ARDATRTCRTTNCKDATYTC	20
Cyc_385_F2	YTNTTYGCNGAYYTNTAYCARCA	23
Cyc_385_R2	ATNGTRAARCARTANARCATRCA	23
Cyc_386_F1	TGGCAYATHTAYGGNYTNAT	20
Cyc_386_R1	SWNACYTTRTCNACDATYTC	20
Cyc_386_F2	GARGCNATHMGNTGYTAYATHCA	23
Cyc_386_R2	TCCATRAARTCNARNGCYTCYTC	23
Cyc_387_F1	GTNGARTGYMGNCARTGGCA	20
Cyc_387_R1	CCNCKNACNACNGCNGTCAT	20
Cyc_387_F2	TGGACNMGNGGNCARTAYACNTA	23
Cyc_387_R2	ARNACNGGNCCNGTCATNGGYTG	23
Cyc_388_F1	MGNYTNACNATHAAYCAYCA	20
Cyc_388_R1	TGNCKNGGRCANARNACRTA	20
Cyc_388_F2	MGNGTNCCNGCNCAYTAYTTYTA	23
Cyc_388_R2	TTNGGNARNCCRTGNACNGGRCA	23
Cyc_389_F1	TGYGCNATGCCNATHTGGAA	20
Cyc_389_R1	ATNGCRTTNGCNARRTCYTT	20
Cyc_389_F2	CCNATHTGYGAYCARGGNGGNGA	23
Cyc_389_R2	ARNGTYTCNGCRTCNGTRAANGG	23
Cyc_390_F1	WSNTAYACNGAYGARCARAT	20
Cyc_390_R1	TGNCKNCKRTTYTTRAACCA	20
Cyc_390_F2	TGYATHTGYGAYGTNYTNCARCA	23
Cyc_390_R2	GCRTTNCKRTGNGTRTACCARTC	23
Cyc_391_F1	GGNGARGAYATHAARYTNGT	20
Cyc_391_R1	TCYTTNGTDATNACNGCYTG	20
Cyc_391_F2	ATGWSNTTYACNGARGTNGGNAA	23
Cyc_391_R2	GTNGCNSWYTGCATNGCNGTCAT	23
Cyc_392_F1	YTNTAYGARMGNGCNGCNAA	20
Cyc_392_R1	CKNGCNGCYTTYTCRAAYTG	20
Cyc_392_F2	TTYAARATGGCNCAYAARTGGCA	23
Cyc_392_R2	GTNGCRTARTARTGNGCNACYTT	23
Cyc_393_F1	GARGTNATHAARCCNATGGA	20
Cyc_393_R1	ATRTTYTGYTTNGGYTCRAA	20
Cyc_393_F2	AARGTNCARCCNGARGGNAARTT	23
Cyc_393_R2	TCNARCATNGTNCKYTGNACYTC	23
Cyc_394_F1	AAYGTNCCNGCNTTYCCNGA	20
Cyc_394_R1	ARNGCNACRTACATCATNGG	20
Cyc_394_F2	ATHGCNGARGTNGARACNGAYAA	23
Cyc_394_R2	AANGTNCCNCCRTCCATRTCYTC	23
Cyc_395_F1	ATGGARCCNGARTTYCAYCA	20
Cyc_395_R1	CANSWNGCNACNCKRCACCA	20
Cyc_395_F2	AAYCCNAAYGGNTGYTGYATHTA	23
Cyc_395_R2	TCRAARTGNGGYTTNGGNCCYTG	23
Cyc_396_F1	TTYYTNGGNCARTAYCCNGA	20
Cyc_396_R1	GGNARNACRTANCCDATCCA	20
Cyc_396_F2	WSNCAYGGNGGNTTYTTYCCNTA	23
Cyc_396_R2	TANACDATNCKNGGCATNGCRTA	23
Cyc_397_F1	WSNTGYGAYAAYGARCARTG	20
Cyc_397_R1	TCNGTRTGYTGNCKCATYTT	20
Cyc_397_F2	ACNGGNATHGAYCAYTTYCAYTG	23
Cyc_397_R2	AARTAYTCRTANCCNGGYTCDAT	23
Cyc_398_F1	ACNATHGARMGNTTYATHAA	20
Cyc_398_R1	TTRCANGTNGTNCKRAAYTT	20
Cyc_398_F2	CCNATHTTYGGNCAYMGNGTNTG	23
Cyc_398_R2	AANACRAARTTCATNGTNGCRTT	23
Cyc_399_F1	AAYMGNYTNCAYGARGCNTT	20
Cyc_399_R1	CKNGCNGGNGGRTANACYTG	20
Cyc_399_F2	GGNTAYAAYTAYAARGTNAAYCA	23
Cyc_399_R2	TGYTCYTTNARRTGNACRTCNGT	23
Cyc_400_F1	ATGGARGGNTAYGARGTNAC	20
Cyc_400_R1	TTNGGNARCATRAANACNCC	20
Cyc_400_F2	GCNGTNAARGARGCNCAYATHTT	23
Cyc_400_R2	TTNGTRTANARYTCDATYTGNGC	23
Cyc_401_F1	TGYACNCAYGCNGAYTGGAA	20
Cyc_401_R1	TCNARNCCRTTNARRTGRTA	20
Cyc_401_F2	MGNTTYGAYGCNATGGARAARAT	23
Cyc_401_R2	ATNGCRTTNARNACRAANGGRTG	23
Cyc_402_F1	GTNTTYYTNTAYCARATGGC	20
Cyc_402_R1	GGYTGNARDATNCKRTCNCC	20
Cyc_402_F2	ATGYTNGCNACNGGNTTYCAYGG	23
Cyc_402_R2	TCNGCRCARTANGCNGGNGGRAA	23
Cyc_403_F1	GAYATGGCNAARATHGTNTA	20
Cyc_403_R1	ARNGCCATCATYTGYTGRTC	20
Cyc_403_F2	GAYAARGAYYTNCCNGGNTGYGT	23
Cyc_403_R2	CANGTNACNARNGCNACYTCRTC	23
Cyc_404_F1	TAYATGGAYGARGTNTTYCA	20
Cyc_404_R1	CKYTGCCANGTRAANGGYTG	20
Cyc_404_F2	GARAAYTTYMGNTTYYTNAAYTG	23
Cyc_404_R2	GGNGTDATRAARTANCKNGGYTC	23
Cyc_405_F1	AAYGAYAAYAAYTGGCAYAC	20
Cyc_405_R1	ARNACNCCRTCRTAYTTNGT	20
Cyc_405_F2	AAYAAYATHGCNCARCARATHTA	23
Cyc_405_R2	TTRAAYTCNARNARCCACATRTC	23
Cyc_406_F1	TGGAARTGYGTNTGYTAYAT	20
Cyc_406_R1	GGNACNCKNGCRTCRTADAT	20
Cyc_406_F2	CARTAYGGNGGNMGNGTNACNGA	23
Cyc_406_R2	GCRTCNCKNARRTCYTCRTTCAT	23
Cyc_407_F1	YTNGCNTGGAAYGGNGTNTA	20
Cyc_407_R1	CAYTTRTTNCCRAARTCYTC	20
Cyc_407_F2	GAYTTYCARMGNGTNAAYCAYTT	23
Cyc_407_R2	TCNGCRTCRTCRTTRTGNACRAA	23
Cyc_408_F1	CAYCARGAYATHTAYGCNCA	20
Cyc_408_R1	ARYTTNCKDATNACNGTNCC	20
Cyc_408_F2	GTNAAYAARGAYTAYACNGCNCA	23
Cyc_408_R2	GTNGGNGGNGCYTCNGCNCCYTG	23
Cyc_409_F1	TGYGGNTTYGTNGARGAYAT	20
Cyc_409_R1	TGNSWNCKYTGDATCCARCA	20
Cyc_409_F2	CARGTNCAYACNTTYTAYGARGC	23
Cyc_409_R2	ARRTTNARNACNGTYTTYTTNAC	23
Cyc_410_F1	YTNGGNTGGGGNAARGAYTA	20
Cyc_410_R1	ATRTCNACNARNARRTCYTC	20
Cyc_410_F2	GGNTAYACNAAYGARGAYAAYCC	23
Cyc_410_R2	ACNARRAAYTGNGTNGGYTCCAT	23
Cyc_411_F1	CAYTTYGAYGCNATHMGNGC	20
Cyc_411_R1	TGNARYTGYTCRTGNGTRCA	20
Cyc_411_F2	TGGMGNGCNACNMGNGTNTGGAA	23
Cyc_411_R2	GTNGGNCCRTGRTARAAYTCNGC	23
Cyc_412_F1	GARTGYGAYTGYACNGGNAC	20
Cyc_412_R1	TARTCNGTRTTDATRCARTT	20
Cyc_412_F2	CCNGTNTGYCCNGAYGGNTAYTG	23
Cyc_412_R2	ATNGTRCAYTCNCCNCCRTGRTA	23
Cyc_413_F1	AAYTGGYTNACNGCNGCNTT	20
Cyc_413_R1	ARCATNACRTCNGTYTCRTG	20
Cyc_413_F2	GTNGAYMGNTAYYTNATGATHTG	23
Cyc_413_R2	ATYTCNCKNACNARRAADATRTT	23
Cyc_414_F1	YTNCARGTNGGNCARGARGC	20
Cyc_414_R1	ARYTTCCACATNGGRCAYTT	20
Cyc_414_F2	ATHAARTGYCCNGTNAARTTYTT	23
Cyc_414_R2	CANACNCKYTGNGTYTTNGGYTT	23
Cyc_415_F1	ATGATHTAYYTNGCNTGYGT	20
Cyc_415_R1	TTYTTCATNCKYTTCATRTA	20
Cyc_415_F2	TTYGGNTGGATHTGGATGTTYCC	23
Cyc_415_R2	TGCCANCCNARRTCNSWDATRTT	23
Cyc_416_F1	ATGGGNGTNACNCAYACNTT	20
Cyc_416_R1	TTCCAYTTYTCNCCNGCNGC	20
Cyc_416_F2	ATHGARMGNGAYGARTAYCAYAA	23
Cyc_416_R2	TCRTTRAACCANARRAARTANGC	23
Cyc_417_F1	MGNATHAAYCCNGAYGCNTT	20
Cyc_417_R1	GTCATNACNARYTGNCCRTT	20
Cyc_417_F2	TTYAAYTTYGTNGCNAARGAYTG	23
Cyc_417_R2	TTNGGRAANARRTANGGNGTYTG	23
Cyc_418_F1	GAYAARATHGCNGARYTNCA	20
Cyc_418_R1	GGNGTNACNGTRAARTTDAT	20
Cyc_418_F2	GARAARAARGTNYTNGARCAYAA	23
Cyc_418_R2	ACYTCNGGCATRTARTGNGGRTT	23
Cyc_419_F1	ACNYTNACNCAYGAYCCNGA	20
Cyc_419_R1	GTNCKYTTYTGNARNGGCAT	20
Cyc_419_F2	AARMGNTTYMGNYTNAAYTTYCC	23
Cyc_419_R2	CCNGCRTTNARNGCNCCNGCYTT	23
Cyc_420_F1	YTNWSNCAYCARYTNGAYAC	20
Cyc_420_R1	TGNARRAAYTCNARRAARTA	20
Cyc_420_F2	GARGGNGTNMGNCARTTYCAYAA	23
Cyc_420_R2	ARRTTYTGDATRTCNGCYTGNGC	23
Cyc_421_F1	YTNGCNACNTAYAAYAAYGT	20
Cyc_421_R1	TTYTCNGCNGTNGGNCCYTG	20
Cyc_421_F2	TTYGCNCARGAYAARYTNGTNTT	23
Cyc_421_R2	CKYTGNARYTGNGCCATNGGRTC	23
Cyc_422_F1	MGNAAYYTNGCNGARGAYGT	20
Cyc_422_R1	GCRTTNCCNGCDATRAANAC	20
Cyc_422_F2	AARGTNACNGGNYTNGAYCCNAA	23
Cyc_422_R2	TGYTGNACRTANGTNCKRTTYTT	23
Cyc_423_F1	TAYYTNGTNYTNGAYGARGC	20
Cyc_423_R1	SWNGCNACRTCNGTNGCNAC	20
Cyc_423_F2	GAYATGGGNTTYGARCCNCARAT	23
Cyc_423_R2	TGNACYTTRTCNCCRTGCATNGC	23
Cyc_424_F1	ACNGARGCNACNYTNGCNGC	20
Cyc_424_R1	TGDATDATCCAYTTNCCYTG	20
Cyc_424_F2	CARAARGCNGAYGCNWSNTTYCC	23
Cyc_424_R2	ARRAAYTGYTCYTTCCARTAYTC	23
Cyc_425_F1	GAYGGNGTNATHGARGTNCC	20
Cyc_425_R1	GCRTANCKYTTYTCRTCNGG	20
Cyc_425_F2	ATHTAYGGNGARAAYTTYGARAA	23
Cyc_425_R2	TCNCCNGCNGTYTCDATDATYTT	23
Cyc_426_F1	GCNMGNTTYTTYGTNATHAA	20
Cyc_426_R1	CKYTCRTARTARTCRAARTC	20
Cyc_426_F2	TGGTGYWSNACNGARGCNGGNAA	23
Cyc_426_R2	AADATYTCNARNACYTGYTGNCC	23
Cyc_427_F1	ATHMGNGARGARACNGGNGC	20
Cyc_427_R1	ATYTGNGCNACRTCNGGCCA	20
Cyc_427_F2	ACNCCNGGNGARTAYGARGAYCA	23
Cyc_427_R2	TGNCCDATNARYTGYTTNGCYTG	23
Cyc_428_F1	ATHAAYCCNGARGCNGGNTT	20
Cyc_428_R1	GCNGTNGCYTCNSWYTTNAC	20
Cyc_428_F2	GTNGCNCCNGGNACNAAYCAYAA	23
Cyc_428_R2	TGNGCNCCDATCATNACNCCRTG	23
Cyc_429_F1	MGNGARCARGCNATHGTNCA	20
Cyc_429_R1	CCNGCCATRTARTTRTGYTG	20
Cyc_429_F2	TTYGARATHGGNMGNTAYTGYGC	23
Cyc_429_R2	GGNGGNSWRTARAANCCRTANGG	23
Cyc_430_F1	GCNAARMGNCAYAARMGNTT	20
Cyc_430_R1	TANGCNCKRTTNCCCCARAA	20
Cyc_430_F2	AARACNACNTTYYTNATHGAYGA	23
Cyc_430_R2	CADATNGCNCKNGGNCCRTGRCA	23
Cyc_431_F1	ACNGCNGTNACNMGNTAYTG	20
Cyc_431_R1	ARRTANGCRAARAARTTDAT	20
Cyc_431_F2	YTNATHTGYAARATHCAYGTNTT	23
Cyc_431_R2	CCNGGNARNGTRCANACNACRTG	23
Cyc_432_F1	GAYAARYTNGCNTTYGGNGC	20
Cyc_432_R1	GCNGGDATRTTRTCYTTRTC	20
Cyc_432_F2	CARGTNGCNGAYATGCARGTNAA	23
Cyc_432_R2	TTYTTNSWNGGNCCCCARTARTC	23
Cyc_433_F1	TAYGCNTGGGTNYTNGAYAA	20
Cyc_433_R1	GGNGGYTCDATNARRTCDAT	20
Cyc_433_F2	GAYATHGCNYTNTGGAARTTYGA	23
Cyc_433_R2	SWNGGYTCNARCATRTTRTCNCC	23
Cyc_434_F1	ATHYTNGCNTTYGGNGCNAT	20
Cyc_434_R1	ARNCCNGTYTCYTCRTCRAA	20
Cyc_434_F2	AARMGNTGGGARGGNYTNGTNCA	23
Cyc_434_R2	SWDATCATYTGYTTRTAYTCCCA	23
Cyc_435_F1	TAYYTNGCNTGYTGYTAYTT	20
Cyc_435_R1	TTNCCYTCCCARTAYTCNGG	20
Cyc_435_F2	ATGGGNATGTAYAARGARGCNCA	23
Cyc_435_R2	CKYTCNARNACRTCRAANGCYTT	23
Cyc_436_F1	MGNGARCAYATGGAYMGNCA	20
Cyc_436_R1	GCYTGDATNGTNGGRAANCC	20
Cyc_436_F2	TGYGARYTNTGYGGNAARAAYTT	23
Cyc_436_R2	GGRCAYTCNGGRCANARRTGYTT	23
Cyc_437_F1	ATHCARGARGAYACNGGNTT	20
Cyc_437_R1	ATNGCNACNARRAARTTNGG	20
Cyc_437_F2	AAYTGYGGNACNTGGATGGAYAA	23
Cyc_437_R2	TCRCANARRTCNCKRTARTANCC	23
Cyc_438_F1	ACNAAYGGNTGYCAYYTNTA	20
Cyc_438_R1	TGNACDATNGGNGCNCCDAT	20
Cyc_438_F2	TGGGAYAAYMGNATHGCNGTNTA	23
Cyc_438_R2	ACYTCNCKCATDATNARRTGNCC	23
Cyc_439_F1	TTYATHACNGARAAYGTNGA	20
Cyc_439_R1	CKYTCDATNCKYTCNGCRAA	20
Cyc_439_F2	GGNTTYGTNTAYGGNATHGTNGA	23
Cyc_439_R2	TTNARYTTYTTDATNARNGGRTG	23
Cyc_440_F1	GCNAARGARAARTGGGAYGA	20
Cyc_440_R1	ACCATRTANACDATYTGYTC	20
Cyc_440_F2	TGGMGNATHTTYMGNGARGAYTA	23
Cyc_440_R2	AACATNACNGTYTGNCKRTAYTT	23
Cyc_441_F1	TGYGAYYTNATHATHTGGGG	20
Cyc_441_R1	TCNCKRAANARYTTNCCNAC	20
Cyc_441_F2	ACNGCNGTNATHTGYYTNAAYAT	23
Cyc_441_R2	ARRCARTARAADATCCARTTNGT	23
Cyc_442_F1	GTNGAYGGNTGYGCNTAYAA	20
Cyc_442_R1	TTRTTNACCCANCKRAANGT	20
Cyc_442_F2	MGNCCNATHGCNATGGGNATHAT	23
Cyc_442_R2	TGNARNGGCATNCCYTTNCCRAA	23
Cyc_443_F1	GCNTTYGAYGAYATHYTNCA	20
Cyc_443_R1	TCNCCNGCRTCRTTCCARAA	20
Cyc_443_F2	AAYGARCCNMGNGARATGTTYGT	23
Cyc_443_R2	AANGCCATNACNCKRAANGCRTT	23
Cyc_444_F1	TAYCARAAYYTNAAYGTNTA	20
Cyc_444_R1	GGNCKCCANGCNGGCATRTG	20
Cyc_444_F2	AAYGTNGGNCAYCCNAARGCNCA	23
Cyc_444_R2	TCYTCNACNGCYTTDATRTCNGG	23
Cyc_445_F1	GAYACNGAYGGNATHTGGTG	20
Cyc_445_R1	CKYTCNGTNACNGGNGCYTG	20
Cyc_445_F2	CCNGGNGCNATHYTNAAYCARAT	23
Cyc_445_R2	ACNACNGCRTCNCCNARRAAYTC	23
Cyc_446_F1	ACNYTNGCNGCNATGAARAT	20
Cyc_446_R1	GCNACRTCNARYTCYTTRTC	20
Cyc_446_F2	MGNGAYAAYACNCARMGNCARTA	23
Cyc_446_R2	ATRTCNACNARNCKYTGYTTRAA	23
Cyc_447_F1	ATHAAYATGCAYCCNACNGA	20
Cyc_447_R1	CCNGGYTTRTARAARTGRCA	20
Cyc_447_F2	GCNGTNGAYTTYTAYTTYATHCA	23
Cyc_447_R2	TTNGGRTACATNGCNCCNACRTC	23
Cyc_448_F1	YTNGTNCCNATGGTNYTNGA	20
Cyc_448_R1	TCNGCYTGDATYTGDATRTC	20
Cyc_448_F2	GGNGARMGNGCNTTYGAYATHTA	23
Cyc_448_R2	GCNCCNSWNGGYTGRTGNACCAT	23
Cyc_449_F1	TTYGGNTTYGCNGCNACNTA	20
Cyc_449_R1	CANARRTCNGTYTGRAACCA	20
Cyc_449_F2	YTNAAYAAYWSNGTNATGGAYTA	23
Cyc_449_R2	GTRTGDATDATYTCRTANCCYTC	23
Cyc_450_F1	MGNCARATHGCNGARGARTT	20
Cyc_450_R1	ATNARRTCNCCRTTNGGYTG	20
Cyc_450_F2	GCNCCNAARGTNGTNGAYGAYGA	23
Cyc_450_R2	TANACNACNGTYTTNCCRTGYTG	23
Cyc_451_F1	WSNGTNTGGAARTGYGARTT	20
Cyc_451_R1	GGYTCCCANGCYTTNCCNGT	20
Cyc_451_F2	GCNTGGAAYCARACNYTNTAYTA	23
Cyc_451_R2	GCNACRTCYTCNCCNGGRTTYTC	23
Cyc_452_F1	AAYMGNGCNCARYTNGARGA	20
Cyc_452_R1	CKNCCNACYTCRTTYTCNGC	20
Cyc_452_F2	ATHTAYACNTGYAARGCNGARAA	23
Cyc_452_R2	TTNARRTTNCKNGCYTTRAAYTC	23
Cyc_453_F1	MGNACNATHGCNGGNTTYTG	20
Cyc_453_R1	TCNGGNSWRTARTARAARTT	20
Cyc_453_F2	AARGARTGGYTNYTNTTYGGNCA	23
Cyc_453_R2	AANACNGGCCAYTCYTCRTGYTG	23
Cyc_454_F1	GTNYTNAAYTGGAARCCNCC	20
Cyc_454_R1	GCNACNCKRAARTARTANCC	20
Cyc_454_F2	GGNYTNCCNATHAARAARTAYCA	23
Cyc_454_R2	GTRTTNGCRTANCKCATYTGNAC	23
Cyc_455_F1	AARATHACNGAYYTNGCNTT	20
Cyc_455_R1	TCYTTNCCNCKNGCRTTYTC	20
Cyc_455_F2	GGNAAYACNTGGAAYTGYGAYTG	23
Cyc_455_R2	GCYTCRCANCKRTANACNCCRTC	23
Cyc_456_F1	AAYATHATGGAYGAYATHGA	20
Cyc_456_R1	CKNARNACNGTRCANGCNGC	20
Cyc_456_F2	GAYGAYGGNGTNAAYACNTAYAA	23
Cyc_456_R2	AANCKDATNGCCCARTAYTTNGC	23
Cyc_457_F1	MGNGTNGGNGCNATHCARGT	20
Cyc_457_R1	TCNARRCANGGNGGNGCNCC	20
Cyc_457_F2	TTYCARGARATHMGNGTNAAYGA	23
Cyc_457_R2	ARYTTNACRAARTANARNCCRTA	23
Cyc_458_F1	AAYCARACNCARAARGARAA	20
Cyc_458_R1	TTYTTYTCYTTNACNGGNGT	20
Cyc_458_F2	TTYMGNGAYCARATHAARACNTG	23
Cyc_458_R2	TCNARRTGNCKCATNACNGTYTC	23
Cyc_459_F1	GARGAYGAYWSNTAYTTYGC	20
Cyc_459_R1	GCYTTRTTRTGYTCNGGRTC	20
Cyc_459_F2	AAYYTNTGYAARACNYTNGAYCA	23
Cyc_459_R2	GTRTARTCNACRTGYTCYTCRTA	23
Cyc_460_F1	TTYGAYGGNATHTGGCAYAC	20
Cyc_460_R1	SWYTCRTTNACNARNGGRCA	20
Cyc_460_F2	GTNTAYAAYMGNGARTAYTTYTT	23
Cyc_460_R2	ARNCCNGCCATYTCRTGYTCNGG	23
Cyc_461_F1	AARAAYMGNTGGGAYGARAC	20
Cyc_461_R1	GCRTARTARTCYTCRTCDAT	20
Cyc_461_F2	CAYGGNGCNGGNTGGGCNGARAC	23
Cyc_461_R2	TCNCKNGCYTTRTCNGTDATYTG	23
Cyc_462_F1	TTYTAYGAYTAYMGNGARCA	20
Cyc_462_R1	SWNGCRTCNGCYTCNACYTT	20
Cyc_462_F2	TAYGARGGNCAYAARYTNTGYTT	23
Cyc_462_R2	ARRAANGGRTANGTRTTNACCAT	23
Cyc_463_F1	CCNATHACNAAYATGACNGA	20
Cyc_463_R1	GCDATRTTNGTNGTNACCAT	20
Cyc_463_F2	TAYGTNGCNATGMGNCAYTGGAA	23
Cyc_463_R2	ACRTANGTNGGRCARTARTGRAA	23
Cyc_464_F1	TAYGGNMGNYTNGCNACNAT	20
Cyc_464_R1	TGCATNARRTCRAARCACAT	20
Cyc_464_F2	TAYGGNYTNTTYGGNATHCCNAT	23
Cyc_464_R2	ACNGTNACRAANACRAARTACAT	23
Cyc_465_F1	TTYAARTAYGAYYTNGCNCC	20
Cyc_465_R1	TTNCKNGCRTACCAYTCCAT	20
Cyc_465_F2	ACNATHGTNTGYYTNGARCARAT	23
Cyc_465_R2	TANARRCACATNARDATNCCCAT	23
Cyc_466_F1	YTNMGNTAYCARATHTAYAA	20
Cyc_466_R1	GCRTTRTCRTTNACRTCRTG	20
Cyc_466_F2	GCNWSNGGNACNGARAARGARTG	23
Cyc_466_R2	ATNGGNGTNCCRTTRTCRCANAC	23
Cyc_467_F1	ATHMGNTAYGCNTGYATHCC	20
Cyc_467_R1	ACYTCNGCNCKRAANGGNGG	20
Cyc_467_F2	GGNAAYGCNYTNACNGTNTTYGT	23
Cyc_467_R2	TGDATNGCRAARTTNGTRTACCA	23
Cyc_468_F1	GCNAARWSNMGNGCNCAYCA	20
Cyc_468_R1	TGNARRTTRAANGGDATRTT	20
Cyc_468_F2	GARGAYTAYATHGAYGAYTAYCA	23
Cyc_468_R2	TGRAANSWNARRTARTGYTCYTT	23
Cyc_469_F1	TGYCAYGTNGCNGTNGGNAC	20
Cyc_469_R1	ACNARRCAYTGYTTRAARTC	20
Cyc_469_F2	AARTAYYTNATHAAYGCNGGNCA	23
Cyc_469_R2	ARYTCYTTNACYTTNGCYTTRAA	23
Cyc_470_F1	GCNATGACNGGNATHGARTG	20
Cyc_470_R1	SWCCARCAYTTYTTRCANCC	20
Cyc_470_F2	TGYTGGMGNGAYGTNGARTAYGG	23
Cyc_470_R2	AANARNGTNGCYTGYTTNGCRCA	23
Cyc_471_F1	GARAAYWSNACNGTNCCNGT	20
Cyc_471_R1	TGDATNGTRAANGCRTTYTC	20
Cyc_471_F2	ATHCARGCNMGNGAYCCNGAYTT	23
Cyc_471_R2	GTRTANGCNGGNARRTTYTCYTT	23
Cyc_472_F1	GGNAARYTNACNGAYGTNAC	20
Cyc_472_R1	ACNGGNACRTTYTTRTGYTG	20
Cyc_472_F2	CCNTAYTTYMGNGCNATGTTYAC	23
Cyc_472_R2	TTYTTDATYTGRTTNCKDATRAA	23
Cyc_473_F1	TAYATHGTNAARTGYGCNCA	20
Cyc_473_R1	CCRTTDATCCAYTGDATRTA	20
Cyc_473_F2	GGNYTNMGNCAYGGNGAYTAYCA	23
Cyc_473_R2	GCNGTNARYTCNARYTTNGTYTG	23
Cyc_474_F1	GCNCAYCARATHGGNGARCA	20
Cyc_474_R1	CKDATNGGNACRTTRTGRTT	20
Cyc_474_F2	MGNYTNYTNGARGAYAAYTTYGG	23
Cyc_474_R2	ACNGCRTCNACNGTNGGRAARTC	23
Cyc_475_F1	GTNGCNATHGCNMGNACNAC	20
Cyc_475_R1	ATRTTRAANACNGCCCARTC	20
Cyc_475_F2	GTNMGNGARTAYTTYGARGARCA	23
Cyc_475_R2	CKRAANGTNCCNGCRAARCANGC	23
Cyc_476_F1	GGNCCNGTNACNTAYGCNCA	20
Cyc_476_R1	SWYTTNCCNCKRTCCCAYTC	20
Cyc_476_F2	GAYCAYGGNACNGGNTTYTAYGC	23
Cyc_476_R2	GCYTGYTTNACYTCNGCYTCRTC	23
Cyc_477_F1	ACNGAYGARGTNAAYGTNAT	20
Cyc_477_R1	CCRTANARRAADATNACRCA	20
Cyc_477_F2	CCNAARGTNGGNWSNAARAARTA	23
Cyc_477_R2	ATNCKNACYTTCCAYTTYTTNGC	23
Cyc_478_F1	AARMGNCARTAYATHTGYGA	20
Cyc_478_R1	TTRTCDATRTTNGTYTCDAT	20
Cyc_478_F2	AARGTNGARATHYTNGGNTAYAA	23
Cyc_478_R2	ATDATNGCYTCRAANGCRCADAT	23
Cyc_479_F1	AAYACNTGGGTNTAYGCNGA	20
Cyc_479_R1	ACYTTRTTRCADATNGCYTC	20
Cyc_479_F2	TAYACNGARGTNGAYCAYGARAA	23
Cyc_479_R2	AANGGNACYTCNARRTTCCADAT	23
Cyc_480_F1	WSNTGYYTNAAYTTYGAYGG	20
Cyc_480_R1	GTYTTDATNARYTGYTCNCC	20
Cyc_480_F2	GARTGYGAYGCNGGNATHATGTG	23
Cyc_480_R2	GTNACYTCNGCCCANSWNCCRCA	23
Cyc_481_F1	AAYGCNATHGGNCARYTNTA	20
Cyc_481_R1	AARTCYTTYTTRTCNGCRTA	20
Cyc_481_F2	CAYTTYYTNGGNTAYGAYGARGA	23
Cyc_481_R2	GTDATNACRTCNCCNGCRTTCAT	23
Cyc_482_F1	CCNAARGTNGARTAYTGYGG	20
Cyc_482_R1	ACRTGRTCRTCNACRAANGG	20
Cyc_482_F2	TTYATHGCNGCNATGTGYTTYGT	23
Cyc_482_R2	CCNGCNCCDATNARRAAYTGNGC	23
Cyc_483_F1	TAYGTNCARGAYAAYGARGG	20
Cyc_483_R1	CKYTTRTTRTANGTYTGRAA	20
Cyc_483_F2	ATGAARMGNYTNGCNCCNAARTT	23
Cyc_483_R2	TCNACNACCCARTCYTTCATRTG	23
Cyc_484_F1	CCNATHGGNGAYYTNGARAC	20
Cyc_484_R1	ATNCCNGGNARCATRTCRTA	20
Cyc_484_F2	ACNCARACNATHYTNGTNGARCA	23
Cyc_484_R2	CKNGCYTCNGCRTCNARRTTNCC	23
Cyc_485_F1	GCNAAYTGGTTYYTNGTNGA	20
Cyc_485_R1	CCNGTNGCRAAYTGDATRAA	20
Cyc_485_F2	ACNGCNYTNATHGARGGNTTYGA	23
Cyc_485_R2	TCRAAYTCNSWCATDATYTCRAA	23
Cyc_486_F1	ATHYTNGCNGARGGNGAYGG	20
Cyc_486_R1	TTNACNGTCATYTGDATYTC	20
Cyc_486_F2	YTNCCNCAYGTNACNGTNGAYCA	23
Cyc_486_R2	CKNGCNACRCANACRTAYTCNCC	23
Cyc_487_F1	MGNGTNYTNYTNTTYCAYGG	20
Cyc_487_R1	GTRTADATRTTNCCNGCRAA	20
Cyc_487_F2	WSNGTNTAYAARAARCCNCCNTA	23
Cyc_487_R2	GGYTCRTTCATNARYTCRTANCC	23
Cyc_488_F1	YTNMGNACNTTYGCNAAYAT	20
Cyc_488_R1	ACYTTYTCNGCRTTRTTNGG	20
Cyc_488_F2	GCNTGGTTYAAYGCNGTNGTNCA	23
Cyc_488_R2	ARDATRTTYTTNCCNGCYTGNCC	23
Cyc_489_F1	GGNTAYCCNTAYGAYGARGA	20
Cyc_489_R1	TTNGGCATNGTRTGDATRTT	20
Cyc_489_F2	GGNAAYYTNTGYCCNAARATGAC	23
Cyc_489_R2	TTNARCCARTCNCKNGGYTGNGC	23
Cyc_490_F1	GTNGTNTGYGARAAYTTYAA	20
Cyc_490_R1	TCNARRAANCCNGTYTCRTA	20
Cyc_490_F2	CCNTTYCAYAARAAYTTYACNTG	23
Cyc_490_R2	TCNGTNGTNGCYTTNGGYTTCAT	23
Cyc_491_F1	GTNTAYAARTGYCARGTNGA	20
Cyc_491_R1	ACRTGNGTRAADATYTCRAA	20
Cyc_491_F2	AAYGGNGARTGYTAYGGNGCNGA	23
Cyc_491_R2	AACATNSWYTTNGCNGCYTGRAA	23
Cyc_492_F1	MGNGAYGTNCCNGAYTTYTG	20
Cyc_492_R1	GGNGGDATRAANARCATYTC	20
Cyc_492_F2	GAYGAYGCNYTNATHATGGGNCA	23
Cyc_492_R2	CCNCKNGCYTGYTTRAAYTTNGG	23
Cyc_493_F1	TGYGARCCNGTNCAYGARTA	20
Cyc_493_R1	TTRTTRCANCKNARCCAYTT	20
Cyc_493_F2	CAYTTYMGNACNCAYACNGGNGA	23
Cyc_493_R2	ACDATRCAYTGRTANACYTTYTC	23
Cyc_494_F1	YTNCAYAARACNAARMGNCC	20
Cyc_494_R1	TGNCKRTTNCCNGGNACYTC	20
Cyc_494_F2	YTNGARGTNGGNGARGARTAYGA	23
Cyc_494_R2	TAYTCNGGNGCRTARTCNACRCA	23
Cyc_495_F1	MGNATHAARGARCCNGCNGA	20
Cyc_495_R1	TAYTCNGGRTADATRCARTT	20
Cyc_495_F2	MGNTTYCCNCAYYTNCARAARGT	23
Cyc_495_R2	TADATYTCNCKNGGCATRTCYTT	23
Cyc_496_F1	GCNGCNAARGTNGGNAARAC	20
Cyc_496_R1	GCRTGNGTCATYTCRTTYTG	20
Cyc_496_F2	AARTAYACNCCNACNGTNGAYGA	23
Cyc_496_R2	SWCCANARNGCYTTRAADATRTC	23
Cyc_497_F1	GARCARYTNGGNTGYCARGC	20
Cyc_497_R1	CARTTYTGNCCNACRAANAC	20
Cyc_497_F2	GGNMGNATHTTYTTYGGNCCNCA	23
Cyc_497_R2	GGRCANCCRTANGCNARNACCAT	23
Cyc_498_F1	YTNYTNCAYMGNGAYTAYTG	20
Cyc_498_R1	CCNACDATYTCNCCYTTNGG	20
Cyc_498_F2	GGNTTYMGNCCNGARCAYAAYGG	23
Cyc_498_R2	ARNGCRTCYTGNGCNARNGGRTC	23
Cyc_499_F1	GTNCCNGTNGGNAAYATHCC	20
Cyc_499_R1	GCCATYTTRTCRAAYTCRTC	20
Cyc_499_F2	GTNTAYGCNCAYGGNGARAAYAC	23
Cyc_499_R2	ATYTCNCCNGTRAANGGRTCYTT	23
Cyc_500_F1	TGYAAYACNYTNTGGCARCA	20
Cyc_500_R1	GTYTCNACRTCNARYTTRTA	20
Cyc_500_F2	TTYGGNYTNAAYGARCCNCAYAT	23
[truncated: 2,141 more rows]
