# Supplementary material for: UPrimer: A Clade-Specific Primer Design Program Based on Nested-PCR Strategy and Its Applications in Amplicon Capture Phylogenomics
Source: Mol Biol Evol. 2023 Oct 13;40(11):msad230. doi: 10.1093/molbev/msad230 (PMC10630340; doi:10.1093/molbev/msad230)
Supplement: msad230_Supplementary_Data [file msad230_supplementary_data.zip › Appendix 19. Cyclophyllidea/Appendix 19. Reference peptide sequences of NPCLs for Cyclophyllidea.fasta]

>Cyc1
MKCFRKLQIKLGIHRPPWPENREIPVGPISQAKFVSEPWSLEKLYGNNEISTSRYTWYGFIFQNLEEQAQRIANFYFLCIAIVQLFTDSPVSPVTSILPLAFVILLTMVKQGYEDFLRHKADREINSAPVQLVNSDGTLVTKKAFEISVGDIVLQRANDTFPCDLVLLSSSESNGECYVTTASLDGETNLKRFVAISATKNLESPETLATQLEGTITCQQPVNDFYKFYGRITVRINGSESTEPLGPECLLLRGARLRDTDFIYGVAVYTGPDTKMSLNSKGKQTKYSQVERQLNTFLVAILGLLVTISIFYTILQFSLRPNSAWYVVLVKPTTWIVVQEFLGFLVLFNYIIPISLYVTIEFQKFFGSMFFGWDIQMYDEEIGEPALVNTSDILEELGQ
>Cyc2
MMNVVKLNGIKVYNLTTDRSLPEWASRAEKRKLLAKDPGAENHIELIHELEMPDASTFITCSPDQKYLFLLGRYKPRVRCYELGNLSMKFDRCVDYLPTRMTCLSDDYSKFALLEEERWIDVHAAGGHHFRFRVPRPGIDIHYTSSKCHLLIPSIGDAVYRMDLCEGRFAAPLLSSSSNLSNSYNASCYMPELDVLLSGTTRGVVYGWDLRSGEWTFNLDVCSSAPRPSELKTFARFSCSNLTHRDPLNFAVGTAEGLVHIYDIRQTTSPLHTRDTEYRRPIKTISFHDDKVLAVVAHCLKIWNIDTGKTFVGFETGPFDINWMYHFPKSGLIMLANESPKVSRYFIPLLGEAPHWCSYLDQLITEVEPDVMTMYDGYKFLTRQQLLECGMMDLVGTRFLRAYMHGYFVSNKLFMKIQEKINATIPYARSVTPTNMQTVAKKEEKQAIIALEMEEAAEDKRFSKLKLSKMTCDPANSESDLIRIHQARLEKKRQKKELRKARATRANALIQGKD
>Cyc3
MELFRKESIFFTLAFCTWAVNGLAVDEDGKCPSTANISCKDGLLLPVWKPKDSTSVARIAGRAIVYFLSLMYCFLGVSIIADRFMAAIEVITSQEKEVRVKSKSGEVQVISVRIWNETVSNLTLMALGSSAPEILLSIIEICGTNFEAGELGPGTIVGSAAFNLFVIIGTCIAVIPNGETRRIKHFGVFVVTSIWSVFAYLWLYFIISVTSKGIVEFWEAFLTFLFFPITVITAYIADIKLFQKKFLKKRYKARRKAKYMIKNASDIEANGKFTNSEPVSESSEGSLEEEYEKTRLEYIETIKEIRKKNPQIDPKALEELAQIEVLNKGPKSRAYYRIQATRQLTGSGNVITKSKLERKLPIQQTEVTELYAPDVQQLYFNPGHYTVIENVGSFQITISRKGGDLRDEVAIDYATEDGTAVANEDYEPTNGTLVFRSNEQHKQISITIIDDDVFEEDEHFDVRLSNLRVIHTSGLTSEWKLVNPVVATVMVLDDDHSGVFHFASESVDISESCEVAEFTVVRSS
>Cyc4
VHWEHWMKNVPSYQVDMSAKYSDILVPTLDSIRLVKVMEMLLKNANPVLSVGPTGTGKTVCIADKLCRGMPEEFIPEFMVFSAKSSANQTQDVIESKMDKRRRGVYGPPPGKYLVFFIDDLNMPAPDMFGAQPPIELIRQWMDFKGWYDRKQIGAFKQIVDVNFLGAMCPPGGGRNPITQRLLRHFNFLSFNELDEASLSTIFSTILTSWFMQTPEDSPVRHLIGKVEPLVKASISVYSTVQSQLLPTPTKSHYTFNLRDLSKVFQGIYMFDILHLTGRLTDVLRLWYHESCRVYQDRLINEVDRNWFKNLCIRTLEEQFETKFEEVVPSEPLLYGGMLSADAAENRKYIEMVDHTQVIRVCELNLEDYNQLNSPRMDLVLFMDAIIHLCRLSRIIRQPQGNALLLGLGGSGRQSISRLAAH
>Cyc5
VKKTGANLVICQWGFDDEANHLLLSRQLPAVRWVGGAEIELIAIATGGRIVPRFEELTAEKLGHAGVVRELTFGTTKDRMLVIEDCKNSKAVTCFIRGSSKMIVEEAKRSLHDALCVARNLIRDPRVVAGGGACEIACSIRVAEEAEKISTIEQYAMRAFADALESIPVALSENAGLPSIETVAYVKGRQVQEKNPHLGIDCLHTGTCDMKEQNVFETLTSKRAQIMLAVQLCKMILKIDDIRTSADEM
>Cyc6
MGKEYVHVPSDIFPLDCKSFDLLSEAEKQYLHCLDEVAWIGGLIDLIQLSPEAAGIFLLGQWIFEKQTVDGLTASAKSAGVSDADVSAFVSYFAAIDGNLGNYLSFGDTKFIPGLSQEAFSTIVTASEAYNSSLEVKDIFERVIAAVYSLHPRRLRLAFPPDGLTTYYSGNCTREDAEIVQKYLNAKKIEGYNTRVLKSLRPNPDGKHEYLIAFASSVKKEEVIHEAFLPNNAVFKAYYGDLQEIMMVLVDAIDDVKATALNKMQKSMWEKFQTCFRTGSIEAHKEGSKLWVSDKQPAVETYCGFIESYRDPYGVRGEFETFVAVVDKDVSTKFHQLVSSASRFLTLLPWPATYEKDKFLEPDFTSLDIIAFGVSGLPVGINIPNYDDIRQTIGFKNVSLGNVLKARFQ
>Cyc7
MLSELSYDRLPNFTAADCFQILGIGRNEYMDLLNAYKGRLCSPKSGLIDTPSSVLDELLPKAPRNFMHLQPWFIVRVGSISNADVEANTPYVQSILDRIIDNDRPPDTGQVGPGLRVSEIPIDVFQNLYQRGLIYVEVPVLETDCLFVPTLAGFIMNRVSGDSYETLLYKIFVSLDPQSCVCQLAADLGVGLDFVINAASLFVRLGFACKSDSVSDPVGVGKSQDNASITEPEGTSPSLKAKKIAFVFDSSITAYLMLGNLSADLKKHSVTMFEVGKLTGDSLSAFYKEVSSLSHSAEQDVGIYYEHAKCLSQTMRYISVAQTSNKTDFRYLDLVRSGSLASLEPTTRCRILSKNYSLIVCTAPLSYEESRVLCSDWPLILGPPIPEICSPWFRLFISYTAGSGGTPSLLLCRGTHVTKLPPPLSCFSKFLVTSWGHDPVLMDIYALFYSINDLTANFPVLIQAYDDRDNDLPLHQHFLPLPISSDFLERMSHKLVWLERISKSIDITTLVGYLSLLFPDGKSEVDSEAQHADMESANEIFGGGSLYQQNASQFLEHSIVDPRVVLTEGALEGAIGAGRSVRLLSVHLGIPLFNSTLNDAIFERMSHLHDEPQLDLLPSEVRSRLSAANNALQKGLVEFIKSAGGVYVLNGLSVILDDSLAGSCGDKVSTPPLPLPSKSLCCSCEGDLEEWEN
>Cyc8
MDIFYHTAEGIVNTAQQNLNGGVFTFVLEHLIKPSELSYSLHSQPFSSHFANTISSGGFLAGIFFGFLWCVGLLAGFIYIWWLRYRNKSTMNALQVVKNKTSNNECQNDGIKSPKKSNFFLRRRQMQSNWMCIASQCVIFTALVGLLFLLCILGFVASYSLHTSLVFKSPPPQPLRNPEYLFNNNNGLFPGITSALESARLYMTEFLSEVRIATKPAVENLIQATVEMQNRTTHEFNALLFNMLGIDQAFDLGDKLGTHTVSMLNLVTPLKSHLVEYTDTISSLSMAIARWNGYMEQLHVEKNVTATKSCKANADCELPILALADVTVSSNWRLQFDFVIALNFVTDAQNRTPDVIEEQMKSSRLLAARQLENTMKRMKVEIDIPGSLRNLTEQSWETIAENLNVVIAQIDNLIDVIPKKFYPMAAVGSNYLFAICCLIWITMSSIAFGISVLLFHFHCVNAAIKPRNRRRIHCVVSFALIVLIFCIFASCILFLVSGYAHTEFCRYISPDRAVIETSVGEMRNSRISFVLDTYVNAFLDRNWDKIVKIMEEMNSERKEDAIPVPRIRSPIYALNVACRKNAGILDAFGAVETFNFSVFNKPEIINEFVDKGRVIMRDVLLNLNATEMFPPALTESVQLASRLDDFLIPFDKVRQELPRDFLNVTSQNKTMLISGTELAYLWREYYSFLNRSSLSYETLTRADELASIVFNLSSEIKTLLESVDESLQRLGKLQKIGSTVSELQGIFESLINQLRNREELVTKAMDLYDFHVAKGLPKKVESIIFQYGPPLLREVGHCRKLHDAYSAGVSAVCDLVVEPLNGVWFFSGLCVLLSTVLISFGPCLLLHKIRSFSNITADGGEPLCINTHEQYGAKPGQVLSSVNGVRVVQPAGIHALIRGRDPGSAPAPSHV
>Cyc9
MSSSEATTRRRVKLYMLNEERQWDDKGTGHVSALYNDASCICLVVISENDGSPLLESKIQPETAYQKQQETLIVWSEGENVDLALSFQEKAGCDDIWEKICSVQGKDPSVEITQDVVDESDDTDDVEAYSLVTNQALQTFELPPCELSRLEEIAEVFSTHLNLIQKRERIVAAVDRSNYVRQLLDLFHKAEDLEDLNSLHFLYDIFRQLILFNKQVLYETLFSDDVILDVIGILEYNPGGRTRHRDFLRNQANFREALPLHNSKLINKIHQTYRVQYIQDCCLPPPSLVDEQSMSDLKSFISSNKMEILSALQEDREIMLRLFTCLKSPETSDSHRRELALFVKEFCNLSVQTDQKEAFLATLSAHGALSTVEVLLSNNDHDVKSAALVILQAFVENQPSIVREHVCKEGARQHRDENILINLMITQLLEDFDPELGDAYQLGYMLRILVDPDNMTNASA
>Cyc10
MIASILCFCFSTSSIFRRSAWAAKNFQAKYSGLLNISNLLDDPLEICDDSSRITNSKVQKDCFTEPASGLVILDMALNVVLTTEFLLKVLLAPDKHKFLTSIVSIIDMVNLFTYWIYISVFYFTYYHKKQSAASFDPTKMMDRPPNNLWLLNILSMTQIMRILRIFKVSKISRGLRVLMLTVKKSIPELMLLAFLLMNGMFMFSCMIYMAEYSVNDTFADIPEAFWWSIITLTTVGYGDTYPKGTAGYIVGSMAAISGCIVTGLAIPIIGNNFNTYYMYMKNQLKEDKYLKELRRDINSVGGNNIMKGLGGFAEKTGIPMLHRKYRQFRGDKQYPVSNRIANTTAAKREEGHRKTKPMLSPTRKKNFPFSETSDNLKMSLLMSSGSRSAGGEPSNLGDNTRTTTLERVSLGDSADHRQSIGMHSDPIADRRTSMLHPLATDGLLNLIPSSEIHTSGSLIRPEWEEPSEMELEEIRCIHAALRNRGPNNADRESFSSDIDPHPSGMSFSGFTASLNEQHNDSSFYATADFCKLSPLADNTGLKRNYV
>Cyc11
DLIENRGADIHESDNHGRLPIHVAATYGRPSVLSYLIEAYSHRLRPSAIPKVFLDAIAELNESDEDHDSLILDVNTTAGRNNEDPSKLAKIAAAANYLDNLQRTPLHCASSEEAVNDYPECISILLQSGGDPMLRTLQGKTALDLAYEAGRAKVLIDIMPTAMMVELLMRINDVVPRSVRQKYSENISTKRTRESPSVSIQQLNRKVSVSAPRSSLIRRHPAVGPTDGKEDNVNNVAIWRKILLNDDIEMLESWRDSLLWCQEDPGYLKKRKEIRGRALKKSFLLDKPSPMDFETSQGLTAFQRSELFFDCYENGTGVHSYIQSNFAINIKAHDFLTVLRSLTGLVVFEQLMVDGVVILSPLHTSILFLALLCGRFRVAELLLRMRQFDLIPASILVVLILHRLYQEPTFPEQ
>Cyc12
MSCDPDVVQIIGSDNCVNYFVTALSLVMDELPNYSAKHFEQPAVSNFITLYAVLWNVTDKSCDVCNRFVLADAYITMWKLLSKEELSSAIYKYTNARLLVHCSLGILHNLLLYCPRARDDYRACGGVKILDPYVVDAYVSDDYDFNPLIPLKTAALFTLAAIVNENENVSIITTDQGVLTYILSALRDSLQSPPDYYSTNYGYHAAEVFGCLSCLAGLESNKRSLFENNALELISTALQITLMVKNGSIKMVSKAATSSRDSYKFSEDTLAKEAIDLLWHLTCLPEARDQLKETSDLYKLCAQFNDVKWTSECRKSVQALFCTLSQQRNWLDECGNLDTSAITASPKPRGHVMISYNNMAQNLVSRLKEALSLRGWNVWIFTEHC
>Cyc13
AMSGAPSDPFICVALPLALGLCLRSLGILQPYSGMSSPPMFGDYEAQRHWMEITVNLPISEWYVNTSSNDLQYWGLDYPPVTAYHSYILGQVSKLIDPAWTELFISRGLETPEHKRFMRLTVIVSDCLSYMLAALFYCAITLKRLKKDAELSGFSVALSMMSFPGLILLDHGHFQYNCVSLGLFVMSLVFFSEDLDVIGSVVFCLAFLYKQMELYHALPVFFFLLSKCFSHSFAVGFKRVAILAATVFTTFLLVFLPFLTSLDQLKHVGLRVFPVDRGLFEDKVANFWCISSVLIKWRQIFTANVALYICCLVTLLTSLPACLSLFRRPSISRFILTEAIVSLSFFLFSYQVHEKSVLLVAIPVLCLLPIFPLSSYYFLFVSTLSMWPLFYKDRLCYVCVALVIIFYAVVSICLSTDSTGKHRVSLARFWPLSISLIGYAIIFALQFFVQPPVKYPFLFQLFVNAYSFFHFSGFY
>Cyc14
VWMNVLDEIKVMRRHFDVAETQKAFGPIVIVFDKVQSKVTLKYDSWHKEILSKFGSNLGSEMQDFYKQVSEARTELEKRSVDSKSTSDAVNTITYTQSLKRKLKQWEKQVNLYKTGQNILYRDRFQFPNNWRDSENIQGEWSAFQEILRRKESSISSEVASLQMKIVTEDKAVEGKTAELLNSWHKEKPIQGNMKPDEAVKALTILEGQFLRLKEERANIQRAKEALELTEEGVLPPSEERVNVALEELQVMQ
>Cyc15
MEQDHVKELEEVDLPTSQRVSEDADHSYDSKAFTAPPAEEAEKTPESLQLKQQLIEINPLYLPHEFRSLPQSFDPKEYNFPPSYTENSARETRLLAYADNFRRQYAGRFHDRTPLFLTPHNECDLRKFVSTTIRPTKLPFPELHEALGAAAFVADFLDFAPLLPCTELPPRLLSPRTTLFLQLGTCFDYTTLLCSLLTGVGYNAFVVSGYATRECCYKDESRKQCPLLVKPPKCVEMYQEPQAGRYQVKPVRNFLSKYEVTMRVKRLVEAEKAAEKKVAEDKKAQEKAEEPKKDPLYGLRVHSWILVLPGSRDVHEAFFIEPFTGESVALDTDMYLGIESVWNHNNYWVNMQDCTNGIQEMRYDLNNLEDWEFVLPSGLLNTMLMESGDQLINIFNASMDVAETLANYNLGLDYGLQVHEDELNGKARKNEKKKMQADLLDTLLLVDMPMSWTLPITLSNTQYFQRYPNFQKEILYNRARVIKYTPYSQECGIVVRLTVYQDRDLQDAIEEREYFKHRRDRLNVRVTDLKTLWVKESFDHGRMGYHLKEHEYMSKNLGADANRCMEFYEKMRVDGLLKRQREGNIMKEWYTNREDRLVYRETHFGRTVRKFGPPVIVKSSTQHGSVDPKVTKKSYKEIE
>Cyc16
PNYLDKDHKLYKAEAAKRPAACTKKDGSCKQANIPKFKPSLKDSDKDGIPDYLEDEDGDGIPNYLDEDTPSFSQRYKFYMKLIKMLDADGDKIPDVLEVDSDSDGAPDFLTDDDNDGMLDYYEDDDGDGVPNMLDRDSRFFILKAKKLPKHVDHDGDGVPDHLQGDKDGDGIPDYLEDDDGDGIPDFLEDDDNDGIPNFLEDSDGDGIPNYLDDEPPVSKKVKAKPQPPKTTKKGKSGKSRHGKHLAVADSDNDGISDLMEDDDDDGIPNFLDDSDGDGIPNYMDKDSRYYMKTKVKALALIDKDKDGIPDSCDGDSDNDGIPDYLEDADGDGIPDCIDLEVAHHQLPKQTQKLSRFVDSDGDGIMDHLEDENNDGIPDALEGDANGDGVADYLEDADGDGIPDYLEDADGDGIPDYLDEDPSIFTLTHFKQARLSSKIDKDGDGIPDALKDDSDGDGIPDYLEDSDGDGIPDYLEDQDGDGIPNYLDVDASIDTDLPVVTPSDDNDDDIDFNDDVFQQDTNNNGIPDYLEDWDGDGIPNYLEDADNDGIPDYMDKKDNRKKNKPSWKLVKARRMKDEDGDGIPDDLEGDTDEDGVPDYMEDQDGDGIPDYLDDDVDGDGVNDDEDDDDGNGIPDYLEGDSDGDGIPDYMEDEDGDGIPDYLDEDSDGDGIPDHLEGDNDGDGVPDYLEDSDGDGIPDYLDEDDDNDGIPDQLDADVDGNGIPDYLEKDSDGDGIPDYKEDEDGDGIPDYLDDDADGNGVPDHLEGDSDGDGIPDYMEDSDGDGIP
>Cyc17
MSGTPASGPVGTLNPQTATSTIPPVSNPKNKEIYKYEAPWNIYSLNWSLRQDKRFRLAVGSFIEEYNNKIQIITLDEEQGEFVAQPAFNHYYPATKVMWMPDPKGNCPDLLATSGDYLRIWKVSENPTKLECTLNNNQSTGFCAPLTSFDWNEADPTIIGASSVDTTCTIWGLE
>Cyc18
MEIRRSLEANFLTCRICNNPFTTPKVLACMHTFCKPCLEHVLEQETLEAARKRRELEQLQRSSGYSSTSSVSQYKGRWTRAFKTTDHQYDKSRLSDDSIQCPLCTRKTTLPSSGVHGLPDDQMAGKLACIVGRIPNYPVCDVCSSGNPAIYPDIALTDAPSPYSKPENHRPWTDAENGDSTSDIQPTEDEDDHYRNGGLLHRGSLGNRSRSSRRHIRNGQKKMSMNASDDELFASSSSYKPTRPNEAVAACLECAKRLCDYCLKNHAKVAVTANHVIIQLDQLTQMSCSRHPREAKRFFCLTCGELVCLVCTFESSVSGLNCEGANEDLSHAAGHADHEVLSIRQGLINLEQNVNKSIFDCKQKAERLELLLLGLKSCASNVLSIKSAINAAAGNLINSIATQKENLLRELDMDVGVTLDQLTSQCETIAASLANWDEIKDEDDVMEAIYTLHPVEALIEASHIREKYCSVLGELSASLPNQENWSQLIKEIETLEHNFSQQVNVKSKEDNGGNETGNETDSSSVTSNSPQKASKRVRFAPPAEAAGMIPPSYSAHWTRRLGKFIPGEGANLGRRATPGQLAAQAFANREKFACKAVQASPTDVNGRPLPAERDSRRHRAIQVDLQPTNQTETSMQTEACSANAIQRIRVDFGTQYQSSDVNMPLTFFRSSKQITVQK
>Cyc19
VTTYNEDVAVDYRRVASVDAGPHGQLLHESLSMQNSLGTAVSNAIPASMPSEKNPVLSYSVQSIGGGLDTSLVDGQECRSMPLAMGFSGTNYENHPSVNSNCDNSVAGDSEEYECELCGAIYTNRSSLRSHLKKHAGQITKRHQCQHCSYSTQYGKNLLKHIESTHVEAGDGKHHCELCNLNFPNEMQLRNHEQTHSGMSNYQCEECGRTFKTKLRLKYHADIHNPRKPYICDVEGCDRAFRTPKYLKNHRDEFHHMQPKQYPCPIDGCLLVFHRKTHLKRHVATHD
>Cyc20
MGVRAKAFWKAFSTNLFDYETQKVVQINSFKIGFTYRLIQLGIVLYVVFWVMYYEKGYQAFDEAVSGVTAKLKGIAFSNRTKSNIGAIVWDAADYVIPPQQRSAFFVMTNLVTTSGQTLGTCEESHDVAGNDCKSDKDCEAGCIVMVGSGVQTGICVPSTRKANLSVCEIYGWCPTEHDVLPNDFIVANAPNFTVMLKNSIEFPQYHVKRLNILGWMDKHFLSTCRYNPNNEKLKYCPIFRLADIMEYTEAENKQIWNKGGMVSIHIEWNCNLDYNEEQCLPKYIFRRLDDFDNPVGKGWNFRFSHHYMEGNVRKRNLIKAYGIQFFITVYGKGGKFHLLTFSMNLGSGLALLGIATVLCDTIVLKITRKREVYRSARIDLVAQMQRKQKKAHNPRIRIRLNRGRTLRHESSFPVVSSST
>Cyc21
VDFYNRINLIYGTICDRCTDKTCPRMTGGKKFEYHWRDAHRYRKPTPVPAPLYISLLMDWIEEQISNPDIFPTSVDVPFPKNYLSVVKKIMSRLYRVFVHVYIHHFDRLVEIAAEAHVNICYKHFYYFVTYFNLIDPKELAPL
>Cyc22
GPLPETFGDFWRMVWEQNSRVIVMMTKLEERSRLKCDQYWPSRGTEIYQIYLENEPRSPSIDFAAFAVTLLDATDYAYYTIRTFSLQKMARTSASDKTTSQNPHNNYTDDTVNLQPLSELRQIKHFQFTAWPDCGAPEQPQPLLLFIRQ
>Cyc23
EVRVGPWRKLFHPDKLITGYEDASNNFARGYFTIGKVLLSPVLNEVRRTIEQCDSLQGILFFRSLGGGTGAGLTAALLDVLGDYRKYTKVEIPIYPSPSLSTALIEPYNCLLGEHFTMEDFNIGLLMDNEAMYDVCSRFLSSSYTTYTKINRLAAIVCSAVTASLRFKNVLTSDLNVMQTNLIPYPRIHFPLANFAPIQSTEKTAYEPSKVVEITRAVFERENQLIKIDPTYGKFMSCTLLYRGNVSPGQVYVALAEMKSCRGLEFVDWCPTGFKVSITSETPVTRCDSGIGQTSRNVVMLANNSAVGQAWQRIVHKYYMLYSKRAFVHWYVGEGMEEDEFNEALVNMTSLVRDYEEVARDSADTQ
>Cyc24
MDSVSTKPEATDEDQSSITPSTSRRRRSRAPSSAPKSTPKRPRTTPSTKSPRGGKGGRSRGGTARTKAAKSAVGADEADATEDFTALAASALDYAEDSSSQEDDENDDDDDDGGSDYVPDAAEADHNEEDEFEEMDVDVSRTPRRRRGRRSNAATSSVQNHDDDFDISDYEDDDDGMQESRVSLMNEVSAMQDSNRHDEPLGLFSDMVAASGLVGNSTGGNDDKDIYDFDAQSMASDKRFRKMRQSAAARQNRKSGGGGGGGGASRSRPANRPATQVGASWGSNIYSALATSLKTRGDLDAYTNFLKCPYLNSCMDSMFVDMCRPSNQHMGLFFGPSASLQSLMGRVNDPDKVVELLHAFMSKSYDTLANRILWFAPIIHQQPVPLSNMCAFADRLTTLSRSLDPDMTIEPAYILEGDLNVLVQTGAPFTDLEVSLIQQTAINSAGHMGRFMTDVHQIILSNDFWDQLNDLVALPYEKIISYAERGNATAEGDASVNLEAIEPPCLHRIIAAVNSENKLLGIALTDTWDLNKVPLSRKRRSLNFENLQRGPLQLTKTDRSSSVTEELPIELDTYGVLEQILDDVAVLRTLEDESAEATTIRTSPQIGRIHLMDCFLLKPNSRKDALILVCYEASASPPMPNPSPPGSSPFKVYSLVSEENFFFSRFGITSDSPALMDGMFTADPEALIERKAVAVLPDLVFNNLRSIALREVVASSGTAIVNAVLTNISTDAETPSIYRCSKFILVDSQRRVPLAIVFEVPIRLSWIIDANECSVRPLDTSALNTEFTSVTADTLSAVEGKFSPNITECRLVVINGLLYSLQVDENRVLQRIVELIPAGYGNPTGHPDHAALAPQAVTGDARASSAFLRIFNEESSTSSVFPMIYLPHFGQQTLVNQVAGFCDELVDHIYTSPVSFSLYDVVFRMAIKHTPKMLARQHREAAEAAAAASAEANPNDPPPPPVPMPEHWGVCSICSKELHSVSGLLEHELRHIGLTKFRCPEHARCFMDRRALLNHMQEHTDSSLKPDDEGGGEDGGANDVAIGEEDIKFFPGLTNVFARSSLLSCRMESPQCEGCRDYFPTADVMAQHLEICDGISFSTRSPLEQAPGITLGNASDRSVCGICGQAVDEIKQHFTDVHLTCLLCRAQLHTIEELSYHYKVHVEDNASEDSGRLSEVSTCETCLNFYSSKHNYYFHQWAEHGVIFKQDPTTGMLGPVQVREPRIRACDEEALTTKLKCKFCQFVCPCSGKQYVDHLQSAHDITSDVALVCRFCAEIFGNLDELSNHLQANHAPLSEYNNAGPQTVYRCDMCTETPFFAFHKGMLDHAREVHNNLTPNMYECPHCRERFSDRRAHRLHVEKHAEGVLHPCTECGKEFRSKQALMHHIQMRHDTSEWEQGPATCEHCGITYPKRSALKYHIARMHNL
>Cyc25
MTVNNTSLLPQNRGLTLPSSPLTTTTTTAALNGSSHTNFHIFDILVGLVMGVTIEHGTGRSVKDRFYAGSRLLQPVTNWSGIPIDMINFVVASFASLPLALIMRYGLPPSRVRPLFRAITEILLGAGVVIFCFGMQLRVLLLQSCVAYVILLFCRHDRLVTPIAVTTWSLLYLMLIHQCRLYYDYEGYTLDISGAVMLQTQRLSSLAFNLYDGVRIAKALVSDATYKTPNDDAHVDGKNDPKRAIVEEGGPTLMPSSRECAVAKMPGPIEFAAYCMYFHGVCIGPFVFFKDYQNYLHGYENKHLPPIPFCRLCYLTLRLAVYGLTYAVLFNRIPVNFINHGAFQ
>Cyc26
FGGHSVGSQVGSINYRDMGVEGVLHLYGCSFNVYNVIFVFIWGLFLWETYLNLRQLKVAKEVTKSPEEIKCLMNDADFDKSRRYAIDKLNFDIVSGFYNILSMSVILHFQLIAWAWYKSKEHMLFICSHTPWSFGVTERSEISFSLLFTVYVALFQFFESLPWSYYRLFVVEERYGFNKQTVGFFIKDRLKALVVGLVIGLPIISVLIWIIKAGGRHFYIYAYGFTFIVSIIIMFVYPEFIAPIFDRYERFPDCELRTKIEELAASIDFPLKKLFVVEGSKRSSHSNAYFYGFGKNKRIVLFDTLIRGFKMSGAESDSSESADKTSDEAQNRGCGDDEEILAVLAHELGHWKLKHVTFNLVIAQINIFFMFFAFGQLVSVDQLFVDFGLPPSAAPMLIRLIVVFQFIFMPYSSVLEFLLTMLSRKFEFQADAFAVSLKSGEKLKSALLMLTKDNLSFPVYDWLYSMCNHSHPPITERMVAIDAEMGKKK
>Cyc27
IIPAILQTAAAYLWIGQCRKQLGHQPLINSRNNGYSTVPTGFPQKNVTDMTRTLFIYRILACVASLLVLLCSTLPQLVLAVANPPKEGNIDQLWGWCHAFVYMDHATRSFATYLIVVPYVLFFWDFLFSEVVPRRRLVMQHIFRGILISALPIALFSSLIAVPLVLFRYERLWNGTHDVCLSSISGTKIFLVFDFAVTRVVPMAIIVGVTSAFLIWLPRHHYGVFYEPLIFLFLMAPLAFVEATIYIACYMGVVRYLVNENFANALLIFYAFYHMSFSSTFVLATLRSVVTEIRRERRARKQFSIGEEPKVDECRSARRSNVMLGLQRQFSVVFRWRSECAEDELHLEEHVKSKKSETDVEAPPILEETFDDEFVEKKQPDDVIMHYSILQRSATYKKPASQSQSVSPTPKPIANTSALTSSPTHSPGDSSRRNLNMGPSPAYRTLRSPVENVSCSPGSIAQSHQIGHSTGSLQNVGSQA
>Cyc28
MSRKTPQQREASKKAKIEPLKSDKYRLISRLGDGGFCEVFKAKDLVNNRYVAIKRVDRSKPTYQKYSPKDVEKKVKKLMYREATIMRSLDHPNLIKLYELVEDNEQIFIAMQLAEGGELFDRIIKRGKFTERDAAIVVSQVIAAIKYMHDRGFVHRDIKPENILFDSISDDSKLLITDFGLSRELEQKMLTNCGTVDYSAPELLRSKITKVGYGPEVDNWSIGVVSYILLCGYPPFYSTNQDDGEIKKQIMSGIYHFHHPHWDNISKHAKSFVAGLLKVDPSERMSLKNALEHPWIKLECPNTLDLYPLIEERMRDTIAKQRWRCLGLAAGAVHLMSVQSPSMILRRPSIMETPIMSG
>Cyc29
CTQRIHKDGQGIFVYDKIELRIYENATVGSVVLPDLREYLQISPDRQVRLGPGAFSFFFSLTENHSLLVQSSLDLESGKLCRAEESCCRSEDVAKEDNYLPYSHFAPSCKLRAVVLANNGESTPLKPIGWIVAAIQDLNDHAPEFVLPKSEANSVVQRIHISFIEGFKGVGEKFQLPTAKDKDFLPENSMVTYSIAMKKSDLVDFLDSARNEIPASSGSPAWVGVGPFRLMYKPKEDCLTLEVAKELDRESQSEYELALEAEDGEGQKAILIIQVHVLDVNEYEPRFVDVRPIGSTKISKTLDYNRRVVKIYENATVHLPFIQVIAEDKDAPPANQIAYKFSPSFQLSEAASVFSIDSNTGKISLERPLDFEETKRYVVTVQATDANCPISNSGDKKVLPQSLQKVTEAITSSITKEPKTATMTLEIVVNDCNDHAPEIKLQGAVSNAADSVRAGVDELTVMENAPPGTSLVFFSATDRDQGDAGVPQCHLLNWTEKFRIYNFPDFFSLETTKELDREIQPQYLLTIECYDNGNPRQYSQKQLRVSLLDVNDEAPSFQHPFYSFHLLENSPPRTKLIPVSDGHTNPVVAFDKDINSTLTYHLEPITTVDSDQRNMFDYQLFDVDADSGTLITKGKLDREQKANHKFNLCADDGIYKACTSIVVHLDDVNDNPPLFERETYIIRIVENTQFYEPLITFHVTDVDTGNQGFSMAIEAPQLTSNASDIENITDTLYHFSIRDNKLFLRQPVDREAKSHYHFFVRVTDLQNSGSDRDQEGLSSTAEVFIEVCDTNDNAPIFVFPNASAANEGGNQLNVSCRETMGSSVGRIVAIDLDLEQNGTVVYSVIQGPVSNELFYLDKQSGELFVNSGRLSENCDSVFLLVISADDMGPPSSKMGRPIPVERLLVRLQDQPTLAEYMSLNSQQPTNTRGRNDSRGDKKYFGLPAKTVLSVVLGGCIVFLTGLFLAWLILTLISRSKRRRRERREETPCQAVASQCCEASTFLSGGKHEIFVHPAGIFPHGLGLNGNRQFLQCTLGEKDEGVGLR
>Cyc30
MDLEKSDTKPSPISVTFKRRIPNFFFHYKLLLWKSTLLRIREPWVILGELLLPALIIIVVVGLRFAELPKPHPPCHLVSQPLPSMGFINYMRHVVCNFNYTCSPHDVDDQSQAIVVPMWMSFLDKQSPKNLEEFSNLVRTFSKLKGENQTSDDQSLLSELFCQESISSIITALTPPRTAKELNIFCSSPAFIQRMMLPALFRKVASTIGRVLPKEVNSVPSVLIDSEPTDFEHLRGQIRNMSILFCGNQMGSNSFLSLVNVMKDLGDKVVKNALNQTWINVQTKNATVCSIMKSIFRQKALSPWTTRLRSVLEGEVFYYPITNTTQEIMKRANNTAVMLEKLKEISTGWMTSKDTLIPHIFVNSTMSKTLRIIAILCSRNPNLDPKSREQCRRLNAFLKPTPTGNYIHWTELLPLINSISEVVDDVLNNCVVYDRFYGFSDTAVMYEALREATANNRTVKVIEFKKSDKLLDMQFRLQPSVVETTYKFQVTDKHWTPAPRHETKESMKYFTSGFIDLQDQVERAYISVLTKTSPSDDPYTEDFLPTEMQFVPAPCYEVDPMLRLFSPNIPLVIVVIWLCNYVINVRAVVYEKEIRLKEFTKVMGMGNAVHWLNWFTVGFIMMTAANILVTVLLKCGKVFPRTDGSLLFCCYTAYILAILPQAFMTSVFFTNASLAAVFSGIFYFIMFIFYYLIIIYELGFAPLMILTFSPQCAIAMTFSRLMNLEVQGFGGQWSNLWTNDIFNESFPLGLCLLMLLVDGLLAWICVWYLENVVPTDYSLTRKWYFPFTQSYWTEVFHGRLKAPRTNEQMELVNADFDMAFHEPPDAGLNVGVSVRGLTKRFGRKKIVAVNNMWVDFYENQITSFLGHNGAGKTTTISILTGIYAPSAGTAYVYGQDINYEMPEIRNHLGLCPQHNILFDNLSVAQHIRFYGYLKGLSKDEVEKEVNQFLVELKLEHKANELSKNLSGGQKRRLSLAAAFVGGSKIVFLDEPTAGVDPSSRRTIWNLIFRFKASRTIILTTHHMDEADFLGDRIAIVSQGRIKASGSSLFLKSKFAKYYYLSMEKSDGVVKAANTDSQLTNIISTQLEGSELSTSTPTEWVFTLPAPKAYDEDGFVRLFTFLEENSAKLSKDFGVKGIGLSDTSLEEIFILLSDDPSKIK
>Cyc31
MTSNSSPETEIPADTVYVLAKPGHKVSHNTRVEWFIGNVNRHIVFPASGVCAQLPDWPADCAPASWSSLSILAVLPSPPLPSAFPISYCIHPHTTVKYLAHSHRITFVLDLSDSMLQPCSTGFSVLYHAVFCLESVLYKLIPPSSGLSLPLPNSFLSPLSLFISIIGVVPNRQSFTLIHDWEASLEGIKSVIAAVNKRLFQLETADLFTPSYSSSSASALVDMLRHGVLTLAMQMPDWAPASLIIISDACFTTLDMVELDRCLAHLRAAAIRCSFIVPSAIVTSTVTDFAPARTPRNLLRAISTSPCIPQLDLCQFIAHATAGFCLTGLSTDRQYWSRQTSSQWNQIHELLLALRLQDDVESTPDKEGDLGWVAINEIQPYSRIVHAALNHVLASRLKDGYRLRSVSVPPAKHDSVSPATSSSSWIQIELALAWKPGVVFRLFLAGEWFLPTGQLPVFSSNYYLLQAANTSSRTKPIVSGRYCIANLRVRANYSLLRAFTQQRRDQVTSSYLASTLNRFDFHFRLLNLVDDYLENVSSFNLNPDIYSVPVRYKNGLCSVFITAQGASGGSEIYLSGNTAEEMEHDKSLFNFVYYWGRLLTLDIANCYRWMHSETLYVVLEHDSPLPTNLFIPVPTRRVTDLLTCRQSLARIHSMLSDWCTFVLLENHTYIRLEYPSHGSLEDTGNPEASEAPLSHASSLCVPCYFTLVRLEMKLPEMRVRVAFTAGVQSDYRRATLEQLSRRFRVLSFLPRGRQAVPKSRHKSGTFGPLYPFSLNRAEDVHVPPLQRSWGETPCCMVFLSQLDRLIVETGTWMSSRQQNYRTATQPSSSNFQVSKSFLKGTVTEVRCEVAPALLRQHLSTLGCIWVAPVVSKSPNCVAKMFSTLMNLRIQEGFHFVRSGPQPGFVSMAREIMFSVDSAAEGAIKRPCLIQYQLYPFRVKTARSDQSRDASEMRTASEAVQKVLDAALASKVPRLFVNRLKALTSAQLSSEIQIATEVWIEPKHGYASDLPTEALYLANLSYTQVVERILQLDCFCLAAYSTLEKILAACLLRIIELQRLAVPPASPTSNESQTTSMESSTTTTSNSSSSTAPAVALPFNLANITAVCPRMCLLYPLLLDASMVQETTAVLKYLSSENVITRLIFNLTQRMPYITPIHLSSTDSDQFSHFLVSEETEENAPRLNRALLESGEVEWQCFATIVSFIETMSGLGGGENRSESRGLHPLPTENFVEVNSVEIGASPVTFFILPANLKVATSSFCQDLMNNLRQRLGDSNRHEPSFPIFIYSCTHTYLSFPLDDRWTYNHPDTLIVDFFKQDKDVLDATLKTPRSICREELTSNPPDSFLAAAKGNPRLTTELGLLWARLRDASLGLLNLCDEAFVECAHRTLLHGLVVSEAAIRSVLTSERFCSSLPPITIDATEFLCSTCSHCFNAIRNQMGKSGSQNLSFFPCKKKSPEGCELRPHDGERIRGRLFSVLNQYFSPITQFPGFYYFRGGDEITRSHVHLATAQRFDTWPIPITNSTSHILAPPPKNYIPEYRKLAEVSGSQVMLPTSLRSESDTEEVKKKERGEAMVEEKGDGTAAVLSYPNEVQPMPYRKPLFLKVILKLKHGGEEVKLPVENLPICLLDVLPSCDEVNLQELSLNAIFTPLIWKPKVGIFPSDANAESPGYQESPAIATGPGGHLDPVEERSESFDSSSGPDGEEFSTFSEAGDGAFNTNSLQRSLPLPPSKIHPSRHAPSTSSEVIEDGDFLCSLHWCECHLEISEAVGPCSICGTFSNPEFLRYLDSEQWISLRRTTQIFRWLLQDEVVCSQRLLQPLLVSTVEAVLRHMENTKSLLLNSVPSSSVLMPFHISHSYALLSKACISGAKGANSGVSGVLLDLMRAIGWESVGLEFIVKSEKSVPRFLDRLQSISFRYAQAQLDRIGDYYVVCRAEPLHSPLLSSSPQQEKHEQHPLVRSTSEAGISVQLETECLMFNAFETQKVSSRSMSLPSAPQPALD
>Cyc32
MRLQRVNISTSSAEILRFCIHLLLSLFLLPLLAISTPGTFEREDLSVKFSLGDETPASFFIGNILKQTSRLDFRPSTASVTATTKNLKMRATLLDTTRGLASRLLHLSDMGDLYTINTIDRDDVTSICGPLECCAQPQCNLTFTAVFMHVESPDDPITVAVNVQLIDTNDNPPTFQDQQFSITIPETTSLDLAKGQTGINGEYSLPRAFDKDSMANGVKKYYLEGHSDYFTLTSPEHECYPCLKVSSVVLLDYENPKHRRFTLELVAIDGGTIPKSGSVIINIFLADLNDNAPVFAQPSEVIRVRENHTYNQAIYTIRATDADYGANGRVRYQFKTQHSTLKQKTFVLNPDTGELFMESALDYEKFSERKIVLEILAYDDGRPALTSSFSLTVVVIDVNDNSPEVVVQQNHTIIENGEANMPALQLLITDVDEVSQGMIECYLENHERLPLRLEGQTFLTVWTTRQLDYEKTAFLDFNLVCLDNADPPRNTTLPLTIKVGNLNDNPPVFYSSQKTPISLIELTLNENERILRPVYLPTVADVDGSSVSFSMISKEKDSPFTVKSDSGAIYLKSPLDYETSKYHEFEILAMDVPEAGSNEPALTSSVKVHVKVKDVNDNAPELKSSSIIPVKPDVPAGYMVSQLTFKDADGDGQQEVSTKLIAQETFPKLKRKRYFALKENGALITLSPLDGEELSVIALTVVATDIDSGNQLSSTVTVAVVVENPGIAETLRVVRPFPGSTIILPVKKIPTRLLKSESLRGINIPFEAYDSAKSKKLVFTVDRRCNGSEFFKIDQNQTSIIKPILTDATLSKLSSIPSGSRLEVILRVTDTKEPTRTAESSFFVEFDWAPKMSSHTLWPADAADAEADDQNDISGDGSWLSSTDNVPTGNQDGGRPFKLSLGNIVVFLLILVFSLAVGFALFAAILWARAKRATSNAAVTAVAVRRSQSPIVANSSSGGKFKRSSHKQSSIWRPGDTNSIVASERLQLTSTCTEQPSEVHYAILTSNGGTVLGELSKTTEASGSSGGPVLAYFDLIVPPTTEDQRAVQQNFPTLITAVGVASTNPENPPSSTPPVNCYLVM
>Cyc33
MFAVCFIIAALLPAMDQAIKRNEVVMNASEGVEVGSTIGTLSSYSGGREASYLGMVDGDALFSIERDGKVVVAKPIDLETLCREREVCCTYSKPCQLYYTVMVEDPRSEEIREINLRIRIMDVNDHAPRFRQPNGQVVQVSEKAPIGTSIDIDPAVDGDWALENQIQRYALHGSDIQRYFEIDNSDLPRIQLKLREQLDYEKQSVFKGTLEACDRHNCTTAPLTINIIDVNDNLPFFHPPLEHNLTLPEDTPSGRVILRLNATDYDSPPNARMRFEFVGAEDPSISSTFHLDPLTGAISLARRLQADVRLNYHFKVRVKETSDSAPVGVYGRPFHFNDIQRRDTVSVNIRVEDINDFAPDIRMVIPPESSEVWVPENSSPGRIATLKVEDRDLGDNGLVTCGLDGAGESFELRQLVPSIYALHSRRSFDAEAEPIVFVNITCSDRGTPRPKSTQKHIVVRIDDENEFEPVFTKKEYSAKITENAPNNTFVLQ
>Cyc34
MAQAEFEKILETRSREFFEVFNSPPKNTATWDDFTRIRTLGRGAFGRVLLVRYRDTEKYYAMKVLSKLEVVKSRQIDNAIMEKRILAACNINQIIKLAYSFKDNSYLYIVMEFVVGGEMFALLRNMRRFPEGMVKFYAAQVLLAFEYLHYLTITYRDLKPENLLITGEGFIKVADLGFAKLLPKDKRTWTLCGTPDYMAPEIIMNKGYAHAVDWWAYGVLLYEMTTGFPPFMHQEQMKTFEHIISGKIKFTNQFSPDLKDLIKNLIQTDLSRRFGNLRNGIMDIKGHAYFSDVDFMAIFNQSVRPPYVPK
>Cyc35
VILKDQFLNLCQMANSVLCCRLTPIQKAEIVRMMKGSRKPSPVCCAIGDGANDVSMILEAHVGIGLFGKEGRQAVRASDYALGKFRFLKRALLFHGFHYYVRTANLVQYFFYKNLVFTLTQVLFGIFSLFSSQSIYANIYLLLYNITMTSIPIIFYGIFEQRLPEIALMSNAEIYKTISKNRLLWWRNFFTWLSFSLWHGLVIFFGTYFLATEGVSNGGNGGNAIGVLEGFGSFMIDCVFITVNIKLMLASYHFNVFLIVSVVGTLLVNFAVFILCNYVVLPVGDPRALLGVWTRIGTGLGAFVSYFGLFVLFALCFVPDLLYRLYVDKNVETYFQNAAKSSEVTTADESSDSYNGAVNGAYYGSL
>Cyc36
ESHFEKKRIVPNPKKALQNIIGGEKRKQRLKRKEEAEVERIIKSKPVRAPAKESEEDKSSTKGYLSDWREFQARIEAKVSDTASRLESLKWATESTDDTRKSFSSSWANFEAHQEPQVEVNWAKFESKEDSNETTSQEGSSENLVEEGLSDLKIGVSGKENDWAAFDDLRRRDRPPQEDKRDFVTSSNSDWASVAESAQTESGDNWANIRHSNFPNSDHSVPEVPSNNNWEDFFSSKMNKSPESPPNQCSAQDSQMSTLNHFEAEGTIYQSNSSISSSEQYLPQIEDNSEGKRGFSVQNKSAEEMSSTKQETDTTTGDVESTLNSEQIEERSNSSKGTPSSQSSSLDRESSVPNQIQYYGYDDPSQVTTEINQTSLEKPTIIEEPSLSSFSIDQENLKDYHYDNQSGSDILTDKQLQPPQYGDSYGYDEVDVDEASLPEDSGVAQSDVQEFVSDIISTAESEVIEKIPPEIVDLYTNKSKSKSRAVRQCTLTENNPFRRSLRTENSENVDQELNAEQLAMEDEKTTLATVALFSQSVHDEDEEMEERPEDYEIEERPETPTNQNFDPFQTIYPVSEKDSSSDVEEEKSSHAVPQVPIRKKDDNNQKTHEETMIFPILPAPPKTEAPAYADDLAASDTDDEFGKGIDGKTDNLRDLAINSSTPVGWETFTSDNNPADNINATDDELNKAFEVDWSKPPVPTASIPEPPQPETPDPDLEIPFNPPAPTNQVWRLWIRYPEKKKKVKQMTKYTTDRSWKEIAVTLSDDRGRCEVNLHDIDPNDKDNVKEPYRTLRMEPYMQLSRCKLQQYDKYGKLNIFKINHVSYRELPGMRPEKFSIKTFQNLISHKPKQNVTLDHIPVYTEILKFGSMDRTLMRSLMSVLEDSLMQIPAHKDEGLNYTHEEVCCYVVDEYVGRVSVAGSIEDQKARTRIFCSAFVNGGPHIVLGINDKWRFGREIVRRSDILPVMHDEWITVWKPEFHSCLEMGDYENDHLLKFYPLDGCKFELMRFRVSLRHNRELPMQVHCSYSIDDRKISMRCELLVPGYFTATGRSEAIPCEDVEIRIPVPEEWIYHFRFEKHHKMGSVHSTLRKPGRIKGLERITQMAQSLLPPSLLEASIGSAKYENLFKAIVWRIPRVPEKNE
>Cyc37
MANFDSTGKSANQLRGELSSCSYLSETYDLLEAPMQPLDKKQQTRLWQQNQYLADSGIQSALTTHTPSINSKGNLDEIEPEESILSQASGPYVPAWSSSGPMSVYPSESCLLSPGTPSASSIIGMDHNSEVTGMTCSRSDATMDIRGNKISDLDTDEAENAIPELVRLIKDEDDKFVIYQASTMVFHLSKSEAIDALIQSKEMISCILSALDPTGDPETVRLLAGTLYNMSQTQTGLK
>Cyc38
MLVSNVIFLAYLFETVGTTVGFNVNGEHGISVSFSLDEELPIGTLIGSLADKLSPRISTSSGVQFTPLGQERYIRLNQSSGQLFVRSRIDREALCEQMGTCCDSSSEPTSAFTHTFESNDPSFACALRLLVIGQRDPNPSSQPELVYITFKIMDVNDNPPKWSPDSLEIEIPEHSPIGTTILLPEATDPDLSIESAPIRYELLPQVEVSSDSLNYESCSIDDLFILSIASTDHAYGEMQRLNLQLKVNCDLDRERRDSYRLLLIAIDGSNKGAAFGDRTGTLNIIVKVTDINDQAPFFPESHPSIEISEDVAPGTQIFAMTAKDNDPSDASRLIYSYASTASGEVMRLFSICEKTGAITVVQDLDYEVAPLLPEVRSLTSIYTVQSRKGWDVGYIIPVKVTDGVHFAQTDLRIQLKNVNDNAPNITVHSHLPRWCNTNDLLLPEDAAVGTMIATINIEDADERWRDKKGGSSYSDAHCVTAHPFFVVQPLFPGARYQYMLVTSRRLDREAKNAHTVTIACHDSGQPVLSRGVHVVIHLDDLNDSPPVFTQSRYHLKISENLPVNTIIGKVKATDADTGLNGAVRYLIKEKNDLQELIKLDPVSGQIYTAAIFDREKMESINFTVVAMDCAGGGANKSENGKSCNPIHSASTTVIITIDDINDCVPEFDQSNYEFVVKEGQRPQQS
>Cyc39
MVDSRTLEKYAKEAKEKNRETWYLSWALDTSVEERNKGITVECGRAFFETEHKHFILVDAPGHKSFVPNMITGASIADIAVLVISARRGEFETGFERGGQTREHAMLVKTTGVKHMIILINKMDDSTVNWEESRFNECREKLVPFLKKIGFNVKSDIYFIPCSGFTGAFLRDRPNDSRCEWYKGPTLLEYLDKLPSLARCVDGPLRIPISDRFKDMGTYVVGKIESGTLVRGQILIMMPNRVPVEVLQ
>Cyc40
YYQWVPLVLGLQAIIYYVPRIIWSIFTYNKTGTDLQSLIRTADSAAKDDGEKREKAVRHMAKSLELLLFNRREYHYRRDGRLARVLQFLPGKRHGNNLIYYYIFIKILYVAIGIAQLYLMYTFLRFDKREGYLFFGWKILDDIRRGRPWTETQVFPRIGACRHTLQHVAAGNNLFAQCVLPINMLNEKIYIFLYFFLAGVLLFTVVSIPLWVFRISKYRQRHFVKRFLKMADVYNRDDQQLKDLIDRFINEFLRQDGHFLLRMLSMNAGDLITVEIVCCLFGNYRKQFFGKDFRGQKKEKANEYGDPQKSGNIPKSGPYSSSPTSEGDFMSMKLQPGGYASSKHRPLPTAPPEDSPPYPQDEEELQKASVTSPYPKLPDNLPDINKRLTP
>Cyc41
YLSTPDERLRWQASVLPDDELSVENAIILHRFNRYPLIIDPSGQAIEFLMEEYKAKKIAKTSFLDDAFRKTLESSLRFGTPLLVQDVESYDPILNPVLNREVRRTGGRTLITLGDQDIDLSPTFIIFLSTRDPSVDFAPDVCSRVTFVNFTVTHSSLQSQCLNAVLKAERPDVDNKRSDLLKMQGEFQLRLRHLEKDLLQALNAAE
>Cyc42
YGHCTPKTVGGKIFCMVYALPGIPLCLVMFQSIGERINTLITRLLRRIISLLNCKSRTVSQTHLIFVSANVVTIVLTAGAAVFAQYEKWHYLDAVYYCFITLTTIGFGDFVALQREDSLAKRPDYVAFSLIFILFGLTVVSSVMNLLVLRFLTMNTDDQRRDDLEAAAQAQELRRLHGDVIHSVIGMNNHQPPGRHDDTGPITSSIQCKEISHIKEVTSMKNQPARHSYGEDAIMNQFHPLETHQSAVMLHVEKYFRSFARLFSHESHQNPNPSTGNFLHNIEDRVSATASYTESEVYDEEYSPWVSQSKDKTGREHGQHIFRFTDSCYRNLQKLKEPKACIRAKNVGCKSEVENETMVVPQRNCEQETKSETYIDPNADDCESPPRKCFRYASFDRASC
>Cyc43
VPFRIICIDNVYKTGQTQTFVQDVSPPSIAAPSISDANGGKEFTIVTDRAKQLTAIALVSIRILDENDCPPEFSQAIYTFSVGENVPDFTNQPSTKSEGKPIGNIQARDRDLDPVLTYTLLSNPQDAFKIDSKSGTLHIVRPFDREAFLISKYEGIEVKRSLATNESTVVTHLRAQVSDGKHTAHTEIQVTITDVNDCPPIFERTTYEFFVEENCRPLNGHPIGTVLAHDSDMGLNGKIVYRLQPITDHDFSNSTSYPRDYNPARHFKIDPNTGNIHALHPLDREQYIHHIFHVIAIDTSDGLLHQQTSEKRTQFTATTTVTVIVNDENDNAPTITFPASHTTLRVEVGAPAGQQIFTVTATDPDAGENGTVRYSLSQSTPLVAGARVNEASAKGAIFSIDEQAGMVLLTEQLPSTPTKYLLTISAHDLGSIVQRNTSIAVIIHAVT
>Cyc44
MSAVGQSEYKEDKRGSFMKQNSFSSEATLSLSNFKVSFLDRKVPLLLCVTATILIALIAVSIYAVYVSLFLHGYILISKESNVETRCGVVKGFISNDIVHYLGVPYALPPIGTRRFRKPVELTTNALCLEAWNTPQHRQVPVLDAFTYRNVCMQLLPISNEIIGSEDCLYLNIFVPRTHKPEELHPVIFIIGGFFFNYGGSSNGSTFLHHPDPETIINLNAIQVTSNYRLGPFGFLTHPSTKVANIGVRDQLAALRWVRSNIRYFGGDPLKITVFSYGSGATISLALLGSPLAQNLFEKAWISAPALRKPEITLTSAVDASRNVFKCEHADCDQKGEDILRLWNWTIVEPWIEQLFTLPSASNIHCLPGLPCRGGILVIDDEVITNVSWNSPLSPIPIVLGQNSHEAEAYPFPNTVQLWNFAIMSGYIKNILGENSSEFKLINDYYLLKNTAIGIASQNHSSNWPSIVDKYSQIVTDIRVTCPLQSYARSLRRVQPILRYYIRSQHAHFNPYGLDSFVSSAFHGWDAFLLFKIFRYHPDYIYAVNKSFLSDKSLEKLSDNFCTSLKHFVWRGTMFPGKKNTLLTIFENEIVYSTSVDDISMCQKWNDLLSHSPYLYAWKA
>Cyc45
AIISFLYLYLKHSDDLPVEHGDEPLVDYHNYNLMGEERHRSGPGEQGAPVYLSGEEKELSQRVFTENGFCRVVSDKIALDRAIPDLRHEQCSSKRYSRYLPSVSVVIPVFQEHWTTLLRTVVTVTKRSPPGVIKEIILVDDGSVKDFLKDRLDTYAKTEWPPGYLKVIHHEKRVGLIAARLTGARAATGDVLLFLDSHVEAGTNWLPPLLDPIVNDYRTVVCPFIDVIDHDTFEYRAQDEGCRGAFDWNLNYKRVPRLPEDKNNPAEPFDSPIMAGGLFAISAKWFWELGGYDPGLAIWGCEQYEISFKIWMCGGRMVDAPCSRIGHIYRGKANFPSANAGDFLSRNY
>Cyc46
MHYVSHPYYAAGYVPPVASASAAQTTWSEHTSHDGRKYYFNNLTKVTTWEKPDELKSASEKLLAVCPWKEFKSDSGKAYYYNSETKESVWTKPLDLIDAEQRALAASTKPNALPVLSNTVVSGTPITPSTPAEELKPSEPSELERAMKATLESFGNEAPESTLIPLPPCEQSSVEAVTVPEYKTRGEMAEGLRRLFREKKVPGNATWEQALKLIGDDPRYSVLKNFVEKKQIFNVYKSQRQKEEREEQRMLMKQAKENLEKYLLQTKEIHSTMSYRKVDQVLSDVPEWNSVPEHDRRILLSDAMQEIAKREKEDSKSLRKRNIRVFNDILSNMQNLTYRTTWSEAQQMLLDDP
>Cyc47
MSVWSPRSSIYLVFIFFLARARREITYVVKEESDNGTFIGNILIDSGLNGIVSTGGDVGIQLYEDQVTGLFRIDGNSGRLVVAGRIDRETICPQQGGISASNSFADHLLGGTDNSLNKCQVDFIAHIPPDHWINIAVIVEDINDHAPRFQHSDPNQFGGRITNPPYIIFISEGVSTGYEVPLTGATDEDTDSNGIQSYSLCGGDIENSTFALKFVLSGELNLVVKKKLDFEEKNSYKGQLKVCDGGRPTPQCAYQNISIFITDINDNTPHFDQELYEVRISEATPVMTTIVAVTATDADSGDFGKLTYRFGQIYGHNSINFFGIKENTGEVWVKSPLDAKIMSHLKIPVIAQDGGTIPKTGTAMLQIDIEDVNNHLPWIEVKPISPPAGVKKSIDGYVQLWVEENQPIGTQIGIILTGDKDIGKNGEVACELKGNNMPFRLRYSGSGRERKMYSLQSKTRFDLEAMLPHTPIALQVECSDAGNPKIIARQNIQVNIVDVNEYPAHFTEKQSNLVVHLPEDAPPGSFVVNIQATDRDATPKMKFELVDSSSNLFRIDSSSGRIYTLGNFDREQIGEIYFAVRVMEIDMTGPGTPPSGYELANITLILDDVNDNSPVLESICTFKILENRPAYSDLVGQLKASDPDLGENGTVRFISSNELFDINPISGKIYARAVLDRELVSQYQLEVEITDLGRPFSRKTLERIIINVEDVNDNRPILKAPEKVHQEISITAVSKIVRWSNRYAEFDRVHCVAFVNISHQAFARLNIVKLMASDADTEPNANFSFSIVSGSYYSDGSFFLNANHTLNLASEPQFINANEYFHINQITWVVSVLNSECPFQSKSGLFELLLRVSDNGNPPLYSDALMYIRYKKNNGFVTSLFGILHNSKYAILFVITGLLACSVILFIVICLIRNRRKLQECGGRGRVACVSGEGVKQDYAPNDHSAVGSWTKEQMFLAQQPFISSFDIEEEMSASPIRCSTDCEAVSFSQISNMQCQVRPSIAQISVS
>Cyc48
NMGMLELRTRVDELKMENEYQLRLKDMNYSERIKELTEKFIKEMEALRVKNQTLQLEKDREEARHSEEKQEIMELHSRELKELEITSSQQMSLEVEKNAELQEKAQKMQESYESQIAEMTTAKEKMLEELTTFFETKLNEKTQLMEVLKKENREQVTEHEVTKRLIEEDADKEILDLKTQYERRLREERELIARLRGESGIMKKKFASLQKEIDEHMEELKKSHGETQKLNNVIRGQERDIQGLKKEIQERDETIQDK
>Cyc49
EDKIAVPISVSPNFTADFPGNNTTPEPIGFCCDTSKNVVKILLTAVACLGLVTNCMIVIVLTQLRGSHPVGSGERSARFNLLGLAIADFCICLSTLPLIYSKRTYKKNDIMLYYTLFGPGLVSTFLTVSAWMVVLVSILRYLAVCWPLKSRFYLRCRSVIYAIVSIYFAAFIFNFPLFLQYDYEEIVPFEHETQLMGDIKFVHIVDRIYPHSDLLKDIYNIAYIICTNVGPFIVVLVTNISVIVACKRSEIICENFGNAEQLRLTRPPTSSSVSSPNNQQVETSNLQNVFNAQPPSTTSQQRTIQRCHNLRPRALHRVTPLLLAVIFAFLLLSTPFGIVQFVCLKLIDKIGHRISENNQLLQQYFILNRLLEWTNFLQVFGCAVNFFLYFMVSQTFRRTTRRTFRRILQRFRRRRGLSHLCAYIFSVCCCEERRSCKNEAYIVRVYSPIECKNHQRHARPVKPLPLYHERNLMSPHLDLKQHLRPKSKSSGSANSVTKEAERIELQMQEGMK
>Cyc50
SSTKITANTQGFFIAQSAEEAKRAALYCKRCHSNVEMHQVKLCPCVKSSQMNRAKSIFSRLLDSRSVIEPTLPVAVGTATNCLSPLIVSTSASSSHLDLAWLARGGGTGISNHLSWHGGTFQHLGGASVDGHKPPGDQSANTSCQFDATGMFHWCPERNIKTCLLDDEQPATTKNFTDHIVVCIFADYRSPIIGLRSFIMPLRASNLHLHDLKTVVLVGNLDYIKREWKTLANFPGIWVLPGSPLSKANLRSVNVNLASMCVILSSKSDNTIEDLTLADKEAILCSLNVKAMDFSDVDTTYTESSCTTIKHMTLRRDDNVSSFKRPSRNRVQNLILNKSHHQSGSTHSVDPDTPAVFYRPPRFISRNGATIPMATELAFDMNVQFLDQEDDDEGGELFMTQPFACGTAFTISVLDSLMSTAYFNESALTLIRSLVTGGSTPLLEKILAEGAGMRGGSAASTSRACRERCRLAQLTLTGNTLGKFAVQGTPFEKLFLAALREYGILIIGIYRLLRWCDLGDGSPVCHRRFVITNPPPTLPLHPTDWIFCLVPHQHILEPSQVHRV
>Cyc51
MASQLNDPSITFKAWGWSENCTLLLDLLINRSIPEEAFLAACKPHAEIDVKSIILAIVLGLLLLGTAGGNMLVIIAILIVKKLRSPTNLLIVNLAVTDFLVSILVLPFAIAYQILGYWPFNQIICDLYSLSDVLLCTLSILSLCTISIDRYLAITKPLQYAAKRTPKRMLIMIIISWLLSAAISIPPVFGWEQKNSPFYCGYSEELTYQIYATMTAFYIPLTVMLVLYGKILVLAKQMASVDAQVGRKGSVDTQTRSSSIPEWNRSSLYAAGESYKASALYPDLKEEHKGNRGDSKPRQSVVIFKPTPVVMRMNRRPYRGRKINSSPSALGNNGRSLEVSGSSRSLYAYAKSPLSMLRHHRRRKPSDQGKGETHKAVTTLGVIMGCFTICWLPFFVSQ
>Cyc52
SEKKFHCTWPECQRRFRTKESLDLHYNKHTGENPFHCDLCSFTCQEKGILTEHYRQKHSKTSSTAAAAGLMSPGSNPFAALHRPLPPPPVLQTTAGGGILPASGSEINGALGSIDKDESLELFSPNSPSVGQSKNAFQITCTTSSTSMPHSAPSSASPGQQNLVGDPNNTTAHILPSLLAVLEKTSGLDPNAPESEAAREYARSLLPPFATGEALAENVNMAIDEVIVSLEDQPIHVVHAVFASSRALTSDELHMVESLENQLTGSSGAPLVAPAPPRKRGRRPKLQQLLQPHLERLYNLEPCIAEAMAVHLVSRHSPHLPAYANKDPSTRGRGRGRGRGRGRGRGPDGVHWLPDIDEGGGYDSGCVSPRGQYIGAVRRGGPGSRGGRGRGAYKIQVMDYSLSRQFGERREEEDDDVEGDEENEEDEIDDRRYGEGVDDTDPSAQLRRTQNYSRQKLLNDSEVDDEQELDNLGVDEEMPEQDQYDHDAIDDQSVDLRKTAYARTSGTPMRPLSMYPMGTAVNHRFEGRSRDGLGEVLEDLGCIARRSAVAKRETSLYPPVDVAEQRNGEVDVCSRRSSAAATPSHGPVPLPSMAALASSSTSPADLASGSGRANHGQIGPASAASASTMSPLVGGLGGTNQRPPSRPLAHQTSVPECSQVTSPILHYPPSSAGMHCNPPSVGGLGGMGPWSESSYGSSSQEAYKQAPPNVFLHTSPNTTSLQYRQQQRQQQHQGSVSPEFHHLQREQLMPSNSPSQRMLSSNPYLAHQQQQQHHQQATPPSMPATGDAVDHLRSLSALGAKYTQSLSEPIDLGEQRETHAMPLPMLGSGCGMPPTSLGSLLSGKTLKTPLATP
>Cyc53
MRRQRKLLLSILGLPFYFLFLFLVYSPILRNSIQITPLLYPPNGQSLRQIGPSANLAIFSVFLDRRVSDNQTEIRSYHGHVNGVLRIILVKRRSFQPRLHCLFADGTSVPTRDLHGNPFAFYELTENHQRLYGGYSVHCDVPPFSQLMRGVTIWVDGPEYGRTVLPVIHANASKIETLPSQQSPITTPQFDHRFAVCVPAMHHTAKLNAAFLSDWFKVHIRLGVTKFRIYYSELISKDLKDLFWSLKSQAEIDLYPLFWQENNRAVQQDSWYYLQTMTVNDCLLRSLYDTEYAFFGDLDEVLIPHSSTISNWSDLVREVWDNRNVPGICFPAYKFYGPDSSMSASLLRSAKIDRIRSKCLVRPNAIFEMGIHHISKPFEERASMRLKTAPNLTHYAFIHHYHRLSAGKRTQNLKKAVLDTSILRFLGK
>Cyc54
IEFGILTQPSDLGFEKYVEPSSETRSIFFIQPTKSGFIEANIGGVESRHDYNMSSISVFLSDHLVTMQGNYISDLFTLCSVENAHLVAKSNAVLLCHFDVSMPSYDGYIFSSSSCLIHCAKETECAAKIDLDFLRRQAQISVPNKSELTISYNVTALDVNSLSSQSAIIERDDVTNSLIYKHMKLPSVYVQRRPDTEFLTLLTNKNGYPSIQLEAPRISDAKYFDLVILQTSSTSVWKMKL
>Cyc55
MSVLLDYEKNILLDVNEDSCMFVCAEGLDLDTILHTIIKLHNDPHNLVLISNYSLPEAKYIAAKFVLENEAYLPFIITANVSAQERLQAYRRGGVVFVSSRILVVDLLRGTMPVELVTGVLVLRCHILHESSQESFMLRLLRERNPQIFIKAFTDNAIALMSGYNRVEHLMSQFGVSRLLLWPRFNLDVVNTLSKCPLNVEEVQ
>Cyc56
MHTIWMREHNRIADELRSLNPHWSGDRLYHEARKIVGALMQSITYRVWLPKVLGPRGMEMMGGETYPGYDSSVNPTISNEFATAAFRFGHTMVPPIYFRLNENWETIPEGHLLLHKAFFAPDKMLTDGGMDPILRGLLFHGIRDIIRRPSLNPELTERLFAMAHQLALDLASLNIQRGRDHGLQHYTSYAYKICGLGSSAAPDSFEDLADRIRDPAIREELRAIYGHPGNIDLFVGGVLEDVLPGARMGPTFACIIADQFKRLRAGDRLWYESPGLFTTAQLAEIRDAGSYLSRVICENGDNITEVPLDAFIRPKNHKDLVSCSQVPKLNLALWKECPSLSGASFGSYSDIGIYFDQPLNRRRRSVPSEDSCEAKPPEPLSFMDEVEQELEARLKLREHQLKLAEH
>Cyc57
MSKKTVDVPAGLREILQDFTVAVLRNRPSNIINFAAEYFEMKKNQQKENEDAESEEEIMAPPIRARRRQGVAAESYDPEKEDKFEKVVYEKTDEQRQRLANATKGILLFRCLDEDQMRDVIDAMFERKVDVGEKVITLGEDGDNFYVIEKGVYDIIVKVDGVEKKVGQYDNNGSFGELALMYNTPRAATIQATTPGILWAMTREVFRSIVLKSAFKKRQMYEELLNQVPILQSLSAYERMSIADALHTQIYEGGTKIISQGQEGDEMYFVEDGEVRITMKKSGSDEETELTRIKKGGYFGELALLTKHPRAASAYAVTRTKLALLDVGSFERLLGPCLDILRRNIDNYENQLKSVFGSLDNVPELRH
>Cyc58
MLFFRHPALLLSILLIIDLILIVSGINAGKKLGKDKEKKKKSKSRLVATVPGDIILGGLFPVHSSGAVKCMSLNPERGIQRLEGMLFTLDEINNNSALLPGLRLGANLRDTCSLGNHALEQSLDFVKTTVDDVMNEPKEQDKMCVCPCAPGGVPYCPGGGQGMPGAAMPHPTSWSQDIVRGVVGGSYTTVSILVANLYRLFKLPQISYASTSAVLSDKRTYPLFARTVPSDVEQARVMAALVAAHNWTYVSTVRSAGDYGDSGMDAFWKEADKRDVCIAAREVVRGSSTSNDLDEVVRVLRYGFSKARVVVLFTRMDHTKLLLDAVRRANHTDHFVFIGSDGWGRENIPVLNNSRVANGALTIEILATEIDKFSTYYKNLRWDNTRNPWFTKFWQSLFGCTFDNSSTQNDVPHCEVTKNKRLGDKLPEPFKQEAKIQFVYDAVYALAHGLHNLQQKLCPFDPDPAKWDKNECIRKLLAYPGDKFYKIIISTTFKGIFRAYHI
>Cyc59
MTTSADIQQAIMANRLKAIVMGYMGGPVCVVGIVTSALSLILFKRDTSTTLSTRLLLSAIAVVDIFFLFFMFLLWCVRRFLPQESLAFRQFDSPQVFGFIFYMINVFELYRNWLVVVIAVERLLYFLKPIEFKVLWSVKKVAAILISLCLFSCIIRIPVLIYGIAKKSSKIDDSITKLTRLIHSLIDCVVLTLAPVTLMVTLSVATTLRINAVVKTKLRLVNSNFNQQHQISQSPQQLLQPHDHLNSTPRQEDAPSRRHHRIVKILHTVLITFIICSTPSIPASVMHFYTVFHEVEGGRINYVSEVLTVIANFGSLVNSTSNFFVYVAHSKRYRYILAKILMLDRCFASLHREPSSTQETCCNLQEDGKTQ
>Cyc60
MDHPEPISKRVPEIPQCRKGFTLEEARGFVDAVMQVFHSLEDMTDLRSMYETGKQLSRLYFDCHQYRVELAEYLTSLEYPAFASKMMKKLNNMGVFKNDNIWFSSFYFYNTTWNFSEIWPDFATALANAGLPNLLNLNIGHQPYLDNLPSKNVYYLVKASLSIIHNIARVPGNVHCFSTDPVKSALTNKFLREEEFLRCISDLCLAYIVNDNDTNLMTQLINGAPPNNSSVLQGLVDHVVTAKASEKRRCHGFQVSELLSAIATLAVNDSIKPDILSVSVNQAGERITITQLAKEAIEAAAQTTPSLMVIREAEEVARLLWNLSLDPRAPNPSSEMNLQVANWLSGLIKEGKISSLPSHVAKALEAVSARLTLPVPASISPGQGIFLISFAPVNRMAAVKIAERLQAAGLPVSTLEAPDSDNALPDSSAVGMSGAYSASTSFSHWRKMIDSASAIVVCASEAYRLSPGCRYEIECVRPGLSSPSNISGGDSSFKQPSRYILPVYLQPKYKPSGWLGDLLAGQVVLDLSGRKDLDVGFENFTLQAQNLYAEVKQTLGSMMANDRKGSLSAIPAGAPSQTNHVDGLISGSLRKISNEYVSCTTSLGRDGSLPKGIAQPKGPFYGPVSGAPSPDAIMRIRKSAVRAEVRSWSTNTVSQWLKFRGLGQILQVTGAFDGLLLSQLAAMRFWAPEYFARSLQTELHLSFIDGLRLIEALDELSPGSGVGEADGFTGPSGEANYDDRADAFSHVSGCDNMSGR
>Cyc61
NITTWGFMNLVDVRKAGVSFPQRPEIIVLLCSTVPTIFTTIARPLFFPYPLRYAQFISEVGCMQARQFFDLFARTAAVYHMIYWAYRMPIIRWLWRNYLRFNAFRAVWTKEHIIEVLRDKFAPEKDDKFRRMFQNSPECMYYYAQFLQSGLPMQYLQTLMKTGNRSPSMSTAVDGIVGPGQMSMGSHARPGLGGADSSDVLPRVNLGHLMNVGSEASASPKAMHYGNFLGPGGGSPSKLSNATLHIPPGGSHQASRSTSFRGSPQNRPVMALLNVEGGFGQHLSPENATNSMLFERQGSTSPDMHSLTLPPLFSSQEMLFPGHGQMPGFEFLAPSEKKEREEETVVKPPTREFVYICKHALPGIIYILSFFATLPSLFGFDMYQYESKITTAYFYYDFLFIVLFPMIAITAAFYQGVLAKVQLNGGSKMRFRLRCYYVNFVILNMPMLFLMATAMAYRITLSREVETEMYGTGIVIALTAYHAQFVLKTTVYTTGCNCICCSEKCLNRYPRLRNCIITMVTPRNRSTVLQPKKEVGQGKEKCNEGEGEEGKEAALRDPFGQGTEIQIMPPETETV
>Cyc62
MINELDQQVLHDLYAWVDSIPLSRPKRNISRDFSDGVLVAEVIRHFFPKYVDIHNFQSCNKMEGKRNNWHLLNRKVFSKFSFKLTDDVVDSLVNAQPGTIEKLLLLLRSKFREHKDVPNDNENRFSPNHPSQIVLPRVVTPTSNLQRLRRIPSVRTENSASEKTLPVIPKKSTQSLSPSNKAFSVSKSLNRRSWRQPNINNGPRDIAAQDMLQVYEQKVQECLELQETVDILNAKLRRTQHLLQLKDMRITELQSRLEYFSMT
>Cyc63
VFNSLYNSDENVFIAAPTGSGKTVCAELALFRLMTTAQANQQVDESGEPVFKCVYVTPFEEQAELRFSDWSSRFATKLGRRVVRLTGETSVDLKLLARGQIIVTTPDHWDVLSRRWKQRKHVQGVNLFIADDLHLVGAEGGPVYEVVCSRMRYMASQIESSGQPLRIVGLAHSVTNLRDMASWLGCSAGASYNFQPNTRPLPLDLSIVELNFAHQASRLMAANRPMFRAINRHACLSTGGGPGLHRPTIVFVTSRRQAQRTALDLITMQATANTLGSTQQQQMPKFVPLSGHLEEALEKAASQISDNALSEILRYGGGVAYLHKALNKGDRRLVEALYAAGALHTLVVSRDLAWASSISAYLVIVLDTQDYNGKIHAYEDYPIIDMIQMVGRANRPGLDSDSKAIVFCQTGKREYLKKFLHDPLPVESHLDHELHDHFNAEIVTKTIENKQDAVDYLTWTFLYRRMTQNPNYYNLQ
>Cyc64
AKTSSRVKVMNLKPLEEMVTCPIDLNFLEDPRLLPCGHVFCRQCLDSYIRQIVSRPQRGASTSRPQLPCPICRAPHTIPESNTARDYPKSFNHSMILEYIRSQAFMVEPSDSGTCSGGPSSSHSSFHSPSPMGRRKTSLNVTSDALNSLVADIVALKRSKSNTVLNLAQLLHGVRKLAESSELKQCQQQEQQPQGSPTPFNLPEPEMVEPSAPPALPSAPETKRVASSRKQRNDTSRRSSSGRFRSAASHALGTGTRRSDTERLSYVTYRELLTARTMMMRNSDYVCLWKALGQCDGMPRETIPHIGMHLLPNQSKTHVIQYTIGTDGTSSVLHLWRRRVPIHPGRESFTISANSGKSSEKDSEAILRQRWSLDDISNMGKLEVQYVRFFKNRIYMTVIVRQPGQTVGISEDTAISADLIDPGLVICCALPDPDHKFTSDELAGGDSARNKFSTIDVSSIFLRDAVGMTQLERPTVAGLDVDRVTGAIYVALCANAMVCRLNPDDLKQVDREWFLNNPQLSPSFLCISRQESEVWASCPLDDKVFILDLTTDTFTQFTPSVMFNIVPSHIICTTDERIMLLDKKWSRIYWLQRVQQSICSQRIDHTMKERKKRGIDIIQPVDDTLLGECLAASRTKHFCGGIMCADRKGAYLIYPRR
>Cyc65
GKIEDITLPEPVDVIVSEPMGYMLYNERMLETYVHARKFLAFQHRAKRKRDAGENGSSDSEMGDAFVNKNYQNWDGEVFAEPNPGVMFPSVGKMFVAPFSDEALFAELYTKANFWYQQ
>Cyc66
MAYKGGKPTQIVITNGGDKENSIELAESALSKILMEPSTRNRKVVVVSVVGTFRKGKSFLLDFFLRYMYSKDKSNWLGSPHEPLTGFHWRGGADRDTTGIYIWSEPFFVKLSSGEEVAVLFLDTQGSFDCRANMKQSATIFALSTMLSSKEIFNIKDNLQEDYLQHLQFFTEYGRIALEAGYAQTPFQ
>Cyc67
MAEIYSLYLMEILIQANGTLPLEDVWQYFLMQFPHTWDNFPDFEAFVHSQSMLFGVQNNYVFLKDTQAIDSIAYYRNDFNPVFPLTQVHVGPLPPPPRILHAQDFTAEAEAVKYFQRQISRRNEPWVPIKSLAGHLSQASANIRAVVGPQSDFLYFLLRHPRIFEVQGDLVSLRDEVRLNYLSRQSTQIRQNGSRRNRPLSMYVSSGICSLPQSKNETSEYSNVSVYSSQSVQNLPQQTLMSEQLNSSQTILISLVDYAAAMWLRQAIEKLGGTKDCGVLLDDLMQEFVSAPVNIRNSVGLTRIEVTEFLEKFNQLFEIDQIMCKNKVLDKASTTFIISDSASANSRSISLINKKGIAYCISRSWGIIDLGQHEHVFFDRSLFKHVENLTKHFA
>Cyc68
MPAVPTLVLENLSSFLQSCCENTQPAHQQPPSHSHYHHSIPSKPPIEWVYSQHNFSSGRSPELLRMKAKELIQQEKCDANFTYCVDQPSRLVRIECLKAGCKCVLKQEPALALKIVCGVSLVRGSWSSLQQQNSHGSHHPPKWGSISSAFERLQSNRFSNSCQSPQCQTPLDQPLVPSSNNNSFNDQIPLIFTSCSPFWFEILKQCDDAFQGPDVPCWNSGKAVWKSRPSMFLLRKQTKCILSVSSNGSRGPVTLDLDNVVHLHPGTVLRLIDCKSCRLVSKNNPQCPPMSSLLQCEVVGSKSLAKYASLANNLPPDDALYWFASGPRLVYLPLDDKTVSFYPIATAPPNSRENKNAGWAYSGAHSVLDLLSHFPLPLTVRPVMEHSLANWLTSSSPCIRDGNAGLHLTSCYHGDLVFLEPIADCGPAAVANNNSVGTAGGSSRFFVVTAEMLSQHRFILATPQSSQFHARELKTHASRVAHFLAAFHPACGLNYLLKYLEDVTHCSSVGPPHRPLTETLGPLGGEGTVASHTAVASIAASMLLYLDTDDREKFPDLHALYDDLDDIYQYVRTGRLPLKQRGVNPSSGVLRSCSATPGPGPRTRARQDYTIPYVFFPESSFHSNNTPSLQQQQQPPPPPRRNMVTPTHAYAYPNAGKYVLKSDIPSPLPFASPSRRQAYVDCARLRSMEQPFCGQPPPSYSILNFAAVNERTNSSPDTGLGGDSGQSGQSLVVPTASTSIVRSSCHQLINFCESGVSNEGEVAMSMKSPQLIYPNLRRLTVNLNKRIL
>Cyc69
MGVPAFFRWLSQKYPSIVAHCVEKRGRVIDEEGHREPVDILGPNPNGEEFDNLYLDMNGIIHPCTHPENKPPPKTEAEMFVAIFEHIDRIFAIVRPRRLLYMAIDGVAPRAKMNQQRSRRFRAAKESHDKELTVERLRSELMAKGARLPPPKSAAEHFDSNCITPGTPFMERLALVLQYYVYERLNSHPAWREIQVILSDSNAPGEGEHKIMDFIRRQRQAPTHDPNTRHCLCGADADLIMLGLATHEPHFTIIREEFKPNQPKPCDLCGQYGHDMEDCVGAPSENFDRPPPPPGTDM
>Cyc70
MTESDAFNLSTYPVCVDVDVSDPITILTRYVVPVLFGIVDIIGFSGNLLVIIVITGFATMRNSANILIVSLAMADLSFIIFCVPFTAMVYVTGNWPLPEMLCKLYLFTTYFSVYCSVYTLVLMCLDRFLAVVYPLQSRLWRTTRNTVITVIIMWIIVTGATLPISITSRIIYAIDMDNVTSCQRPICHNGWIFEVTPEGVVTGMNQYHSRIFYGVFFALGYAFPLTMICIFYSILLRELLCGRVSKMSKSVEAHRGKRKATKLVIVVVIVFAACWLPIQVVFMIQNFYKDIPTISFRFFHILGNILSYGNSCVNPILYAFFSDTFRMGFASLICLDKSKMRNVRLESNVGQSELMMSEQPSTKKSAITLPDDSPVVITASSDGHKKRGPPKEVLFVESVCVHPLTQYTSDIANNLVS
>Cyc71
MTSAEPSINGSVTRLRKADDVRIELGELTVHNVNQLKIINRTVFPVHYTDKFYTDLLKQPQLCRLAYFNDIVVGAVCYRYEKVDGSDNLKKCYIMTLGCLAPYRRYGVGSLLLRHVLRKCTKNKQVKSIYLHVHIENDAAVRFYEKFDFQITRKIENYYHRLSPQDAYILEKQLDHSVPV
>Cyc72
MHQQLLLLSLAVSFLLFNFAVISTDFRAFGNLPNEFILADDTPSDHMVGKVQPPLDSSITFPPTSIISAHRQPWHFQIFRPHKVPGRLFRIDPESGELYTLQIIDHEAFCTDPEESECILAFQVTAQSKSTLSVPHFIDVKVLIVDRNDHVPEFPDPGFVNLSVPESTEVGARFPLPLARDPDTRQYSVNAYVADSEIPSEWSLVTETASGEENFIYSKVSPSSSFNRITGLYLKLQKSLDYETKKKFTFKIRALDGSEVNDFAPIGNRKDVLQVYIYVEDINDNGPVFRPQRKSYSLTPSKAQLSNWMVTYTATVPESKWIKDPILKLVADDLDGPANSKVGYYFAPATSKQVQEHFNLNPLNGYLFLRKPLDYELQSEYSFRVIATDMPEESPRSGMVHGQPFQTSPSLHTATAQVVITVTDTNDEAPEIEVDFISSEPNTSPLAIKYAEIEENAAPPQFIASIQATDRDGGLSGQVSCVQQPVMALWLRPTTAINSTNSPFQLDEIRQENGRVQYRLLTRKALDREDMENGGAYRQVKIICADMGQPPRTSSTFVKIRIRDKNDNTPTINLRRSADYAYGLKSIEGDKWPFVFENAPVGSLVTRLNASDLDEGENSRLTFSFVADEPPSGTISPLSLFQINEKTGDITTCMDIDREAYDPPLSSVVLKVKVSDNGTPPKSATQEVRIHILDENDNDPVFQRTEYQFHMMENLPTGYAVGEILVTDKDEGEIKLSFGMQSYGPLPFTIWPSPFRSGIEHGAYSMTRFILNTTRPLDREVEHKFKFTLLATDGPGGHSKSRAGTATATVEIVVENENDNDPVIIFPQKQNKTFYLSWREKKNFELLTINANDKDPSENPHIFDLMRGPLDIQMINYSSENETKKDAEVIQSSDFLDIEPTTGIIFLSRDMREEDKGVHVFKVQVTDAGVPPRSSSITFFVLVDDSSPRSSLHESNAAVAKASSKFAVNVGRPPLKKPSIIVNGNQVSDRKHSPAIGTKQKPRIAGDLVVLLALGLVFLLLIATLSLVVYFRYWKKQARLTQPNGNRGSLLFANQVNRSGSTCMKEIRMPTTKQDQWLCTSNGSIISVHSPSQLLNDGDQMKNLFSAVISSSDSTGNIYYKAKADTLSSGKSGNDSAAAYSSLSPVTSVVLKPALVPGCEGYLHPESQLAYYAQNIHVLGAQSKDRSILLPQRNTMDRGTFRNITAIKQQQEQQHQNEVLVIPPVSWDCQSRSDSSLKQEELGMMSQTEKRSEADVSPFCSPFA
>Cyc73
LYGIDEEEGEVPARRRRLAERVAAGLEMEPSGDFGEALESIENLEDMHGMTVNEWVQQPATRQEIKNRFKSFLRTFLDEHGVSVYAERIIQMARENRQCLSVDYQHLAAAEQVLAYFLPEAPFHVLEIFNEGALEVTLARYPRYDRISNHVNVRIVDLPLIEDLRSLRHLHLSQLVRTSGVVTSATSVMPQLSVVRYNCVKCSCVLGPFVQTQISSEIKPTLCSECQSTGPFEINLEK
>Cyc74
MAGVPGCSLPTSTEDLSPEEVALQDEIASLKAQLEAARKEVADTDFYTMTKEVVELGRLKFKFRKTLRGHIAKVASVRWASDSQLILSAGQDGKLIVWDGHTANKVRMIPLKTAWVLGCAISPSMHQVVSGGLDNLIAVFSLNSPEGTPAQLIQELSGHNGYISSLDYIDETKLLSASGDKTLGLWDMEKGELVSTFSGHTNDVNSVRVCRTNKNLAVSVSSDYTCRTWDIRCAKSTQLFEGHEQDVNGVDIFPSGQAFATSSDDTSCRLWDIRSDQAVAAYVDEFIQCGSTCVALSRSGRVLIAGYDDFNCHVWDVLREERVGIMSAHDARVSSLSVNEVGNAIVTGSWDSLCYVWTAK
>Cyc75
MDSKYAGGSQLMHFLTDETGARCGDFTFNEHDLVLTCSREVNLNDQPAQIMVSHPKIPGLSWVIFFYQTGPNQYQPRIAYDFPSYLRGDCEVCIQFAGMHWMVKHKFEGSSWLTTSLAPKVMNERWVTLGTVKKADVRINITKIWFKFPIFTACCHPIKTKRTVRLPDFTMPDHFADVQLVPQDPNNRKLFAHRQVLAMNSPWFYERFRHAASLNCGDIGPIIAIPFDFECVHNFLRFIYPNTDFQIGPLNVEGLMDMGKEYQIPYIIRQCEKFLYRYMEGGSAVLAYYLGRKQELPALQDAALLHLAELNSSQLRSRIALDMKDKTADTQEILLNDLCVRLSG
>Cyc76
MLAIQTIDREAICQNDESTNSSLVLHRFESPSCEVAFLVHITTNEESLLETVQLTIIDMNDNSPIFEPSSVTISVPESSPIGGLFYLPPAKDADLGKNGISSYHLSRIHSDSGPQACPSYTANDDGYFTLSMTDENTPQLRQISGLDYEKFQNLFYCLHAYDGGGLTSALLIAVEIQDVNDNSPQWVGLPYHVHLRECAQQSQQSLWKTSAELRSFLRLSGFAYDTPFRFLIQLAAIDADSKENGLIKFKVVQRKSDIQASYKVVVHGDKVYIIGQLDYETTPKFSIAVEAKDGGGLTNVTNIDVTLEDCNDNTPKITVTSLSPLPRENLSDWSYYKLTDIWISEEDGREIKLATITVSDADTGENAAVSCDIEWNNLVCTNPFSLVPLKTPAAAIRVPTVFMLLKRDGIKFDREATSRVQVTIVCADRGRPQANIARQMVDIGVWDINDNAPKFKHRGDIGVQENEPDGTVAGYVHASDIDFGRNAALKYSIKNCKHNVSTLSFTIDERTGKISTLRSLDRENKAVYCVTVEAVDEGDPQLSSSVDVNITVLDVNDSPPVFQGNKNESGRIVFEIPESFDQERLMERFIGQVNATDADSGANGTLEFSIKQTPGPFWHSNPPAYFRITRKGQLYVDGVLDREKQQEHEVTVVVSDTGAFHQRLTSEIGVTIRLQDQNDNSPVFTEPGALSKGPHAGPATLNTTHDVTVNSSILRICAKDNDLQENGKLNFTLRCAKYLRPYF
>Cyc77
VEEWISEKAILAQQAPPPCSGVGIAAIYGKFKTFESELDANKDKIEKVIADGEQLMAEQPQLQAEIEPRMEVLRRQWVDLNNQAQEQSAKLADSNREALFDETAKSMLTWITEVSSQIVTTTEEVTEEVGLVELNEQIKDQEKKEQELMAKRKMLEDMA
>Cyc78
MPFGRAGIFRHADPQKVCEVWKILESNRGQKQSVPVDKLIRPLRKVLDMQDDSIRLLLTEIEGDGLIVKVNSCSGKGCDSYRLPDFHHQCPRQHHDWYCFRCHKPGEMLHCSDCFRAFHSDCVNDDQHPTPHPRNMRSPGPLDDDASDFTCPVCESRPKCEFSRKQIRKLLEFATHNLRKQPSWKHFNQIGYPGDIDKNEYIVYKYVDMDLLQRKIKDGRYTALEFFAMDVELLVHDVCLLFGPFSNDADEARFLLRSVNNEITEIQLCTDCYINAKARVGDWITKPCKPPHEFICACNRSAAGAGLFDNASIRHCYWPAKILLERDDGYE
>Cyc79
MFHIIEESSNGTEIGGVSEYLHNAVGMGFQATYQLLDSHEMLTRLLKIEPQTGRLFVDGRVDREALCPQSSGISLTYLDLEGSCIKQINILATAQVENNREVSVQTIPIKLVIQDVNDNTPSWNSAGKQLDALPILETNILEQGSGNKVLVPAAYDPDSGRNGEISYRLENYRSPLSEDSSERDQGPAPFTISGLVNGMLQLTPFQPIDYEKQNVYDLLLIASDAGEPPNVGRAHLRVNVIDVNDEAPVFTQQIFTLPSGQGISERTHPGKVILNVTAVDGDASERNSRLTYSMVPSSNRLIGEIFSVHPDGRIILRHWLDYETLDSGHMASSTSALREAPPTEGKQFAFFVKATDSAPPPYEKTGTALVVIPIIDENDERPIITSRFLGSPELVKHGEA
>Cyc80
VTNLNRDPSTGTALQEVTFWLNLERALSRIQEKRSSLEVTLTLEILRTAKRFLATVSFDSDTGLTRAIDMVNDYNPLMKDFPLNDLLSATELDKIKLALQAIFTHLRKIRNTKYPIQRCLKLIEAISRDLTSQLLKVLGTRRLMHMPYDEFDHIMTACFDVFGVWDDEYEKIQSLLREICKKKREEPIRMVWRTNLAHRLLQARLDNLR
>Cyc81
MTSNGNTKMRIKSFPVSLNEQHISQTWEKLRAAILEIQKMNNTGLSFEELYRNAYTLVLQKHGDLLYNGTKQVVMQHMLRIRESVVENLNNKFLSFLNSCWKDHQTAMPMIRDILLYMDRIYVIQKKVDNVYKMGMVMFCQFVVRYGVIKEHLQKTLLDMVKRERQGELISRPQIRDACQMLVQLGVGSLDVYQEDFEQPFLRQTRDFYVAESDAFLAQNPSAILYITKVEQRIEEEIARVHHYLDVSTGPKLVKVLEQELISRHINTIVNMENSGLTYLLANERYDDIKTMYKVLSRVPEGPKVMSQCISAFVRERGQNIVRDTGSSNPLQYIQDLLQLRSRCDDILIALDRQAIFRSQLNGDFEFFINRNPKSAEFLSLFIDEKLRRGFKGMSDHDVDVIFDQCTVLFRYLQEKDIFERYYKQHLAKRLLLGKCQSDDQEKSMIAKLMAECGGLFTSKLEGMFKDMTVSKSLMEEFILTTANSPLNLDLYVRVLTIGLWPTQTTSPRVSLPADAVDAFSVYS
>Cyc82
VRCELQQIASLVEAIAVDVLTLVSLKDNTPEKEICRGILNAPLRICGDLSLIDLCAQAKCTNLLSLPICQRVLDERWRGVLTHLPNWIGFVSRFCPLVAIAFLERRARKERAKALADFIADAASYTTPNANSTNNTKHPSMETDFFSTFNKDGDPWKSTTVTASPHHKRGTRSKDHSTSILPMIREKKASAPTPLTVYDRLSRQYGWQGSPRLSFVKAIYASPEVKFFFHSIFHVIFLATFTVVLVNSLHYKLRVTECCAIAYVIGYAVEEIRQIIIESLRGQFSNYFKDSWNTLEICAITFTLIGFWARVGKINQWAPPEREAYDPSFYIARVCYLFGLHLFCMRTLFITSISPIIGPRLKMMADMLRKDLVPLIIVFAIFIFSYGVSFQGLMYPNSYIQQTLSNGTKVYGRLPFLSTVEKLISRAFYSMFEVSVALEEAECRPEEECGSQLGNKLVILFVLIAYTVIVNLILINLLIALFSNTVSRIGMQSTAHWLADRYQMVKEYQDKSMFPPPLNLLSIMVEICFCSSQICRCCCRHRHQKNGKSEAKGINSRSGTAGHRGNISASESRSSMDLDDIESQHHITSNTHICVDKEFELYHNVAKRKWNKQLRNSRRVQKLTHNLRSALWGRRTETEAVLQFILVQSFALKDRRYTIGTTNTALPSGCTSITTAAGTIEHRLQALEKRLDDWLPRLIEELKALKEAQRSPYSPPDFQMSQTLEPGEGSERIHVNTDGLQAPTLSESSERASGISMRVHQPYDLLYRRPVSKL
>Cyc83
MAAEGDDIVTPWDVKAASDSGVDYARLIERFGCSKIESTLLERFEKATGKPPHHLIRRGIFFAHRDLEQILAMYESGKPFYLYTGRGPSSSSLHVGHLIPFILTKWIQDVFNVPLVIQLTDDEKFLWKNIPMNEIIELARENAKDIIAVGFDPKKTFIFNNLTYV
>Cyc84
MLIQAAGLVVSLQLFLVLSMHFSYSMSSTFDIARIESRDLPQVMFQVEENTEQGQIIGSIYDKISLPLDQRFQFSLPQNPFFKFDSEGSLLVAGILDREGSSGLCKEPGFPETCEWSSFLVDNGGNYISLRVHIEDVNDNAPSWSVPFVTITIPENSAPNFTTELSSAHDPDYGVNGIKEYKLIAPPAYEDLFMLKINPFHSPTLKRRQTRDQQRRVKSTPSPIGSPILVLLKPLDREKLPWINLTLLAMDGSPPYYTAALEIHVRVSDDNDHSPAFTFQRYVAQLPEVAPVGSTIQLRPISSSRQSDDNGVTGPLVNHLQAMDPDEGANGRVYYSFARSTPLETQKTFAIDSHTGQLRVARPLSYDDGPIAWNFQVVATDSGRPPRSSFTDVSIQLKDANNHPPSISIQSSMSYRSQEDNEEHLDVTAVRIRENVKLMKKHLATVTVNDRDTGEGGEFDCLLRSEDAEHFSLVLKGQLPQVMIYDLFVSGTFDREADKIRSVEIFCEDKGSPRLSSSHQIRLLIEDENDNSPVFEFPFYRLT
>Cyc85
AVTLDPTFLDAYINLGNVLKEARIFDRAVAAYLRALTLAPNHAVVHGNLACVYYEQNLIDLAIDTYRRAIDLQPNFPDAYCNLANALKEKGKVSEAEEYYNTALSLYPSHADSLNNLANIKREQGRSEEAIRLYLRALEVYPDFAVAHSNLASMLQLQGKLQEALRHYREAIRISPTFADAYSNMGNTLKELQDVSGAMQCYQRAIQINPAFADAHSNLASIMKDGGNLAEAINSYKTALKLKPNFPDAFCNLAHCMQIVCDWSDYKERMKKLVSIVHEQLESNRLPSVHPHHSMLYPLSHAQRRRVASKHAALCLEKVAILHHPPFRFMKRQPNQRLRIGYVSSDFCNHPTSHLMQSVPGLHDRSRFEVFCYSLSPDDGTTFRAKVNREAEHFVDLSTIACHGKAADRIASDGIHILLNMNGYTKGARNEIFALKPAPVQAMWLGYPGTSGSSFMDFIITDGVTSPFHLADQYSEKLAYMPKTFFIGDHAQMFPHMRNRIIIESAEEVAGGLRTTDSSMVACGTDIKPLFSVGTLREMIYGGRITEQCGSTIKEVPYYIKVHILTVPSLQPVREMIRVNAASCTLNNVVLQNGFTTQQTQSRASAGEEIPGNIIITSRQHYGLPEDAIVFCNFNQLYKIDPSTMKMWVEILKLVPNSVLWLLRFPAAGEANVITAAADFGLQNPHRRIIFSNVAPKEEHVRRGQVADICLDTPLCNGHTTGMDVLWAGCPVVTLPLESLASRVAASQLYCLGCPELVAKSPEDYVRIASKLGNNREYLHAIRAK
>Cyc86
IKKETFLEDLNNILNIGDVPNIYAFEDLENIYNAMKPVVTNAGLMPTKNNLYSTYVKRVHRNLHTVVTMSPLGEVFRARLRQFPALVSCCTIDWYAGWPDEALEAVALKTLRDIKELNIKDDLLGNIVKVCQKMHQSAVSNTARYLHEMGRHNYVTPACFLELLASFAKMYNLKLTELMNLRNRTKTGLDKLLSTEQIVAKLQEELEIMQPQLEKAIETSKVTMEEIARDSKVAEETTAIVQREEEAAERKTAECAEIRDDAQRDLDEALPALYASLDAVKSLNKNDITEVRAMMRPPEGVRLVMEAVCIMKDVKPKKVAGDKPGVKVDDYWEPSKTLLQDPGKFLESLLNFDRDNIPDAIIAKIQPYIESEAFTPQAIAKVSKACTSICLWVRAMHKYHNVAKMVAPKRAAMRAAEEDLKETEYVLQEARTRLQSCKDRIASLQVKYDECMRRQQELEDKSNLCEARLLRADKLIGGLSSEKGRWMDSIVEVESLIDNLIGNVLCSSGIVAYLGPFSGDYRKEMYDEWVECLKEHKVPHTSTPTLINTFGDPVKIRNWHIFGLPKDSLSIENAVIVQFSRRWPLFVDPQGQANRWIKSLEGDEGLEIIKPSEKDFLRTIENSIRFGRPVLLENVGEELDPSLDPIILKQTYSQQGVLVIKIGDNVIPYHQDFRFYLTTKLPNPHYSPENSARIGIVNFTLAPKGLEDQLLGLVVAEERPDLEEAKGQLIVSNAKMKQELKEIEDHILEKLSLSEGSPVDDVDLISTLEASKLKSSEIRVKVVVAEQTERDIDETRSMYIPVAIRGRILFFCVSSLRKIDRMYQYSLEWFINIFVKGITNAEKA
>Cyc87
MEVRRRNLVSEGSQNTGSSTTSGSDTESRSLLAVDHPQASVHLWDWVVVFGLILFLVVFIPLHSTSCGDFVPSGTDPNSTFQELFARKHLQYVTRLGPRTGGSINNEIHARKYLLSEIQKVVELAQSSGLVADLDEQIARPSSFKTHVHITSYANIPNLLLRLRDPRVKGDSAARSVLVNCHYDTAPQSPGASDAFVGCANSLEVARILAGGGTTLRNNIIFLFNSAEENILPASHAFITQHPWAEEVAVFINLEGAGAGGKLLVFQSGPGPASSALIQFYSSTARYPFASVVGEEVFHFGFIPSDTDFRIFRDYGLIPGLDLAYIGNGYAYHTCHDIEERISPSCLHLAGDNLLQLVKLMAQDPSVNRMKKLERSNEPKVENEIIFSPEGGLGNIHAFSNAQVESNFARYVYFDVLGYFILSYPWFVGRMIHWSVFIVILLWIFLSQKSGGGSHSGLFLATLIQTLFFITGHLFSLLVGYVIHMYGCRMSWYTNKCNLFGLYLLPLLSYFLFYHSVLLKIPSGSLWHLPGLRYLLQRSLWFDTTSIKTLVIENDFFKGSVLVMSIMTLIALCYNSPASYVPLFWCLLATVFRFIYFMMFGRTGVCYVAKVLLVLLPPLVIFHISSVYTLFEVFIPIMGRSGHEAQPDVIIGGLVAFSSVPVLMFCADSVHLTSSETSRVLRRITINGCISFIIIVHTSFLGFPYTVMPDNNRHLVPPSQQRVAVFHTNRWFSESPLNSTVTREDSGLFIFPLDANRFRYYHHPPSPAPNPFMLRFQQYLSSEPSETFYFPEIEQMEPFTFHHTVPYCGVPVLYPLLNAFDTIYYIPAPKHNSPSTGFAITERHQEASSDGVQLVNLTVSIDSSAPLTQLYLRTAPDYVRLTRWSFAPEQACPQPVPIPRGTSHQTDADGPRSAHFYINHIDPSVATSRTGQWAQPWVFWLQFSVYPVSLNPDLSDSNVGVDIAVVSQYMDESVPQGVSDPMRRILHRLPQWAVASHWLSSYNHTRLLLLS
>Cyc88
MTNLEGENNALPNCSLYWDSYISVRFLETCQVDRMEAIVYPSFARLYVSISLSVLGAFFNLWALILLLLDYHSPHLKYNQSKIHSKICSTGTNHKVQHTSSRRTTMQVGLIIFCLFEVLYHAASSSGEVINLFAYNAIKKGTIPMPANGSLTYIYSVLPPVSSFFNWIRDTGICGRNWAITLITIARAEVVIWPLASRCYQRCLRQKRFFLLLMSLFALTGIIISGTRRFDQKISVCYSTRLSSYCIFSEVFLLSNFKQFSAVYFSFQTLLPWMLILIFTTLIIFQLKPCKKHSENSIRRLTSKYGGRDNHLRASIAVTVIAVFCTIFEFPTFALSMYYIASDPDEALELWDTIANTLLQIDSIANFFLLIITMPSLRRRLRRSFPIHAQRRELSAPEPRTIVADVEITSKGRD
>Cyc89
MVYTDADLVQPPIQNSGFFLVTRVYSTVDQVLYACAEAPDLLDARCRNDAQCPEGQIAGNKVPEEFAHLTNTSWFDVESYGHGPFTGRCLRKTMTCEVIAWCPILENTDPQDYSWYPSVLSDYNNLSLTNRSDHASKRFFDKILIKQRKTQVDEDSLKENKVAPLYEVLNFTVLIRNIIEFPFYKIKRNNILGWMNNTYLKMCRFNVSDEVDRHFPRFRIQDVITLSGADIWYILLHGGIIDININWDCDLDKALEKCVPAYSFRYLGALTSTATDERDIVHMDEKYYLEFGNYFTSSQHRRLLHKFNGIQFLISVTGKGGRFSLLEFSMKIGSCMALFGTATLLCNLILIHFSPDRRRYKQTVYRLRTLTKCKGFIKRSLANLSPPKPALNKPKNLETAIEFYAGRNVTGMLPGFKINIEKQSENCAASITEEDRQCPSIIQRKFVQVNLPLKGNDSPE
>Cyc90
VCCVLAGLTTGDSSQRTDILLGPYDEFISIEPNGETYKDALKFGNFDQVPEVEFVDPPPSVDQMIRNRLFLTGYDASSWKDEHTSFVLTEFVPADGADVIFFSLLPDGHLYVGSGFPTSIFRDINYFMRTHEGMNVEITSENFPLTVQNGSVLGQGIESLLRVMSNVYAPTFFADETWPDSIKNDFALHLHRFMSALTDTRWKLNSKTVLYIPMEGFKHSLGEEAKDKDLVGRLEMVVIHWTRQIKEVLSSQSAIDDDEETGPLDEIEYWRNRCEDLMGISKQLDNKSIMEIVQILTIAKSSYITAFILLSEEIKNTSAEAQDNLKFLATMKDACIFLSDLTPAQIPPILPKIINQIRMIWTNSRFYKSREVITGLFRKVSNEIVVRCCSVISLDEIFAGRVRSASIRLQDCIRCCEKYKSTYEDLKVMHSELSGIPWDTEDGSIFAHIDAFIQRCRDLLE
>Cyc91
ASKGSKGSKVKDLNYLEIPPVVLKDVKPKIIYTTYDIQDYRFNHFRCACCKLALDSFQAFIDHSCWRKYYAAKYHLGCTQAFACRVCEVVFYSHADYAAHVCFGHRSCDMKVWFEPEEVIPIGYRTHQDYYINWAKRTEREFMPHEPDYHYVCRCCRCSKRFKSKIEFLLHSCCLFIVLKPANLRRLKICFHCKYVFLHENEYHKHVSYCDLKKAFCVDFVLTTAEIGCQQFVTGRHCFDFDHHLRHGVCFKTRSLDEVMNLPIKPQKPTADTIAVHACCAECGFEQPNLVEFLYHPCVTGKRLTPMNLELILFCCECECLFVDIFECVEHLKSCSPVSFYFVRLHTPELVNIALRRWSKEMAENPYLPARQVKFRCSECEEIYRQFISFLKHHCPKRERYEQIFVQPMGVMETYTCEACHIVVFSISEAIEHSKVCKRGCYPHMIQIHYCMEEVIAALTSWMRCPQVLKFNLVIGVGDEADELVIRENELKESHKLPVDHLLIRFKNPLTKPSQRIDEWITKNIRNKSEHKIAEASKLRNMPQVEGRSRQAVQGYILGGGSRKELPI
>Cyc92
IRDEATRKRLFNLRTTWKDIFPFSKMRSLDIQVREHDPAWPLIPKDETQASNRIPSVPKISPAKISNKPLPVATSQLTIPVTEAVIAEARDPRRNKKRKSPQHECTESSFLIDRDGNRKMESIARKHGKVEEEAERQASKKPRTLFSLEDQDMRSVPRDRPSSPKLPEHGKYQDIDMRVGGASQSSMPRGGPRLPPSSPHPMAHSTTVDSVHLPRVASSECLPHRNPPSMHPRPPMHGPPSHFHRVGPQMAPHRPSPEHSLPPPPPTVFNRPHSVPPIRGPIWSVEIDGLSDMINIGIDPRMLSRVPNPKTARQITVDGRQYPLLLDRVQPLIEVEDQLHAVRFRCDSLAFIIDHQRFVIPGTGYTRIRAAGRERIAYLGGPGHELVIDGRPHTIPFNSHYATINIDHQTVSVMYACEFPQDVNVLPAIPPKILDWAYRGLFGSPGSLHLAPRNPLVELERQSEGRSDPTRGDQQSTARNRQPQITQRPTAPEEKRVQERNPGAPKEGVSSSANTAATSQINVQELLQKLIAAGIVAKPDSLPSLKEYNWEKFRQPFTPEIDILYSGFQCVQCGVRFESETSSDFVSHLDYHYMKNSAEHQEHRSRAFYQDSHCWLLSEMINEGAPRFTAPANTTEREEVRCPSFADEKLN
>Cyc93
PTPVSSTSDGRQASFKVIYESPTSVCYAENRPYLCTPPLTNIAEGVPVVATSTCGQDGRPEKICRSWTSPSSQQKRTACEICDPRKVATSRGAERLTDRHISSNQTCWVSGRVPFGGTVNLTLSLGKRFEIFYISLQPCGPLPDSIALYKSSDFGRTWKPWQYFSTDCYRAFGLPTSSEYSAQISSANIQEVLCVALKPPTKYNSQGQMSNVIAFSTTIGRSTLQSWSPALIDWMTMTDLQISLTRFPSRRKSSGGERGSGDPTVVLHRRDRSSGQRRVSQKTPIFRLGGSGSSGRFIRADEERMQADGSASNSSTRWFQDKKKKAKEEETEGEKGEEEDVVYFAFSDITVGGRCKCNGHANRCVRDRIVEKNSAGEELISWGPLRCDCQHNTVGADCERCAPGYLDRPWARATNEDANVCKGRHCGDSFRASFLIGAFVNLGGTCFVLGILLLPTRNHKTQAVVAFQLW
>Cyc94
DLEYQEGRAMEIYAKADELLKEEFPEEALVIEKKTEVREALDRLKELARKRQNKLYEAHEIQRFFRETDKAISWLNEKSIPLAIEDCGRDLVSVQALQRKHEALERDLAALEDKVSQLSTDAEALSERHPDSKDTIQEKRNTLTTAWQDLKAKSGDRRAKLEESFLLHRFLADWRDLTLWIADTKAIISADKLAKDVAGAEAQVERHNEHKGEIDSREDAYRSCMEEGQRLVDMGHPTSADVVKKMNTLQNERDSLLELWEARRVQFEQCMDLMLFFRDTEQAEAWIAKQEAFLENKDVGDSLDAAEALMRKQEDFEKSLTAQEEKIRNLEAFADKLIAGNHYASPEVAERRESLLQRRTALQDKAALRHQQLVDSHRYQMFDRDADEMKAWIMEKLKTATDESYKDPTNLQTKVQKHHNFESEINANRSRMDEVKKMGTDLIDGQHYKSDDIRARIGELDDLWLQLLDAMAKKGKNLEQANNQQQFVRNVEDVELWLSEVEAKLASDDHGRDLNNVINIQKKHNLLESDVQSHRDRICAFRDQVEKFKQEGHYDAPILEQKQQQVMARYEALAKPLKSKRARLDDAYRLHQFYRDVEDEEDWIREKEPVAASNNV
>Cyc95
MPNLFESAERLYRRISGGNQRFSRKADSRSNDGAALSSANPISGATSGPWKNTSSCANSSSNLATSTKSESNDVGWVPHVPPRLPQPPGELTEVSSPSDSGEGEGYNSALANPAGSRNQRLRQSLQRAKAANFEMPTDFQNRYPSAEHLYSQNAEAFGDEEESNDQDEEDEGGTYDDPDRCIADKLGREEGNESENMTCAFASSQVLQSRAGIRWSSDPPQPLVNILPKIRRGLTPPNTEFVRAICQRPSCRCLLRGHDTLMLFPLFDAVLCESTWEKIKESQSFTASSSSRSAAYFLSRLQHVHSSGPSSETQANLIMFRQCRGWYEVMNENHEPVPHWTTTEEVRMAKPPTFLVRRDLKCLLAPCELWIPHQISDFVGSNSNSADNNSSAPPPIPISSKIVVEAANPRTIAASTPHILKPGMLLSYVDYLHDCTVSRGKKFRQISLILAVEKQRSQRQAETPSAPRRLFYIGTEDASSQAVFPTKLALSPIAGPENISGVHTLSSVLRKFRLPLSIVPVAVPERKLPLIGSNISSLSNESGSTNYATAQSSKPVNIFPTVPGIVFTERSFIRLRGLLRGDIMIVAPVDAPDRFFLITPTLLQDHLFQIGFTEDDRYQRLAIGHKNRTINFISMAHPRESLEYLLVYLKNITNRPRVISSGGKNESDGRELWDRFKAGVLQTCQITPAMAKAMYAESGRDPRTGPNCDLTPEELELMYDEMDDLYFFTRNGYFPPKSRQRRLRSTSGVQQQPQLQQQLSMTSSKTTASGMPAEALKNSAIPSAEQLLAASLNISTYK
>Cyc96
MPPKSRKYLNKLEKLTRKDARQFDKEMALYMEQITDFQNFVDRVDDWYNKNEKRYLKFMSLYGEDVISETEFKLAFRNLRAPFTAPEEHIICRMIDPEKTGQIEYAKLYEGIWKALANKYVQDDDPNVLDLERPDQWLMATFKVPTYEPLDMPTTFEALITQDHTGHMLRELIRMKVPHLATKAIVVFTEASKYTESLIKCQQKLSEFNFTGGPK
>Cyc97
PPGAPRGPLYVRDHDIGQVELAWGPPVNTGDLPIKGYKLELREGRSFTWRTYPNEESMVSNQPEELANPSVVVSGIKPNKEYFFRVSAINSDGCGPPLTAADSYVKRVRLEPPKRVTAKLASPSESGPGKVEVTWISPDVPTLSGFTVEMMDTEDVRSEWVPMDFIPKMPNESGNTAYTYRATAPRPKSVYKFRVNAVYPESKSDWIETNFVLASEPTKESRIPPPIIEAKFVPSTATPGGKIPATLRWETPASGDVDSIRGYTVESWDIKRRTWKPVAHIPKEAPRELTFELPPACSTPLMRITSMGDATRSTPFEVPLERAKRIERTGEIPGDWKPLPSVTGPIGPEYNADEELSMIRTGAATPFVSEFILQRRQAALDMIRRSTATPRSAGLDTIPLERFFAETPLVETLDLPQSSSTPHPLDRLRVTDIGKTTATVEWPEIADQSGFTVERWRPTSGRWTRLAEVPPSETRYVVPLSEIPRTAPSDEAPINVWVRVVPRDAEGRPSAPPFQLEKPITLPGGEFVPSSVWGVDISPVGGLSTPGRPVDVSWRPPSFTGGLPLTGYKLVITNADTEEQKSVFVEPKTTTYRLEGLNPQHEYRVSITAVNRIGESMTVTSTVPKPPTIEDHLRRPPAPTSVELVPVSGGSPESKSGLLSWRPGSRTGASPTNSYVIEKWDSCSKQWVPFKKVGKEVTEITIPYLLNDVMYAFRVRAQNEAGLSEPGIAKEYFSPGKPLEELLFPAEKAPPAPPRGPLAYEPLTSKQRFDLATEKAMKIMEFHWEEPIMTDRFSIPRSYILEARRGGQQKWAMVGRRPIPEGSRWKVAFGPSPPTMMPMPDIDMSLPSLPMLPPAEPRISWLPGEPKDYEYRLSSENEYGFSEPIYLRPSVIPDLSRLYSPIKPFVKELVKPAEIEPPRGPISIARLPSRPMSHRGPFAPDLQLGPKPLPDVLISWKPPLSTQNIRGYEITYREPFRTTWTHLGMVDAENTSFRIPRIVLRELPEAIHLGISSVGDRHTRTTPYLSPRLEDTILIPKSTEEEISPREELATPISSAYVSARVKDRPSMGVTPSGEVEVSWTFPEARRQLKRPEGYIAFYRELGSQQWQEIDRFPVGRPKDTVVLRELPRGTAMFIGVAPLVSGRIGQIVSTPDTVRLPGREAKETPKPLFERKPLQIRPMSPGGIEVSWAPPATINDLLSLSPGKVPKYELQVRHPEERLWRPIGRPELSESLRRPSIGEQPVAFHLHDLHPGDRLELRLLAYSDLGKKPVQVSAEQTYKFISPY
>Cyc98
ADTALLLTCAIREGAEEKIWRRMRHFRSSLRSKHRSPLCIGILGCMAERLKENLLEGYEVTADFVCGPDAYRDLPKLIEDIQAKGLKGASLALSLEETYADVKPVRQFGPSAFISVMRGCDNMCSYCIVPFVRGRERSRPLKSIIEELYQLSFE
>Cyc99
FDDPTVVYEGKMTVDELAKFIKTEKVPLVTEFNEESAVVVFSSDIKRHIIVFMRKSDDVYRPYMDVLRQVGAEFRGRAHVVHIDIDDENHERILSFFGIKKEECPTYRVIELDDSVVKFKPEVVEFTFESIKALANDAIDRKIKPYLQSDDVPDNWDAEPVKVLVGKNFDSVARDPSKAVFVEFYAPWCGHCKQLKPLWDQLGEAYKDHPEVIIAKMDATTNELENIKIGSFPTIKLFPKNSDD
>Cyc100
MLNVTNSPNVYRRYPDGLLIKRFLPEVFELKLYASPIWFVVGLIGNAISFFIWVSERQRGKNSSAVYLATLALTDLLLIICLFTEYLRLYLFLSSSLSVNGICQLFQGVFLFLQYYSIVLTFGFTLERWIAICYPFKRQKLCSTTRALVGVSLLAVIVACFSIFFASTWEVVDGACILANQWQNDTTFSIYLSTTECIFSLIVPIATLVFNILVLREIGHLVKSKILVSRGNSSTHHVSIVRRLHHNHNYQHHQQVARTGTIKQSSEPLVLGAKHSSAHASAKEQANFQAVTIMLVILSFYLILCTLPVGIVFVVQMRFTDIPDNITDEEILANPAWQQYLRFLTAKEIIDFLCSSHYACNFIIYVLTGKSFRQHLKDILLCRHQQTRTEMTSAHYPKATCLREKIKRVDKLIPNEKGEEHKYNHRDLNCHEKKGT
>Cyc101
IHNEFLICKICLDAFDKPKSLACLHTFCQKCIENHISAEVTYNKTADYHHFTCPLCRKRTSLPIGGVRKLPDNFFVSGLADMLSRTRHSSRFTELVGGSRHEDEVSEEDSVCGPLGGHHQGRIGHVEISGYGECEICGQFGDRLGRGRSSTPSTGRNTLGVETTNQRANSAAISAVPKATSKCLDCGKLLCDLCVKRHREIRVTKDHAIFSLATGSAIACKEHPEEPVRFYCEACSTCVCVLCTFNDHREHEMKSFGEAIQKLRVELRRKVNETQALIQKTRQWLAVIDDAAEMVHKVEHDVRECADRAIDE
>Cyc102
ELQASTSAAASEFQNRNAQIGELIGRLRELRETSAHILATEQFKNTDLVFDVHGCIFSINQAIENMTEFLAECVPLKFVGKLNFDSVQKSDVGSMERLADNNYAEILPSKLPKIKLGQLFNLDFRISKKYCEAAKRFITYSVSKEDGQYQKVCAYLHDNKDGSYALSFPITAIIPHTVHIYYLGEHIRNSPYTIVFKVGQNQGGNAVGVGGQTSVTGFVGSSKDIMGDGANNSTRPVGKTGDDYRRNKWSTSSTDSSQNNNNWNQVMGANISPESNQSSESGA
>Cyc103
MFQPLLITTLILSTPLHGDSKSPQIRRLSSRPMDAICPSYCECLREETNDGASAYSVECHMGTNTLPIACAQRWVNLKLNLYNYTGPLQPRSFHTKPVFSYCHELVSLYIRQTGENPVGLALRSLLQGLMNLRRVWFHHVHLESDGVEASNFYKIPPKLELIAFSDCSVTLDANKPLFFDTPTSLQQLRLTNVSLTGSLSSRLLVNLCHTSKNAFRPNDIVSLYLDRNHLKSLDRNSLLGCRNLRVLQLSYNHLAGSLEEVMGLSSQILRQNWAIKKTLAAAETLEYGVLGHTPQLEALDLSGNFITGIRSPLWAYGREGTKIHSLTELKTISLSNNNLTYIVRGAFQGAPNLREIDLSRNPRLFCPMHLETPAFYSYIDPYIFGGIQKLTKVYWDFADKTCILSSMMSESSYGVLSEGLFKLFASRSLCLSEVLQKPSVINERITHSSTTTSVTDTDQKKLPAVGQSVEKSRTSSLWAPIDMVSSFLCGLIAPLLIVLFVVLAVRSKTLFEVVVNCCDRGKGCPILSRTENHPPGEPPGPRNSPCYTLPSNGRRPGLLLLCDEEAERLNNGLTSSSLQNLCLACLDQPTTSSAAAMQAQSLEFYDNCKHLTTSFLGGGKESAHQQVRRTTGTEITRVLAGSQERSLNGKMNVNDWNFI
>Cyc104
MSPESLNGHIYKANKLKMTKHVGASKNFGAGDLPHEFRSGINLLPSQRSVHQGQYSKKRRTDGTSPYYCKNPLLTMPSHVAIMQPVLQPNSFFNQNIFNHLNSGNQSNSFVQPQTFNTLARNNGFQQLSTTYDSFQLNSSTGSPGYPGLLNPVPITKTLSINNTTNKVSTTSTLKSNSRTSGNDGDYNIVVGEVLRSSSENYEVLSFLGRGTFGQVVKCQCRSSNRIVAIKILKNHPSYLRQGNVEVQILQTLSQHDTEMHNIVRAIECFQHRNHMCLVFELLEQNLYEFLKSNNFRPLDLREIRPIAQQVLTALSKLRNLGLIHADLKPENIMLVCPTDGIMRYRVKVIDFGSACHSSKAVQNTYLQSRYYRAPEILLGLPFNEAIDMWSLGCVIAELFLGWPLYPGSSEYDQ
>Cyc105
RDLIGVQNLIKKHQAVLAEIAGHEPRIQDVYQTGENMAQQGHFASEEIRKRIAGLNSVWEDLRQKAENRRKLLDDSLQAQQYFADASEAESWMHEKEPLVDSKELGRDEDSTEALLKKHDALMADIEAYGSTIESLGKQASECGMQEVPVGDLMGKELVVALYDYQEKAPRDVSMRKGEILSLLNSSSKDWWKVEINDRQGFVPAAYLKKIDAPLTDSQSHLLDQPLTVALQQKRLEEQYNNLLKLGRDRRERLQGSVQAYQLVREANDLHQWVVEKELLAVTETIVPVGLEEVECERKRVDNLMAEQKDREQRVQDLKDKADHLKRGGQTEAVEKIEGIIMQLQKKYEQLEEVTTKKVKNLDDINAVQRYHRDCDEAKEWIDEKDVRLTTDDVGKDLTSVQRLIRKHDALERDLVALGDRVKQLDVKAADLAQTHPQEAEGICQHQEQINQAWNDLTAKAEARKAKLLDSLDLQKFLADG
>Cyc106
GVNTDEGVQLQVIKALLTVVTSPVVEVHERDILLVVRTCYNIYMATRNLVNQTTARATLTQMLNVIFQRMEQATLDAAVRHDQKLSEAKTEAEATTDGNGIGIGNYVSDQQNAISEGKSDSESLDGEKVEEGSVDQEEILNEPAFSEVDQTETSQEESIVTKNDNGNIKGGNKECISEMESTVGTHNAQEKADGQEAKATSDEASEEGSSAATPDDDEEGVTGGVVDAAEATPITEEEISKPNSLHPSVSASSLGAETTSGSATDSSDEIASSDFYFAHISQKDAFLVFRSLCKLAMKPLAGTNPTDPKSHELRSKILSLQLLLSILQQPGPAFRSNAIFITAIKQYLCVALSKNGVSSVPEVFELSLAIFLSLLTHFKQHLKIQIEVFFKEMLFAVLDSSSASFEHKWIVTEALQRICMDKQCIVDAYLNYDCDLERANVFEKLVICLAKVAQGRPAVDTRTTQPQLQNLRKKGLECLVLILKCMVRWSSDLFNVTNETHSFLGSEPSNASAITKEHDTDSGSSV
>Cyc107
MGGSSSFPINVEKIGLFGWPRKKDDSKGRTILINSIPSQAEEASRINKHFCDNRVITSHYTWWNFFPVDLYEQFHIIANFFFLLVSILYFFGETPINPLTTIAPLVTVIGVSMIKDAVDDMKRHKTDREFNRTPYLVLAHDPDGQTSRWENRQSQKLRCGDIIVCFENNSFPCDMLLLASSHSNGKVYITTDNLDGESSVKTTNTLSFTQSALVSAVQHIEQEQYEDITINLPRSTIVCQNPNDDLKSFEGSLNYEEESTPLSLNNLVLRGSNLRHTSFILGVAVYTGADTKLSLNGKPGFRKFSSSSGRFNAILLGFMVFMFLITLLTTILHFAWRRLPLGSAWYILNSPITPWRRVEQYLTLLFIINYLIPISIMVTMEFQQLLLALFISKDIEFYDPETNEKAQVNATNLADELGQIEFLFSDKTGTLTQNKMIFKSYSLANDPHIYNVEEGGLFMMRDDSKTVSISETHKEDSTALQSVNATNYFSSSEEDDTDELGDSNIWQHGLQTKQRVFKLSKEAKQFWLNVVLCHSIEAKIKIDKETNEEVITYN
>Cyc108
MKCARASGQNVFIVVSRFLSSNRKMSVPISWSIWLVIYFLLVPFIFSANNSHGVTVILDTPFGINATGSRAQLLGIIRRLALQQGETPAIQGIHENRGYTVLSAFCRALAVERAALIGSLPYGVTSLFQSLTSTFDFPYITWDEIPSTFKLPFDAEDSRCRLFSVRPDVTQPLMDFLITWNWKTFAYLYGSMDAFRRLQFISQKVSDVEISIGRSSGGASPRNFQEKTTRRVLPPIMSGYVDVDNEEVMHTTLKSVDAYLSTKAERNVVIDLGKPKTSLSLSGRERLEALVTWFRRMGMMRSEYNYLLVDFDIYELSLEEFLRSGVNFTGFHFLDYQDEVVLKFAEEWESIQIPLHNIASIMDALEVGWSLKKATENGLWKSRDPNLRSKCFTLSGTLVSASFVQQWQPGDRVKSWLTSTEIVGQTGLIRFDERTCQRTDYNLLLSSAFGEKRDRIIAKWSRHSGWVLPSLSTHLGFFHQIAFSGLKEKILEPLDYNNLLDIYRLRNKTLRVVTVLSKPFIMFANPEVTGATSGRDNFVGYCKDLADHIFYYLNLNYEIHLVKDGKFGTIDAATGEWNGMVGEVLRDEADLIIAPLTMNTIRAKFIDFSEPFMNFGLALIIRKPGKTKPGMFSFLSPLTNAVWLRMAGATIVVSLGLRLIAAISPKERAPANPALGFNLGNCIWFAVASFVHQGIDIFPVSPGARVFASIWRYVCLVVMAYYTANLAAALSVERLISPINSIKDFAEREDLPIQIGTLDSGATKDFFAHAEDSLYKTVFNRMERDPSVYVPTLAAGFERIRTKPYAFVAESKMIEYINHRQPCDTMMVGSTFGSKAYAVGLPANKPEMRILKEHVTDAILRLRENQKLAKLYKEWWIEKGECMQGGGQQTSEPLALINLSGVFYILIGGMVLAMAVGVIVFVFKLRKTKRLENE
>Cyc109
MLKSLFYHNFLPLLLVLLHGRVFAHFPPNCSIVIQENLARGYLIVLPYVNKMVGNLQQFNLQVTNRNPYFNVVSDLPGARMTTSGQQHQNPWHIWYPKDPSPITSPWYLVTLQRIDRERLCQTEPGCDCRLGNSYPNRLGTGPDCVLPLRLVAIPSKKVGLPLVIDLTICIADENDNSPSFRFSSSAPRFGASPVVSVHFKEDAQIGESTRIPAGYDSDAYPEHTVSSYSLNCPEKDVPFSLVYDISTPERLDLQVDKPLKFDGQWPLHCTVTAFDGKHSGSMQLKIHLDDVNNHKPVWEPPSILNSAITLINETSDEWALEISESVPPFTVLLQLKASDEDPVYGRLTYSMEGGKEGGLLFDIDSKTGEVRLVSKQDYEIIGNGAVTVPLLVADNGGLSIPGKLIFYLKDVNDNRPLIRFSGGEKHAEIVENSQSNVYIDYITVSDADSGVYGQVECYLKPGVISDHFQLTRIEDNLWAFQAAKPIDRESLASTTATTTITTSTQHNRLYAPGTRVGITVACNDNPGALKEYQLSAESTIQVTIVDVNDNPPQFIGLEKSTENAVSIIDVAISEGVPPGTPVVRIAAEDPDVGDTLTYALLPFGNKKLSIDPVSGLVTTQGVFDREDVPILTGFKVFVFDGGDANHSVSADLRVTILDQNDNSPVFHSQTVLTVPEDKPVDSLLHVINVTDADAGENGTVTLFFTQHQQPANPFTLHPDGRLFLTRPLDRERREHYELTIIAADKGIPALSSTFTLLVQVEDVNDSPPQFELPVGSFLKTVSCTQSYVALDIAATDADSLPKNTVINYRILNVKGPIGDSAGQKGSTEKDNSPFYIEPDTGALLFHGQNSEMPTSIDPCDRTGVYRLTIMAFDPHRPELNSNATVTLHITRPHVMEDAPMIETATAETGNASIGLSNHFLQSADPPAANQYVHGASDVNGGEEVSIRHADGNIHSGSGSIEEESASSRSNRMTFLGLFLLITVFIGLTLLLVILIYLIKRRITVDESSAAVGPGVARGEVHAPPPGQYLSEMTLKKKDFLADAYLPPTTVYGTVRSALNAEPIE
>Cyc110
IAVYDLGGGTFDISLLEIQKGVFEVKSTNGDTFLGGEDFDQVLLNYLVGEFKKEQRIDITKDPMALQRVREAAEKAKVELSSSLQTDINLPYLTMDQSGPKHMNLKLSRSKLESLVDSLIKRTIGPCEKAMKDAGVKASDVGDVILVGGMSRMPKVQETVSKIFGRTPSKNVNPDEAVALGAAIQ
>Cyc111
NMANGGADVACYTLISLTNESKQYTEQKLREDLQNENVIVKREALKELIRNSVNGEKYRDLLMIVIRFVMPSNDHTTKKLLHLFWEVAPKYSPQGKLLNEMILVCDAYRRDLQHPNEYIRGCTLRFLCKLKEPELLEPLMPSILQCLEHRHAYVRRNAVLAIFTIYKNFEHLIPDAPERMLNYLEEEQDPSCKRNAFLMLLHVSQDTAVQYLSRCIDAVDTFSETMQLVVVELIHRVFQSHPLEKVKFIRCVFSLLNSTSSSVRYEAATTLITLSGASPAIRASASCYIDLILKESDNNAKLVILNSLIALRARHEKILQELVMDVVRIL
>Cyc112
VTSEGKLVVIHRIDREKLCPLYPLSIFPGPQSDFGGPPPGTFGFSSQPILTTSLASNGQCVITLRVAVTEKGEVSDPLDLSNIYQLRITVLDVNDQAPFWPENLQRHVIEFRDGDPVGKRQSLPLAIDLDQGENARISYRIEQDLVDEPSPEGWDSIPFKLIHDQSDGSLYLQTEREIDHEVTSSYKLVLKATDGVDKSVPDSIVAERFLRQHTSTLALTVVVQDINDNDPKFTQPVFTPDRPVSEATPVGSVVLRLKATDADSGENGAFHFGFAPNVGWRSIDKLAQHLFDVRPNGNVVVRRPLNVDRRWKLVDDLKKSSNSDLFGRDTVKGMEFSFKVVVVDEADSRYARSSEATVNIVVMDENDEAPVIGVMRPTTSGECVKSLGKPTGITSSRLSTQTSYACVFENAPVDTFVATIQ
>Cyc113
INRPLIMVGETGTSKTATALSTIQSLNPDVTCSLVINFSSRTSSKNVLRSLNANVEKRAKGVYGPMPGKKLIVFIDDLNMPQEDEYGTQQPIALMRMILEHGGLFEQGKDLVWRALKDMTYVGGMGPPGGGRRSLDPRFVSFFSIFHCLQPSADSLKKIFGSILDGHFAIGFSKKLQAIIEDITSMSIETYFEIKNRLLPTPTKFHYTFNLRDISRVFQGICQATPGKFKGPKKVLRLWRHEVLRCFHDRLISNVDQNIVE
>Cyc114
MSKFPSSEGYPLKGKSSGPPDVYPQKPDQLEDALTEQLVKDGFKYHRPVADEYKSGRGNSAPQDLDTAWDLYYNILLLKAQTAPPYEPDNPQIQVKSFSGMDKDWDQLKDWLSDLSGANCNRRSTVFHASKERILAELVSCRFPLSHSLRLINKLIIHTTAPLENLKKKQKLDPTMEWTEELLRMLNELFSGDLSTTPPNRYDSMCAEWDYLFNLLTILYDNDLVEHWDVLKSLATKLDHLYNNSLRLASQDCSSFCSHHERPQAAKCDPFRILKFVLPYFQRFCLRFTESELLARRILYWACSAFSEFLRACALRSNSAVVTFTKPEDYIDFFVCSHHRSLLLSTSSIIIALTLHCPSAAVWNKITSETSYTYLTGSPLDLLPCPLSCLPIYPGPEASNLRKCLVETETVLLERGRLAESGWYLFPSRTITSDECTDETK
>Cyc115
MTEVAPENKPINPKIGIIYPPPEVRNIVDKTASFVARNGPDFESRIRQNEINNPKFNFLNPTDPYHTYYQQKVKDFTEGKAVESMGMRITVPSAARLGQDAPKIIQETFIPKDPPPEFEFVYDPASINALDIDIVKLTAQFVSRNGKQFLAQLMNREQRNYQFDFLRTQHNMFGYFTKLVEQYTKVLIPPRDLISGLEEELKNPKSILDRVKYRVEWHKYQERQRRKEEEAAERERLAYAQIDWHDFVVVETVDFQPNESGTFPMPTTPEEVGARAIADERGDILPQQNEPPNNAPPPPGSFDPLPDELNNMEDEEEDLDEDHQEEPSAIPSAVPVPEAKGEQHEDAVDDVGGEDMELSDEEETSAPPPQGQLKPPRPLPPSADQVLIRHDYDPKAAAAHREATDAQKNQVLLVSPFTGERIPASQ
>Cyc116
MEMKCAADYPEVDVNAPTWIRKMRTVFRRFDSRGRGAVGIDEFLDIATNVLSEFPKSENYFGDQLVQAMIHLWYGVICTDGPEHQRTGIVMHESDFITAMGKCINGLFKTEFVQNIVSPLFDMADGDKDGFMQQNEMSQVIVAFGGNQKEAELLFRILDAGTKKGVTKGQFEGILAEYFFDVGIKGKTAKLFGALINYKRPEDYPEVECGPVWEGKMRTMFRRLDLHGSGKLRCHDFIQIGRALAQRNHLPKHKADNVMRAMLDIWVHYFSVDKD
>Cyc117
MEGLFSASKKAKDQGVYRTVIDGLHSLYFKYLLPLETTYRFHEFHSPPLEHADFDSTPIVLLVGQYSTGKTTFIRYLIGEDFPGMRIGPEPTTDKFIAIMHGEQSSIIPGNALVVDPKKQFRPLSAFGNNFLNRFQCSLLNNKVLEGISLVDTPGILSGEKQRLGRGYDLTGVIEWFSHHVDRIILLFDAHKLDISDEFKSVIEAVK
>Cyc118
IMALNTQSTEKSAPLVLPPKDERLKTIDVMSIKGNSFEDFCLKRDLLKGIYEKGWSTPSPVQESSIPMALSGRDILARAKNGTGKTGAYLVPILERIDASVNKLQALILVPTRELALQTSQIATEVSKYLGIKIMVTTGGTNLADDLARLDGAVHCLIATPGRIIDFLNRSILKMEQCSTLVLDEADKLLSSGFN
>Cyc119
MTQAASFSDKTNPMNPLIPRNLCRQMDGVTNGAPLPNPLTAVSFLPDSVRLPAEIEASYLNLLAMNSHILSPFARQLLLGNRNISNLNTKRPLVPPPPPQTITNFPSQASSSTIPSSTSVSSSCSSFSLPRPHEIEETGELVYSIVEGEKVMGFNVWGEVRLCLPHLLRFVLNDVDIDEIGQAISKLRIACTKCSPRQLAMLHGCNALPSEVTSCGLIRKSDAERMLKFLRSSRRRPTLADACPNIDTANGRAFISEQTNSGKSTEERDATLGSFIDVRHDCFGTQRGRVYPHLYNSVTSPCIVCRTCNKLFSPQDFVGHTHSVNESDGCCHWGFDSTNWRSYLQLDIDSVGRQKKVKRESSESGEEENPDVRTYRALRDFKVKFLK
>Cyc120
MGRYHLYRYLFAALLLAPTAVSSRVKKRSTLDTLYAELSVVEEQDVDTFAENLDFITRQTLERARIQWADLRPRQITLLEPNPYFRICLNEALNTSFLCLKKRIDREQLCPTEGVCCSRFQQHQKPFDALASPTGEMRQDDCSMSLILMVDLVSIFDNVMQQRLLSLSIRVLDINDHAPTWQLQRTSHPLVRSSSDHSHLNAGIPVLNLPIREHTKVGTKIELPEAMDPDAYPENTTVNYGIESDVDGLFSLEWTGKSRSISNFIDSNPPPYKLWLVLNKELDRDKQKSHQVKIFAVDGGAVKPQTGYLMLNITVEDVNDHPPNFEKNKDLVWVLEHSPIGSVIYRLRASDKDESDLGKLEFGLAASVTSQVASLFVVDKRTGEIRVQGELDYEKITSYKLSVTVTDGLWFDEAVIVVGILNINDHPPAINLHSHLTATSRFHLFDPHHRVSGSQLTIEVKENGPPDQLIATFTVTDGDDAAEARFLRSNNPIRDAFLQANGLSLQEATERLKQPPRCKLNNEMMEIELLNLDSQSHKARFQVRLAKKPLDREVSAKYLVRIECWDQADRFGNHILVQSNLVGYRNSFSRSKSVVFTVVVLDENDSVPQFVGPLVGSIAEGQPVGTLISQITANDADDPYTLNGQAGLRYSIVGEPDVTYVAQSNPSNLTFPVNTQGVSTWLTLDPRTGELRSAVIFDREVVSFFNLTISVTDGGEETNSSLKRNSAFTTVQITVSDVNDCQPVFDTLVYQLNISESATPPLLVGEVHANDCDADETNRHLYYWLQQQPSNSTSAGRWFTVSRTGELYLGSKVTNDGKVHDWRPLDREREELIVLEVLARDHGQPSLTGSAQVIIRLQDVNDNSPVWHFPKPNERVINISLDASVGQRIAEVSPVTS
>Cyc121
MSPRRKPLFMVGPQDAFGLLKQPLSLRCQADGEPPPLIIWYKDGQQVESIRERPGTSNKIIKSEELMFLSFEPEDEGTYYCNASNSEGWTKSSYANVRLAYLDPITEGPQNQVTSIGENVVMRCKIPRGLPTPVVNWYHNAELVQISLRINQVDGDLHISEVQRRDAGTYQCEVRNRAGRRESEAATLTVHQKPRFEITPSNQQVKVGEDVEFVCRVNGDPKPSILWRRENGQLIPEDRSVLRDDKSLRIFQVRREDAGMYLCQAKNEAGSIDASAKLVVLSPPSFTITPTDTTVAEGKKAIFNCQASGSPRPYIRWVHNGEYFFYPDFRNPHLTEKPRIFVDREGSLIVTSARKSDEGKYECRASHRTGMVKSSANLFVSDSNPPPIIVIELGPQNQTVLLGTTATLRCEAHLLGSTGLPERLQHNSYGVSVTWSKNGFIFTPDSDPRILLLSQGTLQINDINFSDQGNYTCRAETTQVVGQTQHNQQYLYSTEWTASLQVTRAPLHPAYHPSIVENLPRPPETADIVEVGDSWISVKCTVSPLPVFGDVQSDQSLNEFGPVLASTQVVERIRVRVEYTGVGENHGWIVAAEARPNETVKITGLQPESGYRILARTVSPRGVGKPLIIQHTVYTKKRHRYVNFTNYPTDSINSVLFSTPQLTSLSTSEAELSGRICGSANALALLTGIRVHYHAVPLTHCLPTDSSTERDHLPDHCPNYAPTVFDDDLRFPGDSMAPLSDNYCSLQMLFENALDYTSAQLPPSSQLEHYRFMELNLVDSAPFRMVLDNLNPFVCYEVEVKAYSEDRALGRVYSQSSRSANVLTFDSTPSQAPQEVKARWVGANAEVLEIMWSPPPPWSTNGLISGYSLRLLGRDSEQRKTLR
>Cyc122
DHIDVISEVADIAGKEYAIESALNKMMQDWENVVFEVQPYKQTGTYIIKVSEEINQQLDDHIVQTQSMSFSPYKKQFEERIAAWETRLQITQEVIDEWINCQRSWLYLEPIFASEDILRQLPVEGKRFATMEKIWRKVMKIAHGQPNVITLCPDSRILNNLRECNNLLEQVQKGLSEYLETKRQAFPRFFFLSDDELLEILSQAKNPTAVQPHLKKCFENIAK
>Cyc123
MSVFRVQPTPLGSLLFVLFLLHSQLCFAAVNNPACDAVPNPSRLDCHPEPMATEAECLHRNCCWSLVDHDRTIACYFPANYPTYKPTGKIFRSGCGFLLSAKRLPGAYSVPPEPIDEVQMNVAFETETRVRVRITDPHAERWEPDLELDPPDSQCPRNMKYSVAVDISRLGFSISRVEDQGKEVVLIDSTGLMASAFVYANQFLQMAFKVRAIHGYGLGEREDSFPIDMHDWKRMVFWARDDIPRPNANLYGVHNFFLGLSPDGTAFGMFFLNSNSMEVTKQPLPSLTFRTTGGILDFFLFVGPTPNEVVAQYYQLIGHPPVPPYWALGFQLCRYGYTGVEEIRETVERNRKAGIPQDVQWLDIDYMDVYRDWTLSKKDEFKGLAQFFYTELREKYGLRTVIIVDAGIPSQAGDDYAPYQKGLVAGVFVNDSRTGKPLKGLVWPGETVYPDFTKNETLQWWYECARDFQQQLPYDGLWIDMNEPSNFIDGSNQGCDHSSRLDYPPYTPQVSGGSLSFRTICPSALHANGVPHYNLHNLYALDEAKATYRALQRIFPGKRTFILTRSSFAGAGRYTAHWSGDITSTWSEMAASIPQMINFNLFGIPFFGADICGFVDNTTEELCIRWSQLGAFYPFSRNHNTLGARLQDPAVWSTQAQKAIAKALDMRYQLLPYLYTLLHGAKNHGRMVVKALAFDYPTDLATHHNAKQFLLGSCLNVAPVLGEGMDFTPLYLPQGEWVEFSSLKRYQSLGKFYPVPAPLDKIPVFYKAGCILPMHPSGPINTQEARKMGIGVTVVLLNGTAGGEMVWDDGETEDGEVLNVTFGVIHQKLTANAIINKGGRVGPVGPVPLAFIRIIGITRKPSIVNLNGTKCDFTFNSKTEQFTVTKFTQPIDLKDSWDLTWDW
>Cyc124
VNETLYFNAILAPKESRAKWRATQVWKECDKEIMEKFGGSAFTDRSGGRTATLLSVVGREEEGGKSNTTVADSDSSDYGLAEEEEVEGELGETPGTTRAEGLNPTNDINFLSDDVEAELERILGPNQELTTADTTNSLPNASNRVPNDVSDEDTSITGCIEDISVNFSDAGSLSERYSQCVTSTTREEKKSMYAADSPLGERLSIAVQTLSTGDIMATQIFHDMT
>Cyc125
FLVAHTSGHMYLYSEELPCCPTPPVYQLFKRGPSYVVYTCKTKSTCNPLYNWALTNILADSVQSKISEDCDVSTAPLSSINQFSFSTCGKYLAVVSEDGYLRVFSYHQMQLY
>Cyc126
MGVVKIHQAIKADKRHFGHLYVRMLLCGVFSLILLLRVTLAEECGYDLCPPTKEDHINVHIIPHTHDDVGWLKNIDQYYFGDVKWYQTAAVQYILDSVMHALSLNPSRKFTYVEMAFFERWWRLQNAAMQELVHRLVRNGQLEFALGGWSMNDEAVVHYSDSVDQLTRGLAFLNATFGDCGRPRVAWQIDPFGHARQQARIFMDAGFDGVFFQRMDYREKRRRLKDREMEVLWKADPTDNTTGLFTHMLYQSYCSPPGFCFDSKCDDPPMIVDPFATNYNVPSRVRQFLEYVGMVAKSYATNHIFVPMGCDFTYENANENFINLDRLIEHVNAHQSHEAMRPTPWTSSTPPMHLLYSSPACYTKSVNEAFRKRGMMPQREGDFFPYASASNTFWTGFYTSRPTQKFMVRQASSLLAACEQ
>Cyc127
LNASTDATVPSGHPAGLLRILAAEFQCTPSDLVELELYLADTQPAKIGGLHEEFIHAPRLDNQFNAYASIRALVNSLPSLKEEPFVRVVCLYDHEEIGSGSLQGAKSIYTECLFRRVTEALAAGAMEATESASNVGGGADAANYAGGGMGSERCLFERTMARSFLLSADQSHAVHPSWPEKHEPGHKPGFHQGLVLKHHCSQNYATNGLTSAIVKEVARRTNVPLQ
>Cyc128
VSVVVENCCKTNITLKESDGCENPPDFDAALLGAVDPLTSQNPPSDSVFSAFSSLLPPPHQNMQTDASAAIAPLVKTEMPSPKTTGADNSLFTNNIFLTPSNLQAVAAMAAALTGLAMNNPQPPPPPPVEVVEDDAAEIATDTEMHSNGFDEAPNTPTSSTTTAEEIIRTGRTGEEELVSFPFDEVQFRNELAGQLSAEVISQLAEKMHKFSSYVIRILGKENHRRVPQCPECDRVFSYGLPDFKRHLLVIHLGAPREHLKDLLRFVRFPKMETAFSDKQEQAAMRRMRPKEIEPGVRKIPLPYSINILRRLTEGLPESTREYIATKMRTYSTMSAIYELKAGLKRYKCGHCYYSSPHALADVRKHILGSHCGISTKHFRFCLQASRLDHVDFCLLSDEKLARLAQEFLTRRQVESAESEASSSGTSNKRPHSRTPSPEAPLVTPREPDENGISRFTTVIPGSKNPVKVRIRGPVPPGENAASPPPNSFLNTSVSANSASLELSDLPKIPGLEGANQILDLPLPYSEPVLRQLLENAGALPHQIEEMCTKMQVYSSKTMTRICQGDRTLAFRCSCGRLFVTTRQPDSKMRAATLADSRRHVMGVHARIPHEYITICCQASRISRENGFQLYPDEMLHRLAMDRPIKLNSPDAISTPHMHRSPSKGGSSKLGSLPPLRPLADLSGDNSEDEKPIINSRLSLPIAFHPLSDSTSNGGVSGGGDELEENIESDPIDTSVVLSCLNEQSPKDIERIIDLPYSKTALQVLVRGYCPPSYFGILLRKMQVYTAYKVFVTRRRGRRFFCCSGCNSVSPHGMGDIRKHILGVHAKVPERYKAAAMHCSRLSREDNSLLNDENLLQLAKMKWKGTVIKPLSEISMTSSLVIKSEPSASDTQIPRHLQTSVNILPEDSPMVVLSATPHAVGELFSCSACTVASTDCAAMRSHVAREHLGARPYECPQCPETFNLSADLISHCAAVHSDCTPVVPPPILPASFREVMSS
>Cyc129
EIFLANCVPCLVGLLNSPVESVLFYAITTLHNLLLHQEGAKAVVRQSGCLQKLTSLLQKNNIKFLTICTDCLQILAYSHQESKLQILAGGGPTELIRILNTYQYEKLLWTTARVLKVLSVCTSNKPVIIEAGGMEALAKHLNNTSSRLVLNCLWTLRNLSDAATKLNDLQPILQTVVQLLGSNDLNIVTCAAGILSNLTCNNSANKLIVYR
>Cyc130
DITIVKTMKSPPMGVRLVMEAVCVLKGVKPDKINDPGGSVKKIDDFWGPSKRLLGDMKFLEHLKTYDKDNIPDGIIKTIREKYIPNPDFKPERIAVASTAAEGLCKWVIAIDAYDKVAKIVAPKKIALAKAMEEYNIAMEALNKKRAALKVVQDKLQALTNELNINKQKKIELENKVDICTKKLERAEQLIGGLGGEKQRWTDNAKNLGEQYATLTGDILVSSGVVAYLGAFTPTFRAEQTADWLAKVQNSVIPCSNVFSLVATLGSPVTIRAWNIAGLPTDDFSIENGIIT
>Cyc131
MGESNEKKHRAPRSGAKAQKKNRLENRSKAQSSKGFAVQHTTKAARKVRKTLDKETKKYHLPTISSACSSDSSPPLIVGIVGPPRCGKSTLLRGLIRHFGRQLVPNITGPITVVVGKKFRLTLIECDCNINSMIDVAKIADLVLLVVNVSKGLEMYHFEFINMLQVHGMPRVIPVLTHLDQFKESASSRALRKKVKQRLWTDLSAKIFLLSRFVQKK
>Cyc132
MQGQVKVRRSPEQDAKFREIQSEAKRRFSFLAKEVLAKRRSGIFDLEVLEELAELLEQSPDMFTMWNYRREIILNSANFDISVDARSRIFDNELTLTAKCFLKNSKSYATWHHRSWVMSHHPHPDWQNELNLCNEALKSNERNFHCWDYRRFVVESSRTPNTDELHFTCLTLEENFSNYSAWHYRSGLIGADDEVCTVATPVSPPPKFEVDRKNENSRFPWDEFDLVHNAIFTDPKDQGPWFYYSWLLGRGVKDCYLRELYLSRSLQRAVLVFTSPKLKSAISHLLVDITVTDSSTNTLNSYTPDDLDGWKSALDDNVSAVWWFELPKTIIDGCAVSVTVHSEERGGKTPVYSSTVESSKTWLFCRMEADQQESLTRVALDPRRLLNFMVSPVHEPSSLMGELDTVRELVALEPNNKWALFTLVNLLRYIRPPNCATEIETAVKTLKTVDGHRKRYYADMASAHATEDALVASFAINSRVLNLSGVGLTRVCCLDWCSLMTELNLSSNNLDMLPGTCAYLVCLKEFNLDDNRISSLGPIAGLPQLKHMSVCRNLITHFEGLEPILSCPNLRDLDITGNEVAELSNFTVLLAEHPYSKGSHNSLNVVYNKPVRT
>Cyc133
VMGVNGESGVDENLYSRQLYVMGTDGMKKLSYTKILITGLSGLGLEIAKNLVLGGVGSIDLHDPEDITSSELSSNYYVSLEDIGKNRCEVIRPKLAELNNYVTLNVVKGNELTADILREYQVVVFARGSMHEWRKLTKICHELNIKVVCTRTCGLFGQVFCDFGREFTIIDATGEQPTSVFIQSVEK
>Cyc134
AGGDWDLASSSSTLVVVNYDGTVVWRPPIIFKSQCEINVEYFPFDMQNCSMKIGCWTHHGLLIDLRHTSQKARSQAPFDNCRSQIDHAMDLSMFTTDVQWDLIGVSARRNIEFYPCCTEPYLDITFYIILRRKPLFFGVNVICPCISISILTILVFYLPADSREKISLSISILIALTVFFLLVFEISPPTSLVVPLIVKFLLFTMVLIIFSTIATVVVLNVRTRSPDTHKISPWIRRIFIDTFPKILFIKRYEHFDTY
>Cyc135
IRSVIALAQMWGVRRFCTIALDMPTSDSELNDLTWSEVLRRLLSVQAQMPIWRTKVLDELDVYNRILRQTNYLIGMVNREVIPFRFHLPMVSNPYIYLPHYYLLNLKFLLFLGPKSPFASYSQLRPEYKFLTRRLELAAEMAKHSRIIGLIGLILSPLVFLIQILLFLFSNAQRLRYQPAQLFYRSWSNYARLYLRHFNELPHEFDMRLNQAYKPATEYLDCFQSRLLSVTASHLAFTFGGLSILLFVISLFREGLIHLTGYLAAMAVGGLIANVCANFTPTEDAIRFPRASLLATLAKIHYMPDSWKDNPHAHNVRSEFSQLFQFRAVGAVEEILSPILVPLIMLFYMPHRGLDIVDFLRNFTTELDGVGDVCSFAQLDIPRHGDPEWCPIVGTAPSSPSLGDGGSDDSIGVRNLPAVGGKTELSLMHFHHTNPTWCLPPNSKAFLSAVRKQAFNDLQRHQRVQADFIWGMNASTSPLFASLYAEQDIKTTTAMSAQQKSDQVYSSDFSIHAKNVSHMPTAMEQPSFGVAGALIESVSKGNTRTPNTEIGTPAEVSSPTLPRQTERQGASRSASLLVAPISIPFHGMATSGLYYNQQALYQPYMSQMEEKTMNISLMSPSVGGSMSYGEFTTDMDISSLYIHDLHQRRRNAHRLSQTSSTLLPCVASNLRQRSFTSDGLQEELRYQQPAHRYLGAAGRGRGLVHGVSVPASLRSARQFEGVVEEEVDADVEEENTLTTSTSQQQQTTSVSSSTVIAAVSPHILGDDVQKWPDLPPPTC
>Cyc136
EADIVVAPLTITSDRERVVDFTTPFMEFGLSVMYQKMDRPHPDPLSFMEPLSTEIWMCISFAYLGVSVVLFLVSRLSPSEWGAPLNKSKTPTDPNLEGDEGDGAVDTSHTDSIFSIFNSFWFALSTFVQQGGDIVP
>Cyc137
MESVSPKTESKQCLRARIWTAFVLFCRCTTVRGLGKLWQGPTFLRIIWAIFVVSMMCVLLISVVLLILDFLAYDVGVHTRLLLDDPSPFPALTVCHHYPFSMRARKLWQEKKVLSPGQFNRYMRNLTWTNLLNNDVSAAEAITFYDSLSVYYQNLSPEEAKALGHDHRIFLNCMRVSSQTSIFEDDCRLLKGYLVRQFSHHQYLNCHTFEPADQKEALETSFLSLMVSMGPKESSDPDEQAFLPDIFEQAKGLRVVVHEPGTYPDLEKFGLHAEPGKLNEIGYEPVRWTKMNTPTRPCFYKAEKYHDLEGVYNYTHEQCLLLYQQKEIIEDCGCYYVMNPRPSLPTNEKPYCGRMWPNLDIEKFVNRLACLRDKLDIAVKRKYDGRVCLPRCEYYTYDSAISITKWRAHMWQLYWLRVQTQAVRLVQEFTQSNSGKDITESLGYRMWKRYLSKRNLSDIPKEATWVDSTRPPDVIKQINLEIDEGISANDDGFAYIVLKRKSQNTIDNTEKLVLTLNVLVSRIGGLCSVTIGITAACVVEIIEFVYYAKYHRKTTASKTKSNVEMTEQGGDRQVEKNC
>Cyc138
GGNIMLCDTCPRAYHLVCLDPELEEVPEGVWSCPHCEKQGITVAHRSTADPAAAGDEDASTASEGPVHVSRKAATAGGAEEEGERDEHQEYCSECRDGGDLICCENCPASYHLGCLDPPLSQIPEGVWLCPRCGCKPLKARVSKILFWRWREPPKTAISVMEDVEKIEVDREGMDGTVPPTQATALDPQTGEVEQVSCVGALAVTAPHPPARRKPTREFFVKFHEMSYWACEWVTELQLEVFHSLMLRVFSKKYDMEEPPLPEDGSSY
>Cyc139
PLTASKLVMALRSGLPSETTWALNALNVILRDEPNALEAYFAPPTQQPLVSINANAPTLNTLVTALTDHLRHDANELFPSHRLTSELELPLHLDAESQLICKTPPAPADPPPLDIQTSSSSSSSTSSTTNRENLFTDLFNEISSKCRCLRVRNPPLSPNGLVSLEHEIVAMANSKGVSVGALREAIRQLLQGSGKNARLLMKASAPKLPKTAPSMDSGSDKSGTGAGGAGSLNKRGRGRGSGTSLLADHLAAFEAAHMTPATTIAKHTTSLLVNNLSGPEARSNIRRLALFALDELLEGKESPPPVLLPADVAAELTSPPASPRPPSMRDVFMRGGSDSTSYILPHPNGCGGSSNSSTGSSASMRRKRTNSSTEATSTSDKASKRARSSSSSSSLPVLSPQKVDPSTDKTDIASTPPAEAMEEDEDSELNSHRLMTDSRGYCPLRARSEIIRRGDLALWPVDAASERAEGFALRCLCVSTVLRNLSFLPSCERVLANHKALLALTGRLLTVAHTHFESADADWACVEDHMTRYDSNSAWWMPWLDELCENILVLLVNILGHLQCLPLHESIVRPLLEGLVHWATCQTAAATDPLPGHRIISPCRLALEALNRLAVNDSNVAMLLATMDTESACRLFDRLASWLALPEDQVTRELALSTLHYLSEPPVNICQQQIDGNNTSTYGLSFIAQAKPCPIAGLISFIEVMETKTRRVIEQYGVQVLQDQPELMGTSLELLRRAGALLQRLAANSFGRSRFTPDLEMRVLGLATSRVLDATVAQLLSGCLLDLPQRDSHSVSICDLIPKMPSSEKVAQLLAPLLKRKEVADRAVMQKVLEKEAGESRRSQLETSTQDASSSTRATEDEGEGSATKKKSPETTVNPEL
>Cyc140
GAHQSDADLIPTYTVCIIGDPRSGKSCFCNRFVYSHPDWYQEGHPSVLSEVEFRKPVVNSDHWLYWGTVTRRLDDETSVRFCVIEQTEFISDATSLPFSPKSPSIPSNSCSVSYSSHSTNAVTVSGISSTTNFAPFLFKDLHSSNRLHDYILRSTATKVCSPGKLRYYCIDQIGHEERYKQEYFPHMGPLEVHGFLVIYDVSRRASCHDVPNLQQQQLTFLTDILSLISKRKKPVVVVTAKRDIVDEQCLSNVTQFLQKSADFRKIPLVEASAHRNINVELAFLTLARLLENSSNSSKSRSAKLKLLSYQEATREQDEHQRRLREAFVNRVSLSPAGFLTDWPTFLSRYSHQGDVARFIDLWGSDVARETFEQFTAQRKTETKRRHMAKLPEALSTMLLYVGPVTN
>Cyc141
NRRMKWKKEHNIAKLNGPGTLEQLEMMEQAANASAGSVDRPQPLFLGSPSHKPRGQHGSHHFDSDSRSVDTPSDSGAPSQHISDVPVYQRPEMPINCHSLVNSSNEGEEFDETCGEVYDMRQVKKFKHPSSSPLDLHPQDYPQPKLSHPNPYQRGNPPDNYSQNPIQRQHETAKQM
>Cyc142
MRSHTFVQFILAIIPLLAKTSKTPRDFLTVDILEEQPVGSHVTDIAQELGLPVDKSSTSGAADTASYFKIVVANSAINGYFAISPTNGKISLKKHLDRDMLCHNERLCCESEDDRQSSPVQMPDGTYFRRTAKACKMSFRVVYHLSANGSTKHESRMAFCTVDVNIHDLNDCAPRFLLKDSYPTYGGHYRPEPNAILITIPENTEIGTCFDLPMAFDEDSVRFSIQDYQLEVSGKVDQALDGSIHGTFAIRLGSCDGGPNAIYGVASGVEIANLKPKLQLRQKLDREAIEEYNLNLVVSDGMNSGSPKPLYTKQTNLLPHSASLSITVIVGDVNDHAPEVEASVEIRLKEDTPVGTRVTQIFAHDKDAGDNAKIRYEIRSLVSSQLSRFPFTIDSTTGVVSIVNPLDADSLPQEAHGLMKFLVISSDNGQDITFSSTTTVSVQIEDINDEAPIIKTIDLASRSNPPRPTVRENLPAGTLVAFVTVTDADSGVNGMFTCRVDNPNFGLEPIGDKNAKEKELQLITKMALDRELAPMQPVTIICVDHAHPVAFAKTGFQLILVSITDDNDNDPIFPNDVIELSVYENSPPGELLYRLNATDADEMVSWISSLRTPLIYEIDPTGKAFFSLDPSSGNLYTKESFDREKQEIIEFGVVAFDHGTPQRSASAKVVVRILDRNDHAPEFDQKVYNVSVLESTSLGEVVLKVSAHDEDQGPSSEFSFHLEDLR
>Cyc143
MLDFSGLFSTENLPSLQNGSSFPGDLLYSIYGDAYFSSHRIVWVRVILILLYALFAVIGVTTNAAVVFFLLIWHPKSLHNITNRFVLALAISDIFMSGFNMPMQAYYEMQERVYFSNLACQLVFSTFGLPMHISCLVILVIGIDRYNIIVYPLRRRMPRGSASLTLVAIAVISVISVIPIAIFNKSSQAVTRLEDGQREPMEYHYCVEEWPSPEIRLCYTIFTFTVQFFLPLLLTATLYTRIYFRLHERRFRKRDLERKKRTNKILIAIVICFFICWTPWNVFSIILEVYAYRAQKRNPINLFPLFEGTQSNLSSVVNIKSLLLPSRDNNLVFIHEDLNASVRPPRSFERKYNISDIVPQSRLLLGGHAKIIDLILKLLAMCSGCLNPCLYGCMTDTMRLLMKRVTIRFQRTRNLSLTRLRGSLRGFPDIPTSDRSSIKTRAFHKYRRNAFGTPVYKIHCCGFQFIFRTGFHQHNEQVKNLFDTKRKSDVSEPRISSLSKRTRRLQRCSTNDKTPPYPSGEKEGYGGDQKFPEYQTGQNQLGIQQVNHSLQHLDPASLTFLTRESATLSINESSTKRTSLLPSSFYEKTPRSSFMVDAVKQQESGSANSRTDQSLLRVSSPAPVVTVCEPSSTFNEELPCADEETTRSLKNSPVHHVQNNRHQKLVNIEVHTPPPSLTTSAPPIDIFRRRSSSKGVPKSCRTLAPLEEVSNCGDIVESATMQEHKPVQRQEGKVVPALPTTAAALQRDRFKRSVSISCDNESSRGSSSANNRQSLQMRRQSTYEVFRLKKSPTTSTVGKNSSLVLREGSTESESMISDDFAHFHKIVLQDERMKVNLAPKKPRKSHSINNTLGMSVKSQPRKPSLYSARLNRSWPSKPVNNDNNGRVGT
>Cyc144
VSGLFSRDDIDDILNALIPVMKREFPRRPPDIETLNEYFLQRIRKNLHICLCFSPIGKRFRTWALYFPGLISGCTIDWLHKWPKDALLAVAKQYMGNFNIESSASVKERVIDLVATVHDGVAIKCEQYFERYRRTAHVTPKSYISFLSGYSKVYGQQLANIQSLINRLSSGLQKLDEAQESIAKLSVELVEKKKELQIANAEAEVVLSDVMQQTQAAEQVKNKVLVVKNKCETIVSSIAAEKLVAEGKLEAAKPALEEAEAALNTIKPGDIATVRKLAKPPHLIMRIMDCVLLLFQRPLLPFQEDPDRRGCMKPSWNDSLKLMANTNFLQNLLNFPRDYITEETVDLMEPYFMAEDYNLETAKKVCGNVAGLCAWTTAMEKFYWINKEVIPLKDNLAKQEIKLNAAKIDLAKAEAVLEEKERQLSIVRALFEKAMLRKKELAEDAEACQKRIATATTLIDGLSGEKVRWTEETRTLGDQVIRLVGDVLMATAFLSYCGCFNQDFRNRIINSWVKSLMKMKIPHTHNLDLINMLTEGPT
>Cyc145
VATVSVSNWYIVIMIIHRCISIYVTPLRSRLDRSLWVFVQKQLNLWIVYGLCWFFSLLITSFPLHEHQILLEVLIFVLPLTLVFIFSVLLLVKLRAIQKNIRTAPKATPCCFPQQTNIKCTQKTESDDTFAQTKQGTASVDRLSVASEEHQKKLSPKTQQEPITSTISSETERRKTYYRITTTILSLSVSFLILDSLQLLDLLIRIPWRNILGSIEEAHVNSSITPTNATNMKEFLTEVQRSGEKQSVLSIVKNTCTLGKTLANFLILCAHSRHFRALVSIKFKRGRRLLRLLRRRMQPRLSRQVNTDMGTRYFRQIPSTRRNTIHRKRPELEARGIPSPRIPGLIRKAKNKFEESAPLRREQE
>Cyc146
ELTGIYTNNYSCSLNVQTGFPVFSTVIHANNVIRKEDKLVLGNLTDEDVKTITKLSRDERIAERIFASIAPSIYGHDDIKRGIALALFGGEAKNPGEKHKIRGDINVLLCGDPGTAKSQFLKYVEQLAPRCVFTTGQGASAVGLTAYVTRNPMSKEWTLEAGALVLSDKGVCLIDEFDK
>Cyc147
MTPFYKIVCKQLHLLDSQQLMGEMQRANDDRLEELDENIKKAEESDGETEIREAMIAKAHYLSKIGNKMDALAQFRAILDKTVLPGCRLDITFHLIRMGFFYNDRDLITTNIEKANSLIEEGGDWDRRNRLKVYRGLHSLSIRDFNASAKHFLDAVATFTSYELMDYKSFIIYTVLTSMIALKRQDLRAK
>Cyc148
VICRPAPNRVKGAGSASLRLQEVTTNAYFVFTEGIFDYEEAQSASVEIVCSDSADPFDTRERILRITLAIGDANDHYPEFGVTELLAKLPEHSPKGKRVTQVTANDADAGIHARLTYSLINSSGRRCSVQEIFSIDSMTGVVTVKDSECLDREVNEEIEAFAAAEDGGGLSTSVKLRIRLTDINDNSPSIQVLDSLSVAENLPAGVVVGRVRCTDADIGPNSEIRLELAANNTQQVRNAFDTIRERGSARNLFLSHGMVRGMNDITGLLVTKKPLDREDIESYTIHFVATDSGNPQRTTYKSVQVLVLDENDNVPALRFPHPDTTVGYHPQVYTNSPHGSKVCVLRSYDPDKGENGTVIYTLQQNTNGSRYFQLDQATGELTTAWHHRGPTPGVYAVRVLLYDMGQNPTKAAWNFFVYISPRNTLLDTVHLSRSFSTGTASNVTASSKSKSRLTHTTVIMISVAVLIFLVIIVSCICMIKVLLRSRAKNSHQNHNHREDDGVMKEPSAAIYSPPALNMVFTQAAPLVDNTMTADNQKYTVPTPGHSGWCMKPFGQNEVVTQVTPDVHPVDGSAG
>Cyc149
KNGADDKSSASSAATSTTANSNTEKGSGEVSGVLEGGQSTSTATGTAGDSEPCILLVVKWGGELTAAGRQQAEQLGRAFRCIYPGGDGNYGKNPGLGLLRLHSTYRHDLKIYASDEGRVQMTAAAFAKGFLALEGELPPILVQMVKSANTNGLLDNDNDCHQYQQMVKKRIKKVMSYKGVWGEEHRQALAPTGAKSLLNAMDYVGNPTEACAKLFGYVQRLANRVAMLTANLREREKINLYHNESWDLLLRRWGKLVKDFRSHNGDYDVSKLPDIYDNIKYDIQHNPGILIESEMLDFFSLARALADIVVPQ
>Cyc150
LTEEDQQVYKEFDVVIADRWQHEMTTTIFDAVNEDFDQMESKRRAKLQQRLNQLTQTLTSQPEGETTSTLTATPSALPQSPLSRSASSTVMATSQQKSLDHEDIPSWPAELLLEWWIDPERYGCGPSDCLVESELLRLGGPFLHTWQKKHVRLFPNRLEIYTKNQHGIPLKGAE
>Cyc151
MSVPIRVDTSGTRQPTAVPIVAGKGYSTLGGKSASSSSWINKSHDDDLFSRFDDSLVSARRSDSERWFEDMRRRFDERRRQWDAEMREMRSSFFNTPAFPLSRPEILTSASSHHHSPPSTAEDCPVVTSYERGVDGNLHFLAQFDVQPFHQDDVHVTVRDSQIVVTAVREQRIGTSSTSKQVTRTVDLPRGAQESLITASISADNVLLVDVPVGSTTQSLSFNTTPGSSGTSGLTTPSTLSGTGRSSHLSSRASPAPSFLSTQTRPRFHVEIPVGSDYKPEEIQIRTLNNRAYVSARHEERRSNRSTFREFSKEYDIPDHIDPKSIRARLEYGVLHLEGSALS
>Cyc152
IPKCLLDANPADLPLGPLRIPEPEEDDLTSLVQARHRSSSCSSISSNLSGAFSAGSVGDSGHHDDQVLRHVYVGEITDVVQFCGGQNNAFHLKDPSCPIDSLSAGNVVGLMGASVITSLPKSGLLVSSLRLVATSEARRVLPLAGLAIWHGAPVVSLAIEPASATDPNDMVRLENGLRLLERSDPCAELTFSPKGEYLLHAAGEIHMQKCLEDLTTYFAPDLELHTSPFLVPFRETVTEACPPASYVPFDSLAFAKAQLERELKEKHLVYDDARENCVRLCTSNEEEEAFLQQQSLQQTTCMETSDPTRYLPLGMLQLPHSKSRTRVFVRVTAHPVPENLLTWLETRAAAYMHLLMRAVKHKSSSSRRALTCLKRFEEEFSAQLDAVPPEACYFLEWHSLKGRLLCLGPQQVGPNLLLSRLRSNFFRLDTAWGKPMSPWSDAAQGPGADAVPTGEVGGGGAVHIPFLSYGKAILRGFQVATEQGPLCAEPMRGVAFVLEDIYAEDRIQLPTPRILTSADLLAKEATHEVAAELKKANEP
>Cyc153
MALSRFSSRRPLLFVRLPSIFTSHGLQLAARGDFEPKKPPPFDFLSTGYPQWLMFDRTKHRFTENTKFICVEGNIACGKGHVARKIAECFGMDYRPDPTDDSIFTLKNYNPPVDVRMHNTMLPKGAQYFTTEMFWTEENLKENGKPMYLQYQYYLNRYWNYLIGLCTLFNTGKGVVTDRSHFSDLAFVEALLNCGYISEY
>Cyc154
PTMWVTAQRASVNVQFQLTEECPEGTLVGCLSEDVSLHAPQYLVNKPNGDSYQLLTATQLFELDSTSGTITTSGRIDREEICPPIQNSHQASTGESAAAPCSIDLQVLRLESQTASGAYEPQVILVKIFILDINDNAPTWQEDSVNITIPEHTAPGARFLLPLALDADCGPENTTSRYFLFSSNIPDGDYGGSHVHSSDISRYFKLDTEVVEQKDPQHFVLDRWNNGWNLQACTGPTFRLWLQIIGEADYETPGQLSLIQQKQPLSKNDDKVNVPPRTFVLKLAAVDGSRFVPKTGSVTIHVSVKDINDHAPYFLPPEDSSVDGVYVKIKMDGTLRRNSATIEVQENAPYGQALYTPHVVEPDISDRESLIFSFDSTTTPAAKAVFGIREKDGTIFLKQSPDYETQTFYILPIVVSDGKYVDNQELRVQILNLNDHAPIITIRPVRTKKPEAEIHNQQHQQAQRYKPIYLEVEEDRPPGHFIATVLLSDEDQVSGTSAFPSEGTAAFQCQLSHDSLSLEPLFEGSQSQFKLVTRVSFDREQLGELFVALTCHDSGQPRQTSRVDIKLLILDKNDNKPVFKHHPMVASVKENSLVGVNVYRLEAFDADVGKNAALVYSISGEGADNFKVDRHSGLVTTATTIDREMVGRFNLMVVVSDRNGNDTGSGEPINEGTAMLTVEVLDENDCAPEFDKPLYQFLIDENAKINTPIGEVKARDNDATAENNRVRYHISSFVQ
>Cyc155
GTAVYQSEEDKDSDAEQSSTTETATANATAASSTQKRTDVEELALDPNHNYFIFAETAKTDHTKGREAGMRARFERCISLWSTSTPEADPPPSAARLSQSGGVGKTTTISTAEPEEDYATTLKRKSTLRHQASEKTEGRSLSRSSSKFKSGGSGAGGDGSAGGGGGNNASGEDIRIPMCGLVIGGDRFTLRQVYCSIMQNQCPMVVAK
>Cyc156
MDHDFCAQVDNNLICCDNVVPIQPEKDHLDASIPNPLSINASRNKAASPPFDSSESDGLVVGRPIGNPMSKSLTNSDSALPLSYSTKAHVLRAPSLPPSITSKCSTASDTNTAPPEVPIRTSSSPQKHNSLPCFIGRNWVFDKVFRWLQLSSDGTPTSTDAMYCSFILMGGPGTGKTAILNEIIKNNPFGLSTRLLAYHACSNQFVASINLPRFILSLRDQLTSRQDAIGAFYRERLAAGGGRLNHLFTTARLCAFPDEVLSEGIFKILGDLDPRQIGSDQKLFFAIDAADECLRLNPNSEVRAPPSISSIGCSHKRLSQASSISDHVNEFQNLNLHQSTGRIRQGWVSRNLLELLAINALFLPPWIGLFITCRRDSQTILRRLFRCASTVFLDDIRCPLVYKDMNDYICMRLKNDSLLQNAFDLCGQDILHILEYKCNASLLYLHIVLTAVSECWLTPEYIKTIPGTINGLFLWLCQRLLNPFPNDPFSSIMTTIKPVLSLVLTSSRPLTLDEIDVILQSNNVSSKIIENWRQVLVLPFFLVHQYPKLLQQQPQQWVDLLDYAELQHERVLSLAHTSLRDWFLDVKCSTPVYLASSRDGHTMLALAALNQICQFSCLPRYCTWDILYNFTRSSLYNSTEALQMLTETLKDVNIDFTVDILANLDCWMFLHDPILVHCSFAGSSISQLIEDALNYEHRLFEPQASIVFSCNGTQTRERKPQQVILQTRADKETSIGQLCTAAFQGKLEAVKCILRQNSVDVEARDAAGSTPLVLASRQGHLQIVKCLLEANAKLDQIDQDGWSALRSAAWGGHT
>Cyc157
FVKCGFAGSNFPECIFPSVLGRPILRASVKVGNVEVKDLMIGDEASELRSMLELSYPMENGIVKNWDDMKHLYDYTFGPSKLNIDTEHAKILLTEPPYNPKQNRLRMMELMFEHYGFNAVYVAIQATLTLYAQ
>Cyc158
IVRKVDKTVVMLDADDPVSQLHKCAFYLKDTDRMYLCLSQDRIIQHQAVRCDDNPHRETINDSAAWTIISTDRAEYRWFELSSLRDDPSVSKTLAAQIPPPSNHPVTPVPIVTSIRTNGGGDVAMVEVSGENFSANHQVWFGDVPAQTFYRCQELLLCLVPDISEFHPEWTYIQYELE
>Cyc159
MDGDDTTAKWIPQAESGDRERWEECPSTSRELPVNLLSGYKMQWALNRPLKLVSGRQFIYVNAYKLATQSLTFRRLIKEVDERQKRRRNRQDQQHRQREHSKEHPLLIDCHLSTDVNDLAFAIHFCHLGECRISTTTVIERSETLPTKRRDEKSKNKEDLRGTTNTVLLSTAQLHLTTTVAECNLTCGLRVANTYGMESLHKYCIAYLKTNLNLESCWTLWKIIFTAPNTSTNTNISQIDEKAGHVLIKFMHENFRKFTLRALSRGFAHFSASELEFLLASDRLNVRAESEVVDIIEAWISVQSKNSDALLKFTPRLIEHCVRLDQLEVDEINRLLKLPGMQMKRNHQATRTGNGVVRNSLVTIPDSSRNYESRNRCVWMLQQLRRRLLRTTRNLRSLSSRLGDQDSGRVKNWSTLGPRVPHEAIVVFGGWENGQPCRNVRVLDSRRKKWKTYNTELESSLVLPHPLMSFGIANVDNEVIYIAGGESRSGHATQEVLRYELKSNSSSRGWKGCAPMHDIRRDLILVNLKDKTLYAIGGDNNRTVLDSVEALALDKGKSNGWVEVARMIIPRGAPAGDAVGSLIYVCGGYTESRMESLTNSCETYNPETNQWTMIQPMTQPRYYASAVCYQNHLYILGGGGDNSARMTTSVVALGYSSTVERYTPEEGVWELMPSIAERADFAACVHEDKIFCIGGGGEAFCTADIEYWRPWVGRIQIGEERHSWRGERDNSEHPINESTPGPSSVNAPIWMPVSEGDDGITSLSPQLPVETFDSWHKGAQLPLPLWGHRCVSINGVDKVIPLLSGESNPDSSATVSNGTPKSVGPCRWKVKRSASNTILAIVDVHESMPQNEEKEKAEDGGEENGKIEVRVGKRTMLVEY
>Cyc160
KTMTGKDITWLILLLLTVTSIKGESEPFHGLKKPPNYHDDDDQAQCTPIREPVCQGLQYTDTRMPNWVKMTSQEEAAKRMIDYKSLLNINCSHYLKLFLCTIYFPMCAPVLEKTPLKPCKPLCVHVRSRCEPIMQQFQFSWPAELACDDLPEPPDLCIQPDGYALDTQKPILPTASSNVASLQRMYPQLQDLFLKRGHGSPNIDSLIQAAAAVADGSASIVSSGSSNVCSGAEFSAAHFSNDTCFTYCGADLFYRPGDKKFARAWLLGWSILCVASSALTFFTFFVDGSRLQYPERPVLYLAACYFVIGVGYILQYSLGPERVTCRSLQTGDSNAAEMQKYLLMGGQESAWCTVGFLISYYFGMASNFWWVMLSLAWYLSTSRKWGHEGVESVSSVFHMFAWALPAIQAILILILHKIDADELTGTCYTGFHSETSLMFGVLLPQAICLLLGLLLLSVGFAAVFRVRRKLKAPSDRERESRRRLEKSIAKLGVFVVLYTFPMACLLASNLYEYLGQPRWRAALRELNTARPHCLSPRGVAWGLPECHPKDSPSSEAAMLRIFMSFVVGITSGMWVWANKKTLMSWNRAVFRGCRRRVPPLPHSQPLQQQQAQQQRSKFDRNNTYRTPGYGGPLSADATDLDRPAGVFATDANTIFSASAVGYTSSGACQSCHICPPPPPAPAPTDLTGGGYSSTSGQSGLEMYGECYMHQHLAAAALPHDQRFQRHQGFGFQSGDASAGNGGLASLMHRPPNSNECV
>Cyc161
AVVKKMDIKCKCHGVSGSCEMRTCWRALPDFRSVGTQLRELFQEAVMVDYVNNRLVPKSALYHRPSPSGPPQPSPSAQSSVPVGASLAGLPMLKENELIYTTRSPSYCHHDPRFGSIGTYGRRCSVDSKGPDNCNFLCCGRDYRREVFIQQEKCKCKFHWCCEVRCETCEKTVVVSTCN
>Cyc162
MSGGIEALELKEDDIRLMVAAKVHLGSTNANYQMQQYVYDRNDEGNHIIHLNKTWEKLLLAARAICAIENPADVVIIGGQPTCQRGALKFAHYTGTTSVPGRFTPGAFTNQIQSGFKEPRLLIVCDPKGDHQPVREASAVNIPVIAFCNTDSPLQCVDIAIPCNND
>Cyc163
TAFLSVKESKRQEVIINVTFEYSGDGLLPSDMSLETIEDVPMRTHYRRGPGGRIEGIDCEVIGSSRRRHVQVVYNEESRVSDIRHYISDSQFAKAGNSESKHISTKFVYERGLLAGFGNWKYVFDENGCLIERRLRDSRSIEDLFEYNSKGLLRWVERRVMPSSADEAQLKQKQQSVSDDPLCNGLESACYHQEIGLVMDYAVQFLYDAEDRLVVVRNTLAINDMIQFFYAHPQHRNRLTSFFHHGKGKAYFLTYEQKTGHLFAIEEVDLSVIGDSNSERKLYIVITDTEGSPIALYADEK
>Cyc164
AVEPLLVPNPRRFVVMPIQYHDIWEFYKKAVASFWTVEEVDLAKDLTDWEGLNDGERHFISYVLAFFAASDGIVNENLTLNFCNEVQIPEARCFYGMQVAVENIHSEMYSLLIDTYIKDPVERDFLFNAVQTLPCVAKKADWALRWIANRKAPYAERLVAFAAVEGVFFSGSFASIFWLKKRGLMPGLTFSNELISRDEGLHTDFACLIFKHIVNKPTAERVYDIMREAVSIECEFLTDALPVNLIGMNCRLMCQYIRFVADRLLTELGYDK
>Cyc165
IPRSVLVESSHFFKAALQSGMSESRSGEFFLSEFSPRQLQHLQHFLSDNDLFTSKVEPLQSEGGQSISSDCQMEEQVRRLVEAAFIADYLQMPRFKSKLQTLFKYLIQSLTHPQSPCFLRFHDCNTFTEMILILSDNRLKCLKKPLLRLIYRCPTVLLDSKFVHFDTSQPFLITSVLQTLSSDKIFLYNEDEILNSACEWIEHSLTPPKQCRSGNDTITEILLSLVHSLRLGLLSPSGLQHLVNLLNEHLQHVALDATLSHCLSSTRMLLSQNLRSHFQAALSASLMRPSPFHTAAFRPRADVPTLVLVARQNSPSSFILYFLNLLTGQVLSSPTPLSVERTLLFEPSESNPIHLCTAEAASCQNLVFLFIHQINTATLKGMVWDLATLQAEWMPDLDLKHASFAWASTSFSTFSLPHAVGVVYTADGLMVYCSFTLCTQTVLCVYRFDAPSWRWIKYHPKAVEQSSAAGHKVLKPMSHATAQGVGERWLYGTLDSAEGSQFIRIRPAAAPGSGDYSVQVQTLPSPDFILRAYNLVSVHTFAA
>Cyc166
MGQLISGPVTFKETKVWRNSQFSVAASSMQGWRVRMEDAYACFLDLSTSDMSSPPTAYFAVFDGHGGNKVSEYAATNLHAKIMAEPAYGNKNSRSQPMARCFLTINLFNLLSAKGDLVEAMRSGVLKLDAEMQVKFTGHLFNSGTAKASFDSSEIEVEGRLSFPSPSDGVDVGGSTCIALMLRGNHAYCANCGDSRAVLSRQGVAEPLSVDHKPTMASEWSRIVAAGGWVAANRVNGNLALSRALGDFVYKRNSTLSAEEQIVSAEPDITQCELKVTETDEFIVLGCDGIWDVMTNQEVISFVRSRLANGRSPDL
>Cyc167
MTNFMTRYPSQDQSPYEGLSAVNGLVVDGAYLDGSWELCVHVEDLNDVVCVRVRGDTSVGGLMHHIVEAVNVKQSWSDHAIWWPQRNVWLLHTRTSLDQYGVQSDAQLVFRHTHGNLQVVLPSLATLTLRVNFASRVFSVVEGICKELCIRHPEELSLMCPVTRDTIKRNQPLPVIRHGVKRTGPLNPIGLVRSEVPVAASNGVKKMGSLNPLNDSNPYPTLPYGSATLMRGQSDNSLYEERTEISKFLDCSQRKSAKVAFGEEWLLKPKNVQQKARMDGRWLDSSRSLMEHGIEPPTLPLGEHSISQPKPPILYLRFKFYNFYDINTNYDAVRIHQIYEQARWSLLSGNLECTEDEMIVFAAYQLQAELQNESALRTNAALYSGGAGGGTLARCNTLGGYNTPASQIDPGLRPMSPDFSTPRSFGGSLSRMPSLGTVAPPSGHSRSPFIGSNSHLALNDDASNEMDEIDVMLTELEQSCNVFHQPRKSSTTCHDVVDSSTAPILQDSIKVFRDKGLLPHRSKEMWGVVKGVSLVLYRDPHNIDSPSASYTLRDCLITPDLSPENSRFAVKLSLIVTPPSSSSTAISRRCSRTREEVWLRFNSMEQYARWVAAFRLAGRGKSLESRAALDNEFRLVRETLEKQSTTHATPVLSLEELTTHLGDLSDFCTERIIKRARSREALRQRISETHAGFRDLSLQDAKLRYIEEWQRLNHFGRSYFIVQFDKGNPFGLGSPSGGIFSSPGPQEGVIAIRQFRIEVVSSSTEETQLAWNFADLRSWNVNWDNGRVILEFRNGKVSFKPLSANCKNVVEFIGGYVFLSQRNLEKNQKLDERLFHKLTGASD
>Cyc168
IPVGKPTTFDVVTAGAGPPSAPKPRPNVIVKAPNGMRVPSQMVESPDGYEATFTATQAGPHQVAVDVAGAPVRGSPFPCSAVPIQEAPIATAKQPAAFAAQQDPSGLVRAYGDGLRRATANTPALFTIDSREAPPAPLSVTIEGPAEAQINYTDNMDGTCGVDYLPVEPGPYTVNVLYKDKHIPGSPFPVQVTPSGRDLVDVSRVRAYGPGLQPT
>Cyc169
MKYSTYLNFSQGLRPTPLGCLEDRLWYTFIIASLTVLTAGFTTVLVVRLILWIYYKIQLPKCERHRETWRGRKAKTHTLTHRPSIGAIGTQLKECLGDSLSGQRISGRIIHIAVFTLNVAAFIIYSLDATQLHYEPGRQGLEICVSIYADPFQKVDFLFNVIFLCYFLIRFIVSDDRLLFWFELYSLVDIFTIPPAFLSLYLGRNWLGLRFVRCLSILSLTDVLQYLNIIKSSTAIRLSYLVTFFAGFVISAAGFIHLVENSGDPPMYLNQQNFTYFECLYLTIVTMTTVGYGDLTCQTTTGRAFMVVFILGALAVFANAVPEIADILDSRTKYGGTYVTRLGKPHLILCGHITFTSVKNFLSDFLHKDRENVVTQIVILDQKAPNLEMEGLLKRYENQVHYFQVDSFVMLSLDF
>Cyc170
MYTFPWILLFTKFLLPFSYALSKDHALNLPDTVVIEEKLLEELPSGHIILNLNKVVTLHDTRHNASQHRFASESRIFTLIPAEQHEYFRVSPNHDLVVVKRIDRETICGTVEQDECLLRLQFNALQMVDHNSRTLLRTVFVRFLLVDTNDNRPICQPPSTALKDDQHSIPTIEVSEDAHLNEVLASWTVIDADTPKHGIYGFRQLSTSPIDYAGDQFSLDLSEATLTQRPWSKVTLQLRLNRPFKKQPSMNSRSSRLLGEYLIKYAVWDSSDEPSDYSSSHRTVCHLRVHVLDINNHHPEWISPQEFKFNQPVRVDLKEGTVGSMGRNNHILKLEATDGDIGPNARIQYHMMMDTDKSLEVESLLNNLLHLDPRTGVLRLRRYPIDYEAISRQLPLKQVSSNGNEGAGIRFFVKAVDSPKDESQQRSSSVGEVVLYIHDINDAHPKITVLPISLMPSFSPGGKKTLSVRENLPALEPVATVSVEDPDTGSGGRVECDLIEVSLKNGSTPNFRLIKTTFPEWTTKQSNMGYQILTAGPLDREAQSSHDLRLICIDSEGATDPNEVRLTSVVNIFVRVLDENDCSPTASPIENEFLSDGTTVACKVVENVNQGMKICQIKAVDSDEGENAMVEWTAGNDMPSWLKVDADSGWLVASGPGGPDREMAERHNFSVIATDGRRGKTRLSTTVAVSLEVTDVNDHAPEIGSFFYFAISESAPPGTFIGRLNATDRDKTGTDNAALTYTIARMRPYDPNRISSSEVDEKPGVWSYPNAGSQKSKIPVVVS
>Cyc171
LGILAALCSTVWNNINDCDETFNYLEPLGFIVSTANNTGFQTWEYSPQFGLRSYLYLWVVGWPAYVLARFGLPGWLQFLGVRLLLSLVSAMSSSLLADSSSLYLYPDNGLKRLTFRVLFCLFHSAAPGNFISASSSVPSALVASLTSLMLSSWISGQYFCSVGAVAVSTIIVWPFSAVLGVPLALFLIFSGMIAQLMVYSIFWALALITPMVLIDTFYYGRLIFPTWNIISYNALSSLKGRSLSQLYGTETAAYYVINYFLNYNIVIVFIAIFTIPVFTCVALRIGWKTETGFHQRAFTLLCIALMPLFMWNLVFFIQSHKEER
>Cyc172
HRPSSPALSPRKSRRLGATIKNGRDDHLLDGNSSSPVVRFLNGGPESHVSVERSRDRGRSISHVSPTLKRKHGGSDHHSSIRPSHKRKRQRRSKERAKRRESHEHHKRGTASAVVPLGEVIKRRFEVRKVLGEGSFGQVLECLDLHTRSRVAVKALKRLEDYQEAAKHEVDVLDTISKADRSLRSNCIETIDFFDWHRHYYIVFPLLSTSVFNLLERNDYEPYPIDYVIAISRQLCEAVDFMHKLKICHTDLKPENIMFVSSEFTAVYNDKRGRSVCLVRDPRVKVIDFGSAVMEGERRPTTIQTRHYRAPEVILECGWSYSADVWSVGCIIYELVTGQCLFMTHDNLEHLAMMERFLGPLPKHMVRSSRRRRYFRRGRLDWDVNSADGRYVRRHVKPLGDLWLSTGDLSARLALDLVREMLVYDPDARISPQEALEHPFFQ
>Cyc173
MRYPLSEEANKMQQPHLPDALAGSSQGRYLPGSSGGVVSSTIPRSQLPSNFNSSQFNLLSSEPYPSPSQTHCPFNPSQSPSQEMSSPRHRICLNVDGGGGECTGSAGGGGFLVVNIIAGSGLKTTQMLLRDLYCVLETDSVRKARSMIRTSTDYFEWDEVFEMEIEESRFLSILIYQWDARTRHRLCFYGGIDLTSLTQPNLSTLPNREQKEVDEPEDECQPLTSPLIARSGMHFEKIALQLEPRGVLYLQMGFLPMIALYMRRNLSAAYDTSLFGVSLDELVYRDRMLASLGVISDSVVPLLIRKCVEEVDRRGTEVVGIYRLSGSVWMKLQVRDLFTRTAEKIAQGLVKRSEKAVRGALAALDLSADAVPDIHAITGELHLHDR
>Cyc174
MDCLVAWILLSLLHHLNLATELTFRLEEEVSSGKVVATNSDLASLLLNPDALPVIINRKSPGASSFSFVKRAQSGLELVVSGRVDREAICPTKGVVSGGLQHDTSTRPIFHIEDPGRILPFRSTFHDYDAISSNSPPSDCIVSLRVASSDKIFNIKIEIMDVNDNAPSWNSSTLHLSLRDGDPVGTVLYLPLAEDEDVGLNGEITYSLQAVDDDLNGGLSGGHRQSGSQLGWFELIKHSESPAAQRIPGVLLPHQASDQKLALRTKTLIDREQLQEIIRLNLVARDAGTPTPQQSSLKLVINVTDVNDNAPMFERPVYKVDILSEDAPVGRTLLQLHAKDMDSGPNAELTYRFESNGQPMLEVIRHFFEITPSGQLKILRRLNVDKIDGEQNLPSSTLIAFGVEAVDGASPPYALTGRTTIQLQISDTNDEAPRIQVYPVHPPKERPAGSANTVETTAQESGSSEQLLALVEVIDPDMDGLDTVECHLKGSVPDYFQLTSTPSTSGKGEYSLMTNARLDRETTPRLEVSIVCRDSAGHVSKQDVGINPIDVNDNAPKFDKPFYEFFIEENDGEAEVDDAIFPLNDKRPVRGQDGESGVHAWDVDAGENSRISYHLEPDPRDQSSVSYFSIDQNTGALFAVVPLDREAKSWHKFIAVASDHGDPTLSTNVEVLVHVENLNDNVPQFINQLVPEAGYSFSLDENESPGRFVGQITAVDADDEETMDGNEAFSWPHLGNFRALGSRSGQASTNRLIYTLGSEPDAAVFRIDKYSGNITT
>Cyc175
MSAYTPGDLASSNYRQHEEAPPGQPKYMATIFQSMKSFIHSQVEAHRNGIARNLHEVIQIAQDILREVELQEPRFINTLKTPVDSSRGSNGVSSSLAQKYGLDMDLYEGLRVNSSTEFEVILFLNQMGVFNFVDDGSVPGGAVLKLSDGRKRSMSLWVEFITASGYLSARKIRARFHSLVTQAIEKSAYRGILQLISGTNSEVKIRVRDRYALQITPAFRCQGLWPRSANHWPSTTSTGWLVWPCPRLVTEVKHEGFTLLSQESAFTRSDKQHQASAEGDAWQLDFYEAEERLLSQGSRQLCLSILTTLLERHLVLNDTRMLHDYLIKTLLLHECEKHPREDEWNEYALPDRINGILLQLISCLQHRHCPHYFLPQLDLFAQYSAPMLELAARRCWTLLRSLITCPTAFQRL
>Cyc176
MISDGGHYVDGSWLLSVRIDSLNVDREMRVKGDWSIGRVLVGLIEGLAHPQKLACEASDISLSPGIINSGWSDFALWWPLKNRWILQTHASLDQYGLQADARLHFIRVHGRLRVQLPDLQTRVFCDVNFTEPVFRLVILICKHLGIAHPEELSLQYPDFDRFCIPVHGKMPSVWNEQWSTLPASARRSFKKLAFTSPSKTDLRQKRPASCILSPTDQTDKPARNVITNNQTMLRRPQVYGPPRVRNRPISGNSPLSPTRPDSVYLSQSLCGAPLSKLEICDDPSLISSPQMPLSEALTSGSIQRQCGFFARARFSNVWLELGRSLMEQGIYPATLNLDDTLDSATINPETEGKENGVNGVETDTIPMLRLRFKYNAFYDLTLKNSAVRINQLFEQARWSVVSETIECTNEE
>Cyc177
VRFKSDMSRLKKKYEATISELEVQLDVANKANASLNRENKALAQRVQELQTALEDERRAREAAESNLQVSERKRIALTSEVEEIRSQLELSDRARKNAESELNDANGRISELTMSVNTLTNDKRRLEGDIGVMQGDLDEAVNARK
>Cyc178
MTTMNLSGTVLSNSHSNESSSTSNMGSRNTMMHSPGKRGNEEVDRRHTPSSSISLGTSKASRSNSYLYQQTETVPPRSSGKLYLQPKEMPDFGEGTDQKVLPLPPVRSTPTDWFSHSPDRSCSSATNIDNTKGNNNVNSHPPCTPTYHFDRFSPNFMKESGQADPLSRIFLDAVERGDKSTVARCLKCSHPVNVNCTNMLGRTAIQIAVDNENFEIVELLLKEPNIRIGDALLYAVQEGVYRIVEMLIDHHSITKEMLGTSWSKKNNLSEESHDFSADISPVILASICNQFEILQLLLSRGARIERPHRSNCSCSDCATMYKEDSLKYSLWRINTYRALASPAWISLTSPDPILAAFKLSWELSHLASRENEFKEVFLQLSDQCKKYACDLLDQCRSKEEVLAVLSRSSDDEDIGICDDLSNDGGEDGTEHVEKSALRRTTTVIHRPSRRWHGRPLYIDNSFELGDLEATRLEPNKRLESQYTIVEDLANLESHKGQMYPGNEDGVKRKGEVVGDAFETDLDGIYDGEDGVENENDFEESEVELETPPLRLDRLKLAIKYEQKR
>Cyc179
MPAVFKAPMRSDVLNFVHDSLRKNSRQPYAVSSKAGHQTSAESWGTGRAVARIPRVRGGGTHRSGQGAFGNMCRGGHMYAPTKVWRRWHRRVNIQQRRFAMCSAIAATGVPALVMARGHRVDKIPELPLVVSGDVEKIKKTKEAVKVLKKLRAWSDIQKVYQSKRNRAGRGKMRNRRHIMKRGPIVVYKKDDGITRAFRNIPGVTLLNVKYLNILKLAPGGHMGRFTIWTEGAFRTLDKLYGTWKTGSTMKNGFHLPSSKMTNTDLNRLLTCRAIRNVLRPRRMDHQRKRSHVKKNPLKNMQ
>Cyc180
MDEANIPPITEEVPTETPSGGIRAVKRELLEWFHSPINRSLLIFKLFYFLFYAAFGSLFPLLSIYFKQLGLNATQCGSLGGARSLVEWVGAPFWSGIADRWKKGILFLMISLLSWVVFTLGLGFVRPQPEGCLVSVSGIQPKNSSDHPFDIRIMEPYREVTSERIEAIEMKPYLAVYGNTRIGQSPLELNLKKLLHKERSEGSLESMSIDRSGTHARVTDEEAFADINHYSEGSLVMPLFSTVVYRRSKINQIFIVAMILICVGAFFSSPAICLADSAVMSYLEENGPHLYGRQRMFGSVGWGLAMFFVGIALDQSQSFPDHPCLRPGRREKNYMVGFAVFTVFMSCAAIAGSQLRFAYDGAVESMYFKVMKDKVTKTLRRGRIGKNRGKLVNEDDGDEEEWRGDGGYSQVPSGSEGVAGEASASNEDILEQQLGIKLNRSRVERSNTLADLPASDPFVEDLAATAQTK
>Cyc181
YANGPLPSGYRSDDCGPRLTDAFVKSWSTSNFEYVESLSDLGPESSAPSEPNLANNDFVPVEDALYVCYNVFHGFCERLQLTNISVIKPWKRHSSLLDFHPKRAPDIPIPVVNWNTSLSSTLTVDSSYIYVGLEQDQFQDATLVDLDPISIRLRDFDYASKEPSVKSSLRLQESDFRIKYKFSFQYTLEKGQRGSSQPVVPHIYFVAQQPSITEFGMLETRIARVCSGDKFLHSYADLELSCEGCFLPDGGQAQK
>Cyc182
SKQAESDIPAGQQYTLTEATATVDGKSVQTVVLEDDKGNIMDQKQGNIGEHVIIELNGQSLDYVFLGPSENGEPVQTVLVVTQDDGSGDESEAGLTAANWCPVGLSHDLYTTIRRHSEAIVHERLSNRPELSFPNAASEPYQRKLGSYAAYQEMVELAKTYAVGASQGETLERYETLRGHAKIYRCGPQARPLTVNEMVINEVASQLCRFKPGLLFHKRELYQLALGVAEACSQEIKAAQATYQLHQTQQQAQLLHPPQPESTVVSGQVASSQLAMLESRGLNAIQPNHVPVSTNVVMSHAGAAVSAGNVVPISPEGGVVLAYTTKGASGDANTLVGQNLKGKQSLGVGTLQHYIPNMTVVKRDLTYKLSASEMEALRLAAINALTDLPTTLEVKPKSDCTNIERASWDRATELAALRSESAIDTTDPHAVASLLVNDTTRVDSVRESAALYGRTPLQSTSSGPSANVISPPYPVASQLATAARSSPLLTPYETACNE
>Cyc183
MRRPTSDVRQRDARRSAVMEQNGTRRRNSSVPFNNSRQDKSRLSQDSETDFLCDRAVEFMESGDICSIVTVELAEQSAYFERLLRYHRGRGIIRLPEFLNAGFNSVVEYIRRGFTSITTDNIYDVFIAADYLLVPRLKEECAKYIQELSNDPSTAINLWLNGRLLFWPEIGDMAFQKILENFEIVWPSEDFLQMEADDVESIIKNDSLNCKNELTVFSAVMRWISWNPSRRLDEALKLLWNVRLGMARNSDLEKMKNHELLTTVPDFAQTVLEWPNSIYSLMDRLDETQKLNLTKPRTPHE
>Cyc184
DELFSDAFPIKKINDHIWEVEGKTIKVKEGVDDALIGANPSTEEGGEAVEDGVITVINVVYSHQLEELPFSNKKDYTTYLKDYLKLVTKRVAEKNPEKEKEFQGTVQSYWKDTILKKFEEWQFFRPPNYEAEHQYLIPCNYRDDGVTPYFVFIRDGLEEEKC
>Cyc185
ALLQTQQRGIASRSRAVGEHIVFMGSGRLAEDRLTNMVIAYFLRLNTPYVSMVDGGYAAFHEALGPLEFNRLLVSHEEDLCFVCAANRGQQAIRMAHKMPPSAVPAASKFSSNSLSSKTPHVASTFQPAQSFGNVLTKFSNLLKKSPVGAFRTPQIVPSAASVPAIKPASYRNTAAVFSIGDDDDEDDDDEIPEFSLQTHPHALIKSQSTVVTSLEVCTPRQLIDLEGCRRMPGVTNSFDCVLLGRGETPSYRGIILVTEKHMIVVRERDKPLLETLGNFVQKTFLRKATASSKAASSAETERSVNGVVEVSFPIGQLTKITSKKITPEVITFHCISDPVLGTREFIRLYIPKAGDAVK
>Cyc186
NHNVDGDNYNNCSIRPTVSSCKRKLSSSPPATNDRTMEGFSNGSPTAPKCCVQPSPAKRVCQNSSQPEAQMIAATVSSIAPNQAATIALVNNVQSVQASGDAVSALAAELVPPQPPVASDFDRSNSGKLEQVIEHVLELARSDEPHEDVFVLPVRTREFIPMPSPINQGSTPSSSLNTSPPGSPSSSPRLISPAFSNSTVSSNPMVITAHTFPRCTPVDQVPSGIPLHQCSAPTAPPAALTDLQREKLRLQAVRESNVQVSGTNAPPTVTMLMKTTATADSLETSFMQSKGITQSGYFDSSGANIQSQGCVPRQILSKVSMAVAETKILPVQQPEMQKQQINQQNQNLQPRLFAYIPQRQIYDSANSVFTVPTSVQPRPNISPQLAVKKDSTVEFTNQINFPPHGTATSNGVTQVVPSVKQPGLTPVHTMQYSDSSPKSALGTVPARKRPPSSSKRKKSAPGHQNIPQGTKVSIPAGPMTFVRNPLVAPQGMEFAQQVQPPLRQPTASQEAMNKLVYFDSKKFLSDPTLEAFASALPPMGSPTCSTLPLGDESWLTNCGIKYRCSGLALKAVCPSDIGDTPAELSDLYLYQFLPQALTHPTVQRATHIAKTPEIPSRICVSPEPVTLDNRMRSFWTTLRHSDSPGATDTGSVVDSNDSCSILLMLKTPCSPCEGPTESRTPPLQLYHIPNTCLLKATQPSHRSSNATDASSIDSEIGESVGSSHEKLSSLSHEVKPDSRIVFGVSSSHFEDVPRLLQYLCDQVGISQSYVTYSKGEISIQNPEGTSHSEDRLREFGNQLKIYFSHVSVRVEPLASIGAKAEESSDISSQIKFFAELQKEKADDFMQTSMASKHREEVLSVASIASSKRLTGERCRICHSLVPRDSGLRRKLDELVPIPPVLTVDHGYHASDCFVFCSEMCLNKFVDFISSHSLSAHITQVNSNALEQAVSVTESRQHPQQLVFGSVPGSIPVLLQHLPHKSLKSQAGGRRSSSLSMGKRKVSPKQKRWRDVRWRIYKSDVYHARKFANVSHTLIEGESQTPRLLCTVIRDPEVPDTRSCILCGAKGDGSVSTTERLLCLGPDRWVHLNCALWCYDIYESVSGSLHRVDESIERALKTSCSHCGKLGAGLPCYNPRCSLVYHVPCAISVGCMFFTDRGMYCTSHQPRDSHPMQLTSLVVNRKVYVTRDESSQVADVVRDDTRAYRIRIGSLILNSVGQLLPRQIESRHFHTQKYIYPVHYSSTRIYWSMRRPGQRALYHCKIKEQEGRPLFQVTAVDKGLPDVVLQNVSCNDLWKGIATKIQQLRRENGLIQNFPDLICGEDMFGLSEPHIVRAIESLPGVDNLVDYAFHFGRLQLIKGMPLAVNPSGCARSEPSFLTSLRRRRACAGSHEKSPMKSVCCQFRNLGRQSSGIFPITNLPSASEPWSRISIDLTMPKNSTLVSWSHQYRRLRSEFHNNVSFGRSRIQGFGLFAAQDLEPNTIVIEYIGELIRLELANKREKEYEARNRGIYMFRLEDNMVIDATMCGGLARYINHSCQPNCFTKYVNFDNEGHIVIITKRKIEKGEELTYDYQFDFEDRTSKIPCLCGAVGCRKWMN
>Cyc187
MIGLGRLSTSLARGLTAAYRCQHHLALKLSTAASPFVCVSEEVQEALANRRGVVALESTILTHGLPADRAHRLGVDVEAAVRTHGAVPATVAIFDGCLHVGLARSDLDRLIDAASQGNARKAAIRDLPFALTCSDPSRVFGTTVSSTSFAAHFAGIHVFATGGTGGVHLGAEVSMDVSSDLLTLESIPIAVVSAGVKSILDIPKTLEVLESRGVTVASVGTDIFPAFFTRNSGVTSPGRVDSPEEAARLFATSLAIRPSSGMLLAVPIPEHMQAVGETVARAIEKAHKEAEQANITGSNVTPFMLERVRQLTDDASLEANIRLVLNNAKFAAQTAVNLAVHMNALSGRNAPVGNPEIVVVGGSNVDMTVKLRPEKLKTTKDIYPPASYLGTVEVLGGGGVGRNVADAVGRLSSSHIFLTAVSNDADGQSLLYSRPFISWKTAPILEFSPHTAKYIGVLNSTGELLFGVADMDIHKLVTPAFVESELKKLALSHIKVICADGNVDTNTLKVLINIAKFHKVPFWYEPTDLHKCTKIIDAITRNQPIDAISPNLTELKGIYLKVTNKQLQINPSSHQSLVECAGMIRRDLIPLAANWFVKMGKDGVVLVNQAEAYHFTSPVVNQASIASVSGAGDTSVGVILYLRYMKKWSWKRAVLGGLKAAELSLACKNPVPDALKPELFDNEGNLNFWAKKIQVNAL
>Cyc188
LSEEQKGKTIYKSYEEIDAAPEERRRGITINAAVVDYSTDKRHYGHTDCPGHADYIKNMITGANQMECAIIVVAATDGTMPQTREHLLLAKQIGIENIVVFINKADAADAEMLELVELEIRDTLKQYGFDGDNTPVVSGSALYALEDKDPAIGREKIIELLKVIDEVPMPKRDLDKPFLLPIEQ
>Cyc189
MTTTENTCSNGDANLGIHYAAPRPGMRSSKFTSNIHSLPLPLHTTIILLLLVPLSKGFIARFEINEGVPVESHVGSLASHSHSPSGSLIYNKVPNLKDASRYFNVDKFSGRISVALDLDREVICPLPTHKPDDECILRFSVTCLRIVGRSVEAIADVVVTLRDVNDNGCYFVPSTEQTILIRENADVDKTRVQLNSPLDPDSAGLGHSIQWNQVRLEDPSATFHLHVVYSRTGGNLRSSHPVGYRQQDAQLFLGLLRPLDYESSKQHYLTIVAGDGLHECKLTVRIEVEDADDNLPIFEKAVYNVSVAENLPFNEKIVTVKAHDADAGEFGRVFYSIDPYLTDPSNLEMFHVDQESGAIFRKSKPRYQDSLHYQLTIKASNNAQSSAIPPATYIGGQSSFLTKVFITLEDVNDHEPIITIFSPTGSKKLTLTENLPGGRDVAILSVEDKDTGVNAVVECHLKSQSIRGALLLRPMTSETESFDHSAKVATSRKYKLLTTRSFDREQHPEIHFTIECWDGGKPVMRSIQKETIHIIDVNDCAPIFGNKTHHFRVYEDPSPGTAGVIRNSIQPEQIGQIRARDDDTEQNAKLQYQFSSECPQSFLDLVKLDKDTGTLHSTGGLDREKLAFISCKVIASDMGSPPLSSQTEVAIEILDMNDNAPQFEHHEYNFQVEENLQSGTLIGIIRVFDVDLGINSKLEFSLEGMQATPWSKEDNMESLFSSVNPKREKLSSQHLSLLRFEAIPVRTHLPGGHYGRNSSRGEEDGGTYEVRLYTAAPIDRESLVSLPAIDGSVSSMNGSAETVVLRFMLRAQDSGNPRLVSRVPINLRISDVNDNAPVFILPPADSVNATEVRLSIREPIGFQFTK
>Cyc190
AVASLGWVMLWDVDSGLSQIDKYLYAVDDHTQAGALLGCGVVNCGVKNECDPALALLSSYVEHQTDVLSRAAIIGLGVAYAGSNKMEAINHLVPAILDSSSGRLQHACLASLSAGMIAVGSMNEDVTSTIIQTMLERPAAHWNNTFSKFMALGLALTCLGRQDEAEVILASLEAVTEPMKSMAHMMCDVCAYA
>Cyc191
MLQKLLPNLIIGIFSIYKITETLLQTSTRLQVYHLVCSYITQTDSWDLNSVRHCYVESDTAHEALERPIQKKAAPFIIGYRVLLNLPAMFVCLVLGSWSDQNGRKGPMILPMVGACLACCFFGISLIPGYPSIPFQMAWLLAGALLYGLCGKSNALGMGAHSYITDCSTEAERTQLIGRLLGTNFVGLCIGSLLVTVFYYFSSYGWVLLFVTAFNLGILILLIILVRDSVAVSPSKSPSSDYGSMRMLEYPKHQKRVGEDIGEVDEGNFQKSKGEVGKKCGCWKTVRTSLRESWVYIAKMRPNGHHVYIRILLGAVLFNQVTKAGEQDSLLLFVVRQDVGWSDGIYGAYLATYYASMAFNLIFIFPIVEQLFQPSDISLILFGLFMKTVRLLGTALTTNTVLIFVFAVIGSPAGYIISALRSLITKLADSGEVGTSFAIMSVLETLANLFGSIVFTSVYAATVTVFPGSIFIIDACLHAGMFALTVWLGWRLRNMPTFE
>Cyc192
YPTHQAMVADLRLMFNNARRYNEEDSQVYHDADTLDRVVKKRLKSLGPYASCPQGMPRSPGIRSPQDPTSCGGPATISQHSGPAISPLQRLMYEIFQAVREYRDPMGRQLSTPFLRLPSKAELPTYYEFIKRPIEMQEIAKFLIQGGYTEFEEFMSDIFLMFDNACAFNEPDSQIYRDTLVLHQVALAKRNMLLSAAFSSGTVIPGMSPSNAPDILPGIRRLLTSLHNAMLTACDTDGRGLVDSLIAGDGTEASVTSATAARLAALHRSVAAGAYKRLDRLQADWLEVLRRARVGEEEERMATLSEIDAKSNLPTPQQRQDAAELARRWIRLRDSMCRRALSGGNPNAQLTVAGESSGSESGSSGTPGISLPTGWHIVSTAMGYTEAVLERDLKDEVSQHEPMAFSDDGEEKLPPLEEGENELQVEMAE
>Cyc193
DMYEVGAESGKYYSVNVPLKEGIDDEMYFGIFKSVITEVVQFYRPTAIVLQCGADSLGCDRLGVFNLSIRGHGRCVRCVRALGIPTLVVGGGGYTVRNVARCWAYETAVLLDREEDISNELPYSEYIEYFAPDYTLHPDLNTKMENANTKS
>Cyc194
MSALLRIKLSRSDSSVPWGFRLEGGLDLGHALNIQKVTPGSVAEACGVKPGDIIVSINSADTRFMKHEDAKMEIIRSNNAFEMIVERNDGGNSMAVGASITLDQVSTTSEVSTQPTDINGGVEVMCGVPKAGTAMISQGPDGRFQRLSHSSYNSPMGLYSKSNVNTSFRSTVASAGADPSKIQPAPQIFGGSMRCGSCQELITGGQFVRVQGRIPMHPSCLKCCKCGIGLRNVGYFYINEMLYCETHAKQVGRPPDSNVKPVVIYK
>Cyc195
MKRDKAKQLKEAKDAIKRQTLADNKTTNSEHSEERTSPTNDHFPGTEPMLSHKFADLPISEPVKRALNDMGLTKMTEIQWKCIPHLLECRDVMASAKTGSGKTLAFLIPVVELIRKLGMQSRNGTGAVIISPTRELSLQIYSVLKELTAHTQIRIGLIMGGSNRQAEAQNLQKGVTILVATPGRLLDHLVNTENFLRHNLKVLVIDEADRLLDIGFELEMEQIIRLLPKDRQSIFFSATLNEKTHKLAKSALKANCIMIGVEERSEATVETLEQGYIVCNPTTKFSLLYTFLKRNRNKK
>Cyc196
MSDTVPLLPSGFDATASPILSDNNIRVRTTGPLNLQGASNDTVLQRHRREGSTGPEPGRCCKKTPPNQRKAKYPIALVASTWGLLTNIERAIIIPTMWLFFIKYWGPDTAAEFYGSTLGVFSFSILIATPLFGYAGHYGISVKFLLLVANLLEVLGNLAYLCAHGPWAVFAGRLLAGIGASCEPPMYADLTRSTEINERTPFIIVLLLSRQVGLIFGPAFTLILERLNLKIFDMEVNVYNGPGLVMACLWILHSILILIFYPNLDKSGAFADDAPKITQITSTKPNESTPTNKVEVRFAGFRQYCFLTLYATTFVSYYSVMALESVLSPVANRAFGWGPVEVSYIYIAASILVILVSGIMHFLSKCIEDRKLICIGLCFLVTSYLYLTVIIFTLDSLGEWGKFLVVTGVGVHVIGMPFPLAISESLYTKFVPSPQLDHAQTILRTVINAAFLVGPFVGGSLQAHPSVVFLSMLLLNLIPLTMLLSRFSEFRVTSETPLERPSTTNRPSDSHLSV
>Cyc197
STFSKKPIITHGVTETFGYENQMTSLQCRVRNDGPVAIDWYRNKSKLSETLEYRIESTKLSDDIIISELFFRISRKTVGAYYCNSSNEFGWTVSSLANVFIAFMEEDFIVEPQSKAPSIGETVILLCEPPSGSPKPVVIWYKDGKEVELSSRIQIVDGTNLRIEKVAWVDAGIYFCVAKSPAFEKSSKKAYLHVRQRPLFLVAPESQTVPVNGIVEFACRVSGEPLPTLTWRRDPPVPAISTTRSMLLADGSLKLMNIQLEDAGDYVCQASNDGGVIEAVARLTIRSPPGFVETPPGNAVFLEGTRTQLVCLATGLPVPEIRWINQRTSEYYLNWIKSSSQRITVTKTGSLIFSTVRISDSGTYECRASSSAGFTRTVIHLFVQPNPHLFPGRIGIATKSVFINPRKNMNELRLVCSAPNLSEFYGYMASGTLNATEVGTFNPFTTFKGSWYKDKMAITLSASSNERFRSDAENSLIIKPVHHSDVGNYSCMVLGMMNKRVAFWHIPITSTSLTDRFSKLSLASEAPRPPFNVTVLGVGDTWISLTWDYESLKGTDSDVEFQVFYLLQFHNSTYLPSHRAKPFNLAQVVKDPNYQDYKLPVDFGTVNGGQYPIDVWESAVESTRERRFRLAGLLPDSGYWVEVRASNLHLWSRGALVNHIVYTAQSTPSSQTSNAHPLESGKAAEDFQDLSTRVNSIMFLGVSARSLSASEMFISWAVQPTNGAIGLVDGFQIVAKPVFMSRCSARAASHVKDLTSPSTFGVKQRFRLGYDDMIPPTTEQAHCSFSSKQLIERFRQASVNTAHVSSGNAVPEKFLIVSRIVSRESPNTGAVIGGLHPFTCYEITVKAFKDDQTYGRIWSRETPAELVLSLDSAPSEAPQLISAHWLSGIAPQNMFYFPFLFGNVSYYSSKYPITSSAIRIKWMPLDLYLAHGTLIGYSIHLIANDSNYTQSQK
>Cyc198
HLTKKEPPTSSRTSDLDVDSSPSRSMRVMGQPINPNIVSHLHPDVSPRKIHRLWRLLGGKEDKYWTSEEPPRVLRQRGVSGMLSDTGTHPPGANSVDGNLIRKANALNMTFRDQTGAQFLLPETQIQIFRNWLIEQATCEMDFIWKDLGSLYWPRWIRMGVCLARLGSSCSWPPGMKCQPSGSRVLRLLNWNCEDAAQAESADGSMLSRKTRSLHQPTINLRYHLQEPGSRRRMRQTYAQQTSPMWRYYRMGRRKGRRDASMPMDPAQQEEQRARRARRLIEKLSVTASGYRCSWQVQKYLISDKCTCSCA
>Cyc199
LLSLLLLTWDQFISGKTSETSLPSATFQMVDEIKPGQTVGNICHALWPKSSIVFSLIVVTSSRFQRFNEYFSITKNGSIVAQKFVDRDNVNDICGPLDCCQSAICIIHARVMFIVEQSENSMMHSHDQVLAHLQIHLADINDNSPQFPLNSQGYPHFTIRVQEGAKFAREMLPSAVDLDSAGNGVVQYRIKANSPSADLFQLTYEKVLINPLSESHGWRLSPPTLIQLRELDYENPADKEFELIVIAIDGGEPSLTGSLSVTVVLMDINDNTPVFDRTNISNIELAENTTYSPDPVYRFLATDMDSVDNGLITYSLSPLNEPKVFEKFSIDGRSGALYLNSILDYEVYSERRFTVIVVASDNGTPKRSGTTTLTVVTKDVNDNLPSLVVQENITVIEGLNYTKPVVRFYVKDDDSVSRGK
>Cyc200
MLSIIEIPSTIFLLSTCLLVYAGPGGSSPPQILLPPEDTFPLEGNLEFSCKGTGFPEPQISWHDANTQKRLDESASNIHVNQYLGRLTIADPEVKRTYSVYCNISNTAGWVASSVVHGGLAYLEHDFPRFPIDKTVEEGDLVLLECQPPMGNPTPTTEWLFNNAELPPGLGLISPEGDLHIREVKSKHAGTYACRARNIAGKRLSPSAVLRVKRKTLRFLQKPKDTQSTIGATVTFRCRVTDSKPVVWRRGNGEQSLDRSRVQISPTSITIQNVQPSDAGRYICIAADGVSAAEAQLTVLGASKPTFSRFPTDQNATEGETVVFHCRAANNHKFPTYWDLPNQVTVFPSDPVDNIFVNELGDLQIRGVRLTDSGVYQCTVDSELGLITKKARLQVFPRTTKDTTPLPPIINLPPANQTRITGETVLLDCEVGITREPETGFDLTRSDFETSQSNVFWVRGTRSTGGLQERIEFFHRDRDPRFSLLPGGGLQISAVMMEDTGNYTCFLQSSHGPYMQSNWTASLVVLPPDSHLSLVTEPVEPLSPPENLRVLNQTAKSVTLIWNPPNIHDTNGVSYWIEMFHTAEADLGWQVLQESWLRNAIRLEPLQPNSAYYFLIRPRWIEGRIGWASAPLGPIQTQYRHDPSAAGGSGLFKLEGLQVQVLSSTSARVIWSMENPHEVASALTGFSVRYKEVPLTRCISANVYDATFCSLRSGETLTQRIQIYQEQLNTASLRDTQGVSLVPHEEPEMFADFPFDRNHGLASPWTSTLAHLKPFHCYSVLVQPISIYPIQEKNETTLFLIHEDVPSTPPQIIGVKKQSNHSVEISWTVPPADSWNGLLTGFVVYVFNAAENDKRELKFSYGDTRGVVSGLKAGEIYHLQMTAVNCRGSSSKSIPINFSVSEGGIISDTPPSASTVNGLIQFQPWVIGIVVGVLVIWLLAMFFAVIFCLRQRTQPKQRYPPSVGGGFNEDATRKCSAVVVSKEGYNLVPLIKPHSISGGVSDMECPQGSDSALKAPTASTQQNTNTTIASTNSSSTGGSCNPNINQAQHTYEEGILCQASDFSPSPFFSHITTQHMEYPFVEYRPAEISNNSVFSASVIENSPTTNGLPPVAPVAQLGCTNGTGSGLDHISSSVTPYATASLINAEISQKASIISPGSRTPSDMSSNAGGSHVPMVTMHSPQRYSVRPQQYISRSSSGTTTGAEEDYLSHHHQQQQQQQVARRKTVPMNVAPPPQIPPTFTEYELCIPPPPPPPPPPIPQHQLSAQVPANGGIHAPVF
>Cyc201
MSLASRHSGATQGSNHTNANNTSKPAHNKSSRVGGPFASLISGRLALPRQLVVQARNALDNTPVSIHLSFSGTIGQGTFGQIEKATLTTPPPSKTADDKSSSSATANSSDSTVLSVAVKRVLQDPRYKNRELSIMQKLNRHPNVVKFYYYYFSTSSSASRTRSRNSQQPCEGVCTDMPPSADMDVYLHLVLECFPGSLCELVYMYFQRNMSIPPLTVKLFTYQMLKALAYLHSHQICHRDLKSSNLLVNEQTMVLKLCDFGSAKEMVPGTTNVSYISS
>Cyc202
MQPKSSGSVNDGSLASSQRLATQSIASHPRVPQPSDFKFGKEIGHGSFSTVYVAKEIATQREFAIKVVSKKQVTANKSVKLAVFMEREVLRRTSHPLIVRLMYTFQDPSRLYYVLQYAQRGHLLDYLQKLTSFNKQGTRFYAAELLIALRYLHSHYIVHRDVKPENILLTLDMHIKLADFGSAVILNDSSVEAPVFTGTPEYVSPEMLQFCAPLSITSSSSDSSTSEDESHNGRSKSDAAASSSTPADSSSSPDLSYLMDYWALGCVVYQMLSGRLPFRADKFGHQFDVFQKVHALNYTFPERFDEEAKDLVQCLLVLSPSERLGSPATGGPDALLSHPFFSGVDWEGIIDSEPPTLIPNLEPLEHNDWDKVPVGYTASQKYFLSQELALATSQITELQREELLKKQAVENAFHRFVKGRLIVKQGILYKRRGLFARKRVFLLTEGPHLFYVDPEAMVLKGEVPWSNFLRVECRNSKIFSIIVPNRIYYLEDPTGHSGDWLNKLRQVKALYYSDPID
>Cyc203
MFRNQYDHDVSVWSPQGRIHQIEYAMEAVKQGSAAVALKNRDCCVIVALKRAPSELSSYQEKLIPIDSHIGMAITGLTADGFLLARYMRRECADNRWAYNEPLPVSRLLSKISLKMQVPTQQYGRRPFGVGMLITGFDEKGPHVYYL
>Cyc204
KTPKHSTLPDLTEDELIKSMSTMEEEEVYDQKAINDFMAQETLPEDDVLVFKFNGLQQTTIFGAQTITRLNERIANLRMTPALAALQSDVSVADSVAMVDRPEDAVYIGLNVEKESLLRSLEHTESTDALVVAVKEKVVEYPREFITFIVDEKMKFDGNFIMILSQDLDNTLRLEDLEVNEKDLVVDVIEEADDDVTWVFPSIEHPWANQGSDLEILEEGCVETRARIVSKFERPRHEFGAKRKLNVHQEGPTYTEVKPYEDKNFSIPVMELERGVTCVNSRSDHYTNTDWLYPRNQVVQYIPRLALMEEKETSATKTLSQRPISGLSNVLSLFEQGLKENLMFNFLKDDFANLGVSDDTYDNKSANNFKEILTLSDLRFAKDKAISHIEWHPKIEGLLAMSTVERLPYDELVNQLSRVLMTPTYIIVWSLYDPIQPQLLLLAPEDILCFEFNPTDPHIVAGGCNNGEVVLWDISKYDLTNVLEKLKSKQELPLFQFDENESQK
>Cyc205
IASLEEVGRHLFLELHQLRCAEERILFSHTLKGQYFNCLGYFFCGYCIWKIIISIINILFNRVGLQDPITRGIDIVVHYLGFDVDVPFWSQQISFLLVGVIVVTSIRGLLLTLTKFFYAIASTKSSNVIVLFIAHIMGTYFLSSVVLLRMNMTAEYRTILTQILGDLQFHFYHRWFDVIFLVSTVCSTFFLYIAHKQVTETTSARILADEVNFHSHSC
>Cyc206
MHSKGVIIYIITGLLIQRSATAIWDELKHRLEAKSTVDLADELEELNAQLWNPQTGPSDRPDHWIFRHYLLPQFNYDALVTAKRAFDENFLWSSISLLSLPQYNVSFLLLGGSWSRHNDPPYPREDGIVQLCKFMLSPSGQLTFTPPCQDLSEGLNNTSYLGATSVSLQISQNMGLVAYCDPLWRDESHFPAGRCYLQLLHNENIRPRHELASFCRTGGKVTEPCMTGFSVDLMSKSRVNSGFLEFLKGIHVIVGQPLAIGYGRVQILADPFYYPRTFTVYRPSGLEITLPESYFGYSVAGEYVSVVGDGFRQMQETSNASELIQVFKVGDLQSIRTAGGVEFDWQGRVDKTGSFSGFGTSMIRLKNVDGQDIIVVGSPYAPKGGRVYAYCIPTNLAVDNSKRQAVPTDTYRDFVSAPAGSGAFGYSLAALGDINGDGQEDIAVGAPQLRNESKSGLVFILSILNNCTFDRRPIQVISGPEKAAYFGSILPRKGIDLDFNGWSDFALPVPYCSSCMPMVYTSRSHYQAACRFYQPNWLGSVRIRRNARIPIRLKVRLIPSGKNNRNSFEQILQAANVKVQDLVHQVIPDLWAKEAGEQRVRLSTFHSVKMNAYYDMLSLKFDLLPQMDVEDMPSLEQPDGGIRVQYRFNIPCPDGAKAAGDTKTCLGGAWVHRPIIDWSACNFQLRLTKYVCLPQGRCESDVSLLVTDEESAKFANFIHSNPSGETLLIYGDKERAMNALIINIYNHGPTFAGGVWINMAFFGNLRFSAFEVARRSDDNGSLEFKPAICSHPLYNDTWVACNLGRLDFSQGNVSSPVQRIRLTSFYAANSGTVNKDFSLPSFVNISISSQTYDPQPQNNHVIWQYKLLHAPKYLITPAGHAPSSVLDNRTRPTSWGPGFHQRIRVEEMGPQIRHIFQVEHMGPAKSVENVTIRLRVPVRMANRAKPLVYLFNEVRAPSPNGIDMEWVSLRPVVKQIGASVNDVDGVTSCWYNDESLINPNGWIGIDMS
>Cyc207
VSDKDENGEDQVECHLGARDNFTLQADSSSSGGKMDHFGFETASLNERASRRISEYRVLAKVPSGGDQSTGEASSLQDRLDRETTPSQLLTIICEDRNGNHAEIRIRLHLLDINDNPPRFLNDSYFNFSLAENREPVGNQQVWLGRVQAVDPDLGENARISYHLAPDQSAHLDGQFGSSPQQLFRVQPDTGDIYAQVSLDRENAPENGVYSFNVLAMDHGKPQQLTGTARVDVTVLDVNDWPPEFTRDIYTFEVPEDLELREVVGVVEAVDRDATAGANSITYHLNPPRAGLVQRSLKNETVERRKRDSMMQQQQQPLFMPHLEPSKVRDERPLSYFSIDSRTGEIRVIRKLDRESNGYFTFEVLAIDSLLAGSSAQSILPSQPSQPTRRGFKGGEVFTATATVVVTLTDVNDNAPEFRYPNTSILLHMAPGETLGHKILTVQAVDADYGENARISYSIRSEIPIPQDGPGTGNFAIDETSGLIFLT
>Cyc208
MPPVNNGSSTTCLYEILGIDRRASETDIRKAYRRLALKWHPDKNCETNKEEAEKRFKEISAAYEILSDAEKRRIYDKYGLAGLRGTSSRPETRPRSATRSSARRSAFSFFDGDDFFNFVFRDPEEIFREFFSEHVNMMNSFMEPFATNTANVRRTESGRMGANSTTRYSHPVRRSKTHLPDRKGPHVFFMSTSGSTISPKDGLSQSFTFFSSSPNVTATVHQGGSKLTFGGGSSAAPVKGTFRSTSTKFLDGKCVTTRRVIQDGVETVTVEEDGVVKSKTVNGQRVAIMSA
>Cyc209
TGLTFRLWDVVDVKKDSVKLKVTSVDGEDGFPGNLTAYVTYRLSVNEEDQHVCLSIDYFANITDRICPINLTNHTYFNLAGHRAGPDALDRHMVCIQADKMCECDAEHIPTGRLVKVGRVDGTDLNQLTCLKEGLRKIHPPPQQGFDEYYVFRDLPADEAKAIVVEPNSCRRLELFTDQLGVQFYTGNYLDPKTDPVGKDTYSYLPHAGLCLEAQGFPDAVNRSNFPKQFVTPTGMCYMQKTRYEFSVQKN
>Cyc210
PIHHHKPGSGSAIRVAWHPRIRQIVTTFSNGTATVHFDPAHSRNGALMCAYRQASEASRRRRQGYGCSSDAFIKPTLLTFDEDSVRVARKMRRRFGNLEDENQLAVAAAIAAYEKDLVAANEAARKAARKRVPNAGEDVGQRVGSLHKYMVQQIVLRKNEADERAEKDIRGAILRHAEAAKKDPFWTKAYL
>Cyc211
EKPPRDGSYMKSTNESSEKDKLLQPTLKKRSCCECDCKEWKPYTTYTVLSMYLMVFATYFCVMSLETVLPPVVAVYFNWDEVRVSYVYLGASGMLIIMCIILHGLSKCVEDRKLALMGFVCLVCAYIWLTFTTAFINGLTVELGAPLLIVGVATHVIGMPLALAVTESLYTKMVPANDLDCALSYLRCVSNFAFLLGPLEGGIFVEYAYIVFLGNFLICALGLGLLAGGYRLFQPQLGHTKLDRETYESVK
>Cyc212
MAASSHDLDKLRKLLMVRMEFGTAGLRSRMGPGYSQMNDLTIVQTAQGLLKYLTDNHSYLKPKGIIVGFDGRHNSKKWASITANIFTRAGWKVYLFRDFNSTPLLAYGVRHFKTACGVMVTASHNPKDDNGYKVYWENGAQILSPHDKGIASAILQSLEPQETSWQYEDVTKNPLCLDPMPELEDTYMKVQKETICFT
>Cyc213
KTQCRNGHSVRINGEARLSDPNDSGGSIKVADSDSVVENQFYQSMEIGEIQKSLSRSSDEEIYEEVKRSAKLVPPLSVPRTSPSASIISTPAATSNPHSPTWHNADSDGETETAATDGLDNISDLTCLTDLLDKYSARHFTLLQNRPSALENILLQFGWWSNAPNTGLRQQSRESGDYVALAASYFNPDEDSHRTEFFALLTSPAGQGPMILTEYGFDQKRIGLDRNPKDGMLYLHCNNPSCPRMGPARVDRVRSWRTCTNCFTAYCSPKCREQALPIHNMVCNFGRIRLVCGRILHHLAPSQQSSLTALAKAGATRLGRGGILITFASVQDAEFFLTRSTDLPLRQPQQQPEVVSAGRPGPSGLIAPPIYLTVEELNKLDSKLATPCKLYKPSASYVLIVIICAYDLEMMKNGRAVHLYKQCIILPFPVTAAKVATPTPQIKSPRPKVTTISWTRPKTTKEEREAYSKQLQRTLRERGVSLRNSEPEVYKRLSKFVETGETFEPVEFDFNDYYSNQVITCKISPMEDVVIHQKKDSDAIVAHETQHLKAYPKKKSYKISRPRIGETE
>Cyc214
MGFVGDTLIIVFSQLFFFLGGWVFFLRKLFKDYEVRQLTVVVVFSFTFSLSCLMFELVTFEILDILDSSSRRLHWQFVLVITLFDVIVVLPCLISYYVTATFGFLQNNFKLRLGSSLVLFLFYGYLFWKLGVSFPISSPRHSFFSFEPCIGRVGVIGVTIMALLSGFGAVNYPYTCMSLFVHPVSRVDIDAGEKRLVQTLNMLLAKKRRLCLAELEKK
>Cyc215
MGQEEAVANLPVDGKVFWEKCVEYKNRLNNYRHLGWIILLVSALNVILIGGKRRAFGIFVTALHNDFKNTSMTELNWIGDSYAAVGFFLMPFMTTLIVHAGRAYRFAMMAAGAFIFVSCFTSAAVPSPGYLFVTHTVLHGIGSTLILCSTALITGEYFDKKHRFHVLATAFVSGGPYGVLIFGPLFSIWIHNYGWRHAFEICGVVFLGFNLLAAVVFQPKKCDNYEEVDNDAQKETMEPVEHTAASGRGWALISLSHLRENLQIVLWAMDRLVHNFVMYGLLMNMTTYVTEAMKDRIEQGSKVNLYFGIGESLIFTAGALVGDRMRGYLPLFYMIGAAVSAVILLIMQSIYKNVKGVLILAGFLGAAVGTGNTFLYATSEEVMLIHGSVAFPMTKMIAGIGMLLAPFLSGTVIDAFSFRGYFISMAILVCIRGILFIVICIILWRKKKLLNRKRQQETEEEATKLHPKIIKTAPSSGGEESESCQANHGSTSLR
>Cyc216
AVYESVNPRWEIAVAPSTVGFQQVSFVNSIATTKGGKHVDYIVDQVVGKLIDIVKKKSGKSGVSIKNFQIRSHMWVFINCLVVNPTFDSQTKEFMSLEAKYFGSTCQLTEKFINHVSKSGIVESVLSWVRFKAQEKMDKQCHKSKHAKLKGIPKLDDANDAGTKNSQHCTLILTEGDSAKSLAVAGLGVVGRDRYGVFPLRGKLLNVREAPTRQIMENAEINNLIKILGLQYKNKYESQDSLVNLRYG
>Cyc217
MRKQSKFAIFCDLTSIRGVQRIKRAQTPFIRIIWSLFVVLMTGALVITISFLARDFLSFSTSWHSRTLIDDKTDFPAITICAHNPFALEANHIWAKASILTPSEFNRQLSAITLAFIENGNPEYASLLLQDSTDTYFANLRPEESRRLGHQTTMFPHCMVTVDGVNIVAENCRIEEDTGFTKQRFSHPKYFNCWTIETADNKSTKDTVRLTLLLSLVSSKEINESRKNFVMDTFSRGEGVKLVVHQSGTYPEIDKHGINVQPGRMNELSFNTERWVRLQTPTAPCLDDPPPITDMGKQYSYRMNQCLDSFLQNISINQCGCLNSEWPRSINPDLVNTKVPYCSALPKDARDPTILESIVKRLNCTTNLLHNLKYIKESAIRKRICIPRCSFYTYPLSASIASWEPIPEKLQHFTDKFKRVERLLNNYDDPMERERLVKYLKNVIGLEGNHTTQNSSMSHLRIEDFENQNSYTYISLVRTSYETTYKEERLIFDIYILISRVGGLCSIFIGLTAAIIVELIEFVYLVFWDVEKANGPGSPQPLNTSEPPLQLNKDHCDPTLPPNKSYDEVNDQKQCIL
>Cyc218
RKYTGTLSLAMSFNDDDMFIDDVELSVAYSSDDNSEPDVDLENQYYNAKSRKDDNPDAAIEEFKKVLAIEAEGGAKGDWGFRALKQMIKLKFRLGRLDDMMEDYRTLLTYIKTAVTRNNSEKSINSILDYVSTSKQMDLLQTFYNTTLNALKDAKNERLWFKTNTKLGKLFLEQGDYVQLQRIIRELRESCQTDEGEDDLKKGTQLLEIYALEIQMYTAQKNNKKLKALYEQSLQIKSAIPHPMIMGIIRECGGKMHLRVGEYQRAHTDFFEAFKNYDESGSPRRTQCLKYLVLASMLSKSGINPFDSP
>Cyc219
MNFEIHEETEVNSTIGSIRDVVPTYSGTKTVFIYTGDFFNVDSQSGEVKVKTVLDRESLCQEHKQCCGTVNCTLTETVYVINAQTRNLMTPMHLRVKVNDINDNKPIFASSIQRVSIPENSEVGKSIGLRPATDADVDPRNKVTRYQWSEATETFSLDQTSLPAIRLRLNSPVDREVRSNYSGVLSACDIHSCTSTDVLIEIEDVNDNLPQLYKRRYGLEISESLAVGSTILHMNATDRDSAENARIFYSFREPVDPDLVDTFEIVANTGEIRLRRPLDAKIRSSYEFSVTACDTVASECASNPTSNADVEVVVKDVNDNKPIIEIVPAGESVSSSDDLVVPENYLPGHIAVVRVKDADIGENSRTTCELDSHTTFELSHSAPGLYSLRTLRSFDFEQESILTTIIRCRDFGSPSLSSTQIITLRILDVNEYPPEFQMHEFKASVSENSPPGVEVISLNAVDRDGQSELSYSLAPPPLQQGASEDFYGVGSLPNTFETLGVNAYFDLDPKTGVLRTSR
>Cyc220
MDSMESAYTPSEAKPYDDGPCAIENIHNKAHDIFPIPFTGIKLLINRGLSPHFQVSHSLTLSSGESAGYRFGATYAGHNKISENEAFPVLMGELQPNGQLQAQIVDQLSPMCRVRYLAQIQKCTMAGQQISGELRREKWQFGVTLINPDLNRGQMMLAVDTMRKMSNRFYMGSMFFYHLSSQLPGGQDGVWSLGGKYVSDFWQFAVTARPYQLAFHSSFHLKVNENLQLAAELESNYQQQSNISTIGYQYDLPKSNVTFRAQLDSNWNIAAMLEKRLIPFPLTFTLTALGNSIASKYEVGVGLTVV
>Cyc221
FIKASNCADRLHDLGKEVACLRRLPASSVFDTLSELTLASTKRRASRLSTMSSNPQWPVPFLTDASQYFDVYMRPVLDGNFLPDCPGTILSSISSYEAPDVLIGNVANEGIYWLLYGLGITGINFLYENGTVTQPSLEDLRRAKIDYLQLVQTRFMSIGHLLEPFPAIATLQYGFNSPNIPKVTSYNTGLQYNSLTSTSAFLDRLDDLSGEVDFICPTLLFARLLSKIGGSSVQFYNFIHRTSGCTFPEWTGVMHGYEIEYVFGMPFSQTFTSKYYNFTNQEAELSLRVMRYWANFAKN
>Cyc222
MSYPPGSLRSCHEADGRSDRSGGSGGTGSGSGCGNVYGSLYGAFSDCKWHHQAQQHQQQSHHQAQKSQQQLEQVQSTWQKWAASFDALLSDGEGVALFKSYLESEGCGNLLDFWFAIQGFRSKVDPSDRKKILQLIKVIYQTYIRGSASASASASSSGVPPPSATTASRSRRNHTPVRLRPETRRSIADRLAHKSSLDQTVFDEAQAEVGHLLRTTAYQAFLKSEAFIAHIQQGGLGPKPALMCSEDEFARHTAYLPTVEEDRELGQAPLPLRGSSTPATYHYFCGPPMLQQQCACQSGNPWGVTYYPPPTPQTCYPPAPLTQENIQMTRFQRAELPVPQHLACCPHCQTPLPQQQQIPGPSNPLSPTQHKSMGRMTGAGQRKWMDAV
>Cyc223
VDDTMQDDELGLGPNGGLIFCMEYLCQNLNWLDEALGEDELDYILFDCPGQIELYSHLSVFPRLVEYLCQKWDFHIVSVFILDARFLVDGSHFLSGILSALSAMVCLGTPHVNVMTKLDMLSENKQKLVSSRYLQPELDELCETSGDEEIDGKAASPRKYSRLTRILAGVVERYSLVQFQPLNRDKEETIEDLLFQIDQCLQYGEDNEPMNRFFDQTERDLAGDETDNVDDV
>Cyc224
MLKPQTTDDIGITANKIDTSDSNLGRRRSPFINFFVSFWARIKFLFTSTLGDVCDCSVSSKSRPSNCDSSIRGDEDCAEATSSQLNISPSNVTDQEPSKCVLLHTIAEEGSDDLRCEQSSAPQSSEAAVSLLLRESSQHLRNSYDTLETSESITEEHLEPVEFMDEGPFLTAVTFAHPVMMASVAPRAHFSKVIQVAKKLHVFEVPPIVEEEVGVEDDYLAESVCSSSEVLNDAKCSRPLTILGRLHTKFQNGDLTTEEYDRLATSIITSTIPRNLSDSTETRKPLGANQLYAWQLPPPLPERDPAEEALPHSRHAVIDAQNPGFFVDLVISDAVTKVSHGSGRDYTEEKSVVPRPSSVDQVDNCLLAVEDPFRISFSLPCDISYDGLQTASLDRIRSPTASSCNKVIRSKRSSSLKSERSPDDTPCRKIVRFADSLGLDLATVRQVKDTDHPPLIPASATFDLNLDTEKSFSSLGAKQFQICFPQPGASPIFMHRVLSSYVCLENARVDSSRGLLTGTIRVKSVGFEKKVTVRITYDNWSTFFEIPASYVQDSHDGTTDRFSFCAVFPSSMVANDRAQFAIRYETHSGGTYWDNNLGENYIIHCYAKATDMAGDGSWIHYL
>Cyc225
IFHRHILDATMLHLLQLMLNVFRLSQILFVIALLVMLIKEIRNLFLQRLHYFSTFQAWAQMFIIFCSFGAIAIYAYIITEVKKLTLEFYRSNGNGYANFQMVANWNETLSYLVALVTFVAILMLMHILRFDKNIGLLGSVLRYANRDMKYFFIVFAIIFFSFVVTFYLLFFDTMTAYSTMISSMETSFQIVLGKFDVKGMYEREPVLGPMVFATFSLFIIFIMLSMFVAILTDSFEVVRRDPTLQSHDHEMVQFMIASFILWSGLDRFKWTKSYLDAYSLSLTEQLYKDDEEQECEKIIAEFNEVADQFIGCVKRSELVGLRDT
>Cyc226
VIRDISLELRSMDKDVKKWPVYKGLEAVLKDIGASMSAVSDLQNPAVKDRHWVELMHDTGAVIDISDDTTLEALLSLNLHKFEDEVHGIVSKAMNEQKIEADLEKIDSIWRDMYFEYEPHERTGLLLPKQTETLTTFLEETQVKVLDMMANRDNAYSIVKITYWNKALFTADKVLSLWFETQRVWSGLEAIFVLCDDIREQLPKDTDLFFEHDKEFRLLAEEIAKKPKVIEATTSQPELFDNIQAVRDGLAICEKTLAVYLETKRLAFPRFYFVSQADLMDIVSKGKMPEKVFKHLSKLFDSICNLETNQSNSNLTALKMEAK
>Cyc227
MVQGDENRELLMVLIDLTPVWWGTYAHENLIFPSFIECILAFVNCHLTLSPLNEVAIIGVTPEQTEFLWPSLTPLEDLELQSCYYGQYEAFTILGETVRRKVQRLITSCESLACTVSFASAINNALCYYIRRCRELRPTLSLQNDPASSNTNAIVAVEDISSLLTDNFHARILVVRAAEDNSAQYLSLMNAVFTAQKLGVLIDACIIPPTRMSYSADDPLRQSSTTLQESSNSSLFQQAADLTGGIYLRIPRPAGLLQYLLSVFLPRAGLRSQLILPDCGGGAATGVDFRSACFCHRKMVDLSYVCSVCLSIFCAFTPICSTCQTPFKIPIVA
>Cyc228
MPSIFITSIATFTVTLLLLHAAFTDAQKTSVAFVINEELPIGERVGSLTEKLALDITSRSEVNFVPLIDLRLVNFNRTSGLITVRQRIDRESLCKETGACCPGRSVIPPPVSTFHDVLLPHLSDVQYPRCAIKMLVMDQRPQTPLSQQSQEHLLIQVVIYVNDLNDNPPAWSPDRLELEIPEHTVIGRKFQLPEAADPDEGPENTVQSYRLIPSDPHDHESTVRGLASDAFKLSSELIERSPGAPYKFALGLKVEADLDREKQSAYYFLLIATDGGSPQLTGSLSVIIRITDINDQTPYFRQTNPSVEILENTAVGTQIYTAVAMDDDPSDANRLEYRMGSTASAEVQRLFSIDSRIGSVVVSGDIDYESAPILPNSDSKDPLFSDDYGYLIPIEVTDQAHIAETKLRVHVLNTNDNPPTISIQSPLQRSISKGEFYIHEDAPVGTLVATITMSDADEKTGSERGFPNRASIPYCSTTNTFFTVQPLHSAMRNLFKLVTSKPLDHETKSTHGVMIVCHDAGQPVLSTKQYLTVRLEDVNDSPPVFEKAVYYARISEGLPVHTPILKIHASDADSGEAAEVRYRFVSSGRQMDYDSMVLLDEKSGQIRSGAVFDRESIKSINFTVEAVDCASGNGTSCGGRVNTATTEVIVLIEDINDCPPEFEHQSYEFTIEEGHVSKVPVSGRNFTLTFVQ
>Cyc229
MVSKGIFLLITFLLLISHCPVGSQLMESVSVLENSELGTVVYDLREGLLRILDPGQLANVTVYAGQQDLFWPFALKDLRIIVARPLDREAICEKQRAFDLSQYLSGALNGGDCPIYHCCQLLHINVVVSPTSPTQVFFIRVAVQDLNDNPPTFPHLESPFATIPEDLPVGERIPLPEAIDIDSRPFGVMDYRIARWIQGNASHFQLNTMTDQEDEEVNMKTGHPYLSVVHPLDRETEEVYEFVLEAIDGGQGDGESPFTGSVGILIRVRDVNDNAPEFDEKAYSAVVQENTLPRRVLQFKVADMDAGENGRVFLSIFDPTHKANNLFRVSLQNTLPPPEALNRYSQSRRTPGSFYTASVHLLEYPDAEQLPPRLKFHITATDNGQPPLSSRAEVNVDIINVNDQAPNIVFLREGKRLTSSRLALPEVITVPESIVVEVHVTDSDSNLGQLSCSVTSEMDAFRLIEVHPFSNGGDSAATVLSNFRHSIPSSSTFSSSSSFLFPSYRQFTLRTKVNLDRETKAAYM
>Cyc230
VTKYFGCELGAQIHVDDKNDRYIVNGAHDTARLQELLFGFINKFVLCSNCGNPETTLQVKVKAGVVNTICTACGNRGQLDPRHRLTQFIIKNPPGDESAATEKRGKKVKKMKNGKDQQPEDDDQSPAGDDARNSQSLSEDEDVDWGEDTTEEAQKRRLAELSDMARNLTVNADIEKTETERANMFFKLITQYKQAGDVVSRGQELRNEAQRLNLGNRSVLIVAEVLLSDPKTIVTDIKCYKPVFLQFTRVGDQQHKTQGYVLGAMASLIEKHLDELLPKACHVLKALYDDDIVEEEVILSWFEKN
>Cyc231
VLCVFGGWCDGEGPRAAAQIFSPCSNSWTLWTEMGCQTQSPRYEWLNNLRPDDSAAQMGADGAISASRPPGELPEGLYRCEERLIGANEISCLIGEIPRRVYAGCVLVRNRVYLVGGFDGTNALKSTLCYDFELDSG
>Cyc232
MIKPDEHFVLTINGDITTSHAIDRDVVCSKLDCCDRLICYMYAEAYFFTTRSHPLVFNVTFTFSDENDNPPKFDVPQENLVKLPGWIPDQYRELPFLHLSVPESVRINSKLSLPLATDLDSIDFGINSYELQPLHMNTTSSVSPFRLVHERSRLGAETLALITGRSLDREEQDNYWFLLLALGSGSPPLSGSLLLQIQVDDINDHAPIFQRPLSKSGHTIELPENTPVGQVVYSFKATDQDVGDNGKLTFAVNYGASLPRTSVLVNKWVLDPVTGDLSVAGVLDYEHKEDRKFVLCLLAKDGGNPPLTATTIFTILITDVNDNPPVIEVKSTGEQGDNESHFDIEENDGEIRLLKLISVSDPDSNSEESISCHLSKSRNDFALKKYSSLLYGLFNSRAFDFERNVDADGYLNVDLSCTDNGTPSLTSGLTIRVSLRDLNDNCPQFEYQTFTFSVQEDIPIGSEIGRIVARDADSGPRGRLSYWLGADDPDDLDLVDIDRETGRITTKVALDREEKEILNFHVTAADGGNLDVYQEFEGIPREAKTNTTTITIHLLDANDNAPQYMGEKEVHVRENNEEGFVILDSLPFRDNDLGENGTVRLFVTDYGYDAVEHLMPSHSSGMFSLLNDKQLILTVSVDREQNPHIFLRIIAMDGGQARQLTSTTTLTVIVDDENDNYPQLTHPPNATMLPNPNNHYETIDDHESRTIPVDTPIGSLITTLRSRDLDSGDNGRVSYYIRRAEPHELWFPTHQSHVGHDVEGSLQKHKLVADGNQYFKIDEVDGHLRTAWLYGSQNNHVSRNITGIPLSPPSFGVHVIVVELRDAGNPSLTTRVVLYANITEAVNLGLFGLSGFGFGEAGLGNTVILILIIICSFALIISLTAAIFWVRLKVYTTNGQSNQANCIKYQTKSVSVYQDGLSKNPCDGGLGYLDGAGTFKPLEGIRWSTPNVLDPLRYTVHTPPNIGAQDNSGSLTFIGKSPNGYLESEEVQMLPMIHPTEASGMVMRGYDQLIMGNSERYELCFPEAVLPNFAQLHAGSTESDSGMDSGGYMIGHASSPSPEGATEHPLEPAPELSVPSTFKPSHSRAFVHLTTGCSTIAVDVIRQSPVKQILLGTTCNAMDLGGLFKSLGYIPRDS
>Cyc233
MPGLALQKGDGNVTSLITDEESGLLIPREYICGGIASMINVVVVFPLHKTVFFQQLEGIKWSEAFMRLRREGLWQVYRGVVPPLLQRASSASVMFGFQSQSQRFLYRHQGRMDIPLYIQTILSATMAGCLEASLTPFERVQTLLQSSNKSRMYKNTPYALSSLYKSYGFRELYRGFTPILLRNCIGDILYFSGKEWLRGKSHSEDLPFGKRRLTDFVIGGFLGSTIGAAIFPLNVVKTQMQSTVGTGSKSLRYALLSLLNEREHAKIARLYSGLPANFFRSLLSWGVITMMYEWLLTL
>Cyc234
RYNLWGPFLIVTPASTLHNWTQEFSKFMPDFRLVPYWGSPAERKVLRRFWSPSAACCYGSGLLGTREAAFHVVVTSYQVVLQDAKFINKTAWTYIVLDEAHAIKSTA
>Cyc235
MRWYPLLLTLFLFLTLLTLTKGELYSFQMPEEVPTNTVIADLPSLFNIPSMKDSPNVNYRFKILTPNPIYHQMFAIDQRTGTLRTNGPIDRDQLCQRAELCCTMMIVGQHDTTSTHDVKVVGMEALQSKLGNHIISTGLKCSLDFRIAFSSKPTGFPTSFASIHIDLLDLNDNAPKFTGLTSAQISRNYDGSLMYIASIPEGAHIGFQLPLPLAQDGDAGSFGVQGYKLEEPSSQMRLEMDPRLIYTFPFELILPRRDDGVILPKLELREPLDYEKRQDYYITLVAFDVDQHLPHSAEILVRVDVLDENDNQPNVSVRTRLQGSFDALTAGSGRAQIHIREDTPVGTLLANFEARDADSGENGRVTFAWAEIIPPRVQRLFDLNPTSGELRLADRLDYDTLSKSSSNQGFEAYNLVVVASDDGKPNRLSTSASIVIELVDVNDEEPKITLMDLANRSPTQLEVLENEERDTFVALVTVQDLDGANGPNGQFYCTINSTFFRLIAADTFAGHKVPPLPGILSTEHEELAFTEGHSSVFGAGRAEFQLVTTTSFDREQTAVHFVAIRCQDRGSPSLESQVGCHLLAQMSFKWILHPTEMHLFELLKVVGRSSKSRL
>Cyc236
FGVRNSLLIAPMPTASTAQILGNTESTEPVTSNVFARRVLSGDFQIVNSHMLRDLIDLGIWSDHLKTAIISNQGSIQDIDGIPEDLKALYKTVWELPQKKILDLAADRAPFIDQSQSLNLYMKEPNYGKITSMHFYAWKRGLKTGMYYLRTRPAADPIKFTVNKKEVSVILAAGFGKTVSLADKENQSGEVVEATKLVEKAYKKNLETIACSLKNPDTCVNCSG
>Cyc237
MSRLLSYSFFFILIPKWVLSVAKSCPHSSSNFPEIEPSVSIGVLVRNKAHSLPYFLHHLEQLDYPKKRIHLNFRLDNTIDISARILERWVESVQDLYHGIDLDMDEMNLQPVSPSWTKDHHQHLVNLRQASIERAYELNADFFFNLDADAILLNNATLKRLVEASSIPSKEYPAPITVIAPMLNCTTSDVFSNFWGDITKEGYYKRSQDYFALQRRHKEGIFSVAMIHTAVLVNLRHTRKKRLAFKPLNSGYTGPIDDIIIFARNAQLQGIDFYLDNRVFYGYFPLPVDEAEIPLAYRDSAKYLLEREAEIFLHLRLNAAFDDALLKSFALKFSPKLEQFVEVPEPSLLGFDQIYLINLKRRPDRLEKMNYALREQGVKAKLVRATDGRELNPEIIKQWNITQLSGYADPYHKRALKYGEIGCFLSHYRIWQ
>Cyc238
VNFTVAEIRRLMAKNKNIRNMSVIAHVDHGKSTLTDSLVSKAGIIAESRAGDARFTDTRKDEQDRCITIKSTAISLYNELNADQLDYVRKVQPVDSDVSGKAECGFLINLIDSPGHVDFSSEVTAALRVTDGALVVVDAVSGKHHFEAIVSLVGVCVQTETVLRQAIAERIKPILFMNKLDKALSTMGQDPESLYQHLSRVVENVNVIIAQFSEHDGPMGDVTVNPGNGTVGFGSGLQSWAFTLHTMAKFYAKRTGMDADKLLPRLWGDNFFNAAEKKWRKSKTDPKDVRAFVHFILDPITKIFRAVQDEDKPMIQKMLTAIDVKLSTEEHDQPAKVLLKTIMHKWLPAGDCLLEMICIHLPSPFVSQRYRMEMLYEGPKDDEAAIGIMNCDPNACLMMYVSKMVPTSDKGRFYALGRVFSGTIATGQKVRIMGPNYVHGKKDDCCEKSIQRTILMMGRYTEAIDDVPCGNICGLVGVDQFLVKTGTITTFSGAHNMRQMKFSVSPVVRVAVDCKNPSDLPKLVEGLKRLAKSDPMVLIQTEESGEHIIAGAGELHLEICLKDLEEDHACIPIKKSEPVVSYRETVTEVSSVQALSKSPNKHNRLFFRAEPLGEELTKEIDDNVVTAKQDPKARGRILTENYGWDATDARKIWCFGPDRTGPNVVVDVTKGVQYLNDIKDSVVAAFQFVTMDGVLCDENMRGIRFNIEDVVLHADAIHRGGGQIIPTARRCFYGACLTASPAILEPVYVCEIQTPEDALGGIYSTLNKKRGIIFSEENTPGTPIYIVKAYLPVNESF
>Cyc239
MRSASDIKADQDKKLFVGGLHHSTTEGQLREFYSQWGEITDVVVMKDQRTGKSRGFGFVTFAESSSVDAAQAARPHTIDGKTIDSKRAMPREETSPEVHAAVKKIFVGALKKDVTNEDLSQYFSQFGTVVDASVVMSKDRNESRGFAFVTFDDTDAVDKVILSKPHSINENKIDVRKALSKDEMNRIRARPPRPDP
>Cyc240
PLSSSDSMISFRVLFSFSYGTPFAIAYNHIENSVIITSRPQFTESGTANYNISQITYDLYQLPKDGSASDSPAESRSGHGSGAVWIGRNKFVVLEAPGTLAVRNSANEKVKKIDLPGADFIFFGGTGNILVRDASCLSLYSVANGRTLATLKNTKLIRQAIWSPDGQHVAFFSKMFLYLCDRQLEVKTSIHETVRIKSGAWAEEAGVFIYTTSTHIKYCLLNGDHGIIRTLDLVIYITKVHGDSIFCLDRDCQPKILSVDPTEYRFKLALINRRYEEVLYMVNHANLVGQAIIGYLEQKGYPEVALHFVKDTRTRFSLAMDCGQLDVGLEAARVLDDKACWERLGELALQQGNINILEMAYQRTKNFSKLTFLYLITGNLEKLRKMMKIAEVRRDLGKQYQIALLLGDVAERVKVLKNCNRGSLALLTACTHGLTQESEKLAENGESAPPANPSAKLLVPSPPASAPEVAEENWPTLSVHKDFFEVAIGKAGLEDTETVSGPRIQLPKVDKASINMDPNEVANWGEDADLALEEEGEGKLTRGGFGDEEEDPNDDLGGNEE
>Cyc241
VAQEEKSKSLLSKASDESARISRTIKDRVGFSYQVMQTPEIADLIMKITDHVNAVMRAASEYQVNLESNYSFYWAEDRREFIRQFCLYGRLLTRDDIDVNGDVMAPEHPPTLDQFRDIILKYDKVFEDVEKLEDTHIFDNWMRVDLKPFKVALLTEIRQWSDKFKQFLVDHVTNTLSGLSSFIHDSNEDLSFKVATEKVTYDKLVTILERLKLIREAEAATDAGFDPLRETVALLKEFGEELPESVVKLLE
>Cyc242
MMNISAVAFILFTVVYIFLLPSSFGQYIEPHLCDGVCYCSRNEAVVDCSPQDRIIGVPTNLPPGTQKLVIQGGFFPDPGHLSAKNLTGLAHLVSLRIVNSQLRSVQSRAFLGMTNLRDLDLSLNLLYRIEPHTFYGLNLQTLYLQKQRLQPDSHILYGPSADPEPLVISTEAFYGLSAARIDLRRNFISDISYSLFSKVDGLEELILSNNRIRQLDAKFADYFDNPNRLIDLTDNPLECSCKLAWLVSRVKEWVSKSPSLKTACIIDPRISGSLSKVELKELTTDHLCMGSRIQSIGVDITPAGKAATLSCTAITFNRMDTAEQQLSTFRHGESESLINHPVVQLRPPSVAWKYVESGQLRQVTGMPSDLPQSLDHPNFGAGTEEKTMTTVQLNVSLSQIGRKFSCITWDEKANDQEVLVTIRGPMLPPLIKSKGSSKESTFGAANEKTSQLDERAREGDLASLTGNMAYGHSSFLFQKQYTLLEMIGAVIGTFLVTLVVLLVGSRCMMLLKHRAIFNHPSKEIGGRPATYDAPASKQTDALVGVGNITTRTAGSNSNGGLQSMGCDGIAAAYPLYNHYLASASGVTYPTHIPPTASLITSPTSAQLMPISAATPLLQPSMTVPGMQSIQPISQWPAPPGSSYSGAGSHEYDIPRAMELSQVASDQTTLQREHQQSQQQQMQTMVQHQQHQHSKMNLTIDAFGGDSAD
>Cyc243
AHGEIINAIDGVGGLGIGEGAPEIATGSRDGCVKVWDPRQPKTPVVTIGPSDEQGGGDTSVVAPRDCWTLAFGHAYNIHDRCLVAGYDNGDIKLFDLRAMRVRWETNVRNGVCSVEFDRKDIDMNKLVATTLESRIYVFDMRTQHPQHGFASLTEKAHDSTVWQVRHLPQQRDIFMTTGGNGSLCLWKYHYPMKRQRMVKMPASDGEGEKEREVAEGVMGKVELLQNITLASQPIASLDWCKEKMGLAVCVGFDQALRLLIVTKLNRV
>Cyc244
MHNFYEVFSPETVKPVMVSIASLYLACKTEDFSRKLSLLISVAYGVFKKTAPAESSSTFRRIVQNIHALESTILMVVGFQKMDVKHPHVILINVLRQNDFPKQVSHTSYFVCTHILHFTTLLLHHSMEAIAATSLYVAAKWNNYDIKSEDGEWYRLFSRDLTLEEIRKMADEFTQAFQACDVKIKNQVKNTLKMNFNRHHAREDPTIQARRMNEPGR
>Cyc245
MDEDEECFVFPAITKPYSQVVPSSSPQKDRADSITPQRRTSNPSANTFCRQNNRQRDSSTQSPISKKHLSQHGGQTSSSDQSRRFLRVPPPEAEESIPKRGLLKKSSLRTKTDNNCEVRRSLISIQDVRKYSVVDPSTLKFVQ
>Cyc246
MAILGYQLVSTLIGISLLTKLSVHFSFTSVFVFGGIYRSLLPTNREILGSAGLTKIKSKGRRSNGAGAEGSYEGRNDPATFYFPRSTPLKLRKAEVRGHEIAVLPFYTDLVWLVDFSLCALLVLFANDFVSFFRHVLPPTLSTNKTTSFFLSMHSFFTPSTINLNLVWSLFIVWFAMGSLFSVLRVYLGRGSGNEAKVKERAVSSSEWPLLMVTGFSSFIAAMLCLSLDVSFLDLRISPAYGNLTFSLSPEASGSSAMSWGMFQAYLAFYAAMVGVLFAFPSLQYGRIYVQTL
>Cyc247
NYIPTKEDIVWSRRPTDSIIEEEIMVHGTPLIFVDVGGQTKERRKWCQTFTDMISILFLVGSSHYDELYLDRVTGECRNKLREAMTVFEGLINLDTFRRVSIIIFFNKTDLLKEKIEAHVSGIRAHFQEFPDDADEFNLVSVQNFLVESFASLVDPVVYPSGAELPPTSEMRHNRLCWFQRMGSKPQTEASGSNSSNAIPSRGSDFSNRVPRKRTIYRHFTTAVDTKNIQMVFNAMQDTILQNNLRRLMLS
>Cyc248
VRPSGRQIYVALVANVLTKRATVNTTLDSACFSSPESEGYEFQLISMDRQWNFEAHSSEDRDDWVSHIDQAIITRLQLLESSSKREAVLTGSTSGAAASGHTGLEVPSNSWGGGSHSVPGVGGGGGVGTTGSDPGGVTKEGEKCENIRVDEAMAKSLRAVAGNDVCADCGVP
>Cyc249
KSYLLRRDGKIWERPQYMFMRVSIGIHGEDLDAAIETYNLMSGKWLIHASPTLFNAGTPIPQMSSCFLLTMKDDSIEGIYDTLKQCALISKSAGGIGLNVHCIRSKGTFIAGTNGESNGLVPMLRVFNSTARYVDQGGNKRPGAFAIYLEPWHPDVLQFVELRKNTGAEEARARDLFLALWIPDLFMKRVEAGGPWTFMDPHECPGLADFWGEEFETLYTKYELEGRGRKTLPAQEV
>Cyc250
VDGNPITACRGGLAHAVIVWWELQMEPSDHVPAITMAPVGAEPWARPGDPRATPAWREHWMQAVYFPRCCPLALSAGEALCVDFSHDAFSIHLDLHRASSSPPLTEQHLPFCHCLTHVAWPRSRFAQLNHPHFREDSLRLTKFVIDHVSALQTPSIALVIVSDASHIPLQVHQSLPLSKATIFHLDSSPMSLKIMDPLYRKAHSDIRLEENVDNLLDSLESFVEKSPTPVEICVISEPFVITALLPWNSIKFWYVFGQIKERLPRHSCWLMAPTHLRICAVAMDFEHLWKIRAPVGADCEGFDLRLFDKMILSAAAATDAPVEPQPLWQYAGKARSLPSSVFEISLLDPPTFSAHGPEAPNTLGAKVVQTQTLTLSTADGSSVNAVALWAEWRIADEMWHVVGGPSRPIEVNKEVEWCKAGPHPGVVFLNPGLSDKLGSQKQSCALKVESGFDFYTGEPNFCFSVV
>Cyc251
GLMKTLCPTEMRPMEPVISRIRESLDVDRNDPTVYLQPPYANPMQTTLRDSVQPKDCCSCGTATYRLTFQGLWNRSTHPQDWPTKNPNLLHWTNLIGASHAPSFQIYAIGQTASAGVQSVCAYGDTTVLREALSLAAAKAEGAAGVPTGSQSATTDISPLRALIFTPGMWGEETLMERRTTLFSVNRTHPLFSMLTMLGPSPDWCTGISGQSLCKADCTWVRNMTLYLHPWDAGIREGNTYMPKESDRKEIPDPIRYIDESWMPGNPFRKKKPIALVKLERVLPKHDWECTNKDADGVQLFLMGGGIRVTGKKPSDGMDPGKRKDQMHSASATQQ
>Cyc252
GRAREKAPDPQNLEERFYKWGVRPEWLQPQRIIDSRMTRQKEWFLVKWRDLPYDECTWEDVATTEVPEFERFVEEFRLMRGLFKGETSFVTTGKKKGSSSSTATATAAAIASAKKTSISASLLKKIPPEKPITDLRKQLTKQPEYMDETGGELHPYQLEGLNWLRFSYGNKVDTILADEMGLGKTIQTIAFLYSLYKD
>Cyc253
STPTYQENMAMSSIAEEYYYLAGHIGWVDLHDSGLASRLRTLMLDPFLVGLRHDLTNTDASLLLDPYVDCAFAAIEQNNMPFDLMIGPHQLKHACHLAYKHPRLKLVLNHCGLPLEYTSTRPDEEIILSAWKSDLEYLSRYPNVYCKLTATSGKIVWQADAKVETEEWSPMRVLTQAIGFFGPERCLFGSGWPICRVLAPAQTGWDESGTGGALAAKGGVGGPVPGYRGAKVARRQLSVWEAARLVEHCMEEAGFGAIEDKRKVFGSNAQAVYTLNIRPYGSSRV
>Cyc254
MLSFTHCSDEARKDLTNTLDSQKLVSVLKAGSHFEVPDLVEYFIDAMKQKLSTHNVWTYWTALEPISEIAPIVANHCRNFLLNHFLDTCACDDFILQPFERLEPLLRDDALNTSNELDLFRQLERWVTADPSKRCCHINELLGCLRLGRLNLDEFNQLKASNLMSEYLDCCRKVLTIAQSIIESNGAGSNSTAHQSGDDAEMQAYLKRPRLPHAAIFVVGGWEGNQDDPNFGPSRAIQVYNSRSNTWRRINNDGIALDEGHAYSGCVLYKNKIYVIGGYIASGPTQMLKVLELATGTWKHLSPMHEKRNYICACLLDNAIYALGGHNGRHRLNTVERYDPEQNNWTFVSQMRQVRSDAGADSLNGKIYVCGGFDGHHFYDSVECYDPKVDQWTLLAPMQNIRSGVSVTGFNNCLYAIGGNDGLQRLRTVERYDPETNQWQTMPSMIRQRSNFCI
>Cyc255
AWQDREKELEQNLKQQQFLRDCEQAEDWMSMRESSLVGTSGDDVDKVDALIKKHENFNRAITAQEAKIQALDASAGALLAEGHYDALGIQAKREEVLGRWAELKQAMIENRSRLGDVQTLQAFLRDADEMEIWINEKLQATMDDSYKDPTINVQAKHQKHQAFQAELAANAERLQAILGAGQRLIEKGQCKGQENAVEERLTKLADQWEDLIRRSEEKSAKLQEANRQAAYNASVKDIEFWLGEVEASLASPDYGKDSASVDSLLSKHQVLTTDIQAHEDRISELNARADELYAAGAIDADTIKERKRWINERYEKIRALSENRAITLGKAKCLHDFYRNLDDEEAWIREKKILVSSEDYGRDLISVRNLKKKHKRLEAEIVAHKPAVHQVTQQGQELMSNTELADPVEIQRRID
>Cyc256
IVDPAIVARTAGDAQYDTKIALVGCGPASISCATFLARLGYRNVHIFERDERPGGLSTMEIPQFRLPGAAVAFELQLLRDLGVRIFTGRPFSATAAEASECGTTPRGVTLASLRAAGYKAIFLGFGLPNAHSTGVFAGLTSQQGFLTSKDFLPCVSAASKGCLGCENAHLPDLKGKRVVVLGAGDTAFDCATSALRCGASRVTVSFRKSFTTINPVPEEMELAWQEKCEFLPNLVPQEVHLGAGGQISELSLVRRERDDDGSWYTDPEQVVKLKVDVIITAYGAELNDADVVSAMEGVKLAPSGFSAGLPVVDAKTMRTNLPDVWCGGDLTGFAHTSVEATNDGKTAAWSIHSTLLGEADLPMRLPRFSTPIDAVDVSVDVCGVKFENPFGLASAPPTTSSAMIRRAFEAGWGFAVTKTFGLDKDLVTNVSPRIVRGPTGGHLYGPDQSGFCNIELISEKTAAYWVESIKELKRDFPEKRVIASIMAKFDEADWREITERTLRAGPDALELNLSCPHGMGERGMGMACGQDPRLVREICKWVKSVGGAGTPVFAKLTPNVSDILEIAQAAQDGGADGVTAINTVSGIMHFDSDSSAWPRVGKERRTTYGGLSGNLVRPMALRAVSWIAKKLPGFPILATGGIDSAEAGMQFLQAGASILQ
>Cyc257
EMRSIGSSGASIWVDFLTAERRRIDELVEVKRDKANHRLQPPKLPVSKCSDFFFYQTLGRGGFGEVRLLRHKTAQTWHAAKILLKAFVISKGHVTHVNNERAILALCDMPFIVQLNYAFQDLKRLYLVMEFVPGGDLFSMLRHLHRFDERLARFYGAQVLLALEYLHHLQIIHRDIKPENIMISHNGYVKLVDFGFAKFVIHRTYTFCGTPEYLAPEILKHRGYGFSVDWWAFGILLYEMVVGASPFVSRDVANTYAKILDPRCDPLGNVIASGLVRIGELLRHLLRQLLQREVSRRYGSLAREGPREIRNHPWFVSIDWDGLFEQKLSPPYDYAMTPRPSVQENADQKASENNFTIFEEF
>Cyc258
VSDMDFCGEDEHECVLDNKNFTLVAEEHANTRLSANQLTHVFNSQALKGPGVSQYAILTAVALDREATPFQQIQILCTDRANHQSVHNVTVLIGDINDHKPQFAQEVMTYQVPENSPPGTILKPLSVGPTRNSVSLATDGDVGKNGMVKYSFIEGSRTSENFSIDPFTAAISTRIPFDREENGKYVFNILAVDQADGENTLTGTGTVEVMVLDVNDNPPVFAQETYTFQIAENLPRGTRVGQVTAFDLDDQGPVSYYLSSDHDALVFQIDRTSGELFTRRPLDREDQSNYTFNVLVRDFAASGGGVEKKTYTATATVTVVLEDENDNSPVFILPNATANTLTVAVSQTLGHKLAVIIASDADEGDNGRITYKIKAGNSLNLFSIDPQSGLLFLADSLSRFNEATNTSSADEAATARAIQLSTQPTVHVITLEACDSGVEPRCTVSPNLRIHVQPERRYRLGGESGGGVGAAAGGGEQNHFSDGSQSHSVTLQPQEGDGVAGDEGQAGWNGMKISSTRVTASGLRGWSSGSNEIIIICMSVLFVILLVAILALTILLRNCKIGPVKQMT
>Cyc259
KLLVSADPALYSFINQGELTIDGVDDAEEMKLTDEAIDILGFSNDERMSLFKCTTSVVNMGEMKFKQRPREEQAEADGTAEAEKVAFLLGVNAKDLLNSFLKPKVKVGNEFVTKGQNLDQVNFAVNALAKSLYSRLFTWLVARVNKTLDTKVKRQYFIGVLDIAGFEIFE
>Cyc260
MSISDTESHPAFYHSKKRIWDFPITLPASNSNRPTRQTKLNAYCVCGFDSLWKLWYAVFVVLSTCLLFWLAIVRYQEFKAQSFHPRFGFDWNWSFPLNLQVACLVAVVCLFPLLIYASVSRVGHSANDGIVLGRDCLHLHAMLAQLPCFRLAQRSADPEAAERLRARIAHSTQSLNEATQSPDFESFIIQDRVEALEHASWYVATRRQLRPFACLIHVLIAFALLLPVCVFEAEQIKNEAIPP
>Cyc261
MRFCSMKSSYFLFLVSAFCVTAVERILFSVEEEEKPGSLVGILLPKLSSRLRSYKDRMNFQIIQKGDSKYFRITPQDGRITLAQVIDRESLCHSTNTHGAPHSLSSAEGQCQLRFTVSILRQGTSEIMEMVQVTVNVLDVNDNNCKFEPSDKQTVYIPEDTSVDSNYRIPLYIPSDPDASIMNRIDPRSIALKSADDIDSARYFNLHVTETSSTDKPATLHLLLTRKLDYETLSIHKLVVTASDASRRSASTCSLQLTVQVVDVNDHPPRFAKKRVHLSLNENTPVGSLVHQLQAIDQDKGLVFSKLIFSLETYTPDDVTSYFDVHPFNGSVLLKQRLSYRKKRKFEFSVVVRNPTDAEIITRSNDGKPQLKISRDIQVETTMHDVSQIIIDVIDVNDEAPAISFYAPDGQSELSIEENTALLPSDFGVVSVTDGDSGDNGKVECALADNVTDFFRLVKMTSGDGMTEDGREALFKLSAIHNFDREEQVTMALAIFCRDFGVPPRNSSKNLVVQIRDINDNSPVFDQDYLELNVTEDSDPSRQSNNYVIGRVLAHDLDEGANAEIAYDLIQSNVPNLFTVDPKTGVFSSNGELDRETNDQHQFLIVAKDSGTPQLSSSIIVTIHVLDFNDEPPVFALPDFEFSATEGVKRNTLIGIVNITDADLGVNRELSFRILTNDLPAHYPVTSSESLQHYTWRNEQTASLPYRLESRFNQIKNGYEVSIFTDGELHAEAGTHHMEYADNGSQATSFHSFYIVAEDGGTPKRISRARIIVRLLDINDNAPVFNFPSEKNATVNVSCNEYVGYPFTQ
>Cyc262
NRARLLYEISLKEAIRYANGDPVESWLNNLLCLDCGEKLSSTESKTGGIAPAPDACQLYYVNRDTLFAFHTSTEVFLQRLMALYVSSHYKNSPNDLQLLSDAPAHHIFCLLAPYDPSSGRVPEILCVIQVCLEGKINRDIVMRGLSRGLKPSGDLIPWTVSQQ
>Cyc263
EVKAMNIYESVRAYFSKMFAVPPGMKVLIVDEETLVILSVTMAFSEIMERDIFLVERIKSTRESLNHLTGVYFVRPTSENVTLISQELKSPKYASYFLFFSHALSKQSLKQLAEADIHEVVMEVQEYFVDFLALSPHLFAIERPICFSQGFDVIPEVLSRSSLAITAVLLTLQWLPQIRYQQSSDHCRVLAESVRSFCSRETDLFDFRKPDRLPVLLILDRRQDQITPLLTQWTYEAMIHELIGIKNNRVVLHTSAGAPDKMSELTLSREFDDFFKTNQYVNFGEIGQAIKNLVANFQKVTKKVDAENAKSISDLKGLLENYPDFRKASGTVEMHVAIVSDLSQIVKSRSLLEISEVEQELVCQNNHSTSYNRIRSLVSDPRIKNADALRLVILYALRYELNLREISMLSAAVIERGVSKDDVRVIEHLSDHPSSQKRVASSDLLSAVRDVSSSPSVSNATNAVASITKRLVKGRKNVENVYTQHEPLIVDILRELIQGQLQESGFPTLDCGQGSPSSLPAKKIVVFILGGATYEESLAVHKLISSTPGLNVVLGGTTVHNSESFLHQLRLMSHSELQTEDVETVPGPRSTSNRFPTSLGLPKLRKVPA
>Cyc264
PLFVGETDMVPSELRSRNCATFNFSVFAPGSNCSPSVYRFRVWPAADGSDADPSSSSLLTGASSSSGGNSAASTASATPGAFSVLHFNLTLTKRDLFSLDNKPWNRRCCYNLSGLHPGSYYQYHVVAENPAGKTPHFGYFWTRTVGG
>Cyc265
MDGGVKVPEAGFPFHRVEGDGKEGKLDEFTLKVDVDQILKRHAGNIGFVQLAMVTVSALTLPAAVYFPVFANAQLPHRCRMDQATEDRYRSEFNESISDSFDTVAALVGPWTSSTLPASMEDRAFGCHRYQPPIMSPITNQTQLSTIPCDKGYVYKFSPQQYPGGIVNEWDLVCDQAWKVPFSTSMYMVGMLVGFVAGGLAGDRFGRRLTALIACIFEGLSTIAVSLSPNFWCYVVFRFSLACSCSIKIAVLLVLCMEMTTAHQRSLINGIWTITICFLLRVMLSPLAYWFPDWRWLHGILCMGTFFSFPSIFLFPESPRWLVSQHRNADALHQLYKIYRVNLRMRLCKEKAAPVTEEEFIRRIQEEASTLKTNGSKSASSTHPPQSQFGQVLRTFRDRKMVQITVQCVLLFSGQLATTFGLIFYGRTVRANVYLVNFFNSATQIPATIISGLMYRYCKRRKLPIMVMYILSLVILTIASIYNWAVKPESDLVLNICCNLALILLAAALNMVFMYVPELFASEARALGLGMASGLGRVGGIICPFLNALDSVIFHGFPIIIYVAILFLELVNLFWLPDTSGRNLLDNLEQKKDGDEGEEEEEEEVVDVRDDGDGGVDEEDGEPIWASTVDELVASTHVIRPTTDIRD
>Cyc266
MIRLDKPNGFFAEELDFAAAGLVILVVVTTCFGMEKSACLNLVFTAINVGVLTLAAVFMLVHAQPDLLFIPLPKNVSWTSVLPLVNLTPFLPYGITGLVAGTATCFNAFIGFDMMSMCAEEANDPGKSIPRANVISVLLVTLLLSVSTLALLMYIPWYLLDIGAPFLEAMRNGPGDTTARSVLFYIVGIGCLIGLFSNLLTSALGAPRILYAMGQDGLVFTGFAKVTEPFK
>Cyc267
PNLAYKKDAWMSNNPENPRRKSSSSPPVPYNSVPQNPQTPVYSFLPPTLPTPSQTTPTRSSAFFLDATPKPLSPTTPINDWSLHDVMLGDAGYVAKDEVAMRAVDGFTGLEEAREEGKPMGQQEKQLKDAYFRANSKRALRSVSAVEPQLHQCTILQYTWPFQETPSWYVDLQEPQEVQGIILYTGGHGK
>Cyc268
INENLTLAVNSAESIGCCVVNVGPEDIEQCARHLVLGLIWQIIRIGLLGMISIQHHSELIDLLEPGETVDNLRFLSPEELLLRWVNFHLEMAGNTHRMTNFTYDVIDSEIYATLLQQIAPEDKQSFLIPVTGIMAESNMYCRAEMVLENAEFLNAAAFISPDDIVNAAERGMARDKLHLAFVANLFNLYPGLKSKPSVDVPETLEEKTYRNWMNSMGVAPFVRDLSSDLRSGLIFLQLLDVLEPGTVAWNKIVRVFDPKRQIFQMQDNCAYVVEYANLLNVNVVNLSGEDIRNAERKLTLGLTFQLMRAYTMKMLSELHQCFGHLCEKDILEWANEKLVSVGAPMLASFRDSTISNGVPVMNLINAIKPHSIDKSMVLKDKLANCRIAISTARKIGARVYALPEHLRDVNPKMVMTVFACLMALDIQLNGAP
>Cyc269
MKEVGICKEANAPVEMQMPVGRLFEVISLFKTDRQNILEESPLKRPPTDFITSQDWSIYVKICCHLRQNSDRQQFKDDSQGRSCLIRLVSAFNQLYTEYSLLCDAVEKARDNSDHFLNQEKAGHSQKNRNSTKEGRGKGDEGHSLDFPPSEQLREVPVDKPPFYKFQPANFDYPGGRMVEDAPTGCCAPIRRRGGKISVNSGDIFDCIQRQPPETSIWVRQLKINVAQTVLTSNFEVDKGGRSRLEAVRLPIALELTLPRIQRQVQTVMTICPFIYDPLEVIAELRAANYDTDVCVGYFEKTKCLREIIQEFLPTRTLRPAGRRTLVKAAEWPEVSYGVVGMSEEEVEGFLLHNKQRLQTIRRLQKDAVRRIQRLHTFSSGLVSVMEQVLLERESQRTSMEKEGEIERYRNLTDQLNTLTEENNRLRETLKKEEERRKLLFNMIQEYLGNIRVFCRVRAIPQTGRILEVTAFDTVSLNVSPLAEEYKFDRAFDVNTSQAEVYAELVPLICSFMDGFNVSFLTYGGESSGKTYTLMGGMDGSPESQGVVYRALRTVLLEKATRRAEWDICLKVGVVEIYNETLIDLISGESGVHLRVDAGVDRMLDTLRTVELQTETQIDELLQLCNDKRKVARTALNDASSRSHLIILVRVRATSNIYQKTISAVLAMCDLAGFEDIIKADTMGDQVLAKEAGFINRSLTALNRVLTSLKTQSPMSVSYRDSKLTYLLKPFFTNSGKCILIVTVRTDKANLPSTQGTLRFGRDSRAVNLGRARRQVSMEKLIQDVGTV
>Cyc270
IIRPDPSVWRPITEDEVYRNDNRLREYQVEGVNWLSFCWYNKRNCILADEMGLGKTVQSIAFLLEVIKAGVAGPFLIIVPLSTVGNWQREFENWSDLNTIVYHGSAVSRSMIQEYELFYHRKKAAGGSVAALSVASNNLFSSQYRHDVYKFNALITTFEVLMSDIEFFGKMHWAVAIIDEAHRLKNKKCKLGEGLRYLDL
>Cyc271
TEKLPITIRQRIVEYELCDMMTQIDARSWNDIREVASPITGLFAPVSFAIRQGWIQLGGQNEYIDPTTGHAIPLETALAQGRIRFANTASPNGNFTSSLVYIERESAVQERADATFVLNTVNREYIPIRQAQLDGLIRKDENQVTWVLNSLDNTWITAEEAISQNILKVDKIYDQESDEEVMWRQQPSVARAYHVTAIRPGGEPCEWLRPEDAVRLGLFNRQTGDVAVDWPSRPSYQPFESGKTPPPEFAVSQWCNFLTARQAGWIRLVPEMNINKWIPLSQPSGSGGNRRLLSTSISLLSSRAGRPDQDQSDLYRRDDYQRSGRPQVVVRQYSPYAPDTMHSHLGSGSHSPEYETESSRTPPYLTEVGEFEHSEVYVLSSSHHGHMEVSGEQISHQEEHSGSHRTLEVGDGQFYSYPATSYPSDGPVSTVRHEFEEIHAYEDSSRGHYSGEQSSTWSRSQHYTGQ
>Cyc272
IDHTETEQSFWSVSGLSIQGHRFQSINEFLSVKPRWSSLFVRKVNFTSPFMDSHTRLISGLCPRAQASSTKSFQGKIVDKHISYGPWEFDVAVRHETGIRFYNVYFNRQLMMHEAGLDETVTIYGGETPFMRALTSLESMFGVGSLTSELSPGIDCPVDAVFLAVPIIPSPSVGVRTVHNGICIYASSANVHEGPLRRYFRSHGENQMHPDSGYATGVVKKSLYVVTQAAIFNYHYAFVNIFSPSGSYASYVVPSGYIHVDVPASTDHLFGYVSSKLDLRFTIHTHHFLFFVDALGANNS
>Cyc273
MEYMPGGDLYYWLEYYDTFTEEQARFYLAEIVLALEALHDLGYIHRDLKPDNMLLDAQGHLKLADFGSCVRLDSQGRYFCSSPIGTPDYISPEMLNCQSKAGYIGPACDWWALGVIAFEMLFGETAFYGQSLVETYSRILGYEKSLKIPTDTEITANFESLIRDFLRGADDRLGSNGGANEVKQHPFFESIDWLNLHSIAPPIKPVVTSDVDTSNINFDESEILGADAKFCGDSSNSSSGSPANLPRTPGAFAAKKSVGPPAYFTGDNLAFAGFTFNREERQRLESSTKVAMVANGDANTAEMKASLAEVRAQLSTAEKQAAMDKIAVNEAQRRLDDTKAELQTARAELERMGEETRTQVSVIQSERDTLCERANRLQTELMSAAEELELERKALAAVKEELTSVKAIPSLSVGNEMKQRSSPNENTSLQADLEEARQQACRAEAELVNTRRLHAQEMGELLDQLQAAKTFSQLYKSKLAEAEAEMESLRSHLTSVQASCKELKECNFSLESKLAMSEVDLDGLKKSYDTDLKEATTQVTRLKERVSIQASEISTVTEQREDLRQRCMALEDSVSNLTDQLQILRKENNIQHIKLEQTVTKLYEV
>Cyc274
ITEFVSFTSRTLSTWTVVMFTIERLIVVVWPLHAIKCFTLRRSQFHILLSILISLLINMPWFFALETVQDPCGTGEFVCRPNEVLNINRIFEVLFLSVLPATIICSCNAVILHKIRNHRRPGAEGGQGGCVGGHPGSGQSVTHSSTTRQLLAVSFCFVVLTLPSAVINVVQTFNHFLDTLKDFSGSLADTYYIAWFLFMINLSSNFFVYCLVRRTFRKAALRLFRRKYGHCSHQNRASTLHIAQTEAVT
>Cyc275
TKAFDPYEAAQTVFPTLIRPLQKYLRATRQQSRHPVDSVIDHLATCITFGLSPLTFLERFNPAASTPQQDAATAANALTVARNIAQRHRRPLIIAGGAMAGSGGGAEGGVEGAEYKPPGPPVAPGGQQVWQIVADRALSRDIADGLVFQLRRQHGNCEISLLCTVHRLPLLQLLEAG
>Cyc276
FTLFLVAVLLPPKQIRTLGLLCLPFVLAIATTFVFVRRFNELAFDYRPWSWRFLLLKFFPIPMLSFLTVFACFHLLPAFFHRRHLDDRHRFRQSVFRGFIGASIMLLPVILYISVATTIDHTYNKELSTGIAKNSTPAVCNYFYALGGRNNYLIHSVLLRYSDCLHSQSLAKLLTELRFSLLPELLALLLTLCIFAAFLTEGFYFRLQVALEEQLIQLSMEPFTFVTDNWNRLDVPSIFLCFWLIKLFLIVLLGASFWPIDAKVIELLSRATDEYGMPIKHSLNFTFLSAYANEENLINSTSLSYRLSSRFLTGALAIGAETWTSVYGAAVCVGLISGFVVNFLAFCVDPLGANIAQLIQTAEVAPVAANPWIPIEEQLTSNDHIEVTAVELLQNTSWSCVILFVFLAIQYDLPNLTSHQRIFCFTHLLIVMGFTCVYPVESLVKAILLRLGLPGLDSPWIDHLIPLLFCALMIGLSGCVFIHFPVWLSYLPYTGRGYQSLGGKSSLTDAAGGVGGGGTVSAYTGYAQRLRTYLCGGQLLLDVTCTLFEYALHQAHHRWPLWTRFYSLLAASRLFNIFVNYLISLLSVLVILWLIFYESFGVCRVFILIVHVFFVLYPATCRGFFWLRTQLFLKDTMASIPAPTSQQLDAYADWCAICYEAMSVGNAKRTLCGHMFHSKCLMQWVQRRPICPMCNADIFAS
>Cyc277
MGKGYNNYMCKKFFHPTNFENIKRKWMAEQKEEFDSKREQERLTQYRREQEILENRVLLGDEKARLGLAWMYDQPAVMEPEKETDRNEAKFEWQRKYNAPRESYCKNSSDVTDQPFGIEVRNVRCMRCKQWGHLNTDRTCPLYGQSFTQEPTAGTLRSLDRAKSNLRKEGLAFKKSAESTGLNAIVYKAKRAVSSSHGLDPEAVEHELTVEFLRSLSEKQREKLLKKLSKLSREDKGL
>Cyc278
TEMFVRVLDELDSHDFNQSVETHPIDSLFKKLFHSEHLESPRSITALVTFLCKWAVSPTRTGIHRSIILACLLDYLHSKLPNFNFQTCLLAFLDIHAPPSPIVDGPGFRSLVCLFAELIDRGLFNHDAFVRTYIARGVFDSSLHPLANADSVPPSLTSSSALPPPTTAAGLHPSSLNNNFSVQSEISEDNDRTSMDNPDSVRSDLGNGLPQRHSCDLNRHLQYLIHFPLPQDDSYAHEQNQRAQLLYGSSARAHSRARETPRKVSRDIVKLFTRSAHRLDVVHGELGKRKKNKERGVDVSGTPNGTQRGSSGTKETRSLEELLEAIATRFRCLNYYDMEYVISKSIPAYLRSLSGTISPNTTTTSGGDSLVADSSGIVASSPSAPNSSRDHIYYPAHNSLFLFLELIETSLNILSLLDTVVETLERLQASSLSAPYPCMSSYLSLIWLHAIGILRTHQAVLMTQPNLQQRILTCLIEQLRRGTQEKLQSKWCILEYLRSLYLSSAYVKRLCTPSVSLSTFESLQHQLALNSQTSEILRRLRTCAEDRKTLVDETLKGVLQCRDPDRLVALSDRFVDYTVQCPELALEWLPSMAALVNPSLRGGGVGISSSVTSPGVQNFNSEMSSQLDDPVEWDNLASLIGTLLAHHCIDTEKLFDKLINPSLAFGLDQSSAPIDSRSEPTVRLACHILHRFFTVETVTQDAQPFSFRVSEPSLLSSALRRVNYALFIDTLKMLMIHSNKGKPLELIDEAGEDGSAAGSDDNSSDNDRDSERETDDGPADSSLDPTDGFDLTDGPPVSKNKRKRRRVHLAPSKNKRKRGVNARRSTSGGSLLNMRRKNRLASCIHQSTCAFLSTGQPPSDADLREMSLRDFAHLVLREICVTPWVREYFYLISTRLLQKNVLIDKMISSNQTRFLLHIIYHPHDVKWIDLAATSDNVAEAMLSLISSVNVWSLHATLMELHLLCHQISVTSSKEVLDQVANRIVTSFNEQAIAYLKSTPMGAFSASTYGEQLPEALPDIEIPENDNSWLLPSLIAKLPPELKTQIVTKTCD
>Cyc279
ENIYAMARGARLISSPKALYSLLKVILVLLKNDSRKYDSDYETRLLWSSVVLYDRLSVVEEATAFEIESLRSKTDEILVFLLEYLEALFSTRFAKTWLKLRESYSSKPPEIVAMLAAMLEVLLTNERPVIETSLGRNYLASFSGPTNLSHSDGEEPFKVIISSLGGQTISKPSNRTFTISILSSSIPEVIMDVLSVPKEFAWTEDVSSLKDDVNKSEVISALINSPIMTTSLISNTNDQGGSGIVFLYTLALIQPNEYSERAIARRTDALHWKARLVEKKGHGAMEYAVKCVFWDDTDVGAKGWTANHCDIAEAHLLSVVCRCNRTGSLAVAMRYTENDESFWEKAGSISLQSYQIAKLVINLAGNSLSIIALTALIVYLCRKNTLPELRDHNKIKLNLIAALVCYHICYMLFPLMEETEIACRTIGSLEHFSSSTVLAWQCCNNFYIFNALINGKLKARFKSFVFIGWIANAVILIVTVCATSASEYGMGLMCLPTGISGYIATAESTIFLFVSLVSCIILLCNIDAPAYLSPRVIEAL
>Cyc280
MPLRAAPPSLLCHLTYTMPQTSDVGCSIDPFSRLPNETLLHIFSFLDADQLLVCGQVCRRWRRLSLDWHLWQVKLFETRWCTIVCPEPPPRDMPIFLPKSPFHDPSSIHPRTVYRFLSQYIPKCDGGDSGSGELDDTSSPPSTPSTVPEVHTSHLSAFIHSIIYHVRSLLPSRNSSPANASTAGASPNRPRFALFGPGLDHRWTSRLFWKMVDTHTRSFEPINVFTGHMGFESGITLRLFAQAQHAVMDGSTRCSSSTRKTSCDSPKPSNTSTMSRFTSCLSASAVPPMRSAETESVSPPLVHHSTEYPCQCHQHEDFTFDLSYLYSLPPHLKHVFNDQYTRLRVSRLFFHQQGVEREEEREIAPEMLLSHLEVTHEMREICRKLDGLIYAIDARESAEQLTLLYHELRAVLRAFPERTGRRIPLVVLYIMPKEDIKFQKTTAASTSAASPPVVSKPELVNRDSYSGAEYTAAWHDSILLVISALKLFELPNPWRLQKCSSNDIKTLIQSLMWLNLKYLRPVAVSMAEE
>Cyc281
YIVIGSDSGRIVVLEYIPSKNIFEKVQQETYGKSGCRRIIPGQYLAIDPKGRALMVGAVEKQKLVYVMNRDSQARLTISSPLEAHKSNTLVYHMVGVDVGFENPTFACIEMDYEEADQDATGEAARSAHQLLTYYELDLGLNHVVRKYSEPLEEHANFLITVPGGNEVHSGILICSENYITYKNFGDEPDIRCPIPQRRNDLDDPDRGLLFVCSATHRTKNLFFFLAQTEQGDVFKINLEKDKETVTEIRLKYFDTVPVASAMCVLKTGFLFVASEFGN
>Cyc282
TDPFSKKEWYELRAPSMFSNRTCARTLITRTQGTKIASEGLKGRVIQLSLGDLSDKTQDIFRKFKLQVEDVQGRHCLTNFHGMDLTRDKLCGMVLKWQSTIEAHVDVKTTDGYTLRFFVIAFTKKQEDQKSHAYAQTTRIKKLRAKIVEVVQREVARCDLKSVVQK
>Cyc283
MAITYSSAVATASYGAFFRLLCRWKGSIYKLIWVDLLVFSILYSTIALVYHLSPISSPGLLEMHKYIRSFLDYVKSMSNSLPISFILGFFVTLVVSRWIDQFNYLPTSDGISLLTCAYIQIPARKSDQRNLAVIADEVAVIRESIARYVNLAAVLCFQTIAPNVRKVYENTQNYITSGLMTEKEHEFFAQVDPRYHPFYVPLMWAITIVKRAKVHGYIAHERHMNALIDEILKFRRSLFTLLNYNSVPIPLVYTQ
>Cyc284
MYIEVSVAVNYLLSHLYTKLPRRRVDNFGEELERCLLRKLQPHWFTESSSQDGSHRCFQTSGPHTDFIFPEAAISSGLEWSEIQACLPAGLVITIDPGHVACQYGSSESSPVISNSAWGAGNGCTSASLSSSGCSSASSVSSSNGSSGSWSKTKHQILYSATPRGGNGYNMSGEKELDAPLNEVAKKQLDDVQTHLATEAALSVLTEPEDVASTQNGSDHSKTGISNESITGVGDSHGYQDTTANSASGGKNTSTDPTIDSSFLDHGVNMESQAKSDVENHFPFNDFHTKPLRHVDEVGELQQFDFHTNQHNPPPFTQPPTTFTQKITTTPSFTAATFAATKFGSTKLKNQAKRPHRLVSACDPPVLGYASQLLEAIGQNPLQPNQ
>Cyc285
MSSSPEALLEYRQQPLLELVHSEENYVQQLQLVRDTYMTVVDTQTLLSPTPCLTRSESCRSEHSVVPHPSSSSPPPSSPSPPPPTPPMELAIRWRVIWGNWLQMTEWHSQFVEKLRRAAYEQPDNVPRLFLNSQGRLRSMYMKYCENYSKAVILVAQFKAYFEDLRRFYFDKNDILSRLMQPIQRVTRYQLPMTEALKITEQAGAPECGVWRAAVAVLKNLPNDVQLMLE
>Cyc286
MNSPGLSGTGNESFFSKLETLRSRNKKKSKKEVEDLAAEGRKAMESALCSLAVEDPENYMLEEGQERSIIERASMESMEVKELVASLISWINDELINHRILVRNISDDLYDGQILQNLAEKLANIKLEYPEVTQSEFGQMQRLKEVVATINQILGVPESWAKDQWSAEMIHDKDVIAIIRLLVALAKHFKVGIRLADGVFLTVIVVRKINGILEYRYERKYLTEPSQSVP
>Cyc287
MTALAEVQSALTEFYAQASSPERLAQLQESLITFEQQPSSWMAAIHFLTISSDQYVCIFSLGIIESTVKRRWTLLSNAEKHEIFQFLEKYAFPSNHHQPIMPSFLPILKCKAIKIWTSICKKDFVQVHMQFLARIINLLTVPASVTTEGDLQALCLSFSLCKAAYEELLRQDSEISQTKVTENALLFGRSVPQLLVALFEAVERLLGGDVTNSVKTMFSTPLGCISEENFLTALRFILYFDANILFSSSTTDLERKLSNLLLKNFANFLECLTVLLTVSPNTAIDQCRLYSLLYIFLVMGSPKILSTLIDASRSRNLSPNVPVDSLAEIGMHSLNCLTEVAERKDFQRDVMAQHLPFIFRILYWDMLMLDTQFPLLNFASSIINIMAESGVTLSTSSSSNNLSGLASVTQSLESISEDFYQKLVDILRPLVTVFLLFSKSPNEEEVEQGGEKGSFYTFSPTKFLQRVHFFTFTVCRSMTPVYLSALDLWNAYLDFVKTFYYGDTGNSKKQVQLPSQTQRIISSLCSSLLITIYFSDSASYLDVLDSDYPSGTLEVEENSSCAGSHLAFFDDTLHQADSSELIADNESEYAIFMQTSLTLLSAIAFFNPTTVLHSIAAKFQEGMSVFTQLCNAPERMKLEEHTTRKLHYALRDLATCLNCLAYLSDHFGSLQDISMLRWLLEALVFNLKLGVAFCDRLKSLQVETLQQDVVQVVVENISLLRCLLTSGFVLVSEVDTPISEVSQSYVVLSVADKDVFSTSLLQCIHHLLLVSPIASLRLHAALLFQTLVAASSPPRFSPPATLLSEGAFLADLITCCCEPSRLKTFSIPVQRLLVRAVTAYLLIDESAIPNLAKINPKRAEQMQALTAQKNGILMNSLMPMFSQALHQDTLTTDRGTYFAGLCWLNEALASLIPLGSKSRRLMYDTLTSCGILNRIWQCLETTSLSSEVHLFIAHLSFFVQFTDIYGSQRSTASMIPGLITTVMQLLQLLERNTATARLVSPVISHLLHLLNRLVQNRTVFPSMAIEVLRFISNCLVVNLAGGVITDLPSVIATASKNDPDLCLRVFRTLFNTASYAYSQMTAEVEHLATFLRPVLAVFTGEVFDPRLLIACADAMVDLNARHRLFTLPAFVSQWRNQFARRFLALLVDGGSSVQQGSDSEASLIRVLHGVYCSPEGFAINEFCETAVEAFLVERIPLVGGERPSGLTAAFSGVAARDLNSLEEFSVLLSGLLTEVRQWIRGTGSAGEAS
>Cyc288
TYCGDYKNGIREGLGVRRSITYGEVLELYPEIKKASNSSKLEDLRKRGKLPSPLKINLDRRMSFDQGSIDVPCEAVWSSENNSDGVDGVMDGEECDPEPYTAPRDTTSYLECAMGHRHQNATYRLMVAQRCGFMLSSKRSELFIKRLNKLKHPRINPFGCTTPEAPERKRTQSLSMLFTYPEETMPTLPKSYVRQMKDLYNSSNSLPKIIPAENDT
>Cyc289
RRVLLLEKVITDIERSFSQSCIRMESKLERVFTNHCQIHSKPLSTTTVPVSIQLTNAPANDIDRLVIRPVEASAQDSASTNNVRLTTRVLQSNASDVDIPRSHELAEVAPGSSSAVTTALVEVPAVCESCVERISTHIKDLCRRALHKAQFVPYKPTVITSTSSA
>Cyc290
AFNTAGDGPPSGFAEQTTYKLWPQSFPTMIQLNSTHYPRTVRVSWVGVQTTLNEEAVLGYRIRYWLVGSNYKEAHTDVDVRLRTYGYVQNLDINKRYNLRVYAYSRGGVGKMSSPIVQFQMIPRDQCVPGASW
>Cyc291
CQRNNFNGPTCGPKPTYENKREFTEDQLAASKTVIGLQAGSNKGASQKGMSIGAVRHIADIKADDMSKEGQGIIGLQAGSNKGASQSGMAMGAVRHIADMKIGEMSDAAKTSLNLQTGTNKGASQSGMAMGAIRHIADQKLTEMSAEGKSTIGLQAGSNKGASQSGMSMGAMRHVADLKVDQMSKEGQSVIGLQAGSNLGASQSGMSMGAMRHITDIKVDEMSKEGQGVIGLQAGTNQFANQSGMSMGARRHVADIKVGDMSKDSAGIIGLQSGSNQGSSQAGMSFGAQRHITDVKVGELE
>Cyc292
MRSSDVYSQGSSHSDRFLQGLVPGGELVGPSGTKIDPVFAAAAAAALNATLAAPSVSSSNMYSPNSSATVAAVAAAAMNAAAIAAALGGASNQPNGGAGSNFQLPGIPSQSSLKRSSRSPTYERRGGGYRGERIRERDSPTYRNEMPRRTSSSLGGGHPSPEDDPSATRTLFVGNLPPDIRISELRQIFDVYGILEDVDIKRPQSSNSNEPAYAFLKYVNVSMAYRAKLGMTGKRIAGYVCKIGYGKVTPTRCLWVGGLGPWTNYPMFASLVERFSRPKKIVWPSGKGYANILYHSTEAAAAAANLLRGYPLGTGNHRLRVDFTDESHMLISGTIDSLRRGRPSGSSANDRTYRPRRESNRHPRSVSRSPVRPPSRRSSSSNTSSATKSATPCPSSRSRSRSPSPTVAVPEDISLETACSIEEVAACLAGPIWKAVFVLKKSNFSCRLHAVSGDSALADQLFPRQQPKPPQTPPDDEDDNGGGAVGAVVGEGEEKRPAGSPENNNNSCAVEPPLLRISQRMKMDPAKLEDVRKRMKSVGSGGYCVLLATEAANETVPAAGAENHNRPLRDLINYLASKEAAGVVLMGNDQEHQQQQQGVEDQHRMDSEPSGVLHVLPPGEFAVSLLVEGGASCLQEKRVEPGDKYLVILLLKNYGLV
>Cyc293
EIDFMCFELIPRHHNIARFRMGRPFPLEPLVKDSLGESEYMLRIYKEACHWSSFTLNYIEWTYEYFVLDPPVPINCPIQGKYKFIQTGQEAEKYVFKMPNGMTPRPWLQVLCYHYWQTNIEACLNDPKILKLDVQKCWRLDFAGRPISEYDVTDNYIACVGFWMEDTKSYLITYDREDP
>Cyc294
SFDSAASLTSNPLSISSSYPLLITQGTKFEGCTILFMMLYFFSMAGHIWWVVLTVTWYLAARCHWAHEAIFRNAQYLHFAAWAIPAAMTICLLAMGKVDGDPLSGVCFTGLTDPTIVRYFLIAPLCISLLLGACFLIAGFVSLFKIRTIIKTGGSKTNDLEKLIFRIGVFSLLYLLPAAVVIACYIYESQKMDRWMLTWYTNEVCRNFDLRKIAGSSKCIAQLHQILGDTEPASSTSGGDVFDKMDTPTFELFMIKYLMTLIVGITSGIWVWSSKTLHSWHVFFARICRCTPPPPQPFPASQGVQQATAAQPNRHMQNRSGFSAVKGTQQHQQALLEGGKMSMAELGGSTNWSRGQPSGAPTNAENPSGVTHPGGFNWPPPSQTM
>Cyc295
MALASQAALLDELLGKNRDAIDSDAMKGPHWSDEDMCRYFLCGFCPHDLFVNTKTDLGPCDKMHDERLRENYRKSNRFEKMGYEEEFYRYLCYLLEDVDKRIRRGHERLSVNKGAAPADPEAAAEKADKIASLTRRINDLVEQAEQLGTEGNVDQAQGVLKLCEQLKFERSQLEGDTRPGAGQ
>Cyc296
PPRAIDSSSTRVEQYFNRPLSRKERLEFNEVLSESLTTSSNMATSKSARLELAFPRFLFAQKDNLRNASGNLAQLHTFVNVSASLGKDSQSEQRWWVLEEIGLAGAPCYGTINNLTQDDMTYHSQSRSFSIIIFNERVSDNLLGKIFSSYGIIGMYAAYIFFASRLLRMIYSDISYQISLQELPHVDRLLNLCHDIYLVRENGKLYLEEQLFAKLIFLYRSSETMIKWTRHPKWLIDKFSKKPDEEEERSLGDEGRRATTMMIMMKASRQLRHHHNHYHCYDKKTKMVIADIVDSGHRDIEAHHQRWE
>Cyc297
IQPKLHGGEGVDVGYWETLSQFVAAQMARTRLRERHQEHLRRKLAFLQQNQGISSASNDSNPIFPSGSGSTYNMVEQIRELQQQAVFKMQRDEGQQLGEAKKGPEDPSAPANQEEIEPTPGPSTAQPEAPGVSNQPDPYDSSLYSPVLLDQSDVEIDAVLYDAQDDRAKLEYQ
>Cyc298
MHGRAPLLSIWTGPSLRFDLVFECSTTRARVCRLFFPSHCPVGPVETPVYMPVGTQGTIKGVTVGQLEVIDCRLLLGNAYHLGHRPGPETLTRAGGLHAFMSWPRGILTDSGGFQMVSLSKLSSTDEQGTHFCSPHDASEMLLTPEESVGRIQASIGSDIVMQLDHVLHVKTVGKEVYEATRRSVRWLDRCIEAHKPQLQRQNLFAITQGALYEDLRDECIREMTKRKDK
>Cyc299
VHCAPRDVIIFGTDGLTDNFDPVILRIAIPRSPDITYVDENEAESGSTTLSKVYPNACHNWAKMTPISTPYALLVWPKPPPPPPSALPPALTPPEPDSLLSSPDGVSARSLNYTDQLELTWPERRQYAAKELTRIWYELEHTGNGEVSAADFGEALLRHVKRVTAQKRQFLEAPETTKLKAQFSRYMRKKNSMQEKTEPGSAASGGSCGSVGTAKKDDELCELERRRAWIMDSMKRMPGKLDHATVVVLQVGSG
>Cyc300
VKVTSRRVVIANIPYHVTWNKLKQIFRDQLGFTGYLRLMKSNGRPNGMGLMEFKSIEGAEKAIEKMHRFEIGDRRIIVREETLRDQERMASMEFDGPSNPSIDVGGGMIPPNAGPGMPPQPRSNAGSAVPGVANLTPTVLEGMGVRGPITDSLYISNLDYAVDWRKIKDIFKIAGRVIHATVKQDDEGRSKGVAVVRFEHPYEALLAWSMFNGQ
>Cyc301
GTIEDAQLIDGLLLNQKVESGCGVHRVEKAKIALVQFCISPPKTDMENNVVVTDYTQMDRIMKEERQYILNIVKAVKKSGANVILVQKSILRDAVNDLALHYFGKLKIMVVKDVERDEVEFICKTLNCVPAASVDHLTPEVLGKADLVEEIESGGSKIVKVTGIQNKGRTVSVLLRGSNKLVLEEADRSLHDALCVIRCLVKR
>Cyc302
MTGDFDVDQKSQLCGAVDSTVVKGSTDDTVSKQTFNFASSFQNSNTKSSCRGDVIDDQSIDSGGTFCRQGLGDHLTSQNRISSSNLYCNDQTSNSTVSDAIESNIESLKALSLKSDNATPFQPLNSGSAKTRDMTFSTVSGDGNPFSFERSQSAQKFDSYNYLGDTANTNSGGKSHSTPESSSGIESAYSSTNPRNQLLQETENPPSTGENHLGGCSSSYWNTTGSAQTEELNYLTTALSVNSSPLLTNLLFQQPSNSPVGTKGGLQSNSGAIGTKRPIVGGHQGMRPLSRPPGWNPTTTSLDSNFTASSDQSPFFTPTSTGFSSKAPGWMGHFSPQNSSYPWSSTASQQNAFKSNFADATSGFSSGSSINGLRFGGNNSLSNMGSNGFSKGPTSSNPASLYSMFSKRPPHRVTAHWQQQQHHQQHMQQTPPSILSKQHSSDFSSSGPLSIGGQDGVLNQKMPHGSFGSNSGVSPMASGMMSGNMDSLNADRYSSYGFDQHLIELMKTMDSSGSSQSGLLDDLAFGMPRMDNYHGNLHSLPGMSQSRPGLMSSGLQNQGLHGMGNAHSSLSAMAPREEGYSRKVFVGGLPPDIDE
>Cyc303
MLRQNLQASTSLSADHNPSSLLTAICETPGQPPKSVFISKSVAAAFAAATASGNNTVATPVLQAPQPSQSANVLSDESLNSEQNDVRSGSSLGDATTTLENGNVNFLRCGTISQSIAAPISINLPITTNATLQPTLTVIGSLPNSLTNSTPATILSIGNPNNRNFPAPNNASAITALLRGLSRSKTLATASASESLISKTANTLATEAPVMTSSIDAKPVSDPPSAPQLPLDISSLTAAVAAVTGTLPRNPTISPGPLPGSVLLSCPKIVPNGDQNSPIMNAVSQRTNDSPVLTTDSGTIVTEQIKSEPPLKESPDSTIDRILENIRGQLRASEAEKAARASLVTSNTCVRKMKVSEAKPPSLISQSGGVRLQLPIKKGSGKLAPVAPNPAARTGLSASINLSNTNSTSTITSAMESVHKVYKCRYCGKTFNRKFCRERHERLHTGVKPYTCEICNEKFIRLEDKKRHVRSILHTSRVAAAQASGKLIPAGLDPQDMSEGDASPTSEHTFCMEDPGADTQAEAESSEDPIPVSASPSPPTQATYKHFRRSELKQSVTPVRLLSTEGAEPG
>Cyc304
PCFLRSYTDAELVVTRYWGEDVTFDCNSVTADGRTYQLDYAWEFYKHGLGKGLSSSPIGNRLTRRSNTRATPSSGSSSGLGGTAASLGGGAGGGAGSNGGVGGGGGRADVARFSESQLTIRKVTLSNMGEYRCTVTNPAPDSSSAVIPKIERTFQLHVIR
>Cyc305
LWASQMLDFCAYQSTTYKRSVQPLPTDIDWSTWNWVGGEVVIASPAVSRMLYKRELDARSQHASEEKSDLSFLPKLPDTGSSSRICFIHRADNLADMAPPGSIYQASLVCYAISQNKSESEVVEEIRTHRRLATPPESGRLQYEDATGLYYDPETELHYDSRTGYFYDAARRTYYYWSAESHRYVPANELVRVQQAEAHRLRLEAAQQAALRAVREQEAARAAGARVAAQLAALRAEKDEYASYAYATCLFEPADDPIAAVHSSSSANIQESLRLLGGGTASNSVSVAATGAPSTIHDNS
>Cyc306
FWLRDTNSSNGTFVNNTRVSKRDDSDYCDRQIFSGDVIRFGVDVVEHDTTHGCIIASVTLILPNGQEAKPKLGHTGDALPSGLISINNEQMFQISCFLNDAMFREQALDKKLEALRQALQQATLASELGWQAMLNEEKLLQKFNLYESQMRMFKE
>Cyc307
GLDGPHHYQIANRGGLIVAVPADTLWVDILRFSTDGGRCWHNIPLTPSIKPAFAAVDKKIDEVSPSPPTKQSIFSTDRATLQTTSSLLLMEEETIVFTGLVTEPGGHAMTVAVYGYGTVSQRWRVAVVDFASNGFITKN
>Cyc308
HAQMSVEIVKEKPPDEKQAHFLDGESVCAKADSPNPTADVLRTDDPTFNDRDQQPSPTPASTTATTENNASADVNGEAEAIAEAIEKRKQPVMELAYSEESYVRRLRVVYELYMPAPYRMPPNSDSTSSTAAASSALPVSPSSFEELASKLPPGGPAVPEDLVARWRILWGNWMQLFEWHTGFYEKLRTLLEEDPDRIPKLFIDSRARLRSIYSKYCENQIKAAHIAEQHKEFFDEWRVHVGDKEDVVSLLMQPVQRIMRYQLPISEIVKWTERAKLPSLPLWQKALDIMKEIPKDTQLILE
>Cyc309
MKSRRSRTSTSKCEVVEYIPPSKRLLDPLPSAPTAADSHQRIIGKIDRSALTMYLQILASSDYVLPNSDADPVSPEVNQKVPHTKNAKLRKLGDRISFKNRRQSFFLPETLLEEDERLSKEFLFKRALALGASDAVRDALIKRELSLADFRPLKAPFVPYILKVLVNAIEEDCNRQGWDVIFNQSSSTQRELAELHACLLIQNWNHHHHVKRQVGEIPLPLKITTLRVLLSGFKQKPLHFNKQVLKEVIKRPLFDLFLRPNPNIKSLVRHTALPCNRTTMDTLAFMMFHLQHAWEHGANPIATKGILAKLYGPLLVSFSERPAIIDQDPMDYKTEEAAILEVVLEVCNSQFWDNLSMLKMHLAFDSDLYGEEEKTKEEEEGIDSLNDLNVKTSDEPSEYENEAWFSNLFAGDLCAMKSAAAEPKPQSV
>Cyc310
EVAQIGQEQARDPIHCYLSGNQAHLMTQYPLRFCLVGQATTFAPTSPNTLLVGATRMGISTDCSENHSGSSMATETTNDTLPSAIPPPLSKRLRLIAFASRFTNVTDCSLRIYAVLDTVDAVRHVKDTEAKLDGQLIGGGKQMLFKNSGGGLVFRIQELSPHWRTRLSCQ
>Cyc311
LIMNPSRQDINVKTVYVIICFLWLLAFTLSTPIGVFARVSTANGRPTCSEATLDYSMRITKLVYSILGMILLYGTPVTLVSIAYAQICILVHKRIKKKPRHSQPYPLGSKSLHVHRENTDFSGVQESSPNRTMPAARVSDVGSVCVYFLQRKLTDDPANVGVCENRMYTSQRHPSRHRRTSFLLASVSIFFAISWLPLNIVNLLLDLRELNFEVLSVNQSTGWEDRAPSLPVATPFVPRGRSDDYLSLPGETVLIIQAVCLLFVLISACINPMLYGWLNENFRRRFKQLLRCPHKRRYLVESEKQKHKTWQVSKKRSPYALWP
>Cyc312
LLLQPGECRVRGCKRFVDVWAGGFATIARCMNSGVIYACGLNNYGQLALVKKRSVEVKKRMEIGGNTLAGTEDFVKSEQVSESMLTKRQGPLVQFMLTPANGFDPEKNWVQFAIGMHHTLALTSS
>Cyc313
MSSRAAFRSIPQPPERLSKKICFILNNLTERNLKNQTHELMSQLPLHFNRWLAEFIISRVATESNLVDMYTEFVLLATNRQNNFRPLILDLLTREIDFLLRPGQLNPNKGRSLKNFGAFLGRLTLAKGIKLGVDLKSLIYVAYKNRPESLDYIVPFICELLKNIKHSGSLQQLDPWVREILEVAKELHNITDKLPIQFEVELLFSYLERDMSEITAAFYLRRIR
>Cyc314
MGAINPTDKLVEIYINGQQAVNLHMRLGRAGCGYFVDYVESLFSDSDSDLPSAEGFFDSGKPIGRIRSAEDVNGKTLNPHKHPLRVKKPRRDASVSESQSNTEEDVKYYVSSPTSPECLSDSEVGSQSRGMVQVCGDMDSRRFGAISDVGHIVQKDPTVGDSVSKSFQTCQASDQKGVYLEDLVTPSVDENIKRAYLYVRKSNERLNPGQKATDAGSKSDSGNGSCLKLDSSNNLELKISLCGGLPTDGQMDHERFCAHLVTFEEFSKDPAGVIANPNLVLLFDGKFYNWNTVAPMILSRVCFQAELPYGSVLRLEESFMPKKQPRRRAWFTWSTSGPESQPTASTDADKTTAEVPQETRNDHPPSATASLAEECQVPQRRITLTSREVECLGLRPGANNIEFRIVTKYQGTASCLAKIYLWQSDDKVIVSDVDGTITRSDILGHLLPALGRDWTHEGVAELYSRLADNGYKFIYLSARAIGEANLTRGYIDQVCQRGKYHLPGGPILLSPTSLLDAFHLEVIARTPELFKIECLKEVRELFGPDSNPFYAAFGNRINDVKAYIESGFELGRIYTVNPGGELRNERLPCVSKSFNDMVSLADYLFPCISPRLVESDLIEANEEVSFTDYNVPTSDVDMSLFSSFSFWR
>Cyc315
LFGQEKTMYIVSMPVSPDSLDPKFVYLVDGDSCLYVWFGSRSRLLIQTRGRLLAEKIAQKERLNEATISLEHEGRESTEFWAVVMGLWKPAPRPPAVEHQEERPVQAIVDHPKPPTNVQRPPPARDYISADWKLPRPILYDVKLGKGYLELLQ
>Cyc316
LIRQYEDIAFKALSIPANTAEMMDLIEYVKKTETLTMARMERELDHSKDRLLFLMDHAQMNPSDMRMIGQVFEWHSRMVDIFDEHRNIMRQKRVEFENNLRYRRERFHEELDSYRKQVEEFQHFGDMQEMVRYLKKAQALDERLEVALTKIDSFNAEETAFGWTLTNYPLRLETQNILKPYLRLYETTVEFNNKSKEWMDGPMEKVDPEAVDADVANYHRALFKLEKTFEQVPAPRKIASKVRLRVEEFKEHLPLVMTLFNPGLKERHWQQISDVVGYTLRNEEGMCLAKLIDMNLEGFIPKFEAISEAATKEYNLEKALAKMKKEWEP
>Cyc317
MSGRVFRRLTKILLTGAALTATISSVCVGTDTTGSFHHVLAVSCPLKDSLRSHVTPWDYSWDSRQNSESDNSSISLKPKASRHILLVRHGQYHYAENDSECHLTNLGRQQLDLTGRRLRQLNFPYTRIFYSTMTRAIESTDEIIKHLPGVPATPCDLIREGAPFPPEPAVFNWPPEGNVAFEEDGPRIETAFTNYIHRAEPTQSEDSYEILVCHGNVIRYFVCRALQLPPEAWIRMSLDHGSLTWLTIRPTGTVSLRWLGNSGHMPPDKLSLS
>Cyc318
IEFFFKSKASASVNETNNTPSFVKDQPKTSVDQIIASPTGSNELTLTTSPGSDKPEVRARGSDVEMLDALWNLSKPEEVFKFPPISRFSLCFLSQSLEQTYRRQVLRVPRQSVLITLATPRLTPVTNGLAHFLFFLLVSLACFINFPNLTNSRLALVTPFVVFALALCFNCLFIAIVFSDLLAWGGFCLPEKRLQHIYRFLFNWYTRNIMGVLMLCSPAAFVLSNFQICLFWFSRSADVAAVADFSTGEYRMVHGILFTFMLFNLTLFPNYSSWTKSLSAMTLCIIACLLIHWPFAGFSYAYSDQVAGFAAVTTARDLSTSPIWLAAAESSLFPWEITVILILNLILIFFLNRDIDISFRVSFNRDFEASRAKKAITREKMQGEWLLENIIPRFVLTDLRKTNKYSQHVTDAAVMFASIANFSEFYDEQYQGGQEMLRVLNEIFADFEHLLSSVKFKDVEKIKTIAECFMAASGLNLVQRAQNTLLDDHLCALMDFAIELLKTLDDFNRQMFNFQFELKIGYNIGEVTAGVIGTTKLLYDIWGDTVNVASRMYSTGQKGRVQVTEEVARRLTKHYEFEYRGNVFVKGKGEMRTHLL
>Cyc319
TAEFQERLRQLQGQPEVRLFVRASITDRNTVGACLICHQWLMVFRYMVEMDLIRLEVVPISYDNEPEDYKCLHCSKRLPAAFLPDLQLAASTPDELEALLAKFQCPQLALPFESKEVLEATHAFIDVYKNVLNFIRNGVESPLLNALKRLEDYLQTQKTRYLLGEKLTFADCMLMPKLQVMRVLLRACKQWDIPMDLVNIWRYVQSMYETTAFTVTCPLDRDILMHYRENKALDIPMTAMRSADDYLHSCPSQLPPLK
>Cyc320
MSSTSMERLTPVVGSIFGLDEEGSNGNELVHRKPPIIEAILNELGFGWFQVQMIVILGVAHSTDTMETIIQAILGPSLRCFWRLSADYVALLTSLVFLGSCIGAVPLGYAADVYGRRSICLFSCLVLMYLSWLCAISPTYAWMASLRFLSGLFIGGVLTSGSSLLSETMPPKFQASGQLITNNFEALIGVITAAIGLGCLEGRLNWRFFVFFTTFPLALCAIALAFFTLESPVYLYCKKQTVEAANVLDKVAITNRRIPKNSTSALSFLGRIREADEAEDFRISKVGVKELYTLLIRRRPWLLLLLLCLNFSWGFLIYGGTTILPVELAAGPRMCIQ
>Cyc321
PIRFSRTVFLAGQSDHRVTSGGNWNVRLPLDVPYHVTDRSHWVHRTWVECIWKPRSASPDIVLPAERRAVVKISDCGRWLILDLPGVRVQDEGLYRVWIENEAGRDYFDLRLYVDDKPRAKLQPPNIFPQGHSHFLLSWQPPSSTDDTITSTGYRIEYISDKQLDAEENWQLLGTTGINQTEVLIGPQLKIGERYRFRVRLQNLLGLGPASEPSRFICVETTEDEAEDRTISRRRYSREPIRFSSRKFEDRYEIIEELAKSRHAYLYRIRDRETGEYRIAKIMDLGDLSYIPVSRSYTSLADFRSSVYTPSTRIRHEAEEDRRLRAERELKLLASTHHKNIAELRDVFVDAQRLIWVIGDMTPETLWDQIKNRIRMTEFRAALIMKQILSLMESLHDRNVAFLGGVDPSDIFFTDKLRRDIVLGGVSEYHKLTEDKPVRLTFRSTIYVPPELYSSDRLSTNIRPQAEISRATDVWSAGALLYQMLTGDTEHRPSVEALEKLNLSPELLDFSRKLLHPDPTLRPTIAEALRHPWITTEHKTTEDIISQSARRLEEATSNAYKRLLRKIDWSEGLDEEDNDFVDEMEHEIRKRRRLTEYRKRRRMSLDEYDKERDYEDDEGIAMNVFLRGRGRVPRIAVPMANADAYEGSDTVMKCVLAPPAGERLDLNDVTVEWSVNGKVIDLDHPSLRMTEKYAAKFDRSTGEATLRVKNLSVYDAGTYVATFRGRFGITSESANLKIY
>Cyc322
ETILCQPQIVQRLLGYLTLDEWLKFVSAFPRWNYSFPHEILLSENGSPLLLFLLRRRLTKHIHTLRLTSPGPIAQGGAVGSIHKCILSNPSAFVCLERLDLSVQMQPIDRLLAIFAAPAFPHLRYLSVRPTEPDCGQNPVCVAPLPVFAPPQLEVMKCHLIGFLADDREEYIPALLQVMQNVVNLTVCERMIGATPWLQYLRRVGPFANLETLQIHAKSDLLKALNEMLFSEEWSFFPKLKSVNISTVSRSRTSIPFKNGFFRPLEIDFSNFGQPMEISSTLPTNEAIQVGRRAFIGRGLIMLELIFLPDNINLSSSTTLAVLNQFGHMVETLIITVQHTVVPESSTEYLAFLKRFKTLCHLYLFPIIKLTSRSLKVIELPVELIDSRDVDSEFEALLVYHRGYFSSVKSVSITSPTAFAFCNLSQWHSCHCLDNIPHTQPLKNVCGLFLNLEELFITSDSHLDPEDLQEAVELCPELKRLYINRWPISEEAYAMATQEILSARNLEVLCLLVDSLRIRSSSCEHLLYPRSWTLKYLYIDCIYQPCLSKEELSRLAKRIPNARWITIANRETSRCLEFRRSRTAETISEMRLDSGRRGKEPRAFAPELYDVVWKGEEKMKYFIAEWCHSCEA
>Cyc323
NDSAKPLTRNASLHVSISDINDETPRFEHTAYQGHVRENQANAPVTHLSPSPTLCVTDADIGRNALITFSLKEAPEKAGKGHPLNASTRDTSDVGYFRIDPRSGRLWTVTALDAEEDAPGEHKYVFYVVATDDGVPERRSSSALVTVLVDDVNDNPPTFEHYTYNFE
>Cyc324
EAYSASQSKQGPVEGDTRIRFDKFGSLNQLPPGVRQHSNLYHAFPGVQSIANSTPILSCPPPRVLSSKGKSQSSGFLPSMSITNGVSAHVHASNTHAEISNTDYSPKSTVTALASGKEAPISSNYIAQDRASSPDELTCDSGLDDLSLAEEDRLRLHAACLEGRLSVYGREAETWLRERAELSTEAASLRKRLEAAKSTLTEVQTQSDQRVTEAMNKSREAQESLRHVQEQLSLKTLENEQLSANLTAAQQDSIYLKSQLADVQQNSVAKDQALASLREKMSELYADMESIRMAHSQALDNKTDLTAELASLRRSQEWYREQLQLTEAARDRLMEQLNSMRKWLDQSGTSAQQLAQENARLETKVMSGEAALAEAKRNLSHELEAIRADILEREAIFEKIVAERADLEALCRQKSHQITECQSRISTLQSDLSETEMEVSELRSSLDHFRHTLQCVETERDNLRATVNGLEAQMNQQKALMDQQLAQYKDVCSKLTRLEDSSYEQAGNLNRALEEKAALESSLTAIYKEKATLDACLNQLKEDMSRVESNFSALQCELDSKNSELSNVLLIRDELSNDLEVLQAALHEKGEKVKELESEREQLQNASLSLQLENEGLRDDIKRLEASIAPACEEAASKAREPLITEIERINSQSEALQTELKGVREQVASLLVDQERYCALLTTHRALQQQYDALSSAYTASMEEANAKQTDLCQRLQQVEASYSQALLTKSSEIDSLTHQLDEKVKDALALQSEIASLKVSHQQSMAQQAADWAQQLSSLESRLHAAESQRAAIEQKLQEVLERERNTNAKQQAEMEVLRAEVAKMESRVSKSEALEAKHRQLMHELEAAKGREMGLSDTVEDLKRHTASLETTLSQREVEIVELSERMEKSSMSPAAVETEVPIQPVCVQQELAAALVPVPCSTCQILSAEVVIHSEAVSRMQTELAKVQAALELARQELAAQSAKTANEAFGRQQACEAQRRAVQEAERLRHELTEAQQQLSDAKHIASIAQANVATLTTHLNSNDRSTSSEVHALQEAMQ
>Cyc325
RRFSQSKTPARAPSNSTRIITPNGVRVALEPAYDHVALSETAGVYSSSEDEEDGEGGDEEPLEKLDWEEVRTTQQPQQHQYQGKREPVKYTTSASVPVTPSPAELSALKTALRRAAWSPVPLVTIPNLAQALDAKDPLKSEYRYKEGVDWLLGPFLGKGAFSLCYQARDIRTGTLMAVKRLRFVGDSSAEAMEQLATAREEVEIMRRLYHPNVLRLFGIAYNPEKKHVDIFVEWMPGGSITSLLNQYGAFTEPVSLAYTLQVVRGISCLHKHGILHRDLKGTNLYRF
>Cyc326
SSWDSSTLGFWFSELLERNTQFSTWLEKGRPLYFWMTGFFNPQGFLTAMRQEISRSHEGWSLDSAVLSSHVTKLNVDEVREPPPEGVFVYGLFIEGAAWERRSGRLIEARPKILYEPMPVIHLFAVQEGKKTVVGRLPYTCPIYRKPKRTDLMYVTSLDLACSKNPDHWIKRSVALLCDIK
>Cyc327
RQVMHDPMAMRPFMGYNFGKYLEHWLSMEKPGRHMPRIFHVNWFRLDSHGRFAWPGFGNNIRVIEWALRRVSGEDIAVDSPIGLLPKKGSINMEGLDCDWDAIFGLEKQYLLEDIEETTKFLDDQVGVDLPKAVKEELEEQRKRIQAM
>Cyc328
AMFEVITSEASYYRSLQVLIEHFYSAPEFDCSRSAPTSMEVPSSGAENDNDNTPAQGNEGRTSCPSSGLGGYSRAGSVSTSMEATAVPVMKSVLSPTEKHHLFSNVLLICMASE
>Cyc329
ELSLLGQTSYMFAAFIVARLKYYFGWCLAEMLGICAGNGYTGVDPETRTTLWANVHNFDFFQVETAPNLKVLIDAWNIGTVRWLREVVYFRAPLRFRTILVFLVSAFWHGLYPGYYLMFTTFALFTYTSRTWRRNVRPLVLGAESPSLQCFYDFFTLLITHFAMEYAQAPFHLLGFLPSISLWTRFLFVPHIIGVVVIVAVARTVRYFKAVVEARVSRRQLSTASHIGVGGVGVVDHRADCVTIHDCND
>Cyc330
CISVAFLNGTGKETLLCLFHDIRLEDTNQAGGSGDRDPGSSVPPSGSQHQARDSIVGLALDWLTNALYFCVDGERPRLEVIDLKYRSYIQPSSLPFYSSSPPRSRPRKAARRENWHSKRIRRNVVPPWFLHPPKGADPSSDDYDLYSYDFNPLTDHLANNVDNYRLVLLHNLSSPRDIVVHPKK
>Cyc331
MQQSRKDKNFPIWLPIIRASALGWLPLSKNPLPRFSFEDSNDLLTSTIYCNSKLRINVSGVKFEIPRYFVDQYPNTLLGSSEREYFFDEENEEYYFDRDPAIFRYIVDFYRHGFLHFPKSDCFLAYENEMAFFRISTECMGDCCYEHFQDCRREHSERLREGRSTDDLRCVGPTTFRQRLWTSFENPGNSTASLVIYYVTGFFIIVSVLANIIETIPYPEVSPDLSRKSIGDVFSNAFFCLDSACVLIFTVEYLARLYSAPNRWLFFRSVMSLIDVVAILPFYIALLLPNKK
>Cyc332
MNSSQYNYALHILRANLWSSSQWEHVRMLLLATTFLFVFCTTEVFYGRWKSISIILPKPAILLLFGVTFGYLSTALQCEMTFFNEFFFFGVLFPPLAINAALEFKPIVKNGILPSTVVFGLLGSFFTFSLTALSLWAVYALGVMGMQEYTIKPIAFILFSSLICSTDLAIVFGLFGKLKVHPFLYLIFVGESLINDGVSLSLFTMTNNAASSHLNCVEKLGVLPWFLLMILSFSLQLCISAIIGLLFGFLSSIVTRWTKHETTLEPVIVFCLCYTGYIITYIYSWPSTFYLIFFCTILSSFTFRNVSHKSVITIRHFAQMTSAIADSLIFLYVGFSIAAHELVWQTGFIAWTLLFCIFWRFVFTFMASFLTNYFFWTRQRITVGMMFFISYGGFKGSVAHALVEIVSPQTANAIGIPLPIVRCTVVFINLFYVIFIGLTMAPLLRIYKLLSSETARLSLFETLNDRVMLSACNAMADVVGHHHSALRTTMVKFYK
>Cyc333
MEYSDMSDGDTGGNCPFCRPKAFENFENTEDAFFAWLDDNTNTLRNYIYSHASQSVVEDLLRASAFKKSKSLYPSQYAFSRMNSLVASQSKNEEMPIRKISSSEFEPLAFHPILATGNDGCQSFLASMSIGCASSRNECMNQMPSKTVSTETSGLPSNISCDQEEKPEGLKALSDSFKEFYSNKVMKELVLDIWSDSDLSSLCFKILRNACLLLNADRASLFIVEVNSSTGDRFLVSRLFDVTAKCTLAEALHKSESKTISLPFGVGIVGWVAQTGEAVNISNVYE
>Cyc334
YVQFEGELGEVTPPHLNVASLNFLDFIGDEKLNKVAIEALRTYGLGACGPRGFYGTFDAHLTLEKAIESFLGVEEVVLYSYAFSTIASAIPAYAKRTDLIFADEGVSQAIQEGLRASRSTIRYFRHNDINHLEELLLAQEAEDSNDLSRASHTRRFLVVEGLYLDYGDICPLSQLVDLKYKYKVRIILDESISFGVLGKAGRGVTEHFGINVEHVDIITSRFLFRICEIEGR
>Cyc335
ILSFDDCIEDWQIAWDRSRVAKLVIEILVCAIHPVPGNFTFSWPSSYYLFGSNILLSCAHCKNGTLDPSLLTSGASVPRVSAISGSPHVIFPSNKVVSIDIILSLPMFLRLYLIFRVVVLHSKLFTDTGSRSIGAMNKVDFTTQFVFKTFMTICPGTVLVAFILGFWAVLAWMLRACE
>Cyc336
DLLDNLDKFVANTWPDGIVRIVRLPQRTGLIRARLEGAKAATADVIIFLDAHCEATYRWLEPLLYRIWQKPDAVVCPAIANIDRFTLKIFRTDVRYTEDGWLSLRVGSFAWDGMFVFEHPPRSSVVKRQSNVDTIESLTMPGGLFAIHRDYFFKLGGYDDGMEIWGGENLELSFRIWQCGGSLEFSPCSTVGHVYRAIHPYSFP
>Cyc337
PGPLRVLVTGAAGQIAYNLSNMVANGNLFGKDQQIILHLLDIPEAKTVLDGVVMELQDCAFTVLAGIVPTHCLKEAFTDIDVALMVGAMPRKQGMERRDLLSSNVKIFKEQGEALDKYAKKTVKVLVVGNPANTNCLIMSKYAPSIPKENFTALTRLDHNRAIYQ
>Cyc338
LLPSIILLPQFVAAGTKLYATGNPGENATLTCEALGGLSIPGGLQLTLLRGSGLKELAEQAISAKGSLPPSTLISDSPVESSTFAEEREKLPFSERIETILPDMDPRYHLIAGPDPKNPYAAMVRLTIT
>Cyc339
VNEGSAVVLSHQIISVRDPDTVDSQIKVKLVTHPKWGHLELRPENNTSIGSTEFAFTGRDLITGRVFYANSRHQDGLESVSDIFSLRAYDEMFPSRESTPIHVSIHPVNDEVPSVRLVEYFAVPLNGRRVLTPYLFTISDRDVPRDILQISFPRLPRFGHLTVHWQHGEQYTITEASAPIAESYLGMMNIVYIQNGSVQLPARDSFTVSVSDGLHVVKKSAYVLLRQENRYAPEIRVTEEGGLVLEGLAWRQLTSVLTISDMDTPGEDLVIIVVRAPKLGQVERLQRQDVTGVPAQEDLIEAAMDQYEAEVDGEKRNTRNLKEGDRFTRRQLDTGRI
>Cyc340
MEMNNNSQEEVPTPLDLTVNSSASTTTGINAATSPTKIQPSQLNDLNHVIQSIREVISCCACFNSDFGMKECANGHLLCHTCFLTLRQDDHPQCPTCRAILYPDSRRALTAQKVLSELPDVCLECGQMMLHKDLVGHKLNTCPKRRVSCGLAPLGCTWCGSAEEYHGHYEDCGVRRCLQERPLEESLSNVLARFRRREQMLREMFTCFSAVFRHLEGFELQSVCVPLSLARVTPGRLVFKSDQFHGSQSRWTLKLIVRFDDEGAEEISTPTVSNVGDPIASDTSEMQEVFETGVETVEQVNGLHDSTENTPSSQNEETNSSHRPRRIFRFMGTQRTRPYPDWRQTRNGSNSSNNPNGGGGSENGCIQSDQSQFGEISFAITKENSPGIGRKNYAFIPLQIESAETGAQVSVRPMISMYRFASRGERTGAFSLYPMRWRYLTNLRELKACRLINMEMVIARKLVDEQAEQV
>Cyc341
KPRISDISTNQTIQEGSRLVLNCKASGDPRPQISWIVKRPNIRDPFIYSALMSGQTNTESILENVFDPGRAGVEDAGGSLINPGPLDDRIQVLPNGSLVINQVLLKDEAEYICIAGNKHAIQTRQGVHVSVL
>Cyc342
NPDKPDQKPYMQTFEVDTSDCGPMMLDALIKIKSDQDPTLTFRRSCREGICGSCSMNINGRNRLACLCAIPKDNKVTKIYPLPHMYVVKDLVPDMANFYAQYRWIEPYLKKKEFSEEQVGEKVFMQSIKDREKIDGLYECILCLCCSASCPSYWWNSDKYLGPAVLQQAYRWMIDSRDDYTFDRLEQMQNKWSTYRCHTIMNCTETCPK
>Cyc343
MLPIVILFAISAAQANTVGRWDWYRGGGAKNKTAVTSSPFGGTSLSRLTTADVDMISNEPPQSPYFSDWNRLVSGYGSQRCYKIPRGMKLCHKIGYDFMVLPNSLEHETLDEAITQSEVWLTLVNLGCHDELKRFLCSLYAPVCINGYHEKLIQPCRELCESVRAACLPTMTTFGLGWPDIVKCSKFPQAPQELCIPLNKHK
>Cyc344
MLRAACSSRFAGFVCRLVARGAAKDVKFGADARAAMLVGVDVLADAVAVTMGPKGRNVILESQWRSPKITKDGVTVAKGIELKDKFQNIGAKLVQDVANNANEEAGDGTTTATVLARAIAREGFEKISKGANPIEFRRGVMMAVDAAVKHLKEMSRPVTTPEEVAQVATISANGDTSIGDLISDAMKRVGNDGTITVK
>Cyc345
VQVHLGDINDNAPTWLFPPESNVVVNVTIHEPVGHQVALLRASDPDLGENGQIMFKIIHVSVLSNTAATSDSRNDSQTEIELVKPEMFELDPSTGALYIARPLRASDMGLVKLLIEASDMGKPNKSSHRTILFNIMDFQRPKYTDPSSNRIGAPFTSGGSGFQHHDLVVIVVMVAVAIVISLFLIVAMLFLRCPVCLFHDRPMNSYNNVARTTVGLPSSHMGAHQEAYLPEVFRDSHAIGTLSGKDGSLVSGEETLFYPTDRDKIIPSRGSVSGKNILTIDYDGALQDETLAQYQQSRQFFILAKPDRGYAVSMDGTPIELSTL
>Cyc346
IIASIPENGTTSVAVYFDGGEHLDMNTADAVTLSNTLQPIYDAMAKCASGNQPQWNLLVNNAGTLGNIKIRADEHLSTVDLESYFRVNLFSQIILTNVFLHHVAPMVEKTSHPPTTILTISSLAAVKPLSHMLTYCCSKAARDMHLKCLVIDRPSISAFIYSPGPLLTAMYDQLEKEQGDPKARAWFKERREQGLVIQPMDSARMCVRWLRRQRFSSQTGEIQFPARVCLLHQADYRELWKGQHLDYFEARDLEEAEFGRIGL
>Cyc347
MSTRIQHRSSHHRDRSRSPFGESRRSRHRQRSLSPFGNEFKGSNSDYYHQQNRKYKPFEIGYQTPEFWQNRRQAREDAGASGNKKIWGSPPEEPYTDSGEDEYFELTREGPLPPSTPSSDRNVEKKRKNHEKESKMGKPHKHHRHNHRHHHKKTKKKRRRSSSTSSSPSSSSADSEEDEARSFIRQMKAKKAELERKRQEEEEATEIIGPVLPGANGADSTNQRIDYGKALLPGEGAAMAAYIAEGKRIPRRGEIGLTSEEIEKFEQVGYVMSGSRHHRMEAVRLRKENQIYSADEKRALESFNHTERAKREAKLQAQFKALVKKKLEDKQNVGM
>Cyc348
MYGAQIDQIFETLVGGLGAWQVWIILLISLSFSNNMIISVFFNSVPRHRCRADAALEAWFQGFNFTYVARFLGPVDESNNHFRQCRRYAGRAPTNITTSALFEFYRSARDHVITANYTCFDGYVFEYSEVQYKGGIVQQWELVCDEAWQLPFNESAYMVGMMVGFIFGGWLSDRVGRRKAMVISGCGEILAGLATALSLSHWFYVIGRVALATFVTARGSAYVVLTAEITTAKCRSTLSAIGMVLQIILQGCMIGILAIYVTNWRLFIILNNLPSILVILHIWLLPESPRWLAACGRAEEAAHILYSAYRFNSRFRKPQPEVLMTTEEFLQHVGLGPNGRQDVILRNIRLRAIYSSNESASEFAIWQLFKPHLIKITLLSTSILTCQITCIFGMVFFASNIKLHVSFVTIVNSLAQIPGCILAAALYRYCKSRRLPLLVVYVVVVIMGAVAAFHTMYFQPTTDAMLNMYSNVIILFLSAVQRMLFIYVPELYKPIYRNRGFGLAAGMARLGALWFPVINRLDKEVMHGLPLVVYTFIMVLQLVLILFLEDTTGLARRSTITVSPMDERVETEEPLQTQENPSHGL
>Cyc349
LNGHPVSLVRLYNEVTLRGGSKKVTSSSLWDEIAGAISLERDCVNIGQAVKNVFQNYLEPFERVHRSLDGQSGAEVSQVLEIDLANDSANLQVVENHLRHRWNLSTDLIESVEYRALLLALESGLPNELDYAINTILLISSQRNGFDLARCPQILPLMLSAVGIYST
>Cyc350
MDPLSIRDLEELALELDDNDPLKGFRDKFKLPTTFELVNQLNGASSHGGTSDSAEVIYLCTNSLGLPPKSTSQNLEKMLESWRTMGVLSHTQGCSPTETSDLRPKEILAEYIVGAKVNEVAVMESLTANIHTLLASFYRPEGKKCCILIEKNAFPSDYYALESQVHLRGVDKSALIELDLRPNNKYLTTKEIIDEIKELGEKLAFVWLPGVSYLTGQMLDIPLITEAVHNFCNCPVGWELAHSVGNVPLALHDWNVDCAAWCGYKYLCGSPGGCAGIFVHEKHFLKPGEFAPTEEHKYAPALTGWWGHRYSTRFQMTNKMEVEGGADSYRRSCPSMLLNSALTSSLEIFAEAGGMTPLREKSILLTSYLEALLFNAPIAQSSGLELITPSDVQSRGSQLSIKVNVDVEKLYNRLIKRGVICDTRKPCYIRLAPFALYTSFNDVLKAGKIITEEIGALLED
>Cyc351
PATVSRCGMIYVEPMALGWRPLATSWLDSLPESVTLGDGKKVLQDLFDWLFDPCLEFVQANCRQLIPISAMCSVKSTLDFLSALITEHANAEGAADNRYLRQWVHASLLFSVVWGIGGCLEENSRIKFDDFIKPILGGKVTELPVPQSIGGRCDFQMPDTGLVYDYFYE
>Cyc352
MTRNSQLETRACSLPPENLVVTSRYSPLKNNQNVKAEHLYQKNQNNLTTGGKMRMPNSVDLSLAEDTYPGCSDYDPCSPASIDVGNGNNKHSPSDCSSAFTDEDSGCQVFYFGNALRVGSKCRMGRACSVSALDSPSVQPFSNKDEFLAAMTEDLADWMSRLYPDIAKDLDAEIFFDRISDGVLLCHHATELHRLLEREFPVSLQNGERRLEGVQIGGVKPVLPPNPPTFQSRGFNAVNLAGGSFWARDNVANFIHWCRAMRLPDCILFETEDLVSRKNLRSVIVCLLELARLGGRVGMEVPEIIYLEKEIDNEIALGDQDFGSDHGTNTVDVPSYDWTGDTQELENKTINVSIGTETEANTLESSTEAPLSKIPLSVKSTEKRTNKAALLREKKAKEELEERKRQEALKAKQQEEEELKNKKSQYKRPVIDMRTLDEI
>Cyc353
MNQTILLTKTSLTKRPFRLAHQTLCLSKIDFSQCIVVGFTQLVIWPLETSLRRIPLNVRQCRIHRVVVEAAEEYFRGPSDIYSRIYPPVDVPVAFSDPCVEICKQDCKFRTLDNFEIKHASIISTTDPDEGGGELTVRIPPSILGLVRDKQPLLVTIEFSLTRPKYGFHFVIPEDGSLDTAYAFTGGPPNSSRSWFPCVDCSEPCTWKIEITVDEDFVAIAPGELLGPPEYTDDLRAKTYQFFLAQPTSAPSIGLVIGAFEIFPDISESTGSTVITHFCPKGLRSLLVHSSQSLAGIVEYYEGELASQFPFHSLDFVFVDRAFEDHQSFASVIIFSVDLLYSPRIIDQAITSRRIFAFAVAQQFFGCALQAETWAGAWLPYGIAGYLAGLYQKRVFGNNEYRYFIANEMRSVTGYEHTRHGIILDPSNTIRKNTYFSLKHPQ
>Cyc354
DIGLAEWGRREIEIAENEMPGLMKLRAMYGAAQPLKGARISGCLHMTIQTAVLIETLTALGAKVRWSSCNIFSTQDHAAAAIAKTGVPVFAWKGETEEEYVWCMEQTLQFEDGPLNMILDDGGDLTSLVHDKYPHLLSGIKGVTEETTTGVHALYKRQREGKLKCAAMNVNDSVTKSKFDNLYGCRESLVDGLKRATDVMLAGKTAFVAGYGDVGKGCCQSLRSYGCRVLVSEIDPINALQ
>Cyc355
VALLYTSAFGDRRIRVHTLCIPVTNSPETIFNHADEGAVACLVAKMAVERTISSSLSNAREALTTVMGDILSAYQNERNRGTSHSSLSDICPASLRLLPSYLCGALRFAAFRNHISTSLDVRSGALELLIGASTHRVLSLIYPRLYAVNSLITEPVCGKNATLAQKFASLSLKDEPFVPLPCLPLTGKSITRDGVFLLDTGSLILLLVGYGIPASDLQSLIGYSNIEELTVEKSLTKLADLPEGEKPPPPRKRLQALVKSIQRDRSLGTALVLIRHDVPEPLKSRFINALVEDRTSTAPSYPEYVQMILSGRS
>Cyc356
MASQLLTMKLVREDSSVPWGFRLEGGVDVGLPLIIRSVARGGVAERCGLRGGDYVLRINRTDMRGLTHEQAKMEIIRSSNDFVILVQRGGTITPLKTTTTSTTIQPMSARVEESVIRGVMDNGQANLKSAFAAPYSPPIGASHNVNPVPFGQAPLPGHSVITRNAEGRTHRILHSEYNSPMGLYSQRNASASFENALSATGASAPVNAAPRLICDACGGPIAGVMVKVHGSIPMHPECLKCSQCGINLRNVGYFYINSMLYCEVHARRAAPPPRQGQQAGVMYK
>Cyc357
MGFEGDGAAVKENVQSALEHAALQMLSHLRNRCEELDDALVMLDSAKKEMEGQINQCFQTILRTLEERRLALFSDLESSLLKRRHVIEELMKNMEERSQKLTVTTELIKQYYIHEKGFFNGVKGGKFEETNHEDGRRNAEEQLRSLLANPVPIHPSTSDILSYFPINLDKLLSLIKNFGAIGMTSVDSDQTSIVETGSEGSHVMRCVVNEVYFQKVRAVDSQGRDVGVVNPKEFSVSLTHRPVHMNEVSVIEPESKSLSPPLDNSVLIRLKLSNPGFYELNVKVLGEHIRNSPYRVHCLPKMGPLAKEWKAVFNELSEHAELRRGPLQYIKRSSSELHLPTLPPPPQALADALSWNKNGMIFAIGARGRGVSEFACPQGAMFTRDNKLVIVDSNNANVQVTKGSKKYILKNSFKNKSNKGDKPQNIHNSADEVS
>Cyc358
INQKIPRGPPSPPPPLMHSPSRKVTAKEQAEWKIPPCISNWKNPRGYTIPLDKRVAADGRGLQTTHINENFAKLAEALYTADRKAREAVELRSQIERKVASKVRERKEEQLQKIAMEARAARAGLRRGSNADDESEVASRDQIRRERARDRAHDRNLSRAGAEGKVRTQRDKDRDISEQIALGMPNPRLNANSESMFDQRLFNQSRGMDSGFAG
>Cyc359
WFATETKPAPSASTNPRGRIVAVIGAVVDVQFDDKLPPILNALEVQGRSSRLILEVAQHLGESTVRTIAMDGTEGLVRGQECVDTGASITIPVGPETLGRIMNVIGEAIDERGPIKSKMTASIHQDAPEFVEMSTSQEILETGIKVVDLLAPYARGGKIGLFGGAGVGKTVIIMELINNIARAHGGYSVFAGVGERTREGNDLYHEMITTGVIDLKGSNSK
>Cyc360
WSSTTHLDFEAFKPPHITKDPHTTPEPSGDSTGSERLPQVWEEDFDPSVVIDRQRLADYHNRTIRVVTIWSKPFVQPKPRKLGAPEAHGIDGFEGFCVDLLEEISKIVGFKYDIHIVYDGIFGTKIGEMPPQRVEVLSRRSLSNLVDRRVETRRLQVWNGLIGEILNNTADLVMAPLTVNYLRAQVVEFSEPFLAFGLSLIIKKPGKQKSGSLSFLRPLSNAVWFAVFGAWITVSLGLYVIARISPTEWQVTTDPVTGRRHCNRRFTLGNSVWISFAAFVQQ
>Cyc361
SKMSVSTLADSSVQNLMRAVRAHMESLIPAIDESDLMRMRLGLAHSLDRYKLKCNPDKIDTMIVQAIGLLDELDKESNNYVMRCKEMYGWHFPELAKIVTNNMTYVQLVKRIGIRENAAKMDLTDLIPDELIAQVRDAAIVSLGTELTNDDVEMIHSLCDQVMEVAESRNTLHEYLVKRMVAVAPNLTALVGEILGARLIARAGTLVNLAKHPASTVQILGAEKALFRALKTRHSTPKYGLLYHASLVGQAGPTIKGKISRMLAAKAALSIRLDALGDEDADNEMGIRARAYLEERLRQLEAGTFNPRISKKRKFDSVAGNADHPPAKSRK
>Cyc362
MDAPAMIDDFTRACGHGPMSVEDANCPPQALSLLPLMHQLRLLMARQGVLGCLVVLWLSVSLISARIRTNQWLVRLQTDGQEDRDALKARAKQIAAETGFRMWLEDHNTYFHPNEFLFLHPNSKQPSKAIHDTLVGHPSVESAEQLKGYKRMKRGFRPIEEEEKESAGRALSPSEAEIVRGLSSDPLFRKEWYIYNTGQAEGTPGLDLNVLAAWAQNITGRGVVTAIMDDGIDYLHPDIAPNYAAEASYDFSGNDAFPYPRYTDDWFNSHGTRCAGEVAAVAGNGVCGVGVAPDSRVAGLRMLDQPYMTDLIEAAAMSQARDIIDIYSASWGPTDDGKTVDGPRNQTMQ
>Cyc363
MDQDSVVSARSDKSGINQQQQSVLQNFSVQGPDPRQQMNYTAHVPTASTFPNEVPRNHAEMQVHGMSMVQSPIFPQPGSSVSQHPGYNSNWNAPQPPSQPFLPYTSPTIFPPQQCIGMMGWSGPPPMAGCQPSSAFPMQPLAPSSNQSYPQTQSNQPLIPLDASGVAPKLPHAHTPISSNRGGNQQMDQYGHDENAWAENATAVTGATSETGLSADNMSRFGARYGLFASLSINNSSSSCVGGAAAALIRTEIDDFPNHTCTRLFGFLIYFGLGFCSICSPVLMVIFPYLPYIGWTTDKCDHTCEGHLIGMAVKLALLGLGTWIVTAPHCPLLNGARKAYPRVRLWRSLFLCLIFVILFAFWLFYSVRILQPRRRDYGSIVLFSTSLSDALLFLNFSGIALLEFQRLRSQYAVHVVRSPDGASKTYRLGEMSLQKAALEILQMYMVDFT
>Cyc364
GLDNTFRILLTSDNHVGYMEKDGIRGSDTFKTLEEILCLGQEHKVDFILQGGDLFHEVRPSIRCLNEVLRLFRTHCLDESPVQFELLSNPALIFANTSYPGVNYLDLNLNIGLPIFAIHGNHDDPSGFGSVCPPDLLHTCGFINLFGKFDSVEELEVSPLLFRKGSTNLAIYGIGAIREERLHRLFRDNKITFLRPDQGEWFSIAVIHQNRVRHGPTGYLPENFLPSFLDLVVWGHEHSCRIEPEWNGTGNFYVIQPGSSVATSLSEGEAVEKCAGLLEIRDMEFK
>Cyc365
MDWQYFMLNSLLYLSVALLGIRGGEITADEVCRICEGCTYGSISCQEADLLHMLPNDLPNGIEKVIIVSQRFDSQFLSRQNISSYTLPGVNIHELTIMHCGLRAIEAGTFSGLSSLTKLDLSKNSLSRIQGHTFSGLRLDLLRLDDNQGLTLDSEAFENLTVSSLSMQNCGLRSLSYEVFQPLVQSRSLTTLRLTSNSLTTLDARFEPFFRNLSFLSLARNPFVCDCKLVWLSQTLQRKRRADSDDAFRRLNDDRLLIVPDDDHPVCESPNRLRGKQIVSLSTRDFFCGPPQMRTLEVDFSDLRVGQSETFNMTGVVLIKCAAQGSPEMQLAWFRRDGRGDEPIRLPGLRQVASGVVEVSISHSLLAKNSNSETEDAGQLFTCLGVDTYGNTSADLSLRWPALPLLSPLPSSPTSNNRNPMEPSSGDSKYLNNDKGYFQSDHLDEFFFM
>Cyc366
MDSKYYDLDIPRKTVSPELIARLLDCEYLYICINTTVSVDEFNFKDKKKSAKEGRQQMRASLIEKLTPLTVSELTNLLEQGEQFRSSSSSKLPALTPPRLFNRLTLACVDTDIAGLFFKEFADSIRKFDVVAFEPMSSAALTYVIETLASLPIDLITVNPVHSFSSDFRPTGKQCNQCLRRGVYLDLPLSPSLFRSGASSSTRLALAALLTHLDSVCRFHFSRLVVVTSGAQTGWEVRRPQAVASVLCAICPTVARGSASLVMQQTNPWQALSHGLTRCESKTSHGAAILLRLLADPSVIEVVQTSALNEADLDKKKAPLPCVTAAHRSSTTEETNITSPKKRKRKMESS
>Cyc367
YVSPPMMPVAQGPPTVHHQPPLSAQMQGGAPPNVIVGRPQPLPGQGYDGAPPPLYPPHPGASYGGSAAAGAVFPPPPNTSVGPMLQPSAFVKSQLGQLRAQISAYKLLSKSQSVPENILYLAEGRVPPTAAPGFHSYQPRAPVPAPPPQPGQEVPSQQIYAQQQQPPPPSQNRPPNYPPHQMPMRWGYPGYTGPPPNAAYMAASQAPLIGRSRIGSIQRPQGLDPVELLKEREQRIQSRIGQRIKTLSSLSVFSTPQQRVSLEIELRSLRLLNFQRQLRQDIVSAMRRDTSLETALNIKAYRRPKKQSLREARFTEKLERQMKHEQEKRRRQKHQEFLNAVLSHGREFREYHRNASVRMSKINKAILTAERDRRRTQQRIDRERMRRLMEEDDAGYRTLIDKKKNKRLHYLLTQTDQFIDNLAKLVKDHKKEQNKLRIKDIRERCRAAQERCLLNAVNKYHALAKNLIFEGVTAPAWLNTLPPPGVFPDELVQASRELAAGKAPLLTTIPWPNIRLPVANPSTKEILEGESAPYANEAHTWLQEHPGWE
>Cyc368
NEITVRPGLSITDAYARHRGILDAECRCDFALVLSVPHFSPEIANEMKFLAADKKVVSFSFRLLSGESASAPFAFGLDEEALMTAMDLCSSLGIPPTVPACGNPAVLNKVAESVFSSGFTGPEGCLLASPERFEADTVARVGLLAAATNCPVIFTRIHSSAALKALVEQRSLGNVVFGETSIAAIACVVAGNTVTHPNWAKAASCVSDPPIRAEDTVAKSLLSHVATGEVMAVGSAHRAIASNIRAGLGLNDFRQIPIGQATAGGRLSALWKIGVEKEALLDPCGFVAAVSTNPARLYNLYPQKGCIAEGSDADIVIWNPESKVVPQSLVPGGVEDPFEGLNCLTCRPEVVLLRGKVVVRQGELVGTSEPTGRFVHSKGSNGMVFGRTAALKTVGEALLCPVTREPYSGPVANLDSARDHTSPPRESHFYRKSDYDNLPK
>Cyc369
VGETLCFNAVLAPKESRAKWRATRVWKETDILAAQLTELGLASSLTSQVCDYSSSIASSTPSEGNSDSGVQDATVQKPPSSSVSTGLESLLNNSEFNIVRLDVGSSDKLLVLQEPEGLDDSEGEVNNISDGGKVACGGTKDLKSSPRGADIVEGDQSDDNTSSDLNTMSDIPSISSCLPASVAMGNFVSSGTQTYFTGDILAKKVYHEIVNSEQQQD
>Cyc370
ISLGFYSSLDFVDLSDYWRSGTWDLVDVPARIVNTYSGGVNNTYIVYTIKLRRKTLFYTVNLIVPCVMLSLLSIFVFYLPSDAGEKVTLAISIVVALVVFLILVSKILPPTSTTVPLISRYLMFTFVSDVFAVFVAVLVVNWNYRSPRTHTMPRWIKVLFLQALPHLLFLNRLQYPEPENEELEKKKGGPPALYFAVNQFPLKNEDAFIQDFPEGASLDIASYLTTDSMEESVSSSSITAESCGNFYENLQTQCLSASESQMSDLSLESETPSSGKEVILLKGQVEILKLRQSPHRIGASRWKQSGRSVMPMARTRKQEGIGLLEGLKAMEYISERLEEKRQDQI
>Cyc371
MKNDSGTAHWVAANTKECPNCKATIEKNGGCNHMTCRSADCKYEFCWVCLGSWDLHGSQWYVCNSYKEAAAQRAREAQDASRASLSRYLFYHDRYANHEQSRRMEATLKDSVASRMMELERQGMSWIDVKFVRHVVEVLCACRRTLMYTYVFAYFLEPSNHALIFEANQSDLEQATEQLSRFLEWDLNSTMLVGGLKQKLQDKSRYCEQRRRVLLQHVAEGYERNIWRHRDYP
>Cyc372
IEGTPLQQIPTFYTSNKFRTQSGLMGLLGNRSQKISDSSLSSKDDELKRLKREEGATDNAVPRSSYMCRKCRAHGRLIAVRQHKRNCPYKHCSCSVCSLVNYGRHIVARQIALYRDQKNHHTEDGGVGGRTRNGSTKSCAEKTDLEEEGPHCRRCRNHGKTNPWKGHKKVCPFYYCICQQCILITLRKSNEKNL
>Cyc373
DHKGINCFSPVVNLLRHPLWGRNQETLGEDPFLSGELSKAFVRGLSALPSRGLLSRKLVEEEHIYLTAACCKHFAVHSGPENLPVSRLSFEANVSAADLWLTFLPAFRGCLADGVAQSVMCSYNGINGVPNCANPLLLKRILREMWGFK
>Cyc374
MTGCYILLEAAAIELLSKICTAGTRDSYGNRVDVIPNNLRLMETWICIITSAVGFLSLLAGLMAFYSFGELLFQRSVANYATLIMAGELDSTKPRDIILREGKGSTLIEDGVVEGNDLFGPSVIAVTTKVWRPTCKGPSVTGNTSSRAATPSALSASSDTLRSKTASTLGIQPKLTGKSSSSVAFWPSLTSALAFGCLAITRSCLFGPMLQCYWHAQVKLPLIYVIFSILYLILWLVLWFGVTVKTAWRFRLLHMPAPSSSRYRFTSPKHLSHAERLGLGVSQFAPWPLMNNPAAAQLGASYFWPWLQYQNGFAHPQNGSLAFGSSPTPYDGNYADRGPPEVNPMYGCFTDAQQPSPGGLLRDGPPTLSDGSDNVIQIEYDRPSNYAYLQKGAGLVTICDGDGASEESYQPYRRNTADPAYVSLASLGRTGSPQRSSQGGSRRGALGARVTFKSDDEGGVVEGNNASSDSGVCTNGSGSRIVGKLNLNSHPLFVGDAGATDDRASSPHGFMGQAAASTAHSSVRLETDERLCSQV
>Cyc375
MLEESPPVPIGYFYWGLYALLISLRLSFVILQSPGYLHPDEFFQSIEIATYDIYPNACSLRTWEFEPVGHGPVRSRSSIYPFVHLPIKAVDYLLPSKEVSQLSGDDMVKRLLLPPRLITTLFSFIPDAFILYLSKKMEKRRQNKVPFALLLYSSMAYGGLLWNTRTLSNVWESAAVCIFCYLSFQTTLTAFIIQAAISAWAVFLRPTFPIFILPFAGLQLVSMLRSPRRLFNVIFFIPLGLFTAYAAATLLAFLDTKYYSKDNLITHPALIVTPIRFLNYNSAEKTLGEHGLHPWYHYILIHWPLMLTPPLALIALLPPSRRGFNESLRFAVWFATILPTLALSLIGHKETRFLFPSLPFAVTLAAFRVRRLKLLLVFWVAYQAIMVAFWGFAHQAGLLSFVRSIPPMDANEVSLNIFYRTYMPPRFAFGEPASPHLTAPLECRKLAPFDEMGCTRVIDFAGRPESEVIAFLDCLKIYTPVSMVVRL
>Cyc376
MSFVPNFPPSVLRKFGDQESEDGKKKTKEDFKKMKEIEEARKLAVMPAMKDEEGRDINPHIPQYIMQAPWYYGSLKPTLKHQRMQDEEKREALSGTDKGSAALNKWYKRGVPLGAPRAKSFRDGACENCGAITHDRKNCLERPRKVGAKYTGLDIAPDDIEQDDIKLGYDAKRDRWNGYDPREHQRFIAEFQRF
>Cyc377
QKEEEVEAIRAENAKLVRQNEAASRRIRSIEEKKQELERTRDRLRENIAAIDRDLEATRKTMDNDRKACEELTRERDALSKSLFKVRGQAAKQTNLLRLHEQSKQNLEREITNYNQEAITQRKIINVLENERDHYLREASSYTQKVLNLMEEVKFREMQIFDFRKKIAEAQTKLKQQENLYEAIKSDRNLYSKNLIEAQDEISGMKRKLHLMAHRISQLKEEIANTDAMMVQETAECVRMTRERDNMQKELQRMKNMAIENRSIMESQEAEERKLLKVIAQAEFERTKHRKELDQVISEKDILGIQLVRRNDDLANLYEKIRIQKSVLDKGEAQFNKVLGDLRRVREEICATRREKAMLQANATKMDELKREVIKARKELSREQVRCKALEDELKKPINVHRWRKLE
>Cyc378
MILFYLYRLSIAMVSILFKLLLDSHSCVAENPEEKQAVTFNPEKPISENFFNYSQFALYYFPQVHFFDKYFTIVLFTIGFPGNFIAFMVWSSKRMYHGNSAAVYLAALSLNDTVVLAISLFRDLTRTWDVPFYPTPGSCEVLETLTLTVQYASPMFVLAFTVERWLAICQPFMVSRICSVKRAVHICVGIILLTLLVCSPMAYLMGTDPQGCQARSTAVFYFTTTLEVLYSLVAPLLVLTFNCLVINEMAKIRRAQMKKMIPVVPRGSSTGGRVNDSGMVRRLLRKSTSDKDSEIGAIKLSTSSKEPPRGRAESDQTAGGGEASSPKFKSTTIMLLVVSFYVIFATLLGGLWYVLDLKFSIDTYVGWPKRQ
>Cyc379
MQKIFSIETYLGPLLMRYIGKYVKLRDDQFQLSLWGGDAVLNYVELQYDIFEDLMPLQVCFKSGHIHELRIHVPWTHLGSSSVVITLNTVECVLAFKRPGEHRQRHRLEAETFTPSDTPQPPSYLLSYLTRIWSNIEVVVKNLIVKFVEGDAVISLNIRSLDCFPTLLNWQRGVEVQSSGNYCLHRLLRLTDMTLCIDRCDAKGHISTYQDPVIYRFSFDIRIQTVFTQNNKGLASICVANLFSPRLLEINLNHVQIPLITRILEILVALSNDIIRWEVLSDDKTIEKQQTGVQHKEVVTGINEEDLTRNQSWSQWAWSFVPSFPSFSSISSEDDSYDFDQDETFLEYLEKLRSCEARAEYVRLLYEDGLALPDEAAKMAHYRRRCLWRLRKHKKPLPALVLGVLMKKIQLHIK
>Cyc380
ERTAKRILTMQGLFLLFSSIFLLSLSKGEQLQFQLHYAVRENEPSGHRVGYLDEDLRRQQSLNFSQLCGGGGGCKDLRFRLREPSFHLELDETTALLTTKSIIDFEQLCIGQCRSTLDAYLSVTVNVWQERKLTAFIHVRIQVIDVDDNSVEFPEDIPRPFILCLKEVIYRKGKTIELPRAVDRDVTPKFSSITYRLEFATSQWASMKMVELSVTNDSRPLLVLKEDLDYEDVKEYGFSLVACNPSLQADSPKTVVQEAQLSVVIQVLNINDMEPVFPQSVYTVEVPEDIQPGMVIIE
>Cyc381
FAYFKRDRVSLNYIESPEPTEEDCVIPPLELWPADLNQSTDQSQNWLDCATNGLRFTIEKPRGTVDIDSILPKRAWLEHGMLRISPENDQCKCDALPIFRLDEYRSVYGDPLVDVKSGQFLQHPQVMLLCQPRFNFSAWNADLLLTQRRFYLCGSSPVINSTHGANSTAVNILLLGIDSLSRLAWLRYMPKTVRKLTSLTQSRGAMFQKYHIVGDGTTSNLLALLVGLFEQELPESRRFASRLLNRLEGLMETQISGDKEYKGTNTTPLDEFPWIWKDFKAKAGYATHFIEDTPNWGTFQYRLQGFGNLEPPVDSYGRPCMVAAAQDEVRYGKEPGCTAS
>Cyc382
DVFKISGIGTVPVGRVETGIMKPGMIVTFAPVGISTEVKSIEMHHEALSEAVPGDNVGFNVKNISVKDVRRGNVAGDSKNHPPREAAEFTAQVIVLNHPGEIGAGYTPVLDCHTAHIACKFAELKEKIDRRTGQVKETNPAKIKSGDAAIVRMVPSKPMCVEVFSEFPPLGRFAVRDMRSTVAVGVIKAVTFKD
>Cyc383
MKSFGSITAKSNCIQLHRFVRLGDKADSQVFTFIVPSQLTRGFINTAQSKEFPYGGQSWQLQLCLQHDDVQAKITDESVANGCESPRAMGQKTYLNVGLTLCGGLAGMYCKLEMIRYTILNRESIHYNRTHEERHVAFTADNPTRWKQGWIGADRLASEHFYFDDWTWLVEVELQGASTAYEELFTLPKNGQKDAASGLRLESASFTYAGSDWNVSLNWPPVDSKKHSITAFMRQARGASETSNNSLCPRVKLQRHSRTNHWCRVRYKATLIWGSVGEASFGPVDHLITADNGATTVGCEIGDPKWFAAGPLPAKQRVKIIVEMLAAAPVSRIDLIPIAPQGGKNFARCKDPDGHEWMVLSDILGTLVRLRFFPVVEIYHYESQAESSGGSICGGPLKDNSSSQIPDRPCELRCVAWNVHLIPHDTSRGVVKALNSPYVSYVPTFRCYMGSSAAGRRASEDLSADSQQMMIHPDEVTEVALDLPVEKVCANFA
>Cyc384
GCDFSVRVSFLELYNEELFDLLSSGEDCVRLAVYDDANKKGSVLVKGLREVAVHNKEEVYTILERGLLRRQTASTQLNAQSSRSHTVFTVTVHIKEVCPDDDEVFLKIGKLNLVDLAGSENIGRSGALDKRAREAGSINQSLLTLGRVITCLVDHSPHIPYRESKLTRLLQ
>Cyc385
LQASAPHVASQLRLLWHGRMVRLLFADLYQQEGLGESEQTNATVPSTSISISAAKSPRFKFTEHTVSERKSVEGLLTANPPSFVSRHHGRGFSDRLGLSAFLRQLKNRIPVRKGDLGSAVGTPLKYHHHWPRESGTPGPENLPNSIKVVCMLYCFTIGSLKEIRNDILA
>Cyc386
WHIYGLIMKSDRKYDEAIRCYIQALKLDKNNLQVLRDLSVLQMHTRDLDGCLETRNKLLTQRPNQKASWVGYAIVQHLRGNLDTAATVIHEFLKVQTAVEPYNYEHSELLMYYISILKESSKYEEALDFMDLHTTEIVDNVSYLETY
>Cyc387
MPHRSSSTECGSNRRRRWQWLTCLGCTSRCTGEVSLFHAIAQGDSEELERCLQYLQTSPILLTVRRGHPNKLLGTFFQECSPAIWAVECRQWHLLPLLSHYGYDINRPQLCRRWTCFCRNQLRPNNSPYRRLWTRGQYTYQSILDYFFASVYERIGEFQDTPLLLGSDFQENPLEPLLSHANELLSHGVDVHRIDSIIVFNSLASSFDRYMCHYFDASDSILPDIPKRADAFVELKVLQHLIENGFSEFEFMEYVSPNTNWFGILICLLAHPRLPKVIEANRPVPPLLRSAALLFINLLVWRHSFPTSIDLQDCMNNLRLRKTYIRRYADQQNVFTARVASIIRESDSLFRSPPTLGLLARNRIRGLLGGRSFKAKVASLGLPQNLATFLALVGPEHMAWIRTSPFIVAVATGKLTVASFEELDGLGDKLSSSLPPLQPPSPPTVEQPHPSLPLPPFFTEAIELESPVRCGTVKRRASACPRTNRLQPMTGPVLRIQRSMTAVVRGPRPSSAPLLK
>Cyc388
CVNQVHSVKGCVTYVTGDDYNEKASICDRFDTHFTRIPPTLPREVVRLTINHQSIEVLDKRHLEHLPNLTYLDLDSNGLSVIRRDAFLPVPNLRELSLRFNNLTLAVDSFHPNALTSANTLEALNLMRNPIGRVPAHYFYPMRNKLRSLVLAGASLDFHISTEALEGLFKLEVLDLSYNNLETLPSTFNGLFTTMQLKQLFLFGNPWRCDCTLRWLREWMDRHNTTQYYIDPRGVDASGYVIDPLLPMEPGSMENAAYPKCAFPPRLAGRALFPVLTVQNNPIVSSEMACPPRPKRTSFIVRGKVGENITLTCDFDASSVDEVLWYKNGNPIVSTSRVRVRQVYHGQVAVELFLSGIHDSDVGTYICLLKNDFGKANTTITLSLADSKWLQRANTEAGFIGWLDQFSSNTVLKYSSIAAVVIVILLIAVGTILYCFCRRSPKNVAKALANKPHSKTSFTELAPLNGLHSVTTDGTINCRRLQPPRYSPSHDLTFTQHQQPYILSFQDSHPLYSMAEHGAADLAGSCPVHGMPKSSSSFISSEKSFDSGSPMFNTLDKGMNAYGGLTTVPVSHIPQMLATPITSSSVVLMGELESGTNVQAADYVLCPRHGNVLASLGSPQGNGSRVDSQLSPVVRTTKTIKLNPFPPPSRNSTTLKTKHVEFADTPNATTVGETHPEVVPMTTTAVSNGDKSSGFITTL
>Cyc389
FCYHERLSIAGSCRMCLVEVENSVKPVASCAMPVWKGMRIKTDSEMTRKAREGVMEFLLVNHPLDCPICDQGGECDLQDQAMVFGSDRSRFIDNSFSGKRAVEDFNMGPLIKTCMTRCIHCTRCVRFVNEVAGVPDLGTSGRGNSMQISTYVNRMIESELSGNVVDLCPVGALLSKPYSFVARPWETRRIESIDVMDAVGSNIVISMRTNEVLRILPRLNEDVNEEWLADKSRCACDGLKRQRLVVPLMRPKGGEVHQRSSWEGVLIAIGEHFVSLGSVEPAKCPPNQIAVIAGPFTDAETMTAAKDLANAVNSELVLTEENFPPN
>Cyc390
VERSDSKCRTATATTTTSIGTRNLYSPTPGVSNSYSSHYAYSATSSSVPNFWCDAPSSAYEQPPSNAVLSYTDEQISCICDILQQSGDYVRMKHFVESIGDSAGNNESLLCAKATLAFNEGRFADLYGILESHAFSPTWHQRLQNLWMQAHYMEEERIKGRPLGAVAKYRVRRKFPLPRTIWDGEETSYCFKEKSRAILRDWYTHRNAYPSPKEKRELSELTGLTTTQVSNWFKNRRQRDRAAETRTNGNGF
>Cyc391
LLREMLSHPPAGEDIKLVLIGDKARAFLTRQFSEHFLMSFTEVGKRPPTFEDASLITQALLDCDFKFDKATLFYNKFKSVVSYTPIDQPIFNLEQLQHAPSLALYDSVDDEALRSYNEFLLSSFIFYALKEAAASEHSSRMTAMQSATKNASEMIDELTLALNRTRQAVITKELIEIISGAAAV
>Cyc392
GSDGTEERVALYERAANCFKMAHKWQEAGDAFVQAAELSASNKSQLDAAMHYVSASVAYRKTDPNRAITCLTRAADIYIEMGRFTIAARHHMTMAEIYEQELANEAEACKHYERAADFYKGEESTSSARKCMLKVAHYYATSGQFEKAARIFEE
>Cyc393
DVEHMPVTSPRLMTSDPSRKLRKTLEKDTKEILIEGTDGIRDYYCSKIDELQFTVTEKMQNLRRLGAQRNELNAKGIVRYLYESLVRLLREELQLLQEQGSYVGEVIKPMDKKKVLVKVQPEGKFVVDIDKNIDIGSVTPNCRVALRNDSYTLHKILPSKVDPLVSLMMVEKVPDSTYEMIGGLDKQIKEIKEVIELPVKHPELFEALGIAQPKGVLLYGPPGTGKTLLARAVAHHTECTFIRVSGSELVQKFIGEGARMVRELFVMAREHAPSIIFMDEVDSIGSTRLESGSGGDSEVQRTMLELLNQLDGFEPKQNIK
>Cyc394
VIKLSPAHHKIHASSYLNAIRTINVPSFPESISEGDIAWKKLVGDAVQVDEVIAEVETDKTSIPVVSPVNGVVSELLFEEGDKVTYDQPLVRIDEREVTPCKTPPSTKPKESALPMSDVSTSAAPLPTEQKRESSSRFTSPAVSPPRPSHVPGLTPLSPISAFPVRARIEQRIKMTRIRARTAERLKEAQNTCAILTTFNEVDMSNLIDMRTQYKEAFFKKHGVKLGIMSCFSKAVVFALQDQPIVNAYIDGNEVVYRNYVDLSIAVASPKGLVVPVLRNVESMNFAAIERGIFDLGEKAKNGHIAVEDMDGGTFTISNGGVFGSLLSTPIVNPPQSAILGLHGTFDRPVVRNGQVVVRPMMYVALSYDHRLIDGREAVLFLRKIKSFVEDPRVFFLDL
>Cyc395
VYRFISKTESLWRANATRNASMIFDGLPSLGQLPTTFNVHSYSARRSSNTSAAVHQRRPTILISRLSSLARNDSAPYQNKPLAIVRRRDQLFVKKLSLRSLLPSSSQVQAPPLLPQHIHSVNTGPLDSLDVGAVQEVFSSPSPQFSGLHSIPINSPSIPVLHPPSFLPLLPDIMEPEFHQLGVRIQHLNIRVRDAIVTNPNGCCIYFGRFDEVLASNPATDTADSISITSSPDAIEMAITHNVADENRAYVDMLLSNMTRGIIVTASSNDGSIYVRRLCRCAVFIYYLNESVGDYVLVKKVFRRECFKIFDYSQFAAQLEYYRLGQGSKPYFEVVLAFGQQLRPGLSTQNLLVWCRVASCRAWFQVQR
>Cyc396
FPGNAEFLGQYPDFLGAGTVIAFGLVLSFGAKLSAHVNSVMTLLNVSVLVLITILMFALPNPILHGIAPTSHGGFFPYGVGGMIAGAGTCFYAFIGFDAITVSGEEAVDPKRSVPVATGLSVTLVTIIFVLASSSLLLFVPWWTVDRQAAFTAAMRTRQITWATYVAGIGSLLGIGASLFTSLYAMPRIVYAMAVDRLLPEWIGYVPPSTK
>Cyc397
MVPQNQQVLPLSCEYSNGANASTPSITASTTTTTTSATTTPKPSPPQSISPISDPQDLSSTAKLLQRASRITEMCWQRFQNPVASSPPPDCEDTQLVEQVLEEVLPSLKLFKDVPSCNNEQCSLNGTGIGHFHCFRTGCMDTVEMDLDDRIPAFEETATISSGDMDSWREHWFMHAWQSILSIIGFTCCREETCNSSKSEARSHLHCYFWPMCNFTIDIGTASPPRLLRHLTRHNQHLGTTIYQVKEQSTSLLSELGGAAQRKRGRPPKHSRDIHIPRLDISPERCVDDHPNVLLTMEDFLSKADMIVGGLKFFPAEGPSCVDRCCPFYITKQSHFHCIRPRCHLATTNLAVANSHRREFHAYVMIEPGYEYFDRSIDCRRPACYAKRDTAHYHCLRPRCGYSFVRVSKMRQHTEFHEGGGNAASGTSGCGVGSVEKGEDIIDPYFYRTPPILPPLGLEKGGAMGDFMPFLMRILAEQVIPINKPEVTVNLPLETVESNSTESEDKMDWNETADKEEVAEEVTTAVVTNNLITMEEEDQGTEKLEADETAVAVNAKST
>Cyc398
MDEVYEKRIYFARLICCKILTPFICTTGIVVNIINIIVLTRSWMKSSTNVYLTAVAASDLIYLTYSLLFSLQIYPTFYSMRIYMQAVPIIHGTANLFSNITTWLTVSFTIERFINISFPIFGHRVCTRGKAKRIVCIVCIVSFIVTFPDFLQRKVTPPMYANGTLIPGGRYIVEDSEYQKVLTTFGYAFINQISFVILPFLLLTIFNILLIRKGLRAKRKRRDMLKEYQDRHPKAQYKSKNVEIAKSCLNATVAVAQMRTNSSRRALFSEQQRITVMLISIVVAFLILQIPSTVLNIISNLFTSEEIVADANFHSLIIVFSNVSNVLLFTNATMNFVFYSLFSIKFRTTCKSLFGRRCMAAGCKAGVHTFHRQGSQKNGLTCVEVEPRSARIAKALSTLPISCDATVVATSQDNAE
>Cyc399
FFRSDLMEARNRLHEAFSGIYGYNYKVNHAFFFQFFNDLEAYMAGRRGDLAQLVTSFFNQLRTSIVVLMEKAEVATGSTATPDYQRINCLSEALGKQNAFDLTDVHLREQFLQVYPPARMLVNSLAAASKLLRTIVED
>Cyc400
AAMEGYEVTTVDEAAKEAHIFVTATGCCDVIVGRHFEQMPEDAIVCNIGHFDVEVDVAWLNENCVEKVKVKPQVDRYLLKNGRHIILLAEGRLVNLGCAHGHSSFVMSNSFANQVLAQIELYTKSENYHIGVFMLPKK
>Cyc401
LWNLLTAEHSHLASWVVPLLLQSLTVPNMAGVFWRLVEHECTHPDWKVRFDAMEKIHSLLRQLDFAVVSGFYNGPAFKDLSVGRQATSSTVSSSAGGGGGGLAARAGRRVGAFRAHNSNAAATLSASGSYGSNLLWGGSDARGVLGKAMGGAMGPLHPFVLNSIAHLFSRLIGSLDDYSSVVAQRSSYHLNELDDNALS
>Cyc402
MTSNSEGHCNFPLLRTQPPTPSVYLPSLVENIVAENSLQSTTSRSIENIPQRHGRPQLSHQRPIRICRRLKRLISKQNTSTNIRTFATATEPRVCDEPSTPSENAGKRRCCCVPLHLSCLRSFCSSLSKLLGRLTGRRMPNENLFVLSMIQLLCGLAAVVLSGVAVTKVVFLYQMATGLWSGFLMLATGFHGILTARRCTPRTLVSLLIFCVLVALSACLLACVSVAGLIEDGILRPDTSITLFTASNSPFYLSSHGPSVASSSLPIDIPLGGFSHRRLVSSNQPPRLHQVMLHILLLVIGILEASVSVACAVLCCRQICPSDNAPPLSAITYLQNRGATLVPGGSEFLLAVAADPGRPAPVLLDYALPRPDLHPSVHHFLPHPGRRVVILTQAETGVHALAAAQAVASLVSPSSSRNTLSLPSVFASQRAQKREESHQLKAHLSTLLPRLASSSGDSAFRAAHPSNLLYVLSSPSPTDAPMIFPPFPPAYCSDEERGGNSISLPFPPQMSLCMHPQEFNIGPLSVPEVNPARNGSRRDGRRLGPRSRNVLGPRHHFRASRRSRRGSNAVDAVVGLLGDRILQPVLVVEDAETESRGSEESNIPPPSYTVSIREVSRPLPPTLEEA
>Cyc403
LRVNMDMAKIVYSFMITRDKDLPGCVVRSTTIPEELGRITYLLSDKTGTLTQNEMVFKKLHLGSVAFAPDSMDDLTETLRRYYDTVAKEGDATDAKQLRKTGDQRLVEAVLAIAICHNVTPMNDDSGLETTSAGAAEGLDYNAFVQPVGYQASSPDEVALVTWTASVGITLIHRDQQMMALRLPN
>Cyc404
CGVVHYFVNPVQPTAYMDEVFHEEQTISYLHGEWQKWNPKITTPPGLYVLTTFLWKVLPFRACVENFRFLNCFIGGANFILLAELTQSILSALTISTLPVLFFTAILFYTDQLSLLALLLTLHAQRSSLSSLALLFGCFACFVRQTNVVWLAFMIGQEAIQRLARTQSCARKTALQWCIYLIKHPGHIVTSCFKAALLDAPHHTATIVLFATFVIVFNQGDIVLGDRSAHKPTLHVPQIFYLFVFCALHTPTAFLRYLYTTLYVPRRLSLITSIWITLLLFLTVVVIDRFTVEHPYLLADNRHYTFYLWSRLFRRYKSFRYTLAPVYIICGDYVCRGLRGGSVSEFLTSLGYLVAIALVLVPAGLLEPRYFIAPYVVWRLTRPRIREERSYPVVEVAMNAFINAVTVHIFAFYPFRWLSQPFTWQRFMW
>Cyc405
EFLLQSPRLNDNNWHTLRIRRRAQFLYISVDNASENNGVLVVEIPKGVFNNIAQQIYVGGPMPENYASPPYGNMAGFLPKGSKFVGEMRNFYWNQYDFFGTRQLPTHYTTDVLTPRLELPTFPSWPREPIYSITCTSKLNWGTIQVPMKAKEAGDMWLLEFKTKYDGVLAH
>Cyc406
GIDWKCTCYMISEIQYGGRVTDDFDLRLLKCLTRNSFQEAMFSPEYTMVEHYPIPLFGTVAEYLNYIKNDLPPRDSPEAFGLHTNADINYSTQTTRRILATIVSIQPKDDSGDLGDGKDEDDSDTGGTHKPAVETREMIVHRICTELLKKLPPPYIPFQVAEQLKALGALKPLNIFLRQEVQRMNKVIKLVLATLTDLRLAIDGTVVMNEDLRDALDCIYDARVPAFWIK
>Cyc407
MYNTIVDYDANIKPKGKSYNGLHSTDDGSGFQPCRIRRWHSKSRQRSNSLKSHRSEEFTKSYLFGPVLRHIKAESAWFAPLSPIPVRQPGLAWNGVYRRTPTLIFSPTVMMCKESSVKTLAEKFNLSFKLNRADCRLLRSMMQSHGFIEVNSLSSEFNLMWSNSHIKPTELRAMCDFQRVNHFPRSYELTRKDKLAQNIKRMQYLKGLSNFDIIPKTFVLPCDQIELRSSYLKGQGPYIVKPIASSRGRGIHIICNPDAINSTDQVIVSKYVSNPLLIDGFKFDLRLYVAVTSYCPLTIYIYEEGLVRFATVRYQKGSKHYKNLCMHLTNYSVNKKNRFFVHNDDADIEDFGNKWSLGALL
>Cyc408
LATTVAAEKLTPILPGDVYSVVGDIEKRHLGRCTYLYAWLAIPQGSHQDIYAHYSACSRLELRFIEAARETRSPQSDFKVNVVEELNRVNKDYTAQLIDLETLDALLQTVKITNGIETSPSLTTKDRIFYLADRLGQYTMLAMLRPGRLPKIEIVPPPSEKTYILPQNVLCYRKTCEIAVQSATSAVSASSSSKSLPSSATNSSMEYILLLAEAKQENRRLYIQLIIYRVVFALTAFLCVLLAIVTLVFCFRNHKPGLKSSKKRPKMEASYHSGPPYNSLNSPSKMTSPVIYSDSVAYPNNTALVLGDTASLQNTAISSNLSGCELLTANGLNGTPCAHFSYQPLYTTDGSGGIKPMAQNRLYGSGAQNFFPIVTAFDRSASPASEGYRTGSLDRRSDVASEKIRRRTPIQLIALPQGAEAPPTTNYIALTQPITQYPQPAFKVPQSIENSQTITSQGSGGTVIRKPPGDINFRASINGESASSGVAMS
>Cyc409
CGASSGFVEDIIRSTDSIISDLQPQQVHTFYEAVATIISVETDRSAQNDLVEGLFRLPNAIWDDILLRVAADITVLGDVEVVKQLCNILKTNLAACRALGNAYMVQLCRIYLDMLNIYRLLSEQINASIATHGEQVVKQPLVRSMRAVKKTVLNLLSCWIQRSHNPVL
>Cyc410
AIMKELETPEEKRARRMAKKERKERRRREKLGWGKDYLGYTNEDNPFGDRHLSETFVWRKKIDDKGLSHLDGARLQTLQAQKMEENRRELENVRRRRLEREREKEEREKELEMLQREREAEYYKSWGQQEDTFHLEQAKLRSRIRIADGRAKPIDLLSKYIADQDEGAQNMTNGGDISSAIEVMEPTQFLVGLSIDDLEDLLVDIK
>Cyc411
MVHFDAIRAPLRSRAKWRATRVWKSDDNDILQHVVDPASKMSSEQTLYNCGVGGIGSSGSGGGGAGSGESGFVSCQSYGLLCLPFLAPPSRCKSKSSVDSAPSLNISGSTTSAAMKQRRCLSLDRLDAEIASQFNSDREFPINEDYSGYYLSDEDDLNIEFDPAKATNVDDFLPFLAFDTLKRPIKLLHNTGGLLPDLEFPDSDISSWAPGDVDSLSVVNGHPDKTTCNASTQTWFTGVVTSAEFYHGPTCTHEQLQAVKE
>Cyc412
CHYPVCPPGYCLNNGRCFIRPGSSAPECDCTGTGFTDDRCSSPVCPEGYCLNGGVCRALPNRLPFCDCSYTSFTGDKCEVPICSPDYCSGHGTCRVEQGRPVCECHLEYWGPQCQLEVCPPGFCHHSGTCYPGPDRRPHCRCPEGYEGDQCEMPKTCPPGYCYHGGECTMQSGMPVCNCINTDYQ
>Cyc413
VCSNWLTAAFTADRYLMICYPFIAKRWCTLRLSKLVIAAVWVASFCYTLPRFYEYVYFTPLPHPAVRDSRLHLPNHWYQLSAMGDSKAFRFGYHLWAWCILVIGLPSLFIAVLNIFLVREINRSIKRMRFEQGIKTRRHETDVMLIGVIVIFFVCQ
>Cyc414
VRRMRLQVGQEAHILPDTRLSIKCPVKFFPGSNLIWQHSKLGNFSYHTGGVSNETNRRFISKSGNLVIRHFSSSDEGEWRCQAGKEGPSASIMLHYNLPSQGLADWEARNPKRNTEMQNEDPAVIMTRQKLVQWVKGPWSNCSVSCGGQGIQTRVVRCELLDTGVYHVLDDEECKRQFLVKPITQRVCINLPKCPMWKLRNADYSE
>Cyc415
MLFAENSRSILPEDPNWPYLDSPWDLLRDCQDYNSDAPNASTLLSACVLSHMLGFVSAYIFPIVGLFGVVSNLFITYIFLFVFRKPSRQMIYLACVAAADVITIILFGWIWMFPAKGLPYATGARVYFFIFNVNNYSCKVMRYLYSFSSCLSSSLFLLTAFDRCLCIYFPLKFARISRRRAWEAVGVITLFSALVMLPFGLLVEHGFSNGKIICWVQVEPNTLQIYHVLLANSSLLQTVLVIIINIALLIRLRQSAVLRETMSKCTSANREIAASMLLVILSTIVVICALPQSIAYIFSTILSQMLNGEAGRMAVRIAYNISDLGWQLLFFQQASNWVLYMKRMKNFRRATLRLLRCHCSMGRGMVDDAFGSIHYLSTKARNLTSELRFTRADASKVNGIRFPTTKKGGISDLWKMKYSGGVIGTSFGSSRHQDRRGDNSNYNISEICRYTYRGSMRHTTTMSTITPGTVYADVDTPTKPTPDPGRSFTRF
>Cyc416
VETKMGVTHTFVSIERDEYHKLYDYVSEKRLRVKNIEDSDAVWREKLEDIWSSSDESHDAYLDKVKAEGRERTAEAAAGTFAGADFSDDDEDDEDFNPPEMGSSESDIAEEYDSNAQSSSDSDSSSAAGSTSASSASSSSASTPRQKKAKRVAPPPRQSDKKERKKASKKDPNAPSRPPTAYFIWFNEHRQDIKMSLGGSVGVAEVAKAAGEKWKTLSAEEKAKYQSEADKLKEQYDRDMRAYKEKIASGELEEPVKSSVKKTKISPTKMQKKAVTAGTSSSQSGAGGIFK
>Cyc417
MNIISISALLFSICQLVRSASNCIELMSGNSFGLFCPSYSGSLPLDIPTGKRYSKLQIESANFPYGGAVLSKVNFTSLESLTYLRITSSGIERIDPDAFFNLKQLTHLDLSKNRLTFIEPGTFRGLKLKKLILSGNSGLKLSSSAFSGAKIFNFVAKDCNFHSISFTLFKQSGTRHISLVNNRIRTLSEEFSVLIIPSDGSWGSVDLSNNSLVCDCGLLWLAQLLDKQRRYMDDASSELVSVRSPRYPRETTEEEVFKPMYRLNLTCSAPKHLVQQRFPLPGEFDCPAPQVTGIDIAIIGKLMETVQLTCHARGRPMPNVAWAFQQHNQEVHRIVKSPTQLPPWGGDQMMDVSIGLNVSLREFQARDFSCIAWSDLGLNKPVQVSPSQDNWLNESPSSSSSIVPRGPLPPEKAHRVGVRLSGLHIDNHEGLAELLQGSTTNDSAFDRSGELSAKGSTDFSPYQQLFIRRFTPLDLIGAIIGTFITTLILLCIITRCVPHCYRRKSHPSKHILLQYERKQVLTPFLKEENKNESDIVEQNKGQPQQQQQQQRQEQQSAYFGEAATTVGSGSGPAYWPVQDYAYSTHEYDVPGMTDPLAGAMPLSPHPMMGMSNATGTLVRRGRPMSTASLHPSAIQTPYLFPKAATSTTGLILPPVATVPPLGVVASPFLSYATVPQPPLPSQQPPVYFGHNHQLSLSALPNGQLVMTPTMSRNVNGAASQQFEEPEACVESSVTSCNSEKSATERLIGASGGVPPTQQHK
>Cyc418
LEEANKEMDVMVANLREKQSALKAIEDKIAELQATYDKSVGEKKVLEHNLALTAARLKRAAKLTAALSSEQERWRDSIGVYDVQLGNVVGDVFIAAACVAYYGAFTMEFRESLITTWVAKCHELEVPVSENVGLFSVLGDAFELRQWNAEGLPRDQVSTDNGIMVTHSRRWPLMIDPQEQANRWIRTMEAENGIRVVKPTDLTILRVLESCIRAGCPMLLEDVGESLDPALEPILLRQTFVKGGRLLIRLGDSDVEYDKKFKFYITTKLPNPHYLPEVSIKVTLINFTVTPQGLEDQLLSEVTRLERPELEEQRVELIIHINEDKITLQ
>Cyc419
ILLSATLTHDPEPLKRFRLNFPRLFLASGRPAESNVKELLQGSYTKGQCANIGCETHDKPEEKNHCLSSVREQTGDGSTGGVGVFSTPSGLKEFFVELVERQKPLFLAHLIKRLGHERILCFTNSREATKRLAVLMSHVEGVKAGALNAGMPLKKRVRLLSSFASGEFQ
>Cyc420
MDSHHPLSHQFDTLLNDSEGVRQFHKFLSSSFSSGHLLDFWFACKGFRSIVDGDDQLKLLQVAKAIYRTYIKTDAALSVPVNDSTKREIRSTLSAFSQSYHNSISGDKCSPVLRSLFDAAQADIQNLLARSYFLEFLQSDSFRMIHQSLSVLECNAALPGKSNHGCCDQSDNAKRGNFFNGNPQQP
>Cyc421
LFNQTIEKCPREEESLDRAKTLINATTLATYNNVARGLFAQDKLVFSFMLCAKILLHEGTIVQSEWDYIVSTATQSDRSAPPQPGNTVSWLGARQWKAICDLVDGLPDTFNGLLEDVAEGRKIVLEIRGPQDASNESLTVTLTSPLGEDRSEGAGTNWDDRLSLFQKIILVRTMREEEFVAAVTEFVRIQLGRQFVETPSIDLPLVYADMDAATPLVFVLSTGSDPMAQLQRFARQMDYSERIHSVSLGQGQGPTAEKLLAKAAESGDWVFLQ
>Cyc422
NKDLPLAFLPGCVLQVQPRNLAEDVLGFFKVTGLDPNVRISVRTLTKELHPGQHIVSFTLPGCLEQVCATDGISLAWLATHYFDLKSIPTRTFFSEFAAAHKWRPTGTKNDERVAMEYDRLKELGQACTPDAVDDFYDYVNRPRRNLVEVLGDFPCTTSFIPAEQWINILPGPLLSRPYSIASASPTVELLVAVVTYRTRMLTPRRGLASTYLARSKIGTRVSAWISRPSYGFDFSYNLSSVPRPPPCILIGPGTGVAPFRAFIQHQHRSSPQAFNVLFFGCRFSHRDFYFEKEWRALEAKGCLKLVTAFSREGGRLTTAKNRTYVQHRIRENPDLVWSVLGEAQGSVFIAGNAKTMPAAVREAIVEAAQTGGGLSEYEAESFVSNLESSGRYQAEVWM
>Cyc423
CTYLVLDEADRMLDMGFEPQIRKIVEQTRPDRQTVMWSATWPREVQSLARSFLKDYIQVNIGSTSLHANPNITQIVEVIEDYDKDQKLIGLIKSFNGLRCLVFVETKKKSDQIAFFLKRNGIRAAAMHGDKVQRERDATLDAFRRDHITALVATDVASRGL
>Cyc424
MPDINPDNIDPSGGRSDNLQEWSAMRRLSEQLTEATLAAMQKADASFPGKPLLDVPILACPNCHKPDVLYSNAALNETGQSSNCPADLQRCGRSKSVALSGLDRGCNYCSAYFYQNPLKDYVWSRPSYHSSRAPMWQQHYSFQSRCSSATPVNIDIDDIPAMSGLYRDIKLPDLNIARGANGRSSSLIEIPAKSSQHTQTIFSSITAGNEFSSTGNKSRFRLKSGSMYAKHASGLRFQLPPALQRTKSFRKRGLDFGLRKTLSVANAIVRMPIESATPSCKKNLDATIDDAAKNLLIINTASSPSIPKQTPNTSTAPSIKVAQNNKTIIFCNDLCNTSESGSLHSWPAGHNTSIICHEEEEALAKTYRNHRATMPRKHNLSDGNIRRVLTVAVDDKASNQTKDEVQTRSGRRNVRLQTMEDFEKEIKSSFSIPRILNEEDRTKEPDEGLIWESLGGMDETSKQRSKEYWKEQFLMFFQPSDNKLAKKLFGTKVALNKERSRQRKQGKWIIHPASNF
>Cyc425
MLKCVKIRASLIVLTIISVVVSSENPTVTGVIPSEFISLSAGVIEVPPNKNITLYIYGESFENVTYLAFATSRSEDSFSCENHRATIAFIVQKPTVYSLETSVLLRQLTPFESAFYICFKLAHPFSHNNQTVSWIHATPTYPAAIVTLRTASTIMPLWVQIILIIILFSLSGLFSGLNLGLMALDKTELKIIETAGDPDEKRYAKAIRPVREKGNLLLCTILLGNVTVNTSLTILMDNLTGSGLFAVIASTLGITMFGEILPQAICSRHGLAIGAKTIWLTRFFMVVTFPLAFPISYVLDKMLGEDLGQVYSKEKLGVLLKEQ
>Cyc426
HNRHRPRVQKNGERPVPCAPRGIIRDGVYERLADSNATNLEEAMNKPSGISSTGDSLQARLLRQVNPPTFNTNPSRARFFVIKSFSEDDIHRSIKYSIWCSTEAGNKKLNAAYTEAASAGVPIYLFFSVNGSGHFCGIAEMTSGVDYATRAGVWAQDKWQGQFSVKWIYVKDVPNVVLRHIHLETNDNKPVTHSRDTTEVPLEHGQEVLEIFAKYDNATSILNDFDYYERREQQE
>Cyc427
QKIKLIREETGALITTPGEYEDHVFIIEAPPEIALHVAELISTRAQEITQSKMSASERRRGSTSSIPGCMSLFSVNGSVGASSGTGGGRLVSRSPDDLPNASLPSPAPLLKTTLNSITPGVNSGIAVTAVNSAETFSFNSSNGTNSGVGNGLLASNGNNLSSSSGRILLARSKISVPQDMVGKIIGTQGSIITTIQKDTGTEIKSPPKEAARGPSATSEFEISAYQSLGMTSNQAAECRVQQAKQLIGHLVMRQFERRASEELEDGPAGSSNAGKSRSNSAGDEAEESKTSKTVAWMWPDVAQMDSDEAREVLDRILAESKSKTRRAKELAAAAAATTAAAAAAAGSLPGSPCTAAAVVGSGGNAGAFGADFFPTEKVTGSCHNSPFHQARVASQNTVFSTSSTTVPAQVNLLGGFLSERRLT
>Cyc428
GELRAINPEAGFFGVAPGTNHKTNPNALECCMKNSVLTNVAETDDGRFFWEGLESEYKPEIKLTTWLGEKTTVGAKTATPKAHPNSRFCCPASQCPIIHPKWEDPAGVPVSVFMFGGRRPEGIPLVYEARTWKHGVMIGAQVKSEATAAAEFK
>Cyc429
TREQAIVHAYAAAALIFEIGRYCALNKIRYCSCGMTGGTEMIISPEGGQMSRFPQGYVPSPRVRRQLDMANFRKFSDAISFQPEVSHSQHQKQFQQMQTQVQNTHYWSGCPDNVDTARSYVAQFLGFDEKRLLMVGYHPRSHSVTPYTTSSSASSSSSASVGSGSSVYSTPFKNPLQNAEDSAPYGFYMPPSTNLPQPYLKRKTRSAESAKADTKSLHRSSRRTGRRRRQPSKMKLTNQHNYMAGAW
>Cyc430
VAKRHKRFLLRQTSNSSKTTFLIDEEAASSPSLTKTDSSRPQLLTQSSIPTFTITGSSDQNLNRPLDVRLNQLWDVPETSHEHLPVAHENTSADYLSFLTVKSSTTALTRTTSSIDCSTSAACSTDGPKRKLTCPEIEPNQGRRKSMTELYQPVILMAQKTRNDNVTDSVFVRQLQRQHKRTVVVLASILIAFVVCHGPRAIWLCARWFIADVNGQLLLLVTLWSRVCIFIDPVLYGFWGNRAYRRCLRNISYHLVP
>Cyc431
MSSSALDSESPTLFFELALQIYTSLLLIVGLPGNAISGYIMATDRTNRLTTRILMVIIAAADTSVLLTAVTRYWALEVLKTDFRDYSDLMCKMHVFAVAFFTDFAVGSLCAVAVERFLVVAFPQRANSVTSSKTVIIGMVTFAIALSIKNGIHFFIMGLREITTEGNVTVSVCTPDEDYTRWTRVFMKIDFFSFAVLPYVILFSCNLYIYCVLKKQRKLLSTALNQRKVQVSVPAVQVNSAPPNFPTAADRVERDNRTTDLPMNYRTISQKKSFSISGGGDEPKSERRKRKPEDVIKILTALTVVHVVCTLPGTIFTLLSEYTDLRRQKPTKYVLVMLIFTNNAINFFAYLASSERFRIQFVNLLSCGRTNRRRRW
>Cyc432
YLNGLDKLAFGASQVADMQVKLEELQPQLVQAGEANERLLVVIARESAAAEQQRERVVQEEKVVNSKADASKALSEECRADLAEAQPAMEAALAALDTLKPADITIVKSMANPPFGVKLVMEAVCVMRDIKPDRINDPSTGRKILDYWGPSKRLLGDMNFLQTLKEYDKDNIPAQ
>Cyc433
MGKSSFKYAWVLDKLKAERERGITIDIALWKFETPKYLVTIIDAPGHRDFIKNMITGTSQADCAILVVAAGTGEFEAGISKNGQTREHALLAFTLGVKKLIIAVNKMDAVDYSEKRFQEISSEMKAYIKKVGYNPDTVNIVPISGWVGDNMLEPSPNMPWYKGPTLLASIDLVEPPTRPVDKPLRLPLQ
>Cyc434
SPRRNKSPSHRSNCRDRSRGLDHRSRDRDRSGSFSSSRRIRPKLKSELPVEPIVGKVFPGRVTSVLAFGAIVQLEGLQKRWEGLVHVSQLRRESRIGSVSDVVQRHQKVYVKVLSFTGTRTSLSMRDINQETGEDLNPPSASAVPSDIRSRDEASRLEGSSGMNEDGDDFGGRNPDRPFEEPSSMMGLRRDALEDDFGPKRKIQRISSPERWEFKQMISAGVIDKSELPEFDEETGLLPREDDESDEDIEIELVEEEPPFLK
>Cyc435
MILSRKKPLGRSSDKCVSDDLQRWKEVPKLEEFLSARDFVGAITLLEFERHTDKPKKDIELWIAYCYFHLGDYKHAAEEYKRLLSDNKLAPTIRTYLACCYFFMGMYKEAQEEANRASQCRLQNRLLLHIAHKMNDERDLLTHHNRLCETLEDQLSLASIHCLRNHHQEAIDIYKRIMMENRDYLALNVYLGLCYYKIDYYDVAQEVLALYLQHYPDSPTAINLRACINYRLYNGKIAASELKNLQESSSPCLSYAKDLINHNLVVFRNGEGAMQVLPPLIDVLPEARLNLIIHHLRHEDIESAYELVSDMDPTTPQEYVLKAIVNAVIGQETASREHLKLAQQHFQLVGGSASECDTISGRQCMASCFFLLHQFDSAIIYLNSIQSYFYNDDTFNFNYGQAKAAVGAYKEAQELFLLIQSEKIRNDYVYLSWLARCYIMNKKPRSAWELYLKMETSAESFSLLHLIANDCYRMAQFYYAAKAFDVLERLDLNPEYWEGKRGACIGVFQLIIDGQEPKETLREILQILRNTNNAQTDYFIRIMKKWANEHSVSV
>Cyc436
MPRIKGTPKQKGAPLPTTFTSINTTTTSATAVTSSSCDTYSTVTHPLHAFALISKVMETSNFPIFSALDSNTDQLLSPIGYENSGSLPSSLFFLPERVASQPMRDRDREVVTCSVCQKSMRLGSLREHMDRHENSGKFECELCGKNFSRASAREKHIRTHTGERPFKCDLCPKAYRQKVHLNEHIRSHSGERPFVCRLCGFSLASKSLLNRHLRTHGVKNGANDAPVMWLRTDAPKSQVLAAAGAVGRSIDAERRIKGGLEVEEEDPGTLHITALNAMATVAALGRKHLCPECPAGFPTIQALRSHRVTTHGLVVEHVCETCRATFSSKKALKMHLRTKHPQ
>Cyc437
VKAYIQEDTGFVCGGNRHNCGTWMDKMGSSDKAGNRGKPATPRDGCAVELTGLAYAVLKWLERAHSMGGSTYYPHDGVDAPPHATTATPRWSWADWAAKIKNNFETRFWLPERNKEGDTCGQIDIHQGYYRDICDCSNPNAELQLRPNFLVAMTV
>Cyc438
MSTNGCHLYAAGRWDNRIAVYSIQTCRLDTLVTTPHTDVITTLAVDPGCYRKSAQQGSAAQYLITGSRDGTVCVWNFTAFSGKMIKQVRADRSFIEDFEATKKLETEGAKNVSFTQSVSPGSSSGSGGGAVKRNNSHGYPADMQEEVEACIQPGMPFDDSMLNFGCGCKVTDVGATSGRRTSITSSNFVSTSPTEVAKVIRLFPADESGLPISNVALYLSLDIALCASFGSNVIRMHAVKRGVWSRQVTLPELVTINHLLIHPVSISFLVQWTAKSSRDRQLRLTRFNVNGRCVAEASVFQEGYISPPPPPANTQVTRMLTAVLSPSANTRCVVNYVLLMATSSGHLIMQEVESLTQLRIFSIGAPIVHMNMALTVHGGGVNILLLLANGAFVVAYPGLTAPLTTLTAAAQAPVATNESL
>Cyc439
LYVRKVFITENVDEMLPRYLSFVYGIVDSDNLPLNVSREMLQQHKLLKLIKKKLVRKVIEMLQKMSDEDYEKFWKAYSVAIKLGVLQDAPNKARLTELLRFYTSKSEDKLTSFSNYISRMKEGQEHIFYVAGQNIDEVKTSLFVERIKRLGFEVIYFTEPMDEYVMQSLHEVMGKKTQNLAKAGLDLKLDKEKFEEQEKLFRPLTDWLKDKGLSGKIKDAKISQRLESSPCALVADEYMVSGNFQKVILAQAYATSDSATNSYYLNQKHTLEINPRHPLIKKLNELVQIDPDDEVAKENTLLLFDTAVLRSGYIMQDLSGFAERIERELRKNLDVDPDEQVEPDESIPSETDSANVTE
>Cyc440
KRLSGLAKREAKEKWDDRHWSEKSLSEMTYRDWRIFREDYNISTKGGNLPNPIRSWKESAIHKDLLEIIYKVGYSEPTAIQRQAIPIGLQNRDIIGIAETGSGKTLAFLVPLLTWIQTLPKLVRMEDTEQGPYALIMAPSRELAQQIEEETVKFGAPLGIKTVAVIGGISKEDQALKLRMGAEIVIGTPGRLVDVLESRYIVLNQCTYVVLDEADKMIDMGFEPHVNNILSYLPVTNQKPDSEEAEQDDKLLANFSTKQKYRQTVMFTATMPPAVERLARSYLRRPATVYVGTAGKPTDRVEQIVYMVQENDK
>Cyc441
MNVTNNTLSSELLPPRPYAYLYEELRIYFLRWYLPAAIIVGCMGNLFSLFFLFCSKLFQFNMLLWLSSICIGDFFILMLEGLWILLKAWFKYDIRDHNDLICKIHKAASNYSLYWSAYMQFALSVQRAYLVFKPLHARIRGGISKRHLVAWIMISLVLLAPIAPYIIYWRVIDGDCDPTDTDIYYLTTLCDLIIWGIIPLLGMTVSTAVICLNMAKLGNKFKRAQVATPERSRKFSVCTTLEIPSICRRRGLSTPTLTPVRPNSTSDIQILSSRIMDHLQQADMVESQIEFPPSQLKQRLSEHSSSRHNAPDNFGHVTRLLICMNITYMASTFPLLIFLMLRNFSGVQVDPDFHRFCYYLFRSLCFLNSCTNWIFYCLVGKLFREEAKHILRMCCGLQRKASSRGPSNQSGKALVTPLPRARTPEMSHQASPIERIRSISAIDIQRVATRVPTR
>Cyc442
MVQCCPKYLQEKGCSVRHTLTLIGALLTCFCVDGCAYNIGILISYWSSYFNKDTFVLSWIGSIQMFFSYCLGPLTGFLINHFGITPVAITGATVASMGHFISGMHGNMITLYICFGALAGAGYGLLYMTAIVAITTGFDELRPIAMGIMACGSGIGASIHSIFYPLVESKVTWKGLCIATAGLLLQACVFGCLLGLALPKKPPQQPMSQSPHNPTASIFSLDSHALGILGSGYLNRPNEPTTSAAFMNSQLDLKATLETPKMQHMMGSLGSFTYLVEVEKIAQQIGLFGKGMPLHRNASFLVFLAAVFIQAMGSYSPVILLFDILLAEGLSPKAAAGTTALVGISSAIARLVFGTLATFRWVNKTHLLSVLMMAGGAINITVFFLHQQMFLQFYACVIGICL
>Cyc443
EKPLDLATHSRSRPSKIDLIGDLGSPRPTFSQPAIGETTSELITSPNSLNLSPTRDSSPLFLFHKPHPDGKINHDPAFDDILQLEAVAASAGGFKPSWTHTNTLTERDRAVVILNPNEPREMFVGGEAKVRLPVWAYKKCVYMVGREQKRPAARLCLCLLQSLFSLRYLVSHNYSGSRQKRPIDPVVMKAVLRQAMMQFSKGDNVLPGIEFSQGKLRDYLNNAFRVMAFRRRRGDRVKSPFWNDAGEPILSLDPPKDFRLNDIILTKVLPPFR
>Cyc444
MTYVSRTNTPMVASITIPKESTKAGSADAAVSRDQRNRQPLLRRGCASAPQKESPAMKAVSCSSSLPTNYPRNNQASPSLFNYQNLNVYVVGNVGHPKAQIVRVVHISDTRGVGDHYARGLPNGHILIHSGDFLDGPPLRHRTLLRRSYFRKSRTEGRFSSSASASSISSPSTEDCMWKSKLRSIDEFFRHQPHPYKIFVSGCWDYLGPERPSAAQIQKYLPSAIYLEDAACEILGLKVYGIPWTSADDLRPEDGKSHFTSSTVTSKVKAILPQWLLRSSMFWSQSHRQTGRQRCLSSCTGTSGTPATAAPVKAREMVVIGGRSNVWPAYHSPDTSNGSCSSSANAETGVCESGSPPGSSSCSSSSSSLSSSVSASPLCDGFILPDIKAVEERFSRVPSDTNIIVSHMPAWRPELYTHVVDRIQ
>Cyc445
IGRSLELDTDGIWCILPASFPQNLTFRLASGKRLSISYPGAVLNQMVRDLFTNHQYHELLSGANLSYQVRSENTIAFEIDGPYRAMVLPAAREEGKRLKKRYAVFNFDGTLAELKGFEVKRNGELQLIKIFQSSVFEAFLHGSSLTEVYAAVAKVADHWLDVLHAHGAGIPDSELFDLIAENRSMSRRLEDYGLQKSTSISTAKRLAEFLGDAVVKEAGLSCRFIIAKQPEQAPVTERAIPLAIFQ
>Cyc446
VRAFRHTSTLAAMKMMTALVDVALNVSINRDNTQRQYEGERARGGGSGASSSRRSGAGNDRLDVLMSRRQELEENMKEVKDMLILLFKGIFIHRYRDSQPEIRAICIAEIGVWMRRYPAMFLDDSYLKYIGWTLYDRVGEVRLQCLRALQPLYDDPTFVSNLSLFTSRFKKRLVDMTLDKELDVAVQAVKVVSCIL
>Cyc447
MLRRKYGNSLRGGNRRRESYIRSENDAPLDIEGAMSASNQLRYTRAKANDAMDRRYGFEPFSGPGERVGWLVNMHPTDVLDDSKNLVSAVDFYFIQSDDRRFKVSRPYLPYFLVSVDGDQDVETEVTTFLSREFAGRIVKVEVVEKEDLDMPNHLIGLKARYLKLSFHCVDELVRVRKEVASHVKRNKEVQNDQSTYTDMLGEHFQDSSEGGSSSAQRKDRTMKDAYDYLTDIREYDVPYLMRVSIDLDIFVAHWYTVKCRPGQLPEFHRTEETVPWPEPVVLAYDIETTKLPLKFPDASVDQIMMISYMIDGTGFLVCNREIIAEDIEDFEFTPRPEFPGHFRVFNVANEEALIHHFFDHILRVKPTVMVTYNGDCFDWPFVEARAAVYNISMFEEIGFSRVKGGPSPGRDPNAGDYLARPAVHMDCFRWVKRDSYLPIGAHGLKAVAKAKLHYDPIEMDPEVMCLMAREDPRTLANYSVSDAVATYYLYMKYVHPFVFALCTILPVNPDDVLRKGSGTLCEALLMVRAYEAKVVFPHKQSTGASHDGILNQSGLTYSFTDDNKLIDSETYVGGHVEALEAGVFRADIPVRFRLIPAACERLREDARRCITYALSTELDASDPSLVESLVKKEDFEEICCEVEQALSQLSAMPNRVECPTIVHLDVGAMYPNIILTNRLQPSAVTADPDKHCSGCHFYKPGADCRRFMSWQWRGELWTASRADVYRIQAQLQQERFSMKGEGAPVPFHQLSKEDQAAVEKKRLSDFCRRAYKRIHTTRTEERVAMVCQRENSFYVDTVRAFRDRRYKFKGMTKVWKRKLDDAMAATKAGVGDPTEVKQASALVVLYDSLQLAHKCILNSFYGYVMRKGARWHSIEMAGVVCNTGANIITRARELIEQ
>Cyc448
MSILVRWLSISSTIRYPLIPMVLDKSGLGERAFDIYSRLLKDRIVCLMGSVTDEMSSLILAQLLFLQSEDKRSPIHLYINSPGGSVTSGLAIYDTMQHIQPPIYTWCIGQASSMGSLLLTAGTPGYRYALPHARIMVHQPSGSAQGQASDIQIQAEEIIKTRKLLNSLYSKHTKQSLE
>Cyc449
VFGFAATYLKRFYLNNSVMDYFPREMMLTALYLACKAADYPLGLQTFAAHIPRNREHYSEIVVHSELFLMEKLQYDIWIHTPYRPLSGLLVDLLAYRKTQLGEPMKIEAGEVATADMMTSLKKEGYEIIHKWFQTDLCLTHSPSQFALAVLLELGQKHPDLGVEEFVKNSVCEYDSSDESMEQKWTALNEKMEQIQAMIGEFEFLSDLTYGSALEAVLMQCRNPLYDPLSEEYAAAKEQAEKLMSFLD
>Cyc450
ARQIAEEFLAPKVVDDEDEEEHAGDVQVRSDSESHENVGNDAVTATMEEPSSTTGASEEVPTKAESESAGQVVTAVTSAAAASNTTTTNADGAKKEDRKAAEAEREAVAAAHNMTLLPDEPLDRLSGIIGTAMQHGKTVVYSVIRSAARQPNGDLIIPVVGGSIANGLDSTRQPD
>Cyc451
WMSQIDPKEKAGIQHINEDYHFLVDDINSNISDDDPVVIESRSHFYNYATVQAVSAWKCEFSPTMRESFRAWNQTLYYWMDRYIYRRCFGPWFIRSVATLLVNSLWYGVQPVYFMAHSTLPLISMAEDGMATATAFCGFSLPPGGLTFLRWFFRMRSLDYLAAGWIVLSLEDTCVLWSSLGYFVQVIGFLLALVHLTLGKFVSAFERWTVENPGEDVAEITARNLSQTGKAWEPPVIDTYI
>Cyc452
FKDDKPVRKFTTSSPTERHATLKTNRAQLEDAGIFTCRAENAAGSISTTCRVTVIHKPSVKLEHPRGSSEKVNGRISDGKLTGSAQGRLVVEALCEAVPACEELMWLHNGQPLEETHRRLIERGLGDVHPKERPISPMRTRERLVISALEHSDTGVYRVEAKGPAGRADAAFTLVVIDKPQPPASINVMKTRETDSCFIQWHRPISDGGSKLKQYVVESLTVATDRTEAAPMLDTNWTIIGKTLPSELEFKARNLKPGILYAFRVSAENEVGRSEPIEIDTPIVLQSQL
>Cyc453
MVSLAQVMMDPTYRTISGFWALVEKEWLLFGHPFNQRVGQKSGSNNGKASHISPVFLQFLDAVHQLLRQFPLSFEFNDFFLQFLAYHHVSNRFHDFKHDFELQRMAHWLNLTPDHSSLKSGIYQTHSIWRFVQDQHEEWPVFFNFYYSPECAQK
>Cyc454
VPGTCKGPLKCTDKSATSLVLNWQPPEKNGGLPIKKYHIERNEVGSSDGWQPLAIVMAPTTSCPVSDLREGIPYRFRVRAINDQGNGEWLNTESSISLNRPIGPPSEPEKPLRVTPVDDTSANLSWRSPHDDGGSPVTGYIVEASRESTDQWENLGVIKDTAFKVTKLIPDDTYTFRVSALNEAGKTGEPLYSVPYRPSAPPTAPGKPAAPIISHPLEAGQMVLDWGPSPFGGTSGYGPPSEYHIERWEPMKDRWVHVARKPATDGTTVLVTGLRPGESYKFRVFAENTAGISEPLEMDKPVLAVSPYSPPSAPVGPMHISEVQKGESAADGSARLSWQEPTDDGGIPLTGYIVQMRYANTTAWHKVVHLHEPTVDEDTDVILPTTTPVIGLKRSNGYYFRVAAINRAGTGPFLESELFEMPEDE
>Cyc455
MERNLLWKITDHAFHAVPRLQRLLLRGNRLAVQAGSFSIVALLQLKQLRELDLSENPLGQLLANFFPPSLLELRLENTIPGLVFQPTALSELKNLQELSLANNSFNGLPIHLDSELRSLRNLKRLYLNGNTWNCDCHLTWLARIARGLNATALCYSPEALKNRMIANLPLAEFQCAPVALNKNGVENRITEVEVGSTVTMVCHFYAEPRGRVRWFRGQMEGEEGEVEPTAITAVKRGVVERVLGDSLTKTNLTLREVQAGVDDGVYRCEAENARGKDAVVFRIR
>Cyc456
SSKKPMVTLVIRGSTDNIMDDIERAVDDGVNTYKALTRCKKVVAGAGACEIELARILLSLADTIPGLEQYAVREYARAYEIVPKALVENAGEKATEIIAQLYANHQAGQIHSGFVTTEKLDPSIRDAKEANILDLHGAKYWAIRFATSAACTVLRVDQ
>Cyc457
MENFQTVDKSRIALLFTEFVNKDYGDVIGSRLQSSDTGRGEQCAFSLVVNFSSLCEFSSILSRHLLSAPMDTLSTFNDTLSCIIADHTGNSKFSPRCTVRVVSLPPISEVFRHVMPKSDDFGRFLALQCTVTRVGAIQVVELERSYSCSKCGHTVKAEADFNQFYTISPPRRCPNFAVKCNSTSFNVVVKGGSSPLHSFQEIRVNERLSYLAVGRMPRSMVCCLDGELVDTVRPGDDIIMNGILTHRWRPPKVGSLCDIETVFRANSIENLSEMRFHGELGGDNFTQEMCRRFSNYWSLAKHKGDFGAALRLRDEIVKSICPDVYGLYFVKLSLALVLVGAPPCLDKS
>Cyc458
EILDKFEGSNNQTQKEKFEADLKKEIKRLQRFRDQIKTWHTCNDIKDKRPLLEARKLIEMDMERFKVIEKETKTKAYSKEGLLSADAKKDPLQKEKEELDEWLKQSISALQTKSERYEYDLETLSTTGKKKRVDKEKAALLEEKKQKLEFCAYHIEKLETVMRHLDNERLDCSKVRSLKDPIEYVIESIDDVSMEDYRSLYEDMHLEDIGDGSVVTPNALVAPGFLDYDLNSPVALSTATKAGNDDDPTLFSSSLPPGSSTSSNASSRERPKTSLEEKCIFNPTSLSSTSTPVKEKKEKSAKSQPASASVNQTLPSSFHLPGSSTATPSSNKKSFAGAAAKHQQPEAIKPEFDRLTVPIPDSAPIHRENYAKVAGDLKKDKSKKELHQQYEFDPKTVISSSSATPTKNEKRKVEEAKERAQSSDSAVSIIKLPSPTHTPSVAVDVVSVSVAPPLTSVSLNSVTSKSSASTSQALTTANVAPAMSKLQQEQRPSPAPFVLVHPRDALAPFRNQHLDKQRTLPPE
>Cyc459
VLLTEDDSYFAALVNLCKTLDQTKSLLQFCSALIDIANPFDKTKVAKKSGIASKLAQFDLPTQNLITHLSDSGTKSTGHKSASSAVVVVTAGRGRGKSAALGLGLAAAFDAGLPNMCVTAPSPENLITLMQFVLLGLKALKYEEHVDYTVHRSTDPDHNKAVVKIEVTRRLYRQSLVYLQPWEAAAGAGGGWQPDLFCIDEAAAIPLPTVRQMITGPKLVFMASTINGYEGTGRSLSVKLIGQLRNECQLVDGVSRITNTESTKESSEMGKGLQL
>Cyc460
MGLSKLMSQALVGKQFDGIWHTSVVVYNREYFFGQEGISCCSPGLLQTGQLVERKPVGRTRYTDEELRKYISALSQSLFKPGSYELLKHNCNTFSAHLVRHLTGQEIPAYITNLPSAFLETPLGSVFRGVSEGAVSAIGPSTSRIPMQTGVLHRQLLSATVRPILFDEPLSFEFSPGELSTMFSESTGIALQWANSALPYLLKLSSPQLDSADVPIEALRLLRFNRWATFRQCKAICEVFRLAMWRSPELILTCLTDPDESLHKLPNTYPSPTGQISPSNYFDLDAAKSHLLCNVFALSYDWDLTTLPFVPLEPVAALCIRLIRCQDDETQSNGKYLAKSPEHEMAGLALTVNFAMCPLANESEAMEVAASLFHLLSVKKCFKYPFEALYALKAIHALIGTFPSIADLAKTLEIVNYIPELQSQVGLIEGDVEASPSHIGTVKAIVNEIT
>Cyc461
GTPSARKNRWDETPHSERYGADTPGHGAGWAETPRADQTPSGVNSIQDTPSSAYKALGQTPNTAAAVIAKRKSRWDETPMKAGATPLGGATPSGATPSGFTPTMGTPVIGTPGLGFTPSGATPTGLKAMSMATPAFGVASTVPGTGIPMTPEQMRAVQWQQEIDDRNRPLTDEELDDMLPPGYKILPPPAGYVPLRTPARRLLATPTPVAGTPFGFHMTTPDVGTAAGIGSAAMGGNAVALGDLQPKGNNLPMMRPDDLQYFDKLLQDVDEDSLPPEEATERKIMTLLLKIKNGTPPMRKSALRQITDKAREFGAGPLFNQILPLLMSPTLEDQERHLLVKVIDRILYKLDDLVRPYVHKILVVIEPLLIDEDYYARVEGREIISNLAK
>Cyc462
MTQSAYASPIDISSFTDLVVAKEVNQSPRDKVIECAFALDIGGSLAKLAYQHTFRYKVCVPKELSDPHSKRRSTICGPFEFYDYREHEYEGHKLCFTKFETRHIDACLEFIRSTILPAYTDVGRESMRLVGRVTGGGSFKYMPSILEKLGDVEIEREDEMASLVRGCTFLLRNIPDEAFIYDKRAMPSQIFLSSFMVNTAPFLLVNIGSGVSFLKVEADASYKRV
>Cyc463
YRGSSSVTQTMAIYAYIYATYAEVPITNMTENMSAWLTVCLALERYVAMRHWNFARQYSTRQNTKRLIISIALVSVLFNLPYFMIHRIEFKRFANGSMRVITNATALRRSTFYTVYSWFRMTIVQIIPLVFLCILNVLLITIVYQHNKKFGKNTEVEQKSNHLSLGTEGTGADETSLKDTTVGDLQLIQRRQKKRNAQRKLNILLIAVILLFLFGAIPQAFSYIRIFEAFGTCEEAFHYCPTYVVYRMVTTNIALISYGLTFFLYFFLNQHFRNELQKCI
>Cyc464
YGQVVPVTRYGRLATIFYGLFGIPMMLLFLANLGSLMADIFRMIYKSLCCCLTSGKKRDSPSPIPSTSCATASGSNKPSDNGSTPLLPLRDIPGRAAFNDSPKVLRGGGVKKTSALQELVRKTAPLPGITNSLFMTLAGSNSVLTKALQARKESRSVRVPVWIILCLFILYLIFGALVFAYWEHWTFLDAMYFVFVTVSTIGFGDMLPGMDDPHPVHRMNKFIAAIIYLLFGLAMVAMCFDLIQLEVKRSSKKIARRIGLISSM
>Cyc465
VAFAILPVVFIFKYDIAPSSTAIVCLEQIRLMMKSHAFVRANIGSAMLSGEECEHEKARRRRRRPLTEDERFPVSACGDSVTEEVEITMSNGIPIPPFSQYLYFLFAPTLVYRSAYPRTPYIRWHFVTINLLQMGLCIVYTYFIFARFCFAYFANFGRSEQFNFSLRQLITSSFGCMLPGALLLLINFYAFLHCWLNAFAELLRFGDRLFYKDWWNSITFSAYYRTWNVVVHDWLYTYVYRDVYAISGRNRRMLAQTAVFMLSAIVHEYVLTVVFRFFYPVLFIIFGGVGFAIANLRGRSRLWNVGLWAGLFMGMGILMCLYSMEWYARKNCPPAQGLIDLFIPRSWFCGN
>Cyc466
MRSFLPLVQSVFGDTSSPLLILLLMILPWQPYAALGFNIPRIRKAETPDFTEISLFVTENAKSGTVVGVLKQYLSFLKSGDDLRYQIYNLGLVPDSEVQTVSPYSTNESDSIFTMDTISSTISVADSSKLDRERLCPFASVTEKECSLNYGISVTRNDKSAPALPPEQSWIKVKIVINDVNDCAPQFNDDITKGCKTIDLPEDTAVGTKIHLPDAKDLDSLQNGQLIYHLNCQNGPTNHPFALYQTRKSALESDASNGISSIRLQLRYSLDHEEQSAYNCTLTVCDNGTPILCSTMPLCITVHDVNDNAP
>Cyc467
MSDSVNLTTPAAPPSTLDAKDATQFVTPPLLSGIRYACIPVWSILLCFGIFGNALTVFVLRTKRLQQSSTSFYLTALAITDMLYLLTSLVASIANFIFFFPSELRQLSRTFCVFTPFLSYTLAYISVWLLVTVTVERAVWVVLPFRARHICTKRTAKSVVLLLVIGFTLLDIHFFLTMRYQEVRPGYWLCMTTYFSDKVFPFLDLLLVAILPCTIMLVANCLIGWKLRVMRKFRSGTAIGMVSNNITDQGGGEKREKSVNLTRMLVSTNVFFIVSVTPLLIYDVVFFSVDVRAWAEEAEEVRGGMIFAIERFVYTLWYTNFAIHFLLYCLSGPPFRAEVLVLFNRLRDRIRKVAHKSTVDQTELKRPETGLTSTANVVSTAGDVYSREELL
>Cyc468
VLLAKSRAHHRVVLEALRPAGKLEEDLLASPEDYIYDYQHRMHRIDPPAVPFIAVGGQTRLIHLELKLPDYLPGGSKEEPLINFSKCHQIADLKEHYLSFQNIPFNLQPDPVIQ
>Cyc469
ISLSEDVKHVSRCHVAVGTPGRLKYLISAGHINCDSVRLLILDEADLLFSGGAGPEVTDAELLAGKNTFPAAINYIWWALPESKQVLALSATYTEHLVKNHLPRYLKSPALVRLSSDNPSLLGVRQFFHKVPTKSASPAAVFKAKVKELLRIVKELDFKQCLVFSNFHN
>Cyc470
PDSSKQEVFAMTGIEWSCWRDVEYGGGGLSLTASRPTSHKPRLATSPRCGDPGASNDIIVDNSLSSAYRYYSLRQCFKRLGAVCRHTLAYLRAPAFDPTPPTAEQLEAARRKRKPLRRGCAKQATLIVKPVCGGCKKCWSEKHR
>Cyc471
VITENSSVPVRLAYIQARDPDFEGQDRVECTVPDNENLSLKRITPLTHRSSTGNVNVAPNINDFLLSLEEPIDRETTKVLQVRIHCVDEANNTADLLINIRVLDVNDEAPSFLRPVFYFSVNENTKVPSTGSDANGTLQGYRIGRVIAYDKDEGDNAKIIYSLLPSIEIEEPKLRPSLFPLSDYGQGIVPAQASDLFRIDSITGELFALRSFDAEKEKLIKLKVIAVDQPSDPTATSHTGTASVYVQIFDMNDWSPVFHQVLDNVKTNQQLYAPSILDEPTTVDSYQFSIKENLPAHTLVGRISAIDPDVSFWGVIGSINNSNGADGSRALRDVNIQFAQGTAPYVENAFTIHSASGQLRTTGPLDREAHANYTFSVIAVDRGPADGVSRTSTAGVTVLVE
>Cyc472
GEVEEDYPVSSLPASSTSSDTMDICGGQSVDAGCGSFVCFTPSDQGGGVRSTVYNLPEFFTDSMRVMYSLFQSGKLTDVTLHVEKVEIACHRIVLMGASPYFRAMFTSGMREEGVSEVRLHYLTPLALTRLVHFAYTGEICVSERNVCEILSAAIMLQISAVIGVCAQFLESQLHVSNALGLHEFATSVGCLELARKTQVFVDRNFSEIVKHDELLSLTPAQLMGLIQRDEIHVRSEAEVYNAVVRWVNHDKANRLVSLMDCLALVRCHALAPGFIRNQIKNCSLLAEVPQSRLHMQSVLSDLLQHKNIPVRWRADAHAQ
>Cyc473
LYIIKCAQNHHGLRHGDYQRYRQYVTRKIRRMRKSLRFQQGTRSRVVPKKLTPEIVTDARYLILSVFEIERCWAYAMQLRAEANSEPRKRFHMISRLSKAAKCAQGLNEIMASVPMCGAQTKLELTAYIQWINGILHFEQQ
>Cyc474
ELAHQIGEQTAGLNLVQGNSICTVQVITGGQSIIRQGIDLARGPHIIVATPGRLADLLRTQKSSAESGAVPEWNLSRLKVLVLDEADRLLEDNFGKDLAEIMAALPRNRQTLLFSATFSGAVKRAVESARAAAIADNRNPPVMWESKGITESPGQKAASSTTVDTLSQYYLITRPELKDAFLVHVIDQFLTENSHSLIIVFTNKCKWCHLLGLIMSSVGIQSAVLHSSMPQTDRIAALTAFKSSHVRVLIATDLASRGLDFPTVDAVVNHNVPIRPKDYVHRVGRTARAGKAGMAITFADLFEIKRLKAVQTFI
>Cyc475
VAIARTTTVDLMRSARKVREYFEEQLREGRNSWVGQGDYLLRPENSSVGVMVDTRSTPMDSLSLPTGSGETFEVVEPMVVSAALGFSCTEANVDKLLQRHWQYPMLEAIRACLAHIGTQAPLVRRSLLESTAPPNENSVPPVLGGSLQLAGNSLALACFAGTFRSAPDWAVFNMQHPTI
>Cyc476
RPFSRVTAEPVSIPEGPVTYAHLRQGEVRDHGTGFYAFSADAEQRLAEQAALRELRRRTERARERVEEERAKRTVAMGRRLAQLRARKGLPDVATAAANLLEKNVAPSQPSPTPPSPPPPVSEGAIGEQLCSDDLDIASMLRRLRDEAEVKQAAAAAAIASTTATGSPLKDTTLPSNAPTPLSRKRPTREWDRGKSFISPPPKSRFTTYTQKLTDERNP
>Cyc477
NLTDEVNVIVAPKVGSKKYIVGASRGLHILTPEWIDEAWKLSETVDPIDMLQHNLMSKFKLPIFAQLVICVSGLTVEERKEVAEIVKNNGGQYSGEMKIGLTTHLLVKRAGGVKYNFAKKWKVRVVSVHWLSDSVSKGYALDETDYYIKEEGGHRQKCHSSTPTSSISVNDPSVLGDLSAITDPNHAKLDETHFSCLKDLTNSTRLSKSPEHSFLTGCVIFLYGCDSSESAKLAEMIKIGGGILCADASEKVTESVTHVVFGSDSKPISPSDLESEVFYVTHNWLEQCHEQHKRLAEKEFKPPFLSKTEPSDQNIDDNKPSGVPVDTEEIQLINQYFKDGGLADMDDFLSIENNPEDQTFQGDAEETKLVTLKQPEPEVQEE
>Cyc478
MRTTIDSLLAQVKQFDTDEATARDRLQYLLREISLLAIRTLKRQYICEVSLAYEQNRTNWVNKLRGLRSLQEQLIQTGATVEILNGLPKTEETPKSLKTIPVDLSYQDDCVRWLKTLNGAKVQILSYKLTADLPKIPDYFQNVEEEVRFEPEYTPQELDTASIVAGIFFVTGRRDEILSAASTSREPFSFYVDVGRLTSDCDRLKTGMVTHWNFLEAYCTSWLRLVRGSEELGSNTTEFLEKTFTLVKSAVDLIDTRLDRPGNHKRLFEITTQLREWQKAFESPSEVENLTDLPLVSRVLELQADGEKLIESLASRTLVVRALLDANRMVLLNASIRLCGIAYQLERLVKAYDSREAAIREVNNVVKEAEQEAGFRSVSNLAANLLGVEVSPEMLAADELVGGSNLKTEISYKSDLESLLRTVWSSQDLSRLLARISKARTYLRTHLPPKLMHLQQSSSAAICAFEAIMNEEHPKPSLERLADDTVRNRIVTRCQHFSDIMDEAIKHLEDKHQAMTLIETNISHICTWIDELLPRVQSATHLLSVSANESAIPEAVQFAETVEDPTDLLDFFNAEREHYAKIIELTQLEVNSDSEILCSVFESQTKSIATRFGDLVSAVSGMEDLWRTYLAQDDAVRHELSRESDKLKVLTDRLDKINLQSGPTLLFTASTKERTDAMELLAQSFEETQQIRSDYIDMITRVEVLSNRCFNRDAFRMRLKRRKLLRDQMAEEVVQEQQVGVEDKSKEHSDSLSKHCANLSFQLASVDTLIKRCAEGIGKRMMKVQADSANAWSSEFNALSEGIEKLKSFVELPLLLKAERHEAVPTFFAERRLDIQ
>Cyc479
LPFIGQPIHLILRDDNCSENIALTEFLCNSSGIWQLQYGLMSSMQDFKAPSGLSVYHTILPSGGFSLVNSVPYSIAYFLGTVPSLTAISLQLQNGITVNVSGVESNKTKSKNDSVNPSEAIYPLVYTFYIIFRKDLPATPYNVTVLAKDPLRRFSTACRLQVELYRFLHWLTSSESSEEILKFHGFCQIKGENMLMDLSEMSCRNSRDLTVSAEKLANEETHRRSRIWGHFVDSKEDYRDVVFTLSTTAVILFVVSVVLTYYLCSHRHPISEYIIDIEKMDPSDNSDAFQTSLHDFEMKNAAFLEYAFENNSDRNTSNPYCASKNCGKSAINTWVYADSILSTTPVSGQYKGADVLLKPTNIRSTMKFMEKGRLKLQKYTAVDHENVQLFYGLAKSSVTQNKIQCSILAAHLKGMRKKQRGARVVMQGYSESDFILPWIYYIIVEPCVRGSLFELLHSGQYEVSQSIKLNLASDIASGMAYLHSKKLIHGRLSSLTCLLDSRWVIKIACWQNVEELVQSESFYNKHSANRGSSRCCLRICWQPEHLRLVWRSPAQLKSFITAHRSARTIDNILSRRDHAETKRGRATEPVDTDAEEGTGSEYESMACDVYSFGVILTEIWNLEVPFQAALDVYQRDYQLAEAICNKVCKLSISPNMPSK
>Cyc480
MFAVAVHAGAGFHSPSKERSYKDVCMNACAAAARILNDPSVEFAALNAATAAISVLEDSPLTNAGFGSCLNFDGHVECDAGLMCGKSLLFTSVGSVSCVKNPIQIPKHLILQHLTGPVSPIGRVKPLSLCGDGARRWASEVAGIQILPDHCLISHAAKNRWRRYRGLVDERDRSVASSIDEISHFKKPRHGDKLDTVGAVCLDTSGNICAASSSGGIPLKLKGRLGQACVYGCGSWAEVTPAVSVGCVTSGTGEQLIKTQLAQRVASKILKRTDGSLPNIVNASFQEDFLDSRFLSNETTSKLGGIVGIGNTGDARDPLSSSVVEFFFKHSTESLAYGFYISNQMTKPLVAVSRKSRTLPTGSDYYAFTCK
>Cyc481
GNYPGRFAPRVDRLDGRGFASLIVNLNNNDDFNAAIGTWTVFSYLCIKILYLTNAIGQLYLMKHFLGYDEDMVGFGLTLANSLVSGVKWEESLYFPRVAFCSITIRHLGQKTNRYMGMCALAINMLNEKLYVFLWFWTLAVAITTGVSLINWFLRLAIRRRQTSVIRRYLKLKPLMLEPEKNGDSSSTTPSEALDPSRPDTVERFIREFLRMDGVFIVQMLNMNAGDVITGEVIRLLWHTWVTTYADKKDFGNDPWIDPYFPEDMDEIDRIKMDLADTKEQFQ
>Cyc482
VSASPWKSEARDSSKDPKVEYCGIGLWRPSCLEPLRDIRAFIAAMCFVSCLQASYSGYTSSQITTLEKRFAIGSIVIGAINSFFEVGYISCVMIVSYLGAKGRVPLWIACGLFAMSCGAFLFSTPQFLFHYDSSLSSGGNEHLCSLDSSLNQTFSKKSSCNTKFDGSYHFLPILLLAQFLIGAGSSPILTLAPPFVDDHVPPSKAPAMI
>Cyc483
MSNLASLLLYVQDGEGAAYVCLCALMRRLAPKFAPGHDQITMITQMQHLHDLLVYTDYNMAQFLRIHNLGNMFFTERWLLLELIREFPFEEALHISEVQWAAIALVASTWSDVGSTTLYSQLSTEQSSIVFEAEETHYTQCDTNLINSLVGDEFKYNPPYTAGTEKVTFLPSVPSPNRKSRESTSIHEGDPVHMKDWVVELPSPDVMGGGSNPFLLFICVSMILEYREEILEHVHEVCDLFHLFQTYNKHHNLGSILSRARGLFDAYLKDQEMKR
>Cyc484
FVVRMDRWDANSNYPSGHFVQSLGPIGDLETETQTILVEHGLAYRPFTDVQLDELKHLAAARGAWQVDPTEVARRRDLRSPSVSGNPLSEDTLVFSIDPPGCEDVDDALSVRWLGSEVEDVSNRRIQLGVHIADVTHFVKPNGNLDAEARRRSTSVYLADRRYDMLPGILSGDVCSLWSGVD
>Cyc485
IELCRGGLQIAVTGSNLAEYLYLCANWFLVEGARRQVIALIEGFDSVLPGIRTGKLATLFRPDECEGLFCGSGGFGGLYRDQLALLRTSSLVSSMPSFVTATKSASPSSSAVAAGWDVDTLMKSCLCDHGYTLQSKAIQYLFEIMSEFDEPRRRLFIQFATGSPRLPIG
>Cyc486
DILAEGDGELLRLPHVTVDHQGRYQCFVITDGYPRKFPGQMQHIEIRGRLQFVREIKEHFLEVNVQGKLTCKVRGYGQLNIDWFRKTVNGLESIQKPNQVENGVLIFQYVQKQDAGEYVCVARSNYRDEEIQMNVKVIVG
>Cyc487
HINTMARTGTLWLILIVFFISKTNAGLPEVHLNNEAAFADPQGRLLLFHGFNSVYKQPPYFNAKDVSDTRLNFFQQWGFNVVRLGVLWHPTFPLGPGDLNDTYLKAIEWQVDRFANAGIYVILDMHQDSLSTMFGSYDAVPLWLLKSFPKPPGIFKYPWPRKKLPSGDWEGYTTYACQMAFQHIYNNQTNAWEHWGNFWVQVANRFKNRSNVLGYELMNEPFAGNIYTNPLRAIP
>Cyc488
ASLLRTFANISTTRMSRAPAERSRLYFLLAWFNAVVQERLRYAPLGWTKRYEFNESDLKSACDTIDTWVDSASKGRSNLPPNQIPWSAIRQLMSQCIYGGRIDNDFDQTLLDTFLSRLFTEHSFDHDFVLVKDVDGQAGKSILIPEGTSREELVAWIKKLPAVQTPSWLGLPNNAEKVLLTNM
>Cyc489
GYPYDEDTDKSTTNLFLGNLCPKMTEQQLCDIFGRYGPLASVKIMWPRTEEQRAVARNCGFVAFMNRIDAERALENLRGKELMGYEMKLGWGKTVPIPVYPVYVPPLLLELIKAPSQSGLPFNAQPRDWLKSLRPAIKERAKLVTESIGNGDSATHSLPPAPDRFPYNIHTMPKETFAK
>Cyc490
MDLPAEGSRPVTISDEDLLNNCPPVEIPPLEFPFHLSDGNNSRLVLSQVVCENFKSYGGRRVLGPFHKNFTCVIGPNGSGKSNVIDALLFVFGFRASKVRSKKLSSLIHNSDDLPNVNFCQVAVYFQRIVDTGNRADDFEVVPGSEFVISRKAFKDNSNSYYINDCKASFKEVTGLLRQHGIDLDHNRFLILQGEVEQISLMKPKATTEYETGFLEYLE
>Cyc491
VVYKCQVDQILSPSEFAESGDRAVECDAEGPLLPPLCCRSWPVYVRLSNGECYGADFVISATGVEANLISSTSASASTITAPSAPCPVTLEARDGIATASIAEGGGVVVNEMMQSSVPEVYAAGDCAFAGWQPKAPHWFQMHLWSQARQTAFQAAKSMFYHTIGEEVPLDFSFEIFTHVTHFFGFK
>Cyc492
MSDTKVLHDQLIRCFEGLLQGVDDVFVRACLGALRYSRSNFYDLVEYAREKLNTGYWRDVPDFWRESYSLLRLASVLSCLSASKDGNDCDVEYVMWLLDDALIMGHSDSLGEVITSLASQANAFLTEHLPTISFPSRYSDVDTAPPELTSFTYSSEVISELERVHQPSIAEFTTILAAGIPVIITGAMSHWPACNEASDHYWSPAYWSKTAGYRTVPIEVGAAYTDESWGQRLVTVNQFFETCILNPAKNQPLGYLAQHQILLQIPELANDVDIPEYCYTGVTDMNSRETTIDSNIWIGPSNTVSPLHHDSDRANLLCQLIGKKYVKLYNADQTEFIYPHVENSMLSNTSQLDVASRQPDFDKFPKFQQARGFHGILGPGEMLFIPPRGWHYIRSLTTSISMNFW
>Cyc493
SDITNKVTDSALQEARQEQRLDPDMDGEEEEEDDSIPSLSHPGSPCEPVHEYACSQCAKRFDRPSHLEIHFRTHTGERPFRCCICSKAFSQASNLQRHMKSHKTWPQLRSVGGTVSSSNLLMKPSRSILSVARRVQVLSASEMLNYSLVNNQFECRFCGMRVNGFQNMRSHMVEHNDEKVYQCVVSSCLKTFTELEAFTDHLNVAHDLANSKWLRCNKCEKQFE
>Cyc494
TLHKTKRPPLEVGEEYDRLRVSLVSAELFLMRLLGYAVRTRADLPHAYLLHYLSALLHWIGKGIAHPPETGAGDGDVDTGGVYASHSALALARLPGLAWAILMDSYHAPLCVDYAPEYIAASILHLALRIAGVEVPGNRHSESAWWQ
>Cyc495
RIKEPAEQRFPHLQKVAAEHSRPVRERVHHKLLNSYSEVVGSSDAASASSLKKFLSHIDHVLEAVEEVDLLASGDSAGDDGVLAEAIISPSNIAELCRDAAKLKSTHAANQVPTDRLLKLLTLLLLNIRDGASVIRVVGDQEGMEKISRSVGASLIALNLMTSKDMPREIYLEDVIEQAVQVTRFQLSNCIYPEYDPAYRIENSAKDNQSSIKSRRARERDTHKSPTVVHLYYRLLEIVTGLAELVSIQRLTDSLVLSLYSVGVSIFFVENVSELQLAGLKLVTGVFAQYPFCRKLIIEEIITGIARLPSSKRNLRTY
>Cyc496
MARAEPQPELRRSLARNDSALLSASEAKENGSKSVCRVVFLGAAKVGKTSIIRRFLNGCFEPKYTPTVDDVYSSKFLVRGCLANVEFMDTSGSYDFPAMIRLCVAKANAFVIVFAHDSMESLTTAGRYLEQIKSEREDYAPLVSDPHAYETSTLMATPSPLVVVCNKSDLPTSMSKVSEGVIMEWLLKSGLKPSQFVYTSAKTDECIVDIFKALWSQNEMTHAITFSPWMEQRRGSAAVTTGRQESSSPTEKTKANSPGYDVQTKRASFFRNSFKVRRRNSSRQRRSKSEFIHLDCSIS
>Cyc497
DHNPESTCEQLGCQACGRIFFGPHHRGDLIGHIRVMHQGQEEAMPCPNHAAEGGCGAKFTSTRLRDSHLLMTDAPGWSCPLQLAAESLQAVTEVAEAGGAAAEIFDTMVLATEIAADAVGQMVLAYGCPLCSRVFVGQNCTARYLAHQSQCGAVGGDEVVSMEADQSHSVMVLATVADNTQ
>Cyc498
MAIDPGDSRLPLYRDGTVKPVWRKLSPCKSVGLYLLHRDYWSGYQLQHERQHTQKLPQPSECSDKPGSAWNPEFRPENNGIVEGIAHVNPWMLKYKSRVYAEVEARYSIHRTELDAFDFENDNVIFSTRVTLNPPLCDEDTTNCFATPPKDLHQYSADLRQLYEKLGGPCASKPLKFENLTSSGVLPGKAYGNRMEHTFVPPTEATKCTEHPDLPYVTYNFPFRFDINSGPDSIMLKSNKPSPIGKHSVPKNRRELHLDAIYGFHEGDDESDLEEPSPETAVILPRIRHPRQPIETYRGIKKIDLKMQSFKDCFHVDSYPWRQRHKRRPKGGIYWSVRVYAINPNALSPEAKDLAELKIRKLTFLPLSASLHHQPPPQVLNNYCLAVVPGECSDAGVITLAAKLDKIFYAPGDPIHVNMKIYNISSRVIQQITVEVIQYIRIATINNRVWRSSICKREITAENSKAGMPVLPETENLRLRCRLNPWPVEAQYAHLFRDKLHKLRPRVPIEAEAFTLNMPTEPNLFYGVQQPARYEEVVQYSVGRHKPAFSTLQGIVEKILTSNSPISIRTPEPSVDEKTFEKDPYNHHSCVRHKMENIANQCSRTPTDQPHQYPIFKDYEIYGEGLDYSNAVQRMMAPQCTPCDRTSVLRGQPVYVNYEVVVSAVLRPQNLPDPLAQDALLDECQLGSGLLNPPKGEIVGTRGPRVALPAIFSVTTPQPEMPVPVANYNVDPRQDRLPKIQPKVQLWEPSDGRGFFLVREQRKVAPCTTSDQNTSL
>Cyc499
VPVGNIPRGLTVYAYGENTRLAQPGDHVLVTGVFLPSARGTVGGRAVAAMAGATGVLLADTFLEAHSITLLSESEPNLDVEPTAEEVERLSDPDMYNLMAQSLAPEIYGHEDVKKALLLLLVGGVEIRPQAGLRIRGNLNICLMGDPGVAKSQLLSFVNRLSPRSQYTTGRGSSGVGLTAAVTKDPFTGEMTLEGGALVLSDQGVCCIDEFDKMADFD
>Cyc500
IVKEHGLPDASFKAGDCNTLWQHILHLVRNSRQEASSTTLRLLPEMLRGESLFGLSEPHIVRAIESLPGVEHLTGYVFKFGKMQLISRMPVMINPTGCARSEPKRRNYVRSCDREREQEQGQGRVSRQNHPATLSPHLGFLRPLNQIPRYCSSSTIVSISLPSGSTSAPAGKQSPSTQYRALQSEWRNNVLLARSKIQGLGLFASRDIEKNEFIIEYLGQLIRNEVGNRRERLYESQSRGIYMFRADDNWIVDATMYGGLARYINHSCEPNCIAEVILYDNQKRIIIIANRLIKKGEELTYDYKLDVETDKGSRIPCLCGSQLCRKWMN
>Cyc501
VVDETPPVDVAVQTCPNNFCYLCCFQLHDAAAIQSHVLLLSHASQNFGDTDLSHLCRLCHERIPLKWGPTHKCCSLKTSFISRNTSVPALKGGAPFQCLFCRGKPLKSRSDLVVHLLAFHRPDRPRGQCGLCDFHFEELPPSPPTTKIPPPSPNADLETVKQYRMALRDAELSELLKLESAELKLGEIKLEKHCATDHNPVYRIVSREAVQEYTHLREPYACFLCRRTYKNNWDFHAHVLCRHGQKSELRGRLLTCAMCGEASSSEEGFDKHVHTRHVFAPQCLADYWTKNELLQEYVCCATTCATCWEIYEEDFELQAHILVAHTAPRFLQCGWCNTDFSGGFEPLDGFLIFLNHEHNHARGLHAAALELHMTAKAMSPALPDDLSKEAVEAALRAL
>Cyc502
HCQASIAFPSPFASTFDVVEESPPGSMIPGVADYLKRIVLLRVEMPNSTTFQLMGTDALTKSFVINEKSGELRTMGRIDRETLCSSEVDPRSDLATDSNCLKPLNVLIKSLGIGGASGSNMREKIMLRILDINDNAPRWPGKRLLTVKFVEAFQSLSMYGKQEMTTQSQLLDRAIDPDSGPNGTVSYSLKGTGADMFRLEYADHENGRFVHPDVNSPLRLKPVVPLDREIFEFYNLTLFAYDSGNPQRSSSIPLHVYITDVNDHVPVFHSYVPGHVSAYPRESKQGELVKYVPERGHLMETARIGSVVLQLNATDEDAGDNARITYSIFPSDAAFVQTYFALDPITGYLTVKQRLDYDSGPRRFTFK
>Cyc503
INGYRDIIARNTSFLIRNNFHILTHAKSRAVIEALSYIVNNETNRRTLHCYVTQCMPSASGCRMVQELRKRGVSSSSVPDTAVAYLMPQIDAVLLGAEAVVESGGVLNALGSCSISMIAHSMGKPVYVLVESFKFLRVYPLDQRSIPDELKWPPSQLAKVLESKKPQKPKLVLNDPRYDPWLEVARYRDKRVEKYMPLIDYTNPIYITSLVTDLGIFTPSAVSDELIKLYL
>Cyc504
MHLKHFKTLIPYQPVESKISALAWSPNSKRLAVSTSDRLIVLFDEDGERRERFSTKPADGKSKKGYVVTGLSFSFDSTKLAIAQSDNMVFVYKLGESWEDKKAICNKFPQRNPVTCIIWSSEHQIIMGLMDGKVRLANTKNNKSLTIFNSGSYVVSLAASPSGRGFISGHADGKIARYNFDDDGNCVLQAKVATHPVPPFALTWAGNSIFAAGFDRRVIIYGRDGKARQQFDYSKDPTEKESTVAVSGPGGHVVAIGSYNKIRVYNFSIRKNVWEEFPPKVIRNLYTITAMCWKADGSKLTIGTLCGGVDQFDCCIKRKILRNFEFVYVGPSQIIVLNKQTQDKTLLRSDYGYEIEDVNVMGGDSYLVAQTSDTLILAHIPTKELSEVHWKKNGTKYKILFSSRKFCVIFGAGELFVIEYGLSEVLGSVRTEVTNPYLFSVRINERSRNNAACKKIAYMLDAKTVNVMDLITGLTIGHYAHDVCLDWLELSEKANHLLLRDRKRQLILLNTETFTSFVLLPFCSFVQWISQSDAIVAQSKDSISVWYNIDAIDRVTTLPLQGGDIVGVDRIGGKTEILVSKGMTTIRHPLDNSLIEFGTAMEDNDLERAVTFLDSLEMAEETESMWKKLAEKALQALNLLVAERCYAALGLLSKAQYLKVTRDIAEQEGDLNHYKVQTRLYILAGDLELAEAIFLEHNAVDEAINMYTEMHRYEKALE
>Cyc505
MSVFISSPLTIPTISHSMKGLQDILSEHGYRVGSLFVPDKPCDESGEKVELQLSHLEQPVNICISPESSTVFRKPTKVSFEYGKVIEFLKHLSTNSSTDFDVLAQALVASLEVQVGDLMTYDKQTYVSLVSGALDTIERARLSNTGSCDSKLVSIYISPFDNDFLLAVTRILKTFTQGRGVVVYCASLRLMLPLFVFTKRAIAAGAPPHIIAFLPLNKVDKKDYYVSSIQMIMKPADLDSAARAIVKSSFYQAGTSSWRPSVVLVEQSCETDFHKKVKSLVSSATQATDTLNENSHLLNFCVIPSYLKNDLDEFLNLASNDGGEILRPSDTSGPIFIFALTPAAAVLDKAKRFPLGPFTFVMPFRTVKEGLKLAKYFSDREVRVLGAGEYASCTPKSATIWTENSSLSLQVLAKLSGYTTLGVNSDIHRLSASFYLSECSASIPSVHLPGLPVPVNEIFRNVNSNAAAELSKTIASTEKLFQVWKKIPFNRRLALFTPCEDLASIAPKLEQLNCDTVAQLAPDCTHLTLDDRLNCAFTNRRLCLLTKWQDPCGTVSIVLKSGELLPNLKELILTSIVLGNVVLLVVPKSTTASGEVHTFCGTINQLVTQCCPSLGSLGPIVQVKQVEVCPKGISSALSSLAVPGVFCISAPEEECLTAQVNVENLCHFTSVFWSLGGDLFAN
>Cyc506
LVWLWATLVCAFNMTTKIAKVSNLALHVFRTHSLRVANGGAVFPTVAAAASTCDDPEALKHLLANVAALTLHDVGLDSPFSLPPPNQLNAPVAYMHITENEVFSMGMFILRPGSRIPLHGHPGMFGVIRVMQGSMRCRSFTPLSHDESPTGASSPPSGSSKDCGGTAVMWRLAATSDLTVAEPHADRLLGASDRLPCLLTPCTGNLHELTAVEGTVVFIDILSPPYDHDLGTRECLFYREIDLPTSSE
>Cyc507
ISPNDTAPSTVICCRRLREFIRVAKRAIELHVASVRLETFNSSLLELSQSVNQMAEQEYANVSASATDLMNAFTRSGNSRRISNSNPAKTRMSSVRGICEGLRQGLSLVSRTNTLLSSEFGEFAPLPTKTYRHTLIVVSVLIAASHIVNSGLLLLSQSDLTRYTHAELWEITRGMEELSMLTEQVQEQLDEKKQFQLRRLLLDECPFSSVNVPLEQRLSELSLLTDPIDSLRPASVGHIIYLLARYRSSALARILAGDLLQALGCPEGRIDFLTEVVRKEYEFCSNFLDVMTQSTELLRNLRRAQETVDAHPRSILHQMCPISSVQRTNSRICRKSVHISKTESIDKFISTFSEKPSKEAKPSALIEEGDEDRGEKHQKKVVHWSDYYEVPLRHQVVGRYLQLTWLGISEELDGLLQVVHPTDLTGTSKASPPWPLLSKHQVRQLISRLQEFGTR
>Cyc508
GNLLDDDKIITNLETLKKEAGEVAKKVEETDAIMAEVDNVSQQYVPLSQACSGIYFTLDALNQVHFLYQYSLQFLLSIFNVVLTQNENLKGVNDSKTRLDIITKDLFQVTYNRVGRGMLHSDQITFAVLLARIYLKGKASAGVTFESEFSVFLHGQDSASLLTSKNLPDIKGLTVEQRAALSRLQSQLPAFRNIVPSIRNELRFNAWLETVSPE
>Cyc509
DDKKKVEIDREHEGMGEPDVCLGETLIYLQHAALGWWLSYESYETKKRGVGKVEEKKAVLLAEGHMDDVFSLVRAQEEESLSAAAIRRSTAVFSAFNRSLDALASSDGLGGGGGGAAGAASSPATGPGDVPLNLDEVNQCLEDLIEFFAQPETHEEHEARQSKLAALANRQDLFQ
>Cyc510
MDTSEKERMRIRRKMMQAKMTAAVRNLNLGRNESYILNSAIALGHKIDSKMRARLLKACMAMQQARTEQCNVAAVTACYRIQTSAIISTGLPLFIGPWCSSYVTKGTACPTGEALENAKTECGNSGYSIGLKDGFGAQFAVAQSGLQQFAQNFQIVVAYKKLKSAAAQIRALQHNTEDAIEQLAYLTLDATRAVFAIALLFSTLLKLLFISLLLKTQSYISKYLKDMDFDNIYVGDVYEKIDERRKNESRMYLLPLKSHERKTVFWHKIGYTGPEWIRAIKAVIKSAILGIGLTMLFAADSYLHSLMIVLDVVTQGDLKLGGSSGQSDTSAAAMFLAGDGFAAELIKGILDGFLNLMNIDLTYKLSACAPKVILSSHDLRFRFGILWSTLLLLGIFSGYLLRLRHIVAGFFYPNAHRRRQMHLYNTMLANRVRDLNTNRNLLVQRVKENRLQHEVRLLSKPPVLAEVAPKLAKVLKLRKGTCVICRDTRKPGPEMYICPVDACATCRQCQRSISNDPEFCVACVDRNEASITDTLKKLEQMYKNRPLN
>Cyc511
SMSARPKKSKQMLPTSEKVATPKKADHSRATSSTGTSASESTEYRSPSPLNISRVDEKEELAHLNDRLASYIDYVRKLERDKECLTRRISTISEERLSQIDEARKTYEKEITSLRRLVDDLAKEKAAKDVELKKHIDDMNEAKAKLCKRDAEVRCLQLKFDALERDVAVYKQNHERYQRLCPEYDEMEKKLEATRKGLEAETVLRTDLENKVASLREELDFKDRLFQEERSKLVMRTLTVEEEVEDRKAAEFESRLADELQAYRQQTNDELQQYRIQMETTFQ
>Cyc512
MSSTSVHGLLLLLLASLNIARGQNANLYTSSDTYGPVGQQRCFRPTRIEIPECKNLFYNFTAFPNLVGQETQLDARHQLQTFKPLITYKCSNHLAFFLCSVYAPMCDVNTNHLIGPCRPLCERVRKRCSPVLKIFNFDWPANLNCSRFPEKNTVGGVMCMKGPDIPEDFEEPSSSGTEESNVGKDGT
>Cyc513
NSRTILEIVVEPRSGQLFQLTSKRLEADSQPTDCRIEVTYLDGSDRRLLYDTTKYSICPHSLTYSAKLAQLFWVDPGKRRIFALNVATGVGSGIVKPEIVVVDTLPIPKSLVILPENTLGSPSSGNSLWLTWLEPIHHSVASGNQNHPINLLYVPLDASYTNGASVVSQKPLTPPPGLNSYVWNSGDQLFLIPVRGGGLGDLSWHPCAGPSHGECSQFCLPKATASSPSLPLYPGPLAPHPPLSSPQPRSLWRTVRRCACALGSQLLNTVSQADEGNMCSRIPYCLPPNMLCRAGITIRDNKTLRENYFLVGEPFPQRGACIPAHKACDGVIDCR
>Cyc514
LKPSPARFSSVLSGDCTRVMPSATELKDRGNTFLQQGKYDNAIDCYTSAIELDPKNHVLYSNRSAAYAKVGQYEDALKDAEECVKLNASWAKGYSRKGAALEFLKRFDEAEKAYMKAAKLDPSNVSILESLTSVRARVALKDLKSRVQAHPTLKDLLNDSVYVRNLELLEKNPEMLGLLMKDPKIMKTITTLFHVDEPMETDPSDSPSPSPPPPQKDPEPKPQLNEEESSALKEKELGNAAYKSRNFPSAIEHYEKAFQLNPKDITFLTNKSAVYFEMGDFAECIKTCEKAVDLGRDLHADYKLIAKALSRIGHCYEKQEDWANAKKYYDKALSEFRAPDIIKKSQALDKKLKEMEKQAYIDPDLAEHEKQLGNTAFSNGDFPAAMKHYCEAIKRNPNDPKLYSNRAACYSKLMEFSCALKDCETCITLDPKFIKGYLRKAACLMAMKDVTQARSAY
>Cyc515
FSCASANLIGALASAAHQGLVREPPGPPVPSATTATLRGFLSLPSTVSVITVQCTAAASVASQDRPPLCVSRYSSIPRVTPSPFSNHNLHVPAPRRVYYAHTALPVSRLECLKQIQVAFFGPKLTDRLDLGLSVPSSGAVADILAEVRSHVTLSGSGKLRLMEIRWNRIAQIYDENYPLEKIDDAMMVLQSDINENLRNGLRVEEVPQDEENLQQDDLVINAAHFNKVLNETFGVPFTVRLRNGESYSDVKKRIRERLDVVNDKEFDAWNFALVFRNKFIAIPDENSVMVDTIALTRDTCPGPKPWLGVEHEPPKRPRYAPSEKSIKIHN
>Cyc516
MAPRKHFKDANDFNISEDDFDLALSLLLDACQSRLDIKYHHDPLSVRFYNQYFNKYLVRLYYFFMTANLLTILLEEPAAVLFDGKPLPYYIPLIINIICELYFFFRWLHIFVVVDLELMKKNISFWLSAVFIFLMVVDDITYIIQHCLKHKNPIRWSRLVRPALLLTFPENKRIRGAFENIRCTAQDVLSVFAMFMASLLFVSVVTMKVVDTKGMLSLDNEPYIPNFGEIAWELYVLTTTSNSPDIIIPAYEKHAAYIAIYVWVCVACNWLFMGILTASVYNAYKGHLGENVLKSLVKRKNILDEAFRILQSIETEEMVSREIFIALIQRVTPNRSENSIALIYDILDAKNAGIGQVEFARLTEYMQLNFREVVISRKHFERYLPRFYNIYISKWYQMIVRIIRSKPTHIFFDIMVVLNGVTLVVADGTPYEDYFEWTFTAIFALEILFKYLASGGVNFFQEKWNIFDMIIVIGAFVGQFINLLLEWSNIKAPSSLSQAFLLLRLFRLLKIIGQVPIFRCIINCIIIILPSLCAYATILLILFYIFTCVGMELFGGLLVIPSGYNYTVDDACKNNKLAGSSFLQLHYCDLHFNDAASSFVTLFVLSVGNNWHIITDGFTRITNKSYRLYFLCIHWMCVLLVLNIVLAFIIEAFLIEYDPQESRFEEFIRKRMRELGVDAETELEKRGLERYRENDFYVTREQLDAAFPPHLPDIPFSAFFFIPDSASIELLMFRMFETEIEAIATNYHERRTIRVNAANL
>Cyc517
VISCNKQVCTLQITDTTGSHQFPAMQRLSISRGHAFMLIYSVTSRVSLDELTPIYEELVRIKGPRAMRSIPIMLVGNKSDEGDTGREVSTIQGEAVAQKWNCGFMETSAKNNVNVKEVFQELLRMETRQNMTLVGDTSDSKGILSCFRFLRHGSTHRGGSRGEKSAAKPLPTDTTS
>Cyc518
SYDYFMQKEIFEQPDSILNTMRGRVNFNDMTVVLGGIKNNLVDIKRSRRLMFIGCGTSYNAAVAVRELVEELTELPVMVELASDFLDRLTPVFRDDVCIFISQSGETADTLLALRYCLKRGAMTLGITNTAGSTLSRETDCGIHMNAGPEIGVASTKAR
>Cyc519
MTALLEDIFDVKDVDKDGKKFDKVSRIFGESESFKMGLILDIHSQIYPLNKGEKFRLVLTKSLLNDVSNVADDDDDDEDAAEELDGRLDNSKMAEFDYVCYGKIYRIEGQDGSDDTNRLACYVSFGGLLMQLTGDASNLQGFRVGKHLYLMMKKLAF
>Cyc520
SGNVLKIQKLLHILSEKYEEKTDKVDKAKSTSAGAEKSKSKDHHHHKKDSRRTAGNAGNRRVRRHANSTGTKPSTESTQATTEEPMQVDEQAASSNDDANVPSTSTQGFDYHAHQGLAVLGVAIIAMGEEVGLEMAFRMFGHL
>Cyc521
GPACSGMGVCDCGQCFCNSGRTGQLCNEVQGGESALCTDRGVEQCVLCLRREMLGTDEVRIAEEAEKRPPTAPPVTVSPETVAACHAVCNTTVIDTTKVQIIDEVGEESKDVGEGGGSGGGSGGGSNLCIIYTEDSCRVMFKYRYSDAVYIHRK
>Cyc522
MPHLNSPNSAISIESTSRISSSNKDPHTVDGILKDVVKPFGIWQFIVLMLSVWSYVPAAIFPIFGNSVPSKFHCQMEPNIHKMLLFDQTNATLTGLSLHRPKGPLEISDNKYGVPFDTVAAAIGPWGNQTATPGCHRYKRNYTRIGRLQELFWVTESTSVEACPQGYVYEMDKYQYPSSIVIEWDLVCDKEWLAPLSTSMYMLGMVPGFWIGGITADSIGRRATTFAFWVLQ
>Cyc523
VSLTLLGAHSLLSNGYVIATMGTAHVANIVASVAHTPVMVCAETYKFWERAQSDAFEFNELGDPDEIWRGPRGTAADWRVPKDPDFVVDKGTHPEAWRELSQRADGLKNLRLLNLVYDVIPPELVSAVITELGILPTTSIPVVLRVKQASIEATNSFISTL
>Cyc524
MRQLLKHMFNLFILAQLFIVSTQTSNLQHLTYVIQEEVPRGTKVGNLAEDILQIYDTYSTHGEKSPVNLMITNLQDIGPQHFAIDMINGYLIVTSRLDREVICPDSSGPGQARFPYSAENGGGHPMLEKIHSPGAPDSPCTLTLRVVYTPEQNEGGLKDPILLTVNIIVADVNDHVPVFPQTRINLELGEVSAVPGETTINLPTASDPDAGSNGTLSYWLEHVLSQHGHQHLNSTIFPFRLEGLVNGDPLRLRLNQPLDYEKLKSYEILLCVEDHGTPNSLSSRLRIHIDVLDENDNIPTFTRPNYFIIINESLPRGSVLLDLHAQDLDSGQNGQ
>Cyc525
MPNCSSYEYSNFHAFTHSYDIVHIPLSLTICVCGVLANAINVVVLNQPGMQSSTNLLVAALSIGEGTVMAIYIFYVTMYRIDRKLELGMSRPYAYTLFTLVYAQNLFHAFASWMIVFLTAFRLAFMRAGVAALHTCSYNRAKIGILTNVVISLILSAPFLFAHHVVKDSTHSVNGTVTFKLDFVSSYSLTTLLLVTTGVFMKVLPIVLSTIFTALLIRTLLKSQKRRIRLQNEKTDTEQRFIAIQTEQSNNDNNTKNFKRPSTRRSNDHDSNSRNIYQTTNIMIALTVLYIITYLPQ
>Cyc526
PHSFVFARPGCGSLVKTLSLDVRRVFEPFTASQLRISRRNVLKDFINIAGPLHVSHILYFTHPRSEKITAKRIRHAANLERRKRVTLKNAEDDEEETNKSSGSNGIGGVYLHLIRAPSGPSLTFRVSEYCLTRDVVTLVQKIFDVRQFSSPPLLAMTGFGSGGTTSARPPPHLRLLVDMFQNMLPSLNIQK
>Cyc527
IVTSLTVDQGAVPKGVLRSPEPVGSFNMPQIFYFTKIKPTIFYKIPIWPIVVGLVLGILLLTLLILILYRFGFFRRRKHKLAVSGRRRWHETLAEEISKRGTDEVDRGGSDLDTFSSIRYAEEARKRRLKLRKHPEEVSILHPDEIPKDNEGEGQDNPTALFEHA
>Cyc528
MPLSGTGGESPHRVNIDEEADYDFEDIFEKAGQDIRQDHQMTNIFDRSDTKTTFFERLMGALEDIHYLMSFSSPIISHYFQNVTECMIKRKVRQFMKLLVAYWCVMLIKSLRQPDASVTNLKFAALMMGSFIFLYIYTFRRLSRSEYKFISLLLTIGSLNYTLYESCRQEAAMDGSYAYPFSLIVTIIVFLPLDMNIIVPVLLVFCVIFCIISSRQVTYSHIKRDLYKNSIHPLYSQVHAYKFYILEGGTEAWSIFAEDYCMVQATSWLTVIFIGCYLRFWNDLRRRSAFSIIGKSVRARNQIETSLTDQRDWITAIMPVQVRDHYIAMLRDKSQGDDIWVFSKSFNEVSILFADIVGFTKMSSSKTATKIVMLLNDLYNRFDDLSTQLNCEKIGTLGDCYYAVAGCPVEREDHAMCCVEFGLGMCRIIKVFNRDNNEEVNMRVGVHTGRVNAAIIGCSRFRYDVYSTDVIVANEMETYGLPGRVHISHTTFKLVKGLYRFAKGPPLPMLKEQQVGMGGLDQVEVELKTYFVDPLSSLMRKQSENYGQTGMPSRILTLQSETKNGKMSDSEDESTGSEDASGTSDKSAQNSQGKGTIFSSDDQNSTLSEAENVRRRNLRDIRLVQTLQDDPKHQVKLFRFVPLTPIFHRFQDTTIETAFKNYMQGYLPVVTIESPRLAPVLDVLMISLTTMAILVPYIIHLNVDSNGYLARETPVPMAVLASSFILASIFAYGSTKHASTVVVERNTGFRIFASYTFREIVLAILTLLPSVVFFVQLFSADIENDANTQDRVIYLEFGMLTILVHCMATSSFSWVRGFCILISAIGFCFALGKVRKDFDYAYCEPTLWYMHMDKPVEGINERIASIFTLAAVVYFITTENERSIRLWYYVLREAEFACRTAVKESESAQQLLDNVIPPYIFTQLAMLGHRRLKAGTFCFANAISDVAVSFATLTNFFKSYYREDYRGGEGALKLLNTIICAFDNLMKQPQYASVEKIKTVNDCYMIAAGLNQLQRESQVPKDRHIYELMEFDFALYDTLNEINDKYIIGTDKFQMKIGYYIGDVTAGIIGSRKPIYDIWGNTVNVASRMYSTGSAGQIQTPKEVTERLGDRYNYEYRGRVFVK
>Cyc529
ATFTVTVLDVNDNPPQFPINPLTVTIAEDAQVGNLVVSLNATDPDRPDDVHPVTYSLVTIIALSTTQPMSAANSSHFRLEGHTGRLLLAEPLDRETNAEYQLTVRATDRGSPKTQSCDLVLRIQILDVNDNAPVFGSPSGYRFVIEEEKEAGSVVGVVSATDADEGKNGKISYRLFGTA
>Cyc530
STLEDFVSEFIAAWKRVQLWEIFGSIVLIYFTFRLLRRILLRRKVRRLLAEKQELLQEARARLLDRVQGDPPASTLKDLSALEIHDRLQFQEMTPFEALRIYQKRVVDVLGSNCVCDVIEEAEATAKSIDSNFHSPIRGLPVSVKENIAIAGYDSSMGLVSRLLKPVRRDGVLIQVIRGVGAVPFVTTTMSPTGYCLDGSTEIFGKQRNPYDAKRLTGGSSSGEAVLIAKGASPLGFGTDLAGSVRLPAAFCGICALKPTTHRVSTMGVESVSETGCIGLRPVFGPMARHTRLLTDAMRAILTSVMFNLDPRTPHLPFHEGVFSSSKPLLIGFYTNFGGDIAMKVVPSVESALFRAKAGLQAKGHTLVDFEVPEPNKVVCLTVKSMLGDGGVAFCEAARCEPANPRLRRTRFLLGVPALLRRMVGWFVSTFFSKSIGAVFHASTGCQTALEVFTVSKEVETYREEFAKAWAAAKIDVLLGPAFPFPAPLEGTPDVLLAGAVTFTSIYNLLDYPAGVVPVSKVNESDVEACRKLEGEYRKAGDWLNATHAKLQSDTKGLPVAVQVVGKPFDEETVLRVMKEIEESLPLE
>Cyc531
MNKCMCTSVILLLVGIALHIALPFVIHGEISRRMKLFKGSTLFDSWSTCRSGIVVEFYFFTVTNEKDFMHGSKPIVNEVGPYTYEQSTCKDALDAFPQNGSVRYSDKNSFKFLPERSVGLESDELTVLNVGYIAIANRIGESRILDEVAKMIFKLFYHSQLFLNKTVSEMIWGYEDPALKFISKFITVETIIGLYPGKNDSAGPTFEVEDGVQNTTKVGQILTFNGHREMSVWNTSLANHIAGSDGSLFPPFLESTVHVFSADLCRSLQFHTAKKPETVYINSVPTTKFSLSKETFLSPEECPDNRGFCLDYPNCPKSGTLDMRTCMKGAPIAISLPHFNG
>Cyc532
SITDLTPLYKYIVVLVTKDKPESELKVFCIEQLEELLGDKTADFVEEMFSAALTASNPGDQASSEKAHDDRCHRRIQGRYSPRPRSPHSNSPEIPPKHHRSHSPTDNLFDSNNLRAGSISNNNSSRRLHNQNPSDSRRHHHEAHEYDPEDFNDRNTCRHRSRSDHSDQEDLEAHRARSSQRSERTRERGVRTERPRGGKSDDLEANRPQRRRCRNFDERGFCIYGDRCKYEHGSDALVIPGTTAAAWTAANLFDTALAATGTCLLPTAPSNGPGGLLDGGGDPLPASSVEQDDDETSGLPIYNPTP
>Cyc533
MWFLWLILLIDEVLCVDRSNFRTCAESSFCVRQRVFWPSAPKYSVDIEKLRVDESVQFQVIDSESQKRLNVNITYHPDHTFRLVLDEFNPIRPRFHPRIGDSLVREPKTLPLEVHRTGSEVILSGEYRDRAVIGLSPFRVSFFSNGVHQVTVNERDLLNFEHQLEQQFEERPIVVEATNDSTSEDGTGSESNNSDMAQNNKVLEPPPTERVPVDWSESFKGHRDSRPHGPTSVGIDFTFHGFEYVYGIPEHADSLALRNTNQTDPYRLYNLDVFEYELNNPMALYGSVPLMWAHKASSTIGVFIDNPSEAWIDVESSREVNSVGGLLSNLFAKAKNPDPLVKTRWMFETGVLDIFIILADNPQSGLRAYAGLTGSTPLPPLFALAHHQCRWNYRDQEEMKSINHDYNKHNLPMDVLWLDIEYANDKRYLTWNTERFPSPDDIVDDLGVSGRKLVVVVDPHIKADHSWPTC
>Cyc534
KKDSYELAAEGKEKESELPLDAAADAVLSELFQTRLKSLRSLPFFVCTMYFALALLRFTFFLGELTPAANAHFQDSSTTDRIANTLSFSLAGGILAGLLCGTVIDKLRAIYRPKISHILSLEASHDRTQALLWIKLRPMAFSMYIMATFSLIVSCLVFVPVEEVYYVNFFFLVLMRGFLFSTFSSSVIAAFPIAQFGTLYGIGGSLAGAFSCLQYALLIPPPMIGNGCALAIAVLLFIPPTIILFKSLVC
>Cyc535
INLDSVTREQTIAELASPSTHTFENAQKRIQALMERDSYGRFLRSDLFLTLLNQAKQAARELAAAARDGHEGGGGNLSGESSARFRLLNFMGGGGGVSGPLRAGGVGTDLPGVLAAAADAEAGMNSVQDLELLGLSTSRHMRNMTKNAANKR
>Cyc536
SLRGVVRPVFKALGPKHNSLPDIMKVPPPLPKLHHSNSSSGTLTLSALKSPPSLTSPTNGAANWRLTFAQPAAQYLAFRQRLESNYVSLENVSMANQKGGNDNLYLYGTIKVKNITFEKHVKLRVTFDRWASYKDYPAVHNAQLSGSSGNPPYDTFMFNFSIEVSKMPEPRELQFAVCFQAGPNGSNGEYWDNNDGCNYVVVEEAVLMPSQLLGNEEFFRNRPSRGTGESPMRTAVGGTERSPFYSSPPVTVYTQDYRPNFNDFSSLTCYSSWQHYASESMYY
>Cyc537
MSPIFSLLCLLYCCWCIPVVTSHLSQVSKTFHIVEKSPEGTVVVNDLRQLLGVLSNNEGSSNGGSSLLAISNAALPGASSFKIDQMRGSLVVASPPDRDALCPTNPRSSLDLATVGRIGDRRDIYLGGETSNSHPNSFSQPCVIQLTIVFGSPSDPSFDSLTIVLDDLNDHSPKFADDETQHVIRVLETPSAHLQSVSPYGSKSSPTKVRIPLPEAVDLDAPENGVRHYRLEGEDAYLFYLEIGRGDDGGIAVEADPRQLVLTSDKRLWLIPSGTSGETPSGLDYEQRKEYRFVLVAVDGGMPPRSGRLPIRLIIEDVNDHVPTFTQTQYNGVVSEDDLPGHVVLQFQAIDEDGKYENHRINFRIPGKDDQSTNLPYPEAQTAAANFFEIELVKPYDYSPDSSSIHRRNATTGQLIVQRKSENQLRQAAKRALEAAKKLQISALDTSQPRLRYRPLNVRSYLLRFIVESYDFGKPSLSSQVPVYVEIVDVNDEAPEIFVDYISTISQKQQQQGRKSSCGTLLEGQGRSMIAQVTVVDNDAASISTEVACTVNDSLFSLEPISTMGSAGWPSLGTSNPGMRANQAMLMYKLMSNNPVDREGASGSTIGVQITCIDSQDVDVNTKRLTSRVDVCINIEDVNDNPPQFSSSSYTFRVAENLPSNGSRQFSLGKSGHFIGKVLATDRDTLQNAKIEYSLSSNTKGIVEIDAENGSLYLITPFDREKTKQFVFTVIATDQAESNRTVYGRLSSTAEVRIIVTDMNDCQPEFESANYNFEVEENAELAEVGRVKATDADMGDFGRVRYSLAADDIQNAGGTHLVSRQSANALIASLFQIDPRLGIIRLRGHLDREKRVHYEFLVLAVDNVPISGEAPVSHSAVRFTATATVLVMVLDQNDNPPQILSPRNLAEFILSPDQMVAGTTIFTIEGSDSDQGENATIEYELVLPESVTDNSSDLNSARLLKNFPFAVDQTAGVCYLKQNLPPLGTDGANLYTFQVKAYDLGTPSSLNSTVTVRILRGTKALSGTYTDSFLIHNRYGTEGIPKGADGGGAYPGGEWLGDWSGETGGIPNKTLAIIVAAVFAVVILLAILVYVYFRHLRTFSTRMIVNGVLGNPQTIKGAEGYNT
>Cyc538
QLITCMVNPLAGRMDEWKKTLAQIEKEHNREAKRTRGELKRAVSEANRLKRKLAKQGNGNTPHSRQSSGGSTIGQGVGLGEAPTSGRVLSSTVTSGIGTSSLAVRTESATKVLEEKIRQMEDLERATIRRLMLEERGRYCFFFNCLRPVL
>Cyc539
MRVSGGTDRRTGRRGGKERWTDERAFSGLTGPIFTFRRRYTHTSTLSERQLHRNTTPEAASMLYDIQGPQHLKLPFRSTRTPSPPRRHRHISPTTGCNTSSVSKSARLVSAIQMGHTCCLRRYILDLLNDNSSQKPTSPSTNCGSSILDRRAMPPRPDYEWITARRQLYFTLQGSTCTTEFEQTSSPLIWAVDCREWSCLRLMCTIQAIEQEEGEDPTKETFQGAVYNPSQPQPVRRKIINSCTGRFTHSPCASQTCVCCTPESHRRKSGELDLIQHDDFPDSLRQRLRPFANVMLSVSFSNLHNTRSSCTISNGSDVSSPVTGSFLDIRSWKSAQSSPRRDISPSNRSPHSTHIRGVNSVVLIGCPNANEHSSQHRKRPTPYRTFWVRGSYTYQSILDYFFATGYEIVGTHCLLRQASHMDCEHCRQDADYSDYPNYPTSPLDPRNEIFFEHFSQLERMLQSSGVSANRLDSVMAFNALAISAGRRLAGWCCHGAEGDPTIGADLEEPLIEWRILATLIDHGLDEFEWMEFLSPQQNFIGHALCVLAWPMHGWSRTEAATLSSCVSKKKTGSFTGFSGGGGGGSRRIRRRSSSPLGRNGLGHPLPPAPLGAALRRQACLLLINLWSLGAFTSHHIVRRRSGGTIGNAVSSSRIWDPRPGSQRSHSYTATMEGGDLRRIMLKTISSKSDQIGV
>Cyc540
PELSPEERDARTVFVWQLSARIRQRDLEDFFSSVGKIRDVRLIIDGKTKRSKGIAYVEFREVESAQLALGLTGTKLLGVPIQIQQSHAEKNRAATAGGSAMAAAYGRPVSSRGPMKLYVGSLHFNITEEMLRGIFEPFGKLDDIKLIKDPQTNRSQGYGFVTYSNGDDARKALDQLNGFDLAGRAMK
>Cyc541
VRLEMQRTMQEHAAVFRDGPVLKAGVEKMLKLYAAKYDNLKVSDKSLIWNSDLIEGLELQNLLINAVQTIVAAEARKESRGAHAREDFRQRIDEYDYSKPIEGQTKKPMSEHWRKHTMSYQNLKTGAVKLEYRPVIDKTLDQNVCPTVPPKIRSY
>Cyc542
VWDSMPPTQGEFVHLNDPISPPDTSPFNFRDGDDHLGYVHRGSVDFPLPSRTSSLDGPFYRDYEVLKPFESPQTSLTEPPTDSLPDVEVSVAPSNGETTPDLPLFYETAQFYSQKNYFFEDPEDPWLMQQQAFSELNMCYASEPTLNPPPPQSSLLPSRLFNGSMNETLELIDLTQAVTTGEPLQILSGNVTLVNETVQPNITKTTAIPPRKVNAIPGTLLRCVQRIVQMRCHAAVHSNNQIGRQGCEVMCDAVRQRMPQLTEFLHDCRQPLDSCTQRHSIFYLNKEAHAGRGQQTSYGYGGRGANASPKLRSGIYCPACGN
>Cyc543
MSKVVNLDDIPAQCLGETGPLSNRPPTEQELKDSVALEETLAQMNIFETQEEIHQRREALIKLQEISNHWIYKKALEQNLPEHNASSTTGKIFTFGSYRLGVNFIGADIDALLVVPRFVTREEFFTDFQTVLAEEESVEDLQAVQDAYVPLLKMKFMGVEIDLLFAQVDLMSVRSDFNLSDNSEQLLRNMDERDVRSVNGVRVTEDMLNLVYPKDVFKTALK
>Cyc544
GINSPPFNLIEQPETDASPVNHRHPRSTSLGITHEKVVSLSGCVTRASIMTASGAIATWMDEMLPSLFHSAAPASSAAATGATAALMRLEHPAIHFNELKAEVVIRISTAPLITVVQCASGAVFWWGVLPSYIRQRNVEKQRHPGSASAAPTTTTSTTSASASRHRSTSGSSEAGSKTPAAATTVNTCAPPLSPGDLVCMRNAPMFHAGAIGFTLINGVPKVGVLLEDAWKLTDVCRFRVKSPSALRSQTGVVVMVTGGSTVAGKSSSTEAVHALTCPYVQAAAAAAAAAAQTDHEPPPTDSGAMEMPPPPSPASSTCSDHSGPVKVSPRAF
>Cyc545
MAPYGVLYHKLKVRIPGDIMIGALFPIHEQPTVETAFSRQCGNVREQYGIHRIETLIRTIQMINENENILPRIRLGVDARDTCWYAPIALEQCMDFIRTAFIYREYEDCLQMTNGSNGKCLPPGVSPSSIEIPIAALIGPGSSEMTKQVHQVLQLFSIPQIGYSATAAELSNIAEYQYFLRVVPSDDLQVEVIVSLLKRYGWTYVALVNSN
>Cyc546
MENPISESSLEPSIRQQKVDKPLVRQNTADLASKCPPIGQFFEGTVPNSSLLDGCVNSASILLEPSEYFFDDDFAVPFDANLRDESVLPQKGLNEDSDEGISSSGTVKRGILALHHSRSDSCLFTQPDSGDCVQDGLDTQVRLRFESSMVPLGKYSPQNTSCCPDSTSAPDAARFVARIHRTASADFSTALYDMSAMDKMFDNCTITFSELQQPPMYAPSVTGSWMQAVLEGSCPRLKELLRRTAEALDYRLAWGEIQIGFDGTLVSKDVNSRKIGRIQRSTSHGNIFTTASLAGMRRALANMKIMSPKTYRSVGTSTSERGCGESSMPDTTTTIATTTWARIRSSRESLSGRKAVLCGSATVIPSPPKCTKLNVPQSVVTWRAIKEAAG
>Cyc547
GIFMNTGGGGASRTRRTQDPPIHHDLSVSLEDVLYGTTKKMRITRRRMDGGTEEKVLTIDVRKGWKAGTRITFPREGDERPNTIPADIIFTVKDRSHKYFKRDGADVRYTAKIGLRDALCGCQIQVPTIDGRKVPLTVEDCVIKPGTTRRVIGQGLPYPKEPNRRGDIIVEFDIVYPDRISPSDREALMRILPPYMQPNL
>Cyc548
IRREELMTTTSAACLKDAIAALLTAFVAIELSPGTDSTTSTLDSVTSVVENSNADTSRQEMVQTAAVSFEEKFHYRRPMYACLRFWYGKADYDIQFKQLEDLAVEHIDDSRPPLLLQFLSLLINDATFLLDEAIGFLAQLKQKERQREAEGGHFTNREEESMFQHMSRLARYHISLGLDNISALRRVISLCPRLVTHPILVDRIACMLNYFLSRLVGPKSRELIVRDKSTYGFRPELFVEEICRVYVNLGLDKSGDGNSPTVAAFLRAVVSDGRSYTPDLLDQALRVLHRVATDTQFVEQFSCVAKALQ
>Cyc549
PEVDPGDSEEIFFAHQVVPNSCATHSLLSILMNTSHQSVDLGPLLREFRRATQPLPPSLRGLAIGFMPPLMEAHNRHARQQTSHSPPCLPPACDEITSARVVQCAVEAAQRAALSEGENGGGGGGETVAGEEAVGVSCGIGGGVGVGAGDTFHFVCFLPVGRFLYELDGLKQEPINHGPLEDPIAHVGWTRQCLDLLKQRMRD
>Cyc550
GYRYLAGIGVESNCETALAYYRRVAGRVAEQVENRVKAGAGPILLGPTVVRINLLEEREQAVGGTALSNYFISDDILSYYKFVADSNNVTAQVTLGQLYYNGQHGIDLNHKLALYYFKRAAESGSSLAMAYLGE
>Cyc551
MYMCKAEAPNPVYHAPTPIDQITQALFSPPSTASSTSSATSTSTTTPNPFDPSVDSGINTEFLVQVQPIRLIVFSRPRMLPGNPRLVNTNPSTSPPPHNSWTTRGRFNNHMRWRRSSETSLLPSWAYANRPVAREGEKMVLECAARGNPPPKLIWFKGGGGSNLPPPEGLAFLNDVNFDVGIREALNYLPLTEATKYLGTKVAEDDQLFPAIMEAPATNNLSDVKPLTDIEGANLTPRESDFTGTRLDRFSVEAGLRKDDTGVPVIAVSRLIVDDLGVSDATRYTCLAQLDMEPLGGHGNWTDVG
>Cyc552
MEKVEGVADDLSNLPAPPQPPGILIRQGAEARIYSVPAGFLTSFPGLACVVKERFVKTYRHPALDASLSLRRMRAEARQLVKCRQLGLPVPALLLVNLAHRQLWMENVCSPYGMSLGDWFQQALKLESPRQYLDQMAKSLGQLLAKMHANCIIHGDLTTANILVQM
>Cyc553
EIHDLTEQLGEGGRSVHEADKARKRLEMEKEELQAALEEAESALEQEEAKVQRAALELSQVRSEIDRRLAEKEEEFEATRKNHQRAIESMQASLEAEVKGKADAMRMKKKLEQDINELEVALDSANRGRAEMEKNAKKFQQQVREMETQMEEDQHVRDELRENVSTAERRAQMLAGELDDLRTHLETSERARKAAELERAEASDRALELTAQSASFAAMKRKMEADLAAMQ
>Cyc554
VHCLAYDAYRIVSGSADSTICVWKVCSNANWLAQTLRGHSGAVRCLELLPLPPALASPTSPAVTPLSPSVWEPPEALLISGSVDTSLKLWRLSSTFEWSRITCIGTLQGHFDTVRCVQ
>Cyc555
MYNGIGLPTPRGSGTNGYVQRNLAYLTTYKDKINYKTDGDAKRVDALAFKEPNKDILMHEKKRQVEVRCFELQQTMEDQGYTEREIDEKVSALRKELISRLGDDIAPRSLGEAFKSGATIIPDANRLIPRGTHETAAVAILKNTVFKEALGIGEDYEDGSAMQSSRERRRQAEEAKALFESQKSL
>Cyc556
MTRHSKNCTANTVYTYHERRKDAKHSGYGTQTVRLGKDSIRAFDCCCLTLQPAKDPVITQDGFIYDRAAILEYILSQKADIKRRQKIYAKQCDRAAREALEKKKAAQDEKARAFMALNTLDTHSKASAQAAESEALASVSKGNCKLTSFEGDYKPGTAASFWTQTPSASDSLKHEKDIPKPDPVVRCPMSGKPLRYKDLITVNFTNLDVDDAGSGSCNTGANEIRRVCAVSKDPLTSATRCFVLRPSGAVVTREVVEKIIRKEMIDPISGTKLAESDLIEVRVGCGGFADGRSVLTASRVAPVMPS
>Cyc557
VYEAGLLSGFCRFINKKLSADLDCRAYMPLDPFSDKLYEAVAEGVIPCKIINCLFSNAIDERAINMSNNLFYASHRVENLQLALTAARCNGCAVKNITVDDLMGTRANFKLATLEFLKQVILKGYYRNINIHEHPEIFTLREVHEDINDLKCLSPEQILTRFVNYHLRSAGITNVLTNFEYDLSDCVVYAHLLYKIAPVTIRPRLLPDHQVLVYSNIDNRAKAILQNLRELGAEMFLCEDDFLHPEHQRKSRGVLHLMTVAFLFDRFAGEMKAYGGGDFPISKEDVNELSSRNFINSINVKPYCTHVISSLRDGLIAKQVFEVLRPGFTTGVKFTHEFDLIRRDAQFLQNNTCILRLVQGYSFRLPSLDASRLTTSDQEMCEVLLMEMLRSYLTHDAYDEHELLRWVNDQLARAGKPVELRSFQDRLIADECLFAVVLNNLTNGLASKDYLRGKRYENAKYYISVAHKAGFRVFARPEHFDICSPRWVAIAFAALRWG
>Cyc558
LWLIDCPNLSEVSEMAMRVYSEATAVPYLGRFVVYARRHHPEEARIRCVCLTDDSEQKTLECQEGFEVVARSGEGGMSSELPTTSADSEGLVEFLHNRPVWLETAGNLVPVAASHAASTTDITTVVDQLRFPSIRAFEENRLNVLLRIKDLNSPPAGHLAFMPQQRQP
>Cyc559
EVRDGAYKGLFNPETLLAGMEDAAGNFARGYYTLGGKVVGALINSMRRMIEKCDNFEGTMTFSALGGGTGSGLLSMFQERACLEFAGRRMLQFSIVPSDQMAIGPVEVYNCMHHLYHSSDFCDLNIFLDNSALFNICTKELAVVRPTYTTVNRVIGPLVAGLTASVRFKCNINGTISEFLTNLIPFPAIHYPMITFVPFCTDMEAERSRYTTPILTRMVFKPDYRTVTAMLDEGVTLATCLTYRGHHSVFEILQTLEGMREERANIVDWCPTAFKVAYTPQPPVLIPGMGPEKITRSLVMITNSTAISEVFSRAEIAFLNLFSKRAFLH
>Cyc560
YKQDGSNVKEDSFNLTATDGRQDSEVVNLKVAIRPRVLLEPVWNLLVNNSIIVEENSTVMLHPSVFPPLTLPAMRGPRFFVVVPPTKGKLLLDKKRKTAQFSTSDVANSRISYRHGPAEIGTEDKVDLVRVWDFKTGKIFSLNFTLLPVNSQPPTITALAPLQ
>Cyc561
AKVTDKIQLINNMLDKVDELIIGGGMAFTFLKVLNNMKIGKSLFDEAGAKTVPQIMEKAKAKGVKVHLPSDFITGDKFAEDAKVGTATIESGIEDNLMGLDCGPTSSKEFADVISRAKTIIWNGPAGVFEWSNFANGTKAVMDAVVAATSKGAITII
>Cyc562
TQSISTHTISWLVGAFWLFNPVTTTVSVRGNAESILGVCVLACLWCLLQNRVVLAGLLFGLCIHIKLYPVIYAPVIYLQLNEPSHPSIHLLPTRCHWCFGLATLTSLSGLTWAAYAAYGRTFLDHAYFYHFTRVDLWHNFAPHFYPIYLFEGSLALNETAYDSSLFPYNHFPVWLLEIFFCPATLQHLYALFKVLIMLPSALLVIGLSFHLWHTPSFAWFAITFAFVTFNK
>Cyc563
MLVESGRDDPVLSGINHENDKVLISERISGGGGGGGGGSAYLLGNRSSLYDPMPPTISTSSGVVRMQNRKVSEHIGPDGRLKSSICDQPNGFLRKQRALCLQYIQLMESVVRGYFMGLRECEYQFAAHRWNCLGYNLTIRSSPSRRKPGKVLRSSQIEGRSKRKHVRTYMDRLLSS
>Cyc564
MGKARGVSRGLISGSMSSPNSATAIISATTTSTPSDVHSSPSPPPPSPPPYLKPSFLRQQLSLAAAGNTPVDFPFLVEPEHPLEEDEWIAVHTIGLVENLCSIFDPLYEVCLCRGGGSSSPSKATDDVEFTDSFVQTKKPVRQVISLILSECNDAIQSARIFPVRQGQAFSPSDLREEAARICRKLLLCLVHIYTAHVNHLEQLDLVAHMNTIAKHFFAFTSRFNLIEEEDNRALAALQGFHRRLLETPAPNVIVSTNPMTPTSVATVTTDASVASSYSMPSATASVTPAPSILPVVISASVQEQTAS
>Cyc565
PCRLKKEKIMPKSRKPWLLSRVCETIEGAGLLIGVVPTSAVTLRKPPTTVLEKETYSAELYKHRRRLKEIRAGFKRFLAFLFSQIGLSLLVIGYTIIGGMIFRAVELENEKMVKIKGKELRTALADQFSGEIIRELRYQISSLNTWQGKYYTPSLMNEKSSKKTIGARKNAIKNKARRRRGLGSHTESEFARLRQWLHVIAYTLRHKTRQELHRSLRKLVKMMDHEGWNGEDSMDDLKWSWEGSILFAVTVITTIGELLGLHLD
>Cyc566
MPNASHLATEMESPNVTHPEAMEIFNLGMKLGMSLPYIPLMIIALIGNSLVCYVIHRYLQNSVTNIFLFNLSVTDILSTLAVIPMTAIADIWLNHWPFGATMCKLVPFIQCLTVTLTAFTHVLISCDRFLIVFRPLQRRRLLTPRRAKFIIILLWLTACIQATPLAVVGYLPEGANARCEESWDAHRSQVYTTTLMVMQYFIPLILLICSYSVICWKLNSTQVGGAISVSRSRMAVRSKRKVSEEHFQRL
>Cyc567
RNENLTLVVNSAAAIGCCMVNIGPEDISEARRHLLCGLIWQLIRKAIVDTITLAQHSELASLLSSGETLEQLAALKPEELLMLWVNYHLTNANSVRRLTNFTTDLCDSEIYATLMEQITPLDLRSQLISSKVILEEPSLEKRAYMVMENARLLDAGTLLVPEDIYTAKPGSHSDKLNLGFIATLFNMYPGLETPEDLNIQPETLEEKTYRNWMNSMGVSPIVSNLYNNLNDGLVLLQLIDIIRPGTVDWKQVTTNFDPKRELFQKQTNCVLVIDYSKVIGIKVVNISGENIREGATKQILGLCFQFMRAYTHKLLKQ
>Cyc568
VYYRVRTDACFVLCRVANELASIGAGGVGLGLSAGGGGVGGSSSHHTHQTSSVLIPLFWQLYSSPLTRGLVRQNDFSNLQRYFLQKAIVRAVATLRIQQVCPWDVLNFLVELNRYNDNSRNAYSDCYYRAELINAMKDTLTPAIVMRGVISVSSLPNEVRTVVEEVARCLNRDAQIPSYKRMVTVACLLAIRRLQRFGFLPVDPKLFYKAAASGHYTDVRLAAIECLVDYVRGERDQTALEWLFDQIIEQKGTTEASYSRLRYETVRLLTETPPFARGETGSRLDTPQLVDRIWSLMNHGCAGDSRLRCALTDLYFSLYGNRRPSCLPLADGVLLVRVREGRSMVRLPEKEGSMDGDRADGNESGLLESTGRPQLENCSPLKRRMEHLSDDDDEYI
>Cyc569
IAIDESGNSKGYGFIHFEDEECAESAIKAVNGKMINDRIVFVGPFIPRSQRKAATGKPKFNNCYVKNFSAELTDEGFKEIFSEFGEIKSACIMRDDEGKSKGFGFVCFNDPDHAEQAVNTLNGKEVNGQVLYVNRAQRKAERQEVLRQQFEKQRNERIAKYAAGINLYVKNLDDSIDDARLKEAFGKFGKITSAKVMTDANGTSKGFGFVCFTSPEEAKEAAKLNGTLLGSKPLYVALAQRREDRRAKLLAEHQQRLQYRPNVANIPAAHGLPSFFGQPPFNPTQRFFQTGATLASQPRWNRGSITGPQVQLGHPGIGATPALRPTVGAPYVGGSGAMTAMGQGQLAQGGLVNPQFRGQTAGRSMISNALPALGAGATNGMVAAGASGPQQYGAQRPSIPAQILGAAGAVPRPTMAAVTAGIR
>Cyc570
GQKRAMLDREASRGSGRSGTDSEGEKMLDYSSEKHHRRNLAVQSARLRILSKRRGNYIVLTYLLIKVLYLANAVGQMFLMQHFLGFNSTSSPLFGISVLKNIINGHDWQMTQIFPRVGFCYAEMKILGVRVNGVTAQCALPVNMLNEKLYIFLWWWILAAAIITAIYLLLWIVRICARSREVDYIIKYIRFADDVPQFDERDVDDFALRFLRHDGIFLIRMVRMNAGDVVAAGVVNALWNRYQQRLESRDRDPLTNNLRPNIGWSADLEKGGDNTTVRNRAPEMASTDLK
>Cyc571
FGDRIGQGVFGPVYAGELQASSDYENSKPTPLVIKTLSPGAPAAMQTDFRREVNIMAELNHPNLLGIFGVSLQQPPWCMLFETPLYGDLHEVLLAARPSSDDGGWSSTASASNTWPRNQQLNEGDRFHVAFQVASGMEYLSRNHFIHRDLAARNVTVGEHLLCKITDLGLARDSYAMDYYRVPAANNLLLPVRWMPIDAILHSRFSVESDVWAFGVLLWEIWTDGVRPYHLYSDAEVIDLVQSRYLLPCPHNCLPQVYALMVDCWNEVGLKRPSFEEVLSRLSLCDHEALGRDPTSGTDKGTVLTNTFPMSRAIDLTGTNTCSHSGDSGKTNSTDVSTERPASQRVSSVPMPIMVGVDGSSGGGGALELLSSDVNRRSTNYPLGPRPVTTGANSTNGKPFLFTTSSSSTSVTATGTGGNSLLYSSDAARM
>Cyc572
MFTSTTSHFQRWWEHIQRRRTNSESCVGVATPFIPVVKMFFHPRRKVRLIYAVCCILMLICIICMFTITITNYLSHKTVFRVDQIGLTEGIQPPSITICLNEHRTDQVLARRLSIPPLVNWSILKGVDLPCQAKGEMTWSSRLHSVSTYIIGAANFNVTFDTSPPGSLSLSVTEQVPIPPDEVCTTFKLNHSCLHRNEFWKI
>Cyc573
RCDAVVCRPNYCRNGGICSIQNGRPVCSCSGTGYDGLLCEQPICRPGYCSNGGICRIQGGSPICDCSGTDYDGKYCENPICRPGYCQNGGRCVVENGLPVCECRGTGYGGSRCDQPICTPSYCQNGGRCILENGRPVCDCRGTGYGGSRCDRVICPPDYCQNGGRCVVENGRPLCDCRGTEYGGSRCDQAICPPNYCLNGGRCIVRGGQPVCDCTSTRYQGRVCEVPICRPDFCLNGGQCIVQGDRAVCDCRGTNHEGINCETPICRPGYCMNGGICTIVNGRPACDCSNTGYGGQLCEQPICRPGFCLNSGRCIVQNGQAICDCRDTGFVGQHCEQSICRLDYCMNGGICSVINGQPVCDCRDTGYGGPLCEQSICPDGFCLNGGRCTVQNGRPVCDCSGTDYRGDRCSHPICPPNFCLNGGVCYVYDGNPRCNCTGNFGGD
>Cyc574
ELEQMRINLIAQMTANKRRILDLEDNLLMRLASTEGSLVDDQGLVDVLQTTKSTSIEVAEQIALAQETETEITAAREEYRPVAARGSLLYFLLSEVSAVNPMYQTGLGRFLKLFDESMELSEKCVVTARRIINIIEYMTYSVWSFAVRGMFKLDKTMATLMLALRIDLQRKAVRHEEFMVFIQ
>Cyc575
THVKLGGGWRSLASLSSSTEAELKILLPGNGNRQVNEELEAELPTYYRRPWPGPTCPAFFREAFVHCKYIVRAFSKGAGAQGLQVGFSNSTKSGQLLKKLRDAAQFAPRLFEINSTTNTFKYFVKLTDTEPKECIDVERCNMTFVDCEAFGVPPNTALIQFVQDHSTRHIFVRSEDSHEILNWYNTLRLCKYQRLRLHLSGTGQKVSMDEIVSYLTSDLGKFGWLLKSGPDASYAFRRRWVMLTKRWLLYTSTPQSAFAKGEIFIGASGDGYSVQGKPPKSWKKVPTDFPITLNTPDRSFVFCAASEEERGYWLNAISAIIERPVTLLEAKEAAP
>Cyc576
KEANVYHAIGSKSDLAIKVYMTSILPFKSRSKYVEGDFRMRHGYSTCSSWRLVSKWAEKEYRNLIRINKAGSIPTPLPIKLKGVVLLMTLIGKNGYPAPKLKDVASGDWPEFGPPPDWSAIYRQILQNVRTLFQKCRLVHADLSEYNLLYMDGQAWLIDVSQ
>Cyc577
IANFRLISDVLQDKTYQLLNIIRKKEDFFGIFTREYDEVSNDINSVQAVIEMYSTELEELEAAIDECKRENSAAGASRGKSGPHQPNNGDSTTLSPPQRRLPIQKCQLRAHLPDNQFTVVEVRPGQTIRQVLEKKLSHRCYRTEDLSVYSVGSGNLVLWDDDAAGVALVSGDLVVEFNDEQTHRRPKHEFQRRRFFETQICSICQKFVFFGITCKICGLAFHQRCVSRLEKHHLQPTEEDNFIEIQR
>Cyc578
MTTSSTRQKSSLRPYTSHGRLPSNIQLVRRHQPPFHLLPPCPPPPPPQSSITLPLPNLPNPPAKRLPQRVRLRRIPSSSSCVKKVDASADTRDLHANVRYICRLCGLNCLSGDLLHAHLLLLRHSSLSFHDILLNCRQCGASWRLEDEDEEKRCQNHPCFLQKAAYFKNFLAPSRSIRQGLPFMCLFCCAESMEGEDVSKGTLKRPPRRITRKTMPLKRCQAMARFASKLELAVHIRYAHDPSRQPGRCSECHDFVCESRELPEIEFWEASKSSSESRPISTDSILYREGLNPLELHIQGIHMESYEYLQWLNSKRYRTVPRDLAEKLFKSRTTWIYSCPLCQLHPFSSHSSKDFSTVQPEVGLPSNASLQAHIACFHSAGRSFLDWRFQVCAVCGDFNAASEYKHLLKRGHMTPLKKYFSQALRQGRFAAVEGSESVEWRSTCVLCWRRFESGGGKVDLRSECRLQAHLLSTHCIFNATKGKEFNVLACGWCGGLRKEELEWTN
>Cyc579
TIAFLTGYLLSDEATKKPRTAMILAPVSVLRTWQSEFAKWSPSIRLVIYYEMAKNARRHALLSFQSRGGILLTTYNMLVSGIQVIAADQHYHQTEPSTWLSSSDPQFYARAFTYDYIILDEAHRIKNPSTQVAKAVRTLNCHHRLLLTGTAVQNNLRELWSLFDFTHAGCLLGSQKTFLLQYEKPILRSRERDASAAERLHGNLMAESLNKIIGPFLLRRTKKDTLTVFTRSAMPCKNEIVVWVYLSSLQEHIYRSFLKLDHVKEFLFGGNTRRSPLVELTILKKLCDHPRLLSAHQCANLGLDVSKALPGSEILAPSHKVLLQESGKMAFVVRLLEHFQEEALRTGEPAHRTLIFSQSLRLLNMMEAAILGLNGQPGRSSELPLHRILRLDGQLKPDERVAVLKEFADDLSYTAMLLTTQ
>Cyc580
KPQINLPSRWHEPTDWERGDTIQIKAPFVGYPTPRATWKLNGKELHEGKNAQMEMKRRHAILTLSNVNENTTGKVELILENSMGSDSATIDLRVHDRPPPPYDVNVEGTSDGCALLSWKMPPDSGYVSEYIIERAEMPGDNWIRAGIS
>Cyc581
SSSKPSETSDGEQSLLNDYAVEEEVLDFPPPPAMENDNFDEVGNGVGTNLESTSVPDFPRFSPVVLRRRAPPLTLPPSSQDLICPPEHLLDALSIYQTLRRYGRLLRLSPFQLEDFLSALLANENSNLIAAVHITLLNALITEDEANGTHLCPPDCKDGVSLLSFIIDRYTWPYFLSLYLSSVKRGESAALAALARVGNTATVASSGPIAAVTFSGGADAVVTSALFYPEDSVIPLDFSYPFVDLPQRLAVLRGLVGLFLATGPVRADILREGFIAHDDFCRICRQSGEVLCCDTCPAVFHLTCLTPPLEAVPNSSWHCPLCETEQEVYGERKVPKARGETRISPLGYDRAGRVYWYMEGRLF
>Cyc582
CEIEATGRAITLADAANCPLYVVHVMSAGAAQKISDARQAGILVIGEAIAAGLGTNDSHYFNSCWRHAAGYVMSPPLRSSGTESKLMQALANGHLECTGTDHCVFKADQKALGKDDFRKIPNGVNGVEDRMSVIWEKGV
>Cyc583
MSAKVVDLNVGGCFYTTQLSTLTTVRGSKLTKWFSESPCTLPLDKSGRIFIDRNGEIFSYILDYLRDPKSVVLPESTTTLKRLRIEAEFYELPNLIAAIQDTKRNAPCTITLSYRAQIPNGRDTLVDVRFRRITRILVSGKSSVCREAFGETLNESRAPDCGPEDNRYSNRYYLTHNTLEMAFDKLLEAGFTLAGCCGETSVETGNQRSKSIGDFDGSRNQFFHEFYFVRKK
>Cyc584
RQLKPYQLVGLNWLRILHDEGVNGILADEMGLGKTVQAIALLAYLYEQGERGPHLIMCPSSTVDNWQRELRNWCSQLKILVYQGTADVRKAMRLKIYECQQNDSRPDFNVLLTSYSTATSTLEDRALMKRVDFKYGIFDEAHMLKNMTTQRYKTLSSFQIQRRVLLTGTPLQNNLIELISLLAFVMPDLFAGGNADHLKRMFQLMSKSTTNPSAANIGSSDQTGDRRNADGREGTEAEDGKGASASIFLGNRSQFERERVEQAKQLLKPFCLRRLKSQVLQQLPPKTEETVRVPFTESQRIAYTNLINKFRNAQGASAADIASDVGEDEDMSAVKRQSSFLLSKGVITNGAAKRPKISILDT
>Cyc585
IENHKSSILVHCSDGWDRTPQVTSLAMLMLDPYYRTLRGFQTLVEKEWISFGHKFCQRTGGPADGGNLIFPHTSPALIAGSTSIKVGTSNPEERSPIFLQFIDCVWQMMIQFPASFEFNEPFLVTILDELYASRFGTFLFDSECEARNNFARTKTVSLWGYINSSIKAYLNPTYTPAEVSGHRLIIPCSMSYQLELWKGYYLRWQPFMRCQEPVLSRSSKVLDRMQKFRALSRRSKRGGTQKANVSPVAGSITSLPLAEMSTLDASVTLPAAQSAVSPRRIFPRFPISTSNI
>Cyc586
VKEDFISYWEDVRFIAISGKRKCGKDYVATFLHNEIQERLGQTAAIIHISEPIKRAFAEEYHLELQELMSSSAYKEHFRRHMVRWGEALRRKDTTIFCRKALEYLIQDSPFKPAFVIVADCRRPTDLEYFSSLNKDTPLLHLRILASPVTRGARGWIYNSGIDDAETECALDRTPFDVLVINESQRTLTLSMAVVRRALSDNPPRKMMTI
>Cyc587
MPLPRYTIQPTHISRVHMPEKLDNELEYVSNETLCNLMHQMASVASVASEIFEELTTDLVTISARLNRIEERVSNVTTTLKSLPTSEEFLSVGLQHLTAPLSGVREQELDSQVLHRSTKPRCMQAQYEAAEPPPPLHVMDALRDDGKTTARLYSDPRFFFDLWRKEMLEDAFD
>Cyc588
QGEKMIAEGHPHSEKFREGIDEVRALWATLRQALADRQAALAQNEIAQQYLFDASEAEAWMGEQELYLMGDEKAKDEQGATNAMKKHELLQKTIENYASEIRSLGDRSRAMVESDHPESEVVAAKQSRVDKMYAGLHDLCLERRLRLEEILKLYSLLREILDLEA
>Cyc589
MDDFENDPEGDRLIATLAFDEETGLSLPHQTQSTEYGEVPSFETLTRTEFPGFPYSTLYPQQNSLMRFLYASLASSKCSIIESPTGTGKSVTLLTTSLHWLLDHNKAVNAHLAKLRDYLQKEDSQSVDETDWVAAHSRRRVLRIRVNKEMEPLEATQKASVEAAKLIKHANEVKVSLKSSNFVRSSIDITRENFPPPFEALNEWARSEDDSFLPTADTDPSKTSAVSVVEATNVTCRVVQVIYCTRTHSQLAQVVEELNKLKGLSDQVTMVTLASRQHLCVNKAVYGLKDQTLITEACLDLAVKSPGCRFRCRNEVGVLSDYLVGARVSAIKAALRIRGAMDQVDIEELPACACPYYANKRGLPLAQLVLAPYQSVVVPSLREAVGLCLQNNVLIFDEAHNLLEAVAAAFSATASYADLLATERLVAAFLGYYHSRLSPLSALRLRQLALVVRLFANFLEGKAARSSGLCAHCGRDSGTENCNSTGEIVYTLGDFLFAAGLDHINLSYLVDYLRSDRCVHKIVGFGKWFGGRKRSDRGRKEESDCAKRVGTGLSLSECLKQMKRLPNRLESFQTPPSKISKTGEDQQASS
>Cyc590
MTAKLLQSIVHGLFPKNCGLVSAFGYGSVAVPQHGRTAAKSQLDFILVVDDPLKWHTANLKLNPNHYSGLASICDGALLKCAVNKWPHPAVYYNPLVNWRDCTDEFPPQVIKYGVVGYEPLVSDLNTWCDLYIAGRLHKPVVFVPQCEPPPKLRSSLLSNLRSALAFSLLQLDLPLLNEDFLYHSLASISYRGDWRLYFGEDKRKIECLITGEPRRRGFRELYLPLFTTSPFQSLFTVELPSDLKTDIRIFPQREGQIVRQLLECLPSALCQLAVCEDSASARHRLTEMTTKERRMRLQHASASIVRRSSYWQTALGLFSAGLSRSVVYSFAKFRKMLASLKS
>Cyc591
CPDHEDICPATLTRMALDIAEGLAYLHSKQLIHRDIACRNCLVGPDHVVKIGDFGLTREATAGSPYGYYRFTRNVELPIRWMPPEAVQFGIFSVKSDLWSYGIVLYEIITFGMFPYAELGDVEVVERVKRSEFSITQILPPAANGTT
>Cyc592
MDEEELFQPLRELFDEEQTTRTGKTQISFDMWGSCTPRNICKKIRRTACLKPFHRELLRQFLGICVGAGVEVFVYGGTALGVFREGGQMIAFDYDTDFATLEYPQGSELSSEGNLSRLANFCLRERSGVRVVNVEGPQYELPLDATIQVDFQNSFSSTLWLFTNSKGSVCERSYTGSGSKRAKFYFTSRGLREAAQRVGRVKSSVVEELNNDLTDIHVDLFTLSPHPDSPQHHLRVNWHKGGVYDSMNKKFSWNLFFPLKKVTFEGLEVLAPSNLKGYLTEEYGYLGRDAMYDSVRQRYIKIPEHLRDALPHYCRKYILESPFEMQFS
>Cyc593
IQDFDAIYPETGVSFGPTICSFGLPYNDHNYALPVGLTPPAMAPHLMDVNFIPKPSVLTIPIEISKQPAESKSTSGTAAVIEADENGQDSSLSRSLIKTKGVKSPNAVSSSSSSKIVTPPTKVTPLVFASIAESTAGLSESKKALFAAWHAKAAASGGTLLVQQRWKVQEGDQQPPQQQQQQQADTLTQAPVKDQVLFSVPRYCKSVVKESEGERVYLESDMK
>Cyc594
YCFQCHLPGPVVDCPTCFRVYHESCFKRAFEANAFITFPDEHYQGPDISNGVSSSCLTCRRLANTRLDKETTSFDLRSIYSIVLEKVKGKAPWRTLHTVGYVDEFYRNRYFSFKPMNTRIITDKLRNDPSSEGYPNRTHILADLDLLIHNAAVIYGSKADMTNTARHIRSLLQKELRESSLCVDCYLRSKGGKPDQRQIVEACRKPHKMIWFQYSSWSFRPCKVLYQTNDGYEVICFDGRRERQFVPLNNAVAMTFSASHLGMRFTAPLKRALVEARRYAENQRRITPDFTPGEGLMLCDIPAESIESDYLESINHTNNKSPRVGSKRPRAHTKKKSSSQARHFLATNAG
>Cyc595
MSSIAIARIIEFPEVPRLRRHQMPAYMSLLGSPDRPHPPIANFSNLPKAFGVCVYAFMCHHSLPGVITPIDKKQRLFSSIMLPVYLLIYFCYLLLSGTGITAFDYIHDLYTLNFVPSNDPTLRPGWLLLLLEYFLALYPAFALSSNFPVLGTTLSNNLIAIFLALLPPGRMVSLVIRWCVPFLALIPPILIALAVNDVGQLVSVTGAFGGIFIMYVFPVVLVFYARRALQAKFKSETPNDESVVVDQRGRCTVN
>Cyc596
LPRTAPEGLMVESATPTELTIRWSPVSQEEPSDMVYTVEMSKDNGYFWSPVLTGLQTTRATLPHTIATPLQPIQLRVHAENALGTGPPSQPVLKIPPRACVPNMTGVKPVISNVDLTSVMITWSGPSGGAPSNVSYIVEVREGTRGDWKPVASGLKDKTYTYHLKPGVSTLVRVRAYNEFGTSEPCATAIANLPVEHLIPDFAIDPPWVSVIRPDVSCSEKSAYPGLMLHWKEAYLPEYCDDCVSGLKPIYTLEWKKGRTGPWRMVDDCIVDTTVYKLPGYIVRAVQEASTPTSQSPEIRVVCRNDYGSTLPTKSLRLTNFGLPKQTDSETEKLTRSGEALFSLPIVAPLDGEERSPLWLTSTDIENGVSLKWDETFRCRDGNLHGKYRMEYAVMPIGYTTEPEGLWEPVGPRSQPILGDSYCLDLPLHSSAEQRIRLLALTNNGSVFGWLNAYRQVRLPSKRQLLPSPVEGLRARVFQPKEKGEAFSVRLDWNHSGQTEGERILEEQLEPGVFFTPQVISYRVEVQENHGLWREIGTVIGSSKTFFEHKTPMGGVTLRYRVIPINRFGEGPEVEVPAVHIPKRLSELQ
>Cyc597
YDKRKAYMEGMLSAEARRLENQARFVMEKIGGVVTIENRSKRDLVRLLRGRRYDPDPVRAWKECIDKLAAIEEATAARRQAGEPVDEAEGGDGSGVTVDEDVARGAADYNYILGMPLWSLSKERKEDLLAQRDKKQAELAILMRRTNKDLWREDLDELEAAIK
>Cyc598
ANYSRDSSTWMALSRIAMLCNRAEFKPGEENKPVLKRECNGDASESALLKCVELSIGGVTKYRADNPKVAEIPFNSTNKYQVSVHQTSDGDERYLVVMKGAPERILDRCSTILMEGQELHMDDQWRESFNNAYLELGGIGERVLGFCDLRLPADKFP
>Cyc599
SIITSQWFGCFPGSAHAMSATGTPIPLSALRIGDHVMTLDPRTYKLQPTRVTAFLHRDEHQYSPWIEITYFRKDETVPSKLRLTANHLIYRWQGGKTSVFANQVQPGDEIACNLDNPEDLCQVESTRVVNSSLTDTGVYAPLTRTGDMIIDGVFVSCFAHIRNDWLAQVAVLPLHFASTFFGLNLMEIQTGVHRYAELLLKIAQFLIPDQLFTSRF
>Cyc600
GKCVELAQDSDGYQCVCLSGYRGRHCELNDSVCQHLPCANGGQCVDRAHHVECRCPLGWTGPTCRQNVNECTTPICKNGAACRDRPGTYECLCTPGWTGRNCNVPVHNATLVTFSSSSSSPPPPSSPTCTSACGEEDNEIIWPNTFVIIRCAVVASIIVLVSLLIFTSLLFLRRRKIWWHKKSLFEELQRPVPPTQPGSVYWNSSAMPEPLLICTSGDTLTRHKTLFSEAPKTIAPGKERLCAGKPLIYDLAAPSPMITSQHIVPLCGPSVHHHAIVYACQTPPPPPYEDLVQGKVETGKKDSSQS
>Cyc601
MGAEEHHPITPHTERPLPPRPLSGNLPNGSPDTLCLEPISNIVDNEPYPFSFTSTPPPKSRQVFTGYHADSRDKVNIFPSHDSPIAFSSNRPVAVTCAPCVSSACPQFHPPLVSIAQRVPSSLLSSHSSRSHSLPRANGNGGTPKNSIPYSPAMTTRNLESESHFKRSVEFRNSPRTPRDDVTERFHRASIGASIDTRSAARHPFADPQSNPSELSNRLVAIFDYNARTDEEISLRKGDSMLTLND
>Cyc602
MGDLQCAFLAFCDFCQRGSSMCSDKTLRKICMDCNIYTESFNDSKVDIQFRKHTGNSKRNVDYEGFLDFINGAFSDAYSCAYKISKTAAIEELKSKIAAGWPQLNNTTEVDCEEGLERLCDVKLYTGIHRARFDPETGKGLGKDGSEDNAICSGYVNGYTNMGTYDLTHSYTSPLKKQCQ
>Cyc603
SSNGSVTGVGGIAPSAYFWQYNAQCKGPKAVRLINGGANSPLSTSTSPLSSCYDGSSSFGVTGVGNCSIAAHSMPQYPLVVFEDPVQKRNDLVHCSKLRRGDGNDVTPNILRLRSMGDELDRLSAQITRQGEIIMAGGGGGGVGGTAGGDLGALLPSSRFDMEAVAPPSWRVEEAKREKNKLAS
>Cyc604
MAHAVRNRPHHSTGTCTKQQSSASTQNISIQLEEWGGLEENAPPKLRLSAPSFKARCLYSLRNFNFCSPKRTQFPKSCDSCYENPSENSKLFERFRSTHFICNPQGRFMFVWLGIVAMATVYNLWTAIMRQAFHEVQKDKTALWIGLDGVADLIYLADIMVQFRTSYLEKGLVVRDARKIATRYLWSRKFAFDSLALLPFDLFQLVTGIQPLLRFPRFLKCFRAWHWKIMVENRTTFPNTWRVLTLTHILFLGCHWFASIYYILSESTHFQDSWGYPAPTTPELQSLLRKYLQSFYWATLTLTTIGDITAPEATF
>Cyc605
VYYWCPKRYLSCAILPNNHNVESEISEVEASKYLRNHILVCLLVGEKAPRLGLRSFVLPLRASNIPAHELRPIIFLTSHEYIAEEWREMENFPDIYFLPGSPLNRRDLWAARIQLCSVCVVIGVSENNQVDDPYLLDKEAILCSLNIRALKIPPSLRQSVSEEIAARSSGAEIPLLTSLCMDSNIHFLDPDDFETGNADIDIFLTMPFARGLAFTGSVLDALVSTAYFDRNAMTLIRYLVTGGTTPVLEQWAAYGGDFYDNLQITDTGEAQVNEFLATLRRNNTKRPTIAQLSFNDPRLAHILENHSNDAGGITFGSLFCRALEEHGILCLGLFRLNTSSSTLRRVGTSSCSLQRQGSSVRRASACSPPEPVKMRILFEERLDTKPPTETKKLVDRMNLPLGPHSANNRFVITSPPYSFPVHTSDLVFCLIPCL
>Cyc606
ALNESIDVLYKSGQRDSPELSDRERGIFDALFARYIAYVNPASRLPARLDLGEFYEHDALRGLANDPERPSAAERQACLDWLQQKRDFLATRPLVGGWPRRVRHRTEDRLVLSGFARFTDFLAHGMDVRLGQVVRRVDWTRPDEVRVETATGEVFVAPFCIVTLPVGVLKGLRHESAVTFVPALPLRKRKAIDNLGIPHSGSATHNKASHYADFVFEAIPLPFAI
>Cyc607
MSTALGGNILGYELTDILDVAGSSARGSLLGRFHRGFADFTYILKLRSHLLNEYFERMSLSLKKNSFRLVLFYHSLLLSTTMIGMISMIPFGSYRFGGILLYCDFFLTGLFTLLTVFNFSANTYAWLSISFTSMVGLSILIHFGTISVSLPIHNTLLSLLVFIVYTHLPVSLAFSVAFSFLLYTGFAMLETFTFFHDFAAPQITLALDQMDNARRVRTVSTFCFYLIIATTCLALYLKIFISLRFKASFLRACQAVHMNAQQKKALVEQTVWIDAVMPKKIRVKYWQLLKQHRDVDKSLWVFCETYDPVSILFSEISGFTTLLDSLSASNLLFLLNSLFSKFDNLCYNCGCERIGTLGSIYYCVSGCPSPRIDHAECCANLALLMMDVVGGMKYERQVELALSVSIHTGNVNGALVGMDRFRFDIYSYSVLTAQKLLATCPSGHIHISSEFERLLPASFKTSPAQPITVKREVQSAIAGMKLIDVPLSTYYLDVDSERLISVGSLRRSPETKAVFRLEGRANAVKDSKSYVRQTIRPRKQSFSWYKHIVAKKSEFAHIRSDTFTKTERPPSSMIWNVDAYQDRKFETIREFIFGIPAENQDIMSQLVENKEMDVLDNEVIKEMHADSRYLSYLFNPQLLNPLTLKFRDAEIEKMYKNRNENQLTPVYIDSLKLAPAFDTIFLYIYILLFTAAYISATAKEYLTGILISALSCVAAVLLALPGIILINYAIFKRIPEGGRILGRFLRLGKSRIFIELVCLVIGQLPTAEIVLFLYFISPSKLFRPKDGFIMFFAPVAILIHCLPVDSPHIVRCVSSAVSTVTLFLCILFYAKFDSIRRSEYAWFYDASIFQPYTLASLMSIITAWILVVFVARSNEATCRLRFYMVMEVERAADTTARAMRECDTFINNVIPMHVVRSLLAEGAQTLNINSVNHAALVPQVGIAFIRLTNFFNSYYREDYHSGKHAIGLLNQIICMFDRRLRRPEYKDVEKLKTYNDSYMVAAGLDLRQREQNSDQAMHLLKLLRFCYGLFKLIKKFNEKFILGQDNAFELGIGVDVGPVCAGLIGSAQPYYHVIGRPADIAYLLHLTSPPGKIAVTDNVRVALISHFHFEEAVLPNPPRVDQSYYYCV
>Cyc608
AWVSDFIPTRALRSDYGQEDYYSRHGSLLLLDYVKRELAANERIVVTNADWVVLVPWWAAWPFECLILPLRRHICRLDELTPEEQSTLADVMSRILVAYDNLFKTSSPYSFGWYQAPLQLSQKAVYWQLHGIYLPPLLRSATVKKHMVGYELLAEVQRDLTPERAAHLLRDAAAREHYSKPQQR
>Cyc609
DEDWNEFNDINKIIIRQPIRTEYRIAFPYLYNSYPFQVHLSWYHTPNVLFIKTEDPDLPAFYFDPLINPISQRHTVKVPEAHIAGFDEDEGGFSLPEHYRPFMAETPLYTDNTANGIGLLWAPRPFNLRSGCTRRALDVPLVQTWYREHCPSGMPVK
>Cyc610
IPSAPRGPLMVERRPVLPSRLPTLSPLRKSAGDFDELLYRLSTFPGAPVTPKFHERRETPTDLVNLSWRPPDDTGGLPITHYLIEQRSYDHRGLPAPWVPVMTVPAGQTSVQLQPDTRRFKAEPSLYRVRAVNVVGPGLPLEALEPITLTTRDKSLVVGKESIQHLPEAPLGPLRAEILPDSMVCLSWEAPRRWLGYSPRQSEGVRTPVYPQKYIIEATLADDSTMPWLEVGKVPGSVTTATVRMPSLSLFRPGSSVETPSSRPILYRVRAENEYGYSAPLTTRVRPDFKLQASLSKLPKLPDVPVRARILEPLEEYEVGVPPSIKLEWAPFTPPALIPGASDRTPSVDYSYQVEYRPAGDLGWRHLATLPLGHERYTFYPPAPSFRNLEQPKSEAFQFRVGVRGPIGVGEFRDSNIVSWNYRIRTPRSVPFSNLEPILTSRAPLDFELVRTKVDTPREPYTTPTGSISLKWRVPSYDRISAPESYVVERWIPETGTWRTLSHKLEGYGHGIFETTVHSLPIDEPHFIRVSSVGHMGTSEPATLPYPIWIPVTAPTTRS
>Cyc611
LIQKIGKTLPSLHNIIDDIVHLAEAGSNGTQEPHLIEVTLPMLCSYLPVWWRKNLAQRQYARCHPGSKAAAFFPDNEEFLAALNTEGEGLHELGGGGGGDSGSGGGDNNDDDDDEEKGWGAATGPITTVTADLMNRVLGSVLQLIQNNIDNSNAPWMTRIA
>Cyc612
INEFGKNETRDLVENGRNIVVTEANKHEYVRLVCQERMTGAIRQQLGAFLEGFYSIIPKSLINIFNEQELELLISGLPNIDIDDLRANTTYSKYQPTSPQVEWFWQALESFDQEDRARFLQFLTGTSRVPLGGFANLEGMHGPTKFQICRAAVSSTNHLPSAHT
>Cyc613
VKYGLQDVWDSSNHVRKHNLFQLDETTGVLRALEPLDREQTAEYTLRVVACDMAPRDTRCTSVNVTVSVGDVNDNAPEWLFPVVSDEASAEFAECVNITTDAVAGQVVAQLVAHDRDAGQNGRVRYALHDPHSQVAFSVNATTGRVTVANRYYTGLAESSGSQQQQQQTLQPGVHRLRIRASDMGQPPQFSDTWLT
>Cyc614
IVEIVPSSNQPGLYTLWVYVHSPLDTFSSGPQLHSIPLHLSRHFYVNQRVAKAQESGTFYRKVSSTTVGGSSEGSSAVTSLSNYTLPRSHPVYHLYEYTVPEDVYSSHAADIAADLARPEVEGVYELRVPPLFRLLAKLGCLCAVARRKPQQQQQATMMGDGGVDKSFRLEQLEFRSLEQHTYLEGGEGGCRLRKMFLLFYHDVGQLMPRREALRQ
>Cyc615
MAWLDRFHNDSPFYESFDGDKHEASQLLVLVFRAYFSPIIFVHGVCGNLLSLVVLCRLHRRTPGRFNLYAIAITVLFLVLLVFDTFLDDFFGRGLGWLTQYRFNLKMDQISSLSCKCITYVTDSSGFTATTILAIFGLDRVRTVYSPFQFRGDRHLRCTTILIVAIVVIGLALFSPTFVFYDIVVSNVTNQTSCTLTNPSLPGATYTLLIYVLGSYTLPTVVIIICNLLIAWQLVAIKRNHRKCGISVSSRRDIRRIIGHLGINTAFLLLMIPLVVVILMRYDSSLFPSRHSEAYRQRLIHLSRFFSSLLSVYFSSSFWVFFLFLPTFRDAVLELLLACPLIASSVCGPYLYRRMTYGGARRFCAKSMTPSLMCLSPLPPLALGAEKQGFQTRGSLPSPGLAVLLARPMRSISTPSIVHLKT
>Cyc616
VMFTCLKRNQVKEIKVAQLCGAVAEMSSYHHGEVSLMGTIIGLAQDFVGSNNLNLLMPYGQFGTRLSGGKDSASARYIFTALSPLTRKIFHENDDPILNYLFEDNQKIEPAWYMPVIPMVLINGAEGIGTGWSTKVPNYDTNEVIANLRRMLDGVEPLPMLPSYRGYRGKIVEVGENRYVLFGEIAVLDDQTVEITELPAKTWTQCYKETVLEPMLNGTEKVP
>Cyc617
SPPRKRRRTSINSNSSSTPPASAYSPSNTRIIRVLRNDIRSKVIYLHVRFKDSLDQDAIVILQKSPFPNEIPDLCEAQVGVPYVEGDCDHNEKETNFPTWKVDEIVSNDRYRRFSVVTGLERANRISMTVIHPAEAHHFSKYTSSKRQIVLETPQTYQNVILPFLESNPKDLSWVDNILNGTAEVERVLLTDKDANFGFTLVLDYRWDGSKLHELHALALARNPRLTCLRDLRACHLPMLRTMLTEGRKQLVAKYNGEKEDGLREDQIIAYFHYPPTFYRLHMHFIHVEGPADGGTQVGKATLAEDVIENVEMKSEYYAERTVPIYLHDNHPFLDAIRKSEHL
>Cyc618
LELKAKERTPESEAARKKAIDQKIADASREFQPLPSTSQTAAALGSFHGTPLRRGVETPTGRSLRESVDSGRPAPHNLEAVLHRKHEWETAAKRASGRSWHELYFVLNATLGTLSAYKDARSAHDKPGHLYHKEGPVSLAGAVAAPATNYEKRPCVFRLKLFNGGESLFQCPSEDDMHNWVEAINSIAASLPAPVTVMPPTEEEDVEGGLVAPAGRSATLPSTVLHLSEPSTSDAQASGPSKPKKKFLTLMRK
>Cyc619
ATSPGLGDYCLEGVVADNCDNLDAIIKRLFTNYSRYERPKPRRHCEADNTTTDTVFVEINFFINAISAVNIVDMDFRLDFLLRQRWYDPRLDVADRYNYSEVPIHLHMRDIWLPDLFFRNSKSSTPHSLTTPNTLAWITSNGMITYSQKLTLGLFCHMQLWDFPMDTQYCSANVGSYGYSTRDLEFRWWNEGGYDRSGRKRSGPVLNAAVQLEDSQLNEFIVINHTCTYCDRNYKTTGSFTCLNVAFQLSRKFGFYLIYAYLPSLLVVLIAWMSFLIDFEATAARTSLGLLTVLSLITQSAAVLSQLPRVSYIKAIDIWFFTCFSFVVGALLEFSFVNTAARKEAKLRERGRLLSTDLSVVGHAENEALNRRKARKWVSVRLSSRARIYCLTARCLDRVSAIVYPLCFLLFNIIYWLVYLH
>Cyc620
LSLECLGCSLTFDSIYNLNKHTRSCRIVRTLQTKFRCLPCNAYVSDVASLKAHVKAHEGSQIISCPVCGERGFPGFNQLNHHITRAHALKVNRRHVCRYCESTFEMKKDLDTHIRSMHAEERNARQSRGAVGRLKCRYSQCEFTTNSIMLLDRHHDQHRRQEEDGEDSVSLPPARYVSSTKRRRLRGSKFDSLYGEEDDEEAGEFAEGEEDFEVEEEVDDDLAPVEDGT
>Cyc621
MNVTNLNIAERPEVLSECTPISSLVEFHRIYGTIHVYLMLFWCPLGVLSNLLNIVVLNQRRMRTSTNFLLTCLAISDACLMFLYVIFVSYFVIGGRMRSLPYPMAVYLLVHVNLQNILHIFSCGIIITLAVFRLLYARCLLKCQQLCSQRRAELAVLIVLLTACFFTIPCMISHHVESANSDLGPGDLELSSVQHMNLTQMYTVNYVDNMMLRVLVYWTTAVFVKLLPLTSMITLSSLLVVSIHQRARAQRRTAEQRKTSGKLGGGEDGIAEETRTLASVKLDNEWSEAVANPLERVIMADRLRERSHSRTTHMLLAIMMIYIVTYLPQ
>Cyc622
MEGAPVEVVDVGPEKGRGLFTTRPLVENEVILEERPLICCQLSWNRFYGYKSCDYCLKPLESPQDNARRLLRDHSFVLPVIPGASDGHFFVQPFQCSSCGVEYCSEACRAASASEYHFFICCRGQENPFFQLEKEWRESHLLPETGTIMLLVRIAAAHFSAHFCQCEQAQHIVTALSRFVSSPIVELPSSNEHDPCCSPTSLTHIMMGPKFSGNLARLHALFLEVLGEMVQRTGVFISPNEASNVLQQIGLRQLLSLYGFSSAMCLIGRNGQGIGTSSLGAWGKAAEKIIEGRGNLVEKRQFSDFLDSLYEKLDETAGDFLDVEGVGLYERQ
>Cyc623
VTNERDAVWELLGDRQMRLELCMQLRLFEADVHNSMEGLRRDVPAITAVVNATSAVPSTSPTAPTAATESNVASAAPSTSGVSSISTAATDLYWISDPRKAPSISALEEVNVSCTAILPKVEEVLDKGGELIRIFESVAVNFPA
>Cyc624
MAHGNDLIHKNHFHKKWQFMVRTWFNQPARKHRRREARKAKARRVAPKPACGPLRPIVNCPTLRYNMKVRAGRGFSLEELRAAGISRPIARSIGIAVDHRRRNSSVEGLQRNVARLRKYMSRIILFNNAKILPVPCHQGEKGKVKQRNGLPSIRQKCVFEKSRKITESDKRYSAFHAIRQHRANKRFAGKRMKARLAKATE
>Cyc625
AFDVDADDAGKVEFQVLDLNGQPMPPVSISRGLYNAPAQSPRLTSTVVQEELMGYRTGPFYLNGSTGEILVADRLVPLNLKIRLRAIDCGHAQRLFTDTWMAINVKMDPNEFGGFLGGGRTGALNVTIILVMIAVTAIISLLLIIAIVCVRRKPGRAVVGNGTAVEPEGRVVAYSPGSPFLTTDPSKEALTTNTWTGLSKDFYPPLPGGLPVDENGRSYGSPLLGSDKTSIFCGVPPQDSMYTLLEPNEDIISGTLPLHTFG
>Cyc626
MDHSSKHIDSDVLDFYRPSHIGENRLSSSGHNCHLHDQHSSGNQHRSQGVPQLPLHVKVSSGLRVPLTAAVHTAYGVHPQLPRVYQQGRPQSASQHHLGRQVHPEIFRHSPQSCQSNQSGCTASISSGTSGYASLNSNCKGGHKPSGARLRAAELIPLLRGKYAMLPGGRTRNGGPILCFPANSHADFLPLEELYFLVLYLTYLPEENVKKLGFAVIIDMRSGTTWHSVKPVLK
>Cyc627
SPDIACVVTNGCPSFAANILHWPRDLLLGGQRCFVRNHSTASCGNPGHRLVHASALQSLLLLRSPQDLYRTVRFNDPYKHESWTLLDAQNTLDQWRSGLKHLLIVHNKAISGSRSWQYYGFTDNSLRDLLTQSTVSVWFAQLAGAVVLV
>Cyc628
PAGEEKEGICPMPRCRPAKSSAWKFWAVALSLIIILCFIGIALWVAWARSNSGFAEADEGPQGPELPPAICYKCNNYAHIMDGRELSSNIDVEHSEGGAAKVEGALGVAVDVDNPQQELCQEFVNRTALAETQSPADDDCGDSLYNGCFKMITKSYRLTSNVGREQLSVTIVTRNCVEIPRSIPLGCYKTFGGAGMERETCYCKGNYCNVGTTIGASTLLGMILLLHFPNTFV
>Cyc629
TEHVANHPEKQLPLPSAGLASGSAKGSGPIIAGSGVARKKVDRQTLERGAEVISCLCGFRVEGGHVMVQCNACVTRQHLPCVWWALCLDMNPRLAAPATPLGATWPSTARPAASPLRLTRCRAALAGALAAGGHNISWLLSLADTSPDSCPVYYCPNCLELDGLTKDYPRTLAASLEVHNVAAVFSKTAKRHEYWSLGTDEEQFLTDEFAIIHRRDYEAATTATPMTNLLEEFSSRPPLMKASDAVVVRIYQLWKDA
>Cyc630
AIKSDDKLTGQLRFRKRSMARLQAVFNRIPTRYGILHPKMPTGVSTLFQIALTLIAPIEIESEDRSQPMVKRGVAALYRPGWSKSSTRPLEKRPDYLAIPAEPKLASQNPHATQTDQAHVNMLSACGLHTIIGLVRQGILLPTTRPEDAAILSDSIPAVLATLATSKSLAVLAGAVRCVKIFLHLQLERFETALPEVSRSLFNLVDKHAGLLNSRITEKDSAAQSFAHGLYATLAALIQHQTKYTLSNAQLATLFSTIETEVVRDAATSPVLSLLAAFLTRRLRDPLANSDEDDNSRFVSFHPEEDPTLTKTTNKILTDGLVVSKVTDNDFSFAGAGGGQRLSNLMLRLQRLAITSSNETMRRDCRRCLLAFLLNYPHQRRFVVGFINFLLRQLEHSRELGRASVAALLCTIVAELPQASLVQGGLDETLLLAVGAAIERETSVSIRLSLYGLVRLLFTRIPEEKALSHFQEYFLAFLRAPVESRASARLLGLQ
>Cyc631
MPVVFRFNDKSVSLHVNEGWSILFLKQLVCSKLDCDPHTHFLAHQGVQLSDWDGVSNFAFLISDDASIDVLPHSTINNCYVLCYHCDNVTPAVFTTVCDKCASPNFEVLSDIANPEIQAVSGTCKECNNTSAKVSINCSKDVTHSPTIFLKQVFRNFDHLLCVACCSKASDIVVKFCENRGHILCLDCFRTYAESYLSDARYVLISDIGYTLPCPLGCPVSYISDTHLFRILGKVFYSRYKEFAAKLFCYTEGCLSCPNCGTFWERPDDKAQNAWVTCEEPYGCGVEFCSNCRSIVSGEGNPSRCTCRQGKATTERSLLDQITRCGIFGTWSGVQLDSSDLATSSLIAVTCKSCPRCCSQTNKDGGCNHMVCTVCGFEWCWICHSPWSRTCQANHWF
>Cyc632
MKIQLCAKTCALLFLINSINSQQPQLISYSAVPVKEVKQDSLTLPQHELITFYLFGDNMQMVDKIAFAFKSGSKGAHCEDDKYDLLLDFEKVDDRSIKAYCPRNHSYYNGEIYICFKHDNGNGTSVWTHQPTTHPYSFVFSTFFICLLGPLPWVLLVFLLCCSALFSGLNLGIMTLDVMFLEILIEAGTDTEKKMAAAVLPVRRHGNLIICSLTLANVIVNVIISLLSDKLIGGTAMAIFFASAGILLFGEILPQAACNRFSLIISYHTIFFTKLIILLTFPIGFPISLALDKLLGEDMGRTMNKSKLAELIKRH
>Cyc633
IVTLRSRNLVWLEQPLWRLPEGPTLDWSSPHNDPCESSRCHYRVALNLSLHARETLFSSKRSVSLLFRYRIDLDSRIKQENGKRLESVQLGKSIVEDTAEIQLSSLKGYSVGFRRFQLFEMTVGPRWHQTVQQLWKPVVINVTIEMLSEHMDFVATKGAQIPAWSLHPLKGDRIFLSQPMYFSNPDCGYDDICVPDLNVEVYDTSEGFEFGGEGPSTIHYKERVTERNFTVAVRNQGENAYDTKVRVHIPAHFAYTPDKNYACKIESEPIEMEEEDVVGKSDDDITVDGDDAGMEVNKSRIP
>Cyc634
TNGRRFCVTTGHIHWDPEHSDVKLIQAILWTAELWSRLERFNGDCEKPGLGASRMPVILCGDFNSLPDSGVVEYLSTGSVPTTHVEFLNFGFNYHFEDWKLLEKWAYEGNILRHRFNFDRAYRGNANDGMRVTNL
>Cyc635
VGPKVTQYMVENLQPRTNYTLYLAAITCHGEGVRSEPYPIIASHYLKLLGRNASEALVFTRTSLSDGGGDGSSGGSASSSSTFNVKNPFTTRFPLDITTAPLGTRVYNHTWFIVCLVCVAVLWLLIFAIILVCRWRRHQRVKQRYPPNAAAAGDDMAFRLKRSSGGGGGNDRNSKVGLLDSTKENGMVTPQQQQHPILAPVGLMKHSYPRLQMGTGILTSQRTTQQPPPPPPHHEDVGYEAP
>Cyc636
MNWSPDYLAEVIQENLSFRIGQRNANGLSPQWECDAHYVSTSVTDFVSWCRGNNTLAFGEYPQNEWWAYAAYLHMGTTPALSSLQKDVPWNSIFPYLPNPNGSTFWLGTNQSHTGCHYDTYGVNFVLQVFGKKRWILFPPTDTPFLYPTRLPLEESTVFSRVNFKCPNFVKYPLILSAHPRVVTLQSGDILFVPRHWWHFVETVEEDISCAVNLWIDQPQLDNTVRCKEALTQLACFSLAQCAPGNSGIINRLHAAERAFARSENWFNCLVECIDAHISSVPLTRSSAPQITSGPVLDWSILSATDIVDILPDSNKLPLPSGSFEVNLEKIIAAFLHPDVIDLVYSKLGE
>Cyc637
RFSAYTQEMHRCVVMQAKLAEIERALANHRSAASPTSTKGPPSRHPPLSLSPSVQLRCSPSLSATPGSGGGDANLTVAASTPSSETGPETPFWAPPPPPPATTPPSTSIPGSAAATAVQPAALVKLATRRVLQVPNVGRPKLFGGTIDEYVTKTGEQIPRVMLSCIRVINLY
>Cyc638
PEQSALDNAIADFMDEFAYTVLIPPGQNPCLVNVGWVGSCFKISKPASISGGNPFPVDPDFNVTQLATTPAPIAKSTVEGDATSVASESSASEKTSTLGSTTETDKFLNFAEVRQVAVCLLHDDLTLK
>Cyc639
FGRRLRTLDARKVSLPANTVAIADALLPLYPDSVEHGLIKRLINDLSLTDINWLLYRCEREENVPGLHRTPYYVPRYGDLVFCGLQGIVSVMRNVAQHNDLGHPVCHHLREGLWLLDYLYQRISAQDPSRPSKQLDALSRALKQLFQPIYDLPKYLIPANFGMLVGCLYQTVMEE
>Cyc640
TQYYVCKTMTPAQRALHVTIEENINALEEGKQRLDIGPPAERVLVNLGHDEASRRWLYESMGVTEVRVADEMGAMNAAVAQAVRSANRADSAGGGVHFGVTEVTDPSDDLMRVQQSFRVVTVHFPAFVDNVKRVAVLRRESGLLRAEDEPDERLRLDITDQSEANAQNLLGAARTVADSFTALLKAATPLTTRQ
>Cyc641
LIDCAFLWQWASLVDLYTNYCLNYERAAQYTAAFEKHQIHSQWISAYNRYLNLLEAKPEDEQEKEAEGAVVKEDLYKVTSLNRINSCINFENQLLLDGDCDDGGGVSGMGDENEENLPPTRKDSCGEAVKSTSLCRPLLAYSSRLLEPAQRFQRYHLLIDRLKNYAPEGPQ
>Cyc642
HFVFLVPTSSHLRISVFLDDPCPYDNGGRAELNNILIRYRKAVHQLGQGYGEERKLLGYGNWSKTLVCFQNQMKDPSDFQLQQQQSIKWSGDAVIQCDVQVEDPHADLEVAVATMNRFGVSPWLSSIYRASEALHAAYFYTA
>Cyc643
MNRAQALNPTTNPSRLPFQAAANSILNSGYPTGSPMRSKLLYSYYLFRPDKKAIESVNRRLEKLINLCRDPRVMLRNSPPYLLDILPDITDKLKHIMYAYQGRLDELFKSPYFQVFLYNLNEKCERTSQLFKEEKDKMYDDHSEPRRTLTRYSLILSHILKDLEALFPNNQYSPEAFRITKREAAEWWHENFGESSIVSWEVFRTRLFATFGVLDCNETRELQNTIDLTCNNYVSVFEFDVFVRLFQPWTNVLETWKALTIMHAGYMAFMTYDEVKAVLKKFRSHPGPGSYVYRLSCTKLGQWAIGYITDNLRILQTIIQNKSLAQALLDGERDGFYLYPNGTPSQSSILTPLVRNITHARIQVSEEQHQLYSRMGSTFEVCKICTENNKNIRLEPCGHLLCKVCLINCQNATSGQTCPFCRLEVKSTEEIILDPFIPSNDEDVIGHHIPEVTAEVEEEEEKEENDDEAVIEREEVNKTDSRFQDKEIDAVPSTRPSASTSTDVMFCSSSVESTSDGEENVVNSSRRQRNSSSCSLRGTNPEVHIPGGSSCLNEAAQAVAFDTTTFMRRSDIAGVVLEGPPLTTEIARRLLEICEGNADIAARVWRHFMPRS
>Cyc644
CSLKKDRKDRENGEPPAKIPKLEPAEVKPEEEEKESEVNPLAKVPVSLEELIQRKEAADAELSKPKFISREEREKIALQRREEAIREQRKRATEELSKQIEYLSKSRDDSSKSDSLSRYDRDSHRSRRRLDEWDRRYPEKGRDRRSEDGGVNKVSAADKVREEEAIKERYLGQKRLTKRRQRRLNERKFVFDWDANEDTSQDYNPLYKEKHQIQFFGRGHIGGIDIK
>Cyc645
DHGGATVVETTKVDGPEGSRPQLTATGFSCRICGKEAASDLALAHHLQSTHRQREMPYVCRICLFRSSLYEDLLDHFKKAHSGSNHLLCTYCLRIFTPSDARVPGIPLMSPTGGGGSGGVSTAGLGAGVGQTQVYLQHLRMHQVQHQLRRCLACRLNFTNKSDYQVHRRLDHKACSSSAAAAEQQLKEQQMQQEQEMAQEQQAQIQLEEQREQELVKHVDGQVQEAHDVEEFM
>Cyc646
VLDENDNAPTFKQSEFKVFVKENEVGKTLVHLRVTDLDSGENSRLSYSLRPGGHFATNQKPPNEFLLMHVLASPAPDGVVLRLIQPLDYEAVSSFDFEVVVQDHGTPRLASTATVSVEVLNTNDQPPVIRFFNKGNLLNFDYASLEREEDTDDQSPKVICHVHVHDQDTSLDEVFCEISSPQRLFDLREVRSENTIQRRKVYEMISLAQLDRERAPSYLVNVRCVDGRTATRLIGQSQVRIILKDANDNPPLFEKDQFFGTVGENEANALVDFRDSFINYGQSSTQYVSTSHIHATDADVGPNAAINYSLAPWNREGDTNSTISKKEDYEFFHIDRITGQLKTRVPLDFEAKSSYYLLVVATDQPLNASQALSSTAKLIIT
>Cyc647
MTNGALNLPPEPDLSNCTRYPGLEAFDLHYKTIHAYLSLGICFFGIFTNTLNAVILTHNHMRSPTNLLLTSIAIADSVTMIAYVAKDVYLHFITSPDPITIPHGRGGIYFVLLTNFTAIGAHIFSTIMTVMLAAFRCWVLYRPQCQVSYKHIKQTVAVAAVLSFAMFVLGISTLVVGKLAPPIVPKNVTKDYYWFAVREGLDYVDRANFVIYGCFSKLASSLLIAFFTGLILAAMEKARRRYLKLKHGPSGPKKTLMSEQTMDTEGKDVGKHESRGNHRTTVMLVAVVVSFIITETPQGVITTVVAIQDYCFLYTFYAPIGDLLDLLVLLNSSTNFILYCAMSAQFRKSFKELVMNEVFRRLCRQESTGSVGRRNAKRLAETVLVNEI
>Cyc648
MNSEQRQRLSRMQVDFVKGLRDIEEITDYLLCHEILSRTQAEKILSSGPIIADQVRTLLNVLVRCGPDAYDTFVSALSETNQSSLAEKMANLNTNPPPVPSVLPSAKVETHVSEQPTQSLAAYPVNSTPRGHILLVNISNFEVGSGLSNRVGSSEDVAALKSLFTDLGYYVEVLLDPTATALESNLSAFIKSPSHYNVDTGGLIVMSHGVQDYIYTADGKLFAINDILEAFTNKSFPALAGKPKFILFQACRGEEKDRGYIYEPDNASFVASPLESVDAGVHKTLWKCLPYMSDYIIAYSTLPGFVSWRSEKAGSWFIQILVDVFRKYASSLHVLDLLTEVNRRLVEESQEREFKQITQQSHTLTRPFYLAGTQSQPR
>Cyc649
QAVNEAAYQISTVQPAAIFHKRDLAMLAKIAVRMTGFEFPISRAANYTPMDDYVTGSSSGTVLEAEENTQSLRPSTAAPASASMLLQKSGLLAPRRDALKPELTAQEYAIIARAAQELAPELPNLALKSRDQCSLVENFVYTDAVRLMNISPERLDEEMEYIRDVSAIYGRYQSGPRMPSPRLSPYEMGMNEAAACVAKLRPSLLTHTLHLTEWARRVLTLSGLQLSRIPAPSSPSHHQSVHGDR
>Cyc650
VSFELPAPMTEESKVVQQYFDVRTITPGYAKLFIRQSPDLDTGIDAQSSTPQEISIRRSRDFTLRVIATDNGSPRRHTSEATVTVRVLDVNDMTPKISVNFLATQGPQYQGNMFFRGSSPQKVHGVVMENVGRSVIAFVTVRDLDSGPWGQVACRTDNGAFKLVPISGSTAEFDSFEGPGEMEPRSANRELSFKLTTQKPFDREEIQQ
>Cyc651
TCQNGGYCAGGSIVEECHCPPGFYGRYCEVTLNLCHQLLEFNLKSDTDSSSSLGRLLGSKHTLSLTAATTAFLADSATAAATTAEMLNSLHLSRTALGPCYPPGTLQCLPQRSTGDFVCQCRHGFEGRYCEQWRDFCAEAGLRLAGGG
>Cyc652
MYRLSQGGASTEPLITVEQKSSKQSRNPSRKSTSLLTHTAPASETVKKCDGQWQNKLRKAKAVPDGPVETGNATTSPLQADSLNPSLSLQTIAHKSVAFAPQPEQQQQACIETTNTMHHSNARSPTDLTYRSTENNASSNTGNTNIRKSRDATGTFISSYQVETAPAFAAPSSLPSSSSVQTNITPLEDDDKRVDENTRIFTELINERIKRKCEKLPKGVSTGVLLSTPATQVLFASLSISGGGDGEISGVENGTRTDMKPSTCKSTQNTGGQSRVQMRKESSKITTTLAPILTEQMGSAAQMGKAKKDTVAGLKLASGNGLVFKSHLQDKEYVFLNAAEFGEVEIVRELLNDPTLNVNCVDYMGRNAVLLAMKTENIELIGALVGKLNFYAVEDALLNAISQEKIHIVKLIIDHPQYIRMEKVMAPRGQHAGLIGKCIERSQFSADITPLMLAAHTNNHEIIQLLLDRGFKLEMPHDRSCLCLDCESIRAK
>Cyc653
MFEGLEEYSFKVLARHRGNLSHISCEFVSHARVHVKIRPVRSDSPQISANLLTDIQHPGAAGTVYAAVTVKSFGDPQNTQLSILEPEAAAFFELVQVGQQREWLLQLKSQFQMLSLNSRIRVTLEAVDTEFASIRNIPSTSRLFLDVELLPRSVFQIRLPQEIQIFVSEIALVNSTVYVINPHLDFHTHNSSFLFSHSTKDNELPFSITETGAVVVTKPIDLEALGTDRVEITFTVADRNNILLSSMVDSKLVIIVLDYNEHDPVISNSGAERSILESFPVGGEVLHIEAHDPDFSATRLSFTLFDEDKLPFNFSTSKVGSLLLKTPLDAETMPAEFHVKVKVSDSGFPFPRSVIVIYVIRILDVNEFSPVFVEKSCDARLAVTPHGQVQAMAPSGLELGRFFAEDLDREGGVAVRIHLASTTLSKPCFKIDYDTGRLVLICSNVGLPESTVSVYLEATDGSRKSEQLFELKISLEKAGYGRVYSKSCQPSGIYEKVQEQKRKRTNYEYLLTDLTSIDSFFKKHNEIATPILSIPSVIRIPENLPIGTQVLNFAAKFIDPFKGNKISQLIYGIESLETLLATNTTMVPPYQAFRLRGISTSDVSVDKEMVLEVAAPIDRETFSAFLYSIRVCVLQDSLGPCASSSTSILVEDLLDVPPRFVIDETKTSAHTFSVSENEAEGSVIGQVIAVDGDVESKLRFSLGNFKDYFK
>Cyc654
LRLSVPPFMELFLERATAPFFVFQVFSVFLWCLDEYWLYPIMTLVLLVLFESGLVMQQLKNLKEIRSMGAQPYRIHVYRNRKWNTISSEDIVAGDIVSVTQSVQEKLIPCDLLLLRGTCIVDESMLTGESIPVTK
>Cyc655
DPYEVAGPFGQCDLYKMLGFFSLVGLCRVHCLLGDYFTALKMLEHVQLSRQEMYHEVPTCHITTGYYVGFAYLMMRRFQDAVRTFTHTLAYIARVSACVAQRPDLREYVVKQADQMTSLLAICITINPMPIDQAVEQHLKEKFAESLNRLQQ
>Cyc656
FQLPFYETLCHDLLENGYHYAFTEIFTIHQKQMDERRKAGPDSPLWKIPPISEQSEKIHMLRDQLSKAEAATRRQDNHTVFTCYLKLAKYFNDYPDDRWLAEHFFDYCFTVAKRITDDGGLKMAQAYEYNGLAKEAK
>Cyc657
QCQPIFKGRNISEICNLISGTELETGFINSREQYSDFNCKSIIEGIYSFEYRIVGSTGVCRSPNSILKACQRQGSPLRDNSVYEQTFGFCPNFFETSVLEEPNIVYGKANIWRCYARWVADDGTVWAAVEYDTNMPKFKYRCLTTRIDQQNRRDIIQW
>Cyc658
TASRCRFCNEQFDCWGEQPVCRICHAFLYDYATSDILSDIKSSDEKEASNDSGTEELESETDQRRDSHTSSFRCNTASNSSHSVCPFQRHMVPPSWLNKRFPCMPTTSNSPPNYTLEKLPKEILIRLFDYLDDFSIWGLRLASSRLRAIIDSEITEARWASFVAHRWPIFVPRHRISSWRLLYLNMMDSVTCSLCLSRIHFPTIFPIDIPGVRFRRIISEIRSLCADPPYGIKALALDTDTYAHCLAGIAGPPASPYEGGLFYVHILIPDSHPMRPPVVRFLTRILHPNISFHGDIGLDCIRHNWSLALTLDKVLLSIQSLLTEPYTKVCMEPAIGRLYNQSRDKFEKLAKLWTWKYACHDYLSTDFVSQLPIPDCIV
>Cyc659
NAILQFASLLRHGLIPNLMGDGQCVPPRYNARDAVWFWLYSICCFEDGVAASEGLAPGCGGAKKSILSRPVFRWFISDTTPGWPDERDSVNMANPPADRVMPLYDVMQEALQRHVTGIEFRERTAGFALDCQMVTEGFN
>Cyc660
TEADACRKERLQTIATYLPSVKAELLDLARTCCLENQESSNLAKIEAKERQDGGVELLDYLEHRIEELKVVYQQHRRVYEAIAAFQTSFNALQQVEQRLKDPSILSNRGGILLKTEKEKKKLLKEVEKSEKETLAAIGEYEAEKGQPFVLSNGKTFVQAVEEQRNAAAVSMRGGRASSAVGRRPFSAGHPASQLC
>Cyc661
NLCDCRGVPASMAGCSNGKCRCMPGFRMTRDNYCEECRGNGGCAANAQCIYDRQIQHYRCACDPDYLGDGAIACIPGVVANRTEAAQCRAPCHRFATCDEYDGRCKCRPGFIGNGYTYCNFDCNQCLSEAQCVPESSQCVCPPGYIGDGVRVCRPATSQ
>Cyc662
MAKDHSLDILNNTSATDNEYPRLCSGSRLSNESRLTSEHVFGSQVAELTPLRNSYNGISPSNSSSAPGTVAMPSSLTNTSSSPSNHPSPQNRFGVNSMSASHYESPIGSYPYQGSSLSAHCMESSEVKPKRKRGRPPKTKAGDIDASTYSVSRKRHSRSDSKAQESCPVPQPSTSSAFLTGGLKIRLRRDVSVDEPICGKKFRSRKSNQKSVQVFRIVESWCDADAPGGLAAKSNAVSPMSTNQTSGSFRVGDVVWAKLAGYPYWPSRISALYARTPHQLAQVSPENANSDSLAVSATPADPALAPGFTAKVEWFAWNQCSYLSCAKLFPFMEYFAKLYSPRTRVKNYAEAVSMAKLVVDGGSNETRLISEPQSDVEKESSASLSLSTNTEHARSDLSCPPDLHFAFDPLSEPKQSAVLCLPDRLAFNPTNPQFPITNQVPVENGHFPFLNLGANSGDFCQVPEQCWGPLPQLDVSGLNEFNSGVPTFSEDEDEANESLANQLNSELGSIGM
>Cyc663
MNSKLYQRIQTAQEEKRFYEAHQLYKTVYFRCSLRKNYTESLECLLKGVNFFLENHQWESGSDLACLYVDVLIKSNREITDANLRDLCKFVSAMPSSCVDRGKFISKCLSLFSKNEGILCAFNEFLGRQLFVEGALPQARSRIMLAGDGYKVGCFLIEMHQRYGLVSEIDLFVAQAVLQFLCVKKTSLAALTFHTYTRHHPRLEAGPPFIHFPLLNFVWLLMLAIERKHTYDIFAFLCAQYRPQLMRDPSYTEYIEKISQVYFGAQRQNDPFSGILSNLVRM
>Cyc664
MCTTFELTTRRPELGWSHVEFTIQQDMHMAGIATETRSSVKPRGTTFGIIAHERGELPFSAYDRNIYTTLAPESEVSIYYSKSVTRRANTARNPCHDGADAAWLAKTLEETGENGTFLDFLDRRRLGIEKKRAWPTNNVPYLPDHQATDMRTNERRQPATLKSAKAVSLFNTEFLYSREACGWKVCCMKVALECGCTCTMDWLLSTATANCPNDRCERTQCSDSPVLYDQCPMPCVLSKFVKQNLLVIEPPDSKLPANTSKLKLIRSENVQVAAEEEIYSLAKLFSEIGGLCSLFIGFSCIFIFEFLEAMLLIRQGDKTEIQRHKGKQALDDPITHYCCASEAKVAALPQTVQSPSREQSPPPVMSNHHLGQNQQLPLLPSPAPLSILPPEEGVTLPVILRSGLITTNGVERLTAAEMSSMKENSYLLADSQG
>Cyc665
MGGEPNGRVQMEKTIGLVQGINVIIGSMIGSGIFVSPTGILASVKSVGASLILWVACGLFSLLGAYCYAELGTLIHRSGADYAYILEAFGPFFGFLRMWVEVIVVRPATIAVIAMTFAKYTLQPIFPDCQQPDMAVRLLGAACI
>Cyc666
MNNDVQLFANPEDRSHCNGAQEGVVAPHDSAKAELAFNLPKYYPEDHELTKWMINQMRRRNGLHHLVNFANAHPFILSAHFEVLDQPDKYVSTKEVSCFSAYSAKTVLFLTPLAMAIYFGCKSVIRILLDDSGARLQSRARSNVDINATCYAKRFKPKRDVFGFEDYFTTSPAVLALRREFYIGLNLLTVAGFNPHDRIRYVDHIASPSQKTYWTTDLMEYALRLMITRPGFDIISLMQYLTYPGPSGKCSYDVMTYDAYVYTDMGNKTPVWFSLFRRVCRRGISPAYANSANRLIDVLEILEKSGFFKQDVMPHGPVAYNVGPGRCTLKRHQLPQRVSSSDIRLLPPAEAAEAMRAIAVDRDECFVFMVIWLNRLRNRCLTKPYQRLANILLASLVDTQMLEDFIVPPAQVDPKVTLWPQWMELGTGLAQQVPNTNWKSCQDEINIFSDDVFDSYALEPLQVNELRLELKKLAFVQGFLNEKICEKLKVVKKTPIPTSNLSQKLGSTSFFAGKAQARAMTALFSTETHLVSDEAKQSGDTGVNISNTLLQSHSVVPRPRNASSEAFNQYPSEDRSDLKGHHSRAPRVVNRSNANNNVVSRPKTTMPTQDKKPVTRRRPRSVKPPSPKPVLVVVKQKNASLTAKDSSTSNNKRKPRPRWRI
>Cyc667
APRIHPSTKFIQYAQLGMKTEFVLTVEARPARAEFMWFWIDDTTLANKARSKILSQSSTSEIVRSRRSAAPLKAISTSIAPWINRVKQTSTAIGANRLTFTLAFREVVESDFGLYVCQVNHKAGNREFYFELKPQS
>Cyc668
MDNRHLLNNHNELIPNGRTSMPVAPHKEASLESIFVTDSRTTPTLISTPMNVKITAEGLKMEPGLEAQLAGLQTSTCGPVAMASLPISALNSSEKLNVQVSDLENIPILNPIDGRTVDLQSLAANSQSIPGVQMVKLTLINCGDQQTILLTTPSGPLSGWDQSADGLTITIPENLLGGNDLNLAGLSTVPVASIPQSQPPVLEPEPSGISDKVNYATITSLPPITSVSDKLYAQKVPTSAPSMVDATQNYALQDLVPLLTSNGDKTKLLDKTAPSSSVFQTNTADFFQTPTVPITLNLPAESSVSLVDYATTELKIAR
>Cyc669
QIQHPTASLIARVATSQDDSTGDGTTSVVILIAELLKQAELLISEGLHPRLVTEGFDLAREKCMEFLDECKIDVASDMPEKAILLAVAGTSLRTKLHPDLADHLVEPVVDAVLAIKQPNEELDLHRIEIMEMRHKTDMDTTLIRGLVMDHGGRHPDMPKRVTNAYILTCNVSLEYEK
>Cyc670
DWNTWRITYEDRCKHDERFQFLRPINGYITGEQARTFFAHSKLPTLLLAKIWDLADLTADGQLDRREFSIAMFLIKKCLEGNGLPSQLPPSLLQEPQRFVPPTLPDRVNPPTTLTSNSSSGAGQIDSSEWSISAALRPKYKLQFNQNDRNKRGYLTGVEARGIFLKSNLPHSQLAAIWNLADVDRDGNLTCEEFCIAAYLIDQVLAGRR
>Cyc671
LLTKEEGEKVRPAEKACVQIVECLVQNIMRLDEIPGQTKRLVACLATLHLFTKIRPYLTVKHAMLLQPYLSAHVPAPGAPAQPSSHLDSLILHYVARILEVTIPLIEHPSEAFLAQLEEDLVRLTLRQGKMVLESCVACLGAVVNRVSKNYSLAMECFRGFFNALVKIRRECLTSSDKASMPKLPRELRPSILRSLFTVGLLCKHFDINVFSTDAEPKTLNQVFEILMFFSERMVSDLEVRKNALSGLGFLCTRHKELLCGTPLCKFYHELLQAPADHDVDKSADLELKSLVLENLLSFFMEEERRMLEQDAR
>Cyc672
YASDRLGGCPDLLEATLDCLFHLPDRLPSSRRFDLLILVLCLLANLCEHCPENRIRVVHLEVRSPESSTDGGGSGGANGEGVSLADVGYEDDETEGDSGSPRLTTSPRVPTVSALDEVVKLFLYREKKTLMHEFEREEEEVEGREKKTEEADSTTTTTSALQRPKPPLSLLTDSATETIEEAGLKWRLVGGNRHGCGRGGSTDSSIPGAA
>Cyc673
LACMRLCLAYIPMDSNLSEQRIASITESFSPIAFITDDDSVRPELGQVPLFAFSKLLSLAEASCSKSVVPLFMGMTNPVILLLFTSGSTSPIPKGVPLRNSQLANRLCWQWGPTSPLAEITGPRLAKTSWLFVDAFTEMFGPLLGGQTVVVSGTSIVTSERLVSDVDFLGRLVSRLQIAQITSVPAQLESWMKQLDRGSEAFRSLRAIVSSGQILTFTLATKVFEVFGHRPLRLLNLYGSTEVAGDITAVAFDSKEEIQSAAVKLPAGGLVLPVGIPIPNVEIYVVSENCREGSIYVVDKGKEGEVLASGAAILVEEPITADQAP
>Cyc674
RFYTDFTITYTPREDREMPLPPWIDGIPPLLPYAIGRGYAVYAPDLGIMVENYTDFCVPIFWPNAYFPCIFFNYNRTAYLISPFINHYGPCCVYRTNWSPPHRDFMLQFEKYYNGSTWDIGVNRKVLKQLIDWWVIPQMSAGLRDHPVFGGFGFARKPLP
>Cyc675
AKSKLTSEVRNLTSDLDALRESLEEEQSAKSDMQRQIQKLQSELAAGVGKGQGDIKTEEFEEMKRRLTAKLQEAESDAESAKQKCSQLEKIKARLQGEIEDLMVDVERANGLASQLEKKQKNFDKTLGEWQAKYAESQAELENAQREGRGYSTDVFRLKAQLEEANDQIEAVRRENKNLS
>Cyc676
TSIPPAPSAEDYSTWDIVKATQYGIFPRVLELVEPPPGSATPPFDVNQLDHEGVSLLHWAAINNNFTIIKYLISKGAIVDRVGGNQQATALHWAIRKHLLEMVGLLMHFGADPMARDIQGMTCLHVAAQEGATAIVLYLLAKGMDVN
>Cyc677
MLRNIRAFYELCLVTYSTRDRTEDILRLKLDPNGRLFNGRVLCREDVLAGFENKREALFAHLPQGKTNKGLMKVRRLKPGYIVRPPAWPYIVMLDDFPAAWSNFSSCIPIRPFLLGPDGGGLNSNGKASTKILSGECGYMLSVYRFLVKLHAAVFQRVRTPIEVDMNCAPIRVRAERRVMGRKNSSGSNGQAHMTAFSALVSLKRRINSAQRFQNMCYVDPGQLLTFECIRTPNERRSRSAINQSHVFVDSQ
>Cyc678
FDVAFTKELTDAHLEKLPNDALFECEVSKPGMTLLWFKNGVEIQPDYRFIYEIVGEGPLANMVHRLKVLNVGPGDQGVYTAQLINGLTSASQLTVHSPPKINYEGRELLTIASEKSTIVEVPFSGAPAPKVNWSFNGGKLPLGKNVDKPMASIQTVYGLTSLQLRRVDHTVEGCYLVQ
>Cyc679
LDGEERQVTHFWYIGWSDHSSPEATLESARSLLDLVHETEACRNHNGGSSLPSTPALTLVPNSTAVLPPASTRLLSRQAAEEWSDADFDLHFPADLSHEESSPVTALNFFFLSESEASAPNPLGPSSRACRASDPAPMAAIGTAAVGPVVVHCSAGVGRTGCFIALCIGCEQLRKEDKVDVLGIVSRLRLDRGGMVENSEQYTFLHAALCMYNAIRSGRELPILPAITNLRNQFTGPLR
>Cyc680
MDAHPGLLLNDAAFARVPEQNKPVFIYDWLRSLDRRLSQSTKTEVRNVQQALTDQLMNQVTQGVGPPSRKLLGRCLAKVFTTGDSISLYAVLNSCNDALKIRDDSPTTINKRLTALTCLGVIYRSLGRLCGRSFEETVGILTKMIKQ
>Cyc681
MRISWTRILPGKRIPLSENSDSNSNLDIGSQTDFSHPHFPDFSNESLPRLEANDLPFPQFHDIEQSRILSILRSTTESDRKISIHRFAQHLCIVYEYQIGFLQGLKAVHSAADYVAEVLIRSIQSGRISSFSPNELTLQLLHDSGCRPSSQTKCIKTSPMTGTGEQLSWRLGEIWTRPGLRHNEVGGENCHNLNIVTHFLAPCSTELEIKRPDIYGYRNLIVLPNTEPSTFFSDVYENANLNGATVFTNDSSIMGARSGYYDIFVPDEETIA
>Cyc682
DEFDAFYEVWELYDVHALGFIELQHLEEFVERIGPPLGIPRPNRIRLACLSVQICSQDRIFCMDLLDALTRNFLGRLTTEHPETLVEQVEVGSSQNQDGTIDRINFVAKAAKEPAVPISNTYERQRERMAAYKILYFWRSRRKSSESCVRVEETDS
>Cyc683
YSPIKRDHKKGNSGSQDRSSKYDSRSNRRQDGLRGLKITQLPLRSSDTNLREGLFHEYKKHGKITSLAIKGTGSSRFAHITFKLGEDAEKAYEHSKGKVFFGVSVHAELVDGLDIEDPDLCPPEHAMDEYHPKATKTLFVGNLCSATITEVELQRVFQAYGDIIEIDIKTQTNQPGTSYAFVQYTDIKSVVRALSDQESITVSGKPVKLGFGKSQPSNVVWLDNLSPSVTETFLMRQFGRYGRLKDTMVDLKLGRALLYFDTVEAAQRALNETRNRSLLGRKVQIDYATLECQVAFMEKFGTVSNFYGKY
>Cyc684
MDPHGKLLGNITVVTQAPIVCPNGTLDVITRNNGSDLLMYSRFAPPINEMVEKVSYPIWCSLGLPGSILSIYIWSRRNMRKQGSVAAAIYQAALGWVDLFFFLVQLMWYLHTAWRLRTLDHIVVCEGFAIANYLIQYASPMLTLVFTVERYIAICFPFRAGARNFGNNCKSAFHVVLATIVFCALLASVQGVFYTVSNGNCGLRPDFEQEGEPEWLFYTGWIMFTELLMFGLVPIICLILNILVIRALHRLSHEESSASKRDRVLPRLPKNNSCARFSTTSSVFLPQLETSFNERQSKQSSTLTLLCVSFYLIFAHLSVAVMVVLYIILPMGDICMTDEEISKDPVWRRHFRFFTVRSLIESFGISHYAAKFYIYLATSAAFREQCANVLRCGKRRHVTVEPSSYQPQTPGSLTNGDSTFMGAMAQSTASSNARLGPSTSSVLMPFRRISASSLGSRVFG
>Cyc685
MTGEAFLKPALRTFGVFSQPPYTSDPYVDPDPYGIRGRPRRGLRPMYCAGGHSKSRAANSDGYFESFKRAFEGEAFNDEVALHRSWRRLNEARRLGKEWVPSSTSKKRCGVGSPYGNFTTVIPAMGTEQIKITKAPELHNFYTNPGKKGTGYGYPNVAINPLPEWKPGDGIHSDLNAISVKELNERHQEKCLGRGIFVSQQPSGRAFGPNPYEGGDPLAPGGAPIQKFGVACFPKELITGPIFYPQNPGKLDGGCKAGTLNKWPAHVSEPYKEMSKILQEQSIFKQSEKGTKVWMPTSGTAIEKPSMSVVNKNVDLAINAVSRKKKAFVTPCCEK
>Cyc686
ANIYLHHRAALLDTRFASPAHHILSDISACPPPLTYEFRTMADVDGYWLNLRAILLFTPYGFTRFADPSITQFMDTRAPILSVSRLRDVLPTDENTTEPPSLPTLIPTTLKMPAMVTNSSAVTAVLRAVDMDESKPTQFILRGVGGLHASLYLFKAPFEEIGYGTTDQGQCTQYTPQYPSPNLQLQPVMRGPELKAILGAFEPGIRTVGDGAFWPWTVQMFF
>Cyc687
DPMNEMQDVVRAINLTKCYPKKVKPAVNELTFGVRPGECFGLLGVNGAGKTTTFNMLTTTIHPTSGTILIGDCNITEKSGLSSYNLIGYCPQFDALLPHLTGFETLQLFARIHGYPERVIPTLADRLIDRMSLRPHAYKPVHTYSGGNLRKLSTAVATVGNPHVLLLDEPTSGMDPGAKRCLWKVIKSLQKEGCSVVLTTHSMEECEALCNRLAIMMDGQFQCFGTVAHLKQRFGEGYILEVDLGVDEPNPQKFFPSSDAITLTDAVGKKCNFEAHGEVCLSKIFKKLLALRSAGKITTFAVRQVSLDSVFVNFVRSYENERGDGDYDEDLSSVGPDRMEAF
>Cyc688
PTDLCSIKAHLSIPVEIVPAKKALAERRGRMENQEGVKGEGENVNVLQVQPNLCQPLGFAACEGQSISLVADLSVPVDKVPPESVSWSRNGVLLSPDDPSHDFSIQASEKNQDHTSVILHKPAVTLDDVGFYSVTYNPLPTIKEEPLAEAADEEGYGTGWEVDFPELLIFPAETVPCPDLSKTPVFTKELPKEIRVSEGDTITLDAEIAKPLPGLTPIWSVNGRDIN
>Cyc689
MAQKFRSSEWDPFLLAGQIVFMQCLFYGTTGALCALVSPISQWHTSLRLLLDDSELRFRDLQGRCLISVFLLSAGLCALGLWRLVRRTKLCLDFTCTLYFWHFIFCALYTASFPVSVAWWLTVAVSVVLMTLMGEFLCMRTEMKAIPLGGAATSV
>Cyc690
MGKRFSKQRHKPRFTKVQIPWLIRGVIRSNNLESMQYLLSYPNDVNPCMVIDGVCPLNLAIELGHLQMVKLLIKAGADIHVSDCPRYPLHQAALFGRAAIAEQLINSGAKVTTLTERRQSCLHLLAGQSAERYVETAKVLLKHGCDPNNLDDDGMAPLHLASVEIGEVLAS
>Cyc691
VQSILWFGYPGQEAGRIAARMLLGNPGAPYYSEGVPTSLYSGIDTLTTTAGLDRHWGYWWLPAGRLPFTWYASLSNLPAITDYEISNYTYRFNPLHVCLRNNTTCQEVAFPFGYGLSYNYAPSIGGGFAYRNLDLPVLTVSASIGFTFTVEVVNRGVLASEEVVQVYLDWLTLFGTKVEDNFGGRYKAASRQLVGFERLSLFAGEVRKVRFVVVPEQLKVWSYVTKTQSQLCLANMRNNNNCGGPVAASGTVRLSIGGQQPFQAKAVNSNVIVAMLVVIDH
>Cyc692
MPKSREMPIMLIDTQGLHTPLSFLLLSIFLGSLYLVLFIAFLMLCLCKPKREQFIVPGLLFQGPNLLNSRASSLSSALTEAAKSSTSALMVEDPSLYASPTRENSRAIHSPCRLPATDSIPTTRKILIFLYVCFRAFTIFLFTFSVGLSVLLSIESESFKTLVSCVQNAKSDRIRELVSQEAIRRTFSAQNSRRIASPWLKELRQIEKASDIELSSQ
>Cyc693
MLSQMKALSLAHRFKVLKSFSRSFSSPSAISMNEYGARRSKLAEKIAQSCSSDRGSASHHLVIIPAAEIQYSSIHVPYQFRQDSYFRYLTGITEPDAVLSLEIATKSSDIVHFTPRLFIEERTSHDRLWDGPTMGVDVAALTTGIQCTIPLKFFPEYLQMAMSDLSDSGCFFWFSTPFVVRSKAKAPVNRTIYSVVSDKFTGSRLVQSNLRNPNPLIDELRLIKSQSELLLMKRAVELTSIALKKTLSSAYPGIREAELAARFEFESTLMGCGLGYPAVVAGGNRANIIHYLKNSECVEDGELVLMDVGCDVEGYTADISRTWPIN
>Cyc694
CQDLRVNLLVDGGVARMQSRPLGTWNVEQTRASWSIPLTTGDAHQQQHPGVDVSGNIRAKFFLTRGPGTPQPVALQFCRDGGCLPSGVVLSLGAESLPGGTGRGGGGYRLTMCKYRLLGDRYFCDPPVPIGVMTQRLPILSPPNSKAQTSG
>Cyc695
LLSEHPDFLRFACYEPTPVPVAPNQFLSDGPVSSLGASLILHRPAWITFTATPTSPTSTPPLEFIRLLVSRLRADSSSSVPSEASHLAAALSTASTLPGPFNLDRVRASTRLATTLMATAKSTTSHFNPISSKSVMRRHLVMAARLVGRLDEVWTPWKPLEGQSDWSIPRSSELDPRWGSLIGAASALVGLAASTGNPLLENLTDYLVDESNPDEEVMMLPARNERNSTREEEEEGDAELAAALDQLLLYLRLVYSVDFYAPALYPRESDMPHPCGIFHVRPSKLPATATAPTVLRLMPSPPTPVFGKEASGRSAHK
>Cyc696
RLCADHEGVKADILILGKALSGGLMPVSAVLANDEIMLTIMPGEHGSTYGGNPLACRIALAALEILENEHLAERAEAMGKIFRESMATLPKNVVACVRGKGLLNAIVINEKYDAMEISLKLRDHGLLAKPTRETIIRFAPPLVISEEEMKRGCEIIHKVFNMYADA
>Cyc697
MELQDIFYDSSQYVETASGNKVSRNASICGSQNIVLSGKTIIMSSCIIRGDLANIRIGRRCVISEGSVIRPPFKKFSKGVAFFPLQIGDHVFVGEGAVVNAAQVGSYVYIGQNCVVGRRCVLKDACALLDNTVLAPETIVPPFSVFGGSPGRSVAELPECTPELMADLTRSYYEHFLPKTPSAVSSVSGSTKRAPAVSTAARRVA
>Cyc698
MIDVDKSAEQALCVQSHRCPEPTTTTTTTTTTTPLPNLQPIESLFPAASHKTNDKLTSVDSTFQRPPNFWDAIMANSSPRIWVIATLVLACISLILLITLICTCIWVCQTKRSYRRKRCRGTCRFGCKCTPDTIRQAAADAAVCGPIGAQTNGSVLTYPTVGRPWAFSNSDKARLNQLYVSLAANEKMLGTQSSGTPPSQQLFPPEQPFLGDNWPQHQMSFQKSMVTKDAMWHSHSDGSSLSDHTVPSGVGSGPLALRNQPSRSSGQPATAYAFNANPSSATASTCMQSYVGAVSGQGDSGPTDGHPGSPMRFEDGQSSDQNGFNHNSTTTRPVELH
>Cyc699
PSANRLFPHPNDTYLASPPTDSDASLHLQVRKRSLSYGMIPLGFSPSPSLSTCYRSSARHFYGPTVAKDEEFCIRRRFRTFSGSTATELTHHAPPAVDTKAQVPRGHFPNSTECVDTDSPLLPDSAFDVDSGFSWEDEGGMAPFRPRGRRTRNISESSDVDNDLAAATVGSLLHQTIRETHKPTSATHPSNLDQEIGQSILGQLHHELARLHEASRFVKRHIGGWSQNGLGALPLGDNLEPNEVDPVTSIDWESVLFHECLAAQLGCLEALIVMAHYYLGLPTQLLSDCPIK
>Cyc700
PTPDEAAIKIQAVFRGYNARKHIREEKEHIKEVSKLMSPNQPDPNLAPTKIQATFRGYLARKELAQVSKQPDAKVSEKLSPDFTSLGLDQRMCAQRGLIDFSNKSNLQAAKDEKSCDQETTRIKTVYQVRTHLAQEGGSGASSPCLSPYLSEDEAATKIQAAFRGYQVRKNMRAQTAPIPRYADQKYDEAARKIQATYRGYRVRKEIGNLKRHPQDEES
>Cyc701
TVVITILDKNDNAPYMVSLASPDKKRVPLAEVIIPSDKLQGRPPICVPFPYAFTDDDEEFSGNGNATVSLDSNPNFELSEDRSRLCLKVDNRKGKKKSITPPPPGQYSLNLLAQDNPKEIIHRLTKRFPLRVIIQSPLQDFTTSLGTPRHQESVSLFKSSRMVEEPVKRQPGKSTAAGRILGTIQRPSSTTSNRGVGSSWEHRNVTVIAVLVCMACILCVILLAILLFMKKCTHMKNFIVK
>Cyc702
MYYLLTLCGGDFSTLDAVPSLEDTCVRWITKNLHYVITRCSDCSEPKYVWRFPHPNCRIVARPAEKILLKLCKRQILRDEYLSLFSIKYVDLVSPVLRDVSVNPSTLRVLRDFKLYNLTATSLKQTNLNSLISCLSEASADNLVSLNVSNTTIEENKLPVIISLGRLKNLQALNVSRTKFTTECLQNAVKLLPRLQYLNISRTNINNITSLLDLRGTLMGLIMHKLNLDSRQVLERVLLTVFELRELRVLDVSSASDRDKPRLPIVSRLCAPGTLPHLTHLDICGNQFSLKLSDV
>Cyc703
ADLEIQRREKQLRATYEAPAPSLVDCVTTKSKGEINTSTTTTSNLHPDPLSDPLALNRFIDATERLLTWLETMNDPCKADDGPLHPPLPSSSRPLSRLDQAWSRVKEIAASATSKRPTQAAGRCGAAKNRRQECIPYDSNRVQLKRDALCKKDDYINASHLDFASSLGEWCPRYILTQAPLPTTVTDFWSMIFDQACELVVLALPPRRRTSLLPSSLDPSESYAEGAYGDLGDSLRVPPHLPPLKIGSRLQIGTGDSAFELRLQAVKFTRSDALSQHPPTVDSISQSTCIERILTLRNCDSQQTRTIVHLCYSGMAPTSSDPNSIASFTAFVQTAIGFYKQQRSLMHPIAVVSEDGGGLGGMFVAASAAVLHVEVLGRMGDVSELVGCLCQQRRGAYSQSEQLAATCAVVGLAAKQSLARRDIVVGPTSSSIRKACSSGGDTALLEKMKQKKATSTDVPQTETQDFTTSLFSDRHLQLSEMMSALGFAPTPAPTLPQ
>Cyc704
YIMSELQVVTALPLLLLLVQPGQNYSVPLSGHWRLSDGDSIVHFNLTSTGTDAYSVLQEIGSISDPLSGYGDKELRYISYKNWTFSHYFWVEYPEVLKTTSLELDELDTFCCIYLNNRLLACTENSFIRTILPIDSVLCRGWNFLQLVFKPTPLMAKEAYRKLSPNPPLPACWPDIFRGECYVNAVRTTQAAFGWDWGPAFPIQGFWKLPFLRFGEVWLGDGLRFFPVMIKRGWKTTVSVEVLRSSSIVRTDQCVCIHVKLGGGLMHEWTERCISPRHRETNVWLELPLASNVTVRPWWPLGVQAGPHLYALKVQLRNPLGGPPIDRKSFWVGFREVKLVQ
>Cyc705
IARDRIHKRSKTGGRRERNRKKRKFELGRPAAMTKLGPRRIHTVRVRGGNIKLRAMRLDQGNFSWPTQAISRKSRIIDVVYNASNNELVRTKTLVKNAIVQVDSAPFRQWYEAHYLKELGRHHAKGKKVETTENPEDDVLLKKRSASVMKKYEARQKLPQATLSENLKEQFMSGRLL
>Cyc706
MATTLTSFVDNFRTQLAKDAELQLSTVFPQRLQAIIDVLKSPLFDLASNRKKLHEAALAPVPSDACNKDASLPRSSFEVSTNSIISEAYNVVKPFLLQLGEDAQLLRMWVVLNIPKIEDGNNFGVSVQEEVMVDASRTETDVTSMLDFYCDYLIYRGKINTKRIKWPGIKAYTDALIELDEMTYIRIRMTLQDIRNNYARLYDLYMKNINKIRNPRTDSGMNAVNIMY
>Cyc707
VFDIRQCHEQMRHLAHMTQAAAMRQAAAVAGSMQMGAVADAAAAASAAAAAATAPMGTCEAAGVGVDDFRRLCNLRLSFVKGWGPDYPRHDIKETPCWIEIQLH
>Cyc708
MSCDKTFSLTYLGRFTARNFGYSNTDAIHHQLVEYYIAYLKQALENRIPFSRLDIQNPIESRLVSLEDDCLSVRSWRYRSFDTKGTLINERDVYKFERIVLCDCLCFEVVQSASRRQSGLCYGYLRRASDARYTIPESNLHELDTQLSAWLLKYRQFPRPPLVVIAIRRGFKEENSVDLLVFFAPNLKLGLDFVRSVTEMTCRAGNTKVTPRRRRAKTVDARYFSSPVTSPRGRSGCSRSNERSRGPRRHQDKSGNQARPLSVEPLYEPMQKMRLDEHHSNVMDTSYHCPCNCCQSMGLLPSIFTSSELERLQNRIMQYRLGQEALHHVYNRRHVLKNHKRPNRQASGGIQTKFHSHSCSGLNDDLGKLYEHNV
>Cyc709
LPVGRACVEHYAEMHRQCVFSNDELLFRLAEVIAGRREMVDCATYTEMAAERFRDRESASRTCFEAEDLRIIYEEFSTVVGREVRARRRLLPLCARAVQFRIDRMSEHAAGDEDEDDDERICAVCQTTLFFSAIACPCKAPDLTAEGSRPPRILGKKRGSAP
>Cyc710
ISILGLLSYTTILLYGAAFLFCISIGLFYLAELVEEYTVTTGKIIRFTLCTVIVLQLSFPLLDGLSIILVATGIIVHLSYFQLLATYPAFNFTSFNFLLNCTFFIVHHIVAFTSESLYTKDALFILTYFTFFVWLVPFMFLLSLSANDDTLPQTVDYVRYQETRPLLSGNDDLVSSFLRSKRRSLYSLLSHLRDQLPDFRSKKLY
>Cyc711
LIVFLFTLTHPAASSWWFPPNSATSEDQRQSFRTVNFPKLQERLLAQFTDQLQSKANGNSLDASHFQWTSVTMFRESKSSISWLIIAGTSPKQNHTGTAFIHNFGAVFGCQVDVIPSSPGGFDISTCEILGLDTGTPNSNHSDAGLLGKGLQSLQLPTGGVVVFCDPLWHSSQGTQSPGGMCSVLERINGAWWSVDTVKFCSSAGRTQPCAGGFSIDLRLSGDGTNAQLLAGFPYAQSTGRVRIVDGLLRHAQQHVYDIESKEVAFGASVAWSPHFSGHGDALAIVGSPSTSVQGFRASSLVEDFETEELKMTGDTFGGLGFSVDTSLVGAGMVVFAGAPFEEVEKVGPNTGRMYAQFRNTDGVYNFSLEGSRPDEMFGYAIARIGDIDGDGIGEVAISAPAIGAENVTGRVYIHRVLPNFRLESDPLQ
>Cyc712
TLVKCCDLSQLWYREFFLEIANGKRIQFPIEMSLPWILTDHILETRDPALMESLLYPLDLYNDAADCALNRFHRRFFFDEIEAEANLVFDQLVYKLSDQLFRYYKQYAASILLDKKFRLEAQRAGWREPYPQPNRYAAALIRQRSVQLLGRSIDLSYLLSQRINRAIAKSLEEAIQRFLCSDITAVV
>Cyc713
EDQFSACTKPEKYKKLLFCLCFFHSVLIERRKFRMLGWNVTYEFNDADFEVSENILSTYLDQYQDTPWEALRYLVAGINYGGHVTDDWDRRLLLTYINGYFTENVINEAFFKLSPLAHYYIPRDGSLSAYREFVSMLPNIDHPEAFGQHLNADIASQIQEAKILFDALLSLQPK
>Cyc714
PSSVTPVDIFRFIWLLFVKTRANFPAVADDLVNSFYILACCLDWMLGVLLVGGGRRLLNCNYRCSSGRTGGPLTAAAPVATDAIAMPCMLRYICEDNGINFVECKAIKEHFFRPYVSRLIEK
>Cyc715
GDLNNFYDLSKLGPGSRLVYDNCVYIGISGVAGDDSRSLPDSQISQDSGSYFPVFDVVTESEKVRRVVLRKKQPGERSQLWYLSSQGFLVHEGSTAPQAPIRRPGRLLSKRSSWVLDVDTSEMALEKAIMRCPLDSGTLENFELGVLCLARLTSRRKNTQTWRFDRGFLINAASFCVQARRSHWKMGVTSDTVFVARPRIRGISSGGREGDRGEHRSLVSESLGAARIFHTWLRPGSGSLHVEVLTDGPVRVMRISDPQEPDQVFPALSLYHHDHSFIAPSHLRLLLDLPSGLGVSVISARCEELCYASLLGLRFALDRYYPGSGSIDVGREVTETEVADDDDTVFVDVPNQSRSCGGSDGDGIVDGLIVQGRPVEHLRLHLGKIQIDNQIAGASLPVLLFCAAPVKTPTAATASKTMSKGVVEGRLLRLSEGGEGIHGRELERLFQTGGEPARTAPKSDREAINWPHLIVRSLRLLHTGWKAEIFALME
>Cyc716
NEETPISLLISSLRYCSHLSKPTSYIFINRTGRCAPHCTADILFSPSAKTLSTVWTSVISGLCLLATTGTLLSFAIQPSLFHTLERPIIYIAGCQLAYALGFALRLKLGRKAVTCGKDPASGFAIRLQEGLDNSNCALVFLIQYYFFTAGTLWWTMMVIGWASRSTHHLRLARGRRDEGTLLKYGCCGWHREGVIRHGAAIGEGDNFPDKQQRIGPSLRFAQLNRRGVNSSSAENNCLAKEHVVAWLTPGLLTVGVLVSRQ
>Cyc717
LPTPTRNAYTSQMTSEKRNATQPPLYHQRQSLMLCAVHAINNVLQRDAVTKADLNRICEELAPNCSPLMNPHRNILGLGNFDANALIVALQQTGHDIVWFDKRTSLAEHRLDWNKIVGCILNTRRKSLASVGGRHWVAFRGFPTSDPDVVNYYDFDSKLRQPALVAKSHAQFSEYIERRLKELPDSQLLFVVPKEVLADRTWRLPPSPKPTVEEELVVEQRRSHPVAKTS
>Cyc718
MKMQIVIALLLLLLLSLTARVKCLNCPNLCQCASSMMDCQRPGLEAFPPAPSGRLEMVVVANQTFRRVTLDREALRPYRSPEHGGQVRLRLLKIRNCNIVSIASNAFANLGSHLEELDLSGNPLHTIEAHAFTGLRLKSLFLNNLQNPVIHDQAFSSIIEVQGLSLQNSHLTSLPLRPLIELASLHGLKSLSIRGNDISHLPPNFEPAFRLLQSFELSENPWHCDCNLRWLIQLQKWSRLTKTSGAFVGSSRDSRSDIRQPTCISPVEFADYTFDEITLSESETFLETHLHTTVPKRPELACVTPRVEHIEVDLRHSNSEQELDNMARIVCHMKGAPDIFVSWFYHNHNGDIRNVTEMSKRQEDGQILPHPYAPPQPKQITSRLSVKQVSETDMYSCMGQNILGNTSVTVSIHWSPKKPGGGMQLVPNEEVSGERSVSRDLSNSLIGSIRPAEYSILAKRFSLMDVIGAVLGTFLVTILMFIIAYRTSKLYVYRRSKLCAQSDPILRHHENAKRTPDGTSSSAASSSLLKFSQLQFAPASRYPPDYTQTSHYNQGGGGGLGMPPKQRDSGTFTSHSTSSSQNANGQGGAYETVYNETSTNQVMYETPGDNLATAAAAAAAACHPNQQPFLFPFAQSTALGGYPLMFGSTLPSQSTATAYALGVSSPSAPTYIPPPPTGQQPSLPRSVQSQTGPLHHVYSSTVHMGDQYSGPGISTSVQTSAPVSTAPQHNHVT
>Cyc719
MVLGGRIPASPMLISGLREPVYRGITEDAPVVVPQRRPMARSLKDRITNIVSMYVPNGSSHESSLFSSRNSQLRHDLVDDSDVAHMNDHFGLLSLGELENQAETGKPELCHIVPLIDKNTLSTSILDELQNSAYSVKPSDFIISCMATDSIYLYFGVQGLPFLFKLETALFNSSFERQYPVTKIHLKTAEAVDLIPSKICLKDSHGETSEVYVIGTSLLGDSLVHLLACYSIDGRLVVQTRKYPYQRYLAIYIDTDGNVLLGCTSYSTDDANPTSNAQICKLTPHFERRIFSVTLRKGATSYCPDWITKSCVRGQCWASVSRWDSETNKMVRRIFAFPGVQPDCESEGETVRSPKEWLHVISWNFECFSAGSVFALDSQRLLAIDVEQKCFALITWPEGQKGVSLQRLTKPGSRKIDHFCVSNTYPPVAYFASEGDIFSFIPAAIDNTTVTAASL
>Cyc720
MQRWVSLSGFSFFLLILSIASHSAEAGCSCTSKTCSCSGDDASDLSGLLVEDICTEGGTFTRLVLQDVPNLINLQQGFTALRESRCDGLKQLEVLELHQTGIQNLSSNLFQGLPVLKSLDLSNNSYLKSYRDGSFTKIGNTLIELVATDNRVHSLTKGVFADLKNLQRLILARNKIGYIEEGVFSSGCCGHLKELSLEGNILTDLEDATFVGLRNLQKLDLRGNPLQRLSPRLFSPFASSLTHLWMSHDDSATFGGFDTLPNALFTKMAMLEELSMVELKITNLTADSFTGLTNLKKLSLRGNRLTVLPKGCFTSLPQLEELDLSANGMVCIPDNSEDHYVKLRSLDLSLNGLTHLTRRTFSMLASSHPTPGFPRLLVNISSNPIRRIEPDAFCSFNGPVKLILAPEGAKAPSWAVMDGWPDNPFALVGNGSVIQGLDRSGVVEGRPDAAALCGPEGHLFRAKILTSSLYKNSKYTDKDIENSLNSECPWLLPDELSPWQLSKLGVPGLPRVPGGSDGSYALEEGSRIYLLIIVAVCITFLLAALTVIMCYRAWSRRATQKVVGAAEANVGNVGGSRSMEPLTTIGEVSEKQDLLEIMRNGKVATTPEAEGHEASPERCTSRGGRRNSEPKGEEMEAMTAFGVL
>Cyc721
YQDPYRARLTPTEAMDLDLAESTESSLPYCSFTNRGLALVFPLCPRLSSLTIRHAPYITRFPRIDQLIPVEAVTAAAAATAPSQPSTSIATPVPSQFPQSSTSTVPGLPQPPQIPTSSSGAPKIVPNTVYRSSLPLKSLTLENCPGITVSELESILAKGDPFGFLESLVLRDMFPLSRETAFMGPAYYWSQRWLLDPNTLRGAGGEERELSTGPDYRKLGLLLSIADLLSSRLVAYPPLSPVGIGMGASVRDVSHSVATTGLRVHELPVQPFDIFFTLRTHTYLTSLLQLDGTCGRRAFGLCRIHRLLLDTALIDHPPEVGMGEEEEEAKSASFISRSTQTCVCGLLEWDFVQRLHVESGPSQLPPADPKDQGLYQHQHQLGGPLAFHPFPVLLQHNALYQKLICSDWADKICATTAFDRLRDKQRSYVRPL
>Cyc722
VRNVKSLSEAEFRREALLMQRYQHENIVRFYGISMDSPNHQCLILEMMEQGNLREYLHRSRPRLTPSQAEHLSRQEHTARSDRSSRQTETTEATTGESMCSGLGAVELHAMLTIPDLIRIMRDIARGCRYLEEQHFVH
>Cyc723
YVGRFIARAVADDILPPKFVQQFKEVNAAMPPAGISPVVADTAHPPVRIASRRDSASIAESVGANTRSSSGISSGCDGSAHMTPSGDAPVNYALQAINKAEALLTLSHAYRHLDIVWGIPPNERVTTMLMKQIYCILLEYLRTGNFEDALSSLQELDSPHFHHELVYQ
>Cyc724
TLNANSSGYAGSHGAALEVAGHPTSLDSGCYAACMTLANIVDSAVHDTPLSTRSLTSKALVTTFFDRLGTLATADLKSTNLKATLLKIFEELLQLVPRGASLKSPAHLGLGVLSDEYYASNSVVRMWAFRRMADAESYWLFRHGVAMSSGAMALMETLFPMTPLSATGLVLDPRVGRTETRGLRFDLPPTPNAINIPLQQQKELRPVDLVAKSSTALANIFSSNFAPLRPHVPLSSGRAAVVQPISFPLRPATLRLTPQLAGLICLPGVPAAIGPFAAAMATLNQAVSQKRAVVVACLRALLRDDFILWHRGRQAAVHASLLADLMAIENDETLMATAGSPINVPDLSNDALIHMITLSVDGFNHRNR
>Cyc725
MAGRFVEYLPEAKLKELRDIANAIVSPGKGILAADESVATIGKRFRSINLENTEENRRNYRQLLFSSDPCLAKYISGVILFHDTVYQKMDDGTPLISLLQDRGIIPGIKVDKGVVPLAGTHEEGTTQGLDGLSERCAQYKRDGCHFAKWRCVLKIQEHTPSYQAMMENANVLARYAVICQQ
>Cyc726
ARTMLQNSSQALEEGGYFLVTVPNAYEILRRLNQSKDRRSFGNSVYSITFDELYTTHHPPPLFKARYHFQLEGVVDCPEHLVYPPLLIAMAKEVSLECIEGPLPFAAFMRRTAQDRPMNMHLLRTMDALEMWPSTHLSRHSLPLPSSPKRGSGHHDRSRSPIDRCGSTAGWRSGEESSVAASEVDAYAHVERRRYSLHLPVGTISKQEWEAFCTYCVFVFKKVVPNR
>Cyc727
STSNYLARRFGVRAAMPGFLGKKLCPQLTIVPPDFVKYTEVSRAVRAVLVEYCESGPPGLVVMSLDEVYLNITQHLKERADWPPAKRTYWPRAAPKTPMLVC
>Cyc728
ARAPFLVETAKSIRTHMRRQGKGKLLPPAIFETEAEEEGEVRTSTGTGNGGGAEHVVRLLEAQLLTSNLCAAMGISCDGLDAGLCDLLRLTQRSSSSWNGGASSTAPTAEPPLNLQYHIACLFIVFVANALPQLARVSGCAYQVNLAANEGNTHCIAYAVTTLM
>Cyc729
ESHRRLKRLMTIMDSMNDHELDSDDGARLFNRQPGRIQRVARGAGVSQGEVKQLLVQHTKFAQVVKKMGGINGLFQQMPSGTGGGSGSGGGGQPSLSDMAAAARSVNSGKMAKLQASMARAMDPRVLHQMGGTAGLQNVLRQLQS
>Cyc730
LSYGRGGYGLGASVKLNKQLHERVTGSVGLEAASVNRNNSAIFSLIPGFSLATNIQVTPHIVTRLQYKFNLSGGFSSEVFWASEKGERSCRVQTHLRHGTASLKLHFESLVDWPWLNPLLKPFTPSRWTSKKSSADWDANLDEEDDLVLETIPQKGRISASLSCNIFDLLELRVGANCVLSELSRVSSEIGISWLRGLSMKLGLHRGDQSYVLQIKLSDNFDPAAFTYGVLVPSLTYCLVRSLVYEPWVLAQLTKAQEIRRQRLRGELRQLRSEALATQALMQHTSSRVARAEKESGGLVIVYALYGQLSSTTPGIPLTADAGGALSIDVTVPLQVIVENHQIRLPPGRWADMQGFYDPCAGLGRAACHGRRPLRQLFVAYTFNGLPHEVCTEESAGLAIPLSKHRVDTFSEH
>Cyc731
QLDCKCASWKPCDNGEDTYRCALCDHHHCGDSSSPEFSSWIEDLAVQMVEDLETLFLLCSNEEDLETRQLYFCMLKRLRKALANRTHPQVDDLPPFERPSISTAVRNLIIQKLSITPSEALIYVDAGRLVLTYLNGHRLQAPKHRKQKNENLTGYRLIYMRWMCHCYIPLFCTTFPYFEPTAAFGKNFFLALLPELKSGLLEKVREEKTKLQSELSAFISELEREARLPNSPIWDPFFRPFSASGKLEESGILSNPTAVFVDCKVANTDMEEEEGEEDESQNVTLKVDKEDAEVEDDLFTTPKRRSGLRIKNQAMVENSFYPTRSTTKMLNTSLFGLRRPLEYDSTAPSGASTPPAKRLRCEFSPSSSIAGEISPRELEEVVKELDAEQSLGRNLLPSPT
>Cyc732
AQNEPSAETLEENSYPRRLALYITAPVVIFFVCIFITSYCLINRKSRRCSQINGGGHIRATLPVMRQIGSSNNSVSIYRDGLNSAGLSGKTNTTGLIDHHLGHHSPQGPPSSAVTASGAVNNNNNTNNSNHVAYSSSTGSHSLSGISAGTPGSMLLANTMVQVLPPDGSGYPLLKSNGHHHHHQSPPQSQAPPPPPHSAYDPYSTGHLSNGVSSGAMMCIPSAYRDFQA
>Cyc733
MRVRRFARTMGSVFRYVMERFSRSNSPKYSFLSGDTNSANRCSNFNNSFNRLSLYRGLLAQHVPPLLCLFLTCLIATQPPSAWIGTCVLTTILITLLLFALVYFIESFFTFAPNIPDRSRFFTELPQFPTWRVVRLIAPPMGSGCNVTLKCFLILQEDPSKRAAAPTILFLHGNAGNIGHRLPIAKLLYDVCGANILLLEYRGFGYSNGQPNEYGIYSDAKVAFDYLASGADGDVDGRNIFIFGRSLGGAVAIDLSTRPGVVTHARGTILENTFSSIGGMSQALSRNVIGPLGKYCIPTALIHNRFESLKKLKTRNLDEGTKFLFISGAKDDLVPPVMMMQLASAWAANTGRSQDPETPWIFEDAQDFLHRGREGIVRIAEGNHGTTWMCDGFGDVVKRFVLLHGLSGSTPT
>Cyc734
MNASSELDPFKEDHLLYEITQRGCEDRYLENDPYSQIFKIYNILVLALAPLNVLLNGLSLRIFEHRLWKNNSLSAILKSLSVFEICFGCSLFFHTITSKTLDLYVNKEGQLADNLTDYQSQHHVRLVAALIVIHQGLSGFLFAFQLSRNWSVVLLAAYRYDAICRKLGTVSSFPRERIPLIMIITLISAGLFALPRMFEIKSYICAPTAIIYQEEPLLARSIFYQLIYLGIGTFIVQSGGPVLCVCVLSSFVIRKIAIRRRFRRQNQRTVLVTSSKDDPGSGVEPLAATKTVERNQPSGDKLMLALCFTFFILETPAFFSKILSSYTSKYHPTVDVYMSVIANLLIYLDSTFNAFVYMGSNPTFRQVAKSMFGRDEKSKLSKPGKSRSKLFMQ
>Cyc735
ILPGRRLKPTPLGVVLVHGYHSIDAELVLPHMRRAVEEQLNRIATGEADFHRVLQFVLAIFATKYRYFVEHIASMDQLFEVSFSSLAECGRPLTRCGKCRRYLKLVDSKPQRLHCPVCSDTYAVPQNGSIRPYKETKCPLDDFELVLWTQGAKGK
>Cyc736
SIALLLDNMLYMVIVPIIPDYLRTIDVLQRREDLIANFSQTAQLHNYTGKEKIKFNWLVPEAEDAKIGTLFAFKAIVQLLINPLSGHIIDRIGYDIPMVIGLSVIFVSTSVFAFGHSYGVMFTARGLQGVGSAFADTSGLAMIADRYTEESERTMALGISLAFISFGSLFAPPFGGVLYQYCGKEFPFIALAFLALFDGFLVMFIMQPVRLVRMELKAEGALPKPAPIHRLLRDPFILICAGALVSANVSLAFLEPTIATWMQDTMQATNSQAGLIWLPAFLPHVLGVYTTVKLAEKYPQYQWLIAAIGLLLEGISCIFIPSCKNFVSLMIPISILCYGVALVDTAILPCLGYLVDTRFVSIYGSVYAIADISYSVAYAIGPIVAGNLLRVMNFTGLNICICVVTCAYTPLLYILRKCRVPDEERDKKMG
>Cyc737
MSAHNNSTFSDRGINYAHWLIFGPLSCPIAILGFIGNYLTLQTLHQPQLSCINSSVFLKFLTIADAATIFFYFISFIIPVLASEGVVNWMDNSGYYHAIYPLALTAQTCAVYTVVLFSIVRYVNICHPFGLHALRTRRVTRMMVSCIFVFAVICNLPRVFEHIPISLRVFNASCNCTEVRITRLGEQQLYISIYTSYGYTFGIFVIPVSIVAVLNARLGFLLHHVRREFTEKRDKIPQRISVKIHSGGNHNPAQESDTHTERIEESYRHRNYIPHSEKPSNATKLTYARARVTGRLFCLVSVFIAFQSLPMVDNLMQAFMSDLVKAIFPNYSVFYAICQFSVMLNSSLNTVLYCFLGQRFRRTFAKMVYRWLDGCYSFLALVSCPACPSSR
>Cyc738
MDCFSGEDKRRNDYFLRIMQQHGIENRSVHRILLIGTGESGKSTFVKQLKLLSSPHGTFPEAYRSKFLTEIQRNIIQALANICTFMIAEDIPLENSHSEEMVDLQRKVIKIYEEVRINPDAIARYTVDADSETRDKFFGMCASLWSDRAVRATQERGNEFQQIDSASYFLEKLNVLRQPDYLPSDKDVLQCRTRTLGIHTESLVYNGIPFEMVDVGGQREQRAKWIEAMTDGVTAVIFLTDASAYDTMLEEDHSVNRLRESYQLLGQVWTKSLLRDKSFILFLNKQDKLADKVRSGKNPILKFFPEYKKGQVKFTITFL
>Cyc739
AFTLISFSAQGVGRAASFLPDLKSANVGARQIMSLLERQSQMDVDSGETPEGPFSGKIEFKDVEFSYPDRKYVKVLEGFSHTVEAGTSVALVGQSGCGKSTILQLIERFYDADNFEKLEEGVFMDGRNVKDLSPNWIRQHIGVVLQNTDLFDLSIRDNIAFGDCSRELSMSDIIEAAKVANIHDFITNLPM
>Cyc740
VSGKIITTGSSEWGTLCKLNTSDFHPESIGRRNQLLSLFPGLHSLYTWYRPTHRPCCFPQTWESEFIVHTRRIGRRPRSDRCLYRIRRNSTNPPTIEAVMVIGQTVLSNSLCEDWRGPHLKVCPKDERECLHTPYLGEPRCISEDNGFHYVPSAETLQKEMWFTDARIPTGGVKRHLYTFSRKYEVCRLERYQVLIGQYVDSKSNCRMMFLMDQLFIPSPGTFNTNFEQDILDGMFRCL
>Cyc741
VGDLKSLYSRAYNWHKDLFLTLTDAFAMSLQLDVLFEQAQRLRSRRPTDPFSIEDYRPGQLLKVVYWRGLSNCNYQAVMGPDGKMRPTIYSITIHVNPLEPQRPLSVTHHPELNTIDEHKIGSFVKGGCLSIENLLTRTIIVRAERMLTEIRHELLPLSPGPISIGEVPLSLSVPVLWPCHPHEILQLRINAAQGQIRASFPSSDPVRSAPLLRDLEMAFNRPSARRVTLDRTSTIDCRAGSRGMRSLVGDDTRWQARLVEIFSRLRCLLGQWRVGWANRGRFIRYSLPLSVPPPSSTAAQPGYVEVLERARQDRVALVFIKLFPNDEHYLLCELAPTDALTVGYRHYLLKCVSVPITVTDLHVAPGGRWLTHNPEQSVLESAGVLAPPGVALRITHFMPLIGEEASGDLTGNAVYSSLILQPS
>Cyc742
PPPSISGLLDVIPTREGMQLSWEPPRELPSGYVIELRSLDDQRHVWRTVTRIPSVDRGLPISSFLIRYLEADKSYRFRVIPYQDEIYGRPVESLVPYRVPLADELGFHLTQRPRTIPPPCGPVTIEELPSGLFRLGWRPPAVDLRMPTPGPIMYVVEQRIPGRRQWVEIGRTPNLSYTIDLDTTSQFRIKTLVGEPSNILRGAEYLVGSDDGPQSDWIRLEERILETTKTDMVRRLPRDSTVKVEQIAIPKRLFARHVGPSSVLLEWEYPKLPDHPTGYLYLEQRLVPDSKTDFVQPLWEPIARIPISSLKTSYEVSDLSPGHSYLFRLVGKYGGSRASLKQSEISLPKPIRTRGGDLRSTNLPKDMDYLMIPRSFTATFNRTPSGGLRFTWLPPESLESQTSKIRYRIEVRSVHDRANAWRLLAKDIKGTEYALDATEFERSLFLHRPAKGIPKTDSTDWHFRIIATVDGVDSHPKLLSSPLSITTES
>Cyc743
ICLLTNAKRVASVRAEVYSNLYSLDRDSFLAVLDNYPLMRRTMESVAAERLSKIGQNPSIVSARADLKADLSLVKEIVSSVVESDDGSDSSSDDSEGGRKDKEERGVGRIRRVIQMAKSRKKPLVSEEPTETSEVIQREDSVNESKYLTVPKADPLRKRSHNRVFGISSGVSKLFKRGGVFGEHTDNESEAYLSWDRARQQRFTRLRSSIRPTIKCTPLHPDDKKHSLNIASPDANETLRLVGTKEIAPESLITDPDPTHFEAPSLSPLPSPPPSPPLSSLSMPPSPPELLAKDLSHSPTK
>Cyc744
VKSFKRRYPELQRRVCDAYERTWLQEAGLVPSGRAELGLTALLSDEVMSLLRNDFPEVHVVVSDLFRQRRFQRLADHQKRQYEAARIGRGEARAELARKRALESASDFNRQLVAERHKERRCYWDLQTMQIHVPQWPYRLLEPPPHKNGFYPVAVIPGQFTEHFVDFSASELAYMPLSKALYTLPPHLQSKRALRPPPPLPTMLRYGNLTGIPRPQDGGDEGTSRTLQEANQLDN
>Cyc745
IANITRRFARCDLVAIDDRPLAGKFRGMIRREDIRATQRDRAEPTLSFRPGDLVRARVINIVGSSSGAYASTCLPEAEACCAEVGEVIAAARAVAGAVQPSPAHGVTGSSAATTTYLLSTAEEELGVVLGLGRPPLSGTANVLGATSGCPLLPTSWTEMICPRTLVRFPRKVARVPDELLKVLLCNSEEM
>Cyc746
VYTVADDYAHAEARKSPALDGKVERDSEGKEIRYPVILTPREKIIAKKVAKVVKQQICGFDLLRANGMSYVCDVNGFSFVKTSRKYYDDCSHVLGVLITRVIAPRLCPPGLGPWNTPGPDDDIPLVPTTCGTIMELRCVIAVFRHGDRTPKQKMKMDVRDDRFFKLFNKYSGGRTLELKLKKPTQLQEVLDIVRNILEDIESGKLKNSELEEKKAKFEQL
>Cyc747
GQLEKMFFLYPDPHFKRHKHKWRIISLALLTVYAYVLRPGGRIYTMTDVPELAQWMEDKLSVHPLFRQCHHLCLPVSVETLESLESASVEDATVGLLASGVTEEGQKAARDGRGATISVFERISNPPMAEEMGSFRI
>Cyc748
RTFKSKPPTASSLRSFVEFILEPIYKIFAQTAGDVDTCLPRLCSELGIHLSKSEFKLNVRPLLRIIFSRFFGDFSGFVSMCVKHVPSPVASARVKISHTYSGPLDSAIARDMIACRAESPHLMVHTTKLYPDEDAVSFHAFGRVLSGRLEAGQDVRVLGEAYSLNDEEDSRPAVAGRLWIFCG
>Cyc749
DSYQGKYPGILGYKVLTGSGQIGQSAAGMSGSSASSTVVSASSTSVTDAHNQAATALRSSACFTGPYSFFPVENPQIMDDSWRFDIIYDPQCHTPAVDTPFLLTLNKNDEQSLLDTLVNDDELMVVNAPSALKKKQPEHMQDGHINRASFHVTFGFASTRGTLTGALAKAEKGAEKVKRILGK
>Cyc750
KARITAEEALNHCYLEEARLRYHSCMCTCCHDVPVTPTSTQGTMSSPGGVSDNGSLSSAPVTPTSSISSAASSASTSPADTPGKQQQQRPAGVLTRRKFCRNLDPIANFLLPLDLDSHFKRLSDAK
>Cyc751
MDNTDRVLGALRNTFHHDQFKSKLQEDAIRCIVEGSHNAFISMPTGSGKSLCYQLPAVLQDGLSIIISPLIALIYDQLSHLSELKIPAATLNSKQSAKERADIMERLLCPSECLGRLTLPKIKLLYITPEQCETDGFRSLANKLIELHSVKYFFVDEAHCVSEWGHDFRPAYLKLGNLRSTLFPTVPCIALTATANSRVKADIISTLKLNPEASQEESCLLITKFREFVTGVFRSNLYYDVMFSDLIKTPYDDLSLFIRQCLFGEDPVKSPV
>Cyc752
MNLTENYTKFLACQRDILEYVRKFGLGYFGVLIFFGTIGNIISLLVIRGVRQTYHQPSCQIQKEPSEERGQEFAALHVGSRRNFPVRVIPENSQVLSFETTAGSPKPSGVGVINQTRFSIVSPSAIPKRQPMRKHPSKSIFTALAIADTVALWVNPIRYWILFAFGFDIRQNDSVTMCRLHTFLTYATRDTAIWVLCLLTFERYLIGCFPHKAKIIWRGRRKVSAWVGIFSVILAKNSILIFILQLIYPDDVGDFVIVGPSYAELNTSRLLLCDTLDLTSRRVFFYLDIVIYSLVPTGLLLVLNIALFRVIQRRNIMCRRCEFFPKSDNVGATPLEDSMRNSMSMQLGSLKIIGSVVQANQLLIPVGVFHLITSVPICIFSIVEDAMQLKRSPSAYARCVVNACGYLLVMLGATTYGVNCLIYFLSSRQFRERLYALTYPTRLVKEVEPTSYFLDP
>Cyc753
RAAADFITKLTPASAGVGGTAEFMVQVDGNPAPKVRWLRNGMELNPSSRVKITGPDNDGMARLVLEDLNEHDGGDITCELVTPVNRISCSAPLDVFGAPRVQDEVPERTAEEGDLVKFKVPYTAKGNISLKLRKDGRDVPESSTVKLMDLDGVASVQFK
>Cyc754
VAPSGAFMASPIPSQAFGQVVSISQASMPGMTGLAQTLIGGPGVGIAAPSVPGAPQAVNSMANSRKPCNCTKSHCLKLYCECFAQGQLCQSCNCNHCMNNLAYEEERGRAIKMTLERNPTAFHPKIGRGEGERKHTKGCNCKRSGCLKNYCECYEAKISCSDLCRCLGCRNTEDSIERRSLMRLAAMGSLRSRQPNAFRKHLIKPPAE
>Cyc755
QLEYELLEFIPVGGASNEENVYLTDNSPDVLIDATSRITRSVYFLGSSSLVTHVVRFSCEVSRRSSPLTEVKLCCSPPDQKFACHRLSGKPNTGKITCNKIYFNYTFDRYRGANFSLEFSPIREQSFPYNEHLYCEVQDSEATIQSNIIDLRDAIFYATQLGVTKSNTVEKVQIAEISPRDFPLKFSCGDYAGKIRHWPSWMAAVWQQYLSPFQWAYCKVGDFTTPVGCAKDHESLGLGDSVTTMDGTLFLLSDALLAKNPNIAFVCLKRGSASEPIRVFAADFLPQTTPRITKGFTLNPNAPPKHMGGFEAISPQEANYQFVEGTLLSDFKLLAFYRVPQSATSALRAEWFKDDVRLIDPEATATSFRLPNKVERSFAGIYELRVMEGGAQRLKFAFTVSVVGPPTFKDINCIDDLFYALEGTSKRFSCFLNAREGDAVEFRVGINGFEAVSAEQLRKVLSSSLQLQNQPIAQLDIDFRQFGVRSQSVMGVAVEVKGLTAGQNFRLSVKAINAYGQALVAGTLRVV
>Cyc756
VLSSFSDYYTLEDHFNGQSPSQFWTKLSATEGADLVAWLLRRRLIVQIHIYLLSLLRRKNNDVPLDHDKGISDSNSSCSLSGPSESAFVRIHQGCGGALLQSALPNEVDRERVLVHYRSAVQHYPNMLHLFLRLLTHLPAHLEELMFVESVDRQTLISCMQLFSPFLITMRLPDPVTACFAGVEWSH
>Cyc757
MLYFDIGMGLSILYIILTLFDSSLASSKFNAGIISFVISENAAIGDVVGTLDSFNGSDYSKKQDDRPLFMLQDTTYFALKGPGQKTVVVNRLLDRDNDRKLCREPSWPETCAWSGVLFAHDGVVFSLRITIIDVNDNIPRWPDSALSKLRNSKEKEPSIELFIAENAPTGSMFDLPLAEDRDYGKNGIVNYELVKTDGNGRFSLLCTAGPNGVIPRLQVLEVLDREEREEYEMQMAAIDGGGQRVVVGLRVYLVDENDNPPIFVHLKNFSQEEARQARFVIEIDESLSVGTALHLHPTATDADAGDFGRVRYRFSFSTPEFVRRDFAIESETGKIIVQNILDCDSGGIPEYVFSMIAEDGAPQPLTALATVVIILHDVNDNAPIISLTPATPKVEDMYDTTFYPTFDESRDNFCLVEEMPSGQLVATVAVSDPDSDADGEFECDLDGTPDFTLHTLPWIGATKVYQLLSARRFDREVEALTSVTLKCVDRGVPPQISSKIIPITLIDKNDNQPYFQQQLYQFS
>Cyc758
IYAGAWSKGMRQGLGVRKSAPWGLAAEHHSTVRAAQSQSSLPSTHDSDRGGWRGPGSSGGSAGSVDHIHGGRFEAFRSGFVLKATSYPVGTTPPPSRSQSAAPFRSSSNERRTSLKRFLLRKLRKPKSTGDLSSVGPHTISGPGSASSGRFGGLHGPRAGGSLRSNISGVTGNSVFAEHQSRADITGVGATDSLDEPLGPNVTETYSGQWNEDRRSGYGVAERSDGLRYEGEWFNNKKDGYGVTYHPDGSREEGRYKENIIVQPLMKRTKLYLLRHSKLKDNVEEAVRKARESAKEAQEKSSETAHQ
>Cyc759
LLSFMRRQIWYPYASQPTLEYREFAWSPTVPLCTSWGDVWVSELPFRRISRYKYEPASNKLVSLGNPVITKGEPKMMIEVPLTGRIAVLLNCPTAKSNAVVFYNPETFEEEHKIEFPYNAVDPATIPTTVDSDTNKPLLRGFDLLDESTPYGICANKDSICILFDPLQKMQFLCSHTYGPQDFQLENYFTDEKACIHLAASGGCAMSNDLLFVAATRPNRIQAFHLHYCRVYRRIDVIKVVLFANFGIDRFSFGEPFGVQIDSLGLLVANDSKVGVFHVYNVNKLPKGPCLPSLPNGETCYMGSWKINAFRRVRPGYFSLANNGTAAIVDRHKNSLLLLGDQSVMRWYDDTFLCLENVLLRPVVDPLMPQLGEPPMQDSICICSLEDKWKPIPPEELLPESWVKKFSREEDLPKEAEEGPD
>Cyc760
VLYLEGSSRIIEPCEKVGRWRHFFHALYLNCHSFDIDPSISRRVLTIELFSYLNERHDEVECHDCFASEIKSQLSGAVVVVHTASTYPDVNQEGINLQPGTLTEIKIKAIENIQKEPPYGRCTRDTPTEIPGHDNMSYAYSEYGCRMYTIQVG
>Cyc761
SVTLGMKRTKYPHPQTYLFTATMNKDVRSLRRVALRRDAVICTSTTSNQMLSKSQPIITVDLPAGLSHYCLPTRRVDKLACLEWLLEKKGDVQALVFCARCHETRFLAAFLVERGYRAVGLMGKMKQVERRRVLAEFVAGKANILVATDVAS
>Cyc762
MFHEYESTDPVEAAAIDQQIAVPHDDMLKRHQCFKRGETTTSLVYVLPFDGRFNSRNLHKAESQRKADTTMRSSQESLDSNRSEKSGGVVSSSSFKLVGIQRDLNPTLVQAHRLDQLVEAYANILAAVGENVQRPGLLKTPERAAKALLYFTKGYGERVSDVLNDAIFDENHGKLVVVRDIEMFSMCEHHMIPFMGRVSVGYLPNGKVIGLSKIARIVEVFSRRLQVQERLTRQIAEAMMAALRPRGVGVVVEATHMCMVMRGVQKVNAFTVTSVMMGEMEEDAKYRHEFLMMIGKN
>Cyc763
MPRPPIVVCYICHREFGTASIGIHEKSCLKKWRDANNKLPPSERLPEPIKPTTFPSPSPDTQVASDTTVGFVDNRQIKTTGQDPNVEAYNAAAAQTKTLATCPKCSRHFAPDRLKVHQAHCKPPPKLARRHTYEARRPDVEVHLLRTPLGGKTSVPKTSIKRATSSKEGLIACKICGRTFASGRIERHQAACRATPVKPPSFKSKPTGRRRSTSTNRTQPNQATPTCGSCGAKVTAGEKFCVRCGTPIPPMCSQCGAPLVEGAKFCAHCGRPVQANKNNANLMKTRALFATLRCKRPTGSR
>Cyc764
AMAESERKARQSAEAQKAKAVDLLAKRATDMADRLTASVGQSSGAPLQRRQASLPVEMPSTSGLSTGEGDAAASPPAPTAFTTADSSAEVATTSDFDATSASGGGADVTTSAATELLLKRIQELVDRAQQADEQLQIERRFAELYKKACEEKEDQLTER
>Cyc765
VFANVATIVINETEQGAKRFALWNEIFTVVDLLCCAGVLFPVIWSIRHLRQAAQTDGKVAQNLRKLRLFRHFYILVICYIYLTRIIVYLLRMTTPFAWTWLAEFFEQTVTLAFYVSVGHKFRPFNDNPYLQLPTSEEQEAEDVVMDLFNMEE
>Cyc766
ILGSVGEPINPSAWKWYYEVVGDSRCAIVDTFWQTETGGHMITTLPGAMPMQPSCAGRPFFGVDARIIKNEFDTGGKAGVMKDLSDDKCVEEGCLVFAAPWPGIARTIYGDHKRFEDVYFKRFPGYFMSGDGAVLDSENNFWIT
>Cyc767
AIEVKLETHSSLTLLAFSCFHDTIILVRAALDEIVPQLSVSNCLLIFKSTASRICKEVVSQPTIFHLLSNDSGTLTLLEGTLFLQKPQLRSCCWFGDRIPASWIRDEVLLGVCSELGKDDDFSEAQLRDLSCHLSNDPQTVWVELGSYDSRLNRLLQLLVDWRDCSGDGTVGRLISSLEAVGLTAIVAPLQESLPVFVMKEPDESGY
>Cyc768
FFERHKLLFSFQISLKLQAEAGRVSQAEVDFFTKGDVSVGKMTERCPIAWLTDTKWRDIRRLEEVLPSSFVGLSKSLVENQKQWKKVRLFMPSQRFIFYQFDFDNPYFVTQWFSLNSLECEPPPYFQDVSDFQKLCLLRCFRVDRVCRAVEIFVANTLGEHFLTLHGPSLSSVYEQSKPETPIIFILSPGSDPTEGLKKLADKSLSLNASSNIIFLSMGQGQESSAMKLFKTASSKGSWLVLQNCHLLVKWIPTLEKAIETTKQFHPTFRLWLTTESTSDFPIGFLHHSFKVVTEPLVGLKRNLRCTFLEIPASIFAENPYPEFPVLAYTLTFFHAVVQERRQYGKLGWNVVYDFNLSDFQASLTVIADQLKSSRDKSGLPWGSLQYLIEEIMYGGRVMDKFDQRVLHTYMNEYFGDFLFDTFQRFHFFINEELTYALPSDTSREGIL
>Cyc769
AFLDTAQTRLDRLNREPGRITNREVQRIVASVFHCFNFAALQYLAPAMLLIGLAFSYKASTGTGWLPLAPQINVASSPSTSLASLIETFAGQDWDLIFTASWFSALQHTREAFGELWESLRCQAGYVCQGVLGFALFWCLAAWQAVAVTGVAYHRFVD
>Cyc770
HLAPFPTIPRSRYDTDRNQREFYGQESFLNAFITTHCREHTSAPIVNGLTESQQHQQQQQQSRRAPSAPLKRNQCSLCLRVFANSASLKQHMRLHRGEKPFKCRFCDKTSATMCNILTHERTHTRERPYKCTLCSADFSSSSNLK
>Cyc771
LNATDNDEGDFGKVTYSIISGNEEGHFELDEQTGCLYISRPFTATPISAPSSTSTVQEANSTTAISTSTTNLLLENRLRMLSFKTFRLYLRASDQGKPARTTTAVLDVRLSGLSVPLHNSKISTTLSRPNTPSIHTSATYREQKVVRSRSNQQNHLSSGKLQQYQQDHDNLISTESLIIITVMVAAVAALLFIVVLLVTACLRKRMLTEQSRRQCPTAVKPKLKSAEFELQFAGEDGEGNGGGGPGSTIAKKIYGVSSQPPPFIDPTSTYVTVTRNTLKGDDSCHRAAVGAPNGMLII
>Cyc772
LWSAADYQCKYSHHFRTYQKGSSNPQEPVTSQGKAWIPLAPTRIASHVAPRFLAFDPKGNLHTFNCIDKPLLCESASQPRHNGLVFSLLAIPNSPNLFISFGMDSQIIVWKNSHNDWQTLTPVANHVCLSSKISSLSQGPGFCCPLAVGLSDGNLLILGNVQPPAPNSFISMTRLSPLPPSGAAVGISALAWHPDAQFGFLLAIGSSKGHVDIVDVRKHQRRGRSFNQLEGCVYRVVWGPCLFVLPKTNNEENENTGGEERLLVYAIANGSVFLLLSSKKPLVDLGPKFISLLTDPSDKKLADIAFRQLEGEKDVKFSWLIGLGSVNGAVNILGLPQNNGTVVPLSRVDIHKKCINSMVWSHHIGKYLLAVGSSESYITIIDATEQAVDEGSYAQCAQFTSCFAVLQGHGTRISSLEWSPCDADLLLSGSYDCTATVWRVGLGTSTAIANYRNHLSRVFVCAWSSHDPDLVFTGEEYGYLVGWRPSAQGATAPPPCRKHRNPCGKIPTHPQIIVQDEVEEGAQPEPDLTVPALQKRLEPFVGKKPSLLPGLFATSSVTDCSMPVLENSPPIRMQSRFSVVLDFVSFIKDPSLIPEERILPEFDLLYAGGASRRRRLVRFTETEALKHFSASSSGPNRQSRLDAYFSLLLWLGRADLVARKCVEVQHMPFWLMWALELMLKGSASRTNTSCLVESEVPQADNAPDDFLKHK
>Cyc773
MLVRLVNAVLQRFLGQYVENLDTERLSYSLGYSGNVALTDLHLKADAFSRILGLPLRLKSGLIARVQLSIPLTQLRSQPWCITIEDAELVIYPSNNDDIDTNSAPSDATITSTGANTDVSIIEESRKAYLDRLESRWWQVVREGGLVDAVATTSPTDSSWWSYGVSLIYGIVSNLHVEIRNVHFSFIDENGLIGEHFTWGIRLERMTVQATDESW
>Cyc774
VEENAPVGTVVGQVSVRDADLTETNRRVRFLLRGRPEDLFLVDIDRATGQLSMRRPVDFEKQSSISLTVIAENEAPLATSPVVDSPMSSAAYHTEANVIISVLNLNDNRPEFVLITPHRKHIIFAWEQLPPAGVNQTLRDQRRFCEPIPYRVIDRDCDPTSRVLCCTLELDNTFDGMFGLFGEIPNVLCALKRPPQPQSYKLLLKARDGTGNDSLSSQ
>Cyc775
ICELRSKTRNNLTWGERSVSAFETLEQVGEGTYGHVYRARDCLTGEIKALKKVRLENEREGFPITAVREIKILRQLRHENIVNLCEIVTDKDNPTDFKKDKGMLVEILPISSGAFFLVFDYMDHDLYGLLASGVVTFSEVQVASLMKQLMLGINYCHSKNFLHRDIKCSNILINN
>Cyc776
SKGEMGLKGDTGPEGQKGEPGLPGPRGVKGARGIVGISGPKGDTGKPGAVGVPGEAGPKGLKGSRGSPGVMGLMGPQGEKGEPGKSGPFGPRGDRGLQGPPGLMGPAGPQGLLGDPGPTGPAGPQGREGDKGETGPVGPPGADGEQGQHGAPGPRGIQGKVGPAGEKGDKGATGPPGPPGPTGELGFQGHPGPSGLPGPA
>Cyc777
IGSVHANDNDAGAKNSRVQYSISEPDHPQSPHFGSEITDEYRPGSLFAITSNGEIYTRTLPIDREKTPILSFTVVAADYGHPSLSAFANVVVRVQDVNDHTPVWIFPQSSNSIIVQVNMSSDATVGKEIAHLKAVDLDSGVNGEIEYSIIKGNEKEYFALDKASGTLYLAKPLVNKLKSTMIESNETESFFLNTSKEFPPKSFVLALKASDKGKKPR
>Cyc778
MVKLAKRLKKEKVNVDIVNFGEDEVNQKKLLEFVETINGKDGTGSHLVTVPPGTVLHESLASSPIIAGEDGSGALPGSGIGLEFGLDAVDDPDLIYALRVSMEDQRMRQEQEASANSGGQATAVLPGAAGTSEEELLRQALAMSMQVGPASSSGASGPVDLANMTEEEQIAYAIQMSMQTQEQERALEDKKS
>Cyc779
VGDISDQLEVEEQHRQKLQLEKGSLEQTLKGLNEEHAALEDRYTKLEKEKRSIESRLNDLSTHLTDEEERSKQLLKLKSKYESSISELEEKLFKEQASRQDLERAKRRLETEISEKAEQAADHSRLIDELKQQVANLEAKLSETQQKLDDEVMAKTVTMKQ
>Cyc780
WPRANALLVLSVELTIVKYRFVVSSSMCIVQSSISRALATLAAYFIPYWRWLHLAIISPLALGIPQFWILPESPRWLLSKKRWNEAADVLYKGYLINTGGRYFCQGKKNRETTLEDFRKYLSLIIAEEEENEVSKETPQTYFYRFFDQLRQPYRTFHLAKVSLIATFLFGTQAACLFGMLLYARIVRGYVYLVALANNFTGIPGAVLSAVLYAKIRRRKLPLMMTYICAAFCLALGGICAAVKVPTDDIVLAVYSNLGLMLCTAISNMVFTYIPELFPSCIRSQGLGNAAGLGRFGAALGAFINSLDTSVAHGIPLLVYAGLLLLACLALVFLPDTTGENLEDRIVRGEREILISDI
>Cyc781
ISYTNIYCLNLTPPAGLTEGCLRTFALRIRTVHLPPGDTLIHAGGLLTCLYFVEQGSLEVLDPQDGAILAVLSKGDFFGGLPPLQEQPQHSLSTMARGLIAAKSRFIVRALTYCDLHYVEQEELAGLLHNYPELIDNLVAHFELTMPLAGIGKYLTEA
>Cyc782
MPASRHQQITARLPTLATLPPLNPTLPDACPRPYPHRRSLAALAYRPANYYSAAKVSPTYPLTASQVDSTNADTQLNEVCGIRVPSLYSAARTALYTRYTPRNWFDSYNRLLQANDLAQKNSDCLAHDSKRLEEELADRAKTNQNVSTRRLGDRICDTAFWQSEVDSEIAKMKQEIDDQIRARRVTEKLLAETENHLHVTQECLYNREKRQCTDLVHDDVEKRLIE
>Cyc783
EWQFMCPPSVQIPFSAKFKLTPEELHQYREVDMTLRPTLGFEPASGPTNGQYDGLFLHLPRRLLHPLSSSHPPQRPNSHSSRGHSQADYVALATEPDSNNFDLDELRGSDALKVNIILSDSLLNLFKDHNFDSCNICECATSILGMEIDVYVSTPSPAPTRSCNCGFSALVNRKFALAGNLFWEDEVEVASLSIASVDVAKLRPRKPPPSRATATTYIPVLTQWMRGSFEEFGVRFLVEWLQNVDNATTSTEVRQGTVEKGALYDYN
>Cyc784
EAVALRRWPNNPHVVSLATHRSVLLFDIRCRSQIRRTIPRIVEPPASCRSCVRSLNFSGNILSYGTSLGKVHFYDLVADKHLKNHLDTETVSKKATSPPCTYGSYSDSLDDSLPDLAASVYPNGLDSTLEHQEEEPGETELSFEFSTDIPSSAPSDLPVSSDSERLTDIDVHLINFISSLAVRPQVRERALQQFRLVTADLRRRISRHSLRVTLEATDMENPIVQVSSDEEMVGDREEEDGNRGMQVNEVVDQAHPPQPPGDSVLLENLTLDNLNWIESNWHSVGTNKAVYTHEYDPSGLRLFTAGGPIGSAFSGNFAVLWD
>Cyc785
VCSGTIKPTNYHRDLMSDLAKGLIPASWRRYYTIPSTLTVIQWINDFAARIRQLIEISEAASSTDYGSLRGLQVWLGGLFMPEAYITATRQAVAQTHGWALEELFLSMELVIGAQKERPPPLPADGCSFVVSGLRLMGAEPADAKTICLSHSIFYEMPFTILKWI
>Cyc786
ACPIGPEANVLEPSPLQAHRLWLSQPILSLSDMLLFRSLQSPLPTTQTSSSLTSHVYGWRSRLLEPSFALCPGVRPVDLGGLLRGALEALCAAAEKAVRDGVSIIIISDRRLSADTVPVPSLLAVGAVHQHLLKVELRMKVGLVVESGDA
>Cyc787
FTVPELTLKCFEKENQMNTCDPKNSVMMACALLYRGDVPIKEITDSIEIFKKRSIVGLVDWCPTGFKVGVVERPPAVVKQSGLGKTCRQLTAVYNSTLVIEPFKCILHRFSTLLAKKAFVHWFLQEGMEEAEFCECADDVQAIMNDYIFIE
>Cyc788
YYRAPELLFGAQMYTCAIDTWGAGCVLAEMLRHQCLFTGADSVDQLVKVIRVLGTPTAEDIASMNPMYESYNFPDVQSCPVKLFFPRHTPADLLALMSRMLVYNPNNRLPPRQGLLDRAFDEIRDLRASGGKLPNGNPLPPHLFDSDPPDHLQSAAGDKPSTSTVASSVQSKDSTHKHS
>Cyc789
NMLVNDYERILILEDDLRFVPGFVRRLQATVKEADVTLPDWELLYVGRKRMSSNEVMVRGARYLAYPSYTYWTLAYVLRRSGAQKLMVQRPLEKMVAVDEFLPIMFDRHPNERWLAHFEPRNLLAISAEPLLVEPLRYTGEPFYVSDTEDSEIIPEFLYTEREEDIGASEGDES
>Cyc790
EPVLFVIRKQERLSPSEVVPLAYYYIINGIVRQAPDLSTLINSRLHTIIAGLNKAIQTLAPCARFHPSDGSYSWEDPNALTGGSKRESDKKPKDDTVATNPYQVHRTDFLLNEWASRFPMPPLPNTLSVGSTLPTPQQTSHSSGPAPSNQT
>Cyc791
LNFCHPSNQKARIRFPISRFITTVRGASPNTPTATIVPSLHSSDSDIRVIRDLIHRDPFYELSEQDKALLWRIRDSCCRRLYPAESLPWLVQAVAWERRELVEEFYRLLAVWPRPLPVETSLQLLGVAGLAGTAAAEGTFGEGGGGSYVMAGGRTTGVADPLVRDIAVQGLQARLSNADLADYLLQLVQ
>Cyc792
PVAICDQLINQLEAQATEAEILSKDHREAGLSNLADKFFDLADVSRKWIALTTAYKRGSRVPKYVFEKANLSRLNMNTDLGDGVLEVTVVRGISLPVPPDLSGPSALDTYVTLELPFPSSETPQKHSTEWARHTNEPTDYGGYQASARFEVNRKARSYERLLQGIKSLKAT
>Cyc793
YYCSRTNRCRDFFYLGCGGTPNRWANHTACMAACMPNELRQLQLLAKVRVATGSRRSDKDRGDGKYGEAEAPDGLKVEVSPKQDCRVTSWGGWGPCSAKCASHSGHQLRLRAITRPARYGGTACGPLYEKRECHGDDDSC
>Cyc794
SLVDYLLNVPLEMFLPYLAVGLLTSLAISKMVDLGSSKWKTVASLCSHSAYCCGDDFANCYPMVRPERKHSTNQVDVLPMDYVDGISSPPRLSAFEETCGTQVHYCGIPFEKRSDLMPFYFLVPPPRQTLKETANVVITVCLGFLLLITKIPKLILVALELERYVEMDSTSTRMASECLNIAFIVLKPPIYLLLGVHFRHTLTGLCCCACLYAPVISGGTHEEQNEEDGDNDEDCGGGGVDDPPKTSPGGQGEDLPTVAEKGGS
>Cyc795
AGEAFADALNGLSRCLNNLVTPSPNLPISIDREAEVQGIIRSIYTFSNLVADFSSRLTQPSYVLFQAGIKLDELHQARKEFQRANEQVDVAVNKSAGVSRSRTSDAEEADTTLLDARAAYARVSESYLSLLRNVLCPVRLSTVLRATISTFEIQQNYSNGVALLSQSDDCVSALRNSISTYDAEISNKPKFITNGVSPAPPSDQSVRYEGYLFKRSKKKRWKTWIRRWFRVKDNQLIYFSSLSDTYTSITWKVLEPDLRLCTAKAISSNFGSGEPLMVSSSVTNITERRFVFELISPTGKVHYLQAESSEAMEKWVTVLRTGLLNSATNGEARASNALTAPSLTGSRDSLRSLSGALLLDEPPTAGNRSCADCLTTNDVKWASTNLGVTLCTDCAACHRSLGVHISK
>Cyc796
RVLMTFIVLYIMYGKTNPEDNQIPLGIMREAKECSIERSKEGLRDFLVSLEQPLMHSVFDSLPCVVGLPRHVFLNRLASIGEFVARHRKVATVSVIEANLSVISDFIDEGAVASASKRVDTLKRVEALRQLCELANTPRRLKDFDEWTKHHTTQLHNALIFCLNAENPLIVEEVSLTIAFLARKLHFSLLKAAETLITALVTMIAVAMGPTESHVEQLRKALDFHTAMEIAKARTLEFHFPRLNYEFGEPKFRPIGYAYYALADFLYNVPHPFLIHYFQCRILRRKEITRKHLFKVLFAVIENMAELEDVAKKHCPRVEKPKPQMVEKPLPGAGIFKPILGTVANAFPKPSSMKQEATEEAEEESETWMYKPEVYRKEQWETLPSKLYIEMLRAYHDRNSENRNIIANIMTVLRSIAHIKLPALDLTSGNKLEYLKGDSVDRFSKRIRIATPKLVGRGSEEVEVEAEVEGSTIQGALKRRDSHDMTSLEAVPSGEGEEVSPTLLDQNRETEGGSGRDDYEDEGAGVGAGDSQSESASYRSDPETMRAINRPTV
>Cyc797
LDADVPADWWDSCCDKCLLLGVFKHGWEKYFAIRDDPAFCFYRRVYGSNAPTIPIPSTIGTLKGVAGIKIKSEEQEEGGDSEPTMRPEETEEEDDDEKILTIATDDITAVTSRPKSEVTKAEVGEVETETQLPPPLLLFPAVVDLNSRMRKLIAYFQRVRAQVELESVHNLRSECIPSVTTQPYLEQRI
>Cyc798
VYKTACNVALVGETGGSLWSYAMSWLQARLLFDGLGRQRVLARLPGVGPTLLTPESEWPAEAEGDAVPDAFCLLASARAALMPETDAAVNVDPTNCADIEFAVRLLSQLRGQPAAVAADWIHDARRFLEVHQAIQALLAYATAQNFSAFEERL
>Cyc799
MLNRQQTLQNDRFASKFAEFSALVGAFRAYVSPIIAITGILGNGLIIYLFWREKPRTRFSVFAISLALAHTISLVINTIMDDFLGRGLHYATGGAFSVKLDATSEASCKLLEYLPNTMYFTASYLVAVFSIDRVLTTYHPIRFHACRYRKQAILACLIVAILGASGNIPTLFVQTLRLETEGNIACRMDRSRALLADFAIVFTTIVTFFLPVIIVLVLNLIIIQQLWRAHRWRTTMTGGARGAQGMGRITGHLAMTTCFLLLYLPLGIVVLMRLHVTVCLGEENTPRAIRIINMSKFLSSLKDVAYAVNCLIYAIFLPKFRARLTSLCGYHRPHN
>Cyc800
PGVRSLRELAYPDVHVVIFCFSVVQPATLWALRDCWLPELAASGLILNPSALETASRIGCLPPSNPLAVAPRPPGPAFILVGCACDLRNDIKCLLDLSMRNELPVNEAVAHRLAVEFGAEAYIECSALTQKQLKKVFDLAVWYGLHAQQAMLHTAGAGVSSRNSLSPPAPQGSGASRKSKRRRHHSPMEANNQAVQHPNDLCASQRSIWKKLLCLR
>Cyc801
ALRHLEAFIAESNRRTEHAKAKLKETQEELTEEAAVQVEKINKLSEEIGTTLAKAEQKGHEGHVEESLELMKRVEELNAEKAKHEADLRNAIPVSTYQQQKLRVCDVCSAYLGVHDNDRRLADHFGGKLHLGFITIREKLEALRKYVEENDLVRKQREDASLP
>Cyc802
LSASVQLWAFLREANRNVFHELMSLDETLLSLHRLIKAMLNVVKVIGQAVNYSRGGGSHLMNSLLHAKGKKISIFDENCLDQAEQTGMLARVSQLSDAFTNRLQESFLFNTTQATVQLNLIMIFLQRSPLDFSRLLNDLRISDLISDVTVLELRRNGQKCLDAAHGVNGLLSNFTVRELFPLNSSVTRAGDVSRGNGNVISSLQAMLLATDSNLNKLNVEFSRLYDQNKVLIQEMRGLLASQLSIEQRH
>Cyc803
VDVAEPCNPGNVRVYGPGVESITRNEPTHFTVDCRQAGPGNVGISVRDEAGRDVPMDTKDMRDGTFKVSYTPTTAGPTYTVQVFFENTEVPRSPFKVPVKPNVDMSRVRVDGLPS
>Cyc804
ASLFGSGRNTLLRMCNDLLRRLSKSQNTVFCGRIQLFLTSLFPLNEKSGLNFTSNFNLEKEVAFNQDPDESLFHSLTTETDADGGEGGDAEAGVNPSALVNADLYRRFWRLQEVLKAPAHCYTSEGWKVFVECTECVVSTFQSIRLIAGCGSEAPWHQFTMYLTSEK
>Cyc805
MSVSQNNNRIYRPGPSWYDSYRRFIHRCADRIRLTDYPVVTQLMAETLATIALIFYGDGSVAQKFFFSSSFLEISLGWGAAVAIGIVVAGGKASPAFMNPAVAVANAVTAHLRWSLLPLYIVLEVVGAFLGAALLLAVYNENLLRYVTENDGGNFYVNSTGGIFVAGKGSSVKTAVVDQILTTALLMFGLLAVGDNRLVKKSDKFAPMLAGMVVYMAVGTYTANASSALNPARDLGPRILLLVS
>Cyc806
LIPDILEQEPTVQNLTANTVIVDGCPVIGKEKADLLKNVLLKKFSVNGEITFSNLPTNNEGQTRGYMFITYASPEGAVKAINEMNNFALDKAHTLLVTSLSDFSKCTSARKQWVPPEKKPYHDVGNLRSWLLNEFARDQFALLHQDGDKCSVFWHTNSEEILIEQRDDWSEGWIHWSPYGTYLATMHSQGVILWGGDKFERVGRFAHRDIGMLDFSPNE
>Cyc807
VDLNGKRYLWMGVALLPFVDEVRLLKALDERRGQLTDEERHRNLRRPGLYFVHADTPIGQTITALYDPSSVELAAERVKKLKGSSGGEYDGIAPPEATLINAALTQGIAGHVWPDRKGVCLPGRRMPSGVPGLLPDIPAVQQHAVSAYFENPPYPFGYVFPTRLLDS
>Cyc808
LADMAVGGFAVVPQLRDNFDFISNFLYFTFSILEKPLTSTETTSLWLFFKPLSAGTWVMVVFCCFVVALVLATLNYFSPNQLDYGFIESIFVTFGCLFQGLTISPPNTWSSRFMQCVWWLFVLFFIVIYIANYAAIIMSNGIQSEATGFT
>Cyc809
AAKGVTREIVINVVVPCTTCEGSRCQPGTGMTTCPNCSGSGHETVSTGPFVLRSTCRRCSGSGSVVRYPCRACNGTGQTIGREQVKVAIPPGVEDGQVLRVSVGNGRNGARYKSSQELFVTVRVEASPNFRRDGADVHSNVTITLAQAALGGKIRIPGIYEQVLVT
>Cyc810
DERSGRIFLRAPQLEPKRYSFVIEATEGVNSTSPVSKSATALVAIFVADVNNHRPIIELKPFSNASTLAYATIREEFVVEHQEEVMDPTVLAYLTVTDKDEGSNALCTCRLDESPLTRAFELTKVNQLSPQMNVYRLIAIKSLDAEDAVVLRHLIQPVEADRCKGVAGFLVLKITCADSGNTPLETQATVYIALRDVDEYPTKFVFPDSTEVYRISVKEDVKVGTKLMDLVVDDVDTGKCIQMSTSLKNEQIFLESDSGTLVLRSPLDYETTASILFTVSAGERRIHPRGQPSATATVILEIINVNDNQPRLTALKAVESKMCQKMISSINDSINQTIDCFVLEVEEEVEIGFRIHHLVAIDADTPNTTSGFIFSLAGAYAPVKPHKVEKLKVSPLEVTKKGDLLVTGRLDREQFNWMDLLISVSDGEESSVSLLRVNLVDINDNQPVWQFPSPTDYHISVSLFARVDVIVSRVQALDADFGALNGGVEYKILPQPKDIIASGLLLEHLTHSLYGSHLFSINPLTGKLSVKQALPNQTAVPYRLDLIAVDKGKPTLESTAHLLISLVDRPFNDVQMIQANPVGGSNNLQNDGVDTIQASSLNSVVEHSGVRSTPSSMENRIHIIGISAGVLTLFFFLAVISFVLCKRVQSGSLSLCRKSSNSLELQSNQRHSWSPSMASPVHEVLLERRDPVILSTQPPSPPPLPPSLPPAVPPPSSPPLSVVEIPTCSIAFSGATSSPMEMSSVKNVPVIVSVAVLPPSSSTPTEYVVISEGVTVTPSKYSWKVVNDSDYIITER
>Cyc811
VYVLRLRHLILAWYYPDGANRRAAWLRTYIRNTRGLFHQFIHKLFNRKLKKSDAESSGGKLKKLDRFIFLHPQLARYFAMAGIKRVFCAQCTAPGNPKKKVEFQQNFTQCPRCGVYYCKLCQVNLGGICMYCNVPVNTLSNEVDFEIWSSDEEYDYFYVKYFSRRKHDEFLVPLKPPNLEETLPPEMFRQIHQPFRFMIRRRLQAVRRPGFGEKLRMFIKRRKARRVNKGVMIAPPTKPLPKLKKTLSRMKRKRRLIKPIKWEFVRDEEVEDSAHE
>Cyc812
IYYSSCAYGPSHIRTAGGYFQMAEVFYKLYLNEKEPVCEHVEREANKEADRCPQGMINPSAAQQIPGMDGCRPMPPALVLKDRNSCEEFALSLNSPLFLSRVYKKPSVLPKPAQKDQVADDLYARVVDIWANHLSSIIVTRIRKPAISGECDTVFLELQPVDEKEL
>Cyc813
VSADQDVLTSVRFQLEKLFEVFRVLEVASRDPISTFTIVRPPPRGWSHSQQVFSPEPASTTLSAPTPTTPTHNALLHCPALTGPFSLPLKPSPIPSRPAEYMLLTPRSLWPGDLTGFREAAGGSTAVGCGGSEKGSFLDPHLAAALLKLWLREMATPLVPPALTVEVFAAAVEAESFEKSVGAAVPGAEPIEKCCAMVRRLPGINRRVLLYLIKLCQ
>Cyc814
MSSTVSMPAIQNATNQTLLPAYCRNPYESGILHDLVTHVSLSIAILGIPANILALTVLNYRVKSRSPTHILLTALAIEDILIIIFYSLYYIAAHYYETYNIFWLRHLRYIDTPLFYMVNWIKMIEIYTVIFLSLERYVAIRWPLKATRLCSVGRTKSGLRIIVVLSGIFKLPNLIFDYRILKWNTECQSYRLEPVFSAASWYATFKLLYVQLLDQVCSFVIPLSLLVFLNSGLILRIRRFAKRHIHGQWTGGKTVSSNASVNSNVCYSDASPLNCNTLSYIDQMTVTRNLAFHTSFRLRRNHSVKLLNNQEVDLPQSVETLSRTNISPDGIGTSSVGPEARQRGMNSSNRSILLTLIGVVTIFIICETPTTVCFLFEMVNLIYRLCNVHEDETTSVENSLIFVTSEHLSYYAYPAALVLVLVGCASNFFIYILIGRRFRRNCKQLLVNVTHKLCCWTRRTKEETDSGFIHPLKHLRRSKARRGGLLAPHFRPTSIERDKAVSSNSQKNIDSEAMTTVTAQQTQNAEVLTSTGSLKLKF
>Cyc815
SGTKVEMLSEGEEPDAFWTALGGKGKYDKTADYMHYARLFRLSNDAGYFHASEKCADFCQDDLVNDDVMMLDNGEQVYLWLGKKTSDVEVKLSLQAAKLYKEHMARAQPSRPRQLKLTAKNAEPFLFRRCFHGWGPFYEPKDWSG
>Cyc816
DDVEAGLPLPTPVMRSCPSKVVSATEVRHTERLVCNFSISRIHSQLRRLTRESSFTPEVLLTAIPFSASRVFFAFDADQQSRAVTCKSPVAGGLYTGVHGPVPANPVPPLPLPHKPPVPSSSESFLPEHSAGWIMFESGMEELTLLFVQRKGYGDSLEEKSELRTTVKKPMPTTSVYHSQDENVDTEDDSADLNRNIGCSSTLV
>Cyc817
MSKVKREDAGDYTVVIANELGETSVTVHLIVLDKPSPPRNPHVTENTGDRVVFHWDEPEFAGLEPGGAPLEYVVEMREATQRVNKPVTKTVELSTPVESLSVDKSYIFAVAAKNTVGQSDFVETKPVSTKLQYGPPLSPVNVKATVNPEKAPVSDQSVELTWEMPAEAGPVPADVTTEFVVEMKPKDATRWQEVAKDLTELRVTLPTDNMKEFTDYEFRVTAKNKAGTSKPSQPSNAIQL
>Cyc818
MSTSLEEQEGEIEVLQSIYEDNFRMLSSKSPHHFEIELRGHAVDNPDTAVSCTLYFRYSPNYPSEAPLFEIRNQRGLSDDQNMDLVVLISDTISRSLGMVMIFDVVSDVQQKLDEFTDELIAEVKSRKTKQTKIKSLAEAERETEVERCLLSGTRVTVESFNAWNKAFLAEMAKAKEAEEAKAKKLGVGGGGGQNAESMKRLTGREMFLRDDQFDDSDLTFLAQEGGKIVEVDERLFTDIGEIDLPDLEGS
>Cyc819
MEGFTQSLPPCRSVCERAKAGCGPIMGYYAFTWPDRMQCDQFPELDNPEGILCMERNLTNAERVEFESLQAARETPTVVEEKRATARDHAMSRELEMAARASKDAGGNLEALSIAGAWLDCSCDCRHPLVPVVANNDSQLTQISTLGFQGCALPCHSIHFQTEADQKFVDFWLWLWSLICGVSTLITMLTYLTNPSRFQYPGQPIIYLSTCYFFVSIGYILRMVVGHDGVACTTVTTLLRGESSQQRGMFTTASILQFSLSGKTACATVFLLIYYFGMASCVWWVVLTVTWFLAAGLKWGNEAISKYTQ
>Cyc820
MSAIFGSPSSYRYFKDRPEWADVTPLKQDESPRGVVRIAYSDAFVDAHDYVRAVMAVDERSPRVLELTAEALQMNAANYSIWAYRRNVLTTLNSHLASEYTFTKFLLFDHPKNYQLWYHLQWLMEQAVRGDESNDPKTVYNRPESKLYAKLMMEFELIREILADDAKNYHAWQYRRWLVDFFSVPVKCELKFCEHMILDDSLNNSAWNHRFYTVIEEGLDDTVFDR
>Cyc821
LTLGPLSSLFERKNRDRRLANLPELHEDTHMVIRRIRANSPPANPADNLLNRPVRPNNRHSAIGQGTQGPHQGSLAGGRLAVQQQIAQQQLNQRQMQRRWNITFNLSKSDSSGSGGVVEESVALGSATPRPGSPANNVDGTDQTSISSNPQFSHSILSQQLITGIMNSLADVKVLPWRPKVRTSDIE
>Cyc822
DYPKIIKHPMDLGTIKQRLNLKFYRHGAECLRDLFTMFRNCYIFNKPGDDVVAMAMKLERVAREKLQNLPYPEVELISQKLSTSHTAPTSNLSTDSNFSMSILNNTEELNGSSLVPPTTPSGVALQQHQGPLTSSVNKKALKRKPDSLDDIPSTPHSMDESRERRVSKKPKMEERVIGKRVRLSESLKQCSNLLKDLCAARYR
>Cyc823
ISLGLEHTIALTEASEIYTWGSNNQGQLGLGYCSSRPMVTPQLVECLSALPVRQVAAGANHNLLVTPSGSVYAWGSNSRGQLGLDEPEIKAQDSRKHSRTEVSANETVSRPGVVSVPTPRLLKSMKRRGVTFVACGETHSALLTKDGAVFTFGDG
>Cyc824
CSTSPCNRREADNVETVDQYLRELHATGLMPCYALPMRAEFSKEMHNWRGRFNSLTMPVKIIGSPESRREEESEVEAGIDNFHILPAANEPTFLPLLTIEWLREGSNLSKAEVGSSRRLLHFPPPAQGELSAAALMHRLYPDTLLFHSLFWPLAIILCGLLLIALAYAVDGCK
>Cyc825
AAEPTLPLIDPHKLFVYSNSCDPRLLGNYDAQQDVVSDNSHIALLVFAAIAVVLEAVALVVLTRPAATRFGSMQRSLVALTAMEMWLNTTIFVHKAWEEYFTTRHERLSEFCFSFVLFSGLNSAICSRNWVVTLIALARCEAITRPVATRVSTHIFSPQRQLIYIGVLIVCGIALSTFRLVIRQVLICTNLDNVVLHIRSDQTSRLQLISEKIFFAYQSAIPITVVTIATLFMIVVLLRHRMPSERRKEQQRKVEVRETQKEGEKWKRWRCFRCGRLTPRDDGGGCVVPSLQAVRQAQRLPNQIRATRFILFIATIFIVCEAPVFFAVICANSMSPTVVIRVFTYLRFLIIADSFANFVIYLLTSRPFRVELVNLLTCRRKRDLLNSTSLTTSIQPQPSRTSVQQN
>Cyc826
SKHDDARNTYESEIASLRRLVDDLAKQKAAAEVEAEKHKDDAKTTQSKLSKRETEVRGLQRRVECLERDLSAYKQDHDRYEALKPDYDALEKRCTALRRDLDAETVLRNDLENKVAGLKEELNFKNCLLEEERSKAVERTITVESEIEDRKAAEYESKLYDQLQAYRDQTAEDLMAYKTEMEHTFEVSCNLQRSKQNAIMFRNYYTSKL
>Cyc827
MGPSFRIVIIYGSQTGTARGIAERLALQCCKLLRLRNYPADCPTSLIHLCCANDYTPLQQLAHEPGPVIFVCSTTGFGDPPDNMATFWRKLMNVRLPEGRTFPTTLRFAVLGVGDSSYKHYNYVAKKLYRRMVHLGASPLPVSMALADAEQDIGLGLADESAAEGLVACLQRFMPSLWNTVLNHYSDRVQTIGSLAFPITWDALESSEFIASLQPRFLVRRVRKIECGELNLINGNHYRNEEVLTDMIETTVARDNALFKTPAMPSAASWFVIKANERITPNNYFQDTRLIKLEAE
>Cyc828
IPGSRTPGHQESNNTCAVNINVGPGDCEWFAVPEQYWGVLHRLTERQGLDFLTGTWWPDVEELRQEGVPLYRFLQKPGDLVWLNAGAVYWVQALGWCNNITWNIAPLIARQYQLAVERFEYNRLRNVKSPVPVIHLSWQLARNTRVGEIQLYELI
>Cyc829
MLAANGSVGPSSSNNGTALLTVNGIIPNQQINGQQGSRATPILTPAYFPNTAFASFPVPFSGPTSVVPCITSPPSGTIFQSPGGQFPFNMAGSMLVAQPQPVINGTPISYSSFSQPVSVANTSPPAAAAVVLTTPITTDVCITSTASLPVIHNGTVSIAPSTMQSTTPNLNSTVADSTPSIKCKPEVKPVVPLGTVIPTTPTPEANMASLEKSNFNRELILEAIDKLRDRKARPDMEHISSLLRRQHNIPPSDTQICLSRLAEVGAVVCVDYKGNLSYRNPTKWRKAATSSGIITNRPNISRRLLDAVRSLIPEGGDSNQSFTLFQIEQALKQLKPSVPSATTPGENEGDSSSVASPMTELTGSSLRMCIEREAIFGKLFKLPDGRFTLDENGDKKRSTVPPTQYNRRPFLGKLPPQGTFGKPPIAPALDSISGKSYSVLSIAPGRPLARRPPFTTGKRGRPPSIKAKKMLTSCSQQPILPAPPDNLMTPSLEK
>Cyc830
AYYQPPDWACTCPSSSRYFLEVIKNGIPLPEATIDLSNIDHCILGRQPGPLLNQQNPTGRTATLLHPSISRAHAVLQFGSNSDLSPGWYVYDLDSTHGTFVNKHRVPSGRYIRLRVGYVLRFGSSTRLLILNGPESDVESETKETWSELVAKKKAKREGEKRKREDESDANICNWGME
>Cyc831
LTESDLEPYKNFSLVVSERWQLEIAETVFDVINQETDRIENKRRSKLQQQQQQQGSQNSAAPSSTTAPTSNTSPFTPSSSSQKALSTSSSECSTGDISVSTDPHSTQLNSDCIVEGDILKLVGPFFQTWQRKFLRLFPNRLEMYSKSRDGTVVKKGVE
>Cyc832
TPGRTGPPGEKGYKGSAGYIPGPRGPTGERGPPGDMGYQGIKGQRGPQGYRGPDGPNGTLGLGDGGYLFAVHSQKDTPPSCPEFTHELYTGYSLVTLQGDDDSISMDLGSPSSCTRVFSIMPFASCFSSPPSGACHFNMRNGRSFWLSTLEHYMTEPLPVERIQRYISRCVVCESRTNLVAFHSQRPYLEESCPPGWEHAWNGFSMPM
>Cyc833
MTSVTISGASLLFHSSDRTRSDLENTSFSEIDHDKVVKEVTIRWETVVVGGVPQGDTQLYTTTYTHIPPLAQETPEDPDLPPSFRDPLRHLHLNVDKYYYHDDADSSLNKVETRKHGSGRVRFSVNFGVRHQKRFLHTPPNKYLPIPPLVRTPYFYAYGRCPVCAGNVSPVEHSKGQGLIPRSSRDSFKVVANFTKNGPLDHLEGKNKVQIDDLSRRISLHHLKSRVSEAMSGPKPHLHLQHGGLEEGVKAHRRLSGLALPQTDPFHNKNEGIPSFASARQLTSRSKCTKTSFRRTILSDLHRFKPRYQLKPHIDDFKDAVPGGVILASKLKDYDCHVPLVGVDTTMMRELYTATILRDHVLNRLYHRRNFRNLPPEFQYLRKVNFLEFLQAKSWMTVDSEIDRDRHLRLLTTDNSNSILDEIANHFYECDFAELHVFTNWLDSAKADETLLQLKTCKEIKKLYLLMGEELTRSNLGLGGTTRMELLIVLATSINNQRLRHCLWGQVRCWLDPLIGGLFSTSKCVREESCYTLAYMFSINSLAEDIRHLLSYDIPYDVTWNVLKAMDLFPETFMTYFLLLGYMLEGCSSFSILNCIMERAALCSNPLIQKRWPLFVYYAIKHWNAMYLRVDPVNPALLMEKMTLAAMNPLTRKAAKMALVALAKKFDKSVGAVTHFDPVWTREEE
>Cyc834
FLRGLDLSGVNFGSIGEHVAAQSSDGVARRSKNRAFVSAASAVLPCTHPLEKMARLEWLKLRNTQLTNSDLPSELKYLNRLEYLSLAKNKLTRLTSITDWPKVFPNLRVLNCRKNQLVSHDAIPPDIFNCPNLQVVDFSCNQLTQVPRGIENASGLLVLNLSNNQLSSVPAEIFTECTELMLLDLSDNCLTVLPAQLRRCSSLQQLVLNRNPFQHYQPRTIVAIKNLE
>Cyc835
TMMKSGQFPGVEFISVDYASYSSIRETFRKLYNACLPKDAHSRLVGVFKERRRGGSIDEGGGGGGGLTSDHENNLAAAVPSEKAVGSDGGSRGVPGDIITAVAESGWLEQIQSLLQLAGIMVEIISIQGASVAVCLEDGTDIVTQ
>Cyc836
VLKRQRTEFAKTREVLKAKWKADVKRMVDAESALFKAKSNYFKCCQTGVKLREDLATAQATLNDSQANLMAAATTTSLASPMPLPPINGAASGSPSTASAVTATTSVASASTDNGLDGSTSASSASASASIAYTSPSPVDPALMNAVVKHKAKVERLERQLGDNDKKVGCSCISNAFYFSFSK
>Cyc837
NATVQCLSGTGSLRIGAAFLGRFSKVKEVWVPKPTWANHIPVFRDSGIAVQYYRYYDSKTCGLDESGWLEDISHIPEGSTILLHACAHNPTGVDPSQEQWKRAGKIIKERDLIPFFDMAYQGFASGDPDRDSWALRYFVRDLHCKTLFLAQSFAKNMGLYGERCGAFTLICESKDEAERCMSQLKILIRPIISNPPLYGARIAAEILGDPELKAK
>Cyc838
IRTALDADNAGRYYQSLLQNINLYNRKLIDEKHLIEASNSVLHRYPELHRQFCEMFILPNSESRSSETGTKTPDLDAGLTPSGCLQDEDAKRYPSNNSVASPPLSDVGTTTGGNNIHPLTGADMVALVSEVSQRRLDLDFNKLRTCGASYRALPPNFPQPKCSGRAKSAIAQAVLNDTYISFSSLTSEDSQFVSSKKNQYEENMYHTEDERYEADMVMEVNRSAMQNLVV
>Cyc839
AGALKYGGPAVVLKDAKSTVEYASVSLISETSLFIEFSGHSLQGRLLYAENATMGTFISLKINRPGTLRFEMKLTATNRSHQFVILSAPLDRTADQWHSADLRISLREKVVILFVDGKNAYPTHIEDVAANTARYSFGGYLHVGRLPPNLLADASKVVHFTAVMEFAFVGNIKSIFVNGRAPLPLKALNGAEIAPGLSHCHLLSREVARGGDSHWLCPQNLSCLDGLDGPKCGCNKNSRELGICQF
>Cyc840
QLVSVFTLTNVNLTSGRILEVLYPSCFYHHQLDELLATFKMPEVVEKYFPGGICGQDKFGRPTFICPAGTADVFGLMRSASRTQLALSRYYVMEKIVEEILPAQSQKMGRPIDQLVIIFDLQHMNRRQLWRPWLNFVLEMTSIFEVNFPELMAVCFVLNAPSFFSMIFSLLKPILSKETQDKIH
>Cyc841
MLGEGRPVSLLSGDPIFKPIHQRPVKLTLDLPAFTAPRTLSTCKRRKRVSPQIFVRDVIKNADVSDVFRQSTCDEVTAKNKNAIHRVIKKVLGAPSVYFDKTELSIILHMYLQLTGLKMREISNEEMKGFLYSTLGITNLFSLDGICRASTKMNNGPLSTTKRYISPSAFVRTLSIMLRGTIDDRAELAFYAMDIDSDGFLRKTVEIRRLLQDSFDTSISAQNAEIDPDEPARDTANFLCEKLNCTITSHVSVQEFREKCQRHPWIVECLLPCIPAERVNYIFQSLFTTGVNIPSIESAVEPTRPTIKCVSGRKSTYSVIK
>Cyc842
SGGTHCQAYFSVGTRKHKLFVRHYDMQHNHPAHMDPMIEVPPPAHSQTLSSLPPPPRPLSPPPSCTVGNDAAATATVQDSTADFLRIFHSLSFVSFAELQAKMEEFQLATGNRYVKTNTRRLPLGSPYAETLVYSHLVYICYRYGNQVSEAKQRRLQ
>Cyc843
IGATSLCFCCSHLTAGQSAYRERNAEVLDISQRLTLAPDKRSVLSHDYVFWFGDLNYRINRPNEEVKSLVTRAAWSELQYSDQLLVQRKADAVFKGFNEGPLCFAPTYKYDLFCDDYDTSEKARSPSWTDRVLWRRANIAFKKSSCNNESDEQMLLKNLLVYYRAEIKTSDHRPVAAVFDIDIQV
>Cyc844
HAVESRFWRSRGPRSSLLNDPCVPEILNINSPPDYLYKPHFESPKWGRYLDCLKPIGLNLLLNNCQPLTREHYAAFADHLTRITAVSQQYFAKDGSQSKAEAVAVVNNRCLCGLAYHMGFRSSVLQHYSLAASLGIYKAIEKTDNCLIRPKSGAFNSGQKENLLYFRSQALRIQEAYASVPK
>Cyc845
VEELSFAADEVLEVLDKPADDPDWWRCRNAVGNVGLVPCNYIRVIKNPFPPTLSSVRYSPSVSAVAMAGAAPQQVTAGGTGGASGEEVRLAFAMASPNASEFARKPWYWGVISRSECESILNNLAISGEFIIRDSESH
>Cyc846
ILAANPNLYGVLAAQTRPLHLLIGLLSHDNTDISVNVIDLLHSLLEPTGLKDSDSDAIGPLLEFFFSNQLVQLLTQNLARLDESVRDEADGVHTTLGIIESLLDIRPDMAVTIAQQGIYSWLLRRIQRRQFDKNKLYVSEVLAILLQLDDANKTRLGEMDGIDVLLQQLAAYKRHDPSSREEAEMMYNLFDCLCSTLMLASNKDKFLKGEGVQLMNLML
>Cyc847
VEALTRKQSHPFRSRSGAVNNKNIISIPTDNNAYEPSSSTPPAYEPARPEIADDGASGPTHRRSTDECAEPANPPPSATIASTVVNATDYTPSPISRQQQQCSLLVTKLPWRLNEPHRLREHFARFGSIVNIQTHFGGQNSQALVTYASVAEAEAAYRSPEPILSNRFIRLSLWPPSSGPHNAAANGGGGAGRMTGGRFRGAPYKRHIDALGFSQFGH
>Cyc848
GVLQSLVERYFPTASNLESFTARGEKLTIAGDRSSSTTLTRAGRAVAGGKGSGLGLKDILGEKAFAKLIAGGSLTGYDDDDSDRGNPGSVATGTKKDDSDDAVSDEDDDNDDEWGNESDNQSKANGGDSSSEYYDSDLEISNNCRGGVKRTKKSRIGASSKRKQVYESDAAADSDDDDMDYDAMCDTFFARQRERAIRQNDSLWADESTRNLSAKYFLDSKSPDGMLASNGSVSLEEARKKCDGMKELLLGHIERIGRYLPPSSLDELIEKLGGPSRVAEMTGRRGRVVMNDSGRALYESRREGDCAMETINLMEKQRFMDGEKLIAIVSEAASSGISLQADRRAKNQRRRVHITLELPWSADRAIQQFGRTHRSNQVSSPEYIFLISDLAGEQRFASTVAKRLESLGALTHGDRRATETRDLSRFNIDTKLGREALDIVLKTCIWGEEGIIKPPADYRSEDPIVADAKTLEPLPPTLRPYHQFLSDVKSGLQGVGFLNGRTRDKDSRHMVKFLNRILGLHVHTQNAFFQYFSDTLEELVRRAKRGNRLDLGIMDL
>Cyc849
RVTGVKDQGHCGSCWAFSAIGAIEGQYQRASGNLVSLSEQQLVDCSSSFGNMGCNGGLMDNAFNYVKEAGGVDREEDYPYVSGVTEKPDNCSFKANISVAKVTGLVDVMSGNDEELMEALAFNGPISVAINAGLTSFMMYHE
>Cyc850
ERHTLDQLLNIDIREFPCELRLTCLEAVLQTALFTLSYSSPFDRYTLAVANSLGIEPSSTAVLAFLPAFTAFSTDSAWLSDPRFRLLLLSTVAGARNLPRPRILVLAACIRQLPDNTNSKSLSSVLRLITHLINDCSISELVYICALLRDLPRKPVSVNSTGLSPLSVEADLLRDALRRHLMSRLLEVESLGLLALLRLAHDFGPDLAANRTDAMRFSASLETVISTRLKEQNLFTLCLLCSVLQRMQTFRPGLIRRCLGQIRRKLHLTLNYPSTDQSGWLAGALAALANLAVGNLDSRPAKATFSADQFSLLPCEMNLLDPKTQHLLPFGFSYGLDIHPLFTADWARQLFFDVADYVSERLNSGNCDAESAMRTTLALLLLGVRHEKLLSQQKPVIKAFADLLIGQSSVLLPAKEMSGFETPMAYTPPES
>Cyc851
KWDANTLHRLLDLQCATNSGLGGPDFFENLPFTDRGSLPEPEELFYAAENRVLEAQRVSKISETPIASLEELETEEEVENGEEPEKDDLQKTKFDAEEVSSAEPSSWHKGCPAEQLWAAHSNVLRSSAAYAAMIRGAARFGAADRAWELAEEAVAASHKLPLPVYNDLLRCAHECSNSDDVWLRLCQGFELLRKAKLPPNATTFTFALFSLYKSNTNALRGGKSLDYVDKALGLLCEARRLGIQPTLGLYANLLRTVLTSRLAQSGRGYRLTELLADVLADLETRCWEEISRADIFASTEDYDFVNTAMTCASVDSSSASSLQLVQRVYDLLHTRCGDRRFLLRNSLEERNFYSRYLLTKLLHGGGEVNELRDLYRHHRQIFHADQGVYKALIRRLKSVTARWEETFERLKQGGAEAKEVDRETLEAFEASASLAYEVLGEMIFDFVAITTKLPRRLPVHISDSLMAFSFV
>Cyc852
TTKYLYPHLITVNIALPNTWSDFTAPEKERITVPQRQAIGLMHCYASCIATAKRLYGNECGQAPLPEPIAVEAVCTDGVFFDFIAFQLNTLATPDWSKNPTPQGPMNVAWVDGNHEMVRKRFPKRSMLRNTRYTDLDMKVFYRLFACYLYGTHANKGEKSEAIGVNSGGVL
>Cyc853
VEYDFQTWCKIITHESLKYSFRHNDLTELIYVPYNHLQPEESLRKDWMPFQDEVIVRWTKRLPTIYSEDLDSAPRHRFHIIDPFTGPDQREIVSYPERTPHLLGRAYRVLKSKLRHVSLESQFTPWAMTCLAPPPSPLRMIRFAIETSCSMDPFFK
>Cyc854
VYDTIAESFSDSRYAPWPGVMRFLRSLPSGSWGADIGCGNGKYLVAVVRDKLPLSPLLASDSSLRLLDHVRGRGFDGVAANLLALPYRPGLLDFFISVAVLHHLATPQRRLEGLKSMASLLRVGGLGLIQVWAKDQHWKGQTMAYVQSRKPDCAKGIVMTNAAVPGGGVMPVQKSRAPFVAADILLPWNASKKK
>Cyc855
SKSTKMNLSESQTKKIIESQLCRAAQVIEDVVDQEIAKLEKVDEDELEKIRQRRLAELKEKASKKEEWLANGHGIYSELASEKDFFTICKQSVKVCAHFYRSTTVRCAIFDKHLSLLAPRHLECRFIKVDVEKSPFLVSRLGVRVLPTLILIKEEKVVGRVIGFDDLGGHDDFSTEMLDWRLGVAGVVDYSGDLSQPPDFAKNKKREMPFKRSTKTIRGGN
>Cyc856
SLGVILYILVCGSFPFPGESLGDIRSQVLRGLVRFPFFLSSACEQVIRGMLQVEPSKRLRLAQVTTTPWMQASPNLAHYTGLLAQYTSKARQQQADLLLQQQFPEHSSVVSTTRYQRRMDSLDGGLVRALALATGANEEEIRRSTAQRCFDRLHAGYALLVDKMMRFIANPRLREVVETWIRSSAVVTTMTVSTTVAPVSPTPTGVEEASATVPSSTAKLTSWREVAEEDEEEEEDTTASPE
>Cyc857
VFSRLDLNSTFAVSVSSWESIQPFRLAFHQATANRRLSGRQAPPSSSQLQSTILFNTSTTNATSALAQWRSKDAKVSTPMATTASVSPSGGIFGHNCTRVSGITPLPPWLPGSPISVMPAAGSLGSTSTPAGNGTTAFSMAKPLILDELSESTNVTTSRVNNIPMEVNEAAEDLCRDSSASNDGGGFVEPRTRAQKARAAASASQRRSTRLSRAPKTSTDDPMNEESKKSFVRLVTTTKLPSRPSTGKEEVSEYPKVVCTASGDRSDPRTEAISAYLHLLRCLGRSFSLLTQHDYKNAVAILSELPFEHLATGRILAWAARAHVDAVDYPKAHRIFSELRRIEPWQLHGMDLYSTVLWYQEADQELSQLASDLLTLDRSAPEPWTAAGNYYSLQREHDIAIRFFRRALQVCPTDAYACTLLGHEYISVDNLDRAASAFRHALRLDGRSYSARFGLSNVYFKQDYFGLADAHLVRAISLFPNSSLLLTHLGAIRARIGRLDDEPGSAIDCLNRAVNLNPTSPIALYHRACVLSSLGRYQ
>Cyc858
MGVTRAAVAFIWLGLLTLFSTSTCQDACPGNCVCFSQSIVCRRSTETIIPKIPAFLDGPQGGALQYFAITNTKLSRVPTEAFVGLLDIMSIDLSNNEIEVIEEGAFQDLPILAHLLLRQNRLTQLPDNIFDTLPSLEELDLSFNQLTTIPSSLQRMVGLKSLSLRGNPLHCGCGIVDFAQLLPYWESSLDRVTCATPAQVAGKSIKELGRQYFQAFEGTRHLGHWPDEYAFPEEISRKQLIRTRTPWPLPHCPVKDLGGEVVDNVDSSTGSYEAPQIIEAPVPVMVAEGERVFFVCQATGVPRPKISWILPTNNSQHVHLWDKRK
>Cyc859
EGDLIVAEVREVYRDGSLQLHMPGMRTGRLGEGCVLRLPPSLIRRQKIHRHQLVVPCGGGGGGSGEEAARSICVGLILGCNGLVWIGPERGMNLGARLGATISARKPHSTTGAITAEVEERVAVGRVRNVVLALVACGHLVWETAVLAGCEASFFEEAEEAEGPVGGNGADGAAPITRLLLPEHQRHLVDLVMAKLAAA
>Cyc860
GAEDPFLLGSKTLTMEQRQAEVAARAIAYCLEEDSSQRGTYLTSYDQPHRLHSKLVQKRSRVDSGGDPGAADCASVGDNSGGDSGNDDGDYWTGADGGVGEGCGELWKQVVFFAVDKPGFICALLNQASTERIDPSLLLRKIAPNTVIPHLKESLVNLLRNTQ
>Cyc861
MATLRAAPARRSRGRQQEQYTHGLLLSRLTTNSLFLQEIEAFQSAASTLGREIQAFVGDISRLEALAHIPRDLSTFELDHGRVDELHRRRRLLLRRLSVCESRGVDLRKRLREVDGIASAVSNSEDEDDGDVGLSGSGREEVVSSLDLPVDRSTQIILVEQYIIQLSEIRLKLRKFWIRFTHGLRNLKTLEEFETRYKK
>Cyc862
TPPYLPPVGQLDDVGNFSGGGARARDDALHDISNDVTISPSRGLYPTPQRVNQLQRLSNLENVDPQSAKEIQRRAIIEAAAVPLTEEVQEVEDIAWQGPAYAADLPFVGFSFTPTMLIGESQCRQRQLRA
>Cyc863
MHKAPRPEVRSSKMRIPLSSVLILLAPTALASIFTTQVGNVVLNLSERSSLMGTGWNISGIRVDAYLGIPFAKPPVGNLRFAPPVEADLWEGQLDATKLPNSCWQYRPGNFDVTNPAARIWINNTEMSEDCLYLNVWVPSRLQGHNASLPVMVWIFGGGFFSGTSTLDVYDGRYLAAMENVIVVSMQYRLGPFGFLFVESQIGGNMGLLDQQLALKWVRKHISAFTGDPGLVTLFGESAGAVSVGLHYLAPSSRSLFQRMILQSSSPLSRWALWQKPVAHEAGIS
>Cyc864
MYFLVIPWTQRAYVCVVDTARINKLPNNLDRLYSRSFEKHFSSTTTNLPSSLTFETRIETDPPTARRIVQRWITSANQERGQGRPSRQKELEGEEGKENTSTGDSAPIIVLLHAPSSSYTSTSSVDAPWPLGEAMVNRRRAPQLTSLTEMPVVPLGGTGDDERVSGEGPDDAYSVLNWQNTVVKRAIKFYLQ
>Cyc865
VLQQMRLGQVYFVIRIPRLGFFKLQIYALPESDRDDSLPGVYNYLIEASKATHRLRGQLMPFPQQFAHWRRSGCYLDAPTEGILGLDASGRLMANPPAEVAFCLAVPSAHSVAVVVDDDWTYLEARGDRWEGTVPMRAHWGRQSRLSVCASYSQHDANFSTLLEYTLAR
>Cyc866
ANVCTPKDIFICDGSKAEADKITDELLKSGTLRRLAAYENNFICCTDPKDVARVESKTFICTPDRFQTVPHVAEGVKGILGQWISPKDLDESLRDRFPGCMNDRTLYVIPFSMGPIGSPLAKYGIQITDSQYVVLCMRIMTRMSLKVLDYIEEQNTFVRCLHSIGLPLPHE
>Cyc867
MDNLEAISNPQPPPPGEPLTKQTQLSNSDFRKLLLTAGPRKSQKDAGSVSVPRGRSDRAKTHSHKAHQKPRTHHRHDRRHRRGGEDGGGGGPVGSGGGEVGEGGVTGPAPKYRDRARERREGKISSTMESLDPNATENGGEGAEDREDEHDRLVRTADYRAVAPTSSASHAAERRRAIEESKYFGGDMEHTHLVKGLDYVLLEKVRREIQNKEMEAEQQLDAELERPIGEGTRDVVEAGLHFKTRLAEGIIETLFKTNQGKVERNEFFQPGRMAYRVELEDEMAEFEVPATVIRSKADCPLLDQAAAGNSDLTTNDIVINKLAQIFAYTRAGRRQAKKAKSAKQKIGGVSEYDIQPMQQESTKKSQ
>Cyc868
TMLQALHNSDADLRREREKNASRFKMGPDGNEVNEFEVMRRRIDELTCENCLLSKSIEKAEKRASSLQASLITTEESLRRLVEAVKSGKAVTAQQQSGQQQQQQIGGGSKTDQALAPVGDSGLASIRIDRLESDRNEIGRLREQLNEAFHRESEAEKALVECEMTRNQLKD
>Cyc869
VEDRYRILKVSIRDAQNATNEVTSAVDSLEQDYAAPQSPNCDQGEDWLGSSANRLAGAMSDLLRSTRSCLVSEDRPIDSSGASAARTAAQLAYQLVCEARKLEALQPTVSSPDQQADVLESNRNVAINCKLIGDNLNRALFECLLKALPGQKELSEASDLVGRRRKDLVRFADNPTVFEYPIEETRVERTQTEFAGAAVEFNQATADLTSCYTPSNFRRSSVRFAGAYDSLVDKGLQLSRAKSPKDPTGPQLITGLVEVSDRSSEMLEDAKQVCSQPEAEPLRQKLHLAA
>Cyc870
DLGWAPYVYSWLASRDNRSEQANIGFLIETYVPICLEALRTRFKTTVPLVELGHVQTLCHLLEVHLTPTNTPPDTPKEVYEAFFVFCAVWAFGGALAQDQLVDHRVEFSKWWIEEFKSVKFPATSGATVFDFYLDPETKKFEPWSKKVEQFILDPNEPLQ
>Cyc871
SLKHITQKRIPEHEGNVHIDHAIILKDFYPSVEFELLQVSAIRRAEYYTCCKDPFIDVTFKLALRRKTLFYTINLIIPCVGIAFLTILVFYLPSQSGGKIALSINVLLGLTVFLLLLTESIPPTGLAMPLIGKYLLFTMGLVSLSILNTIFVLNLHNGTPSRPAPVI
>Cyc872
GSHSSLATGIYDEAVGGGEDASVAGNSSIGGSRRSTSISRAGSGASGVTKFGRGPDGKKRHKFAHLLLLKLQDIKRVLDLNTMSPERAAFSLIVRGASEEHDQMFTFCLAASFTATAAIASGKCPEAVESAVAAVTAGRRPSSFKDVRSEVAAGDNAEGTKETEGISSIAEVQVEEVDEEGGIEEGSAVAKLQHCVHEAKTSFLRRLCRNIMQVSFVASSPEDLLVEMQPEVVLAFDLDTVFSSVGNGSFKSK
>Cyc873
MCAYAYPADRTERRRRNQPKMHGCLTLIDYTWKESDDSECTSPRHREGAHSKRRLERSAIRFQRAATLATCEDRSKHLGKYGRKPTSPAERARVRRTLTVVDVYPPRQAPTYASWVRMHRPEFASVWYPFVHCRYRLQRDPNTGAIQWNSDSNTLFCTP
>Cyc874
MPKESQNISLRFSVETVKPVEPRPIHHCRRSYSHPKADFSPDPVLSLHADTEVLIGKKPWPAVSPSVVETEPTVCVICGVDFKTRSGLHTHLSHHKHLTGKVDKYKKVPLYECKLCAAEVNCTTVLRHRCFVKHIAQVSEVETLMNAVGSPLVCIFCRGRILPSRAHLIAHLVSAHSPHRNPLKCVFCCAKFKSDNLLMQEMHVFIYHVPELIFLNRLAYFKEIKTSSGLTVDAKAPFLCLYDPSKTEISSWIDAISVRSKESWILSDRSKNEEEVSKIPANHMCYKEFKNLAEYTAHVYCNHAVLPHSRDKGRELNSSELRQLDAIKRGLPGPSVRELMVGSVLSAFGKSRITQTNPSEKLDKSVDVERKSLVLRGGWNKRHKPSKSTCRVCLHDYENEEGLTKHIEEFHVPETRKRVQHLADVGEM
>Cyc875
IHQRTGHISLKQGLDRELLESYLVAVRVTDILDPPPLSSPSELNAMALNATPDWALDRTATTYIRVNVLDTNDNSPVFIDTYGDLVIPSDLPRGAYVTTLRARDADDGNNALLQYSLFGSEADKLCFDCNLATGVVRISPECKALQPGRTYSLTAWVRDLGTPEPRQTSTEFKVTILGLRVNAYPPRFDAPSGLYQGRLREGAPIGSQVIQIDCDKPLRIGAFDPDGLPVVYTTVGGSGLGTFTVTPD
>Cyc876
VTDANDHEPRFERSSYETSVEEGHVVEAVPILKVVAHDHDEGVNARIRYSWWPDHERFGPDAKLLLDHQRLLTDEEIATTFTSPISPERLSQIQALPTYWFRLNEWTGEIFIHRALDYETKREFVFAIVATNPNADDADGSGGSTTRKSLKNSSSMTEVTIN
>Cyc877
ESYEDVSNRLGMHVVEFSKDFNSVPRVLASPRAGITQDCVSYAGLKSDPLLGSRPPPKPPKAGNRYHIDLLSLHAFWEAQEKEHGERSPLLITKPGYRSPVPKPDPEFDPIDHLLDEEDEAEEEVQRLLERGERDLDVIITLKGLVPNIKKNPLPTYLSSAGVLKRAAERHRYRNQEAARRERIAYAKLDEQ
>Cyc878
MPSLSSATELDGKEMENDGMYRKTEGLASIDEQEDKDDESDVEHEVWFDRHIHATPNANILFFGEDEDEDALAYRMHRQDYYARKLKIDIRGDSERTSKAFVEAALLPICRQYVKTLQWVLSYYFKSVADWSYYYPYHYAPFASDLLIFTKRFAKDGVEHNKLTDWADFTPNTKPMLPFEQQMFIMPAMSANIVPQPYRWLLAPSGSPVSEFFPKDFETDINGKLADWEAVVLIPFIDE
>Cyc879
AEVYTRALGARHVTLSAVCWLINHSGLPLVFAAQAPSSLASFPEWQTLGSPEHRSLAAGQSEEQEVARLASPLLFSPATTAAVSGNSTGVGAAGGGGGGRVDESGSGRSHVSWSLQVRLGAFYKPTEGKDEDDGPWLPRWSAPVALNKTGDALMLRLKSVGMESRPDLLYSVGVEVRKGVGLHDTTTIVTFVPRFMISNQTNFQLQFAQRFCLDSTTHKP
>Cyc880
MYHRPVDPIQYLQECLEKIKRKDYKSVRWDLFLEGKRCPLPPLALRRNSEPFSRYQPMVGTGCSQFKMRPQATVICIIAAPGIGAREFSGKMLNYYPSFVHISMGDLAINCAKIEERKSHSRWSSALRFIKSGDLAPEDMVLELLKWNINQYPTCEGFIIDGYPRTFKQYEDLKFN
>Cyc881
AKGINPNSIRITSEGRKVRVDFEPPNSQFYSRIVLRICLPSRVSANSVVDSGRRIRPSGELVFLRSIKDTSSASIDSSSVEIIGTTTTVSNDECGDYEVTFAELGIIQVELDRPIAEYTFQFLVYHDMQLRQITSPVRWMA
>Cyc882
MISEVLPWPAPTSLVGFSLGILSLLIFDCILLSYTPFFSIFSLIILLATFVSLLSLISYAILPRAVDFFSSYATRGRDLDPKGYRQNLAIAFCLGGVFLFGLLLTLHAFKELCNSRAVWPFGLYLTFLAFFHWSEFFVVALTSPSRAGVDLYLLDHSPEYLGAMALSFIEYWLEVYFWSAKTTSFLWLNLTGLLICVAGEAFRKMAMWTAADNFSHYVEHTWRRGHRLVRKGVYAWCRHPAYVGWFFWSLGTQLLLVNPLCSFIYPLAAYLFFRARVYSEERSLVAFFGDAYRSYQREVPTGLPFIRGYVEPT
>Cyc883
SAIEDGSPLLDQVKLTYNRMLSQGDPRVSDWAMMASPMPTFGIVGFYLFAVWYGKKVMAQRSSGFEIRNIMVFYNSCMVLLSLWLVYEFSVAGWIFGSYTLGCQPVDPSMHPQALRMARACWVFYISKLIELADTFFFVLRRKFQLITFLHVFHHAVMAASWWFGVKFVP
>Cyc884
QLGDNHHTEVAELKSKIKDHLSTIRTLQGDVKRRDTELNILRQRARMLDEVMRYKASLAKLTITLEQAEQYSRSVAGRAGLNEPRLAVNGGTDSGSIAVYTEPSPRINSGTPSYYLVDEMPDEELIDRVGETYINGERKKANEEADSAKQNRKPTLIEKVKAKEMK
>Cyc885
VIQSFLASSIKDGNTTVAKEAVVVLVELYRRDVWKNEKSVNLIADACFAKSKKVYSKAVRFFLGHNEKSTEQGSSSDSDANVGLDTKIKQLKLGHRVGTKSKKRAKRLDRDIDNLKRKSERKLKKQKPMGINVPALNMIYDPQTFTEKLFHKLEKCNDRLEIRLLLLELISHLIGVHQLLLLNFYPSLQRFLRPQQR
>Cyc886
VNIAHKGDDLFSELKLSESTQLKAEMTELQHKLEEAQRSAELASSEVNSKQERINQLQNELDLVMGVQRRADNEFESNANSDGTDAAATTGGEEDSASAGLKRTLRQTETRYSVALRQIASMQHELWRYQELEKVNADPALADEEGLKAEVLRLRKELECRAEEIKHLEERVDNGAEEAQQAGLKTAVVSVCLRRGFADLLKLYMLVCSELKETPSKQ
>Cyc887
HKPFTCTRCTKSFSTKSNRERHMERVHRVSLKRQRTTGLASSTMPTVGPESGVAVAVETGAEEYLRDEEIASMRGNDRQAEDISNSLLRSAGSPVVEPNPERLALRTRPPPPSLPSTLSMGEGADQSECGVAAMMCPVCGRTFGLAQSLR
>Cyc888
FELHISTRLKSVRLILPRPRGVFIKTSFIYFFKGKTSLADALLATNGIISFRQAGELRFMDSLEAEQVRGITMKSSAVALFYNPTLKLSRHISPQAAADDPDSYLINFIDSPGHVDFASDVSTAVRLCDCAMIVVDVAEGVCPQTRAVLRQAWNERLTLILVLNKFDRLFLQLGLSPIQVYDRILRVLEQINSVLAEMFTADVMQQTHGWEAD
>Cyc889
DSLMRGWELICICLYFFPPNKVFRDPLHAYLTTRSEALSIALAPPPLSSSISSTAANATNDTPALRPGPSLAAAAALAAGSDPTGLIAAPVTPAFGVPLADTGGGGGENICETSADPALSSEFPYGPWVKLSALHFTRAAPRWFMRSVALGAVRSSIPPSKEELLHVK
>Cyc890
PYRSLLMITIDGSIMRYTPDDQPATNLLSLSPLTLPTHDHLSADGFNPPPTWHAVDPVPPYAESTFNEGDPDALSDPLVFAGRWSNRQRVAAAALEELTNAGLFFLLQPIGKRDHISSPASFFRGRAFRQGFESGSNSRNSDSSRDQHYDFFTGSTRSGTAFMRLGFLEFSTGEVTLWEGGP
>Cyc891
VPQTWERYAYPSLYPLGLWFADLLSRVKELDVWVQDFTLPGSVWLGGLFNPQSFLTAVMQQTARKFEWPLDKICISVEVTKRWREDMGVAPREGAYIHGLFMEGARWDTGANAVVEARMKELAPPLPVIMLRAVPTDRQEGRLASLYACPVYKTKMRGPTFVWTFHLRTKEKPAKWIMGGVALLLQV
>Cyc892
IDLEATALCDSSQVTGASLDPKSNKEVEVDMWWHMARYLPKSRGIRSKFHTLIAGYLLATHRAVLNESNRLTQAAVTSPDDVLVDATLTPGVFDFLDRLVREQIGPELYSFVQRLRRKGGPWCPSSDIGSGFSSSDIAAYLDEVGVETEMETEELVPPLLPPHPAELEGRSERARLTPICDFVKTLSQLLSLDTCIARQVGEMQNDLFRLLGVGEFSAEAAWHAPHEFGGGDGEVGTRSLLVHLPEVTCATCNFIRDLDICRERCVAWLPDSSGGMVWAP
>Cyc893
EDPSSGGWVKEAQLEGGHTEWVRDVAWCPSLSLARQQIASCGQDGCVIVWQSLRRRVGSDVNATGLLGTAVEGAAEEVWKPVVLATYPDVVWHVSWSLTGNILAVSGGDNK
>Cyc894
MSGNNEQRRGAPQIEEQELATKTIQIQNKRFYLDVKQNSRGRFIKITEAAVGGQKSRILMSIPAAQALREKLEKLLEVLNKLPPHDPKSLATDGLIESEAIARDNRRYYLDLRENERGRFLRMSMLSMGVRVQIALPADGLSDMCNGIAELINDYCRDEDL
>Cyc895
TFIPRFNPTTGMVQWDNVGEDYDFEQEVAQSAYADMLHDRDRNQRYYEALRHVITSMKAAGREVHVLDIGSGTGLLSMMAARVGADSVIACEAFGPVATCAQRILQANGLQERVKLIHKHSTDLVVGEDMPRKANVLVAELFDTELIGEGALKVYLHAADNLLTPDAILIPCKAKMYLQ
>Cyc896
RPKPPKAPLDVCELCATKCTLMWDPPEDDGGRPITHYDVEVMDATAKEDWKPLKKVKECKCEVPLKEGNKYKFRVRAVNDQGPSDYLETEKDTLAHDICDPPDPPGNLEIADYDEKHVDLKWVKPRKENGAPVKNYIIEGRKHPEGAWMTLQETKETKASVPWKEGETYEFRVMAVNKAGKSAPSTATAPILAKPRL
>Cyc897
MDYENAMERVYGNGLFCIILTLCLASFSFILAYEYQSIVFMNFSPKFTCSDARITNASSVTWISKSNYFKLTSSQKSTLPFSNDGDVEQCYAAVSDAAKNVRAFVCTNFTFDDSMMRLTIITDHDLVCDKRIWANWLVAATMIAIAVGHSLAIFTDQFSRRRVLIFYMVMEIFWSLVTPFSSNLVGVFIFRIMRMLSIPLCYYATGLLYELLPARKRTLYGNLYWIPFCLGYMSTAGLAYLTRDWKVFRLYGLLGLVGYIPLFFLLPESPRWLILNGKYEEYKKTLATLARWNRVKLSEDFLDEAVGIVRSIDMVTLKEPVGKPETLVDVFRSKNVRCIFLVFCAQLSAVSIGYYGLSTNADFASDNVFLNVFYMGLSEAPSGFLGWLLCHLFSRRCSFIFAAAFVIPSLLVAPILRPFSSLANTLIISIGKLMLTVEYNICLLHMTEFFPTTVRNMGLFFVMAFGCAISGLSTFINDLHVIYAYLPGIVYAAMNLIATILTFLFLPNTKDCPLAQTISQAERLRRGKEGQWIASLNSQNV
>Cyc898
EGHKKLGVAFTIGSDSSQTPTISLPQSLDIKDGKKAFALKIAGALPSGGSSPAKIIHAFIHVKDYEGLDRYLSKYTVDKEVLDFALQKACIASNAEAVDVLASHGANVDFVDQFGTTLLHFAMRGGGNPEVILALLRHGMQCRDWRNEGQNLLNWACQWGHLAIV
>Cyc899
VPPTFRSLEHYVFEMFFLAFIFLYLVNYMHGRATNSRLAAAWFAAHENLLSTNFSMVGDDTSATPEGNQERETSRGGEKSSSNRRLIRESDSLYTLWCSGRVACTGMMVELRLMKRQDLPSLFLHWLHRPKSGVNAATIASDDRVVVKVVLEDGEMDTWVMAVGVKKSITMLAKDHFDLATYPVDRRGQRFNGVPEGMIVLSEIAEATATILNPT
>Cyc900
MTTLRKAFQAVSSKSSDDDDTYESGTEEASDFGLVFASDISSGSDEEDNAEGKAEHIEGISKGTTENRDDDNDTTEECCDNKTALSSESSSEETDEETAKRCSQGYHSFLASCLERKLKIKEMFSDKSAKNLRSNALLPLLGPENRIAAVCNFRARKVDTKKRVIHITFLSVRKHLRRLGIGTRIIDIIKTPQMSGLYDAMVVHADLNATEFFARNGFSGDPLLNKQWASFAGEYVNCLLMTYFPPLSFGSPTTSSSKLLQSIDKSIDNWLVATGNVHQMQYTLCKRLRAEVVRLQNQLLSQ
>Cyc901
MTVQVATGKLENGLALVRPPGHHAMYDEACGYCFFGNVAIAAASLLDSPPLSVYNPQSLCPKTVSRDQLVQGPRFKRILILDWDVHQGQGTQYTFYNDNR
>Cyc902
CLVQKYAHAPRFATHRQCLASFGAEATMESANSPQRPSPVELASAGFFHTGRADETVCGACFLGLRDWQPCDVDAEAVHARFAAGDGGSCLFLTTRRLLTSVLPLARKHLTTSPPRSDTVVAATMIERLTVIAREMAVGGSGGDNSGTDCWPVQNARVLGYSDDLILLALWRLQTEGNAVDHTWAIDPQ
>Cyc903
IKKPRSEAVQQRKKGNAQAKETPPSRAQPKAKSTGPNPLKRGQKAKMKRIRQKYADQDEEERQMRQRILQGASGKLSAVHAFGKAPRPEEEEEEEEEEEEVEKQEEREEQSLPQVEGDEERGPSEAADELEKEKAVVTVPELKEGDLKDDSAAELGEVSMLGTLTGQPVREDSLLFALPFCAPFSALQKFKYKAKLLPGVQKKGE
>Cyc904
MDSLFSGGGNIKLDASSLFNEVSDRDETDESAQEKGQPTNFPNRPPICYTPTTNDSTNLPGFDLTAGNEWQYPTSVELRDYQFVITERCLYQNCLVCIPTGMGKTLIAAVVLHNFLRWYPTGCVVFMAPTRPLVSQQMTACRDFTGLSISGIQAAEAVELTGSTSPQQRAALWNGPHRAFFLTPQVIVNDLVTGICPATSIRCMVIDEAHKATGNHAYCQVSYLHVVLFVQVMRSITGAPYNHRQFRVVALSATPASDLLGAQAVIANLLIAHLEVRTESSPDVREYCHQRAIETIIVRLDPQLSRFKQRLCDVARPPLQRLCEHNALWASNPRRQPDPEAFAAFTLVKAREAFTRNNPSSSFFGAVLRDFRLATCFARALQLLTQYGLRPVYQYLLTNIGSSNDLAQVTGLQEFVTELGSALGAAEATAVMSQLPFVPGHPKLLKLRDVLIEHFTGASERCQSQRGTRAIVFTQYRDSVSDIMHMLEAYKPNLRPAVFVGQTSSGGQHHSKKRNTQRDQLHVMEMFREGRVNILISTCIGEEGLDVGQVDLIVCFDAHKSPARLIQRLGRTGRRRSGRVVVLLTEGRERSNFALSMARSNTVHDTLLQGQATQKLIFYPHNPRMVPLGVNPSPVLWKPSIHLENNASVSHKALTNYRRRYPTPPANLRFSICEASSLLSFSQEDTGKMNTFTRRYSVNRWIPAIREGFQTEVSGPSTTTWHLVASLRLLELHRRGRTHAMYHAMGIREVDMISSLSDLPSSMTQFSQTAPGEPVDPSPPPASQDLPEATPSVKSSIRFFRGLVSKTLMVDPRIHTSGELNFPDVISIRGITMEGLNKGLEKLITSGIDPPTHECQPDACTKSVPFDSAPSLPAPLLLGSFHLPSPINSPPAKRLRTLTISEKSVSGVSNATDDMRPDLILRLSDDLHDFLNSC
>Cyc905
LAQMLESNTWIAEERHHFGVANGPFDFGKRDPSEARQRVAQLSERRDKLSRTVNMRAMNMLGTAEEQYADLLRRREIVLADKRKIQAVIDDLDARKEQVLRAAYDKVNAEFSNIFSSLLPGTRAQLVPPEGQTILEGLQFRVAFGDTWKESLSELSGGQ
>Cyc906
MGYSMQMPKENQDPSPGQPFPLSTTRVVSSIPKAEVKEGEETNWVYPSAQMFWNAMLRKGWRWRDDEIGPEDLNNIVRIHNANNEAAWAEVLKWEELHYHKCRTPRLRRFAGDANNYSPRARIRHWMGHELPFDRHDWVVDRCGCDVRYIIDYYDSEKVDPDFKFALLDVRPALDSFSALWDRVRMAWRRWCLPEPPNKPSS
>Cyc907
PPGPPIITILDNFDGGTFKEGTQLQAECVAKPPGHPVGALFWRWHFPPSLQAALPPLQRIPLGLPFHSQDFVQTIVNTEDVPTSFYETSTNGELKAVLTIPNINRRYHYAKLSCETAHNTGVSKRADVNVTIN
>Cyc908
MIFFFVLSCSISLGFGKPSAHPGLSIVTTSIGGAGPHLIPKNADYSRKVSVSVGSVLNQQEAAAAAASSTIDHPRGTVGTRSVSVYDDPTALRLHTSVLNAYPSRFDISNFHGEKINSAAISYLQPDLSQGTVAKLRVILGADYDHAWMSVEPRPPGNETTGYPPSASKQRLLRQVEAFNFSVFDEVSGAEHQEVALSAKESAMLRKWLVQRVDCPMQYVWRDNGNRYWPRWIRHAVCKEAVVCSWPPGMQCRPSGTKTLTLLRWVSEQHSALGGQTEKVESPFNIN
>Cyc909
EDPDLTHFLTKVVEEAATALDDAEMIRFEPSTGQMASTDRGRTASLYYISYATAALVRQRLHALMRLQDLIGLVAEASEFAQMKVRDEEEAELQCLRDEACRVVVKNPGTVEGTLGVKVNVLLQAHISRARPTTHSLVSDMFYVQQNAGRLARYTFEIALRLAWSVCATSAHRLSK
>Cyc910
HPIIRPKGGKYADDPIYRADQRLPDRRAPKPKNPNVIPMGATNGLLFCDDDEEDGDGFLIDAAACGVDGGDLASLVFPVHDVTSKAATRGLRSDGQIVPTPWERVATGGEHGLKPTRYRANRPGRRRTGGKKHRLT
>Cyc911
ITLDILVDLGHEELKELGVIVYGQRHKIIKGIGRYRSLIAASTTSTTPTNTTAASSIPSMEDPSTRVVGGGHFRGVGVHEPIPPGSDCFPAAAATETVFVDVPRDSNEFRDVEEQ
>Cyc912
MCEIESSDNVYPSIGQAFESMLRYSGIPCVTVRGIAKSMDYKVGQPLVQKEEPLFHPETGALPAQIASLQHSWNAAYVDGLWRLYDCTWAAQRLAMGTREGLPKSSQAVTLQYETDMFYYQVDPTKLIYTHYPFEDVWQLIDPPVSIV
>Cyc913
MALTSSSGFASFALILLCLFSKSLYCYKNKVILVSFDGFRHDYLDIAKSEGLDISALEALYKRGFRGRVVPIMPTITFPTHFSTATGRYAENHGIMANVFYSPEYNASFSYRNAFDASDSRWWNYNDNEPIWMTNERHGDRKSCVFFWPGSASSYASKLPTRTQSPYNASIDFTTRIDQILEWMQEDDKISLCMVYMEEPDASGHHFGPNSREVKSKVEELNFLVKYLIEKIDAMPRMSDSVNVVLTSDHGMAEVLDQNIVPLYNILDPKDYIANPSRVFFGIWPKQ
>Cyc914
MVKNIKRYRKQLSKALNPIAAVDQNGKFVYLDFIPTTYLLPQDYTLFAEEFKRNPRATWIVKPSAKARGVGIFIVNRLSQIKKWGREGRAANKNAFSLPHVTRETYVISRYIENPLLIGGRKFDLRMYVLVTSFRPLRCYVNKLGFCRFCTVRYDKRESELGNMFVHLTNISIQKHAVDYNHRHGGKWSIHNLRLWLEGTRGKEVADRLFNEIYWMMYHSLQSVTDVINNDRHCFECYGYDIIIDDKLKPWLIEINASPSLSSTTQLDRIMKYKLIDDVLNIVVPDNQVPDTKVSKPTKDLSLGDFEVLYDEEEAQAESNAHTSRTSTTQTKKP
>Cyc915
GQLDSFGLAYATVAACQLLGYTDVHLALSEDHAWVEFGSPERRETADVSVIPALEPTEVLSPVKITTTTSVSTLYPPPVRLGHLLHSWLYLNGCPVVCNPLVLSVAAAVTAIQPCGLSKSVRPIDQITMASVPPSSSKRPRQKLSSGTLSTSSDGHPVRSVETISPE
>Cyc916
DFLYDRSKSLTTNSPSQQLPYFFGASGSRDLDLLRDFSRYQLFERYIVHHLEAIFAAHCALPIQPPTLIPVNKRSVACWLHCPGTTTLPTTSVSCLQAPSDVGSGGAEGGGGGSGAEAEHLADARTTIGGPVLLDAQGVPVSLPDALHVGLARFLANTGINPPPLRELRTYQIGRTYRPWPHANPFRAVDHPLEMKRASFDMAAANY
>Cyc917
LFSLSRHIRMGCLELHTGSVRHLVFADSRHLLSAGEDACLGVWRRSGGRDRGASAWQCIRQMRRHKAPIISILLHPSLLLAFSLADGEGDHTFRIWSLTHGRQAYTTRLRALNAEGATALAAVVVPEPPRHHHHLLLLFVTPPSSTHSHRLDFIDLTQVRQKALFSARFPTLLSVSPVVFHVEEACLYLLAGIGNALNAYRCHLTENKMELVAKTKVPGKRFKFLKALPWPDELVKAEPEVYGGRRRLVVLVTTDMDGSYVRGYAVDLEATSTTAAEDTVPSLALRPVFTYDIHAIRLTQVDAAWTSGVGEVTEEEVDHTVSAEGA
>Cyc918
VINLNDEKPQISIDYVINSESVKHKRVMENGSQNHFIALIRAIDADAGTTKLTPPSLEDPYMVQMSGFQFGASGGGGVRLNRPDVLHSAAGGRVTCELGSHSENYTLTPSAQIGVTVGGSEYVLQTKTPLDREREQRQCVIIRCFDDGSPPKTSTATVE
>Cyc919
HNDATWPSSRLLTTNDRHDNADRHITLAEQHTDMNHVASEFSFLNYVRCHFGKHDLKLAKKHGKLGPMQKSGPDVNFVSDDHSVISSLEKSKNISVSDSMVQLRGGILENYQNIVRKASPSPSSSSSDNSSSFSPSISSDNSSDTAADDDESSTDSSSQSEDELSPPEPPDGGWGWVIVIATFFIQMIDDGVATSFGIFLDDLTEEFGASLSVASWVGSFSYGIPCLAAPVASMLINKFQCRKVCVIGGLISAVGCALAFFVESMLGLVLTFGILVGLGASLSSTAALIIVSLYFEDRRATATGLSIAGSGVGSFVFAPLVNYLITIYTWRGAILVLSGIFTHIVVFGCLMRPLETGRQRRKRQLLLRMENFAKESGFKLPEVYLKSEDENVDRRIHLLRRLLISPQRHSSSDSTSDLSMGSLLITVDSCLKDNIKVEDGKEMQKITQPRLSFSDITESKENLSNAHQHPPVLSAATSIRNALSLIPPVYGRTKRSVYHRSAAFQSTTQKHIRPTFSMPDLLGSTPSLLSSSSASSGPVARVRQHLHFIRRYFYRQLRNAVDPSIFWSFSFNLFLLSTLGLFFWCNVTYFFITIYANSQVGISNRLAAMLLAIMGGSDMVGEVVYGWAADQEWSNILHLYTSGVVVCGIATMLVPVATSFGALVVYN
>Cyc920
REPKEASGNEGLGNGLYMGSTRPDSALYGPVMGSLSGFVGLNSPETRSENLHHIQALLSGRSRNPSETLAEFIRSTVTNETPLTNIRTRLQSLSHDFTAAYVASGNSATTDAAGHRCHLAEQLYYYGLESILADEKSRRGGGGIVRSEEFHRALYACCLEVVLVNCEEDGGRRFPWILEALTFDAISFYKVVEVFVKNVELPRELVKYLNCVVEGILGEYAWRSSSSIWATIQCGSATGSRTSTVPSVEEIFPPEKLDE
>Cyc921
RQPLNQVEDNSSVQSTASSLPDRNVASTPPRCINSPFASASPGTPGGRVFSIQSLNPYQSRWTIRARVSQKGTIRTWQRSGREGKLFSFTLLDSTGEIRATAFNAEVDKFYDQIEVNKVYYISKASLKPANKQFNTTNNDYEMSLNSDTQIVPCEDGEDVSVPSFSFNFVPIGKLDGYQPGDFVDVVGVVHESGDVSTITIRSSQREVQKREVGLVDDSGCLVRLTLWGQEAVDFDGTNHPALVVKSAKLSDFNGRSLSTTTQSSVMIAPTSIPEANRLKGWYENGGGSTFNFEMYRGEIMGEVGGEGFSGTLGSRDWNPLSDLEAPGVGGQAKPDLFTCK
>Cyc922
LNMDFLPNSVLLELNNLASSSNICLAANRNTDPEFAVAGSGFFTSHEHLEQYLEAYAASALVTPLRISLRALPHALWHFARTAAHSWGLLTRIEFEVPEHLNTAFLLVCKRAPLPRLKRTLFERTEVGVFYLLSRGDLPPPALRSLSEADLLDAEPASAPTSPSAVYPPTPLSDPFNQEDDEMGMNDSLTRMARTFHATAIKHEASDTVAAGAEVPEAADLMLVSAELNQPSNAVEILDDLPRQLIPGIDF
>Cyc923
MGGEHDQHGSNQSATLATHLSHSGLLPSHVYFGSCFFVLGTWWFIAILRARYRLDRRTEVALTYPGKCNSCSRKLIEGLVKLVACIVGVVVEAITVKTLGRPANYTYDTIYASFMLAAVVDIFGGLRIVLPEGIDFLAHAVAFANLGILARSQAWGHLHLTVATRMLTSYVAISVTLALVLELHRPHSQMLQFIRTGAVMLQGVWFWQAGVVLDSPFAGRWVEDDHGNLMFITIAFAWDMCGVVLFQTFFAVTVEKLFGGQGLKAPRHHFRGNKQSGQNEPVNIEAVDGYKPLQTTEPLEIESSGGVSQNLQLIQ
>Cyc924
DSMLVLLGESRLDVTGCLEHLETIFTGYADFPPCAFLLCGDFISADYSPHINEKRTLLKHLFKRLTGIFLRVYGDAETRGHRQPRLVLVPGPHDPCVGPQGIYPRPPLPSDLFGMEERGASSANWLWLATNPCRLRVFTREVVVFRYDYGRHLVRYCIHLPTASSTSPAVEAASCDLDAE
>Cyc925
VGGVGLTITSADRVVILDPSWNPSVDAQAVDRVYRIGQHSNVVVYRLITCATVEEKIYRRQVFKDSVIRQTIGRAAADRPVDADVTDPYRYFTRQELVELFSLDENAHFSATQRQLAELHSTIERRTYPELESHLAFLKSMMDLVFDISDHDILFSRQEDKNDAEETVAERLFAQNRLKVGEAALKMEAARDFEASKKIQQQVYAPSKPAYNQPAGEIFIPSKKDTQRAMFNAPGCGKADFSITNNVFKDGCVIPPKVNPKIGFKQTSANPEEVVQPPLIPARLKSPESSSSPVVLTTSASTDVIKFDPTEVVGDAAIDKSMQLLSLRK
>Cyc926
WMRITEEPISEVVDGQSAVTFAHRFTQQSGSVTYFAFSYPWTYLDTQLQLKRLENMFIFPMSAVKSTQMTADSAKVASSIYFHRELLCYSLCGRRIDLLTISDNTNKLSELEDRFDPLLFPEQSIPRPHKFAKKK
>Cyc927
MVLSASSLRKFSKSGSKPLPPAEPGSRARHSIPGPTSPARFFSLFAFSLLRKPMFVDPSVKAGIYLCGAAAGSLIFDFLKMPASYFSHKRNAFNLLFVKWGWGWTFCCLSIFILISTYIYTGGNRRLIRAHLMRLLVGSACWYACTGVFNTVEYSFGSCYNPNGTLFRSPYSLRPFNRRSCRQAKGYWLGFDISGHCFLLTMSNLWILEELRVMRSWNVLGALLDVSTHSDDLDSSTATAAPRLPNVSPDTVQAMRSAYVRLTLNLRSVFCATACLSLLWDFMLLATIVYFHSMPSKLLGASVGISCWFVCYRGIFPSLPVGSVGGLAPGMPGDGPVHFVAKR
>Cyc928
MATSIIKLHTFSGAGDSYPPCFILQVDDFYCLLDCGWSENLPRSRIAEVGKWAKRIGAVLISHPSMRHLGLLPILVGKYGLKCPVYSTTPVFRLGQLFCYDEFQSRFLCEDFSLFSLDDVDDAFELFVQVKYSQTINLQGKGRGLSVTPLPS
>Cyc929
VLSPDYLSVYIKKSHLVIRMLGLRFGQRVLLQVFNKLFVLARLSTINAGAEEKVPVNGTPVPHDNSVTTVSEDSAVPPTLSDENRANLLLSTDSFRRIISTVTGQDIENFLDHWVFKPGHVRLFAKFLFNRKRNVVELELKQ
>Cyc930
MARCTVVGGGLSGLSTAYLLSRLPQSQVSHVFVYEANKHFGGCFLTGRNPRTGALHDLGPHSARIAAPSSSPLLRMVSSLGFTCGEVFWLPPLKRYIYAAGALRPISLFSLKTKPPFTRSHLALFTRRALTKGPGPLKGDISVDEYLRTRFDDEFAEYLGSALMRGVCGVDSKLVSASAFLNH
>Cyc931
GQLGANFSPLVQSHGDELWGLAAHPQSHHFLTGGRDGNVFLWDSLTRRLVWAENLSEEIICAAFYPAVVSSSTAVPNHTEAESGGGGDLADSVPVVALGTTSGRWIILDAVLHQIIAAHHESPEPIQCLAYSP
>Cyc932
MSCLHPPLSGVTALCYAIPYSIGFSSITQAELYKLLQVELVKSETKLTPTLPAVEAFVYGSSDSVSYPLVKKFSITIKKRCSNAGRLTSNVCKTAAELKRFLKWILTSFSAKEVLSNASCVRVDPAKGNDMLKSRLSSMECRQNQVFISVDKYAQQDTETPDDKDDGDSLDIITILFVTGSCLGILLLVFGVMLMRRFLNWLAEIRNDVWMIKELDIIPPESERLESFTTLLSQVSSRRSYSQVDLSRSCQCCPILAPNIDAANGQTISGIYKSISVSLYATRISASTVFDYSTRKTLIELRKIAHNNILRFYGLANLGDKDISVFTTESENEDWGLAPEDDLPENRDFALGKTDIPNYYVVREQCTGESIFFFMHCSAMNFPREAKIPVTIQLVDAVEFLHGHGIVHGKLNSHCCYFDHNFNIKVSDWERLDMLQKCLRLHSTDVYLPSRFIAFLQKNKTLRSTSDRKNRTLQCSNMNGVMRLRWRPPECLCFELPLVKRLFSHPQNLTNDGNEQNDVAEEREEDGQLNNSEVPLSHFQDPTVDIYSLGVIINEVWSRAIPYSDIDQDYEDELKLLDAVACSTLKLKISSTMPEI
>Cyc933
NLCSVCSSQLEANGDITTNRMIDREQSLPIRDELYLFLEARDSGHPVALTSYVLLAVEIEDENDNPPTFVLPQLNFPVLENEPSPQRIGEILVYDADAGPPREGYHEVVSDPLLLRVSEPPKHFINLFIKFGHGPPDLPFVIDSTPDGRFYLNATRSLDREVDEMFQFHVHASDFGRPSHLRHTSTAIITVSVVDVNDNPPEIIFPKPSTATTHIHTISYLEMPDTEILSINANDKDSEGENGKFLFELGPVLSSFLDADTSRLARTALDGDLFKLDAVKGLLKTQRRMTEADLGEHWLQLIVRDLGSPPLETRQIIRLAVDRSPPQFASNIRARIPPEQRTSPPVNYLGNSVVDSPHRHPGDWNGGERSISDVMMVVIIALMIAGLIVLIMLCFYLRHRQKLFFCLPDVCALFQKPYSSSNPYCNPKCVDGLNKTNEINQKGAKEGTFQGRVWTPRPPSPLSGGEFVATSSKCLPSGGGAFVSIASGTSRRHINGIQSAVTGVSDFFDKS
>Cyc934
YVHSWLDSRVKNNKVLSRTERPALSICFDKYVGPCLEICNTKFKKITTIPDLAHVNMLCYLLESMLDAQKSSKDHREFTKENYEGLFCFCCVWAVGGALFKDQMSDHRQEFHKWWVNEFKSVKFPSNGTIFDFFWSLTSRKFEPWSSLLKPYEREENQPLQ
>Cyc935
MREIETVEDFDKLCQSTASVDKILVVDFYAVWCRPCSRASPLYEKLSYRYHYTDVYFIKVNVDACAELTHRELISSLPTFKLYKDGSCIRTFTGNLAFPSPISSPKGGNVDALEKAIDEAYLDESVKELLANSSSPTFQKAKAKLLSVANVAAAKVAVGKSFEINLSDPVFEKYFLVTPGCMQFLFSMGFQVPI
>Cyc936
MACSRVRVIEYRKRLDPEEFFQYGRPHVEPPGIVVVCHRPLDKILLYLIAFSLLGVIIHFIVAYILLSDFPKPPPNASTDCATLVGSWNSDYTVLRFFGVPYSIPPLAKPDEQTLDVLRQYLQVEDGMPVLRWQMPREIEGIEGCILAQHDRCSFQRSRWTCNLGRARPVGTCSQPIPGRQVDLNNSYALFQQERCLQVDITTPLYGGVLKPVIVLIAGFQFFTEPLMPPHHQYVAFWPTDEAVRDTDAVWVYLHYRLGLAGFFYNLTAPNASDTTKYQLSIENFALHDQLMGLRWIKQHVKQFGGDPKRITVLGWGSGATSTLALLYMKAKKEELFHQAWLTSGAVHWKSNRDNDVNRSMVERAFTDIVSHYIGTHCITGIPGTVSKSCPLGELRKKLANVPIAVFNSLLSGLLDDGNMIGGLVGSNNESGGLSWISAESGSGAIPPPRYWTPEEIKRILDL
>Cyc937
HMYLHFLQTTAYQLINPDRLVRELHRRARSPTRPGSLCDVGGGGGGGSNGGEGRHSAMQSMTPDALGMGSGGAGGGCGGSCGSHYHFCHHSSPSPPTFRRNDTGERQRCIARLPHKDLMVKGLDLLQLGLMFPRDNAVFQQSLNILKAVDAAACKASVPPPPKYYWYW
>Cyc938
LPEDKREVLKLNTPIVSIELHPNGEGLLLGYAGGTAIVAQPQAIPLTLPVPSISTVENPRDEAGEKPEEGEAEKGQTQPSIESVEAEAEPAKKSEGDTAPEPTSPKKSKTGERHSTANLQAIRAQASRKFRTLSKSIKSKIEHTAEEKVEHPVLPVPPSPRVVRLLPYTQVLCCATWRITTSVLASELAASQEVLIAYHDGAYLTWTIPKCESEVFDPVIAVNQEVASIPY
>Cyc939
MQNEYPSTTRSPINFSTYEVCSDDLYPTLAAFSSAYHQIHVFLSLILCICGICLNALNVVVLCQKHMRSSNSLLLSSLAISDGMVMVIYIIYDLGFRLVARLENGMTKEYAHLLLVCIVGQNLFHTFSTWIIVVLAAYRLLYIHAGPQARVVCAPLRVWLAIAMVAFISMVLAIPLVFAHEVTHYRKPNCEDLKLYEVDYVDNTVLQTILFYNSALLVKAIPILLMWILSIILIKKIRKTQTVRRRLLPLETLRSSTTLSEPTTGCTVEDHKIQKLRWFFFKSCGRFDSYRQSTQPTKMLLAVALMYILTYLPQ
>Cyc940
HLQSVSDRLHKNGGRVAVLGSSQLACELATSFLEERRLTKEEKEANSPKDSAAFHVNQFLGFAVSHPMEDVLPPVLAQAVSDYETERGVVLSPSTTIVRASLVDPTNPAESRIRLTIHKREEGGVIKEEEDLIVDHVVCAVGNEPRTELGTKAGLELDPVNGGLLVNSELKSRDNIYVAGSVASYWDSELDCRRRVDHISASEDTGELAGLNMARSAPSPSHEVEDKLAEACVAPEKTYDPLPSARKYQTSLWFNIGKGAHYDCVGLVDSKNLITRTVFLEGEESSAVVFYLRPEDNRLMGVLLWNITDELFKDPEYVAPSRINLARSMVADRLILREDDDVLECAKQFDLGGEIAEHYAELKAFIEAKRAEDEAASAAVTALTDKKTEPTEAYSQVLARTKEEVVVAETLENSNTV
>Cyc941
FRERFLVWNHIGVVTLFEDDDPNDSKSTSIEVEFHDTTLHHGIHLEGQGFTMADLNATALMLASPVSHRFFFFYLVQGLADAYLMDAFDSGKAVDDSDLSTVLVRPLDNTAFGKESISNTASDWTVNLPPGEACRAISLVLGNEESLAVVATSSRLLRIFVQPAASAVAAGGSLQLLQATSLGLPPISLPGKDVVTMVSHPSLPILAVVVGWSNEDLYWRVFNFSITTGAPRGWAFGRLSSTFYPLPLSPSAHLTWLGFSEIGNLFTHDSAGCLRRLTHQTMAEAPHVMDFHWVPVCETRRCVKPHHRLKDCFFVVGVVEDIHHPMDTKGKSLEEAEDVDAVAESDRTQRIRRDELGFGQVQAIYCKASRWPRPIPKPIVTSLPFTLPLCGVYETDQGKLEENYLRTLVLDQKPFWGVCTDSETSLSPSRMSSRRKTLLRLFA
>Cyc942
IEKIRSSAFSEALISVIGNSKVPSVIRAVGLKALGKLDLVVNTAAFDRVVSSLNDFIDSPTPGPFFHSAEEELILKFGAFSVLLNLEIPAPEVARILATFGAKKQWPLLTSCRRLIDNWCANELLSEAECRCVKYGGAYNADAGEVGRLRGTCSPGLAAGWSGLAGTKTAGEVNLIHGDLLDNRPYFLSDYSLQWITGPEGEIRASNLILSLIDAESEAKVLSFDIYGDRLAVLMGKGDTNRTPWLSIGFSLLRGTIPPRQVFSGGFTDIIDLLFSAPNQPTPFFSTIRLPMDVRRYIPLSSGWIIKNDLMGVSSIEFSAALSSSMFSQSGTALIRTRAAVVLENLITVMTSFNESLPVISAVNGIGTAARFDFLIHMEVEGMPESICMHFQRSRMTPLLRWVGKFADSPILGKRTTLLRPLPTSNEGSNDNYNLTQSLRIPPVSYFLGGLNAARCKKIGVENEWN
>Cyc943
TDEAVEVQSAYNTISSHRSTGSTRSLLSTSNDVGDYFVTGGSRRRRRRKISPSVPLDQSQMKRRPLTRKPTRYCVVSGFYLTSPKQSLRVETAITRTMIREGRVDVQRNLVYDSDSGAMITAGEALEKSVIVGLIFTKLEVKQTGETTYWLEIFHKRHDVYLVEGIFDVNAKTLIPVEEALASNLIDPVHGLYHHTGTEETITLEDAHQQGLIRVVPQLRPPCEDLATRPFDFIHYRTVEGDFAVRSSNVAFKQKVDLFVQQEETVKSGYANVGI
>Cyc944
PELDLEGRPSTVQPGQALPVGSVVGGGPPPSTGDPLLRSDQYLSGNSEAGGVAATIVTNQILTKGATKDGWTDQETLLLLEALEMYRDDWNKVAEHVGSRTQDECILHFLRLPIEDAYLEGDFGSICCSALADAAHPQPPFSKAGNPILSTVAFLAAVVDPRVAASAASAALKEYAQMREEVPAGLLHEHKARVQAAVRMGREVDPNKFGLDELGIVKSEDSKRRATGEGEEEQQQPKEETSESAEKPLEEMNESTIIQKGSSRSEGEAGQEVKEAETEEGGKSEQTTMEADEVAPVKGAAEDGGGSEVGAKKKSGTASTNSLPPNLDSLGTAAACALAAAATKARHLASVEEKRIKGLVAQLVETQLKKLDIKLKQFQ
>Cyc945
EIRVGAYKKLWKASNLLTGKEDAANNYARAYINVGKKMLGPLMEQVRITAERCDGLAGFNVVHSLAGGTGSGLTALLLECLFEEYVKKARFSTTIYPSKICSQSTVDPYNTLLSMKATMDTLDCSLLMDNKAITDRCVAQMLIEKPTYTTLNRFVAMLVSSIYLSHRFAFMGNQHADVLELLTNIIPYPRIRFPIVGTTPLYAKANQHHEVISVPTITRRVFSQEAITLDCNIEKRYFISVALLYRGVASTGEVVAALRDVRYNPEFAIAEGFLDWCPNKFKVGVTPFPPVTVPTCAMAAAPTSVCMIAGNIAVSDAFKSTVDNFDMLFKKCAFIHWFVCEGLEEAELKEARDELCGLINEYVNLVDRDASAEACPEQTTESEDGGCPMVFTNTTTPTMRGATVAPQRPPEHLHINMRMRERIPGPSTPCQPILNGPCAGRGFPNPYSPRPILSINMSNTRPRNRIRSERPLVAYRGRSVAPPSPGMFEEIEQGCPYGFFNIFNQQQAETEEFPPWT
>Cyc946
EASKKLAKSYYPFVCADKRNLARSIVDLQASFEVAFSALEDIERTGGDVESLHYAIYGLEEALSRALTELIVIRDEVHTLTLALKQSEQFNLKLYEQLVNLDHEATDGIESSQQTLNASRCMTNKYRIPQTTKEALGRAWIRDNAEKAHGDVTITSLLSSQQASNEFHSWVCRIQRDLSRRHAEFSFLMLGLWTEEVCSNFNLTEDNSGDEEIGCFRRKSHKSESPSEEVSRRREAAMRSLLLTRHIKIDDTSATLGLIQSKVQELGDEVFTELRRRRESLEEARSLHRTLNDQLSGRRNQLVESLLATHQAVQTLLEMDEQNDGLVGKLIKTRPLFSELQEAVVK
>Cyc947
IQSKISSSSKEMTSEELQLVRRFQEETARCGGWLRIFPCGDTWMQYASLLHDNSQGEITDTPQPRWRFSMASAPTHTPTVATSGTIQRGGRRVNEDFLTHASATMAVLAMQKASSLRVGTMARNNDGEITLIHPNLVPPKVNIGMFTGLSSPGDNEPFASEVDEDNEEKLMVHMPPLQADDADSVLPIHSLTTNVLSEYLMIGLGFNLQASNVKREQANRVATCYSQTLGRLPFYHRKIGALPVCIRGVCLLAGCGHESGVPRLCGMRRNEENNISYDPHYVASTIENLPDTEHISRLYRREKGGVQIQSMTQYQARMTFSAYLSRIHSRFKAHVLADNKKQECVASKKADKQADLILRFLQKAALKLSPQAVKWFYSTND
>Cyc948
VVPQAAMDASARDDVVLTLTEADDTSSRQIVKRRRLALLCHFGVRSTALIFYLLCSWFTTAFIAPVVTLLTLFAIDFWLVKNVSGRLLVGLRWWNSIDLETGTSKWVFESVNSTARGDESVSSRERASRRSAARLFWLGLLIFPVIWVILVLVAVFSLKLAWCLVAACGCLAGSINAYGYLRCRFKGSPIGGDSQGSGFRGLLTTKMAKIVISDLWSNEENQQQQPPSII
>Cyc949
EGNLLVVGGEANVVSIWDMGGLTPRPKGEIDIGVQACYAVAVSNDSKLCYFCQSDGVISVWDLHNQSQIRRLQGHGDGASCVDLSATCAQLWTGGLDKTVRNWDIREMHRQIAQFNFNSQIFSLAKSPTEEWVAAGMESDEIELFAPGRMDRYQLRMHESCVLSLKFAHSGVWFASTGKDSWLNAWRPPWGANLFRVKESLSVLSCDISADDRHLVTGSGDRRASIYEINY
>Cyc950
HSPKHRLAHSVTFRQLVKESGLLGLWRGGLPNVQRAALVNMGEMTTYDTAKRWLQRRFGLTDGPLLHGCASTMSGFVSACLGTPADFIKTRMMNQRVVTTSGVPLSPLYTGMIDCAIKVVKQEGFFTLYRGFFLIWGRM
>Cyc951
PNPFAYTQKYEEALDMVHGKIRQLFSDPNLVHTPETSALMRDIADEVAYLRFDSTLLRTASPEWSKKFTERELVTQRQAFLDTCTLLTDPGGQLTARYQVNMKPGNRDCSNVHCACIELKKNPNADADIGIGWTDTSRRSAENWAVKELQGLRDELRPLAEEAKKRTKQYLDAYGITDRYTGYRNDLGYICRPERPTGIDPALLNPGRPAIAPRWNMGVEDERARAVECTDFVAPQDTECERMARTTRKCEVKVTCEDPVEAAGIVCKFPGRTEYEDAYIDPPLRNLPSSAKKPPRTHRSVSEQPPGVRGRGPDVEIGMELMRGKNFGIGSPPRHQDVWVLGTRGSKEFPSTEYQDRYKKFRATDLNICPWE
>Cyc952
QSFVLQMHEASAGLPITINVSTIGYCSPKYSPQYRVGKSCLINRFMSRSQYTEDHLSVISNSDYYGSIIAGDQWIYWGSRIIQHESKRYRLRIIEQCDFIDDHLFTPFGTEPYIDRCFSNMIHVESPKTAYICKDQVGNEWNYSREILEPCDFVVDAFIIVLDITLTGEAALSQQSFLKRAIMEMRKRKIPFVFASSKHDCAASPENKAFIKCLLHKGSKVLKKIRYCRVETSAKLDVNVQQAFLSAALLCSSSSSEINCKYFPYSPPPGICTQSFMNSGAHF
>Cyc953
ELEGIRSDGSEESAHQFRYSRLMRYLFPPSARLDDSPLFTLCYNDTCSFTWTGPNHIRQDIFECRTCGLMDSLCCCSECARVCHKGHDCRLKRTSPTAYCDCWEKCRCRSLVLGHQASRLFLFQRLLLHTDLVYLPNRANEHLLVYLTRCVERQTREQKQYKSARRRGGSGSGGGNGGGGSGGGGGERGTLAGARASGSTLDEPEHDLEPPTFSRDALELVLDSKAAAASLLCDCKNVVATESFAKFGDRKGKSGAC
>Cyc954
MEEADYYTVLEVDRSADGESIKKAYRKLALKWHPDKNPDNKEEAERQFKLVSEAYEVLSDPQKRVIYDNYGKEGLTNGGAGPSDFSGFGGFSFHFRDPMEIFAQVFGPSLFDVFGPNFVTPGAARTHRSHASSRVHRRQNPYEQNRRTTSSVHDPRDVMLPTGFGGGFFDDIFGGLLGGFGGMSGFSSMSSFSNGRPGGGMARSMSSSTRIVNGQVVNTTTVRENNVETITETVDGRVVRTETRPCHNNSSSIYLSF
>Cyc955
VVEERDLLKLDKERLTEHIREMMAQLEEKAPLLRSQQEAFYKSRDRVAELETQLGAALTNAKEKQDVAEDQRRRSSYFQRQNKLLKQSCKDLSIQVKTLLHELETARGTVITSIEEENIQVFPDSSTNDIDSRTLLNLCSADNSTAASVIDKNLVTFRSLSELQTQNARLLLVARDLASQLEDHESKKDLLANQVSEITAKVEVLSGEVDVARLAASEARSEANFAARQRDACKALLQRHAIPLPDFSVRNELTPQKCVDSNTNPHDSAIVLAHL
>Cyc956
IGRTLIPRYFRSIFESGCTELFFNLRHTRESFHNSILTLESDCASMVMNMTRPFPTTVFVEAQFTLGFTLDELMRIRNWTFQIRSHRELIIRSVLGVQDPMVFEQVSKNVTRSGILANTLHFLRLCVILEPMQELMSRQKFQNIPPRDCLRNIVMNRWKRMTAIPNQPTKA
>Cyc957
LTNHCSMQTTFAYCFACLMQESGKSEPCSSLLSELVTGLIPLSSLDAASVYSAFRRLLGLAEESDSHMYDSKNIVYLWMCFGLFSMLHNFSSSLLPEFLRHAITRLSDYQEEAFPYPLVALLFHLGLALANMLPTADEYSAALSVLFFPPALTEDLNFRFNPPSWFLEVLQSVRVDKFSASYPPTPLFTRLLDTYGFRTLKALFAGGGFLCNTNAPDSLRWLQSLCSIARLERPMDEEFWLMVAGLGIKFYPPKQDAGKGLASYLVECLADAVKLMPLSSKLWQLYALVLRNCGFSEGHRVALVKRVAALAVGMEVVVEEVFATAGVSLPPETAMVKSLACKDLTDWWNQSL
>Cyc958
MTSVIIRLQNLPMTANASNIRRFFGGLNIPEGGVHIVGGEKGDAFIAFATDEDARKAMLLDHQYINSAQIRLFLSSKAEMQSVIETARCSVIMASQQPPTAQETVSRPPGQYNPSSHTISAHSQSYTRPSGPPGISSTGGPYAQSSSHAPHQVPSDKGPESHSDTAYGHGYDRSEIWGNDHDGNQLGYSGYSKEQSRPPRPSESQGSDGVFPPHKGGGDGYSGYNGAYEDRPPPPTGDGYYGYGNGYEGDMHYEESGYYRENAPMFPNGERDFSVRPPWLRDEDSHYAKRSGPPDSAGIDAAPYKRYRQEEIQPQSSEVPCLDFVVKVSMRPSDVTVKSVFDLLRGVNIVPKFGIRVEEDALKRYTGNVYCMVTCPQSHHRALACDGNVFRGAKVLVVNSSAEEYFKVTDSSFQSRCPPALLERIPPRASTKPNYYSEGCIEISEIPSDVTERDIVSFLGVPGLSEENVKIVQSGPRGSAVALVRLPSARDLDILLGAPPRPFSRNQAQNVKLMAISAMQFVHSVPRSPQSKQTDGVTKQATPEIPAAAKTCCFIYGFSRNMTIFEISKIFPSVFIPGDSIHLLSSSRAAVIDFINEDSCKTALRDFSAAESELKKVHRNLCMRAISKAEFEQKLQDTESQTKSQTTDSDRGESRPTASRYHHPPQPPLPTPPRGAHPRPPFPPPGPPPPQFRRPGPPVAVSVHISNLPPNCPPNAVLDVFRPFRPLPGSLRFRRDHRGNQMGEALISFGCFGDAERAAHETNMFRLFNNSLSVRIHQQ
>Cyc959
KPFHTLLQHFPDFSTRDAHGNYVDCARWFGSLVISKSCENAVVVWMPGDIESATSPASLDLHDLLPPRLVAIDNSSGRGSGARARQMTGVPLETHCSLLHQLRLPDCDLWYVRFDLHLQQRLLALGTGVGLPRIFLWDLSDLGSTLSLVPK
>Cyc960
YIHSEGLQYAFVQCGNYVWRAGVRPPLNGVVIHGGSDWLVLPRDFAFYTVFGNDDLVRGLRIWFRNAILPVESFFHTLAYNSHFCERVINANLRLTNWQRPQGCSCKKTTVADWCGCSPSVFSGPQALLRLHEALNVADSPMAFGRKFDSTIDVAMVNYMEGRLLGRKLPSDENIDLYLESIFSSEFDEKRVPLHVRNGINNLIKVACEFVKPLETNCYSYH
>Cyc961
DKQDIATGTVTESSSTPISIGFITYDSQLHFYNFVRVNPTDTNSTALLKAHMNVVADTVEVFVPSLEGFLVEPNAAALTHLLSTIPGQFAQLQNAAASANLPTPEPILGPAVQAGLEVLKAANRCGKLFIMHSSLPTADAPGKLKFREDRHLIGTDKEKTLLQPATDYYTKLGKECVEAGASVDLFLFPNSFIDVATISEVPKLTSGNLFKYSYFQADLQGDQFIADLRNAVGLPEAFNAVMRVRTSTGTRPFETLGNINLPNATDVEFATLDANQTVVCEIKYDDKLSENDFVFIQ
>Cyc962
FVFSAADSVFGLKMLEHGVSKERMALIGSAVLPLEALLPICVTYWSNGPRPLGVFLNAAVPRCNCDLFVHVISPSYPTSYLFSTLSSFRALISLSAVVIVHYIDYFRVTPVEMLNGTTTASSFSTSFYIILVTQFIVYAIFAHTMFVCQMAFHARVADPSIGGTYMTLLNTAANL
>Cyc963
IALSLNDAQNATPQGQVQPQSSASTAYPTLQSNVAISNGKKDLGCVRALFDFEAAEDNELTFKAGDVFNLLDDSDPNWWKGSNHNGEGLFPAQFVTRDFDGEKEKVETKNGVKGENDAGETSQKPVKIDPQLVENCLEMLGDADTTGVSRPDPEDLPAMEQQCRAMEPLIEAELEGVYTRISEVDALKQRLTEALAQYHELVTARTMAAQPQPSQLFPQTVAAGFPNPTLNSSGG
>Cyc964
MACRDNHGRCHDTNGHGHEYSATVGLLHSLDEKAPFTVPSSSTFGASCKSSSNTPLVWCFQSQLLRPQSAQPTKSERICDKPRKAYKNSPPQPDEADGTADSPQSDKTTICNSSTLCSLISDLEEDSIVTEVSSVSMRPSDWSSSSQPTTKLGQSHQPPENFKATILQSTLNLMKYRLNYPLLLAKSRHLTGNQALSNCEQSLGSFAEDVLRKRADRQPPNAVAKPSALDAALWYIKHQWKCRYYTLLDAVDLLYKDYQLLHHVSADQNQRSHHVTFPQRLLSSYSVDNIAVGNDRSTQIGVLAGADPVTHLANRIAEHTVCPQAHVWPHRFNASVCFILDVIAQCRLLRVQSDKMTAFRDRAFRLTTEAREQRDRLRKYMAEQRTAIAEVAKALTEVRERITRMQRGPPVEIRRKQSLSQEELNVMEIQEQIAHQRSQLSVLETILREEEAKRRYMHNRLQEITGNIRVLCRVRPHSPSRKHPIDYLKVTSNDKLLLCPNDIPEVLLGRASTILKSLKSTTNPDGFKCFIFDRVFGPDAQQQAVYKEVDDSIISCVDGFNVCIMAYGQTGSGKTHTMVGSAQDPGVNRRAIQRLLQLCKSRKHWTYQLSMSMLEVYQEEVFDLLVGGAVDKTSGGDCVISDCKSARSVDLSTNSRQLSPTGFMTTTSGNSFAQPRPSQQRRLSMVRLLSTREDELVLQNLTEKIIGSEEDMLQLLALGERRRSTGATRLNTNSSRSHVLLLLRVTGEHTVNKTQSRGTLILADLAGSENVSKSGSVGRRFQEATCINKSLSCLARVFDSLRKRLKPAYRETKLTYLLKPTLGGDAKCLVLVNVRSEPENLDETLRAIQFGHGALQVAPWKSSNLGAPQNVGVRCSRKPRCPSHVGGGSKACVRRHTKTSVL
>Cyc965
MNEIDINYPFDPLLVERLATELQLRIGTLPRVEVYYLHLEAYAGDVLQCLRVQPRSLSEISRTVRAAKTMKLTVRGMGHASGKEKVIYADRFTVIVDCCQLADEPRMELVNVHRDGDDKDTPGLKVLAGVTINELMDYMIDHKVELYQSPDMIPGIGTIVGNIVTASPGVYAPVSGALGGCLADEVIAMRVVDSYGNLVQYSDPHKLEQCCANMGTLGVVYDVVLRFREMTSSL
>Cyc966
MSQEPNTEAATEARRSKQSRWDHGDEFSRNGRSKSKFSQIYELFIHFCENTSLRGVPQIVRSSDRRNRLLWLNFISIFFIACIACLIITTNQYLQYNVIHQPKRIFDAPRAFLSLTICNLRPFKSSGVDRLIRQGAVPVQAYFDVIMKVASTLDKRYASQFTTLFSLESYLLNLPEGMDPSNLGHRLEQLVQTCVVLYQNGTLIRGTDCGKAGYWVKTLNQIYHNCYTYELDPQIRDKT
>Cyc967
KQGERMNALKKLAGIRSFLTENPEIYETLKDTPLGQGGEYDILSPNDRPGSSSLGLDGTLDHSMNSIYHSQSHIENYHLGRTQEMESRYHALQQKLDDEIGYREDLELEAQEMRNRISNLQRQVRRQRDEHEEELVEREQAHTRRVRELDDVVEELTREKQGLEKRCLDLQNKVEELRQKPDLSDSEN
>Cyc968
KMATDAINTLEAVPTTGDDEPVKPSLTAEETIMDSHQNNDSSTPEPVKELPLRRSNRGKGRSDRVNHGDERVQSCVFATVEYKPSDYVYFEEADSDCYAIGIIDEIKLSRREKCTLVVKYFWRTFDVPEVSKQALLDRESADKGDSRILARELFITDLQTSIDSTLLRGKCSVAQFPELINALESFDPNVEDSFYYVYAFNPESKRLLSIRAEIK
>Cyc969
MRVRRSRQFAKVLSIYERCFGLAAKNLEIFLDHTFVRQSLINHVNISDSIANMVGRGFRLVTSSCVVAECQALGSLFFGALKILEGFYLLKCRHEYNSALGAAWCIRKRIRTARRRSKTFRRLKEGEKCFLFALASNDAELQALARTVPGMPVMFIAQRCINIEPIPETTQAIIDNLTLQSLAVNEGE
>Cyc970
LIMTELGKVEDEIFKSRREEELALRERRKRQKLGDGGRHYWDAPLSGILTPAPIGEKPRFGSVNAKEMHDARRHRQPNVKWVEQCLQNQEAAVSLRAMLKSSTSPPPSRKTKAPPSNDEGEDEGGPSLPKRPRRGRLGGVDASVIKTRQVEEGADGETLDEDERADRCDEVRLWEEGWRTRYYQSKFGVDPADAPEFCIKVAHEYVIGLCWVLAYYYQ
>Cyc971
HNEYGSMAILQGNLATILLRASSIGLEYANSSPTTLSLPNSFYVPKLNLGGLRTVLTYALYPPTFLFGPFVLFSDWCALSRLFRSKSRELPLHHRGCLPTRILSYSSLMWRGLRLMAWFLLWELAVHVVYPNALVFALTQPAMQVLSPPPKSVANQGFHASPFIETDRSAPGVAVYLLGMQFFFTYLQLYGWPRLLSDLEILLTNGVCSGDGVLCLVPEGPLCFSHILLFSQLW
>Cyc972
TQEIQEAFELFDVDKTGYIDTKDLKVAMRALGYEPKKEEIKRLVAEYDPEGKGVLSFSDFLRMMSLKMQDKDAREEVLKAFKLFDDDETGAISFKNLKRVAKELGENLTDEELQEMIDEADRDGDGEVNEAEFLRIMKKTNMY
>Cyc973
VGAGAIGCEHLKNFAMMGVSCRGGKLFITDMDVIEKSNLNRQFLFRPWDIGKFKSSIAATAARVINPEVRSHFQILTQKLKIVPHENKVGPETEAVYDDAFFEALDGVANALDNIEARTYIDRRCVYYRKPLLESGTLGTKGNVQVVIPHLTESYSSSQ
>Cyc974
VRSGQIHNVESACISFPGQLKRIATGESATRELDKGTALIDASDPCSPASCSPSSPTTTNFSHSSKPFASSTTTISEEEEPEENEEASVVPRFVEKGNGEMKRSQPPSPPHLLPPISMPATETAVRPSVPMSDATGAYTWRIDLSKTEPFWRGWFSNMSSLFLSVPEPKLLLVAGVDRLDKELTIAQMQGEELPPSCSGSNR
>Cyc975
MKKPSYKGFWRICQIFFAEVLASGLAHFFCFLVDVSIPNLTMVAGFLAGASVYLAIWCTFTTSGAQINPMVTLAVVLTRRISPLLALVYLVGDFVGTLTAMGIAWSISPFKDQEPGTYGMTLPGNGVSALVATLTETVSTFFLLTVILASLDELRAREWRPEKGAPFPLAVMLALMINVVLT
>Cyc976
VVVRDADTFAVNGYLECAEPPEDAERQPLRFERRVESVQSTLESTAVPELHFDLYTRHSLDREEGAAVRLARLVCWDGGGGDSGAEADEVLYGDRSTATAGRSVSLTSTLTISIHVQDKNDNAPIFTQSTFAADLEENNGIRKEILQ
>Cyc977
MGQQMSLTTSTPIQRRHITFGVILAFFSIALIIAEVKRPSSSYVGYWVGAIGILPSIFAIVCGVKTTRPLLIVSCFSDFIASCTCVAGAILSLVFFSIHVYAVGWLSVILTTFLLYHAFTIFGELNICCRVVIFGIPDEVSDITSHHNHGRDLPAPPIGFFMPDEVPKPPNYDQLSVRGDPPAYTEACSQRSFVTPTPPPPPTPPRPTPSLYSVDRRRNRSLSAIRIPMSVRAEHRHRSHPSSQSRLDQRNQEHF
>Cyc978
GLPGVPGEDGAQGARGYKGDRGRQGARGLPGKHGEPGPRGPSGKEGPPGFLRIIGRSIGVSGPPGETGAVGPTGPKGRAGMQGVQGQPGPPGAPGAAGSRGVPGAKGPNGNPGRDGPSGTPGLPGPAGLSGASGPAGQPGPRGKPGLPGSPGFDGIPGLRGMTGSSGKPGPTGRVGEPGDRGPPGPIGPAGRDGAPGREGAQGDQGATGEPGPMGDKGPQGGVGRDGPMGSQ
>Cyc979
EVRVGHYRNLWNTSNLFGGREDAASNYARAYYSQSLCRLPGVLDRIRVLTEQCECLNSFKLVYSANGGTGSGLTAAILEELACNYGKKHRLATAIYPSPMFSQIVVEPYNATLHTSSTIDFCDCVTLADNQAIHRILGIHSGPNSAGYTVTNRLLARLINALCLSHRYNFMGQQKVDIGELLTNLVPYPRIHFPTMAYAPFFNQMAASFETPTVTQMLERIYDQDNQLSSICIRNQPFIACALLFRGNISPFEVNDALKTIKCNKKAEFVDWCPTGFKTGINFTPPIEVPCEGFPGLDTICINMISHNVGIREAWIRTADHFSKLYCKRAFIHWFVSEGLEESEFLESQETLASIINDYEEIGKSLKDICGSEQMQQSNVWMDEKKPKFAPGGDGSSFKRPPRSRFAFKTRGMQKVESRRLANIEISPISSTISSITPAPSSVAECNPREGRRNKNTNCLSDPSLTLRPVPRPRRSRLRTLSGSHREEEKSTFCSVFIEDLGRGDTTVETMEECQSQEVDYRDSLISQFENSLSTVTVDWDD
>Cyc980
RQFIRKHWAKYHKMSGSPLLLSIFHPYCTSGGGGERVLWTGVNALLRHRPHLLIFIYTNDSDCLTAPSFVFQHVRNTFDIVVKDEARIHFVPLRSEPLLRPVLYPFLTLAGQAIGSLVAGFEALIRLPSDIYLDTTGFAFTLPLFAWLLGARCGAYVHFPTVSSDMQRRVAARTSDSATSYNNAARIRRSRVLTILKQFYYVLFRFAYGWAGSAVNCRLVAVNSTWTRRHVAELFGTQPYLLYPPCPRRVEERVGGEKRKPWIISIGQFRPEKNHM
>Cyc981
MTTHSIVSSSLGSKSCGPPEPPKKQLLDHDNLNRIYNLSGNTNFMVLNTSCAGCGAKLHCGTPGTHGFLPEREIIKLKSSRQPRLSRKHAAPLPVVCLRCQLVAQYETALKESLPSEEYEKQVITELNNQADSTILLVADMTNLPHSIVPLCLANPSGHRIVLIGNKVDQLPIDGPKFHSRWCEVLLNAFTGVSGLQKDNVSHIALISALTGYGVQKLLDFLLSKKFNVF
>Cyc982
LMDLFPEVQDAMAVALSALKINSQYPFPALFTLLGFFMVLSIEQCVHICHNRRRCHPPYYRRSNATSAIGTHQHHNHSHDPQIIPGSDGEEGAPSTFRIMLLLIALSVHSIFEGLAVGLQRSVAEVITLFSALILHKIIMAISTGVSLATAHKERGGGIARSQWMGALFFALASPIGVLIGWALIAQRSSPALLMVVAVLQGLACGTFFFVVFCEMLPHEFSESESDTPDRLGKIFSLVLGFALTATYIAFEAE
>Cyc983
PDGSLIATVGDEPNYLLTIWDWREERIVLRNKAFSQEIFRVRWSDDLRGVLVTAGLGHIRFWKMAKTFTGLKLQGSIGKFGKVELSDIEGFVIMPDGKVLSGCEWGNLLLWEGDLIKVQICRKDGSPCHDGLIMHILIYEGELFTIGTDGYVR
>Cyc984
YIRLGCIASDRGQLRDASLWFREVLEVNPDHPDAWSLLGQLHLSRGEVESAQRKFERIIRQPKYRADAYCRITLGNVWLRSLHHHHRYNTNPNQTQQQQQQGRDKDRRRRHEERALSCYKAVLSADPRNIWAAHGIGCVLAHKGFINEARDVFAQVREATADFPDVWMNIAHVYVEQKQYTAAIQM
>Cyc985
CLDPASTAYDSDANVAADNCDDFPYQDQTTDVQGGQLPLGGVYTTCKGPSDLCSRHIAPNLATGNTSCPRGFMPVGLLPPQVRSCAVACQDRKVFQEPLCVHECAVTRAFWCALDPSTETDGKNELGFLFGGIYTDTTMNPITKAQSCPPYYEVQSVGRRIQLCLSTDFEMGRRYSLAFGGFYTCQSGNPLYDVLSLNSSSLKRVQQVRRGLHAGLKIGHSDYNGSTSGEDPGIIWSKRCPNGYTSHMAAIEDTCL
>Cyc986
SVEALSSLWRRLSMTLDCLEETSDANTVLLFQPLVECLCLAHASPSQTTCVNAFHSPFSGLLRRGVIGGGLASWTGIDLPISLNSGFSTEDQNIILFDGFPEIPSTAETVAAASPQIDLTRPMSPPDWTMTDTTESAEKASTSWDVNSLSSNTNLIAWFAEKHRVGLNHILRHYVGNISESAFTVFLSQPKCLDFDVKRRFFRQRFQSLRARSPQPRSEEEPLVVSRERIFEDTFTRLHSRGADVWKHKFVIRFQ
>Cyc987
PESDDLASIVKSRRVLAAKAAEERGIREAKERERRELEAKIDAEEKALAKAEYEHTIASTEAKLAFRVGALGTDRRDRRYWRFFCAPNRLFVESNWAPEEYHVGDSLIKEPSAVTSFPPSHTFPEGLGSYEIVHRFGYAARSQWYVFDRPDELDALANALVERGARESQLRKNLVQSGLLDSVKELITLSKVEESHNESDEGRSVSYMSPD
>Cyc988
GGITIFTGGMPRSIYGDRNTVSILRGSNLDQAAAANLAAALRADSEGDADCERSTAGQEFYDGGANADILLPSGLVPGAPVHVFDSDAPEHVCLDLPSLVVDVCPLGPAGGPVTGLLILCEEELIAIDLLTPGWPLLELPYLNCLHASSLTTYGLFTQVNPAFLEGLEAIGGGADAVGPVPRATGLSTRTWPIQGGELGRRNEVSEPVVPSDDLLITGHENGTLQFWRLAAGGCARKIFCLFTGSLFEGDFGPDAVG
>Cyc989
MASLQEANKGTPVASVPSDASESTQSCWKLPPQQEDIQRDLEKLASFINLTKRRGMGSTALAAQLLRVDDTDENSILSLSLPLGHQSGKGRCLVRNNNAQLKNKRTMISTDLDRSSVDFECVKQGENSNTMPTAKYIRIQADCATGEPMISIFDECGQSQVACAYLAKDFKLDIDFKLWACNGNIVTPCPTVCTRQCSGMCVCCPTPAVKCTPIVKATTFKPKASLG
>Cyc990
KNGEVDRSVLQRYYICCCTRDTTNQNVKSPRKRTKKSTESKCAYCLASEALQAYRQVLNQEKPATSARAQKRAILEGLLEDSVVEDDTALLSGDLTAVGLVNPLTVALQTVATQVSRLQDERNWIKLMAARLDTLIQLLFRELLCHGRVQMLTKEWWNVHDETEQFVVRLQATSPTDMAFIKPEEVESQLHQHSVDALANWTTLQGRLSHLAFLRNALQQHHTASSTLECPTCLQAQSPSRPTFVLLAGCWHSLCLPCHQQIQAHSVSSQRRCPLCRKPFETATSNATKRRPLTLLHFDGGGRKLQSKQEEEEEAKNEIPIKGDHSSKIQEVIRCLKRIKLEDAGAKAVVFSS
>Cyc991
QSYSVIRSHYANDPNFMYHKQFRNDETRSKQPGHNQTEQLRRSREMDMFKDIGFNFENEVLRAVRFMYSDKRSSSNQNMRVTKKVNLSSTHSVVRVATRLSNRVLSLYERNLLKRILVSMHEKVNEAACRRLLVRLVKAPTVPCTPNCSWCQRITTEGCISRSYSNQNYNSDEDNSYAVTGAKWVGSNVSGSRHFALPPENGPCPVGITDRSFCQSLSLDASPLSEPCATPPATFVERYIDVHHDHLPPDD
>Cyc992
MPLMLFIYGRFFLDTRAIHIPYTQIAGQLCYVVVPVVLGMLIKWRFPNSAKRMVRLFLRPLAFSFIFIIIGFGIYVNLPIYALLGAYPLLFPIAAALPWMGFLLAALLAFLCRRSRAEILTISIETGIQNNGIAILVLLYSMPQPEGDIGAAIPLVVGFITPFPLMLAYAVVAIREGKCSQCCRKKKITELVGTDDEEQQKGLKSSSKDQNFETIIP
>Cyc993
GTDAALITTISWPAFAIHIPSIVEATMERVDVLKGTYGYKRFTRDGYATVLETNTLYSQGELSKFRGIESEWPMFFAYRVIGSFFNQQLERAEQFAELMEPLIVHPISEKYPWLPKYYFVPEGSVDAERANPGSQARRSNFKLRMEPRFLWGQSVYIISQML
>Cyc994
DPKACTILLRGASKDVLNEIERNLQDAMSVVRSAFMDPRLVPGGGALEMALAQELSQKAKSAVSGVQKVAYLAVAQALEVIPRTLAQNCGANVLKQITELRAYHAIDPAKNWTMGINGETGQLVDMKELGVWDPVAVKSQTFKTAIEVIHCSFNLYFQTAILLLRIDDIVSGTKKAADTDSKP
>Cyc995
VSNWRVRGDRFLVFVCTFLAYALMHATRKTLSSVKPLMIANLVGHMDNTNITLHPQELWYNAHPVFSTADDAAIFMGTLDFLFLLSYALGLYVTGWLGDLFDPRNVLAGGMFGGAVTTFLFGVPSQWGHFYNRYWYGILWFINGFLQAPGWPAGISLVAHSFPSARGLVLGLWSTSAGVGNIIGALLSSAVIDYGYEFVFFTASCLLAGAIFLVLAGVPTGIVRTAKPEQTTGSDNHVPLYRIFCLPELICYALAYAGLKLVNYSFFFWLPFYLHNKFNWDAGTASALSAFFDLGGLFGGIVGGGISDLPCVSRNWVNIVFLMLCVPCLLVYRNTPGSPWALNGFVMGITGFMIAGPANLLSAVVGTDLAALPQLQGRRVLSTMTGFIDGTGSLGAAMGQILVPVLQARLGWDWVFHLFLICCILTLIFVAIPLCIRWVSSRGSIVEELAPIIAEE
>Cyc996
QIALDKLPLVRTVVNKAAKIDAEFRTFAVDLMAGEENYLTEVKENGVTYHLDFSKVYWNSRLGKWFLKSSSPFLGTEHCRIIEEIKCIAKTSDATSVVVFDVFAGVGPFSIPLARTGSCQVLANDLNPDAFHFLQENVRRNSSKRHPLTTKQIKCFNLDGRDFIRQ
>Cyc997
MNSPVAIDLGDSFCRVGLYKPHDGRVRIVPDFEGYSYCCYSIPSYVAFVNNARLVGTTARMQSVQEPHQTISRMKSLLGKRYFEVEEQLSNITYQVTSDIGDAGRPLINGQFYAEEIVAVLVNKMREVITHTAKQSVKDVVITVPPCFKDAQRQATLDAAEIAGVRVAAMLNETTAAAFVYAFSAKEEPLNVLFYDFGGGHVAVTVASVSKSEVRILGSAGSQKVSGNGITDRFTASVAELIVKQYNQDPYLNMKTYNLLRLICERCKRDLSSNLESELIIRGVLPDIPIRVVITRAHFEDMCQDLFKTAMEPIDEAIQLADLNIDDIKDVVILGGSARIPKVDLLLREKFHKRQINKRLHSEETVAYGAALYAAQLAKALPTSVSVYDVTNHTIAIEQPHRVVSPMIPRNTPIPCAFRRTFSTMPDSDQSHLTVRLYEGDRAKATDNTFLGSFDITELRPAFGDIHEAMVDFEVDKNGILKATLVLDSRWHQLKHVDIKKTCLPADFKYTACREFARSLSGDAHMRRLFEHRRYLEFFAYLLRTATGAKALDLQEQEVQCLLHESKASLGWLRSNPKAQLDETDAKIMSVQDTVTSSLRCTIEELVYHALHFTNPEGDIKYFPVDSEKPE
>Cyc998
SHDSCSYCLNCECELSQDNEAFPALMLLGKFGKLLSARWGRTQDVSLSEQLAAGIRYFDFRVIHREVDGLFYFVHGQFANEVSAELSIIRSFLQEHHKEVVLLDFNHLYCFFKPDSTSLLERTIVK
>Cyc999
NDYAPRDLPPTLARRMLFCLATVKHAFDNAADGKHYLNHDDLEVFFIELFGQRPSQRLLTQICDAFDVKSAGTPVGVSLPKIIDFVKDELSCNLDSREGPRDEEYLALFQALDSRGSNFITLKDLVGRANCRVLRGCLRFAFRLFDSDGDGRVSYRDFIEGIQAGRTAQSFGL
>Cyc1000
AQEIAFLDFKEDRVLSVWRFASDGSGVRWVHFNPDGSIFYTASSNHRPLESNCLRLPPISNTIEFSPLHGIPGVLELNPRPSFFNSPLYEFPFCCSGINPAKILRGELVYFLLGQSAEWYEGHGICHTCSLRLCVWAAGLVADSSFPHRRVPLSEAVDRILTDVALTVPNGSAKVEDIMALRREDPSPNAVVVIEDFPSSEWFLSKGPCNVYCSAAQPSMMCCLGHIGDLFLTHRDLMRYSLCRRCLQKFWRWANDSNRVQWFTWTQSSPNPRESRKSAPPQ
>Cyc1001
MYQTSDYVPPTYEYVDPSSSSFEVTQQQQPQQYQQQIVLLETNDLEAVDLDAVRKINDRMVPSNPKAPVCSNKNPLRLIQQGDRFITTQKIKDSSLHQIIEILANDALVEQSKDGPSVFCFHNRNANRRIVLRLEHAHTKSQQNRQRDQSEKAYSEAGSHSSLAPSQDGIAKRRRGRRPGRKNKTAEEEDPDFEPDLPIEEVLPFPIIRKKAPIVTSNNDQLAAGRVSKPPKYL
>Cyc1002
VSFMEEDGDEVVADSDAGSVGYKDVTLWRANWGQVSVSSQLDDSETSFSRLRSSGVVSADPESEAGVGGASANLDVCGARGGEPEDTDDEFLIQELQKTLSRSLELKQPSDVVMLEVNSLKHAYNISLEDLAFLFVKALLALTSSSTQGSDPAAFAIAFKRILAHFASVLEKYVSSSTECASYCLQAVEDQACYQPVVMEAARWLLPCLYDVDLVSEEVVREWVVSSPLLLDDELASGCRKLRESIKPFM
>Cyc1003
IHIKQPKLTPLPPEAAPFASPARWATIDGDADRLLYFFCPSGSEGTSVCLLDGDRIAILFTAFIADRLRLHRQGQRRLRLGVVQTAYANAASTHYLHRCLGPDAADSVVCALTGVKHLHKAAKNFDFGVYFEANGHGTVVVSERAQDYVSSLEEDDPLRLFVSLVNTAVGDALTDLLLVEYVLAARGLSLDQWFALYHDLPSRQLKVSIADRTVIQTTDADRKATHPPGLQ
>Cyc1004
NVCIESMSCVISRRALDRCNQGIEKLASRVAEVKRNDAARLQQEYNRLVQGLREANAARETDTVLANPSRFPSVALAFLALPDEIITGAVPGSLRSADSFISFLRRLLEYVKLRLRVAHVVHETPVAFLKDCLEKVCIDRRPL
>Cyc1005
KFTKEVTDLVEELHKLTSKRDEDEKRASILQEQHRAAKAQFAGYEAEDSRMRDEHAHLKAQGKRTVKALAAEKKKLDEIRRLPEEAEERRETLKAQLAELEANRAKQEAIYKETMDILTRETAPLRKKMEAAEAALAPVQKAADEAASKLAIARQELDLAMSAVRREEERAKGARDGAQSARDRLAERERQLAEAKRNVTPQQLKELQKLRSEVERIKAEEKQLVERVNQLRSSLMEAKSSFQ
>Cyc1006
SNAEATLYALEQAKKRGLVTILDPAPAPNPGSPFLPLLKRFMEASTMVCPNETEAAVLTGIPVPDFVGKSSFQIAESALEWLLHLEEAGVTYPLVTLGANGVVGLLPKCEGDSTRADDVTMLKSDLITSDKAIFHIRCPVYSKVVDTTAAGDCFAGSLAFYMARYPEITIVEKLRRSVWIASQSVLRHGTQASFYERHELPDELFESAEFRWPQTSDTCILQPFVEKILP
>Cyc1007
MLSRSWCGQLSLVNRLLLRTTVSGWERLYEVKKEIKKKREHVLLGGGQKRIDAQHKRGKLTARERIDILLDDNSFTEYDAFMEHNCTNFGMATNKIPCDSVVTGHGTINGRRVFLYRFVWFLRFLVIVLFIFRSQDFTVYGGSLGMVHSQKICKIMEQAMLIGVPIIGLNDSGGARIQEGVDSLAGVSEIFQRNVDASGVVPQISLIMGPCAGGAAYSPALTDFIFMVRDTSHLFITGPDVVKQVTNETLTQEELGGSKTHTTVSGVAHRAFDNDVDALLSLREFLTFLPSSNREMPPHRECHDPVDRLVPFLDHVVPKDPSSPYDMRKVIH
>Cyc1008
WRRYPDWYFHLQSPRCPYRGETGHSRSPDYSLQGTHQPHQLNSSMIFLSKLVAVLNRPKTDKSAMRGGREHATRRSPRDLLRTHPPFRFRVVDRCSLDVGPDDEVVVVGESFSAAVSGNLAAACAGRSHMTPLCNPSCRTLTHPHTMERLSVVSLYELYGVDSAQLAANIGVSVTQLKALPVKMQMQMLFCLPV
>Cyc1009
MGLPRPNDCGIASRFYENPEIIANFDPVRTWLTRNHKKYTQAEPPTNKSLAGLCYNLLMFQEQHFGRNVGCSIFFLFLSKASSPKLPSRLFVDFKPGGSLCYIFLICLRYRHDQGWRKLDFSSPRLDKFMEMFDNIKRELAHQHLWSNPCVYFANINE
>Cyc1010
FSNLRVADGPVSEPSELERKYVPPHLRGGYDYNGGFENDKPRYGGGSRGAYGGGRGGYDSSYSRGGRGRGGVSGSGSYAYGNRNGGGYNYDRGFRRPDSGFGGSSRRSYDESGSVDWSQQLPRNERLEKELFHKVNTGINFDLYDNIQAKVSGPNVNDLAPIQSYDELALTNIMRDNITCSQYSRPTPVQKYAIPIISAGRDLMACAQTGSGKTAAFLVPILNTMFEQGPGHSISAC
>Cyc1011
EDSSKTKKIIHVVPTSQMHTIIQFCSLLSGQLDEGSEPGSDNWGKLPSLAEADGPKSKASKDATLVAGALEVTEEGDEVTAAETETLRTAAESSVYTLVSAGTGLGTSAEEAAVEADLAAPHATEMPTIGLDPVLTYDSPDALEAVFLYCLFWAFGAPMHLHDQIILDETIKALSGLGMYDEGEGMGFVAP
>Cyc1012
RIKLSGFPQTLRVRAGDAPIDCPRKHDWEAFFRDAKDMNELVPGERPDTVVISKLPVRWFARSSSTTKFQPDPEIVEEVFKVINLEVTFVFLNGPINGSILQIYGKIRRIDIPMLDPCQNPQLLTKMGLSVDHARTFLSDFGYTLSAEPDAAISSSSSIYGHDGFGKMAPSTIKPLFFDEKPLTSVDSASPLTFTVFIQYTDYSGFAAAMEALRGKKLIYAPNDKNNADSPKFFSAEIK
>Cyc1013
YPVIVKALAGGGGKGMRIARDDAELFEALRLSREEARASFGDDRILLERYLVASRHIEVQVLCDKHGNALHLHERDCSIQRRNQKVVEEAPSSLFTSSANLRSRICDQAIALARAVGYDSTGTVEFLFDDRSQDFYFLEMNTRLQVEHPVTECITGVDIVHQMLRVAKGHRLLYRQEDISTRGWAMECRVCAEDPQKAFGLPSVGQLTSYREPSHIRGVRCDSGVVEGSEISVFYDALICKLVAYGGNRKAVLSIMTKALDSFIIRGVTTNIPLLRDIISETGFVSGEFATDHLARIYPEGFRGAQLHETEVYQLIALASVINVKNVLRNQANV
>Cyc1014
PWARTISPIQKIWLNAHCDQCLIGPNFTGSHSLLPGYGTDNNLPNYNLSAYNNATRNFFDQLATLSECISAHVLNSNVSFLDQVNFPTESSIQLNKNVCLNCHRKYARLYEVYESWVRETMDQEHDKWYHPRGTSPLNYRRLCIDVVDALNRTQFVWLGILDCSTRSVTRPVVALLPLITCTILGVVFHAAMLCVFHQPSRVIVYMQSRVEAVTDSTERTPIADEPNSRETHHSTLFRKTSFAPVTRIFPFDPPNTGDPNTGDS
>Cyc1015
MSTAKRVQTLNSNLERNVGVSMVKTRFYHKAIELEKETNFTRIEIEGLLRIYDKVVVKYRSPINRTVFNDILFNFFDFTNEAMMERIFRALMQSSTKTVLSREDWIHALNIFLRGSFMQVTNFAFTVYDHHQRGHLTKEDVQFFLRDVLTAKLPEEDAEELKSDMVDMVIALFDKDKDGVISRKDFVTSVVSEPLLIEVLGECLPTSKSILALESLIKQINRRGQPSE
>Cyc1016
AQRLCLQRGDITRAVAMEGWRPFHTSCLSKDSVQPKHDAVEGNATRVLSKCVAWWNSENVGFGFFTYFYDSKHSHLILFIQPALNPYERAMFAAQSGNLSMLLRAMTSGSWEDLLWAHCRALVESRVDATLRMKIDCGPRADTL
>Cyc1017
YLLVNPKERRVVMVESIMTPTHFRQTIADVLFRHFEVPSILFAPAHLVALFTLGISTGLVLDCGYSEAIVLPVCEGFTLLSTWHSAHLGSRHIHKRLESQIREHAFVEDDGAERQKLSKVLDIGGDTHAMLEDILMRACFVSPADRAALWQKWIEEGEKSEEGCPSVQPPPYATESFTCPLAGCGEGTRLVHIPSRLRESATEILFTPDDADGVTITTLFLDCLLMCPIDCR
>Cyc1018
SQLVETSEYLADLQDRLEVAELQRQLCIELAATSTSAAVSTSTTFSHSKAEQALTELTRGPLLPASELFACYADPFELHESKLLLLHFAGEAVSSLSAYFGTQRPFTFSPSQDVDLVEAIWTSLLHRLLLCGDSDSHLNSPVQTRRKRLSTNRKTARGLELTLSTCLSRLYMRLAVATVNLSLNAAVSTTTVPLYAPHSADYTFFPL
>Cyc1019
LYLMGGFESMLVNYFNGIPNTTRVYKSTSFRAENHSLTSLNPDLYGSRRDREAILQMADYTEANAGIYAECQIPPSDAMNFFKSVSSPDLPWTGAVFGLTINAVWYWCTDQVRHILATLNYSVQVIVQRTLAAKSLSHAKGGIILASVIKILPLWLMVVPGMIARVLFA
>Cyc1020
NAHKFAVTIATTAKQIELLINSLPAEEASLELQDEVTRHLLSEYRKESAKLVHLITKSFQTRLSKVRQLLSKIAEVQLLTRTLENEVSCTPCLDMINTISGRCTTTFTMQRPEMSILMTTEADVLSVWMHYLSLCLAAIIICRFVGILLPILVPKLAAHLLPSCRAHYRASQLRCQEVRDLRKKMSQLNMVDNFAVYSKLERKVRALDRQQAESDRSQLGTT
>Cyc1021
SEELVQALARSESPRSSKPPPALRRPPSTTTRPSTGPVTVSRVQELRVIFNTCTPCASCSRLFYDEEIMAMWVAAGDPPYTGLSCSSCRHSLMPRLIVRTIAILEITPSTNAATTPLSHGLIELSVPFLSPLVLRRQLEAVVDSGVGGGSGSSKGCTESMAVQALSSAGLLGHRRGRVLLWNLVYLLHRAGLPTHLLDAYPAWLMDAQAEARRLGGGRRVLLGGSLTIARALS
>Cyc1022
TLECQEGFDLVAASNEIEVVDNRPTWLESSGNLAPVVKADDQLRLHFNAFRENRLAFPVRIKDPQLEPSGKLAFVRDPRPGSVNEIKPMLQVFATSTNCRLNYLSVHKVFESYCIFTEQELGGTTIKEALPVRSICGLEVVLPSEIGGTRSGSVLISGADGAHTIASTTAATSVVSLSCSQPQHFEHPIQNLPDTDSHGRCLVVPPPEWAT
>Cyc1023
MSLIYVIVFREKRPFRFVYEAEQSVNNIAFGIYVCCLMTFHSKGLAWLGYKSEFIENKSATDCKAYRFLYGFILTCMANTNFMNMYDRAITVRCKCYAPITKSSYILTLNVLTISSVVLSLPIYIVSGHWVIDGRIVCSADPGWSRLTLTILAVHDVMFVCGLMQSIGTLILIFSMARDLGKMDNTIDFLQTATLSNQVRATTTDAARLLRVAQRDCWASLAYNGIAALIACLRSICRANFYYTILCDFEDNRSPVGVVEVYAFDAAEDITKLMTIVLAGLHYSIYFYHIPGARLWVIGGKDGESKELQAMREHLPENVTLDNIISAFNQCVHQAKKSNKSAHKNLSIFK
>Cyc1024
MVPSRSDSDVFKLLEHVSSVTKNFLKSSQLVILSDNPFDRDTYLLEITPALADQLLYSTEFAANIKSENSSHGDSPAFLCTATTTQRFLEAETSNSLLLVPDLKIPTIPLDRFWTVDESRVTRCTVASIKTVYLELLTIRAPSLRKLKQYLLPAAFSNHIEEDDAQIGELAKFSTFEELCISIPCSEAELLYAMDRLNVFPWEGCCRLFQLDYLSR
>Cyc1025
LRGPQGSAGSRGKDGPPGRRGPAGPKGTPGAKGPTGLQGPPGHDGPTGYPGPTGKRGPNGPTGERGPQGLQGLRGETGEVGEAGPMGLPGNDGDPGPPGVQGPPGPPGPPGPPGSIMSIQARRAPTKGLLYGDDPRAAHHFGMNSIKFPRGTQEVPARTCAQLAAHFPNYPDGRLLISSTNFCLLLQLHLNRVFLFTLGSYWLDPNGGRTNDAVEVFCKIKTGESCVQAKQSFPVTKWNLPSTNSSVWFQTYNQFGE
>Cyc1026
ILAKREAEISELRVCLDQTKEDLVKSQHDAIDWRNRFEEESRQAVAKEAELRRAANSALAQLAESEAGERRRLTAEVARAQADLEAERARSATDLEAALAEASRRASEASAEAGRARMTAEMRVTTAEDAASRARQEARRLNQELLSANDSLARLDSEIAAKNQAVQQSEEKINGLKEALVEVEKSKAACELKLSRVESRRELEKNAMMKEIETL
>Cyc1027
PATLPKSEFAFRSLLHVFKGNALARFICCVCLKPGRLLLKPKNKKEEQEEEEDEGEETEAAEEQENGEDDTDDEDDQGERGKKSKRGPKLKCHISSSLPANHVKQVTKAQKAYARKLAEIEATAMQTWPILAPCAGRCPNYLHLDCATPGDSRSAWEEEQEPPKVFCRLCKEGLRQCCICL
>Cyc1028
VDSVKERELELEEARYEASKPLARYADDVDLNLQQKEVIHAEDPMGAYFEEKRKRKKEREKKEKKKKHRKHGADGECALLLISGILDGGEGAQETEEEEDDARPRYKGPPEPPPNRYGIWPGYRWDGVDRSNGFERKLVDDITRRRVERELAYKWGTEDM
>Cyc1029
MLPLDRAFPTPDTDVLRHPCFAEVYPPSEDSFLFLDALEADKDFIKRRLRPVLSIEVGSGSGIISTFLSSIVDCPCSFICIDISNQVRRFSCYIFQACVATKQVFRGSTSCYPLDAICCDLLSSIRTSSQGFADIVLFNPPYVPTEGDELLGSKSTISAAWAGGFRGRQ
>Cyc1030
HLVYQMAEFLRSQLPVPPNEIGIFHGQVAPSVWIDSWTKASFWPLLPPFLRIFDENESFDGFQGIWQAQLEKHKVLVATAGVLRDVLNHRKLSLRDVCLIIFDECHHADPNSKSDYTDICQHLHAFPPGRWLPDYSRGPK
>Cyc1031
KTSLQDGLNSVHTALTIFNTSSAASVLRVDPTRFYNHLYALLGCMAGVCNRQIGSPASGTVGSSSNLLQYSWARTPAALAAETLVQRERLLAGGGERDEGNGSVRSIGAAEVEGFTDVILACLDMLLVSRRREVSATRVLAFVKRLASLTLVV
>Cyc1032
SQGSKYELKVPNSQRNKWEESCREAKAACQLPLEERIRLFDRIVNPPKTSSAAPELEGKLFSFTLRSAMLLKNVERIPLTIEEEAESLDTFLKTEKARRLELNPNISEAELDRVLRIQWSGFDFATQRSYLSKKLAIFGLESTAD
>Cyc1033
ARGDPGDVGAIIQGLPGEVGDEGERGPPGPQGLKGEQGPPGEEGPPGPIGEPGPQGERGDPGPKGERGEVGPDGPFGYPGPQGEKGLPGDRGLEGEQGPIGPSGDPGFEGPPGRCIPGPSSQKGEPGPVGPMGPTGEKGLP
>Cyc1034
MSFRLSQENVTELSSTHEGQCQPPIRYTLHREDFVEALQKQESNSVLEHLTSVDGLPLSAFLRRVVFVPKSMKADVLLTEKLLNETLGRVTCDTPCDKDINFLEKVESLHTLCKVSANERLIPQFIEWMKTNSERLNDALASCLLLECQELAQECCFTIAILSRRLHFSMRRGAEVLIDTLIRLMSRALIPREKNITAYREARQIHEERESIKKSLVIFHPPPLTYNYCEISHRLIGVIYYTLADVLFSIPLPELIRFFTFRIFRRREMARLLLFQILDSLVTNLSEIQEEAEKLAAKAEVLGMYDENIWRLLPSVLYMDILRAFSEINIANREYPNTVLNVLRAQATLKYPLMDEKTLANVQNYWEQNPFFDVTMERVPRLSFNLLPAEKAAAKSLEVKKDSASGSLHTSNELPEMGLSLHHTRPTLIMKNL
>Cyc1035
SLSPSVNRLCHSFRLAFVGLTPAETRICLLKDGGYLCACHEGYELNPNGRTCSPSEACDPPCVGKAQCLRGRCICPAGFQGPRCDADIDECAMPAYVHGCAHGCRNVHGSYECICPPGYTQMPDKRTCI
