# Supplementary material for: UPrimer: A Clade-Specific Primer Design Program Based on Nested-PCR Strategy and Its Applications in Amplicon Capture Phylogenomics
Source: Mol Biol Evol. 2023 Oct 13;40(11):msad230. doi: 10.1093/molbev/msad230 (PMC10630340; doi:10.1093/molbev/msad230)
Supplement: msad230_Supplementary_Data [file msad230_supplementary_data.zip › Appendix 20. Echinodermata/Appendix 20. Highest-scoring nested-PCR primers of NPCLs for Echinodermata.xls]

## Sheet: Detailed information
NPCL ID	MSA ID	Predicted Amplicon Length (bp)	No. of Ingroups in MSA	F2 Primer Start Position in the Peptide MSA	R2 Primer Start Position in the Peptide MSA	Peptide Sequence of F2 Primer (5' to 3')	Peptide Sequence of R2 Primer (5' to 3')	Nucleotide Sequence of F2 Primer (5' to 3')	Nucleotide Sequence of R2 primer (5' to 3',after reverse completement)	Degeneracy of F2 Primer	Degeneracy of R2 Primer	Ratio of Variable Colunms for F2R2	Information Score for F2R2	PCR Score for F2R2	Identify Score for F2R2	F1 Primer Start Position in the Peptide MSA	R1 Primer Start Position in the Peptide MSA	Peptide Sequence of F1 Primer (5' to 3')	Peptide Sequence of R1 Primer (5' to 3')	Nucleotide Sequence of F1 Primer (5' to 3')	Nucleotide Sequence of R1 Primer (5' to 3',after reverse completement)	Degeneracy of F1 Primer	Degeneracy of R1 Primer	PCR Score for F1R1	Identify Score for F1R1	Final Score for nested primer pairs among different MSAs
Ech_1	XP_033646124.1_7593188_7595021	888	12	242	529	KYREDEGF	FWWAVVTM	AARTAYMGNGARGAYGARGGNTT	ATNGTNACNACNGCCCACCARAA	1024	512	0.567273	56	66	99.5	190	541	RNEYFFD	YGDMKPQ	MGNAAYGARTAYTTYTTYGA	TGNGGYTTCATRTCNCCRTA	256	128	73.9	97	85.3858
Ech_2	XP_033625306.1_19953017_19955003	2016	11	31	694	CRGCVNYE	EDTHFVQC	TGYMGNGGNTGYGTNAAYTAYGA	CAYTGNACRAARTGNGTRTCYTC	2048	512	0.694268	139.636	69.8	100	5	744	MHRQHCY	WAFMQGE	ATGCAYMGNCARCAYTGYTA	TCNCCYTGCATRAANGCCCA	128	64	74.1	96.5	84.4928
Ech_3	XP_033633012.1_7644108_7646028	1116	12	253	616	GHWLDLMN	GYIWENYN	GGNCAYTGGYTNGAYYTNATGAA	TTRTARTTYTCCCADATRTANCC	1024	192	0.597734	83.4167	63.5	97	231	633	WDEGFHN	HPFTGWS	TGGGAYGARGGNTTYCAYAA	SWCCANCCNGTRAANGGRTG	64	1024	69.9	98	82.75
Ech_4	XP_033641852.1_3335667_3336795	900	12	14	305	RIYGKHFN	TMMYKHAQ	MGNATHTAYGGNAARCAYTTYAA	TGNGCRTGYTTRTACATCATNGT	1536	128	0.841328	95.8333	72.7	95.5	6	346	SHGRKHM	THFHCLR	WSNCAYGGNMGNAARCAYAT	CKNARRCARTGRAARTGNGT	4096	1024	59	99.5	82.6088
Ech_5	XP_033628523.1_9046018_9046978	417	12	115	245	GMVIPKDE	MENAHERN	GGNATGGTNATHCCNAARGAYGA	TTNCKYTCRTGNGCRTTYTCCAT	768	512	0.524194	26.8333	69.2	97	99	306	ECEHNPK	MIFAHGI	GARTGYGARCAYAAYCCNAA	ATNCCRTGNGCRAADATCAT	128	192	71.9	96.5	82.5243
Ech_6	XP_033625225.1_15254608_15255703	480	12	75	226	QYATKCYH	NYTDLRWD	CARTAYGCNACNAARTGYTAYCA	TCCCANCKNARRTCNGTRTARTT	512	2048	0.638889	31.8333	65.2	100	38	268	MLADKYN	WELKIYP	ATGYTNGCNGAYAARTAYAA	GGRTADATYTTNARYTCCCA	256	192	71.4	97	82.2976
Ech_7	XP_033647078.1_8834_9935	648	12	117	324	IGDCCYED	IFATIMFY	ATHGGNGAYTGYTGYTAYGARGA	TARAACATDATNGTNGCRAADAT	384	576	0.44	25.5833	66	98.5	46	348	MLEKYPD	FWYTIVT	ATGYTNGARAARTAYCCNGA	GTNACDATNGTRTACCARAA	256	192	71.1	97.5	81.6191
Ech_8	XP_033633694.1_15615784_15617331	1161	12	51	429	NVEKPPCF	HTIINAKY	AAYGTNGARAARCCNCCNTGYTT	TAYTTNGCRTTDATDATNGTRTG	1024	1152	0.497312	56.8333	67.1	97	39	478	FHQNVFP	MERPKAC	TTYCAYCARAAYGTNTTYCC	CANGCYTTNGGNCKYTCCAT	128	512	68.6	95.5	80.9316
Ech_9	XP_033632222.1_18025030_18025866	474	12	28	177	EILTYDPD	GDFNAEPT	GARATHYTNACNTAYGAYCCNGA	GTNGGYTCNGCRTTRAARTCNCC	3072	1024	0.713287	46.4167	66.2	92	6	229	DNFIKCP	HTIDYMW	GAYAAYTTYATHAARTGYCC	CACATRTARTCDATNGTRTG	96	96	76	94.5	80.5412
Ech_10	XP_033637193.1_2994344_2995313	825	12	97	363	AFAQGFVE	VMEHVKSG	GCNTTYGCNCARGGNTTYGTNGA	CCNSWYTTNACRTGYTCCATNAC	2048	2048	0.743802	64	59.9	96.5	84	371	QFICPKN	CQVMLAQ	CARTTYATHTGYCCNAARAA	TGNGCNARCATNACYTGRCA	192	512	70.7	99.5	80.5141
Ech_11	XP_033644163.1_15720195_15721706	693	12	98	320	EALTYAQA	HQECYGVP	GARGCNYTNACNTAYGCNCARGC	GGNACNCCRTARCAYTCYTGRTG	4096	512	0.509709	37.75	62.2	98	16	423	RATKPPY	NCYTAFH	MGNGCNACNAARCCNCCNTA	TGRAANGCNGTRTARCARTT	4096	256	67.8	100	79.6024
Ech_12	XP_033643907.1_5438284_5439082	396	12	29	152	SMIDGWYI	CHKILQNV	WSNATGATHGAYGGNTGGTAYAT	ACRTTYTGNARDATYTTRTGRCA	768	768	0.482759	13.8333	66.4	100	16	216	EFAHDYF	YVAKTGE	GARTTYGCNCAYGAYTAYTT	TCNCCNGTYTTNGCNACRTA	128	1024	71.6	90	78.0678
Ech_13	XP_033634894.1_19946108_19948031	720	12	142	373	ANRHGHTC	EPLNPMTQ	GCNAAYMGNCAYGGNCAYACNTG	TGNGTCATNGGRTTNARNGGYTC	4096	2048	0.473214	38.3333	60.3	99.5	119	387	AACFDGH	AELFAYM	GCNGCNTGYTTYGAYGGNCA	ATRTANGCRAANARYTCNGC	512	1024	65.2	99.5	77.7121
Ech_14	XP_033646604.1_180142_180640	348	12	23	130	AHHNNYDI	EQTCVLYH	GCNCAYCAYAAYAAYTAYGAYAT	TGRTANARNACRCANGTYTGYTC	256	2048	0.415842	10.5833	67.8	95.5	9	158	NGDFHPD	KVKIAIH	AAYGGNGAYTTYCAYCCNGA	TGDATNGCDATYTTNACYTT	256	576	67.4	96	77.1392
Ech_15	XP_033635499.1_10215231_10216407	591	12	111	299	RRKDKLNP	NPIIYCWR	MGNMGNAARGAYAARYTNAAYCC	CKCCARCARTADATDATNGGRTT	8192	576	0.696629	46.5833	57.5	96.5	31	308	VYQKPAM	KKFREAC	GTNTAYCARAARCCNGCNAT	CANGCYTCNCKRAAYTTYTT	512	512	70	98	76.8689
Ech_16	XP_033631861.1_15438545_15443234	2067	11	125	805	ERNPDEAF	DEMHKDNH	GARMGNAAYCCNGAYGARGCNTT	TGRTTRTCYTTRTGCATYTCRTC	2048	64	0.546945	121.636	68.6	91.5	12	813	YCREWAF	GWTPLHM	TAYTGYMGNGARTGGGCNTT	ATRTGNARNGGNGTCCANCC	256	1024	68.5	98.5	76.8088
Ech_17	XP_033642923.1_2327280_2327906	669	12	11	225	NKFGPMYK	CKLADQTL	AAYAARTTYGGNCCNATGTAYAA	ARNGTYTGRTCNGCNARYTTRCA	256	4096	0.672043	33.4167	64.6	100	3	235	PDRMRGG	FVDWARN	CCNGAYMGNATGMGNGGNGG	TTNCKNGCCCARTCNACRAA	2048	512	58.8	100	76.7971
Ech_18	XP_033630188.1_1768234_1769562	474	12	122	271	TDAGLEVM	WCPRITDA	ACNGAYGCNGGNYTNGARGTNAT	GCRTCNGTDATNCKNGGRCACCA	8192	1536	0.370629	18.5	64.4	95.5	99	285	EFIDHCP	CDLPKLE	GARTTYATHGAYCAYTGYCC	TCNARYTTNGGNARRTCRCA	96	2048	66.6	98	76.4399
Ech_19	XP_033639202.1_8058166_8059055	498	12	58	215	AKKYGDIF	PWLRHFPN	GCNAARAARTAYGGNGAYATHTT	TTNGGRAARTGNCKNARCCANGG	768	4096	0.609272	36.1667	61.4	94.5	18	289	LKEQYDY	NMWLIFF	YTNAARGARCARTAYGAYTA	AARAADATNARCCACATRTT	256	96	70.9	95	76.0961
Ech_20	XP_033624218.1_19836673_19839096	1125	11	282	648	TQRMLDMF	QYPIAEMV	ACNCARMGNATGYTNGAYATGTT	ACCATYTCNGCDATNGGRTAYTG	1024	384	0.394444	45.5455	67.2	98	215	667	VGYHTVW	FGIHPVA	GTNGGNTAYCAYACNGTNTG	GCNACNGGRTGDATNCCRAA	1024	768	68.6	99.5	75.4662
Ech_21	XP_033643282.1_10658805_10659671	567	12	13	193	VFEFCEHD	YVKDQFAL	GTNTTYGARTTYTGYGARCAYGA	ARNGCRAAYTGRTCYTTNACRTA	256	1024	0.33908	16	70.2	95	2	225	AYNRYKG	FFWNDPM	GCNTAYAAYMGNTAYAARGG	ATNGGRTCRTTCCARAARAA	512	64	69.6	88	75.3495
Ech_22	XP_033648070.1_24972493_24973294	345	11	92	198	NAKQPTDM	KFDAIYRG	AAYGCNAARCARCCNACNGAYAT	CCNCKRTADATNGCRTCRAAYTT	1024	1536	0.19	4.54545	71.4	100	83	206	VMRCIAY	EEDPRKQ	GTNATGMGNTGYATHGCNTA	TGYTTNCKNGGRTCYTCYTC	768	512	66.9	99.5	75.3181
Ech_23	XP_033642492.1_6084145_6087120	1968	9	80	727	GLKQHTHI	THTGEQPY	GGNYTNAARCARCAYACNCAYAT	TANGGYTGYTCNCCNGTRTGNGT	2048	2048	0.764228	198.333	63.8	100	69	757	PECGKTF	HNKEKPF	CCNGARTGYGGNAARACNTT	AANGGYTTYTCYTTRTTRTG	512	128	73.4	94.5	75.2155
Ech_24	XP_033637940.1_11900118_11900609	390	12	29	150	TSDKPYNC	EWYVCQSA	ACNWSNGAYAARCCNTAYAAYTG	GCNSWYTGRCANACRTACCAYTC	4096	1024	0.706422	20.8333	64.9	97	2	158	KPFKCEF	GGMPTPP	AARCCNTTYAARTGYGARTT	GGNGGNGTNGGCATNCCNCC	128	1024	60	100	75.1644
Ech_25	XP_033643940.1_12161544_12163227	558	12	124	301	TLIDKIGY	EPTIAIWM	ACNYTNATHGAYAARATHGGNTA	ATCCADATNGCDATNGTNGGYTC	4608	1152	0.541176	23	64	93.5	40	317	NMLYMVI	WQTGIIW	AAYATGYTNTAYATGGTNAT	CADATDATNCCNGTYTGCCA	128	288	66.6	97.5	75.1386
Ech_26	XP_033626165.1_3028764_3029628	465	12	111	257	TRQPYAIK	CGTPEYIA	ACNMGNCARCCNTAYGCNATHAA	GCDATRTAYTCNGGNGTNCCRCA	6144	1536	0.431655	17.5	66.7	95	87	280	AKYDIKA	WAIGVVT	GCNAARTAYGAYATHAARGC	GTNACNACNCCDATNGCCCA	192	768	64.8	95.5	75.0032
Ech_27	XP_033627859.1_32234625_32235465	585	12	57	243	FAVFDGHA	FIVLACDG	TTYGCNGTNTTYGAYGGNCAYGC	CCRTCRCANGCNARNACDATRAA	1024	3072	0.640449	43.0833	61.3	95	34	252	VEMEDAH	WDVMSNE	GTNGARATGGARGAYGCNCA	TCRTTNSWCATNACRTCCCA	128	256	68.1	94.5	74.9419
Ech_28	XP_033633784.1_14744857_14746221	513	12	142	304	GTLNQWEI	NWPDMSAP	GGNACNYTNAAYCARTGGGARAT	GGNGCNSWCATRTCNGGCCARTT	1024	1024	0.696774	39.4167	64.1	97.5	44	386	IPGVHRQ	FQAVIDA	ATHCCNGGNGTNCAYMGNCA	GCRTCDATNACNGCYTGRAA	3072	384	64.6	93	74.8721
Ech_29	XP_033629187.1_10951245_10951866	423	12	31	163	FRETEIYN	TKRYMAPE	TTYMGNGARACNGARATHTAYAA	TCNGGNGCCATRTANCKYTTNGT	1536	2048	0.420635	15.1667	64.8	97	2	184	GRYGEVW	FKRVDVY	GGNMGNTAYGGNGARGTNTG	TANACRTCNACNCKYTTRAA	2048	1024	63.2	97	74.8537
Ech_30	XP_033625711.1_12939865_12944055	1563	10	666	1178	IQVHFAVK	AKLQCHLI	ATHCARGTNCAYTTYGCNGTNAA	ATNARRTGRCAYTGNARYTTNGC	1536	4096	0.745491	147.5	61	98.5	655	1212	LCKEVFD	HAIEHGM	YTNTGYAARGARGTNTTYGA	ATNCCRTGYTCDATNGCRTG	512	384	71.2	96.5	74.4466
Ech_31	XP_033626143.1_13880948_13884321	960	11	109	420	TDEVPVAH	EHPDQNMF	ACNGAYGARGTNCCNGTNGCNCA	AACATRTTYTGRTCNGGRTGYTC	4096	128	0.636066	71.6364	69.4	95	61	466	WNEIYGN	PWEGQLG	TGGAAYGARATHTAYGGNAA	CCNARYTGNCCYTCCCANGG	96	512	68	95.5	74.288
Ech_32	XP_033627732.1_7734633_7735469	474	12	80	229	TIQQIEGE	FQIVLDTI	ACNATHCARCARATHGARGGNGA	ATNGTRTCNARNACDATYTGRAA	1152	3072	0.517483	19.6667	60.8	95.5	67	245	LINMQKF	MVWIISR	YTNATHAAYATGCARAARTT	CKNSWDATDATCCANACCAT	192	1152	65.5	98	73.9349
Ech_33	XP_033648050.1_20254641_20255556	429	12	88	222	VGPEPTTD	DMVDHQQL	GTNGGNCCNGARCCNACNACNGA	ARYTGYTGRTGRTCNACCATRTC	8192	256	0.351562	12.4167	61.5	97.5	69	232	TGKTTFI	VYGALMW	ACNGGNAARACNACNTTYAT	CACATNARNGCNCCRTANAC	1024	1024	60.9	100	73.5223
Ech_34	XP_033639950.1_15453990_15455142	732	11	29	264	LQCLHTFC	IECTVQIA	YTNCARTGYYTNCAYACNTTYTG	GCDATYTGNACNGTRCAYTCDAT	4096	1152	0.627803	57.5455	61.6	97.5	7	317	LEKIGDF	EMAAHID	YTNGARAARATHGGNGAYTT	TCDATRTGNGCNGCCATYTC	768	192	71.1	96.5	72.8662
Ech_35	XP_033644010.1_361132_362319	411	12	83	211	HEESPMNN	YKFHLAFE	CAYGARGARWSNCCNATGAAYAA	TCRAANGCNARRTGRAAYTTRTA	1024	1024	0.688525	30.6667	59.6	95.5	73	224	RKPWHEW	DYITEKF	MGNAARCCNTGGCAYGARTG	AAYTTYTCNGTDATRTARTC	256	192	74.3	87	72.7732
Ech_36	XP_033632411.1_14411712_14416738	1176	11	977	1360	YRHTGGEI	IKFDVTDG	TAYMGNCAYACNGGNGGNGARAT	CCRTCNGTNACRTCRAAYTTDAT	4096	768	0.670213	97.1818	63.8	93.5	967	1474	QQDIVNG	QFEVTDG	CARCARGAYATHGTNAAYGG	CCRTCNGTNACYTCRAAYTG	192	256	70.7	93	72.3344
Ech_37	XP_033626021.1_1499704_1502023	636	12	517	720	DGQLCRPW	DQEGNIIV	GAYGGNCARYTNTGYMGNCCNTG	ACDATDATRTTNCCYTCYTGRTC	8192	576	0.417526	23.0833	64.3	93.5	399	735	NCYATGD	IQVFQPN	AAYTGYTAYGCNACNGGNGA	TTNGGYTGRAANACYTGDAT	512	384	70	88.5	72.2337
Ech_38	XP_033630084.1_12961983_12963071	471	12	46	194	PFRFEDFC	YHLECVDP	CCNTTYMGNTTYGARGAYTTYTG	GGRTCNACRCAYTCNARRTGRTA	1024	1024	0.521127	25.6667	63.2	94.5	32	206	YEVLRHF	VPEDDWL	TAYGARGTNYTNMGNCAYTT	ARCCARTCRTCYTCNGGNAC	2048	256	62.5	95.5	72.0699
Ech_39	XP_033633479.1_3816617_3818726	1215	11	249	645	ANRGQAEY	QFIGPTGV	GCNAAYMGNGGNCARGCNGARTA	ACNCCNGTNGGNCCDATRAAYTG	4096	3072	0.536842	66.9091	63	97.5	205	711	HTFLKDE	HCVNVFK	CAYACNTTYYTNAARGAYGA	TTRAANACRTTNACRCARTG	512	256	70.4	93	72.0144
Ech_40	XP_033632181.1_8663605_8664511	420	12	189	320	AFAERFKQ	VWFCNQRQ	GCNTTYGCNGARMGNTTYAARCA	TGNCKYTGRTTRCARAACCANAC	2048	512	0.232	6.41667	63.9	99.5	180	328	LDTDPRE	KQKRMKY	YTNGAYACNGAYCCNMGNGA	TAYTTCATNCKYTTYTGYTT	4096	128	58.2	96	71.8773
Ech_41	XP_033632373.1_19261220_19261943	477	12	67	217	FFKGIVYA	NKKTAHSF	TTYTTYAARGGNATHGTNTAYGC	AANSWRTGNGCNGTYTTYTTRTT	768	4096	0.6	26.9167	61.5	93.5	55	230	AKKVRFY	DITDAIK	GCNAARAARGTNMGNTTYTA	TTDATNGCRTCNGTDATRTC	1024	576	63.2	96.5	71.6026
Ech_42	XP_033645190.1_1107152_1108503	810	12	153	414	FNKLPIIK	DTYQRIQA	TTYAAYAARYTNCCNATHATHAA	GCYTGDATNCKYTGRTANGTRTC	2304	1536	0.535714	49.8333	60	92.5	59	426	CETMAVD	EWKFGRA	TGYGARACNATGGCNGTNGA	GCNCKNCCRAAYTTCCAYTC	256	256	72.4	87	71.535
Ech_43	XP_033631225.1_12601295_12601913	411	12	50	178	LESWTADF	CPVYKTKQ	YTNGARWSNTGGACNGCNGAYTT	TGYTTNGTYTTRTANACNGGRCA	8192	1024	0.385246	9.25	61.6	94.5	25	191	WNKRAYP	VWTFNLK	TGGAAYAARMGNGCNTAYCC	TTNARRTTRAANGTCCANAC	256	512	67.3	92.5	71.1289
Ech_44	XP_033632263.1_3325048_3326193	654	11	86	295	YLCGFQEP	MDAGCEYH	TAYYTNTGYGGNTTYCARGARCC	TGRTAYTCRCANCCNGCRTCCAT	1024	256	0.707921	53.4545	71.6	96	70	303	MTDEIPY	GYASDIT	ATGACNGAYGARATHCCNTA	GTDATRTCNSWNGCRTANCC	192	3072	62.5	93.5	71.0793
Ech_45	XP_033640460.1_5338837_5340571	1254	10	105	514	NLCIICFD	FIITWTPY	AAYYTNTGYATHATHTGYTTYGA	TANGGNGTCCANGTDATDATRAA	1152	1152	0.729381	113.4	63.2	98	47	560	QVVNNYF	NPICYAL	CARGTNGTNAAYAAYTAYTT	ARNGCRTARCADATNGGRTT	256	768	68.2	94.5	70.9896
Ech_46	XP_033630490.1_21520481_21521514	750	12	63	304	QRCWEVID	FGQEGLTE	CARMGNTGYTGGGARGTNATHGA	TCNGTNARNCCYTCYTGNCCRAA	768	4096	0.562232	46.5	64.1	92	17	334	TLYAAKK	QGGQIPE	ACNYTNTAYGCNGCNAARAA	TCNGGDATYTGNCCNCCYTG	2048	768	60.6	94.5	70.9313
Ech_47	XP_033638645.1_32005324_32006182	531	12	70	238	IIEHFVPE	GKFLNGHC	ATHATHGARCAYTTYGTNCCNGA	CARTGNCCRTTNARRAAYTTNCC	1152	2048	0.496894	26.6667	61.9	95	58	264	WKRMFFE	AIGHALT	TGGAARMGNATGTTYTTYGA	GTNARNGCRTGNCCDATNGC	64	3072	64.4	92	70.8141
Ech_48	XP_033638980.1_10018691_10019384	408	11	50	177	CEVFVGKI	FVEYENHR	TGYGARGTNTTYGTNGGNAARAT	CKRTGRTTYTCRTAYTCNACRAA	1024	512	0.264463	9.18182	66.6	94.5	25	203	IVQENGQ	HQIMVDW	ATHGTNCARGARAAYGGNCA	CARTCNACCATDATYTGRTG	384	96	74.3	92.5	70.6449
Ech_49	XP_033624800.1_14796819_14798317	468	12	293	440	VLAGIVMT	GEGTIPVK	GTNYTNGCNGGNATHGTNATGAC	TTNACNGGDATNGTNCCYTCNCC	6144	6144	0.514925	26.5833	59.2	95.5	174	454	PIMILNE	QTWDGVL	CCNATHATGATHYTNAAYGA	ARNACNCCRTCCCANGTYTG	576	512	66.6	91.5	70.5383
Ech_50	XP_033643494.1_667249_668139	672	11	16	231	REALTNCT	HYCTLRAE	MGNGARGCNYTNACNAAYTGYAC	TCNGCNCKNARNGTRCARTARTG	8192	8192	0.569378	40.4545	58.6	99.5	4	256	FEEIGIA	PCHKFTW	TTYGARGARATHGGNATHGC	CANGTRAAYTTRTGRCANGG	288	256	68.6	96.5	70.1233
Ech_51	XP_033631709.1_739609_745419	2079	10	357	1041	TVPWLRDH	FVAFHDTL	ACNGTNCCNTGGYTNMGNGAYCA	ARNGTRTCRTGRAANGCNACRAA	8192	2048	0.688822	155.2	60.4	93.5	275	1077	KLHVEGY	EQGANVF	AARYTNCAYGTNGARGGNTA	AANACRTTNGCNCCYTGYTC	1024	512	70.2	92.5	69.8469
Ech_52	XP_033631427.1_9349029_9351288	1188	9	95	482	LVHDAMAC	WYLMCERC	YTNGTNCAYGAYGCNATGGCNTG	CANCKYTCRCACATNARRTACCA	2048	512	0.722372	104.444	64.7	98	87	531	AAFLWHE	MKANAMF	GCNGCNTTYYTNTGGCAYGA	AACATNGCRTTNGCYTTCAT	512	64	67.9	100	69.7959
Ech_53	XP_033631451.1_1149268_1150716	678	11	184	401	IFATIVGN	KDGLIDEE	ATHTTYGCNACNATHGTNGGNAA	TCYTCRTCDATNARNCCRTCYTT	4608	1536	0.327014	18.1818	60.2	98.5	93	451	IIHWNAC	QMKLKQR	ATHATHCAYTGGAAYGCNTG	CKYTGYTTNARYTTCATYTG	144	256	66.7	99.5	69.6767
Ech_54	XP_033626571.1_446057_447134	420	12	167	298	QFIMPGVE	PHFTLLMG	CARTTYATHATGCCNGGNGTNGA	CCCATNARNARNGTRAARTGNGG	768	4096	0.677419	29.9167	62.3	93	159	313	IILFNFG	PWLDFIF	ATHATHYTNTTYAAYTTYGG	AADATRAARTCNARCCANGG	576	384	61.5	94	69.6501
Ech_55	XP_033625214.1_858482_860010	711	11	94	322	IRPFVEFC	YGRQRMFG	ATHMGNCCNTTYGTNGARTTYTG	CCRAACATNCKYTGNCKNCCRTA	3072	2048	0.809756	71.0909	57.8	95.5	74	372	LAVYFKQ	CFGTYAV	YTNGCNGTNTAYTTYAARCA	ACNGCRTANGTNCCRAARCA	1024	512	71	94	69.4627
Ech_56	XP_033644851.1_7975558_7976565	471	12	49	197	NLQHPEWG	MPREQINQ	AAYYTNCARCAYCCNGARTGGGG	TGRTTDATYTGYTCNCKNGGCAT	512	768	0.51773	23.8333	66.2	92	39	208	KYRTYDG	YIDASNV	AARTAYMGNACNTAYGAYGG	ACRTTNSWNGCRTCDATRTA	512	1536	59.9	93	69.4243
Ech_57	XP_033628766.1_3220242_3220831	582	12	21	206	IKEPENPW	GCRKVYTK	ATHAARGARCCNGARAAYCCNTG	TTNGTRTANACYTTNCKRCANCC	768	4096	0.707602	45.9167	62.1	91.5	8	218	YLKAEPC	KAHQRTH	TAYYTNAARGCNGARCCNTG	TGNGTNCKYTGRTGNGCYTT	1024	1024	65.8	89	69.3566
Ech_58	XP_033641362.1_4322740_4324126	714	11	95	324	TACDGLFI	AFTHIKRL	ACNGCNTGYGAYGGNYTNTTYAT	ARNCKYTTDATRTGNGTRAANGC	4096	6144	0.595455	43.6364	62.2	92.5	8	362	PQDDNWG	QKYLRVT	CCNCARGAYGAYAAYTGGGG	GTNACNCKNARRTAYTTYTG	64	2048	66.9	99.5	69.2594
Ech_59	XP_033637186.1_13507937_13508759	690	10	30	251	LKYHPDKN	TFPKEGDQ	YTNAARTAYCAYCCNGAYAARAA	TGRTCNCCYTCYTTNGGRAANGT	1024	1024	0.645933	45.6	69.4	99.5	21	264	IKKAYRK	PADIVFT	ATHAARAARGCNTAYMGNAA	GTRAANACDATRTCNGCNGG	768	768	60.7	98.5	69.2279
Ech_60	XP_033644978.1_2089453_2091259	1311	10	90	518	SINAMCYV	NAPTIMIA	WSNATHAAYGCNATGTGYTAYGT	GCDATCATDATNGTNGGNGCRTT	1536	1152	0.559242	78.9	62.2	97	43	526	WKIHMPA	EKAADII	TGGAARATHCAYATGCCNGC	ATDATRTCNGCNGCYTTYTC	48	384	69.3	95.5	69.1298
Ech_61	XP_033632618.1_520941_522102	585	11	87	273	DRFCLVVY	NPILYAWL	GAYMGNTTYTGYYTNGTNGTNTA	ARCCANGCRTANARDATNGGRTT	8192	3072	0.817143	60.4545	56	95	20	281	KMRTVIN	NDNFRKE	AARATGMGNACNGTNATHAA	TCYTTNCKRAARTTRTCRTT	768	256	67.8	100	69.0944
Ech_62	XP_033640172.1_3331018_3332071	471	11	115	263	HVGAEEYF	EGMLKYQG	CAYGTNGGNGCNGARGARTAYTT	CCYTGRTAYTTNARCATNCCYTC	1024	512	0.624113	28.2727	66.4	95.5	89	273	MVNIFPG	VEFFDRL	ATGGTNAAYATHTTYCCNGG	ARNCKRTCRAARAAYTCNAC	192	1024	65.9	94.5	68.9629
Ech_63	XP_033644314.1_3493549_3494469	345	11	143	249	VEIPHQDG	TELIDLCG	GTNGARATHCCNCAYCARGAYGG	CCRCANARRTCDATNARYTCNGT	768	6144	0.52	18.6364	61.8	96.5	101	296	NGICHTP	DHRTEME	AAYGGNATHTGYCAYACNCC	TCCATYTCNGTNCKRTGRTC	384	256	67.3	97.5	68.8035
Ech_64	XP_033643670.1_22030332_22032063	1020	11	187	518	YEHHEIFN	KGCDDPLF	TAYGARCAYCAYGARATHTTYAA	AANARNGGRTCRTCRCANCCYTT	192	2048	0.215385	18.2727	67.2	96.5	102	609	FETDDNH	TVLPKIV	TTYGARACNGAYGAYAAYCA	ACDATYTTNGGNARNACNGT	128	3072	63.9	95.5	68.7819
Ech_65	XP_033642603.1_12378987_12380018	432	12	157	292	WYSAMAQG	WDYHATHI	TGGTAYWSNGCNATGGCNCARGG	ATRTGNGTNGCRTGRTARTCCCA	1024	256	0.573643	27.5833	62.9	97	103	323	GHGRIDN	GYTKGKR	GGNCAYGGNMGNATHGAYAA	CKYTTNCCYTTNGTRTANCC	1536	1024	60.2	89	68.5699
Ech_66	XP_033634130.1_1770759_1771560	480	12	90	241	VAVNRTWA	HEDVEVGR	GTNGCNGTNAAYMGNACNTGGGC	CKNCCNACYTCNACRTCYTCRTG	4096	2048	0.482759	21.6667	56.9	97	75	252	FVGVMTA	KFAGIDC	TTYGTNGGNGTNATGACNGC	CARTCDATNCCNGCRAAYTT	512	384	68.2	87.5	68.4608
Ech_67	XP_033631352.1_1563862_1564693	372	12	86	201	LDVLINNA	DPGTVNTK	YTNGAYGTNYTNATHAAYAAYGC	TTNGTRTTNACNGTNCCNGGRTC	6144	4096	0.728972	29.3333	57.3	92.5	17	240	GIGKHTA	TGKYFVD	GGNATHGGNAARCAYACNGC	TCNACRAARTAYTTNCCNGT	768	512	67.3	91.5	68.4047
Ech_68	XP_033646029.1_9161884_9162707	378	11	36	153	IWPRIDQK	DKNFMVPV	ATHTGGCCNMGNATHGAYCARAA	ACNGGNACCATRAARTTYTTRTC	1152	256	0.576577	19.7273	68.2	95	10	178	VPMATGM	QTYPGRA	GTNCCNATGGCNACNGGNAT	GCNCKNCCNGGRTANGTYTG	1024	2048	65.2	93.5	68.2671
Ech_69	XP_033643094.1_10975229_10975934	549	10	30	204	ATPCGHVF	NEIQMQAL	GCNACNCCNTGYGGNCAYGTNTT	ARNGCYTGCATYTGDATYTCRTT	4096	384	0.565476	29.6	68.8	97.5	12	214	VDEDFKC	QKKLNEC	GTNGAYGARGAYTTYAARTG	CAYTCRTTNARYTTYTTYTG	128	256	71.4	90	68.1535
Ech_70	XP_033624212.1_13285298_13286593	507	12	49	209	LCSMKGCM	NACGTLWN	YTNTGYWSNATGAARGGNTGYAT	TTCCANARNGTNCCRCANGCRTT	4096	2048	0.331169	15.75	57.4	100	36	251	TNLTFGD	KNLVHSK	ACNAAYYTNACNTTYGGNGA	TTNSWRTGNACNARRTTYTT	2048	4096	55.6	96.5	68.0284
Ech_71	XP_033647275.1_5140279_5141641	984	12	45	364	VWRGVEAK	CIDLYGCT	GTNTGGMGNGGNGTNGARGCNAA	GTRCANCCRTANARRTCDATRCA	4096	1536	0.511182	51.4167	60.9	94.5	27	381	GRAAQVC	IMQLPCL	GGNMGNGCNGCNCARGTNTG	ARRCANGGNARYTGCATDAT	4096	768	60.3	89.5	67.9545
Ech_72	XP_033625916.1_2363307_2367524	2088	8	348	1035	LHTGAKPF	KVHMRLHT	YTNCAYACNGGNGCNAARCCNTT	GTRTGNARNCKCATRTGNACYTT	8192	2048	0.647929	187.25	61.7	100	323	1048	GVKEYKC	KCPHCDE	GGNGTNAARGARTAYAARTG	TCRTCRCARTGNGGRCAYTT	256	128	73	90.5	67.7347
Ech_73	XP_033637239.1_15727598_15728527	594	12	84	273	ENWKPSVY	EMISMKDF	GARAAYTGGAARCCNWSNGTNTA	AARTCYTTCATNSWDATCATYTC	2048	384	0.563953	34.25	54.2	96	23	291	CAACILF	MQKQLYE	TGYGCNGCNTGYATHYTNTT	TCRTANARYTGYTTYTGCAT	1536	128	63.4	93	67.6254
Ech_74	XP_033632136.1_6415038_6415818	483	11	67	219	EFLRFEAE	EYIGFVKA	GARTTYYTNMGNTTYGARGCNGA	GCYTTNACRAANCCDATRTAYTC	4096	768	0.561644	28.4545	59	96	40	227	NWEVMEK	MDALKGM	AAYTGGGARGTNATGGARAA	ATNCCYTTNARNGCRTCCAT	32	512	70.9	93.5	67.528
Ech_75	XP_033635424.1_11832056_11833400	570	12	88	269	YNDLDLIF	YMCSRFFI	TAYAAYGAYYTNGAYYTNATHTT	ATRAARAANCKNSWRCACATRTA	3072	2048	0.491429	27.9167	51.1	96	34	319	HGRGNFP	VCLMGHE	CAYGGNMGNGGNAAYTTYCC	TCRTGNCCCATNARRCANAC	1024	512	63.1	96.5	67.2718
Ech_76	XP_033624611.1_7770066_7770642	417	11	20	150	VGRMYTVF	FIKGWGPR	GTNGGNMGNATGTAYACNGTNTT	CKNGGNCCCCANCCYTTDATRAA	4096	1536	0.57377	22.8182	62.7	95	9	161	CHVAYWE	QFITSCP	TGYCAYGTNGCNTAYTGGGA	GGRCANSWNGTDATRAAYTG	128	1536	67.3	94.5	67.2473
Ech_77	XP_033628432.1_10178806_10181787	1512	8	282	777	FVYCDIWK	DFTVHYGV	TTYGTNTAYTGYGAYATHTGGAA	ACNCCRTARTGNACNGTRAARTC	192	1024	0.654244	130.5	72.1	95.5	262	833	FPFMNLT	QMGTFLM	TTYCCNTTYATGAAYYTNAC	ATNARRAANGTNCCCATYTG	256	512	64	99	67.2104
Ech_78	XP_033646268.1_1015822_1018608	1578	9	304	821	DKDTGEYG	DWGPQFQP	GAYAARGAYACNGGNGARTAYGG	GGYTGRAAYTGNGGNCCCCARTC	512	256	0.756701	149.444	63.9	94.5	272	831	NDNVPYF	HVFAEIA	AAYGAYAAYGTNCCNTAYTT	GCDATYTCNGCRAANACRTG	256	384	68.9	92	67.0834
Ech_79	XP_033644505.1_24550184_24552581	1395	10	74	530	RNQCKTGY	QQKQAAGV	MGNAAYCARTGYAARACNGGNTA	ACNCCNGCNGCYTGYTTYTGYTG	2048	1024	0.75814	133.6	62.4	90.5	45	558	QGNPFAF	AFPPCEF	CARGGNAAYCCNTTYGCNTT	AAYTCRCANGGNGGRAANGC	512	512	65.2	95	66.9919
Ech_80	XP_033633629.1_9388_11542	1260	10	17	428	GRNGYGFT	DKRCFGIV	GGNMGNAAYGGNTAYGGNTTYAC	ACDATNCCRAARCANCKYTTRTC	4096	1536	0.739691	110.2	58.6	96.5	8	459	NLKTVEV	CHVFIVD	AAYYTNAARACNGTNGARGT	TCNACDATRAANACRTGRCA	1024	384	65.2	95	66.7381
Ech_81	XP_033636299.1_153939_155177	642	11	75	280	ELKDVHPC	IYTAGGYL	GARYTNAARGAYGTNCAYCCNTG	ARRTANCCNCCNGCNGTRTADAT	2048	6144	0.592965	41.7273	61.6	95	55	295	SPYFKAM	ECYNPED	WSNCCNTAYTTYAARGCNAT	TCYTCNGGRTTRTARCAYTC	2048	128	69.8	89.5	66.5571
Ech_82	XP_033627458.1_17481008_17482355	609	11	41	235	AWSTPKYG	EPFVTTHD	GCNTGGWSNACNCCNAARTAYGG	TCRTGNGTNGTNACRAANGGYTC	4096	2048	0.5	22.6364	60	95	33	282	QLYRMVD	FHFAMEA	CARYTNTAYMGNATGGTNGA	GCYTCCATNGCRAARTGRAA	1024	64	66.6	96.5	66.5414
Ech_83	XP_033624296.1_17483106_17483828	345	12	86	192	YVAVKVFP	AHRDFKSK	TAYGTNGCNGTNAARGTNTTYCC	TTNSWYTTRAARTCNCKRTGNGC	2048	8192	0.65	24.3333	52.2	95	69	213	GRFGAVW	DFGLACK	GGNMGNTTYGGNGCNGTNTG	TTRCANGCNARNCCRAARTC	4096	1024	63.8	94.5	66.3814
Ech_84	XP_033626426.1_22273403_22274257	606	10	22	215	NSVPYGMA	GEWHNNKR	AAYWSNGTNCCNTAYGGNATGGC	CKYTTRTTRTTRTGCCAYTCNCC	4096	256	0.63587	39.8	63.7	93.5	4	237	GIYQGQW	EGKWKNN	GGNATHTAYCARGGNCARTG	TTRTTYTTCCAYTTNCCYTC	384	64	69.4	96	66.2961
Ech_85	XP_033631337.1_18395540_18397034	1065	10	62	408	GSWWNPKF	EKICTLGD	GGNWSNTGGTGGAAYCCNAARTT	TCNCCNARNGTRCADATYTTYTC	1024	3072	0.6875	93.6	64.7	98	54	490	PKLFERA	NKMEASG	CCNAARYTNTTYGARMGNGC	CCNSWNGCYTCCATYTTRTT	2048	512	60.4	93	66.194
Ech_86	XP_033645778.1_6257645_6258277	492	12	25	180	NDVAQTPE	HHPFISTF	AAYGAYGTNGCNCARACNCCNGA	AANGTNSWDATRAANGGRTGRTG	2048	6144	0.572414	25.0833	59.6	95	6	189	CPRLLDY	ECLFILK	TGYCCNMGNYTNYTNGAYTA	TTNARDATRAANARRCAYTC	8192	1536	54.4	96	66.1595
Ech_87	XP_033625133.1_14133277_14134020	525	12	53	219	RTIATNCP	QQLNIQEC	MGNACNATHGCNACNAAYTGYCC	CAYTCYTGDATRTTNARYTGYTG	6144	768	0.65	36.3333	58.1	92	34	247	INLRHLD	EHTNPAF	ATHAAYYTNMGNCAYYTNGA	AANGCNGGRTTNGTRTGYTC	6144	512	61	92	65.8313
Ech_88	XP_033636103.1_12493659_12495450	918	10	60	357	SVRIWNET	YTVMENVG	WSNGTNMGNATHTGGAAYGARAC	CCNACRTTYTCCATNACNGTRTA	6144	512	0.486111	51.7	63.2	96.5	28	472	IIADRFM	DDHAGIF	ATHATHGCNGAYMGNTTYAT	AADATNCCNGCRTGRTCRTC	1152	384	67.4	93	65.7702
Ech_89	XP_033641645.1_4941324_4941786	348	11	29	136	SPFKAVWD	KGWFLIDV	WSNCCNTTYAARGCNGTNTGGGA	ACRTCDATNARRAACCANCCYTT	4096	768	0.59	23.2727	66.4	96	21	145	HNWTILH	AAIPFDL	CAYAAYTGGACNATHYTNCA	ARRTCRAANGGDATNGCNGC	384	1536	61	93	65.7258
Ech_90	XP_033640739.1_7361843_7362799	564	9	44	223	CAMHTYWF	GKITLETY	TGYGCNATGCAYACNTAYTGGTT	TANGTYTCNARNGTDATYTTNCC	128	6144	0.645349	43.6667	67.8	99.5	5	252	FWVRKDF	YPLMNFA	TTYTGGGTNMGNAARGAYTT	GCRAARTTCATNARNGGRTA	256	256	66.8	94.5	65.7039
Ech_91	XP_033632932.1_1396559_1397967	525	10	195	361	AGIVIFGE	KFYQHPIN	GCNGGNATHGTNATHTTYGGNGA	TTDATNGGRTGYTGRTARAAYTT	4608	384	0.38125	19.1	68.2	98	124	369	GLMALDP	FVFEDTT	GGNYTNATGGCNYTNGAYCC	GTNGTRTCYTCRAANACRAA	2048	256	59.4	98	65.622
Ech_92	XP_033638887.1_2532577_2533960	594	11	75	264	RKKLCITF	FMICIMIG	MGNAARAARYTNTGYATHACNTT	CCDATCATDATRCADATCATRAA	6144	108	0.563536	34	60.2	95.5	27	353	DWLQGPY	IMNWFRV	GAYTGGYTNCARGGNCCNTA	ACNCKRAACCARTTCATDAT	512	96	70.7	88.5	65.6017
Ech_93	XP_033637977.1_14687221_14688183	345	10	42	148	FKLFNIAE	QVHYGKEH	TTYAARYTNTTYAAYATHGCNGA	TGYTCYTTNCCRTARTGNACYTG	1536	512	0.77	27.2	66.6	92.5	16	255	HFVTDPG	DPDGNVT	CAYTTYGTNACNGAYCCNGG	GTNACRTTNCCRTCNGGRTC	512	512	67	96	65.3648
Ech_94	XP_033624360.1_13769117_13770180	423	12	95	227	DFHVLFFD	AQLFMSCL	GAYTTYCAYGTNYTNTTYTTYGA	ARRCANSWCATRAANARYTGNGC	1024	8192	0.786325	35.75	48.8	99	12	235	EDILEAC	HAWGLDP	GARGAYATHYTNGARGCNTG	GGRTCNARNCCCCANGCRTG	768	512	65	89.5	65.3591
Ech_95	XP_033632019.1_12729866_12730613	492	12	52	207	RYFIDRDG	FYLKHVYL	MGNTAYTTYATHGAYMGNGAYGG	ARRTANACRTGYTTNARRTARAA	3072	2048	0.601351	29.75	54.4	92	8	253	VELNVGG	HYNEFVF	GTNGARYTNAAYGTNGGNGG	AANACRAAYTCRTTRTARTG	2048	128	63.6	93	65.3567
Ech_96	XP_033626241.1_28878760_28879909	1062	10	87	432	GPVANANP	KKGEYVPG	GGNCCNGTNGCNAAYGCNAAYCC	CCNGGNACRTAYTCNCCYTTYTT	4096	1024	0.837931	90.7	58	93.5	67	467	KVQEDPQ	QEEQNRA	AARGTNCARGARGAYCCNCA	GCNCKRTTYTGYTCYTCYTG	256	256	67.8	95	65.1783
Ech_97	XP_033632435.1_18324743_18326546	966	10	255	568	ALLHFCNF	YDIWGDTV	GCNYTNYTNCAYTTYTGYAAYTT	ACNGTRTCNCCCCADATRTCRTA	4096	384	0.691525	74	64.5	97	133	616	YNTVFDV	GKGDMTT	TAYAAYACNGTNTTYGAYGT	GTNGTCATRTCNCCYTTNCC	256	256	65	89.5	65.0626
Ech_98	XP_033634771.1_11000531_11001275	363	11	94	206	VWNETVAN	EAWVTLGF	GTNTGGAAYGARACNGTNGCNAA	AANCCNARNGTNACCCANGCYTC	1024	4096	0.552381	20.5455	62.8	95.5	62	224	VFMCSIE	QDNGWWI	GTNTTYATGTGYWSNATHGA	ATCCACCANCCRTTRTCYTG	768	32	65.4	91.5	64.9672
Ech_99	XP_033630931.1_20722859_20723894	678	10	81	298	HPPEYLTD	HNTAGPEC	CAYCCNCCNGARTAYYTNACNGA	CAYTCNGGNCCNGCNGTRTTRTG	4096	2048	0.61165	37.8	63.6	92	67	308	RNCFVCD	CKPFHYD	MGNAAYTGYTTYGTNTGYGA	TCRTARTGRAANGGYTTRCA	512	128	72.8	91.5	64.9028
Ech_100	XP_033632912.1_16902323_16903502	723	9	99	331	ITRPIQYA	FICCWLPF	ATHACNMGNCCNATHCARTAYGC	AANGGNARCCARCARCADATRAA	4608	768	0.730769	62	61.1	95	28	377	RIVANYF	YTIFNRE	MGNATHGTNGCNAAYTAYTT	TCNCKRTTRAADATNGTRTA	1536	768	69.3	98.5	64.5552
Ech_101	XP_033628754.1_8483536_8485576	573	10	424	606	TVVADWGN	NIYVVHKE	ACNGTNGTNGCNGAYTGGGGNAA	TCYTTRTGNACNACRTADATRTT	2048	768	0.609195	43.6	67.1	93.5	407	615	EGQFDWC	GGEKSVH	GARGGNCARTTYGAYTGGTG	TGNACNSWYTTYTCNCCNCC	64	4096	65.1	92.5	64.421
Ech_102	XP_033645446.1_2013735_2014914	813	10	74	336	VHTAQFIE	TMLSFVWP	GTNCAYACNGCNCARTTYATHGA	GGCCANACRAANSWNARCATNGT	1536	4096	0.550781	54.6	58.6	99	60	346	IAKEVWG	FHLKIKW	ATHGCNAARGARGTNTGGGG	CAYTTDATYTTNARRTGRAA	192	384	69.3	90	64.4152
Ech_103	XP_033638353.1_6630050_6631120	345	11	155	261	KSILEHNE	IHPFLDGN	AARWSNATHYTNGARCAYAAYGA	TTNCCRTCNARRAANGGRTGDAT	6144	3072	0.67	21.8182	60.5	93	127	308	YHTTAIE	GDIRPFI	TAYCAYACNACNGCNATHGA	ATRAANGGNCKDATRTCNCC	768	1536	62.7	97.5	64.2981
Ech_104	XP_033626296.1_2416064_2416867	372	11	66	181	YRCNECGK	CKRCDKTF	TAYMGNTGYAAYGARTGYGGNAA	AANGTYTTRTCRCANCKYTTRCA	1024	1024	0.192661	6.72727	63.4	94.5	11	195	AFLITDG	NKHYESA	GCNTTYYTNATHACNGAYGG	GCNSWYTCRTARTGYTTRTT	1536	512	63.9	93.5	64.2157
Ech_105	XP_033627196.1_1514357_1516131	1149	11	78	452	ITFFGACM	DFSAHITY	ATHACNTTYTTYGGNGCNTGYAT	TANGTDATRTGNGCNSWRAARTC	1536	6144	0.867036	137.909	60.2	92	42	516	ITDALAF	YIFRTFF	ATHACNGAYGCNYTNGCNTT	AARAANGTNCKRAADATRTA	3072	768	56.7	91	64.1759
Ech_106	XP_033629890.1_2119749_2120715	423	10	168	300	VLVLAWKF	YDDNEAWP	GTNYTNGTNYTNGCNTGGAARTT	GGCCANGCYTCRTTRTCRTCRTA	8192	128	0.547619	24.1	63.8	96.5	150	310	EGMERFC	FDDFVEY	GARGGNATGGARMGNTTYTG	TAYTCNACRAARTCRTCRAA	256	128	68	91.5	64.0984
Ech_107	XP_033624203.1_5459209_5461555	1356	11	58	501	SPYFQAMF	ENMLKSVE	WSNCCNTAYTTYCARGCNATGTT	TCNACNSWYTTNARCATRTTYTC	2048	4096	0.694253	109	58.3	91	44	519	DEEFPCH	FGPELPE	GAYGARGARTTYCCNTGYCA	TCNGGNARYTCNGGNCCRAA	128	2048	64.8	89	64.0852
Ech_108	XP_033632930.1_17869750_17870573	459	11	33	177	SCKNKACN	NEIKQAIW	WSNTGYAARAAYAARGCNTGYAA	CADATNGCYTGYTTDATYTCRTT	2048	576	0.643411	31.8182	63.5	92	15	203	RGVKKCP	MVVKCKG	MGNGGNGTNAARAARTGYCC	CCYTTRCAYTTNACNACCAT	1024	128	64.6	92	64.0768
Ech_109	XP_033641934.1_4301724_4302433	489	12	34	188	YSGDLQKP	DMDEGTLS	TAYWSNGGNGAYYTNCARAARCC	SWNARNGTNCCYTCRTCCATRTC	8192	4096	0.344595	20.3333	56.5	92.5	15	206	MKQIARE	AFRGLKG	ATGAARCARATHGCNMGNGA	CCYTTNARNCCNCKRAANGC	384	4096	58.5	94	63.9273
Ech_110	XP_033626755.1_15231227_15232790	792	9	103	358	NLMHVFHD	FPYAVNPD	AAYYTNATGCAYGTNTTYCAYGA	TCNGGRTTNACNGCRTANGGRAA	512	2048	0.834123	72.6667	66.7	91	62	440	NHNTQYF	IYQDTIV	AAYCAYAAYACNCARTAYTT	ACDATNGTRTCYTGRTADAT	128	288	71.5	92	63.9064
Ech_111	XP_033633161.1_19350235_19351851	630	10	241	442	CKIYLKGF	YFNVWQRA	TGYAARATHTAYYTNAARGGNTT	GCNCKYTGCCANACRTTRAARTA	1536	512	0.615385	46.7	66.9	91.5	152	514	QEYVELY	YVQDKCP	CARGARTAYGTNGARYTNTA	GGRCAYTTRTCYTGNACRTA	512	128	67	91	63.7378
Ech_112	XP_033642279.1_7196285_7197489	393	10	125	247	WMADFGEY	YAEFAAFT	TGGATGGCNGAYTTYGGNGARTA	GTRAANGCNGCRAAYTCNGCRTA	128	1024	0.534483	20.7	64.7	94.5	86	388	IVDYGEF	IPVFYRK	ATHGTNGAYTAYGGNGARTT	TTNCKRTARAANACNGGDAT	384	1536	70	90	63.625
Ech_113	XP_033640134.1_12644799_12647343	606	8	370	563	AWHMRIHK	ENNDYTQM	GCNTGGCAYATGMGNATHCAYAA	ATYTGNGTRTARTCRTTRTTYTC	384	256	0.674699	46	69.9	95	362	575	KCKNWTA	MGKHGRQ	AARTGYAARAAYTGGACNGC	TGNCKNCCRTGYTTNCCCAT	64	512	68.4	98	63.3167
Ech_114	XP_033626300.1_12705056_12706190	744	11	83	322	ALGIGKHV	FERKKERL	GCNYTNGGNATHGGNAARCAYGT	ARNCKYTCYTTYTTNCKYTCRAA	6144	4096	0.566524	38.7273	54.2	96.5	29	342	VALWGPT	FEDALYV	GTNGCNYTNTGGGGNCCNAC	ACRTANARNGCRTCYTCRAA	2048	512	64.5	94.5	63.2866
Ech_115	XP_033625531.1_16213029_16214793	798	11	188	445	KIRVEKEE	VERYDTKT	AARATHMGNGTNGARAARGARGA	GTYTTNGTRTCRTANCKYTCNAC	1536	2048	0.64257	59.7273	56.2	91.5	51	487	PYFDTMC	VTDLATK	CCNTAYTTYGAYACNATGTG	TTNGTNGCNARRTCNGTNAC	128	4096	66.7	92.5	63.1138
Ech_116	XP_033631932.1_26259551_26260547	690	10	25	246	RIMAHEYG	GQLFIFYT	MGNATHATGGCNCAYGARTAYGG	GTRTARAADATRAANARYTGNCC	768	1536	0.413953	30.3	64.3	97	17	256	LTWGVLQ	QFGAVIF	YTNACNTGGGGNGTNYTNCA	AADATNACNGCNCCRAAYTG	4096	768	60.5	95	63.0234
Ech_117	XP_033637936.1_5959479_5960299	555	12	31	207	KAEKLSKK	HPIQDDSA	AARGCNGARAARYTNWSNAARAA	GCNSWRTCRTCYTGDATNGGRTG	8192	3072	0.560241	33.75	40.2	96.5	13	253	PKVIAKN	DKYFKTA	CCNAARGTNATHGCNAARAA	GCNGTYTTRAARTAYTTRTC	768	128	70.3	91	62.8683
Ech_118	XP_033625706.1_2062413_2067165	1917	7	319	949	LIAQVWCE	FKRVYHKF	YTNATHGCNCARGTNTGGTGYGA	AAYTTRTGRTANACNCKYTTRAA	1536	1024	0.755372	189.429	65.2	95	239	1033	CHYGLQT	ATPMQFK	TGYCAYTAYGGNYTNCARAC	TTRAAYTGCATNGGNGTNGC	512	256	67.5	95	62.8484
Ech_119	XP_033631093.1_15380556_15382128	486	11	156	309	ETQTTIGY	DFEIVVIL	GARACNCARACNACNATHGGNTA	ARDATNACNACDATYTCRAARTC	3072	2304	0.503401	21.9091	58.1	95.5	50	317	QRLVGKD	EGIVEQT	CARMGNYTNGTNGGNAARGA	GTYTGYTCNACDATNCCYTC	4096	384	64	93	62.7556
Ech_120	XP_033642070.1_11963787_11964659	1029	10	47	381	MECVELHA	FNEWELLA	ATGGARTGYGTNGARYTNCAYGC	GCNARNARYTCCCAYTCRTTRAA	512	1024	0.86	97.1	60.2	98	27	389	KRPLFRA	AKADHWL	AARMGNCCNYTNTTYMGNGC	ARCCARTGRTCNGCYTTNGC	8192	256	55.1	95	62.6894
Ech_121	XP_033636995.1_5728739_5729888	660	11	16	227	GEGTFGKV	QPFYGYNN	GGNGARGGNACNTTYGGNAARGT	TTRTTRTANCCRTARAANGGYTG	2048	512	0.487805	29	59.8	94.5	5	236	PLAAIKF	EVIDMIR	CCNYTNGCNGCNATHAARTT	CKDATCATRTCDATNACYTC	3072	288	64.3	91	62.6646
Ech_122	XP_033640245.1_7178405_7179339	498	10	58	215	FVSGHIHE	VCLDKRNA	TTYGTNWSNGGNCAYATHCAYGA	GCRTTNCKYTTRTCNARRCANAC	6144	4096	0.686667	38.7	57	95	14	224	VNKYIKN	GKIEVYQ	GTNAAYAARTAYATHAARAA	TGRTANACYTCDATYTTNCC	192	384	70.8	92	62.5367
Ech_123	XP_033633868.1_19863444_19865535	501	10	231	389	LWVTPFAN	GYPYVLPD	YTNTGGGTNACNCCNTTYGCNAA	TCNGGNARNACRTANGGRTANCC	4096	8192	0.602649	35.1	59.8	93.5	189	397	QLEIDDG	MIGGNVY	CARYTNGARATHGAYGAYGG	TANACRTTNCCNCCDATCAT	384	384	66.8	95	62.4797
Ech_124	XP_033633028.1_18108164_18109805	501	10	46	204	VTHAGQAF	WYGIWIFP	GTNACNCAYGCNGGNCARGCNTT	GGRAADATCCADATNCCRTACCA	4096	144	0.427632	22.1	65.6	92.5	2	349	FATQTCF	HCKVDQG	TTYGCNACNCARACNTGYTT	CCYTGRTCNACYTTRCARTG	512	128	70.4	88	62.4265
Ech_125	XP_033642070.1_11985205_11986650	921	8	36	334	TYFNDEDH	KDIMHNAV	ACNTAYTTYAAYGAYGARGAYCA	ACNGCRTTRTGCATDATRTCYTT	256	192	0.684028	77.125	75.1	93	3	345	GLINRHT	NYCPDFE	GGNYTNATHAAYMGNCAYAC	TCRAARTCNGGRCARTARTT	3072	128	67.8	89.5	62.3564
Ech_126	XP_033637206.1_1469320_1471061	720	10	274	505	EGYLQLKE	DPIHDTLW	GARGGNTAYYTNCARYTNAARGA	CANARNGTRTCRTGDATNGGRTC	4096	3072	0.712329	59.4	58.3	93.5	219	561	NNMDVHN	EYDFILM	AAYAAYATGGAYGTNCAYAA	ATNARDATRAARTCRTAYTC	64	384	70.2	90	62.3558
Ech_127	XP_033637869.1_13656987_13657938	369	11	53	167	YVPSNYVK	GWFPSNYV	TAYGTNCCNWSNAAYTAYGTNAA	ACRTARTTNSWNGGRAACCANCC	8192	2048	0.788462	37.7273	51.7	97	8	225	VVAKWDY	NFEQGER	GTNGTNGCNAARTGGGAYTA	CKYTCNCCYTGYTCRAARTT	256	256	70.6	88.5	62.2806
Ech_128	XP_033633527.1_2592650_2594870	648	8	19	226	ALDEHMNI	CHYQTPYK	GCNYTNGAYGARCAYATGAAYAT	TTRTANGGNGTYTGRTARTGRCA	512	512	0.590426	43	71.8	99	4	234	GYQCKLC	CNLQAHR	GGNTAYCARTGYAARYTNTG	CKRTGNGCYTGNARRTTRCA	512	1024	63.8	94.5	62.2349
Ech_129	XP_033640300.1_13883860_13884656	381	11	66	184	TVNGLVYV	AQFLHGLG	ACNGTNAAYGGNYTNGTNTAYGT	CCNARNCCRTGNARRAAYTGNGC	8192	8192	0.553571	26.3636	48.6	97.5	58	201	LFAITQG	TYIDENV	YTNTTYGCNATHACNCARGG	ACRTTYTCRTCDATRTANGT	1536	192	68.9	94	62.2106
Ech_130	XP_033640440.1_6742037_6744176	1068	9	173	520	RQHNCFDY	KTIQDNDI	MGNCARCAYAAYTGYTTYGAYTA	ATRTCRTTRTCYTGDATNGTYTT	512	384	0.737952	100.889	70.5	92.5	29	625	PLVTHYY	WNNPPGP	CCNYTNGTNACNCAYTAYTA	GGNCCNGGNGGRTTRTTCCA	2048	256	60.6	90.5	62.1969
Ech_131	XP_033645885.1_5763411_5764581	558	9	112	289	FKITRGKA	YNPNFRRG	TTYAARATHACNMGNGGNAARGC	CCNCKNCKRAARTTNGGRTTRTA	3072	4096	0.75	48.5556	56.1	98	100	360	VDRFYTI	NGDKKMA	GTNGAYMGNTTYTAYACNAT	GCCATYTTYTTRTCNCCRTT	1024	64	69.1	97	62.1867
Ech_132	XP_033632257.1_16052737_16053713	798	10	40	297	NLDALHDH	HDATRDLV	AAYYTNGAYGCNYTNCAYGAYCA	ACNARRTCNCKNGTNGCRTCRTG	4096	8192	0.651452	60.6	53.8	99.5	8	313	EAFGRMF	EYKLTQK	GARGCNTTYGGNMGNATGTT	TTYTGNGTNARYTTRTAYTC	512	512	64.7	93.5	62.1826
Ech_133	XP_033633960.1_18097045_18098388	402	10	26	151	VVTGRKED	HIAMRTGG	GTNGTNACNGGNMGNAARGARGA	CCNCCNGTNCKCATNGCDATRTG	8192	3072	0.434783	14	59.6	97	8	169	AKTNTYI	DFATNGT	GCNAARACNAAYACNTAYAT	GTNCCRTTNGTNGCRAARTC	512	512	67	93	62.0231
Ech_134	XP_033644851.1_7977102_7977734	360	11	59	170	LPLHKAFF	HPGNIDLF	YTNCCNYTNCAYAARGCNTTYTT	AANARRTCDATRTTNCCNGGRTG	8192	3072	0.590476	20.9091	61.6	92.5	31	192	AAFRFGH	GPTFTCI	GCNGCNTTYMGNTTYGGNCA	ATRCANGTRAANGTNGGNCC	2048	1024	59.6	95.5	61.995
Ech_135	XP_033644405.1_11631756_11632988	525	10	62	228	FMFYGTDF	DYITEKLW	TTYATGTTYTAYGGNACNGAYTT	CANARYTTYTCNGTDATRTARTC	256	1536	0.579618	33	66.3	92.5	24	324	WWTPFTG	NFIDGFE	TGGTGGACNCCNTTYACNGG	TCRAANCCRTCDATRAARTT	128	192	66.9	88.5	61.9358
Ech_136	XP_033636505.1_5531274_5533079	1263	9	75	487	DACKHMWP	GDDFLDWY	GAYGCNTGYAARCAYATGTGGCC	TACCARTCNARRAARTCRTCNCC	64	512	0.696429	90.4444	66.9	94.5	66	510	DIGVAGF	GTPLVWT	GAYATHGGNGTNGCNGGNTT	GTCCANACNARNGGNGTNCC	1536	2048	58.8	94.5	61.9183
Ech_137	XP_033635692.1_16511111_16511657	345	11	10	116	TKIQESFH	IFCGELRH	ACNAARATHCARGARWSNTTYCA	TGNCKNARYTCNCCRCARAADAT	3072	6144	0.34	10.9091	59.1	100	2	157	DERHWWI	QCLNSLE	GAYGARMGNCAYTGGTGGAT	TCNARNSWRTTNARRCAYTG	64	8192	57.3	93.5	61.7595
Ech_138	XP_033646123.1_10460044_10461030	426	9	219	352	FGQVVKCW	KVIDFGSA	TTYGGNCARGTNGTNAARTGYTG	GCNSWNCCRAARTCDATNACYTT	1024	6144	0.149606	5.55556	65	100	193	364	YQLVQHE	KAVCSTY	TAYCARYTNGTNCARCAYGA	TANGTNSWRCANACNGCYTT	512	4096	60.6	98.5	61.6845
Ech_139	XP_033634635.1_16830934_16832152	492	11	146	301	LWKDGAKC	GKDWCLLA	YTNTGGAARGAYGGNGCNAARTG	GCNARNARRCACCARTCYTTNCC	1024	2048	0.744966	39.2727	63.5	94	60	339	QLLEAMD	PTERTLQ	CARYTNYTNGARGCNATGGA	TGNARNGTNCKYTCNGTNGG	1024	8192	56.9	92	61.6681
Ech_140	XP_033637176.1_15406238_15408456	714	9	282	511	HKMTVPKF	FYPINSCA	CAYAARATGACNGTNCCNAARTT	GCRCANSWRTTDATNGGRTARAA	512	3072	0.452489	38.3333	63.6	99	244	519	NPCSDVM	NPFLYAI	AAYCCNTGYWSNGAYGTNAT	ATNGCRTANARRAANGGRTT	2048	1024	61.4	96	61.5638
Ech_141	XP_033633474.1_5554799_5556122	612	10	79	274	VHQALDIM	NPLIYATN	GTNCAYCARGCNYTNGAYATHAT	TTNGTNGCRTADATNARNGGRTT	3072	6144	0.497354	34.3	62.2	92.5	71	283	WPFGKFC	EFRTAFK	TGGCCNTTYGGNAARTTYTG	TTRAANGCNGTNCKRAAYTC	128	1024	67	90	60.8225
Ech_142	XP_033640829.1_5547709_5551468	1329	7	675	1109	FEELQIYG	YHFEELQI	TTYGARGARYTNCARATHTAYGG	ATYTGNARYTCYTCRAARTGRTA	768	512	0.62069	97.8571	65.5	97	530	1151	CHTIKGY	GPNQVMD	TGYCAYACNATHAARGGNTA	TCCATNACYTGRTTNGGNCC	384	256	72.2	93	60.5775
Ech_143	XP_033645286.1_4495058_4496128	1194	7	15	404	ASFVFNGF	HFDFDGCN	GCNWSNTTYGTNTTYAAYGGNTT	TTRCANCCRTCRAARTCRAARTG	8192	256	0.733533	109.429	59	98	7	414	RVHPGET	EKNMYTK	MGNGTNCAYCCNGGNGARAC	TTNGTRTACATRTTYTTYTC	2048	64	69.7	99	60.3155
Ech_144	XP_033629852.1_21392824_21393823	810	9	31	292	TRCGHAFC	DVHMLVAT	ACNMGNTGYGGNCAYGCNTTYTG	GTNGCNACNARCATRTGNACRTC	4096	2048	0.775934	72.4444	62.3	94	15	315	NLICGIC	HCWLQSI	AAYYTNATHTGYGGNATHTG	ATNSWYTGNARCCARCARTG	1152	1024	59.5	97	60.1205
Ech_145	XP_033635429.1_7575621_7577131	1053	8	132	474	SFTFYLHT	MQEYKKRK	WSNTTYACNTTYTAYYTNCAYAC	TTNCKYTTYTTRTAYTCYTGCAT	8192	256	0.846154	102.125	55.8	98	98	594	QTACDFN	EFMDRVA	CARACNGCNTGYGAYTTYAA	GCNACNCKRTCCATRAAYTC	256	256	73.6	89.5	59.991
Ech_146	XP_033630588.1_15410166_15411684	573	9	127	309	ETQTTIGY	EILWGHRF	GARACNCARACNACNATHGGNTA	AANCKRTGNCCCCANARDATYTC	3072	3072	0.534091	34.4444	58.6	98	109	337	EPCVYNV	FNTTYPV	GARCCNTGYGTNTAYAAYGT	ACNGGRTANGTNGTRTTRAA	256	512	67.2	93	59.9237
Ech_147	XP_033625760.1_18159972_18161013	504	9	60	219	PREIQVVK	DDTNHKVL	CCNMGNGARATHCARGTNGTNAA	ARNACYTTRTGRTTNGTRTCRTC	6144	1024	0.339869	18.4444	64	96	48	248	KKAPEDY	KDLICRI	AARAARGCNCCNGARGAYTA	ATNCKRCADATNARRTCYTT	256	1536	64.9	93.5	59.8018
Ech_148	XP_033624845.1_20716332_20718057	489	8	33	187	LMVLWDKH	IERFTTDL	YTNATGGTNYTNTGGGAYAARCA	ARRTCNGTNGTRAANCKYTCDAT	1024	6144	0.751724	44	60.1	92.5	8	242	TIEDCWD	DQMTDNL	ACNATHGARGAYTGYTGGGA	ARRTTRTCNGTCATYTGRTC	96	128	73	97.5	59.7403
Ech_149	XP_033647372.1_21123139_21125266	1521	7	59	557	QKHYLKKQ	CDEYVTQL	CARAARCAYTAYYTNAARAARCA	ARYTGNGTNACRTAYTCRTCRCA	512	1024	0.675676	117.286	63	97.5	43	587	EKQIEET	MAIQQKL	GARAARCARATHGARGARAC	ARYTTYTGYTGDATNGCCAT	96	192	65.7	97	59.6841
Ech_150	XP_033641935.1_6308700_6309996	909	9	184	478	TWGAEFKA	NGMFMGRA	ACNTGGGGNGCNGARTTYAARGC	GCNCKNCCCATRAACATNCCRTT	512	512	0.802419	89.1111	64.4	91.5	168	495	NFLSEFY	IPYDFEG	AAYTTYYTNWSNGARTTYTA	CCYTCRAARTCRTANGGDAT	2048	192	61.4	92.5	59.6455
Ech_151	XP_033647193.1_4640545_4641603	345	11	235	341	NRVYRIFN	AFAMYTTC	AAYMGNGTNTAYMGNATHTTYAA	CANGTNGTRTACATNGCRAANGC	6144	1024	0.58	21.8182	58.1	92.5	182	354	GRELCYV	FIPIYIG	GGNMGNGARYTNTGYTAYGT	CCDATRTADATNGGDATRAA	2048	432	59.9	93.5	59.4503
Ech_152	XP_033633319.1_16397289_16399413	381	9	557	675	FQNLTLKV	DDAYQGIL	TTYCARAAYYTNACNYTNAARGT	ARDATNCCYTGRTANGCRTCRTC	4096	1536	0.491071	20.2222	58.6	96.5	501	696	AIRETWG	FKNWGEK	GCNATHMGNGARACNTGGGG	TTYTCNCCCCARTTYTTRAA	768	64	70.3	92	59.4411
Ech_153	XP_033646552.1_126617_127664	615	11	185	381	KKSFSCFN	YMGNEISY	AARAARWSNTTYWSNTGYTTYAA	TANSWDATYTCRTTNCCCATRTA	8192	1536	0.696133	34.2727	47.6	100	130	391	GSDKANN	KPFLVEE	GGNWSNGAYAARGCNAAYAA	TCYTCNACNARRAANGGYTT	2048	1024	59.8	95	59.3788
Ech_154	XP_033635169.1_20016600_20018019	1185	9	41	427	LHKPSNYF	FFITWSPY	YTNCAYAARCCNWSNAAYTAYTT	TANGGNSWCCANGTDATRAARAA	8192	3072	0.666667	85.3333	55	96.5	23	473	LTIGGNI	CYAFANE	YTNACNATHGGNGGNAAYAT	TCRTTNGCRAANGCRTARCA	3072	256	63.6	94.5	59.3551
Ech_155	XP_033630408.1_12003840_12004710	483	10	19	171	WPPSTNQE	DFDKFSRH	TGGCCNCCNWSNACNAAYCARGA	TGNCKNSWRAAYTTRTCRAARTC	4096	4096	0.520548	25.6	52.5	94.5	11	195	IDMKPIE	KGGHYWK	ATHGAYATGAARCCNATHGA	TTCCARTARTGNCCNCCYTT	144	128	69.2	93	59.1551
Ech_156	XP_033633746.1_19219482_19220714	357	10	64	174	FIFSIIGM	HAQEEVGI	TTYATHTTYWSNATHATHGGNAT	ATNCCNACYTCYTCYTGNGCRTG	6912	1024	0.625	21.8	54.2	94	50	185	PALVNIG	DFGMFYQ	CCNGCNYTNGTNAAYATHGG	TGRTARAACATNCCRAARTC	3072	64	67.8	93.5	59.0871
Ech_157	XP_033637228.1_32048521_32050360	507	8	58	218	DSPCEDGY	DENMETRE	GAYWSNCCNTGYGARGAYGGNTA	TCNCKNGTYTCCATRTTYTCRTC	4096	512	0.398693	18.5	60.1	95.5	14	281	DETHWKC	DYQIEKL	GAYGARACNCAYTGGAARTG	ARYTTYTCDATYTGRTARTC	64	192	76.9	92	59.0672
Ech_158	XP_033647203.1_226803_227595	669	11	44	258	LELATEEH	EWEMKMST	YTNGARYTNGCNACNGARGARCA	GTNSWCATYTTCATYTCCCAYTC	8192	128	0.897436	76.7273	55.7	91.5	30	269	RAKLDRT	VVFIYGA	MGNGCNAARYTNGAYMGNAC	GCNCCRTADATRAANACNAC	8192	768	55.1	94.5	59.0598
Ech_159	XP_033633295.1_6006787_6007933	609	8	105	299	RYFAVIHP	ICWGPNEI	MGNTAYTTYGCNGTNATHCAYCC	ATYTCRTTNGGNCCCCARCADAT	3072	384	0.741176	50.625	66.9	95	36	339	NVLITNQ	NPIIYAF	AAYGTNYTNATHACNAAYCA	AANGCRTADATDATNGGRTT	1536	576	65.2	93.5	59.0084
Ech_160	XP_033641341.1_4601698_4603399	693	9	28	250	FPVEGRVD	DFGIEPQD	TTYCCNGTNGARGGNMGNGTNGA	TCYTGNGGYTCDATNCCRAARTC	8192	768	0.729064	50.2222	62.1	93	8	262	DHYTAIY	FDSQEEM	GAYCAYTAYACNGCNATHTA	ATYTCYTCYTGNSWRTCRAA	384	512	61.7	96	58.9541
Ech_161	XP_033631350.1_4484596_4486012	453	8	307	449	KGEFTNPQ	CGPHFVAV	AARGGNGARTTYACNAAYCCNCA	ACNGCNACRAARTGNGGNCCRCA	1024	2048	0.485294	21.125	67.4	96	289	466	SNPIEDD	DFHNHCI	WSNAAYCCNATHGARGAYGA	ATRCARTGRTTRTGRAARTC	1536	64	68.5	92	58.9426
Ech_162	XP_033647161.1_4753770_4755133	987	10	67	387	GAEIRDTC	EKKTQFVV	GGNGCNGARATHMGNGAYACNTG	ACNACRAAYTGNGTYTTYTTYTC	6144	512	0.655738	75.4	64.4	91	36	395	NEDRGIQ	DAVYALA	AAYGARGAYMGNGGNATHCA	GCNARNGCRTANACNGCRTC	768	2048	59.3	88	58.8313
Ech_163	XP_033643326.1_9473556_9474747	492	11	109	264	EPYCPSKE	EQIMTPMT	GARCCNTAYTGYCCNWSNAARGA	GTCATNGGNGTCATDATYTGYTC	4096	192	0.557047	31.7273	55.3	95	75	288	KHKFLEM	TPTLYRG	AARCAYAARTTYYTNGARAT	CCNCKRTANARNGTNGGNGT	256	8192	59.2	92	58.7806
Ech_164	XP_033634554.1_1713548_1714521	663	9	161	373	LCEEPMMG	MAAMYKCD	YTNTGYGARGARCCNATGATGGG	TCRCAYTTRTACATNGCNGCCAT	256	128	0.888298	61.7778	66	94.5	103	381	PKRCGPN	IQATADV	CCNAARMGNTGYGGNCCNAA	ACRTCNGCNGTNGCYTGDAT	2048	768	62.6	87	58.3459
Ech_165	XP_033638588.1_32850744_32851821	642	10	27	232	ADHPVRKM	IKVELKEE	GCNGAYCAYCCNGTNMGNAARAT	TCYTCYTTNARYTCNACYTTDAT	4096	1536	0.78022	53.6	58	95	19	253	RKNEPPI	QIADIIK	MGNAARAAYGARCCNCCNAT	TTDATDATRTCNGCDATYTG	1024	432	62	89	58.2387
Ech_166	XP_033624976.1_22878183_22879392	828	10	49	316	MRTVTNHY	IYNIMSDR	ATGMGNACNGTNACNAAYCAYTA	CKRTCNSWCATDATRTTRTADAT	2048	2304	0.623077	71.1	59.6	98.5	20	327	LVTVAMP	AFRETFL	YTNGTNACNGTNGCNATGCC	ARRAANGTYTCNCKRAANGC	2048	2048	57.3	86.5	58.2174
Ech_167	XP_033628815.1_5108643_5110903	555	8	430	606	TKETTFGD	DGDILHRN	ACNAARGARACNACNTTYGGNGA	TTNCKRTGNARDATRTCNCCRTC	2048	6144	0.918919	49.5	57.7	95	287	650	TVAPFNY	DGMAAVR	ACNGTNGCNCCNTTYAAYTA	CKNACNGCNGCCATNCCRTC	1024	1024	67	99	58.1468
Ech_168	XP_033643004.1_1641900_1642669	474	7	20	169	KAQLNRKN	QWVKHLPF	AARGCNCARYTNAAYMGNAARAA	AANGGNARRTGYTTNACCCAYTG	4096	1024	0.677419	35	61.5	96.5	2	251	KPKNYDK	QECMNKT	AARCCNAARAAYTAYGAYAA	GTYTTRTTCATRCAYTCYTG	128	32	73.3	97	57.8844
Ech_169	XP_033627623.1_1151432_1153199	510	7	130	291	CELKIGDF	YHDPDDEP	TGYGARYTNAARATHGGNGAYTT	GGYTCRTCRTCNGGRTCRTGRTA	1536	256	0.506494	29.5714	63.9	97.5	20	323	KKIPNAF	GKMILKY	AARAARATHCCNAAYGCNTT	TAYTTNARDATCATYTTNCC	384	384	67.1	100	57.7074
Ech_170	XP_033640827.1_5440886_5445986	1188	7	1092	1479	TVHRFIGD	DHPAVVME	ACNGTNCAYMGNTTYATHGGNGA	TCCATNACNACNGCNGGRTGRTC	6144	1024	0.56117	84.7143	64.8	94	1038	1491	KYLHIDN	FYEFDEV	AARTAYYTNCAYATHGAYAA	ACYTCRTCRAAYTCRTARAA	384	64	71.2	92	57.6839
Ech_171	XP_033631109.1_16469060_16469630	375	9	43	159	RQKWFQCF	FTTAVDTE	MGNCARAARTGGTTYCARTGYTT	TCNGTRTCNACNGCNGTNGTRAA	256	4096	0.436364	15.3333	61.2	96	33	177	FVDVGGQ	DTILQEN	TTYGTNGAYGTNGGNGGNCA	TTYTCYTGNARDATNGTRTC	1024	768	63.8	93	57.6565
Ech_172	XP_033635275.1_5619282_5621736	540	8	26	197	QRNINGQT	AHTGVHPD	CARMGNAAYATHAAYGGNCARAC	TCNGGRTGNACNCCNGTRTGNGC	1536	4096	0.569697	38	59.6	97	17	297	KGDLPFY	DWHDQNL	AARGGNGAYYTNCCNTTYTA	ARRTTYTGRTCRTGCCARTC	1024	64	70.1	92	57.5767
Ech_173	XP_033625863.1_31228079_31232005	369	9	81	195	SNLKNEVH	IHQKHHES	WSNAAYYTNAARAAYGARGTNCA	SWYTCRTGRTGYTTYTGRTGDAT	8192	768	0.542056	20.3333	57	95	51	205	DLHKLQM	YYEEVQR	GAYYTNCAYAARYTNCARAT	CKYTGNACYTCYTCRTARTA	1024	256	64	97	57.471
Ech_174	XP_033629877.1_1355428_1356844	1053	7	36	378	KAKGFHPF	WHTGERPF	AARGCNAARGGNTTYCAYCCNTT	AANGGNCKYTCNCCNGTRTGCCA	1024	2048	0.68239	79.8571	65.6	96.5	11	388	AMLAATC	NWLFCGK	GCNATGYTNGCNGCNACNTG	TTNCCRCARAANARCCARTT	2048	256	60.8	99	57.4194
Ech_175	XP_033641784.1_11040367_11041399	369	10	63	177	TYYDYMKG	YAIPLAMN	ACNTAYTAYGAYTAYATGAARGG	TTCATNGCNARNGGDATNGCRTA	128	3072	0.527778	20.1	61.2	92	55	185	HGAGNLV	TEAILHS	CAYGGNGCNGGNAAYYTNGT	SWRTGNARDATNGCYTCNGT	2048	6144	53.9	99	57.38
Ech_176	XP_033638124.1_1817397_1818525	699	10	85	309	RFWWSRFF	CWTPNQFT	MGNTTYTGGTGGWSNMGNTTYTT	GTRAAYTGRTTNGGNGTCCARCA	4096	256	0.729167	51.8	49.2	97.5	42	347	NLFILNQ	NPFIYAL	AAYYTNTTYATHYTNAAYCA	ARNGCRTADATRAANGGRTT	1536	768	62	93.5	57.2905
Ech_177	XP_033646777.1_11175758_11177507	1239	6	90	494	LESKCDKH	EMKLGKYW	YTNGARWSNAARTGYGAYAARCA	CARTAYTTNCCNARYTTCATYTC	4096	512	0.631579	104.667	62.2	98	81	573	EDCMKFQ	DFTTVQE	GARGAYTGYATGAARTTYCA	TCYTGNACNGTNGTRAARTC	32	512	74.9	93	57.2376
Ech_178	XP_033633648.1_19340805_19342574	384	10	465	584	EQLDDYVY	KWLYVQDS	GARCARYTNGAYGAYTAYGTNTA	SWRTCYTGNACRTANARCCAYTT	1024	2048	0.442478	19.2	61.1	90	431	592	LAVTAFC	CPLCHKE	YTNGCNGTNACNGCNTTYTG	TCYTTRTGRCANARNGGRCA	4096	512	62.2	92.5	57.1877
Ech_179	XP_033632270.1_6563729_6564875	366	9	28	141	LPCQHTFC	KNRIQVFD	YTNCCNTGYCARCAYACNTTYTG	TCRAANACYTGDATNCKRTTYTT	2048	1536	0.766355	34.1111	66.5	95	9	228	REEFLTC	HVVDVYA	MGNGARGARTTYYTNACNTG	GCRTANACRTCNACNACRTG	2048	512	58	91	57.0714
Ech_180	XP_033632161.1_15002088_15003416	1020	9	166	497	EAMFADID	TYYWHVPS	GARGCNATGTTYGCNGAYATHGA	SWNGGNACRTGCCARTARTANGT	384	2048	0.621711	75.6667	63.3	92.5	148	505	RLTVADD	GTTQWSP	MGNYTNACNGTNGCNGAYGA	GGNSWCCAYTGNGTNGTNCC	8192	2048	54.2	95	56.7862
Ech_181	XP_033627455.1_18958921_18959749	471	8	56	204	DLINKGPK	HVYFGHDA	GAYYTNATHAAYAARGGNCCNAA	GCRTCRTGNCCRAARTANACRTG	3072	512	0.794326	49.75	65.3	92.5	23	222	IGDVHGC	TGLDTGC	ATHGGNGAYGTNCAYGGNTG	CANCCNGTRTCNARNCCNGT	768	4096	59	98	56.5017
Ech_182	XP_033630939.1_21587271_21591108	1308	6	105	532	KYDDRGFY	WIYETITQ	AARTAYGAYGAYMGNGGNTTYTA	TGNGTDATNGTYTCRTADATCCA	1024	576	0.619048	102.833	63	95	37	599	QIEITNF	YTWDFGD	CARATHGARATHACNAAYTT	TCNCCRAARTCCCANGTRTA	288	128	71.6	96.5	56.4054
Ech_183	XP_033634669.1_18450940_18451476	348	10	38	145	QYFPFDEQ	EKVTLCIT	CARTAYTTYCCNTTYGAYGARCA	GTDATRCANARNGTNACYTTYTC	256	3072	0.673267	26.1	64.4	92	22	166	SWYAPAI	ETMPPTS	WSNTGGTAYGCNCCNGCNAT	SWNGTNGGNGGCATNGTYTC	2048	2048	53.3	93.5	56.3393
Ech_184	XP_033642818.1_10799261_10801266	1002	8	133	458	DLVADYAC	DGIGTFYC	GAYYTNGTNGCNGAYTAYGCNTG	CARTARAANGTNCCDATNCCRTC	4096	1536	0.72293	99.375	61.6	92.5	105	482	GTRCQIN	ECWSEPC	GGNACNMGNTGYCARATHAA	CANGGYTCNSWCCARCAYTC	1536	512	60.1	94	56.163
Ech_185	XP_033639449.1_7879199_7880651	576	9	160	343	DPTRGMEY	FPIPFSQY	GAYCCNACNMGNGGNATGGARTA	TAYTGNSWRAANGGDATNGGRAA	2048	6144	0.626437	37.7778	58.2	92	100	428	EYFTMTH	AVDPALK	GARTAYTTYACNATGACNCA	TTNARNGCNGGRTCNACNGC	128	4096	64.6	93	56.0552
Ech_186	XP_033630266.1_6220234_6222229	384	9	450	569	KVVIRQAN	MKAVQARL	AARGTNGTNATHMGNCARGCNAA	ARNCKNGCYTGNACNGCYTTCAT	6144	4096	0.486726	18.7778	59.6	95	406	587	DDVNFKV	DGLVEYA	GAYGAYGTNAAYTTYAARGT	GCRTAYTCNACNARNCCRTC	128	1024	64.4	91	56.0457
Ech_187	XP_033626263.1_18650841_18652186	696	8	84	307	DAFYVPFY	FCLQPPGY	GAYGCNTTYTAYGTNCCNTTYTA	TANCCNGGNGGYTGNARRCARAA	1024	4096	0.645161	55.375	61.6	92	10	328	IFVYDLP	GCIPVTF	ATHTTYGTNTAYGAYYTNCC	AANGTNACNGGDATRCANCC	768	1536	65	94	55.8477
Ech_188	XP_033633356.1_17441481_17442188	402	8	122	247	DNHMCKWP	HCLGYKKE	GAYAAYCAYATGTGYAARTGGCC	TCYTTYTTRTANCCNARRCARTG	32	1024	0.596639	30.625	70.5	93	87	268	FSWYATP	GPKQVWP	TTYWSNTGGTAYGCNACNCC	GGCCANACYTGYTTNGGNCC	1024	256	61.3	90	55.5538
Ech_189	XP_033626746.1_20733439_20734202	585	8	53	239	QEPGWSGH	INGEDQGA	CARGARCCNGGNTGGWSNGGNCA	GCNCCYTGRTCYTCNCCRTTDAT	4096	768	0.681818	52.5	56.7	95.5	6	263	FHENHGV	DVYGTTK	TTYCAYGARAAYCAYGGNGT	TTNGTNGTNCCRTANACRTC	128	1024	67.2	92.5	55.4094
Ech_190	XP_033633469.1_9048639_9049812	510	8	70	231	ASGRWYYW	FWYHPMEN	GCNWSNGGNMGNTGGTAYTAYTG	TTYTCCATNGGRTGRTACCARAA	8192	64	0.651613	39.375	66.3	94	49	300	ERFLPEP	PMFCFGF	GARMGNTTYYTNCCNGARCC	AANCCRAARCARAACATNGG	2048	128	57.5	95.5	55.3501
Ech_191	XP_033644749.1_7486017_7488738	519	7	63	227	SAPNKWKF	VNNFSEYY	WSNGCNCCNAAYAARTGGAARTT	TARTAYTCNSWRAARTTRTTNAC	2048	2048	0.280255	14.4286	57.6	97	48	376	VCIAWFT	YTDHANK	GTNTGYATHGCNTGGTTYAC	TTRTTNGCRTGRTCNGTRTA	192	256	73.4	96	55.2064
Ech_192	XP_033632612.1_805638_806898	423	8	136	268	PLHLGWNT	CWVPYFTI	CCNYTNCAYYTNGGNTGGAAYAC	ATNGTRAARTANGGNACCCARCA	4096	512	0.652893	33.125	64.8	93.5	81	312	DVMFCTA	YAALNRE	GAYGTNATGTTYTGYACNGC	TCNCKRTTNARNGCNGCRTA	128	4096	63.6	91	54.8721
Ech_193	XP_033624479.1_1605126_1608278	1632	9	350	885	VAINGAGE	NGEIQNYT	GTNGCNATHAAYGGNGCNGGNGA	GTRTARTTYTGDATYTCNCCRTT	6144	384	0.641221	129	63.4	92.5	259	1027	PWASVRT	YEYMVTS	CCNTGGGCNWSNGTNMGNAC	SWNGTNACCATRTAYTCRTA	8192	512	51	87.5	54.8177
Ech_194	XP_033646149.1_1235660_1237843	687	7	50	270	ICNLAFAD	CANPFLYT	ATHTGYAAYYTNGCNTTYGCNGA	GTRTANARRAANGGRTTNGCRCA	3072	2048	0.566038	46	63.3	96.5	42	281	KMDVPRF	KQFKKDC	AARATGGAYGTNCCNMGNTT	CARTCYTTYTTRAAYTGYTT	512	64	66.5	93	54.8031
Ech_195	XP_033632564.1_18816960_18817763	849	9	15	289	CMVYAVFG	GMAIMSMC	TGYATGGTNTAYGCNGTNTTYGG	CACATNSWCATDATNGCCATNCC	512	768	0.785425	65.8889	56.2	93.5	2	297	GNIAPVT	IALAQEI	GGNAAYATHGCNCCNGTNAC	ATYTCYTGNGCNARNGCDAT	1536	1536	58.8	93	54.6957
Ech_196	XP_033627945.1_12604268_12605955	747	9	51	291	YAAETAFV	AYLIDVTD	TAYGCNGCNGARACNGCNTTYGT	TCNGTNACRTCDATNARRTANGC	2048	6144	0.766816	62.2222	55.1	95.5	43	312	AVCGIEF	MAGLGGA	GCNGTNTGYGGNATHGARTT	GCNCCNCCNARNCCNGCCAT	768	2048	58.8	92	54.4601
Ech_197	XP_033644058.1_8349407_8350353	918	7	25	322	VYPDVLFN	GMLAIDTL	GTNTAYCCNGAYGTNYTNTTYAA	ARNGTRTCDATNGCNARCATNCC	4096	6144	0.867925	92.2857	56.9	93	11	348	KACLAVE	YGEDIKW	AARGCNTGYYTNGCNGTNGA	CAYTTDATRTCYTCNCCRTA	2048	192	67.8	95	54.323
Ech_198	XP_033631604.1_18497749_18498823	468	7	70	217	QMAVDNEN	DPILAAFK	CARATGGCNGTNGAYAAYGARAA	TTRAANGCNGCNARDATNGGRTC	256	6144	0.35461	16.8571	64.4	93	42	236	KATVERC	ENEFKDI	AARGCNACNGTNGARMGNTG	ATRTCYTTRAAYTCRTTYTC	2048	64	69	95	54.2779
Ech_199	XP_033633530.1_5758706_5760122	495	10	91	247	YWAITSPF	FILCWLPF	TAYTGGGCNATHACNWSNCCNTT	AANGGNARCCARCANARDATRAA	6144	3072	0.638298	33.9	50.7	90.5	23	291	TITNYFI	YAQNKTF	ACNATHACNAAYTAYTTYAT	AANGTYTTRTTYTGNGCRTA	384	256	70.1	86.5	54.2065
Ech_200	XP_033633058.1_2737730_2738774	480	7	98	249	KVHHPYTN	CHIEHHLF	AARGTNCAYCAYCCNTAYACNAA	AANARRTGRTGYTCDATRTGRCA	1024	768	0.652778	36.7143	64	94	50	261	YGMIKTK	DNMCLKV	TAYGGNATGATHAARACNAA	ACYTTNARRCACATRTTRTC	192	128	71.9	89	54.206
Ech_201	XP_033644720.1_5624078_5625638	393	9	162	284	KAFISKYK	FYTRKDVR	AARGCNTTYATHWSNAARTAYAA	CKNACRTCYTTNCKNGTRTARAA	3072	4096	0.37931	15.5556	51.6	98.5	16	293	WKCSNCN	HMVVHTG	TGGAARTGYWSNAAYTGYAA	CCNGTRTGNACNACCATRTG	256	256	59.1	97	54.1647
Ech_202	XP_033639257.1_7386933_7388925	765	8	139	385	HAIRYFEQ	HADFSDLG	CAYGCNATHMGNTAYTTYGARCA	CCNARRTCNSWRAARTCNGCRTG	1536	8192	0.778723	75.75	59.1	94.5	50	416	VRNLQGF	QDDYFDP	GTNMGNAAYYTNCARGGNTT	GGRTCRAARTARTCRTCYTG	4096	64	63.8	88.5	54.0121
Ech_203	XP_033641495.1_5916798_5919914	687	6	510	730	NGMYTCPH	YFACAHCP	AAYGGNATGTAYACNTGYCCNCA	GGRCARTGNGCRCANGCRAARTA	512	512	0.266355	22	68.3	95	484	744	YYKCPFC	AKMMDHV	TAYTAYAARTGYCCNTTYTG	ACRTGRTCCATCATYTTNGC	128	32	71.5	94	53.882
Ech_204	XP_033632120.1_5801841_5803296	1071	8	132	480	GVPIIGWQ	CYINSTCN	GGNGTNCCNATHATHGGNTGGCA	TTRCANGTNSWRTTDATRTARCA	2304	3072	0.762069	89.125	56.6	95	67	490	LGPVICD	CYAFANR	YTNGGNCCNGTNATHTGYGA	CKRTTNGCRAANGCRTARCA	3072	512	66.4	86	53.8698
Ech_205	XP_033635251.1_6032135_6032852	378	10	65	182	VYAAGDVC	ETFENLIL	GTNTAYGCNGCNGGNGAYGTNTG	ARDATNARRTTYTCRAANGTYTC	4096	3072	0.490909	20	58.2	92	14	197	GKLYGCD	YGEDLLD	GGNAARYTNTAYGGNTGYGA	TCNARNARRTCYTCNCCRTA	1024	2048	60	88.5	53.8638
Ech_206	XP_033633993.1_19936089_19937977	423	8	442	574	SFKFDAGE	AYLPAMQF	WSNTTYAARTTYGAYGCNGGNGA	AAYTGCATNGCNGGNARRTANGC	4096	2048	0.664	32.5	58.7	97	301	584	WSTWARY	APWQYDD	TGGWSNACNTGGGCNMGNTA	TCRTCRTAYTGCCANGGNGC	2048	128	59.3	95.5	53.8209
Ech_207	XP_033630939.1_21595473_21597360	648	7	99	306	NVGTDVCY	NVSMWGER	AAYGTNGGNACNGAYGTNTGYTA	CKYTCNCCCCACATNSWNACRTT	2048	2048	0.562189	39.1429	58.1	93.5	37	384	PRAIWWY	EWNDDYT	CCNMGNGCNATHTGGTGGTA	GTRTARTCRTCRTTCCAYTC	384	32	72.5	93	53.5994
Ech_208	XP_033647980.1_14056368_14057619	345	8	51	157	QCELCKDW	QALATEEL	CARTGYGARYTNTGYAARGAYTG	ARYTCYTCNGTNGCNARNGCYTG	512	8192	0.44	14	57.6	96	33	247	AEQGKYC	HGMPPVP	GCNGARCARGGNAARTAYTG	GGNACNGGNGGCATNCCRTG	256	512	66.8	91.5	53.5007
Ech_209	XP_033640827.1_5433722_5437338	1239	7	694	1098	CPGFGEDC	DCTGHGDC	TGYCCNGGNTTYGGNGARGAYTG	CARTCNCCRTGNCCNGTRCARTC	1024	1024	0.546392	84	62	93.5	649	1127	WTAKGCN	DCPGEPD	TGGACNGCNAARGGNTGYAA	TCNGGYTCNCCNGGRCARTC	256	512	69	87	53.4562
Ech_210	XP_033624511.1_469629_471994	1272	7	187	602	YYPKAAYP	GNDVHFDW	TAYTAYCCNAARGCNGCNTAYCC	CARTCRAARTGNACRTCRTTNCC	1024	512	0.655941	104	58.1	92	151	689	YLQEGYN	GNKVWYD	TAYYTNCARGARGGNTAYAA	TCRTACCANACYTTRTTNCC	512	128	71	88	53.4349
Ech_211	XP_033631058.1_10678109_10678972	438	11	99	236	PLGFEPEG	YVQYINNG	CCNYTNGGNTTYGARCCNGARGG	CCRTTRTTDATRTAYTGNACRTA	4096	384	0.648855	32.3636	58.6	91	24	270	QRPPVPG	PTLPEDA	CARMGNCCNCCNGTNCCNGG	GCRTCYTCNGGNARNGTNGG	4096	2048	50.6	90	53.1787
Ech_212	XP_033639681.1_8265106_8267205	1455	4	283	759	TGEKPYKC	FKCEVCGM	ACNGGNGARAARCCNTAYAARTG	ATNCCRCANACYTCRCAYTTRAA	1024	512	0.546366	81.75	70.7	100	261	778	ACEFCGK	MKKNHWG	GCNTGYGARTTYTGYGGNAA	CCCCARTGRTTYTTYTTCAT	256	16	74.5	96.5	53.151
Ech_213	XP_033625505.1_18992424_18997759	1614	5	558	1087	TNHALDQF	QGEENDII	ACNAAYCAYGCNYTNGAYCARTT	ATDATRTCRTTYTCYTCNCCYTG	2048	384	0.694391	156.4	66.7	100	508	1197	GTGKTYI	CEYRLNC	GGNACNGGNAARACNTAYAT	CARTTNARNCKRTAYTCRCA	1024	1024	61	93	52.9469
Ech_214	XP_033637454.1_8580032_8587486	1848	4	1238	1845	DEINTCDH	YDMLNQNY	GAYGARATHAAYACNTGYGAYCA	TARTTYTGRTTNARCATRTCRTA	384	256	0.472362	135	67.9	100	1177	1870	IMGETGC	NPMCQVH	ATHATGGGNGARACNGGNTG	TGNACYTGRCACATNGGRTT	384	128	71.9	94.5	52.7678
Ech_215	XP_033633135.1_9966180_9967546	360	6	77	188	PYKLKDDY	MYQMVAHL	CCNTAYAARYTNAARGAYGAYTA	ARRTGNGCNACCATYTGRTACAT	1024	256	0.757282	26.8333	64.7	97	66	196	NDTYVVA	PPEMYDA	AAYGAYACNTAYGTNGTNGC	GCRTCRTACATYTCNGGNGG	512	128	65.9	97.5	52.7075
Ech_216	XP_033640094.1_12352232_12353317	810	5	94	355	FLPVYYQQ	FQGPVHAL	TTYYTNCCNGTNTAYTAYCARCA	ARNGCRTGNACNGGNCCYTGRAA	2048	4096	0.737705	80.2	63.8	97.5	74	382	TLKFKAF	YQKAFGP	ACNYTNAARTTYAARGCNTT	GGNCCRAANGCYTTYTGRTA	1024	256	67.6	100	52.6995
Ech_217	XP_033635759.1_12303634_12304612	357	9	85	195	IKYNEPPE	EKDVVKFG	ATHAARTAYAAYGARCCNCCNGA	CCRAAYTTNACNACRTCYTTYTC	768	512	0.442308	15	64.3	94.5	76	208	DTNTFRG	YVLLHDK	GAYACNAAYACNTTYMGNGG	TTRTCRTGNARNARNACRTA	1024	2048	55.8	87.5	52.2944
Ech_218	XP_033640829.1_5552369_5553077	420	8	31	162	YFENMIGD	VEGTHLYV	TAYTTYGARAAYATGATHGGNGA	ACRTANARRTGNGTNCCYTCNAC	192	4096	0.568	24.375	66.7	94.5	12	174	YGRAHLA	ITIDAGG	TAYGGNMGNGCNCAYYTNGC	CCNCCNGCRTCDATNGTDAT	4096	1152	54.4	91.5	51.9753
Ech_219	XP_033634101.1_900381_902331	372	7	158	273	MIACYKGH	KTYHYLYL	ATGATHGCNTGYTAYAARGGNCA	ARRTANARRTARTGRTANGTYTT	384	2048	0.622642	24.7143	61.7	93	80	397	FNGYVIE	QMLHIGE	TTYAAYGGNTAYGTNATHGA	TCNCCDATRTGNARCATYTG	384	384	71.2	88	51.6497
Ech_220	XP_033640662.1_13755303_13756223	474	6	109	258	GYRVFLNI	WYVIVHLA	GGNTAYMGNGTNTTYYTNAAYAT	GCNARRTGNACDATNACRTACCA	8192	1536	0.531469	27	61.1	93	40	278	YIMWQNI	ACFFEIW	TAYATHATGTGGCARAAYAT	CADATYTCRAARAARCANGC	24	192	74.1	94	51.6308
Ech_221	XP_033638884.1_2519776_2520641	369	8	81	195	GLSNYHCK	FWHALRTN	GGNYTNWSNAAYTAYCAYTGYAA	TTNGTNCKNARNGCRTGCCARAA	8192	4096	0.439252	16.25	61.3	93.5	16	255	CQTKLYF	FGLANVL	TGYCARACNAARYTNTAYTT	ARNACRTTNGCNARNCCRAA	512	4096	61	91	51.4447
Ech_222	XP_033628737.1_5941454_5942472	678	7	55	272	DGICKWEE	KAESPAEM	GAYGGNATHTGYAARTGGGARGA	ATYTCNGCNGGNSWYTCNGCYTT	192	8192	0.819209	61.1429	59.2	95.5	8	366	EEVYKEF	AIQLQLT	GARGARGTNTAYAARGARTT	GTNARYTGNARYTGDATNGC	128	3072	58.3	96	51.3913
Ech_223	XP_033643583.1_868222_869572	483	9	206	358	CLRAVQQA	EHRQLMRQ	TGYYTNMGNGCNGTNCARCARGC	TGNCKCATNARYTGNCKRTGYTC	8192	4096	0.828767	52.6667	50.9	90	198	442	VQGTMGM	VGNHPTV	GTNCARGGNACNATGGGNAT	ACNGTNGGRTGRTTNCCNAC	512	1024	64.2	90.5	51.3509
Ech_224	XP_033638666.1_9846878_9848417	894	7	62	351	NPRYVVAK	NEPNVCCV	AAYCCNMGNTAYGTNGTNGCNAA	ACRCARCANACRTTNGGYTCRTT	8192	512	0.586572	60.7143	59.2	97.5	21	439	KALRIWN	PDIRITC	AARGCNYTNMGNATHTGGAA	CANGTDATNCKDATRTCNGG	1536	2304	61.1	91	51.2949
Ech_225	XP_033645502.1_3105318_3106874	1029	5	109	443	QNNIEVMD	FGGWRYEV	CARAAYAAYATHGARGTNATGGA	ACYTCRTANCKCCANCCNCCRAA	192	1024	0.498471	69.4	67	96	58	458	WDMGGHV	MQGVEVA	TGGGAYATGGGNGGNCAYGT	GCNACYTCNACNCCYTGCAT	64	256	68.6	94.5	51.2801
Ech_226	XP_033645042.1_4801154_4803698	1317	4	279	709	FEQPYHVN	QCFHLDKN	TTYGARCARCCNTAYCAYGTNAA	TTYTTRTCNARRTGRAARCAYTG	512	512	0.456265	61.5	72.6	98.5	134	743	EVDDPNY	VGGKTEY	GARGTNGAYGAYCCNAAYTA	TAYTCNGTYTTNCCNCCNAC	256	1024	67.2	100	51.2798
Ech_227	XP_033632979.1_18638119_18639484	693	8	107	329	VDRYLHIK	TWLGYFNS	GTNGAYMGNTAYYTNCAYATHAA	SWRTTRAARTANCCNARCCANGT	6144	4096	0.677885	46.625	59	93.5	45	345	TGNSFIV	IFNRDFR	ACNGGNAAYWSNTTYATHGT	CKRAARTCNCKRTTRAADAT	3072	768	54.3	95.5	51.0442
Ech_228	XP_033631323.1_11155400_11156176	582	5	50	235	QIVELTEN	EWFHFGCV	CARATHGTNGARYTNACNGARAA	ACRCANCCRAARTGRAACCAYTC	3072	128	0.64	40.4	67.3	95	38	249	QELGDEK	KGKWYCP	CARGARYTNGGNGAYGARAA	GGRCARTACCAYTTNCCYTT	512	64	69.5	97	51.0411
Ech_229	XP_033633750.1_19367743_19370356	1704	3	275	834	VEGCNMAF	CNICKKAY	GTNGARGGNTGYAAYATGGCNTT	TANGCYTTYTTRCADATRTTRCA	512	384	0.479323	95.6667	71	100	256	858	GTWKIHF	EMHKCTI	GGNACNTGGAARATHCAYTT	ATNGTRCAYTTRTGCATYTC	192	64	77.9	97.5	50.9569
Ech_230	XP_033636101.1_16396059_16396455	381	6	21	139	RLQFGHYT	GKWYYISD	MGNYTNCARTTYGGNCAYTAYAC	TCNSWDATRTARTACCAYTTNCC	4096	1536	0.883929	46	62.3	95	12	162	LYGVVEH	AYILFYE	YTNTAYGGNGTNGTNGARCA	TCRTARAANARDATRTANGC	2048	768	62.8	98	50.9279
Ech_231	XP_033640827.1_5401313_5410488	2094	4	84	773	DINICVCD	CDKVCPGG	GAYATHAAYATHTGYGTNTGYGA	CCNCCNGGRCANACYTTRTCRCA	576	1024	0.572065	151.75	62.8	95.5	35	816	EYADYCQ	WYGHDCT	GARTAYGCNGAYTAYTGYCA	GTRCARTCRTGNCCRTACCA	128	64	75.8	92.5	50.9033
Ech_232	XP_033639022.1_4492193_4494425	540	6	534	705	DYNATIID	DTVQIDAP	GAYTAYAAYGCNACNATHATHGA	GGNGCRTCDATYTGNACNGTRTC	1152	1536	0.631902	38.3333	63.5	95	521	756	PPDNETQ	PEITLQF	CCNCCNGAYAAYGARACNCA	AAYTGNARNGTDATYTCNGG	512	1536	67	93	50.7407
Ech_233	XP_033636132.1_6171258_6173270	1323	3	84	516	QYKMDVFC	HKAWQPLF	CARTAYAARATGGAYGTNTTYTG	AANARNGGYTGCCANGCYTTRTG	128	1024	0.532134	79.6667	73.9	96	62	649	KEYIDFQ	EPNHMDK	AARGARTAYATHGAYTTYCA	TTRTCCATRTGRTTNGGYTC	96	64	78.5	97.5	50.2456
Ech_234	XP_033627655.1_137835_138606	663	5	17	229	ALAKQEME	WDKLTVKG	GCNYTNGCNAARCARGARATGGA	CCYTTNACNGTNARYTTRTCCCA	1024	1024	0.69898	49	64.1	98.5	9	238	EEAINNI	EPFIRMK	GARGARGCNATHAAYAAYAT	TTCATNCKDATRAANGGYTC	192	384	65.9	97	50.2372
Ech_235	XP_033633784.1_14740146_14742393	444	11	389	528	HSKMLSWV	QYHPKQLM	CAYWSNAARATGYTNWSNTGGGT	ATNARYTGYTTNGGRTGRTAYTG	8192	1024	0.78125	43.7273	50.2	94.5	297	548	LAWVSKE	AILAHLV	YTNGCNTGGGTNWSNAARGA	ACNARRTGNGCNARDATNGC	4096	6144	48.1	90	50.1465
Ech_236	XP_033648059.1_4407851_4408864	351	8	124	232	RILDVFDT	YITVTMLF	MGNATHYTNGAYGTNTTYGAYAC	AANARCATNGTNACNGTDATRTA	6144	3072	0.637255	29.375	59.6	92	68	276	NRELSYC	GFMFVPK	AAYMGNGARYTNWSNTAYTG	TTNGGNACRAACATRAANCC	8192	256	56.6	93.5	49.934
Ech_237	XP_033644284.1_6602491_6603850	387	8	298	418	MPICRDPY	QHLRTHTM	ATGCCNATHTGYMGNGAYCCNTA	ATNGTRTGNGTNCKNARRTGYTG	1536	8192	0.626168	26.125	55.5	97	287	445	RVKTADG	AQLSAYY	MGNGTNAARACNGCNGAYGG	TARTANGCNSWNARYTGNGC	2048	8192	50.2	99	49.7728
Ech_238	XP_033627777.1_18271181_18273176	441	7	159	297	ETWDGWNE	TKQWANVQ	GARACNTGGGAYGGNTGGAAYGA	TGNACRTTNGCCCAYTGYTTNGT	128	512	0.507576	21.2857	69	91	80	325	REEVTPK	AKDKVLL	MGNGARGARGTNACNCCNAA	ARNARNACYTTRTCYTTNGC	2048	2048	58.6	91	49.7719
Ech_239	XP_033627734.1_8636465_8638489	1008	6	14	341	YGIGHRVK	PEEMLWFH	TAYGGNATHGGNCAYMGNGTNAA	TGRAACCANARCATYTCYTCNGG	6144	256	0.642405	91.1667	61.7	92	3	375	LYQAPWA	AILDAHQ	YTNTAYCARGCNCCNTGGGC	TGRTGNGCRTCNARDATNGC	512	1536	61	95	49.7589
Ech_240	XP_033644721.1_3417657_3418803	453	5	33	175	PMNAFMVW	IDKKFRES	CCNATGAAYGCNTTYATGGTNTG	SWYTCNCKRAAYTTYTTRTCDAT	256	3072	0.428571	14.4	65.6	97.5	18	197	ICQTNWK	TPPAKVP	ATHTGYCARACNAAYTGGAA	GGNACYTTNGCNGGNGGNGT	96	2048	64.9	100	49.7028
Ech_241	XP_033631641.1_9090169_9091445	600	9	136	327	GMTCNSCV	GMTCNSCV	GGNATGACNTGYAAYWSNTGYGT	ACRCANSWRTTRCANGTCATNCC	2048	2048	0.796296	52.5556	50.5	96.5	53	414	GMTCQSC	GMTCNSC	GGNATGACNTGYCARWSNTG	CANSWRTTRCANGTCATNCC	1024	1024	52.6	91.5	49.3262
Ech_242	XP_033638840.1_1346753_1347593	828	5	19	286	EDGWPVAC	EHVKSYAP	GARGAYGGNTGGCCNGTNGCNTG	GGNGCRTANSWYTTNACRTGYTC	1024	4096	0.899582	97	62.6	95	2	296	CPKGVAD	DHIVADI	TGYCCNAARGGNGTNGCNGA	ATRTCNGCNACDATRTGRTC	1024	384	66.8	92.5	49.1949
Ech_243	XP_033638125.1_1436434_1437739	600	6	41	232	ASDVFQTM	IEKSEFGQ	GCNWSNGAYGTNTTYCARACNAT	TGNCCRAAYTCNSWYTTYTCDAT	8192	3072	0.57377	40.3333	57.4	92	33	253	CHKFFLA	GYKFHAL	TGYCAYAARTTYTTYYTNGC	ARNGCRTGRAAYTTRTANCC	256	512	65.6	99	49.1407
Ech_244	XP_033628686.1_18871383_18873194	792	5	34	289	GFYGNHPE	KMLAAGQP	GGNTTYTAYGGNAAYCAYCCNGA	GGYTGNCCNGCNGCNARCATYTT	1024	2048	0.658436	50.2	63.5	97.5	10	297	MIEKMHE	VILIPKD	ATGATHGARAARATGCAYGA	TCYTTNGGDATNARDATNAC	24	2304	65.5	95.5	49.0644
Ech_245	XP_033627369.1_25526655_25528791	2028	3	34	701	IRVPEDGQ	HVNFCQEL	ATHMGNGTNCCNGARGAYGGNCA	ARYTCYTGRCARAARTTNACRTG	6144	512	0.469097	115.667	68.9	100	26	722	EMIAWLK	FWWKQQG	GARATGATHGCNTGGYTNAA	CCYTGYTGYTTCCACCARAA	192	16	71.2	97.5	49.0182
Ech_246	XP_033639552.1_1119940_1122696	2028	3	95	762	VKECQYDP	DIYKMFDG	GTNAARGARTGYCARTAYGAYCC	CCRTCRAACATYTTRTADATRTC	256	96	0.400922	101	73.7	96	54	836	EDQMKVF	FCNPDVY	GARGAYCARATGAARGTNTT	TANACRTCNGGRTTRCARAA	64	256	76.9	92.5	48.9548
Ech_247	XP_033626112.1_20062421_20064695	909	5	178	472	HSVYDFYA	HMRVHTGE	CAYWSNGTNTAYGAYTTYTAYGC	TCNCCNGTRTGNACNCKCATRTG	2048	2048	0.288194	27.4	59.5	97.5	149	489	MNTQIVI	ETFKHKQ	ATGAAYACNCARATHGTNAT	TGYTTRTGYTTRAANGTYTC	192	128	70.2	97	48.9019
Ech_248	XP_033625662.1_18970137_18975208	1650	4	597	1138	TNHALDQF	QGEENDII	ACNAAYCAYGCNYTNGAYCARTT	ATDATRTCRTTYTCYTCNCCYTG	2048	384	0.727811	181.75	66.7	100	531	1244	IQGPPGT	CEYRLPC	ATHCARGGNCCNCCNGGNAC	CANGGNARNCKRTAYTCRCA	1536	2048	57.2	93	48.894
Ech_249	XP_033626767.1_25296986_25300591	2028	3	178	845	IEYACEHC	CEYCGKAF	ATHGARTAYGCNTGYGARCAYTG	AANGCYTTNCCRCARTAYTCRCA	384	512	0.36128	89.6667	69.7	98	93	875	QFVCGIC	YCGKNFA	CARTTYGTNTGYGGNATHTG	GCRAARTTYTTNCCRCARTA	384	128	72.3	100	48.8283
Ech_250	XP_033640133.1_4375342_4376167	552	6	99	274	VFGKDHAY	QPYYDKLY	GTNTTYGGNAARGAYCAYGCNTA	TANARYTTRTCRTARTANGGYTG	1024	1024	0.658537	38.8333	65.6	91	40	287	TAYYFGP	PEDRETE	ACNGCNTAYTAYTTYGGNCC	TCNGTYTCNCKRTCYTCNGG	512	1024	59.6	96.5	48.5892
Ech_251	XP_033630135.1_3873074_3874713	1398	5	19	476	YKNHYGDA	HGWTTSHT	TAYAARAAYCAYTAYGGNGAYGC	GTRTGNSWNGTNGTCCANCCRTG	256	4096	0.731935	122.4	54.4	100	8	539	YEQEEKI	EFQIRTR	TAYGARCARGARGARAARAT	CKNGTNCKDATYTGRAAYTC	64	1536	63.7	94	48.552
Ech_252	XP_033630608.1_2679708_2682046	390	6	533	654	DFAENFKC	HGKGASDG	GAYTTYGCNGARAAYTTYAARTG	CCRTCNSWNGCNCCYTTNCCRTG	256	8192	0.565217	25.3333	58.2	97	506	756	LFNKDWQ	CFCDGCL	YTNTTYAAYAARGAYTGGCA	ARRCANCCRTCRCARAARCA	128	256	69.3	89.5	48.4845
Ech_253	XP_033626540.1_18677945_18680462	957	3	515	825	KGWLPDNQ	KHYNDLCI	AARGGNTGGYTNCCNGAYAAYCA	ATRCANARRTCRTTRTARTGYTT	1024	512	0.556364	59.6667	70.6	100	418	876	WFVDEDE	QAVIKNF	TGGTTYGTNGAYGARGAYGA	AARTTYTTDATNACNGCYTG	64	384	71.5	100	48.4084
Ech_254	XP_033636956.1_11768745_11769793	711	6	85	313	ATNTEKPF	TKPPKCMT	GCNACNAAYACNGARAARCCNTT	GTCATRCAYTTNGGNGGYTTNGT	2048	512	0.495327	39	61.6	96	60	348	ETVVWPG	AGQMSYL	GARACNGTNGTNTGGCCNGG	ARRTANSWCATYTGNCCNGC	512	2048	57.9	96.5	48.3359
Ech_255	XP_033641843.1_9364797_9365838	630	5	36	237	KTAGNMYI	VFFLCWAP	AARACNGCNGGNAAYATGTAYAT	GGNGCCCARCANARRAARAANAC	512	1024	0.5	37.2	66.9	92.5	20	293	LANTWVI	KFRENLP	YTNGCNAAYACNTGGGTNAT	GGNARRTTYTCNCKRAAYTT	1024	1024	65	97	48.3236
Ech_256	XP_033644379.1_11519733_11520275	345	6	39	145	TYYPFDTQ	GEKMNLSI	ACNTAYTAYCCNTTYGAYACNCA	ATNSWNARRTTCATYTTYTCNCC	1024	4096	0.57	20.5	61.4	98	31	160	ISYCKVD	VFNELVI	ATHWSNTAYTGYAARGTNGA	ATNACNARYTCRTTRAANAC	1536	1024	62.2	92.5	48.3141
Ech_257	XP_033626081.1_9998992_9999843	363	8	107	219	CRTKSMFG	YCRTKSMF	TGYMGNACNAARWSNATGTTYGG	AACATNSWYTTNGTNCKRCARTA	4096	4096	0.821782	36.375	52	91	90	288	DMACILQ	DYGSTVI	GAYATGGCNTGYATHYTNCA	ATNACNGTNSWNCCRTARTC	384	4096	59.5	94.5	48.2874
Ech_258	XP_033625307.1_10076364_10077585	696	5	78	301	MRTVTNHY	ICITPFRI	ATGMGNACNGTNACNAAYCAYTA	ATNCKRAANGGNGTDATRCADAT	2048	4608	0.564815	48.2	58.4	97.5	53	343	VMPIIFT	PFIYNVM	GTNATGCCNATHATHTTYAC	ATNACRTTRTADATRAANGG	288	384	70	94	48.2477
Ech_259	XP_033633267.1_220937_222785	615	4	250	446	NLCVIAVD	MGVFIMCW	AAYYTNTGYGTNATHGCNGTNGA	CARCACATDATRAANACNCCCAT	6144	192	0.573684	32.75	65.3	98.5	232	481	WCDMWHA	TWLGYAN	TGGTGYGAYATGTGGCAYGC	TTNGCRTANCCNARCCANGT	8	1024	70	98	48.0803
Ech_260	XP_033640568.1_12821332_12823584	1515	3	131	627	VDFKNIYC	AFCWMTVL	GTNGAYTTYAARAAYATHTAYTG	ARNACNGTCATCCARCARAANGC	384	512	0.502058	100.667	73.5	94	36	698	FHYCQCD	ICWITDA	TTYCAYTAYTGYCARTGYGA	GCRTCNGTDATCCARCADAT	64	144	73.5	95	48.0146
Ech_261	XP_033643276.1_1201962_1203111	807	3	44	304	KQPWEVMV	TCCKGFYR	AARCARCCNTGGGARGTNATGGT	CKRTARAANCCYTTRCARCANGT	128	1024	0.51073	45	67.1	100	34	333	NLQYMDK	KCHKGFM	AAYYTNCARTAYATGGAYAA	ATRAANCCYTTRTGRCAYTT	128	128	75.4	100	48.0137
Ech_262	XP_033628730.1_21824852_21826985	1560	3	180	691	LHMQIHGD	HCGITFEE	YTNCAYATGCARATHCAYGGNGA	TCYTCRAANGTDATNCCRCARTG	768	768	0.528662	93.6667	67.9	98	166	705	NICGQQF	HMGCHGQ	AAYATHTGYGGNCARCARTT	TGNCCRTGRCANCCCATRTG	192	128	70.8	100	47.9824
Ech_263	XP_033633173.1_12568979_12569984	531	6	91	259	LWRNVIPH	TWPREIPI	YTNTGGMGNAAYGTNATHCCNCA	ATNGGDATYTCNCKNGGCCANGT	6144	3072	0.503106	32	58.3	94	80	326	VFLHGNP	HFLQEDS	GTNTTYYTNCAYGGNAAYCC	SWRTCYTCYTGNARRAARTG	1024	1024	62	97.5	47.953
Ech_264	XP_033644340.1_6886120_6888657	1158	5	42	419	RDKLAECY	AKMLQQKY	MGNGAYAARYTNGCNGARTGYTA	TAYTTYTGYTGNARCATYTTNGC	4096	512	0.635593	75	63	91.5	14	449	QFIPLTE	YDEKHRT	CARTTYATHCCNYTNACNGA	GTNCKRTGYTTYTCRTCRTA	1536	256	68	93	47.8051
Ech_265	XP_033640866.1_8986466_8988688	1854	3	49	658	FNDCCYDY	AFFWMTAL	TTYAAYGAYTGYTGYTAYGAYTA	ARNGCNGTCATCCARAARAANGC	128	512	0.572438	132	64.9	96	13	775	CGEIHYC	KMVQNKG	TGYGGNGARATHCAYTAYTG	CCYTTRTTYTGNACCATYTT	192	64	73.2	97.5	47.7937
Ech_266	XP_033629058.1_11074850_11075418	456	3	28	171	NIIANPKH	QMNFPMYA	AAYATHATHGCNAAYCCNAARCA	GCRTACATNGGRAARTTCATYTG	1152	64	0.627737	34	69.1	100	7	180	KDYKNFE	HKQYYHG	AARGAYTAYAARAAYTTYGA	CCRTGRTARTAYTGYTTRTG	64	64	73.6	100	47.6901
Ech_267	XP_033631520.1_7735165_7736035	375	7	34	150	HGIILQDI	WGFYLWVG	CAYGGNATHATHYTNCARGAYAT	CCNACCCANARRTARAANCCCCA	2304	512	0.572727	20.7143	56.8	93	11	230	KYPNISD	MTMWEDK	AARTAYCCNAAYATHWSNGA	TTRTCYTCCCACATNGTCAT	1536	16	64.5	90	47.6285
Ech_268	XP_033638467.1_4715356_4717056	747	3	180	420	IHTNEKPY	HTEEKPYV	ATHCAYACNAAYGARAARCCNTA	ACRTANGGYTTYTCYTCNGTRTG	768	512	0.528139	48.3333	70.7	100	119	442	KYHQKVH	NDHKKIH	AARTAYCAYCARAARGTNCA	TGDATYTTYTTRTGRTCRTT	128	96	70.1	100	47.6229
Ech_269	XP_033635762.1_16202527_16203919	978	5	97	414	FDRYDAVC	VFFVTWIP	TTYGAYMGNTAYGAYGCNGTNTG	GGDATCCANGTNACRAARAANAC	2048	768	0.896429	105.4	61.7	93.5	9	507	LIGVPGN	NPFIYVL	YTNATHGGNGTNCCNGGNAA	ARNACRTADATRAANGGRTT	6144	768	63.6	92.5	47.5811
Ech_270	XP_033631276.1_16051146_16052526	1104	3	47	406	TAEHYPGY	KEQLCGVF	ACNGCNGARCAYTAYCCNGGNTA	AANACNCCRCANARYTGYTCYTT	2048	2048	0.43787	59	66.4	100	28	445	EIIYCKN	QYKILHF	GARATHATHTAYTGYAARAA	AARTGNARDATYTTRTAYTG	144	384	73	100	47.575
Ech_271	XP_033634026.1_17017172_17019543	2076	3	122	805	YLNHKGKA	DKAYLVQA	TAYYTNAAYCAYAARGGNAARGC	GCYTGNACNARRTANGCYTTRTC	1024	2048	0.412131	104.333	62.4	100	84	819	EKFIDYY	HYNGVTD	GARAARTTYATHGAYTAYTA	TCNGTNACNCCRTTRTARTG	96	512	74.1	97.5	47.5454
Ech_272	XP_033635129.1_2064522_2066139	969	3	16	330	PIFGTMAD	IWVPYNET	CCNATHTTYGGNACNATGGCNGA	GTYTCRTTRTANGGNACCCADAT	1536	384	0.308197	38.6667	70.9	98	6	338	YDVADFK	QDPYAIN	TAYGAYGTNGCNGAYTTYAA	TTDATNGCRTANGGRTCYTG	256	384	72.5	100	47.4649
Ech_273	XP_033636541.1_5544768_5545865	543	3	76	248	AKHMWPGD	NGWVCEHR	GCNAARCAYATGTGGCCNGGNGA	CKRTGYTCRCANACCCANCCRTT	256	512	0.369697	24.6667	72.3	100	11	258	LDFNWPQ	QIKNMVD	YTNGAYTTYAAYTGGCCNCA	TCNACCATRTTYTTDATYTG	256	96	75.7	95	47.4536
Ech_274	XP_033629362.1_19484859_19486538	756	5	226	469	DEFNIDNH	MDELKLSA	GAYGARTTYAAYATHGAYAAYCA	GCNSWNARYTTNARYTCRTCCAT	192	8192	0.597458	56.4	60.1	94	89	561	LKHPADQ	ADKGIVP	YTNAARCAYCCNGCNGAYCA	GGNACDATNCCYTTRTCNGC	1024	768	69.2	93	47.3273
Ech_275	XP_033641836.1_11902761_11903969	1071	5	44	392	IVCFGGPC	CCNPVIYG	ATHGTNTGYTTYGGNGGNCCNTG	CCRTADATNACNGGRTTRCARCA	3072	768	0.779935	106	63.6	95	36	401	ISYTFFM	MNTRFRA	ATHWSNTAYACNTTYTTYAT	GCNCKRAANCKNGTRTTCAT	1536	1024	60	91.5	47.1856
Ech_276	XP_033624766.1_14544757_14548108	2097	3	121	811	KKLIEYGQ	FYNVPCFR	AARAARYTNATHGARTAYGGNCA	CKRAARCANGGNACRTTRTARAA	1536	1024	0.480799	122.333	65.4	100	15	901	PVKETDA	MDEIAEC	CCNGTNAARGARACNGAYGC	CAYTCNGCDATYTCRTCCAT	512	96	72.1	93	47.1281
Ech_277	XP_033630148.1_6981213_6982338	489	5	220	374	IQKMMRQI	NDQHDAQE	ATHCARAARATGATGMGNCARAT	TCYTGNGCRTCRTGYTGRTCRTT	192	256	0.452703	26	63.4	96	85	389	PRKVANG	KVHEDLN	CCNMGNAARGTNGCNAAYGG	TTNARRTCYTCRTGNACYTT	2048	512	66.8	93	47.098
Ech_278	XP_033636435.1_13197180_13199751	483	7	160	312	PGIVFGNP	DIPMEMLM	CCNGGNATHGTNTTYGGNAAYCC	ATNARCATYTCCATNGGDATRTC	3072	384	0.630137	36.2857	59.1	94.5	66	384	AATDVDT	DGKHTVR	GCNGCNACNGAYGTNGAYAC	CKNACNGTRTGYTTNCCRTC	1024	1024	61.4	86	47.0409
Ech_279	XP_033642951.1_761718_763833	1758	3	41	618	PWKRMAMV	YVDTIPYP	CCNTGGAARMGNATGGCNATGGT	GGRTANGGDATNGTRTCNACRTA	256	1536	0.553153	117.333	62	96	4	706	AVIPQWK	EWVGYNT	GCNGTNATHCCNCARTGGAA	GTRTTRTANCCNACCCAYTC	384	128	74.6	97.5	46.8304
Ech_280	XP_033645225.1_658192_660538	1806	3	63	656	WAIKWDDG	YETINPQC	TGGGCNATHAARTGGGAYGAYGG	CAYTGNGGRTTDATNGTYTCRTA	96	768	0.405872	84.6667	69.6	98	44	686	GRAEFNC	NATYNRP	GGNMGNGCNGARTTYAAYTG	GGNCKRTTRTANGTNGCRTT	1024	1024	66.2	100	46.796
Ech_281	XP_033642483.1_5560420_5562106	1203	3	151	543	MACYHFFV	NPIIYGFM	ATGGCNTGYTAYCAYTTYTTYGT	ATRAANCCRTADATDATNGGRTT	128	1152	0.591667	87.6667	68.7	96	108	557	LHTMCIG	AFIEMLT	YTNCAYACNATGTGYATHGG	GTNARCATYTCDATRAANGC	384	384	68.6	100	46.7538
Ech_282	XP_033629930.1_6288690_6289899	522	5	62	227	YAQCAFNY	PFCVTKLI	TAYGCNCARTGYGCNTTYAAYTA	ATNARYTTNGTNACRCARAANGG	512	4096	0.578616	37.4	65.7	91	37	260	NATLVMP	ATNPFIY	AAYGCNACNYTNGTNATGCC	TADATRAANGGRTTNGTNGC	1024	768	65.6	94.5	46.7282
Ech_283	XP_033641654.1_5853985_5855255	882	3	91	376	MQEQVANC	KWEMCRQF	ATGCARGARCARGTNGCNAAYTG	AAYTGNCKRCACATYTCCCAYTT	256	128	0.395683	40.6667	73.1	98	77	413	KTNFYLI	DQWNKRV	AARACNAAYTTYTAYYTNAT	ACNCKYTTRTTCCAYTGRTC	512	128	70	97.5	46.6962
Ech_284	XP_033633882.1_20371028_20374181	1833	3	463	1065	PKQFTGKP	FECNQCGA	CCNAARCARTTYACNGGNAARCC	GCNCCRCAYTGRTTRCAYTCRAA	1024	256	0.276632	56	66.2	100	321	1076	EDYNATQ	DKYEFTI	GARGAYTAYAAYGCNACNCA	ATNGTRAAYTCRTAYTTRTC	256	128	75.6	95	46.6927
Ech_285	XP_033624827.1_22008430_22009056	525	3	13	179	FLHDKPEN	WIPEVFYK	TTYYTNCAYGAYAARCCNGARAA	TTRTARAANACYTCNGGDATCCA	1024	384	0.44375	26.3333	72.5	98	5	202	YLPVVDG	MKYWTNF	TAYYTNCCNGTNGTNGAYGG	AARTTNGTCCARTAYTTCAT	2048	32	69.7	100	46.673
Ech_286	XP_033641719.1_6773048_6774263	414	4	206	335	DAVPYPQF	ECCIPAVL	GAYGCNGTNCCNTAYCCNCARTT	ARNACNGCNGGDATRCARCAYTC	2048	3072	0.647541	30	65.1	97	183	380	QDYVFCM	KQYLVMP	CARGAYTAYGTNTTYTGYAT	GGCATNACNARRTAYTGYTT	128	256	74.3	91	46.549
Ech_287	XP_033631816.1_8595816_8596827	792	5	85	340	WLCVWCGF	CINPFIYA	TGGYTNTGYGTNTGGTGYGGNTT	GCRTADATRAANGGRTTDATRCA	512	576	0.672489	56	65.4	90	77	350	EDGWPLP	HPDFKKV	GARGAYGGNTGGCCNYTNCC	ACYTTYTTRAARTCNGGRTG	512	128	64.3	94	46.4042
Ech_288	XP_033628280.1_2560075_2561625	600	3	92	283	MAKKEGTH	CHMTPEIV	ATGGCNAARAARGARGGNACNCA	ACDATYTCNGGNGTCATRTGRCA	512	384	0.335135	24	70.5	98	66	301	LANFIVY	YCIPMGT	YTNGCNAAYTTYATHGTNTA	GTNCCCATNGGDATRCARTA	1536	192	71	100	46.3829
Ech_289	XP_033629856.1_1223575_1224994	1389	3	27	481	FHLLKIHQ	ECNFCGKD	TTYCAYYTNYTNAARATHCAYCA	TCYTTNCCRCARAARTTRCAYTC	3072	256	0.602804	101.667	64.8	96	3	489	HKERCQY	CGNKYEF	CAYAARGARMGNTGYCARTA	AAYTCRTAYTTRTTNCCRCA	256	128	74.4	95	46.3151
Ech_290	XP_033628692.1_17156103_17156472	387	5	20	140	IPYFTQFG	HTEADYQQ	ATHCCNTAYTTYACNCARTTYGG	TGYTGRTARTCNGCYTCNGTRTG	768	512	0.82243	33.8	67.5	94	5	151	DHDFHEA	EERKRIE	GAYCAYGAYTTYCAYGARGC	TCDATNCKYTTNCKYTCYTC	64	1536	57.5	97	46.2996
Ech_291	XP_033637922.1_11147323_11148727	1053	5	36	378	TIKGKRIQ	DIQNYALT	ACNATHAARGGNAARMGNATHCA	GTNARNGCRTARTTYTGDATRTC	4608	1536	0.490964	57	62.4	95	28	388	SKCRENP	AQTKALN	WSNAARTGYMGNGARAAYCC	TTNARNGCYTTNGTYTGNGC	2048	2048	58.8	97	46.2684
Ech_292	XP_033630222.1_210212_211823	948	4	119	426	VKQGVDFA	NGYFIPKD	GTNAARCARGGNGTNGAYTTYGC	TCYTTNGGDATRAARTANCCRTT	1024	768	0.607383	70	68.6	92.5	88	479	MADKYGD	MPFGAGK	ATGGCNGAYAARTAYGGNGA	TTNCCNGCNCCRAANGGCAT	128	512	69.6	91	46.213
Ech_293	XP_033628839.1_13759840_13761310	375	6	50	166	TDQHAVYC	WGTGPQLG	ACNGAYCARCAYGCNGTNTAYTG	CCNARYTGNGGNCCNGTNCCCCA	1024	4096	0.454545	17.3333	61.6	93	13	315	AITWKGF	QGTYTLN	GCNATHACNTGGAARGGNTT	TTNARNGTRTANGTNCCYTG	384	2048	67.2	87	46.1913
Ech_294	XP_033627450.1_2808919_2809416	396	6	24	147	VMDYKIKE	KPPMSLKI	GTNATGGAYTAYAARATHAARGA	ATYTTNARNSWCATNGGNGGYTT	192	8192	0.833333	44	57.8	96	8	162	GILQLMC	YAFGITN	GGNATHYTNCARYTNATGTG	TTNGTDATNCCRAANGCRTA	1536	768	64.8	87	46.1563
Ech_295	XP_033637283.1_13394781_13395966	525	7	165	331	LVNAIYFK	VNEEGSEA	YTNGTNAAYGCNATHTAYTTYAA	GCYTCNSWNCCYTCYTCRTTNAC	3072	4096	0.801282	55.8571	57.9	98	36	341	STALAMT	ATAVVMM	WSNACNGCNYTNGCNATGAC	ATCATNACNACNGCNGTNGC	8192	1024	48.6	92	46.1541
Ech_296	XP_033632669.1_1673342_1674899	903	3	168	460	KDVLLQKE	NWHMEYLA	AARGAYGTNYTNYTNCARAARGA	GCNARRTAYTCCATRTGCCARTT	4096	128	0.255245	29.6667	65	100	133	477	CNGKIEM	WQNNIEK	TGYAAYGGNAARATHGARAT	TTYTCDATRTTRTTYTGCCA	192	48	77.8	95	46.0699
Ech_297	XP_033647213.1_14611200_14615762	2061	3	770	1448	FWLKGEVD	EKRFWQDE	TTYTGGYTNAARGGNGARGTNGA	TCRTCYTGCCARAANCKYTTYTC	1024	256	0.506116	135.667	67.2	96	687	1515	WDFHDQF	EVEFFIG	TGGGAYTTYCAYGAYCARTT	CCDATRAARAAYTCNACYTC	32	192	69.7	92.5	46.0649
Ech_298	XP_033635086.1_2013812_2016966	1755	3	196	772	VENQRQAY	KMKMFTED	GTNGARAAYCARMGNCARGCNTA	TCYTCNGTRAACATYTTCATYTT	2048	64	0.368897	76	67.2	96	172	794	LWHDQEK	FVAQNPH	YTNTGGCAYGAYCARGARAA	TGNGGRTTYTGNGCNACRAA	128	512	74.1	95	46.0426
Ech_299	XP_033636413.1_7914375_7919363	2067	3	602	1282	KWGNMTTN	EVNNMTGL	AARTGGGGNAAYATGACNACNAA	ARNCCNGTCATRTTRTTNACYTC	256	1024	0.450746	114	65.1	96	524	1386	AMEHNTN	MEVNNMT	GCNATGGARCAYAAYACNAA	GTCATRTTRTTNACYTCCAT	128	32	71.4	95	45.9366
Ech_300	XP_033637837.1_2568127_2569249	711	3	103	331	GQIFCKFW	DQWAFLQY	GGNCARATHTTYTGYAARTTYTG	TAYTGNARRAANGCCCAYTGRTC	384	512	0.441748	34	71.5	100	66	363	NTLIANQ	CVNPFIY	AAYACNYTNATHGCNAAYCA	TADATRAANGGRTTNACRCA	1536	384	67.8	97.5	45.9228
Ech_301	XP_033644058.1_8358310_8359423	849	4	117	391	IGACLMDW	QVYFYDTK	ATHGGNGCNTGYYTNATGGAYTG	TTNGTRTCRTARAARTANACYTG	1536	512	0.672727	59.75	70.1	95.5	71	419	KWHLQVI	IKRMEDK	AARTGGCAYYTNCARGTNAT	TTRTCYTCCATNCKYTTDAT	256	192	66.8	89.5	45.8908
Ech_302	XP_033627748.1_30809356_30810621	966	4	80	393	TPNELFFV	HNVQPDTM	ACNCCNAAYGARYTNTTYTTYGT	ATNGTRTCNGGYTGNACRTTRTG	2048	1024	0.465574	47.5	66.3	95.5	62	403	KKPFNAE	IWNVRGL	AARAARCCNTTYAAYGCNGA	ARNCCNCKNACRTTCCADAT	256	1536	66.9	94.5	45.8474
Ech_303	XP_033633115.1_7209867_7211759	1290	4	174	595	SNPWRDPE	EHCLVKFP	WSNAAYCCNTGGMGNGAYCCNGA	GGRAAYTTNACNARRCARTGYTC	8192	1024	0.800532	137	60.6	95.5	82	625	AQIETNN	DTQFGCF	GCNCARATHGARACNAAYAA	AARCANCCRAAYTGNGTRTC	384	256	70.4	86	45.7704
Ech_304	XP_033644534.1_8603048_8603920	729	3	28	262	RWFMNQKQ	KMIDFTHV	MGNTGGTTYATGAAYCARAARCA	ACRTGNGTRAARTCDATCATYTT	128	192	0.511521	42.3333	74.9	98	13	285	IDVIPEF	NVIHFFE	ATHGAYGTNATHCCNGARTT	TCRAARAARTGDATNACRTT	576	192	69.9	92.5	45.7643
Ech_305	XP_033647388.1_9977277_9978413	705	4	41	267	LATGIDQY	EDMRQALQ	YTNGCNACNGGNATHGAYCARTA	TGNARNGCYTGNCKCATRTCYTC	6144	2048	0.710145	54.25	64.9	98.5	33	344	GIENEVV	EAICYTQ	GGNATHGARAAYGARGTNGT	TGNGTRTARCADATNGCYTC	384	384	67.7	91	45.7488
Ech_306	XP_033624178.1_19290277_19291591	1050	3	107	448	DTFIPEHH	YIRHQPLK	GAYACNTTYATHCCNGARCAYCA	TTNARNGGYTGRTGNCKDATRTA	768	6144	0.545455	65.6667	65.3	98	94	456	MDINANF	PIKQVDA	ATGGAYATHAAYGCNAAYTT	GCRTCNACYTGYTTDATNGG	96	384	71.7	97.5	45.7425
Ech_307	XP_033639199.1_5056591_5058544	1596	3	64	587	ILTPEKMA	DKKGALKI	ATHYTNACNCCNGARAARATGGC	ATYTTNARNGCNCCYTTYTTRTC	1536	2048	0.452333	78.3333	61.3	100	18	598	LHRFQMD	KEQYAKL	YTNCAYMGNTTYCARATGGA	ARYTTNGCRTAYTGYTCYTT	512	256	69.7	100	45.7355
Ech_308	XP_033644623.1_336123_337507	357	6	292	402	ALVMIPHP	FKTLFLVM	GCNYTNGTNATGATHCCNCAYCC	ATNACNARRAANARNGTYTTRAA	3072	8192	0.355769	11.5	56.2	95	283	411	IAMACMF	FGAMHGL	ATHGCNATGGCNTGYATGTT	ARNCCRTGCATNGCNCCRAA	96	512	67	90	45.7113
Ech_309	XP_033644174.1_2188524_2189976	1230	3	57	458	RKAHEGIW	FEEMKRCR	MGNAARGCNCAYGARGGNATHTG	CKRCANCKYTTCATYTCYTCRAA	3072	512	0.441417	65.3333	66.8	96	26	469	IFVKAQM	WTKDDEA	ATHTTYGTNAARGCNCARAT	GCYTCRTCRTCYTTNGTCCA	384	64	74.6	95	45.702
Ech_310	XP_033643821.1_11390888_11392601	1593	3	47	569	DPWEVDID	MTKQNCGD	GAYCCNTGGGARGTNGAYATHGA	TCNCCRCARTTYTGYTTNGTCAT	384	256	0.445808	78	69	96	17	586	EDNVNTD	GHQICKM	GARGAYAAYGTNAAYACNGA	ATYTTRCADATYTGRTGNCC	256	192	70.9	95	45.6953
Ech_311	XP_033629378.1_21648013_21648607	471	3	29	177	QCVDGADE	WTDIVDDK	CARTGYGTNGAYGGNGCNGAYGA	TTRTCRTCNACDATRTCNGTCCA	1024	384	0.338028	16.3333	64.5	98	8	185	FWQCPNH	IYCGWMD	TTYTGGCARTGYCCNAAYCA	TCCATCCANCCRCARTADAT	64	48	78	97.5	45.6644
Ech_312	XP_033644928.1_12460358_12462512	1824	3	39	638	TEDDVNKM	FNMGIPEN	ACNGARGAYGAYGTNAAYAARAT	TTYTCNGGDATNCCCATRTTRAA	512	384	0.414336	88.6667	72	98	5	649	LQEIKDD	QVGDYIR	YTNCARGARATHAARGAYGA	CKDATRTARTCNCCNACYTG	384	768	69	90.5	45.6474
Ech_313	XP_033642620.1_7367930_7370251	1674	3	146	695	EGMYTNKT	EFKLKMFQ	GARGGNATGTAYACNAAYAARAC	TGRAACATYTTNARYTTRAAYTC	256	256	0.484674	101	65.8	96	121	735	LHPCINY	DPFFIPE	YTNCAYCCNTGYATHAAYTA	TCNGGDATRAARAANGGRTC	768	384	68.6	97.5	45.6002
Ech_314	XP_033624406.1_17301528_17302969	1407	3	17	477	RAIAFGQD	KAIANMQA	MGNGCNATHGCNTTYGGNCARGA	GCYTGCATRTTNGCDATNGCYTT	6144	384	0.453089	74.6667	61.2	100	3	487	GQFRHKI	DQMEKAQ	GGNCARTTYMGNCAYAARAT	TGNGCYTTYTCCATYTGRTC	512	64	72.2	97.5	45.5788
Ech_315	XP_033637587.1_12237607_12239385	1083	3	161	513	ERKDFEDQ	WEMLVKIT	GARMGNAARGAYTTYGARGAYCA	GTDATYTTNACNARCATYTCCCA	512	384	0.424779	53.3333	68.2	98	77	523	KMVDQAQ	KPEKHFD	AARATGGTNGAYCARGCNCA	TCRAARTGYTTYTCNGGYTT	128	128	72.1	95	45.552
Ech_316	XP_033635136.1_17524894_17525737	648	3	35	242	VEPYDNCH	GFYDKAMK	GTNGARCCNTAYGAYAAYTGYCA	TTCATNGCYTTRTCRTARAANCC	512	256	0.412698	30	73	94	10	279	LWGVPMC	WYEKMYA	YTNTGGGGNGTNCCNATGTG	GCRTACATYTTYTCRTACCA	512	16	74	95	45.5415
Ech_317	XP_033628724.1_21141453_21142245	486	3	91	244	DLNKTRDF	ECNICGHQ	GAYYTNAAYAARACNMGNGAYTT	TGRTGNCCRCADATRTTRCAYTC	4096	384	0.319444	16.6667	64.9	100	8	252	NVMQMYG	CKDRYEF	AAYGTNATGCARATGTAYGG	AAYTCRTANCKRTCYTTRCA	32	256	72.6	100	45.525
Ech_318	XP_033635972.1_5179680_5182536	507	3	764	924	RMQLENEM	KMGFIHRD	MGNATGCARYTNGARAAYGARAT	TCNCKRTGDATRAANCCCATYTT	1024	768	0.175325	9.66667	67.5	96	743	944	KFYMEQH	HIKLTDF	AARTTYTAYATGGARCARCA	AARTCNGTNARYTTDATRTG	32	768	74.8	100	45.5214
Ech_319	XP_033639428.1_16911485_16913090	1191	6	41	429	RMVLFDDI	FQYLTVGM	MGNATGGTNYTNTTYGAYGAYAT	ATNCCNACNGTNARRTAYTGRAA	2048	4096	0.86351	141.5	63.3	92	33	437	EDDCEDP	QAASVVF	GARGAYGAYTGYGARGAYCC	AANACNACNSWNGCNGCYTG	64	8192	51	86	45.4458
Ech_320	XP_033628199.1_20272174_20274322	594	5	265	454	PVVHCGPH	GKCPHVSF	CCNGTNGTNCAYTGYGGNCCNCA	AANSWNACRTGNGGRCAYTTNCC	4096	8192	0.587571	39.4	57.4	95	248	463	WDLGDFP	FKHENEH	TGGGAYYTNGGNGAYTTYCC	TGYTCRTTYTCRTGYTTRAA	256	64	67.8	92.5	45.3732
Ech_321	XP_033647917.1_3154317_3155831	735	3	26	262	THAHHQNK	QEKYFDLY	ACNCAYGCNCAYCAYCARAAYAA	TANARRTCRAARTAYTTYTCYTG	512	512	0.266376	22.6667	67.2	98	3	287	TEVEDYN	NEPIDTM	ACNGARGTNGARGAYTAYAA	ATNGTRTCDATNGGYTCRTT	256	384	73.5	97.5	45.3463
Ech_322	XP_033635177.1_14159444_14160440	489	3	49	203	CHIGPENQ	MDKWRPIK	TGYCAYATHGGNCCNGARAAYCA	TTDATNGGNCKCCAYTTRTCCAT	768	384	0.22973	12.3333	70.8	98	25	266	TAFERCI	IGYYEKM	ACNGCNTTYGARMGNTGYAT	ATYTTYTCRTARTANCCDAT	1024	192	68.4	100	45.2831
Ech_323	XP_033627923.1_20104436_20108384	1452	3	145	620	HAYNNQYM	NCPPAYQI	CAYGCNTAYAAYAAYCARTAYAT	ATYTGRTANGCNGGNGGRCARTT	256	1024	0.446154	75.3333	68.9	96	100	642	GIDGQMY	NMIFSAE	GGNATHGAYGGNCARATGTA	TCNGCNSWRAADATCATRTT	192	768	67.3	97.5	45.2419
Ech_324	XP_033625865.1_4151671_4152343	384	4	36	155	KCRQFVEM	MNGGPAKD	AARTGYMGNCARTTYGTNGARAT	TCYTTNGCNGGNCCNCCRTTCAT	1024	1024	0.52381	15.25	69.4	94	28	170	KPNLEFM	HDNEIDM	AARCCNAAYYTNGARTTYAT	ATRTCDATYTCRTTRTCRTG	512	96	74	87.5	45.1788
Ech_325	XP_033635634.1_11287112_11288153	636	3	69	272	ITFEGDMY	ANLFHTPD	ATHACNTTYGARGGNGAYATGTA	TCNGGNGTRTGRAANARRTTNGC	384	4096	0.460317	30.3333	69	98	57	294	KDPFWDN	EEKTRNG	AARGAYCCNTTYTGGGAYAA	CCRTTNCKNGTYTTYTCYTC	64	512	70.2	97.5	45.1644
Ech_326	XP_033627642.1_15268487_15270815	1824	3	127	726	RTIAVHKP	ETIEADFL	MGNACNATHGCNGTNCAYAARCC	ARRAARTCNGCYTCDATNGTYTC	6144	1536	0.4	83	63.9	96	116	757	PVQAITT	MDQMNEE	CCNGTNCARGCNATHACNAC	TCYTCRTTCATYTGRTCCAT	1536	16	68.3	100	45.0603
Ech_327	XP_033644678.1_1902206_1902989	618	5	64	261	PNDASEDE	DVEDFGFS	CCNAAYGAYGCNWSNGARGAYGA	SWRAANCCRAARTCYTCNACRTC	4096	2048	0.796791	49.8	52.6	97.5	10	279	GMDTGYH	FVNTVRP	GGNATGGAYACNGGNTAYCA	GGNCKNACNGTRTTNACRAA	256	2048	64.9	95.5	45.0294
Ech_328	XP_033646724.1_6447147_6449180	660	5	72	283	YLFVDAYN	MCALMSYV	TAYYTNTTYGTNGAYGCNTAYAA	ACRTANSWCATNARNGCRCACAT	2048	2048	0.609756	38.8	58.2	93.5	53	291	GYFVALN	ATQPFRY	GGNTAYTTYGTNGCNYTNAA	TANCKRAANGGYTGNGTNGC	2048	2048	63	97	45.0003
Ech_329	XP_033635050.1_11046119_11047825	1158	3	56	433	HTLIRQWK	HWTRAMPV	CAYACNYTNATHMGNCARTGGAA	ACNGGCATNGCNCKNGTCCARTG	3072	1024	0.384615	52.6667	64.5	96	22	523	FTTLWYY	CWQTMYH	TTYACNACNYTNTGGTAYTA	TGRTACATNGTYTGCCARCA	512	32	70.9	100	44.9562
Ech_330	XP_033638012.1_12563580_12564636	780	3	11	262	IQLEKECD	EDQVINRK	ATHCARYTNGARAARGARTGYGA	TTNCKRTTDATNACYTGRTCYTC	768	1536	0.467811	42.3333	69.5	96	3	273	ILADKYQ	HDMNFKY	ATHYTNGCNGAYAARTAYCA	TAYTTRAARTTCATRTCRTG	768	32	76.6	90.5	44.9543
Ech_331	XP_033633738.1_11686969_11688016	603	3	114	306	CKLVMFMQ	QNVYAVLG	TGYAARYTNGTNATGTTYATGCA	CCNARNACNGCRTANACRTTYTG	256	4096	0.327957	22.3333	65.8	98	87	321	MCVCIFN	AVNPYIF	ATGTGYGTNTGYATHTTYAA	AADATRTANGGRTTNACNGC	96	768	71.1	100	44.9458
Ech_332	XP_033637829.1_1989518_1990407	495	4	62	218	TYGTHWWH	GERYDFVL	ACNTAYGGNACNCAYTGGTGGCA	ARNACRAARTCRTANCKYTCNCC	256	4096	0.42	24.5	62.7	94	20	233	EGTTIHW	NYWMRVK	GARGGNACNACNATHCAYTG	TTNACNCKCATCCARTARTT	768	128	71.9	94.5	44.9444
Ech_333	XP_033639388.1_8729983_8732142	1755	3	111	687	TPVYDNNW	QHERKMYE	ACNCCNGTNTAYGAYAAYAAYTG	TCRTACATYTTNCKYTCRTGYTG	1024	256	0.415129	88.6667	70.1	94	93	719	RHKTEMV	QTTDDMS	MGNCAYAARACNGARATGGT	SWCATRTCRTCNGTNGTYTG	256	512	63	100	44.9315
Ech_334	XP_033647802.1_2485554_2487033	417	4	338	468	LTRHMPVH	CGKGFCRN	YTNACNMGNCAYATGCCNGTNCA	TTNCKRCARAANCCYTTNCCRCA	8192	2048	0.0887097	3.5	59.3	100	330	476	KVFNAHY	FDLKKHV	AARGTNTTYAAYGCNCAYTA	ACRTGYTTYTTNARRTCRAA	256	256	70.2	96	44.9239
Ech_335	XP_033642430.1_5435672_5438488	1032	3	334	669	LHHFIKHK	EQCDKTFR	YTNCAYCAYTTYATHAARCAYAA	CKRAANGTYTTRTCRCAYTGYTC	768	512	0.273006	33.3333	65.9	96	323	788	FCIYCGW	NFKDQLE	TTYTGYATHTAYTGYGGNTG	TCNARYTGRTCYTTRAARTT	192	256	74	97.5	44.8807
Ech_336	XP_033636532.1_771799_773649	1284	3	146	565	MLEQKETY	QTVGDFKN	ATGYTNGARCARAARGARACNTA	TTYTTRAARTCNCCNACNGTYTG	512	1024	0.429268	67.3333	68.5	96	131	584	DQHRKWE	WQKLYMN	GAYCARCAYMGNAARTGGGA	TTCATRTANARYTTYTGCCA	128	64	74.4	90.5	44.8719
Ech_337	XP_033628298.1_589672_592024	1518	3	158	655	IPELQKPQ	FEWPDNYI	ATHCCNGARYTNCARAARCCNCA	ATRTARTTRTCNGGCCAYTCRAA	3072	128	0.525862	84.6667	67.8	98	114	794	HPILDAI	QIAPEEL	CAYCCNATHYTNGAYGCNAT	ARYTCYTCNGGNGCDATYTG	1536	768	61.5	100	44.8488
Ech_338	XP_033628813.1_4586572_4588379	1680	3	30	581	DVMKAHWQ	MNTMAGLD	GAYGTNATGAARGCNCAYTGGCA	TCNARNCCNGCCATNGTRTTCAT	128	1024	0.290631	53.6667	71.9	96	2	597	TVEELFG	MPYMYWG	ACNGTNGARGARYTNTTYGG	CCCCARTACATRTANGGCAT	1024	16	65.4	97.5	44.8153
Ech_339	XP_033627391.1_13315706_13316580	582	3	36	221	RKCIAGYD	IHAKDEQY	MGNAARTGYATHGCNGGNTAYGA	TAYTGYTCRTCYTTNGCRTGDAT	3072	384	0.373563	23.3333	71.2	100	7	280	LDAKDMD	EDDMGPI	YTNGAYGCNAARGAYATGGA	ATNGGNCCCATRTCRTCYTC	256	128	67.8	95	44.7108
Ech_340	XP_033631819.1_9236533_9237241	687	3	17	237	PSTQYIEK	DANEDEPP	CCNWSNACNCARTAYATHGARAA	GGNGGYTCRTCYTCRTTNGCRTC	6144	512	0.371728	25.6667	62	100	8	246	PFEIENA	EYNKVMQ	CCNTTYGARATHGARAAYGC	TGCATNACYTTRTTRTAYTC	192	64	74.2	97.5	44.7027
Ech_341	XP_033629372.1_1592355_1593807	555	3	233	409	PKACHECD	ANYFGPPM	CCNAARGCNTGYCAYGARTGYGA	ATNGGNGGNCCRAARTARTTNGC	512	2048	0.420732	21.3333	68.9	100	194	431	AYLCMKF	FYAGAQG	GCNTAYYTNTGYATGAARTT	CCYTGNGCNCCNGCRTARAA	256	512	67.8	97.5	44.6981
Ech_342	XP_033626685.1_14156122_14158291	1659	3	149	693	HHDYALPK	QILIMVNP	CAYCAYGAYTAYGCNYTNCCNAA	GGRTTNACCATDATNARDATYTG	2048	1152	0.524366	99	59.8	100	133	726	VQEHGYA	ENIQKLK	GTNCARGARCAYGGNTAYGC	TTNARYTTYTGDATRTTYTC	256	384	70.2	95	44.663
Ech_343	XP_033641166.1_7087114_7087786	480	3	31	182	EQPPTDID	FEDPRHEQ	GARCARCCNCCNACNGAYATHGA	TGYTCRTGNCKNGGRTCYTCRAA	1536	1024	0.444444	22	63.7	100	18	209	PARNWTE	DNDYAPM	CCNGCNMGNAAYTGGACNGA	ATNGGNGCRTARTCRTTRTC	1024	256	70.2	100	44.6356
Ech_344	XP_033632605.1_3548541_3549831	735	3	104	340	GYMYAIEH	YEYGFIEA	GGNTAYATGTAYGCNATHGARCA	GCYTCDATRAANCCRTAYTCRTA	384	384	0.340611	31.3333	68.4	94	92	354	LIPWNHF	EAWIQDL	YTNATHCCNTGGAAYCAYTT	ARRTCYTGDATCCANGCYTC	384	192	72.9	97.5	44.6307
Ech_345	XP_033624150.1_10111012_10113710	1608	3	267	794	VYCEENID	AFKGVTCQ	GTNTAYTGYGARGARAAYATHGA	TGRCANGTNACNCCYTTRAANGC	384	2048	0.518234	104.333	70.1	92	208	837	NGTCVDG	GEHCQVN	AAYGGNACNTGYGTNGAYGG	TTNACYTGRCARTGYTCNCC	512	256	69.6	92.5	44.6081
Ech_346	XP_033633855.1_4554227_4558207	2040	3	90	761	ENNILKQA	QQHANQYF	GARAAYAAYATHYTNAARCARGC	AARTAYTGRTTNGCRTGYTGYTG	768	256	0.303681	71.3333	63	98	36	846	KTDKEKH	MGYPVLQ	AARACNGAYAARGARAARCA	TGNARNACNGGRTANCCCAT	128	1024	67	100	44.5947
Ech_347	XP_033628772.1_7565913_7567578	921	3	212	510	DDALQEQI	WYKDGTEL	GAYGAYGCNYTNCARGARCARAT	ARYTCNGTNCCRTCYTTRTACCA	1024	512	0.540636	52	66.6	98	192	527	DACLNIV	FDGEDTW	GAYGCNTGYYTNAAYATHGT	CANGTRTCYTCNCCRTCRAA	768	256	68.1	97.5	44.5768
Ech_348	XP_033646707.1_115730_117428	603	3	168	360	IMGMVCQF	IETGCQNT	ATHATGGGNATGGTNTGYCARTT	GTRTTYTGRCANCCNGTYTCDAT	192	768	0.193548	13.3333	68.9	98	148	394	MAAKVEP	AMVTGFE	ATGGCNGCNAARGTNGARCC	TCRAANCCNGTNACCATNGC	256	512	67.7	100	44.5408
Ech_349	XP_033644319.1_4061897_4063316	627	3	140	340	REQNYEIM	FQHGDLVK	MGNGARCARAAYTAYGARATHAT	TTNACNARRTCNCCRTGYTGRAA	768	2048	0.344444	22.6667	70.3	100	122	444	TIFNNCD	DEDPEAF	ACNATHTTYAAYAAYTGYGA	AANGCYTCNGGRTCYTCRTC	192	256	70.7	92.5	44.5363
Ech_350	XP_033637792.1_3148730_3150116	447	5	180	320	VTDQRGFK	GFVVGDEA	GTNACNGAYCARMGNGGNTTYAA	GCYTCRTCNCCNACNACRAANCC	4096	2048	0.5	27.2	61.2	92.5	35	408	VERGANW	GEATDEK	GTNGARMGNGGNGCNAAYTG	TTYTCRTCNGTNGCYTCNCC	2048	512	67	91	44.5267
Ech_351	XP_033647367.1_13785918_13786617	429	3	37	171	NPPGILKK	KCEIHHED	AAYCCNCCNGGNATHYTNAARAA	TCYTCRTGRTGDATYTCRCAYTT	6144	192	0.325397	16	62	98	4	215	DQEFKNW	KKNCIEW	GAYCARGARTTYAARAAYTG	CAYTCDATRCARTTYTTYTT	64	96	79.2	95	44.5115
Ech_352	XP_033624532.1_17250702_17254116	1758	4	433	1010	CQNGALCD	GWDGRHCE	TGYCARAAYGGNGCNYTNTGYGA	TCRCARTGNCKNCCRTCCCANCC	2048	1024	0.597884	137.5	61.7	91	313	1041	VDGTCTC	CHHVDGC	GTNGAYGGNACNTGYACNTG	CANCCRTCNACRTGRTGRCA	1024	256	64.8	91	44.4909
Ech_353	XP_033645832.1_3138623_3139594	693	3	36	258	RVEQAIEH	QKYNFPPA	MGNGTNGARCARGCNATHGARCA	GCNGGNGGRAARTTRTAYTTYTG	3072	512	0.368421	29	68	96	25	286	KMFDQQI	ETIPNIP	AARATGTTYGAYCARCARAT	GGDATRTTNGGDATNGTYTC	32	576	68.6	100	44.4878
Ech_354	XP_033641552.1_2902696_2904640	957	3	162	472	MRDEIPKC	VKVFQAHN	ATGMGNGAYGARATHCCNAARTG	TTRTGNGCYTGRAANACYTTNAC	768	1024	0.527027	60	68.2	96	86	590	ALVEEFT	PAGMCCD	GCNYTNGTNGARGARTTYAC	TCRCARCACATNCCNGCNGG	1024	256	64.7	100	44.4641
Ech_355	XP_033632235.1_22401429_22403292	477	5	440	590	TQIDYMHC	KEYSREYH	ACNCARATHGAYTAYATGCAYTG	TGRTAYTCNCKNSWRTAYTCYTT	192	4096	0.333333	15.2	61.5	95	415	598	HTTANIY	YKQRVRM	CAYACNACNGCNAAYATHTA	ATNCKNACNCKYTGYTTRTA	768	2048	63.9	92.5	44.4568
Ech_356	XP_033625389.1_2225842_2227219	879	3	124	408	AWHLEQNW	KKIVVWDA	GCNTGGCAYYTNGARCARAAYTG	GCRTCCCANACNACDATYTTYTT	512	384	0.351449	36.3333	66.9	98	113	436	PTCHWKQ	MNDTRLV	CCNACNTGYCAYTGGAARCA	ACNARNCKNGTRTCRTTCAT	128	1024	71.6	95	44.4171
Ech_357	XP_033636079.1_12727769_12729242	1278	3	65	482	ENEKLQHT	QVCPAVET	GARAAYGARAARYTNCARCAYAC	GTYTCNACNGCNGGRCANACYTG	512	2048	0.619171	97	63	98	18	496	WRKFCGF	AETINGT	TGGMGNAARTTYTGYGGNTT	GTNCCRTTDATNGTYTCNGC	256	768	65.9	97.5	44.413
Ech_358	XP_033646318.1_1643534_1645318	1539	3	111	615	VDEVFLNI	YDHANWCV	GTNGAYGARGTNTTYYTNAAYAT	ACRCACCARTTNGCRTGRTCRTA	2048	128	0.609808	110	68.1	96	69	625	KPATKHT	EKVQVWT	AARCCNGCNACNAARCAYAC	GTCCANACYTGNACYTTYTC	512	128	65.7	93	44.3893
Ech_359	XP_033625172.1_19178110_19179480	1044	3	105	444	KKVMEDQH	YYHAAKMG	AARAARGTNATGGARGAYCARCA	CCCATYTTNGCNGCRTGRTARTA	128	256	0.263158	27	70	98	9	461	MEKTPKY	QVIHDRG	ATGGARAARACNCCNAARTA	CCNCKRTCRTGDATNACYTG	128	768	69.4	95	44.3606
Ech_360	XP_033636596.1_344067_345573	1419	3	29	493	RIWSKQFV	WDGVNGCY	MGNATHTGGWSNAARCARTTYGT	TARCANCCRTTNACNCCRTCCCA	3072	512	0.523041	87	62.1	98	4	524	LGKIVND	HILPYIC	YTNGGNAARATHGTNAAYGA	CADATRTANGGNARDATRTG	1536	1152	65.1	100	44.3044
Ech_361	XP_033634025.1_20161865_20163095	816	3	32	295	TLMKHPNW	WFGDQKCE	ACNYTNATGAARCAYCCNAAYTG	TCRCAYTTYTGRTCNCCRAACCA	1024	128	0.350195	33	75.5	94	15	324	REEVIDF	YYVLAMG	MGNGARGARGTNATHGAYTT	CCCATNGCNARNACRTARTA	768	512	64.5	97.5	44.3006
Ech_362	XP_033636791.1_11813640_11815026	801	3	139	397	ICNDRYQA	YAICWLPY	ATHTGYAAYGAYMGNTAYCARGC	TANGGNARCCARCADATNGCRTA	768	1536	0.53112	50	64.9	98	113	416	FGHIPCH	MHPGAFP	TTYGGNCAYATHCCNTGYCA	GGRAANGCNCCNGGRTGCAT	384	256	69.1	97.5	44.2941
Ech_363	XP_033629997.1_5320503_5321844	1008	3	81	408	MTQVATEH	WPENKYFT	ATGACNCARGTNGCNACNGARCA	GTRAARTAYTTRTTYTCNGGCCA	1024	128	0.508532	57.6667	71.1	92	9	466	NPFTEPA	KEYGFYP	AAYCCNTTYACNGARCCNGC	GGRTARAANCCRTAYTCYTT	512	128	68	97.5	44.2925
Ech_364	XP_033628958.1_20729695_20730836	675	3	126	342	NGQHYPVE	MYPTFSDR	AAYGGNCARCAYTAYCCNGTNGA	CKRTCNSWRAANGTNGGRTACAT	1024	4096	0.528571	46	64.2	100	97	366	PIMATVE	ANGYHTM	CCNATHATGGCNACNGTNGA	ATNGTRTGRTANCCRTTNGC	768	512	70.7	95	44.2769
Ech_365	XP_033625028.1_9333403_9334605	726	3	35	268	HMDNREYI	TEPANIHS	CAYATGGAYAAYMGNGARTAYAT	SWRTGDATRTTNGCNGGYTCNGT	256	6144	0.313901	21	64.7	100	27	297	INHNYIP	KENVPCL	ATHAAYCAYAAYTAYATHCC	ARRCANGGNACRTTYTCYTT	144	512	68.1	100	44.2692
Ech_366	XP_033625687.1_11180798_11181432	474	3	36	185	YFYRDWVK	KPEPYYGM	TAYTTYTAYMGNGAYTGGGTNAA	ATNCCRTARTANGGYTCNGGYTT	512	1024	0.423358	23.3333	64.9	100	5	199	YSNFAHE	WHMDGNL	TAYWSNAAYTTYGCNCAYGA	ARRTTNCCRTCCATRTGCCA	1024	64	70	97.5	44.2321
Ech_367	XP_033645433.1_9419284_9420894	1434	5	47	516	MHTVTNFF	YFFNSALN	ATGCAYACNGTNACNAAYTTYTT	TTNARNGCNSWRTTRAARAARTA	512	8192	0.740576	140	56.1	97	36	527	LVIFVIA	YAFLSDN	YTNGTNATHTTYGTNATHGC	TTRTCNSWNARRAANGCRTA	2304	4096	53.5	91	44.2067
Ech_368	XP_033635744.1_8579063_8582290	1893	3	79	701	APEMVRMP	QDWRMPPG	GCNCCNGARATGGTNMGNATGCC	CCNGGNGGCATNCKCCARTCYTG	1024	512	0.38806	78.6667	59.9	98	47	740	PNTLQAM	EWKRPGD	CCNAAYACNYTNCARGCNAT	TCNCCNGGNCKYTTCCAYTC	2048	512	67.9	100	44.1888
Ech_369	XP_033647547.1_16661887_16663213	831	3	109	377	PLGKPVCI	KNRYMKPA	CCNYTNGGNAARCCNGTNTGYAT	GCNGGYTTCATRTANCKRTTYTT	8192	512	0.498008	51	61.6	98	60	434	IGTIWAF	YAIMHRK	ATHGGNACNATHTGGGCNTT	TTNCKRTGCATDATNGCRTA	576	384	69.2	100	44.1205
Ech_370	XP_033640253.1_12725828_12727111	1176	3	23	406	EEVKMDEK	GMQNVMPP	GARGARGTNAARATGGAYGARAA	GGNGGCATNACRTTYTGCATNCC	128	256	0.410615	52.3333	63.7	96	13	414	MCTEHKN	NQTAPMQ	ATGTGYACNGARCAYAARAA	TGCATNGGNGCNGTYTGRTT	64	256	73.9	95	44.1057
Ech_371	XP_033636894.1_7234673_7235636	402	4	143	268	EYHFGVNH	QTAIYCAV	GARTAYCAYTTYGGNGTNAAYCA	ACNGCRCARTADATNGCNGTYTG	512	1536	0.512605	20	66.7	92.5	122	289	DVLINNA	DCKEKAV	GAYGTNYTNATHAAYAAYGC	ACNGCYTTYTCYTTRCARTC	768	128	67.3	94.5	44.0913
Ech_372	XP_033643010.1_134737_136438	1053	3	55	397	AIHPQMVC	DKVDVLFY	GCNATHCAYCCNCARATGGTNTG	TARAANARNACRTCNACYTTRTC	768	2048	0.399399	51.6667	66.2	96	27	504	GEKLQYC	DATWKPP	GGNGARAARYTNCARTAYTG	GGNGGYTTCCANGTNGCRTC	512	256	68.9	97.5	44.0826
Ech_373	XP_033627459.1_10339190_10341484	1026	3	380	713	LHDTMKHM	IHVQTGNS	YTNCAYGAYACNATGAARCAYAT	SWRTTNCCNGTYTGNACRTGDAT	512	6144	0.555921	63.3333	64.9	98	372	792	HEAIAMK	VTKKVYH	CAYGARGCNATHGCNATGAA	TGRTANACYTTYTTNGTNAC	192	512	66.8	97.5	44.0733
Ech_374	XP_033626870.1_4405449_4406750	420	3	113	244	GAKFTYGK	CDECGKAF	GGNGCNAARTTYACNTAYGGNAA	AANGCYTTNCCRCAYTCRTCRCA	2048	512	0.47541	21	66.6	98	96	266	LRDTINY	EKIFKCQ	YTNMGNGAYACNATHAAYTA	TGRCAYTTRAADATYTTYTC	3072	96	70	97.5	44.0606
Ech_375	XP_033647165.1_1995421_1996460	798	3	34	291	AFAMQQDP	DQFKLAEI	GCNTTYGCNATGCARCARGAYCC	ATYTCNGCNARYTTRAAYTGRTC	256	1024	0.539823	46.6667	67.3	96	25	322	LPQGYPM	KNQVRQD	YTNCCNCARGGNTAYCCNAT	TCYTGNCKNACYTGRTTYTT	2048	512	65.8	100	44.0589
Ech_376	XP_033635885.1_14162349_14163897	1320	4	52	483	GEIVCPEC	PQAVCVDL	GGNGARATHGTNTGYCCNGARTG	ARRTCNACRCANACNGCYTGNGG	1536	4096	0.639437	84	61.5	91	31	498	KILPCHH	TDKDNAC	AARATHYTNCCNTGYCAYCA	CANGCRTTRTCYTTRTCNGT	768	256	67.9	93	44.0536
Ech_377	XP_033635901.1_3017607_3020406	1437	3	319	789	ILECAVKH	EGDYAEID	ATHYTNGARTGYGCNGTNAARCA	TCDATYTCNGCRTARTCNCCYTC	3072	768	0.452055	76.3333	66.1	94	238	853	RFMCFEQ	DYAMVDE	MGNTTYATGTGYTTYGARCA	TCRTCNACCATNGCRTARTC	128	128	72.5	93	44.0496
Ech_378	XP_033633363.1_14083230_14085249	1674	3	89	638	GFDIRDYC	KVNRIYRI	GGNTTYGAYATHMGNGAYTAYTG	ATNCKRTADATNCKRTTNACYTT	1536	6144	0.466667	102	58.5	100	69	656	MIFAIEQ	PKFVGQR	ATGATHTTYGCNATHGARCA	CKYTGNCCNACRAAYTTNGG	144	1024	69.1	95	44.048
Ech_379	XP_033643821.1_11366150_11367522	1092	3	119	474	HHPHAKYA	KMLEDDMK	CAYCAYCCNCAYGCNAARTAYGC	TTCATRTCRTCYTCNARCATYTT	512	128	0.30303	38.3333	57.3	96	56	482	YPKMNHF	EEMPDCG	TAYCCNAARATGAAYCAYTT	CCRCARTCNGGCATYTCYTC	64	64	76.7	100	44.0371
Ech_380	XP_033640746.1_19864455_19867304	1293	3	316	738	EIALNQKQ	QMDVEDRE	GARATHGCNYTNAAYCARAARCA	TCNCKRTCYTCNACRTCCATYTG	1536	512	0.529126	85	65.3	98	197	762	AVLTEKC	CKQQEIR	GCNGTNYTNACNGARAARTG	CKDATYTCYTGYTGYTTRCA	2048	192	68.7	92.5	44.0217
Ech_381	XP_033628780.1_1244321_1245416	552	3	110	285	MCHALYFN	TFFIMAVV	ATGTGYCAYGCNYTNTAYTTYAA	ACNACNGCCATDATRAARAANGT	512	768	0.378049	23.6667	65.6	100	99	303	PYGDTYC	TIAWENF	CCNTAYGGNGAYACNTAYTG	AARTTYTCCCANGCDATNGT	512	192	71	95	44.0027
Ech_382	XP_033643187.1_4102990_4104142	1086	3	23	376	HIQELEMK	DDENTENS	CAYATHCARGARYTNGARATGAA	SWRTTYTCNGTRTTYTCRTCRTC	384	1024	0.33642	40.6667	62.1	100	4	399	HQLMVHN	NFDELEV	CAYCARYTNATGGTNCAYAA	ACYTCNARYTCRTCRAARTT	256	256	67.5	100	44.0003
Ech_383	XP_033634437.1_15374039_15375912	447	3	316	456	PDNGRIKE	DCIKEEFI	CCNGAYAAYGGNMGNATHAARGA	ATRAAYTCYTCYTTDATRCARTC	3072	192	0.530303	25.3333	67.3	98	297	526	PTIKEYA	IEKVYRY	CCNACNATHAARGARTAYGC	TANCKRTANACYTTYTCDAT	384	768	68.6	97.5	43.9994
Ech_384	XP_033640333.1_12988175_12989461	1089	3	42	396	PVPKHHGN	NYIDVDIG	CCNGTNCCNAARCAYCAYGGNAA	CCDATRTCNACRTCDATRTARTT	2048	576	0.384146	47.3333	64	98	33	437	VDQPYTM	NYATIDF	GTNGAYCARCCNTAYACNAT	AARTCDATNGTNGCRTARTT	512	384	73.8	93	43.992
Ech_385	XP_033630263.1_4655474_4658522	915	3	687	983	ACYRVDFQ	FEKWDKFY	GCNTGYTAYMGNGTNGAYTTYCA	TARAAYTTRTCCCAYTTYTCRAA	2048	64	0.458042	50.6667	70.3	96	671	1002	NVTMYFE	NDEIDAS	AAYGTNACNATGTAYTTYGA	SWNGCRTCDATYTCRTCRTT	128	768	69.6	92.5	43.9903
Ech_386	XP_033642995.1_1830402_1832099	1299	3	20	444	CHTWIAVD	YEQLHNPN	TGYCAYACNTGGATHGCNGTNGA	TTNGGRTTRTGNARYTGYTCRTA	768	1024	0.563452	90.6667	67.7	94	12	537	TDRWWYF	YGLTFGK	ACNGAYMGNTGGTGGTAYTT	TTNCCRAANGTNARNCCRTA	128	2048	64.5	97.5	43.9828
Ech_387	XP_033637240.1_12466948_12467851	516	4	49	212	DIYVIGGQ	IFNPATCE	GAYATHTAYGTNATHGGNGGNCA	TCRCANGTNGCNGGRTTRAADAT	2304	1536	0.426752	19.5	64.9	94	36	287	GRNQRFA	CVTIEKY	GGNMGNAAYCARMGNTTYGC	TAYTTYTCDATNGTNACRCA	2048	384	63.7	98	43.9439
Ech_388	XP_033638215.1_353826_355701	1500	3	90	581	DIWKLDPN	KTWHGMPF	GAYATHTGGAARYTNGAYCCNAA	AANGGCATNCCRTGCCANGTYTT	768	256	0.491189	83.3333	68.8	94	48	630	RIKTAPV	MENAHLV	MGNATHAARACNGCNCCNGT	ACNARRTGNGCRTTYTCCAT	3072	256	66.5	95	43.906
Ech_389	XP_033633894.1_8417870_8418878	540	3	53	224	LTGMNCFA	HCIFDGLT	YTNACNGGNATGAAYTGYTTYGC	GTNARNCCRTCRAADATRCARTG	1024	1536	0.611111	29.3333	69.4	98	36	251	LHRGLDN	IHKCVFA	YTNCAYMGNGGNYTNGAYAA	GCRAANACRCAYTTRTGDAT	8192	192	63.2	100	43.9021
Ech_390	XP_033630712.1_12681333_12684178	1137	3	197	567	NCGNIVKM	IEFCLQLN	AAYTGYGGNAAYATHGTNAARAT	TTNARYTGNARRCARAAYTCDAT	768	3072	0.59816	84.3333	65.9	96	182	662	LDGYDEF	EFLNCYP	YTNGAYGGNTAYGAYGARTT	GGRTARCARTTNARRAAYTC	512	256	69.2	93	43.8796
Ech_391	XP_033640324.1_11465933_11466981	507	3	164	324	PYFDFDEH	FYGGVFQK	CCNTAYTTYGAYTTYGAYGARCA	TTYTGRAANACNCCNCCRTARAA	256	1024	0.48	28.6667	66.4	100	143	338	DGYHQVM	FEVNEDG	GAYGGNTAYCAYCARGTNAT	CCRTCYTCRTTNACYTCRAA	256	128	74.2	90	43.879
Ech_392	XP_033640324.1_11470060_11471654	927	3	118	418	SLEKEHYY	FHILPNVH	WSNYTNGARAARGARCAYTAYTA	TGNACRTTNGGNARDATRTGRAA	4096	3072	0.400685	46.6667	59.6	100	87	452	ENYQVDW	ENQVVIG	GARAAYTAYCARGTNGAYTG	CCDATNACNACYTGRTTYTC	128	384	73.9	95	43.8789
Ech_393	XP_033635871.1_26449641_26450891	852	3	89	364	RDETFQCA	FNTKVILG	MGNGAYGARACNTTYCARTGYGC	CCNARDATNACYTTNGTRTTRAA	1024	3072	0.340824	32.3333	67.9	94	76	379	HEEFIKQ	EPPDDFF	CAYGARGARTTYATHAARCA	AARAARTCRTCNGGNGGYTC	96	256	68.2	100	43.8557
Ech_394	XP_033646658.1_94202_95114	549	3	61	235	YANDDFKF	IDKLETYP	TAYGCNAAYGAYGAYTTYAARTT	GGRTANGTYTCNARYTTRTCDAT	256	1536	0.255952	16	67.6	100	53	279	WKTFYEH	EFVLFNY	TGGAARACNTTYTAYGARCA	TARTTRAANARNACRAAYTC	64	512	71.8	92.5	43.8243
Ech_395	XP_033630062.1_18072326_18072983	423	3	37	169	RLGEMTPF	ETYFVYKP	MGNYTNGGNGARATGACNCCNTT	GGYTTRTANACRAARTANGTYTC	8192	512	0.486486	22	65.7	100	3	228	DQNVQTY	YTPGFND	GAYCARAAYGTNCARACNTA	TCRTTRAANCCNGGNGTRTA	256	512	70.4	95	43.797
Ech_396	XP_033634278.1_12418049_12419162	717	3	98	328	AATGNWFW	WFNVIIYV	GCNGCNACNGGNAAYTGGTTYTG	ACRTADATDATNACRTTRAACCA	1024	288	0.368664	31.3333	67.3	98	73	336	AKVFMIA	CMNGALR	GCNAARGTNTTYATGATHGC	CKNARNGCNCCRTTCATRCA	192	1024	67.2	97.5	43.7921
Ech_397	XP_033632203.1_8559465_8560632	606	3	70	263	MRTVTNWY	QDKNVAMR	ATGMGNACNGTNACNAAYTGGTA	CKCATNGCNACRTTYTTRTCYTG	1024	512	0.293478	19.6667	68.8	98	32	271	WTYHEGQ	NQIAKML	TGGACNTAYCAYGARGGNCA	ARCATYTTNGCDATYTGRTT	128	192	73.9	90.5	43.7441
Ech_398	XP_033627207.1_10811959_10814296	1788	3	83	670	NLQYVLEK	DFCVIYPE	AAYYTNCARTAYGTNYTNGARAA	TCNGGRTADATNACRCARAARTC	4096	768	0.507993	122.333	65.8	96	45	783	AILNLQG	GAVDWDK	GCNATHYTNAAYYTNCARGG	TTRTCCCARTCNACNGCNCC	3072	256	59.9	97.5	43.7408
Ech_399	XP_033628415.1_2103978_2105873	1017	3	203	533	FKEGIPEM	TFFGEDIP	TTYAARGARGGNATHCCNGARAT	GGDATRTCYTCNCCRAARAANGT	768	768	0.465574	54.3333	68.3	98	124	674	DCKDIQI	HTQQFED	GAYTGYAARGAYATHCARAT	TCYTCRAAYTGYTGNGTRTG	96	128	70.8	90	43.7297
Ech_400	XP_033626221.1_14760468_14761380	702	3	21	246	LQKPDEVF	KNNIAVRR	YTNCARAARCCNGAYGARGTNTT	CKNCKNACNGCDATRTTRTTYTT	2048	6144	0.350962	30.3333	63.3	96	4	299	PGNFCMY	NVGKTAP	CCNGGNAAYTTYTGYATGTA	GGNGCNGTYTTNCCNACRTT	128	1024	73.1	97.5	43.7285
Ech_401	XP_033643827.1_1360905_1361648	522	3	64	229	FSKKYKEW	KMDDVNLQ	TTYWSNAARAARTAYAARGARTG	TGNARRTTNACRTCRTCCATYTT	1024	512	0.422819	24.6667	63.9	98	45	238	ITVFAKQ	VQEEIVN	ATHACNGTNTTYGCNAARCA	TTNACDATYTCYTCYTGNAC	768	384	68.6	100	43.7104
Ech_402	XP_033627896.1_13563115_13564555	861	3	97	375	MDFEKVFP	YGMEFDAL	ATGGAYTTYGARAARGTNTTYCC	ARNGCRTCRAAYTCCATNCCRTA	128	512	0.435798	41	70.3	100	89	393	QQKIDLF	AMLNLED	CARCARAARATHGAYYTNTT	TCYTCNARRTTNARCATNGC	384	1024	60.8	97.5	43.7092
Ech_403	XP_033634337.1_15815968_15817214	939	3	96	400	RHLAFIQD	CFEMMEDV	MGNCAYYTNGCNTTYATHCARGA	ACRTCYTCCATCATYTCRAARCA	6144	32	0.421429	48.3333	69.1	96	10	438	EIVEKEN	GIEFTVK	GARATHGTNGARAARGARAA	TTNACNGTRAAYTCDATNCC	192	768	67.6	95	43.6998
Ech_404	XP_033646276.1_21839044_21840234	729	3	49	283	VYEKCWKD	NGYDKLER	GTNTAYGARAARTGYTGGAARGA	CKYTCNARYTTRTCRTANCCRTT	128	2048	0.525346	46.6667	70.8	98	41	384	DSGIVKH	HNHKELV	GAYWSNGGNATHGTNAARCA	ACNARYTCYTTRTGRTTRTG	3072	256	64.1	95	43.6989
Ech_405	XP_033642357.1_1057561_1059438	1218	3	70	467	DFDNEAYI	DASIEYDM	GAYTTYGAYAAYGARGCNTAYAT	ATRTCRTAYTCDATNSWNGCRTC	256	3072	0.497238	68	59.2	98	42	475	ALEYGIT	DMIVIEQ	GCNYTNGARTAYGGNATHAC	TGYTCDATNACDATCATRTC	1536	144	68.2	100	43.6968
Ech_406	XP_033640891.1_11462488_11463548	759	3	65	309	TAKHLDQW	AFYGGVFE	ACNGCNAARCAYYTNGAYCARTG	TCRAANACNCCNCCRTARAANGC	2048	2048	0.630252	61.6667	65	96	11	318	DVHIMKK	EPVAFTM	GAYGTNCAYATHATGAARAA	ATNGTRAANGCNACNGGYTC	96	1024	72.1	93	43.6839
Ech_407	XP_033641305.1_13659366_13661894	1401	4	107	565	TDALGTEY	DGYIGLDG	ACNGAYGCNYTNGGNACNGARTA	CCRTCNARNCCDATRTANCCRTC	8192	3072	0.581019	95.25	53.7	98.5	7	579	DSKGTEF	DYMPLNN	GAYWSNAARGGNACNGARTT	TTRTTNARNGGCATRTARTC	2048	256	64.2	94.5	43.6691
Ech_408	XP_033628706.1_14943465_14945282	858	3	53	330	EMGNKLIQ	DEENTPVN	GARATGGGNAAYAARYTNATHCA	TTNACNGGNGTRTTYTCYTCRTC	768	1024	0.443137	46.3333	65.9	94	14	424	GFADEVM	EMKYLEH	GGNTTYGCNGAYGARGTNAT	TGYTCNARRTAYTTCATYTC	512	128	72.9	95	43.6584
Ech_409	XP_033647263.1_19526935_19528137	1014	3	31	360	GANHFLTK	QMHPSNDR	GGNGCNAAYCAYTTYYTNACNAA	CKRTCRTTNSWNGGRTGCATYTG	4096	2048	0.555944	60.6667	60.5	98	10	390	QCKTEAV	QPKVLHT	CARTGYAARACNGARGCNGT	GTRTGNARNACYTTNGGYTG	256	1024	67.6	100	43.6489
Ech_410	XP_033637535.1_11207615_11208510	588	3	30	217	QRGTPYMD	GERFDFIL	CARMGNGGNACNCCNTAYATGGA	ARDATRAARTCRAANCKYTCNCC	2048	3072	0.325967	22.3333	63.1	98	19	230	EGVTIHW	VGKYWMR	GARGGNGTNACNATHCAYTG	CKCATCCARTAYTTNCCNAC	768	128	71.9	97.5	43.6285
Ech_411	XP_033645078.1_11731470_11733381	1041	3	123	461	RTFGPVMI	CWGENCQL	MGNACNTTYGGNCCNGTNATGAT	ARYTGRCARTTYTCNCCCCARCA	4096	256	0.407855	50.6667	67.8	96	89	498	CGYFAMN	ATGDKTN	TGYGGNTAYTTYGCNATGAA	TTNGTYTTRTCNCCNGTNGC	128	1024	70.3	93	43.6016
Ech_412	XP_033626516.1_2055015_2055964	687	3	34	254	KNAFPCQH	IERDLQAI	AARAAYGCNTTYCCNTGYCARCA	ATNGCYTGNARRTCNCKYTCDAT	512	6144	0.278846	23	64.3	98	2	303	FICQKCK	DIGQMVE	TTYATHTGYCARAARTGYAA	TCNACCATYTGNCCDATRTC	96	192	73	95	43.5906
Ech_413	XP_033634798.1_15019867_15021874	1200	3	199	590	DSGVEFTC	HDYVNLPA	GAYWSNGGNGTNGARTTYACNTG	GCNGGNARRTTNACRTARTCRTG	8192	2048	0.547826	76	63.8	96	184	690	HGGLWVY	IAYVFKD	CAYGGNGGNYTNTGGGTNTA	TCYTTRAANACRTANGCDAT	1024	384	66.8	97.5	43.5881
Ech_414	XP_033638778.1_9104733_9105869	867	3	23	303	MPALNGHM	CVNTGTPG	ATGCCNGCNYTNAAYGGNCAYAT	CCNGGNGTNCCNGTRTTNACRCA	2048	4096	0.435115	40.3333	60.7	100	7	364	NQQPVEC	YFNVGQV	AAYCARCARCCNGTNGARTG	ACYTGNCCNACRTTRAARTA	256	256	70	97.5	43.5671
Ech_415	XP_033630297.1_6736327_6737610	840	3	97	368	QDGRLDHP	FGPEDLIK	CARGAYGGNMGNYTNGAYCAYCC	TTDATNARRTCYTCNGGNCCRAA	4096	3072	0.472441	48.6667	59.6	98	7	376	YCFEDFE	DVIFKTG	TAYTGYTTYGARGAYTTYGA	CCNGTYTTRAADATNACRTC	64	384	72	97.5	43.5317
Ech_416	XP_033632832.1_12237679_12240267	528	3	193	360	PLYFAINE	IDWMHQVL	CCNYTNTAYTTYGCNATHAAYGA	ARNACYTGRTGCATCCARTCDAT	3072	192	0.578616	40.6667	71.9	92	174	423	FMWYTDG	YWKASEC	TTYATGTGGTAYACNGAYGG	CAYTCNSWNGCYTTCCARTA	32	512	69	95	43.489
Ech_417	XP_033645958.1_8847468_8848770	1113	3	64	426	FKKAQNFY	TNKFVQVQ	TTYAARAARGCNCARAAYTTYTA	TGNACYTGNACRAAYTTRTTNGT	256	1024	0.488889	61	66	96	41	438	EATPITD	QMRGFGI	GARGCNACNCCNATHACNGA	ATNCCRAANCCNCKCATYTG	1536	512	63.5	100	43.4804
Ech_418	XP_033636051.1_4664905_4665811	543	3	54	226	KLYKEEWC	TDLGVFGI	AARYTNTAYAARGARGARTGGTG	ATNCCRAANACNCCNARRTCNGT	256	8192	0.475309	30	61.2	96	22	234	EDDWFAQ	IKFFQNH	GARGAYGAYTGGTTYGCNCA	TGRTTYTGRAARAAYTTDAT	64	96	74.3	97.5	43.4469
Ech_419	XP_033624685.1_3841536_3842749	885	3	139	425	LQENIAPF	NVDHRLKL	YTNCARGARAAYATHGCNCCNTT	ARYTTNARNCKRTGRTCNACRTT	3072	8192	0.559846	60	61.1	98	117	442	RGDETNP	KEELACM	MGNGGNGAYGARACNAAYCC	ATRCANGCNARYTCYTCYTT	1024	512	66.4	100	43.4454
Ech_420	XP_033638875.1_4730799_4732542	1167	4	47	427	VRDFGTHV	WPHGCPKG	GTNMGNGAYTTYGGNACNCAYGT	CCYTTNGGRCANCCRTGNGGCCA	4096	512	0.561983	70.5	61.4	94	6	445	YTAKLQP	GCEINYC	TAYACNGCNAARYTNCARCC	CARTARTTDATYTCRCANCC	1024	192	66.7	91	43.4443
Ech_421	XP_033638117.1_1846899_1848165	639	3	73	277	IFTQALAD	ICWTPNQT	ATHTTYACNCARGCNYTNGCNGA	GTYTGRTTNGGNGTCCARCADAT	6144	384	0.328283	24.6667	62.5	100	37	296	GVAIYCI	DFNGGWY	GGNGTNGCNATHTAYTGYAT	TACCANCCNCCRTTRAARTC	768	128	69.6	97.5	43.4404
Ech_422	XP_033629846.1_10914444_10916598	435	4	141	277	CDLCGLTF	HTGEKPYQ	TGYGAYYTNTGYGGNYTNACNTT	TGRTANGGYTTYTCNCCNGTRTG	8192	1024	0.438462	15.5	59.8	97	95	290	KYQLKEH	KAFAHNV	AARTAYCARYTNAARGARCA	ACRTTRTGNGCRAANGCYTT	256	256	68.2	94.5	43.4332
Ech_423	XP_033630447.1_14385535_14386869	1203	3	28	420	GWFQQMGD	TNWSEYKK	GGNTGGTTYCARCARATGGGNGA	TTYTTRTAYTCNSWCCARTTNGT	128	1024	0.46281	62	61	98	17	455	HNQKKVY	GDVKPLV	CAYAAYCARAARAARGTNTA	ACNARNGGYTTNACRTCNCC	128	2048	66	100	43.3681
Ech_424	XP_033628570.1_1643677_1644445	648	3	12	219	LCDDFLEG	NCFIPKGQ	YTNTGYGAYGAYTTYYTNGARGG	TGNCCYTTNGGDATRAARCARTT	2048	768	0.478947	32	63.9	96	4	247	RAVDFFK	DGFPKME	MGNGCNGTNGAYTTYTTYAA	TCCATYTTNGGRAANCCRTC	1024	128	71.1	97.5	43.3656
Ech_425	XP_033628824.1_6974059_6975706	1341	3	129	567	NSLMADFV	VNEDMMED	AAYWSNYTNATGGCNGAYTTYGT	TCYTCCATCATRTCYTCRTTNAC	4096	64	0.479487	71	60.9	98	30	575	LNYPFDK	FDAEELC	YTNAAYTAYCCNTTYGAYAA	CANARYTCYTCNGCRTCRAA	512	512	70	95	43.3517
Ech_426	XP_033640036.1_12289916_12291191	1092	3	20	375	KTDFNVNA	QVKIMING	AARACNGAYTTYAAYGTNAAYGC	CCRTTDATCATDATYTTNACYTG	512	288	0.455072	62.3333	67.8	94	2	395	FACMEGT	EQPDGRL	TTYGCNTGYATGGARGGNAC	ARNCKNCCRTCNGGYTGYTC	128	2048	68.1	95	43.3511
Ech_427	XP_033632955.1_10295282_10298778	2088	3	175	862	TPYNPVQD	NPPQEHVL	ACNCCNTAYAAYCCNGTNCARGA	ARNACRTGYTCYTGNGGNGGRTT	2048	2048	0.462349	116	64.8	96	163	873	IALTDKK	QEAAVLD	ATHGCNYTNACNGAYAARAA	TCNARNACNGCNGCYTCYTG	1536	2048	62.8	95	43.3393
Ech_428	XP_033636267.1_16563780_16566599	1200	3	77	468	FGKLWLQH	PEIGMPTY	TTYGGNAARYTNTGGYTNCARCA	TANGTNGGCATNCCDATYTCNGG	2048	1536	0.433243	60.6667	61.3	94	62	503	ADQFHKK	MQYGTTP	GCNGAYCARTTYCAYAARAA	GGNGTNGTNCCRTAYTGCAT	128	256	72.2	97.5	43.3216
Ech_429	XP_033640827.1_5475195_5479318	2034	3	278	947	VPGEHIYQ	QAVTSYYT	GTNCCNGGNGARCAYATHTAYCA	GTRTARTANSWNGTNACNGCYTG	1536	8192	0.440061	115.333	58.2	96	229	1058	CPEGVQT	NEIHVRY	TGYCCNGARGGNGTNCARAC	TANCKNACRTGDATYTCRTT	512	768	69.4	95	43.3158
Ech_430	XP_033630162.1_4850137_4850854	360	5	20	131	FGFTIGGD	DMVLEING	TTYGGNTTYACNATHGGNGGNGA	CCRTTDATYTCNARNACCATRTC	3072	768	0.533333	23.2	59.1	95	7	162	LPMPVNN	IPGAGHQ	YTNCCNATGCCNGTNAAYAA	TGRTGNCCNGCNCCNGGDAT	1024	1536	61.6	93	43.3134
Ech_431	XP_033627976.1_22075721_22076327	600	3	17	208	VCYQHPTK	HHMTVLHC	GTNTGYTAYCARCAYCCNACNAA	CARTGNARNACNGTCATRTGRTG	1024	1024	0.662651	45	64.4	100	4	225	NMEVIVQ	AETTKLY	AAYATGGARGTNATHGTNCA	TANARYTTNGTNGTYTCNGC	192	2048	64.9	97.5	43.3132
Ech_432	XP_033644699.1_3305646_3306984	1212	3	87	482	GSPKPFDA	QGTEYVDR	GGNWSNCCNAARCCNTTYGAYGC	CKRTCNACRTAYTCNGTNCCYTG	8192	2048	0.552408	81	60.4	98	22	494	TVGDVIN	MPGIILE	ACNGTNGGNGAYGTNATHAA	TCNARDATDATNCCNGGCAT	1536	1152	64.2	100	43.3131
Ech_433	XP_033646181.1_5744797_5746030	501	3	181	339	DGKCEPQW	CVNPIIYA	GAYGGNAARTGYGARCCNCARTG	GCRTADATDATNGGRTTNACRCA	512	1152	0.322148	17.3333	70.9	100	169	348	YQAYWAV	KYREFQT	TAYCARGCNTAYTGGGCNGT	GTYTGRAAYTCNCKRTAYTT	128	256	66.6	92.5	43.3022
Ech_434	XP_033645796.1_2673181_2674794	1392	3	54	509	TPHKIKED	KPLENRNT	ACNCCNCAYAARATHAARGARGA	GTRTTNCKRTTYTCNARNGGYTT	768	4096	0.392941	60	62.9	96	24	528	LIAEKKC	MDFHVPK	YTNATHGCNGARAARAARTG	TTNGGNACRTGRAARTCCAT	768	128	73.1	93	43.2982
Ech_435	XP_033629664.1_19099250_19100286	708	3	107	334	GLVYMRKE	DPWKCNGC	GGNYTNGTNTAYATGMGNAARGA	CANCCRTTRCAYTTCCANGGRTC	4096	256	0.565421	49.6667	67.3	98	47	343	PVMTMPI	QECAGKV	CCNGTNATGACNATGCCNAT	ACYTTNCCNGCRCAYTCYTG	256	256	68.4	92.5	43.2967
Ech_436	XP_033631986.1_8511972_8513172	684	5	55	274	MRTVTNCY	PFEIMSLF	ATGMGNACNGTNACNAAYTGYTA	AANARNSWCATDATYTCRAANGG	2048	6144	0.54717	49.2	58	92.5	42	317	NSAFIYV	NPVIYTA	AAYWSNGCNTTYATHTAYGT	GCNGTRTADATNACNGGRTT	1536	768	63.5	91.5	43.2581
Ech_437	XP_033634480.1_11714785_11715775	606	5	28	221	DVYNEMYT	MGWYNAAL	GAYGTNTAYAAYGARATGTAYAC	ARNGCNGCRTTRTACCANCCCAT	128	512	0.497326	37	69.6	90	4	255	VMLWSAP	AIEFTTP	GTNATGYTNTGGWSNGCNCC	GGNGTNGTRAAYTCDATNGC	2048	768	54.3	93	43.2516
Ech_438	XP_033625787.1_16271813_16272821	600	3	66	257	KARDNEFT	CVQQWVDI	AARGCNMGNGAYAAYGARTTYAC	ATRTCNACCCAYTGYTGNACRCA	1024	256	0.221622	15.3333	66.9	98	51	306	TFTPMIM	DYLEENY	ACNTTYACNCCNATGATHAT	TARTTYTCYTCNARRTARTC	384	256	65.1	100	43.2322
Ech_439	XP_033629394.1_6160475_6161846	1266	3	28	441	THEHQAKY	KVVCQSVI	ACNCAYGARCAYCARGCNAARTA	ATNACNSWYTGRCANACNACYTT	512	8192	0.396907	57.3333	57.5	96	19	457	PKWFEDA	CEDIEEF	CCNAARTGGTTYGARGAYGC	AAYTCYTCDATRTCYTCRCA	64	96	71.5	100	43.2047
Ech_440	XP_033643266.1_1296159_1297749	792	3	195	450	GILEQDHP	WQEPWKHL	GGNATHYTNGARCARGAYCAYCC	ARRTGYTTCCANGGYTCYTGCCA	1536	128	0.553279	51.3333	69.6	100	46	510	LQETRCY	EWVADQM	YTNCARGARACNMGNTGYTA	ATYTGRTCNGCNACCCAYTC	2048	128	70.1	86	43.2034
Ech_441	XP_033629329.1_1175306_1177097	1458	3	81	558	PKFPFACN	CDFVCNNK	CCNAARTTYCCNTTYGCNTGYAA	TTRTTRTTRCANACRAARTCRCA	1024	256	0.407002	69.3333	66.4	94	19	594	PFKKPDI	ANEADDR	CCNTTYAARAARCCNGAYAT	CKRTCRTCNGCYTCRTTNGC	256	512	63.2	100	43.2033
Ech_442	XP_033632557.1_16827873_16829082	795	3	118	374	VWTALDIM	FTWVGWCN	GTNTGGACNGCNYTNGAYATHAT	TTRCACCANCCNACCCANGTRAA	3072	256	0.411765	38.3333	67.6	96	91	387	VCTAIMP	IIYTVFN	GTNTGYACNGCNATHATGCC	TTRAANACNGTRTADATDAT	384	576	68.6	95	43.1984
Ech_443	XP_033639198.1_5065176_5065630	372	3	19	134	HEMAPRNF	NGKPELKT	CAYGARATGGCNCCNMGNAAYTT	GTYTTNARYTCNGGYTTNCCRTT	1024	2048	0.62963	28.3333	63.5	100	4	142	TNGMVHQ	VYTKRLE	ACNAAYGGNATGGTNCAYCA	TCNARNCKYTTNGTRTANAC	256	4096	67.3	97.5	43.1798
Ech_444	XP_033627390.1_2306500_2307277	801	3	17	275	ALERYVHT	HHQLENLP	GCNYTNGARMGNTAYGTNCAYAC	GGNARRTTYTCNARYTGRTGRTG	8192	2048	0.623256	56.3333	57.8	100	8	288	PFFWEMN	VPELITD	CCNTTYTTYTGGGARATGAA	TCNGTDATNARYTCNGGNAC	32	3072	69.6	97.5	43.1411
Ech_445	XP_033626320.1_22024090_22025045	759	3	31	275	VIKPLHFH	HVCPECGK	GTNATHAARCCNYTNCAYTTYCA	TTNCCRCAYTCNGGRCANACRTG	3072	1024	0.431034	33.6667	64.8	100	8	309	CLRIPTT	PHCDKVY	TGYYTNMGNATHCCNACNAC	TANACYTTRTCRCARTGNGG	6144	256	62.7	100	43.1254
Ech_446	XP_033628835.1_6330424_6332524	1701	3	71	629	TLGFEIWD	CFTLTYAP	ACNYTNGGNTTYGARATHTGGGA	GGNGCRTANGTNARNGTRAARCA	1536	4096	0.361974	76	64.9	96	49	640	LPEAMAF	KVNRIYR	YTNCCNGARGCNATGGCNTT	CKRTADATNCKRTTNACYTT	1024	1536	61.6	100	43.1094
Ech_447	XP_033632003.1_6984639_6986025	1272	3	22	437	REEIFVKQ	DHQEQLTK	MGNGARGARATHTTYGTNAARCA	TTNGTNARYTGYTCYTGRTGRTC	1536	1024	0.40051	59.6667	67.4	92	4	476	LCYMVQK	NKPVTTR	YTNTGYTAYATGGTNCARAA	CKNGTNGTNACNGGYTTRTT	256	2048	67.5	97.5	43.1066
Ech_448	XP_033643130.1_10518099_10519433	1209	3	25	419	PLMPVEMT	KYQTPHFR	CCNYTNATGCCNGTNGARATGAC	CKRAARTGNGGNGTYTGRTAYTT	1024	1024	0.557641	85	64.6	96	8	439	LDAGFLY	NDTWQIG	YTNGAYGCNGGNTTYYTNTA	CCDATYTGCCANGTRTCRTT	4096	96	65.8	95	43.093
Ech_449	XP_033632688.1_13575782_13576508	783	3	12	264	CSQEDAVK	KQMYVEFC	TGYWSNCARGARGAYGCNGTNAA	CARAAYTCNACRTACATYTGYTT	4096	128	0.365979	26.6667	69.8	100	3	281	REIIEEH	MFHVKEL	MGNGARATHATHGARGARCA	ARYTCYTTNACRTGRAACAT	576	128	65.9	92.5	43.089
Ech_450	XP_033629612.1_25262686_25264315	1155	3	122	498	AYLGDEVD	YCTGMERL	GCNTAYYTNGGNGAYGARGTNGA	ARNCKYTCCATNCCNGTRCARTA	4096	2048	0.488889	66	64	100	90	549	AFDKMRI	TDAGEEK	GCNTTYGAYAARATGMGNAT	TTYTCYTCNCCNGCRTCNGT	256	512	67	92.5	43.0581
Ech_451	XP_033645361.1_3578458_3579096	486	3	22	175	DFGLNRTD	NDMYATVG	GAYTTYGGNYTNAAYMGNACNGA	CCNACNGTNGCRTACATRTCRTT	8192	512	0.408163	22.6667	63.2	100	14	204	RIAITFM	MAHPEIQ	MGNATHGCNATHACNTTYAT	TGDATYTCNGGRTGNGCCAT	2304	192	70.3	95	43.039
Ech_452	XP_033644503.1_6291276_6291985	579	3	36	220	KVKDEDCT	MQRGEYVI	AARGTNAARGAYGARGAYTGYAC	ATNACRTAYTCNCCNCKYTGCAT	256	1024	0.304348	18	66.1	98	5	232	EYVQVPD	DFEKYDE	GARTAYGTNCARGTNCCNGA	TCRTCRTAYTTYTCRAARTC	512	64	69.8	95	42.9943
Ech_453	XP_033627051.1_21565437_21566703	531	3	121	289	FVGQYITY	CNTPFVGI	TTYGTNGGNCARTAYATHACNTA	ATNCCNACRAANGGNGTRTTRCA	1536	2048	0.37037	22	67.7	98	85	353	ADIAFIV	AFCCADT	GCNGAYATHGCNTTYATHGT	GTRTCNGCRCARCARAANGC	576	256	62.7	100	42.987
Ech_454	XP_033642782.1_2481882_2483124	969	3	45	359	LQTIRNEK	MVFDQDTY	YTNCARACNATHMGNAAYGARAA	TANGTRTCYTGRTCRAANACCAT	6144	256	0.481481	52.3333	68	96	11	408	GLTVKED	VNQIFGK	GGNYTNACNGTNAARGARGA	TTNCCRAADATYTGRTTNAC	2048	384	70.3	90.5	42.9684
Ech_455	XP_033629153.1_4543014_4544029	687	3	94	314	ICEECGKF	KTYAQLER	ATHTGYGARGARTGYGGNAARTT	CKYTCNARYTGNGCRTANGTYTT	384	4096	0.291866	18.3333	65.3	98	74	336	CKEYVEN	NPYDNPW	TGYAARGARTAYGTNGARAA	CANGGRTTRTCRTANGGRTT	128	256	70.4	95	42.9485
Ech_456	XP_033643715.1_10305295_10306728	1299	3	81	505	LKTRTKQD	KNAAILQR	YTNAARACNMGNACNAARCARGA	CKYTGNARDATNGCNGCRTTYTT	8192	6144	0.612403	96.6667	57	98	4	518	KRKPVHE	AEKIMFG	AARMGNAARCCNGTNCAYGA	CCRAACATDATYTTYTCNGC	1024	96	69.5	95	42.9328
Ech_457	XP_033629626.1_3707224_3708156	597	3	25	215	GTQSNKDP	MQGKPYWN	GGNACNCARWSNAAYAARGAYCC	TTCCARTANGGYTTNCCYTGCAT	4096	128	0.47191	30.6667	66	96	9	291	QNPMINM	MNADDIA	CARAAYCCNATGATHAAYAT	GCDATRTCRTCNGCRTTCAT	96	96	70.2	95	42.9304
Ech_458	XP_033632786.1_17911108_17912941	1050	3	146	487	HVGQPLQV	KVKMTPNP	CAYGTNGGNCARCCNYTNCARGT	GGRTTNGGNGTCATYTTNACYTT	4096	512	0.5	57.6667	57.3	100	22	499	AKMQAKQ	MQGVINP	GCNAARATGCARGCNAARCA	GGRTTDATNACNCCYTGCAT	128	192	69.2	97.5	42.918
Ech_459	XP_033627634.1_6377925_6378915	639	3	96	300	MVGKYQWI	CTEECEVG	ATGGTNGGNAARTAYCARTGGAT	CCNACYTCRCAYTCYTCNGTRCA	128	512	0.459596	36	66.4	94	77	314	VIGEKFT	EEKCCYG	GTNATHGGNGARAARTTYAC	CCRTARCARCAYTTYTCYTC	384	64	71.1	95	42.9083
Ech_460	XP_033631914.1_6959582_6961159	1050	3	35	376	RPKAAYVH	GDLKWQVA	MGNCCNAARGCNGCNTAYGTNCA	GCNACYTGCCAYTTNARRTCNCC	8192	1024	0.471698	56	62.6	98	20	393	NRPKGPY	DDAKNIG	AAYMGNCCNAARGGNCCNTA	CCDATRTTYTTNGCRTCRTC	2048	192	65.9	97.5	42.8595
Ech_461	XP_033643050.1_12280929_12282815	1437	3	133	603	TQGETPFA	QQAFNEAV	ACNCARGGNGARACNCCNTTYGC	ACNGCYTCRTTRAANGCYTGYTG	2048	512	0.574514	104.667	63.6	96	23	617	SDEQTQT	KDKTIEE	WSNGAYGARCARACNCARAC	TCYTCDATNGTYTTRTCYTT	1024	192	61.2	97.5	42.8528
Ech_462	XP_033629359.1_3689018_3690282	933	3	41	343	MPITARQY	EWIQRHPH	ATGCCNATHACNGCNMGNCARTA	TGNGGRTGNCKYTGDATCCAYTC	3072	768	0.323024	33.3333	64.5	100	30	371	QLYERIK	AFNTVDH	CARYTNTAYGARMGNATHAA	TGRTCNACNGTRTTRAANGC	1536	512	67.1	95	42.8435
Ech_463	XP_033626825.1_20313384_20314515	585	3	31	217	TGEKPFMC	QIVDEEGN	ACNGGNGARAARCCNTTYATGTG	TTNCCYTCYTCRTCNACDATYTG	512	768	0.383333	24.6667	72	96	21	255	YRMKRHM	EEGTMTV	TAYMGNATGAARMGNCAYAT	ACNGTCATNGTNCCYTCYTC	512	256	62	97.5	42.8104
Ech_464	XP_033637716.1_10832674_10833464	363	3	46	158	QLVYWHQE	HWVAKPQQ	CARYTNGTNTAYTGGCAYCARGA	TGYTGNGGYTTNGCNACCCARTG	512	512	0.401961	14	69.4	98	22	241	LITQIAV	MTLKKHP	YTNATHACNCARATHGCNGT	GGRTGYTTYTTNARNGTCAT	2304	256	61.3	100	42.797
Ech_465	XP_033629820.1_4577494_4578356	558	3	37	214	RMHTITAH	GFAQKCNM	MGNATGCAYACNATHACNGCNCA	ATRTTRCAYTTYTGNGCRAANCC	3072	512	0.3	19	65.2	98	15	228	QDLPKMF	HTGEKPY	CARGAYYTNCCNAARATGTT	TANGGYTTYTCNCCNGTRTG	256	512	71.9	93	42.792
Ech_466	XP_033625041.1_13200327_13201083	678	3	32	249	FIQQGGDD	QKWAPIYG	TTYATHCARCARGGNGGNGAYGA	CCRTADATNGGNGCCCAYTTYTG	768	384	0.471795	36	66.9	100	23	263	ANLLGYF	KDDKPLT	GCNAAYYTNYTNGGNTAYTT	GTNARNGGYTTRTCRTCYTT	4096	512	59.2	100	42.7855
Ech_467	XP_033630147.1_25140906_25142288	1041	3	115	453	WLYHLHNE	PNHFGDKI	TGGYTNTAYCAYYTNCAYAAYGA	ATYTTRTCNCCRAARTGRTTNGG	1024	512	0.562893	71	65.4	100	41	465	GVMWMFG	VETDEVF	GGNGTNATGTGGATGTTYGG	AANACYTCRTCNGTYTCNAC	32	512	66.1	90.5	42.7831
Ech_468	XP_033628858.1_8046704_8047509	570	3	32	213	REMDKIWG	DEPIRAVA	MGNGARATGGAYAARATHTGGGG	GCNACNGCNCKDATNGGYTCRTC	192	6144	0.54491	35.6667	65.7	98	11	278	DELQPQV	EFEAMVY	GAYGARYTNCARCCNCARGT	TANACCATNGCYTCRAAYTC	512	128	67.4	95	42.774
Ech_469	XP_033624292.1_7434449_7436023	1419	3	48	512	AALVCNYG	CVAGEWVP	GCNGCNYTNGTNTGYAAYTAYGG	GGNACCCAYTCNCCNGCNACRCA	4096	1024	0.527228	79.6667	61.9	96	9	540	PDMFQRG	TEPRKKF	CCNGAYATGTTYCARMGNGG	AAYTTYTTNCKNGGYTCNGT	256	1024	63	100	42.7592
Ech_470	XP_033635020.1_11754415_11755609	546	3	139	312	EDYQCNKN	ENTQEHLA	GARGAYTAYCARTGYAAYAARAA	GCNARRTGYTCYTGNGTRTTYTC	128	1024	0.534161	33	70.6	96	109	408	DIKYATY	EDFQDTL	GAYATHAARTAYGCNACNTA	ARNGTRTCYTGRAARTCYTC	384	256	69.1	90.5	42.7133
Ech_471	XP_033630731.1_1850496_1851332	609	3	20	214	WIDAADIM	DQNKVAAT	TGGATHGAYGCNGCNGAYATHAT	GTNGCNGCNACYTTRTTYTGRTC	576	1024	0.508108	35.3333	65	100	9	268	EWMSEKI	EVYKVKG	GARTGGATGWSNGARAARAT	CCYTTNACYTTRTANACYTC	128	256	60.9	100	42.7048
Ech_472	XP_033636702.1_466530_467732	861	3	109	387	QPEAWHQA	QMALDYIC	CARCCNGARGCNTGGCAYCARGC	CADATRTARTCNARNGCCATYTG	256	768	0.403162	39.3333	66.6	96	21	411	PNNTLYC	CGHIRKY	CCNAAYAAYACNYTNTAYTG	TAYTTNCKDATRTGNCCRCA	1024	768	65.3	97.5	42.6934
Ech_473	XP_033633748.1_19326603_19328017	1161	3	14	392	PTFGHLTN	NTGATQRF	CCNACNTTYGGNCAYYTNACNAA	AANCKYTGNGTNGCNCCNGTRTT	8192	8192	0.624294	84.3333	57.6	96	1	430	MNGNPIF	HWVVEQQ	ATGAAYGGNAAYCCNATHTT	TGYTGYTCNACNACCCARTG	192	128	69	97.5	42.681
Ech_474	XP_033628845.1_10153438_10154179	561	3	34	212	DDHPLDKN	DEIYENTR	GAYGAYCAYCCNYTNGAYAARAA	CKNGTRTTYTCRTADATYTCRTC	1024	768	0.423313	27.6667	62.4	100	4	227	EKYNDLQ	YFKAEPV	GARAARTAYAAYGAYYTNCA	ACNGGYTCNGCYTTRAARTA	256	256	71.8	92.5	42.674
Ech_475	XP_033642135.1_8101935_8102448	453	3	32	174	PCQHNVCH	EKGLNGLY	CCNTGYCARCAYAAYGTNTGYCA	TANARNCCRTTNARNCCYTTYTC	512	8192	0.451613	23.3333	59.8	98	19	183	PICQDYF	NFALEVI	CCNATHTGYCARGAYTAYTT	ATNACYTCNARNGCRAARTT	192	1024	71.9	97.5	42.6735
Ech_476	XP_033624178.1_19288358_19289874	984	3	144	463	KTTNFECW	IQLRHIQK	AARACNACNAAYTTYGARTGYTG	TTYTGDATRTGNCKNARYTGDAT	512	4608	0.409396	49	61.9	100	114	475	LNENYME	PQQTPEQ	YTNAAYGARAAYTAYATGGA	TGYTCNGGNGTYTGYTGNGG	128	512	62.3	100	42.6718
Ech_477	XP_033635588.1_8478712_8479690	762	3	35	280	RFMHNVTN	NPFVYAFK	MGNTTYATGCAYAAYGTNACNAA	TTRAANGCRTANACRAANGGRTT	1024	1024	0.623431	62.3333	66.3	96	26	288	LVCVTIA	YKEFQRG	YTNGTNTGYGTNACNATHGC	CCNCKYTGRAAYTCYTTRTA	3072	256	65.3	95	42.6597
Ech_478	XP_033642802.1_9676719_9678192	1194	3	25	414	ANREITDH	IMSDKYPT	GCNAAYMGNGARATHACNGAYCA	GTNGGRTAYTTRTCNSWCATDAT	3072	1536	0.326203	40.6667	60.6	100	8	446	ACKEGHV	FPETYLT	GCNTGYAARGARGGNCAYGT	GTNARRTANGTYTCNGGRAA	256	1024	67	97.5	42.6503
Ech_479	XP_033647079.1_3623707_3625058	975	3	104	420	TPYNGTAD	YEEFATED	ACNCCNTAYAAYGGNACNGCNGA	TCYTCNGTNGCRAAYTCYTCRTA	4096	512	0.52027	57	62.8	98	44	460	QAEEKLK	YMNVGTE	CARGCNGARGARAARYTNAA	TCNGTNCCNACRTTCATRTA	512	256	67.3	95	42.6245
Ech_480	XP_033624191.1_6068075_6069552	906	3	136	429	KACVDLEH	QKAVNRQL	AARGCNTGYGTNGAYYTNGARCA	ARYTGNCKRTTNACNGCYTTYTG	2048	4096	0.496479	54.3333	62.6	98	126	472	VCKQAFN	ICQRTLG	GTNTGYAARCARGCNTTYAA	CCNARNGTNCKYTGRCADAT	256	3072	67.8	95	42.6211
Ech_481	XP_033637343.1_15186504_15187713	441	5	43	181	DSQYMSEA	KKTNLLVA	GAYWSNCARTAYATGWSNGARGC	GCNACNARNARRTTNGTYTTYTT	4096	8192	0.51938	25.8	45.5	97.5	2	228	DGQEFLA	IKRMKMD	GAYGGNCARGARTTYYTNGC	TCCATYTTCATNCKYTTDAT	512	96	63.4	100	42.6177
Ech_482	XP_033641852.1_3317634_3318247	534	3	21	190	KAGEAIHK	KMVKDEIT	AARGCNGGNGARGCNATHCAYAA	GTDATYTCRTCYTTNACCATYTT	1536	192	0.420382	23.3333	67.5	100	8	200	HRISKYD	EMNVFSK	CAYMGNATHWSNAARTAYGA	TTNSWRAANACRTTCATYTC	3072	512	59.5	100	42.6121
Ech_483	XP_033647562.1_18110412_18112110	1221	3	139	537	KVGAFLKP	AKLIQTPV	AARGTNGGNGCNTTYYTNAARCC	ACNGGNGTYTGDATNARYTTNGC	4096	6144	0.392371	51.3333	57.5	100	1	557	MAANQPK	NIMLQAV	ATGGCNGCNAAYCARCCNAA	ACNGCYTGNARCATDATRTT	256	384	68.7	97.5	42.6061
Ech_484	XP_033632610.1_6422187_6423333	723	5	64	296	WMHTVTNY	NGTLFFIC	TGGATGCAYACNGTNACNAAYTA	CADATRAARAANARNGTNCCRTT	256	3072	0.625	55.4	63.7	92.5	51	350	GNLAFLF	NPFVYTV	GGNAAYYTNGCNTTYYTNTT	ACNGTRTANACRAANGGRTT	4096	512	58.2	88.5	42.6044
Ech_485	XP_033631298.1_8222001_8223090	732	3	84	319	VGEKVWMY	NPIVYNCT	GTNGGNGARAARGTNTGGATGTA	GTRCARTTRTANACDATNGGRTT	256	768	0.275556	24.3333	69.5	98	71	356	NLAIADI	MEEYHRS	AAYYTNGCNATHGCNGAYAT	SWNCKRTGRTAYTCYTCCAT	1536	512	59.3	100	42.5899
Ech_486	XP_033634952.1_17448863_17450715	1047	3	74	414	RTNADQVN	TFWLNKQG	MGNACNAAYGCNGAYCARGTNAA	CCYTGYTTRTTNARCCARAANGT	4096	512	0.398204	47.3333	65.6	96	8	486	QIDLVPT	WNPLCIY	CARATHGAYYTNGTNCCNAC	TADATRCANARNGGRTTCCA	1536	384	65	97.5	42.5848
Ech_487	XP_033624191.1_6079453_6081775	1749	3	19	593	CGQENDCQ	KPNVETLR	TGYGGNCARGARAAYGAYTGYCA	CKNARNGTYTCNACRTTNGGYTT	256	8192	0.532833	109.667	66	96	5	680	CVAFLLQ	DEIEIPR	TGYGTNGCNTTYYTNYTNCA	CKNGGDATYTCDATYTCRTC	4096	576	57.2	97.5	42.5491
Ech_488	XP_033644110.1_22292049_22293839	1605	3	65	591	KTLDDRKG	KVHYQPVT	AARACNYTNGAYGAYMGNAARGG	GTNACNGGYTGRTARTGNACYTT	4096	1024	0.324803	52	58.4	98	27	600	KALDEYN	MTCEPVA	AARGCNYTNGAYGARTAYAA	GCNACNGGYTCRCANGTCAT	512	256	72	95	42.5396
Ech_489	XP_033642103.1_3898474_3900118	1281	3	57	475	SRKQFWCV	INNMETAQ	WSNMGNAARCARTTYTGGTGYGT	TGNGCNGTYTCCATRTTRTTDAT	2048	384	0.478803	73.3333	67.3	94	45	534	LPDCRGW	YGFFERQ	YTNCCNGAYTGYMGNGGNTG	TGNCKYTCRAARAANCCRTA	4096	512	64.6	95	42.5374
Ech_490	XP_033624484.1_9217556_9218958	1122	3	28	393	RVKEECKD	KPVAHRAI	MGNGTNAARGARGARTGYAARGA	ATNGCNCKRTGNGCNACNGGYTT	1024	8192	0.326284	39.6667	61.7	100	2	487	FGPALQD	QTLFIGP	TTYGGNCCNGCNYTNCARGA	GGNCCDATRAANARNGTYTG	2048	1536	63	100	42.4967
Ech_491	XP_033647243.1_12829535_12830881	975	3	55	371	PYFDLIMD	AEIDKMAR	CCNTAYTTYGAYYTNATHATGGA	CKNGCCATYTTRTCDATYTCNGC	768	768	0.245098	27	65.6	96	46	407	MAAKDPK	GFTEYNL	ATGGCNGCNAARGAYCCNAA	ARRTTRTAYTCNGTRAANCC	256	512	66.8	97.5	42.4133
Ech_492	XP_033637960.1_13328631_13329462	738	3	21	258	KWFIDHAH	GEQMFQDF	AARTGGTTYATHGAYCAYGCNCA	AARTCYTGRAACATYTGYTCNCC	192	128	0.384956	34	69.9	96	2	268	RLAPEHP	FAKEHLK	MGNYTNGCNCCNGARCAYCC	TTNARRTGYTCYTTNGCRAA	4096	512	61.6	97.5	42.3883
Ech_493	XP_033644293.1_1587303_1588701	1059	3	13	357	EGTVMYNH	ECVQNLTA	GARGGNACNGTNATGTAYAAYCA	GCNGTNARRTTYTGNACRCAYTC	512	2048	0.526144	65	70.9	96	2	401	KKFRQLI	DFGLGFR	AARAARTTYMGNCARYTNAT	CKRAANCCNARNCCRAARTC	1024	2048	54.4	100	42.3645
Ech_494	XP_033626486.1_14946995_14949011	1092	3	41	396	GNVVITGD	TQGICRQW	GGNAAYGTNGTNATHACNGGNGA	CAYTGNCKRCADATNCCYTGNGT	6144	3072	0.50578	67	59.3	98	29	404	PNGLHTM	FIAVYNT	CCNAAYGGNYTNCAYACNAT	GTRTTRTANACNGCDATRAA	2048	384	68.7	95	42.3445
Ech_495	XP_033641120.1_798325_800373	1779	3	25	609	HDSFFEVD	HEMKFPDE	CAYGAYWSNTTYTTYGARGTNGA	TCRTCNGGRAAYTTCATYTCRTG	2048	128	0.45781	95	64.2	96	9	710	NSVACVD	DDIVEHV	AAYWSNGTNGCNTGYGTNGA	ACRTGYTCNACDATRTCRTC	4096	192	60	97.5	42.3344
Ech_496	XP_033627821.1_8038802_8039586	588	3	54	241	GLYADQMV	DVAVQERF	GGNYTNTAYGCNGAYCARATGGT	AANCKYTCYTGNACNGCNACRTC	1024	4096	0.403409	25.3333	64.7	96	16	254	WSEFPVH	IHQNFTA	TGGWSNGARTTYCCNGTNCA	GCNGTRAARTTYTGRTGDAT	1024	192	67.6	97.5	42.3221
Ech_497	XP_033642939.1_23480489_23481392	522	3	111	276	DHVKDIFH	MHRSAYDL	GAYCAYGTNAARGAYATHTTYCA	ARRTCRTANGCNSWNCKRTGCAT	384	8192	0.234177	12.3333	56.8	100	71	284	KFDMGTI	MVENDGD	AARTTYGAYATGGGNACNAT	TCNCCRTCRTTYTCNACCAT	128	128	72.9	97.5	42.2886
Ech_498	XP_033632293.1_20320904_20322242	678	3	126	343	YVVCPFEY	QWLCIFNS	TAYGTNGTNTGYCCNTTYGARTA	SWRTTRAADATRCANARCCAYTG	1024	1536	0.38806	29.3333	63.3	98	10	352	IYQNHTC	CNPIVYG	ATHTAYCARAAYCAYACNTG	CCRTANACDATNGGRTTRCA	192	384	73.9	90	42.2862
Ech_499	XP_033627833.1_18066178_18067501	528	3	230	397	GFENDADV	DANETLMT	GGNTTYGARAAYGAYGCNGAYGT	GTCATNARNGTYTCRTTNGCRTC	512	1024	0.451613	27.6667	64.8	98	179	411	DLTKEPK	EQKQAEM	GAYYTNACNAARGARCCNAA	ATYTCNGCYTGYTTYTGYTC	1024	128	67.6	95	42.2854
Ech_500	XP_033625054.1_18965519_18966572	654	3	86	295	TGPIKIEH	HYYAAIAN	ACNGGNCCNATHAARATHGARCA	TTNGCDATNGCNGCRTARTARTG	2304	1536	0.390863	29.6667	61.5	98	73	305	IQLAIGD	CNPFVMY	ATHCARYTNGCNATHGGNGA	TACATNACRAANGGRTTRCA	2304	128	68.1	97.5	42.2654
Ech_501	XP_033629550.1_11607641_11608613	558	3	20	197	EFLPKIPC	HYCDVVGQ	GARTTYYTNCCNAARATHCCNTG	TGNCCNACNACRTCRCARTARTG	3072	1024	0.457317	28.6667	65.4	98	10	206	VMDHGVE	YCTACLR	GTNATGGAYCAYGGNGTNGA	CKNARRCANGCNGTRCARTA	256	2048	64.3	97.5	42.2631
Ech_502	XP_033628275.1_20365776_20366649	576	3	12	195	YEWKENFG	DEDIEGIY	TAYGARTGGAARGARAAYTTYGG	TADATNCCYTCDATRTCYTCRTC	64	576	0.542169	36	67.6	92	4	206	VTIQEQF	DFLKKMQ	GTNACNATHCARGARCARTT	TGCATYTTYTTNARRAARTC	384	128	69.7	95	42.2496
Ech_503	XP_033628455.1_17672166_17674835	1782	3	131	716	TAANLIDV	DNHEAESV	ACNGCNGCNAAYYTNATHGAYGT	ACNSWYTCNGCYTCRTGRTTRTC	6144	2048	0.252189	50	58.4	100	105	823	AALFEKD	GNQFAYS	GCNGCNYTNTTYGARAARGA	SWRTANGCRAAYTGRTTNCC	1024	1024	64.2	100	42.2282
Ech_504	XP_033635930.1_13998311_13999300	507	3	35	195	FSREKYFP	EEDNWGDF	TTYWSNMGNGARAARTAYTTYCC	AARTCNCCCCARTTRTCYTCYTC	4096	128	0.513158	27.3333	62.2	96	27	272	YPKTGLE	YEQWPGD	TAYCCNAARACNGGNYTNGA	TCNCCNGGCCAYTGYTCRTA	2048	128	69.5	97.5	42.2162
Ech_505	XP_033627405.1_8544786_8546678	990	3	229	550	WDHQNYGQ	PEIRDTDK	TGGGAYCAYCARAAYTAYGGNCA	TTRTCNGTRTCNCKDATYTCNGG	128	3072	0.490446	57	65.7	98	219	621	NFNMYQD	TPVESEP	AAYTTYAAYATGTAYCARGA	GGYTCNSWYTCNACNGGNGT	32	4096	60.5	97.5	42.2032
Ech_506	XP_033625149.1_20638649_20639593	642	3	99	304	APGPDEVW	VNEKIGRP	GCNCCNGGNCCNGAYGARGTNTG	GGNCKNCCDATYTTYTCRTTNAC	4096	3072	0.379679	26	66.2	100	18	316	GVMDNFE	KARSVDE	GGNGTNATGGAYAAYTTYGA	TCRTCNACNSWNCKNGCYTT	128	8192	61.6	97.5	42.1983
Ech_507	XP_033634467.1_5950821_5952200	1176	3	44	427	HVEYEVDN	FVEIPRNP	CAYGTNGARTAYGARGTNGAYAA	GGRTTNCKNGGDATYTCNACRAA	512	3072	0.517241	66	63.5	92	36	477	EPQELDP	DWFYMHK	GARCCNCARGARYTNGAYCC	TTRTGCATRTARAACCARTC	512	16	70.1	95	42.1909
Ech_508	XP_033628655.1_7667460_7668397	750	3	21	262	HKKSTGQD	QVYWYKDG	CAYAARAARWSNACNGGNCARGA	CCRTCYTTRTACCARTANACYTG	4096	128	0.402655	31.3333	62.1	98	8	303	AIGRMTA	YKCEARN	GCNATHGGNMGNATGACNGC	TTNCKNGCYTCRCAYTTRTA	1536	512	64.5	100	42.1762
Ech_509	XP_033635180.1_17075576_17077360	354	9	430	539	YYMRSYYP	FQIQLLKL	TAYTAYATGMGNWSNTAYTAYCC	ARYTTNARNARYTGDATYTGRAA	2048	6144	0.640777	27.3333	35.1	92	379	554	TNTPQLI	EDQLFTL	ACNAAYACNCCNCARYTNAT	ARNGTRAANARYTGRTCYTC	2048	1024	59	92	42.16
Ech_510	XP_033626018.1_14070364_14071196	414	3	42	171	GTTFKNEV	HQGATYAP	GGNACNACNTTYAARAAYGARGT	GGNGCRTANGTNGCNCCYTGRTG	1024	2048	0.283333	6.33333	65.2	98	13	272	FPGKLWK	KFVVIQE	TTYCCNGGNAARYTNTGGAA	TCYTGDATNACNACRAAYTT	512	384	66.7	97.5	42.1399
Ech_511	XP_033642349.1_9467313_9468417	525	4	116	282	IFGELMCK	KHRKAAVT	ATHTTYGGNGARYTNATGTGYAA	GTNACNGCNGCYTTNCKRTGYTT	768	4096	0.612676	33.5	62.1	95.5	83	300	ANIFILN	CWVPYWI	GCNAAYATHTTYATHYTNAA	ATCCARTANGGNACCCARCA	1152	64	64.8	91	42.1391
Ech_512	XP_033633523.1_4192953_4194045	789	3	33	287	DGETQAEF	VQEKEATM	GAYGGNGARACNCARGCNGARTT	ATNGTNGCYTCYTTYTCYTGNAC	1024	1024	0.408907	39.3333	68.1	96	2	295	LNGVHVN	MEQLKYQ	YTNAAYGGNGTNCAYGTNAA	TGRTAYTTNARYTGYTCCAT	2048	128	64.4	95	42.1248
Ech_513	XP_033627482.1_17277039_17278287	759	3	78	322	IFARQTEH	NATCCQGI	ATHTTYGCNMGNCARACNGARCA	ATNCCYTGRCARCANGTNGCRTT	3072	1024	0.538793	48.3333	66.2	96	35	380	WQECCNG	PDVFNTC	TGGCARGARTGYTGYAAYGG	CANGTRTTRAANACRTCNGG	32	512	72.2	88	42.1125
Ech_514	XP_033626764.1_21458289_21460214	1929	3	15	649	TSETPHHP	DMCGGLKI	ACNWSNGARACNCCNCAYCAYCC	ATYTTNARNCCNCCRCACATRTC	8192	1024	0.46587	99.3333	55.4	98	6	669	QATDIVH	DNGVALI	CARGCNACNGAYATHGTNCA	ATNARNGCNACNCCRTTRTC	768	2048	68	95	42.0973
Ech_515	XP_033642383.1_11717437_11718871	930	3	165	466	FENQPGIH	DIELDFDA	TTYGARAAYCARCCNGGNATHCA	GCRTCRAARTCNARYTCDATRTC	768	768	0.566901	59	63.6	100	155	474	DPNLKTC	EMFDSAL	GAYCCNAAYYTNAARACNTG	ARNGCNSWRTCRAACATYTC	1024	1024	62.5	95	42.0932
Ech_516	XP_033642945.1_3536623_3537667	711	3	73	301	IFGEAWCK	YVWLPMSN	ATHTTYGGNGARGCNTGGTGYAA	TTNSWCATNGGNARCCANACRTA	384	4096	0.509174	44.3333	65.8	96	50	310	CTADLGV	FWNVIIY	TGYACNGCNGAYYTNGGNGT	TADATDATNACRTTCCARAA	2048	144	66	95	42.0911
Ech_517	XP_033641090.1_12729347_12730819	405	3	299	425	ENDLGIPE	CNKEFHKR	GARAAYGAYYTNGGNATHCCNGA	CKYTTRTGRAAYTCYTTRTTRCA	3072	256	0.508333	20.3333	65.8	98	216	438	CKVTFWN	HKFQHLR	TGYAARGTNACNTTYTGGAA	CKNARRTGYTGRAAYTTRTG	128	512	71.3	90.5	42.0899
Ech_518	XP_033627821.1_8064841_8066272	489	4	82	236	FDVIPVNV	AFMVNCVL	TTYGAYGTNATHCCNGTNAAYGT	ARNACRCARTTNACCATRAANGC	1536	1024	0.737226	41.25	59.4	94	51	263	VIAVKEG	YPQNWVL	GTNATHGCNGTNAARGARGG	ARNACCCARTTYTGNGGRTA	768	256	67.9	91	42.0739
Ech_519	XP_033632687.1_11574630_11575661	558	3	50	227	PKSMDIKE	EVGKCQKT	CCNAARWSNATGGAYATHAARGA	GTYTTYTGRCAYTTNCCNACYTC	1536	512	0.432749	27.3333	63.4	96	33	257	TVTYAIP	DHNYAFN	ACNGTNACNTAYGCNATHCC	TTRAANGCRTARTTRTGRTC	1536	128	67.7	97.5	42.0362
Ech_520	XP_033629845.1_10898174_10899758	792	3	266	521	FVHKATYD	EDMKLQLQ	TTYGTNCAYAARGCNACNTAYGA	TGNARYTGNARYTTCATRTCYTC	1024	1024	0.37037	36	66.2	98	256	547	RYLCEGC	PTEREIA	MGNTAYYTNTGYGARGGNTG	GCDATYTCNCKYTCNGTNGG	2048	1536	59.3	100	42.0083
Ech_521	XP_033639608.1_931351_931960	474	3	22	171	ENTGHYAM	HGYWQLGG	GARAAYACNGGNCAYTAYGCNAT	CCNCCNARYTGCCARTANCCRTG	1024	1024	0.528455	27.3333	64.7	96	3	217	YQRHFQK	VAEKPKK	TAYCARMGNCAYTTYCARAA	TTYTTNGGYTTYTCNGCNAC	256	512	63.8	100	42.0035
Ech_522	XP_033624307.1_622366_624014	1536	3	15	518	PPEVHTFP	HDFQANIP	CCNCCNGARGTNCAYACNTTYCC	GGDATRTTNGCYTGRAARTCRTG	2048	384	0.415449	76.6667	64.8	94	2	530	CAPGESF	KPMQYEG	TGYGCNCCNGGNGARWSNTT	CCYTCRTAYTGCATNGGYTT	4096	64	62.4	97.5	41.9956
Ech_523	XP_033644489.1_11307939_11308998	723	3	58	290	LQNATNVF	NDQLEITK	YTNCARAAYGCNACNAAYGTNTT	TTNGTDATYTCNARYTGRTCRTT	4096	1536	0.452055	36.6667	65.5	94	24	342	YPELVFC	IYATKHP	TAYCCNGARYTNGTNTTYTG	GGRTGYTTNGTNGCRTADAT	1024	384	68.8	95	41.9703
Ech_524	XP_033624597.1_7117534_7118503	606	3	45	238	TNKLILHQ	AYVVCWMP	ACNAAYAARYTNATHYTNCAYCA	GGCATCCARCANACNACRTANGC	6144	256	0.52973	38.3333	60.8	98	21	279	IAGFLGN	VNPCIYT	ATHGCNGGNTTYYTNGGNAA	GTRTADATRCANGGRTTNAC	3072	384	64.2	100	41.9384
Ech_525	XP_033642058.1_9571144_9572218	567	4	99	279	PDPMLQYQ	THVHFHPQ	CCNGAYCCNATGYTNCARTAYCA	TGNGGRTGRAARTGNACRTGNGT	1024	1024	0.618497	33.25	59.6	95.5	10	287	NTTADAQ	EHIHHTY	AAYACNACNGCNGAYGCNCA	TANGTRTGRTGDATRTGYTC	1024	192	63.2	94.5	41.9346
Ech_526	XP_033639294.1_12446328_12449947	1257	3	786	1196	DCYGGEDE	DCYGGEDE	GAYTGYTAYGGNGGNGARGAYGA	TCRTCYTCNCCNCCRTARCARTC	512	512	0.669291	125	62	92	725	1238	CNDGQCI	DCYNGED	TGYAAYGAYGGNCARTGYAT	TCYTCNCCRTTRTARCARTC	128	128	72.8	86	41.9197
Ech_527	XP_033640864.1_8784283_8786438	1428	3	219	686	TKKMFEQN	KKTVNTVE	ACNAARAARATGTTYGARCARAA	TCNACNGTRTTNACNGTYTTYTT	128	2048	0.365854	61.6667	66.4	98	203	728	DIEKRMA	PTVTFDE	GAYATHGARAARMGNATGGC	TCRTCRAANGTNACNGTNGG	192	1024	65.2	90.5	41.888
Ech_528	XP_033638074.1_10296480_10297185	588	3	28	215	GPIEIDDT	YEWAIYRI	GGNCCNATHGARATHGAYGAYAC	ATNCKRTADATNGCCCAYTCRTA	1152	768	0.337017	21.3333	62.7	98	11	223	VTIEAFN	DGVEIQP	GTNACNATHGARGCNTTYAA	GGYTGDATYTCNACNCCRTC	768	384	71.6	92.5	41.8835
Ech_529	XP_033626071.1_22387780_22388950	720	3	146	377	NNYAKLKK	EWKDPIAY	AAYAAYTAYGCNAARYTNAARAA	TANGCDATNGGRTCYTTCCAYTC	1024	384	0.390476	31.3333	63.6	96	-4	396	PKGWMAI	GMCKVVP	CCNAARGGNTGGATGGCNAT	GGNACNACYTTRCACATNCC	128	256	71	93	41.8735
Ech_530	XP_033629847.1_10929832_10931147	633	3	225	427	LIPHMWEH	DPAPANHS	YTNATHCCNCAYATGTGGGARCA	SWRTGRTTNGCNGGNGCNGGRTC	384	8192	0.3	21.6667	61.3	100	214	439	ICGATFK	KFTNNGA	ATHTGYGGNGCNACNTTYAA	GCNCCRTTRTTNGTRAAYTT	768	256	70.4	93	41.8668
Ech_531	XP_033631162.1_19741494_19742161	405	3	40	166	DPKVMFCT	NCVIYAAT	GAYCCNAARGTNATGTTYTGYAC	GTNGCNGCRTADATNACRCARTT	256	1536	0.208696	9.33333	69.2	100	24	180	FLMDLPA	GYVAFIK	TTYYTNATGGAYYTNCCNGC	TTDATRAANGCNACRTANCC	1024	768	61.9	95	41.8522
Ech_532	XP_033641918.1_8652837_8654008	882	3	67	352	LDDEVTFQ	DKNIFTKE	YTNGAYGAYGARGTNACNTTYCA	TCYTTNGTRAADATRTTYTTRTC	2048	384	0.546154	57	68.7	98	50	374	MSGQLCF	HPNFTFF	ATGWSNGGNCARYTNTGYTT	AARAANGTRAARTTNGGRTG	2048	256	58.8	95	41.8432
Ech_533	XP_033643761.1_5883702_5884824	657	3	31	241	GTLMYLKQ	VKIGCTWK	GGNACNYTNATGTAYYTNAARCA	TTCCANGTRCANCCDATYTTNAC	4096	768	0.30303	21.6667	61.8	100	2	268	WPQHAQE	MNYNRAA	TGGCCNCARCAYGCNCARGA	GCNGCNCKRTTRTARTTCAT	128	256	67.8	95	41.8381
Ech_534	XP_033633607.1_18736104_18737606	1164	3	34	413	ITCPGLNF	YVYGFGEH	ATHACNTGYCCNGGNYTNAAYTT	TGYTCNCCRAANCCRTANACRTA	6144	1024	0.464865	67	62.5	96	7	423	GFMENVE	YAYPLGT	GGNTTYATGGARAAYGTNGA	GTNCCNARNGGRTANGCRTA	128	2048	65.8	95	41.8372
Ech_535	XP_033631407.1_121647_122781	642	3	22	227	MHLYDIIK	ETYGTDSD	ATGCAYYTNTAYGAYATHATHAA	TCNSWRTCNGTNCCRTANGTYTC	576	8192	0.393939	30	58.8	100	14	251	HRIVGHK	MNAPGLV	CAYMGNATHGTNGGNCAYAA	ACNARNCCNGGNGCRTTCAT	1536	1024	64.8	100	41.8269
Ech_536	XP_033640324.1_11468266_11469014	450	3	65	206	DILVFTET	YVCIQGYP	GAYATHYTNGTNTTYACNGARAC	GGRTANCCYTGDATRCANACRTA	3072	768	0.333333	16	62.9	96	5	217	HIWPETY	KTVVGIE	CAYATHTGGCCNGARACNTA	TCDATNCCNACNACNGTYTT	192	1536	68.8	97.5	41.8197
Ech_537	XP_033642404.1_5960461_5962159	858	4	86	363	AFMIGWNA	FVVLIQFL	GCNTTYATGATHGGNTGGAAYGC	ARRAAYTGDATNARNACNACRAA	192	6144	0.461255	57.25	57.9	95.5	34	374	AGEMAGP	AFIEFVI	GCNGGNGARATGGCNGGNCC	ATNACRAAYTCDATRAANGC	512	384	61.7	94.5	41.803
Ech_538	XP_033646151.1_1518186_1518736	453	3	14	156	MALYFHEK	IYMVPNAL	ATGGCNYTNTAYTTYCAYGARAA	ARNGCRTTNGGNACCATRTADAT	512	1536	0.507812	24.6667	70.3	100	2	177	GAACVKE	TAWGIGN	GGNGCNGCNTGYGTNAARGA	TTNCCDATNCCCCANGCNGT	1024	768	65.8	88	41.7918
Ech_539	XP_033642619.1_6610125_6611216	993	3	28	350	GGAMDENP	PFNAEISP	GGNGGNGCNATGGAYGARAAYCC	GGNSWDATYTCNGCRTTRAANGG	512	6144	0.542254	61.6667	61.3	92	14	369	TGFAECM	EQMRHPI	ACNGGNTTYGCNGARTGYAT	ATNGGRTGNCKCATYTGYTC	512	256	73.4	93	41.7693
Ech_540	XP_033644858.1_2519233_2520306	1035	3	26	362	MADHPDYK	MQLSDAEL	ATGGCNGAYCAYCCNGAYTAYAA	ARYTCNGCRTCNSWNARYTGCAT	256	8192	0.343434	35	56.9	100	11	385	KRPFIDE	MDMYLEA	AARMGNCCNTTYATHGAYGA	GCYTCNARRTACATRTCCAT	768	64	70.8	95	41.7319
Ech_541	XP_033627288.1_15690646_15691948	1134	3	54	423	VDDLHKGE	QELIRMQK	GTNGAYGAYYTNCAYAARGGNGA	TTYTGCATNCKDATNARYTCYTG	2048	1536	0.423188	55.3333	60.6	96	8	448	VRTMHFW	NGVCQEK	GTNMGNACNATGCAYTTYTG	TTYTCYTGRCANACNCCRTT	512	256	73.7	90	41.7275
Ech_542	XP_033641573.1_3426280_3427448	882	3	60	345	CPVCRQET	DKEDFDGA	TGYCCNGTNTGYMGNCARGARAC	GCNCCRTCRAARTCYTCYTTRTC	2048	256	0.555957	61	61.8	98	16	360	GEDYLNC	DGCIAVA	GGNGARGAYTAYYTNAAYTG	GCNACNGCDATRCANCCRTC	512	768	67.3	92.5	41.7172
Ech_543	XP_033634843.1_12824361_12825465	810	3	57	318	GPRKYDKI	QTSVEDIY	GGNCCNMGNAARTAYGAYAARAT	TADATRTCYTCNACNSWNGTYTG	2048	6144	0.421277	37	57	96	48	338	GADMVEH	IEMEVNF	GGNGCNGAYATGGTNGARCA	AARTTNACYTCCATYTCDAT	256	96	74.3	95	41.6833
Ech_544	XP_033642029.1_10290116_10292087	468	5	453	600	IYAVGGKN	IYVIGGYN	ATHTAYGCNGTNGGNGGNAARAA	TTRTANCCNCCDATNACRTADAT	3072	2304	0.524823	29.4	60.2	94	431	634	WRQMHPM	PEPLMRL	TGGMGNCARATGCAYCCNAT	ARNCKCATNARNGGYTCNGG	128	4096	59.1	90	41.6813
Ech_545	XP_033637233.1_12269416_12270623	735	3	83	319	YTTCDQHN	YANNLQAV	TAYACNACNTGYGAYCARCAYAA	ACNGCYTGNARRTTRTTNGCRTA	512	2048	0.381395	29.6667	64.6	96	70	422	EQPVMNY	QWKTHCS	GARCARCCNGTNATGAAYTA	SWRCARTGNGTYTTCCAYTG	128	256	72.5	90	41.6681
Ech_546	XP_033637170.1_12338060_12338806	453	4	49	191	GVSDNFDP	GKLDHATV	GGNGTNWSNGAYAAYTTYGAYCC	ACNGTNGCRTGRTCNARYTTNCC	4096	4096	0.740458	39	57.6	98.5	10	200	IRFCDGA	AYVVGHP	ATHMGNTTYTGYGAYGGNGC	GGRTGNCCNACNACRTANGC	768	1024	64.2	91	41.6651
Ech_547	XP_033641873.1_2609124_2611014	1020	3	201	532	KAENDYID	NNYSLDGD	AARGCNGARAAYGAYTAYATHGA	TCNCCRTCNARNSWRTARTTRTT	384	8192	0.359375	45.6667	57.3	96	115	624	HNMIIKD	KFVTGEI	CAYAAYATGATHATHAARGA	ATYTCNCCNGTNACRAAYTT	72	512	72.9	95	41.6594
Ech_548	XP_033626721.1_7531538_7532644	480	3	90	241	AGVPTQTD	DMYTQTAQ	GCNGGNGTNCCNACNCARACNGA	TGNGCNGTYTGNGTRTACATRTC	8192	512	0.384615	20.6667	64.1	100	45	276	LQVPQYT	QTMADFD	YTNCARGTNCCNCARTAYAC	TCRAARTCNGCCATNGTYTG	1024	128	67	93	41.6518
Ech_549	XP_033642027.1_8419058_8420030	618	3	73	270	TAMDRWPY	DTMYTEFL	ACNGCNATGGAYMGNTGGCCNTA	ARRAAYTCNGTRTACATNGTRTC	1024	512	0.321053	23.3333	67.1	98	46	292	ITKLFMA	VYYFRNE	ATHACNAARYTNTTYATGGC	TCRTTNCKRAARTARTANAC	384	512	66.1	92.5	41.6262
Ech_550	XP_033636263.1_12118445_12120091	1068	3	90	437	GNRPQTIK	KAKFITTG	GGNAAYMGNCCNCARACNATHAA	CCNGTNGTDATRAAYTTNGCYTT	6144	1536	0.595745	71	63.1	94	29	461	PQKLGVI	HMFGQFD	CCNCARAARYTNGGNGTNAT	TCRAAYTGNCCRAACATRTG	2048	64	68.5	92.5	41.6172
Ech_551	XP_033629086.1_4488783_4489606	753	3	25	267	DDEWILNI	FQTAYHCF	GAYGAYGARTGGATHYTNAAYAT	AARCARTGRTANGCNGTYTGRAA	384	512	0.532338	44.6667	64.3	98	15	279	PEVTIRD	QDTVPMA	CCNGARGTNACNATHMGNGA	GCCATNGGNACNGTRTCYTG	3072	256	66.3	92.5	41.5917
Ech_552	XP_033645053.1_4096389_4097932	1101	3	101	459	YEITDTQP	NTCIGCFS	TAYGARATHACNGAYACNCARCC	SWRAARCANCCDATRCANGTRTT	768	3072	0.378698	48	62	96	4	484	SIDEIAQ	EACIVKP	WSNATHGAYGARATHGCNCA	GGYTTNACDATRCANGCYTC	2304	384	65.2	97.5	41.5896
Ech_553	XP_033626466.1_18254777_18256382	912	3	213	508	QMDVGANI	QMYMGGMN	CARATGGAYGTNGGNGCNAAYAT	TTCATNCCNCCCATRTACATYTG	512	64	0.42807	36.6667	66.2	94	192	534	GDPNMMG	TCYNCGR	GGNGAYCCNAAYATGATGGG	CKNCCRCARTTRTARCANGT	64	512	66.7	95	41.5531
Ech_554	XP_033629058.1_11086162_11087013	492	3	114	269	LGSEYEDV	AEDYYVRN	YTNGGNWSNGARTAYGARGAYGT	TTNCKNACRTARTARTCYTCNGC	8192	2048	0.301471	14.3333	58.2	100	86	280	ENEAMVT	ETEVYDC	GARAAYGARGCNATGGTNAC	CARTCRTANACYTCNGTYTC	128	256	68.8	97.5	41.5485
Ech_555	XP_033645096.1_649109_650291	504	3	172	331	IQFVVKNE	EYEEATGK	ATHCARTTYGTNGTNAARAAYGA	TTNCCNGTNGCYTCYTCRTAYTC	768	1024	0.496403	25.3333	65.3	94	141	398	HNTHPEC	VGNFMTD	CAYAAYACNCAYCCNGARTG	TCNGTCATRAARTTNCCNAC	256	256	71.4	92.5	41.5449
Ech_556	XP_033632620.1_17070182_17071223	456	3	102	245	QYLVKHCH	DIRQCAVT	CARTAYYTNGTNAARCAYTGYCA	GTNACNGCRCAYTGNCKDATRTC	1024	3072	0.375	20	64.9	94	17	266	VAFCNPM	FIDNKDE	GTNGCNTTYTGYAAYCCNAT	TCRTCYTTRTTRTCDATRAA	512	96	74.9	90	41.5383
Ech_557	XP_033643609.1_4653248_4654146	588	4	53	240	PCQNGATC	CEINIDEC	CCNTGYCARAAYGGNGCNACNTG	CAYTCRTCDATRTTDATYTCRCA	2048	288	0.547486	43	64.4	95.5	11	263	QSNPCQN	NEFNCTC	CARWSNAAYCCNTGYCARAA	CANGTRCARTTRAAYTCRTT	1024	128	63	87.5	41.5242
Ech_558	XP_033626273.1_24224403_24225894	555	3	309	485	GDIAIAEQ	FIPFYKAD	GGNGAYATHGCNATHGCNGARCA	TCNGCYTTRTARAANGGDATRAA	2304	768	0.435294	26.3333	65.3	94	294	503	VGQFNCA	HEFGADG	GTNGGNCARTTYAAYTGYGC	CCRTCNGCNCCRAAYTCRTG	256	256	71.2	92.5	41.5185
Ech_559	XP_033630750.1_6171291_6172566	1035	3	65	401	QWYRQDEQ	MEALDQDQ	CARTGGTAYMGNCARGAYGARCA	TGRTCYTGRTCNARNGCYTCCAT	256	512	0.407407	51	61.2	100	39	411	LTHRPDQ	AIEGIAL	YTNACNCAYMGNCCNGAYCA	ARNGCDATNCCYTCDATNGC	4096	2304	58.9	100	41.5146
Ech_560	XP_033627847.1_21172638_21174421	1632	3	34	569	KREDSNET	NMMDWCQR	AARMGNGARGAYWSNAAYGARAC	CKYTGRCACCARTCCATCATRTT	4096	32	0.297645	51	61.5	98	3	608	VEGPRLH	YEDNAQK	GTNGARGGNCCNMGNYTNCA	TTYTGNGCRTTRTCYTCRTA	8192	128	65.6	95	41.5146
Ech_561	XP_033634566.1_11619902_11620751	591	3	34	222	VEVFNEEF	MQWYEGAL	GTNGARGTNTTYAAYGARGARTT	ARNGCNCCYTCRTACCAYTGCAT	512	256	0.340659	22.6667	65.8	100	11	259	VMLWSCP	QPHYDFM	GTNATGYTNTGGWSNTGYCC	ATRAARTCRTARTGNGGYTG	1024	128	62.6	95	41.5131
Ech_562	XP_033646993.1_16357_17297	630	3	63	264	NTANILWG	WAHLIGYI	AAYACNGCNAAYATHYTNTGGGG	ATRTANCCDATNARRTGNGCCCA	1536	1536	0.5	39.6667	59.9	96	11	276	IPHWDEA	FVTDLNT	ATHCCNCAYTGGGAYGARGC	GTRTTNARRTCNGTNACRAA	96	1024	67.9	97.5	41.4781
Ech_563	XP_033633550.1_9358280_9360562	1629	3	154	688	ARFMSPFA	VQGHYNPF	GCNMGNTTYATGWSNCCNTTYGC	AANGGRTTRTARTGNCCYTGNAC	8192	1024	0.392079	79	55	94	12	707	PMYIATF	DMYEVGD	CCNATGTAYATHGCNACNTT	TCNCCNACYTCRTACATRTC	384	128	72.7	95	41.4758
Ech_564	XP_033638623.1_915766_917128	609	3	235	429	EQMECAIN	QFQNELSM	GARCARATGGARTGYGCNATHAA	ATNSWNARYTCRTTYTGRAAYTG	192	4096	0.534091	38.3333	64.9	98	90	466	KKRKIDM	TDPDLEA	AARAARMGNAARATHGAYAT	GCYTCNARRTCNGGRTCNGT	384	1024	61	97.5	41.4598
Ech_565	XP_033643424.1_10770782_10772102	945	3	118	424	LYFEIPDK	NPVIYGIA	YTNTAYTTYGARATHCCNGAYAA	GCDATNCCRTADATNACNGGRTT	1536	2304	0.532423	63.3333	67	92	41	439	VFQIVFY	CIDVLRK	GTNTTYCARATHGTNTTYTA	TTNCKNARNACRTCDATRCA	384	3072	64.4	95	41.4388
Ech_566	XP_033639982.1_1205321_1206497	618	3	90	287	NAWGEIYC	HQAFIILA	AAYGCNTGGGGNGARATHTAYTG	GCNARDATDATRAANGCYTGRTG	384	2304	0.354497	27.3333	67.2	96	60	304	TNVLILA	IYTFKNK	ACNAAYGTNYTNATHYTNGC	TTRTTYTTRAANGTRTADAT	6144	192	59.4	100	41.4349
Ech_567	XP_033628654.1_7617800_7618631	708	3	16	243	TMFAGLKK	IKNVIEDD	ACNATGTTYGCNGGNYTNAARAA	TCRTCYTCDATNACRTTYTTDAT	2048	576	0.598174	48.6667	62.6	98	4	251	TAVRAIG	DAEYMVK	ACNGCNGTNMGNGCNATHGG	TTNACCATRTAYTCNGCRTC	6144	128	64.5	95	41.433
Ech_568	XP_033632994.1_3647626_3648493	540	3	17	188	FAVWWMVQ	QGTWFFQV	TTYGCNGTNTGGTGGATGGTNCA	ACYTGRAARAACCANGTNCCYTG	128	256	0.315152	20.6667	66.4	98	4	205	FAGHALP	GKQWDDE	TTYGCNGGNCAYGCNYTNCC	TCRTCRTCCCAYTGYTTNCC	2048	64	63.9	95	41.4104
Ech_569	XP_033643125.1_12684596_12685958	705	4	201	427	APKPKEFP	MEDAYVGL	GCNCCNAARCCNAARGARTTYCC	ARNCCNACRTANGCRTCYTCCAT	1024	1024	0.635514	50.25	62.6	91	64	459	FINPLTG	CHYRNMM	TTYATHAAYCCNYTNACNGG	ATCATRTTNCKRTARTGRCA	1536	128	64.6	91	41.4091
Ech_570	XP_033633271.1_19757285_19758608	594	3	25	214	HVCKDCGE	KDAWITCG	CAYGTNTGYAARGAYTGYGGNGA	CCRCANGTDATCCANGCRTCYTT	512	384	0.538462	39	71.5	96	15	231	TEDDHGG	AAYLVWK	ACNGARGAYGAYCAYGGNGG	TTCCANACNARRTANGCNGC	256	1024	61.1	92.5	41.3933
Ech_571	XP_033632575.1_20145770_20146728	564	4	122	301	LRKHDNYM	YINSAINP	YTNMGNAARCAYGAYAAYTAYAT	GGRTTDATNGCNSWRTTDATRTA	2048	4608	0.740741	45.25	59	97	21	317	IAVERYY	KFRVAFR	ATHGCNGTNGARMGNTAYTA	CKRAANGCNACNCKRAAYTT	1536	2048	57.2	96.5	41.3835
Ech_572	XP_033629147.1_10453598_10454555	390	3	142	263	SAYQDKFQ	FPNFTTNP	WSNGCNTAYCARGAYAARTTYCA	GGRTTNGTNGTRAARTTNGGRAA	2048	1024	0.552632	25	59.6	100	68	290	YCFIPKV	EIEAVYK	TAYTGYTTYATHCCNAARGT	TTRTANACNGCYTCDATYTC	192	384	70.6	92.5	41.3819
Ech_573	XP_033628339.1_15529706_15530526	675	3	13	229	TRYMVKKQ	HPNAKMEG	ACNMGNTAYATGGTNAARAARCA	CCYTCCATYTTNGCRTTNGGRTG	1024	256	0.466346	36	70.1	94	3	267	KCVTALQ	AQGKIVT	AARTGYGTNACNGCNYTNCA	GTNACDATYTTNCCYTGNGC	2048	768	64.8	92.5	41.3783
Ech_574	XP_033640416.1_13806191_13806948	423	5	64	196	VQGMTVNG	AQALHGIG	GTNCARGGNATGACNGTNAAYGG	CCDATNCCRTGNARNGCYTGNGC	1024	6144	0.534483	22.2	55.4	92.5	56	213	VFLCWFA	TYLDENV	GTNTTYYTNTGYTGGTTYGC	ACRTTYTCRTCNARRTANGT	256	512	65.2	90	41.3158
Ech_575	XP_033628355.1_11977943_11979307	378	4	116	233	EYGREAVE	WQLQAYIE	GARTAYGGNMGNGARGCNGTNGA	TCDATRTANGCYTGNARYTGCCA	4096	768	0.566038	25.25	57.8	98.5	107	241	YLGRMPT	AYEDLKR	TAYYTNGGNMGNATGCCNAC	CKYTTNARRTCYTCRTANGC	2048	1024	61	94.5	41.3033
Ech_576	XP_033632578.1_20536534_20538538	921	3	210	508	YGIHGAQA	QKCCYGCQ	TAYGGNATHCAYGGNGCNCARGC	TGRCANCCRTARCARCAYTTYTG	1536	256	0.571429	61	59.9	96	194	651	LHFGWKY	IFEAAKK	YTNCAYTTYGGNTGGAARTA	TTYTTNGCNGCYTCRAADAT	256	384	69.8	92.5	41.2959
Ech_577	XP_033644567.1_10115300_10116041	633	3	34	236	YPNIGGMT	KMFYRTFN	TAYCCNAAYATHGGNGGNATGAC	TTRAANGTNCKRTARAACATYTT	768	512	0.652406	53.3333	66	94	4	246	EPHFHWD	EVQKLYL	GARCCNCAYTTYCAYTGGGA	ARRTANARYTTYTGNACYTC	64	1024	68.5	90.5	41.2688
Ech_578	XP_033640826.1_5228452_5229520	705	3	70	296	ATDIGVGF	WNIVIYYF	GCNACNGAYATHGGNGTNGGNTT	AARTARTADATNACDATRTTCCA	6144	288	0.287671	23.3333	64.6	96	42	305	TGNIVCF	NEKFRQA	ACNGGNAAYATHGTNTGYTT	GCYTGNCKRAAYTTYTCRTT	768	256	71.9	90	41.2662
Ech_579	XP_033627405.1_8547239_8548172	795	3	40	296	EETKLEVN	IMKKDLGR	GARGARACNAARYTNGARGTNAA	CKNCCNARRTCYTTYTTCATDAT	2048	1536	0.434599	37.3333	58.5	98	2	316	QLEIADA	AWWDDCE	CARYTNGARATHGCNGAYGC	TCRCARTCRTCCCACCANGC	768	32	66.8	97.5	41.2448
Ech_580	XP_033626380.1_18038041_18039535	849	3	192	466	EVQNHGDY	PQKQGQST	GARGTNCARAAYCAYGGNGAYTA	GTNSWYTGNCCYTGYTTYTGNGG	512	4096	0.475806	45	61.4	92	166	515	IRKVKEH	GHKIRFP	ATHMGNAARGTNAARGARCA	GGRAANCKDATYTTRTGNCC	768	768	66.5	100	41.2432
Ech_581	XP_033629249.1_7053231_7054838	1308	3	80	507	GPFTATVM	HNQLDALK	GGNCCNTTYACNGCNACNGTNAT	TTNARNGCRTCNARYTGRTTRTG	8192	4096	0.292383	43	61.2	98	2	517	GIPRIVF	NDVEALK	GGNATHCCNMGNATHGTNTT	TTNARNGCYTCNACRTCRTT	4608	1024	63.3	97.5	41.206
Ech_582	XP_033624974.1_16302887_16303894	768	3	57	304	TGNITIHA	PQYAKPNK	ACNGGNAAYATHACNATHCAYGC	TTRTTNGGYTTNGCRTAYTGNGG	2304	1024	0.572072	49.6667	60.6	96	32	356	DLHKNMP	GYAHLMH	GAYYTNCAYAARAAYATGCC	TGCATNARRTGNGCRTANCC	128	512	67.6	95	41.198
Ech_583	XP_033639900.1_12181393_12182491	771	3	76	324	VNLAVCDM	YATSHPDF	GTNAAYYTNGCNGTNTGYGAYAT	AARTCNGGRTGNSWNGTNGCRTA	4096	8192	0.347107	32.3333	57.8	96	33	332	FYERQII	KEAFGYM	TTYTAYGARMGNCARATHAT	ATRTANCCRAANGCYTCYTT	384	256	69.9	97.5	41.1926
Ech_584	XP_033643865.1_11152573_11154216	1152	3	139	514	FGFAWQKI	EDLMCDSR	TTYGGNTTYGCNTGGCARAARAT	CKNSWRTCRCACATNARRTCYTC	256	4096	0.42	55.3333	61.4	98	48	544	AEEDLNG	VEETAAM	GCNGARGARGAYYTNAAYGG	ATNGCNGCNGTYTCYTCNAC	512	1024	61.6	97.5	41.1875
Ech_585	XP_033633358.1_16268818_16270142	840	3	26	297	KTTQRRKI	QDEHMAVR	AARACNACNCARMGNMGNAARAT	CKNACNGCCATRTGYTCRTCYTG	8192	512	0.369478	35.6667	58.4	94	10	327	VLDMDVP	IWEFDGC	GTNYTNGAYATGGAYGTNCC	CANCCRTCRAAYTCCCADAT	512	96	68.4	100	41.1867
Ech_586	XP_033635003.1_3321697_3322173	348	3	26	133	ALEGFTQC	YWHIRTFV	GCNYTNGARGGNTTYACNCARTG	ACRAANGTNCKDATRTGCCARTA	4096	768	0.326733	11.6667	68.4	96	18	148	SCYVATK	VGDFFYH	WSNTGYTAYGTNGCNACNAA	TGRTARAARAARTCNCCNAC	4096	256	64.2	95	41.1855
Ech_587	XP_033628779.1_15560092_15560979	765	3	30	276	TPLMTPNI	HHPIQYSA	ACNCCNYTNATGACNCCNAAYAT	GCNSWRTAYTGDATNGGRTGRTG	4096	3072	0.516129	43.3333	56.9	96	18	290	NDWIQGQ	PTIQENL	AAYGAYTGGATHCARGGNCA	ARRTTYTCYTGDATNGTNGG	96	768	69.5	97.5	41.1848
Ech_588	XP_033627793.1_20774976_20775741	504	3	24	183	LGLGKDNF	TWVIADLF	YTNGGNYTNGGNAARGAYAAYTT	AANARRTCNGCDATNACCCANGT	8192	3072	0.378378	19.3333	61.4	98	7	223	GKHWKEQ	DEVVGRA	GGNAARCAYTGGAARGARCA	GCNCKNCCNACNACYTCRTC	64	2048	68.3	95	41.1835
Ech_589	XP_033631809.1_8169037_8170252	738	3	107	344	LCAAIGEK	QFCRVMMY	YTNTGYGCNGCNATHGGNGARAA	TACATCATNACNCKRCARAAYTG	6144	256	0.381166	31.6667	64.4	96	87	361	WMRTVVN	YNITNPR	TGGATGMGNACNGTNGTNAA	CKNGGRTTNGTDATRTTRTA	512	768	63.3	97.5	41.1695
Ech_590	XP_033642295.1_5857446_5858339	678	3	62	279	HLFNSVQK	QKEIINYM	CAYYTNTTYAAYWSNGTNCARAA	ATRTARTTDATDATYTCYTTYTG	8192	288	0.392344	29.6667	62.4	94	47	293	MHYRKGK	IPVPDEC	ATGCAYTAYMGNAARGGNAA	CAYTCRTCNGGNACNGGDAT	256	768	65	100	41.1567
Ech_591	XP_033624421.1_144635_145669	768	3	30	277	GNQTGQET	KKDRKRAG	GGNAAYCARACNGGNCARGARAC	CCNGCNCKYTTNCKRTCYTTYTT	1024	4096	0.426724	36.6667	51.4	100	2	310	PDDIANK	DMGDFPE	CCNGAYGAYATHGCNAAYAA	TCNGGRAARTCNCCCATRTC	384	128	71.6	97.5	41.1317
Ech_592	XP_033639538.1_10972534_10973494	750	3	10	251	RRWREENT	ENHKRPAC	MGNMGNTGGMGNGARGARAAYAC	CANGCNGGNCKYTTRTGRTTYTC	4096	2048	0.466063	41.3333	56.5	98	2	321	QNVIKRK	KPNGTIA	CARAAYGTNATHAARMGNAA	GCDATNGTNCCRTTNGGYTT	768	768	65.4	100	41.1148
Ech_593	XP_033645425.1_1346100_1346694	351	4	52	160	VHCQQIYG	ICTFFGSA	GTNCAYTGYCARCARATHTAYGG	GCNSWNCCRAARAANGTRCADAT	384	6144	0.277228	9	62	94	15	171	VAGALYF	GKMYFDI	GTNGCNGGNGCNYTNTAYTT	ATRTCRAARTACATYTTNCC	4096	64	67.6	89.5	41.1127
Ech_594	XP_033633753.1_19404213_19405197	765	3	50	296	YPGRTGMP	DQMWLRIE	TAYCCNGGNMGNACNGGNATGCC	TCDATNCKNARCCACATYTGRTC	4096	768	0.394958	39.3333	60.2	94	32	309	DICCPGD	FENKDFW	GAYATHTGYTGYCCNGGNGA	CARAARTCYTTRTTYTCRAA	384	64	70.9	95	41.1062
Ech_595	XP_033646282.1_1611187_1612411	594	3	152	341	FEKFYAVC	NPFVYTCM	TTYGARAARTTYTAYGCNGTNTG	ATRCANGTRTANACRAANGGRTT	512	1024	0.31694	22	69.9	98	106	354	GSKIWKY	DAFRQTF	GGNWSNAARATHTGGAARTA	AANGTYTGNCKRAANGCRTC	768	1024	61.7	92.5	41.1011
Ech_596	XP_033640180.1_6195332_6196367	405	3	172	298	DAVLCTCI	WNVFIYCF	GAYGCNGTNYTNTGYACNTGYAT	AARCARTADATRAANACRTTCCA	4096	192	0.445378	20	66	94	53	306	NCFGEVT	MNKTFRE	AAYTGYTTYGGNGARGTNAC	TCNCKRAANGTYTTRTTCAT	256	256	71.8	90.5	41.0883
Ech_597	XP_033625358.1_19993504_19994483	639	3	62	266	DPTDKWIE	NACLWTLI	GAYCCNACNGAYAARTGGATHGA	ATNARNGTCCANARRCANGCRTT	384	4096	0.313131	24	64.2	96	23	289	INFVQGA	PFCWMPD	ATHAAYTTYGTNCARGGNGC	TCNGGCATCCARCARAANGG	384	64	71.1	90.5	41.081
Ech_598	XP_033640253.1_12718856_12719927	987	3	32	352	QMAMNQPF	QNMMNRRL	CARATGGCNATGAAYCARCCNTT	ARNCKNCKRTTCATCATRTTYTG	128	1024	0.389655	34.6667	61.7	94	4	368	GPYGPQM	NPNMMQV	GGNCCNTAYGGNCCNCARAT	ACYTGCATCATRTTNGGRTT	1024	32	67.3	97.5	41.0617
Ech_599	XP_033632128.1_4200411_4201929	1311	3	44	472	ADKFSKHK	CYAVRFLG	GCNGAYAARTTYWSNAARCAYAA	CCNARRAANCKNACNGCRTARCA	2048	8192	0.516456	77.6667	53.2	98	6	499	PFLPVYM	TYGVFWA	CCNTTYYTNCCNGTNTAYAT	GCCCARAANACNCCRTANGT	2048	256	66.7	97.5	41.0406
Ech_600	XP_033643411.1_9445511_9446654	1053	3	23	365	HQKTMGKC	FAQQDEVR	CAYCARAARACNATGGGNAARTG	CKNACYTCRTCYTGYTGNGCRAA	256	1024	0.486928	55.3333	68.7	98	13	381	RDARQYC	CMEELRM	MGNGAYGCNMGNCARTAYTG	ATNCKNARYTCYTCCATRCA	2048	512	61.3	90	41.0361
Ech_601	XP_033638196.1_8549864_8550473	411	3	40	168	VFDLNWGY	KGKWCVYS	GTNTTYGAYYTNAAYTGGGGNTA	SWRTANACRCACCAYTTNCCYTT	1024	1024	0.319672	14.3333	65.7	98	10	185	NLGYYKV	EDYEPLY	AAYYTNGGNTAYTAYAARGT	TANARNGGYTCRTARTCYTC	512	512	64	95	41.0085
Ech_602	XP_033631312.1_6361268_6362019	363	3	43	155	ESKENVKP	KKFTIQEA	GARWSNAARGARAAYGTNAARCC	GCYTCYTGDATNGTRAAYTTYTT	2048	384	0.533333	21	61.4	96	2	165	AAEVAKQ	PKVNAWT	GCNGCNGARGTNGCNAARCA	GTCCANGCRTTNACYTTNGG	1024	256	64.5	100	41.0047
Ech_603	XP_033630873.1_12312655_12313759	969	3	20	334	GNLVTIFA	DPLEDDRF	GGNAAYYTNGTNACNATHTTYGC	AANCKRTCRTCYTCNARNGGRTC	6144	4096	0.5	56	55.2	100	8	345	KTVHVDK	QHTLAPH	AARACNGTNCAYGTNGAYAA	TGNGGNGCNARNGTRTGYTG	512	2048	62.6	100	41.0023
Ech_604	XP_033639534.1_10729669_10731201	396	4	185	308	LYDCHAEV	DKVASWNV	YTNTAYGAYTGYCAYGCNGARGT	ACRTTCCANSWNGCNACYTTRTC	1024	2048	0.469027	22.25	60.3	95.5	63	367	KKQTAKE	NKPLMVG	AARAARCARACNGCNAARGA	CCNACCATNARNGGYTTRTT	256	512	64.4	91	40.9946
Ech_605	XP_033637574.1_6739511_6740435	579	3	45	229	CKLMGGAW	EIAHVLIY	TGYAARYTNATGGGNGGNGCNTG	TADATNARNACRTGNGCDATYTC	2048	4608	0.474286	31.6667	61.9	96	14	285	ADIMMFV	YAPVPDG	GCNGAYATHATGATGTTYGT	CCRTCNGGNACNGGNGCRTA	48	1024	67.7	95	40.9895
Ech_606	XP_033640889.1_10905209_10906244	774	3	59	308	FLHDITHY	NPMIYAVK	TTYYTNCAYGAYATHACNCAYTA	TTNACNGCRTADATCATNGGRTT	1536	768	0.340249	30.6667	69	94	45	325	AGNMIVC	ATMCPCV	GCNGGNAAYATGATHGTNTG	ACRCANGGRCACATNGTNGC	384	256	69.7	88	40.9831
Ech_607	XP_033626864.1_2686324_2687147	645	3	41	247	EELAGIEN	PFTYMQHE	GARGARYTNGCNGGNATHGARAA	TCRTGYTGCATRTANGTRAANGG	3072	256	0.33871	23.6667	63.8	100	27	260	PVREHEN	EGIVYVP	CCNGTNMGNGARCAYGARAA	GGNACRTANACDATNCCYTC	1024	768	65.2	92.5	40.9795
Ech_608	XP_033631985.1_16618628_16619678	717	4	95	325	QFVGFSIC	QWMCMFNS	CARTTYGTNGGNTTYWSNATHTG	SWRTTRAACATRCACATCCAYTG	6144	64	0.614286	50	59	91	82	343	TCHWPGG	NKTFREG	ACNTGYCAYTGGCCNGGNGG	CCYTCNCKRAANGTYTTRTT	256	512	66.9	91	40.9786
Ech_609	XP_033640328.1_18229927_18230854	837	3	61	331	ICKLQATC	DIVCDELD	ATHTGYAARYTNCARGCNACNTG	TCNARYTCRTCRCANACDATRTC	3072	1536	0.333333	27	59	98	7	339	TGIKRKH	QIMHVLV	ACNGGNATHAARMGNAARCA	ACNARNACRTGCATDATYTG	1536	384	64.1	100	40.9733
Ech_610	XP_033646157.1_2366648_2367703	357	3	179	289	RGQQKLVN	TKAVGFIP	MGNGGNCARCARAARYTNGTNAA	GGDATRAANCCNACNGCYTTNGT	8192	3072	0.554455	21.3333	60.8	98	170	343	PKAAVIM	FNGEVKG	CCNAARGCNGCNGTNATHAT	CCYTTNACYTCNCCRTTRAA	1536	256	67.9	95	40.9549
Ech_611	XP_033630928.1_19985325_19986083	573	3	37	219	TYWVVGQD	NGERVKKT	ACNTAYTGGGTNGTNGGNCARGA	GTYTTYTTNACNCKYTCNCCRTT	1024	2048	0.397727	25	63.1	98	28	242	AMKGKGE	DDALQLE	GCNATGAARGGNAARGGNGA	TCNARYTGNARNGCRTCRTC	256	2048	60.1	100	40.936
Ech_612	XP_033628858.1_7869652_7870624	606	3	62	255	SLQEVMPE	CQVIGNPM	WSNYTNCARGARGTNATGCCNGA	ATNGGRTTNCCDATNACYTGRCA	8192	1536	0.445055	30	64.2	96	21	303	SRDTEQI	EGDYTVK	WSNMGNGAYACNGARCARAT	TTNACNGTRTARTCNCCYTC	4096	512	65.4	95	40.931
Ech_613	XP_033641774.1_1259002_1260489	732	3	127	362	MRRPLENQ	CMKKNRFV	ATGMGNMGNCCNYTNGARAAYCA	ACRAANCKRTTYTTYTTCATRCA	8192	256	0.488152	40	62	96	10	449	MALEEWE	PAKGFKN	ATGGCNYTNGARGARTGGGA	TTYTTRAANCCYTTNGCNGG	128	512	63.9	97.5	40.921
Ech_614	XP_033646714.1_128487_129996	678	3	128	345	VMAAKVEP	IETGCQNT	GTNATGGCNGCNAARGTNGARCC	GTRTTYTGRCANCCNGTYTCDAT	1024	768	0.218009	15	62.6	100	65	362	ENTTFPF	FYVAPES	GARAAYACNACNTTYCCNTT	SWYTCNGGNGCNACRTARAA	512	2048	62.2	97.5	40.9134
Ech_615	XP_033636946.1_14907039_14908290	759	3	129	373	ERFFAVVH	CNMCANPF	GARMGNTTYTTYGCNGTNGTNCA	AANGGRTTNGCRCACATRTTRCA	4096	256	0.5625	49	62.8	92	112	385	LWALFMT	QYKEFQY	YTNTGGGCNYTNTTYATGAC	TAYTGRAAYTCYTTRTAYTG	512	64	66	97.5	40.9046
Ech_616	XP_033642474.1_4790085_4792119	1293	3	94	516	FDIRDDCY	KCCWGCQR	TTYGAYATHMGNGAYGAYTGYTA	CKYTGRCANCCCCARCARCAYTT	768	256	0.334152	49.6667	60.8	94	36	524	NPGDFFI	CPENAIT	AAYCCNGGNGAYTTYTTYAT	GTDATNGCRTTYTCNGGRCA	256	384	70.9	92.5	40.8994
Ech_617	XP_033635596.1_13794325_13795003	555	3	27	203	ASIIKFDK	AMVGFDTG	GCNWSNATHATHAARTTYGAYAA	CCNGTRTCRAANCCNACCATNGC	4608	1024	0.541667	33.6667	60.4	94	18	217	FQMTDEQ	MYNAVGK	TTYCARATGACNGAYGARCA	TTNCCNACNGCRTTRTACAT	64	256	75	90.5	40.8467
Ech_618	XP_033632563.1_18698956_18699633	495	3	24	180	PLCVLYMG	FGDYVPMM	CCNYTNTGYGTNYTNTAYATGGG	ATCATNGGNACRTARTCNCCRAA	4096	512	0.506944	27.3333	62.4	96	10	223	AGKAFCV	GNRFWDC	GCNGGNAARGCNTTYTGYGT	CARTCCCARAANCKRTTNCC	512	256	67	95	40.7762
Ech_619	XP_033647527.1_16668831_16670070	966	3	92	405	IHTGLGYW	NPFLYAVM	ATHCAYACNGGNYTNGGNTAYTG	ATNACNGCRTANARRAANGGRTT	6144	4096	0.371237	44.6667	62.4	98	79	419	DLMVGAT	FYKNKLT	GAYYTNATGGTNGGNGCNAC	GTNARYTTRTTYTTRTARAA	1024	256	65.4	92.5	40.753
Ech_620	XP_033645237.1_2331747_2333082	1272	3	31	446	KNKALWEA	AEMGSPWI	AARAAYAARGCNYTNTGGGARGC	ATCCANGGNSWNCCCATYTCNGC	512	2048	0.472585	66.3333	56.7	98	12	457	EWCRFMP	MEERDQR	GARTGGTGYMGNTTYATGCC	CKYTGRTCNCKYTCYTCCAT	64	256	66	95	40.7338
Ech_621	XP_033647590.1_12971548_12972625	546	3	111	284	CDRYTAVC	WHLGVETP	TGYGAYMGNTAYACNGCNGTNTG	GGNGTYTCNACNCCNARRTGCCA	4096	2048	0.447853	26.6667	61.6	98	38	303	GMVCFVM	IYCVTYT	GGNATGGTNTGYTTYGTNAT	GTRTANGTNACRCARTADAT	256	384	65.7	95	40.7245
Ech_622	XP_033630750.1_6166958_6168293	1158	3	63	440	VPALGEFI	NPPVGIAV	GTNCCNGCNYTNGGNGARTTYAT	ACNGCDATNCCNACNGGNGGRTT	8192	6144	0.329513	42	58.9	100	31	448	PIYLHGT	AQKRQDT	CCNATHTAYYTNCAYGGNAC	GTRTCYTGNCKYTTYTGNGC	1536	512	62.1	97.5	40.721
Ech_623	XP_033647839.1_13223245_13224646	909	3	77	371	LAAFKDFE	IEKLKEAQ	YTNGCNGCNTTYAARGAYTTYGA	TGNGCYTCYTTNARYTTYTCDAT	2048	1536	0.52963	54.3333	61.6	96	21	424	PTKQQRD	YACGVQI	CCNACNAARCARCARMGNGA	ATYTGNACNCCRCANGCRTA	1024	512	66.4	93	40.7025
Ech_624	XP_033629199.1_19078783_19079860	528	3	176	343	NMAHTEAQ	QPPKIVDI	AAYATGGCNCAYACNGARGCNCA	ATRTCNACDATYTTNGGNGGYTG	512	1536	0.477707	28.3333	64.1	96	76	356	HCEVQTD	TNVDAPD	CAYTGYGARGTNCARACNGA	TCNGGNGCRTCNACRTTNGT	256	1024	69.4	90.5	40.6926
Ech_625	XP_033634669.1_18449670_18450206	408	5	16	143	MTVIVLHI	EWVRIAYI	ATGACNGTNATHGTNYTNCAYAT	ATRTANGCDATNCKNACCCAYTC	3072	1536	0.441667	22	57.1	93.5	1	151	QYYLTTM	IDRLFMW	CARTAYTAYYTNACNACNAT	CACATRAANARNCKRTCDAT	1024	768	60.7	90	40.6824
Ech_626	XP_033627160.1_1118818_1120030	675	3	66	282	MQTLVNFY	CHAPFQFL	ATGCARACNYTNGTNAAYTTYTA	ARRAAYTGRAANGGNGCRTGRCA	1024	1024	0.439614	34	66.7	96	54	329	CAFLFVI	PIVYNAT	TGYGCNTTYYTNTTYGTNAT	GTNGCRTTRTANACDATNGG	1024	768	64.1	92.5	40.6824
Ech_627	XP_033639255.1_12854726_12855371	546	3	12	185	NGEVRAEI	EIEVEIDH	AAYGGNGARGTNMGNGCNGARAT	TGRTCDATYTCNACYTCDATYTC	4096	576	0.2875	16.3333	57.6	98	4	214	VAVLYCF	YPNIETE	GTNGCNGTNYTNTAYTGYTT	TCNGTYTCDATRTTNGGRTA	2048	384	65.7	100	40.6613
Ech_628	XP_033643051.1_12300776_12301984	456	3	76	219	DIRKDDHH	VKGEQKRD	GAYATHMGNAARGAYGAYCAYCA	TCNCKYTTYTGYTCNCCYTTNAC	768	2048	0.264706	13.3333	59.8	96	26	229	PEDVFDW	EAGLKAT	CCNGARGAYGTNTTYGAYTG	GTNGCYTTNARNCCNGCYTC	256	2048	65.8	100	40.6463
Ech_629	XP_033640086.1_13037087_13038224	741	3	104	342	WSTEAPCY	NPIIYAAK	TGGWSNACNGARGCNCCNTGYTA	TTNGCNGCRTADATDATNGGRTT	4096	2304	0.477679	41.3333	60.8	98	84	350	TGLAMPM	HPQFKKV	ACNGGNYTNGCNATGCCNAT	ACYTTYTTRAAYTGNGGRTG	2048	128	67	92.5	40.6362
Ech_630	XP_033632147.1_13940888_13941984	684	3	96	315	KYGIQAFF	YPEHLDYH	AARTAYGGNATHCARGCNTTYTT	TGRTARTCNARRTGYTCNGGRTA	768	1024	0.722513	56.3333	64.6	100	15	323	SEIQTGK	FAVELQK	WSNGARATHCARACNGGNAA	TTYTGNARYTCNACNGCRAA	3072	1024	63.8	88	40.5925
Ech_631	XP_033625079.1_4848483_4849038	360	3	16	127	YQNFLWFV	GDTMEMYT	TAYCARAAYTTYYTNTGGTTYGT	GTRTACATYTCCATNGTRTCNCC	256	128	0.49505	18.6667	64.8	96	4	140	ALQDPEV	AFEFTKP	GCNYTNCARGAYCCNGARGT	GGYTTNGTRAAYTCRAANGC	1024	256	67	93	40.5918
Ech_632	XP_033626764.1_21460537_21461308	741	3	11	249	FFVFGQGW	DPMHMAQL	TTYTTYGTNTTYGGNCARGGNTG	ARYTGNGCCATRTGCATNGGRTC	1024	256	0.437788	32	62.8	98	3	257	LEAPMEH	AADQERH	YTNGARGCNCCNATGGARCA	TGNCKYTCYTGRTCNGCNGC	512	1024	65.4	93	40.5796
Ech_633	XP_033648058.1_23769897_23771666	594	3	66	255	SPLDDQEF	CVDPEFYE	WSNCCNYTNGAYGAYCARGARTT	TCRTARAAYTCNGGRTCNACRCA	8192	512	0.348066	22.3333	64	94	1	267	ILEDWDV	ENADDLY	ATHYTNGARGAYTGGGAYGT	TANARRTCRTCNGCRTTYTC	192	512	67.2	95	40.5399
Ech_634	XP_033632545.1_14102080_14103436	921	3	58	356	PNITLGFD	YAFAHAFD	CCNAAYATHACNYTNGGNTTYGA	TCRAANGCRTGNGCRAANGCRTA	6144	1024	0.47931	56	58.9	96	16	370	LGGMVPF	CPQMTKE	YTNGGNGGNATGGTNCCNTT	TCYTTNGTCATYTGNGGRCA	2048	128	68.8	92.5	40.5236
Ech_635	XP_033638207.1_5271234_5272778	1119	3	109	473	FTGSEMWN	NPWAEWMG	TTYACNGGNWSNGARATGTGGAA	CCCATCCAYTCNGCCCANGGRTT	1024	64	0.502857	65.3333	66.6	94	58	483	VAYLGIP	HGDEIAY	GTNGCNTAYYTNGGNATHCC	TANGCDATYTCRTCNCCRTG	3072	384	66.5	88	40.5188
Ech_636	XP_033627031.1_8964674_8965706	459	3	175	319	NRRVMKEY	KQEALESF	AAYMGNMGNGTNATGAARGARTA	AANSWYTCNARNGCYTCYTGYTT	2048	8192	0.364964	17	58.7	94	164	328	QPTKKYV	NIVETHK	CARCCNACNAARAARTAYGT	TTRTGNGTYTCNACDATRTT	256	384	70.5	97.5	40.5047
Ech_637	XP_033631827.1_10013502_10014528	729	3	75	309	ACLSMPWT	NPFIYATK	GCNTGYYTNWSNATGCCNTGGAC	TTNGTNGCRTADATRAANGGRTT	4096	1536	0.445946	38.3333	60.9	100	24	317	ERQIFAT	HPDFKTV	GARMGNCARATHTTYGCNAC	ACNGTYTTRAARTCNGGRTG	768	256	69.3	88	40.5025
Ech_638	XP_033627489.1_19548077_19548929	576	3	46	229	QYVQLKTK	HENYMKDQ	CARTAYGTNCARYTNAARACNAA	TGRTCYTTCATRTARTTYTCRTG	2048	64	0.344633	21	68.8	94	1	251	MKRSEYK	YWFGFIE	ATGAARMGNWSNGARTAYAA	TCDATRAANCCRAACCARTA	1024	96	62.4	95	40.4933
Ech_639	XP_033624536.1_3608373_3609365	591	3	141	329	TEDPHQYF	HVQLEECY	ACNGARGAYCCNCAYCARTAYTT	TARCAYTCYTCNARYTGNACRTG	512	1024	0.514124	34.3333	69.4	96	2	338	TERPEHP	QFYSIEK	ACNGARMGNCCNGARCAYCC	TTYTCDATNSWRTARAAYTG	1024	768	58.2	95	40.4812
Ech_640	XP_033629453.1_1814977_1817635	2004	3	19	678	AQQYADFE	QFTDGIPQ	GCNCARCARTAYGCNGAYTTYGA	TGNGGDATNCCRTCNGTRAAYTG	512	1536	0.54023	124	67.1	94	11	774	LKLNLDA	EGELDTP	YTNAARYTNAAYYTNGAYGC	GGNGTRTCNARYTCNCCYTC	4096	1024	51.8	95	40.4161
Ech_641	XP_033631189.1_921315_921951	468	3	23	170	ERAEFPHG	FVDRKWMK	GARMGNGCNGARTTYCCNCAYGG	TTCATCCAYTTNCKRTCNACRAA	2048	256	0.411348	21.3333	63.1	98	15	178	TLGKVDY	TMDPKRK	ACNYTNGGNAARGTNGAYTA	TTNCKYTTNGGRTCCATNGT	2048	512	66.3	92.5	40.4149
Ech_642	XP_033643319.1_1301947_1304304	561	6	249	427	LAQSFYEQ	EALEYAET	YTNGCNCARWSNTTYTAYGARCA	GTYTCNGCRTAYTCNARNGCYTC	8192	2048	0.709302	57.3333	50	92	236	544	CLGRVYH	EYRALPL	TGYYTNGGNMGNGTNTAYCA	ARNGGNARNGCNCKRTAYTC	4096	8192	55.2	91.5	40.4139
Ech_643	XP_033643741.1_15946072_15947098	552	3	81	256	NNTEKQMD	PFDMVKFR	AAYAAYACNGARAARCARATGGA	CKRAAYTTNACCATRTCRAANGG	128	512	0.365854	22.3333	70.8	94	72	267	INAAEKN	GPELQVE	ATHAAYGCNGCNGARAARAA	TCNACYTGNARYTCNGGNCC	384	2048	62.4	92.5	40.3926
Ech_644	XP_033630571.1_14228553_14230772	1332	3	24	459	AKQERPND	QMQMKRTI	GCNAARCARGARMGNCCNAAYGA	ATNGTNCKYTTCATYTGCATYTG	2048	256	0.561033	87.3333	66.3	92	14	523	MLQDQIG	EMTNLKT	ATGYTNCARGAYCARATHGG	GTYTTNARRTTNGTCATYTC	192	256	65.8	88	40.3887
Ech_645	XP_033630715.1_12677789_12678668	399	3	27	151	DGYHNLQT	WAEGIGDE	GAYGGNTAYCAYAAYYTNCARAC	TCRTCNCCDATNCCYTCNGCCCA	1024	768	0.40678	16.3333	63.8	96	10	233	PAPAKLN	KAQMTGT	CCNGCNCCNGCNAARYTNAA	GTNCCNGTCATYTGNGCYTT	4096	256	60.5	100	40.3626
Ech_646	XP_033642186.1_11574649_11575459	390	3	112	233	HNLFDLMY	HQRYEDWL	CAYAAYYTNTTYGAYYTNATGTA	ARCCARTCYTCRTANCKYTGRTG	1024	512	0.313043	14.6667	64.1	98	100	243	DEPVKKW	KKFPVPG	GAYGARCCNGTNAARAARTG	CCNGGNACNGGRAAYTTYTT	256	512	68.4	90	40.3618
Ech_647	XP_033628084.1_21581237_21582323	528	3	118	285	IPFLTYFA	FFICQLPY	ATHCCNTTYYTNACNTAYTTYGC	TANGGNARYTGRCADATRAARAA	3072	1536	0.40625	25.3333	62.5	96	65	334	YMRTITN	NPIIYYA	TAYATGMGNACNATHACNAA	GCRTARTADATDATNGGRTT	768	288	63.2	97.5	40.3462
Ech_648	XP_033638579.1_66712_68394	819	3	115	379	NIETTPVK	AQWEAGDV	AAYATHGARACNACNCCNGTNAA	ACRTCNCCNGCYTCCCAYTGNGC	3072	512	0.270916	25.3333	64.8	92	105	406	KDRFEKG	YYEGDQD	AARGAYMGNTTYGARAARGG	TCYTGRTCNCCYTCRTARTA	256	128	67.4	95	40.3462
Ech_649	XP_033632366.1_1184812_1185602	513	3	31	193	SLMDDFFD	FNQQPFTN	WSNYTNATGGAYGAYTTYTTYGA	TTNGTRAANGGYTGYTGRTTRAA	2048	512	0.418301	23	57.1	98	18	202	GTILANK	VFGMPPT	GGNACNATHYTNGCNAAYAA	GTNGGNGGCATNCCRAANAC	3072	512	64.3	100	40.326
Ech_650	XP_033635393.1_6326276_6327196	711	3	62	290	FLKKMEEQ	QGNAVITE	TTYYTNAARAARATGGARGARCA	TCNGTDATNACNGCRTTNCCYTG	256	3072	0.52968	41	67.8	92	2	300	DTIGEPF	FEGSTGK	GAYACNATHGGNGARCCNTT	TTNCCNGTNSWNCCYTCRAA	768	4096	60	97.5	40.326
Ech_651	XP_033626246.1_20410705_20411314	600	3	17	208	VGETFPNH	KGQFQWPG	GTNGGNGARACNTTYCCNAAYCA	CCNGGCCAYTGRAAYTGNCCYTT	2048	256	0.459119	27.3333	68.3	96	8	216	LENNQCK	VETVMDS	YTNGARAAYAAYCARTGYAA	SWRTCCATNACNGTYTCNAC	256	1024	64	90.5	40.2976
Ech_652	XP_033638161.1_7121223_7124250	1776	3	313	896	QSELKIQV	EAKIKTLE	CARWSNGARYTNAARATHCARGT	TCNARNGTYTTDATYTTNGCYTC	6144	3072	0.628788	135.333	55.3	94	197	909	KDRDNLA	FKANFEK	AARGAYMGNGAYAAYYTNGC	TTYTCRAARTTNGCYTTRAA	1024	128	61.8	95	40.2726
Ech_653	XP_033642262.1_4781427_4782272	555	4	68	244	GMATKRMA	QARKCGEK	GGNATGGCNACNAARMGNATGGC	TTYTCNCCRCAYTTNCKNGCYTG	1024	2048	0.684524	51.75	57.3	95.5	60	273	WSSATKN	DWFKEAS	TGGWSNWSNGCNACNAARAA	SWNGCYTCYTTRAACCARTC	8192	256	54.7	98	40.2649
Ech_654	XP_033641929.1_6165758_6166333	483	3	30	182	TFLEKQEA	PEVMNSGL	ACNTTYYTNGARAARCARGARGC	ARNCCNSWRTTCATNACYTCNGG	1024	8192	0.377778	21.6667	59.1	92	3	192	FQLYQED	QMTPEEK	TTYCARYTNTAYCARGARGA	TTYTCYTCNGGNGTCATYTG	256	128	70.7	97.5	40.2509
Ech_655	XP_033634242.1_9587201_9587815	432	3	18	153	MLATQFPN	AMWGREKA	ATGYTNGCNACNCARTTYCCNAA	GCYTTYTCNCKNCCCCACATNGC	2048	512	0.320312	15.6667	65.2	96	6	185	LEVGCCE	HYLCQKP	YTNGARGTNGGNTGYTGYGA	GGYTTYTGRCANARRTARTG	1024	256	65.8	93	40.2495
Ech_656	XP_033641852.1_3302067_3303286	525	3	228	394	RDATPLWY	DTMKELIG	MGNGAYGCNACNCCNYTNTGGTA	CCDATNARYTCYTTCATNGTRTC	8192	768	0.454545	27.3333	64.9	94	199	412	ADNQGNN	DIAKDMP	GCNGAYAAYCARGGNAAYAA	GGCATRTCYTTNGCDATRTC	256	96	67.2	92.5	40.2362
Ech_657	XP_033624511.1_496407_497846	1026	3	66	399	VGKYATYH	THRKMEVR	GTNGGNAARTAYGCNACNTAYCA	CKNACYTCCATYTTNCKRTGNGT	2048	2048	0.417178	49.6667	62	98	22	447	YTPLNED	DNEVLFS	TAYACNCCNYTNAAYGARGA	SWRAANARNACYTCRTTRTC	1024	2048	63.4	92.5	40.2121
Ech_658	XP_033645636.1_8698834_8699472	600	3	13	204	TNCVYYWN	DMDIDEQL	ACNAAYTGYGTNTAYTAYTGGAA	ARYTGYTCRTCDATRTCCATRTC	256	192	0.472222	34	66.7	100	5	212	WQELLDE	EMALERR	TGGCARGARYTNYTNGAYGA	CKNCKYTCNARNGCCATYTC	512	2048	53.5	97.5	40.1996
Ech_659	XP_033644536.1_1266012_1267010	669	3	25	239	GYIVETYP	AMITNNVQ	GGNTAYATHGTNGARACNTAYCC	TGNACRTTRTTNGTDATCATNGC	1536	768	0.52381	36.3333	65.2	98	17	249	INPPRMP	TVFNNTH	ATHAAYCCNCCNMGNATGCC	TGNGTRTTRTTRAANACNGT	768	512	56.7	97.5	40.1912
Ech_660	XP_033626953.1_21587250_21588450	807	3	76	336	MRNATNMY	NPIIYNLA	ATGMGNAAYGCNACNAAYATGTA	GCNARRTTRTADATDATNGGRTT	512	2304	0.448819	42	61.1	96	60	350	VPGNLAF	AFKEVLC	GTNCCNGGNAAYYTNGCNTT	CANARNACYTCYTTRAANGC	4096	1024	64.6	95	40.181
Ech_661	XP_033644443.1_4301244_4301917	411	3	80	208	AMEWDGYQ	FFALYVLV	GCNATGGARTGGGAYGGNTAYCA	ACNARNACRTANARNGCRAARAA	128	8192	0.425	19	62.2	98	37	216	EVIYATP	ICCMVGG	GARGTNATHTAYGCNACNCC	CCNCCNACCATRCARCADAT	768	192	66.1	93	40.1574
Ech_662	XP_033632076.1_32732355_32733165	729	3	30	264	TEDVITPM	GENKGGKK	ACNGARGAYGTNATHACNCCNAT	TTYTTNCCNCCYTTRTTYTCNCC	3072	1024	0.404651	31	56.1	96	2	275	DRNANGE	VWYEYGC	GAYMGNAAYGCNAAYGGNGA	CANCCRTAYTCRTACCANAC	1024	128	68.1	97.5	40.0947
Ech_663	XP_033635882.1_9872153_9874052	825	3	280	546	LEANRAYF	MVGNALYQ	YTNGARGCNAAYMGNGCNTAYTT	TGRTANARNGCRTTNCCNACCAT	8192	2048	0.52381	48	62	92	226	556	TCTVGPI	GEYVDPE	ACNTGYACNGTNGGNCCNAT	TCNGGRTCNACRTAYTCNCC	2048	512	64.2	97.5	40.0923
Ech_664	XP_033637290.1_6438677_6439637	777	3	52	302	NKEEFDPM	FKPERFLD	AAYAARGARGARTTYGAYCCNAT	TCNARRAANCKYTCNGGYTTRAA	256	4096	0.366667	33	66.8	96	15	318	RFTHDIF	KELIPFS	MGNTTYACNCAYGAYATHTT	SWRAANGGDATNARYTCYTT	768	3072	61.6	93	40.0746
Ech_665	XP_033624242.1_13698254_13699265	717	3	72	302	RDAKTEYG	EFAKGFVG	MGNGAYGCNAARACNGARTAYGG	CCNACRAANCCYTTNGCRAAYTC	2048	1024	0.411765	36	64.8	94	50	314	KMTKVWK	IWPHLHY	AARATGACNAARGTNTGGAA	TARTGNARRTGNGGCCADAT	64	384	65.7	92.5	40.061
Ech_666	XP_033634876.1_19539585_19540662	519	3	126	290	YPLKHTHM	NPWIYCGL	TAYCCNYTNAARCAYACNCAYAT	ARNCCRCARTADATCCANGGRTT	2048	768	0.484076	28	68.5	98	118	354	YERYVAI	NIRFVIV	TAYGARMGNTAYGTNGCNAT	ACDATNACRAANCKDATRTT	1024	1152	58.2	93	39.9897
Ech_667	XP_033640934.1_11181827_11183310	945	3	98	404	KSLYNTEI	THDNWEVV	AARWSNYTNTAYAAYACNGARAT	ACNACYTCCCARTTRTCRTGNGT	8192	256	0.558935	58.6667	63.2	94	90	489	FIRNPRH	EQILHPM	TTYATHMGNAAYCCNMGNCA	ATNGGRTGNARDATYTGYTC	3072	768	61.7	95	39.9257
Ech_668	XP_033632486.1_4428308_4429457	732	3	105	340	IGEKLHQY	NPLIYNVA	ATHGGNGARAARYTNCAYCARTA	GCNACRTTRTADATNARNGGRTT	1536	3072	0.339286	28.6667	63.2	98	81	348	WMRTITN	NPRYRKA	TGGATGMGNACNATHACNAA	GCYTTNCKRTANCKNGGRTT	384	2048	58.7	97.5	39.9231
Ech_669	XP_033635392.1_15944721_15945404	528	3	50	217	DARRYQEQ	DEAERRDY	GAYGCNMGNMGNTAYCARGARCA	TARTCNCKNCKYTCNGCYTCRTC	4096	4096	0.444444	26.6667	53.6	96	19	225	EDYLQPM	TNWPKNI	GARGAYTAYYTNCARCCNAT	ATRTTYTTNGGCCARTTNGT	512	128	70.4	97.5	39.8858
Ech_670	XP_033647791.1_24213593_24214367	354	4	46	155	KPDYRKAD	GFPWEVLH	AARCCNGAYTAYMGNAARGCNGA	TGNARNACYTCCCANGGRAANCC	2048	2048	0.533981	21.75	62.1	92.5	25	214	FVRPDRG	EVFYKPD	TTYGTNMGNCCNGAYMGNGG	TCNGGYTTRTARAANACYTC	4096	256	62.2	91	39.8766
Ech_671	XP_033628324.1_5871402_5873700	1101	3	317	675	MSQLGDKD	KPYPVFDL	ATGWSNCARYTNGGNGAYAARGA	ARRTCRAANACNGGRTANGGYTT	4096	2048	0.497041	59.3333	58.7	94	230	807	ATVGKPH	FNHFEVA	GCNACNGTNGGNAARCCNCA	GCNACYTCRAARTGRTTRAA	2048	128	70.4	90.5	39.8588
Ech_672	XP_033643760.1_8825225_8826594	1224	3	32	431	GSPKHKQQ	QAGNKNLD	GGNWSNCCNAARCAYAARCARCA	TCNARRTTYTTRTTNCCNGCYTG	4096	2048	0.366492	53.3333	60.2	94	10	450	FLEPLEN	FMLDGFK	TTYYTNGARCCNYTNGARAA	TTRAANCCRTCNARCATRAA	2048	256	60.1	100	39.8575
Ech_673	XP_033643731.1_15937635_15938805	657	3	115	325	PGCVTLYF	NICRCLVY	CCNGGNTGYGTNACNYTNTAYTT	TANACNARRCANCKRCADATRTT	8192	6144	0.438424	31.6667	59.5	94	35	337	EDTVVIC	VNPFIYT	GARGAYACNGTNGTNATHTG	GTRTADATRAANGGRTTNAC	768	384	68.3	95	39.8522
Ech_674	XP_033635173.1_14148628_14149592	804	3	55	314	DILHLQAM	FQEGVCAT	GAYATHYTNCAYYTNCARGCNAT	GTNGCRCANACNCCYTCYTGRAA	6144	1024	0.514523	45.3333	64.8	94	15	324	FMFIHGA	PWVAYYQ	TTYATGTTYATHCAYGGNGC	TGRTARTANGCNACCCANGG	96	256	68.3	88	39.8189
Ech_675	XP_033627763.1_16321132_16322305	612	3	141	336	ERFYAICH	VNPIIYNT	GARMGNTTYTAYGCNATHTGYCA	GTRTTRTADATDATNGGRTTNAC	1536	1152	0.526882	35.6667	65.1	98	73	354	TNFYLAN	QAFGCST	ACNAAYTTYTAYYTNGCNAA	GTNSWRCANCCRAANGCYTG	1024	2048	60	93	39.7794
Ech_676	XP_033641898.1_10326216_10328213	1290	3	123	544	YWRVHAGK	DKTTRETY	TAYTGGMGNGTNCAYGCNGGNAA	TANGTYTCNCKNGTNGTYTTRTC	2048	4096	0.420655	67.3333	58.6	100	111	562	SGKFKTV	EETPLFS	WSNGGNAARTTYAARACNGT	SWRAANARNGGNGTYTCYTC	2048	4096	53.8	100	39.7788
Ech_677	XP_033624717.1_5250066_5251076	591	3	47	235	APELPGNH	FKLEDAET	GCNCCNGARYTNCCNGGNAAYCA	GTYTCNGCRTCYTCNARYTTRAA	8192	1024	0.494186	32	60.8	98	25	263	FNNEMYG	GNNVRTK	TTYAAYAAYGARATGTAYGG	TTNGTNCKNACRTTRTTNCC	32	2048	67.2	90.5	39.7737
Ech_678	XP_033646796.1_75224_76409	891	3	91	379	ETALGYWP	YAVTQNKI	GARACNGCNYTNGGNTAYTGGCC	ATYTTRTTYTGNGTNACNGCRTA	2048	1024	0.421245	43	66.2	96	48	389	NFGTLAA	FYRTHVF	AAYTTYGGNACNYTNGCNGC	AANACRTGNGTNCKRTARAA	2048	1024	58	95	39.766
Ech_679	XP_033632045.1_2140166_2140876	510	3	16	177	PECATLGH	EDPMELTD	CCNGARTGYGCNACNYTNGGNCA	TCNGTNARYTCCATNGGRTCYTC	8192	1024	0.473282	23.3333	60.7	98	4	220	NRDHYMA	HKDGTVY	AAYMGNGAYCAYTAYATGGC	TANACNGTNCCRTCYTTRTG	128	512	72.7	86	39.7362
Ech_680	XP_033626526.1_13488460_13489318	597	3	33	223	YGNVEVFN	IHKANGAY	TAYGGNAAYGTNGARGTNTTYAA	TANGCNCCRTTNGCYTTRTGDAT	1024	1536	0.458564	32.6667	65.4	96	22	261	LSTAMVM	EEARPFY	YTNWSNACNGCNATGGTNAT	TARAANGGNCKNGCYTCYTC	8192	1024	57.4	97.5	39.7358
Ech_681	XP_033647274.1_8335921_8336925	627	3	99	299	FDLGFVNH	EKPKPPST	TTYGAYYTNGGNTTYGTNAAYCA	GTNSWNGGNGGYTTNGGYTTYTC	2048	8192	0.368421	28.3333	53.4	100	65	340	ILQRTCN	KVKRDEN	ATHYTNCARMGNACNTGYAA	TTYTCRTCNCKYTTNACYTT	3072	512	63.2	100	39.6739
Ech_682	XP_033637113.1_6169667_6170436	441	3	76	214	IPYFKAMF	EEVYYAVM	ATHCCNTAYTTYAARGCNATGTT	ATNACNGCRTARTANACYTCYTC	384	1024	0.454545	22.3333	66.3	92	62	223	GQQIACH	WVKHDWE	GGNCARCARATHGCNTGYCA	TCCCARTCRTGYTTNACCCA	384	32	73	86	39.6726
Ech_683	XP_033642573.1_12236038_12237652	1233	3	100	502	IIGEFPAF	IKAGDWWV	ATHATHGGNGARTTYCCNGCNTT	ACCCACCARTCNCCNGCYTTDAT	2304	192	0.534177	85.3333	64.4	92	78	526	LCYAELG	PITLHEQ	YTNTGYTAYGCNGARYTNGG	TGYTCRTGNARNGTDATNGG	2048	1536	58.5	95	39.66
Ech_684	XP_033646475.1_25229731_25230766	591	3	134	322	EVRVAEVK	IWGHRRTK	GARGTNMGNGTNGCNGARGTNAA	TTNGTNCKNCKRTGNCCCCADAT	8192	6144	0.352941	23.6667	51.9	100	90	335	TLVADDE	HMIDRQT	ACNYTNGTNGCNGAYGAYGA	GTYTGNCKRTCDATCATRTG	2048	192	67.7	97.5	39.6581
Ech_685	XP_033642092.1_12414281_12415589	807	3	31	291	LTCGHTFC	KVQYPMFV	YTNACNTGYGGNCAYACNTTYTG	ACRAACATNGGRTAYTGNACYTT	4096	256	0.487805	47.3333	64.7	96	12	302	VASQLEC	EEIQGWP	GTNGCNWSNCARYTNGARTG	GGCCANCCYTGDATYTCYTC	8192	96	61.1	92.5	39.6475
Ech_686	XP_033624243.1_13698406_13699265	717	3	22	252	RDAKTEYG	EFAKGFVG	MGNGAYGCNAARACNGARTAYGG	CCNACRAANCCYTTNGCRAAYTC	2048	1024	0.411765	36	64.8	94	6	264	KNPMQAQ	IWPHLHY	AARAAYCCNATGCARGCNCA	TARTGNARRTGNGGCCADAT	128	384	68.8	88	39.6437
Ech_687	XP_033638227.1_13157197_13158114	489	3	139	293	DYRKMAAE	DEDDLLGV	GAYTAYMGNAARATGGCNGCNGA	ACNCCNARNARRTCRTCYTCRTC	1024	4096	0.588652	31.6667	55.5	100	97	304	PVVRKKT	VEYVTQD	CCNGTNGTNMGNAARAARAC	TCYTGNGTNACRTAYTCNAC	2048	512	60.6	100	39.6395
Ech_688	XP_033632965.1_6067514_6068876	609	3	212	406	PVLCDLDN	DTVYLFEN	CCNGTNYTNTGYGAYYTNGAYAA	TTYTCRAANARRTANACNGTRTC	8192	2048	0.444444	29.6667	59	98	183	450	RMSYPPC	EEIVTCD	MGNATGWSNTAYCCNCCNTG	TCRCANGTNACDATYTCYTC	4096	384	59.3	100	39.6308
Ech_689	XP_033645106.1_849979_851258	759	3	162	406	SPRNDFYE	YHTLDPDA	WSNCCNMGNAAYGAYTTYTAYGA	GCRTCNGGRTCNARNGTRTGRTA	8192	2048	0.602679	44	61.8	98	112	431	CYETIEM	YETPQLL	TGYTAYGARACNATHGARAT	ARNARYTGNGGNGTYTCRTA	192	2048	66.8	88	39.621
Ech_690	XP_033646659.1_143348_144245	672	3	38	253	EKPDEFGW	YEGLYERA	GARAARCCNGAYGARTTYGGNTG	GCNCKYTCRTANARNCCYTCRTA	512	4096	0.305825	21.6667	62.6	98	6	285	DVLAHQA	MVREWLA	GAYGTNYTNGCNCAYCARGC	GCNARCCAYTCNCKNACCAT	1024	512	61.6	95	39.6209
Ech_691	XP_033642058.1_9573680_9576154	1884	3	235	854	NERFYFPD	MPSPDPVV	AAYGARMGNTTYTAYTTYCCNGA	ACNACNGGRTCNGGNSWNGGCAT	1024	8192	0.598976	136.333	48.6	98	225	862	FRHPIDY	VDRTDHT	TTYMGNCAYCCNATHGAYTA	GTRTGRTCNGTNCKRTCNAC	768	1024	62.2	95	39.6203
Ech_692	XP_033634995.1_10651860_10652399	369	3	17	131	GETVTLYC	CDVEGGNP	GGNGARACNGTNACNYTNTAYTG	GGRTTNCCNCCYTCNACRTCRCA	8192	1024	0.37963	14.3333	61.8	96	5	145	FGIQPRD	NKGDVAV	TTYGGNATHCARCCNMGNGA	ACNGCNACRTCNCCYTTRTT	1536	512	65.2	95	39.6013
Ech_693	XP_033630014.1_16329572_16330568	462	3	62	207	SGWGGKPN	KKPINQDT	WSNGGNTGGGGNGGNAARCCNAA	GTRTCYTGRTTDATNGGYTTYTT	8192	384	0.434426	18.3333	59.4	100	34	228	SGWGEMP	DNGTAAW	WSNGGNTGGGGNGARATGCC	CANGCNGCNGTNCCRTTRTC	512	1024	63.1	95	39.594
Ech_694	XP_033626167.1_20395526_20396372	684	3	72	291	IGNGQGKA	IQDRLKQH	ATHGGNAAYGGNCARGGNAARGC	TGYTGYTTNARNCKRTCYTGDAT	1536	3072	0.549223	38.6667	56.5	96	8	300	WERPKPV	ENWHGND	TGGGARMGNCCNAARCCNGT	TCRTTNCCRTGCCARTTYTC	512	64	67.6	95	39.5858
Ech_695	XP_033639564.1_154733_155261	378	3	34	151	KVIATGNN	FYKGQNPN	AARGTNATHGCNACNGGNAAYAA	TTNGGRTTYTGNCCYTTRTARAA	3072	512	0.324324	14.6667	67.5	98	21	159	GEVPVGC	APNPKVK	GGNGARGTNCCNGTNGGNTG	TTNACYTTNGGRTTNGGNGC	2048	1024	59.4	93	39.5845
Ech_696	XP_033625825.1_1614028_1614503	369	3	16	130	FCRSKIFW	QWGNEDMH	TTYTGYMGNWSNAARATHTTYTG	TGCATRTCYTCRTTNCCCCAYTG	6144	64	0.298077	11	65.7	96	4	140	QCDDYGN	YDISNYR	CARTGYGAYGAYTAYGGNAA	CKRTARTTNSWDATRTCRTA	128	1536	61.6	95	39.5747
Ech_697	XP_033634468.1_13267210_13267915	600	3	27	218	RRLEMMNG	EDYSMKLE	MGNMGNYTNGARATGATGAAYGG	TCNARYTTCATNSWRTARTCYTC	2048	2048	0.537931	29	53.9	98	5	272	PFYSQAM	WTFEEQF	CCNTTYTAYWSNCARGCNAT	AAYTGYTCYTCRAANGTCCA	2048	64	64.2	100	39.546
Ech_698	XP_033634442.1_762414_764337	855	3	194	470	STDPIGWF	WKEALYND	WSNACNGAYCCNATHGGNTGGTT	TCRTTRTANARNGCYTCYTTCCA	6144	512	0.52809	57	67.6	92	50	547	MGFNDVP	KGYHTRT	ATGGGNTTYAAYGAYGTNCC	GTNCKNGTRTGRTANCCYTT	128	1024	67.2	86	39.54
Ech_699	XP_033635622.1_7101435_7101973	408	3	45	172	GLHRNMNN	MDYLNEVK	GGNYTNCAYMGNAAYATGAAYAA	TTNACYTCRTTNARRTARTCCAT	2048	512	0.410256	18.3333	63.4	98	34	180	PQTNPRI	QYIMRTA	CCNCARACNAAYCCNMGNAT	GCNGTNCKCATDATRTAYTG	2048	384	62.9	93	39.5326
Ech_700	XP_033635651.1_12272949_12274113	690	3	62	283	NLAIADFC	GFLNCVVN	AAYYTNGCNATHGCNGAYTTYTG	TTNACNACRCARTTNARRAANCC	3072	4096	0.283721	22	59.2	96	18	293	IRPVGAE	VYAFKNP	ATHMGNCCNGTNGGNGCNGA	GGRTTYTTRAANGCRTANAC	6144	256	66.6	95	39.5138
Ech_701	XP_033633350.1_4252573_4253617	705	3	118	344	AARHVYGN	WGILDEDI	GCNGCNMGNCAYGTNTAYGGNAA	ATRTCYTCRTCNARDATNCCCCA	8192	768	0.526066	42.3333	59.5	100	110	354	RWPYLKQ	IKKVAGK	MGNTGGCCNTAYYTNAARCA	TTNCCNGCNACYTTYTTDAT	1024	768	61.9	93	39.5052
Ech_702	XP_033628961.1_21207833_21209663	1539	3	29	533	KLRHLFEA	DKMEMAMR	AARYTNMGNCAYYTNTTYGARGC	CKCATNGCCATYTCCATYTTRTC	8192	64	0.393684	68	58.6	96	21	542	TTPGAKV	KETVITN	ACNACNCCNGGNGCNAARGT	TTNGTDATNACNGTYTCYTT	2048	768	63.8	93	39.5036
Ech_703	XP_033624335.1_113018_113578	516	3	19	182	KMKHTHEV	DVLPEGKI	AARATGAARCAYACNCAYGARGT	ATYTTNCCYTCNGGNARNACRTC	128	4096	0.525547	30.3333	62.9	98	11	192	SKLHTDY	IKTVAKH	WSNAARYTNCAYACNGAYTA	TGYTTNGCNACNGTYTTDAT	4096	768	62.4	92.5	39.5026
Ech_704	XP_033628655.1_7639548_7640121	417	3	49	179	PAITVTEA	INNATMSD	CCNGCNATHACNGTNACNGARGC	TCNSWCATNGTNGCRTTRTTDAT	6144	3072	0.416667	22.3333	56.4	96	18	190	NLDEVFK	YTCKAVN	AAYYTNGAYGARGTNTTYAA	TTNACNGCYTTRCANGTRTA	512	512	71.8	92.5	39.4926
Ech_705	XP_033644319.1_4063750_4064610	663	3	62	274	IMKPVYEE	FTADVDTV	ATHATGAARCCNGTNTAYGARGA	ACNGTRTCNACRTCNGCNGTRAA	384	2048	0.428571	34	62.7	100	19	282	KRCNTDP	VFSQDRK	AARMGNTGYAAYACNGAYCC	TTNCKRTCYTGNSWRAANAC	512	4096	57.6	95	39.4837
Ech_706	XP_033628758.1_4779400_4780540	588	3	129	316	TKERTPEQ	IDENCDSS	ACNAARGARMGNACNCCNGARCA	SWNSWRTCRCARTTYTCRTCDAT	4096	6144	0.442529	28	53.2	100	95	374	PQGKLTK	TGIQWLF	CCNCARGGNAARYTNACNAA	AANARCCAYTGDATNCCNGT	2048	768	62.8	100	39.4824
Ech_707	XP_033634267.1_15496673_15497478	669	3	54	268	QAKYNIYK	GNAKLDVG	CARGCNAARTAYAAYATHTAYAA	CCNACRTCNARYTTNGCRTTNCC	384	4096	0.516667	34.6667	63	94	11	279	ATVHFQK	YGGVCLL	GCNACNGTNCAYTTYCARAA	ARNARRCANACNCCNCCRTA	512	4096	63.2	95	39.4744
Ech_708	XP_033635812.1_10191569_10192194	534	4	27	196	QITINVGE	KEAYIKKG	CARATHACNATHAAYGTNGGNGA	CCYTTYTTDATRTANGCYTCYTT	2304	384	0.532468	30.75	63	94	8	204	HNAWSGD	QEAYAAM	CAYAAYGCNTGGWSNGGNGA	ATNGCNGCRTANGCYTCYTG	1024	512	57.5	91	39.4688
Ech_709	XP_033630276.1_5304893_5305940	879	3	47	331	PQIRVEEC	VHSVDCPM	CCNCARATHMGNGTNGARGARTG	ATNGGRCARTCNACNSWRTGNAC	3072	8192	0.458647	48.3333	54	98	3	349	FGMYFKT	GHICPPN	TTYGGNATGTAYTTYAARAC	TTNGGNGGRCADATRTGNCC	64	768	69	92.5	39.4452
Ech_710	XP_033636267.1_16567617_16568896	1158	3	48	425	LAAGMHDY	NVNQPLRI	YTNGCNGCNGGNATGCAYGAYTA	ATNCKNARNGGYTGRTTNACRTT	2048	8192	0.472892	59.3333	62.4	96	2	438	VNGNYEH	PEGKMSS	GTNAAYGGNAAYTAYGARCA	SWNSWCATYTTNCCYTCNGG	256	4096	58.8	95	39.4415
Ech_711	XP_033630982.1_15807582_15808697	825	3	62	328	CLVANIIN	DKILAFCT	TGYYTNGTNGCNAAYATHATHAA	GTRCARAANGCNARDATYTTRTC	4608	1536	0.484375	50	62.1	92	31	339	YLDKYWG	PVKNIET	TAYYTNGAYAARTAYTGGGG	GTYTCDATRTTYTTNACNGG	128	384	69.1	90	39.4137
Ech_712	XP_033636101.1_16400195_16401120	687	3	31	251	EVFQDSND	AKQEDFSP	GARGTNTTYCARGAYWSNAAYGA	GGNSWRAARTCYTCYTGYTTNGC	2048	2048	0.464115	38.3333	57	98	14	293	TNQAGAE	QFTVPEW	ACNAAYCARGCNGGNGCNGA	CAYTCNGGNACNGTRAAYTG	1024	512	69	90.5	39.3939
Ech_713	XP_033645328.1_11079253_11080345	651	3	67	275	MTNLYLVQ	NQVAWMLV	ATGACNAAYYTNTAYYTNGTNCA	ACNARCATCCANGCNACYTGRTT	4096	512	0.450495	34.6667	59.6	96	26	283	LFYNEFD	INGVVFF	YTNTTYTAYAAYGARTTYGA	AARAANACNACNCCRTTDAT	256	768	66.8	92.5	39.3844
Ech_714	XP_033631815.1_8584970_8585942	648	3	51	258	TTNCFVVN	KNMFYVVC	ACNACNAAYTGYTTYGTNGTNAA	CANACNACRTARAACATRTTYTT	2048	256	0.554974	40	65.4	98	33	305	IGNILVI	YATKHPH	ATHGGNAAYATHYTNGTNAT	TGNGGRTGYTTNGTNGCRTA	2304	512	58.3	92.5	39.3623
Ech_715	XP_033637021.1_4164932_4166024	816	3	57	320	VNSIEEQQ	YNPVLLNP	GTNAAYWSNATHGARGARCARCA	GGRTTNARNARNACNGGRTTRTA	3072	8192	0.521368	43.6667	50.8	96	24	375	AKHGTDP	FEQLKAC	GCNAARCAYGGNACNGAYCC	CANGCYTTNARYTGYTCRAA	512	512	69.4	97.5	39.3435
Ech_716	XP_033635995.1_17255920_17256600	366	3	112	225	ANLQILEG	YGNPRCQG	GCNAAYYTNCARATHYTNGARGG	CCYTGRCANCKNGGRTTNCCRTA	6144	2048	0.67	26.3333	56.7	100	4	233	DMFGDPE	YCNSCFR	GAYATGTTYGGNGAYCCNGA	CKRAARCANSWRTTRCARTA	128	1024	61.5	97.5	39.3339
Ech_717	XP_033628571.1_544823_545845	846	3	55	328	GLGNHGDP	EMYRNLAQ	GGNYTNGGNAAYCAYGGNGAYCC	TGNGCNARRTTNCKRTACATYTC	4096	2048	0.469388	45.6667	58.5	100	3	352	HAVLCQN	DNVTVLI	CAYGCNGTNYTNTGYCARAA	ATNARNACNGTNACRTTRTC	1024	2048	64.4	90.5	39.3235
Ech_718	XP_033627221.1_3615043_3616050	564	3	75	254	LGTEYVFE	VHGKTELW	YTNGGNACNGARTAYGTNTTYGA	CANARYTCNGTYTTNCCRTGNAC	4096	4096	0.46988	29	65.1	98	61	321	TRIKNLY	IMLKPEP	ACNMGNATHAARAAYYTNTA	GGYTCNGGYTTNARCATDAT	3072	384	61.7	90.5	39.3088
Ech_719	XP_033630927.1_19472957_19474067	651	3	87	295	CMLVNANI	DAVHCRCG	TGYATGYTNGTNAAYGCNAAYAT	CCRCANCKRCARTGNACNGCRTC	1024	2048	0.460396	34.6667	61.8	92	72	362	FGDWVCK	DEELEIQ	TTYGGNGAYTGGGTNTGYAA	TGDATYTCNARYTCYTCRTC	128	384	67.8	93	39.2944
Ech_720	XP_033625245.1_20427261_20429592	531	3	115	283	EQINLRQK	DEQYLTEA	GARCARATHAAYYTNMGNCARAA	GCYTCNGTNARRTAYTGYTCRTC	3072	1024	0.33125	19.6667	60.5	94	8	300	GAIKHEM	YIEKANS	GGNGCNATHAARCAYGARAT	SWRTTNGCYTTYTCDATRTA	384	768	71.3	90.5	39.2809
Ech_721	XP_033627569.1_8951908_8957460	1125	4	1493	1859	NAGQASYC	WYAPTVPY	AAYGCNGGNCARGCNWSNTAYTG	TANGGNACNGTNGGNGCRTACCA	8192	2048	0.642045	92.5	53.8	91	1456	1985	VMAPKAY	HMYILTR	GTNATGGCNCCNAARGCNTA	CKNGTNARDATRTACATRTG	512	768	66.9	86	39.2793
Ech_722	XP_033626851.1_22320514_22321508	750	3	64	305	FAAERNFT	FQNTVNLY	TTYGCNGCNGARMGNAAYTTYAC	TANARRTTNACNGTRTTYTGRAA	2048	2048	0.495652	46	60.2	96	54	315	TLDVQFA	GEPFCWS	ACNYTNGAYGTNCARTTYGC	SWCCARCARAANGGYTCNCC	1024	512	64.5	92.5	39.2737
Ech_723	XP_033630863.1_14357899_14358687	603	3	65	257	PGNFLAFM	FGAVKPHN	CCNGGNAAYTTYYTNGCNTTYAT	TTRTGNGGYTTNACNGCNCCRAA	4096	2048	0.364641	26	65.2	98	52	265	GTLWHAW	MILARPN	GGNACNYTNTGGCAYGCNTG	TTNGGNCKNGCNARDATCAT	1024	3072	62.2	90	39.2324
Ech_724	XP_033627173.1_6617125_6618244	405	4	219	345	QPVGTIHH	FFLENGNN	CARCCNGTNGGNACNATHCAYCA	TTRTTNCCRTTYTCNARRAARAA	3072	1024	0.449153	17	58.2	94	199	354	EPQISQE	MDFIAWK	GARCCNCARATHWSNCARGA	TTCCANGCDATRAARTCCAT	1536	48	63.1	91	39.209
Ech_725	XP_033624178.1_19308274_19308911	465	3	40	186	LDYKFEHQ	WIKGFVAA	YTNGAYTAYAARTTYGARCAYCA	GCNGCNACRAANCCYTTDATCCA	512	768	0.379845	15.6667	71.7	100	5	197	LYEPNAF	ATTSYTG	YTNTAYGARCCNAAYGCNTT	CCNGTRTANSWNGTNGTNGC	1024	8192	51.8	93	39.2023
Ech_726	XP_033632155.1_14728597_14729382	636	3	50	253	DGTVIDID	TYDKIGGL	GAYGGNACNGTNATHGAYATHGA	ARNCCNCCDATYTTRTCRTANGT	2304	3072	0.627119	44.6667	58.4	96	9	277	AEFKQYF	NPEFFKS	GCNGARTTYAARCARTAYTT	SWYTTRAARAAYTCNGGRTT	128	512	68.2	90.5	39.1985
Ech_727	XP_033624433.1_22564754_22566036	474	3	44	193	GHLLEIEQ	EGQGFQPY	GGNCAYYTNYTNGARATHGARCA	TANGGYTGRAANCCYTGNCCYTC	6144	1024	0.417266	22	59.2	98	20	210	LDITPVI	NKKQRLH	YTNGAYATHACNCCNGTNAT	TGNARNCKYTGYTTYTTRTT	3072	1024	61	97.5	39.1824
Ech_728	XP_033628808.1_3296235_3297237	582	3	72	257	LMMGVFIC	FGVAYIPM	YTNATGATGGGNGTNTTYATHTG	ATNGGDATRTANGCNACNCCRAA	768	3072	0.508475	37.3333	67	92	58	296	GTTRVFM	WNVAIYS	GGNACNACNMGNGTNTTYAT	SWRTADATNGCNACRTTCCA	4096	768	62.4	92.5	39.1789
Ech_729	XP_033627903.1_7457065_7457557	348	3	14	121	HGGPGVVH	PDIGAVYK	CAYGGNGGNCCNGGNGTNGTNCA	TTRTANACNGCNCCDATRTCNGG	8192	3072	0.316832	12	55	100	4	141	AIDKPYG	AVTNFRV	GCNATHGAYAARCCNTAYGG	ACNCKRAARTTNGTNACNGC	384	2048	64.3	97.5	39.1638
Ech_730	XP_033636095.1_4716545_4717815	708	3	209	436	LHTDIPQI	WNEAKLEE	YTNCAYACNGAYATHCCNCARAT	TCYTCNARYTTNGCYTCRTTCCA	3072	512	0.452381	36.6667	61.7	96	118	447	TTLKEVY	GQNTPLR	ACNACNYTNAARGARGTNTA	CKNARNGGNGTRTTYTGNCC	2048	4096	61.2	95	39.1558
Ech_731	XP_033647047.1_1081_1865	426	3	66	199	KIQALLYP	YIVSCQYD	AARATHCARGCNYTNYTNTAYCC	TCRTAYTGRCANSWNACDATRTA	6144	3072	0.456	22	50.3	94	9	232	FPAAHED	YNGWHGM	TTYCCNGCNGCNCAYGARGA	ATNCCRTGCCANCCRTTRTA	512	128	71.3	100	39.1538
Ech_732	XP_033635020.1_11789401_11790227	453	3	17	159	RDFKYNKN	EDDSVFGT	MGNGAYTTYAARTAYAAYAARAA	GTNCCRAANACNSWRTCRTCYTC	512	4096	0.325926	15.6667	59	94	8	257	FVKTIKQ	YDNMRCD	TTYGTNAARACNATHAARCA	TCRCANCKCATRTTRTCRTA	384	128	70.3	93	39.1409
Ech_733	XP_033643842.1_9872683_9873774	432	4	87	222	QSSMGFYP	YAAPTEPR	CARWSNWSNATGGGNTTYTAYCC	CKNGGYTCNGTNGGNGCNGCRTA	8192	8192	0.611111	26.25	49.2	98.5	57	297	YDPKYKP	KIVKKAR	TAYGAYCCNAARTAYAARCC	CKNGCYTTYTTNACDATYTT	128	768	59.3	98	39.1386
Ech_734	XP_033640846.1_5195704_5196179	414	3	42	171	GKRMVIQE	FKAGQYGE	GGNAARMGNATGGTNATHCARGA	TCNCCRTAYTGNCCNGCYTTRAA	1536	1024	0.544554	24	68.2	98	4	179	ADILAKE	AMEKYSK	GCNGAYATHYTNGCNAARGA	TTNSWRTAYTTYTCCATNGC	1536	512	61.1	88	39.1338
Ech_735	XP_033635434.1_17149206_17149733	435	3	23	159	GACILFFV	TYGDVVFH	GGNGCNTGYATHYTNTTYTTYGT	TGRAANACNACRTCNCCRTANGT	3072	2048	0.561404	24.6667	61.2	96	2	167	IYDKLQD	GEIENLR	ATHTAYGAYAARYTNCARGA	CKNARRTTYTCDATYTCNCC	384	1536	63	95	39.1245
Ech_736	XP_033635939.1_10643718_10645515	996	3	225	548	CEVGPLDV	NEYAELTP	TGYGARGTNGGNCCNYTNGAYGT	GGNGTNARYTCNGCRTAYTCRTT	4096	2048	0.418831	52.3333	59	96	198	579	RNITVED	EDDVLIK	MGNAAYATHACNGTNGARGA	TTDATNARNACRTCRTCYTC	1536	768	66.9	90	39.1066
Ech_737	XP_033637730.1_9205729_9206354	369	3	61	175	NQIHEGDT	IEAIFFAI	AAYCARATHCAYGARGGNGAYAC	ATNGCRAARAADATNGCYTCDAT	384	1152	0.327103	12.6667	60.7	98	21	183	MLVQEDV	MHAFGVE	ATGYTNGTNCARGARGAYGT	TCNACNCCRAANGCRTGCAT	256	256	69.8	88	39.0973
Ech_738	XP_033639922.1_13962943_13963762	504	3	82	241	DNLPQVPF	TFAYEKRL	GAYAAYYTNCCNCARGTNCCNTT	ARNCKYTTYTCRTANGCRAANGT	4096	4096	0.525547	29	61.8	98	55	260	ELSNNVF	YITFMGD	GARYTNWSNAAYAAYGTNTT	TCNCCCATRAANGTDATRTA	4096	192	62.3	92.5	39.096
Ech_739	XP_033630991.1_10240520_10241793	474	3	289	438	SDTVINFV	EGGCLLWV	WSNGAYACNGTNATHAAYTTYGT	ACCCANARNARRCANCCNCCYTC	6144	4096	0.543307	28	53.9	98	146	450	KVNLHPM	AGCVIDP	AARGTNAAYYTNCAYCCNAT	GGRTCDATNACRCANCCNGC	1024	768	67.8	95	39.0938
Ech_740	XP_033631604.1_18486918_18487495	576	3	12	195	AREHANMK	GQYFTFSP	GCNMGNGARCAYGCNAAYATGAA	GGNSWRAANGTRAARTAYTGNCC	1024	4096	0.516556	26	62.3	96	2	207	ELREDRK	EDHTRHG	GARYTNMGNGARGAYMGNAA	CCRTGNCKNGTRTGRTCYTC	4096	512	56.6	100	39.081
Ech_741	XP_033624484.1_9241189_9242458	996	3	41	364	TVQGTFFP	MEHIRTSP	ACNGTNCARGGNACNTTYTTYCC	GGNSWNGTNCKDATRTGYTCCAT	2048	6144	0.4	43.6667	58.7	94	24	414	FKQAQMP	EGFDMSS	TTYAARCARGCNCARATGCC	SWNSWCATRTCRAANCCYTC	64	2048	60.1	100	39.0735
Ech_742	XP_033643443.1_12748800_12749877	480	3	87	238	LLMVIGEF	NFRMGTYQ	YTNYTNATGGTNATHGGNGARTT	TGRTANGTNCCCATNCKRAARTT	6144	1024	0.117241	6	63.7	96	10	248	VITYPLK	TGPDNKS	GTNATHACNTAYCCNYTNAA	SWYTTRTTRTCNGGNCCNGT	3072	2048	59.9	97.5	39.0398
Ech_743	XP_033633752.1_19428166_19429201	861	3	50	328	PGEHGKDG	HIQFEYLA	CCNGGNGARCAYGGNAARGAYGG	GCNARRTAYTCRAAYTGDATRTG	1024	768	0.345588	38.3333	64.5	96	40	336	PAGVPGI	NNLYVTA	CCNGCNGGNGTNCCNGGNAT	GCNGTNACRTANARRTTRTT	4096	1024	57.8	95	39.0339
Ech_744	XP_033643802.1_949901_950721	672	3	58	273	TPTAHLDW	TMGLENNI	ACNCCNACNGCNCAYYTNGAYTG	ATRTTRTTYTCNARNCCCATNGT	8192	1024	0.392857	32	60.6	96	35	283	IMGVPFD	PDLPYVT	ATHATGGGNGTNCCNTTYGA	GTNACRTANGGNARRTCNGG	384	2048	64.3	93	38.9924
Ech_745	XP_033637588.1_1528010_1528956	432	3	148	283	GVFPQGIM	HVTPGHVT	GGNGTNTTYCCNCARGGNATHAT	GTNACRTGNCCNGGNGTNACRTG	3072	4096	0.347458	14.3333	59.7	98	26	293	GVDINDA	HVTPGHV	GGNGTNGAYATHAAYGAYGC	ACRTGNCCNGGNGTNACRTG	384	1024	63.1	95	38.9426
Ech_746	XP_033632980.1_14795026_14796209	957	3	67	377	VMSLFDNP	IYAKVDLT	GTNATGWSNYTNTTYGAYAAYCC	GTNARRTCNACYTTNGCRTADAT	4096	3072	0.578358	60.6667	59.6	94	7	423	LQTPEDI	TEYRGSP	YTNCARACNCCNGARGAYAT	GGNSWNCCNCKRTAYTCNGT	1024	8192	59.2	97.5	38.9198
Ech_747	XP_033642799.1_9505324_9507206	906	3	324	617	NNPFSCTC	DKITCLEW	AAYAAYCCNTTYWSNTGYACNTG	CAYTCNARRCANGTDATYTTRTC	4096	1536	0.539568	59	57.7	96	194	629	WRNGTPI	EERCWQQ	TGGMGNAAYGGNACNCCNAT	TGYTGCCARCANCKYTCYTC	1024	128	63.8	93	38.9186
Ech_748	XP_033640549.1_1034069_1034876	564	3	45	224	DYLEVNAN	KVIGDLKR	GAYTAYYTNGARGTNAAYGCNAA	CKYTTNARRTCNCCDATNACYTT	2048	6144	0.427746	27	60.2	96	5	253	HLMENKI	NVFRHRS	CAYYTNATGGARAAYAARAT	SWNCKRTGNCKRAANACRTT	128	8192	60.4	97.5	38.8788
Ech_749	XP_033632590.1_4516096_4516492	393	3	10	132	TQIENCFE	QHGLPSWN	ACNCARATHGARAAYTGYTTYGA	TTCCANSWNGGNARNCCRTGYTG	384	8192	0.692308	30.3333	62.5	98	2	141	IPEINEC	NIDININ	ATHCCNGARATHAAYGARTG	TTDATRTTDATRTCDATRTT	288	216	60.2	93	38.8767
Ech_750	XP_033624289.1_20748_22061	1233	3	32	434	FEATPSDP	CDEGDDTL	TTYGARGCNACNCCNWSNGAYCC	ARNGTRTCRTCNCCYTCRTCRCA	8192	1024	0.511873	75.3333	50.4	100	4	446	MAPALTD	QTRQKHK	ATGGCNCCNGCNYTNACNGA	TTRTGYTTYTGNCKNGTYTG	2048	512	58	100	38.8601
Ech_751	XP_033625440.1_15606619_15607355	465	3	67	213	QRFNTAPW	WYVFILAN	CARMGNTTYAAYACNGCNCCNTG	TTNGCNARDATRAANACRTACCA	4096	1536	0.296296	15.3333	68	96	51	234	DSNLRCG	GPAFIDE	GAYWSNAAYYTNMGNTGYGG	TCRTCDATRAANGCNGGNCC	8192	768	56.4	95	38.859
Ech_752	XP_033631335.1_12052659_12053844	891	3	62	350	WMRTTLNF	KNYLTNRA	TGGATGMGNACNACNYTNAAYTT	GCNCKRTTNGTNARRTARTTYTT	2048	4096	0.317857	32	57.1	98	34	362	LVTIVMP	EMNVRGN	YTNGTNACNATHGTNATGCC	TTNCCNCKNACRTTCATYTC	1536	512	63.3	95	38.8451
Ech_753	XP_033631042.1_7527376_7528353	522	3	105	270	QCQDGVNT	CICQGGYT	CARTGYCARGAYGGNGTNAAYAC	GTRTANCCNCCYTGRCADATRCA	512	768	0.421384	27.3333	64.5	94	51	293	EIQVNFC	NGGQCVV	GARATHCARGTNAAYTTYTG	ACNACRCAYTGNCCNCCRTT	192	512	69.3	86	38.8003
Ech_754	XP_033624289.1_6607_7360	399	3	12	136	CEITERQK	NPWPHRKF	TGYGARATHACNGARMGNCARAA	AAYTTNCKRTGNGGCCANGGRTT	1536	1024	0.263158	10.6667	63.3	92	3	222	TEIAERH	NDPEWTV	ACNGARATHGCNGARMGNCA	ACNGTCCAYTCNGGRTCRTT	1536	128	67.4	93	38.7859
Ech_755	XP_033632456.1_21525688_21526663	729	3	44	278	ILHQATID	NACINPFI	ATHYTNCAYCARGCNACNATHGA	ATRAANGGRTTDATRCANGCRTT	4608	768	0.420354	36.3333	62.8	96	36	286	MHTNTNA	YAIKYKK	ATGCAYACNAAYACNAAYGC	TTYTTRTAYTTDATNGCRTA	128	192	61.4	92.5	38.7839
Ech_756	XP_033635936.1_9236358_9237369	528	3	43	210	AEFSDDAM	EVYQGSHP	GCNGARTTYWSNGAYGAYGCNAT	GGRTGNSWNCCYTGRTANACYTC	4096	4096	0.342857	17	54.8	98	25	332	RFPVGAM	AQCKANP	MGNTTYCCNGTNGGNGCNAT	GGRTTNGCYTTRCAYTGNGC	4096	256	67	95	38.7374
Ech_757	XP_033640712.1_11319232_11321033	738	3	196	433	IHTGEKPY	CDFTTPFK	ATHCAYACNGGNGARAARCCNTA	TTRAANGGNGTNGTRAARTCRCA	1536	1024	0.307359	28	67.3	100	171	552	KTMQYEC	TTPTKTK	AARACNATGCARTAYGARTG	TTNGTYTTNGTNGGNGTNGT	64	2048	58.2	88	38.7338
Ech_758	XP_033634828.1_24941128_24942289	921	3	97	395	QSNAEHHD	QADIKCRT	CARWSNAAYGCNGARCAYCAYGA	GTNCKRCAYTTDATRTCNGCYTG	2048	1536	0.609023	66.3333	64.9	94	86	406	FVLPRIN	EGHQESA	TTYGTNYTNCCNMGNATHAA	GCNSWYTCYTGRTGNCCYTC	6144	1024	57.1	93	38.7251
Ech_759	XP_033633952.1_13275371_13276157	537	3	77	247	ELRQEIGY	ANFKVLKE	GARYTNMGNCARGARATHGGNTA	TCYTTNARNACYTTRAARTTNGC	6144	2048	0.4625	27	61	98	64	259	VEKRLTH	QQLQHPN	GTNGARAARMGNYTNACNCA	TTNGGRTGYTGNARYTGYTG	4096	512	57	97.5	38.6988
Ech_760	XP_033636562.1_264437_265468	381	6	131	249	IGALGEWT	DISQDVHP	ATHGGNGCNYTNGGNGARTGGAC	GGRTGNACRTCYTGNSWDATRTC	3072	3072	0.392857	13.3333	53.3	94	113	286	QLIELDA	DISGRDN	CARYTNATHGARYTNGAYGC	TTRTCNCKNCCNSWDATRTC	1536	6144	48.9	93	38.6783
Ech_761	XP_033627163.1_1132492_1133752	615	3	69	265	MRTATNFY	NQVATMLV	ATGMGNACNGCNACNAAYTTYTA	ACNARCATNGTNGCNACYTGRTT	2048	2048	0.460317	33	62.8	96	50	273	AIGLIGN	ANGTVFF	GCNATHGGNYTNATHGGNAA	AARAANACNGTNCCRTTNGC	4608	1024	58.9	95	38.6674
Ech_762	XP_033625703.1_12127365_12129312	546	3	82	255	KVKCTECG	KNNLFLHM	AARGTNAARTGYACNGARTGYGG	ATRTGNARRAANARRTTRTTYTT	512	2048	0.329341	20	60.1	94	56	264	VCEAKYI	THGGMKP	GTNTGYGARGCNAARTAYAT	GGYTTCATNCCNCCRTGNGT	256	256	70	90	38.6338
Ech_763	XP_033634034.1_8081078_8081668	450	3	16	157	NDPFMTYA	EAYYVPVR	AAYGAYCCNTTYATGACNTAYGC	CKNACNGGNACRTARTANGCYTC	256	4096	0.507937	25	64.7	96	8	167	DQSTPIK	IEEGWEQ	GAYCARWSNACNCCNATHAA	TGYTCCCANCCYTCYTCDAT	3072	96	60.3	92.5	38.6288
Ech_764	XP_033630999.1_13357311_13358269	438	3	106	243	DVEQCPIF	EVVEGQAP	GAYGTNGARCARTGYCCNATHTT	GGNGCYTGNCCYTCNACNACYTC	768	2048	0.377953	17.6667	65.9	92	64	305	VVRLMRY	WCYDHTG	GTNGTNMGNYTNATGMGNTA	CCNGTRTGRTCRTARCACCA	8192	64	61.4	95	38.6095
Ech_765	XP_033641810.1_11587614_11588710	513	3	63	225	LGCYEVTE	VMVEEIAR	YTNGGNTGYTAYGARGTNACNGA	CKNGCDATYTCYTCNACCATNAC	4096	1536	0.569343	33	61.4	92	18	293	DHEAGVY	PNRPTKI	GAYCAYGARGCNGGNGTNTA	ATYTTNGTNGGNCKRTTNGG	512	2048	63.8	95	38.5201
Ech_766	XP_033630081.1_12948025_12948928	492	3	28	183	RTHTQEKP	FTQKVNLQ	MGNACNCAYACNCARGARAARCC	TGNARRTTNACYTTYTGNGTRAA	2048	2048	0.369128	19	64	96	20	191	KCGLQQH	NHQALHA	AARTGYGGNYTNCARCARCA	GCRTGNARNGCYTGRTGRTT	512	512	63.2	90.5	38.4802
Ech_767	XP_033645687.1_5820950_5821869	780	3	23	274	VAFEAPDI	DESVDLDM	GTNGCNTTYGARGCNCCNGAYAT	ATRTCNARRTCNACNSWYTCRTC	2048	8192	0.472727	42.3333	50.5	96	2	290	EADQNMF	EGFVMAV	GARGCNGAYCARAAYATGTT	ACNGCCATNACRAANCCYTC	64	256	73.9	90.5	38.458
Ech_768	XP_033642869.1_427324_427881	450	3	10	151	HFNTHGGM	WVNYEGGF	CAYTTYAAYACNCAYGGNGGNAT	AANCCNCCYTCRTARTTNACCCA	1024	512	0.481481	24.6667	67	94	2	159	PSHIIYD	HGMLPIV	CCNWSNCAYATHATHTAYGA	ACDATNGGNARCATNCCRTG	2304	768	61.4	90.5	38.4372
Ech_769	XP_033642152.1_24171429_24172767	354	3	319	428	KTLRDPFH	WHKSTKNL	AARACNYTNMGNGAYCCNTTYCA	ARRTTYTTNGTNSWYTTRTGCCA	8192	2048	0.417476	16.6667	56.4	96	294	438	SYEGFMD	DQMMCIL	WSNTAYGARGGNTTYATGGA	ARDATRCACATCATYTGRTC	512	48	70.9	90.5	38.4273
Ech_770	XP_033635652.1_12628702_12629905	990	3	50	371	IVVFWTKP	YIPYWIYV	ATHGTNGTNTTYTGGACNAARCC	ACRTADATCCARTANGGDATRTA	768	288	0.58156	67.6667	61.2	92	41	407	IGVPGNV	VNPLIYG	ATHGGNGTNCCNGGNAAYGT	CCRTADATNARNGGRTTNAC	1536	1536	59.6	95	38.4161
Ech_771	XP_033625019.1_14570082_14570694	369	3	20	134	IRPVKETD	QAIGIEHF	ATHMGNCCNGTNAARGARACNGA	AARTGYTCDATNCCDATNGCYTG	6144	1152	0.555556	25	65.9	94	4	160	LQVPRYF	GFQKQPG	YTNCARGTNCCNMGNTAYTT	CCNGGYTGYTTYTGRAANCC	4096	256	62.8	90	38.3874
Ech_772	XP_033636213.1_16384390_16385692	645	3	140	346	YQLCDEWD	TNNCLVGP	TAYCARYTNTGYGAYGARTGGGA	GGNCCNACNARRCARTTRTTNGT	256	4096	0.597884	44.3333	65.1	98	119	354	AAYPHQI	YMSWNSP	GCNGCNTAYCCNCAYCARAT	GGNSWRTTCCANSWCATRTA	512	1024	54.8	92.5	38.3766
Ech_773	XP_033633118.1_7390821_7391916	882	3	33	318	LDAPTPHI	KAYIDNEI	YTNGAYGCNCCNACNCCNCAYAT	ATYTCRTTRTCDATRTANGCYTT	8192	384	0.541516	64.3333	64.4	92	22	353	SYHDFLG	INNQKFV	WSNTAYCAYGAYTTYYTNGG	ACRAAYTTYTGRTTRTTDAT	2048	96	63.6	88	38.3565
Ech_774	XP_033631684.1_14151980_14153779	1458	3	139	616	AEQLALHD	DAIITGPA	GCNGARCARYTNGCNYTNCAYGA	GCNGGNCCNGTDATDATNGCRTC	8192	4608	0.492205	81	53.9	98	8	625	SVHGTIT	GTFYHTQ	WSNGTNCAYGGNACNATHAC	TGNGTRTGRTARAANGTNCC	6144	512	59.1	95	38.3426
Ech_775	XP_033647189.1_15836968_15838024	579	3	33	217	VVDAVIGE	KKMNAAKR	GTNGTNGAYGCNGTNATHGGNGA	CKYTTNGCNGCRTTCATYTTYTT	6144	512	0.311765	19.3333	55.4	96	25	235	ALGTVTD	MKEAWFE	GCNYTNGGNACNGTNACNGA	TCRAACCANGCYTCYTTCAT	8192	32	66.8	95	38.3403
Ech_776	XP_033635638.1_11531958_11533056	765	3	49	295	DKVRHCTE	HAAESAKA	GAYAARGTNMGNCAYTGYACNGA	GCYTTNGCNSWYTCNGCNGCRTG	2048	8192	0.502222	44	47.4	98	39	349	VEHLKQK	QDRIKLF	GTNGARCAYYTNAARCARAA	AANARYTTDATNCKRTCYTG	512	1536	64.9	100	38.3364
Ech_777	XP_033641480.1_367856_368633	414	3	30	159	ANYAKVNK	KKEHMYID	GCNAAYTAYGCNAARGTNAAYAA	TCDATRTACATRTGYTCYTTYTT	1024	96	0.561905	23.6667	68	98	5	167	PYAVTEK	VESNQPS	CCNTAYGCNGTNACNGARAA	SWNGGYTGRTTNSWYTCNAC	1024	8192	53.6	93	38.3122
Ech_778	XP_033637143.1_14683951_14684777	357	3	95	205	HQSIIDFV	CYQEFPSD	CAYCARWSNATHATHGAYTTYGT	TCNSWNGGRAAYTCYTGRTARCA	2304	2048	0.192308	8	60.3	98	76	236	VLFCLNW	FAYVRII	GTNYTNTTYTGYYTNAAYTG	ATDATNCKNACRTANGCRAA	2048	1536	61.1	95	38.3038
Ech_779	XP_033630930.1_20699550_20700158	447	3	36	176	LTYWLVGQ	EPNKKRYS	YTNACNTAYTGGYTNGTNGGNCA	SWRTANCKYTTYTTRTTNGGYTC	8192	4096	0.37594	17	56.6	98	26	184	LVNMKGK	DTDITFN	YTNGTNAAYATGAARGGNAA	TTRAANGTDATRTCNGTRTC	512	384	66.2	92.5	38.2874
Ech_780	XP_033647754.1_11293528_11294506	381	5	205	323	DQSEYEEV	IYKYDGPI	GAYCARWSNGARTAYGARGARGT	ATNGGNCCRTCRTAYTTRTADAT	1024	768	0.754717	29.2	57.1	95	150	336	DGSYETP	DTSEVVH	GAYGGNWSNTAYGARACNCC	TGNACNACYTCNSWNGTRTC	2048	4096	50	91.5	38.2845
Ech_781	XP_033642563.1_12362355_12363314	675	3	112	328	LTFWELTK	CFCLGVYG	YTNACNTTYTGGGARYTNACNAA	CCRTANACNCCNARRCARAARCA	4096	2048	0.686047	49.3333	55.6	92	75	351	FLLIDPY	GWFVYQN	TTYYTNYTNATHGAYCCNTA	TTYTGRTANACRAACCANCC	3072	128	66.8	95	38.2529
Ech_782	XP_033629593.1_13491336_13492177	549	3	51	225	NPQTTQFC	MKRRNLDI	AAYCCNCARACNACNCARTTYTG	ATRTCNARRTTNCKNCKYTTCAT	1024	4096	0.378882	23.6667	58.5	96	23	275	IPHNFTQ	NQAMYTS	ATHCCNCAYAAYTTYACNCA	SWNGTRTACATNGCYTGRTT	384	512	69.7	88	38.1936
Ech_783	XP_033631581.1_10936094_10937219	468	3	42	189	VEGQSNQD	YFRCDLVR	GTNGARGGNCARWSNAAYCARGA	CKNACNARRTCRCANCKRAARTA	4096	8192	0.309353	15.6667	53.4	98	21	256	QNAGDFF	EKNKETW	CARAAYGCNGGNGAYTTYTT	CANGTYTCYTTRTTYTTYTC	256	128	71.2	90.5	38.1836
Ech_784	XP_033637434.1_5580201_5581632	828	3	88	355	VCTGGAFV	KPKTPEHR	GTNTGYACNGGNGGNGCNTTYGT	CKRTGYTCNGGNGTYTTNGGYTT	4096	2048	0.335907	25.3333	57.2	98	78	463	VTTANGG	QNHVNGM	GTNACNACNGCNAAYGGNGG	ATNCCRTTNACRTGRTTYTG	2048	256	64.2	92.5	38.1617
Ech_785	XP_033636413.1_7921736_7922661	528	3	58	225	EFLAREDV	EENYLLVK	GARTTYYTNGCNMGNGARGAYGT	TTNACNARNARRTARTTYTCYTC	4096	4096	0.5875	35.3333	55.4	94	39	248	QEVKQFF	EQWRYLK	CARGARGTNAARCARTTYTT	TTNARRTANCKCCAYTGYTC	128	512	68.8	92.5	38.1516
Ech_786	XP_033645311.1_8920244_8921061	645	3	26	232	GRCDAYYT	PNVSYCEP	GGNMGNTGYGAYGCNTAYTAYAC	GGYTCRCARTANSWNACRTTNGG	2048	4096	0.335135	23.3333	54.8	98	12	277	VDNMTYP	AVPDRGG	GTNGAYAAYATGACNTAYCC	CCNCCNCKRTCNGGNACNGC	128	4096	63.9	95	38.0303
Ech_787	XP_033638224.1_14395012_14395602	441	3	13	151	NARYEMEI	KDSGKEND	AAYGCNMGNTAYGARATGGARAT	TCRTTYTCYTTNCCNSWRTCYTT	512	2048	0.503817	26.6667	56.6	98	5	190	ERKAPYH	DVQQEEN	GARMGNAARGCNCCNTAYCA	TTYTCYTCYTGYTGNACRTC	1024	128	68.6	88	37.9958
Ech_788	XP_033643969.1_1896967_1898113	1035	3	22	358	QFDELLTD	KDEFDFTD	CARTTYGAYGARYTNYTNACNGA	TCNGTRAARTCRAAYTCRTCYTT	4096	256	0.438095	51.3333	55.6	96	3	396	RYGTKTY	KKIFNSP	MGNTAYGGNACNAARACNTA	GGNSWRTTRAADATYTTYTT	2048	768	59	97.5	37.9343
Ech_789	XP_033647701.1_382513_383219	513	3	42	204	ITGNFLVC	PFTFMVLT	ATHACNGGNAAYTTYYTNGTNTG	GTNARNACCATRAANGTRAANGG	6144	2048	0.269231	15.3333	59.5	96	32	212	SIYGIIA	QWKVIKT	WSNATHTAYGGNATHATHGC	GTYTTDATNACYTTCCAYTG	3456	96	59.3	97.5	37.9304
Ech_790	XP_033630099.1_13214693_13215365	561	3	11	189	KPDVYIYN	DEERLLEA	AARCCNGAYGTNTAYATHTAYAA	GCYTCNARNARNCKYTCYTCRTC	768	8192	0.523529	38	55	94	1	206	AWHQMLQ	VDFFNAI	GCNTGGCAYCARATGYTNCA	ATNGCRTTRAARAARTCNAC	128	256	68.1	92.5	37.9137
Ech_791	XP_033629306.1_9521581_9522665	804	3	97	356	RIFENFNI	PFCWNSVL	MGNATHTTYGARAAYTTYAAYAT	ARNACNSWRTTCCARCARAANGG	768	4096	0.352227	33	59.1	96	83	366	MGLTGGV	YFNATKP	ATGGGNYTNACNGGNGGNGT	GGYTTNGTNGCRTTRAARTA	2048	256	60	95	37.8901
Ech_792	XP_033629483.1_20693557_20694138	444	3	26	165	LYAEVQKT	MNYKERRD	YTNTAYGCNGARGTNCARAARAC	TCNCKNCKYTCYTTRTARTTCAT	2048	1024	0.407692	20.6667	66.6	98	7	179	DLSINMN	GIGDNAP	GAYYTNWSNATHAAYATGAA	GGNGCRTTRTCNCCDATNCC	1536	768	58.9	88	37.8759
Ech_793	XP_033645576.1_218823_219341	357	3	24	134	DAYGKRYF	NMPAKQVH	GAYGCNTAYGGNAARMGNTAYTT	TGNACYTGYTTNGCNGGCATRTT	2048	512	0.300971	10.6667	67.5	96	6	142	QLLTEYQ	FKMDTSE	CARYTNYTNACNGARTAYCA	TCNSWNGTRTCCATYTTRAA	2048	512	61	88	37.8286
Ech_794	XP_033629364.1_19484984_19486538	750	3	146	387	DEFNIDNH	MDELKLSA	GAYGARTTYAAYATHGAYAAYCA	GCNSWNARYTTNARYTCRTCCAT	192	8192	0.586207	54.6667	60.1	94	125	479	LYARFTQ	ADKGIVP	YTNTAYGCNMGNTTYACNCA	GGNACDATNCCYTTRTCNGC	4096	768	65	88	37.7484
Ech_795	XP_033635050.1_11043854_11044696	711	3	32	260	NIQVQLMN	DGKMVIGA	AAYATHCARGTNCARYTNATGAA	GCNCCDATNACCATYTTNCCRTC	768	768	0.416667	34	63.5	96	6	271	LQASTEY	HAPTPCR	YTNCARGCNWSNACNGARTA	CKRCANGGNGTNGGNGCRTG	8192	2048	55	95	37.7451
Ech_796	XP_033643194.1_799525_800255	393	3	41	163	VQSHEGIH	HDMMVGLW	GTNCARWSNCAYGARGGNATHCA	CANARNCCNACCATCATRTCRTG	6144	512	0.169643	5.66667	62.3	100	23	177	STEIAAH	IFLVVEK	WSNACNGARATHGCNGCNCA	TTYTCNACNACNARRAADAT	6144	1536	57.3	93	37.6823
Ech_797	XP_033632787.1_14621786_14623139	822	3	47	312	CDSMMTEC	FGKGKPST	TGYGAYWSNATGATGACNGARTG	GTNSWNGGYTTNCCYTTNCCRAA	512	8192	0.470833	40.6667	53.5	98	14	330	ERQLNEM	PTVNNRH	GARMGNCARYTNAAYGARAT	TGNCKRTTRTTNACNGTNGG	1024	2048	61.8	95	37.6185
Ech_798	XP_033631149.1_1405330_1406030	570	3	30	211	FGFTARNV	EMQRMGQN	TTYGGNTTYACNGCNMGNAAYGT	TTYTGNCCCATNCKYTGCATYTC	4096	256	0.460123	28.3333	59.3	94	22	230	MLIAMGV	VEADFHT	ATGYTNATHGCNATGGGNGT	GTRTGRAARTCNGCYTCNAC	384	256	66.4	90	37.608
Ech_799	XP_033632081.1_8290580_8291651	624	3	82	281	QRRVQETC	YDIIGNYS	CARMGNMGNGTNCARGARACNTG	SWRTARTTNCCDATDATRTCRTA	8192	2304	0.430052	32.6667	55.9	94	72	292	CRWWREQ	EDANVII	TGYMGNTGGTGGMGNGARCA	ATDATNACRTTNGCRTCYTC	256	384	64.2	95	37.5799
Ech_800	XP_033634881.1_17123570_17124704	774	3	21	270	DAPKREHI	MNQQLSAL	GAYGCNCCNAARMGNGARCAYAT	ARNGCNSWNARYTGYTGRTTCAT	2048	8192	0.48927	42.6667	56	96	10	308	WSMANFD	GILKNLK	TGGWSNATGGCNAAYTTYGA	TTNARRTTYTTNARDATNCC	256	3072	58.3	97.5	37.5412
Ech_801	XP_033634932.1_1034225_1035065	384	5	185	304	NRFVNLAH	FGIVVMIV	AAYMGNTTYGTNAAYYTNGCNCA	ACDATCATNACNACDATNCCRAA	8192	1152	0.610619	18.6	53.3	92.5	93	312	YELQARD	ETELSWF	TAYGARYTNCARGCNMGNGA	AACCANSWNARYTCNGTYTC	2048	2048	53.9	93	37.5367
Ech_802	XP_033640723.1_6323729_6324516	384	4	82	201	KDRTCLEI	HHSLCECT	AARGAYMGNACNTGYYTNGARAT	GTRCAYTCRCANARNSWRTGRTG	4096	4096	0.311927	11.75	49.2	92.5	52	244	QAVEFGD	DPILTAF	CARGCNGTNGARTTYGGNGA	AANGCNGTNARDATNGGRTC	512	3072	67.4	92.5	37.4854
Ech_803	XP_033637716.1_10847225_10849112	597	4	278	468	GHGVKRKH	EAGGAKAV	GGNCAYGGNGTNAARMGNAARCA	ACNGCYTTNGCNCCNCCNGCYTC	4096	4096	0.651613	36	50.2	98.5	202	589	CGEVCFP	FVQTVRS	TGYGGNGARGTNTGYTTYCC	SWNCKNACNGTYTGNACRAA	256	8192	59	91	37.4608
Ech_804	XP_033647828.1_15915550_15916381	423	3	67	199	VNDNPPKF	KVGALDKD	GTNAAYGAYAAYCCNCCNAARTT	TCYTTRTCNARNGCNCCNACYTT	1024	4096	0.368	17.6667	59.2	100	40	258	YNFLVIA	TGTIYAY	TAYAAYTTYYTNGTNATHGC	TANGCRTADATNGTNCCNGT	768	1536	60.6	90.5	37.415
Ech_805	XP_033631256.1_11746479_11747042	375	3	47	163	AGCPVHQP	KYFMRGIL	GCNGGNTGYCCNGTNCAYCARCC	ARDATNCCNCKCATRAARTAYTT	2048	1536	0.372727	14.3333	65.1	96	32	180	RAHLAPP	MGIEFHG	MGNGCNCAYYTNGCNCCNCC	CCRTGRAAYTCDATNCCCAT	8192	96	59	90.5	37.3881
Ech_806	XP_033625768.1_10659997_10660661	378	3	71	188	FQSMTVNG	GYLYVFIL	TTYCARWSNATGACNGTNAAYGG	ARDATRAANACRTANARRTANCC	2048	6144	0.418182	17.6667	53.6	94	39	211	ITECGWF	GFAFIDE	ATHACNGARTGYGGNTGGTT	TCRTCDATRAANGCRAANCC	192	384	72.1	90.5	37.3823
Ech_807	XP_033628099.1_5321826_5322890	840	3	28	299	IACDGLWD	KTNKMISD	ATHGCNTGYGAYGGNYTNTGGGA	TCNSWDATCATYTTRTTNGTYTT	1536	1536	0.478992	44.3333	61.5	96	19	345	LTGTEDC	KPKSMQR	YTNACNGGNACNGARGAYTG	CKYTGCATNSWYTTNGGYTT	2048	1024	57	92.5	37.358
Ech_808	XP_033641136.1_4052701_4053188	369	3	23	137	FDNLSQQF	MATNNMDQ	TTYGAYAAYYTNWSNCARCARTT	TGRTCCATRTTRTTNGTNGCCAT	4096	128	0.433962	16.6667	55.9	94	15	147	LFMPKDV	DGQTVTF	YTNTTYATGCCNAARGAYGT	AANGTNACNGTYTGNCCRTC	256	1024	67.8	92.5	37.3473
Ech_809	XP_033643277.1_2125454_2126636	348	3	140	247	LLQDFDPF	FQPDILTP	YTNYTNCARGAYTTYGAYCCNTT	GGNGTNARDATRTCNGGYTGRAA	4096	3072	0.376238	14.6667	58.6	96	97	378	FMNQFDP	TEVEQKS	TTYATGAAYCARTTYGAYCC	SWYTTYTGYTCNACYTCNGT	32	1024	65.7	90	37.31
Ech_810	XP_033642360.1_12545949_12546945	402	4	144	269	QYLLKVDD	THKQSVQN	CARTAYYTNYTNAARGTNGAYGA	TTYTGNACNSWYTGYTTRTGNGT	4096	4096	0.277311	12.25	53.6	92.5	132	293	KMMVWLD	KEQQFRM	AARATGATGGTNTGGYTNGA	ATNCKRAAYTGYTGYTCYTT	64	256	68.9	86	37.3093
Ech_811	XP_033635225.1_3694449_3695310	474	3	122	271	STLYDFDC	GDKLNQVS	WSNACNYTNTAYGAYTTYGAYTG	SWNACYTGRTTNARYTTRTCNCC	8192	8192	0.289855	15	58	98	106	296	EKSLHMY	DTLLKVP	GARAARWSNYTNCAYATGTA	GGNACYTTNARNARNGTRTC	1024	4096	54.1	100	37.2602
Ech_812	XP_033635273.1_16344999_16346091	795	3	77	333	FDAESLFG	YDYNYLRA	TTYGAYGCNGARWSNYTNTTYGG	GCNCKNARRTARTTRTARTCRTA	8192	2048	0.375527	33	47.6	100	4	353	PKDYLTN	PYQYELA	CCNAARGAYTAYYTNACNAA	GCNARYTCRTAYTGRTANGG	1024	512	65.2	95	37.2028
Ech_813	XP_033624926.1_12994716_12995517	717	3	20	250	YVVPAAIN	KESTYTGV	TAYGTNGTNCCNGCNGCNATHAA	ACNCCNGTRTANGTNSWYTCYTT	6144	8192	0.428571	36.3333	51.3	96	1	258	GKNFLTE	VNICHCS	GGNAARAAYTTYYTNACNGA	SWRCARTGRCADATRTTNAC	1024	768	62.6	97.5	37.1966
Ech_814	XP_033626586.1_13492705_13493515	543	3	30	202	EVFNEFYG	EIPWHIPK	GARGTNTTYAAYGARTTYTAYGG	TTNGGDATRTGCCANGGDATYTC	256	576	0.518072	30.6667	65.3	94	21	220	MSLANYG	AYENALK	ATGWSNYTNGCNAAYTAYGG	TTNARNGCRTTYTCRTANGC	2048	1024	58.6	90	37.1499
Ech_815	XP_033636609.1_12462385_12463435	825	3	62	328	AVADLMVF	FIYAWKNR	GCNGTNGCNGAYYTNATGGTNTT	CKRTTYTTCCANGCRTADATRAA	4096	384	0.607843	63	64.1	94	30	336	IFGAVGN	NFRSAYA	ATHTTYGGNGCNGTNGGNAA	GCRTANGCNSWNCKRAARTT	1536	4096	53.4	92.5	37.1113
Ech_816	XP_033642914.1_2210766_2211737	456	3	83	226	LENKLVYF	PCTIDIRQ	YTNGARAAYAARYTNGTNTAYTT	TGNCKDATRTCDATNGTRCANGG	4096	4608	0.585938	30.6667	60.4	94	10	308	KRERILQ	GWLYNQT	AARMGNGARMGNATHYTNCA	GTYTGRTTRTANARCCANCC	6144	256	58.3	95	37.0886
Ech_817	XP_033642593.1_518765_520665	696	3	57	280	MQRVSAEF	KAFNVVQL	ATGCARMGNGTNWSNGCNGARTT	ARYTGNACNACRTTRAANGCYTT	8192	2048	0.577465	46.3333	56.1	94	35	405	QPIITIK	HYIATGQ	CARCCNATHATHACNATHAA	TGNCCNGTNGCDATRTARTG	864	768	65.2	90.5	37.068
Ech_818	XP_033625086.1_6159445_6160306	351	3	86	194	WVRKQLEA	EAILKKYC	TGGGTNMGNAARCARYTNGARGC	CARTAYTTYTTNARDATNGCYTC	2048	1536	0.323529	12	60.1	94	59	225	AYYFGPE	WHCAPSL	GCNTAYTAYTTYGGNCCNGA	ARNSWNGGNGCRCARTGCCA	512	2048	63.2	92.5	37.0652
Ech_819	XP_033645877.1_5111639_5112345	465	3	62	208	IFSDAFNI	GWTPVMPL	ATHTTYWSNGAYGCNTTYAAYAT	ARNGGCATNACNGGNGTCCANCC	3072	2048	0.323741	16.6667	56.1	96	53	219	FFLLFMC	YIDDNVN	TTYTTYYTNYTNTTYATGTG	TTNACRTTRTCRTCDATRTA	512	192	59.6	97.5	37.0486
Ech_820	XP_033631757.1_3904596_3905673	609	3	117	311	VSVEKFYA	VNSIVYNI	GTNWSNGTNGARAARTTYTAYGC	ATRTTRTANACDATNSWRTTNAC	4096	6144	0.486188	32	46.6	98	102	326	ILNCTYF	AFKETFC	ATHYTNAAYTGYACNTAYTT	CARAANGTYTCYTTRAANGC	768	256	70.2	92.5	37.0165
Ech_821	XP_033631855.1_13254504_13255974	429	3	216	350	PLHRACEA	NKMGRTAL	CCNYTNCAYMGNGCNTGYGARGC	ARNGCNGTNCKNCCCATYTTRTT	8192	4096	0.375	17	59.4	96	158	389	HHAAKNP	IPPGQVF	CAYCAYGCNGCNAARAAYCC	AANACYTGNCCNGGNGGDAT	256	1536	63	90.5	36.9702
Ech_822	XP_033624508.1_14835593_14836429	576	3	62	245	RKHEKHKN	VQAQTKKP	MGNAARCAYGARAARCAYAARAA	GGYTTYTTNGTYTGNGCYTGNAC	512	1024	0.344828	23.3333	60	100	17	276	KRCKPGD	EEKKLDL	AARMGNTGYAARCCNGGNGA	ARRTCNARYTTYTTYTCYTC	1024	512	60	88	36.9217
Ech_823	XP_033626996.1_8334411_8335223	375	3	75	191	YMTTQLHQ	IMDLRPFL	TAYATGACNACNCARYTNCAYCA	ARRAANGGNCKNARRTCCATDAT	1024	6144	0.465347	16.3333	55.9	94	48	260	HQDEIKQ	ETLAVEK	CAYCARGAYGARATHAARCA	TTYTCNACNGCNARNGTYTC	96	2048	66.4	92.5	36.9181
Ech_824	XP_033626133.1_17717158_17718490	1158	3	74	451	QINAVRDG	IQQLPTGT	CARATHAAYGCNGTNMGNGAYGG	GTNCCNGTNGGNARYTGYTGDAT	3072	6144	0.469914	61	56.6	92	14	461	VVDETAV	GAVTYRQ	GTNGTNGAYGARACNGCNGT	TGNCKRTANGTNACNGCNCC	1024	4096	57.4	97.5	36.8941
Ech_825	XP_033627963.1_17943093_17943914	672	4	71	286	IFREVTDG	CCRAHDHC	ATHTTYMGNGARGTNACNGAYGG	CARTGRTCRTGNGCNCKRCARCA	3072	1024	0.789474	57.5	56.7	92.5	38	315	AIETATG	TISHCKC	GCNATHGARACNGCNACNGG	CAYTTRCARTGNSWDATNGT	1536	1536	52.2	93	36.8799
Ech_826	XP_033628589.1_19596838_19597497	570	3	26	207	GRIATECC	KKQRDGRE	GGNMGNATHGCNACNGARTGYTG	TCNCKNCCRTCNCKYTGYTTYTT	6144	4096	0.472727	30.6667	59.5	98	4	219	QNERAAK	WEGLDTS	CARAAYGARMGNGCNGCNAA	SWNGTRTCNARNCCYTCCCA	1024	2048	59.4	90	36.8513
Ech_827	XP_033633414.1_6622392_6622984	357	3	30	140	YTLLKAFD	ADNMYRRC	TAYACNYTNYTNAARGCNTTYGA	CANCKNCKRTACATRTTRTCNGC	8192	2048	0.504854	22	59.5	94	12	152	GRPERYE	MADYYSR	GGNMGNCCNGARMGNTAYGA	CKNSWRTARTARTCNGCCAT	4096	1024	54.4	100	36.8465
Ech_828	XP_033625466.1_16217982_16218953	429	3	214	348	TTPPEKTD	DQKCKELL	ACNACNCCNCCNGARAARACNGA	ARNARYTCYTTRCAYTTYTGRTC	4096	1024	0.330645	16	57.6	96	163	361	DQVETEI	YVMDLAD	GAYCARGTNGARACNGARAT	TCNGCNARRTCCATNACRTA	256	512	67	88	36.8452
Ech_829	XP_033624377.1_22661935_22662853	672	3	80	295	CTSWKKVF	DFQLFGYD	TGYACNWSNTGGAARAARGTNTT	TCRTANCCRAANARYTGRAARTC	2048	1024	0.354369	27	59	96	72	304	YCSVPKI	PTLAFKG	TAYTGYWSNGTNCCNAARAT	CCYTTRAANGCNARNGTNGG	2048	2048	57.2	95	36.8128
Ech_830	XP_033641611.1_9873034_9874057	369	3	122	236	YAGVEHVY	NYLYLGKP	TAYGCNGGNGTNGARCAYGTNTA	GGYTTNCCNARRTANARRTARTT	2048	4096	0.457143	18.3333	56.4	94	89	305	VYFLTAV	MNHYWGA	GTNTAYTTYYTNACNGCNGT	GCNCCCCARTARTGRTTCAT	2048	32	67.8	90	36.8081
Ech_831	XP_033629851.1_11031099_11031642	360	3	52	163	CASVAMEI	GEIKAWDS	TGYGCNWSNGTNGCNATGGARAT	SWRTCCCANGCYTTDATYTCNCC	4096	1536	0.304762	12.6667	58.9	92	32	172	KLTKFWN	MGFCLQT	AARYTNACNAARTTYTGGAA	GTYTGNARRCARAANCCCAT	256	256	69.9	88	36.79
Ech_832	XP_033641422.1_11430981_11432796	600	3	115	306	LLTHAAMP	GKAKLPTV	YTNYTNACNCAYGCNGCNATGCC	ACNGTNGGNARYTTNGCYTTNCC	8192	8192	0.401198	24.6667	54.3	98	31	428	VGMGLET	FQPQVAS	GTNGGNATGGGNYTNGARAC	SWNGCNACYTGNGGYTGRAA	1024	2048	57.6	97.5	36.7886
Ech_833	XP_033634722.1_7176157_7176938	723	3	20	252	IAKKLCPE	EEVVEEIR	ATHGCNAARAARYTNTGYCCNGA	CKDATYTCYTCNACNACYTCYTC	3072	1536	0.731818	68	50.9	94	12	262	VRAAMPG	IEQKTQL	GTNMGNGCNGCNATGCCNGG	ARYTGNGTYTTYTGYTCDAT	2048	384	62.4	95	36.779
Ech_834	XP_033625678.1_9917932_9918740	702	3	30	255	LDISNCYW	NIAGNVNF	YTNGAYATHWSNAAYTGYTAYTG	AARTTNACRTTNCCNGCDATRTT	6144	1536	0.58	47.3333	58.6	94	5	282	SKCYYLT	FCTDVLK	WSNAARTGYTAYTAYYTNAC	TTNARNACRTCNGTRCARAA	2048	1024	59.6	92.5	36.7757
Ech_835	XP_033639910.1_12678632_12679560	465	3	49	195	RDYLRNEC	DENVVLRH	MGNGAYTAYYTNMGNAAYGARTG	TGNCKNARNACNACRTTYTCRTC	8192	8192	0.402878	21.3333	57.6	96	11	215	EFLRGEC	TDDNKVL	GARTTYYTNMGNGGNGARTG	ARNACYTTRTTRTCRTCNGT	2048	512	61.6	92.5	36.7617
Ech_836	XP_033628941.1_3332125_3332703	498	4	26	183	EQGRLPQP	EVERFEKY	GARCARGGNMGNYTNCCNCARCC	TAYTTYTCRAANCKYTCNACYTC	8192	1024	0.729927	39	50.8	94	18	197	QVNKALK	KQMLSGP	CARGTNAAYAARGCNYTNAA	GGNCCNSWNARCATYTGYTT	1024	2048	56.8	94.5	36.7325
Ech_837	XP_033632804.1_4376891_4377873	645	3	70	276	CKLAGVKP	KVLFVDYG	TGYAARYTNGCNGGNGTNAARCC	CCRTARTCNACRAANARNACYTT	4096	2048	0.605128	51	57.6	94	38	309	DFIDYGN	HCGLACV	GAYTTYATHGAYTAYGGNAA	ACRCANGCNARNCCRCARTG	192	1024	66.2	86	36.6341
Ech_838	XP_033635100.1_2291190_2291966	345	3	144	250	HTISADQI	VHTKERPY	CAYACNATHWSNGCNGAYCARAT	TANGGNCKYTCYTTNGTRTGNAC	6144	4096	0.32	9.66667	57.7	96	136	263	HGCDGFI	GCQKSFN	CAYGGNTGYGAYGGNTTYAT	TTRAANSWYTTYTGRCANCC	256	1024	64.4	90.5	36.6236
Ech_839	XP_033643958.1_1933876_1934884	771	3	89	337	RELQKIEW	GEEAQDGL	MGNGARYTNCARAARATHGARTG	ARNCCRTCYTGNGCYTCYTCNCC	3072	2048	0.407725	38	62.6	94	58	346	KPHPDVQ	VASPMCA	AARCCNCAYCCNGAYGTNCA	GCRCACATNGGNSWNGCNAC	512	2048	55.6	93	36.5964
Ech_840	XP_033633602.1_3745576_3746134	408	3	32	159	LLEMDLGH	DWNPDWQP	YTNYTNGARATGGAYYTNGGNCA	GGYTGCCARTCNGGRTTCCARTC	8192	64	0.325	15.6667	56.4	100	24	174	SHAVKVT	IEDEVPV	WSNCAYGCNGTNAARGTNAC	ACNGGNACYTCRTCYTCDAT	4096	384	58.4	93	36.5964
Ech_841	XP_033632688.1_13554075_13554981	678	3	48	265	CGECVRDA	QVKQAQRL	TGYGGNGARTGYGTNMGNGAYGC	ARNCKYTGNGCYTGYTTNACYTG	2048	4096	0.395122	28	55	98	36	293	GKLFRIA	PEYLWKL	GGNAARYTNTTYMGNATHGC	ARYTTCCANARRTAYTCNGG	3072	512	58.3	95	36.5778
Ech_842	XP_033635688.1_16070497_16071346	627	3	64	264	LGFDIRDT	DGWSNYGD	YTNGGNTTYGAYATHMGNGAYAC	TCNCCRTARTTNSWCCANCCRTC	6144	2048	0.416667	30.3333	51.5	92	43	273	EAMVYAI	AIDGYEQ	GARGCNATGGTNTAYGCNAT	TGYTCRTANCCRTCDATNGC	256	384	69.5	93	36.5694
Ech_843	XP_033635883.1_9360393_9361160	375	3	31	147	MAGVRMYT	HYELELRP	ATGGCNGGNGTNMGNATGTAYAC	GGNCKNARYTCNARYTCRTARTG	1024	8192	0.534653	20.6667	54.9	94	4	221	QKDRFVN	TPFAFMK	CARAARGAYMGNTTYGTNAA	TTCATRAANGCRAANGGNGT	512	256	67.7	90.5	36.5586
Ech_844	XP_033627400.1_8461521_8462104	519	3	9	173	GAVLGYDA	FEVMQFFT	GGNGCNGTNYTNGGNTAYGAYGC	GTRAARAAYTGCATNACYTCRAA	8192	128	0.333333	17.6667	58.3	94	1	186	VCVVADC	GIVLAHR	GTNTGYGTNGTNGCNGAYTG	CKRTGNGCNARNACDATNCC	1024	6144	55.1	100	36.5436
Ech_845	XP_033634396.1_13277538_13278155	363	3	30	142	AKGAINDA	KVYRYFMT	GCNAARGGNGCNATHAAYGAYGC	GTCATRAARTANCKRTANACYTT	1536	512	0.557692	24	59.5	92	16	166	VDGNFLP	HGEDLPF	GTNGAYGGNAAYTTYYTNCC	AANGGNARRTCYTCNCCRTG	1024	1024	64.6	90.5	36.5279
Ech_846	XP_033625723.1_13953913_13954717	543	3	46	218	FLLDTYGW	FVLGVVYG	TTYYTNYTNGAYACNTAYGGNTG	CCRTANACNACNCCNARNACRAA	8192	8192	0.496933	30	50.8	96	3	227	MGLVENP	AVGTLFP	ATGGGNYTNGTNGARAAYCC	GGRAANARNGTNCCNACNGC	512	4096	61.6	97.5	36.5251
Ech_847	XP_033647261.1_9371261_9372425	456	3	79	222	FNDTFTED	TKIYYPHS	TTYAAYGAYACNTTYACNGARGA	SWRTGNGGRTARTADATYTTNGT	512	3072	0.575758	29.6667	60.4	92	42	363	LNQDNMN	TPPKGAI	YTNAAYCARGAYAAYATGAA	ATNGCNCCYTTNGGNGGNGT	128	2048	62.9	90.5	36.4849
Ech_848	XP_033645363.1_810272_811428	441	3	61	199	DILKQQDP	YDYIKRKA	GAYATHYTNAARCARCARGAYCC	GCYTTNCKYTTDATRTARTCRTA	768	768	0.346457	16	61.5	92	35	309	EEPDQPC	YFTLEPT	GARGARCCNGAYCARCCNTG	GTNGGYTCNARNGTRAARTA	256	1024	63.8	90	36.4565
Ech_849	XP_033632519.1_14442007_14442527	426	3	38	171	PTDPGREN	KTYTWSNS	CCNACNGAYCCNGGNMGNGARAA	SWRTTNSWCCANGTRTANGTYTT	8192	8192	0.495327	18.6667	50.6	94	17	180	SRPEYNA	FPWMQGG	WSNMGNCCNGARTAYAAYGC	CCNCCYTGCATCCANGGRAA	4096	64	64.5	97.5	36.3413
Ech_850	XP_033635319.1_8201988_8203151	708	3	30	257	FYASTETC	EMYGIQDS	TTYTAYGCNWSNACNGARACNTG	SWRTCYTGDATNCCRTACATYTC	8192	768	0.4	31.3333	59.3	94	10	294	QGLLWPT	EQYQYHA	CARGGNYTNYTNTGGCCNAC	GCRTGRTAYTGRTAYTGYTC	2048	64	61.8	90	36.3344
Ech_851	XP_033630008.1_15766512_15767164	390	3	58	179	AALAVFEG	QILQDNNV	GCNGCNYTNGCNGTNTTYGARGG	ACRTTRTTRTCYTGNARDATYTG	8192	768	0.361111	14.6667	53.9	94	44	211	LFIFWVC	AYVDDNA	YTNTTYATHTTYTGGGTNTG	GCRTTRTCRTCNACRTANGC	384	256	66	93	36.2914
Ech_852	XP_033627359.1_24176933_24177571	489	3	56	210	AEKWLTQT	ANNPFVNV	GCNGARAARTGGYTNACNCARAC	ACRTTNACRAANGGRTTRTTNGC	1024	1024	0.432836	20.6667	56.4	94	46	218	QAAGPNG	TKAFEID	CARGCNGCNGGNCCNAAYGG	TCDATYTCRAANGCYTTNGT	1024	384	65.1	90.5	36.2313
Ech_853	XP_033643818.1_9347794_9348742	375	3	166	282	PLPPMAKP	EGQLTVYL	CCNYTNCCNCCNATGGCNAARCC	ARRTANACNGTNARYTGNCCYTC	4096	8192	0.439252	19	47.1	96	115	290	TNFIEKW	IQAVQLP	ACNAAYTTYATHGARAARTG	GGNARYTGNACNGCYTGDAT	192	1536	70.1	93	36.2302
Ech_854	XP_033630177.1_17618809_17619341	357	3	27	137	IIGMMLHK	MVGKKLYR	ATHATHGGNATGATGYTNCAYAA	CKRTANARYTTYTTNCCNACCAT	576	2048	0.392157	15	60.8	94	8	163	ALYIGVV	FTRVGTF	GCNYTNTAYATHGGNGTNGT	AANGTNCCNACNCKNGTRAA	3072	4096	54.3	97.5	36.2129
Ech_855	XP_033638716.1_4406251_4406772	345	3	14	120	EKWECFFP	DWYFGRST	GARAARTGGGARTGYTTYTTYCC	GTNSWNCKNCCRAARTACCARTC	64	4096	0.45	18.3333	64.2	94	4	141	EDCLLAK	NCNPSCA	GARGAYTGYYTNYTNGCNAA	GCRCANSWNGGRTTRCARTT	2048	1024	53	95	36.2067
Ech_856	XP_033645286.1_4490328_4490807	426	3	10	143	HLQHQMQG	NVMIKALE	CAYYTNCARCAYCARATGCARGG	TCNARNGCYTTDATCATNACRTT	256	1536	0.429752	20.3333	62.5	96	2	156	KTTLERK	QTRGVLK	AARACNACNYTNGARMGNAA	TTNARNACNCCNCKNGTYTG	4096	8192	52.4	95	36.1867
Ech_857	XP_033647165.1_1989498_1991979	1038	3	43	380	PQPKSAFT	FQVTTIKD	CCNCARCCNAARWSNGCNTTYAC	TCYTTDATNGTNGTNACYTGRAA	8192	1536	0.577982	72.6667	55.5	96	29	508	LADLQAK	GYYNPVA	YTNGCNGAYYTNCARGCNAA	GCNACNGGRTTRTARTANCC	4096	512	60	88	36.1038
Ech_858	XP_033624613.1_7918863_7919864	405	3	171	297	SHYFKLYD	VENAWENA	WSNCAYTAYTTYAARYTNTAYGA	GCRTTYTCCCANGCRTTYTCNAC	4096	256	0.327731	15.3333	58.8	94	63	308	HRDLPDV	KYDRIER	CAYMGNGAYYTNCCNGAYGT	CKYTCDATNCKRTCRTAYTT	2048	768	58.4	95	36.1017
Ech_859	XP_033624109.1_18738815_18739358	357	3	12	122	LMALIWPW	FGTKFLVK	YTNATGGCNYTNATHTGGCCNTG	TTNACNARRAAYTTNGTNCCRAA	3072	4096	0.413462	16.3333	57.3	96	1	140	DIVAGVT	VNEETKK	GAYATHGTNGCNGGNGTNAC	TTYTTNGTYTCYTCRTTNAC	1536	256	62.7	90	36.0794
Ech_860	XP_033626382.1_14231424_14232656	636	4	25	228	SCTCKLYQ	DTDSETNQ	WSNTGYACNTGYAARYTNTAYCA	TGRTTNGTYTCNSWRTCNGTRTC	8192	4096	0.611111	44.5	50.6	98.5	3	260	TKVVTAA	AGGLQNV	ACNAARGTNGTNACNGCNGC	ACRTTYTGNARNCCNCCNGC	2048	2048	53.2	91	36.0325
Ech_861	XP_033645460.1_3809558_3810532	411	3	54	182	MGGVRRFA	AFFEQELC	ATGGGNGGNGTNMGNMGNTTYGC	CANARYTCYTGYTCRAARAANGC	8192	1024	0.530973	23	53.1	94	16	307	QPYALVP	IFGDLNV	CARCCNTAYGCNYTNGTNCC	ACRTTNARRTCNCCRAADAT	2048	768	60.4	97.5	36.0142
Ech_862	XP_033631309.1_18187946_18188721	417	3	116	246	DTIAILND	WDVLVTDL	GAYACNATHGCNATHYTNAAYGA	ARRTCNGTNACNARNACRTCCCA	4608	4096	0.547826	26.6667	52.4	94	27	256	KCADITH	PCGTLRE	AARTGYGCNGAYATHACNCA	TCNCKNARNGTNCCRCANGG	384	8192	65	93	35.9627
Ech_863	XP_033629580.1_14686670_14687561	687	3	20	240	AVADLIMF	YVNSCLNP	GCNGTNGCNGAYYTNATHATGTT	GGRTTNARRCANSWRTTNACRTA	3072	8192	0.591346	48.6667	53.5	94	1	298	VIVLNQH	ETEHVDV	GTNATHGTNYTNAAYCARCA	ACRTCNACRTGYTCNGTYTC	1536	256	63.9	90	35.8326
Ech_864	XP_033642774.1_12473961_12474895	369	3	116	230	MLPKPPQE	KYASAENL	ATGYTNCCNAARCCNCCNCARGA	ARRTTYTCNGCNSWNGCRTAYTT	2048	8192	0.296296	11.6667	50.7	100	103	293	NGAVDFE	GYKLRRH	AAYGGNGCNGTNGAYTTYGA	TGNCKNCKNARYTTRTANCC	512	8192	62	93	35.8264
Ech_865	XP_033636782.1_2423539_2424115	438	3	15	152	KKTPIQNF	GYKTVERV	AARAARACNCCNATHCARAAYTT	ACNCKYTCNACNGTYTTRTANCC	768	4096	0.484375	23.3333	64.7	94	4	189	TMGKAKG	IPYEPPG	ACNATGGGNAARGCNAARGG	CCNGGNGGYTCRTANGGDAT	256	768	59.5	86	35.7844
Ech_866	XP_033643763.1_1454354_1456521	837	4	51	321	ESFKSHET	TKENPYRS	GARWSNTTYAARWSNCAYGARAC	SWNCKRTANGGRTTYTCYTTNGT	8192	8192	0.743478	61.75	48	92.5	24	434	DAITLNV	TIPVMNP	GAYGCNATHACNYTNAAYGT	GGRTTCATNACNGGDATNGT	1536	384	62.5	87.5	35.7779
Ech_867	XP_033642128.1_7850560_7851124	390	3	13	134	LERKEEDK	GEDKEDIV	YTNGARMGNAARGARGARGAYAA	ACDATRTCYTCYTTRTCYTCNCC	2048	384	0.376238	14	59.4	96	1	143	MQDDIPT	DFNFWSD	ATGCARGAYGAYATHCCNAC	TCNSWCCARAARTTRAARTC	96	256	63.8	86	35.7565
Ech_868	XP_033641920.1_8652964_8654008	546	3	141	314	GPTPYFDK	ETIHNIEM	GGNCCNACNCCNTAYTTYGAYAA	ATYTCDATRTTRTGDATNGTYTC	2048	576	0.596026	37.6667	66.8	92	133	358	AGVSVFV	MTYFYPS	GCNGGNGTNWSNGTNTTYGT	SWNGGRTARAARTANGTCAT	8192	512	48.6	95	35.7463
Ech_869	XP_033626927.1_5032131_5032939	648	3	30	237	FEENIATE	PYTEAVLC	TTYGARGARAAYATHGCNACNGA	CANARNACNGCYTCNGTRTANGG	768	8192	0.472637	38.6667	60.9	96	13	251	RRFCTTV	TIVPLAV	MGNMGNTTYTGYACNACNGT	ACNGCNARNGGNACDATNGT	4096	6144	52.3	93	35.724
Ech_870	XP_033640245.1_7195000_7195458	360	3	14	125	NQSKLIEV	CEVEDLTT	AAYCARWSNAARYTNATHGARGT	GTNGTNARRTCYTCNACYTCRCA	6144	2048	0.41	16.3333	55.2	96	5	142	VKLLNQA	KVTCKVG	GTNAARYTNYTNAAYCARGC	CCNACYTTRCANGTNACYTT	2048	512	58.6	95	35.7194
Ech_871	XP_033631208.1_17117189_17117944	549	3	63	237	REVMFAFP	MTALAKDI	MGNGARGTNATGTTYGCNTTYCC	ATRTCYTTNGCNARNGCNGTCAT	1024	2048	0.558282	36.6667	61.3	92	55	245	LFLEWFT	DVLNIRI	YTNTTYYTNGARTGGTTYAC	ATNCKDATRTTNARNACRTC	512	3072	56.6	92.5	35.7113
Ech_872	XP_033644425.1_1603609_1604285	573	3	24	206	YYLETPPW	IYLEIQEG	TAYTAYYTNGARACNCCNCCNTG	CCYTCYTGDATYTCNARRTADAT	4096	1152	0.497041	33.6667	57.4	94	12	222	AADEADE	YYCSFTI	GCNGCNGAYGARGCNGAYGA	ATNGTRAANSWRCARTARTA	512	1024	53.8	97.5	35.6963
Ech_873	XP_033628857.1_7840871_7841585	489	3	37	191	AVTAKFKP	EKAEELPV	GCNGTNACNGCNAARTTYAARCC	ACNGGNARYTCYTCNGCYTTYTC	2048	2048	0.409091	20.3333	57.6	92	26	199	VKGVTEE	APVITHK	GTNAARGGNGTNACNGARGA	TTRTGNGTDATNACNGGNGC	1024	1536	64.1	90.5	35.6794
Ech_874	XP_033641526.1_3928429_3929007	444	3	18	157	NYFITEET	DEYEKKLK	AAYTAYTTYATHACNGARGARAC	TTNARYTTYTTYTCRTAYTCRTC	384	512	0.401786	16.3333	60.8	94	4	169	ENGPATI	MKKSLTG	GARAAYGGNCCNGCNACNAT	CCNGTNARNSWYTTYTTCAT	1024	2048	57.2	92.5	35.6294
Ech_875	XP_033631563.1_4944013_4945003	768	3	55	302	IIFLKSMT	NQAFKEAG	ATHATHTTYYTNAARWSNATGAC	CCNGCYTCYTTRAANGCYTGRTT	4608	512	0.481172	44.6667	55.6	92	44	319	LHHVQGF	YCKGCCR	YTNCAYCAYGTNCARGGNTT	CKRCARCANCCYTTRCARTA	1024	256	63	90.5	35.6026
Ech_876	XP_033646310.1_1150927_1152217	963	3	58	370	EPQPFPNT	TYKDGTPS	GARCCNCARCCNTTYCCNAAYAC	SWNGGNGTNCCRTCYTTRTANGT	1024	8192	0.408935	44.6667	56.4	94	5	421	YNLHNLI	NEEIDME	TAYAAYYTNCAYAAYYTNAT	TCCATRTCDATYTCYTCRTT	1024	48	60.2	90.5	35.6026
Ech_877	XP_033631564.1_4923904_4924894	687	3	57	277	GVFFYFPM	NVIVYYVR	GGNGTNTTYTTYTAYTTYCCNAT	CKNACRTARTANACDATNACRTT	1024	3072	0.379147	30.6667	56.4	92	6	298	FNIVGAC	KITRNCC	TTYAAYATHGTNGGNGCNTG	CARCARTTNCKNGTDATYTT	768	768	66.3	88	35.5913
Ech_878	XP_033627274.1_9392197_9393077	387	3	89	209	NFFPRFYT	YIIHIFLA	AAYTTYTTYCCNMGNTTYTAYAC	GCNARRAADATRTGDATDATRTA	1024	1728	0.522124	23.6667	54.5	94	11	288	NLVAVCV	FVMADFT	AAYYTNGTNGCNGTNTGYGT	GTRAARTCNGCCATNACRAA	2048	128	60	95	35.5877
Ech_879	XP_033647485.1_20228546_20230543	684	3	26	245	RRHQLDQA	DVDDVLIQ	MGNMGNCAYCARYTNGAYCARGC	TGDATNARNACRTCRTCNACRTC	8192	3072	0.647668	52.6667	50.4	96	2	363	ELIEYYA	GDFLYPK	GARYTNATHGARTAYTAYGC	TTNGGRTANARRAARTCNCC	384	1024	63.6	90	35.5512
Ech_880	XP_033625637.1_1157238_1157991	366	3	108	221	ATLLMKED	EVATRFEL	GCNACNYTNYTNATGAARGARGA	ARYTCRAANCKNGTNGCNACYTC	4096	8192	0.262136	10	57.7	96	12	235	LDDINVG	VPEESEM	YTNGAYGAYATHAAYGTNGG	ATYTCNSWYTCYTCNGGNAC	768	2048	53.7	97.5	35.5266
Ech_881	XP_033633947.1_8685058_8686575	1089	3	12	366	LPVQFAVD	QGIQQLQP	YTNCCNGTNCARTTYGCNGTNGA	GGYTGNARYTGYTGDATNCCYTG	8192	1536	0.509146	67.6667	52	92	4	404	ITDCDHK	QQPHHST	ATHACNGAYTGYGAYCAYAA	GTNSWRTGRTGNGGYTGYTG	192	1024	63.6	90.5	35.5075
Ech_882	XP_033633338.1_5180772_5182126	645	3	228	434	KRAVLEWA	EETEPIVG	AARMGNGCNGTNYTNGARTGGGC	CCNACDATNGGYTCNGTYTCYTC	4096	1536	0.52514	33.6667	56.6	94	220	447	GSDPCPA	VGKALCA	GGNWSNGAYCCNTGYCCNGC	GCRCANARNGCYTTNCCNAC	4096	2048	53.8	97.5	35.459
Ech_883	XP_033629413.1_19223696_19224188	360	3	28	139	CACPDNFI	GNCILHNQ	TGYGCNTGYCCNGAYAAYTTYAT	TGRTTRTGNARDATRCARTTNCC	512	1536	0.365385	16.3333	65.9	96	4	156	PCGANNG	DGSDEKQ	CCNTGYGGNGCNAAYAAYGG	TGYTTYTCRTCNSWNCCRTC	512	1024	56	86	35.4494
Ech_884	XP_033636464.1_16087873_16088592	351	3	60	168	CDECGKTF	IHTKEKPF	TGYGAYGARTGYGGNAARACNTT	AANGGYTTYTCYTTNGTRTGDAT	512	768	0.306931	11.3333	68.6	92	33	177	ECGDVFT	CDQCSKS	GARTGYGGNGAYGTNTTYAC	SWYTTNSWRCAYTGRTCRCA	256	2048	57.6	86	35.3645
Ech_885	XP_033627634.1_6380116_6380698	357	3	52	162	GLFPIHYV	AMYNVPVV	GGNYTNTTYCCNATHCAYTAYGT	ACNACNGGNACRTTRTACATNGC	3072	1024	0.262136	10	61.6	96	43	184	SKPGDVI	FPFFLRT	WSNAARCCNGGNGAYGTNAT	GTNCKNARRAARAANGGRAA	4096	2048	54.2	92.5	35.3466
Ech_886	XP_033634383.1_14441782_14442529	546	3	57	230	AIQNLRWG	FQDQNIAL	GCNATHCARAAYYTNMGNTGGGG	ARNGCDATRTTYTGRTCYTGRAA	3072	768	0.331325	19.3333	63	94	46	238	YFAHCRD	FWIDSSP	TAYTTYGCNCAYTGYMGNGA	GGNSWNSWRTCDATCCARAA	512	3072	55.7	90.5	35.3458
Ech_887	XP_033627100.1_6709494_6710478	927	3	18	318	LVPPAEEA	KIMNLDPA	YTNGTNCCNCCNGCNGARGARGC	GCNGGRTCNARRTTCATDATYTT	8192	768	0.542254	49.3333	59.9	96	9	334	AEPAPTE	EELDISF	GCNGARCCNGCNCCNACNGA	AANSWDATRTCNARYTCYTC	2048	3072	53.2	90.5	35.3157
Ech_888	XP_033632377.1_8854732_8855384	438	3	24	161	DKDRVKVN	KKMTGSKR	GAYAARGAYMGNGTNAARGTNAA	CKYTTNSWNCCNGTCATYTTYTT	2048	4096	0.403361	18.3333	49.8	96	4	169	VANNTRH	KEEMMRE	GTNGCNAAYAAYACNMGNCA	TCNCKCATCATYTCYTCYTT	2048	64	59.9	97.5	35.3108
Ech_889	XP_033624311.1_1509242_1509779	378	3	46	163	RGFGFVNF	GFGFVEFS	MGNGGNTTYGGNTTYGTNAAYTT	SWRAAYTCNACRAANCCRAANCC	4096	4096	0.45	15.6667	48.8	100	2	182	ENPCSIF	QFIQINN	GARAAYCCNTGYWSNATHTT	TTRTTDATYTGDATRAAYTG	1536	144	59.7	95	35.3077
Ech_890	XP_033636222.1_16818069_16819056	369	3	108	222	AAKLGAKF	NKFLKKSA	GCNGCNAARYTNGGNGCNAARTT	GCNSWYTTYTTNARRAAYTTRTT	8192	4096	0.607843	23.3333	46.8	98	94	322	NKTAPVY	EDLQEFI	AAYAARACNGCNCCNGTNTA	ATRAAYTCYTGNARRTCYTC	1024	256	67.2	90.5	35.2731
Ech_891	XP_033645337.1_12321284_12321907	366	3	70	183	IICSFTFG	FGAGADTT	ATHATHTGYWSNTTYACNTTYGG	GTNGTRTCNGCNCCNGCNCCRAA	4608	4096	0.271028	10.3333	49.1	98	62	196	LLNMAVA	WAVLEMT	YTNYTNAAYATGGCNGTNGC	GTCATYTCNARNACNGCCCA	2048	256	59.4	97.5	35.2681
Ech_892	XP_033643905.1_5061037_5061751	423	3	71	203	QLQLEKQD	ETTLMEQL	CARYTNCARYTNGARAARCARGA	ARYTGYTCCATNARNGTNGTYTC	2048	2048	0.557377	29	50.4	96	47	215	KNADLEQ	GEHDTAV	AARAAYGCNGAYYTNGARCA	ACNGCNGTRTCRTGYTCNCC	512	512	69.4	86	35.2628
Ech_893	XP_033643033.1_308420_309701	960	3	95	406	WPLGRDVC	YAVMHRKI	TGGCCNYTNGGNMGNGAYGTNTG	ATYTTNCKRTGCATNACNGCRTA	8192	1024	0.51505	53.3333	62.5	92	75	421	DLVIGAT	FNSIFCR	GAYYTNGTNATHGGNGCNAC	CKRCARAADATNSWRTTRAA	3072	1536	53.8	90.5	35.2184
Ech_894	XP_033627266.1_8827813_8829210	468	3	70	217	RHMYAVQM	QINHEISL	MGNCAYATGTAYGCNGTNCARAT	ARNSWDATYTCRTGRTTDATYTG	1024	4608	0.477941	24.6667	63.1	94	7	312	FIYHPRF	AVTQLRE	TTYATHTAYCAYCCNMGNTT	TCNCKNARYTGNGTNACNGC	768	8192	58.9	86	35.1727
Ech_895	XP_033636208.1_2621946_2622609	369	3	98	212	SVDERGWG	KDGFVSVV	WSNGTNGAYGARMGNGGNTGGGG	ACNACNSWNACRAANCCRTCYTT	8192	8192	0.280374	12.3333	48.1	96	2	221	TEQVEQK	ENPTLFA	ACNGARCARGTNGARCARAA	GCRAANARNGTNGGRTTYTC	256	1024	66.8	92.5	35.1581
Ech_896	XP_033632577.1_20462163_20463280	816	3	99	362	TLRFMQQP	QAFRRWAE	ACNYTNMGNTTYATGCARCARCC	TCNGCCCANCKNCKRAANGCYTG	2048	4096	0.551282	51	56	98	15	388	SKGKWEF	IHISFID	WSNAARGGNAARTGGGARTT	TCDATRAANSWDATRTGDAT	512	1728	54.3	90.5	35.1368
Ech_897	XP_033645710.1_1802243_1802982	471	3	18	166	NTDTALCN	MKLDPCDF	AAYACNGAYACNGCNYTNTGYAA	AARTCRCANGGRTCNARYTTCAT	4096	512	0.42446	21.6667	60	92	9	184	PWHGIVW	CGVRDRG	CCNTGGCAYGGNATHGTNTG	CCNCKRTCNCKNACNCCRCA	384	4096	59.7	90.5	35.1291
Ech_898	XP_033642524.1_9290804_9291654	648	3	34	241	KRLQMLKM	NTCLNYVP	AARMGNYTNCARATGYTNAARAT	GGNACRTARTTNARRCANGTRTT	4096	2048	0.318408	23.6667	55.3	98	23	252	RFNINPV	DVYNNRL	MGNTTYAAYATHAAYCCNGT	ARNCKRTTRTTRTANACRTC	768	1024	62.3	86	35.019
Ech_899	XP_033628876.1_9572731_9573693	732	3	28	263	EIGYFEKQ	TMLLRPMF	GARATHGGNTAYTTYGARAARCA	AACATNGGNCKNARNARCATNGT	384	8192	0.444954	37	57.5	96	20	294	YFEDKLK	TMPISPP	TAYTTYGARGAYAARYTNAA	GGNGGNSWDATNGGCATNGT	256	3072	53.4	93	34.9742
Ech_900	XP_033645404.1_10659671_10660184	489	3	17	171	AEPTERNP	KQVALVKG	GCNGARCCNACNGARMGNAAYCC	CCYTTNACNARNGCNACYTGYTT	4096	4096	0.469231	24.3333	53.4	94	9	179	GNQSDMA	QKTLNQF	GGNAAYCARWSNGAYATGGC	AAYTGRTTNARNGTYTTYTG	512	512	60.9	93	34.9521
Ech_901	XP_033627804.1_22521727_22523050	585	3	59	245	CKELLEMG	TCIDGKTA	TGYAARGARYTNYTNGARATGGG	GCNGTYTTNCCRTCDATRCANGT	1024	1536	0.446328	30.6667	58.9	92	45	264	DDLYDAI	HKKQLCV	GAYGAYYTNTAYGAYGCNAT	ACRCANARYTGYTTYTTRTG	512	256	61.6	88	34.9326
Ech_902	XP_033625562.1_905209_906475	822	4	159	424	DVFFPSAN	EQLIITAN	GAYGTNTTYTTYCCNWSNGCNAA	TTNGCNGTDATDATNARYTGYTC	8192	4608	0.6639	59.5	52.1	94	9	451	AGRCVMY	FGSVLNI	GCNGGNMGNTGYGTNATGTA	ATRTTNARNACNSWNCCRAA	1024	8192	55.9	86	34.8816
Ech_903	XP_033643577.1_857104_857940	561	3	28	206	RKKVQEKI	DDPELLKK	MGNAARAARGTNCARGARAARAT	TTYTTNARNARYTCNGGRTCRTC	1024	4096	0.349112	22.3333	55	96	10	226	AQPVSVE	EKKWTER	GCNCARCCNGTNWSNGTNGA	CKYTCNGTCCAYTTYTTYTC	8192	128	55.1	95	34.8208
Ech_904	XP_033631715.1_1533202_1534318	813	3	72	334	TNHYLVQI	QAAINPIV	ACNAAYCAYTAYYTNGTNCARAT	ACDATNGGRTTDATNGCNGCYTG	2048	2304	0.518072	51	61.7	96	49	342	AFGLLTN	YYVVHPS	GCNTTYGGNYTNYTNACNAA	SWNGGRTGNACNACRTARTA	8192	2048	52	88	34.8055
Ech_905	XP_033632402.1_16767093_16767597	444	3	16	155	DRYKRAYM	AEPIDFSH	GAYMGNTAYAARMGNGCNTAYAT	TGNSWRAARTCDATNGGYTCNGC	4096	6144	0.445312	22.6667	58.1	96	5	164	INMSANF	YDRYDEY	ATHAAYATGWSNGCNAAYTT	TAYTCRTCRTANCKRTCRTA	768	256	54.4	92.5	34.804
Ech_906	XP_033633889.1_543692_544427	630	3	14	215	AVQLANQA	GERAKTVD	GCNGTNCARYTNGCNAAYCARGC	TCNACNGTYTTNGCNCKYTCNCC	4096	8192	0.444444	31.3333	52.8	94	5	238	RQQTRPK	IATWPPH	MGNCARCARACNMGNCCNAA	TGNGGNGGCCANGTNGCDAT	4096	768	58.1	95	34.7757
Ech_907	XP_033645971.1_3311885_3312682	369	3	98	212	YVWLRDNC	NTKGLAVV	TAYGTNTGGYTNMGNGAYAAYTG	ACNACNGCNARNCCYTTNGTRTT	2048	8192	0.453704	18.3333	59.9	96	88	222	VDSGYEG	APTETGV	GTNGAYWSNGGNTAYGARGG	ACNCCNGTYTCNGTNGGNGC	2048	2048	55.4	90	34.7422
Ech_908	XP_033625195.1_9101014_9102080	768	3	47	294	ESPYAQVD	YAPKGWNS	GARWSNCCNTAYGCNCARGTNGA	SWRTTCCANCCYTTNGGNGCRTA	8192	2048	0.389744	26.6667	61.1	94	18	308	PSWQVEP	NNAASFW	CCNWSNTGGCARGTNGARCC	CARAANSWNGCNGCRTTRTT	1024	2048	52.6	92.5	34.7027
Ech_909	XP_033639591.1_514520_515240	468	3	71	218	PRECRDIQ	AYGGAECE	CCNMGNGARTGYMGNGAYATHCA	TCRCAYTCNGCNCCNCCRTANGC	6144	2048	0.468085	24	56.9	94	36	229	GRPCQGP	EKEEKCY	GGNMGNCCNTGYCARGGNCC	TARCAYTTYTCYTCYTTYTC	2048	64	59.6	90	34.6992
Ech_910	XP_033641222.1_3816135_3816617	366	3	25	138	PVPKVVHP	MEEIEIHV	CCNGTNCCNAARGTNGTNCAYCC	ACRTGDATYTCDATYTCYTCCAT	4096	144	0.470588	18	51	98	8	157	WHARKPP	NYRDEFT	TGGCAYGCNMGNAARCCNCC	GTRAAYTCRTCNCKRTARTT	512	256	64	88	34.6406
Ech_911	XP_033628984.1_22108583_22109330	525	3	37	203	WYCHSKEE	WEKSKVLV	TGGTAYTGYCAYWSNAARGARGA	ACNARNACYTTNSWYTTYTCCCA	512	4096	0.6	36.3333	50.9	92	7	228	PRTKPDF	PKGIPAR	CCNMGNACNAARCCNGAYTT	CKNGCNGGDATNCCYTTNGG	2048	3072	60.9	95	34.6234
Ech_912	XP_033643794.1_10420582_10421234	507	3	33	193	PMNTRPIM	MQEANKVY	CCNATGAAYACNMGNCCNATHAT	TANACYTTRTTNGCYTCYTGCAT	3072	256	0.48855	25.3333	66.9	92	6	213	KKSKGYA	DIKPIFI	AARAARWSNAARGGNTAYGC	ATRAADATNGGYTTDATRTC	1024	288	53.1	88	34.5944
Ech_913	XP_033627669.1_10692891_10693752	471	3	97	245	CAAHTAAE	FYYDEQSL	TGYGCNGCNCAYACNGCNGCNGA	ARNSWYTGYTCRTCRTARTARAA	4096	2048	0.288732	14.6667	51.2	96	65	258	ADTSQHA	CGFIQVL	GCNGAYACNWSNCARCAYGC	ARNACYTGDATRAANCCRCA	2048	768	58.7	95	34.4914
Ech_914	XP_033644355.1_8177391_8178117	372	3	97	212	EGRGDPDT	KTDAMNNV	GARGGNMGNGGNGAYCCNGAYAC	ACRTTRTTCATNGCRTCNGTYTT	4096	256	0.284404	11.6667	61.4	96	65	234	KGGKNGY	KDVVESS	AARGGNGGNAARAAYGGNTA	SWNSWYTCNACNACRTCYTT	512	8192	48.8	95	34.4764
Ech_915	XP_033629224.1_21735761_21736399	402	3	60	185	DSHGNTYD	EPPRDNRN	GAYWSNCAYGGNAAYACNTAYGA	TTNCKRTTRTCNCKNGGNGGYTC	4096	8192	0.580952	21.6667	52.8	92	43	215	PRGDPGY	EPPRDGH	CCNMGNGGNGAYCCNGGNTA	TGNCCRTCNCKNGGNGGYTC	4096	2048	57.4	97.5	34.3763
Ech_916	XP_033642518.1_8531053_8531801	465	3	16	162	VIPPTMEY	AFLATFGG	GTNATHCCNCCNACNATGGARTA	CCNCCRAANGTNGCNARRAANGC	1536	8192	0.661157	32.6667	56.6	94	8	179	AGGPVGM	HGYPIDR	GCNGGNGGNCCNGTNGGNAT	CKRTCDATNGGRTANCCRTG	4096	768	61.4	86	34.254
Ech_917	XP_033645789.1_860527_861244	381	3	79	197	VYAKDYFI	AQYIIMTT	GTNTAYGCNAARGAYTAYTTYAT	GTNGTCATDATDATRTAYTGNGC	512	576	0.517857	23	66.4	94	39	205	LPIVFLC	YYLAQLL	YTNCCNATHGTNTTYYTNTG	ARNARYTGNGCNARRTARTA	6144	4096	48	90.5	34.1856
Ech_918	XP_033646549.1_42068_43124	792	3	48	303	VTRKVEEF	WNVIIYSI	GTNACNMGNAARGTNGARGARTT	ATNSWRTADATDATNACRTTCCA	4096	2304	0.46888	44	55.6	94	40	311	FGNILTI	MNRNFRN	TTYGGNAAYATHYTNACNAT	TTNCKRAARTTNCKRTTCAT	1536	512	54.3	92.5	34.1719
Ech_919	XP_033624195.1_7456089_7457042	690	3	86	307	DEELSIDV	DNTLPKQL	GAYGARGARYTNWSNATHGAYGT	ARYTGYTTNGGNARNGTRTTRTC	6144	4096	0.442308	33.3333	48.2	96	67	315	NEALVDA	IQAATRG	AAYGARGCNYTNGTNGAYGC	CCNCKNGTNGCNGCYTGDAT	1024	3072	58.4	95	34.1585
Ech_920	XP_033633774.1_16051765_16052190	375	3	16	132	NGKPPLMT	DDSDIWLK	AAYGGNAARCCNCCNYTNATGAC	TTNARCCADATRTCNSWRTCRTC	2048	3072	0.37	14.6667	48.2	98	5	142	PHIVQTV	DGTDFGQ	CCNCAYATHGTNCARACNGT	TGNCCRAARTCNGTNCCRTC	768	512	63.4	90	34.1027
Ech_921	XP_033630539.1_7827453_7828314	414	3	18	147	NWVGAINK	PHSGKPEG	AAYTGGGTNGGNGCNATHAAYAA	CCYTCNGGYTTNCCNSWRTGNGG	768	8192	0.45614	20.3333	53	96	9	275	AAMTCGI	TEETVKS	GCNGCNATGACNTGYGGNAT	SWYTTNACNGTYTCYTCNGT	512	2048	58.8	90.5	33.9122
Ech_922	XP_033641406.1_6768527_6769001	381	3	17	135	FAKYDKDG	DKSGDGTV	TTYGCNAARTAYGAYAARGAYGG	ACNGTNCCRTCNCCNSWYTTRTC	256	8192	0.446429	19.6667	53.4	94	8	146	TPTIVLK	EFLDYLN	ACNCCNACNATHGTNYTNAA	TTNARRTARTCNARRAAYTC	6144	1024	57.9	93	33.8891
Ech_923	XP_033633688.1_9667390_9668008	414	3	34	163	QRAKGEKG	EPGPMGLM	CARMGNGCNAARGGNGARAARGG	ATNARNCCCATNGGNCCNGGYTC	2048	4096	0.416667	19	55.1	96	21	199	HVNSNQQ	ANLTVDE	CAYGTNAAYWSNAAYCARCA	TCRTCNACNGTNARRTTNGC	1024	2048	56.2	90.5	33.7142
Ech_924	XP_033624146.1_15494633_15496528	396	3	113	236	DSRENWKG	MNQSQPIS	GAYWSNMGNGARAAYTGGAARGG	SWDATNGGYTGNSWYTGRTTCAT	2048	6144	0.431193	16.3333	51	96	47	310	PQGNRYQ	DGRFGMR	CCNCARGGNAAYMGNTAYCA	CKCATNCCRAANCKNCCRTC	1024	1024	57.9	92.5	33.5022
Ech_925	XP_033628772.1_7564544_7565321	348	3	91	198	DSNANWAD	EPKVRWYH	GAYWSNAAYGCNAAYTGGGCNGA	TGRTACCANCKNACYTTNGGYTC	2048	1024	0.257426	9.33333	59.1	92	70	241	SQSGEED	DDGKYMC	WSNCARWSNGGNGARGARGA	CACATRTAYTTNCCRTCRTC	8192	64	57.9	88	33.1386
Ech_926	XP_033632955.1_10294056_10294892	768	3	32	279	DAEFRLHD	QYGSQMTD	GAYGCNGARTTYMGNYTNCAYGA	TCNGTCATYTGNSWNCCRTAYTG	4096	2048	0.605381	52.6667	53.7	96	9	297	FPVSAYG	QVLQEVL	TTYCCNGTNWSNGCNTAYGG	ARNACYTCYTGNARNACYTG	4096	2048	48.8	93	33.0066
Ech_927	XP_033634413.1_5295412_5296104	552	3	39	214	KFAKQLQV	DPLVMLCW	AARTTYGCNAARCARYTNCARGT	CARCANARCATNACNARNGGRTC	1024	4096	0.48503	30.3333	55.3	94	16	223	KYLALGH	CKKLKHL	AARTAYYTNGCNYTNGGNCA	ARRTGYTTNARYTTYTTRCA	4096	512	52.2	92.5	32.9735
Ech_928	XP_033647348.1_6460675_6461830	594	4	32	221	RVWEKVAW	CHCPACCS	MGNGTNTGGGARAARGTNGCNTG	SWRCARCANGCNGGRCARTGRCA	2048	2048	0.701863	45	51.9	95.5	24	241	TKRVKSK	WPRKRTC	ACNAARMGNGTNAARWSNAA	CANGTNCKYTTNCKNGGCCA	8192	2048	43.8	91	32.4483
Ech_929	XP_033632721.1_17827790_17829514	585	3	332	518	LGMSKKPK	GFKVDDFL	YTNGGNATGWSNAARAARCCNAA	ARRAARTCRTCNACYTTRAANCC	8192	1024	0.43787	27.3333	51.7	96	199	595	IIDDLLG	KPPVISG	ATHATHGAYGAYYTNYTNGG	CCNSWDATNACNGGNGGYTT	2304	6144	46.1	97.5	32.0585
Ech_930	XP_033641736.1_5779068_5779850	564	3	65	244	NNSAHGHF	DESPMVGV	AAYAAYWSNGCNCAYGGNCAYTT	ACNCCNACCATNGGNSWYTCRTC	4096	4096	0.347305	15.6667	49	98	27	253	TGSMDYE	VQQSPVV	ACNGGNWSNATGGAYTAYGA	ACNACNGGNSWYTGYTGNAC	1024	4096	48.1	97.5	32.0432
Ech_931	XP_033637995.1_14526183_14526762	369	3	34	148	AQTPFYPY	FGKRGMGV	GCNCARACNCCNTTYTAYCCNTA	ACNCCCATNCCNCKYTTNCCRAA	2048	2048	0.313725	13.3333	56.5	92	23	212	QSDRQRE	FTFGKRE	CARWSNGAYMGNCARMGNGA	TCNCKYTTNCCRAANGTRAA	8192	1024	51.6	92.5	31.9613
Ech_932	XP_033627794.1_21261038_21261568	345	3	37	143	ARLFPFDT	EKISLGMT	GCNMGNYTNTTYCCNTTYGAYAC	GTCATNCCNARNSWDATYTTYTC	8192	6144	0.4	14	52.4	96	5	167	FESYKDI	PPTSDNT	TTYGARWSNTAYAARGAYAT	GTRTTRTCNSWNGTNGGNGG	512	4096	51	93	31.9234
Ech_933	XP_033643507.1_789466_790198	438	3	36	173	MFSPSMVC	EITKQRRF	ATGTTYWSNCCNWSNATGGTNTG	AANCKNCKYTGYTTNGTDATYTC	8192	6144	0.290076	13.6667	46.6	100	15	233	SKKTDPD	VIKDLSH	WSNAARAARACNGAYCCNGA	TGNSWNARRTCYTTDATNAC	2048	6144	54.1	90.5	31.5518
Ech_934	XP_033639689.1_7158682_7159285	375	3	61	177	QYSKIKTQ	MCCLLDGC	CARTAYWSNAARATHAARACNCA	CANCCRTCNARNARRCARCACAT	3072	2048	0.5	17.3333	50.1	96	49	204	VEPGFLF	NACLSCL	GTNGARCCNGGNTTYYTNTT	ARRCANSWNARRCANGCRTT	2048	8192	48.8	92.5	30.5426

## Sheet: Use for primer synthesis
Primer name	Nucleotide Sequence of Primer (5' to 3')	Number of base pair
Ech_1_F1	MGNAAYGARTAYTTYTTYGA	20
Ech_1_R1	TGNGGYTTCATRTCNCCRTA	20
Ech_1_F2	AARTAYMGNGARGAYGARGGNTT	23
Ech_1_R2	ATNGTNACNACNGCCCACCARAA	23
Ech_2_F1	ATGCAYMGNCARCAYTGYTA	20
Ech_2_R1	TCNCCYTGCATRAANGCCCA	20
Ech_2_F2	TGYMGNGGNTGYGTNAAYTAYGA	23
Ech_2_R2	CAYTGNACRAARTGNGTRTCYTC	23
Ech_3_F1	TGGGAYGARGGNTTYCAYAA	20
Ech_3_R1	SWCCANCCNGTRAANGGRTG	20
Ech_3_F2	GGNCAYTGGYTNGAYYTNATGAA	23
Ech_3_R2	TTRTARTTYTCCCADATRTANCC	23
Ech_4_F1	WSNCAYGGNMGNAARCAYAT	20
Ech_4_R1	CKNARRCARTGRAARTGNGT	20
Ech_4_F2	MGNATHTAYGGNAARCAYTTYAA	23
Ech_4_R2	TGNGCRTGYTTRTACATCATNGT	23
Ech_5_F1	GARTGYGARCAYAAYCCNAA	20
Ech_5_R1	ATNCCRTGNGCRAADATCAT	20
Ech_5_F2	GGNATGGTNATHCCNAARGAYGA	23
Ech_5_R2	TTNCKYTCRTGNGCRTTYTCCAT	23
Ech_6_F1	ATGYTNGCNGAYAARTAYAA	20
Ech_6_R1	GGRTADATYTTNARYTCCCA	20
Ech_6_F2	CARTAYGCNACNAARTGYTAYCA	23
Ech_6_R2	TCCCANCKNARRTCNGTRTARTT	23
Ech_7_F1	ATGYTNGARAARTAYCCNGA	20
Ech_7_R1	GTNACDATNGTRTACCARAA	20
Ech_7_F2	ATHGGNGAYTGYTGYTAYGARGA	23
Ech_7_R2	TARAACATDATNGTNGCRAADAT	23
Ech_8_F1	TTYCAYCARAAYGTNTTYCC	20
Ech_8_R1	CANGCYTTNGGNCKYTCCAT	20
Ech_8_F2	AAYGTNGARAARCCNCCNTGYTT	23
Ech_8_R2	TAYTTNGCRTTDATDATNGTRTG	23
Ech_9_F1	GAYAAYTTYATHAARTGYCC	20
Ech_9_R1	CACATRTARTCDATNGTRTG	20
Ech_9_F2	GARATHYTNACNTAYGAYCCNGA	23
Ech_9_R2	GTNGGYTCNGCRTTRAARTCNCC	23
Ech_10_F1	CARTTYATHTGYCCNAARAA	20
Ech_10_R1	TGNGCNARCATNACYTGRCA	20
Ech_10_F2	GCNTTYGCNCARGGNTTYGTNGA	23
Ech_10_R2	CCNSWYTTNACRTGYTCCATNAC	23
Ech_11_F1	MGNGCNACNAARCCNCCNTA	20
Ech_11_R1	TGRAANGCNGTRTARCARTT	20
Ech_11_F2	GARGCNYTNACNTAYGCNCARGC	23
Ech_11_R2	GGNACNCCRTARCAYTCYTGRTG	23
Ech_12_F1	GARTTYGCNCAYGAYTAYTT	20
Ech_12_R1	TCNCCNGTYTTNGCNACRTA	20
Ech_12_F2	WSNATGATHGAYGGNTGGTAYAT	23
Ech_12_R2	ACRTTYTGNARDATYTTRTGRCA	23
Ech_13_F1	GCNGCNTGYTTYGAYGGNCA	20
Ech_13_R1	ATRTANGCRAANARYTCNGC	20
Ech_13_F2	GCNAAYMGNCAYGGNCAYACNTG	23
Ech_13_R2	TGNGTCATNGGRTTNARNGGYTC	23
Ech_14_F1	AAYGGNGAYTTYCAYCCNGA	20
Ech_14_R1	TGDATNGCDATYTTNACYTT	20
Ech_14_F2	GCNCAYCAYAAYAAYTAYGAYAT	23
Ech_14_R2	TGRTANARNACRCANGTYTGYTC	23
Ech_15_F1	GTNTAYCARAARCCNGCNAT	20
Ech_15_R1	CANGCYTCNCKRAAYTTYTT	20
Ech_15_F2	MGNMGNAARGAYAARYTNAAYCC	23
Ech_15_R2	CKCCARCARTADATDATNGGRTT	23
Ech_16_F1	TAYTGYMGNGARTGGGCNTT	20
Ech_16_R1	ATRTGNARNGGNGTCCANCC	20
Ech_16_F2	GARMGNAAYCCNGAYGARGCNTT	23
Ech_16_R2	TGRTTRTCYTTRTGCATYTCRTC	23
Ech_17_F1	CCNGAYMGNATGMGNGGNGG	20
Ech_17_R1	TTNCKNGCCCARTCNACRAA	20
Ech_17_F2	AAYAARTTYGGNCCNATGTAYAA	23
Ech_17_R2	ARNGTYTGRTCNGCNARYTTRCA	23
Ech_18_F1	GARTTYATHGAYCAYTGYCC	20
Ech_18_R1	TCNARYTTNGGNARRTCRCA	20
Ech_18_F2	ACNGAYGCNGGNYTNGARGTNAT	23
Ech_18_R2	GCRTCNGTDATNCKNGGRCACCA	23
Ech_19_F1	YTNAARGARCARTAYGAYTA	20
Ech_19_R1	AARAADATNARCCACATRTT	20
Ech_19_F2	GCNAARAARTAYGGNGAYATHTT	23
Ech_19_R2	TTNGGRAARTGNCKNARCCANGG	23
Ech_20_F1	GTNGGNTAYCAYACNGTNTG	20
Ech_20_R1	GCNACNGGRTGDATNCCRAA	20
Ech_20_F2	ACNCARMGNATGYTNGAYATGTT	23
Ech_20_R2	ACCATYTCNGCDATNGGRTAYTG	23
Ech_21_F1	GCNTAYAAYMGNTAYAARGG	20
Ech_21_R1	ATNGGRTCRTTCCARAARAA	20
Ech_21_F2	GTNTTYGARTTYTGYGARCAYGA	23
Ech_21_R2	ARNGCRAAYTGRTCYTTNACRTA	23
Ech_22_F1	GTNATGMGNTGYATHGCNTA	20
Ech_22_R1	TGYTTNCKNGGRTCYTCYTC	20
Ech_22_F2	AAYGCNAARCARCCNACNGAYAT	23
Ech_22_R2	CCNCKRTADATNGCRTCRAAYTT	23
Ech_23_F1	CCNGARTGYGGNAARACNTT	20
Ech_23_R1	AANGGYTTYTCYTTRTTRTG	20
Ech_23_F2	GGNYTNAARCARCAYACNCAYAT	23
Ech_23_R2	TANGGYTGYTCNCCNGTRTGNGT	23
Ech_24_F1	AARCCNTTYAARTGYGARTT	20
Ech_24_R1	GGNGGNGTNGGCATNCCNCC	20
Ech_24_F2	ACNWSNGAYAARCCNTAYAAYTG	23
Ech_24_R2	GCNSWYTGRCANACRTACCAYTC	23
Ech_25_F1	AAYATGYTNTAYATGGTNAT	20
Ech_25_R1	CADATDATNCCNGTYTGCCA	20
Ech_25_F2	ACNYTNATHGAYAARATHGGNTA	23
Ech_25_R2	ATCCADATNGCDATNGTNGGYTC	23
Ech_26_F1	GCNAARTAYGAYATHAARGC	20
Ech_26_R1	GTNACNACNCCDATNGCCCA	20
Ech_26_F2	ACNMGNCARCCNTAYGCNATHAA	23
Ech_26_R2	GCDATRTAYTCNGGNGTNCCRCA	23
Ech_27_F1	GTNGARATGGARGAYGCNCA	20
Ech_27_R1	TCRTTNSWCATNACRTCCCA	20
Ech_27_F2	TTYGCNGTNTTYGAYGGNCAYGC	23
Ech_27_R2	CCRTCRCANGCNARNACDATRAA	23
Ech_28_F1	ATHCCNGGNGTNCAYMGNCA	20
Ech_28_R1	GCRTCDATNACNGCYTGRAA	20
Ech_28_F2	GGNACNYTNAAYCARTGGGARAT	23
Ech_28_R2	GGNGCNSWCATRTCNGGCCARTT	23
Ech_29_F1	GGNMGNTAYGGNGARGTNTG	20
Ech_29_R1	TANACRTCNACNCKYTTRAA	20
Ech_29_F2	TTYMGNGARACNGARATHTAYAA	23
Ech_29_R2	TCNGGNGCCATRTANCKYTTNGT	23
Ech_30_F1	YTNTGYAARGARGTNTTYGA	20
Ech_30_R1	ATNCCRTGYTCDATNGCRTG	20
Ech_30_F2	ATHCARGTNCAYTTYGCNGTNAA	23
Ech_30_R2	ATNARRTGRCAYTGNARYTTNGC	23
Ech_31_F1	TGGAAYGARATHTAYGGNAA	20
Ech_31_R1	CCNARYTGNCCYTCCCANGG	20
Ech_31_F2	ACNGAYGARGTNCCNGTNGCNCA	23
Ech_31_R2	AACATRTTYTGRTCNGGRTGYTC	23
Ech_32_F1	YTNATHAAYATGCARAARTT	20
Ech_32_R1	CKNSWDATDATCCANACCAT	20
Ech_32_F2	ACNATHCARCARATHGARGGNGA	23
Ech_32_R2	ATNGTRTCNARNACDATYTGRAA	23
Ech_33_F1	ACNGGNAARACNACNTTYAT	20
Ech_33_R1	CACATNARNGCNCCRTANAC	20
Ech_33_F2	GTNGGNCCNGARCCNACNACNGA	23
Ech_33_R2	ARYTGYTGRTGRTCNACCATRTC	23
Ech_34_F1	YTNGARAARATHGGNGAYTT	20
Ech_34_R1	TCDATRTGNGCNGCCATYTC	20
Ech_34_F2	YTNCARTGYYTNCAYACNTTYTG	23
Ech_34_R2	GCDATYTGNACNGTRCAYTCDAT	23
Ech_35_F1	MGNAARCCNTGGCAYGARTG	20
Ech_35_R1	AAYTTYTCNGTDATRTARTC	20
Ech_35_F2	CAYGARGARWSNCCNATGAAYAA	23
Ech_35_R2	TCRAANGCNARRTGRAAYTTRTA	23
Ech_36_F1	CARCARGAYATHGTNAAYGG	20
Ech_36_R1	CCRTCNGTNACYTCRAAYTG	20
Ech_36_F2	TAYMGNCAYACNGGNGGNGARAT	23
Ech_36_R2	CCRTCNGTNACRTCRAAYTTDAT	23
Ech_37_F1	AAYTGYTAYGCNACNGGNGA	20
Ech_37_R1	TTNGGYTGRAANACYTGDAT	20
Ech_37_F2	GAYGGNCARYTNTGYMGNCCNTG	23
Ech_37_R2	ACDATDATRTTNCCYTCYTGRTC	23
Ech_38_F1	TAYGARGTNYTNMGNCAYTT	20
Ech_38_R1	ARCCARTCRTCYTCNGGNAC	20
Ech_38_F2	CCNTTYMGNTTYGARGAYTTYTG	23
Ech_38_R2	GGRTCNACRCAYTCNARRTGRTA	23
Ech_39_F1	CAYACNTTYYTNAARGAYGA	20
Ech_39_R1	TTRAANACRTTNACRCARTG	20
Ech_39_F2	GCNAAYMGNGGNCARGCNGARTA	23
Ech_39_R2	ACNCCNGTNGGNCCDATRAAYTG	23
Ech_40_F1	YTNGAYACNGAYCCNMGNGA	20
Ech_40_R1	TAYTTCATNCKYTTYTGYTT	20
Ech_40_F2	GCNTTYGCNGARMGNTTYAARCA	23
Ech_40_R2	TGNCKYTGRTTRCARAACCANAC	23
Ech_41_F1	GCNAARAARGTNMGNTTYTA	20
Ech_41_R1	TTDATNGCRTCNGTDATRTC	20
Ech_41_F2	TTYTTYAARGGNATHGTNTAYGC	23
Ech_41_R2	AANSWRTGNGCNGTYTTYTTRTT	23
Ech_42_F1	TGYGARACNATGGCNGTNGA	20
Ech_42_R1	GCNCKNCCRAAYTTCCAYTC	20
Ech_42_F2	TTYAAYAARYTNCCNATHATHAA	23
Ech_42_R2	GCYTGDATNCKYTGRTANGTRTC	23
Ech_43_F1	TGGAAYAARMGNGCNTAYCC	20
Ech_43_R1	TTNARRTTRAANGTCCANAC	20
Ech_43_F2	YTNGARWSNTGGACNGCNGAYTT	23
Ech_43_R2	TGYTTNGTYTTRTANACNGGRCA	23
Ech_44_F1	ATGACNGAYGARATHCCNTA	20
Ech_44_R1	GTDATRTCNSWNGCRTANCC	20
Ech_44_F2	TAYYTNTGYGGNTTYCARGARCC	23
Ech_44_R2	TGRTAYTCRCANCCNGCRTCCAT	23
Ech_45_F1	CARGTNGTNAAYAAYTAYTT	20
Ech_45_R1	ARNGCRTARCADATNGGRTT	20
Ech_45_F2	AAYYTNTGYATHATHTGYTTYGA	23
Ech_45_R2	TANGGNGTCCANGTDATDATRAA	23
Ech_46_F1	ACNYTNTAYGCNGCNAARAA	20
Ech_46_R1	TCNGGDATYTGNCCNCCYTG	20
Ech_46_F2	CARMGNTGYTGGGARGTNATHGA	23
Ech_46_R2	TCNGTNARNCCYTCYTGNCCRAA	23
Ech_47_F1	TGGAARMGNATGTTYTTYGA	20
Ech_47_R1	GTNARNGCRTGNCCDATNGC	20
Ech_47_F2	ATHATHGARCAYTTYGTNCCNGA	23
Ech_47_R2	CARTGNCCRTTNARRAAYTTNCC	23
Ech_48_F1	ATHGTNCARGARAAYGGNCA	20
Ech_48_R1	CARTCNACCATDATYTGRTG	20
Ech_48_F2	TGYGARGTNTTYGTNGGNAARAT	23
Ech_48_R2	CKRTGRTTYTCRTAYTCNACRAA	23
Ech_49_F1	CCNATHATGATHYTNAAYGA	20
Ech_49_R1	ARNACNCCRTCCCANGTYTG	20
Ech_49_F2	GTNYTNGCNGGNATHGTNATGAC	23
Ech_49_R2	TTNACNGGDATNGTNCCYTCNCC	23
Ech_50_F1	TTYGARGARATHGGNATHGC	20
Ech_50_R1	CANGTRAAYTTRTGRCANGG	20
Ech_50_F2	MGNGARGCNYTNACNAAYTGYAC	23
Ech_50_R2	TCNGCNCKNARNGTRCARTARTG	23
Ech_51_F1	AARYTNCAYGTNGARGGNTA	20
Ech_51_R1	AANACRTTNGCNCCYTGYTC	20
Ech_51_F2	ACNGTNCCNTGGYTNMGNGAYCA	23
Ech_51_R2	ARNGTRTCRTGRAANGCNACRAA	23
Ech_52_F1	GCNGCNTTYYTNTGGCAYGA	20
Ech_52_R1	AACATNGCRTTNGCYTTCAT	20
Ech_52_F2	YTNGTNCAYGAYGCNATGGCNTG	23
Ech_52_R2	CANCKYTCRCACATNARRTACCA	23
Ech_53_F1	ATHATHCAYTGGAAYGCNTG	20
Ech_53_R1	CKYTGYTTNARYTTCATYTG	20
Ech_53_F2	ATHTTYGCNACNATHGTNGGNAA	23
Ech_53_R2	TCYTCRTCDATNARNCCRTCYTT	23
Ech_54_F1	ATHATHYTNTTYAAYTTYGG	20
Ech_54_R1	AADATRAARTCNARCCANGG	20
Ech_54_F2	CARTTYATHATGCCNGGNGTNGA	23
Ech_54_R2	CCCATNARNARNGTRAARTGNGG	23
Ech_55_F1	YTNGCNGTNTAYTTYAARCA	20
Ech_55_R1	ACNGCRTANGTNCCRAARCA	20
Ech_55_F2	ATHMGNCCNTTYGTNGARTTYTG	23
Ech_55_R2	CCRAACATNCKYTGNCKNCCRTA	23
Ech_56_F1	AARTAYMGNACNTAYGAYGG	20
Ech_56_R1	ACRTTNSWNGCRTCDATRTA	20
Ech_56_F2	AAYYTNCARCAYCCNGARTGGGG	23
Ech_56_R2	TGRTTDATYTGYTCNCKNGGCAT	23
Ech_57_F1	TAYYTNAARGCNGARCCNTG	20
Ech_57_R1	TGNGTNCKYTGRTGNGCYTT	20
Ech_57_F2	ATHAARGARCCNGARAAYCCNTG	23
Ech_57_R2	TTNGTRTANACYTTNCKRCANCC	23
Ech_58_F1	CCNCARGAYGAYAAYTGGGG	20
Ech_58_R1	GTNACNCKNARRTAYTTYTG	20
Ech_58_F2	ACNGCNTGYGAYGGNYTNTTYAT	23
Ech_58_R2	ARNCKYTTDATRTGNGTRAANGC	23
Ech_59_F1	ATHAARAARGCNTAYMGNAA	20
Ech_59_R1	GTRAANACDATRTCNGCNGG	20
Ech_59_F2	YTNAARTAYCAYCCNGAYAARAA	23
Ech_59_R2	TGRTCNCCYTCYTTNGGRAANGT	23
Ech_60_F1	TGGAARATHCAYATGCCNGC	20
Ech_60_R1	ATDATRTCNGCNGCYTTYTC	20
Ech_60_F2	WSNATHAAYGCNATGTGYTAYGT	23
Ech_60_R2	GCDATCATDATNGTNGGNGCRTT	23
Ech_61_F1	AARATGMGNACNGTNATHAA	20
Ech_61_R1	TCYTTNCKRAARTTRTCRTT	20
Ech_61_F2	GAYMGNTTYTGYYTNGTNGTNTA	23
Ech_61_R2	ARCCANGCRTANARDATNGGRTT	23
Ech_62_F1	ATGGTNAAYATHTTYCCNGG	20
Ech_62_R1	ARNCKRTCRAARAAYTCNAC	20
Ech_62_F2	CAYGTNGGNGCNGARGARTAYTT	23
Ech_62_R2	CCYTGRTAYTTNARCATNCCYTC	23
Ech_63_F1	AAYGGNATHTGYCAYACNCC	20
Ech_63_R1	TCCATYTCNGTNCKRTGRTC	20
Ech_63_F2	GTNGARATHCCNCAYCARGAYGG	23
Ech_63_R2	CCRCANARRTCDATNARYTCNGT	23
Ech_64_F1	TTYGARACNGAYGAYAAYCA	20
Ech_64_R1	ACDATYTTNGGNARNACNGT	20
Ech_64_F2	TAYGARCAYCAYGARATHTTYAA	23
Ech_64_R2	AANARNGGRTCRTCRCANCCYTT	23
Ech_65_F1	GGNCAYGGNMGNATHGAYAA	20
Ech_65_R1	CKYTTNCCYTTNGTRTANCC	20
Ech_65_F2	TGGTAYWSNGCNATGGCNCARGG	23
Ech_65_R2	ATRTGNGTNGCRTGRTARTCCCA	23
Ech_66_F1	TTYGTNGGNGTNATGACNGC	20
Ech_66_R1	CARTCDATNCCNGCRAAYTT	20
Ech_66_F2	GTNGCNGTNAAYMGNACNTGGGC	23
Ech_66_R2	CKNCCNACYTCNACRTCYTCRTG	23
Ech_67_F1	GGNATHGGNAARCAYACNGC	20
Ech_67_R1	TCNACRAARTAYTTNCCNGT	20
Ech_67_F2	YTNGAYGTNYTNATHAAYAAYGC	23
Ech_67_R2	TTNGTRTTNACNGTNCCNGGRTC	23
Ech_68_F1	GTNCCNATGGCNACNGGNAT	20
Ech_68_R1	GCNCKNCCNGGRTANGTYTG	20
Ech_68_F2	ATHTGGCCNMGNATHGAYCARAA	23
Ech_68_R2	ACNGGNACCATRAARTTYTTRTC	23
Ech_69_F1	GTNGAYGARGAYTTYAARTG	20
Ech_69_R1	CAYTCRTTNARYTTYTTYTG	20
Ech_69_F2	GCNACNCCNTGYGGNCAYGTNTT	23
Ech_69_R2	ARNGCYTGCATYTGDATYTCRTT	23
Ech_70_F1	ACNAAYYTNACNTTYGGNGA	20
Ech_70_R1	TTNSWRTGNACNARRTTYTT	20
Ech_70_F2	YTNTGYWSNATGAARGGNTGYAT	23
Ech_70_R2	TTCCANARNGTNCCRCANGCRTT	23
Ech_71_F1	GGNMGNGCNGCNCARGTNTG	20
Ech_71_R1	ARRCANGGNARYTGCATDAT	20
Ech_71_F2	GTNTGGMGNGGNGTNGARGCNAA	23
Ech_71_R2	GTRCANCCRTANARRTCDATRCA	23
Ech_72_F1	GGNGTNAARGARTAYAARTG	20
Ech_72_R1	TCRTCRCARTGNGGRCAYTT	20
Ech_72_F2	YTNCAYACNGGNGCNAARCCNTT	23
Ech_72_R2	GTRTGNARNCKCATRTGNACYTT	23
Ech_73_F1	TGYGCNGCNTGYATHYTNTT	20
Ech_73_R1	TCRTANARYTGYTTYTGCAT	20
Ech_73_F2	GARAAYTGGAARCCNWSNGTNTA	23
Ech_73_R2	AARTCYTTCATNSWDATCATYTC	23
Ech_74_F1	AAYTGGGARGTNATGGARAA	20
Ech_74_R1	ATNCCYTTNARNGCRTCCAT	20
Ech_74_F2	GARTTYYTNMGNTTYGARGCNGA	23
Ech_74_R2	GCYTTNACRAANCCDATRTAYTC	23
Ech_75_F1	CAYGGNMGNGGNAAYTTYCC	20
Ech_75_R1	TCRTGNCCCATNARRCANAC	20
Ech_75_F2	TAYAAYGAYYTNGAYYTNATHTT	23
Ech_75_R2	ATRAARAANCKNSWRCACATRTA	23
Ech_76_F1	TGYCAYGTNGCNTAYTGGGA	20
Ech_76_R1	GGRCANSWNGTDATRAAYTG	20
Ech_76_F2	GTNGGNMGNATGTAYACNGTNTT	23
Ech_76_R2	CKNGGNCCCCANCCYTTDATRAA	23
Ech_77_F1	TTYCCNTTYATGAAYYTNAC	20
Ech_77_R1	ATNARRAANGTNCCCATYTG	20
Ech_77_F2	TTYGTNTAYTGYGAYATHTGGAA	23
Ech_77_R2	ACNCCRTARTGNACNGTRAARTC	23
Ech_78_F1	AAYGAYAAYGTNCCNTAYTT	20
Ech_78_R1	GCDATYTCNGCRAANACRTG	20
Ech_78_F2	GAYAARGAYACNGGNGARTAYGG	23
Ech_78_R2	GGYTGRAAYTGNGGNCCCCARTC	23
Ech_79_F1	CARGGNAAYCCNTTYGCNTT	20
Ech_79_R1	AAYTCRCANGGNGGRAANGC	20
Ech_79_F2	MGNAAYCARTGYAARACNGGNTA	23
Ech_79_R2	ACNCCNGCNGCYTGYTTYTGYTG	23
Ech_80_F1	AAYYTNAARACNGTNGARGT	20
Ech_80_R1	TCNACDATRAANACRTGRCA	20
Ech_80_F2	GGNMGNAAYGGNTAYGGNTTYAC	23
Ech_80_R2	ACDATNCCRAARCANCKYTTRTC	23
Ech_81_F1	WSNCCNTAYTTYAARGCNAT	20
Ech_81_R1	TCYTCNGGRTTRTARCAYTC	20
Ech_81_F2	GARYTNAARGAYGTNCAYCCNTG	23
Ech_81_R2	ARRTANCCNCCNGCNGTRTADAT	23
Ech_82_F1	CARYTNTAYMGNATGGTNGA	20
Ech_82_R1	GCYTCCATNGCRAARTGRAA	20
Ech_82_F2	GCNTGGWSNACNCCNAARTAYGG	23
Ech_82_R2	TCRTGNGTNGTNACRAANGGYTC	23
Ech_83_F1	GGNMGNTTYGGNGCNGTNTG	20
Ech_83_R1	TTRCANGCNARNCCRAARTC	20
Ech_83_F2	TAYGTNGCNGTNAARGTNTTYCC	23
Ech_83_R2	TTNSWYTTRAARTCNCKRTGNGC	23
Ech_84_F1	GGNATHTAYCARGGNCARTG	20
Ech_84_R1	TTRTTYTTCCAYTTNCCYTC	20
Ech_84_F2	AAYWSNGTNCCNTAYGGNATGGC	23
Ech_84_R2	CKYTTRTTRTTRTGCCAYTCNCC	23
Ech_85_F1	CCNAARYTNTTYGARMGNGC	20
Ech_85_R1	CCNSWNGCYTCCATYTTRTT	20
Ech_85_F2	GGNWSNTGGTGGAAYCCNAARTT	23
Ech_85_R2	TCNCCNARNGTRCADATYTTYTC	23
Ech_86_F1	TGYCCNMGNYTNYTNGAYTA	20
Ech_86_R1	TTNARDATRAANARRCAYTC	20
Ech_86_F2	AAYGAYGTNGCNCARACNCCNGA	23
Ech_86_R2	AANGTNSWDATRAANGGRTGRTG	23
Ech_87_F1	ATHAAYYTNMGNCAYYTNGA	20
Ech_87_R1	AANGCNGGRTTNGTRTGYTC	20
Ech_87_F2	MGNACNATHGCNACNAAYTGYCC	23
Ech_87_R2	CAYTCYTGDATRTTNARYTGYTG	23
Ech_88_F1	ATHATHGCNGAYMGNTTYAT	20
Ech_88_R1	AADATNCCNGCRTGRTCRTC	20
Ech_88_F2	WSNGTNMGNATHTGGAAYGARAC	23
Ech_88_R2	CCNACRTTYTCCATNACNGTRTA	23
Ech_89_F1	CAYAAYTGGACNATHYTNCA	20
Ech_89_R1	ARRTCRAANGGDATNGCNGC	20
Ech_89_F2	WSNCCNTTYAARGCNGTNTGGGA	23
Ech_89_R2	ACRTCDATNARRAACCANCCYTT	23
Ech_90_F1	TTYTGGGTNMGNAARGAYTT	20
Ech_90_R1	GCRAARTTCATNARNGGRTA	20
Ech_90_F2	TGYGCNATGCAYACNTAYTGGTT	23
Ech_90_R2	TANGTYTCNARNGTDATYTTNCC	23
Ech_91_F1	GGNYTNATGGCNYTNGAYCC	20
Ech_91_R1	GTNGTRTCYTCRAANACRAA	20
Ech_91_F2	GCNGGNATHGTNATHTTYGGNGA	23
Ech_91_R2	TTDATNGGRTGYTGRTARAAYTT	23
Ech_92_F1	GAYTGGYTNCARGGNCCNTA	20
Ech_92_R1	ACNCKRAACCARTTCATDAT	20
Ech_92_F2	MGNAARAARYTNTGYATHACNTT	23
Ech_92_R2	CCDATCATDATRCADATCATRAA	23
Ech_93_F1	CAYTTYGTNACNGAYCCNGG	20
Ech_93_R1	GTNACRTTNCCRTCNGGRTC	20
Ech_93_F2	TTYAARYTNTTYAAYATHGCNGA	23
Ech_93_R2	TGYTCYTTNCCRTARTGNACYTG	23
Ech_94_F1	GARGAYATHYTNGARGCNTG	20
Ech_94_R1	GGRTCNARNCCCCANGCRTG	20
Ech_94_F2	GAYTTYCAYGTNYTNTTYTTYGA	23
Ech_94_R2	ARRCANSWCATRAANARYTGNGC	23
Ech_95_F1	GTNGARYTNAAYGTNGGNGG	20
Ech_95_R1	AANACRAAYTCRTTRTARTG	20
Ech_95_F2	MGNTAYTTYATHGAYMGNGAYGG	23
Ech_95_R2	ARRTANACRTGYTTNARRTARAA	23
Ech_96_F1	AARGTNCARGARGAYCCNCA	20
Ech_96_R1	GCNCKRTTYTGYTCYTCYTG	20
Ech_96_F2	GGNCCNGTNGCNAAYGCNAAYCC	23
Ech_96_R2	CCNGGNACRTAYTCNCCYTTYTT	23
Ech_97_F1	TAYAAYACNGTNTTYGAYGT	20
Ech_97_R1	GTNGTCATRTCNCCYTTNCC	20
Ech_97_F2	GCNYTNYTNCAYTTYTGYAAYTT	23
Ech_97_R2	ACNGTRTCNCCCCADATRTCRTA	23
Ech_98_F1	GTNTTYATGTGYWSNATHGA	20
Ech_98_R1	ATCCACCANCCRTTRTCYTG	20
Ech_98_F2	GTNTGGAAYGARACNGTNGCNAA	23
Ech_98_R2	AANCCNARNGTNACCCANGCYTC	23
Ech_99_F1	MGNAAYTGYTTYGTNTGYGA	20
Ech_99_R1	TCRTARTGRAANGGYTTRCA	20
Ech_99_F2	CAYCCNCCNGARTAYYTNACNGA	23
Ech_99_R2	CAYTCNGGNCCNGCNGTRTTRTG	23
Ech_100_F1	MGNATHGTNGCNAAYTAYTT	20
Ech_100_R1	TCNCKRTTRAADATNGTRTA	20
Ech_100_F2	ATHACNMGNCCNATHCARTAYGC	23
Ech_100_R2	AANGGNARCCARCARCADATRAA	23
Ech_101_F1	GARGGNCARTTYGAYTGGTG	20
Ech_101_R1	TGNACNSWYTTYTCNCCNCC	20
Ech_101_F2	ACNGTNGTNGCNGAYTGGGGNAA	23
Ech_101_R2	TCYTTRTGNACNACRTADATRTT	23
Ech_102_F1	ATHGCNAARGARGTNTGGGG	20
Ech_102_R1	CAYTTDATYTTNARRTGRAA	20
Ech_102_F2	GTNCAYACNGCNCARTTYATHGA	23
Ech_102_R2	GGCCANACRAANSWNARCATNGT	23
Ech_103_F1	TAYCAYACNACNGCNATHGA	20
Ech_103_R1	ATRAANGGNCKDATRTCNCC	20
Ech_103_F2	AARWSNATHYTNGARCAYAAYGA	23
Ech_103_R2	TTNCCRTCNARRAANGGRTGDAT	23
Ech_104_F1	GCNTTYYTNATHACNGAYGG	20
Ech_104_R1	GCNSWYTCRTARTGYTTRTT	20
Ech_104_F2	TAYMGNTGYAAYGARTGYGGNAA	23
Ech_104_R2	AANGTYTTRTCRCANCKYTTRCA	23
Ech_105_F1	ATHACNGAYGCNYTNGCNTT	20
Ech_105_R1	AARAANGTNCKRAADATRTA	20
Ech_105_F2	ATHACNTTYTTYGGNGCNTGYAT	23
Ech_105_R2	TANGTDATRTGNGCNSWRAARTC	23
Ech_106_F1	GARGGNATGGARMGNTTYTG	20
Ech_106_R1	TAYTCNACRAARTCRTCRAA	20
Ech_106_F2	GTNYTNGTNYTNGCNTGGAARTT	23
Ech_106_R2	GGCCANGCYTCRTTRTCRTCRTA	23
Ech_107_F1	GAYGARGARTTYCCNTGYCA	20
Ech_107_R1	TCNGGNARYTCNGGNCCRAA	20
Ech_107_F2	WSNCCNTAYTTYCARGCNATGTT	23
Ech_107_R2	TCNACNSWYTTNARCATRTTYTC	23
Ech_108_F1	MGNGGNGTNAARAARTGYCC	20
Ech_108_R1	CCYTTRCAYTTNACNACCAT	20
Ech_108_F2	WSNTGYAARAAYAARGCNTGYAA	23
Ech_108_R2	CADATNGCYTGYTTDATYTCRTT	23
Ech_109_F1	ATGAARCARATHGCNMGNGA	20
Ech_109_R1	CCYTTNARNCCNCKRAANGC	20
Ech_109_F2	TAYWSNGGNGAYYTNCARAARCC	23
Ech_109_R2	SWNARNGTNCCYTCRTCCATRTC	23
Ech_110_F1	AAYCAYAAYACNCARTAYTT	20
Ech_110_R1	ACDATNGTRTCYTGRTADAT	20
Ech_110_F2	AAYYTNATGCAYGTNTTYCAYGA	23
Ech_110_R2	TCNGGRTTNACNGCRTANGGRAA	23
Ech_111_F1	CARGARTAYGTNGARYTNTA	20
Ech_111_R1	GGRCAYTTRTCYTGNACRTA	20
Ech_111_F2	TGYAARATHTAYYTNAARGGNTT	23
Ech_111_R2	GCNCKYTGCCANACRTTRAARTA	23
Ech_112_F1	ATHGTNGAYTAYGGNGARTT	20
Ech_112_R1	TTNCKRTARAANACNGGDAT	20
Ech_112_F2	TGGATGGCNGAYTTYGGNGARTA	23
Ech_112_R2	GTRAANGCNGCRAAYTCNGCRTA	23
Ech_113_F1	AARTGYAARAAYTGGACNGC	20
Ech_113_R1	TGNCKNCCRTGYTTNCCCAT	20
Ech_113_F2	GCNTGGCAYATGMGNATHCAYAA	23
Ech_113_R2	ATYTGNGTRTARTCRTTRTTYTC	23
Ech_114_F1	GTNGCNYTNTGGGGNCCNAC	20
Ech_114_R1	ACRTANARNGCRTCYTCRAA	20
Ech_114_F2	GCNYTNGGNATHGGNAARCAYGT	23
Ech_114_R2	ARNCKYTCYTTYTTNCKYTCRAA	23
Ech_115_F1	CCNTAYTTYGAYACNATGTG	20
Ech_115_R1	TTNGTNGCNARRTCNGTNAC	20
Ech_115_F2	AARATHMGNGTNGARAARGARGA	23
Ech_115_R2	GTYTTNGTRTCRTANCKYTCNAC	23
Ech_116_F1	YTNACNTGGGGNGTNYTNCA	20
Ech_116_R1	AADATNACNGCNCCRAAYTG	20
Ech_116_F2	MGNATHATGGCNCAYGARTAYGG	23
Ech_116_R2	GTRTARAADATRAANARYTGNCC	23
Ech_117_F1	CCNAARGTNATHGCNAARAA	20
Ech_117_R1	GCNGTYTTRAARTAYTTRTC	20
Ech_117_F2	AARGCNGARAARYTNWSNAARAA	23
Ech_117_R2	GCNSWRTCRTCYTGDATNGGRTG	23
Ech_118_F1	TGYCAYTAYGGNYTNCARAC	20
Ech_118_R1	TTRAAYTGCATNGGNGTNGC	20
Ech_118_F2	YTNATHGCNCARGTNTGGTGYGA	23
Ech_118_R2	AAYTTRTGRTANACNCKYTTRAA	23
Ech_119_F1	CARMGNYTNGTNGGNAARGA	20
Ech_119_R1	GTYTGYTCNACDATNCCYTC	20
Ech_119_F2	GARACNCARACNACNATHGGNTA	23
Ech_119_R2	ARDATNACNACDATYTCRAARTC	23
Ech_120_F1	AARMGNCCNYTNTTYMGNGC	20
Ech_120_R1	ARCCARTGRTCNGCYTTNGC	20
Ech_120_F2	ATGGARTGYGTNGARYTNCAYGC	23
Ech_120_R2	GCNARNARYTCCCAYTCRTTRAA	23
Ech_121_F1	CCNYTNGCNGCNATHAARTT	20
Ech_121_R1	CKDATCATRTCDATNACYTC	20
Ech_121_F2	GGNGARGGNACNTTYGGNAARGT	23
Ech_121_R2	TTRTTRTANCCRTARAANGGYTG	23
Ech_122_F1	GTNAAYAARTAYATHAARAA	20
Ech_122_R1	TGRTANACYTCDATYTTNCC	20
Ech_122_F2	TTYGTNWSNGGNCAYATHCAYGA	23
Ech_122_R2	GCRTTNCKYTTRTCNARRCANAC	23
Ech_123_F1	CARYTNGARATHGAYGAYGG	20
Ech_123_R1	TANACRTTNCCNCCDATCAT	20
Ech_123_F2	YTNTGGGTNACNCCNTTYGCNAA	23
Ech_123_R2	TCNGGNARNACRTANGGRTANCC	23
Ech_124_F1	TTYGCNACNCARACNTGYTT	20
Ech_124_R1	CCYTGRTCNACYTTRCARTG	20
Ech_124_F2	GTNACNCAYGCNGGNCARGCNTT	23
Ech_124_R2	GGRAADATCCADATNCCRTACCA	23
Ech_125_F1	GGNYTNATHAAYMGNCAYAC	20
Ech_125_R1	TCRAARTCNGGRCARTARTT	20
Ech_125_F2	ACNTAYTTYAAYGAYGARGAYCA	23
Ech_125_R2	ACNGCRTTRTGCATDATRTCYTT	23
Ech_126_F1	AAYAAYATGGAYGTNCAYAA	20
Ech_126_R1	ATNARDATRAARTCRTAYTC	20
Ech_126_F2	GARGGNTAYYTNCARYTNAARGA	23
Ech_126_R2	CANARNGTRTCRTGDATNGGRTC	23
Ech_127_F1	GTNGTNGCNAARTGGGAYTA	20
Ech_127_R1	CKYTCNCCYTGYTCRAARTT	20
Ech_127_F2	TAYGTNCCNWSNAAYTAYGTNAA	23
Ech_127_R2	ACRTARTTNSWNGGRAACCANCC	23
Ech_128_F1	GGNTAYCARTGYAARYTNTG	20
Ech_128_R1	CKRTGNGCYTGNARRTTRCA	20
Ech_128_F2	GCNYTNGAYGARCAYATGAAYAT	23
Ech_128_R2	TTRTANGGNGTYTGRTARTGRCA	23
Ech_129_F1	YTNTTYGCNATHACNCARGG	20
Ech_129_R1	ACRTTYTCRTCDATRTANGT	20
Ech_129_F2	ACNGTNAAYGGNYTNGTNTAYGT	23
Ech_129_R2	CCNARNCCRTGNARRAAYTGNGC	23
Ech_130_F1	CCNYTNGTNACNCAYTAYTA	20
Ech_130_R1	GGNCCNGGNGGRTTRTTCCA	20
Ech_130_F2	MGNCARCAYAAYTGYTTYGAYTA	23
Ech_130_R2	ATRTCRTTRTCYTGDATNGTYTT	23
Ech_131_F1	GTNGAYMGNTTYTAYACNAT	20
Ech_131_R1	GCCATYTTYTTRTCNCCRTT	20
Ech_131_F2	TTYAARATHACNMGNGGNAARGC	23
Ech_131_R2	CCNCKNCKRAARTTNGGRTTRTA	23
Ech_132_F1	GARGCNTTYGGNMGNATGTT	20
Ech_132_R1	TTYTGNGTNARYTTRTAYTC	20
Ech_132_F2	AAYYTNGAYGCNYTNCAYGAYCA	23
Ech_132_R2	ACNARRTCNCKNGTNGCRTCRTG	23
Ech_133_F1	GCNAARACNAAYACNTAYAT	20
Ech_133_R1	GTNCCRTTNGTNGCRAARTC	20
Ech_133_F2	GTNGTNACNGGNMGNAARGARGA	23
Ech_133_R2	CCNCCNGTNCKCATNGCDATRTG	23
Ech_134_F1	GCNGCNTTYMGNTTYGGNCA	20
Ech_134_R1	ATRCANGTRAANGTNGGNCC	20
Ech_134_F2	YTNCCNYTNCAYAARGCNTTYTT	23
Ech_134_R2	AANARRTCDATRTTNCCNGGRTG	23
Ech_135_F1	TGGTGGACNCCNTTYACNGG	20
Ech_135_R1	TCRAANCCRTCDATRAARTT	20
Ech_135_F2	TTYATGTTYTAYGGNACNGAYTT	23
Ech_135_R2	CANARYTTYTCNGTDATRTARTC	23
Ech_136_F1	GAYATHGGNGTNGCNGGNTT	20
Ech_136_R1	GTCCANACNARNGGNGTNCC	20
Ech_136_F2	GAYGCNTGYAARCAYATGTGGCC	23
Ech_136_R2	TACCARTCNARRAARTCRTCNCC	23
Ech_137_F1	GAYGARMGNCAYTGGTGGAT	20
Ech_137_R1	TCNARNSWRTTNARRCAYTG	20
Ech_137_F2	ACNAARATHCARGARWSNTTYCA	23
Ech_137_R2	TGNCKNARYTCNCCRCARAADAT	23
Ech_138_F1	TAYCARYTNGTNCARCAYGA	20
Ech_138_R1	TANGTNSWRCANACNGCYTT	20
Ech_138_F2	TTYGGNCARGTNGTNAARTGYTG	23
Ech_138_R2	GCNSWNCCRAARTCDATNACYTT	23
Ech_139_F1	CARYTNYTNGARGCNATGGA	20
Ech_139_R1	TGNARNGTNCKYTCNGTNGG	20
Ech_139_F2	YTNTGGAARGAYGGNGCNAARTG	23
Ech_139_R2	GCNARNARRCACCARTCYTTNCC	23
Ech_140_F1	AAYCCNTGYWSNGAYGTNAT	20
Ech_140_R1	ATNGCRTANARRAANGGRTT	20
Ech_140_F2	CAYAARATGACNGTNCCNAARTT	23
Ech_140_R2	GCRCANSWRTTDATNGGRTARAA	23
Ech_141_F1	TGGCCNTTYGGNAARTTYTG	20
Ech_141_R1	TTRAANGCNGTNCKRAAYTC	20
Ech_141_F2	GTNCAYCARGCNYTNGAYATHAT	23
Ech_141_R2	TTNGTNGCRTADATNARNGGRTT	23
Ech_142_F1	TGYCAYACNATHAARGGNTA	20
Ech_142_R1	TCCATNACYTGRTTNGGNCC	20
Ech_142_F2	TTYGARGARYTNCARATHTAYGG	23
Ech_142_R2	ATYTGNARYTCYTCRAARTGRTA	23
Ech_143_F1	MGNGTNCAYCCNGGNGARAC	20
Ech_143_R1	TTNGTRTACATRTTYTTYTC	20
Ech_143_F2	GCNWSNTTYGTNTTYAAYGGNTT	23
Ech_143_R2	TTRCANCCRTCRAARTCRAARTG	23
Ech_144_F1	AAYYTNATHTGYGGNATHTG	20
Ech_144_R1	ATNSWYTGNARCCARCARTG	20
Ech_144_F2	ACNMGNTGYGGNCAYGCNTTYTG	23
Ech_144_R2	GTNGCNACNARCATRTGNACRTC	23
Ech_145_F1	CARACNGCNTGYGAYTTYAA	20
Ech_145_R1	GCNACNCKRTCCATRAAYTC	20
Ech_145_F2	WSNTTYACNTTYTAYYTNCAYAC	23
Ech_145_R2	TTNCKYTTYTTRTAYTCYTGCAT	23
Ech_146_F1	GARCCNTGYGTNTAYAAYGT	20
Ech_146_R1	ACNGGRTANGTNGTRTTRAA	20
Ech_146_F2	GARACNCARACNACNATHGGNTA	23
Ech_146_R2	AANCKRTGNCCCCANARDATYTC	23
Ech_147_F1	AARAARGCNCCNGARGAYTA	20
Ech_147_R1	ATNCKRCADATNARRTCYTT	20
Ech_147_F2	CCNMGNGARATHCARGTNGTNAA	23
Ech_147_R2	ARNACYTTRTGRTTNGTRTCRTC	23
Ech_148_F1	ACNATHGARGAYTGYTGGGA	20
Ech_148_R1	ARRTTRTCNGTCATYTGRTC	20
Ech_148_F2	YTNATGGTNYTNTGGGAYAARCA	23
Ech_148_R2	ARRTCNGTNGTRAANCKYTCDAT	23
Ech_149_F1	GARAARCARATHGARGARAC	20
Ech_149_R1	ARYTTYTGYTGDATNGCCAT	20
Ech_149_F2	CARAARCAYTAYYTNAARAARCA	23
Ech_149_R2	ARYTGNGTNACRTAYTCRTCRCA	23
Ech_150_F1	AAYTTYYTNWSNGARTTYTA	20
Ech_150_R1	CCYTCRAARTCRTANGGDAT	20
Ech_150_F2	ACNTGGGGNGCNGARTTYAARGC	23
Ech_150_R2	GCNCKNCCCATRAACATNCCRTT	23
Ech_151_F1	GGNMGNGARYTNTGYTAYGT	20
Ech_151_R1	CCDATRTADATNGGDATRAA	20
Ech_151_F2	AAYMGNGTNTAYMGNATHTTYAA	23
Ech_151_R2	CANGTNGTRTACATNGCRAANGC	23
Ech_152_F1	GCNATHMGNGARACNTGGGG	20
Ech_152_R1	TTYTCNCCCCARTTYTTRAA	20
Ech_152_F2	TTYCARAAYYTNACNYTNAARGT	23
Ech_152_R2	ARDATNCCYTGRTANGCRTCRTC	23
Ech_153_F1	GGNWSNGAYAARGCNAAYAA	20
Ech_153_R1	TCYTCNACNARRAANGGYTT	20
Ech_153_F2	AARAARWSNTTYWSNTGYTTYAA	23
Ech_153_R2	TANSWDATYTCRTTNCCCATRTA	23
Ech_154_F1	YTNACNATHGGNGGNAAYAT	20
Ech_154_R1	TCRTTNGCRAANGCRTARCA	20
Ech_154_F2	YTNCAYAARCCNWSNAAYTAYTT	23
Ech_154_R2	TANGGNSWCCANGTDATRAARAA	23
Ech_155_F1	ATHGAYATGAARCCNATHGA	20
Ech_155_R1	TTCCARTARTGNCCNCCYTT	20
Ech_155_F2	TGGCCNCCNWSNACNAAYCARGA	23
Ech_155_R2	TGNCKNSWRAAYTTRTCRAARTC	23
Ech_156_F1	CCNGCNYTNGTNAAYATHGG	20
Ech_156_R1	TGRTARAACATNCCRAARTC	20
Ech_156_F2	TTYATHTTYWSNATHATHGGNAT	23
Ech_156_R2	ATNCCNACYTCYTCYTGNGCRTG	23
Ech_157_F1	GAYGARACNCAYTGGAARTG	20
Ech_157_R1	ARYTTYTCDATYTGRTARTC	20
Ech_157_F2	GAYWSNCCNTGYGARGAYGGNTA	23
Ech_157_R2	TCNCKNGTYTCCATRTTYTCRTC	23
Ech_158_F1	MGNGCNAARYTNGAYMGNAC	20
Ech_158_R1	GCNCCRTADATRAANACNAC	20
Ech_158_F2	YTNGARYTNGCNACNGARGARCA	23
Ech_158_R2	GTNSWCATYTTCATYTCCCAYTC	23
Ech_159_F1	AAYGTNYTNATHACNAAYCA	20
Ech_159_R1	AANGCRTADATDATNGGRTT	20
Ech_159_F2	MGNTAYTTYGCNGTNATHCAYCC	23
Ech_159_R2	ATYTCRTTNGGNCCCCARCADAT	23
Ech_160_F1	GAYCAYTAYACNGCNATHTA	20
Ech_160_R1	ATYTCYTCYTGNSWRTCRAA	20
Ech_160_F2	TTYCCNGTNGARGGNMGNGTNGA	23
Ech_160_R2	TCYTGNGGYTCDATNCCRAARTC	23
Ech_161_F1	WSNAAYCCNATHGARGAYGA	20
Ech_161_R1	ATRCARTGRTTRTGRAARTC	20
Ech_161_F2	AARGGNGARTTYACNAAYCCNCA	23
Ech_161_R2	ACNGCNACRAARTGNGGNCCRCA	23
Ech_162_F1	AAYGARGAYMGNGGNATHCA	20
Ech_162_R1	GCNARNGCRTANACNGCRTC	20
Ech_162_F2	GGNGCNGARATHMGNGAYACNTG	23
Ech_162_R2	ACNACRAAYTGNGTYTTYTTYTC	23
Ech_163_F1	AARCAYAARTTYYTNGARAT	20
Ech_163_R1	CCNCKRTANARNGTNGGNGT	20
Ech_163_F2	GARCCNTAYTGYCCNWSNAARGA	23
Ech_163_R2	GTCATNGGNGTCATDATYTGYTC	23
Ech_164_F1	CCNAARMGNTGYGGNCCNAA	20
Ech_164_R1	ACRTCNGCNGTNGCYTGDAT	20
Ech_164_F2	YTNTGYGARGARCCNATGATGGG	23
Ech_164_R2	TCRCAYTTRTACATNGCNGCCAT	23
Ech_165_F1	MGNAARAAYGARCCNCCNAT	20
Ech_165_R1	TTDATDATRTCNGCDATYTG	20
Ech_165_F2	GCNGAYCAYCCNGTNMGNAARAT	23
Ech_165_R2	TCYTCYTTNARYTCNACYTTDAT	23
Ech_166_F1	YTNGTNACNGTNGCNATGCC	20
Ech_166_R1	ARRAANGTYTCNCKRAANGC	20
Ech_166_F2	ATGMGNACNGTNACNAAYCAYTA	23
Ech_166_R2	CKRTCNSWCATDATRTTRTADAT	23
Ech_167_F1	ACNGTNGCNCCNTTYAAYTA	20
Ech_167_R1	CKNACNGCNGCCATNCCRTC	20
Ech_167_F2	ACNAARGARACNACNTTYGGNGA	23
Ech_167_R2	TTNCKRTGNARDATRTCNCCRTC	23
Ech_168_F1	AARCCNAARAAYTAYGAYAA	20
Ech_168_R1	GTYTTRTTCATRCAYTCYTG	20
Ech_168_F2	AARGCNCARYTNAAYMGNAARAA	23
Ech_168_R2	AANGGNARRTGYTTNACCCAYTG	23
Ech_169_F1	AARAARATHCCNAAYGCNTT	20
Ech_169_R1	TAYTTNARDATCATYTTNCC	20
Ech_169_F2	TGYGARYTNAARATHGGNGAYTT	23
Ech_169_R2	GGYTCRTCRTCNGGRTCRTGRTA	23
Ech_170_F1	AARTAYYTNCAYATHGAYAA	20
Ech_170_R1	ACYTCRTCRAAYTCRTARAA	20
Ech_170_F2	ACNGTNCAYMGNTTYATHGGNGA	23
Ech_170_R2	TCCATNACNACNGCNGGRTGRTC	23
Ech_171_F1	TTYGTNGAYGTNGGNGGNCA	20
Ech_171_R1	TTYTCYTGNARDATNGTRTC	20
Ech_171_F2	MGNCARAARTGGTTYCARTGYTT	23
Ech_171_R2	TCNGTRTCNACNGCNGTNGTRAA	23
Ech_172_F1	AARGGNGAYYTNCCNTTYTA	20
Ech_172_R1	ARRTTYTGRTCRTGCCARTC	20
Ech_172_F2	CARMGNAAYATHAAYGGNCARAC	23
Ech_172_R2	TCNGGRTGNACNCCNGTRTGNGC	23
Ech_173_F1	GAYYTNCAYAARYTNCARAT	20
Ech_173_R1	CKYTGNACYTCYTCRTARTA	20
Ech_173_F2	WSNAAYYTNAARAAYGARGTNCA	23
Ech_173_R2	SWYTCRTGRTGYTTYTGRTGDAT	23
Ech_174_F1	GCNATGYTNGCNGCNACNTG	20
Ech_174_R1	TTNCCRCARAANARCCARTT	20
Ech_174_F2	AARGCNAARGGNTTYCAYCCNTT	23
Ech_174_R2	AANGGNCKYTCNCCNGTRTGCCA	23
Ech_175_F1	CAYGGNGCNGGNAAYYTNGT	20
Ech_175_R1	SWRTGNARDATNGCYTCNGT	20
Ech_175_F2	ACNTAYTAYGAYTAYATGAARGG	23
Ech_175_R2	TTCATNGCNARNGGDATNGCRTA	23
Ech_176_F1	AAYYTNTTYATHYTNAAYCA	20
Ech_176_R1	ARNGCRTADATRAANGGRTT	20
Ech_176_F2	MGNTTYTGGTGGWSNMGNTTYTT	23
Ech_176_R2	GTRAAYTGRTTNGGNGTCCARCA	23
Ech_177_F1	GARGAYTGYATGAARTTYCA	20
Ech_177_R1	TCYTGNACNGTNGTRAARTC	20
Ech_177_F2	YTNGARWSNAARTGYGAYAARCA	23
Ech_177_R2	CARTAYTTNCCNARYTTCATYTC	23
Ech_178_F1	YTNGCNGTNACNGCNTTYTG	20
Ech_178_R1	TCYTTRTGRCANARNGGRCA	20
Ech_178_F2	GARCARYTNGAYGAYTAYGTNTA	23
Ech_178_R2	SWRTCYTGNACRTANARCCAYTT	23
Ech_179_F1	MGNGARGARTTYYTNACNTG	20
Ech_179_R1	GCRTANACRTCNACNACRTG	20
Ech_179_F2	YTNCCNTGYCARCAYACNTTYTG	23
Ech_179_R2	TCRAANACYTGDATNCKRTTYTT	23
Ech_180_F1	MGNYTNACNGTNGCNGAYGA	20
Ech_180_R1	GGNSWCCAYTGNGTNGTNCC	20
Ech_180_F2	GARGCNATGTTYGCNGAYATHGA	23
Ech_180_R2	SWNGGNACRTGCCARTARTANGT	23
Ech_181_F1	ATHGGNGAYGTNCAYGGNTG	20
Ech_181_R1	CANCCNGTRTCNARNCCNGT	20
Ech_181_F2	GAYYTNATHAAYAARGGNCCNAA	23
Ech_181_R2	GCRTCRTGNCCRAARTANACRTG	23
Ech_182_F1	CARATHGARATHACNAAYTT	20
Ech_182_R1	TCNCCRAARTCCCANGTRTA	20
Ech_182_F2	AARTAYGAYGAYMGNGGNTTYTA	23
Ech_182_R2	TGNGTDATNGTYTCRTADATCCA	23
Ech_183_F1	WSNTGGTAYGCNCCNGCNAT	20
Ech_183_R1	SWNGTNGGNGGCATNGTYTC	20
Ech_183_F2	CARTAYTTYCCNTTYGAYGARCA	23
Ech_183_R2	GTDATRCANARNGTNACYTTYTC	23
Ech_184_F1	GGNACNMGNTGYCARATHAA	20
Ech_184_R1	CANGGYTCNSWCCARCAYTC	20
Ech_184_F2	GAYYTNGTNGCNGAYTAYGCNTG	23
Ech_184_R2	CARTARAANGTNCCDATNCCRTC	23
Ech_185_F1	GARTAYTTYACNATGACNCA	20
Ech_185_R1	TTNARNGCNGGRTCNACNGC	20
Ech_185_F2	GAYCCNACNMGNGGNATGGARTA	23
Ech_185_R2	TAYTGNSWRAANGGDATNGGRAA	23
Ech_186_F1	GAYGAYGTNAAYTTYAARGT	20
Ech_186_R1	GCRTAYTCNACNARNCCRTC	20
Ech_186_F2	AARGTNGTNATHMGNCARGCNAA	23
Ech_186_R2	ARNCKNGCYTGNACNGCYTTCAT	23
Ech_187_F1	ATHTTYGTNTAYGAYYTNCC	20
Ech_187_R1	AANGTNACNGGDATRCANCC	20
Ech_187_F2	GAYGCNTTYTAYGTNCCNTTYTA	23
Ech_187_R2	TANCCNGGNGGYTGNARRCARAA	23
Ech_188_F1	TTYWSNTGGTAYGCNACNCC	20
Ech_188_R1	GGCCANACYTGYTTNGGNCC	20
Ech_188_F2	GAYAAYCAYATGTGYAARTGGCC	23
Ech_188_R2	TCYTTYTTRTANCCNARRCARTG	23
Ech_189_F1	TTYCAYGARAAYCAYGGNGT	20
Ech_189_R1	TTNGTNGTNCCRTANACRTC	20
Ech_189_F2	CARGARCCNGGNTGGWSNGGNCA	23
Ech_189_R2	GCNCCYTGRTCYTCNCCRTTDAT	23
Ech_190_F1	GARMGNTTYYTNCCNGARCC	20
Ech_190_R1	AANCCRAARCARAACATNGG	20
Ech_190_F2	GCNWSNGGNMGNTGGTAYTAYTG	23
Ech_190_R2	TTYTCCATNGGRTGRTACCARAA	23
Ech_191_F1	GTNTGYATHGCNTGGTTYAC	20
Ech_191_R1	TTRTTNGCRTGRTCNGTRTA	20
Ech_191_F2	WSNGCNCCNAAYAARTGGAARTT	23
Ech_191_R2	TARTAYTCNSWRAARTTRTTNAC	23
Ech_192_F1	GAYGTNATGTTYTGYACNGC	20
Ech_192_R1	TCNCKRTTNARNGCNGCRTA	20
Ech_192_F2	CCNYTNCAYYTNGGNTGGAAYAC	23
Ech_192_R2	ATNGTRAARTANGGNACCCARCA	23
Ech_193_F1	CCNTGGGCNWSNGTNMGNAC	20
Ech_193_R1	SWNGTNACCATRTAYTCRTA	20
Ech_193_F2	GTNGCNATHAAYGGNGCNGGNGA	23
Ech_193_R2	GTRTARTTYTGDATYTCNCCRTT	23
Ech_194_F1	AARATGGAYGTNCCNMGNTT	20
Ech_194_R1	CARTCYTTYTTRAAYTGYTT	20
Ech_194_F2	ATHTGYAAYYTNGCNTTYGCNGA	23
Ech_194_R2	GTRTANARRAANGGRTTNGCRCA	23
Ech_195_F1	GGNAAYATHGCNCCNGTNAC	20
Ech_195_R1	ATYTCYTGNGCNARNGCDAT	20
Ech_195_F2	TGYATGGTNTAYGCNGTNTTYGG	23
Ech_195_R2	CACATNSWCATDATNGCCATNCC	23
Ech_196_F1	GCNGTNTGYGGNATHGARTT	20
Ech_196_R1	GCNCCNCCNARNCCNGCCAT	20
Ech_196_F2	TAYGCNGCNGARACNGCNTTYGT	23
Ech_196_R2	TCNGTNACRTCDATNARRTANGC	23
Ech_197_F1	AARGCNTGYYTNGCNGTNGA	20
Ech_197_R1	CAYTTDATRTCYTCNCCRTA	20
Ech_197_F2	GTNTAYCCNGAYGTNYTNTTYAA	23
Ech_197_R2	ARNGTRTCDATNGCNARCATNCC	23
Ech_198_F1	AARGCNACNGTNGARMGNTG	20
Ech_198_R1	ATRTCYTTRAAYTCRTTYTC	20
Ech_198_F2	CARATGGCNGTNGAYAAYGARAA	23
Ech_198_R2	TTRAANGCNGCNARDATNGGRTC	23
Ech_199_F1	ACNATHACNAAYTAYTTYAT	20
Ech_199_R1	AANGTYTTRTTYTGNGCRTA	20
Ech_199_F2	TAYTGGGCNATHACNWSNCCNTT	23
Ech_199_R2	AANGGNARCCARCANARDATRAA	23
Ech_200_F1	TAYGGNATGATHAARACNAA	20
Ech_200_R1	ACYTTNARRCACATRTTRTC	20
Ech_200_F2	AARGTNCAYCAYCCNTAYACNAA	23
Ech_200_R2	AANARRTGRTGYTCDATRTGRCA	23
Ech_201_F1	TGGAARTGYWSNAAYTGYAA	20
Ech_201_R1	CCNGTRTGNACNACCATRTG	20
Ech_201_F2	AARGCNTTYATHWSNAARTAYAA	23
Ech_201_R2	CKNACRTCYTTNCKNGTRTARAA	23
Ech_202_F1	GTNMGNAAYYTNCARGGNTT	20
Ech_202_R1	GGRTCRAARTARTCRTCYTG	20
Ech_202_F2	CAYGCNATHMGNTAYTTYGARCA	23
Ech_202_R2	CCNARRTCNSWRAARTCNGCRTG	23
Ech_203_F1	TAYTAYAARTGYCCNTTYTG	20
Ech_203_R1	ACRTGRTCCATCATYTTNGC	20
Ech_203_F2	AAYGGNATGTAYACNTGYCCNCA	23
Ech_203_R2	GGRCARTGNGCRCANGCRAARTA	23
Ech_204_F1	YTNGGNCCNGTNATHTGYGA	20
Ech_204_R1	CKRTTNGCRAANGCRTARCA	20
Ech_204_F2	GGNGTNCCNATHATHGGNTGGCA	23
Ech_204_R2	TTRCANGTNSWRTTDATRTARCA	23
Ech_205_F1	GGNAARYTNTAYGGNTGYGA	20
Ech_205_R1	TCNARNARRTCYTCNCCRTA	20
Ech_205_F2	GTNTAYGCNGCNGGNGAYGTNTG	23
Ech_205_R2	ARDATNARRTTYTCRAANGTYTC	23
Ech_206_F1	TGGWSNACNTGGGCNMGNTA	20
Ech_206_R1	TCRTCRTAYTGCCANGGNGC	20
Ech_206_F2	WSNTTYAARTTYGAYGCNGGNGA	23
Ech_206_R2	AAYTGCATNGCNGGNARRTANGC	23
Ech_207_F1	CCNMGNGCNATHTGGTGGTA	20
Ech_207_R1	GTRTARTCRTCRTTCCAYTC	20
Ech_207_F2	AAYGTNGGNACNGAYGTNTGYTA	23
Ech_207_R2	CKYTCNCCCCACATNSWNACRTT	23
Ech_208_F1	GCNGARCARGGNAARTAYTG	20
Ech_208_R1	GGNACNGGNGGCATNCCRTG	20
Ech_208_F2	CARTGYGARYTNTGYAARGAYTG	23
Ech_208_R2	ARYTCYTCNGTNGCNARNGCYTG	23
Ech_209_F1	TGGACNGCNAARGGNTGYAA	20
Ech_209_R1	TCNGGYTCNCCNGGRCARTC	20
Ech_209_F2	TGYCCNGGNTTYGGNGARGAYTG	23
Ech_209_R2	CARTCNCCRTGNCCNGTRCARTC	23
Ech_210_F1	TAYYTNCARGARGGNTAYAA	20
Ech_210_R1	TCRTACCANACYTTRTTNCC	20
Ech_210_F2	TAYTAYCCNAARGCNGCNTAYCC	23
Ech_210_R2	CARTCRAARTGNACRTCRTTNCC	23
Ech_211_F1	CARMGNCCNCCNGTNCCNGG	20
Ech_211_R1	GCRTCYTCNGGNARNGTNGG	20
Ech_211_F2	CCNYTNGGNTTYGARCCNGARGG	23
Ech_211_R2	CCRTTRTTDATRTAYTGNACRTA	23
Ech_212_F1	GCNTGYGARTTYTGYGGNAA	20
Ech_212_R1	CCCCARTGRTTYTTYTTCAT	20
Ech_212_F2	ACNGGNGARAARCCNTAYAARTG	23
Ech_212_R2	ATNCCRCANACYTCRCAYTTRAA	23
Ech_213_F1	GGNACNGGNAARACNTAYAT	20
Ech_213_R1	CARTTNARNCKRTAYTCRCA	20
Ech_213_F2	ACNAAYCAYGCNYTNGAYCARTT	23
Ech_213_R2	ATDATRTCRTTYTCYTCNCCYTG	23
Ech_214_F1	ATHATGGGNGARACNGGNTG	20
Ech_214_R1	TGNACYTGRCACATNGGRTT	20
Ech_214_F2	GAYGARATHAAYACNTGYGAYCA	23
Ech_214_R2	TARTTYTGRTTNARCATRTCRTA	23
Ech_215_F1	AAYGAYACNTAYGTNGTNGC	20
Ech_215_R1	GCRTCRTACATYTCNGGNGG	20
Ech_215_F2	CCNTAYAARYTNAARGAYGAYTA	23
Ech_215_R2	ARRTGNGCNACCATYTGRTACAT	23
Ech_216_F1	ACNYTNAARTTYAARGCNTT	20
Ech_216_R1	GGNCCRAANGCYTTYTGRTA	20
Ech_216_F2	TTYYTNCCNGTNTAYTAYCARCA	23
Ech_216_R2	ARNGCRTGNACNGGNCCYTGRAA	23
Ech_217_F1	GAYACNAAYACNTTYMGNGG	20
Ech_217_R1	TTRTCRTGNARNARNACRTA	20
Ech_217_F2	ATHAARTAYAAYGARCCNCCNGA	23
Ech_217_R2	CCRAAYTTNACNACRTCYTTYTC	23
Ech_218_F1	TAYGGNMGNGCNCAYYTNGC	20
Ech_218_R1	CCNCCNGCRTCDATNGTDAT	20
Ech_218_F2	TAYTTYGARAAYATGATHGGNGA	23
Ech_218_R2	ACRTANARRTGNGTNCCYTCNAC	23
Ech_219_F1	TTYAAYGGNTAYGTNATHGA	20
Ech_219_R1	TCNCCDATRTGNARCATYTG	20
Ech_219_F2	ATGATHGCNTGYTAYAARGGNCA	23
Ech_219_R2	ARRTANARRTARTGRTANGTYTT	23
Ech_220_F1	TAYATHATGTGGCARAAYAT	20
Ech_220_R1	CADATYTCRAARAARCANGC	20
Ech_220_F2	GGNTAYMGNGTNTTYYTNAAYAT	23
Ech_220_R2	GCNARRTGNACDATNACRTACCA	23
Ech_221_F1	TGYCARACNAARYTNTAYTT	20
Ech_221_R1	ARNACRTTNGCNARNCCRAA	20
Ech_221_F2	GGNYTNWSNAAYTAYCAYTGYAA	23
Ech_221_R2	TTNGTNCKNARNGCRTGCCARAA	23
Ech_222_F1	GARGARGTNTAYAARGARTT	20
Ech_222_R1	GTNARYTGNARYTGDATNGC	20
Ech_222_F2	GAYGGNATHTGYAARTGGGARGA	23
Ech_222_R2	ATYTCNGCNGGNSWYTCNGCYTT	23
Ech_223_F1	GTNCARGGNACNATGGGNAT	20
Ech_223_R1	ACNGTNGGRTGRTTNCCNAC	20
Ech_223_F2	TGYYTNMGNGCNGTNCARCARGC	23
Ech_223_R2	TGNCKCATNARYTGNCKRTGYTC	23
Ech_224_F1	AARGCNYTNMGNATHTGGAA	20
Ech_224_R1	CANGTDATNCKDATRTCNGG	20
Ech_224_F2	AAYCCNMGNTAYGTNGTNGCNAA	23
Ech_224_R2	ACRCARCANACRTTNGGYTCRTT	23
Ech_225_F1	TGGGAYATGGGNGGNCAYGT	20
Ech_225_R1	GCNACYTCNACNCCYTGCAT	20
Ech_225_F2	CARAAYAAYATHGARGTNATGGA	23
Ech_225_R2	ACYTCRTANCKCCANCCNCCRAA	23
Ech_226_F1	GARGTNGAYGAYCCNAAYTA	20
Ech_226_R1	TAYTCNGTYTTNCCNCCNAC	20
Ech_226_F2	TTYGARCARCCNTAYCAYGTNAA	23
Ech_226_R2	TTYTTRTCNARRTGRAARCAYTG	23
Ech_227_F1	ACNGGNAAYWSNTTYATHGT	20
Ech_227_R1	CKRAARTCNCKRTTRAADAT	20
Ech_227_F2	GTNGAYMGNTAYYTNCAYATHAA	23
Ech_227_R2	SWRTTRAARTANCCNARCCANGT	23
Ech_228_F1	CARGARYTNGGNGAYGARAA	20
Ech_228_R1	GGRCARTACCAYTTNCCYTT	20
Ech_228_F2	CARATHGTNGARYTNACNGARAA	23
Ech_228_R2	ACRCANCCRAARTGRAACCAYTC	23
Ech_229_F1	GGNACNTGGAARATHCAYTT	20
Ech_229_R1	ATNGTRCAYTTRTGCATYTC	20
Ech_229_F2	GTNGARGGNTGYAAYATGGCNTT	23
Ech_229_R2	TANGCYTTYTTRCADATRTTRCA	23
Ech_230_F1	YTNTAYGGNGTNGTNGARCA	20
Ech_230_R1	TCRTARAANARDATRTANGC	20
Ech_230_F2	MGNYTNCARTTYGGNCAYTAYAC	23
Ech_230_R2	TCNSWDATRTARTACCAYTTNCC	23
Ech_231_F1	GARTAYGCNGAYTAYTGYCA	20
Ech_231_R1	GTRCARTCRTGNCCRTACCA	20
Ech_231_F2	GAYATHAAYATHTGYGTNTGYGA	23
Ech_231_R2	CCNCCNGGRCANACYTTRTCRCA	23
Ech_232_F1	CCNCCNGAYAAYGARACNCA	20
Ech_232_R1	AAYTGNARNGTDATYTCNGG	20
Ech_232_F2	GAYTAYAAYGCNACNATHATHGA	23
Ech_232_R2	GGNGCRTCDATYTGNACNGTRTC	23
Ech_233_F1	AARGARTAYATHGAYTTYCA	20
Ech_233_R1	TTRTCCATRTGRTTNGGYTC	20
Ech_233_F2	CARTAYAARATGGAYGTNTTYTG	23
Ech_233_R2	AANARNGGYTGCCANGCYTTRTG	23
Ech_234_F1	GARGARGCNATHAAYAAYAT	20
Ech_234_R1	TTCATNCKDATRAANGGYTC	20
Ech_234_F2	GCNYTNGCNAARCARGARATGGA	23
Ech_234_R2	CCYTTNACNGTNARYTTRTCCCA	23
Ech_235_F1	YTNGCNTGGGTNWSNAARGA	20
Ech_235_R1	ACNARRTGNGCNARDATNGC	20
Ech_235_F2	CAYWSNAARATGYTNWSNTGGGT	23
Ech_235_R2	ATNARYTGYTTNGGRTGRTAYTG	23
Ech_236_F1	AAYMGNGARYTNWSNTAYTG	20
Ech_236_R1	TTNGGNACRAACATRAANCC	20
Ech_236_F2	MGNATHYTNGAYGTNTTYGAYAC	23
Ech_236_R2	AANARCATNGTNACNGTDATRTA	23
Ech_237_F1	MGNGTNAARACNGCNGAYGG	20
Ech_237_R1	TARTANGCNSWNARYTGNGC	20
Ech_237_F2	ATGCCNATHTGYMGNGAYCCNTA	23
Ech_237_R2	ATNGTRTGNGTNCKNARRTGYTG	23
Ech_238_F1	MGNGARGARGTNACNCCNAA	20
Ech_238_R1	ARNARNACYTTRTCYTTNGC	20
Ech_238_F2	GARACNTGGGAYGGNTGGAAYGA	23
Ech_238_R2	TGNACRTTNGCCCAYTGYTTNGT	23
Ech_239_F1	YTNTAYCARGCNCCNTGGGC	20
Ech_239_R1	TGRTGNGCRTCNARDATNGC	20
Ech_239_F2	TAYGGNATHGGNCAYMGNGTNAA	23
Ech_239_R2	TGRAACCANARCATYTCYTCNGG	23
Ech_240_F1	ATHTGYCARACNAAYTGGAA	20
Ech_240_R1	GGNACYTTNGCNGGNGGNGT	20
Ech_240_F2	CCNATGAAYGCNTTYATGGTNTG	23
Ech_240_R2	SWYTCNCKRAAYTTYTTRTCDAT	23
Ech_241_F1	GGNATGACNTGYCARWSNTG	20
Ech_241_R1	CANSWRTTRCANGTCATNCC	20
Ech_241_F2	GGNATGACNTGYAAYWSNTGYGT	23
Ech_241_R2	ACRCANSWRTTRCANGTCATNCC	23
Ech_242_F1	TGYCCNAARGGNGTNGCNGA	20
Ech_242_R1	ATRTCNGCNACDATRTGRTC	20
Ech_242_F2	GARGAYGGNTGGCCNGTNGCNTG	23
Ech_242_R2	GGNGCRTANSWYTTNACRTGYTC	23
Ech_243_F1	TGYCAYAARTTYTTYYTNGC	20
Ech_243_R1	ARNGCRTGRAAYTTRTANCC	20
Ech_243_F2	GCNWSNGAYGTNTTYCARACNAT	23
Ech_243_R2	TGNCCRAAYTCNSWYTTYTCDAT	23
Ech_244_F1	ATGATHGARAARATGCAYGA	20
Ech_244_R1	TCYTTNGGDATNARDATNAC	20
Ech_244_F2	GGNTTYTAYGGNAAYCAYCCNGA	23
Ech_244_R2	GGYTGNCCNGCNGCNARCATYTT	23
Ech_245_F1	GARATGATHGCNTGGYTNAA	20
Ech_245_R1	CCYTGYTGYTTCCACCARAA	20
Ech_245_F2	ATHMGNGTNCCNGARGAYGGNCA	23
Ech_245_R2	ARYTCYTGRCARAARTTNACRTG	23
Ech_246_F1	GARGAYCARATGAARGTNTT	20
Ech_246_R1	TANACRTCNGGRTTRCARAA	20
Ech_246_F2	GTNAARGARTGYCARTAYGAYCC	23
Ech_246_R2	CCRTCRAACATYTTRTADATRTC	23
Ech_247_F1	ATGAAYACNCARATHGTNAT	20
Ech_247_R1	TGYTTRTGYTTRAANGTYTC	20
Ech_247_F2	CAYWSNGTNTAYGAYTTYTAYGC	23
Ech_247_R2	TCNCCNGTRTGNACNCKCATRTG	23
Ech_248_F1	ATHCARGGNCCNCCNGGNAC	20
Ech_248_R1	CANGGNARNCKRTAYTCRCA	20
Ech_248_F2	ACNAAYCAYGCNYTNGAYCARTT	23
Ech_248_R2	ATDATRTCRTTYTCYTCNCCYTG	23
Ech_249_F1	CARTTYGTNTGYGGNATHTG	20
Ech_249_R1	GCRAARTTYTTNCCRCARTA	20
Ech_249_F2	ATHGARTAYGCNTGYGARCAYTG	23
Ech_249_R2	AANGCYTTNCCRCARTAYTCRCA	23
Ech_250_F1	ACNGCNTAYTAYTTYGGNCC	20
Ech_250_R1	TCNGTYTCNCKRTCYTCNGG	20
Ech_250_F2	GTNTTYGGNAARGAYCAYGCNTA	23
Ech_250_R2	TANARYTTRTCRTARTANGGYTG	23
Ech_251_F1	TAYGARCARGARGARAARAT	20
Ech_251_R1	CKNGTNCKDATYTGRAAYTC	20
Ech_251_F2	TAYAARAAYCAYTAYGGNGAYGC	23
Ech_251_R2	GTRTGNSWNGTNGTCCANCCRTG	23
Ech_252_F1	YTNTTYAAYAARGAYTGGCA	20
Ech_252_R1	ARRCANCCRTCRCARAARCA	20
Ech_252_F2	GAYTTYGCNGARAAYTTYAARTG	23
Ech_252_R2	CCRTCNSWNGCNCCYTTNCCRTG	23
Ech_253_F1	TGGTTYGTNGAYGARGAYGA	20
Ech_253_R1	AARTTYTTDATNACNGCYTG	20
Ech_253_F2	AARGGNTGGYTNCCNGAYAAYCA	23
Ech_253_R2	ATRCANARRTCRTTRTARTGYTT	23
Ech_254_F1	GARACNGTNGTNTGGCCNGG	20
Ech_254_R1	ARRTANSWCATYTGNCCNGC	20
Ech_254_F2	GCNACNAAYACNGARAARCCNTT	23
Ech_254_R2	GTCATRCAYTTNGGNGGYTTNGT	23
Ech_255_F1	YTNGCNAAYACNTGGGTNAT	20
Ech_255_R1	GGNARRTTYTCNCKRAAYTT	20
Ech_255_F2	AARACNGCNGGNAAYATGTAYAT	23
Ech_255_R2	GGNGCCCARCANARRAARAANAC	23
Ech_256_F1	ATHWSNTAYTGYAARGTNGA	20
Ech_256_R1	ATNACNARYTCRTTRAANAC	20
Ech_256_F2	ACNTAYTAYCCNTTYGAYACNCA	23
Ech_256_R2	ATNSWNARRTTCATYTTYTCNCC	23
Ech_257_F1	GAYATGGCNTGYATHYTNCA	20
Ech_257_R1	ATNACNGTNSWNCCRTARTC	20
Ech_257_F2	TGYMGNACNAARWSNATGTTYGG	23
Ech_257_R2	AACATNSWYTTNGTNCKRCARTA	23
Ech_258_F1	GTNATGCCNATHATHTTYAC	20
Ech_258_R1	ATNACRTTRTADATRAANGG	20
Ech_258_F2	ATGMGNACNGTNACNAAYCAYTA	23
Ech_258_R2	ATNCKRAANGGNGTDATRCADAT	23
Ech_259_F1	TGGTGYGAYATGTGGCAYGC	20
Ech_259_R1	TTNGCRTANCCNARCCANGT	20
Ech_259_F2	AAYYTNTGYGTNATHGCNGTNGA	23
Ech_259_R2	CARCACATDATRAANACNCCCAT	23
Ech_260_F1	TTYCAYTAYTGYCARTGYGA	20
Ech_260_R1	GCRTCNGTDATCCARCADAT	20
Ech_260_F2	GTNGAYTTYAARAAYATHTAYTG	23
Ech_260_R2	ARNACNGTCATCCARCARAANGC	23
Ech_261_F1	AAYYTNCARTAYATGGAYAA	20
Ech_261_R1	ATRAANCCYTTRTGRCAYTT	20
Ech_261_F2	AARCARCCNTGGGARGTNATGGT	23
Ech_261_R2	CKRTARAANCCYTTRCARCANGT	23
Ech_262_F1	AAYATHTGYGGNCARCARTT	20
Ech_262_R1	TGNCCRTGRCANCCCATRTG	20
Ech_262_F2	YTNCAYATGCARATHCAYGGNGA	23
Ech_262_R2	TCYTCRAANGTDATNCCRCARTG	23
Ech_263_F1	GTNTTYYTNCAYGGNAAYCC	20
Ech_263_R1	SWRTCYTCYTGNARRAARTG	20
Ech_263_F2	YTNTGGMGNAAYGTNATHCCNCA	23
Ech_263_R2	ATNGGDATYTCNCKNGGCCANGT	23
Ech_264_F1	CARTTYATHCCNYTNACNGA	20
Ech_264_R1	GTNCKRTGYTTYTCRTCRTA	20
Ech_264_F2	MGNGAYAARYTNGCNGARTGYTA	23
Ech_264_R2	TAYTTYTGYTGNARCATYTTNGC	23
Ech_265_F1	TGYGGNGARATHCAYTAYTG	20
Ech_265_R1	CCYTTRTTYTGNACCATYTT	20
Ech_265_F2	TTYAAYGAYTGYTGYTAYGAYTA	23
Ech_265_R2	ARNGCNGTCATCCARAARAANGC	23
Ech_266_F1	AARGAYTAYAARAAYTTYGA	20
Ech_266_R1	CCRTGRTARTAYTGYTTRTG	20
Ech_266_F2	AAYATHATHGCNAAYCCNAARCA	23
Ech_266_R2	GCRTACATNGGRAARTTCATYTG	23
Ech_267_F1	AARTAYCCNAAYATHWSNGA	20
Ech_267_R1	TTRTCYTCCCACATNGTCAT	20
Ech_267_F2	CAYGGNATHATHYTNCARGAYAT	23
Ech_267_R2	CCNACCCANARRTARAANCCCCA	23
Ech_268_F1	AARTAYCAYCARAARGTNCA	20
Ech_268_R1	TGDATYTTYTTRTGRTCRTT	20
Ech_268_F2	ATHCAYACNAAYGARAARCCNTA	23
Ech_268_R2	ACRTANGGYTTYTCYTCNGTRTG	23
Ech_269_F1	YTNATHGGNGTNCCNGGNAA	20
Ech_269_R1	ARNACRTADATRAANGGRTT	20
Ech_269_F2	TTYGAYMGNTAYGAYGCNGTNTG	23
Ech_269_R2	GGDATCCANGTNACRAARAANAC	23
Ech_270_F1	GARATHATHTAYTGYAARAA	20
Ech_270_R1	AARTGNARDATYTTRTAYTG	20
Ech_270_F2	ACNGCNGARCAYTAYCCNGGNTA	23
Ech_270_R2	AANACNCCRCANARYTGYTCYTT	23
Ech_271_F1	GARAARTTYATHGAYTAYTA	20
Ech_271_R1	TCNGTNACNCCRTTRTARTG	20
Ech_271_F2	TAYYTNAAYCAYAARGGNAARGC	23
Ech_271_R2	GCYTGNACNARRTANGCYTTRTC	23
Ech_272_F1	TAYGAYGTNGCNGAYTTYAA	20
Ech_272_R1	TTDATNGCRTANGGRTCYTG	20
Ech_272_F2	CCNATHTTYGGNACNATGGCNGA	23
Ech_272_R2	GTYTCRTTRTANGGNACCCADAT	23
Ech_273_F1	YTNGAYTTYAAYTGGCCNCA	20
Ech_273_R1	TCNACCATRTTYTTDATYTG	20
Ech_273_F2	GCNAARCAYATGTGGCCNGGNGA	23
Ech_273_R2	CKRTGYTCRCANACCCANCCRTT	23
Ech_274_F1	YTNAARCAYCCNGCNGAYCA	20
Ech_274_R1	GGNACDATNCCYTTRTCNGC	20
Ech_274_F2	GAYGARTTYAAYATHGAYAAYCA	23
Ech_274_R2	GCNSWNARYTTNARYTCRTCCAT	23
Ech_275_F1	ATHWSNTAYACNTTYTTYAT	20
Ech_275_R1	GCNCKRAANCKNGTRTTCAT	20
Ech_275_F2	ATHGTNTGYTTYGGNGGNCCNTG	23
Ech_275_R2	CCRTADATNACNGGRTTRCARCA	23
Ech_276_F1	CCNGTNAARGARACNGAYGC	20
Ech_276_R1	CAYTCNGCDATYTCRTCCAT	20
Ech_276_F2	AARAARYTNATHGARTAYGGNCA	23
Ech_276_R2	CKRAARCANGGNACRTTRTARAA	23
Ech_277_F1	CCNMGNAARGTNGCNAAYGG	20
Ech_277_R1	TTNARRTCYTCRTGNACYTT	20
Ech_277_F2	ATHCARAARATGATGMGNCARAT	23
Ech_277_R2	TCYTGNGCRTCRTGYTGRTCRTT	23
Ech_278_F1	GCNGCNACNGAYGTNGAYAC	20
Ech_278_R1	CKNACNGTRTGYTTNCCRTC	20
Ech_278_F2	CCNGGNATHGTNTTYGGNAAYCC	23
Ech_278_R2	ATNARCATYTCCATNGGDATRTC	23
Ech_279_F1	GCNGTNATHCCNCARTGGAA	20
Ech_279_R1	GTRTTRTANCCNACCCAYTC	20
Ech_279_F2	CCNTGGAARMGNATGGCNATGGT	23
Ech_279_R2	GGRTANGGDATNGTRTCNACRTA	23
Ech_280_F1	GGNMGNGCNGARTTYAAYTG	20
Ech_280_R1	GGNCKRTTRTANGTNGCRTT	20
Ech_280_F2	TGGGCNATHAARTGGGAYGAYGG	23
Ech_280_R2	CAYTGNGGRTTDATNGTYTCRTA	23
Ech_281_F1	YTNCAYACNATGTGYATHGG	20
Ech_281_R1	GTNARCATYTCDATRAANGC	20
Ech_281_F2	ATGGCNTGYTAYCAYTTYTTYGT	23
Ech_281_R2	ATRAANCCRTADATDATNGGRTT	23
Ech_282_F1	AAYGCNACNYTNGTNATGCC	20
Ech_282_R1	TADATRAANGGRTTNGTNGC	20
Ech_282_F2	TAYGCNCARTGYGCNTTYAAYTA	23
Ech_282_R2	ATNARYTTNGTNACRCARAANGG	23
Ech_283_F1	AARACNAAYTTYTAYYTNAT	20
Ech_283_R1	ACNCKYTTRTTCCAYTGRTC	20
Ech_283_F2	ATGCARGARCARGTNGCNAAYTG	23
Ech_283_R2	AAYTGNCKRCACATYTCCCAYTT	23
Ech_284_F1	GARGAYTAYAAYGCNACNCA	20
Ech_284_R1	ATNGTRAAYTCRTAYTTRTC	20
Ech_284_F2	CCNAARCARTTYACNGGNAARCC	23
Ech_284_R2	GCNCCRCAYTGRTTRCAYTCRAA	23
Ech_285_F1	TAYYTNCCNGTNGTNGAYGG	20
Ech_285_R1	AARTTNGTCCARTAYTTCAT	20
Ech_285_F2	TTYYTNCAYGAYAARCCNGARAA	23
Ech_285_R2	TTRTARAANACYTCNGGDATCCA	23
Ech_286_F1	CARGAYTAYGTNTTYTGYAT	20
Ech_286_R1	GGCATNACNARRTAYTGYTT	20
Ech_286_F2	GAYGCNGTNCCNTAYCCNCARTT	23
Ech_286_R2	ARNACNGCNGGDATRCARCAYTC	23
Ech_287_F1	GARGAYGGNTGGCCNYTNCC	20
Ech_287_R1	ACYTTYTTRAARTCNGGRTG	20
Ech_287_F2	TGGYTNTGYGTNTGGTGYGGNTT	23
Ech_287_R2	GCRTADATRAANGGRTTDATRCA	23
Ech_288_F1	YTNGCNAAYTTYATHGTNTA	20
Ech_288_R1	GTNCCCATNGGDATRCARTA	20
Ech_288_F2	ATGGCNAARAARGARGGNACNCA	23
Ech_288_R2	ACDATYTCNGGNGTCATRTGRCA	23
Ech_289_F1	CAYAARGARMGNTGYCARTA	20
Ech_289_R1	AAYTCRTAYTTRTTNCCRCA	20
Ech_289_F2	TTYCAYYTNYTNAARATHCAYCA	23
Ech_289_R2	TCYTTNCCRCARAARTTRCAYTC	23
Ech_290_F1	GAYCAYGAYTTYCAYGARGC	20
Ech_290_R1	TCDATNCKYTTNCKYTCYTC	20
Ech_290_F2	ATHCCNTAYTTYACNCARTTYGG	23
Ech_290_R2	TGYTGRTARTCNGCYTCNGTRTG	23
Ech_291_F1	WSNAARTGYMGNGARAAYCC	20
Ech_291_R1	TTNARNGCYTTNGTYTGNGC	20
Ech_291_F2	ACNATHAARGGNAARMGNATHCA	23
Ech_291_R2	GTNARNGCRTARTTYTGDATRTC	23
Ech_292_F1	ATGGCNGAYAARTAYGGNGA	20
Ech_292_R1	TTNCCNGCNCCRAANGGCAT	20
Ech_292_F2	GTNAARCARGGNGTNGAYTTYGC	23
Ech_292_R2	TCYTTNGGDATRAARTANCCRTT	23
Ech_293_F1	GCNATHACNTGGAARGGNTT	20
Ech_293_R1	TTNARNGTRTANGTNCCYTG	20
Ech_293_F2	ACNGAYCARCAYGCNGTNTAYTG	23
Ech_293_R2	CCNARYTGNGGNCCNGTNCCCCA	23
Ech_294_F1	GGNATHYTNCARYTNATGTG	20
Ech_294_R1	TTNGTDATNCCRAANGCRTA	20
Ech_294_F2	GTNATGGAYTAYAARATHAARGA	23
Ech_294_R2	ATYTTNARNSWCATNGGNGGYTT	23
Ech_295_F1	WSNACNGCNYTNGCNATGAC	20
Ech_295_R1	ATCATNACNACNGCNGTNGC	20
Ech_295_F2	YTNGTNAAYGCNATHTAYTTYAA	23
Ech_295_R2	GCYTCNSWNCCYTCYTCRTTNAC	23
Ech_296_F1	TGYAAYGGNAARATHGARAT	20
Ech_296_R1	TTYTCDATRTTRTTYTGCCA	20
Ech_296_F2	AARGAYGTNYTNYTNCARAARGA	23
Ech_296_R2	GCNARRTAYTCCATRTGCCARTT	23
Ech_297_F1	TGGGAYTTYCAYGAYCARTT	20
Ech_297_R1	CCDATRAARAAYTCNACYTC	20
Ech_297_F2	TTYTGGYTNAARGGNGARGTNGA	23
Ech_297_R2	TCRTCYTGCCARAANCKYTTYTC	23
Ech_298_F1	YTNTGGCAYGAYCARGARAA	20
Ech_298_R1	TGNGGRTTYTGNGCNACRAA	20
Ech_298_F2	GTNGARAAYCARMGNCARGCNTA	23
Ech_298_R2	TCYTCNGTRAACATYTTCATYTT	23
Ech_299_F1	GCNATGGARCAYAAYACNAA	20
Ech_299_R1	GTCATRTTRTTNACYTCCAT	20
Ech_299_F2	AARTGGGGNAAYATGACNACNAA	23
Ech_299_R2	ARNCCNGTCATRTTRTTNACYTC	23
Ech_300_F1	AAYACNYTNATHGCNAAYCA	20
Ech_300_R1	TADATRAANGGRTTNACRCA	20
Ech_300_F2	GGNCARATHTTYTGYAARTTYTG	23
Ech_300_R2	TAYTGNARRAANGCCCAYTGRTC	23
Ech_301_F1	AARTGGCAYYTNCARGTNAT	20
Ech_301_R1	TTRTCYTCCATNCKYTTDAT	20
Ech_301_F2	ATHGGNGCNTGYYTNATGGAYTG	23
Ech_301_R2	TTNGTRTCRTARAARTANACYTG	23
Ech_302_F1	AARAARCCNTTYAAYGCNGA	20
Ech_302_R1	ARNCCNCKNACRTTCCADAT	20
Ech_302_F2	ACNCCNAAYGARYTNTTYTTYGT	23
Ech_302_R2	ATNGTRTCNGGYTGNACRTTRTG	23
Ech_303_F1	GCNCARATHGARACNAAYAA	20
Ech_303_R1	AARCANCCRAAYTGNGTRTC	20
Ech_303_F2	WSNAAYCCNTGGMGNGAYCCNGA	23
Ech_303_R2	GGRAAYTTNACNARRCARTGYTC	23
Ech_304_F1	ATHGAYGTNATHCCNGARTT	20
Ech_304_R1	TCRAARAARTGDATNACRTT	20
Ech_304_F2	MGNTGGTTYATGAAYCARAARCA	23
Ech_304_R2	ACRTGNGTRAARTCDATCATYTT	23
Ech_305_F1	GGNATHGARAAYGARGTNGT	20
Ech_305_R1	TGNGTRTARCADATNGCYTC	20
Ech_305_F2	YTNGCNACNGGNATHGAYCARTA	23
Ech_305_R2	TGNARNGCYTGNCKCATRTCYTC	23
Ech_306_F1	ATGGAYATHAAYGCNAAYTT	20
Ech_306_R1	GCRTCNACYTGYTTDATNGG	20
Ech_306_F2	GAYACNTTYATHCCNGARCAYCA	23
Ech_306_R2	TTNARNGGYTGRTGNCKDATRTA	23
Ech_307_F1	YTNCAYMGNTTYCARATGGA	20
Ech_307_R1	ARYTTNGCRTAYTGYTCYTT	20
Ech_307_F2	ATHYTNACNCCNGARAARATGGC	23
Ech_307_R2	ATYTTNARNGCNCCYTTYTTRTC	23
Ech_308_F1	ATHGCNATGGCNTGYATGTT	20
Ech_308_R1	ARNCCRTGCATNGCNCCRAA	20
Ech_308_F2	GCNYTNGTNATGATHCCNCAYCC	23
Ech_308_R2	ATNACNARRAANARNGTYTTRAA	23
Ech_309_F1	ATHTTYGTNAARGCNCARAT	20
Ech_309_R1	GCYTCRTCRTCYTTNGTCCA	20
Ech_309_F2	MGNAARGCNCAYGARGGNATHTG	23
Ech_309_R2	CKRCANCKYTTCATYTCYTCRAA	23
Ech_310_F1	GARGAYAAYGTNAAYACNGA	20
Ech_310_R1	ATYTTRCADATYTGRTGNCC	20
Ech_310_F2	GAYCCNTGGGARGTNGAYATHGA	23
Ech_310_R2	TCNCCRCARTTYTGYTTNGTCAT	23
Ech_311_F1	TTYTGGCARTGYCCNAAYCA	20
Ech_311_R1	TCCATCCANCCRCARTADAT	20
Ech_311_F2	CARTGYGTNGAYGGNGCNGAYGA	23
Ech_311_R2	TTRTCRTCNACDATRTCNGTCCA	23
Ech_312_F1	YTNCARGARATHAARGAYGA	20
Ech_312_R1	CKDATRTARTCNCCNACYTG	20
Ech_312_F2	ACNGARGAYGAYGTNAAYAARAT	23
Ech_312_R2	TTYTCNGGDATNCCCATRTTRAA	23
Ech_313_F1	YTNCAYCCNTGYATHAAYTA	20
Ech_313_R1	TCNGGDATRAARAANGGRTC	20
Ech_313_F2	GARGGNATGTAYACNAAYAARAC	23
Ech_313_R2	TGRAACATYTTNARYTTRAAYTC	23
Ech_314_F1	GGNCARTTYMGNCAYAARAT	20
Ech_314_R1	TGNGCYTTYTCCATYTGRTC	20
Ech_314_F2	MGNGCNATHGCNTTYGGNCARGA	23
Ech_314_R2	GCYTGCATRTTNGCDATNGCYTT	23
Ech_315_F1	AARATGGTNGAYCARGCNCA	20
Ech_315_R1	TCRAARTGYTTYTCNGGYTT	20
Ech_315_F2	GARMGNAARGAYTTYGARGAYCA	23
Ech_315_R2	GTDATYTTNACNARCATYTCCCA	23
Ech_316_F1	YTNTGGGGNGTNCCNATGTG	20
Ech_316_R1	GCRTACATYTTYTCRTACCA	20
Ech_316_F2	GTNGARCCNTAYGAYAAYTGYCA	23
Ech_316_R2	TTCATNGCYTTRTCRTARAANCC	23
Ech_317_F1	AAYGTNATGCARATGTAYGG	20
Ech_317_R1	AAYTCRTANCKRTCYTTRCA	20
Ech_317_F2	GAYYTNAAYAARACNMGNGAYTT	23
Ech_317_R2	TGRTGNCCRCADATRTTRCAYTC	23
Ech_318_F1	AARTTYTAYATGGARCARCA	20
Ech_318_R1	AARTCNGTNARYTTDATRTG	20
Ech_318_F2	MGNATGCARYTNGARAAYGARAT	23
Ech_318_R2	TCNCKRTGDATRAANCCCATYTT	23
Ech_319_F1	GARGAYGAYTGYGARGAYCC	20
Ech_319_R1	AANACNACNSWNGCNGCYTG	20
Ech_319_F2	MGNATGGTNYTNTTYGAYGAYAT	23
Ech_319_R2	ATNCCNACNGTNARRTAYTGRAA	23
Ech_320_F1	TGGGAYYTNGGNGAYTTYCC	20
Ech_320_R1	TGYTCRTTYTCRTGYTTRAA	20
Ech_320_F2	CCNGTNGTNCAYTGYGGNCCNCA	23
Ech_320_R2	AANSWNACRTGNGGRCAYTTNCC	23
Ech_321_F1	ACNGARGTNGARGAYTAYAA	20
Ech_321_R1	ATNGTRTCDATNGGYTCRTT	20
Ech_321_F2	ACNCAYGCNCAYCAYCARAAYAA	23
Ech_321_R2	TANARRTCRAARTAYTTYTCYTG	23
Ech_322_F1	ACNGCNTTYGARMGNTGYAT	20
Ech_322_R1	ATYTTYTCRTARTANCCDAT	20
Ech_322_F2	TGYCAYATHGGNCCNGARAAYCA	23
Ech_322_R2	TTDATNGGNCKCCAYTTRTCCAT	23
Ech_323_F1	GGNATHGAYGGNCARATGTA	20
Ech_323_R1	TCNGCNSWRAADATCATRTT	20
Ech_323_F2	CAYGCNTAYAAYAAYCARTAYAT	23
Ech_323_R2	ATYTGRTANGCNGGNGGRCARTT	23
Ech_324_F1	AARCCNAAYYTNGARTTYAT	20
Ech_324_R1	ATRTCDATYTCRTTRTCRTG	20
Ech_324_F2	AARTGYMGNCARTTYGTNGARAT	23
Ech_324_R2	TCYTTNGCNGGNCCNCCRTTCAT	23
Ech_325_F1	AARGAYCCNTTYTGGGAYAA	20
Ech_325_R1	CCRTTNCKNGTYTTYTCYTC	20
Ech_325_F2	ATHACNTTYGARGGNGAYATGTA	23
Ech_325_R2	TCNGGNGTRTGRAANARRTTNGC	23
Ech_326_F1	CCNGTNCARGCNATHACNAC	20
Ech_326_R1	TCYTCRTTCATYTGRTCCAT	20
Ech_326_F2	MGNACNATHGCNGTNCAYAARCC	23
Ech_326_R2	ARRAARTCNGCYTCDATNGTYTC	23
Ech_327_F1	GGNATGGAYACNGGNTAYCA	20
Ech_327_R1	GGNCKNACNGTRTTNACRAA	20
Ech_327_F2	CCNAAYGAYGCNWSNGARGAYGA	23
Ech_327_R2	SWRAANCCRAARTCYTCNACRTC	23
Ech_328_F1	GGNTAYTTYGTNGCNYTNAA	20
Ech_328_R1	TANCKRAANGGYTGNGTNGC	20
Ech_328_F2	TAYYTNTTYGTNGAYGCNTAYAA	23
Ech_328_R2	ACRTANSWCATNARNGCRCACAT	23
Ech_329_F1	TTYACNACNYTNTGGTAYTA	20
Ech_329_R1	TGRTACATNGTYTGCCARCA	20
Ech_329_F2	CAYACNYTNATHMGNCARTGGAA	23
Ech_329_R2	ACNGGCATNGCNCKNGTCCARTG	23
Ech_330_F1	ATHYTNGCNGAYAARTAYCA	20
Ech_330_R1	TAYTTRAARTTCATRTCRTG	20
Ech_330_F2	ATHCARYTNGARAARGARTGYGA	23
Ech_330_R2	TTNCKRTTDATNACYTGRTCYTC	23
Ech_331_F1	ATGTGYGTNTGYATHTTYAA	20
Ech_331_R1	AADATRTANGGRTTNACNGC	20
Ech_331_F2	TGYAARYTNGTNATGTTYATGCA	23
Ech_331_R2	CCNARNACNGCRTANACRTTYTG	23
Ech_332_F1	GARGGNACNACNATHCAYTG	20
Ech_332_R1	TTNACNCKCATCCARTARTT	20
Ech_332_F2	ACNTAYGGNACNCAYTGGTGGCA	23
Ech_332_R2	ARNACRAARTCRTANCKYTCNCC	23
Ech_333_F1	MGNCAYAARACNGARATGGT	20
Ech_333_R1	SWCATRTCRTCNGTNGTYTG	20
Ech_333_F2	ACNCCNGTNTAYGAYAAYAAYTG	23
Ech_333_R2	TCRTACATYTTNCKYTCRTGYTG	23
Ech_334_F1	AARGTNTTYAAYGCNCAYTA	20
Ech_334_R1	ACRTGYTTYTTNARRTCRAA	20
Ech_334_F2	YTNACNMGNCAYATGCCNGTNCA	23
Ech_334_R2	TTNCKRCARAANCCYTTNCCRCA	23
Ech_335_F1	TTYTGYATHTAYTGYGGNTG	20
Ech_335_R1	TCNARYTGRTCYTTRAARTT	20
Ech_335_F2	YTNCAYCAYTTYATHAARCAYAA	23
Ech_335_R2	CKRAANGTYTTRTCRCAYTGYTC	23
Ech_336_F1	GAYCARCAYMGNAARTGGGA	20
Ech_336_R1	TTCATRTANARYTTYTGCCA	20
Ech_336_F2	ATGYTNGARCARAARGARACNTA	23
Ech_336_R2	TTYTTRAARTCNCCNACNGTYTG	23
Ech_337_F1	CAYCCNATHYTNGAYGCNAT	20
Ech_337_R1	ARYTCYTCNGGNGCDATYTG	20
Ech_337_F2	ATHCCNGARYTNCARAARCCNCA	23
Ech_337_R2	ATRTARTTRTCNGGCCAYTCRAA	23
Ech_338_F1	ACNGTNGARGARYTNTTYGG	20
Ech_338_R1	CCCCARTACATRTANGGCAT	20
Ech_338_F2	GAYGTNATGAARGCNCAYTGGCA	23
Ech_338_R2	TCNARNCCNGCCATNGTRTTCAT	23
Ech_339_F1	YTNGAYGCNAARGAYATGGA	20
Ech_339_R1	ATNGGNCCCATRTCRTCYTC	20
Ech_339_F2	MGNAARTGYATHGCNGGNTAYGA	23
Ech_339_R2	TAYTGYTCRTCYTTNGCRTGDAT	23
Ech_340_F1	CCNTTYGARATHGARAAYGC	20
Ech_340_R1	TGCATNACYTTRTTRTAYTC	20
Ech_340_F2	CCNWSNACNCARTAYATHGARAA	23
Ech_340_R2	GGNGGYTCRTCYTCRTTNGCRTC	23
Ech_341_F1	GCNTAYYTNTGYATGAARTT	20
Ech_341_R1	CCYTGNGCNCCNGCRTARAA	20
Ech_341_F2	CCNAARGCNTGYCAYGARTGYGA	23
Ech_341_R2	ATNGGNGGNCCRAARTARTTNGC	23
Ech_342_F1	GTNCARGARCAYGGNTAYGC	20
Ech_342_R1	TTNARYTTYTGDATRTTYTC	20
Ech_342_F2	CAYCAYGAYTAYGCNYTNCCNAA	23
Ech_342_R2	GGRTTNACCATDATNARDATYTG	23
Ech_343_F1	CCNGCNMGNAAYTGGACNGA	20
Ech_343_R1	ATNGGNGCRTARTCRTTRTC	20
Ech_343_F2	GARCARCCNCCNACNGAYATHGA	23
Ech_343_R2	TGYTCRTGNCKNGGRTCYTCRAA	23
Ech_344_F1	YTNATHCCNTGGAAYCAYTT	20
Ech_344_R1	ARRTCYTGDATCCANGCYTC	20
Ech_344_F2	GGNTAYATGTAYGCNATHGARCA	23
Ech_344_R2	GCYTCDATRAANCCRTAYTCRTA	23
Ech_345_F1	AAYGGNACNTGYGTNGAYGG	20
Ech_345_R1	TTNACYTGRCARTGYTCNCC	20
Ech_345_F2	GTNTAYTGYGARGARAAYATHGA	23
Ech_345_R2	TGRCANGTNACNCCYTTRAANGC	23
Ech_346_F1	AARACNGAYAARGARAARCA	20
Ech_346_R1	TGNARNACNGGRTANCCCAT	20
Ech_346_F2	GARAAYAAYATHYTNAARCARGC	23
Ech_346_R2	AARTAYTGRTTNGCRTGYTGYTG	23
Ech_347_F1	GAYGCNTGYYTNAAYATHGT	20
Ech_347_R1	CANGTRTCYTCNCCRTCRAA	20
Ech_347_F2	GAYGAYGCNYTNCARGARCARAT	23
Ech_347_R2	ARYTCNGTNCCRTCYTTRTACCA	23
Ech_348_F1	ATGGCNGCNAARGTNGARCC	20
Ech_348_R1	TCRAANCCNGTNACCATNGC	20
Ech_348_F2	ATHATGGGNATGGTNTGYCARTT	23
Ech_348_R2	GTRTTYTGRCANCCNGTYTCDAT	23
Ech_349_F1	ACNATHTTYAAYAAYTGYGA	20
Ech_349_R1	AANGCYTCNGGRTCYTCRTC	20
Ech_349_F2	MGNGARCARAAYTAYGARATHAT	23
Ech_349_R2	TTNACNARRTCNCCRTGYTGRAA	23
Ech_350_F1	GTNGARMGNGGNGCNAAYTG	20
Ech_350_R1	TTYTCRTCNGTNGCYTCNCC	20
Ech_350_F2	GTNACNGAYCARMGNGGNTTYAA	23
Ech_350_R2	GCYTCRTCNCCNACNACRAANCC	23
Ech_351_F1	GAYCARGARTTYAARAAYTG	20
Ech_351_R1	CAYTCDATRCARTTYTTYTT	20
Ech_351_F2	AAYCCNCCNGGNATHYTNAARAA	23
Ech_351_R2	TCYTCRTGRTGDATYTCRCAYTT	23
Ech_352_F1	GTNGAYGGNACNTGYACNTG	20
Ech_352_R1	CANCCRTCNACRTGRTGRCA	20
Ech_352_F2	TGYCARAAYGGNGCNYTNTGYGA	23
Ech_352_R2	TCRCARTGNCKNCCRTCCCANCC	23
Ech_353_F1	AARATGTTYGAYCARCARAT	20
Ech_353_R1	GGDATRTTNGGDATNGTYTC	20
Ech_353_F2	MGNGTNGARCARGCNATHGARCA	23
Ech_353_R2	GCNGGNGGRAARTTRTAYTTYTG	23
Ech_354_F1	GCNYTNGTNGARGARTTYAC	20
Ech_354_R1	TCRCARCACATNCCNGCNGG	20
Ech_354_F2	ATGMGNGAYGARATHCCNAARTG	23
Ech_354_R2	TTRTGNGCYTGRAANACYTTNAC	23
Ech_355_F1	CAYACNACNGCNAAYATHTA	20
Ech_355_R1	ATNCKNACNCKYTGYTTRTA	20
Ech_355_F2	ACNCARATHGAYTAYATGCAYTG	23
Ech_355_R2	TGRTAYTCNCKNSWRTAYTCYTT	23
Ech_356_F1	CCNACNTGYCAYTGGAARCA	20
Ech_356_R1	ACNARNCKNGTRTCRTTCAT	20
Ech_356_F2	GCNTGGCAYYTNGARCARAAYTG	23
Ech_356_R2	GCRTCCCANACNACDATYTTYTT	23
Ech_357_F1	TGGMGNAARTTYTGYGGNTT	20
Ech_357_R1	GTNCCRTTDATNGTYTCNGC	20
Ech_357_F2	GARAAYGARAARYTNCARCAYAC	23
Ech_357_R2	GTYTCNACNGCNGGRCANACYTG	23
Ech_358_F1	AARCCNGCNACNAARCAYAC	20
Ech_358_R1	GTCCANACYTGNACYTTYTC	20
Ech_358_F2	GTNGAYGARGTNTTYYTNAAYAT	23
Ech_358_R2	ACRCACCARTTNGCRTGRTCRTA	23
Ech_359_F1	ATGGARAARACNCCNAARTA	20
Ech_359_R1	CCNCKRTCRTGDATNACYTG	20
Ech_359_F2	AARAARGTNATGGARGAYCARCA	23
Ech_359_R2	CCCATYTTNGCNGCRTGRTARTA	23
Ech_360_F1	YTNGGNAARATHGTNAAYGA	20
Ech_360_R1	CADATRTANGGNARDATRTG	20
Ech_360_F2	MGNATHTGGWSNAARCARTTYGT	23
Ech_360_R2	TARCANCCRTTNACNCCRTCCCA	23
Ech_361_F1	MGNGARGARGTNATHGAYTT	20
Ech_361_R1	CCCATNGCNARNACRTARTA	20
Ech_361_F2	ACNYTNATGAARCAYCCNAAYTG	23
Ech_361_R2	TCRCAYTTYTGRTCNCCRAACCA	23
Ech_362_F1	TTYGGNCAYATHCCNTGYCA	20
Ech_362_R1	GGRAANGCNCCNGGRTGCAT	20
Ech_362_F2	ATHTGYAAYGAYMGNTAYCARGC	23
Ech_362_R2	TANGGNARCCARCADATNGCRTA	23
Ech_363_F1	AAYCCNTTYACNGARCCNGC	20
Ech_363_R1	GGRTARAANCCRTAYTCYTT	20
Ech_363_F2	ATGACNCARGTNGCNACNGARCA	23
Ech_363_R2	GTRAARTAYTTRTTYTCNGGCCA	23
Ech_364_F1	CCNATHATGGCNACNGTNGA	20
Ech_364_R1	ATNGTRTGRTANCCRTTNGC	20
Ech_364_F2	AAYGGNCARCAYTAYCCNGTNGA	23
Ech_364_R2	CKRTCNSWRAANGTNGGRTACAT	23
Ech_365_F1	ATHAAYCAYAAYTAYATHCC	20
Ech_365_R1	ARRCANGGNACRTTYTCYTT	20
Ech_365_F2	CAYATGGAYAAYMGNGARTAYAT	23
Ech_365_R2	SWRTGDATRTTNGCNGGYTCNGT	23
Ech_366_F1	TAYWSNAAYTTYGCNCAYGA	20
Ech_366_R1	ARRTTNCCRTCCATRTGCCA	20
Ech_366_F2	TAYTTYTAYMGNGAYTGGGTNAA	23
Ech_366_R2	ATNCCRTARTANGGYTCNGGYTT	23
Ech_367_F1	YTNGTNATHTTYGTNATHGC	20
Ech_367_R1	TTRTCNSWNARRAANGCRTA	20
Ech_367_F2	ATGCAYACNGTNACNAAYTTYTT	23
Ech_367_R2	TTNARNGCNSWRTTRAARAARTA	23
Ech_368_F1	CCNAAYACNYTNCARGCNAT	20
Ech_368_R1	TCNCCNGGNCKYTTCCAYTC	20
Ech_368_F2	GCNCCNGARATGGTNMGNATGCC	23
Ech_368_R2	CCNGGNGGCATNCKCCARTCYTG	23
Ech_369_F1	ATHGGNACNATHTGGGCNTT	20
Ech_369_R1	TTNCKRTGCATDATNGCRTA	20
Ech_369_F2	CCNYTNGGNAARCCNGTNTGYAT	23
Ech_369_R2	GCNGGYTTCATRTANCKRTTYTT	23
Ech_370_F1	ATGTGYACNGARCAYAARAA	20
Ech_370_R1	TGCATNGGNGCNGTYTGRTT	20
Ech_370_F2	GARGARGTNAARATGGAYGARAA	23
Ech_370_R2	GGNGGCATNACRTTYTGCATNCC	23
Ech_371_F1	GAYGTNYTNATHAAYAAYGC	20
Ech_371_R1	ACNGCYTTYTCYTTRCARTC	20
Ech_371_F2	GARTAYCAYTTYGGNGTNAAYCA	23
Ech_371_R2	ACNGCRCARTADATNGCNGTYTG	23
Ech_372_F1	GGNGARAARYTNCARTAYTG	20
Ech_372_R1	GGNGGYTTCCANGTNGCRTC	20
Ech_372_F2	GCNATHCAYCCNCARATGGTNTG	23
Ech_372_R2	TARAANARNACRTCNACYTTRTC	23
Ech_373_F1	CAYGARGCNATHGCNATGAA	20
Ech_373_R1	TGRTANACYTTYTTNGTNAC	20
Ech_373_F2	YTNCAYGAYACNATGAARCAYAT	23
Ech_373_R2	SWRTTNCCNGTYTGNACRTGDAT	23
Ech_374_F1	YTNMGNGAYACNATHAAYTA	20
Ech_374_R1	TGRCAYTTRAADATYTTYTC	20
Ech_374_F2	GGNGCNAARTTYACNTAYGGNAA	23
Ech_374_R2	AANGCYTTNCCRCAYTCRTCRCA	23
Ech_375_F1	YTNCCNCARGGNTAYCCNAT	20
Ech_375_R1	TCYTGNCKNACYTGRTTYTT	20
Ech_375_F2	GCNTTYGCNATGCARCARGAYCC	23
Ech_375_R2	ATYTCNGCNARYTTRAAYTGRTC	23
Ech_376_F1	AARATHYTNCCNTGYCAYCA	20
Ech_376_R1	CANGCRTTRTCYTTRTCNGT	20
Ech_376_F2	GGNGARATHGTNTGYCCNGARTG	23
Ech_376_R2	ARRTCNACRCANACNGCYTGNGG	23
Ech_377_F1	MGNTTYATGTGYTTYGARCA	20
Ech_377_R1	TCRTCNACCATNGCRTARTC	20
Ech_377_F2	ATHYTNGARTGYGCNGTNAARCA	23
Ech_377_R2	TCDATYTCNGCRTARTCNCCYTC	23
Ech_378_F1	ATGATHTTYGCNATHGARCA	20
Ech_378_R1	CKYTGNCCNACRAAYTTNGG	20
Ech_378_F2	GGNTTYGAYATHMGNGAYTAYTG	23
Ech_378_R2	ATNCKRTADATNCKRTTNACYTT	23
Ech_379_F1	TAYCCNAARATGAAYCAYTT	20
Ech_379_R1	CCRCARTCNGGCATYTCYTC	20
Ech_379_F2	CAYCAYCCNCAYGCNAARTAYGC	23
Ech_379_R2	TTCATRTCRTCYTCNARCATYTT	23
Ech_380_F1	GCNGTNYTNACNGARAARTG	20
Ech_380_R1	CKDATYTCYTGYTGYTTRCA	20
Ech_380_F2	GARATHGCNYTNAAYCARAARCA	23
Ech_380_R2	TCNCKRTCYTCNACRTCCATYTG	23
Ech_381_F1	CCNTAYGGNGAYACNTAYTG	20
Ech_381_R1	AARTTYTCCCANGCDATNGT	20
Ech_381_F2	ATGTGYCAYGCNYTNTAYTTYAA	23
Ech_381_R2	ACNACNGCCATDATRAARAANGT	23
Ech_382_F1	CAYCARYTNATGGTNCAYAA	20
Ech_382_R1	ACYTCNARYTCRTCRAARTT	20
Ech_382_F2	CAYATHCARGARYTNGARATGAA	23
Ech_382_R2	SWRTTYTCNGTRTTYTCRTCRTC	23
Ech_383_F1	CCNACNATHAARGARTAYGC	20
Ech_383_R1	TANCKRTANACYTTYTCDAT	20
Ech_383_F2	CCNGAYAAYGGNMGNATHAARGA	23
Ech_383_R2	ATRAAYTCYTCYTTDATRCARTC	23
Ech_384_F1	GTNGAYCARCCNTAYACNAT	20
Ech_384_R1	AARTCDATNGTNGCRTARTT	20
Ech_384_F2	CCNGTNCCNAARCAYCAYGGNAA	23
Ech_384_R2	CCDATRTCNACRTCDATRTARTT	23
Ech_385_F1	AAYGTNACNATGTAYTTYGA	20
Ech_385_R1	SWNGCRTCDATYTCRTCRTT	20
Ech_385_F2	GCNTGYTAYMGNGTNGAYTTYCA	23
Ech_385_R2	TARAAYTTRTCCCAYTTYTCRAA	23
Ech_386_F1	ACNGAYMGNTGGTGGTAYTT	20
Ech_386_R1	TTNCCRAANGTNARNCCRTA	20
Ech_386_F2	TGYCAYACNTGGATHGCNGTNGA	23
Ech_386_R2	TTNGGRTTRTGNARYTGYTCRTA	23
Ech_387_F1	GGNMGNAAYCARMGNTTYGC	20
Ech_387_R1	TAYTTYTCDATNGTNACRCA	20
Ech_387_F2	GAYATHTAYGTNATHGGNGGNCA	23
Ech_387_R2	TCRCANGTNGCNGGRTTRAADAT	23
Ech_388_F1	MGNATHAARACNGCNCCNGT	20
Ech_388_R1	ACNARRTGNGCRTTYTCCAT	20
Ech_388_F2	GAYATHTGGAARYTNGAYCCNAA	23
Ech_388_R2	AANGGCATNCCRTGCCANGTYTT	23
Ech_389_F1	YTNCAYMGNGGNYTNGAYAA	20
Ech_389_R1	GCRAANACRCAYTTRTGDAT	20
Ech_389_F2	YTNACNGGNATGAAYTGYTTYGC	23
Ech_389_R2	GTNARNCCRTCRAADATRCARTG	23
Ech_390_F1	YTNGAYGGNTAYGAYGARTT	20
Ech_390_R1	GGRTARCARTTNARRAAYTC	20
Ech_390_F2	AAYTGYGGNAAYATHGTNAARAT	23
Ech_390_R2	TTNARYTGNARRCARAAYTCDAT	23
Ech_391_F1	GAYGGNTAYCAYCARGTNAT	20
Ech_391_R1	CCRTCYTCRTTNACYTCRAA	20
Ech_391_F2	CCNTAYTTYGAYTTYGAYGARCA	23
Ech_391_R2	TTYTGRAANACNCCNCCRTARAA	23
Ech_392_F1	GARAAYTAYCARGTNGAYTG	20
Ech_392_R1	CCDATNACNACYTGRTTYTC	20
Ech_392_F2	WSNYTNGARAARGARCAYTAYTA	23
Ech_392_R2	TGNACRTTNGGNARDATRTGRAA	23
Ech_393_F1	CAYGARGARTTYATHAARCA	20
Ech_393_R1	AARAARTCRTCNGGNGGYTC	20
Ech_393_F2	MGNGAYGARACNTTYCARTGYGC	23
Ech_393_R2	CCNARDATNACYTTNGTRTTRAA	23
Ech_394_F1	TGGAARACNTTYTAYGARCA	20
Ech_394_R1	TARTTRAANARNACRAAYTC	20
Ech_394_F2	TAYGCNAAYGAYGAYTTYAARTT	23
Ech_394_R2	GGRTANGTYTCNARYTTRTCDAT	23
Ech_395_F1	GAYCARAAYGTNCARACNTA	20
Ech_395_R1	TCRTTRAANCCNGGNGTRTA	20
Ech_395_F2	MGNYTNGGNGARATGACNCCNTT	23
Ech_395_R2	GGYTTRTANACRAARTANGTYTC	23
Ech_396_F1	GCNAARGTNTTYATGATHGC	20
Ech_396_R1	CKNARNGCNCCRTTCATRCA	20
Ech_396_F2	GCNGCNACNGGNAAYTGGTTYTG	23
Ech_396_R2	ACRTADATDATNACRTTRAACCA	23
Ech_397_F1	TGGACNTAYCAYGARGGNCA	20
Ech_397_R1	ARCATYTTNGCDATYTGRTT	20
Ech_397_F2	ATGMGNACNGTNACNAAYTGGTA	23
Ech_397_R2	CKCATNGCNACRTTYTTRTCYTG	23
Ech_398_F1	GCNATHYTNAAYYTNCARGG	20
Ech_398_R1	TTRTCCCARTCNACNGCNCC	20
Ech_398_F2	AAYYTNCARTAYGTNYTNGARAA	23
Ech_398_R2	TCNGGRTADATNACRCARAARTC	23
Ech_399_F1	GAYTGYAARGAYATHCARAT	20
Ech_399_R1	TCYTCRAAYTGYTGNGTRTG	20
Ech_399_F2	TTYAARGARGGNATHCCNGARAT	23
Ech_399_R2	GGDATRTCYTCNCCRAARAANGT	23
Ech_400_F1	CCNGGNAAYTTYTGYATGTA	20
Ech_400_R1	GGNGCNGTYTTNCCNACRTT	20
Ech_400_F2	YTNCARAARCCNGAYGARGTNTT	23
Ech_400_R2	CKNCKNACNGCDATRTTRTTYTT	23
Ech_401_F1	ATHACNGTNTTYGCNAARCA	20
Ech_401_R1	TTNACDATYTCYTCYTGNAC	20
Ech_401_F2	TTYWSNAARAARTAYAARGARTG	23
Ech_401_R2	TGNARRTTNACRTCRTCCATYTT	23
Ech_402_F1	CARCARAARATHGAYYTNTT	20
Ech_402_R1	TCYTCNARRTTNARCATNGC	20
Ech_402_F2	ATGGAYTTYGARAARGTNTTYCC	23
Ech_402_R2	ARNGCRTCRAAYTCCATNCCRTA	23
Ech_403_F1	GARATHGTNGARAARGARAA	20
Ech_403_R1	TTNACNGTRAAYTCDATNCC	20
Ech_403_F2	MGNCAYYTNGCNTTYATHCARGA	23
Ech_403_R2	ACRTCYTCCATCATYTCRAARCA	23
Ech_404_F1	GAYWSNGGNATHGTNAARCA	20
Ech_404_R1	ACNARYTCYTTRTGRTTRTG	20
Ech_404_F2	GTNTAYGARAARTGYTGGAARGA	23
Ech_404_R2	CKYTCNARYTTRTCRTANCCRTT	23
Ech_405_F1	GCNYTNGARTAYGGNATHAC	20
Ech_405_R1	TGYTCDATNACDATCATRTC	20
Ech_405_F2	GAYTTYGAYAAYGARGCNTAYAT	23
Ech_405_R2	ATRTCRTAYTCDATNSWNGCRTC	23
Ech_406_F1	GAYGTNCAYATHATGAARAA	20
Ech_406_R1	ATNGTRAANGCNACNGGYTC	20
Ech_406_F2	ACNGCNAARCAYYTNGAYCARTG	23
Ech_406_R2	TCRAANACNCCNCCRTARAANGC	23
Ech_407_F1	GAYWSNAARGGNACNGARTT	20
Ech_407_R1	TTRTTNARNGGCATRTARTC	20
Ech_407_F2	ACNGAYGCNYTNGGNACNGARTA	23
Ech_407_R2	CCRTCNARNCCDATRTANCCRTC	23
Ech_408_F1	GGNTTYGCNGAYGARGTNAT	20
Ech_408_R1	TGYTCNARRTAYTTCATYTC	20
Ech_408_F2	GARATGGGNAAYAARYTNATHCA	23
Ech_408_R2	TTNACNGGNGTRTTYTCYTCRTC	23
Ech_409_F1	CARTGYAARACNGARGCNGT	20
Ech_409_R1	GTRTGNARNACYTTNGGYTG	20
Ech_409_F2	GGNGCNAAYCAYTTYYTNACNAA	23
Ech_409_R2	CKRTCRTTNSWNGGRTGCATYTG	23
Ech_410_F1	GARGGNGTNACNATHCAYTG	20
Ech_410_R1	CKCATCCARTAYTTNCCNAC	20
Ech_410_F2	CARMGNGGNACNCCNTAYATGGA	23
Ech_410_R2	ARDATRAARTCRAANCKYTCNCC	23
Ech_411_F1	TGYGGNTAYTTYGCNATGAA	20
Ech_411_R1	TTNGTYTTRTCNCCNGTNGC	20
Ech_411_F2	MGNACNTTYGGNCCNGTNATGAT	23
Ech_411_R2	ARYTGRCARTTYTCNCCCCARCA	23
Ech_412_F1	TTYATHTGYCARAARTGYAA	20
Ech_412_R1	TCNACCATYTGNCCDATRTC	20
Ech_412_F2	AARAAYGCNTTYCCNTGYCARCA	23
Ech_412_R2	ATNGCYTGNARRTCNCKYTCDAT	23
Ech_413_F1	CAYGGNGGNYTNTGGGTNTA	20
Ech_413_R1	TCYTTRAANACRTANGCDAT	20
Ech_413_F2	GAYWSNGGNGTNGARTTYACNTG	23
Ech_413_R2	GCNGGNARRTTNACRTARTCRTG	23
Ech_414_F1	AAYCARCARCCNGTNGARTG	20
Ech_414_R1	ACYTGNCCNACRTTRAARTA	20
Ech_414_F2	ATGCCNGCNYTNAAYGGNCAYAT	23
Ech_414_R2	CCNGGNGTNCCNGTRTTNACRCA	23
Ech_415_F1	TAYTGYTTYGARGAYTTYGA	20
Ech_415_R1	CCNGTYTTRAADATNACRTC	20
Ech_415_F2	CARGAYGGNMGNYTNGAYCAYCC	23
Ech_415_R2	TTDATNARRTCYTCNGGNCCRAA	23
Ech_416_F1	TTYATGTGGTAYACNGAYGG	20
Ech_416_R1	CAYTCNSWNGCYTTCCARTA	20
Ech_416_F2	CCNYTNTAYTTYGCNATHAAYGA	23
Ech_416_R2	ARNACYTGRTGCATCCARTCDAT	23
Ech_417_F1	GARGCNACNCCNATHACNGA	20
Ech_417_R1	ATNCCRAANCCNCKCATYTG	20
Ech_417_F2	TTYAARAARGCNCARAAYTTYTA	23
Ech_417_R2	TGNACYTGNACRAAYTTRTTNGT	23
Ech_418_F1	GARGAYGAYTGGTTYGCNCA	20
Ech_418_R1	TGRTTYTGRAARAAYTTDAT	20
Ech_418_F2	AARYTNTAYAARGARGARTGGTG	23
Ech_418_R2	ATNCCRAANACNCCNARRTCNGT	23
Ech_419_F1	MGNGGNGAYGARACNAAYCC	20
Ech_419_R1	ATRCANGCNARYTCYTCYTT	20
Ech_419_F2	YTNCARGARAAYATHGCNCCNTT	23
Ech_419_R2	ARYTTNARNCKRTGRTCNACRTT	23
Ech_420_F1	TAYACNGCNAARYTNCARCC	20
Ech_420_R1	CARTARTTDATYTCRCANCC	20
Ech_420_F2	GTNMGNGAYTTYGGNACNCAYGT	23
Ech_420_R2	CCYTTNGGRCANCCRTGNGGCCA	23
Ech_421_F1	GGNGTNGCNATHTAYTGYAT	20
Ech_421_R1	TACCANCCNCCRTTRAARTC	20
Ech_421_F2	ATHTTYACNCARGCNYTNGCNGA	23
Ech_421_R2	GTYTGRTTNGGNGTCCARCADAT	23
Ech_422_F1	AARTAYCARYTNAARGARCA	20
Ech_422_R1	ACRTTRTGNGCRAANGCYTT	20
Ech_422_F2	TGYGAYYTNTGYGGNYTNACNTT	23
Ech_422_R2	TGRTANGGYTTYTCNCCNGTRTG	23
Ech_423_F1	CAYAAYCARAARAARGTNTA	20
Ech_423_R1	ACNARNGGYTTNACRTCNCC	20
Ech_423_F2	GGNTGGTTYCARCARATGGGNGA	23
Ech_423_R2	TTYTTRTAYTCNSWCCARTTNGT	23
Ech_424_F1	MGNGCNGTNGAYTTYTTYAA	20
Ech_424_R1	TCCATYTTNGGRAANCCRTC	20
Ech_424_F2	YTNTGYGAYGAYTTYYTNGARGG	23
Ech_424_R2	TGNCCYTTNGGDATRAARCARTT	23
Ech_425_F1	YTNAAYTAYCCNTTYGAYAA	20
Ech_425_R1	CANARYTCYTCNGCRTCRAA	20
Ech_425_F2	AAYWSNYTNATGGCNGAYTTYGT	23
Ech_425_R2	TCYTCCATCATRTCYTCRTTNAC	23
Ech_426_F1	TTYGCNTGYATGGARGGNAC	20
Ech_426_R1	ARNCKNCCRTCNGGYTGYTC	20
Ech_426_F2	AARACNGAYTTYAAYGTNAAYGC	23
Ech_426_R2	CCRTTDATCATDATYTTNACYTG	23
Ech_427_F1	ATHGCNYTNACNGAYAARAA	20
Ech_427_R1	TCNARNACNGCNGCYTCYTG	20
Ech_427_F2	ACNCCNTAYAAYCCNGTNCARGA	23
Ech_427_R2	ARNACRTGYTCYTGNGGNGGRTT	23
Ech_428_F1	GCNGAYCARTTYCAYAARAA	20
Ech_428_R1	GGNGTNGTNCCRTAYTGCAT	20
Ech_428_F2	TTYGGNAARYTNTGGYTNCARCA	23
Ech_428_R2	TANGTNGGCATNCCDATYTCNGG	23
Ech_429_F1	TGYCCNGARGGNGTNCARAC	20
Ech_429_R1	TANCKNACRTGDATYTCRTT	20
Ech_429_F2	GTNCCNGGNGARCAYATHTAYCA	23
Ech_429_R2	GTRTARTANSWNGTNACNGCYTG	23
Ech_430_F1	YTNCCNATGCCNGTNAAYAA	20
Ech_430_R1	TGRTGNCCNGCNCCNGGDAT	20
Ech_430_F2	TTYGGNTTYACNATHGGNGGNGA	23
Ech_430_R2	CCRTTDATYTCNARNACCATRTC	23
Ech_431_F1	AAYATGGARGTNATHGTNCA	20
Ech_431_R1	TANARYTTNGTNGTYTCNGC	20
Ech_431_F2	GTNTGYTAYCARCAYCCNACNAA	23
Ech_431_R2	CARTGNARNACNGTCATRTGRTG	23
Ech_432_F1	ACNGTNGGNGAYGTNATHAA	20
Ech_432_R1	TCNARDATDATNCCNGGCAT	20
Ech_432_F2	GGNWSNCCNAARCCNTTYGAYGC	23
Ech_432_R2	CKRTCNACRTAYTCNGTNCCYTG	23
Ech_433_F1	TAYCARGCNTAYTGGGCNGT	20
Ech_433_R1	GTYTGRAAYTCNCKRTAYTT	20
Ech_433_F2	GAYGGNAARTGYGARCCNCARTG	23
Ech_433_R2	GCRTADATDATNGGRTTNACRCA	23
Ech_434_F1	YTNATHGCNGARAARAARTG	20
Ech_434_R1	TTNGGNACRTGRAARTCCAT	20
Ech_434_F2	ACNCCNCAYAARATHAARGARGA	23
Ech_434_R2	GTRTTNCKRTTYTCNARNGGYTT	23
Ech_435_F1	CCNGTNATGACNATGCCNAT	20
Ech_435_R1	ACYTTNCCNGCRCAYTCYTG	20
Ech_435_F2	GGNYTNGTNTAYATGMGNAARGA	23
Ech_435_R2	CANCCRTTRCAYTTCCANGGRTC	23
Ech_436_F1	AAYWSNGCNTTYATHTAYGT	20
Ech_436_R1	GCNGTRTADATNACNGGRTT	20
Ech_436_F2	ATGMGNACNGTNACNAAYTGYTA	23
Ech_436_R2	AANARNSWCATDATYTCRAANGG	23
Ech_437_F1	GTNATGYTNTGGWSNGCNCC	20
Ech_437_R1	GGNGTNGTRAAYTCDATNGC	20
Ech_437_F2	GAYGTNTAYAAYGARATGTAYAC	23
Ech_437_R2	ARNGCNGCRTTRTACCANCCCAT	23
Ech_438_F1	ACNTTYACNCCNATGATHAT	20
Ech_438_R1	TARTTYTCYTCNARRTARTC	20
Ech_438_F2	AARGCNMGNGAYAAYGARTTYAC	23
Ech_438_R2	ATRTCNACCCAYTGYTGNACRCA	23
Ech_439_F1	CCNAARTGGTTYGARGAYGC	20
Ech_439_R1	AAYTCYTCDATRTCYTCRCA	20
Ech_439_F2	ACNCAYGARCAYCARGCNAARTA	23
Ech_439_R2	ATNACNSWYTGRCANACNACYTT	23
Ech_440_F1	YTNCARGARACNMGNTGYTA	20
Ech_440_R1	ATYTGRTCNGCNACCCAYTC	20
Ech_440_F2	GGNATHYTNGARCARGAYCAYCC	23
Ech_440_R2	ARRTGYTTCCANGGYTCYTGCCA	23
Ech_441_F1	CCNTTYAARAARCCNGAYAT	20
Ech_441_R1	CKRTCRTCNGCYTCRTTNGC	20
Ech_441_F2	CCNAARTTYCCNTTYGCNTGYAA	23
Ech_441_R2	TTRTTRTTRCANACRAARTCRCA	23
Ech_442_F1	GTNTGYACNGCNATHATGCC	20
Ech_442_R1	TTRAANACNGTRTADATDAT	20
Ech_442_F2	GTNTGGACNGCNYTNGAYATHAT	23
Ech_442_R2	TTRCACCANCCNACCCANGTRAA	23
Ech_443_F1	ACNAAYGGNATGGTNCAYCA	20
Ech_443_R1	TCNARNCKYTTNGTRTANAC	20
Ech_443_F2	CAYGARATGGCNCCNMGNAAYTT	23
Ech_443_R2	GTYTTNARYTCNGGYTTNCCRTT	23
Ech_444_F1	CCNTTYTTYTGGGARATGAA	20
Ech_444_R1	TCNGTDATNARYTCNGGNAC	20
Ech_444_F2	GCNYTNGARMGNTAYGTNCAYAC	23
Ech_444_R2	GGNARRTTYTCNARYTGRTGRTG	23
Ech_445_F1	TGYYTNMGNATHCCNACNAC	20
Ech_445_R1	TANACYTTRTCRCARTGNGG	20
Ech_445_F2	GTNATHAARCCNYTNCAYTTYCA	23
Ech_445_R2	TTNCCRCAYTCNGGRCANACRTG	23
Ech_446_F1	YTNCCNGARGCNATGGCNTT	20
Ech_446_R1	CKRTADATNCKRTTNACYTT	20
Ech_446_F2	ACNYTNGGNTTYGARATHTGGGA	23
Ech_446_R2	GGNGCRTANGTNARNGTRAARCA	23
Ech_447_F1	YTNTGYTAYATGGTNCARAA	20
Ech_447_R1	CKNGTNGTNACNGGYTTRTT	20
Ech_447_F2	MGNGARGARATHTTYGTNAARCA	23
Ech_447_R2	TTNGTNARYTGYTCYTGRTGRTC	23
Ech_448_F1	YTNGAYGCNGGNTTYYTNTA	20
Ech_448_R1	CCDATYTGCCANGTRTCRTT	20
Ech_448_F2	CCNYTNATGCCNGTNGARATGAC	23
Ech_448_R2	CKRAARTGNGGNGTYTGRTAYTT	23
Ech_449_F1	MGNGARATHATHGARGARCA	20
Ech_449_R1	ARYTCYTTNACRTGRAACAT	20
Ech_449_F2	TGYWSNCARGARGAYGCNGTNAA	23
Ech_449_R2	CARAAYTCNACRTACATYTGYTT	23
Ech_450_F1	GCNTTYGAYAARATGMGNAT	20
Ech_450_R1	TTYTCYTCNCCNGCRTCNGT	20
Ech_450_F2	GCNTAYYTNGGNGAYGARGTNGA	23
Ech_450_R2	ARNCKYTCCATNCCNGTRCARTA	23
Ech_451_F1	MGNATHGCNATHACNTTYAT	20
Ech_451_R1	TGDATYTCNGGRTGNGCCAT	20
Ech_451_F2	GAYTTYGGNYTNAAYMGNACNGA	23
Ech_451_R2	CCNACNGTNGCRTACATRTCRTT	23
Ech_452_F1	GARTAYGTNCARGTNCCNGA	20
Ech_452_R1	TCRTCRTAYTTYTCRAARTC	20
Ech_452_F2	AARGTNAARGAYGARGAYTGYAC	23
Ech_452_R2	ATNACRTAYTCNCCNCKYTGCAT	23
Ech_453_F1	GCNGAYATHGCNTTYATHGT	20
Ech_453_R1	GTRTCNGCRCARCARAANGC	20
Ech_453_F2	TTYGTNGGNCARTAYATHACNTA	23
Ech_453_R2	ATNCCNACRAANGGNGTRTTRCA	23
Ech_454_F1	GGNYTNACNGTNAARGARGA	20
Ech_454_R1	TTNCCRAADATYTGRTTNAC	20
Ech_454_F2	YTNCARACNATHMGNAAYGARAA	23
Ech_454_R2	TANGTRTCYTGRTCRAANACCAT	23
Ech_455_F1	TGYAARGARTAYGTNGARAA	20
Ech_455_R1	CANGGRTTRTCRTANGGRTT	20
Ech_455_F2	ATHTGYGARGARTGYGGNAARTT	23
Ech_455_R2	CKYTCNARYTGNGCRTANGTYTT	23
Ech_456_F1	AARMGNAARCCNGTNCAYGA	20
Ech_456_R1	CCRAACATDATYTTYTCNGC	20
Ech_456_F2	YTNAARACNMGNACNAARCARGA	23
Ech_456_R2	CKYTGNARDATNGCNGCRTTYTT	23
Ech_457_F1	CARAAYCCNATGATHAAYAT	20
Ech_457_R1	GCDATRTCRTCNGCRTTCAT	20
Ech_457_F2	GGNACNCARWSNAAYAARGAYCC	23
Ech_457_R2	TTCCARTANGGYTTNCCYTGCAT	23
Ech_458_F1	GCNAARATGCARGCNAARCA	20
Ech_458_R1	GGRTTDATNACNCCYTGCAT	20
Ech_458_F2	CAYGTNGGNCARCCNYTNCARGT	23
Ech_458_R2	GGRTTNGGNGTCATYTTNACYTT	23
Ech_459_F1	GTNATHGGNGARAARTTYAC	20
Ech_459_R1	CCRTARCARCAYTTYTCYTC	20
Ech_459_F2	ATGGTNGGNAARTAYCARTGGAT	23
Ech_459_R2	CCNACYTCRCAYTCYTCNGTRCA	23
Ech_460_F1	AAYMGNCCNAARGGNCCNTA	20
Ech_460_R1	CCDATRTTYTTNGCRTCRTC	20
Ech_460_F2	MGNCCNAARGCNGCNTAYGTNCA	23
Ech_460_R2	GCNACYTGCCAYTTNARRTCNCC	23
Ech_461_F1	WSNGAYGARCARACNCARAC	20
Ech_461_R1	TCYTCDATNGTYTTRTCYTT	20
Ech_461_F2	ACNCARGGNGARACNCCNTTYGC	23
Ech_461_R2	ACNGCYTCRTTRAANGCYTGYTG	23
Ech_462_F1	CARYTNTAYGARMGNATHAA	20
Ech_462_R1	TGRTCNACNGTRTTRAANGC	20
Ech_462_F2	ATGCCNATHACNGCNMGNCARTA	23
Ech_462_R2	TGNGGRTGNCKYTGDATCCAYTC	23
Ech_463_F1	TAYMGNATGAARMGNCAYAT	20
Ech_463_R1	ACNGTCATNGTNCCYTCYTC	20
Ech_463_F2	ACNGGNGARAARCCNTTYATGTG	23
Ech_463_R2	TTNCCYTCYTCRTCNACDATYTG	23
Ech_464_F1	YTNATHACNCARATHGCNGT	20
Ech_464_R1	GGRTGYTTYTTNARNGTCAT	20
Ech_464_F2	CARYTNGTNTAYTGGCAYCARGA	23
Ech_464_R2	TGYTGNGGYTTNGCNACCCARTG	23
Ech_465_F1	CARGAYYTNCCNAARATGTT	20
Ech_465_R1	TANGGYTTYTCNCCNGTRTG	20
Ech_465_F2	MGNATGCAYACNATHACNGCNCA	23
Ech_465_R2	ATRTTRCAYTTYTGNGCRAANCC	23
Ech_466_F1	GCNAAYYTNYTNGGNTAYTT	20
Ech_466_R1	GTNARNGGYTTRTCRTCYTT	20
Ech_466_F2	TTYATHCARCARGGNGGNGAYGA	23
Ech_466_R2	CCRTADATNGGNGCCCAYTTYTG	23
Ech_467_F1	GGNGTNATGTGGATGTTYGG	20
Ech_467_R1	AANACYTCRTCNGTYTCNAC	20
Ech_467_F2	TGGYTNTAYCAYYTNCAYAAYGA	23
Ech_467_R2	ATYTTRTCNCCRAARTGRTTNGG	23
Ech_468_F1	GAYGARYTNCARCCNCARGT	20
Ech_468_R1	TANACCATNGCYTCRAAYTC	20
Ech_468_F2	MGNGARATGGAYAARATHTGGGG	23
Ech_468_R2	GCNACNGCNCKDATNGGYTCRTC	23
Ech_469_F1	CCNGAYATGTTYCARMGNGG	20
Ech_469_R1	AAYTTYTTNCKNGGYTCNGT	20
Ech_469_F2	GCNGCNYTNGTNTGYAAYTAYGG	23
Ech_469_R2	GGNACCCAYTCNCCNGCNACRCA	23
Ech_470_F1	GAYATHAARTAYGCNACNTA	20
Ech_470_R1	ARNGTRTCYTGRAARTCYTC	20
Ech_470_F2	GARGAYTAYCARTGYAAYAARAA	23
Ech_470_R2	GCNARRTGYTCYTGNGTRTTYTC	23
Ech_471_F1	GARTGGATGWSNGARAARAT	20
Ech_471_R1	CCYTTNACYTTRTANACYTC	20
Ech_471_F2	TGGATHGAYGCNGCNGAYATHAT	23
Ech_471_R2	GTNGCNGCNACYTTRTTYTGRTC	23
Ech_472_F1	CCNAAYAAYACNYTNTAYTG	20
Ech_472_R1	TAYTTNCKDATRTGNCCRCA	20
Ech_472_F2	CARCCNGARGCNTGGCAYCARGC	23
Ech_472_R2	CADATRTARTCNARNGCCATYTG	23
Ech_473_F1	ATGAAYGGNAAYCCNATHTT	20
Ech_473_R1	TGYTGYTCNACNACCCARTG	20
Ech_473_F2	CCNACNTTYGGNCAYYTNACNAA	23
Ech_473_R2	AANCKYTGNGTNGCNCCNGTRTT	23
Ech_474_F1	GARAARTAYAAYGAYYTNCA	20
Ech_474_R1	ACNGGYTCNGCYTTRAARTA	20
Ech_474_F2	GAYGAYCAYCCNYTNGAYAARAA	23
Ech_474_R2	CKNGTRTTYTCRTADATYTCRTC	23
Ech_475_F1	CCNATHTGYCARGAYTAYTT	20
Ech_475_R1	ATNACYTCNARNGCRAARTT	20
Ech_475_F2	CCNTGYCARCAYAAYGTNTGYCA	23
Ech_475_R2	TANARNCCRTTNARNCCYTTYTC	23
Ech_476_F1	YTNAAYGARAAYTAYATGGA	20
Ech_476_R1	TGYTCNGGNGTYTGYTGNGG	20
Ech_476_F2	AARACNACNAAYTTYGARTGYTG	23
Ech_476_R2	TTYTGDATRTGNCKNARYTGDAT	23
Ech_477_F1	YTNGTNTGYGTNACNATHGC	20
Ech_477_R1	CCNCKYTGRAAYTCYTTRTA	20
Ech_477_F2	MGNTTYATGCAYAAYGTNACNAA	23
Ech_477_R2	TTRAANGCRTANACRAANGGRTT	23
Ech_478_F1	GCNTGYAARGARGGNCAYGT	20
Ech_478_R1	GTNARRTANGTYTCNGGRAA	20
Ech_478_F2	GCNAAYMGNGARATHACNGAYCA	23
Ech_478_R2	GTNGGRTAYTTRTCNSWCATDAT	23
Ech_479_F1	CARGCNGARGARAARYTNAA	20
Ech_479_R1	TCNGTNCCNACRTTCATRTA	20
Ech_479_F2	ACNCCNTAYAAYGGNACNGCNGA	23
Ech_479_R2	TCYTCNGTNGCRAAYTCYTCRTA	23
Ech_480_F1	GTNTGYAARCARGCNTTYAA	20
Ech_480_R1	CCNARNGTNCKYTGRCADAT	20
Ech_480_F2	AARGCNTGYGTNGAYYTNGARCA	23
Ech_480_R2	ARYTGNCKRTTNACNGCYTTYTG	23
Ech_481_F1	GAYGGNCARGARTTYYTNGC	20
Ech_481_R1	TCCATYTTCATNCKYTTDAT	20
Ech_481_F2	GAYWSNCARTAYATGWSNGARGC	23
Ech_481_R2	GCNACNARNARRTTNGTYTTYTT	23
Ech_482_F1	CAYMGNATHWSNAARTAYGA	20
Ech_482_R1	TTNSWRAANACRTTCATYTC	20
Ech_482_F2	AARGCNGGNGARGCNATHCAYAA	23
Ech_482_R2	GTDATYTCRTCYTTNACCATYTT	23
Ech_483_F1	ATGGCNGCNAAYCARCCNAA	20
Ech_483_R1	ACNGCYTGNARCATDATRTT	20
Ech_483_F2	AARGTNGGNGCNTTYYTNAARCC	23
Ech_483_R2	ACNGGNGTYTGDATNARYTTNGC	23
Ech_484_F1	GGNAAYYTNGCNTTYYTNTT	20
Ech_484_R1	ACNGTRTANACRAANGGRTT	20
Ech_484_F2	TGGATGCAYACNGTNACNAAYTA	23
Ech_484_R2	CADATRAARAANARNGTNCCRTT	23
Ech_485_F1	AAYYTNGCNATHGCNGAYAT	20
Ech_485_R1	SWNCKRTGRTAYTCYTCCAT	20
Ech_485_F2	GTNGGNGARAARGTNTGGATGTA	23
Ech_485_R2	GTRCARTTRTANACDATNGGRTT	23
Ech_486_F1	CARATHGAYYTNGTNCCNAC	20
Ech_486_R1	TADATRCANARNGGRTTCCA	20
Ech_486_F2	MGNACNAAYGCNGAYCARGTNAA	23
Ech_486_R2	CCYTGYTTRTTNARCCARAANGT	23
Ech_487_F1	TGYGTNGCNTTYYTNYTNCA	20
Ech_487_R1	CKNGGDATYTCDATYTCRTC	20
Ech_487_F2	TGYGGNCARGARAAYGAYTGYCA	23
Ech_487_R2	CKNARNGTYTCNACRTTNGGYTT	23
Ech_488_F1	AARGCNYTNGAYGARTAYAA	20
Ech_488_R1	GCNACNGGYTCRCANGTCAT	20
Ech_488_F2	AARACNYTNGAYGAYMGNAARGG	23
Ech_488_R2	GTNACNGGYTGRTARTGNACYTT	23
Ech_489_F1	YTNCCNGAYTGYMGNGGNTG	20
Ech_489_R1	TGNCKYTCRAARAANCCRTA	20
Ech_489_F2	WSNMGNAARCARTTYTGGTGYGT	23
Ech_489_R2	TGNGCNGTYTCCATRTTRTTDAT	23
Ech_490_F1	TTYGGNCCNGCNYTNCARGA	20
Ech_490_R1	GGNCCDATRAANARNGTYTG	20
Ech_490_F2	MGNGTNAARGARGARTGYAARGA	23
Ech_490_R2	ATNGCNCKRTGNGCNACNGGYTT	23
Ech_491_F1	ATGGCNGCNAARGAYCCNAA	20
Ech_491_R1	ARRTTRTAYTCNGTRAANCC	20
Ech_491_F2	CCNTAYTTYGAYYTNATHATGGA	23
Ech_491_R2	CKNGCCATYTTRTCDATYTCNGC	23
Ech_492_F1	MGNYTNGCNCCNGARCAYCC	20
Ech_492_R1	TTNARRTGYTCYTTNGCRAA	20
Ech_492_F2	AARTGGTTYATHGAYCAYGCNCA	23
Ech_492_R2	AARTCYTGRAACATYTGYTCNCC	23
Ech_493_F1	AARAARTTYMGNCARYTNAT	20
Ech_493_R1	CKRAANCCNARNCCRAARTC	20
Ech_493_F2	GARGGNACNGTNATGTAYAAYCA	23
Ech_493_R2	GCNGTNARRTTYTGNACRCAYTC	23
Ech_494_F1	CCNAAYGGNYTNCAYACNAT	20
Ech_494_R1	GTRTTRTANACNGCDATRAA	20
Ech_494_F2	GGNAAYGTNGTNATHACNGGNGA	23
Ech_494_R2	CAYTGNCKRCADATNCCYTGNGT	23
Ech_495_F1	AAYWSNGTNGCNTGYGTNGA	20
Ech_495_R1	ACRTGYTCNACDATRTCRTC	20
Ech_495_F2	CAYGAYWSNTTYTTYGARGTNGA	23
Ech_495_R2	TCRTCNGGRAAYTTCATYTCRTG	23
Ech_496_F1	TGGWSNGARTTYCCNGTNCA	20
Ech_496_R1	GCNGTRAARTTYTGRTGDAT	20
Ech_496_F2	GGNYTNTAYGCNGAYCARATGGT	23
Ech_496_R2	AANCKYTCYTGNACNGCNACRTC	23
Ech_497_F1	AARTTYGAYATGGGNACNAT	20
Ech_497_R1	TCNCCRTCRTTYTCNACCAT	20
Ech_497_F2	GAYCAYGTNAARGAYATHTTYCA	23
Ech_497_R2	ARRTCRTANGCNSWNCKRTGCAT	23
Ech_498_F1	ATHTAYCARAAYCAYACNTG	20
Ech_498_R1	CCRTANACDATNGGRTTRCA	20
Ech_498_F2	TAYGTNGTNTGYCCNTTYGARTA	23
Ech_498_R2	SWRTTRAADATRCANARCCAYTG	23
Ech_499_F1	GAYYTNACNAARGARCCNAA	20
Ech_499_R1	ATYTCNGCYTGYTTYTGYTC	20
Ech_499_F2	GGNTTYGARAAYGAYGCNGAYGT	23
Ech_499_R2	GTCATNARNGTYTCRTTNGCRTC	23
Ech_500_F1	ATHCARYTNGCNATHGGNGA	20
Ech_500_R1	TACATNACRAANGGRTTRCA	20
Ech_500_F2	ACNGGNCCNATHAARATHGARCA	23
[truncated: 1,737 more rows]
