# Supplementary material for: UPrimer: A Clade-Specific Primer Design Program Based on Nested-PCR Strategy and Its Applications in Amplicon Capture Phylogenomics
Source: Mol Biol Evol. 2023 Oct 13;40(11):msad230. doi: 10.1093/molbev/msad230 (PMC10630340; doi:10.1093/molbev/msad230)
Supplement: msad230_Supplementary_Data [file msad230_supplementary_data.zip › Appendix 20. Echinodermata/Appendix 20. Reference nucleotide sequences of NPCLs for Echinodermata.fasta]

>Ech1
ATGAACCAAAAAATTGAGTTTATAGAGCGCTGGGGGCTTAATCCCCTCTGGCAGAGACCGAGGCCGTGGTGGAAAAAAATGGAAGCTGCGATGGTGGCCGGCGTAGAACCTTACGGGGCGGCTGGTGCCAACTCAGGCGGCCATCATGGAGCAGCACACCACGGCCCAGGAGTTCAAACTACACATGGAGCACACCCTCATTCTTCCAGTCCCGGGCTTACGCATCAGAACAGCAGCACAAGTAGCATCAATCCAACGACCGGGATGTCAAATTGTCGATCGCTTCCAATGCTACTTGACGAGGACGAGAGCGGCGACGAATCGGGGGACGATTGTCGCGACGGGCGTGAACCCGGTTGGGAACGTGTCGTAATCAACATCAGTGGTTTACGGTTTGAGACCCATTCCAAAACCCTAGGCCAGTTTCCAAACACTTTGCTAGGGAACCCTGAAAAACGCATCCGATATTTCGACCCGTTACGGAACGAGTACTTCTTCGATCGCAATCGTCCGAGCTTCGATGCCATTCTGTACTATTACCAGAGTGGCGGCCGGCTTCGGAGACCTGTCAATGTACCCATGGATGTCTTCACCGAGGAGATCAAATTTTACGAGCTCGGCGAAGATGCCTTGCTGAAGTACAGGGAGGACGAAGGATTTATTCACGAGGAGGAGAAAGCAATCCCACAGAACACCATCATGCAAAAGATCTGGTCTCTGTTTGAGCATCCAGAAAGCTCTAAAGCAGCACGGGTCATAGCAATTATCTCAGTGTCTGTCATTCTTATATCCATTATAACCTTCTGCATGGAGACAATGCCCGAGTTTAAGGAGGCTGATGACGAGGCCTCATCAGAGCCGACGCCTCCACCATGCGGGGGCGCCGTCTATGACCTCACCACGCCGGAAATGTCCAATGGAACGCACAGCACCACAGAGGACGCCGAACTAGCAGCATACTTCCAAAATCCGTTCTTCATCATAGAAACGTACTGTATCATCTGGTTCACCACAGAGTTTATCTTGCGTCTCGCGTCGAGTCCCAGCAAATTGATCTTCTTGAAAAACATTATGAATCTAATTGACGTGATAGCAATACTTCCCTATTTCATACAAGTGGGTACCATAGTGGCGCAGTCTTCGACAGATCGCAACAGCCAAGCCATGTCTTTGGCCATCCTTCGTGTTATCCGATTGGTACGCGTCTTTAGAATATTCAAATTATCCCGGCACTCCAAAGGGCTACAAATTTTAGGTCGAACTTTGAAAGCTAGTATGAGAGAACTTGGGCTGTTAATATTTTTTCTTTGTATCGGAGTGGTGTTGTTCTCAAGTGCGGTGTACTTCGCAGACGCCGATAGCCGCGACGAGAAGGGGAACCCCATATTCAAAAGCATCCCCGATGCGTTTTGGTGGGCCGTCGTTACCATGACAACAGTAGGATACGGGGATATGAAGCCGCAGAGCACCGGCGCGAAGATAGTTGGTTCTCTATGTGCTGTCACGGGCGTGCTGACGATCGCGCTCCCGGTCCCCGTCATAGTATCAAATTTCAATTATTTTTACCACCGCGAGTCTGACAACGAAGACACGGGCCAATATTCTCATGTTCAAAGTTGTCCTTATTTACCGCCGCCATCTGCGCAGCGTAGCCATAGTAGTTGTAGTCAAAACTCTATGAACAATATTGTGGAAATGGAGGAAGGGTTACTTAATCAGCTACATGTACCAGTGCCTAAGTCTCCATATAACAACAATATCGATGGCCGGCTAAATAATATCCAGGGAAACTGCATTAACCTAAACGCAGTCAGTATTGAGACTGATGTA
>Ech2
ATGTCATCATCGTACTCGCAATCGGTGCAACTCAGAATGCATCGTCAACACTGCTATCTGTGTGACCTGCCTCGCACGCCATGGGCGCTGCTACATGATTTCTCTGAGCCGGTGTGCCGTGGTTGTGTCAACTACGAAGGAGTTGAAAGAATAGAACTTGTCATAGAGTCTGCCAGGCAGATGAAACGTGTACATGGATTTCAAGATACGAAACCTTTCCAGTTGCAAAAGCCCGGTCAAATGCCGCCGCAATCGGCTAGCGTTCCACCTCGACCCAGTGCGTTGTTGGAAACTGTTAACGTGAATCATGTGGAGCCATCCCCGAGGACCCTACCGGCGTCGCTATCCAGCCACGCTGAGCGTTTCCTGGGTCATGATCCCGGCCGGCCTAGGAGCATCCACGACTTCACCACCGTACAGAGACTCAGCAACGGCCCTAGTGGCTATCACATCAACGAGGAGTCTGGCGAGAGTAGACCGGGGAGATCGCTGCCCCACCATGGTCCTCACCCCTCCCCGAGTTTGCTTCACCATCTGAACACGTCAACATCACCGGGGACAATTTCTGTTTTACCGAGGCACAGTGTGGCACCGACTGCTGGTGGTCCAACGCCGTCCACGGTGTCTTCTACCGCCTCCATGAGAAATAAACGGAGCTCAAGCGACAGGGATCGAGAGGATAAAGAGGTGGGTTCATCTGCATTCCCTATTGAATCAGCCGAACGCCGGATTACGCCAACGTCTGAGGACCCGTACGGACAGCGCCCGGGACTTGTTCGTCAAACACTGGCAACACTTTCCAACTGCACCCCGTTTGAGGTAAGATTCAAGAAAGATCACACCCGGAGAGGTCGTGTGTTTTCATTTGATGCTACCTACAAACCAGGTATGGATTATGAATTGAAAATTTTCATTGAATATCCGAGCGGATCGAACAAAGTGTATCACAGTGCCTCTGGTGTAGCCAAACAGATGTACTCCGATTGTTTGAAAGACATGGGGAAGGGACTTTCGTCAGGGTTTAAATATCTGGAGTATGAAAAGAAACACGGTTCTAATGATTGGCGGACACTCGGTGATCTTTTGCCCGAAGCTGTACGATTCTTCAAAGAAGTTGTCAGCGTAGATATGTTGCCACAGCCGTACATTGACGCGAGCTGTCCCGTTTTGCCAACCATCATAGCCAATCAGATGATGGCGGGCATGCCGCACAAGTCCAAGAAACGCAAGGCATCCCCCGAACCTGACCCCGAAGTTCCCGGAAAGTTGACGGACGAACAGGTGCAACAGCAGAGACAACAGTGGTTGCAGAACCAGAGTGAGGGATTGAAACACACCATCGCCTCGACTGGATTTAATTCTAGCTCCAGGCCTCCCAGCTCGGGTGGCTCTCCTCTGAGCAATCCGACATCGAGCACTCCACCGGAGACGGGTAGCTCCACACAGGGAGGCCCCTCACCCATGGCCGCCCTCATGTCAGTCACTGACAACCTCGGCACCCCCACTTCGCCAAACAAGCCAGACAACTCCATGCCCAATCTGGTTAGCAACCCCAGCAACAACGGGACATCTTCGGACAAAACTCAGCGGAGTCCCCACTCCCCAACTCAAGCTCAGCGCCGAGCTCTGTACCGAAGCAGAGAGCTTGCCCAGTCCCAGGGACACCCCATTGAAACCAGCATCAGTTCAAACACAAGTCACCTCCCGGACTCTTCTGTACCCATAAGTACACTCAAGTGTACCATTTGCCACGAGCGTTTAGAGGACACACACTTTGTACAGTGCCCCTCTGTGGGCAATCACAAGTTTTGTTTTCCTTGCTCAAGGGACAGCATAAAGAAACAGGGGGCAGGTGCCGAGGTGTACTGCCCGAGCGGCCAAAAGTGCCCCCTTGTGGGCACCAACACCCCATGGGCTTTCATGCAAGGTGAGATAGCGACGATACTCGGGGACGAAGTGAAGGTGAAAAAAGAACGGGACACA
>Ech3
ACGAGAGCCGCAAACAAGACAATCGTGAGTCTAATTTTCTACACTGCACTCGACGGAACTAACGGTGACCTCCAGTCTATCGTGAAGGGAGGTCAACTTCTTCAGATTCGCGGATCTTCAAAAGAGCTTGGCAGTTTCAGCCTCAGGTTTCCACCAGCGACCAACGCCAAGAAATTCCACTACGTCAGCACTTACAGCCCGAGTATTCACCGCAGTAAGGATGTCGTCTTGCAGAGTCTCAAACGCTATCCCTACTCTGGAAAACAAGTCATGGCGGGCCTGGCGGGGGACATCCTAGCGCTGAAAGAAATCACAGACTACCAGGCGAATTTCATCGCTCATCAGGTGACCGTGTCTCTCCCTTTTGAAATGGAGGTGATATTCGAGTCGGGAAGCAACATCAATCGCCAGGCCCCGCTCTCTGGCGATGTGTTCACTCAGCGGCTGAAACAGCACAAAGAGAACTTTGACGTAACCTTCGAGGAAAAGTTTGGGTTAAAACAGAAAGGGTACAAGAAGAGAGAGATCGATGTCGCAAAGGCTGTGCTTAGTAACATGTTAGGAGGGATAGGGTATTTCTATGGTCATTCTACGGTCCGGTCTAAGTATAATCCAGAACCTGTGAAGCACTGGGAGGCCCCATTGCTGACGGCCGTGCCGTCTCGGTCATTCTTCCCTCGAGGTTTTCTCTGGGATGAAGGTTTCCATAATCTACTGATCAGCAAGTGGGACCCAGACCTGAGCAAGGAGATAATTGGTCACTGGCTCGATCTTATGAATACGGAAGGGTGGATTCCCCGGGAGCAGATCCTGGGAGGAGAGGCCCGCAGCAAAGTCCCCGATGAGTTTGTCGTTCAGAACAACGAAAATGCAAACCCGCCGACCTTGTTTCTACCTCTGCAGTCTATCTTAAAAGATGCAACATCCAGTGATAATGCTGATTTCTTGGACTATCTGGGTCATGTGTACCCGAGGTTAGAGGCTTGGTACCGTTGGTTTAATACGACCCAGGCAGGACCTAAGCCGTCCACGTATCGATGGAGAGGCCGGGATGCAACGACGGACAAAGAGCTAAACCCCAAGACCCTGACATCTGGTCTGGATGACTTCCCGAGGGCATCCCATCCATCAGATGATGAACTTCACGTCGATCTACGCTGCTGGATGGCCTTAGCTTCAGGAGTCATGGTAGACATAGCCAAGGCTATCAACGCCCCATTCCAGGACTATCAAGTCACTCATAAAGTTCTTAGCGACAATAAACTGCTCGATAGTCTACACTGGTCCACGAAGGGAAAGATGTACAGTGATTATGGGATACACTCTTCTGCTGTTGTCTTGAAAAGGCCAACGCTCCCACCTCTTCCTAGACCCAAGCCAGGTCAGCGACGCCCCCCTGCACCTCCCCAACCCTCTCTAGTGCGTGTGCTCAAAGGGAACACCCTGCCCAAGGAACAGTTCGTCGATGCCTTCGGCTACGTCAGCCTGTTCCCCTTCTTTCTTCAGATCCTTGAGCCAAAGTCAAACAAACTTGGCAGGATACTCACAGACTTGAAAGACCCTAAGCTCTTGTGGACTAACTATGGTCTGAGATCACTCTCGAAATCGGACCCGATTTACATGAAGTACAACACAGAACATGACCCGCCATATTGGCGAGGTGCTATATGGATAAACATGAACTTTCTTGCTGTACGCGCCTTGCACCATTACTCAAGTCTGGCGGGGCCGTACCAAGACGAAGCTAGGGCGCTCTATGCAGAGCTCAGGCAAAACCTTGTCAGCAATATTATCAAGGAGTACGAGAGGTCGGGTTACATTTGGGAGAATTATAACGATAAAACAGGGAAAGGTCAAGGGTCACATCCTTTCACTGGATGGTCGGCTCTGGTGGTGCTCATGATGTCAGAAAAATAT
>Ech4
ATTCAGCAGATGGAAAGCCACGGTCGTAAACACATGAGACGCATCTACGGAAAGCATTTCAATAAGCCAGGAGGCTCCTTGATCGGTCCCCAGCAGCTTGTCATCCCCATGGTGTCAGCGAGCTCGGTACCCTTCTCACAAGCCGTGTCGAATCAAATCATGTACACCAGCGCAGCACCCGTTCTGACCCTCCCTACAGTGTCTCCGAGCGTGGTGCCCATCATCACCTCGGCTAACCCCACCCCTATGAGTCACAGCGCCGTCGGGTTGATGAGCGTTGGGAACATGGGGATGGTTAATCAGGCAGGGCTTCCTGTTCAAGTCTTAAGTTCAGCCTGCCAACCCAAGCCGCTGCCCCCGTTCATGATCCCACTCACTCCCCTTGATGATGAAGACTCGAGCGGCAGCAGCCTTCAACCGGGCACCAGCCTGGCGTGCAACGTCGAGACTCTTCTGAAGTATCAGGCGTTGTCGATGAAGAATTCAGCAGCTGTTTACCAGGCCATGCAGACAGCTCCTGTTCGCAAGCGGTGCCTGAATCTTATCGAGGAGGACCCAGGAGCTCCGTCTGGGTATAAACGCTACAAGAGGGGACCGTTGGACTCCATCATGATGGACCGCTTCCGCCGATTCGACCGCAGCGAGAACTGCAACGAGGAGACGTGCCAGTTCAACATGACGACGACCCACTACCACTGCCTACACGAGGATTGCACGTACCGCTTTGCAGGCAAGACAATGATGTACAAGCACGCCCAGCATCACGACCGCGTCAACAGCATCATCCAGAACGACTTCCGCCGCTTCAAGGCAAACCACGAGTGCGCTCACGACGGCTGCCCGTACCAGGGCAACAGTACCCATTTCCACTGCTTGCGATGCAACTTCGCCTGCACCGACTCCGGCAAGGTGGCGGTGCACCGTAAACAGCACGTCAAGACGGACACCATCTCAGCGGCGGGGTTCCGGCAGTACAGCAGCGCAGAGCCCTGCGGGTTCGTCGGCTGTAAGTACACCCTGAGGTACTCCCACTTTCATTGCAATAGAGAGGGGTGCGTCCAGGGGGTCATCGGGATGACGCAGATGGAGACC
>Ech5
ATGGGCTTTGATGTAACACGTTTCCGTGGTGATGTAGATGAGGAGCTCATCTGTCCAATTTGTAGCGCAGTCCTCGAAGAACCCGTACAGGCACCAGAGTGTGAACATGCCTTTTGCTCAGTATGTATCCACGAATGGTTGAACCGTCAGCGTACTTGCCCGGTAGATCGAAATCCCATCACATCACAGCAGCTCAAGCCAGTACCGCGTATCTTGCGTAACTTGTTAGCTCGCCTCTACATTGCGTGTGATAATGCCAGCTTTGGATGTACAGTTGTTGTGAAGCTCGATTCGCTGCCGTCACATCTTGAGGAATGTGACCACAACCCCAAACGACCAGTACAGTGCGAGCAAGGCTGCGGAATGGTTATACCAAAGGATGAACTGAGAACACACAACTGTGTTCGGGAACTAAGAGCTGTCGTTGAAGACCAAGCATCAAAGATAGGAGATTATCGGGCTGAAGTTGAAGACATGAAGAATTCTCTTACGGAGCACCGACGAGAAATGCAGATGCTGAAGGATTACATAAGAGCGATCAGGATCTCCACACCGAATGCCAACCCCTCTGTACAGGCCATTGAAGATGAACTAGAAAATAATGAGATAGTAAGATGGGTGAATACCATTCCCCTCGCAAAAGTCACACGTTGGGGTGGTATGATTTCAACTCCAGACGCAGTTCTGCAGGCTGTGATTAAACGATCCTTGCAGGAAATAGGTTGCCCACCCCACCTTGCCACTGAGTTGATGGAAAATGCTCATGAGCGCAATTGGCCACATGGACTGTCGACGTTAGAAACAAGGCAGATGAACAGACATCTTTATGAACGATATGTTACGAGGCGTATACCTGGCAAACAGGCTGTTCTTGTAATGGCATGTGATAATGTTCACATGGGTGAAGAGATGTCAGTTGAACCAGGATTAGTCATGATATTTGCACATGGCATAGAA
>Ech6
GAAGTTGAGTTAATAGAGGAGCCAGAATGCTGTGATGTCTTTCCAGCCTTTCTCAAGTTTCTATACAGCTGTCACATTGTTCTTACTGTTGAGAACACCCTCCCCATCCTCATGCTTGCAGATAAGTACAACGTAGGTGACCTGCGCCAGGTGTGCGTCAACTTTGCCACCAAAAGTATCATCCCAAAGCTACCACTGAAGGATGTGTTTCATGTGTGGTATCAGTATGCCACAAAATGCTACCACCACTGTTTGATCTCGTCTTGTATTGCAGCTCTCTCACCTAAAGCTGATGACATAATGTCCCTACCTGAGTGGAACCTAGAGTGGTTGGCCCTTGACACAGAGCAGTTGATTCAGTTCTTGAAGAGCTCAGATCTGACCATCAGGAATGAGTTGACTTTGTTCAGAGCTCTCGTCAAGTGGATAGAATCTCCAAAACACCCTGAACGACAGAGTAAGCAGAAGGAGTTTCTCCAACAGATGATCAGTTACATCCGCTTCCCGATGATGACTTCGGAGCAGTTGGAGCAACTTGAGCATCATCGCATGGTAGAGCTCCATCCTGGTCTGTTCATCCCTTACCTGTTGCAGGCCTACAAGTACAATGCCATCTCCCTGGAGGCCCGATGCAACAACAAAGATTTCACAGCCTCAAACTTTCTACTGCGGAATTACACTGACCTACGCTGGGACAAACGTATCGTTCTATCTGGATACTCGTGCTTTGGGAGACTCACTGAATTCATGCCGCGGTTTTCAACACGATCATCTTCATACCCACACACCAGCTGGGACTGGGAGTTGAAGATTTACCCCAAGGGTTCGTCCACAAATAATGAGGACTTCCGAGTGGTTCTCTACTCAAATGTTGTCTTGGATTTGCCGCGGCCAATGGAATACATGATCTCAATGGTGAATAGTGAAAATGTGCTGGTATCCGTCTCAGGAAAAAAGAACTTTACAAAATCACGATACACAGCCGACTCGGATCTGGATAAAAAAGTATCGGTGGACGAGTTGTCAGCACCGAACTCTCGCTTCCTGGTGAATGATAACGCCATCCTACAGGTCATGATCAAACCATTACAG
>Ech7
ATCGGATGGGTACCGATCGCCCCGAATGCTATGCCCGTTGCTCCTGAGAGACACACCACCATTAATGAAGGTGGTAGAATCATACTCAACATCAGTGGTCGCCGCTTTGAAACGTGGCGACACATGCTGGAAAAGTACCCAGACACTCTTCTTGGAAGCAATGAGAAGGAATTCTTCTTCGATGAAGATTCTGGAGAATATTTCTTCGACCGGGATCCAGATCTGTTCCGCCACATCCTGGCTTTCTATCGTACAGGTCGTATGCACTTCCCTCGGGAGGAATGCATCAGCTCTTTTGACGAGGAACTCTCATTTTTTGGTGTCATGCCAGAAATTATTGGGGACTGCTGCTACGAAGATTACCGTGACAGAAAACGAGACAATGCCGAACGCCTAATGGATGAGAGGAGCTCTGAGATGGGAGATACTCCTGTGTTACATACTATGAGAGAGAAGATGTGGCGTGCATTTGAGAATCCCCATACGGGCACAGGGGCATTGGTCTTCTACTATGTGACAGGGTTTTTTATTGCTGTGTCTGTCTTTGCTAACGTTGTGGAAACAGTAACATGTGCTCCCTTCCCTGGCACTGTTGAGGAAGTATCTTGCGGAACACGATACAAGGATGCCTTCTTCTGCCTAGATACTGCGTGTGTGTTGATCTTTACTGTGGAATATATACTGAGAGCGTATGCCGCTCCGGACCGCTGTAAATTTATGCGGAGCGTCATGTGTGTTATAGATGTAGTGGCTATAATGCCGTATTACATAGGGCTCATGTTCAACAGTGATAGCCTGAGTGGCATGTTTACCACGCTTCGAGTGTTCCGAGTTGTAAGAATTTTCAAATTCTCACGTCATTCACAAGGATTACGTATCTTAGGGTACACACTGAAAAGCTGTGCAAGTGAACTTGGATTTTTGCTGTTTTCGCTGACAATGGCCATTATAATTTTCGCAACGATCATGTTCTATGCGGAGAAAAATGTTCCTAATACTAAATTTTTCAGCATTCCCGCCTCCTTCTGGTATACAATAGTGACCATGACAACACTTGGG
>Ech8
ATGACAACGCCAGCAGAAATCTCACAAAATGGAGTGTTACCAAACATTGGCCATGGACATTTTAGTGGGAAGACCAACAATCAACGAAATGATTTGCCTGAAGAGGAGTTCATCCGACCTCGCAAGATTCCCCACCAAAACATTGTACATCGCCTGTTTCATCGGCAGACTCACCGATGCAAACCAGGAACACAATTCCACATCGCAAGATACTTTCACCAGAACGTTTTTCCAGGATTCACTGTCGTAAACGTTGAGAAGCCACCATGTTTTCTTAGAAAGTTCTCCCCAGACGGACAATACTTCATTGCCTTCTCCTCCGATCAGACCTCCCTGGAAATCTACAGATTTCAAGGACCGGCTGCGGCTTGTGATTTACTTCAAAAGATCAGCAAGAAGGCTCCAGTAGATGTTGTGGAAGCTCAAGGGATCCGTGGACAGCTTTTCCAGAGATTCTTCGCCTTACGGCATGTTGTTAGTGTCACACCAAACGGAGAACATCTCAACCGAGAGTGCAGCCTTTTTACGGACGATGGTCGCTATGTCATTGTAGGATCTGCAGCCTATGTGCCTGATGAACCCTACCCACATTTCTACGATGTTTACCGCAACAACGAGTCTGTCTCACCCAACCCCCGCTCACCGCTCGAGGATTATTCCCTACACCTGGTTGACCTGCAGTTGGGGATCCTTTGCGACTCTAGAACTTTCAAATGCGACAAAATCTTCTTGTCACACAACCAGGGGCTCTACCTCTACAAGAATATCCTCGCCGTTTTGTCTGTTCAACAACAGACAATTCACATCTTCCAGGTGACACCTGATGGAAATTTTATTGACGTCCGAACTATCGGTAGATTCTGTTATGAGGATGATGGTCTGGTTCTCGCTGCTGGTCAGGATGGGCAGCAACCCCCTCATCCATCGACCTCAAGACCCTACAGGGACACTTGTATCAACTCCTTGAAACACAGACTCCTTGCCTATCTATGGAGGCGTGCCAACCACATCGGAACACCCGGTGCAATGAGACGATTCTTCCAATACTTTGATTATTTCCGAGGGCTACGCATGTGGAAGATTCAACTACTGGATGAGAACCACCTCCTGATCAAATACGCCAGTGAAGATGTGGTGACGCTCAGAACACAAGATCCCAACTCACAACCATCCTTCTTTGTGGTTTACAACATGCTGACGACAGAGGTGGTGGCCGTTTTTGAGAATACGTCGGAAGAGCTACTGGAACTTTTCGAGAACTTCTGTGATCTTTTCCGCAATGCTACCCTTCACGCTCATGCACAGTTTACCTGCTCAGCTTCCAGCAATATCTACGCACGACAGATCCAGAGGCGGTTTAAACACACCATTATCAATGCGAGATATGGTGGACATACGGAGGCAGTCAAGAGGTTGTTAGCTCAGCTACCGATTAGCTCACAATCTTATAGTAGCAGCCCTTACCTAGACCTGTCTCTTTTTAGCTACGATGACAAGGGAGTGTCTGTGATGGAGAGGCCCAAAGCCTGTGGAGACCATCCTATA
>Ech9
CTTGGTGAAGGCGCAGACAACTTCATCAAGTGCCCCAGTCAAGTGCTCAAATGGAAATCCAGAAGACTCTCCTGCCTCCAAGAAATCTTAACCTATGACCCAGATGTGGTCTGCCTTCAGGAAGTAGACCACTATGAGGACTTCTTTAAGAAACATCTGGAGCGGGTTGGATACGTCGGAACCTTCAATCCCAAACCTGATTCCCCGTGTTTATACTGTCTTCATAACAATGGTCCCGACGGATGTGCAGTTTTTTACAAATCAAAGAAGTTTACGTTGATCAGTAGCGTCTCTCCCATTCTGGAGGTGGTTGAGAGAGGCCAAAAGTGGACGACCAATCAAGTTGCAGTTCTGGTGCGGCTACGATGCAATTCTCCCGAAAAAGAGCACCCTAAAGAGTTTGTTGTCGGCACCACACACCTCAAGGCAAAGTCAAGCTATCAGAAACTGAGATATCTTCAAGGGTTAAATCTCCTGGCAATCCTTGAGAAACAAGCGGACAAATGTCCATTAATCTTTGGAGGCGATTTCAATGCCGAGCCAACTGAGAAGGTGTACAAGGCATTCGAAAACAGCAAACTGTCACTTAAAAGTGTGAATAAACTTCTTAGTGATGATGGTAGTTCTGAGCCACCGTACACTACCTGGAAAATCCGTCCGTCTGGTGAGATGTGTCACACCATTGATTACATGTGGTTTACGCAGAGTCAGTTGCAGCCGTTGAGGATCTTACAATTTCCGTCCGGGGTGGAAATTGGCGAAAACAGGTTGCCGAGTCGGAACTACCCGTCCGATCATTTGTCACTTGTGGCTGATTTTGCTTTCACTCTC
>Ech10
ATGTCCCGGGAAAAACACGCTAGAAAGATGGAGACCGTTCAGTTTTACGACGATACACACAACCCATGGCTCAACAAGAAAAAGACCATGACGCTGGACCTAGTAAATGGTGGACCAGTGAAGAAAAGAACCACGATTGCTGTTCTTTCTACGCCAGACGTTCAAATGTTGAAACTGGCCTCCCCAGAACTCGAAAAAATGATAATCTCCCAGCAAGGAACGGTGTGTACCACACCGACACCAACACAGTTCATCTGCCCCAAGAACGTTACCGATGAACAGGCGGCGTTCGCTCAGGGGTTCGTCGAAGCCCTTCAGAGTTTACATCAGGGGCAACCGAACTCACAAGGTGAAGGCGACGATGACGATCAAGACCAAGAGGACAACCAGATTGCGTTCATGCAGGTTATCCAGCAAGCCCCGTCACAACAGAACTCATGTATTGTTACAACGGCGAACGCCACCGCCGCGGCGGCCCTGGATTACAACCCCGCCATGCACACCACCACAAGTCTGCCCGGTGCTACTGTGAGTTACCCAAGCCGAAGTTCCGCCATCGCCTCGACGATGTCCATGTCAACAGTCGACACAACCGTCATCAACAACGGGTGGTCGCATGTACCGTCCCACATCAAACAGGAGCCGCCAGAGCAGCCCCAAATAGTACCCGTATTCCATGGGCATGGTGCCACTCCTCCCTTGTCCCCCATCAACATGGAATCGCAAGAGAGGATCAAGGCTGAACGCAAACGGCTGAGGAACAGAGTAGCGGCTAGCAAGTGCCGACGACGAAAGCTTGAGCGTATCTCCCGTCTTGAAGACAAGGTTAACGATTTGAAAACACAGAACACAGAGCTTTCCACCACAGCCACAAAACTGAGGGAACAAGTATGCCAACTCAAGCAGAATGTAATGGAACATGTGAAGAGCGGTTGTCAAGTCATGCTTGCACAACAACTTGCTTTC
>Ech11
ATGCCAGCATTAGACTTTAACGTCAAGTATTTCTGTGAGAATTTGCGTGCAACTAAACCCCCTTACGAGTGTCCAGTCAAAGACTGCGGTAAAATATATAGAAGCCATTCAGGTATTGAATTTCACTTGAACAATTTTGATCATGGAAAACCCGGCGGCAACGGGTACTCAACTCCAATGAAGCGAGGAGGTGGATGGAGGAAACGGGTACCCAATCGGCAGAATCGGCGTTCCCCATCGCCTTCGGTTATCCGATCCCCCACACGGGAAGCCCTGACGTATGCTCAGGCACAGAGACTGGTTGAAGTAGACATTGATGGTCTTGTACACAGGCTGGATATCCACGAGACAATAGACATCCTCACTGAGGATGAGTTTGAGAGTGAGACGAGTGAAGAGGAGAAAAATGAGAAACCCCTGAGTAAGGCTGGCAAGTCATTGGATCAAACCAAGCAGCGGAAGGATGTTGGGAGTGCATCCTCCATGAAGCTCCCAGAGGCCTCTTATAAGATCCTGGACGGCTATGAAGAGCCTCCAGATTTGCCAGATCGTCCACAGGCGTACTTTCGCTTCATTGAGAAATCCCGTGAGGAGCTTGATGAAGAGATCGAGTATGACATGGACGAAGAGGACTATGCCTGGTTGGACATGATGAATGAAAAACGCAGAACAGACGGACTCCCCACAGCGTCTCAGGAGGTCTTTGAAACACTGATGGATCGGCTTGAGAAAGAGTCCTACTTTCAGAGTCAGACATCAGGAAAGACGGACAACAATCAGTTCATCGATGAAGATGCAGTGTGCTGCATCTGTAATGACGGGGAGTGCCAGAACAGCAATGTGATACTATTCTGCGATATGTGCAACCTTGCTGTGCATCAGGAGTGCTACGGTGTGCCGTACATCCCTGAGGGACAGTGGCTGTGTCGTCGTTGCCTTCAGTCGCCGTCCAGAGCGGTGGACTGCGCACTCTGTCCTAATAAAGGTGCTGCGTTCAAACAAACTGACGATGGACGCTGGGCCCATGTTGTGTGTGCTCTTTGGATCCCCGAAGTGGGCTTTGCCAACACAGTATTCTTAGAACCCATAGACAGCATTGATCACATCCCAGCTGCCAGGTGGAAACTCACTTGTTATATCTGTAAGCAGCGAGGTGTTGGCGCTTGCATTCAGTGTCACAAAGCAAACTGCTATACAGCCTTCCACGTGACCTGTGCCCAACAGGCGGGACTCTTTATGAAAATGGAGCCGATACGAGAGACCAACATCAACGGGACGTCCATCAGCATCAGAAAGACAGCCTACTGTGACATTCACACGCCGCCGGAGGTCGAGAAAAAACCAACCATACCTAACGATAAGATCGTTGAGAATGACGAGACGGGCAAGGGAATTTCGGCAAAGAAGGCCAAAGCACAGTCAAGAAAGAACATGAGAAAAGCTAGGAAGATCCTTGCTGAAAAACGAGCTGCTATGCCAGTTGTGTCCATGCCTTGTATACCACCTCAG
>Ech12
ATGGCTCGGTCACCTGGGCCTGACCGGGTTGAACAAAGAGTGAATCTGTTGTCGTTATTAAGGCCAATAATGGGGCCGCAACCGGGAAACGGGGACCCCATACCCGACAACAACGGCGATCGTAGCGGTGAGTACGATCATATGGAAAAATGGCTGGACTCGCATCCAGAATTCTCGCACGATTACTTTGCACGTAAGGCCACCCGTAGCATGATCGACGGATGGTACATTGCTCGAGCTGTTTCTCAAACCACTAAACCCCCAGTAGCTGAGTCTCCGCATTCACCTAGTAGCTCCTCTGGAAGTAACACTCCAGTGCGAAAGGTTTCTGCATCCGAATTTGAAGTTCAGGGTTCTGGTGGTTCACTTGGTAGAATGATATCTACTGTCGATGGGGCTCCAAGCTTCCTCGGCACAAGCCATCTTCACCTCCAAGGCAATTCCAGATCGTCACCAACACGATCACGGAAGTCCATCAGCGAGCTTAAGCAACTGGACGATAGGGCAGTGCTCATGGAACTAGTTAAAGATATTGCTAATGACCTTGACTTGAACTCATTGTGCCACAAAATTCTTCAAAATGTGTTGATCCTTACCAAGGCTGACCGGGGATCACTCTTTCTCGTTTATGGAAAAGGAACAGAACAGTGTTATCTAGGCTCAAAGTTATTTGATGTGACAAGCGAATCTACTGTAGAAGTGGCTGGAAAGGAAGAAGTACGAGTGTCTTGGGGGAAAGGAATAATTGGATACGTTGCTAAAACAGGAGAGGCAGTTAACATTGCCAATGCTTACGAG
>Ech13
ATGAGTGATGGTGGAAGTCTAATTGACGTAACCGACCCAAATTTCTACCAGAGTTTCAAGACTCCTGTTTTCAAAGCGGCACAAGAGGGCGACCTTCAAAGAATTCAGGAATGTCTCCGGTCGTTCAGCGAAGACGAGGTAAAATGGCTTGTTTCTCAAACTGTAGAAAAAACAACGCCACTGATCGTGGCAAGTCGAAATGGCCACCTGAATATCGTGAACTATTTTTTGGAGAAATGTAAAGCGAGCGTTGAACAAGTCGGGTCGGTGACGTTCGATGGAGAGACGATAGATGGGGCTCCGCCCCTTTGGTGTGCGGCAGCCGCGGGCCACTTCTCAACGGTACAGAGTTTGATGAGACACGGTGCAAGAGTCAACCAGACGACATTTTCAAACTCTACGCCGCTACGAGCTGCTTGTTTTGACGGCCATTTTAACATCGTTAAGCACCTCATTCAACATGGAGCGGATATCGAGCTAGCAAACCGCCATGGCCACACTTGTCTGATGATTTCCTGCTACAAAGGACACTTTGACATCGCCCAGTTTTTGCTTTCCCTTAATGCAGACGTCAACCGCAAAAGCATCAGAGGAAACACCGCATTACATGATTGTGCCGAATCGGGCAGTCTTGACATCATGAAGCTGTTGCTGAAACACAACGCACTGATGGACGTCGATGCCTACAACATGACCCCACTCAAAGCTGCTGCCGTTGCTGGCCATAATAACATTGTTGACTACTTAGTTACACGTTCAAATATACCCAAGGCTGAAAAGGTTGATGCCTTAGAATTGGCTGGTGCAACTGCGGTAGACAAGAAACGAGATATGCATCAAGCACTGAGGTACTGGCAGCGGGCCTTAGATGAAAGGAACTGTGACCCTGCAAATGTTATTAAAAAGCCGCCAACAAAAGCAATACCAGCATATGAATGCTCGGTTGAGGTGAATTGTGCAAAAGATTTAGAAAACATGGTTGGAGATCCGGATGAAATGCGCATGCAAGCATTACTGATTCGGGAACGCATCCTAGGACCCACGCATCCTGACACTACTTATTATATAAGATACAGAGGAGCAGTGTACGCTGATTCGGGTAGCTTTGAACGCTGCATTCTACTTTGGATGTACGCCTTAGACATGCAGCAAAAAGCGCTTGAACCCTTGAACCCCATGACGCAAAGCAGCTTGCTGTCTTTTGCAGAACTCTTTGCGTACATGCTGTCAGATCGTAATGGGGAGCGAGTCTGTAATAATCTAGAGTATAACACAGTGTCTGTAGTTTACCTGAAGGGTATCTCGGAGATCAAACGAGGCATGGAGGCGGCAGTTATCGGTCCTATGGCAGAGAAAGAGGCAGTGAACTTCAACCGTGCCCTTCTCATTATGATGCATCTAATGTGCCTCATCGCTAAACTCCAAGGGTCAGAGGACGAAGAAGAAGAAGTCCGACAAGCAACTTACAGATTTCTCAAACTCAAACCAACGGGAAGTAAAGGCGCAACACCCTTACATTTCGCTGTAGAGGAAACCACCTCGTCAGTTGGACGGTATCCAGTATGCAAATTCCCTGACAAGAGAGTACTGGGGTTGCTGCTCAAGTGCGGTGCTGAAGTGAACGCCGTCGATGCGCATGGGAACGCATCCCTGCACGTCGCTGCAAGGAGCTCCTCGGACAGTCTTGTCAAGCACGATCGGGGAGAAATAATGAGGTTGCTTCTGAACCATGGGGCTCACATTGATTCTCGGAATCAAGATGGGAAAACTTTCCTTGATCTAATGGGAGATGATCTGTGTGATGTTTCACAAATCAACTATACAACGCTGCAATGTTTAGCTGCAAGAACAATTATGAAGCACAAGATACGATTTAAGGGCATCATTCCCCAACGATTGGAAGAATTTGTCAAAGTTCAC
>Ech14
GAATTCCTCAACTGTCGAGCGTTGAACGGCGACTTCCATCCGGACATCACGCCCATCGTGCTTGCCTCCCACCATAACAACTACGACATCATCAAGATCCTTCTAGAGTACGGAGCACGGATTGAAGATCCGGAATACTATGCCTTCAGCACTCAGACCCAGACCCTCCAGCACTCACTAGGCATGTTGAATATCTACCGAGCTCTGGCCAGCCAAGCCTATATATCACTGACAAGTGCCGATCCGATCCACACGGCATTCGAGATGTGCGTTAAACTACGGAAGCTTTCGATGAAGAATCCGGAATTCTCGGAGCAGTTCCAGGAGTTGGCTGGCCAGTGTGAGCAATTCGCGGCTGATATTCTGGGTCACATTCGGAACCACAAGGAGCAGACTTGTATTTTATACCACGATCCTTACCTCTGGGGAGCGTACGTCGAGGGAAATGGAGTCGGACCATATAAGGTCAAGATTGCTATCCATTATGAACAGAGAAAG
>Ech15
ATGACATTCCCAATGGATGCCACGAGTACAGCAAGCAGTAGCGACGACCCTGGTGGCAGCAGCTTGATCGGTTCCACGTGCATCATAATAAATCAAACCAGCACGAGCTCCGAGGAGCCTGAAAGCACGGTGTCTCTACCGGTGTCACTACCGATGTCGCTCGGCGCAATCATCCCGCTGACAATCCTCATGGTCTGCATGATCTTTATCAGCATTCTGGGAAACAGCATCGTGTGTCTGATTGTGTACCAGAAGCCGGCGATGCGGTCCGCAATCAACCTGCTCCTCGCCAACCTGGCCTTCGCTGACATCATGGTGTCGCTATTCTGCATGCCCTTCGCCCTGATCACCTTACTCCAAGGGGCGTGGATCCTAGGGCAAGTCATGTGCGAGATTACGGCCTTTCTGTATATCTTTTTCGTCATGGAAGCGACTTTCATTCTGGCCACGATTTCGGTTGACAGATACTTCATCATCGTGCGTCGGAAAGACAAGCTGAACCCCCACCGAGCCAAGATTGTCATCGGTGTTTCCTGGCTAAGCAGCTTCCTGGTGGCCTTCCCACCCGTTGTGGGATGGTCCCACCTCGGGTACTCGCCCGGCCAGGCGCAGTGTCGAGTCCAGATGCCCATCAACCCTGCCGACAAAGCCTACATCGTCTGTCTCTACCTAGCCATTTTCTACATTCCGTGTGCCGCCATGTCCTTCTCGTATTTATTCATACTAAACACGGTGCGCCGCAACTCCCTACGTGTGCAGAACCACCCGGAGTCTCTTAGCATCAGCCAGGCAAACAAGCTTGGCCTGACGACTCTGCCTCGCCCGTCTCGCGTCAACATGGACATGAGTTTTAAAACCCGTGCCTTCACCACTATCCTTCTATTATTCATCGTCTTCATTATGTGTTGGGCGCCCTCCGCCATCGGCATGTACGTCGAACTCTTCTCGGAATCCCACAGGATGAACCCTTTTGCCGAGGCCGTGATCGTGTGGCTGACCTATCTCAACTCAGCCTTCAACCCAATCATCTACTGCTGGCGCATCAAAAAATTTCGCGAGGCTTGCCGGGAGTTGGCTCCCAAGACTTTTCGCCTTCTGCCCAAGCTGCCCGGGCGCACGCGCAGAAGGATTCGCCCTAGTGCAATGTATGAGTGCAATGAACAATCGTCAGTA
>Ech16
ATGGCCACATGTACACTACAGGGGAAGAAGTTCTACTGCCGTGAGTGGGCATTCCAAAAGCTGCTGCACAGTCTAGAGAGCAGACCTGCATCTAAGACATGTGGTACTCTCATCATGGGTGGGCCGGGCAGTGGCAAGACGGCCATATGCTCGGAGATTGCCTGGCCCACTGCAAACCATGGCAAGCAGAGGAGTCTCAACAAAAGAATGCTCGCCTATCACTTTTGTCAAGCCCATGATCTGGACACTCTTTCTGTGCCTAACTTTATATTGGGTTTAGTCAGCCTGATTTCACGCTCGACGCTGATTCATGGATACGATGAAAAACTACGCAATCCTCATGTGCAAGCAGTTTTGGAGCCGGCTGCTTGTGAGAGAAATCCGGACGAAGCTTTCAGGAGTGGAATTTTACAGCCTTTATGCTCTCTCAATCCCCCATCACGGAATTGTTTCATTCTTGTGGACTCTATCGATGAAGCCTACCCAAGGATGGATGGAGAACGATGTTCTTCCAGTAGAACTGTTGCAGAACTCCTCGCCAACCATCATGAACTATTTCCCTCATGGCTCTGCCTGATTTGTAGTGCACGCCGTCAGAGTAAATCAGTGACCCGTATGTTTACTGGATTCCGGAAATTAAGCCTTGACGATCTACGCAAATCACATGTTGTACGAGATGTGCAACAGTACATTCTGTGTCGCCTTGACCGAGAAGAACTTCTGCGACAGCAACTCAGTAGAGACACTGCTGAAATGTTGAACCAGTTACATATTAAGAGCAATGGATGTATGATGTACTTGGAGAAAGTCTTAGATGGAGTCGCAGACAACTTCATTAAACTGAAGGAAATATCGGACATACCCGGAACTCTGAATGGACTATATTTATGGCTTTGCCAACGTCTGTTTATCAAGAAACAGTTCACCAAGATAAGACCGATCTTAAATGCAATGTTAGCGGCCAAGTGTCCACTGACAGACAGAGAACTCTATGCATGTACAAGAACTCATAACACCAGTCTCACTGAAGCAGATTTCAATGAGAGGTTGCTTAAAATGGGCAAGTTGTTGGTTCGTGGAAAGGATCAAAGATTGCTTATTTTCCACTACAGTTTTGTGGAATGGCTTCTTGACGTGAAACATTGCACACGGAAATACCTATGTAACATGGCAGAGGGACATGCCATGATCGCCATGAAATATTCATGTGAGGCTCCAAGTCTCACACCTGCACAGGTGCAGAACTTTGCAGCCAATCTCTTGCAGGCGAAATTTGTGCCTCCCATGGAACCCCATCACCTCACCCTTTGGTTAATGTGGATGGGAACACCTCTGAAAGACTGCCTGATGAGCTCAACACCGAAAAGCCAACAAGTGCTACAGCTCCTTGTCTCAGCTGGGGCGAAGGTTATAGACCTCGATGAAAGCTCCATTGCTCTGCAGGATGCACTTGACAGGGAAGATTCTCTGAAGAGCTTGCTCGAGAGTGGAGCCTCTATCAACCAGGTGGATAGTAATGGGCGTTCTCTTCTTGCCAATGCTGCATACGGCGGAAATTTAAGAGTAGTAAATTTCTTAATGGCCAGAGGTGCAGATTCAACAATAACTGATAGAACTGGTCAAACAGCACTGGGACTTTCCGCACGCCAGGGTCATTGTGAAGTTGTCAGTGTTCTCATTGAATACCATGCTGAATTGGATCATGTTGACCACGACGGATGGACCCCTTTGCGATCAGCTGCTTGGGCGGGACATGCAGATGTGGTAGCTGCCTTGCTAGCTGCAGGTGCTAAGGTAGACTGCAGTGACACAGACAAAAGAACGGCGCTACGTGCTGCAGCCTGGGGTGGTCACTGTGATATCGTCATGAATCTTGTGGAACATGGTGCTAACGTGAATCAGGCCGACAACGAAGGAAGAACACCTCTCATAGCTGCTGCATACATGGGTCACAAGAAGATAGTCGAGTATCTTGCGGAAAATGGAGCAGATATTGACCATGTAGACTGTGACGGTCGCACTGCTCTTTCAGTTGCTGCAATGTCGGTGGCTGTCAGCCAAGGCCACACAAGTGTCATCACGCTTCTTGTTGAGAGGGGAGCTGATGTTAACCACAGTGATAATGAAGGTATGTCTCCACTTATTGTTGCTGCCAGTGAAGGACATCAAACTGTTGTAGAGCTCCTACTAGAAGGGGATGCTGATATTGACCATACTGACAATAATAATCGCACAGCCTTGATAGCTGCCTCAAATATGCGCCACACGAATGTTGTTAAGGCACTCTTGTATTGGGATGCAGCGGTGGATACCATTGACAATGAGGGGAGGACGGTTTTATCTATTGCCGCGGCAGAAGGCAATGCAGAGGTTGTTCGTATGCTTCTGGAGCGTGGCTTGGATGAGATGCACAAGGATCACCATGGCTGGACTCCATTGCATATGGCTGCCTTTGGAGGTCATAGAGAAGTTTGTAGGGTGTTTCTAAGCCAAACCAGCCCTGTTTCTGTGGACATCATGGACCGTGATGGGAGGACACCATTAACCCTTGCAGCACAAGAGGGTAAACTTGACACTGTCAAAGAACTTTTGAATTACAATGCAAATATTCACCACACTGCTCACGATGGACGGAGTGTGGTCAGAGCTGCTTCCTTAGAGGGGCACCAAGAAGTTGTGAGGGTACTGATTGAAGGTGATGCTGATATCAACTATAAAGACGCAGAGGGGAGATCTACATTGTACATGCTTTCTCTAGAAAACAAAGTGCCCATGGCCCATTTCCTGTTAGAATGTGGTGCAGATACAGAGAATCCGGACTTTGAGGGTAGAACACCGCTGCATGTTGCATCCTGGCAGGGCCATACAGAGATGGTGAATGTACTGCTTACGTTCAAAGCAAATCCAAATGCTGTTGACAAAGAAAAGCGATCAGTATTGCAGTCGGCTGCTTGGCAAGGACATGTGATGGTTGCAAATGCTCTGCTTGAAAAAGGAGCCAACAAAAATCATACTTGCAATCAGGGTGCTTCTGCACTTTGTATCGCAGCTCAAGAAGGCCATGTGGATGTTGTGAACTGTTTGCTGGAGCACGGTGCTGATCCAACTCAATCTGACAAGCATGGACGTACGGCTATGAAGGTTGCACTCAAAGGTGGCCACACAAGTATAATAAAACTGTTGGAAAAGTGTGGAGTGCTAAACCCAGTCTCGCCAATGCCGTCTAGATCCGCTCATAATCGGAAGAATGGATGTGGTACAGGCGGATCTTCGTCTTCAAATCAGAGCAGTGAGAATGCAAAGACTGGATCCTCAGGGTTGTTGACCAATGGCGGTTTGATGCAAGCTAGCTCATCTTCAAACTCGCCAGACTCTACATTTGATCTACGAAAGTCAACTGCATCCAACCAGTCATCCAAATCTTCTTCAAACTTGACATCAGTTTCAACTGCTAACTCTACTATCCAACTTCATGCTCCAAAAGAAAACAGCCATAGGCACTCTACTTTCACGGAACAACTTCAGCATCTGGCACCTCACAGCAAGAAGAGGGGTGGCAGCTCTCACGGGAGATCCCAGGAACCGAGCAGAACCCAGTCTGTTGCCAAGGTAACACCAGCTTCCTCCTTCCAGACAATTCCCGAAAACATCATCACTGCCCACAGCACTGAAAAATTGCAACACGGACAATGCAAAAGCCAGACTGGTGCCGTACAGTCTCCAAGACGGTCACCCTCTCCTCATATCTCTTCCAGGTCAACTTCTCCAAGTCTCCAACCATCAAGTCCCCTGTCTCAAGCATCGCAATCTCCAGTCAGGATGATATCGCCACAAACATCGCCATCACATTGCCAGTTTCACAATAACAACAAGCCTGGGTTCCCTTTCAAGACTCCCCAAGGCACAACATCTGAAATTTCTGTTGAGGTACACAGCTCTCAAGAGATAAGATCTGCTTCACAGCCAAGGATGGGTGTCCACAAATCCCCCAAAGTCGAGAGAAGGGGAAGGTCTTCATCTTTGAAGGATCAACGAAAGACATCAATTCACCAGGTGCCTCCGCAGAATGGACACAATCATATAAACGGTCAGGCCCCATACCAACCATCCCCACATGGACAACATGTGCAGCATCAATCACTGCAAAACATCCCTGTCACTAATGGCAACCATCGCCAAGCGCAATCACACAACTTTCATCCATTTTACTCGCCACCGATTCAGCGTAGATTTGACCCGTCTATGCAATCGCAATGTTGCCATGGAAGTAGCACGATGATTCCCGAGCAACACTCCCCAGTCCACAGCACCTCCGGAGCACCTAACCACCATCGATCCAACTCACAACCTGTTCCCATGGACTGCCACTGCCACGAACATGTCCACTTTCAACGTAAAGCCTCATTGCCTGTGTCTTTCAATCAAATTAATCTACAGCGAGTTCTCGCGGCGAGACCCGAGTCACCGGAACCAAGGCCAAGACGAAATGGAATAGTCACTAATCCAAATTATAAGAACTATCATAACAAGACCGGGATCCATGGGAGTCATACGATGTTAGCTCAACACAGCATCATTGCAGGAGATAGTCACAGAGGACTGTCACCCATGGAACTTAAGCAGGCGATGAAGGCTAACTTTGAGGGATCTTGCAGGAATGGATACAACAAGAAGGAAACGCCATTA
>Ech17
GTGAGACCAGACAGAATGCGAGGTGGACGCAACAAATTTGGGCCGATGTATAAGCGAGATCGTGCCCTCAAACAGCAGCAGAGAAATCGCATCATCGCCAGCAGCCGGGCCGTCTCGGCACCGGGCAACCCGGACATATCCATGGCGATCAAGAACATCCAAGCCGCGGCGTCGAAGAGCACACCGCTGTACCCCCCGGCCGCCGTGGTCATCCGCGACCCGATGATGGGCAAGCAAGGCCCCATCATGAACATCCCCCAGCCGACGTCGCTGTCCCATAACGGCTACGCCAACCATCACCAGATGCAACCTCTCAACTACACAACGTCCGCAATGTCCCATCAACTACCAACGTCGAGTCCCCCGCCTCCATCCTCCAGCACCAGCCCCCTCCTACACCCCGTCAAGATGGAGCCGGATCAGACGCCGAAGCTTATCCAGGAATTGTTACGGAGCGAGCCGGACCACTCGCAGCTACAGGCCAAAGTTGCGGCGTATCTTCAGAGCCAGATGAGCCTAACAGCGCCCGGGGATTTCTTCAGTATGATCTGCAAATTGGCTGACCAGACGCTGTTCTCGTTCGTAGACTGGGCGAGGAATAGTTTATACTTCAAAGAACTAAAG
>Ech18
ATGAATATTAATGCGCAAGGCCTGCCAGCATTGATCATACTTAATGAGCAAAGGGAGAGCCATTCAATATTCTACGAGGATGTTTGCAATGATGAAGATGCAGTCTGGCAGCCAGTGCTATGGAAACAGTACTGCATAAGCCGCCACACCAAGCTGCCTTCATTCGCTATGAATGGAATCTCGGAACCGACGAGCACTGATAACAACAATACGACAAGCAAAATTGGTGGTGTGCTTAGCAATCACGCGGCGGAGGAGGCGGGTTTGAACGCCAAGACTGGTGGTGATATAGAGCCGGATACAGACACCCAGCTGTCTGCTACGACCTCAGGAACACTCAAGATGGAATCGTCAGACATTACTAAGGGCAAGGAGGGTAGTGAAACAGCACCAAAGAAAACACTCATTAATGGCAAGTCCAAGAGGCTACCCTTCACCCGGATGTTGAGCGCTAAGACTTTGCAAGAGCTCATGCAAGATGATCAATTCTTGCTGAGACTCTTCGCGTGTTTTACACCCTTCGAAAAATGTGTGTTAGCTCAGGTGTGCCACAGATGGAAGGATTTACTGTACCAACCGAAATACTGGCAGCTCGTTACTCCAATCATTCATAAGAGAGATCTCTACGATGAGACAGAGGATACTCATAAGTCTTTCACATCATTGGCAAGCTTTGAGCAGCGTGGTTTTGAGTCTGTGTGTCTGGTAAGTGTCTCTGATCTGGACATCTGTGAGTTCATCGACCATTGCCCCAAGACCAAGAAGACCCTGAAAGCAGTGAGTTTGAAACGCTCGACGGTCACTGATGCAGGCTTGGAGGTGATGTTGGAGCAACTGGGATCTGTAGAATCTCTGGAGCTCAGTGGCTGCAACGATTTCACAGAAGCAGGTTTATGGTCAAGTCTCCAGCCACGTATAGTCTCTCTGAGCATCAGTGATTGTATTAGTGTTGCAGATGAAAGTGTGGCAGCTGTAGCACAGAGGCTGCCCAACTTACGGGAACTTAACCTACAGGCGTACCATGTGACGGATAGCCTACTGGCCTACTTCCCTGCCAGACCAAACAGCAGCATGGCTGTGCTGCGTCTGAAATCCTGCTGGGAGCTTACCAATCATGCTGTGGTCAACATAGTGCAGTGCCTGCCCCAGCTTAGCGTGCTTAGCCTATCTGGCTGCAGTAAGATCACAGACGAAGCTGTAGAGCTAATTGCTGAGAATATGAGTCAGTTGAAATCCTTGGATCTCTCGTGGTGCCCTAAAATTACTGATTCTGCCCTGGAGTATGTGGCATGTGATCTGCCTAAGCTGGAGGAACTGGTGCTCGAC
>Ech19
ATGATCCTCACAGCTTCACTTTGTGGCACGGCGCTCTGTGCTATGTACTACCTCAAGGAACAGTATGATTACACTATCCGACGGATGCCTCCTGGGCCGTCCTCCATCCCATTCATTGGGAATGCACTCAGCATTGACTGCAATGCCCCTCACCTCTCTATGTTAGAACTGGCCAAGAAGTACGGCAACATCTTCAGCATCAAGTTGGGATCACAACGTGTCGTCATCCTCAACAGCTGTGAGGTGATCAAGGAGGCGTACAAAGGCTTGGACATTTCTCACAGACCGAACATCTATTGCATGGATGTCTTAGTCGGAGATAAAGGATTCTTGACGTGCAAGGACACCAATCAGTGGCGTCTGCACACAAAACTTTGCCGTAGCGCCCTCAGAGTGATAAACAACAGCAGCCTCGGCATCAAAATCAGCGAGGAGGCCGACTGCCTTATTAACAAAATGCTTGACTATCACGGCAAGGCGTTCAACCCTTGCCAGGATCTGTACCTGGCCTCCCTTAACATCCTCTGTAACATTTCATTTGGGGAGCGGTATTCACATAACGATCCGGAGCTCCATGAGATCTTGGACTACTCGGCGCAAATCCTGAAGGTGATCTCACCAGTCCACCCTGTCAACGCACTGCCATGGTTAAGGCACTTCCCAAACAAGTGGTTCGATAGCCTCCTCAAAGCAAAGGACAAACGAGACAGACTGCTGATGAGGAAGTACGTGCAGCACGTAGCCACATACAAGGACGGTGAGGTGCGGGACATGCTGGATGCAATGCTGGCCTCGGCCAAGCAAGCAGTGCAAGAGAAGGATGAGAACTCACTGAGTGTCTTGACACCAGAGCACATCATCATCAACATGTGGCTCATGTTTTTTGCA
>Ech20
TACGCTAAAGAGATGTCCCCCGAGTTCATCGCAGCAGAGATGGCGCTGTTCGCTAAACAATGCAAAGAGGTTGATGTCGTCATCACTACTGCCCTCATCCCCGGCAAGAAAGCGCCAACCCTCATCACTAAGGAGATGATCGAATCCATGAAGGAAGGATCGGTGGTCGTCGACCTCGCGGCCGAAGCAGGTGGTAACATCGAAACAACCCGACCCGGGGAGTTGTATAAGTACAAGGGGGTTACTCATATAGGTTATTCTGATTTACCAAGTAGATTACCCACACAGTCTAGTACCTTATATGCTAATAATATCTCTAAGTTATTGTTGTCCATGGGATCACAAAAGCATTTCAATGTCGATCTTGAAGATGAGGTTGTACGAGGCTCCATCATTCTCCATGAAGGTGAGATGATGTGGCCTCCACCACCCCCTAAGGAAGTCCCAGTCGCTGCGGCGCCAGTTGTTACAGCTGCTAAGAAAGAAGTAGCTCCGGTTGTAGCCAATCCTTTCAGTGACACTCTGAAGAGTTCATTGATGTATACCTTAGGGTTGACTTCACTGCACGGCTTCGGTGTATTGTCTCCTGGTGCGTCGTTCAACACTATGTTAACTACCTTCAGTTTGGCCGGCATCGTTGGGTACCATACCGTCTGGGGTGTCACACCAGCTCTTCACTCCCCTTTGATGTCCGTTACCAACGCCATCTCTGGCATCACAGCTGTTGGTGGTCTGGTGTGCATGAGTGGTGGCTACTACCCAGACAGCATCGCAAGTTCTTTAGCGGCACTCGCTGCCTTCATGTCCTCCATCAATATCTTTGGAGGTTTTCTCGTGACCCAGAGGATGTTGGACATGTTCCGCCGCCCAGATGATCCACCAGAGTATAACTACCTGTTCGCCTTACCTGCTGCAGGTGCGATTGGTACGTATATGGCAGCTCATGTGTCAGGGTATGATATTCAGAATGTTGGTTATCTTGCCGCGTCTTTGTGTTGCGTCGGAGCCTTGAGCGGTCTCGCCTCTCAGAAGACCTCTCGAGTTGGGAATGCCTTGGGTATTACAGGAGTGTCTACTGGAATGGTAGCAACTCTTGCTGCATTGAAGGCATCACCAGAGCTTTACACACAAATGGCTTCATGTATTGGTGTCGGAGGTCTGATCGGAACCATCATTGCAAAACGAATGGCCATCACAGATCTGCCGCAGTTGGTTGCTGCTTTCCATAGCTTCGTTGGGTTGGCTGCTGTCCTGACGTGTCTGTCAACATACATGAATGAGGCGCAGCACTTTGCTCTTGATCCAGCCACTGCGGCCATGACTAAAGTATTCTTGTTTCTGGGTACATTCATCGGTGGAGTAACCTTCACTGGTTCCCTGATCGCTTACGGTAAACTTCAAGGTATGTTGAGTTCCGAGCCACTGTTGTTGCCCGGCCGTAATGCCCTGAATGGTGGCATGATGCTGGCTAACGTTGGAGCCTTGAGCTACTATCTGACCAATCCAGGCTATGCTGCTGATATGGGCTGCTTGACCGCGACCAGTGTTCTGTCCTCCATCATGGGTGTGACTCTTACGGCTGCTATTGGAGGAGCTGACATGCCTGTTGTCATCACGGTCCTTAACAGCTACAGTGGATGGGCGTTGTGCGCAGAAGGCTTCATGTTGAACAACAACCTCATGACAATTGTCGGAGCTATGATTGGTTCATCTGGTGCCATCTTGTCCTACATCATGTGCAAGGCTATGAATCGTTCCCTTCCCAACGTCATCTTCGGGGGTTACGGTACCGTCTCGACAGGCGGTGGTAAACCAATGGAAATCACTGGTACCCACACAGAGATCAATGACGATACTGCTATCGATATGATTACCAGTGCCCAGAATATCATCATCACTCCGGGTTACGGTCTGTGCGTTGCTAAGGCTCAGTATCCTATCGCTGAGATGGTCGAGCTCCTTAGCAAGAAGGGTAAGAATGTAAGGTTTGGAATTCACCCCGTTGCTGGTCGCATGCCTGGTCAGCTCAATGTCCTTTTGGCTGAAGCTGGTGTCCCATATGACGTTGTTCTTGAGATGGATGAGATCAATGAAGATTTCCCCGAGACAGACTTGGTTCTTGTCATCGGCGCCAACGACACCGTGAATTCTGCAGCCTTAGAAGATCCAAACTCTATCATCGCTGGCATGCCAGTCCTCAGAGTATGGGATTCCACAAATGTCATCGTGATGAAGCGAACCCTCGGTGTTGGCTATGCGGCTGTTGACAATCCAATCTTCTACAAAGAGAATACATCCATGTTGCTTGGCGACGCTAAGAAATCATGCGATGCATTGCTCACAAAGGTCAAAGATTATTACGCTAGC
>Ech21
ACAATGTACAACCGCTACAAAGGGAGCATCTATCTTGTCTTTGAATTCTGCGTCCACGACCTCGCAGGACTTCTCAGTAACCCGAACGTCAAGTTCTCCCTGGGCGAGATCAAAGAAATCATGAAGCAGTTGCTGAACGGTCTCTACTACATCCACAGCAACAAGGTCCTCCACCGAGACATGAAAGCTGCAAATATCTTCATCACCAAGGAAGGGAAGCTAAAGCTGGGCGACTTTGGACTCGCCAGGGCGTTCAGCATGCCCAAACCAGGGCAGGGCAACCGGTACACAAACAGGGTAGTGACGCTGTGGTATCGTCCTCCAGAACTGCTGCTTGGCGAGAGGAACTACACGCCCGCCATCGACCTATGGGGTGCTGGTTGCATCATGGCGGAGATGTGGACTCGAAGCCCGATCATGCAGGGTAATACAGAGCAACATCAACTCACACTCATCAGTCACCTGTGTGGGTCGATAACGCCGGAAGTCTGGGCGGACGTCACTAATTTGGACATGTATCACAAACTAGAGCTGCCCCAAGGGCAGAAACGGAAGGTTAAAGACCGCCTGAAGAGCTACGTCAAGGACCAGTTTGCCCTGGATTTGATCGATAAACTCTTAACTCTCGACCCCAAGTCGCGGACGGATGCTGATCACGCATTGAACCACGACTTCTTCTGGAACGACCCGATGCCTTGTAGCCTGTCGGTGATGCTTTCGATGCACAATCAGTCCATGTTTGAGTATCTGGCGCCAAAGAGACGAATAAACTATGGACCCCACCAACCACCCCAGCAGAGGCAGCCTCCAACTACAAGTCGACCGGGAAAAGCCACCGATGCAACGTATGATAGAATATTC
>Ech22
ATGTTGGACCCATCTTCGAGCGAAGAAGAGTCCGAAAATGACATCTACGACGACGAAACGGATGCGTTGTCCGTGCCGAGTCAGGCTGGGCTTCGGACCAGCGCGTCCAGCAATGACAGCCTGCAGACCAGCGGCGCTGTCCCCGGGGCGGGCGGCCACCGAGCGTCCGTCGTACGACCAGCAAGCCCCAGTCCCTCCCTGATTAGTGAAAAGGAAAGGGAAGAAACAGAGAGATTACAGAGGGAAGAAGAAGAACACAAGAAAAGACTACAGCTGTATGTCTTCGTGATGCGATGTATCGCCTACCCCTTCAACGCCAAGCAGCCGACCGACATGGCGAGACGGCAGACCAAAGTCACCCGTCAACAGCTGACAACAATCAAAGAACGATTTCAATCTTTCATCAACGGTGAGACTCAAATAGTTGCCGATGAGGCTTTCTGTAATGCCGTTCAGAACTACTTCCAGGTGTTCCTGAAGAGCGATCGGGTTCTGAAGATGGTCCTAAGCGGAGGGTGTTCCTCCCATGATTTCCGGGAGGTGTTCAAGAACAATGTGGAGAAGAGAGTCCGGAGTTTACCAGAGATTGATGGGCTGAGTAAAGAGACGGTGCTGAGCTCGTGGATGGCTAAGTTTGACGCAATCTATCGTGGGGAGGAAGACCCAAGGAAACAGCCACAGAGATTGTCAACGGCAGCTGCATCTGAGCTTATTCTCAGTAAGGAACAGCTGTATGATATGTTCCAGAACATCTTGGGAATCAAGAAGTTTGAGCACCAGTTATTATACAATGCATGTCAG
>Ech23
CATGGCGTCAAATGTGAACCAGAAGACTCTGGAGACGACACAAAAGAGGAAACTGACGAGAAATCTGGGCCGCACCACGAGGAGGAACAAGAGAGTGGGGAATACCGAGCAAACCGAGATTTTCACTGTGAGGAATGCCCTAAGACCTTCCACTGGAAGTCCAACCTCCAGAGGCATCAGCAAGAGCATGACAGCAACCTACAGTTCCCCTGCGAGCACTGCGACAAGGTGTTCTCCGACCCCAGCAACCTGCAGCGGCACATTCGTACTCAGCACGTCGGGGCCCGCTGCCACGCCTGCCCCGAGTGCGGCAAGACGTTCGCCACCTCCAGCGGGCTGAAGCAGCACACTCACATTCACAGCAGCATCAAGCCGTTCATTTGCGAGGTCTGCCTCAAGTCTTACACGCAGTTCTCCAATCTGTGTCGACACAAGCGGATGCACGCCGACTGCCGCACACAGCTCAAATGCAATAACTGCAGCCAGATGTTTGCCACCGTCACCTCTCTAAACAAGCACCGCCGCTTCTGCCATGGCAACCAGCTCCTCAATAACCAAATCCCTGTGAGCCAGTCCACCAGTGTGCCGTCTGTTGTGCGCAACGGCGGAGGTGCTGTGATGACCCCAAACCCCGCGCTGATGGGCGTTGGAATGCTCGGACCCAACGGGCCCCTGCATCCTGGGAATTTGGCTCATCTCTGGAATCCTAATTTACACCTGACCCAGCAGGCACTCCTGAATAATCTCTTAGGGTACCCCGGCGCTGATAAAGTTCCCGTTCCTGGTCACCCTTACTTCATGGGTTACCCACCGCTGCCAACACAGTCCCATCTTGTACCAAACAGCTTCAACAAACACAACCCCACCACAAGAACGGGCAGTGGCGGAACGAGCCCCAACGGTTCAGCAGTTTCAACCGATGATTGGCTGAAGCATTACACTTCGAGTGTCAGCCCAGACAAACATGGCCATGCCAAATACCCCGGCAGACATGTGATCAAGATGAAACGAGATCCCAACGAGAGAGCAGATAGCGAGATCAGTGACGGTAGCGACGTGTCCAATGTTAGCACTCCGACAGGCAGTGACCTGGACTCGACCTCTGGCAGTGACCTCGACTCGGACAGCGAAGAGAACACAGAAAACAAGGCCCATCGGAAAATCGCCCACCGGCACAGCAACGGCAGAAACGTTCAGATGAACCACCACCAGACTCATCAGAGGAACGAGAGAAGACCAGAGAACCGAATCGCACCCAGCGAACCAATGAAAGCCATAGCCTCGATCGCCGAGAAGTATTTCGGTGGTGCCCATCCTGAGAATGGTCTGCTGACATCTGAGGTCAGAAGTAATGGCCATAATACCGAAGAGAGGATTCATCGTGAGAGTAGCTTCCGATGTTCAGAGAGTGAGGGTGTCATACTGCAAGAGTCACCCTTCGATCTGTCCAAAAGGAGATCAGGAACTACCAAGCTGCCGTCGCGCACAACAGGGGAGGAGCTGCCGTTAGATCTGAGCATGCCACGACGTAAACGGTTGACGCCCATCTCAGATGAGCCAATCAAGAAGTCTCACAGCCCACCTAATCACCATAGCAACCCACGCGATAAGATGGCGGAGCCCACCAAGGTAGCGTCCAACCTCTATGCAAAACCGATCCCTCTTGTCATGCCGGATCCGATATACAGGGTGAACGGAGACATCATCCCAAACAAGTTCATGCGCATGGATTACAACCACCTCTTTCCCAATACCGCCTTTCAAAACTTCAGGAAATTCGAACATTACCACATGGAGAAAGGGTTGGCCAAGACCGGCATTAGTCCACCCCACCGTAACTACCCCAGCAATGTGTTGTATCCCAACGGGGGAGAGAAGATGCTCATGAGAAGCAAAGATCGCTACACCTGCAAATATTGCGGGAAACTGTTTCCCCGCTCTGCGAATCTCACCCGCCATCTGCGCACCCACACCGGAGAGCAGCCATACTCCTGCAAATACTGCGATCGTTCTTTCAGCATCTCCTCCAACCTCCAGCGCCACGTTCGCAACATCCACAACAAGGAGAAGCCATTTAAATGCCCGCTGTGCGAGCGCTGTTTCGGTCAGCAGACAAACCTCGATCGACACCTGAAGAAGCACGAGAACGAGCGAGCTGAGGAGATCGCCCTATCGGCTGCCGCCGAACATGACGTCATCGTAGCGGCTCGTCTGATGGCCAAGACAAAGGCTCTCAAGGAACCCAATGACTTAAATGAAAAAGACGAGTCTTACTTTGATGAGATTAAGAACTTCATCGATGACGCTAAAGAGAAAGAGGCATTGAGGCGAAAATTGATTGCGATGGAAGCCACAGCAGCCATTGCTTCCAAACAGGTCCAGAGCCCTTCTGTCTGCAGCTCATCAACTGAGATGAAAGAAGACGAGTCAAAGCCAGAAAAGATGGAGTATGACAAAGAGATGCTGGAAGAAGGAGAAAGTGATGTGGACAGAGAGATGGAAGACATCGACAAGGAGGAAGACATCCCTGAGACGGAAGAGCTCAGAAATGGATCCGAGGAGAACCAAGAGGTTGTCGAGCCACTCGTCGTCAGAGAGAAGAAAATCTGCCAAAACGAGGACATGTATGACAGCATGAATGAAAGCGAAGAACTCAGCGACGGGGAAGAAGGTGATAAGACCCCAAGTGTTACCTCGGAGGAGGACCCCACAATGGATGAAGGCACGCCGGAGGATACGCCGATCAACTTCGGCCTGGCCAAGACCACAGCAACATTCCCACACGACGAGGAAGACCTTCAGGACGTCGACATCCTGAGAGAAGGAAGAACCAACCTCAGCCGCCATTCCAAGCTTCAAGCTTACTCCCTGATGATGGCACTCTCAGATGACGAGACCCGTCGAGGAGACGGCGTGCGGAGGTCGTTG
>Ech24
GAGAAGCCCTTCAAGTGCGAGTTCGACGGTTGCGATCGTCGCTTCGCCAACTCCAGCGACCGGAAAAAACACTCGCACGTCCACACTTCGGACAAGCCGTACAACTGCAAGATCCGAGGCTGCGACAAGAGCTACACGCACCCAAGCTCTCTCCGGAAACACATGAAGGTGCATAGCAAATCACCCCCACCCCCGGGGGTGTTCGAACCCGCGGCCACCTCACCGACGACGAGCTCCGAGTCATCGCAGTCACAGGGAGGAGGTGGAGCTGGTGGTGGTGGGATCGGGAACAGCATGCCCCCGGCCCCGAGCCTCACCAACAGCAACCCGGCGACCAACCTGAGCGAGTGGTACGTGTGCCAGACGGCAGGCGGTATGCCCACACCGCCCAGCAATGAGCCCTCCCCGGTAAACAGTGGTAACAGTAATAACACCCACATG
>Ech25
ATGGATATGGAGTCAGCTAAAGAGAAGATGGAGAATGCCAAAGAGACAATGTCTGAGTTTCTAGGGACAGCTAAGATGCGTATTAAGAATCCAGCTGCACAGCGTCGGTTTATTCTAGTCATCGTCTGTGTAGCCCTCCTCCTAGATAACATGCTCTACATGGTTATCGTACCAGTGATACCAGACTACTTAAGATCCATCGGAGCATGGGATAAAATCATCGCTACAGCTCAACCCATCTATAGTAATATCAGTAATACAACCATTAACTCCACCGCTGAACCCAATGTGATTTACGAGAATGAGGATATCTACGTTGGATTACTGTTTGCCTCTAAGGCCTTGGTTCAACTCCTGATAAACCCCTTCTCTGGTACTCTTATTGATAAGATTGGCTATGATATCCCAATGGTGATCGGACTAAGCATCCTCTTCATAGCAACCACCATATTTGCTTTTGGTACATCCTATGGCGTCTTGTTCATGGCGAGGAGCATGCAAGGTGTGGGGTCTGCATTCGCTGATACCTCTGGTCTTGCCATGATCGCCGACCGCTTCCAAGTCGAGAGTGAACGTACCCGAGCTCTGGGCATTGCCCTGGCGTTCATCTCATTCGGCTGCCTCGTGGCACCTCCTTTTGGTGGGGTACTGTACGAATTCGTCGGGAAGAAAATGCCATTTATATCTCTGGCCTTGATTGCTGTTATTGATGGCCTACTTCTACTGTTCGTTATTAAACCCTACAGTGATCGTCGCTGGCAAATGCCTAAAGGTACCCCCATCTACAAGCTCATCGTTGACCCATACATTGCTGTCGTAGCGGGCGCCCTCTCCATGTCCAACGTCTCTTTGGCCTTCCTCGAGCCCACAATATCAATATGGATGAAGGATACCATGCAGGCAGTCACCTGGCAGACTGGTATCATTTGGTTACCAGCTTTTATTCCCCATGTCTTCGGTGTCGTCATGACTGTCAAACTTGCCTCCAGATACCCGCACTACCAGTGGCTATATGCCGCTATTGGACTCGTTGTCATCGGTCTTTGTACATTTATAGTCCCCGCTTGTGAGACATTTGGTGTTCTGATCATTCCCCTGTGCGGTATTTGCTATGGAGTAGCTCTCGTAGATACCTCATTACTACCAACTCTAGGCTTCCTTGTGGATGTACGCTACGTATCAGTGTATGGTAGCGTATACGCCATTGCTGATATATCCTATTGCCTAGCCTATGCCATCGGTCCAATCCTAGCCGGTCAGATTGTTCAAAGTCTCGGCTTCACCAATCTCAACGTCTTTATAGGAGTTCTTAACATCGCGTACGCACCTGTCTTGATTGTTCTACGGAAAGTCTACGACCTGAAACCGATGCAGTTTGAAGATACTGTGCTACTGACGGACGAGCCGGCTACTGGGCTCTACGACACGGTCAAGGCAGAGGCGAAGAGAGAAGCGAAAGAAGGGGATAAGTTCTATGTCAACCATAACGCATTCAGGATGCATAAAGTCAACGGCAATGTACCGAATGGTAATGTTGTAGATAGTGATGATGCTAGTTCTACGGACAGTAGGCATTTGACTACGGGAAGACCGAGTAATGTTATCAACAGGACTGAGGATAATGTACGAAGTGCTATAGCTCATCAACATGGTTACGGAGCTTTCACTGATCATGATGAT
>Ech26
ATGGGCTGTGGAGGCGGTAAACTTGCCCCCGAAACACCGGTAGATCGCCACATCGATTGGGTGAAGACCGCGGCCGTCGACACAGGCGGGGGTAGCTCGGCCGTCAGGAATCAGTACAGGAAAGGCGACATCGGTGGTAAGAGCCAACGGAAACCAAAATACAAGGCAAAGTTTGACCCTCGCGTCACTGCTAAATATGACATCAAAGCATTGATAGGGACTGGTAGTTTTAGTAGAGTTGTCCGTGTTGAGCATAGATCGACGAGAAATCCGTATGCCATTAAAATGGTTGAAAAGCGTAGAGAAGGAAAACAATGCTGGGAAGTTGAACTGAACATACTGCGTAGAGTCAGACATACAAATATAATTCAACTCATTGAGGTATTTGACAGTAAAGAACGTCTGTATATGGTAATGGAACTAGCGACCGGTGGGGAACTATTTGATCGAATCGTTGCCAAGGGTAACTTCACCGAACGCGATGCGACAAGGGTGCTAAAGATGGTTTTAGAAGCGATACGCTACCTTCATAGTTTAGGAATAACTCATCGTGATCTCAAACCGGAAAACCTATTGTACTACCACCCTGGTACGGACTCGAAGATCATGATATCGGACTTTGGTTTAGCGAGCTGTCGAAAGGGACACGGAGACAACGATGAAGCCATGAAAACAATATGTGGGACGCCCGAGTACATTGCGCCAGAGATACTCCTTAAGAAACTCTACAATCAATCGGTGGACATTTGGGCGATTGGCGTTGTTACGTACATTCTGCTCAGCGGCCGAATGCCTTTTGATGATGATAATAGAACTCGGTTGTATCGAAAGATTCTACGAGCCAAGTACTCATTTGCACATGAG
>Ech27
ATGGGGGCATTCCTAGACAAGCCCAAGATGGAGAAGGAGAACGAAGTAGGATGCGGAAACGGATTAAGATTTGCTCTGTGTAGCATGCAAGGCTGGCGGGTCGAGATGGAAGACGCACACACAGCCGTCATAGGTTTGCCTTTCGGCCTCAAAGACTGGTCTTTCTTCGCCGTCTACGACGGTCATGCGGGTTCTAAAGTTGCTAAGTATTGCGCCAAAAACTTACTGGAGGAGGTTACTTCGAATAAGGACTTCAAAGGGAACGAAAAACCCGGCCCGAACTTTCAACCGACCGACGAGAGTGTGAAAACAGGATTGCGGACTGGCTTTCTCAGTATTGATAAGAAGATGCGCGATATCTTGGCGCGGGATAACGACAAGAGCGGGTCGACGGCTGTTGGCGCGATGTTGTCGCCGAAAAGTATTTTCTTTGCAAATTGTGGGGATTCTCGCGCCGTCTTAAGTCGCGCCGGTGGAGTGTGCTTCTCAACAGAGGATCATAAACCGAGCAAGCAGAATGAGAAGAATCGTATCGAGAAGGCTGGTGGAACTGTCATGATCCAGCGAGTCAATGGATCGTTGGCCGTATCGAGGGCCCTAGGAGACTTTGAATATAAAAATAACGTAGGAATGGGCTCGACGGAGCAACTTGTGTCCCCCGAGCCGGATGTGAAGGCGATACAGCGGAGTAGGGATGATGAATTTATTGTGCTAGCTTGCGACGGGATCTGGGATGTGATGAGCAACGAGGAAGTCTGTAACTTTGTGCGGTCACGTCTTGAACTGACGGATAACCTGAAGGAAGTCTGCAACATGGTGGTGGACACGTGTCTATGCAAG
>Ech28
GACGAGCATGACTCTGGGACATCAGGGTCCACGCAGAATGAGTCGGGCCAATCCGGTCGGATGACACCACCTGAGATTCTGACCGTCGACACCGATGCGAACGGAAGCAGACCACTCGCCAGACCGGGGAATCTGGGCTCATTCCCATCATTTCCACAGCTTGCTAGTATCGCCCAAGTCGGGTCCACACCTCTGGGTCGCCTTCAGAAGAAATTCGACGACATGCTGCGAGAGTGGAACCAATGCCCGGACATGTTGTTTAGTATTCATCCGATCGATGGGTCCTTTCTGCTGTGGTTGGTCGACTGGGTCGATGAAGCCATTCCAGGAGTCCATCGCCAACCCCAGGTTAGCTTCTCGTGTCGGATACCACAGGCTTTCCCGATTCACGACGCGACGACATTGTGCAGTAATCTAGTCCTGTACAGGAGCAACTTGACTATGGACCCTAGAGCCAGCAGGAGGCAGCCGAATCTTCTCTCGCCAAGAGAAGAACTTCCTGGCATGACTCCAAGCTACAGCTTCTCCCAGCGGCTGGGCATGGTACCGGCAGGCGTCAACATCTATGCATTCACTCCCAGAGTCTCCATGCTCTCAAAACATTCCAACGGGACACTGAACCAGTGGGAGATCAGTTTCTCTGAGACGTCCAAGTTCCAGACTGTGCTGAACGTCGCCCACACTTCCAGGTGCTGTGGCCACCGCTTTAGTCTCAACGATATCTCCTGCCACCCTGTCTTACCCCTCCTGCTCACCTCCTCCCATCACAACATTCCCAGCGTTGAGGTGGACCCTGAAATCGTTTCATGTCGGTCCCGCAGACTGTCGACAGCGTCCCGAAAAGTGTCGCCAGGAGACGTTGTATCCCCGAAGAGAAGGAGAAGCTCCATCAATTTATTCGGTCGGAGCCTTCTGTCGGAAAGCGAACATCAAAGAGTTATGCTGTTGTATAACTTCAATACCGATATGGATGAACTTGAGGTGGACTTGACCTGCAAGGATGATGTCATCATCCCGGATAAGATCATGGAGCAACTGAATCAGGAGATGAACTGGCCGGACATGAGTGCCCCGACGGGACTTTGCAGTGAGCTCATCCTCTGGAGGGTCTTCCCAGTGGGGCCACTCACCAAGAGCAGTGGGGTCGTAGAGCTGGCACGGATTAACTCCCCATTCCTGTCGGCCTTCTCCCATGTGGCATGGTTCCCAAGTCTCTTGCCCAGCTCTTGCCTGGGCACGTTGTCCAACTCGCCCAGTGCGTGCTTCGTGGCTTCTGATGGATACAGTCTGCGCGTGTTTCAGACGGTTATCGATGCACGCTCCCTTCTCACTGAAGTCATTCCAGGAACTGACCAATTTGAG
>Ech29
AAGGGACGCTACGGTGAGGTGTGGCGCGGCAACTGGCAAGACGAAAACGTCGCAGTGAAAATCTTCAACTCCATCGACGAGAAGTCGTGGTTCCGCGAGACGGAGATCTACAACACCATCATGCTGCGTCACGACAACATCCTGGGTTTCATCGCGTCGGACATGACATCGCGGAACTCATGCACACAGCTCTGGCTGATAACGCACTACCACGAGTTTGGATCGCTCTACGATTACCTGAACCGGAACGTTATAGACATGAAGGTGGCCATCCGGCTGGCGTTGTCGGCAGCCGGCGGGCTCGTCCATCTCCACACCGAGATCTTCTGCAACAACAGCAAGCCGGCCATCGCCCACCGCGACATCAAGAGCAAGAACATCCTGGTGAAGGAGAACCACACGTGTTGCATCGCCGATTTGGGGCTGGCCGTGCTGCACACACGCAAGAACGACCAGTTGGACATTGGGATGAATAGCCGGGTGGGCACCAAGCGCTACATGGCGCCAGAGCTTCTGGAGGAGACCATGAACACGGCTGAGTTTGAGTCGTTTAAGAGGGTGGATGTCTATGCCTTTGGTCTGGTGCTTTGGGAGATTGCGAGGAGGTGTCAAGTTGGG
>Ech30
GAAGGAAATTCATCAAGTGAACCCTTAGACCTGGATTCTCCGTATGCTATGGAACAGGGATCTGTTGACAGCAGTCTACCGTATCAATGCCAGTTCTGCGATAGGGCCTTCCACCGACTCACCTACCTCAAGAGGCATGAGCAAGTCCACAGCGACAAGATGCCCTTTAAGTGCCCCTACTGCAGTCGCCTCTTCAAGCACAAGCGCAGCCGTGATCGCCACGTCAAGTTGCACACTGGAGACAAGAAGTATCTGTGTGACCAGTGCGACGCATCATTCTCGCGCAGTGATCACTTGAAGATTCATCTGAAGACGCACTCGGCGGGGAAGCCATTCCGTTGCGCCATCTGCAACCGGGGTTACACCACGTCGGCGGCGCTGACTGCCCACACGCAAAACTTTCACAAGACGCTCATGGCGAGCAAGGGAAACAGTTTTAAATGCATCCACTGTGTTGCCACGTTCACCACCTCGGAGAATCTTCTCGATCACCTTCAGACTCATGAGTCTGACTTGCAGGACGGACAAAATGCCCTTTACACAATCGCGCACAGAAATGGCTCTGAGACGTACACTGAGAATCTCGGTGGGGATGACAACAGATGTCCCATCTGTGAAGAGCAGCTCACCTCCATGGAAGAGCTCCAGAATCACTTAGAGATTCACAAGAACTCAATAAGCGCCCCTCTGCAGTGCCAGTTTTGCCCACGAGCGTTCTTCCCCAGTATTACTGTGTTGAACGTTCACATGAAAACTTTACACTCGGACAAGATGTCTAAGATGCATCGTTGCCAGTACTGTGGTAAAGAGTACCCCACCTTATTCAATCTGACAGAGCACGTATCGGCAATGCATGAGCCTCTTGCCATACATTCAAATGGTTCTGATCAGGCAACTCCCACTAGCACCATGCTGTCCTGTGCCTACTGCACGATGGAATTCGGCACAGTTCAAGCCCTACACAGCCACGTGGACTGCGTTCATTCCATCCCAAATGCAATCACATACGACGCTGACGGTCGTCTTCTCTGTCCCCGTTGCAGTATGGGATTCCTTACAGAACCAGCCCTTTATGAACACTTTCAGAATTACCATGGTAACATGGATAACCAGTTGAGCGGTGAGCTGAGAGTCCAGTGCACTCAGTGCACCAAGGTTTACCCCAATCAGGCCATGCTCCAAGAGCACATCAACCGTAGTCACAGCCAGGCCATGGATAGCATGAAATACCCTTGTCCCTACTGCTTTAAACAAAACCTCTTTGATTCCATTGAGCAGCTGCAACTTCATGTAGAGGTCTTCCATCAGAGTGATCGAGCCCCTGTGTTCCTCTGTCCAGAAGAAGACTGCAAAGGACACTTTGACACTGCTGAAGCTCTCAGTGATCACATTCAAAACGACCACGAGACTGAGACTAATCAACCGGGAAAGGATGTATCGGCAGCGACCAGTAAATTAACCCACCAAACACGCAGCAAAAAAGAGAAAAGCAAAGAGAAAGGAAAACACAAAGAAAAGCGCAAGTCTAGTACAAATAAGCAAACTGCGAGCACCTCTGTTCAACCAGCTCCATCTGAGGATCCTGTCGCCCCCTCAGTTGATCCTCGACCTTCGAGCCAACACAGCAGTCAAGCTAGCTTCTCATGCCCAACGTGTCATAATGAGTTCACCAACGAGGAACAGCTTGTGGTGCATGTTCTGACCCACTACAAGACAATTTCAGCCGAGTACATCTGCAAAGATTGTGGGAAGAGTTTTAAGAAGCCAGATGAGTTGCAGAAGCACCTGTTTGAGATCCACGCTCACCATTTGTACAAATGCTCCCTCTGCAAGGAGGTGTTTGACTCCAAGGTCTCCATACAGGTTCATTTTGCAGTGAAGCACAGTAACGAGTGTAAACTGTACAGCTGTATGAAATGCGGGGTGGTTTACCGCACAGAAGGGGACCTTCTGGTGCATGTGAAATTTGAACACCTGAAGATAACTCAACCCTTCAAGTGTCTGTTTTGTAATCAGTCATTTGCCTCCGATGTTGAGTTTCAGTGCCATCTGACCTCTCACTCAGAGCAGTTTCGATGTCCGTTCTGCAATGCTCCTTACAACTCTCAAGAAACCCTTGAAGTGCATTTGAGGGCAACTCATGATTATCCAGGCTCCTCGCCACATGTTCAAAATCTTACCCCTAACAAAGACATTTTTTCTGACAAGCCTTTCTTCAGTCCGTCTGACTCAGATAACAGTGTGAAAGAGGCAGCCAACATGAAAGATGAGGAAGAGGGGTGCTTCATCTGCAAGATCTGTGATGCCAAATTCCCACTGAAGATTCTCCTTGAGAAGCATCACTTGAAAGAACATGATATTAAGTCCCGCAGTGCTTCCGTGCAATCCAAGATGTCAGATAAGAATGCAGAGACCACTGAAGTACCTAGGAAGTACAAACATCCTTGCGAGACTTGCTCACAGAGTTTTAAGACCAAGTATGAGTTGATGAAGCATGCTATTGAGCACACAGCAGAGTTTAAACTTCGCACAGACAGTACTTCTCCCGATGGCGGCGCAATGTCAAATCAACCCACGTGGCACTGTAAGTGCTTCGTCTGCAAGCAGCCAATCCAGATGGAGACTGAGTTCCTGAGCCATGCCCAGCAGCACAATGAGGAGATAGCTGGACCTGGTAACACCATACGCTGTGTTGCCTGCTTGCAGATACTGACGTCTATGGTTGAGCTTCAGCTTCATGCACGCTACCACACACAAGCTCCTCCGTCCACCGGGGTTCATGAACTATACCCATGTTATGTCTGTGGAAAGACCTTTGGATCGAGAACAGATGTGGTTCCGAAGCTGGATGGATGCAATCACCCTTGCTTTATGTGTCTCAACTGCATCAAGGCTTCCCTGGAGTGTCAATTCTTTGGTTCCTCCATCATTAAGAAACCTCAAAATAACACCCACCGTTGTCCAAAATGCACCGTGAAATTTGAAACCCGCGAAGAACTTGACATACACCTGCTGACTCATGGGTCGGGAAAAACATACCAGTGTATTAAATGTCAACAGAACTTCGCAACAGAGATGGAGATCCAGCTCCATGTTACAACTCACGTACTCTCAGAAGGAGTGCACCTTGAGTGCAAACTCTGCAAAGACATTTTTGATTCCCCAGCAAAACTGCAGTGCCATCTCATCAACCACACCTTTACTGAGAAAGACTATCGTTGCCCAATCTGTAAAGCACTGTTCAGCTGCGCCCAGGATATTCAGGCGCACGCCATTGAGCATGGAATGGAAGCAAGGCGTCACAAGTGCTCTCAGTGCAGCCAGACGTTCTTTTTCGCCGCTGAGCTCCAGAATCATGTCTTGTCTCATCCAAGCCAGGAAGATCTTGGCATATTCCGCTGTGAAGAATGCCGTAGGGTCTTCTCCTCTAGTGCAAGTCTAGCTAACCATGCACGCCTTCATACCACATCGGACAAAGGCTTTAAGTGCTCAATCTGTATGCAGATGTTCTACTCCACCATGGACTTACAGCAGCATTATTTCAGAAGCCACTCGGAGGCTGAACTTGGATGTAAGAGAAAGTCATTTAAGTGTGGCCAATGTGATGAGGTGTTTCCTTGCTTGAGCAATCTTCAAGGTCACATGAGGATACACACAGACGGTCGTAAATACACCTGCTCCATTTGTAAAAAGGTCTTCTCGCTGAGTCGTAATCTCACCATCCACATGCGGTCGCACAGCGGAGAGAAGCCCTACCAGTGTCCGATGTGTGACAAACGCTTTGCTCGCAAGGAAAACAGGAAGGTACACCTGAAGTCCCACACTGGTATCAAGCCCTTTATGTGCCCCCACTGTGGGAAGATGTTCTCGCGCAAGTGCCACGTCCGTGACCACATGCGAACACACAGTGTGATGGTGACTCGTGGAGCTCTCTTACAGTGTGAGCTCTGCCAGGAGAGTTTCACACTCGCCAAGAATCTCCGTCGACACATCCGGCGCATCCACAAGGAGGAGGGAACCTCTCAGAGTAGTTCAGCTTCCCCGTTGAGCTCTGCCGAATCGATGACGGCAGAAGAGGACACCTCGCCAGACATTGACGGCACATCTGAGAGTGATTCGGTCGGGGCTGAACCCGTTGTTAGCAGCAGTCAAGATCCTCAAAGGACTGAAGAGATGCAAGTACAA
>Ech31
ATGGCAGACAGGTCAAGAACTCTGAAGGGTGGTGCCTTACCCCTGCCCAAACTGATCTCCACCATGCATACAATGATGTGGTTGACAATGGCACTGTTAAGTCCTGTGGATACGGAGTTCACAACCCATCCGATGCTGTTCTACGATGCGGAGAAAGTACCAAGTTTGATTCAGAACTCAAGAACTACTCACACTCGAGTATCGAGTATCCTACAGACAGTCGCCCGGACAATGATCAAAGAAAAAAATCATTATTTACCGTCGACCAACTATGAAAAGTTTGGCAGCCACTGGAATGAGGTGTACGGGAACAATCTAGCCGCACTGGCTATGTACTGCGTTCTTTACCCTGAGGACTACGAAGCTCGTGAGTTTGCGTTTAATTTCATGGATAACATGGTGACCCTGCCCAAATGGCAGGTGATTAGCATCCCTGAGGACGAGGTACCAGTCGCCCATTCTTTAACGGGGTTCACGACAGCGTTTGACTTTCTGTATCCGGTAATGGATGAAAAGCGGCGGTCATCTTATTTAAAACGAATCACCGATGTTACGAGAGACTTTTATCAGTTATCTAAAATCCGTTCGTGGGGAAGCCAGTATTTGCAGAATCATGTTGCAACGAATTACTTGGCCCTGTTGCACGGTAGCCTTGTTGTGTCTTTGCATTCACCAGAGGCACACACATGGATTGCCCATGCCAGAAAGAACTTTGAGAAGACAATGGTTCTATTAAATCATATTATAGATGGGACTTTGGATGAAGGTGTTGCTTATGGCAGCTACACAGCTCGCTCGGTGACACAGTATGTGTATTTGGCCCTGCGCCACTTTGGCGTGGACCACCGACAAGACTTGTGGTTAAAAGAGCATTACTGGTTTTATTACAACACTGTTCTACCAAACTTTCAGCGCACTGTTGGTATCGCAGACAGCAATAACAATTGGTTTTACGGCCCCGAGAGCCAGCTCGTCTTCCTCGATAGTTTCGTGCTGAGGAACGGGCACGGGAACTGGTTAGCAGAAGAGATACGTCGCCATCGGGTTACGCAACCAAAAAACAAATTGGCCCCATCCGAATCACAGCGTTGGTGCACTCTCCACACTGAGTTCTTGTGGTATGATCCCACCCTCACACCGACTGCACCAGCCAAGAGCGGTAAACCCAACCTGCATGTGTTCAGTGACTGGGGCGTGGTCACTTACAGTAGGGTGGCGCCGAAATACCGCGACGATACCTTCCTCGCCTTCAAGTCCGGCAAGATGCACGGGCGGGGGATCTTTGACGTGGTCCAGAGGAATATGTATTCATCATGGGTCAACAAATGGAGGAGTTTCAACCCGGGGCACGAGCATCCCGATCAGAACATGTTTGTGTTTGCCCCTAACGGTCAGCTCTTCATTTCCGATGGACTGTACGGACCTAAGTACACATATCTAAACAATGTCCTTGTGTTCTCCCCGTCTCCAACGAGTCGTTGTTTCAATCCCTGGGAAGGGCAGTTGGGAGAATGCGCAAAGTGGCTCGGCTGGCGGCTGAAGGAAAGCGAGAAGTACGGCGGGGATTTGATTACAGCGAGTTCTTCCAACGGTATGGTGCATGTTAGCGGCGAGGCCAGGGATAGCTATCACCCTGCCATGCGATTGAATTCAGTCTATCGTAGTCTGGTCCTCCTCACTCCAAATGTCTTAGTGGTTCTGGATCACATAGAAACCCAGACGACATCTCCGCTCACTCACGCTGCCGCGTTCTTCCACAATGTCGAGGCCGTCTTCAAGCAAGCCAGACTGAGAGAAATGTACGGCGCCAAAGCGGTCATCAAAAACTTGGAGTATAAAATGTTTTGGGTCACGCCGGAAGGTCAGAGTCCCAGGGCATTTGTATCGAAGCAGTCCCACCCGTCAGAGTTTCAAAAGCGAGAGACTAACTTTGTGAACGTCACCATGAAACTTAGGCCTCGTGTGACACGTATGGCGTATGTTTTCGTTGGTCCGTCTGAAACGGTTCTGGATATGGGCTTCTTGGAATCCAAAGAGAATGGTGTCTCACTTCAGTTAGAGATGGCCAATATGGAATACCGCATTACGATGGCCACAAAGCACAATGATCCCGTTGCGCGTCAGCAGTACCTTGGCTATCCAGGGTACGTGGTGGTGAGACGGGGAAAACGAATCGTCAAGTTTGGCATCAACACAACGCTAGATGCCGCCAATTTCAACAGTAAACCCATTAAGAAGTCGGACAATATTACCAAAATGAGCCTGTTCCTCCTGGCCGTCATGCTCGGACTAGTCCTTTTGTACTTTACCAAACGAAACAACCGCATAAAGATTACAAAACGCAAGAACATCATTATCATTGTGGTCATCTTTACATGTCTGATCACACTATCAAGGTACGGCTTGGAGTGCCAGAACGCCAGTTGCCTTCCCTTGATTGGAACTCCAGAGCTTCAGGTTGGACAGAAAGAACTCAAGATTCCCAAATCAGTCTTGAGTCTCCCCTCGGTGGTGATAACATCTCTACCAGGAGCAGGGTCAGAAATACTTGGATGGCTGTTTTACTATAACCCTGACTTTCTTCATTTGAAGGTGCCATCAGACCTAATTCAGCTTCCAGAGATCGAGAAGGCTTCCATTAATCCTTTCGCCGATGCTTGTGTTTGGACGGAGAAGGAAGTCAGTCGATTTCCCTCCTTTGCGAGTAGGATAAAAATGCTACGCTGGAGTCGACATGAAATATTCGGCGGCAGGAAGAAAAAGTCCAGGAAATTGATGATGTGGAATGAAACCAACGAGCAGTTGGATAGTAACCGGGATGACCAATCAGGCTCGCAAATGAGAAACTTGTTGGCCGCCAAGACAGGGGAGGCAAGTGCCAAAAAACCTGAAGAGGTCAACTACAAATTTTACACGGACGACGATCTGATTAATCACGAGAGTGAGTTTCCCAATGCCCAGAGCATCCTCCACTTCCAGAGCGGAAGCTGGGGACTCAAACTCCAGTGGCTGCAAAGCGTTCTGGGCGACACCCTGCGCAGTCTGTACGTCGCCCGCGACCCTCGGGCGTGGGTAGCAAACTTTCTGCGTGACGACATGAAGCTTTACGACTCGATGAACGTGGCGCAGCACATACAATCCCTCACTCAGCAGCAGCAGCACCATGCATCGTGCAGTTACAATGCACTGGACAGTGCGATGTACAAGACACTGAGGCCAACGCCGCACAAGTTGTTGGCTACGCTGTGGGCTGCGCATACAGATAAGATGCTGACGTCAGTGATGAAACTTGGCAAACGATACAGAGTGGTTAAATATGAGGACTTGGTGAAATCTCCCAGGAGTATGGCTGACCACATCTATAAATTTATA
>Ech32
GTTTACATTCCCCTGCTGTCATTCAACTCTCACAAAAACGGCGAGGGATCCCAGATTGGTGACCAGCAGGCGGCTCTCTCCTCTACCTCCCAGGAAGACCTGGACGAGGAATCCGACGACGAAGACCTCTCACAGAAACAAAAGCTCGTCGAGTCCCAGCACAGGGCCATGCTCCGCGACGAGTTCCTCATCAACATGCAGAAGTTCGCCACGCACATTGGTCGCACCATCCAGCAGATCGAGGGCGAGGTGCGCTTAGACATCCCACAGATGAACCTCGATGGGGATGTGGCCGAACTCGCCAAGGACGACAACCTCATCCACAAGATTGAAGCCGCCTGCCTCGAATGGACAAAACAAATCGCCAGTGCGCTCGAGATCCAACTTAAGAAGACCCCGCAGGGGGACGGACCGTTAGCGGAAATTGACTTCTGGCGCGAGAGAAACGCCGCCCTCAGCGCCTTATCGGAGCAACTGAAACTACACAGCGTCAGGAAAATGCTTGAGATTCTCGCCAAGAGAGACACGATGGGAGACCACGCCATTCTTCAGAGTTTTGAGTTGAATCGCTCAGAATTGAACAAATACCACGTGGAGGCCAAGGACAACGTGCGCTTCTTAAGTACCCTTGAGAGACACTTTAAGAACGTGACCCACGGTGCTAGCTTTCAGGTCGTCTTAGACACCCTACCCTCGATGATGAATGCTCTACGTATGGTCTGGATTATATCGAGGCACTACAACCGCGATGAGAGGATGGTGCCGCTGATGGAGCGTATTGCGTGGGAGCTCGCAGAGCGCGTGGCGAAAGTCATCAACATTAGAACAATCTTT
>Ech33
ATGTTTTCTTGGCTCAATAAGGATGAGAATCGCCGAAAGCAGCCTCACACCTACAATTCTGTGGTCGAGGGACTGCAAGAACTGTACAAAACGACGATATTCCCGTTGGAAGAACATTACAGATTTCATGACTTCCACTCGCCGGCCATGGACGCGGCCGACTTCCTGGCGAAGCCGATGGTCCTACTCGTCGGCCAGTACTCCACAGGAAAGACGACATTTATCAGGTATTTACTCGAAAAAGATTTCCCTGGAATTCGCGTGGGTCCCGAGCCCACCACAGATAGATTTATGGCGATAGAATACGGTGAAAATGACTCTGTCATCCCTGGTAATGCTCTTGTTGTCGACCCCAAACGACAGTACCGAGCTCTGGGCAAATTCGGTAACGCTTTCCTGAATCGTTTCCAGTGCTCGCTAACACAGAGCCCGGTCCTTGAAAGTATCACAATTATTGACACACCAGGTATCCTATCTGGTGAAAAGCAGCGACTCGACCGCGGGTACAATTTTGTTGGTATATTGGAGTGGTTTGCCGAACGAGCAGATCGGATCATTCTGCTTTTCGATGCTCACAAGTTGGACATCTCTGATGAGTTCCGCAGATGTATCGAGGCCCTGAAGGGCAATGATGACAAGATCCGCATCGTCCTAAACAAATCGGACATGGTTGACCATCAGCAGTTAATGAGGGTGTACGGAGCCCTTATGTGGTCTCTGGGGAAAGTCATCAACACGCCAGAGGTGTCCCGCGTTTACATCGGGTCCTTCTGGGATAAGCCTCTACATTTTGACATGAATAGGAAACTCTTTGAAGCTGAAGAGTTGGATCTTTTCAAAGATATCCAGAGTTTGCCCGGAAATGCAGCTCTACGAAAGCTAAATGATCTCATCAAAAGGGCAAGACTAGCAAAG
>Ech34
ATGGCTGCCTCGTCGTTGCTCGAAAAGATAGGGGACTTTTTGGAGTGTCAAATATGCCTTGAGACCTTCAAACATCCCAAAGTATTGCAATGTCTTCATACATTCTGCCAAAATTGTTTGGATCAAATGGCTCCCGATGGAACAGTTGTTTGTCCCACATGTCGGGCAGAGACCATCCTACCGAGGGAGGGTGTGATGGACCTGAAGAATAACTTCGTATTGGCAAATCTATTAGAGCTCGTCACCTCCCTCCAGAAGCCATTGGTGGGTGAAATAACAGCTGATGGAAACTTCAATACGTCTTTCATGTGCTCCAATTGTGACGAGAGCAGTGCACATGCTACGTCACGCTGCCTCAACTGTTGTGAGTTTCTCTGCGTCGAGTGTGTGGCAGCCCACCGGCGATTGAAGGCCCTACGCCACCATGTTATGCGAGATATCCATGCCTGGCTAGCGGCAGGAGAGCAGGTAGGTCAAAGCCACGACATTAAGAGCGAGCAGAATGGTTGCAGTAGTAGTGGCGCCTATACATGTTCCGAGCACACCAATGCTGAAGTCACTGCATACTGCGAGGCTTGTGATCTCCTCGTCTGTGAGACATGCAGCCGCACCGAGCACACCCGGTCCCCACACCGACTGGCGACCATCCACGAAGCAGCTGAGAGGCAACGAGAAGAAATCAAGACCATCCTGGCTGAATGTAAGAGAAAGCTAGGTGTTTTCTCTACAGCCATCGAATGCACCGTCCAGATCGCCAGGGATCTGCAGCGTCGCACCGACCGGGCTCAGAAAGATCTCCAGAACACTTCCCGTGAGTACATCAGGCTGATACAAGAAGAGCAAAGCCGGCTCATCAACGAGCTCCACAAGAAGAAAGAGGACAAGGAGAGTGAGATGGCCGCTCACATCGACAGCCTTCAGCGAGCCGTCGACATGATCCGTAACATGTGCTCCCTAGCAGACAACTCACTGATTAACGGGAGTCATGTGGAAGTTTTGCGCGCCAAAACGCAGCTGATAAATCGACGCCAGCAGTTGGACCGTGTGAGCATACGTAATATGCCCATTGACACCAGCTCACTCAGATTTGTGCCCAGTTCTGAACCAAACCTCATGGAAAATAAATTAGGCCACATTGAAGACTTGAGT
>Ech35
ATGGATTCTGCAGTGAGAAAAAGAGTCAAATCTTCGCCGGCTTCCGAGTCCAAAACACAGGGACCTCAGCGGCCTAGAGGAGGGGTCAATGCTAAGTATGTAGCGGTCTTCCTGGTTGTACTTTTTACGGTGATTTTTGTTGGGACCTTTTTGGGACTGGGCGTTCTCGGCCTCGGTAACGATCCGCTGAAGACACTGATGTCAAAGACGAACACGAGATCTGAAGTTTGGTCATCTGAGCCGGAGGAAACCGAAATGAGAAATTCTGCTAAACCATTGCCAGTGTCGGTGAAGGTAGCACCATTGACAAAACCAACAATTCTTTGGTGGACTGACAAGTTATTTCCGCATTTCCAAGGTAAACAAACCGTTGAGATTGAGTGTGGGCTCAAGGAGGGACTAGGAACATGTCTAACCACAACAGATAAGAATGTTTTATCGGACCCCCTTGCTAGGGGGATTATTTTTTACGGAACCGATTTCCGAGCTTACGAAGCGCCTCTTCCGCGAGAACCTTGGCACGAGTGGGCTCTAATACATGAAGAATCCCCGCTCAACAATCAAATATTTTCGCATTCAGTCGGAATGTCACTTTTTAATCATACGTCAACATTTCGACGAGAGTCGGACTTCCCAATTACAACTCAACACATAAAGAATCTGAAATACCTGACAGAGCGACAACCTCTTCCAATAACCAAGAAAAATCAGCACCGCCAGAAACTTGCTCCAATTTTATACGTTCAATCTCATTGTAACGTTCCGTCAGATCGTGACCGTTACGTTAAAGAATTAATGAAATATATAGATGTGGATTCCTACGGAAAATGCGCCAACAACAAACAGCTTCCTGAGAATCTTCAAGATCCGGTAGAATCAATGGAAGCGCAAGAGTTCCTCGATTTCATCTCGAGATATAAATTTCATCTTGCGTTTGAGAACGGTATCTGTGAAGACTACATCACCGAGAAGTTGATTCGTCCGCTCCATGTTGGGTCCATCCCAATCTATAGAGGCTCTCCCTCGGCTCAAGATTGGATGCCTGATGATCACTCCGTCATCTTTGCGGAGGATTTCAAATCACCCAAGGAGCTTGCGGCGTTCATCAAACGTCTCGATGAAAACGACGGAGAATATCAGAAATATCTTTCCTTCAAGGAAGTTGGTATCCAGAATAATTTGTTG
>Ech36
ATGGCAAGAACTCTAGCGCTTTTCGTTGGCTTAGTCGCCGTTCTCACAACAGGAGTTGCCGGCCAGGGTGCCGATTTCTCGCTAGGTACCGCCACAATTCGTGGTGATACATTGCCGCCGGTTGTAGTCAGCCAACCTCAAGACCCCGTTTCGGCGTCCAACGAGATAATTCAGCGAAACACCGGTATCAATGTTGCATTTGGCCGCTCCAAGGTTCTTGAACCAGAGACCGAACTGAAGATAAACGTCCAACCCGGCGACCGGTGTGTGGTGTATGTACTCTCGGATCCTCTCTCGCAGATTCCAGGACGTCTCACCCCAAATCGGTTCCCTTGTGATTTCGGTTCTGGCGACGTCAAGTACGTCCACTTTGGTTCCCGTATCCCCATGCGGGATCGAGTCAAGCTCCAGCTTCGGTATGATACAGAAACCAGCACTATCATCATCCCATTCATGATTGACGTTACCGTCGAATCCAAGCAGCTCGTGATTGTCCAGAAGAGAGTTCCCCTTCGAGTTGCCGAGTTGATGGGTGAGAGCGACATTCTCGACGGTGCTAAGCTCGAGTTTGCCTTCGATCAATCCCAAACCTGCAAGGTGACCATCCTCAGCTCGGCCAGTGGATGGCCAAGATATGGACAGGTTGAAGGTGGAGCTGGACGTCTCGGTTCCATGATTGACTGTGATGAGTTCTTGGCTCTCGGCATCACTTACCTCCACACTTCCCTCAACGATTCCCCCAGAATGGACCACATCCCCATGGTTGTCGAACTCCGAGATGCTGACGGCAATGTGGTACAGCAAGAGTACTTCCAGGTCGATGTGAGAATTGATGAAGGTGCAGAGAACAACCCACCGAGCTTCAGCAACAGCGTAATGATGGTGTTGGAGTTGAACCAGTTCATCATGACAGCCATTACCCCAGATGTCATCGCAGCTGAGGACATTGAGACAGACGCAGATAAGTTGGTTTTTAATATTACTGTCCCACTAGGCCCTGGTGAGGGGTACATTACAAGTACAGATGACCGAAACCTCCCCATCTCCTCTTTCACCCAAGAAGATGTCCGTAACCTAAAAATAGCTTATGTACCTCCAGCAGAAGATTCCAATGAGCAGAGAATTTTCCAGTTTGAACTTGAAGTTGTGGACTCTGAACTTGCTACCTCAGAACAAAATGCTGTCATGATTGTTGTTAACCCGAAAAATACCATGGCCCCAGTTGCAACTAGAAATGCTGGTCTCACAATCTTTGAAGGGCAGGTCCGTGCAATTCTCCCCGACCAGAATCTCCAAATTTCTGACGAAAACAATCTTTGGGACGTAGTTATTGCTCCAATTAGTGGCCCATCTCATGGTACATTGAGAGTTAATTTGCAACCAAGAAAATTCTTCACCACTGATGAGCTTATGGCTGGCGTAGTCACTTACCACCACGATGGGTCCGAGACCTACAGTGACAACATCATTTTCAGAATGAACGACGGCAAAAATGAGACAGAGTTTTTGTTCCCAATCACCATGGCTCCTATTGATGATCAGCCTCCAATTGTTGATGTCAATACTGGTATTTTGATCCAAGAAAAAGAACTTAAAGGTATCATCAATACTATCCTCAGCGCCACTGATGTTGATTCCGACGATAGCACCATTCGTTTTATCCTTGAGCCACCCTACTCCATACAAGGCAACATGGTTATCAGACAAGATGTACTGCCGGCAGATCCTCAGAACTGGCAGCTGACTGGCGGTTTCTACGAGAGAGCAGTCACCGAATGGACTCTTGATGATATCCTCAGTGGTCGTCTTCACTATCGTCACAATGGTGTTCACAACTCAGATATTGTCATGGACAGATTGCTTTTCCGTGTTGCAGACAGTGGCCCTAATCTTTCACCTGTAAATGAGTTTGTTGTCAAGATCATGCCTGTTGATGATCAGCCACCGTACCTGTATCCTGGCACTGACCTAGAGATGTCTGTTGATGAGTTTGCCATCACTATCATTAAGAAGCCTGATCTTAGATACACCGACCAAGACAGTGAAGACCGTAACTTGTACTACACCATTACCGACCAACCAAGAGACTTGGACCCCAACAACCCACTTCCAGCTGGTCAAATCGTTTTGGTTGAGACTCCGGACACCGCTATTACAAACTTCTACCAAAGCCAGATCAACCATCTGAAGATTGCCTACAAGCCACCAGGCATTGAGCTCGGTATTACCCCACGCCTTGTCCAGTTTGTCTTTTCTGTTAAAGACGAGAATGGCAACCTTGTTTCTGGCCAGCACTTTGACATTTTCCTCAATCCAGTAGACAACAAGCCACCAAGCGTCACCAACACGGGTTTCTCTGTTTCAGAGGGAGATGAGATGGTCTTCGATCTCAGCATGCTTGATGCTTACGACACAGACACAGACAGTTCTGAATTGATCTTCAACATCAAGACTATTCCAAACTACGGTAACATCATGATCGACGGAGTTCCAATGCAGCCGGGTGACACCTTTACTCTGGATGACATTTCTCGTGGTGGCGTTACTTACACCAATAATGGAGCTGAGGAGTTCGGAGACATAATCGATTTGGAGTTGACCGATGGCATCCACACCGTACCAGTCACAATTCAAGTTAATGTGCGTCCAGTTGATGATGAAGCACCGACCCTTGACCTCCCACCAGGCACCTTGGGTTCCTTCCTTGAAGTCCCTGAGCAGTCGAGCAGCCTCATCACTAACAACATCCTCAGTGCATCAGATCCCGACACCGAAGATCTCCGTCTTACTTTCATCGTTGACCGTTTCCCCTTAGATGGCATTTTGGAAAACAACGGAATCCCCACTGCAGCCTTCTCACAACAAGACATTGTTAACGGCTACATCAGATACAGGCACACTGGTGGTGAGATCGGACTTACCAAGCGTGAAGACTCCTTCAACTTGACCCTGTCTGACATGTCTGATAAATGGGTGAAAGACAATACCGTAATCACACAGATCGAAGTCTACGTCACTATCCTTCCCGTTGACAACCTTGCTCCCAATGTGACCGTTGGCGATCTCTTCGATGTTGATGAGGGTGGCAAGTCTACAATCAATCTGGCACATCTCTCTGCAACTGACATCGATTCTATTGATGATGATATCGTCTGCACTGTCGTTGTTCAAACAACAAATGGCTACCTAGAGAACATTTCTCCTTCACCTGGCTCAGAGAAATCTCGTGCTGGAATTGCTATCAGTGCTTTTTCACTCAAAGATCTCCGTCTGAACCACATCAACTACGTCCAGAGTATGAACAAAGGGTCTGAGCCCCAAGAAGATCAGTTTACCTTCGCCTGCTCTGATGGCATCAACACAGCACAGACTTACTTCTTCCCCATTGAGATCAACCCAGTCAATGACGAGGAACCTCAGATCTTTGTGAGGGAGATCGTTGTTGAGGAGGGCGGCATGATTAAGATTGATCCAGTTTTCTTGAATGGAGTTGACGAAGATATCCCAGATGATGAACTTCACTTCCACATCATTGTCAAGCCAGTAAATGGAGATCTCATCCAATCCCGAGCTGACATCATTATCCCAGTCAAGAACTTCACCTTGGAGCAACTCCGCAGTGGTGTTGATATCTTCTACAAGCACGATGGCAGCGAGACCAGCTCAGACTCCTTCACTGTTACTCTTACTGATGGTGTCCATGAAGTTAGCGCCGTCGTTAACGTCATTGTCTTGCCAGCTGATGATGAGACTCCAAGACTCTCCGTCAATGATGGGCTTGATATTGAAATTGGCGATATCAGAACCATCACCAACCGTATCCTGCAAGCCACCGATCTTGATTCACCTGACTCTAATCTCACTTTCGTCGTCCGCTTGGAGCCCAGAAATGGACTTCTGCAGAGACTGAACAAAATCGATGGCACCGTTTTGGAGAACATCACCCTTGGCATGAACTTCACACAGTGGGAGATTGACAACCAGCGTATCCGTTACACTCATACTGGAACCGAAGGCGGCCGAGACCTCATCAAGTTTGATGTCACAGATGGCACCAATCCTCTGATCGATCGCTACTTCTACGTCAATGTTGACTATGTTGACAATGTCCATCCCGATGTTGTTAATGCTGGTGTGACACTTCAAGAAGGTGGGCGTGTCACCTTGACCACTGATATCCTCAGTACGAACGATATAAACAGTCCAGATGAAGATCTCGTTTTCACCATTGCCGAGGGACCAATCAAAGGACATCTTGAGAGCACCGATAATCCAGGTGTCCCCATCACTACCTTCACCCAACTTGATTTGGCCGGAAACAAGATCTACTATGTCCACACCCAAGATGATGAGATGAAAATGGACAGCTTCCAGTTCGAGGTCGCTGACGGCTTTAACACAGTAGTCCGCACTTTCCGTATCTCCCTCAGTGAGGTTGACAACAAGAAACCAGTTGTCACCTACACCAAGCTGATTATGAAGGAAGGAGCCAACAAACTCATCACACCATTCGAGCTCCGCATTGATGACACTGACACCAGAGATCCACTGAAGCTGAAGTTCACCATCACCCAATTGCCCGTCCACGGCAATCTCCTTCGTGACAACAGTGAAATTGTAACAATGTTCACCATGGACGACCTGAACGAGAACCGTATCAGCTACCAGCATGATGGCACCGAGTCCGACTCTGACAGCTTCTCCTTCATCGTCACCGACGGCACACACACCGACTTTGCCGTCTCCCCCAACCTTGAAGAGTTCACACGCACACCCCAGAAGATGCGCATCAAGATTCTACCGGTGGACAACGGCATGCCGCAGATTGTGGTCAACCGAGGGGCACCAACGCTGAACACCCTGGGCTCTGGACACCTTGGCTTCCTCCTCACCAACAAGTTCATCCGTGCTGAGGATAGAGACAGCGACGATAGCGGCCTTATCTACACGATCTCAACCCTACCCAGGTACGGGTACATCATGAACCTTGGACTCGGCAACATCAGCATTACCAACTTTACTCAA
>Ech37
AACGAACAGCAATGGTGTGCGCTCTGTTCAGAACGTTTGCAGGGTACGGAACCCAAAGTCCTGTCCTGCTTTCACAAGTTCTGCCGGCCGTGTTTAGAGATGCGAATTGCCGAGCCAGATCGCATCCGGTGTCCAACTTGCTATCAGGAAAGTCAGCTAGGCGACTTGGGGGTGGATGGGCTGCCGACCGATCTTTTCATCAGTAATATTCTCGATGTTGTGGGCAGTCATGAAGATGATGGGGACGGGGTGTCGTTGCCGACCGACCGGCGAAATTGCAATTCTTGTGATGAGGGGCAAATTGCTTCAAGGCTGTGTAGAGACTGTAATGAGAGATTATGTGAAAGCTGTGTTCAGGCTCACCTGCGTGTTAGATTGACTAAAGATCATCACATTGTTATGCTGCAATCCCAAGGGCCAAATATTTCCAGCGGTCGACACAGAAATCCACATCATCAGTCCTACCAGGCACAGATACAGCCAGTTTCCGATAGACCCCCAAGCTACTGTGAAATCCACACAGATGAAGTCTTGCGACTTTATTGTGATTCATGTAGTAAAGCAATATGTCGGGATTGTACCATGATGGATCATCGTGGGCACAGTTGTGTGTACCTCCAAAATGCTATCGAGGACAGTAAAGCCATCACCCTCCGTCTTCTCAGTGATGCTAAAAATGGCATGCATGCATTAGAGGACAGTTTATCCCACACTCGATTGATGGCTGAGCAAGTTGAAAAGAGAACACAGCTTGTCGTGAAAGAGGTCCAATCGGTCATGCGTCATCATCTAACAGCTCTGGAGGAACGGGAACGTGATTTGCTGCGAAAAGTTGAAAAAATCAGACAGGTCAAAGGTCGGGCATTGCACATGCAGATGGAAGATTTGAAGCAAGGATTGGAGAGTGTGTCCAACTGTATTGGGACAGTAGAGAACGCTTTGCAGACCGGAACCGATTTGGACGTCCTTAAGACCAAGGACTTGATTGCGAATCAGGTGCAGGCCCTGCGAGGTTTAAGAGGACACCTTCAACCACATGAAGACGACCAGGTTGTATTTACACCCCCTGATGCTGCCCTTCATACTGCTATCAGCTCTCTTGGTTTCATTAGTAGTAGTGCCTATGCGCCAACCTCGTATGCCACTGGTGATGGGCTGAAGCGTGCGCTACAGGGTAAAGTCACAACTTTTATGGTACACGCCAAGGACCACAATGCTGAGTCCCGCTGCATTGGAGGCGAAGCTGTTGAGGTCGTCATCCAAGGACCTGAAGGTGGACTCTACCCAGCTGAAGTTGTTGATCGTCAGAATGGTACCTACGCTGTCAGCTACAGACCACAGCTTGAGGGCCAACATGTGGTGTCGGTAACCATCCGCGGAAAAAACATCCTAGACAGCCCTTTCATCGTTACAGCTCGGACCGGTCGGAATTATGCCAAAATTGCTAAAGTTCAACTCAACTTTGGCAATGAGGGTGAAGGTGATGGTCAGCTTTGTCGTCCGTGGGGAATCGCTGTGAATAAAGACAACTTCATCATCATAGCAGATCGCAGTAACAATCGCATTCAGGTCTTCACTCCGAAAGGAATATTTCATCACAAGTTTGGCTCGGCAGGATCTCGAAATGGCCAGTTTGACCGTCCGGCTGGAATCGCCATGGATAGCCGTGGAAACATTATCGTTGCGGATAAAGATAACCATCGAATACAGGTATTCACATTCGAGGGGCAGTTCCTTTTCAAGTTCGGCGAGAAAGGCAGTAAGAACGGCCAGTTCAACTATCCATGGGACGTGGCTGTGAACAACGAGGGAAAGATTCTGGTGTCCGATACACGCAACCATCGTATCCAAGTCTTCCATCAAGATGGCACCTTCTGCAATAAGTATGGCTTTGAGGGCGCTCTTTGGAAGCATTTTGATTCACCAAGAGGAGTTGCTTTCAACAATGAGGGCCATGCCGTCGTCACCGACTTCAACAATCACCGGCTGCTTGTCATCACTCCTGAGTTTACATCCGCTCGCTATCTCGGCTCGGAGGGCAGTAATAACGGGCAATTTCTCAGACCTCAAGGAGTGGCCATCGATCAAGAGGGAAACATCATCGTGGCCGACTCAAGAAACCACCGCATCCAAGTGTTTCAGCCAAACGGCAACTTCCTCTGCAAGTTCGGAATTCAGGGAGTACAGGAAGGCCAGCTGGATCGCCCCTCCGGAATATGCGTCACTCCAGATGGTGTCATCCTCGTTGTGGACTTCGGCAACAATAGAATACAAGGTTTC
>Ech38
GAGGTGATTTCTAGTGAACGGGTTGCAAAAGTGCAATCAACAAAGGGTGAAAAAGGATCAGGGAGACGAAAACAAAAACATGCTAAAAAGCCCAAACTCAGCTCAGACGAAGAGGGGGACAGCAGTCCAGACGAGCTTGAGCTCGAGGAAGAAGACAGTGACCTTGAGTCGCGTTCTTCAGGTTCAGGGTCCAACGATGAGGGAAACATTTCTGAATTCTCTGAGGAGAGTTCATACAGCGAGGCAAGCAGTGCTCCGAGCAGGCGCTCCAAGTTGAGATTGAGCCTCCCACCCTCTCCATCCTGGCTAGAAGAGAAGGACATTACCCATTTGGAATTGCCCAAGAGTGCCGATGACCTGACAATTGACAGAAATGATCTAATGACCGCGTTTGCTGTGTATGAGGTGTTGAGACACTTTCACCAGCAGCTGAGGCTGTCCCCGTTTCGATTTGAGGATTTCTGTGCGGCTTTAAGCAGCGAGGAACAGTGCACTCTGCTCGCTGAATCGCACATCTGCCTCCTTCGGGCCCTCATGAGGGAGGAAGATGGCAACAGTACAACATTCGGACCCCACGATGTCCGTGACAGTATCAACATCCAGATGATTTTCCTCGACGGCATGACCTGGCCGGAGTTGGTCCGATGCTACATCGAGAGTGACAAAGAGTTCCTTCACGTATTGCCTCATGTTGAGGCTGAGAACTACCCTTTCGCCACGGCAACCGACAAACTAAAAGTGCTCCAGTTTCTCTGCGATCAGTTCCTCGCCTCCAACAAGGTCCGGGAGGAGATATTGAGCGAGGGCGCTATCACATACGATGATCACTGCCGGGCCTGCCACAAGCTCGGAGATCTTCTTTGTTGTGAGACCTGCACCGCGGTGTACCACTTGGAGTGTGTCGACCCACCTCTCACTGAGGTCCCCGAGGATGACTGGCTGTGCTCTGTCTGTAAGGAGCACCGTGTAGACGGGGTCTATGATTGTATCTCAGATGTGGAGAAGAGTGGGATGTTGATTCGTCATGAGCCACTTGGATATGACAGACACGGAAGGAAGTACTGGCATCTCTGTCGACGTATTATT
>Ech39
ATGGCTGCCTCACTGTCGCAACTCTCCGTTCTCAGTCAAATCAGCGAGGAATTTCTCCTCTGCCAAGTCTGTTTCGAACGATTCAACAAGCCCAAAATTCTCCCGTGTCTTCACAGCTTCTGTGAGGGGTGCGTCCAGCGGTACATCCCGCCCGGATGTCGTTCCATCCGGTGCCCAATGTGCAAACAGGAGACGGAACTCCCAGAAAATGGCGTGAGCGGCCTGAAAGATAATTTCTTCATACTCAACCTATCTGACGTATTCACTGAGATTGCGCCGGCTAAGAAGGGTGACGGACCTCTGCGCAAAGCCGTCTGCACCATATGTGTCGGTGCGGATCCAGCCGAGGCAAGTTTCAGATGCTTAGAATGTGTGGATTTTCTCTGTGACAACTGTGCGCCATCTCATGATCACCGTCTGGCGAGGTTTAGCCGCCAGCACCACATCATCTCCGTGCCGGCCTCGGAGAACAAGAAACTTCTGAGGAGAGACATTTTTTGCGAGAAGCACAACTCTGAGACGGTAAGATTTTTCTGTGAGTCTTGTTACCGACCCATATGCCGAGACTGTGTTCTAGTCGAGCATAAAGATCACTCCCACACTTTCTTGAAGGATGAAGTTGCGAAACACAGGAACACAATAGACACTTTGCTGCACGGTGTCAGGGATAAGATTGCAGCTTTTGAAGAAGCGATGAAAAACGTTGATGAGGCTGAGGCTAATCTTGAGGCCAACCGGGGCCAGGCAGAGTACATCATCACCAAGACATTGGAGGACTACATCTGCCAACTTCGACAACAGCAGAAACAACTCACCCACCAATTGAGTCGCGCATGTGATGGGCGCAAGAAGCAGCTGAATGCCCACCGGAAGAGCCTCCAGACCGGACTTGAGAACCTCTTGAGCGGGTTCGACTTCACAGAGAAGGCACTGGGTCATGGCTCGGAGCTGGACATCCTGTCGATCAAAGATGAGGTCATCGACAGACTACAAGGGCTTTCCAACATCTCACCCCAGCAAGACCTGACATTGGACCAGCTCAGTCAGCTGTACTTTGTCGCCAGTGAGAACATGATCGACACCCCTTTGCCCCTTCTTGGCGAAATCCGATGCGGGGACCGGACTTTTGTCGACATGTCCGAAATGGGTGATTCCAGATCGATATGTTCAATTGAGTCCTCAGAGCTAGGCGATAGCTCCCTCTCTGAATCCATTCCAAAATCACCAAGGAGGGTGGTTGATTCCAAACCAGTTGTGACCACCACCAAACCCCAACTCATCTTCCATCTCAAAGACGAGACGGACGAGGCGGGCGAGTTCGACTGGCCGAGCGGAGTTGCGTCCAGCGTCGATGGAGAGTACGTAGCGATCGTTGACCGCGACAACGACCGGTTACAGGTGTACAACCGGAAGGGAAAATTTGAGTGCAAGTTTGGAAACCGAGGTCGCCAACCCTGTCAGTTTGAGCTTCCCTTAGACGCAGCGATCACGATGGATGATGATCCCTGCATCTACGTCACCGATGAGTACAACCACCGAGTTCAGAAGTTGACACTCTACGGGAAGTACATCTCGCACTTTGGAGATAACGGGATTTTCAAGCAGCCGTACGGAATCGCGATCACCAACGATGGTCATGTGGTCGTCACCGATATCGGGAAGCATCGTGTGACCGTCCACGATGCACAGGGTAAGCTCTTGAATAATTTCGGATCGCGAGGTGACGCCGATAACCAGTTCAACGAGCCGCGATACGTTGCGATACACAACGATAAGATCGTCGTGTCCGATCACTGCAACCACTGCATCAAGGTCTTCACCTCTCAGGGAGTCCACCTTCGCACTTTCGGTTCCTGTGGTTCCGGTAACGGCCAGTTCATCGGACCCACCGGAGTCTGCATTGACAAGGACGGCAACATCATCGTGGCGGACTGCGCGGATCGAGTCCAGCTGTTCAACTCGGAAGGGATGTTCATCAGACATCTACTCAACGAAGCAGATGGCGTAAGTGGCCCTCTTGGGATGACCATCACGGCTACTGGGGAGTTGGTAATCACAAACCTTGGTACTCACTGTGTCAATGTGTTCAAATATGGAGGGTGGGTT
>Ech40
AGTAATCTCTTCGGCGGTATTGACGAAGGGCTACTGGCCAGGGCTGAGGCGCTAGCTGCAGTAGATGTCATGTCATCAATGGTCAAGAACAACCAGACACACATGAACATCAAGAATGACCACGTATCAAGCTACTCTCCACATCATATGAACGGGGGAATGCACCCAGCCTCTCACCACTATGGCAGCAGCACATCATGTGGCTCTAGGAGCATCCATGGCCACATGGACCACGGGGAATTCCTGGACCAAATATCGGCCACTGCTTCGCTACCAGGGGCCAACAACACTAGTCTATCCGGAGCTGACATGCAAGGGATGGTCGTCACTTCGCCCCATCAGAGCTTTGCTACAATGTCCGGGCAGCCTGGTCACTTTAACGCGGCTCATTCGATGATGTCGCACAATATGACTATGCACGATTTAGACACTGATCCCAGAGAGTTGGAGGCATTTGCTGAAAGGTTCAAACAGCGTAGGATCAAGTTAGGGGTGACCCAATGTGACGTCGGCAAGGCACTGGCTAATCTGAAACTGCCCGGGGTTGGGTCTCTGAGTCAAAGCACAATATGCAGGTTCGAATCCCTCACGCTCAGTCACAACAACATGATCGCGCTGAAACCCATCCTTGCCGCGTGGCTGGACGAGGCCGAAGCTGCGGCAAGGGACAAGAGGAACTCGCCAGGAATCTTGAACAACATCGAGAAGAAACGAAAGCGAACCAGCATCGCAGCTCCAGAAAAGCGTTCATTAGAAGCCTACTTCGCAGTTCAACCTCGACCATCGAGTGAGAAAATCGCAGCCATTGCGGACAAATTGGACTTAAAGAAAAACGTTGTACGGGTCTGGTTCTGTAATCAAAGACAGAAACAGAAACGTATGAAATTCTCGGCACAGCCGAGA
>Ech41
ATGGCGGACTTATCATTATCAATGGCCGAGTTTGAACATTTCCGGCCGCAGCACGACCGCAAGCACCACTTCCGTAATGGCGTGCCGAGCCCCAGCCACAGTGCCCACAACCTTCTCATCCGCACCTCGCTCCAGAAGCGCACCCTAGAGAAGAAGGCCAAGAAAGTACGCTTCTATCGCAACGGGGACCGCTTCTTCAAAGGGATTGTATATGCCGTCTCTACGGAAAGATTCCGCACGTTCGAGTCGCTGCTCGCCGATCTGACTCGGACTCTTTCGGATAAATCCCACCTGCCGCAAGGCGTGAGGCAAATCCTCACCATCGACGGCGCTCGTAAAATCTCCAGTCTGGACATGTTGGAAGCTGGAGAGAGCTATGTTTGTTCTTCCATCGAGGTCTTCAAGAGGATCGACTACATGAAGAATAGCGACACCAGCTGGCGTGTTGGCGTCGCCAAGAAGGAGAAGGATACATCTGCAAGCAGGGACAGCGGTACCCCCATGCCACGCTCCACCGAAGGACTGATCGAAGACCACCGAGATTTTATCAAACCGAAACTTGTCACGATTATTAAGAGCGGTGCGAAGCCGCGCAAGGCGGTGCGCATCTTGCTGAATAAGAAGACGGCGCACTCATTTGATCAAGTCCTGACGGACATCACTGATGCGATCAAGTTGGATTCTGGAGCTGTTAGGAAACTCTACACATTGGACGGCAGACAG
>Ech42
TTTGTCTTTGACTTGATGGTCTGTGGTCGCTACAACAACAATGAGTCCATCCAGGAATTTATTCTTCGCTCCCCCGCCCCTATCGACACAGCTGCAAAACTCTCCAAGAACTTTCGTGTGCAGTCGACGCGAGAGAAAGAGAGAGCGCGGGACCTGACCGAGGCAGGTACCTTTTGCGAATGCATGGCGGTGGATCTGCTGTCGGTGTCGGCGAGCACAAGTTCGGCCGGTCACCTTCTGAGATCGGTGGACAGCCGGGGGATTGCGTTCTTGGACATTCTAATCGAGTGCGAGGAGAAGGAAGTTGTGGCGCATCCGTCAGTGCAGCGCTACCTCTCGGATCTCTGGATGGGGAGTCTGACGTGGGCCTCCTGGAAGATCTTTCTCCTCTTCCTGGTGTTCATCATCCTCCCCCCGATCTGGGTCTTCTTCTCCTTGCCGCTCAAGTGTCGCTTCAACAAACTACCCATCATCAAATTCATGGGTTACCTCGTGTCGCATATTTACCTGATCGCACTGCTGTGTCTTACGACGGTTGTAACGCCATTCATCGAAGCTTTCATCCTGTCGGAGTCGCTGGTTCCCAGTTGGTATGAGTGGCTGCTACTTGCATGGTTGACAGGAATGTTAATCTCGGAGATCACGAACCCCGGGGACAGACAGGGTCTTGGGTGGATACGTGTGATCATACTCGCATTCTCCGCGGTGGCCTGCGTGATACATATTATCGCCATACCGTTCACCGGCACCACACGGTTAAACCTGATCTATGCTCGGAACCAGCTCTTTGCCTGGTGTCTGCTTTTCTCGTTCGCCGCTCTACTGGAGTTTCTTTCCTTCCACCACCTTTTCGGACCGTGGGCTATCATCATCCGAGACCTCATGAAGGATTTGATGAGATTCATGGTCATCCTGCTTATATTCCTGGTCGGTTTCATGTTGCATCTCTCCGCCGTTTACCAGCCAGTGTATAAAATCGACCCAGACGCCAACGTGAACGACACGACGATTCAGACCCCGGTCGACACATTCAATATTCTCTTCTTCTCGCTCTTTGGACTCGTGGAACCGAACGACCTACCGGGCACCAATCGCAATCCAGCCTTCACCACAATTCTGATCAAGATTGTGTTTGGCACGTACCTCATCGTCACGTTGATTGTTCTGATCAATTTACTGATCGCTATGATGAGTGACACGTACCAGCGTATCCAGGCTCAGTCCGACGTGGAGTGGAAGTTCGGCCGAGCCAAGCTGATCCGTAAAATGAATAAGTCGTCAGCAACACCTGCGCCACTCAATATCTTCACCAAGCTCGCCACTTACTGCAAGGCGGCGTATAAACACAAA
>Ech43
GGTGAGCTCACAATTACATCGGACATGGAAGATTTGAGCAACGCGCTGTTCCTGGACCAGGTACCAGAGACCTGGAATAAGCGTGCTTACCCAAGCATGTTGGGTCTGTCGGCCTGGTACGCCGACCTGTTACTGCGAATCAAGGAGCTGGAAAGTTGGACGGCCGACTTTGCCCTCCCCACCGTCGTCTGGCTGGGCGGCTTCTTCAACCCTCAGAGCTTCCTGACCGCTATCATGCAGTCCATGGCTCGCAAGAACGAGTGGCCCCTGGATAAGATGTGTCTGCAGTGTGACGTCACCAAGAAGAACAAAGAAGACTTCAGCAGCCCGCCCCGCGAGGGCGCTTACGTTCACGGACTCTTCATGGAGGGCGCAAGATGGGACACCCAGATCGGCATGATCGCCGATGCGCGCCTTAAGGAGCTGGCCCCTAGTATGCCCGTCACCTTCATTCGCGGTATATCGGTCGACAAACAGGAGACGCGTAACATCTACGAGTGCCCGGTTTACAAGACAAAACAGCGTGGGCCCACGTTCGTCTGGACCTTTAACCTCAAGTCCAAGGAGAAGCCAGCTAAGTGGACTCTAGCCGGTGTAGCTCTTCTGCTACAAGTC
>Ech44
CACCTCAGTCAGCAAGACAACTTACTCCCAAAGAGATACCTTGGCCAACCAACCTCATTCACTCATCCCCACCTGCTGAAGACAGATGAATTAACTCCAGGAATTACTCTTCAAGAATATTTGAGTAGACGTACGCGTATTATGTCTGCTGTTGGAAGTTCTTTTAATGCAACTTCTTCCAACCATGCAGTGGTTGTGTTAGCAGCTGATAAAAAGTACATGACTGATGGAATACCCTACCCATTTCGACAAAGTACAAACTTTTTGTATCTAACTGGTTTCCAGGAGCCAGATAGTGCTCTGATTTTGGAGACGGTGCCAGGAAAAGCTTTACCTGAGCACAAGGCTACTTTATTTGTGCAACAAAGGGACCCTGAAAAGGAGTTGTGGGATGGTCCGAGGGCTGGTACTGAAGGAGCGTTGCAGTTTCTAGGTATACATGAAAGTAAACCAATCGGAGAACTAAATGAAACATTACATTGCCTGGCAAAGAAAGATGAGTTAACTGTTTGGTACGATATTTTTAAGCCGTGTAATAGAAAGTTACATGAAGAGGTATACACTCACTTAATACAACCATGTCGCACAAGAGGACACTCAATTAATACCCTTGAGAACACTCTAGATTTACAAAGAGTCATTAAATCACCAGCAGAAGGAAAATTGATGAAAGCATCTGCCTCCATTGCTGCTAAGTCCATTCAAGAAGTCATCAAGTTGTCGCATCCAGGAGTGAATGAATCTATTCTATTTGCCAAACTAGATCACAGCTGTCGTGTTCAAGGAGCTGAATTTCTTGCTTATCCTCCTGTAATAGCTGGAGGGAACAGAGCAAACACTCTTCATTACATTAGCAATAACCAAGTGGTCTTAGATAATGAGTTAGTCTTGATGGATGCAGGGTGCGAGTTCCATGGTTATGCCAGTGACATTACCAGAACGTGGCCAATTAATGGTCATTTTACTCAACCACAGGCTGAAGTCTATCAAGCTATCTTAGATATCCAGAAACAATGCATCGAAATGTGCAAAGTTGGGAGGACGTTAGACCAAGTGTATTACTATATGTTGGTTGGTCTTGGTCGTCGTCTACAGCAGATGGGAATAGTTCAATCTGGGCATGAGGAATGGCAGCTTTGTAAG
>Ech45
ATGACTGCTTACGACGAGATCGCATCATGGACAACATCAGCTACAGGAGGTACCGTATCTTCAGAGAATTTCACGGCGGAACTCACGGGTAACAACACGGGTGCTGATCCACGCCCCCCGTTCGGGACCCATCCGCTATGGGCGGCAATACTCATCATCATAGTCGCGGGCTGTTTGAGTGTGTTTACCGTCAGCGCAAATCTGATGGTGTGGATTTCATTTTTTATGGATAAACAACTTCAGGTCATCAACAATTACTTTCTGTTGAGTTTAGCGGTAGCGGATGTGATCCTTGGAGCTATATCGATACCACTATACACTGTGTACCTACTCCAGGGCGAGTGGAGATTGGGACCAGTCGTCTGTGATATATGGCTCTCTATTGACTACGCTGCATCCAATGCCTCTGTTATGAACCTATGCATTATTTGTTTTGATAGATACTTATCCATAACCCGTCCACTGACATATCGGGCGAACCGGACACCGAGGAAAGTCAAGTTTATGATCTCCGCCGCCTGGGGCGTCTCGCTTGTGATATGGGTGCCGCTCATCATCGGCTGGCAATTCTTCGTCGGCCAGAGAAACATAGGAGAAGGCTATTGCGCAATCCAGTTCCTCACCGATGAGATCATTCTAAACATCATCACCATCGTCATAGCGTTCTACGTCCCGGTGTCTCTCATGTGCGTGCTGTATTATCGAATTTGGCGCGAAACTGAAAAGCGCGCCCGGGAACTAGGAAATTTACAGGCAGGTGGGAGGGACACAAACACGTCCAAGCACCTGTTGTCATCAGACGAAGGAAATGAACACCCTGAGAAGAGCCACCGGTGTGCCGGGTTAAAGGCGCGCTTACTGTGTTGTGTGATATCGGATATATACGACGACGAACTTGAGGAGAGCAGTGATATAGCCTCGACCATGCCGGCGACCACAACCAACAGCCACCACGTCCCATCGGGTAAGTCTCGCTCCAATCACAACCATGTTCACAGTGCCTCCTCCAAGCCTTCCTCCCCTAGTCTTTCCCCGGAGACACGGCCCAAACGGGCCGGCCGCGTCACACCGGAGAGTCCCGTGAGCGACGCGGACAAAAGCTTCGCTGCCTCGTTGTATACGATCCTCATCAAACTGCCCGGCGAGAACGGCGTCAACCCCGGCAGTGATCAGCCGAAAATTACGCTGATCGAGGGTGAGCCGATAAATGACACGTGTGCAGCGTTGTTGCAGGACCAGGACGGCACCCATCTCGTTACCCCACACAAACAACAACATGTGTGCCACCGCGAGCGAGCAGGCTCAACGACAAGTATCCAAAGCGGAAAGAATAAACCTCTAACAATCAGTACGATATCCATGGTCAACAAGATGGCCGCTCGAGCCAAGACCAATGTTGTCAAGAGGAAAAAATCGGCTCTGATACGAGAGAAAAAGGCGGCGAGGACTCTGTGCGCCATATTATCAGTATTCATAATCACGTGGACCCCGTACAGTATTCTGGTGCTGGCCACGTACGGACAGAACCTTGAAGAGCAGCCCGTGTTGCAGAAAATGTTTGATATCGCCTACTGGCTGTGCTATTTAAACAGTACTGCCAATCCCATCTGCTACGCCCTGTGCAATGCTAACTTCCGCAGATCGTTCATACGCATACTGCACTGTCAATGGAAGCCAAAGAGACCAAATGCCCACAGAACAGTTCACCAAACAAACTCCTCAACCAGACGT
>Ech46
TACTTGTACTGCGACGAAGTTGACCTCACACCTGACAATGTGCTAACCACACTCTACGCAGCCAAGAAGTACATCGTGCCTCACCTGGCCCAGGCCTGTGTCAGCTTCCTGGAACGAAGCCTGAGTGCAAGGAACGCTTGCGTACTCCTGAGCCAGAGCCATCTATTTGAGGAGCCTGACCTGATGCAGCGATGCTGGGAAGTCATCGATGCTCAGGCTGAGGTGGCCCTCTCGTCGGACAGCTTCTTGGACGTTGACTTCAAGACGTTGGAGAGCATCTTGATGCGAGAGACACTCAACGTCAAGGAGATTGTGCTCTTCCAGGCGGTCTTGCGCTGGGCAGATGCTGAGTGTAACCGTAAGGGGATGCACCCCAACCCGGAGAACAAGCGTAAAGTACTTGGCAAGGCGCTGTACCTGGTGCGCATCCCCACTGTGCCGGTGACTGAGTTCGCTAATGACGCTGCACAGTCGGGTCTTCTTACTCTCATGGAAACCACCAATGTGTTCCTCTACTACATGGCCAAGAATAAACCCAAACTGCAATTCGTCTGCCTGCCGAGAAAAGGCCTGCAAACCTGCAAGGTCCATCGGTTCCAGTCCTCTGCCTACCGCAGTAATCAATGGCGCTACAGAGGCAGATGCGACAGCATACAATTTTCCGTGGACAAGCGCATCTTCATCGCCGGTTTTGGACTTTACGGCTCCAGCTCTGGAGCGGCAGACTACGGCGTCAAAATCGAGCTGAAGCGAAGCGGCAAGGTTCTCGGAGAGGCACAGACGAAGTTCTTTTCTGACGGCTCAAGCTGTACCTTCCCGGTGATGTTCCCCAACCCGGTGCAAGTGGAGCCCCATGCATACTACACGGCCAGTGTTATACTCTGTGGTTCGGAGCTGAGCTACTTTGGTCAGGAAGGACTGACTGAAGTCACTGACCACAACGTGACATTCCAGTTCCAGTGCTCACCGGAGAGCACCAATGGAACTGGCGTTCAGGGAGGTCAAATCCCAGAGCTTATCTTCTATGCA
>Ech47
CATCCTAAGCTAGATGAACTTCTTCCCAAGTACAAATCTAAAGTCTTGGAGAAGATCTCCACCAACCTTCCTCTGAAAGTCATAGCTCACCTTGTCTCTGACGAGGGCTACTGGCAAAGATGCTGCAAATCAAGATGGCAAGTTTGTGACGTCTCGAAGTACGCCGGCAGCTGGAAGAGGATGTTCTTTGAACGTCACTTAGAGCACATCATCGAGCACTTCGTACCAGAGACAACTGACCCAACCCAGTTGAGTGAGACCTTACCACTTGCAAGTCCCTACATCAAGCAGTTAAATATCAAACAGTTATTGCCACCGGTTAAAGAAGAACTCTCCAAGCAAGTTGAGGACGTGTCGGACGCGGGGAGTGACGCTGGACTAGACGGACCCAGCATGGATCATTTTGAATTCAGTCTCGTCACTCAGAAGCTACCTTACCTTCAAGAGCTCCGTATCACGTACGGGGTTCAAGACTGCGGAATGAACTTCGAGTGGAACTTGTTTCAATTCACGTCCCGCGACTGCCTCCTTCTCTCCAAATGCATCAAATCTTGTCGCTCTCTGAAAATCTTTCAACTCCATAGGAGTAAAGTAGACGACGACAAAGTCCGCGTTTTCATCGCGCATAATCTGGACCACCCGTCGCTACAGGAGCTTGACTTGTCTCATAACATGATTGGAGACAGCGGGGCACGAGCCGTCGGCAAATTTCTGAACGGGCATTGCATCCTCAAGAAAGTTGATTTGTGTAACAATCGGATCCGATCCAGCGGGGCTGCTGCCATCGGCCATGCCTTGTCAAAGAATACAACATTGAAGCATCTTAACATTAGACTCAACAGATTGGGGGACGAA
>Ech48
ATGGAAGACTCAATCGGAAAGTCAGCACCCGAGGGAATTGCCGGGGCCCGGAATGAGGCAGCCCTTCTGGCGCTTATGGAGAAGACCGGCTACGACATTGTCCAGGAGAACGGCCAGAGGAAGTACGGCGGGCCGTGCCCTGGCTGGGAGGGACAGCCACCGAGCAGGGGCTGCGAGGTCTTCGTCGGGAAAATACCCCGTGATCTCTTCGAAGACGAGCTTGTGCCGGTCTTCATGAAAATTGGGAAAATCTTCGAACTGAGACTGATGATGGATTTTAGTGGTAACAACAGGGGGTATGCATTTGTGATGTTCACGAACAAGGAAGATGGCAAGAAAGCGGTGAAACAGCTCAACAACTACGAAATCCGGAAAGGCCGATACCTCGGGGTCTGCCCAAGCGTCGACAACTGCCGCCTTTTTGTTGGAGGGATTCCCAAGAACAAGAAGCGAAATGAGATCCTCGAAGAAATGTCCAAAGTTACCGAGCAGGTCACCGATGTCATTGTCTACCCGTCGGCGACGGATAAATCGAAAAACAGAGGCTTTGCTTTCGTCGAATTCGAGAACCACCGAGCGGCAGCCATGGCGAGACGAAAACTCATCCCCGGTAGAATTCAGCTGTGGGGACATCAGATCATGGTGGACTGGGCTGAGCCAGAAAGAGATGTCGACGAGGACATCATGAAGAAC
>Ech49
AGCGTTGTCTGTGAGAATGTCATCATGAAAGAGAACATCCCAGATGAGAAGCCAGTGATGGAGCTCAACCAAAATGGGGCAGAAGGGAAAGGAGTCAAGAGAGCTCTCGAGGATGACGACCCGGAGATGCCCGAAGCCGACGCCGACATCCAGAAGGAGAAACCCAAGAAGAAACGCTCCAAACGTGCCAGGGGTCCCCCGCTTCCCAAGAACGCTCTCATGCAACTCAATGAGATCAAGCCCGGTCTGATTTTCAAACCCGCCTTTCAGACAGGGCCTGTGCATGCGCCGCTATTCACCGTAGAGGTAGAGGTGAATTCCGAGGCCTTCCAAGGAACCGGTCGCTCCAAGAAACTTGCCAAGATGCACGCTGCGGAGGTGGTGCTTAACTCGTTTGTCCAGCATCCTAACCCATCTGAGGTGCTTCGGGTCGTCGGACAGCCAGTGTTCAATTCTGATTTCACGGCAGACAACTTTGAGAATCCAAAGATTTTCAATGCGTTTGAGAAGGAACAACAGAGCAAGAGCTCGTCTGGGACGGAAATGTCATCACCCCCAAATGGGAACAAAATGAGCCTTCTTGCATCTCCTCTCAACTCTGCAAGTGCTCTGTCCTCGGACAGCAGGAAGAACCCCATCATGATGCTGAACGAACTCAAACAAGGCGTCAAGTTTGAGATGATCTCCGAATCCGGCCAGAGCCACGCCAAGAATTTCATCATGGCAGCCATCGTGGACGAACATAAATTTCAGGGCTCGGCAAGGAGTAAGAAACTTGCCAAGGCCCGGGCAGCTCAGGCAGCCCTCTCAGCATTATTCAACATATCGCCTGTGGTTTTACCAGGTCTTCAACCCATCCCGAGTGACGGCCTGCAGTTGCACGTCCCGCAGGTGCTTGCAGATCTCGTGCATTCCTTAGTAGAAGGCAAATTCAGCGATCTGACCAGCGGGCTGCCCAGCAACATGGCGAGACGGAAGGTCGCTGCCGGCATCGTCATGACCAAGGGAGAGGGGATTGAAGATGCTCAGGTCATATCCCTTGGTACCGGCACAAAATGCATCAACGGGGAGTACATGTCGGATCAGGGCCTCGCTATCAACGATTCCCACGCCGAGATCATCTCAAGACGCGGCCTGATGAGGTTCTTCTACGCTCACCTGGAGCACATCAGTCAGAACGAGGGAGAGAAGTCCATCTTTGTTCCGAGCCCGTCCGGAAAAGGTTACACCCTCAAGGCTGGGATACAGTTTCACCTGTACATCAGCACGTCGCCCTGCGGAGATGCTCGCATTTTCTCTCCCCACGAAGCGACGGGGGAAGAGAACTCTTCCACTGATAAGCATCCGAACCGAAAGGCAAGAGGGCAGCTGCGCACCAAGATTGAGTCGGGCGAGGGCACCATTCCAGTCAGGTCAGGTCCACTCATACAGACGTGGGATGGGGTCCTCCAGGGAGAACGTCTCTTGACCATGTCATGCAGTGATAAGTTGTCA
>Ech50
ATGTCTGGATTTGAAGAAATTGGTATCGCTGGGCCAGACCATCTGCGGGAAGCGCTGACTAATTGCACTGATCCCCAACAGGCCATCGAAGACTTCCAAGCAGAGAATGGAATCCTCTTACCAACCCTCCAACCAGCCTTACCCTTACTAGACCTTCACAACATTCGTAGATATGAATTCCATCGCTCCATCATGGAAGAACTTCGACAACAGCTCATTGATAAATGCAGACAACTTTCTGAAGTCGGCAACAAGAAATCCTACAAGACCATCGAAGAGTTGCTCTCTAAATGCTTCCCGCTCATCCGGGTTAAATCTGTTCAGCCTGTCGTCATGGAAATCATGAAGCTTCTTCCAAGAGTTCCATCCAAATACCTAGCTGTCGTTGTAGAGGATCGAGAGCTTTATAAATGCGCTTCGATGGAAGTCAAACGCCAAATCTGGGAGCAAAATCCGTCCCTGTATGGGGATGAAGTCTCTCCCATATTATCGGACTATATTAAAAGTAAAGAGGCCATCCTATTTGGAAGTGAAACCATCAACTCTCACATGTTTTTCTCAGTGACTCCTAAAACTCGCCGCCAGGGTGAAGTGGTTCAAAAACTCGCTCAGATGATCGGAAAGAGCATCCGTCTGTATGACATGGTGTTGCAGTTTTTAAGGACGTTGTTTCTGCGGACGAGGACAGTCCATTACTGTACACTGAGAGCGGAGCTGCTCATGGCCTTACATGATATGGAGGTTCATGAGATATGTACAGAGGATCCGTGTCATAAGTTTACGTGGTGCTTGGATGCCTGTATCAGGGAGAAGTTTGTTGATGAGAAACGAGCGAGGGAGCTACAGGGGTTCCTGGATGGAGTGAGGAGAGGTCAAGAACAAGTACTT
>Ech51
ATCGCACAGCCCTGCATCTGCTCTGTTCAAATTGCCTTGGCTGAGCTCTTCCGAATGCGTGGTGTGACACCGGACGCAATCATTGGCCAAAGTATCGGCGAGGTAGCAGCTGCTTACGCCGCTGCTCTCATTTCATTGGAGGACGCCGTTAAGTTAATTTACATACGTGGCAGACAACTCCGCAAGACAAGCGGTCTTGGCGCAATGGTGGCCGTTCTACATGCCGTTGAGGAGGTCCAGGCTCGTTTAGAGAACAGTGAGTTTTTAAGTGTCATCGACGTTGCCGCAGTGAACAGCCCAACGCAGGTTGTTCTGTCTGGGGATTGTGAGTCAGTGGCCAGGTTTGTTGATACTCTTAAGAGAGATGGTATCCGATGCGTGACCCTCAAAGTCCAGAATGCCTACCACAGCTACCAACAAGACGACATCAAGAAGGACTTCCTGAAGAAGGCAAAGTTTCTAGAGACCTCTAATAAGGACAGCATTATCAACAACCCTGTTATTCCCATGATGTCAACTGTTACCAACGAGTATCTAGACCGGGAGACGGCAAACAGTCCAGAGTACTGGTGGAAGAACATCAGGCAGAGCGTCCTCTTCCGTGGGGCATGTGAGAAGCTCCTGAAGGAGGGATACACCAGCTTTTTGGAAGTCAGCCCCCATCCATCCCTGTCGCCAGCCATACGGGATTGCCTATCAGCTAACCCAGCATCCAACAAACGCTTTGTAACAGGCTCATTGAGACGGCCATCTGATATTAGGGATGTAGCAGACGACAAGGTGAATATTCTCCGGTCTCTGGCAAGGCTCCACGTGGAAGGCTATCCCATCGACCTGAACTTGTTATTCAGGGATGGCGATTTCAAAGTCATGTCTCTGCCTACATATCCCTGGCAGAGAGTCCTGTGCTCTGGAACCACTGAGAAGAGTCTGAAGATGTTCCGTTTCCCCGCTAAGAATCATCCCCTGTTAGGGAAATCACAGAGCCTGTCTCATTTCAGCACCGATAATGGGCCTCGGGTGTGGTGTGCCAAGTACAGCATGGCCACAGTGCCATGGCTACGAGATCACAAACTCCAGGGTAACATTGTTATCCCAGCTGCAGGACAGACTGAAATCATGCTTGCGGCTTCCAAGGCCATGTATCCCGATAGTGAGACCATCACACTCAGAGATGCCTCGTTTGAAAGGTTCATTTTCCCATCTGATATGAAGGGCATGCTCGAGAGCACTGTGGTCACAAAGCCAAGGGAAGCTCAGTTTGCACTCCGAAGCTTCAATCAGGCCGATGAGAAATGGACTCTGCATGGTAAAGCCAGCATCGACATACCTGGGAAGTCTAGATTGTCCTACCATCAACTTGAAGACCAGTTCCACTGTCTGAAATTGGCTATTGATGACATACGGCGCAAGTGCCCTTACGAGGTCCAACAAGAAGAGTTCTACGCCAGACTTTGGAAGGGTGGGTTTCATTTGGGGGATACCTTCAGATGTGTCAACACAGCATACTTCAGTCCAGACTACAGCGAGGCCTTGCTGTACGCATCTATTCCAGAAGCACTTGAGAAGGAATTCCGTCAGTATGTCTTCCATCCGGCCTTGTTAGACAGCATGTTTCAAGGGATTGGAATTTGTCAGATGTTTCTGGAACAAGAGAAGGCTCGAAACAACCACAATGTTTTCAAGACATGGTTCCAGGTACCAAGGTCTGTTCAGAAGGTACGAGTGAAAGGTACTGCTCCCTCACAGGTAGCATTCCATGTTCGGATGACCCATGTTGAGAAAGGGGAAACAGTTGGGGATGTTGTAGCAGCGGATGCCACCAACCAGTGGGTTTTTGCTCAAGTTGACAGACTGGCCTTTGAGAATGTTCACTCCAATGAGCCCGATGAGAAAGTGCAGCTTTGGAGGCGAGAGTGGGCACCAATCCATGTTGATTTCTCAGAGACAGCCCTCCACCAAATACCCATGAAGCGAATGCATTCTCGGCCTCTCAGCGCTATTGGGTCGGAGAACCCTGGGGCGATCATCATCATCAAAGACAAGCAAGGGGTTTCCACCGAACTCAAGAGGCGAATGGAGATGGAAAGTGTTGTAAGCGTGCTGGACCCAAGAATCCTTGTTGACGGGGACGAGAGGTTCAGACGTGTTCTACGGTCACTAGGTCAAGTAACTGATCTCATCATGCTCTCAACACTTGACACAAAACAACTTGGATCCCTGTCAAGCATTAACATAGACAACTTTGAGGAGGCCCAGACTATGACAGCTACATCTCCAATAAGTCTTTACCGAGCCATTGTCAAACATGATGCCAAGGTGAAGCCAAGATTGTGGATGGTCACACGGGCAGCACACGCTGTCCATGACACTGACATAGCAGACCCAATGATGGCGCCTGCAAGTGCCGTTAATCTCACCCTCATGCACGAAGACCCAGAGTTTCCCTTGGTAACTGTTGATTTGCCCTCTTTGCTTGATCCAGAGGAGTCTGCTGAATGGTTGTACCAATATATGCGATCAGCACCAACAGATGAAAACTTTGTGGCTCTACGACGCAAAATGCCAATGCAAGCTGTTGATCATACGAAAGAACTGGCATTTGAAGCACAGGCTCTACGAATTGTCATGCAACCTCAGTCTAGCTTCTCAGCACCTACTCTCTCTTCAAACTGGCAAGTGGATGTGGACGACACACTCAAGCAGAAGCGGCTCGTGGTGAAGCAAAACCAAGAAGCACCTAAGGTGACAAGCTCAGAGGACATTGCAGTCAGGCTCTCAGCATTCTCTGTCCAACAGCAAAAGGATGCTCCGGAAAAATCAACAGGTCTCAGCTATCTGTTTGCTGGGAAGATCAACAACTGCAGCGAAGAGCTTCAGGTACTGTTCAGAATGAGACACAATGTGCTTGGTCTACGATCTGGTGGCAAGATAAAGGCTACAATCTGGGCGAACGCCAGTGAACTTGTACCCATCCCAGCAAACCTGACCCCTGTTGAGGCGATTAATATCGTCAGGGACTACCTGCCAGCATTTGTTGCCTTCCATGATACACTGAAGCTTAACGAGAATGGCTCAGTGATCATATGTCTCTCATCTCTACGAGACAGGGTTGGATTGGCCACCACGCATCTCGCTCTGGAGCAAGGTGCCAATGTGTTTCTTCATGTGGAGACTGACGATGACAACATCCTCCCTGTGGAGAAGCTCCTTGGTATCCTGGGTGACTCTCGTGTGGTCATCACATCAGGGGATAACTTCCATACCCTTATCAATGATGGTTCTGTTGATGTTCTCCTGTTTGCAGGTGAGATGCCACAAGACAGTAACAACCTCAAGAAGCTTGTCGGCAAACTTAGCCCTTTTGGTACAATAGTACACATCCACGGCCGAAATGGCCCATCAGAGTCTCGCCTCAATGTTATGCCACCAAATATATACTTCCTATCCATCGACATGGGGCTGGGTCGCTTTGACCAAATGAAACCTAGACTTCAGGACTCAATGATTCGTCTACTACAGATGTTTAGTGTCCATAACGGCTTCCAGGCACTCAAGACTCTCACAGTCCCAACTGCTCCAATATCTAAGCTTTCTCGTTCTCCACATGCCACCATAGAGGACATGACTGTGTGCATTGATGAGGAAAGCATCCCCACTACCCTAGACTTTGATGACATCAATTTCACAGCCAACGGTGATGCAGCTTACTTGGTAACAGGTGGGTCAAGAGGCTTCGGGCTGATGACTGTTGAGTGGTTAGTTAAGTCTGGTGCCCGTCACATTTACATCATATCGAGATCCACTCCAGAGGAGGAAGCTGTGCTGAAATTCAAGTCATTCCGGGATACAGGGGCCCGTATAACTCACCTCAAAGTTGATATGTCTAAAGATCACGAAGTAGAGAAAGCTCTCGCTGCTATACGTGACAATGAAGATCTGCCACTAGAGGGAATCTTTCACTGTGCAGTGGTATATAACGACTGCCATTTGAGACAAGTCACAACAGAGACTTGGAACAAGGTGATGATCCCCAAAGCATATGGTGCTTTAGTTCTGCATCAACTCACGCTGAAAATGGGTTTTTCGGTTCGCTACTTTGTCATGATGTCTTCGATAGTGGAGATGTTGGGAAATGAGGGACAAGGGGCTTACTGCGCTGCTAATACATTCTTGGCGAGTCTTTGCAGCATGAGGCGAAAGTTAGGCCTTCCAGCCACTGTCATCTGTCCTGGTATCATCAACACTGCTGGCCACGCGGCTAGGGCTGGCTTTGTCAGCCACTGGGAGAAAATGGGCATGCAGAGCCTACCACCCTCAGAGATACTGAAGGGTCTTGGGTGCATTCTTGCAACGGACTACCCACAACTTGGTCTCACTGGCGCAGTGAACAAGAAGGAATATGCAAAAGCAAACAGTCCCATGTTATCACACCACTTCAGTGAACCAGCTGGTACCTTCTCGGTCCTAAAGTCTCTTTTCCCAAATCGGGAGAGCTTCCTGGCAACAGATAATGATATCCAGATTAGAATCCGCCTGCTTTCCAGAGTAGAGGCTCATGAGTTGATTTTCAAGACATTGTCGGATCATCTTGTCCAGCGTCTTGGTCTCAGTGCAGATGTCTGTCAAGAAGCTACTCTTCTTTCCATTGGGTTGGATTCCCATATGTCAACTGAACTAAGTGCGGTAATTCAAGAGAGCTTTGGAGTGACCATGACAGCCATGGAGTTGCTGAACGACACTCTAACAGTGAAGGACTTAACGCAGAATGTCTACACTAAAGTAATGAGCAGTGCAACAGAAGAACAACAAGCGGCATCCAGCGAGGACACAATGGGAACTGCTAGTCATCAGTTGTGGTTCAGAATAGACGACAAGGTTCAGAAGCCTTCACATCAGCTCGTCTGCTTTCCTTCTGTTGGTGGTGGACCATCCATGTTTGCAGCATGGCAGCAACACCTCAGCCAGAACAATGTGCAGATTATCTCCCTGCAGATGCCTGGTTGGGAGGGCCGTGAGAATGAGAAACCATCACATAACTTGTCTGATGTCGTCCAACGTCTCGCAGATGCACTCTTGCCTCATTTGCACAAGGGAAATTTTTCATTCTTCGGCCACAGCTTGGGAGGTCTCACTGCCTTTGAGCTTGCACAGCTTCTGTGGAAGAACCATGATATGCTTCCAAACCATCTCTTCATTAGTGCTTGGTATGCACCGACTCAATCCTATCCACATCCTGAAGAGCTTAATATCTCCAGCTCGGCCTTCCGTAAGATGCAGCGAATGATCTCTTCCAGAGGGGACCCAATGAAGATCACAGAGCCTTTCCCGGTACGGTTCAGCTTCCTGGACCAGAGCACCATCAGCAACCCACGCCTGATGATGCGTCTGGTTCCTAGCATTGAGGCTTCTATTATGACTTGCAAGAAGTACAGATGCCGCCATCGAGATCGCTTACCATGCAACATGACCATCTTCGGAGGCAAGAATGACCCTTTCGTCAATCCAACTCTCTTGGACGAATGGACTAAGCAGATCACCAGCGAGAGCAACTTCAAGAAGTTGATCCTCCCAGGGAAGCATATGTACATCCTCACCGCGGGAAAGACTATTCTTAAGGAGATTGCCAGTACCCTGAGTCAGCCCCAGAAACAGGATTCTCCGCCTGAGAAAAAGAAGGTGCGGAGCTACTCCCTTGGTGTGGATGCAGAGGCTTCAGAGGCAGGACCATCCGACGGGGCTTCTGCCAGTGCGTCCTCATACCACGTTGGTAAACCAGTGCCAAAACCACGATCAAGTTTCAGT
>Ech52
CTAACTCCCTTTATGTTTGGAGCCTCTAAGCCACGCCCACCATTTGACCAAAATGGAGAACAGGAGCAGATCGGTGTCGTTGAGAGGGAATCAAGAATGTCTAACTCGGTCCTAGATACCCCCAAGCACAAAGCCCAAGGTCCCTGGCCGCACGGAGGAGTCGGTATGGCAAACGGTTTCGCCGGCAATGGAATTGACCCACTGGATGATTTCGTAGCAGGCGGTGGCGAGGCCATTCTCAGTCCTCGCCACCACGGAGATATGCCTAGCTCGGCGGTACCTGGTGCAGGAGGTCACCAGGGAAACTTTAAACGTTCTAGTATTGATTCCGAAACGGGGGCCGAGGAGCCGTCGCCCTTTCAGAACTCCAACCACAGGGATATTATTAATTCAAACAGTATACCTGAGGGAATGTCCGCTCTGGATAGGGAAAGCACTTCTCCATTGAAGGCAGATACAGCGACTCCTGAATCTAAGGATCAACAGGCTTCGGGATCGGACGGGTCAGGTGCTGCAGGAAGTACACAATGGACTTCAAAGGGTCACTTCTCAATTGGTGTGAGCGACGGACAGGGGTCACCAAAGACTGGAATGTCCCCAAAGCAAGGCAGGAAATCACGAACTGTATTCGGAAAGCGAGATCGCACAGCGTCGCCGTCTTCAAAGGATAGATCCCCTGCCAGGATCAAAGCCAGCACTGCCAAGACGGAAATCAAAGAGAGTGCCCAGGCGGCCATTGCAACATCTGTTGCGGAGTGTGCTAGGTGTGTATTTGCAGCCTTCCTGTGGCATGAAGGATTGGTCCATGATGCCATGGCGTGTGCCTCTTTCCTCAAGTTCAACCCCCACCTCGGTAAACAGACTTCCCATCAGCCGAAAGACCCCCAGAGGGAAGCCAAGTTGAAGAACAGACACTCCATGGATTTCTCAAAAAGTTTAAATGATGGAATGTTCTTTTCGGAGACCAGGAACTCAAATCGTGACGTCTTGAATCAAAACGAGGCAGACTTGCCAACTTCTCCAGGCCCTGTTATTTCTGGCGAGCAGAGAGAACATGTTCAGGACATTGCTAAAGCACCCATAGAAGAAAGCCCAAAGTCTACTCCAGCATTGCAGCATCTGGCGGAGAAGCTAGCTAAGGCTTCTCCGCTTTCCTCCCCCAAGCATTCACCAAAGCACTTCCCAAAGGGCTCTCCTTCCCGTAGCCCTAAGGTTAGGAAACAACAGGGCACAGTACTAATCAAGGGAGAAAACGGGGTCTCGTCCAGTGACTCTGATCAGCGAGAGAGGGCTTCAAGTACAGGGGCTGATTCAGTCAATCACAGGAATGCTGTTCGGGACTCGGAGAGCCTGAAGCCACCCATGGAAGCCCAGCTTCCATCAATATTGCCCGTAACCCTTAAATTTCTCCTCTCCTTCTGGGAGGAGTTGACTCAGGCGACTATCAACATTGCCTCCCAGCAACTCGTTCTGCCGAGTCCTGCTCCGATCACCAAATCACGCAGCCGAATAGAATCTAAAAGCAGGGATAAGGAGAAAGATCCGAAAGGCAAGAAGCGACGCGACAAATCTGTCCGCGGTGGACGTGGAAACCTTTTTGGCGAGGCTGCCGGCGTACCCGTCGGCGGAAGCGACCGAGAAACTGTTTGTGATCTTTGTCATGGAGTCTTCCCACACCCTGTGACGTACCACATGAGACAATCCCACCCAGGCTGTGGACGCCACGCTGGGGGACAGGGATACAACAGCAGTGGACATTACTGCGGTGGATGGGCGGGGAACTGCGGCGACGGTGGTGTCGGGGGAAGCAGTTGGTACCTGATGTGCGAACGCTGTCGCGAAAAGTACATCCGTGAGCGGCAGGACAAACTCAAAGACAAAGTAAAGAAGCAAAGAAAAAAACTTCCCCCGCTGAAAACCCCTAAGATGCTTCCACCGCTTGAAGCCCATCACGTCATGAAAGCCAATGCCATGTTTCTTCTAGACCTTGCCAGCGCTGCCGGTCCTACCTACCCAGGAACTAGCCCCATGAGGAAGGCCACGCGCTTTGATCTCCCCATCCTGAGCGAGACAGAAGCGCTGAGCTCTCAGTTTCCACCGGTGCCGTTTCAGTTTGTGAAGCTGATGAGACGCGGGTCTGTATCGGACTGTCATACCTTGATGGTGGAGGGACGCTCCATCCACATGATGTCTCGGACAGATCATGAAATTCCAGTACCTCTCACCAAATCTGCCTCGGTTGATGGCAAGAGACTA
>Ech53
TATCTGGAACAAGGACTTCTTGTCCGAGATACCAAAAAGCTACGGAAATGCTACATGAAATCGTGGATGTTTAAACTAGATGTGCTGTCAATGCTTCCACTTGATCTATTCTACTTGGTTCCTGGAGTCGGCATCCACGCGACCATACTCCGGACTCCTCGACTCCTCCGGGGTCCAAGAGCTCTCGAGTGCTTCGACCGCACGGAGACAGTCACCAACTTCCCCAATGTGTTCCGTGTTATCAACCTCATCCTGTACATTATGATTATCATCCACTGGAATGCTTGCCTTTATTTCATCATCTCTGATTCAATTGGACATGGTACAGACGGTTGGGTGTATCCGGGGGAAGAAGGACCCTTCCCCTTAAATATGGAAAATGACACCCTTATACATCAATACATATACAGTCTGTACTGGTCTACACTGACCCTCACTACGATTGGAGAGACACCCCAGCCTGTGTTAGACATCGAGTATCTCTTTGTGGTGTTTGACTTTCTGGTTGGCGTGCTTATATTCGCTACGATTGTTGGTAATGTCGGGACCATGATTAGCAACATGAACGCCACTAGAGCCGAGTTTCAGAATAGCATGGATGGTGTTAAGCAATATATGAACCTTCGTAAGGTCAGCAAGGAGTTGGAAGGCCGTGTCATTAAGTGGTTTGATTACCTCTGGTCGAACAAGAAAACACTGGACGAAGAGGTCATACTGAACACTCTTCCTGATAAGCTCAGAGCAGAAATCGCCATCCATGTCCATTTAGACACTCTTAAAAGGGTGAGTATTTTCTCAGACTGTGAACCAGGCCTTCTCGTGGAGTTGGTCCTGAAGCTAAGACCTCAGATCTTTAGTCCCGGTGACTACATCTGTCGTAAAGGGGACATTGGGAGGGAGATGTACATCGTGAAACAAGGCAAGCTCCAGGTCGTCGGTGAGGATGGTAAGGTAGTCTTCGCCACATTGAGCGAAGGTAGCTACTTCGGAGAGATCAGCATCCTAAACGTCCCGGGTAGCCTTTCCGGAAACAGACGTACTGCAAACGTCCGAAGCGTTGGGTACTCAGACCTCTTCTGTCTCTCTAAAGACGATCTACTAGACGCCCTGAAGGAGTACCCTGATGCCAGGACCATCCTAGAGGAGAGGGGTAGGATGATCCTCATGAAGGATGGTTTGATTGACGAGGAGGCAGCCAAGAAAGGTACCAAGACCACGGAGCAGGCCGAGCAAGAAGAGAAGTTAGAGCGCCTGGAAGCAAACCTGAACCATCTCCAGACGCGCTTCTCCAGACTGCTGGCCGAATACAGTAATTCTCAGATGAAGCTAAAGCAGAGGATTACCAGGCTTGAGAAGAAGATGAAAGGCATGAAGAGGGAGTCTGAGACGACGGCACCTCCCCAGCCTCCTCCGAGCGAGCCTCCAAGAGAGTTTTACCTCCAG
>Ech54
ATTTTAGTGTACAGTCTCTACGAGGATCAAATAACCGTTCATTCAAAAGGCAAACCAGAAAAGGTACGTGTGCGAAAGACGTATGCAGACGTAGCGGATGCCTGCTACAAATATGGCGGCACAACCCTGAATATTATGCAAATTATTGACGTCATAGCCGTGGCGGCGCTCTACTTGGAATTAGCAGGTTCTCTCCTAGTGGACACTTTTTACATGGCTGGACTCTCGAAGCTCTCCTGGACCATTATATGTGGGATGTTCTTACTGCCGACCATTTTCTTCCGGCATCTGACTAAGATTTCCTGGTTGAGCTGCGTTGCTGTGGTGTCACTTATCATAATGTTCTTCAGTGTGGTGTGGTACAGTCTAGGCAAGAGTATATCCTGGGACATAACAAGTGTTCCTGCCTTCAATCTTCAAAGGTATTCAGTGAGTGCGTCTATTATACTCTTCAACTTCGGGACCCAGTTCATCATGCCTGGTGTTGAAGACAGCATGAGCGACCGATCCAAGTTTAATGTGATGGTCAACTTTACTTACGTCATAACGGGCGTTTTAAACATCGCGTACGCCCTCTTTGCTTACCTATCCTTTGGTTTAGATACCAAGGAGTTTATCACGTACAACATGCCACTCGGGCCGCTTCAGGGCGCCGTGAGCATGTTGTTTGTCATCAAATCCCTCCTGTCCTACCCCTTGATGTTATTCCTGGTCGTGAACTCCGTAGACTCCATGAAGCTGTCCTTCTTACCGCCATGCAGTGGGCCGACCCCAGACCGCATGCCGCCCGCCTGGGCAATGATCTTTCGAGCGCTGCTCGTTCTATTCACCCTCCTTCTTGCCGTAGTGATACCGCACTTCACTCTACTCATGGGTGTGACTGGCAGTCTAACGAGTCCGTGGCTAGACTTTATATTCCCATGTATCTTTTACTTGAAATTGAAACGGAATTCGTTGGCATGCTGGGAGGTGTGTTTAAACTGGTTCATAATAGGTGTAGGTTTTGTTGGTGGGATTGTGGGATTGATATATTCATCAATAGCATTGATCAATGCTTATTCTGAAGACTTCAGC
>Ech55
ATGTATAACCCTGGAGACGATACTCTAGTCATTGAGAGGAAGGATGTTGTAGACACTGAAACAGAAGATGAAGACGATGATGCGTCTTCATCCTCAGGGAAAAGATACAAAGGATACTGCTTTGGTAGACTTAATCCAGACCTCCTCCTCTGTAAGATCTTCTATTTCACCTTCTACGGTTCTTACGGAAGCTTGTATCCACTCATCGCAGTCTACTTCAAGCAACTGGGTCTCACTGCTACTGAGAGTGGTATCCTCGTTGGTATCAGACCATTTGTGGAGTTCTGTGCTGCGCCAATGTGGGGTGCGGTGGCTGATACATGGCGTAAGGCTAAGTTTATCTTGTTACTTTCACTCGTTTCGTGGTTGGTGTTCACTGAAGCTGTAGCTTTCATCGAACCTGGGAATACAGTTTGTGTCATGTTGAATACTACCAACCCTAATATTACTGTTGTTGTGGATAGTACTGGCGTCAGGATAACTCACGTTAAAAGTGTCCCTAAAGGACATGTGGAAGTGGTTGACATTTCTGTCAAGAAGAGAAAATATTCGAATATACTTCTAGACGATGTAAGTTTTCTTAACGAGTCATTCACTCAAAGAAATGAGCTGTTTACTACCGATGAGAACAGTGTTTCCACGCCTCCAATTAAAGCCAAAAAACCCTTGGATCGTACATTGACTTTTATCAAGTACAAATATGAGAACACTAAAAGTGTATTTATTCTACTTCTTCTGTTGATGATTGTTGGCGAGTTCTTCAGCTCACCAACTATCACCCTTGCCGACTCGGCCACCCTGGGTTACCTCGGCCACCAAAGGATGGAGTTATACGGTCGCCAGAGAATGTTTGGCTCCTTGGCCTGGGGTCTTATCATGTTTCTTGAAGGCCTGATCTTAGAAAGGACCAAGATAGTGAGTGTAGAATGTGATGGTTATGCGATGCAAGAAAAGGAAAATTACCTCATTTGTTTTGGTACGTATGCTGTGCTGATCACATGTTCATTCTTCATAGCCACTCAACTTTCTTTCACGTACCAAGCAGCGGAAAAGAAGAAACTCACAACGTACAAAGATCAATCGTCCGATGAATTGATTCTGTTGCAACAGGTTAATACCAGTGGAAAACGCAAAGAAACATACACCAGTAAGAAGAAGAAACAATTGGTCCTTGAAAACAGCGACGATGGGGAGCCGAAATACAGCGAGGTTCTTGGCTTGTACGCCAGCGTCAAATACGGAACTGTGTTGTACGTCGTCTGGTTTGCAGGCTTCGGGTTTGGGTTCCTCTTTACATTTCTCTATTGGCATCTCAAGGAGCTTGGAGGACCACCGACACTGTTTGGAGTTGCATCTATGGTCAATCATTCATCTGAAGTGACTGGATATTTCTTTAGTAGTTGGTTGATACGGAAGATGGGTCATATTCCATTGATATGTTTGGGATTGATGTGTTTTGCAGTTCGGTTTATTGTCATCTCGTGGCTGGTGAATCCATGGTGGGTGCTCGTTGTGGAATCTTTACAA
>Ech56
TTTACCTACAATGACTTGGTGTCCCCACGCTTCCTCAACCTCATTGCTAACCTGTCGGGATGCACCACTCATTCCAAAATAGTCAACTGTTCGGACATTTGTTATCATCGTAAATACCGCACCCATGACGGCACCTGCAACAACCTACAGAACCCAGAATGGGGTGCATCCCTCACACCCTTCAGACGCCTTCTGAAGCCGATCTATGAGAATGGGTTCAATACGCCCGTTGGATGGAACCAGTCTCACCTGTATAATGGCTACCCCAAGCCTAGCGTTCGTAAAGTCTCCTTGGAAGTCATGTCAACGGCTACCATCTCGAATCATGACAAGTTGTCCCATATGGTGATGCAGTGGGGTCAGTTTTTGGATCATGACATGGATTTTACGGTAACGAGTCTCAGCCGAGCTCGATTCATTGACGGGGTTGAGTGTAAAGACACGTGTGAGAATCAGCCACCCTGTTTCCCTATAAATGTTCCCGATGATGATCCGCGCATTCGGCGTATGCAATGCATGGAATTCACACGTTCCAGCGCTGTATGCGGTAGTGGCAGCACGTCCTTGTTCTTCAACTCTGTGATGCCACGTGAACAGATCAACCAAATTACGTCCTATATCGACGCCTCAAACGTTTACGGCAGCACAAAGGGACAAGCGGACAATCTCAGGGATTTCACAAACAATCTCGGCCGGCTCAAAGCTGGTCTTGGCGTGGAAACTTCTACAAAACGCCTTCTTCCATTCAATCGCAACACACCCATTGATTGCGATCGGGACATTCGTGAGAGCCCTATCCCGTGTTTCCTGGCCGGGGACTTTCGTGCTAATGAGCAGCTTGGATTACTCTCTCTGCACACAATTTGGTTCCGTGAGCATAATCGCATCGCTGACGAACTCCTTAAAATCAATCCCCATTGGGACGGAGAGAAAATCTTCCAGGAAACAAGAAAGATCATTGGTGCTGCTATGCAGCATATCTCTTTCAGCCACTGGATTCCAAAG
>Ech57
AACTGTCTGGAGATGGAACGGTACCTAAAAGCCGAGCCTTGCCAAACACAAGACAAGAAGATCAAAGAACCCGAGAATCCTTGGAACAAATTCATCCTCTCGTGTCAACAGGTCATCCGAGAAAAGGAGGTAGAGACACTACTAAGTCTATCGGACAGTGAGAGCAACGATAGTCGCTTCGACATAGACACGATGAGTCTATCTAGCTCCAGTGGTGCATCATGGGACAGCTCTGGTGAACTTTCACCGTCACCGACCTCGACAGTAACTTGTGATCCGTTCAGGGCCGAATTTAAAGCAAAAGTCAGTACCGTTACGTTAACACCGCCCTCTTCCCCGGAGATTGCACGAATGATGCCAGTGACTGTACCTATGAACCAGTTGGTTGCCGTCAGCATGGTGCATAGTAACGGTACTATTGTGGACAGGACAACTGTGCGGGTTCGGAGTGTGAACCCGGCCCGGTCCATAGGTAAACGAGCGGAGTCACCCGACAGCAAACGTCGAATCCATAAGTGTCAATTCACTGGTTGTAGGAAAGTGTATACAAAAAGTTCACACTTGAAAGCCCATCAGAGAACACACACA
>Ech58
GTTCTTGAGGTCGAAATCCTGCCACAGGATGACAACTGGGGCGACAACACCACCGCCATCACCGGTACCTCGGATCGCTCCTCCATGGAAGACCTTACGCAGCTTGCCAAAAGCATGGACAGTACCGGGTTCGATTGCAGCCGCTACGTCGGCTACGTCTTAGCGGTGGTCATCGGCCTGGCCGCGTTCTTATCCCCGATTGCCTTTGTTGTTCTCCCCATCGTGATGCAGAATCGGTCCCCGTGCGGCACGGCGTGCGACGGCCTTTTCATCAGCATGGCGTTTAAGCTTTTGATTCTACTCATTGGGAGTTGGGCTCTGTTCTTCCGGAGACCCAAAGCGAGTTTTCCACGAGTCTTCATATTCCGTATGATCGTCATGGGCTTGCTGCTAGTCTTGGTCGTCGCCTATTGGTTGTTCTATGGAGTTCGCGTAATGCAACAAGAACAGGTTGATTATAATGGTGTGGTATTGTACGCCGTCTCGCTCGTGGACGCGTTGTTGTTTGTTCACTACATCGCTGTGATTCTTTTAGAGTTGCGCCAGCTTCAGCCGATGTACGCCATTAAAGTGGTGCGCTCGCCGGACGGCGCCAGTGAATACTACACCGTTGGGATGTTGAGCATACAACGTTGCGCTGCGTGGGTCCTCGAACATTATTACCGCGATTTCAAGATCTTTAACCCACACCTCCTCCGAGTGCCGACGTCGAGAGTCGCCAATAAAATCTCCAACTTCAAGGTGTACGACGTGGACGGCGGACCCAACGAGTCTGTCACCAACCGCTCACGAGCGATCATGGCGGCGACGGCCCACCGTCGCGATCAGAGTCGCAATGAGCGCTTCTATGAGAAGCAGGAGTACGAGCGACGCGTGAAGAAGCGCAGAGCTCGTCTGGAGCTAGCCGCCGAGGAAGCCTTCAATCACATCAAACGCCTTCATGAGGACCAGAGTATGAGTGCTCATGTGATGGACCCGACGGAAGCTGCTCAGGCTATCTTCCCATCAATGGCCCGCTCGCTGCAGAAGTATCTCCGCGTGACTCGCCAGCAACCGAGATGGACTATGGACGCCGTCATTGGACACCTCACCATGTGCATCAGTTACAACCTCTCCCCTAAGGCATTCCTAGAAGCATTTTTCGAACCAGGGCCCACTATCGTTCAGAGTGTACGCGAGGGCGTTGCCTCGCAACCATGGGAGCTGGTTTCGGACACATTGGTGTCCCGCCCCATCAAAGAGGGCGGGACGTTTCAACTTCGGCAAGGGGAGGTGATGCTGCAGGTATATGTGATGAGGATACCGCACTTGAAGTTCAAAGAGGAGGCGTACGACTATAAGAACAATAGGTTTGCCCTACGTCTCCAATCGGAGACTTCAGTG
>Ech59
ATGGGAGGAAAGGACTACTATAAAATTCTTGGCGTGGCCCGTGAGGCTGGTGATGATGACATCAAAAAAGCCTACCGTAAAATGGCCCTCAAATACCACCCGGACAAAAACAAAAGTAAAGGTGCGGAAGAAAAATTTAAGGAAATCTCAGAGGCCTACGAAGTCTTGAGCGACAAAGAAAAGAGAGCTATCTTTGATAAGTACGGTGAGGAGGGTCTCAAGGGAGGGTCGGGCCCAGCATCGGGGGGTGGAAGTGGTGGTAACTTCAAGTGGACGTATCATGGCGATCCCAATGCCACATTTCAGAGTTTCTTCGGCGGTGAGGACCCGTTCAAGATCTTCATGAACTTTGGAGGGCCAGGAAGCAGTGGTGGACGAGGGGGTCAACATATATTCTCGACCTCCACTGGAGGTGACCCGATGGACGTTGACGATGATTTTGGATTCCCTGGGTTTGGGATGCCTGGAATGCCAAGGATGCCAGGTATGCAATCAGCCGGAAAGAGGCAGGACCCTTCTGTTCATCATGATCTCAGAGTTTCCCTCGAAGACATTAACAGAGGATGTACAAAGAGAATGAAGATCTCAAGACAAGTGTTGAATCCTGATGGACGCTGTAAAAAGACTGAAGACAAAGTACTAGAAATCAACGTCAAGCCGGGCTGGAAAGCTGGAACAAAAATAACATTTCCCAAAGAAGGCGACCAGTCACCGAACAGAATACCAGCGGATATTGTATTCACATTGAAGGACAAACCACATCAGTATTTTCAGAGAGATGGTAGTAATTTGCACTACAAAGCCAAGGTTTCACTGAAACAG
>Ech60
ATGATGACTTGCAGATCAGGCGGACTTATGAGGAATGCACATCGATGGGGCCTGTCACTATGGCAAAATATTCAACTCAGACTCGTCCCAGATGTAGGATGCTGCAGACACAGGGCCTTCCATGTCTCAAGCACTGTCCGCAAAGACCACAGCGAGTACACCCATATCATAGTAGGTGCTGGGTCGGCAGGGTGTGTCCTTGCAAACAGGATCAGTGCTGAGCCTTCAAACAAGGTCCTTCTCCTAGAGGCTGGCCCTAAGGACTACTCCTGGAAGATCCACATGCCTGCTGCTCTCATGTACCCTCTCTCTAACGACACCTACAACTGGTACTATACCACTGAACCAGTACCTCACATGGGGAACCGTAAGATGTACTGGCCACGAGGTCGGGTCTGGGGTGGCTCGTCATCAATTAATGCCATGTGTTATGTCAGAGGCCATGCACTTGATTATGATCGCTGGGAGAAGGAGGGGGCAGAGTCCTGGTCCTATGCCAACTGCCTTCCATATTTTCGTCGAGCACAGACTCATGAGCTTGGATCTGATGACTACAGGGGAGGTGATGGACCTCTGCATGTTTCCCGCGGAAAGACAAATAATCCTCTCTTTCAAGCTTTTATAGATGCAGGAGTTCAAGCCGGATACCCAGCCACTGATGACATGAATGGGTATCAGCAAGAAGGCTTTGGTTATATGGACCTTTCCATTCACAAAGGCGTTCGTTGGAGCACTGCTAGCGCTTACCTCCGCCCTGCCGCTAAACGTGAAAATTTAACCGTCACTTCCAAAACTTTCACAAATCGTGTGCTCTTTGAGGGCACTAAAGCAGTAGGAGTGGAGTACCTTGAGAAAGGTGCGGTCAAAACGGCTAGAGCGTCCACCGAGGTCATCTTGTCAGGTGGAGCCATCAATTCGCCACAGCTTCTGATGCTCTCGGGTGTAGGAAACGCAGATCACCTGAAGGAACATGACATTCCAGTGGTAGCTCATCTTCCCGGAGTTGGTGAAAACCTGCAAGATCATCTTGATCTTTATGTGCAGTATGAATGCACTCAGCCGATCACACTGTACAAGGCACAGTGGAAATTCCCCCACAACATGATACGTATCGGTCTAGAGTGGTTCCTGTTCCAAACTGGTCTTGGTGCCACACCCCACTTGGAGGCAGGCGCCTTCATAAGAGGTCGCCCAGGTGTGGAACACCCTGACATCCAGTTCCACTTCCTCCCATCTGTTGTGATCAACCACGGCCAAGATATGGGCAACTGCCATGCATTCCAAGTTCACGTCGGATCGATGAGAGAAACAAGTAAAGGCTACCTCAAACTACGGTCTAAGAATCCAACGGATCATCCAATCATCCAACCCAACTATTTGGACACTGAAATAGATCGTTGGGAGATGAGGCAGTGTGTCCGTCTCGCTCGAGAGATCATTCAACAGAAAGCTTTGGACCCTTTCCGTGGACGTGAGCTCCAGCCGGGACCTAAAGTAGAAAACGACGACGATCTGGATGAGTTTGTCCGCCAGACAGGTGACTCAGCCTACCACCCATCGTGCACCTGCAAAATGGGAAGTTCTTCAGATCCAATGACGGTTGTTGATAGCCAGACTAGGGTCTTAGGAGTCGAGAATCTGCGTGTAGTGGACGCCTCTATTATGCCAAGTGTTGTCAGTGGAAATCTCAATGCACCCACAATCATGTTAGCTGAAAAGGCAGCCGATATTATACTTGGTAAGAAACCATTACCAAAATCAGATGCTCCGGTGTACCATCCAGCCTCCTTGGAGACCCAACGC
>Ech61
AAGGAAAATGAATCTGATGAGGGTAGTTTCTACAATGAACTGCCTACCAACCCCTTGGTTGAACCAGGGACCATGTCCATTGTTATTATATTATACACTGTTACTTGTTTAATGGGCATGTTTGGTAATGGCTTGATTTGCCTCGTGGTCATCCGAAGGCCCAAAATGCGGACCGTTATCAATTTATTCATCTGCAATCTTGCACTGTCTGATCTGGTGCTTTGCAGCTTTGGAGCTCCACTTACGCTGGTTGCAATGCTAAGTTCATCATGGACTCTGGGTCTCGCACCGTGTAGGATTTACAGCATGATCACAGCTTGTATGGTATTTGTTTCGTCACTAACTTTTACTGCTGTTGCTATTGACCGATTTTGTCTGGTTGTCTACCCATTCCTTCGACCCATTGACAAAGTCAAATGTATTGTTGCTATAGTGATTATATGGATCATAGCCATTGCAATGACACTGCCCATTGCCCTGCAATCTTATATCATTGACTTGGCAGAAATTTATAACATAACCACACATACAATCGTCTGCATTGAGATTTGGGACTACACTGAAAATCGAAAAAAGTACACCATTGCACTCTTCGTTGTTCAGTTTGCTTACCCTCTTTTGCTGGTAAGTATTGCACACGCCAGTATTGCAATCAAACTCATGCGAAACGTCAAACCTGGGGCCCGTAGTCGGGATAATGACGCTATGGAAAACCGCCGTCGAAGGCGAACGAATCGAATGCTCTCCGCAGTAGTTACCGTCTTCGCTGTGTCTTGGTTACCATTTAATGTCGTCAGTCTCATACAAGAACTCGGAGAAGGTGACACACCCAGTCACTTTACTGGTGCTGCTGTGTACTTACTAGCCGTATCGAGCACGTGGTTAAATCCTCTTCTCTACGCTTGGCTCAATGACAATTTCCGCAAGGAGTTCCACCGAATGATGCCTTGCATTCCATGCTTGAAAGAAACCCGGAACGTGGGCTGCGTCAAGCCGTCACAGCCAGGGGCATCCACGACCAATTTCATGATCGATAAACGTTCACAGCCGAGTATGGCGACATATCTACAGCCAACGTCCGTCGAGAAGAGCTCATCGGGTAAGAGTGGCGAGCATGATACCACTATG
>Ech62
ATGGCTACTAATGACTTGAGGCTTTCGGTTCCACTCTGTCTGCCGAAACATCCCCAGCCCTTCGCGGTCATCAGTGAGCACTGGCAGGACAAGCTCCAACTCAGCTCACCACGTTCAGACAATACTGACTCTCCGGAAGATGATATTTACAGCTTCGGTCAGGTCTACGAGGAGAGCCTTTACAAACTCATTCACAAACATCTTGAGCTGGACACCGACAATCGCCTGGCATACGTTGGTGCCAATAAAGGCAGCCTTGCAGAGAAAATCAGGGAGAAGTTTTGTCTTTTGCAGCCGATGGTCAACATTTTCCCGGGGCTTATTCATTACCAGCAGACACCCAATCAGAGGATGCTACCCTTCAAAGTATGTCATGTCGGAGCGGAAGAGTACTTCCGTCAACTTGCAGACGATCTGATCAAGGACCACAAGGAAGCGCCTTTTGATAAAATCATCTTGAAGGACTCCGTGGAGCACTTCACCAACCTCGCCGAGACCTTCTCGCACATTATGAGAACATTGAGTGAGACTGGCAAGATGTTGATTATTCACCGACCAGGACCCATGAGCACCTTGCCGGTCTTCAGTGAAGCCACACGGCGTTTTGCCGAGGAGGACTCGACAGACGAACCGTACATCAAGATAATCCGGAGCCTTCAGGATGCCAAAGTGGACGCCAAATGGGAGGTGGAGACCGTACCCATTATCATGCCAAAGGTTAAATGGCTAGCAATGCTCCAGGAGCGGTTCCCGCCTCAGATGGAGATCATAAGTAACTATCAAGTTCAGACTGGTCTCCGGGAACTCACAGAAGGGATGTTCAAATACCAAGGGGAGCAAGTTGAGTTCTTCGACCGACTGCTATTGATTACGGCATCGCATAGAATGAAGAACAGTGAGTATCCGAGTATTCAGCGACATGGAGCAGCCGCCGGGAAACCTTACCCGGGTCTAATGGACATGAAGTACACGTTAAAAGTCACTCCAGATATTTATGGTCACGTGAACAAACGAGTGGAAGAAGAGGACAAGAGAAACAAAATATTATTT
>Ech63
CCTTGTGATCCTCACTACCCGGATTATTCAATGACGCGTGAATTCTGCGCAGAGTCCGGTATCAACAATTCAAATATCCACTACAACTGGGAAGTTGCCATGCCGACCGACGCAGAAGGCTCCAGAGCTCCCTTTGAACGCATCGTCGACTTCACGCCTTTCACCAACCCCAACGAGAAGGTCCTAGACAGCCTCTACTTCAGTCGACGTTTCCACATCAGATGCATCGCTCAACCGTACGACAAGAGCGGACGACCGGGGGTGCCACTCCGAAGTAACATCGTCGTCATCGGAACGGATAACGGCATCTGCCACACCCCGGTCACGGCAGGCGTGTCGCGCGGATTCCAGGCGCAGTCCTTCATCGCAAACCTACGTTACATCGACGAGACGGACGACGCCCACCCGAATACCCTCCACGTGTCTGTGGAGATCCCACACCAAGACGGTATGTTACCAGCTATCTCGACGGTCCCCTTACATAACATCCGCCTCCTGCTAACGGAACCAGTGTACCGTCAACAACACATCTGCTCCAATCTGATCAACAACCCAAGCTGGGGCGGCCTGACTGACTACAGCTTCCTCCAACCTGCCGATCTAGACAGCTTCGTCATCAGTCCCGGTAACAACTACCCCTACCAATTCGATCCGGAGCTCCGCAGCACGAAGGCTCTCAATCTCTACCAACATCTGAACCTCAAGAGTTGTACCTGGACCTTTGACGCATATTACCACATGACTGAGTTAATTGATCTGTGTGGGGGCGCTGTAACGACAGACTTCCAAGTACGCGACACAGATGAGAGTTACCTTACCGTGACGGTACCCTTGTATGTGTCGTACCTCTACGTTACCGCTCCAACTGGATGGGGTGCTTTGGATCACAGGACCGAAATGGAATTCTCATTCTTCTAC
>Ech64
ATGGTAGATGCAACAATGGTGGATACTTACTCAATTTCGCGAAAGCCCAACGTGAACTTGCAGGGTGCTTCGCGGACGCGTTCACTGACGACCGGAGAGCCGCTGTCGTACCCGGCACATATCACGGACAGTACGGGGCGGACGGTAGGAAACCACGCTCAACATGTTGAATTACCGCCGATTAAAAGTCACACTATTGGGGGAACGAAGGTGCAGAAAACCAGTGAGAATATTCCGAATGGTATCCAGGTCCAGCAGTTATTCGAACCGGACGATAATCATAACTATAAACGGCAAGTTCAGCCGCCGGGGAAAGTCTCAAACGGCATGGTAACGAATCACGCCCGCCGCCCGTCCAGTGACAACAGCACGGACTCGAAATCCAACTCGGCTAAGCAACGTTCACTACCCATGACACCAGAAGAGGCTATGAAAATGTACATGCACAAACTCACATCCTATGAGCACCATGAGATCTTCAACACACAGCAGATATATTTTGTTGGACCGAACGCCAAGAAAAGACAGGGCGTCATTGGAGGGGCAAATAACTGTGGATACGACGACGACCAAGGATCATACATTCATGTTCAGCATGATCACGTCGCATATCGATATGAAGTCTTGAAGATCCTCGGAAAAGGAAGCTTCGGTCAGGTAGTGAAAGTGTACGACCATAAGACAAACCAGCACATAGCCATTAAGATGGTGCGCAACGAGAAACGATTTCATCGACAGGCGCAGGAAGAGATCCGGATCTTAGAACACCTCAAGAAGCAGGACAAGGATAACAATATGAACATAATTCATGTCATCGACAGTTTCAACTTCCGCAACCATATATGCATCACCTTTGAGTTGCTAAGTATGAACTTGTACGAACTCATCAAGAAGAATAAATTTCAGGGATTCAGTCTGCAGCTGGTTCGGAAGTTTGCCCACTCATTGTTGCAGTGTCTAGATGCGCTACATCGGAATCGTATCATTCACTGCGACATGAAACCAGAGAACATTCTCCTGAAGCAGCAGGGACGCAGCGGCATCAAAGTGATCGACTTTGGATCCAGCTGTTACGAGCATCAGCGTATCTACACCTACATCCAGAGTCGCTTCTACCGAGCACCAGAAGTCATACTCGGAGCCCGATACGGAATGCCCATCGACATGTGGAGCCTCGGCTGCATCTTGGCGGAGCTTCTCACAGGATACCCTCTCCTCCCCGGTGAAGACGAAGGAGACCAACTAGCTACCATGATTGAACTCTTGGGGATGCCCCCGACAAGACTAATCGAGCAGTCCAAGAGAGCTAAGAATTTCATCAACTCCAAGGGTCATCCACGCTACTGTACAGTCACCACCCTGCCAGATGGAACCACCGTACTGAACGGTGGGCGCTCCAGACGAGGGAAAGTACGCGGTCCACCAGGGAGTAAGGATCTTGTGAAGGCGCTGAAGGGTTGCGACGACCCACTGTTCATAGATTTCCTGAAGCGATGCATGGATTGGGATCCCCAGAGCAGGATGACCCCAAGTCAGGCGCTGCGTCACGCTTGGTTACGGAGGAGGTTACCCAAACCACCTGTTGTAGATGCATCGGCTTCTGCTAAGCACAAGAGGCACGGGTCATCAGCTGTTTCAAAGCTGCCTCCAACGGGCCAGAATGCAAGTGCCAAGACACGTCAGGCTGGCGATCCGACAGCAAGGACTGTACTACCAAAGATTGTCACA
>Ech65
TCTTTATCCCCAGGCCAAGGAGCTACTCTACCTCTCAATAACCGACGGACATTTGTTGTCTCATTTGATATATTGCTGATGAGTAACTCGACAATTACCGTCACAGTACAAGATGATAAAGATAAACCGCATAGCATTCACTATGTTGCTATGGATGATAAAGTCAGCCATAAAGGCAGCCATATATTTTATGGTATCGGGGAGTGCAGTCAGTGGCGTAGAGTCACAAGAGACTTAGTGGTTGACTTCCAAAAGGGTCTCGGACAAACAAATAAGAGATATGTCACCAATATTCAAATTGGTTTGTCCAGAGTGAACAAGTTTACGGTGCATGGCTACGGACGGATTGATAATATCACTCTATCGTCCTCCAGCCATATGGCGCAGTTCTTCGATGCGGCTAATTGGTTGTTAAAGAACCAAGATAGTAACGGAGGTTGGCCGGTGATGGTGGACCGGTTACTCGCTCCAGGGTTTCAAGTGTTATCTCCTGGTTGGTACTCGGCAATGGCGCAAGGTCAAGCCATCTCGACTCTCGTCAGGGCGTATGTCAGAACCAAAGATAGGAAGTACTTGGATGCCTGCGTCAAGGCAACAAAACTCTACCAAATACCGTCATCGGAAGGGGGTGTCAAGGCTGTCCTCTTTGATCAATACACGTGGTATGAAGAGTACCCAACCACTCCAAGCTCCTACGTCTTAAATGGCTTCATCTACAGTCTAATTGGTTTGTATGATTTGATCACGATAGCATCTCCTGAGGAAGGACGGGATGCTCTTCAACTTTATGAAGATGGTATAAGATCATTAAAAAAATTCCTGTTGTTATTTGACGGTGGAACTGGTACTATTTATGATCTACGTCATGTAACGTTAGGAAAAGCTCCAAACCTGGCGAGATGGGATTATCATGCAACGCATATTGCTCAATTACAATTATTAGCCTCCATAGATCCAGATCCAGTATACAAAACAACGCTACAACGATGGTTAGGTTACACCAAAGGGATTCGTGCTAAACACAAT
>Ech66
ATGTCCCTTCGTCGTGTAGTGGGCCGAATAATAGGAAAACAGGAACTGGGTACAGTTTTCCTGAGCCTGATTCTTGGTTTTATGTTAGCGACATGGCTGCGTGTTCGCCAGGGAATGGACCTGGAGTCCGATGCCATGGATAGAATAGCAATGGCGAATAAAAGATGCAATGCAGCTGTGAATCCGAGGGCGGCACCCCAGGACTCTACGGTGCCGCCTTCGCCTCCAAAGAATTTAATTTATGTTGGTGTTATAACGGCAGAGAAATATCTCTCGACGCGGGCAGTCGCTGTTAATCGGACTTGGGCAAAGACAATCCCGGGCAAAGTGGGTTTTTATTCAAGCGCTACGTCGTTCATGGAGCCTGGACTCAACCTCCCCCTCGTGAGACTTCAAGGGGTCGATGACTCTTACCCTCCTCAGAAAAAGTCTTTTCTCTTGCTTAAACACATGCACGATCATTACATTGATAAGTTTGAATGGTTCATGCGTGCTGACGACGATGTCTACGTGCGAGGCGACAAGTTGGAAACTTTTCTTCGCTCCATCAACAGCAGCCAGCGTCTGTTCATCGGCCAGGCGGGACTTGGGAAGCAAGAAGAACTCGGTCTATTGAACTTGGAAACGGGGGACAATTTTTGTATGGGCGGGCCTGGAATGATTTTTAGCAGGGAAACTCTACGCCTTGTTGTGCCGCATATAAGCTACTGCCTCAAGAATATGTGGAGCATTCACGAAGATGTGGAAGTTGGAAGGTGCATCAAGAAATTTGCTGAGATCGATTGCACGTGGGCTTATGAG
>Ech67
ATGTCAGAAGCATCAATGATTGGTCGCAAGTTTCTGGTTACTGGTGCCACGGATGGCATTGGCAAGCATACAGCTTTCAGACTGGCCCAGACCGGAGCAATGGTTCTCATGCATGGTCGCAGTACGGAGAAACTTCGCAAAGCCATTGAAGAAATCGAACAGAAGACGGGAAACAAGTGTCTAGAGTCATACATTGCGGACCTGGGCTCCTTCGACCAGGTTCGGAGTCTGTCGGAGGAGATCCACAAAAAGCACAGCAGCTTGGATGTCCTTGTGAATAACGCTGGTGTTTACCTGACCACACGGCAAGAGTCTAAGGATGGATATGAGATGACCTTTGCGGTAAATGTCCTCGCCCCGTTCCTCTTGACCTCACTCTTGATGGACCTTCTAAAGAAGGGACAATCAAGTCGCATCGTCCATGTCAGCTCCATCTCCCATCATAATTGTCCGAAAGGCGGTTTGGATGACCTGAACTCTAAATCAAATTACGCCGATGGCCGAGGGGCCTACGGATTGTCGAAACTGTGCGACATCATGTTCACCTACAAGATGGCGAGAGATCTTAAAGCTGATGACATCACCGTTAACTGCTTGGACCCAGGCACAGTCAACACCAACATGCTCATTAAAGCATGGGGGCCAATTGGAATCCCAATCGAGGAGGCAAACTTCGTATTCAGAGCCGCTACTGACCCTGTCTTAGACAAGGTGACGGGGAAGTATTTCGTAGATGACAAGGACACAGAAACCTCGGCGATTGCATACGACAGAGAAAAGCAGAATAAACTTTGGGCTACCTTGGTTGAAATAACAGGGGCAGTTTAC
>Ech68
GTTCGATCAACAGCAGCCTGTTTTGTCGTCCCGCTAGCCACAGGGATGAGCCTCGTTCTCTGCTTCCTTGCCCTCCGCCAACTCCGCCCGAACGCCAGATACATCCTCTGGCCTCGCATCGACCAAAAGACTTGCTTCAAGTCAATGCTCTCGGCTGGCTTCCAACCAATCATCATCGAGAACCGACTGGAGGGTGACGAACTCCGGACCGACATCGACGAGATCAAGCGTCAAATCGAGACACTTGGTGCGGAGAACATCCTCAGCGTGTTCTCAACAACGTCATGTTTCGCACCCAGGGTGCCAGACCGTCTGGAAGAAATCGCCAAACTATGCAAAGACACGGACGTGCCTCACGTCATCAACAACGCGTACGGCGTGCAATCATCCAAATGCATGCATCTCATCCAGCAGGCTGCCCGGCTGGGGCGAGTTGACGCCTTCGTCCAAAGCGCTGACAAAAACTTCCTCGTACCAGTTGGCGGCTCTATCATCGCTGGGATGGACGAGAAGTTCGTCGACAAAATAGCACAGACGTTCCCAGGTCGTGCATCAGCGTCACCCTCTATTGACTTGTTTATAACGTTTCTGTCTCTCGGGGCGAATGGCTACAAGAAACTTCTTAAAGAACGGAAAGAGATGTACACGTATCTGCAGGATGAACTCAGAAAGGTCGCGGAAGGTCACGGGCAGAGGTTGCTTAAAATGTCACACAATCCCATTTCCATGGCGATGACCTTAGGTCACCACACAGAGGAGGATGTCAAGGACGTGTCGGAGGTCGGCGCTATGCTGTTCAAGAGAAGTGTGTCTGGAGCG
>Ech69
ATGGGTTTCGATCTGGACCGTTTTACGAAGGCGGTGGACGAGGATTTCAAATGTAGTATTTGCCTGGCCGTTCTGGAGAATCCACTTGCTACCCCGTGCGGCCACGTCTTCTGCGGAAATTGCGTCCTGCCCTGGGTTGTTCAACACGGTAGCTGCCCGCTCAAGTGCGATAAGTTCTCCACCAAGGAGTTGAACAACGTTCTACCACTGAGGAACCTCATCCTGAAGTTGGAGATACGCTGTGACAATCATATCCGAGGCTGCCAAGAAGTTGTCCAAATCCAAATGCTCTCCCCACACTTGGAAGATTGTGACTTCGCACCGGTAACTTGTACCAATAAAGGTTGCGAAGTTGTTGTAAACATCAAGGACCAGGTTCAGCACGAGACGAAACAGTGCGAGTACCGGGCGGTTGGAAGCTGTGAGCAGGGTTGCAGCCTGGTCCTACAGCACAACGCCGTGGCGGACCATAGCTGCTTGAAAGCTCTTCAGGCACACACCTCAAACCTGCAGACGAAAATATCAAACCAGGATCACAGTCTTAAGAAAACCACCATGAGGTTTGGGAAGCGTGAGAAATCTCTTCTTGCGCAGATTGCATGTTTGCAAAATGAGAATCACATGCAAGCGCTACGTTTTCAGAAAAAGCTGAACGAGTGCAAAGCAGAATTGGAATATATGTCGGCCCTCGCCGTTTATGATAGG
>Ech70
GGTTTGCATGCCATAGCTGATCTTCTACAAGTGGACTATGAATCCAACGGCAATACAACAGACCAGTATGCAATCACAGTCCGCCGCTACGCCGGGATGGCCCTCACAAACTTAACCTTTGGAGACGCAGCCAATAAAGCTCTCCTCTGCTCCATGAAGGGATGCATGCGATCCCTCGTGGCCCAGCTTGCCTCCGAAAACGAGGACCTCCGACAAGTTGCGGCCAGCGTACTCCGGAATCTCTCCTGGAGAGCCGATCTTGCCAGCAAAAAAATCCTCCGCGAAGTCAGCACCGTAGGAGGCCTTATGAAATGCGCGTTGGAGGTCAAGAAGGAATCAACTCTCAAAAGTGTGTTGAGCGCTCTGTGGAATCTGTCAGCGCATTTCACGGAGAACAAAGCTGACATCTGTGCCGTGGAAGGTGCCTTGGAGTTTCTGGTTGCCACTCTGACGTACAAGAGTCCATCGAGAACTTGGGCAGTAGTGGAAAACGGCGGCGGGATCCTTCGCAATATTTCCAGCCACATAGCGACGAACGAAGTGTACAGACAGGTGTTGCGCGATCATAATTGCTTGCAGGTGCTGTTGCGCCATTTGAAATCCTCCAGTCTGACGATTGTCAGCAACGCCTGCGGGACGTTGTGGAACCTGTCCGCCAGGAACAAATATGACCAGGATTTACTCTGGGAACTCGGTGCGGTGAGCATGCTCAAGAACCTGGTACACTCCAAACATAAAATGATCGCAATGGGAAGTTCGGCAGCCCTGCGGAACCTTATGTCGGCCCGCCCCGACTTACTTAACACGAGCGAGAACCATAAAGAGGGACCTCCGACCCTGCATGTCCGCAAACAGCGTGCCCTGGAGGCAGAAATCGATAAGAATCTCAGGGAGACCTACTCAAGTATGGAGAAGGACCGTCACGCCTTGCAGCGTCGGATACCCGTCCGGAATCAACACCGGTCGCCTCAGAACTCTGCTGATTATTCCCCAGTGCCGCAGCGCATCGCAATATGGAACCCTCAGCAGTCCCCAACCCATGAACTTATACTGAATCAGCACCGGGAACGCTCCCACTCCCCCACTCCACGACAGGCCAACTCTAGGGAAGGAGGAGGGTCTAGCCAGCCTGCTCATCCCAGAGACCAGGATGTAAGGAAGCTGAGCAGTAGTGGTAGAAACGGTTCTGATGTCGAACCGAATCGAACAGACGAAGGGTCTCAGAACTCATCAGGCACAGGATCTTTGGATAGCAACCACAAGCGGCAAACTGGGAGCAGCAGAATTGCTCAG
>Ech71
ATGCGGTGGCCATGCGTTGCAGCAACGTATATGGACTGTTGCTGTACTCCATGGTGCATGTACACGTTGTATACATGTACATGCTTTCCACAGCCGAAACAAGACTGGTGTTCTCATCAGAGTAAAGCAAGAAAACGACGATGTATCACCCCTAAAGGACCGCAGGACGACATGTCAGGCGAGGCACACATTTCTTGCCTCTTTCCCGAAATTCTGGCGCTGATTTTTAGCTACCTAGACGTGAAAGACAAGGGCCGTGCTGCCAAAGTGTGTCGGGCATGGAGAGACGCTTCGTATCATCGGTCAGTGTGGCGGGGAGTCGAGGCCAAACTCCATATCCGCCGTACCAACCCGTCTTTGTTCCCCAGTCTGGTGACCAGGGGAATCCGACGAGTTCAAATTCTCAGTCTTCGAAGGAGCCTCAGTCATGTCTTACAAGGTATGCCGAACATACAGAGTTTAAATCTCAGTGGTTGTTACAATCTCACCGACTTTGGCCTGTCGAATGCATTCGTACATGAAATACCCACACTGACAGTACTCAACCTTAGCCTGTGCAAGCAGATAACGGACACGGGTCTATGTAGAATTGCGCAGTACCTTAAAAACTTGGAAGCCTTAGATCTGGCCGGCTGTTGTAACATCAACAACCCAGGTTTGCTTGTGATTGCACGGGGACTGCCGAAACTCAAGAGTTTGAATCTGAGGAGTTGCCGGCATGTATCGGACGCAGGGATTGGTTATCTAGCCGGCATGAGTGACGAGCCGGTTAAAGGGGTTTGTAACCTCGAAGATTTGGTGCTACAGGACTGCCAGAAGATCACTGACAGTGCCTTGAGTAATGTTGCCCAAGGCTTACTCCGACTCAGGAGTTTGAATTTGAGCTTCTGCTGTGGAGTGACGGACTCGGGAATGGTCAACCTGTCCCGTATGCCGAGCCTACGGGAATTGAACCTAAGGAGTTGCGACAACATCAGCGACATTGGGATCGCCCACCTGGCCGAATGTGGCGGTCATTTCACCACACTGGACGTGAGTTTTTGCGACAAGATTGGCGACGCCGCGCTCACACACATATCTCAGGGATTGTACAATTTGACTAATGTGAGCCTTAGCTCTTGCCATGTGACCGACGATGGGCTGGATCGACTGGTGAGGAATCTTCACGGATTGACCACGCTCAACATTGGCCAGTGTGTCAAAGTCACGGACAGGGGACTCAAACTCATCGGCGATCACTTGCACAAACTCAAATGCATCGATCTGTATGGGTGTACTAAGATAACGACTGTGGGATTGGAGAGAATTATGCAGCTACCCTGCTTGTCAGTTCTTAACTTAGGCCTGTGGCATAAAAGG
>Ech72
GAGCGGCCCTTCCAGTGTGACGTCTGCAATAAGGCATTCAACCAGAAAGGCTCCTTGCAAATCCACATGACAAAACACACCGGCGATAAACCGCATAAATGCGACTTCTGTCCGTCCGTTTTCTCTCAGAAGGGCAATCTGCGTGCGCATATAGCTCGCGTTCACGAAGTCAATAAGGAGGTTGCTATGTATCCCTGTGAGTCATGCACCTGTTCGTATCGTAAACTCGGAAGTCTCAACGCTCACATAACTCGCGTACACGGAGGATTAGTGAGCAGTGAGGATAAAGAAGAAGAGGCACCTACGACAACCTTGGGAACGGGGACAGCAACTCTACAGCTTGACGGCACTATGTTATCATCCAGTATGGTCAGTGACGTCATCCAGCAGCTGCTTGAAATCTCTGAGCATTCGGAGGAGCACTCCTACGCCCATCAACAGATCCAACAGCTGGCTATGGGAGCAACTTGCAACATCAGTTCTGATATCTTACAACAAGCCCTTGAGAATTCTGGACTTTCAAATGATAAACAGCCTGGTCAGGAGGGAAAGACGGATTCGCCCGCAATAGCCAACCGTGCAGCAGTAGCGGAACTACTTCAAAAGCAGAAGAGTCTGCGCTTAAGATGTGGGAGGCTCCATTCTTGTAAATATTGTAGTAAGACCTTTAAGAAACCCAGTGATCTTGCGAGGCATATAAGGATCCATACAAGAGAGAGACCTTTCAAGTGTACTCAGTGTTTCCGTAGCTTCACGGTCAAGAGCACGATGACGGCGCATCTGAAAACACACACAGGCGTGAAAGAGTACAAGTGCCACGTCTGCAACAAGTTGTTCTCCACGCACGGAAGTTTAAAAGTTCATCTTCGTTTGCATACCGGAGCCAAACCGTTTGAATGCCCTCACTGCGATAAGAAGTTCCGTACGACCGGACATCGCAAGACGCACATATCCTCCCATTTCAAGGAGAATTCTCTTCGGAGATTAAAACCGAACCGACAGCGACCTTCTAAACCTCCCAGACCAGAGATAGAGCTGCCCGATGTTCAGCTTCAGGAACCCATACTGATTACAGACACTGGTCTTATTCAACAGCTCCCAAGAAACAGTGCAATGTATAACAACGAATACATTGGTAATACTATCCACCATGGAGTCAGTAGTATTGATCGGCCGTACAAATGCGGCTACTGCGCTAAGAGCTTCAAGAAATCCAGTCATTTAAAACAGCATGTCCGCTCCCACACTGGAGAGAAACCATTTAGATGTCTTCAATGCGGCAAGTCGTTTGTGTCTACTGGCGTCTTGAAGTCACACAGTCGCACCCATTCTGGGATTAAATCATACAAGTGTTTGATTTGTACCACTACGTTCACGACCAACGGCAGCCTGAAGCGTCATATGTCTACTCACAGCGAGGTCCGGCCATTTATGTGTCCCTATTGTCAGAAGACATTCAAGACGTCGGTCAACTGTAAGAAGCACATGAAGACGCATCGACGTGAGTTAGGTCTGCAAGCTCTTGAGCAGGTATCGTCAGCTGAAGGTTCGGGACAGAGTGGGGATAATCAACAGGCACAGATACAACCTCAACCTACGTCTCAGCAGAGCATTGTAGACCAACTGGCTGCTGTTACCGCTGCCCAGAACCAAGCATCATTACTGGGCCAGCTGAACAACCAGACTCACGAGGTTCTGAGACAAGCTAATCTAGAATCCGGAGAGGCTAACCTATCCTCGCAAGCCCTTGCACAGAATACACTCACCCAGTCCAATCTAGATGCCCTAGCAGCGCATGATAATCTCACTCATGCAACGATTAATGGTCAGACGTTCATGCTTACACAACAACTGGCCACCTTGGCCAATAGTCACCACTCAGGATTGACTCAAGAACAACAGATAAGTCTACAGACTCAGCAGATTCAGCAGCAGTTAGAAGCCATTACTGGCCAATCGGGAATATTCCAGCCGACTGTTATAAATGTAAGTCAACCGGAACAACCGCCTCCACAGACGGTGAACCAACGGATGCGAATGCTACGTGCAGGAATGGAGGATGTGAAGCGTACATACAGATGTGGTTATTGTAATAAAGCATTCAAGAAATCTAGCCATTTAAAGCAGCATATAAGGTCCCACACAGGTGAGAAACCTTACGCCTGTATTCAGTGCGGACGCTCTTTTGTATCATCTGGGGTGCTGAAGTCTCATCAGAGGACACACACTGGAATCAAAGCATACAACTGTGACGTTTGTAACACGACTTTCACAACGAATGGATCTCTCACCAGACATATGACCATCCACAGTGATGTCCGTCCGTACGACTGCTCAAACTGCGGGGAATCCTTCCGAACAGCTATTCACCTGAAACGCCATGTAAGGTCTGTCCATGAGGAAGCTGAGCGCGGGCAGGGTGTCGACGGGCGACGACCAAGAAACGTGGTCGTCTTCACTGAGGAAGAGACCAAGGAACTGAGCAAGAGTTTACCGCCTCGTAATGCTAGTGTATCTGAGAAGGTTCTTATTCAAGAAGTCTTGGAGAAAGATCGTATCAGTGAGATTCAGGACAAGAACGAGCTCTTGGAGAAGGGACCGAAGTTTGCGCATAAATGTGAGCATTGTCCTAAGAGTTTCAAGAAGCCCAGTGATCTGGTGAGACACATTCGTACTCACACTGGCGAGAGACCTTTCAAATGCGACGAATGCTGCAAAACCTTTACCGTCAAATCGACCCTTGATTGCCACATGCGAACGCATCGAGGAGGAAAGAGTGTTACGTGTCATATCTGCAACACCGTCTTCGCTACAAAGGGGAGTCTTAAAGTCCACATGCGTCTTCATACAGGCTCAAGACCATTCAAGTGTCCACACTGTGATGAACGGTTCAGAACATCGGGATCGAGGAAGATGCATATTATGGCCCACTTCAAACCTATCCAGACCAAGAGAGTAAGCAAGACTGTTCAAAGATCTGCAACAACAAATGCCATTCAGCAATACAATATAGCCGACAGCAGTAACGCAGTCGTTAATACTGGTATAGAAGAGACTGAACCAATGATACAACAGCAGCAACAGGCGTTTGTGAGCCAGCCTCAAGTGCTGCCAATCACAGTGGCCGGCAATGAAGCTCTGTCGTTTGGAGATAATGCAATCGGAGCTACGGTTCTACAGGGATTAGAAGGTCTGCAACTACAGCTCACGGCCACGAATCTCGGTCAGAGTCTACAACTTCATGGAATCGATCAGAGCATCACCGTTCAGATCGATCCGAGTCTACTCCAACAACTCCAACACGGAAGCTTGAATCCCATCATGCTACAGACCGGAGACTTGAATCTGGGGCAGATAGGATTGCAGTTGCCCCAGGGCGATCAGGTAATGGGAACAGCTGCCCCTGAACAAACTCTCCCTCAGTCCGTCTTCTCTCAAGGAACTGATCCACAGCAGTCTAACCTTCTAGTGCGTATAGACTCTAATCTCCTACAGCAGGTTGATAATCCACCCGTAGTGAGTGATACAAATGAAGCTACATCAGTTACCCTGGACCCTGCATTGATTACTCCTACCCAACCACAGGATCTGCCCATCCTAACAACGGCTCTCAGTTCAAACTCACTGCAACCTTCAACGTCCAGTATCCTGATGACCCCAACCATGTCAAGTGTATCGATACCTCAAGCTCTAAATCTCAGCACTGTGACCAGCGTAGCGGGAGCTTTACCTGAAGACCTGTCGCAACCTGTCCAACAGATGACAACTCACAAGCAACCTCAGACTAGTCTAGCCGCGTTGGATCACACGTCAGCCCCGATCACCTCAATGGTCACTACTCAACAACCCTCCGTCATCAGCTCTCAGACCGATCCGATTATTAATGAGATGTTGCAGAATGTACAGGACAAGAGAACGATCAACCTCGGCGATTCCACTCTCGCGAATAACCCAGCTGTGGATCAACAAACATTTCAACTAACCCTCGGCGGGGAGACGTTGAATCTCTCCCAGAACATCGTGTTACAGTCCGGCATGGGAGGCATGACAGGCGCCTCCAATCAAACGTTGAACCAAGCTTTAGAGGCAACGGCAACGGCTCTGAATCAAGCATTAGGAGTGACGGCAACCTCAAACCCAAATACTGTAGATGTCTTAAAAGTCAACATTTATCAAGATCCGGATCAGGATGCAGCCGGTAAAGCGATGACA
>Ech73
TTTGGCATGACGTCACCATCTACGGTACAGGGTAGGGTGATGTTGATCGTATACGGACTGCCTGGATGTGCTGCATGCATTCTCTTCTATAACTTGTTCCTGGAACGACTCATCACCTTTCTGGCCTTCATCATGAAGAAATGCCACGAGAGACAAATTCGTCGACAGAACCAAAACGTTTTACCAAACACAGGCAGGCGCCCTTCCCAACAATCAGACGATAACCTGGAGAGTTGGAAGCCTTCAGTGTACTACGTTTTGTTGTACCTGTGCATAGCGTCAACCATCATAGCCTGTGTGGCATCCGTCATGTACACCAGTATTGAGGGCTGGGACTATGCAGAAAGCATCTACTTCTGCTTCGTGGCTTTCAGTACTATTGGCTTCGGGGACCTTGTGACGAGCCAACAAAGAGAGTACCCACAACCTTATCTCTACCGCTTTGGCAATTTCATATTTCTGACAGCTGGTGTATGCTGTATATACTCGCTGTATAACGTGGTATCAATTGTTATTAAACAGCTCCTTAACTGGGTTCTAAAGAAACTAGAATGTAACCTGTGTCGTAGGAAAAAGCCGCGGCCGCGACGGAACGCAATCACACCAGGACATCTGCAGAGGCAGGTCAACTCGGCCAGCAAGCAGCAACGGAACGACAACCAGGCAAATGGAGTGGACATCACTGATGTGGATAGTAACTATGACAGCGAGACCGACGGACGCCGTATGTCCGGTGAGATGATAAGCATGAAAGACTTTCTAGCGGCTAATAAGGTGTCGCTAGCCGTGATGCAGAAGCAGCTATACGAAACCTCACAGCACAGAAAACACCATGCGAGCAGCAACGGTGCCTTTGGCCTTGGGCAGGGCGTTGGAGGACTCGCTATGCTAAATAACAAATTACAAGAGACTGAACGAAGGGAT
>Ech74
ATGACAACACAGCTATGTTTCAACCAGTCAGAGGCAGTCGAGCTCCATGGTCCCCATGGGCTGTACATCAAACCTATCGCCAAGCTCAACATCTCCGTAACGCTGCCGCAGATGAAGACAGAAGGGAAGTCCATCAGCAACTGGGAGGTCATGGAGAAGCTGAAGCGGATGGCCAAGCCTGATTCCTTCCTGGTCCTGAGAGTCAGCAAGAGCTCCCTGGAGTTCCTCCGCTTTGAGGCTGAGGTGGAAGCCAAAAGTCTTATCAAAGTCCTGATCCTTAGACTCGACGGGAAGGTCATCAAGCTCAGTGGATTCCCAGAGCCGCTCAAGGTCAGAGCAGCTGAGGCGAAGATAAACTTCCCCAACCGTCACGATTGGGACTCGTTCTTCCGCGATGCCAAAAACATGAATGAGAGCAATCACGGCGAGCGACCAGATACAATCAAACTGGAAGGCTTACCTTGCAAATGGTTTTCCTCAACGGCAGAGCCAGACAAACCCAGTGAGCTGATCATCAAGAAGATATTTGAGCTTTTCGGGGAGATAAGAAACGTGGATGTTCCAATGCTTGATCCGTACAGACATGAGTCTCAGGTCATCGGGGGAAACTTCAGAACGTTTTCATCCTTCAGTACGCTGACATTTGAAGTCTACGTTCAGTATAGCGAGTACATTGGATTTGTGAAGGCGATGGATGCTCTGAAGGGCATGAAGCTACTGAAGAAAGAAATGAGCTCGGAGGAAGGGAAGGAGGGCAAAGCCTATACAGCAGACATCAAG
>Ech75
ATGGCCACTACCGAATCGACCACTACGAGATTTCAGGTGCTAAGTTATGACCAAGTTAACCGACTGGACCATGTACTGCGACGGGAGACCATGACGGTCCACGGCCGGGGAAACTTTCCAACGTTGGACATGAGCCTGCTTGATTTGATCGATGTGGTACGGGGCAAACTCGAAGAAGCAGGGGTACATGTCCGCGGTGTCCGGATGAACGGTGGGGCAGCCAGCCACATTCTCGGGGCCTCTGAACACCAGTCCTACAACGACGTCGACTTGATCTTCGGAGTGGACATGTCACGGACTGAAAACACCCACATTATCAAGGAAGCCGTGTTCACCTCGCTGTTGAATTTCCTTCCAGAGGGGGTGAGTACAGACAAAATGAGCTCATGCACCATGCAGGAGGCCTATGTGCAAAAAATGGTCAAAATCTACAACGATAATGACCGTTGGAGCCTTATTTCGTTGTCTAATAACACTGGCAAGAATATTGAACTCAAATTTGTAGACAGGATGAGGCGTCAGTTTGAATTCAGTGTAGATTCTTTCCAGATCATCCTCGATTCACTCCTCTTCTTCTACAAACTTTCTGAAATCCCGATGAACTCTAACTTCTACCCGACAGTCATCGGAGAAAGTGTCTTTGGGAACTTCAACGAGGCCCTCTACCACCTCAACAATAAGTTGATCGCCACGCGGAACCCTGAAGAAATCCGAGGAGGCGGTCTGCTCAAATACTGCAATCTCCTTGTCCGGAAATACCTCCCAGCGAGCCACGAGGAAATAAAAATCCTGGAAAGATACATGTGTTCACGTTTTTTCATCGACTTCAGCGAGTTGCCGCAACAACAGCAAAAGCTTGAGAGCTATTTGAATGATCACTTTGTCGGGGACGACATTTGTAGGTACGAGTACTTGATGATTCTTCACAGAGTTGTGGATTCCAGTACGGTGTGTCTGATGGGACATGAGCGACGTCAGACCCTGACACTGATCGCGGACTTTGCTCAGGAGGTTCAGCGATCACTGGCATTCCACCACCAGCAACAAAGGCATCCGCTGATGTTCAGCAATGGCGTGCATCAACGACAACTCAACCAGTACCAGAACAGCAACAACCACCACCACCACCACCAACATCATCATCGGCAGCTGGCAGCGTTGCCACCACCCACAAACAACCACCATCATCACCATCAACAGCAACGTCCATTCATTCCTTACAACTACAAGCAGCAGAGTCAGGGTGGTTACTTCCCCACAAGCCCCTTCCACGGTCAGAAAGCAGCTCCCCATAACAGTCGGTACTCGAACTTCAATGCAAATTGGATGCGTTATGGTTAC
>Ech76
AGCTCTTTTCTGTTTATTTTCGTTTCTACAGATGCTCAGGACAGTAGAGGGCAGCCTCACTGGTGTCATATAGCGTATTGGGAGCACCGAACACGAGTGGGACGCATGTACACAGTATTCTTAGATTCTGTAAATATCTTCTACGAACTACCTCATGGGGACGGGTTCTGCCTGCGGTCGTTGACCCGCGACGAGCGCTCGGAATCCGTCGTCAGAACTCGAAAGAAAGTCGGCTGCGGCCTGACCATGAGCCGGGAGTCGGACGGCGTGTGGCTGTACAACCGAAGTAACTTTGCCTTATTTGTCAACTCTCCTACCCTGGATGCCTTACCGCCGTCGAGAACGTTAACCGTGCACAAGCTCATGCCGGGCTACTCGATCAAAGTGTTTGATTACGCCAAGTCACAGATGCTGGAGCATGCACGGCGAGATCCGGAGCCCCCGGACGGGCCGACGGACCCCCACTCTATTCGGATCAGCTTCATCAAAGGGTGGGGGCCACGTTACTCCAGACAATTCATCACCTCGTGCCCATGCTGGCTCGAAGTGATCCTTACCAGACCACGTTTACAT
>Ech77
AGGGACTATGCTCGAGTTGTTTTAGAACCTGTGCAGGCCCATAATCTTCTGACCTTGCAAGGCCTACAGGCCATGTGTCAGCTGGAGACAACGGCCATTCGCCAGCATCTACAATTCATGAGAAACTGCTACACAGACAAGAAGGGATCATGCTGTCGCAGCTGGTCCATCGGTAACTATGTAGCATTGCTAAGCAACAGATCCAGCTGCATGGAGATTACAGAGAAGGACGTTGCGGACACTGTGGAGCTGCTTCAGAAGTGTTCTCATTTCTACCGGAGTCGAGATCTTCAACCGAATTGCTGGGAGTCCCGGGAGTCCCAGGAGTGGAAACCTTGCCCAACGAATATACACGAGGACTGTATCCGCTATGACGCTGTCTACTCTATAATGCATTACCTTGCAGACGTCGGATTCTTGAGCGTGGAGAAGCCTAATAATGTGGAGGTCAAGAACACAATGATCATTATCCCAGTATATGCTGGGAATGATATGATAGAAATCTACGAGGACGTCTTTAAGGATAAGGAGGTGGCCAATGCCGAGGTCAAAGTAACGGGATTGTGTTTCAATCTCAAGTACGATCTCTTTGGAGAGTACTTAACGACGGAGGCATTGTACCCTTGCCTTGGAGTGTTAATTATCATAATCCTCATGTGGATGTACATTGGATCCCTCTTCATTACCGTCATGACTGTGATCAGTATGGCAATGTCGCTCATTGTGGCATATTTCCTCTACCGTATTGTATTCGGCATTCCCTTCTTTCCGTTTATGAATCTAACCACGGTCATTCTCCTTGTTGGAATTGGAGCGGACGATGCCTTTGTGTATTGTGACATTTGGAAGCGCACAAACTCGGATCACGTTAACACCCCACAAGTACTGATCCTCTTGGACACGCTTCGGCACGCTGTCGTCTCAATGTTTGTAACCAGCCTCACCACAGCATCCGCATTCTTTGCAAATACAATCAGCAAAATTACCTCCATCAAGTGCTTTGGCATTTTCGCGGGGACGACGATCCTCGTCAACTGCTTCTTCACTGTCACCTGGTTGCCTGCAGTAGTCACAATTTATGACTATTACTTAAATGGTTACTCCTCTAGAAGAACAGAAAAGAGAGAGTACAGAACGCACAAATGGAAACACTCTTGCTGCACTAACATACTGCGGTGCTTGAACAAAATAAAGTACATCACCAGTGAGTGGTCCCGTATTTTTTTTGATAAGATACTGCCCTGTGTTGTTATTAAGCTACGTTACGTTTGGCTGCTCACCCTAGGCACGCTAACACTAGGTGGATTCATTTTGATATTCTTCAATCCAAAACTTCAGTTACCGACCCTGCCTGAGTTTCAGTTATTCCACTCTCTGCACCCATTTGAGAGGTACGATTTCATCTACAAGGATATGTTCTGGTTTGAAAAGGGGAACAGCACAGGATCACAAGTTTACTCACACTTGCCGCTAAGGATTGTATGGGGAGTTCAACCAATAGACAGCGGCAATCCGTTTGATCCCGAAAGCCATGGTGAGATCACGTTTGATAAGACGTTTAACATCGCCCTCCCGGAGGCTCAGCAATGGCTTTTTAATTTCTGCGCCCGGTTGCGTAACCAAAGTTTCTTTCTCCCTACCGTAGGATTGCAGTTCAAGAACTGTTTTATTGAAAGTTTTAGAACTTGGATGCAGACAAGAAGCTGCATTGATATTAATACAGGAGAGAACCTTATGCCTTGCTGTAGGGAAAGTGTATTTCCATATCCTGAAGAAGTCTTTGATAAATGTCTCCGGGATGCAGTAAGTGTGCTGTACTATGAATTCCCTATGGCCTTTACAAAATTCACTCCAGGGCCTCGGTTTGGCGGCCCAGAGGATCGAGTAGTTGCAGCCATCGTCGAGTTTGACAGCACACAAACGTACACATATTCATTTGAAAAAATTCAAGTATTTTGGAATGCGTTTGAGAACTGGGTGACTTCGGAGTTGAAGACTGCCCCAGAGACGATGAAACATGGGTGGATCACAAGTTTTGTGGACTTTTACGATCTGCAGGATAATTTAGCTCATGGGATGCCAATAGCTCTCGGCATGTCCATTATTATCTCCACCTGTGTTATGTTTGTAACCACACAGAACCTCCTGATTAGTGTGTATGCTATTCTGTCCATATCTGGCACCATATGTGTGACCATTGGGGCTCTGGTACTGCTGGGCTGGCAGCTCAATATCCTTGAGTCTGTTATTCTATCAGTTGCTGTTGGGCTCTCTGTCGATTTTACTGTACACTACGGTGTCGCGTACCGAATCGCGCCGGAAACCGACCGGGAGTCGAGAGTTGTTTTCTCTTTGGGTCGTATGGGGTCTGCAATCACGATGGCTGCACTGACGACCTTCGTGGCAGGTGCTTTAATGATGCCTTCTACAGTCCTTTCCTACACACAGATGGGAACCTTTCTTATGTTAATCATGTCAATAAGTTGGGTGTTCTCCACCTTCTACTTTCAATCGCTCTGCCGCACCATAGGGCCAGAGGGCTCACTCGGACAGTTCCCACTGCTTGGTTGTGCATGCTGCGCATGGAGAAAGAACACAGTCAGGGCTGCAGACTCGGAAGCCATCCATTCCCACTCCTCAGAAGTGCCAAGCTCAGGAGAATCTCACGAACTGGAACCGCTCAGCTCCTTTGCGACTTCAAATTTAAACTCTCCCAAGCCAAGCTCAAGTTCATTCCATAGTAGTAGTAAATACCCACATCACCTTGGTGTTGTACCACCGCAATGTCTCCTTACGAAGCAAAGAAAGGAAACACCTCCTTTACCTGGAGCCTCTGGACCGCTATGCTCGGAGGTAATCTGGGAGGGAACCAGTAAGTTTGTGACACGACTCTATAAGCCGGTGGCACAATGTGAACCAGCTCCAGTGATTTTACCAAACAAAAACCCAAATGTCCCTGATATTTGGGTCAAAATG
>Ech78
GCAATAAGAACCAATCAGACGATAGAATTCAACCTAGCTCAGCCTGTCATTCAACTGGTTGTCACAGCAACGGATCATGGCAACCCACCTCTTTCCAGTGTAGTGGCAGTTCGTGTTCAAGTTTTAGATGTCAACAACAATGCTCCAGCTTTTACTCAAACAATTTACTCTGCTTATGTGGATGAAGATAAAGCCATAGGCTGGCCGGTTACAACTGTGACTGCCGAAGATCAAGATCCATCATACCATAACAGAAAAATTGACTACAGTATTGTAAGTGGAAACCAAGCTGGGAAATTTGAAATCAAAGCTGACAGTGGAGATATTGTTGTATTTGACAGCTTGGATCGTGAAGTTGAAGATACTTACACACTGATAGTTGCTGCAACGGATCGTGGACTTCCACAGCGTAATTCAACAGCAGAAGTTGTGATTGAAGTACAAGATATTAATGATCATGCACCAAGATTCACACAAAGCCAATATTCAGGATCTGTACAAGAAAACGCCACAGTTAACACAAGTGTTGTTCAAGTATCAGCAACAGATGGTGATATTGGACGGAATGCGGAAATTCACTTTGATATTCGATCCGGAAATGAGTTGGATATGTTTACTATTGATGAGTTGACTGGTTGGATAACAGTTAAAGGCAATCTTGATCATGACACTGTACCTGAAGTGAGAATCTCTGTCAGAGCTACAGACCGTAGTATTGATAATCCACTGCATGCCATTATACCAGTGTATATTCAAATCACTGACTATAATGACAATGTTCCTTACTTCCCATTCATGATGTACTTGGAACGTGTTGCTGAGAATCAACCTGCAGGCACTCTTGTGTTTGAGGCTCATGCTATTGATAAAGACACTGGTGAATATGGTAATCTTACTTATGCTATTACTGATGGCAATGGGCAAGATTTCTTCAATATTGATCCTATCACTGGTAATGTCACCACTAAGCAGCCGTTTGATTATGAAGCAGAAGATTCATATCGTCTTGTCATTCGTGCCATAGATCGGGGCGGAGAATCTGTCTCTGTACAAGCTCAAGTAGAAATCACCAGCCGTGATGATTACTCACCCCTGTTTGATGAAGACTCATACTCGTTCAGTGTTGCACAGGATGCTGCAGTTGGAACAAAGATTGGAACAGTTCATGCCAAAGATGCAGATAAAGGAATAGATGGTGTAGTTGTTTATGCCTTTGAACGAGGTGATGAATTCTTTGCAATTAATCAAAGTACAGGTATTATAACAGTAAAGAAACGCCTGGATTCTACAAATAGACGGAAGCGTTGGGTAGATGACCATACGTACAGGAAACGCCGCCAAGCCACGGATGGGAAAGAGCAGTACTCACTGATTGTAAGAGCAAGTTCTGGAAAGAATGAATCCAAGGAAGCCATTGTGTCAATCGTATTAAATGTTGGTCCTCCTAGTACTGGAGGTCGTCAAACAGCAACTCCTGTCACAACAATCCTTGCAGTTGCCATCCCAATCTTTGTAATCATCATTTTAGTGGTCATCTTTCTTTGCTTTATAAGGGTAAGAAGAAAGCGTGAATACCGTCAAAAGAATCCCAAGCCTTCTGATTACCAGGCCGGTGACCGGTCACTCTCACCCCGATCCTATGATGCTACTTTTGATGCTGTTGAAATGGGTCACAGTGCTATGGTAAACCATGCTATGACACCAGAACAACCTTTGACTGCTGCTGATACTCCATACAGCATGTATCCTCCACGTAATATTTACAATATGCATCGAAACAACATGAACAGCTCTATGGAGGTCGGTCGTACGGATGTATCAGAAGGTAACTCTGCCTCCAGTGGGCGAGGATCAACAACTGTTGAAGATGAAGAAATAAGACGCATTAATGAGAGAAATGTTCCTGAGGATCAAGGTGGTAGTGTCAGGGAGAAGGTATTAGATTCTGGAATTCAGCAAGATCACGAGGATGGATTGTCATTGAGAGATAATGCTTCTGATATTATGGGATCACCGAGAGAAAAGAACATGAGTTATTTGAATAGCGCTAGCGCTGAAAGCATGCATGTGTTTGTTGAAGAAGGGGGTGGAGAGGCCGGTGGTGGTATGGATATTGGTAATCTTATATATGCAAGATTAGATGAAGTAGGTGCAGAGGAAGATGATGCCATTATGGATGGTACAAGAGCATTTGGATGGGGGGATGACATCCAACCTTCCATGGCTGGTTCATTAAGCTCCATTGTTAACAGTGATGAGGAGTTATCAGGAAGCTATAATTGGGACTATTTATTAGACTGGGGGCCTCAATTTCAGCCTCTGGCCCACGTCTTTGCAGAAATTGCCAAACTGAAAGATGACACAGTTGTCAAACGGCAATTAGAAAGGCCTCAACAGAAGCATAAAGCAGCAAAGCAGTTCCCACCTCCACTGCTGACTAATGTTGTCCAGGGTCCCATTAAGCCAGTTGCACCACTTGCTATGAACAATGTAGTCACCACCTCCAACTCTCATGTCTTGCCAAGATCACCAATAGTTAATGAAAGTGCTTTTGCTGCTGTAGGTGTATCACCTGATTTATCACCCTCTCTGTCACCTCTTGCACCCGGATCTATGTCAATTTCACCTATGGTTACGTCTACAGGTGTAAGTTCCGGTCAGTCCTCAAGTAGAGGTAACTCTGGTTCTAGTACACCACAAAGAACAGCTAGGAATCCCAGGCAGGCTGCTAGCATCAGATTTATTCCCTCGTTTGCTGGGGATGAAGAAGAAATTCAAATT
>Ech79
ATGAGGCACCAATTGAGTAGAGACACATCCAAGTGGACACGAGGAAGCCCCGAGATTCGTCGGACAAACTCGAGGGACAGAATGAGCCCTGGAAATGATCGGTATGAAGGTAGGGGAGGTAACAAAGCAGGTCGGTCCCGCAGTTTAGAAAAGGAAGAGCGAGGCAGAGTTGGTCGGGATAGCAAGCGCTCCAGTCGCGGTGACCATGAGCGTGATGGAGGCGGTGGCGGCAGGGAGCCGTACGGTGGTGGGGGCGGCGACCATCGGTACAATACTTATGAAAAACATGACAAAGAACCCAAATACTCTAGCTTACGAGTCAGTAATTTCCCATCACATGTTTCTGATATGGCAATCAAAGATGCCCTTTTTCATGAATTCAAAAAATTTGGGGAGGTGAACGTGCGGGTGGCGTACAGTGGGGATGAGAGATTTGCCTTTGTAAATTATCGCTCTTCTGATCTGGCACGGGATGCGAAACAAGCCAAAGGAGACAGGTTAACGCTTTTTGGTAAGCCATTGCGAATTGATAGTGTGTATAAACGGAGGAGTATTTCCCCAGACCAAGGTTTTTCTGGACGACAAGGCCAGGAGCCCATGGGTGGAAGACGCCAGCAACGTAACATGGGTCGTGATGGTCCTGGAGGAGGCAGGGATAGAGATCAGGGTTATGACAACAGAAGAGCGTATGGCGGTAGTGGTGGTGGCGATGGCTACCAATCTAGGGAACGTGACCGTGATCGTGATTTGTTGCTTCTCCCTGAGGATGATCCCAAAGCGACGCGCACTGTTTTTGTAGGAAACTTAGAGGAAGGAATCCAGGATAATGAGCTTAGGAATGCGTTTGAGCGCTATGGCATTGTTGAGGATGTGGATATAAAATATCCACCACGCGGCCAGGGTAATCCATTTGCATTTGTTAGGTTTTTAAATCTAGACATGGCTCACAAAGCTATGGTTTCTATGTCCGGCCAGTACATTGGCAGGAACCAGGCTAAAACAGGTTATGGCAAGCTATCTCCAACAACACGATTGTGGGTGGGAGGTCTAGGGCCTTGGGTTTCTCTCGGCGTTCTTGAACATGAGTTTGATCGCTTTGGAGCGATTCGCAAAATTGATTACATCAAAGGAGACGACTATGCCTACATTCAGTACGAAACCTTGGAAGCAGCTCAAGCCGCAGCATCAAACATGAGAGGGTTTCCTCTGGGAGGACCAAATCGTCGCCTCCGTGTTGATTTTGCAGACCCCGATACTGGAAACCGTCCATATTCCATACATTCACCACCAAGAAAGCCAGTGAGAGATGATGCGATGGGCAGTTACAATAATCGCTATAATAACCAGGAACGTGAATTTCGTCGTGATAACTCACCGCCCCAGCAGTACCGTGATGGAGGACGTAATGATCAGTGGCAAGGACCGGATGGAGGGGGATTCCGTGGAGATTTTAATCGTCGTGGTGGCAGCTGGCAAGGTGACGACAGTCGTGGTGATGCCGATTGGAACCGCAGAAACTCAGATGGAGGAGGGAAGCAGTTTAACAACCCTCGTGGACAGGACAACCGTCGCAAGCGCCAGGCATCCCCTGGTAATGATTTCGTAAGAGACCGTCCATCTGATAGAGGGAGACCGTTTAAAAAGCGCAGATCCCCGGAGGGTGGTGCTGCCGGTGGAGAAAGGAGATTTGATGGAAGTTTTGACTCGCCAGAGAGAGCCGGAATGGGCAATGCAGATGTCCCTGAATTTCATGGTAGGAAACGGTACGCTGATGATGGCGAGAGGCGTGATGGCGACGGATATCGCAATGACAGGAGGACATCTGACCGGGGCTACCAAGTAAAACAGGAAGGAAGGAGGACCGAAAAGTACAACAGCCTGATTGATCTTGTGAAATTTCTGCCACAAAGCTGGCAGAACTACATTGTGTTGAAAAATAGTGCCTTCTCCACTTGCATGTATTTTATCGGAGGAGATGTGTCTGTTGCCGAGAGTTTGTTGCCAGCGAGCGGCACTGCTGATGAGTCGCCACTTCGGATAACGCAACGCTTACGCCTGGACCAGCCAAAGCTGGATGAAGTGGGCAAGAGGATTTCCGATGCCGGATCTGGAGGTCACTGTTTGTTGCTGGCCCTGCCCGGCCCTGCCCAGGAGAGCACGCCTGCCGGCACTCAGTCGCGTCCCCTGCGCAATCTTGTGACGTACTTGCAACAAAAGCAAGCTGCCGGAATCATCAGTTTGCCTGTGTCGACTGGATCGGAGGACTACGGTGTTCTGCACGCTTTTCCACCTTGTGAGTTCTCGCAGAAGCAGCTTCTGCGCTACGTTCCCGGACTAAGTTCCGAAGCTACTAGTGAGGATCACTTGGCTGTGGTTATCGTCCGTGGTGCCGCT
>Ech80
ATGCATCTCAACAGGCGTAGTAAGTCTAAATTACAAGAGACTAGGTTTTCAAACCTAAAAACAGTGGAAGTTGGACGTGGTCGAAATGGTTATGGCTTCACGATGACTGGACAACATCCATGTGTTCTAAGTTGTATCTTACCGGGTAGCCCTTCCGATGCCTGTGGATTGAAAGCTGGAGATTGTGTCATGGCTATAAATGGAGAGAATGTCACACGCATAGGTCATGAACAGATTATTAAATTGATTGGATCTACCTCGGGAGTACTGAGGCTTACAGTTGCTGAAATACAGGAATCAGAATCTTCAGATGAAGAGGACTTTGTACCAGTTCCAAGAGTCCGATATATGAGATCAAAAAGTGTGACACCTTCTAGTAAAATTAAAACTGATTTGAGCCGAGAAGATCAGCAGACCATAATGTACAAGCAACATCAATTGCAGTCAAATGTAGGTGCCAATGTTGCCAGTAAGTTTGCACCAGGACACCTTAGTCCATACAATCAATCAGGTCGTGCTGCAGTTATGCTTAAGAACAGTGCAAGCAACCACGATTACACATACTGGAATGGGAAAGAGTTTGAACAAATCAGGGGTGCTCAAAAACCCAGGAACGTGAAACGTAATTCAGAAAACAAACATTACAGACGTAGACCATACTCTGCACAAAGTCATTCTAGCTTTTATCCTGAAAAAGAAGAAGATGAAGGTGAACTTCCTGACCCCGGGTTACGACCTCTGACTCCAGTGGAAGTGTCCAATATTATGTATCCTTCACTTCGTTCCCAAGCAAGGTCTGGAGCTCAACAAAGGAGATTGTCAGCTTCAAGTGGAGAACAAGGAGTGTTGATGCATGCTGTAGTTGGATATCTTGGATCTATTGATATTCCGGCATCTGCAAATTTACCAATGGCAAGTCTTCAAGCTATAAGAGGTTGTGTAAGACGTCTACACCTTGAGCAACGTATTCATTCCTTAATGCTGATGGAAATAAGAAACAAAGGTGTTTCTCTCATCAATGCCAATCACAAAGTTGCAGTTGTTTACCCAGCTGAAAGAATTACTTTCTCAGGTATTTGTCCTGATGACAAGCGGTGCTTTGGAATTGTTACCTCACAAAATCCAGAAGACAACTTGGAATCTGCTGATAGTGATGATGAACCAATTGGAAGTTCCTGCCATGTTTTCATTGTGGATCCTTCCTTGTGTTCACATAATGTTCATCTTGAAATGGCTGCCAGGTTTGATGTCCAGTGTATTCATGATCCATCAACCAATACATGTCAACAGTTCCCAACATCATCTCGACCCTTGCTGACTTATATCGCCCAATTACACAGAGAGCATGGGGATAGCTTGCATTTTGCCGACTTCTATGGTCAGTCTCCATATCCAGTTGGTCCGCGAAGATCAAACAGCAACAGTAGTAATAGTGACAGCGGGTTTGGAAATGGTAAAGAAAACGAAGCCAATGGTCATGGAGAGAGAGTAATGATAGTTGATGTTGCTGGACATATTCGCAATCAGAGAACAGCAGGCCAGGGTTTACATGAGGGTTTACCAAATAGACATGTGGTACAAGCTGAAATAAACACATCCCAGTCATCCTACTCAATCTCTTCAACATCATCACCAGAACACTCTCCACAAAATGGCTTCAAAACAAGTTCATCAGCAGGGCGCCTTACACCCCGGGCCAGACCTGATCCTATCTTGAAGGATCTAAATGGACGTCTTACCCCTCTCTCTAGACCATCTTCTGTTGTTTTGAACACTGCATCTGGGCGGTTGACACCTCGAGCCAGACCTGATCCTATTGGTTTTCATAGCACGCAAGGTTTGGTTGGGTCAAATCAAGAGCAGCAACAAACAATGTTTAAAGAAAGATCTCAAAGTGTTGATATCATGATACAACCTCAGTATCGACCTCCGAACACCAACAACACCATCCCAAGTCTTCGTTCTCATGTACGAGGCAATGACCAGGTTCAAGTACAAAGAAGGCATCCTACTTCAACCAGTGTGAAGGGGAGACCACCAACTGGAAGACATTCAATGTATGTTAAGATGGATACTGGTCGTACAAATAGTGAAGCAGAGGTACAAGTACGGAAGAAAATACCTGTCCTTCAAAGAGATGGAGCACCAGTCAAG
>Ech81
ATGGCATCCTCCATTATGCCCAGTTTAGAGACCAATGAAGGAGGGAAGATATCCCATAGAAGGACTAGTGGTGGCGGTATGACCTTCACGAGTGATCGACATCCACGCAACGCATTCTCTGTACTCAATGAGCTACGACAAAAGAAGGATCTATGTGACGTCCTGCTGGTTGTGGAAACAGTCAAATTCCATGCGCATAAGGTTGTACTGGCATCTTGTAGCCCCTACTTCAAGGCCATGTTCACAGGCGGCTATAAAGAATGCAGGAAAGGAATGATAGAGCTGAAAGATATTCATCCGTGTGTATTTTCATTAATTATAGAATTCATGTACACATCTGAGATTACAATTAATGAGCATAATGTTCTGACTGTGTTACCCAAAGCTGTTATGTATCAAATCACTGACGTGATTGAATGCTGTTGTACATTCTTAAAGGAAGAACTTGACCCGAGTAATTGTATAGGTATATCGGCCTATGCACAGCAACATGGATTGACATCGTTACATGCAGCGGCACGGGAATTCATCTGTCGAAAATTTTGTGAAGTTTCCAAGACGGAGGAGTTTATGAATCTAACTCTAGTCCAGTTAGTCGCTCTCATTAAACACGATAAGCTAAATGTATGGTGTGAATCTCAGGTTTATAACGCATGTTTACGATGGATACTACACAGTGAAGGAGAACGGAGGCCTTGCTTTGAGAAACTGCTCGGATGCGGAGGCATCCGATGTGAACATCTTACACCAGCATTTCTTAAGAAACAACTTGAGAGATGCGATTTCCTCAAAGGTGAACCCCGATGTAAAGACTTCCTGTCCAAGATCTTCCAGGAGCTGCGATTACATAAGATATGTAAGACGCCCAAAAGAAACCCTATCTCTGCATGTGTGATCTATACAGCAGGAGGATACCTACGCCAATCATTAGTCAATATGGAGTGTTATAACCCAGAAGATGACGTCTGGCATAAACTGGCTGATCTAATTGAACCACGTAGTGGTCTTAGTGCTGCTACCGTAGCAGGGATATTCTACGCCGTTGGAGGTAGGAATAACACTACTGAAGCCAACACAGACTCTAATAGGCTTGATGCCTACAATCCTTTAAAGAATCAATGGAAGACATTGGCACCAATGAATAAGCCAAGGAACAGAGTGGGTACAGCCGTGCTAGATGGTTTGTTGTATGCAATCGGTGGATCGGAAGGATGCAATAAACACAACTCAGCTGAA
>Ech82
ATGGGAAATAACTCTAGCAAGAGAAGGTCCCACAATAAACCAAGCAGCCCTGAACATCCACCTACCAGTGGAAGGAAGCGCTCTCTTAAGCCAGATCTGGCAGCAGGAGACGCAGAGAATCCTGTCCCTGAGGAAGACGTACAACCCCCTCATCGTGTCAATGAGGAGACAAAAGAAAGGTTATTGAATCCACCAGGTCCAAAAGGCCAAATAGATGCTCATATGCATAAATCATCGGATGGAAAAGGAAGCAAAGGGACAGGCTATGAGATGAAAGCTGAACATCGGGAAGACGAGGCCAGTTACGTTGAGATCTCACAGGTGGAGCTCTCTGGTGAGAGGGAAGAGCCTAGACCTGAACGAGATAGGTTTAGAGGCAGTTACAGACGCAGTGGCAAATTCAAACGTATCATGTCATCTCTATCTCCACAAGAAGCTGCAACTATGTCAGGCAATGAGAGCAAGATGGAAAGTACTATCCATTTAGCTAATGATGTCATCCAAAGAATGAGAAGTGAAGATTGTGAGAAGGTTGTAGAAGCCACCCAACAGCTATACCGCATGGTAGATGATGCATGGAGTACTCCTAGGTATGGCCGGGATCTAGCATACAGCATCAGTGACAATCTACGCACTGAAGGAGGGTTAGACATACTCCTCGCAAACTGTAAATCAGATGACAAGGCTCTGCAGGTGAACTCTGCACGCCTCCTGGAGCAAGTCATGACAGCTGATAACAGAGATTATGTCGTTAAGCATGGCCTGGAATCTGTTGTTAAATTGGCTTGTTCTCGTAAGGAGCCTACTCTTCTCCAGATTGGAATGGGCCTTCTTGAAAATCTCTTCAAGCATTCTGAAGAAACTTGCACCAAAGTGACAGATCGAGGTGGCTTGACTGCAGTTTTGTATACATGCCGCATGAGTGATAGTATTACACTGCGCCACTGTGCCGCAGCGTTAGCCAACTGTGCTATGTATGGGGGTCCTGCCAACCAGCAGAGGATGGTTGACCAGCGTGCCTCTGAGTGGCTGTTCCCGTTAGCTTTCAGTACAGATCACAGTATTCGTTACTATGCCTGTCTTGCTGTTGCTGTCCTCTCAGCCAATCAGGATATCGAAAAATGCGTTGTGAACTCTGGCACTCTAGACCTGGTGGAGCCGTTTGTTACAACGCATGACCCCTTAACCTTTGCTAAGAGTGACAAGGCTCATTCACAAGGAAGGTCAGAGCAGTGGTTACTTCACCTGATGCCATTGTTAGACAGTACAAGAAGAGAAGCACAATGTCTGGCTGCATTTCATTTTGCAATGGAAGCAGCCATAAAGAAGGAACAAGGCAGACACAAG
>Ech83
CAAGAAAATATCGCCGTCTCGAAGAAGCAAAACCAGAACAACATCATCCTGACGACTGTGCTGTACACACTGGTCCCGATCACCGCGTTCACAGTCATCGTCATCAGTGTGTATTGGATGTGTCGACGCTATCGATACTCACTACTCACATCAGTACCAAACAGCGAACCTAGCCCCCTCTCCCCTCCGTCCCCTGTCCTCGGTCATCGCCCCATCCAGCTTCTGGAGATCAAAGCTAGAGGGCGCTTCGGGGCTGTGTGGCAAGCGCAGATGGGCCACCAGCATGTCGCCGTGAAGGTGTTCCCGATGCAAGATCGGCTGTCTTGGATCACGGAGCAGGAGATCTACTCCATCCCGCAGCTGCGCCACGAGAACATTCTGTATTTTATCGGGACGGAGCGGCACGGGGAGGGCATGGCCCAGGAGCTGTGGTTGATCACGGAGTACCACCCCAACGGCTCTCTCAGCGACTTCCTCAAGGGGAACCTCATCACGTGGGGAGATCTGTGCAAGATCTCGCTCTCCATGGCCTACGGGCTGGCCTACCTACACGAAGACTTGCCGGCCAACACTATGTACAGCGCCAAACCGGCTGTTGCGCACAGGGACTTTAAAAGTAAAAATGTCCTCTTGAAGAGTGACATGTCGGCGTGCGTCGCCGACTTTGGCTTGGCCTGTAAATTTGAAGCTGGTAAAAGTCCCGGAGACACCCACGGACAG
>Ech84
ATGTGTTTGTCTTTTGAATTCCGTCCAGGTATTTATCAGGGACAATGGGTCGGCGGAATGCGCCATGGCTGTGGAATACGCAACAGTGTGCCTTATGGGATGGCGTCCATCGTACGACCGGCCCTCCGTACCTCTCTCACCTCACTGCGAAGTGAACACGAGAATGGATCAATTGCTTCCGTCCCGGATAACTTCGGCCAAAGAGGGGGTTTCGTTCTGGACATCTCCGACGACGGGACAACGGACACGGAGTCTCGAGGCGGAACATTTAAACGCACAGACGCTGCGCGCGTGAGTAAGGCCTTGATTGGGCTAAGAACCAAACGCAAGAAGGACAAGAATGGCTCCTCGAGTCATCATAAGGATAGCTCCGACAGCACGCAGGGGAGCGTGGCGTCCTTCCGTCCGCGACTCAACCATCAGGACTCGTTGAAGAGCAACGAGAGCGAGAGTCGGATGAGCTCCAGCTCGCTGCAGTCCTCTGTCATGGACAGCGACTTCAGTCATCCGAGTCACCTGCACGACGAGGAGGCCACGGGAGACATCACCGAGGTGTTCCTCGGTGAGTGGAAACAGGACAAACGCTCCGGGGTTGGGATCAGCCAGCGCTCGGACGCCTTCCAGTATGCCGGGGAGTGGCACCAGAACAAACGGCACGGCTACGGCTGCCTCACGTACCCCGACGGCCACAAGGAGGAAGGGAAGTGGAAGAACAATATCCTGGTGGCCTCGGGAAAGAAGAAACTATTTGTGATCGGATCCAAGAGAATCAGCGACAGGGTGGAGCGGGCGGTGGAAGCTGCGAATCAAGCGGCGAATATTGCCAGACAAAAAGCTGACCTCGCTATATCA
>Ech85
ATGGCAGGCAATGCAAGCGACATAGAAGTTCACTTCAATCCAAACGCTGACGAAACTCCCGTTGAGGTCACCCTTCGTCGCCGCAGCTCAGAGAACAGTAGCAGAAAGCGCAGCCTCTGCCCTAAGCTCTTTGAGCGGGCGTCAGGCAGCTGGTGGAACCCCAAATTTGACTCCAGCATCATCGAGGAGCAGTTTCAGATCAACTCTTTCTCGCAGATTCGAAGACGTTTCCGCTACGCGTTATGCTACATTCTTGCCGCCTGTGTGGTCTGGTTGATCTATCTCCCGATACGGAACACGGTCGCAGATGAGTCAGAAGATGACTGTCTTGAAGACTTGCACCTGGATTCTCAATCATGGATCATGTTTGAGGTTGGCGTAGGCTGTCTCCTAGCTCTATGTATTATACTCTTGGTGTTTACTCTCACCGAACACTACCAGAAACACGTGATGAAAGTGTCCATCCTACTGGGCATGTGCCTCTGTGGACTTACGCTAGGCACCTTTGCGTCGTACAGCCCTGGCGGCGGTCACAACACCATGACGATGAGCTCAGTCGCTACCTTCGCTGTATGCATCGAGACCATCCTCATGATGTACACAATGATACCAGTGCCGTTCTTGTACACTGTGATCCCAATGTTGATCTTCTCCGTGGCGTATGAACTGTTGTACTTTGTGTACGTGGACAAGCATGCCACGCCCGGTGCCGTGTTCACCAAGCTGTTTCTGCACATGTGCGTGCACCTGATGGGCATCCACGTGTACTTCATGTCGCAGGTGAGATCACGTAACACCTTCATGAAGATTGGGCAGGCGGTTGTCGCCCGTCACCAGCATCAGATGGAGAAGCAACTGAAGGAGACGACCATTCACTCTCTCATGCCTGACACCGTCTTCAGAGAGCTTCTTAACAAATCTGAGAAGGAGAAAAAGGACAGCAATCCCATCTTCCGGCCCTTCTACATGAACCTCATGACAGATGTTAGTATCCTCTTTGCTGATATAGCCGGCTTTACCAGGATGAGTGCCAACAAGAATGCTAGTGAACTTGTGGGCCTTCTAAACGACCTGTTCGGCCGGTTTGACATTCTGTGCTTGCAGCACAACTGCGAGAAGATCTGCACGCTAGGCGATTGCTACTACTGCGTCTCAGGCTGCCCGGAGAAGCGCGATGACCACGCCGAATGCTGCGTCAACATGGGCCTCAGCATGATCGACGCGATTAAGGATTTCTGCAATGACACGGGTGAGAAGGTCAATATGCGCGTTGGCGTCCACACAGGCAAGGTACTCTGTGGGATCATCGGTAAGCGGTGCTACAAGTTTGATGTGTGGTCTAATGATGTGACCCTGGCCAACAAGATGGAGGCATCCGGGATACCCGGGAAGGTTCACGTCTCGGCTTCTACAGCAGAGTTCCTGGGAGACAAGTACATAATGGAGGAGAGCCGAAGTGATCGCCAGACTGTATTCTTAGGTGAGTACTTT
>Ech86
ATGGACACATTCCAAGCTGGTAGAAAACACTTTTGTCCCCGTCTTTTAGATTACGTTCTCATCGTAGGAACCCGTCATCCTAATGGCAATAATAGTGTCTCTAAGACACCGGAATTGCTTCGACGATATCCACAAGAAGATCACACTGACTTCCCCTTGCCCAAAGATGTTGTCTTCTTTTGTCAACCAGAAGGATGTCTCACAGTTGGACGGAAAAAATTAAGTCTTCGGGAAAATACATCGTTTGTTTTTACTCTGACTGACAAGGACAGTGGTCGAGCACGGTTTGGTATCTGTGTCAACTTTTATCGTCCCTTTAAATCTTCAAAAAGAAAAACCCTTGAGAATCAAGGTGAAAAGGCACTAGTCAATAACAGACAGAATTCAAGCAGTAATGATACATTGAATGTGCCATCAGATGATGTGGATCAGAGAAAATCACCAAGAACTCGCAGAAGACTCAAGCAAGCAAAGAAGATTCGCAATAATTCCCTGACATCGCTGTGTATTCTGAGTCATCATCCATTCATCTCTACATTCAGAGAGTGTTTATTTATTCTGAAGCGGCTCATTGATTCATGTAATGAAAGGACTTGTAGCCGTAAAGTGGGTGGATCCAAGGGATCATTA
>Ech87
TGCCAGCAAGTTAACTTCATGAACTTTCCATCAGACTACAATGCCTTAAGAGCAAGTGCCCTGCAGGGTCAGACAATTCTCCTTAGACATTTAGACCTGACAGACTGCGGATCGTTAGATGATAACGGACTCCGGATCATAGCCACAAACTGTCCTGGCCTTCTGAATCTCTACCTTCGACGATGCTATCAGGTGACTGATATTGGCGTGCAATATCTCTCAGCTCATTGCTTTATGATCAAGGAGCTTTCCCTCAGTGATTGTTACAGGGTGACCGACTGCGGAGTCCGGGAAGTTGCAAAACTCGAATCACACTTGAGGTATCTGAGCATAGCAAAGTGTGAACTCGTTACCGATATCGGAGTGTACGTCATCGCGAAGTTGTGCTTTAAACTACGGTATCTCAACGTGCGAGGATGCGCGCACGTCACTGATAAATCCATGGATGTGTTGGCGCGAGGGTGTCCAAGATTGCGGTCCTTAGATGTTGGAAAGTGTCCCGCCATAACGGATAGAGGAGTGGCTAGCATCGCGATGAATTGCTCAGGCTTGAGGAAGTTGAGTCTGAGAGACTGTGTAAATATCACTGACGAGACCATGCAATGCCTGTCACAGTACTGCCCTGAGCTGCAGCAATTGAACATCCAAGAATGTGAGGAACTTACTCTGCGATCATATAAAATGCTCAAGAAATACTGCAGAAAGTGCATCATTGAGCACACAAATCCTGCATTCTAC
>Ech88
ATGGGCGCGTTTGGCTGGGTTAACCGCTTACTGTCGAGGGGAAGTAGAGGTCCCGTCTTGCCTCTAATAGTGATGATCATCCTCATGCAAGCCATGGAGACCATGGAACAAGGTGAAGAAACAGCACCTACCACCAAAAAAAAGGCGGGCACATGTGAGCCAGGCTTTATTCTGCCCTTGTGGAAACCTGAAGAGCCTGGGCTTGGAGACAAAGTTGCTCGCGCTATCGTGTATTTTGCGGCATTATGCTTCATTTTCTTGGGCGTGTCTATCATTGCGGACCGCTTCATGTCTGCCATAGAGGTGATTACATCCAAGGAAAAAATGGTAAAGGTTAAGAGACCCAATGGAGAAGTACTAACTGTGAGTGTCAGAGTCTGGAACGAAACTGTCTCTAACTTGACCCTGATGGCCCTTGGGTCTTCAGCACCTGAGATCATGCTATCTATCATTGAAATATGTGGAAATAAATTTGAAGCTGGGAAACTTGGACCTAGTACTATTGTTGGCAGCGCAGCCTTCAACTTGTTTATTATTATCGCTGTTTGTGTGAGCGTTATTCCAGCAGGCGACATCCGACGCATTAAGCACCTACGTGTCTTTATGGTGACTGCCTCTGTGAGTTTGCTCGCATATGTGTGGCTGTACTTGATAATAGCAACCATAAGCCCTGGAGTAATTGAAATCTGGGAGGGTTTAGTAACACTTTGTATGTTTCCTTTGCTTGTATTGTGGGCTTATGCTGCCGATAAGCGTATCTTCTTTTACCGGTTTCTCCGCAAAAAGTACAAAGCGGAGAAAGTAGTCCGTCGGGACTCAAGTATACATGCAGGTGCTGTCGAACTGGGCATTCCCGGTGAGACAAATGCCAATCACTTTAATCATGACCATGACAATGTGGATTTCCGTGGGAAGAAGTTCCATGACACGACTGAAAACGACGTTAAGGATTTGGAGGAGACGCGAAAGGAAACAGTGCGCTTGTTGAGGGAGCTGAGAGCCAAACATCCAGATGCAGATCTGCAGGCCCTTGAGCAGATGGCTAATTATGAAGCGCTGAATCAACAGCAGAAGAGCAGAGCTTTCTATCGCATCCAGGCCACACGTAGACTGTGTGGAGCTGGCAATATCCTCAAGAAAACACTAGAGAAGAATCGGGCCAGCATAGCTGAGGTTAAGATTGAGGTTCCTCAAGAGGATTCCTTTGCTCATATCTTCTTCGAGCCAGCCCAGTACACAGTGATGGAAAACGTCGGGAGTTTTAACATCACTGTAACTCGCCATGGTGGTGACATGAGCAGCACCATCTATGTTGATTATCGCACGGAAGATGCAACAGCAAATGCAGGATCTGACTACCATTACGCTGAGGGCACTCTTATTTTCAAGCCGGGAGAAATGCAGAAGGACATCTCCCTGACCATCATCGACGATGATATCTTCGAGGAGGACGAGCACTTCCTTGTGAGGCTCAGCAACGTTCGTGTTGGCGGACCGGACGGGATGTTCCAGAGCAACCAAGAAGAGCCACAAGCCAAGCTCGTGGAACCCTACATGGCTCAGATCACCATCTTAGACGATGACCATGCGGGGATTTTTCAGTTCGAGGAGAAGGAAGTGAAGATCTCAGAGTCGGTTGGCAATTCTCAACTGAAGGTGGTGCGGTCAGCTGGTGCAAGAGGTACAGTGCGTATTCCCTACCGCACCCACGAGGGCAGTGCAAGAGGAAATGGCGTCGACTATATTGATGTAGAAGGAGAGGTGGAGTTTGAGAACGACGAAACCTGG
>Ech89
GTGATTCGACTCACCTCGGACGAGATCAACCACAAGAAACTCCGCACTCGCAAACTCCACAACTACACCATCCTCCATTACTCCCCATTTAAAGCTGTCTGGGATTGGTTCGTACTGCTCCTAGTGGTCTACACGGCAATCTTCACGCCGTACGCAGCTGCTTTCCTGCTCAACGATGACGAGCGACGGGCGAAACTCAACAAGGAAGCCGAAACACGGGCGGGGGAGGGGCTCAAATCCAGCTACTCGGAACCCCTGGTCGTACTGGACCTGATTGTAGACGTCATGTTCATTGTGGACATCTTCATCAATTTTAGGACCACTTTCATTGATGACGTCAAAGGGGAGGTGGTGTCCGACCCGCCTAAGATCGCTAAGCACTACCTGAAGGGGTGGTTTGTCATTGACGTATTGGCCGCTATTCCATTCGACTTGATCCTCTTCGTGGTTGCAAATGACGAG
>Ech90
AACTTCTCTTTCTTCTGGGTGCGGAAAGACTTTTCCTTGTGGCGTATCCTGAAGATGTTATTTCGCTTAAACTTTCTTGTTGTCATGACCCTGCTTGTTACAGATAATAGTTACATGTTGTATTACATCTGTGCCATGCACACCTATTGGTTCCTTTCTGTGTATGCATTTATGGGTATTTTCCCATCTTGGAATGAAGACAGATTGAAAATGGCATTTAAGTTTGTATGTTACTTTGTTATTAATGCTGCTGTATTTGACACACCCCTTCGAGATGTAATCTTTAAACCCTTCTGGTTTATCATGTCTTACGAAGGTTCAATGCATGAATGGTTATTCCGTGCTGGATTGGATCATTATGCTACTTTTGTTGGTATGGTTTGTGCTTATAACTATCCACACTTTGAGCGATTTATCAACTACCTTGATAAACGCCATCTTAATCATCGAGACTACATGACTACTGTACTTATCAAGTTCTTTCTATCTGGTCTGCTTTTGGTTATCTTAGGAATATGGTATGATGGCGTTATGCTTCGTGTGAAGTATGACTACAACAAGTACCATCCATACACCTCCTGGATACCTATACTAATCTATATATTCTTCAGGAACATTGTCCCATCTTTAAGGACTCGTTATCTTGGTTTATTTGCTTTTCTTGGTAAGATTACTCTGGAGACTTACATAGCACAGCTCCATATTTACATGCAGTATAATGCACATAAGCTGATTGTATTCATACCGGGTTACCCACTTATGAACTTTGCACTGGCCTCTATCATCTACCTTTTCATTTCTCATCGATTGTTTCATCTCACTATGGATTTCAGTGCCTTTATATTACCCAGGGATAACATGAAAAAGGTGGTGTTAAATGGTATCATGGGAATTGTTGTTGTTGGTCTTCATTTGTGTTTTGCATTGTTGTGTCGGGAAGTCAGATTAATT
>Ech91
ATGGCGGTCTCCATGGGCGTTGTTTACTCGTCACTACGAACTACATTCATTGATAAAACCCAGTTGGGTGCCCAAGATTTGTTTAGAACTACATGGATAAGTATGAGAATGTTCCTGTCTGTTACTTTTGTGATTTTATTGTTGACTTGCAACCCAGGAGCAAATGCAGAAGATGGTGACACGAAAATTATTGCGTTGATAAATGCTGATGAGGGGACAGAAGTAGGTTCTGCTGGAGCGCTGCTTGTCCCACCAAATAAGGAAGTTACAATAAATGTTCTTGGGGAAAATATTCGAGATGGAATGATTGTTTGGTTCACGACAGAAGAAGCTGAAATGGGAGACTCGTGTGAAAATTTGAATAATCTTGTTATAGGAACGATTCGATCAGAAAACTCTACCGGGGGAAGATCCGGTTCATTGCAAGAAGTATTTACTGGTTCGACTGCAATCACTCTGTATATGTGCATCAAGGTGAAAAGTAGTGCAATTTCAACTCATTTAGGTACGGATTCGTGGTTGCAAGTCCAAATCGTACCGCCAATACTTCCCCTGTGGATTCAGATCATTTTGATCGTTCTTCTCTTGGTTCTGTCCGGTTTATTTAGTGGCTTGAACCTTGGCCTCATGGCTCTTGATCCGACCGAACTGAAAATTCTACAGAATTGTGGGGATAGTAAGGAGAAAAAGTACGCCAAGAAAATCGCTCCGATACGTCGCGCTGGAAACTACTTGCTCTGTTCGTTACTCCTTGGAAATGTCCTCGTAAACAGCACGCTCACAATTCTCCTTGGAGATTTATCTTCAGGTTTATTGGCTGTGATTGCCTCTACTGCTGGAATCGTTATCTTCGGAGAAATCGTTCCGCAGTCTATTTGCTCTCGCCATGGGTTAGCTGTCGGCGCCAGAACGGTCTATCTTACGTACTTCTTCATGCTCGCTACCTTCCCCGTCTCATTTCCAATCAGTAAGGTACTCGATTGTATACTGGGGAAGGAAATCGGGAGCGTCTATGACAGAGAACGCTTATTGGAGTTGATTCGCGTTACCGATGAATACACAGATCTTCAAAAGGAGGAAGTGGACATCATATCAGGAGCCTTAGAACTCAAGAGGACTCCGGTCAAATGCGTCATGACTCCTTTGAGTGATTGTTACATGCTGGACGAGGAAGCGGTTTTAGACTTCAATACCGTCACCGATATCATGAATAGAGGATTCACTCGGATACCAGTGTACTCGGGCACGAGGGACAACATCGTCGCTCTGTTGTTTGTGAAGGATTTGGCGTTTGTTGATCCGGATGACTGCACTCCACTCAAGACAGTCATTAAGTTTTACCAGCACCCGATCAACTTTGTATTTGAAGACACCACTCTAGATGTTATGCTCTCTGAATTTAAGAAA
>Ech92
ATGAATTGGATGTGGTTTTTAGCTTTTATAATTCTCATTGCCATTTGTGGGGCGTTGCGCCATGTCGTCCTGCGAGGGCGTCCTAAGGAGACAACGGGACATAATCCAACATTTGTGCAGTTCCAGAGGAAGTACTTCATCGCGTACTTTCTTGCCCTCGCCTCGGATTGGCTCCAGGGACCCTATCTGTATAAACTTTACTACCATTATGGATTCTTGGAACCACAGATTGCCGTGCTGTACGTGTGCGGGTTTGCTTCAAGTGTTGTTCTGGGTACGGCAACTAGTACAATGGCAAATCACTACGGCCGTAAGAAACTCTGCATTACGTTTTCAATTGTCTACTCAATTTCGTGCCTAACGAAACTCTCCCGTAATTACGGTCTCCTTATTCTTGGGAGAATATTAGGCGGGATGTCAACGTCGCTCCTGTTTACAGCGTACGAAGCATGGTACATCCACGAACATGTTGAGTCGAACGACTTCCCGAAGGAATGGGTCTCAATAACCTTCTCCAAAGCGACATTTTGGAACGGCGTTCTGGCCATTGTCGCAGGTGTCGTGTCGTGGCTTTTTGCGGAGTTGTTGGACCTGGGGCCCGTCTCCCCCTTCATGATTGCGATACCTTTGCTGTTGACGTCCGGCGCTGTCATCGCGTCGTCCTGGGACGAGAACACAGGCAGCAAGAAGGTCAAAATTTCAAAGTCCTGCATGGAGGGGTTGAGGCATATCGTGAACTCCAGACGCATGCTGCTCATCGGCATCATGCAGTCCCTCTTCGAGAGTGTAATGTTCATCTTCATCTTCATCTGGACCCCCGTCCTTGACGTTCAACCCTATCCTCCTCTTGGGATCATCTTCTCCAGCTTTATGGCCTGCATAATGATCGGCTCCTACCTCTTTGAGATTCTGAGTAGGGAGCCATTTCGGATTCCAGCCTACACCATCGTCAATGGCTCGATCCTCCTGGGGCTCATTGCAATCTCAGCCTGCGTCTGCTCGACAAAATCCTACCATGATTATCGAGCTGTTTCCTACATGTCGTTCTTGCTGCTCGAGGTCGCTTGCGGGTTGTACTTCCCATCCATGGGGTTCCTTCGCGGACGTATCCTCCCGGAAGCTCACCGCGCGGGGATCATGAACTGGTTCCGCGTCCCATTGAACCTCATTGCGTGCATACTTCTGATGGTACTGCACGGAGACTCCTCCAGCACTGGTACCCAGCACATGTTCATCATCTGCTCGTTGTTGTTGGCGTTGGCGCTGTTCTGTGGGATCCGTTTTGCGAATATGGTCAAGGACGATGAGAACTTGAAAGTGGAGACTTTGGACGCTGGAAACAAAACTGAAAATGGGAGCGTTGAGGCGGTGGTAGTCCGT
>Ech93
GAGTTTTCAACCGAAGATGACCTTCTGAAAGATCCCTATGCCTTGACTCTTCACTTCGTCACCGATCCAGGAAGGAGCATCAAAACCAAGAATCTCATCAAACCTCTCATCAAATGGTTTGACCCATCTTTCAAACTGTTTAACATTGCCGAACGGAGCAAACCAAACGGATTTCAGGGGGATCTGAATGAGATTGAGAGGGATGTGTTCCCGGCCCTTTCTGTGATGTTGTTTTTGAACCACGATGGGGAATCAACAGAAAATAAAGTTGAAGAGACTCAAGAACACTTAACTCGGAAACCATGGAGATACCACCATCATGCAGCAACTCCTACTAAAGTCTATCTCTGTGAACCAAACAATCAAAACTTCTACACCACTGAGCATGAAATGCCGCTATGGGGTGTGCGTCAGGTACACTACGGCAATGAACACTTGCGATTTATGCTGTACACAAGCCGAGATACTTGGCATGATATGATCAGATTCTACTGCCTGCTCCTCGGTAGGGATGTCGAATATCAAAAAGATGATTTCTGCTACTTTCTGATTCACTCTACTGACAATAAAACAGACGTTCAGTTTGCGCTGAAGCGAGCACCTAAAGACTGTACGTGTCGACCACTCAACTCTGCCTTCTTACAGTTTAAAGTTTTAGACATTGGTGACTTGGTCCCTCTGATGCCCCACTCTTGCTCCCCGATCAGCCCCCAGAGGTGGCAGACAACGGACCCGGATGGGAACGTCACTTTACTCCTAGTAGGTAGGAAGAACATCAATAATAACGTGCCTAGAGTGAAGCCTCGCCGACACTCCATCGACACACTACAAACTCTCATCGCCCCTAAAGCAATCAAACCACGAGTGGGGGCGCCCTTGCGTCAGAGAAGGGTGAGCGTCATATCACCGTCGCTGCCGTCGGTCACTGATGATGACGAAGAGGACCAGTTGTCTTGC
>Ech94
CATCTGGACCGTATAGCCCAAGGAGTAACAGCAGAAGATATCTTGGATGCCTGCAACCACATCGGACAAACTGTAGAAACCATGCTAACTCCAGCACAAAGTATCGCCCAAGCTTTCCGCCGTCGCAGCCTGTCAGCGATAAAGAACGCTGCCCATCGCCACCTCCTTGCCACCTACCAGGGCTCCCTGCTCAACGCCCCCTCCAACATCGTCCCCGCTGCCAAGAACCCGTCCCACGCCCTCTCCATCCAGGCGATGCGATCGAACTGTAAAGACTCCGATTTCCACGTTCTGTTCTTCGACACCGAAGTCCTTGTTGTGCATCTCTTGACGGACGAGAACCTCATCCCAGGCATCGTCACCAAAAACCAGCCAGAGTCTGGTAAGCCGACTCCTGCTCGCCAGTCAGGGTCCAAGTCGCCGAGGCTATCCCAACGCGTCGCTGGGTTTCTAACCAAGCAGATTGAGAAGCAGATCAGAGATAGCGATGATGACGACGAAGACGGGAATCTGAATCCGCTTCACCCGCCGTCAGCGTCTTCAAACCGCCGCGACAACCCCACTCGTAAAACATCCAAGAACTTGACCCTCGACCAGAGCCACCTGACACTGGACATCGCCCAGCTCTTCATGTCCTGCCTCCATGCCTGGGGGCTCGACCCCACCCTCGACGATATCTGCTTAACCAAGCTCGGCCTTCTCAAACCCCACTCCCCCGTGTCCTTCGGTTTGCTCTCCCACGGAGCTCATATGTCTCTCATGTTACCAGGCTGGCATCGGAACCCCTCCAAGGCCCCCTCGCCTTCCAGACTCTCCCCTGATCCCAGCTCCATCACGGCCAAGGAGGCTCTTGAGCTGAAGAAACGAGAGCAGAAGGAGATGGTGGATAGTAACCAGCTTGGGGCCACACTGGATGAGCAATACTTGGGCCACTGGGAGCTTTCCAGGGCGGTGACCACTCAACATCTTCTGTCCGTCATCTCAGTGGCCAACACGTTGATGAGTATGAATAATGCAAGCTTCATGATCCTCTCACATTTCCGCAAAGGAAAGGCGAAG
>Ech95
ATGTCGTCCGATGCTGAGTTTCCCACCGTGGTGGAGTTGAATGTTGGCGGGCAGCTGTATACAACAGCCCTGTCCACCCTAACCCAGCAGAGCGACTCCCTGTTAACCCACATGTTCACGGGTCGGGCTCGTGGTGGGCCACTGCAGAGAGATTCACGGGGTCGGTACTTCATAGACCGGGACGGCACACTATTTCGTTACATACTAGACTACCTGCGCAATCAGAAACTGGTGCTACCAGAGAACTTCCCGGAGCGCGGGAGACTGCAGCAGGAGGCTGAATATTACCGGCTTTCACGTCTCGCCAACGCGTTATCAGACGCAGCCCAGGCCGACAGCACGGCCGATAATGTGGGCACCAACTCAGTCAGCGTGGAGGGACGCTCGGACTCCCCCGGGTTCCTGACCATAGGGTACCGCGGGACGTTCGCCTTTGGACGAGATGGACTAGCTGATGTGAAATTCCGGAAGATCCAGAGAATTCTGGTGTGCGGCCGCGTGGCACTCGCCAGGGAAGTGTTCGGTGACTCTTTGAACGAGACCCGAGACCCGGACCGCGGCATGAGTTCACGCTACAGCGCCCGGTTCTATCTTAAACACGTGTATCTGGAACAGGCTTTTGATCTGCTGGCCACCCACGGCTTCAAGTTCATCAGTTGTTGTGCTTCAGGTACGAGCTCCGGTCCGCCCGAGAGCGACGAGAGTAAGTGGAACCATTATAACGAGTTCGTGTTCCAGCGTCTA
>Ech96
GTGAAGGTTGTGGTGCCAAACAGTACAGCTGGTCTGATCATAGGCAAAGCTGGGGCTATGATCAAACACATCATGGAGCAGAGCGGGTCTCGGGTTCAAATCTCACAGAAGTCAGACGGCATCACACTCACGGAACGGGTAATCACAATAACGGGGGAGGGGGATCCAAACAAAAAAGCCTTGTCTTTCGTCGTTGACAAAGTGCAAGAGGATCCACAGAGTGGCAGTTGTAACAACCTGAGCTACGCCACTGCCACGTTTCCCGTGGCCAATTCCAATCCTACAGGTTCTCCGTTCGCAGACAACGCTGTCGCAGCTGTGGTTCCCACCTCCATGGTCAAGGCCCAGATTCCTATAACCCCTGCAGGGCTAGCAGGGCTTCCGGCGTCAGCTTTAGGTGCTACTGGTGTTTCCATCCCCCAACAGTCCTACGCTCGGGTGCCAACGACTTTATCGTATAGTACAAATGATGCAGCAGCCATTAATGCCCTAAATACCTTAGCTAGTTATAATTACACCTTAGGGGGTATTCCAGTACCAGCTGGATTAGCGGCACATGGTTCCCTGTTTGCTGGTACCCCGGCTCATATGCAGCATGCGCAGATGATCCCATCCGGTTTACTAGGTACGTATCAAGTAGCAGCAGTCGCTGGTAGTCCCAAAACAACTCCGCCCAGTCCATTAAACCTATCGTGTTCAGTCGGAGAGAGCCCTATTCTCAATGGCTCTCCCACGTTTACCGTCCCAAGTCACCACCTTCAAGAGTCCACAGTGCCTGGCATGGGGGTCGCAGCGCCAATGGGCAGCCTCACAGGTATGGGTGCTGGCCTTGGTGCCTTTTCCCTTCAACAAGATTCGATACCCACCCACAGTATCAAAGATATCTCCAGGGACACTATTTTGGAAATTGACGTTCCCGAAAACCTTGTTGGTGCTATTCTGGGCAAGCGAGGGCAGACTTTGGTGGAGTTTCAAACTACCTCGGGTGCTAAAATTCAGATTTCAAAGAAAGGGGAGTATGTCCCAGGTACACGTAACCGCAAAGTGACCATTACAGGAGCTCCTAACCAGGCCCAGCTTGCCCACTTCTTTGTCACTCAAAAGGTGGCTCAAGAAGAGCAAAACCGAGCATTAAAGGGGACCACA
>Ech97
GTACCTGGCGCCAAAGGAGAGAATGGGGGTCTGGGTCCAAGTCGTACGCCCTCAGTCCGAGATCTCATCGCTGAACACTCAGCCGATGGAAGCCCCTTACCACTCAACATCTCGCTACATAACAACCCACAGCGTAACAGCGATCAGGACTTCGTGGACTGCATCAAGCAACAAGGTACGACGGACTACTTCCACCAGCCTCCCATTAACAACCTCACCCTCACCTTCCACAACAGGGACATCGAGAAGCTGTACCGGTCGCAGTTCAGGCAAGACACGTCCAAGGAGCTCAGGAATCTTGAGGCGGGACGTAAGAATCGCCGACACTCCTCTGAGACCATCTCCACAGCCAAGTATAACACTGTCTTCGATGTAGCGGTATCTTTCGTGGTCTACTTGTTGATTTCAATAGGGTGTTTCTTAGTCTTCGAAGTCCAGGTTCACTGGTCCATTATATTTCCTATAGCCGCTGTTCTACAGCTGGGTATACTTCTAGCTGTTCTATTGCAAGCGTTTAGCAAACAGAGGTCAGGCTTTATGATGGTCTTGTCGAGTTTCTTCCATCATTGGGGGCCAAGACACAGTCTAGGAGCCATCTTGATCAGTCTACCTGTCCTAGCCGTGTTCGCAAACTTTCTCTGCCAAACGAAAACAGAGAATTACCAGATCACAAGTTCCTTTTTCTGCTTCCTGATCGTCGTGGCACTACTTCACTTCTGTAATTTTGTCCAGCTGAGCTCGTGGATGAAGACCATCTTGGCTTGCCTGTGCGCCATCATCATGCTGGTGCTGTTCATCTTCAACCCCTGTACCAAGTCTAAGATGGTGGCACAAGTGGCCTCAAATATTTCAGATGAGTTCCCTACTTACTCCCCGGATTGTTCCTCCCTCAACCAGAACTATGAATTTGCCATGGAGGCAATTATTGATGTCATTCTGCTTCTTGTTCTGGTTTTGTTCCTCAATCGAGAATTTGAGATCAGTTATCGACTCAACTTCTACGGTGGAGTAGAGGCAGGGTCGGACAGGGAGCAAATGCAGCAAGAGAAGGAAGAGGCGGAGGACCTGCTTCACCAAATCATCCCAGTGTTCGTCACTGAGCAGATGCGCAGCACCTCCAAGTTCTCCCAGAACCACGAACAGGTGGCGGTCATCTTCTGCAGTGTCGTCAACTTCATTGATTTTTACGAGGAGGCCTATCAAGGTGGAAAAGAGTGTATCCGCGTTCTGCACGAACTCATCAGTGACTTTGACAATTTACTGAGTTGGGAGCAATTTGAATCGGTGGAGAAGATCAAGACCATCGGATCGACGTACATGGCTGCGTGCGGCCTGCACCCTCCCACGCAGGAGGATGAGGACATTCCAAACAGGAGCCTGATTATTATGATGGACTTCGCTATGGAGATGATCTCACAGGTTAAAGTCTTCAACAGCGAGATCTTGAACATCACAAGCGGGGCCTTTGAGTTCATCCCTCGTATTGGTTACAACCACGGACGGCTGACCTCTGGGGTCATCGGCACCACTAAACTCTTATATGACATTTGGGGCGACACTGTCAACGTCGCAAGCCGCATGGACTCCACGGGTCTAGCCGGTAGTGTCCAAGTTGCAGAACACTCAAAGACTGCCCTAGAGCCCTACTACATGTTTGAATATCGTGGTCCAATCAAAGTCCGAGGCAAGGGGGAGATGACTACGTTCCTCTGTAAGGGGAAGAGAGAGACTCCATTGTTAATAGAAGAATGCAATACGCATCCAGCCAGCCCTAATGGTCCTAGTCCTGTATCTGACGCA
>Ech98
ATGTGGGAGGGTGTACCGTACCAAGTGAACTATTCCAGGGGCTACGTGATAGAGTACCTCAAGAACAACTACTCGGCATGCGAGAGCTGGATGCTACTCCCAGCCGAGAACCTCTGGGCAACGTGGCTCCGAGGACTTCTCTACATCATCACGATGTTGTACATATTCGTTGGAATCGCCATCGTGAGCGACATCTTCATGTGCAGTATAGAGGTGATCACGAGCAAGAAGCGGAAAATCTTAAAGTGGGACTCGGAGAGCAAAAAGCACATAGAGAAGGAGGTGCTCGTCTGGAACGAGACAGTGGCTAATTTGACCCTGATGGCGTTAGGGAGCAGCGCCCCCGAGATCCTCCTGAACGTCGTGGGGACGATGCAGAATCTGCATAAGATTCGCAACGAGGTTGTCGAGGACAGCCTGGGCACGTTCACGATCATCGGCAGTGCCGCCTTTAACCTTATCATTATTACAGCGATATGTATCGTGTGTGTGCCTTCGCCAGAGGTAAAGACCATCAAGGAATTCGGAGTGTTCATGGTGACTGCCTTCTGGTCAATATTTGCCTACGTATGGATTCTGTTTGTTGTCTTGTGGAACTCGCCGGCCCAAGTGGAGATCTGGGAGGCCTGGGTCACGCTGTTGTTCTGTCCGTTGCTGGTCCTGACGGCGTACTGCCAGGACAACGGCTGGTGGATTAAAAGAACCAAAGTGCGAGGAGTGGAACCGCAAACTGGGAGTCAAATG
>Ech99
ATGCATTTTGTCGTAGAGTTCCGGTGTTTGATGGCAGTGATTTTACTGAACGGTGCGAGTTTCACTAGATCGGCCGGTCAGAATCTGAACATGTTCTCAGCCCAACAGAGTCAGCCGGATCCGTGTTACAGTGAACCGGGCGGTCAGCCAAGGCGCTGCGTTCCGGATTTCGTCAACGCCGCTTTCGGCGTTCCGGTTGAGGCATCCAGTACTTGTGGGACCCCGCCAAGTCGCTTCTGTGCCCTGTCCAGCGGCGACGAAGGGGAACGCCAGAGAAACTGCTTCGTGTGCGACGACAGCCAGCCGAAGAGGAAACATCCTCCAGAGTACCTGACTGATTTACACAACCCCAACAACCTGACGTGTTGGCAGTCCGAACCCTTTACCTCCAACCCGCATAATGTTACCCTGCACCTCGCCCTGGAGAAGATGTACGAGCTCACCTACATCTCGCTGGAGTTCTGCTCGATCCGTCCGGATTCTATGTCCATCTTCAAGTCGCAGGATTACGGCAAGACGTGGCAGCCGTACCATTACTACTCCGGCCAGTGTCGGAAGATCTACGGCATGAACAAGAATGCTCTCATCACCAAGCAGAACGAGCAGGAGGCGCTCTGCAGCGATATCCAGAGCACTGACCTACTGACAGGTGGGTCGAGGGTCGCGTTCAGCACCCTAGAAGGTCGCCCGTCTGCCTTCGATTTCGACAACAGCCCCGTGCTTCAGGACTGGGTGACGGCTACGGACATCAAGGTGACTTTCAACCGGCTACCGTCTCTAGGTGACGAGGAATTAGACGACACAATCCGGGAGAGCTACTATTACGCAGTATCTGATTTCTCGGTCGGTGGACGGTGTAAGTGTAACGGGCATGCTTCGAGATGCATCAAGGACCGGGATGGCCTACCCATCTGCGACTGTAAACACAACACGGCGGGTGCAGAGTGCGAAATGTGTAAACCTTTCCACTATGATAGACCATGGCAGAGAGCTACCACCAAAGAGGCCAACGAATGTGTCCGTAAGTATACA
>Ech100
ATGGATAACTCAAGTTTCCCGAATCCGTTCGGTAACTTGACGGTGGAGGACCCACAGATTGACATTGCGATGACCATCTTAAAGGTGGCCCTGCTCACACCCATCATTATCTGTGGGGTCATCGGCAACCTCCTTGTCTGTATCTCCGTCTTCAAGTTCCGCAACCTCCGTATTGTGGCCAACTATTTCATCGTGTCGCTGGCCGTGGCCGACCTAGCCGTCAGTTCGGTGGTGATGCCCCTCGGTCTCTACCAGGAGGTGGTCGGTGGGCTCTGGTATCTCGGCCCCATCATCTGTGACGTCTGGGTCTCCATGGATGTCCTGACGTGTACTTCCTCCATCTGGAACCTCTGCGTGATCTCAGTGGATCGCTTCTTGGCCATCACACGTCCCATCCAGTACGCTATCAAGAGAACACCCATCATGTCTCTAATCACCATCCTATCCACCTGGGGACTATCGTTTCTGATCTCAATCCCTGCTCTAGTCCTAGTCGGTGGCTACGATGCCATGGCTTCGCATGAATGTCAACTCAATATCAGCCCTATATTCCAAGTCGGATCTTCCTGCCTTTCCTTCTACGTTCCATGTTTCGTTCTTCTCATTGTATATTACAAAATATTCCGCTCCGTGCAGAAACTGGGCCGACGAAAGCCCGGTGGCAGTATCAAATACCGCAAGGGTCCTGCCTACAAGAACGGCGTCGGTGCTGGCAAAACAACTCTCGTGACGAAGTTCGTCAACGAAAAGACGGAGAATTTCGCCACTCTGTGTGACAAGCAAGAACAATCGTCAAGTGGGGAGGTGGAAAAGCAGCACGATCGGAAGTCGCACGAGGCGAGTTCGGGTGAGAGGACGGAGTCCAGGACTAAGCGCATCTCGGTAGCCAGGGAACGTAAGGCCACCTCGGTCCTCTCCATCGTAGTGACTGTCTTCATTTGCTGCTGGCTACCTTTCTTCATTACGAACGTTGTAATCGGACTGTGTCCCCACTGCGAGATCACCCACGCGACCTATGCCACGGTCACCTGGCTGGGGTGGGTCAACTCGGCCGCTAACCCCGTCATTTACACCATCTTTAACCGAGACTTTCGCAACGCTTTCAAGAGGCTGATTTTCTGTTGTGCAAGTGATTCGTACAAGAGGCGGCAGTATCTCTCCACGCTGACTAATTAC
>Ech101
ATGGCCGCAAAACCAGTAAAGGATACCGTCATCGAGAATGTACGAGGAAAAATTCAGTTACTTGTTCGCCAGAATTCAAAGATGTCGGACGTTGGTGTTGAATTCGAGCGGGATCCAGAGGAGTTGACTTTGTGCTTTCTCTGTCAGAAAGACTTGACCGTACCGAAGATTCTGCCCTGCTTGCATACATTCTGCAAAAGCTGTCTGGTGAAATTTGCAGAGGAAAATGAAAAGAGCGGAAGTATTCGGTGCCCGCAATGCAAAGACCAAACTTCTGCGCCTATTAAAACTGTTGATATTGGGGCACTCCCTGATAATTCACTGGTGTCGTTCCTGCAAGGTGGTTCCCCGACGGATACAGCAGAAAAACACAATGATGTGCAGTGCACTTCATGTAATCACGAAAAGCCAGCCTCATCTTGGTGTGCCAATTGTCAGGACTTTCTGTGCGAGTCGTGCTTTTCATCTCATGAAAGTTTAAAAGTTTTGCGAAATCATAAAGTAATTGGCATCGAGGAATGGAGAAAACAGAACGGGAAAACGTTGATCGAGGAAAGGTTATGCCATCAGCACAACGGCGAACCAGTAACTATATACTGTGGAACATGTAAGACACCAATGTGCAAGGATTGTGCCGATTTGGATCATTCAACTGGGACACACAGAAAGTGCTCTTTGCTGGAAGGGGCGGTAATATGCAGGCGGTCAGTTGAGAAACTCATGACTATTTCAAGACAGACAGAGGCCAAATTTAAAGGTGCCTGGGAGATTTTGGACACAATGAAATCGGATCTGAGGGAAAGTACGCAAAGTCTAAGAAAAGAAGTAGAGCAAGCTTTCAAGGATGAGATAGACGCTTTAAACGACAGGAAAAATGAATTTCTGACTAAAATTGACATGATTGAAACACAGCGGCAAGGCACACTCAAGACACATGTAGACAACGTAGAGAATATACTGGAGCAGTTCTGGACTGCGTTTGACCTAACGGAAAGCTTGATGGACAATGGCAACGACTTTCATGTCCTGATCTTGGAGCCAATCGTATGTGAGAGACTCAAATCACTGTATAAAAAACAACCCGAGCTTCCTCATCATGATCTTACGGTCGTTGATCTCACGGAAGAGACCGAAGAAGGAAGAGAGGAAGAGCAAGTAGATGAGGAAGAAGTCGACCGTGTCCAAGAGTCCAAGGACACCAAGGAGGAGGAAGTACCTGTCTGGGAGCTTGAAACAACTCTTGGGGACAGGGGAGCTGGAGAAGGGCAGTTTGACTGGTGCAGAGGAGTGGCGGCATCTCTGGATGGCGACACGGTAGTTGCTGACTGGGGAAACGATCGCGTTCAGGTTTTCAACAACGGTAACACTTTCACGTGTGTCCTCAACTCAGACAAGCGAGAAGATGGGAAGATATCGATGCCCCAAGATGTCGCCTGTCTTCTCGATGGCCGTTTTGTCGTCATAGACAAATCTCACTTTGTTAAAGTCTACGATCCGAACGGGAAGTTTCTTTATCGCTTCTCGACGCTCATGGCAAACGAGAAAACACTCCCATCTGATGTCGAGCTTAGTTGTGTGACTGTCGACAGAAGAAGCCGCATCGTTGTCGGTGATTGCAAACGCAACTTGGTCACTATTCACTACATCGACGGTAAACTAATCAAGACAGTGCCTGCCGTAGGACCCGGTCATATTGCAACCACGTCCACTGACCTTCTAGTGGTGAGTTGTCCACGCAAGCAAAAGGTGCGAGTGATGAACCACGACGGTCGGTTCGTTTTCCAAGTGGATACATTTGGACTCGGAGAGAAGTTAAAACCAAGAGGGGTGGCTTGCGATAATGACAATAATATTTATGTGGTTCACAAGGAAAGAGGCGGTGAGAAATCCGTCCATATGTTTAACAGTCATGGCAAGTACGTAGCATGTGTGGCAAAGAATCTAAGAGAGCCGTATGACGTTGATATTGCTCCTGGGGGAAAGGTTATCGTATCAGACGATGACGCAGTCAAAGTTTTCAGTAGGAAGTACAAAAAG
>Ech102
GGTATGTTCCTTGTTGCTCTACCCTATGCTGTCCTACATGGTGGATACTGGGGCCTTCTCGCACTCGTCACAGCTGCTGCAGTCACATGCTACACTGGAAAGATTTTAGTAGAGTGCCTCTACGTCACTGATGACGTCACTGGTTTGCGTGTGCGCGTGCGGGAGTCCTACGTGGACATTGCTAAGGAAGTATGGGGAGACCGTTTCGCTGCGCAGATTGTACACACTGCGCAGTTCATTGAACTGATCATGACGTGTATATTGTACTTGGTGCTGTGTGGAGATCTCCTTAGTAACAGCTTTCCTACAGATAAGATGGATGAAACTGCATGGACAATGCTGGCAACTTTCTTAGTGGTACCTTGCGCTTTCCTCCGGGACCTCAAAGCAGTGTCCTGTTTGAGCTTTGGTAACGCCATTGTGCACCTGGTCGTCAACGCCATCTTGATTGGATTCTGCATAAGCTGTGCTGCCAGTTGGCATTGGAGTGACGTCGCAGTCCATGTCGACATCCACTACTTCCCGGTTTCCATGGGGATCGTCATCTTCAGCTACACTTCCCACATCTTCCTACCCAGCCTGGAGGGAAGCATGATCGAACGCAACAAGTTCAACAAGATGCTCTACTGGACCCACGGTCTAGCCGGCTTCTTCAAGGCTCTCTTTGCTTATCTCTGCTACTTGTCTTTTGGCCCAGGAACCCGCGATATAATCACAGATAACCTTCCAACTCAAGGCTTCAGGGCGATCGTCAACGTCGTCTTGGTCATCAAGGCACTTCTGTCTTACCCCTTACCCTTCTACGCCGCCGTGGAGCTCCTAGAAAGAGCCTTCTTCAGTGGTCGACCCCGCACGGTGTTTCCGTCTTGCTACGCTCTGGACGGGTACCTGAACGTCTGGGCGGTGGCTTTACGTACCCTTGTAGTCGTGTTTAGCATGCTCCTAGCTATTGTCATCCCTCATTTCAACCTGTTGATGGGTCTTATAGGCAGTTTCACCGGCACCATGCTGTCTTTCGTCTGGCCTTGCTGGTTCCATTTAAGTATTAAATGGCATGAGATTCCTTGGTACCAGAAGCTGTTCAATATTTGTGTGATTCTTTCTGGGTTTGCTGTAGGCCTAATTGGGATTATTTATTCATTTGAGGCCCTTTTAAAAACATACAGAACTGAGCTT
>Ech103
ATTAAAGGTGAGGTTTTAGCAGCTCTCCATCAAGCCATCATCTTCAAAGTCAACGGCAAGAATGAAAAAGCACACAAGTTATTCCAGCACGCCCTCGCTCTAGATCCGAACCACTCCGACGCCCTCAACGAATATGGAGAATTCATAGAGGAAAAAGATATCCTCCAAGCGGATTATTTATACACATGCGCGTTACTGAATAACGCATCTCACAGCAAAGCACTGATCAATCTAAAAAGAACGGCCGAAATCGTTGAAGAAATCGATCAGAGAATATTGAGTCAGATTGACTTGAAACGAGACCAGTTTCTCGAAGTTCCATCTCATAGTCGAGCGTTACATCGCGCACAGCAAGAGATGTTCTACCAGCATATCTACCACACCACAGCGATCGAAGGGAATACGTTATCTCTGGAACAGATGCGGAGCGTTATGGAGACTGGGATGGCTGTACAAGGAAAAAGCGTCTTAGAACACAATGAAATAATCGGAATGAGTTCCGCCTTGCAGTTTATCAACAATACCCTCATGAATAAATTTGGTGACATCACAGTGCATGACATACTTGAGATCCATCGGCGTGTCCTCGGACACGTTGATCCAATTGAAGCTGGGAATATCAGAACGACACAAGTATTTGTCGGATCACACATCCCCCCTGCTCCAACAGAGGTCGAAGAACTCCTACAAGAATTTATTGAGTGGTTAACATCAGAGAAAACAAATGAAATGCACCCAGTGGAGTTTGCAGCTCTTGCACATTACAAATTTGTTTATATTCACCCATTTCTAGATGGAAACGGAAGAACTTCACGGTTATTGATGAATTTGATTCTAATGCGTGCCGGGTATCCCCCAATAATAATCAAAGTAACGCAGAGACACGAGTATTATGAGACTATTAAGCAAGCTAATGCAGGTGATGTCAGGCCGTTTATACGCTTTATTGCTCGGTGTACAGAAAGCATGCTGGATGTTTTATTATGGTTGACAAGTGAATCCCATGGACTTACAGAAATAGAAAGTAGAGAAAGATACAGGACAGTTGAAAATATTCCCGTGTAC
>Ech104
TACATCCATGACATTATCCCATCACCCACAGCATCACCACCAGAAACACCCACACGTACAACCATCCTCGACGAAACGTCATCCGTTTGCGAATCAGCGTCCGTTTGCGAATCCTCATCCCTATGCGATTCGCCCATATCTGTGGACCTACTCGAGCAAGTGCAACAGCAACCGGGCCGTTTCCTGAGTCCACCGACCAGTCCCAATCAGGTATTTCTGTCGTATGATGCTTTCCTCGTAACAGATGGCCGATCGAGACGACGTAATGGGACCACACCAGTGGGTACCATCGATCCGAATCGGCCCAAGTACAGATGCAACGAGTGCGGTAAGGAGTACGCCACATCCAGCAATCTGTCACGACACAAACAAACACACCGAAGTCTGGAGAGCAACCTGGCCAAGAAGTGCGACCTGTGTAATAAAGTCTACGTCAGTATGCCCGCCCTGGCCATGCATGTGCTGACCCACAACCTCAAACACAAGTGCACGATGTGCAACAAATCCTTCAGTCGCCCCTGGCTGTTGCAGGGTCACATGCGATCACACACAGGGGAGAAACCATTTGGGTGCGCTCATTGTGGTAAAGCGTTCGCCGACCGATCAAACCTGAGGGCTCACATGCAAACACATTCGGCGTTTAAGAATTACAGATGTAAGAGATGTGACAAGACTTTCGCGCTTAAATCGTACCTGAATAAACATTATGAGTCTGCCTGTTTCAAGACAGACGAGATGGGATTGTTGCAGTGTTCGGATGACTGCGAAGATTTCCCGAAGAGTCCCGATTCATTGGCA
>Ech105
ATTGGAGTCGACGACATGTTCATCATGGTTGCTGCCTGGCGACAGACTGACGCCACACTGCCCGTGGAAGAGCGCATGCGCAAAGCCTTCTCCGAGGCTGCCATGTCGATAACCATCACGTCCATCACAGATGCCTTGGCTTTCGGTATTAGCGTTATAACGTACTTCAGATCGGTGCGTATATTCTGCATTTATACCGGCGTGGCTGTCATCTTTGACTACGTATACCAGATTACTTTCTTCGGTGCCTGCATGGCTCTATTTGGTAGACGTGAGGCGGCGAACAGACACTGTATGTCATGTCTTAAAGTCAAACCTAAGGAGGAGACCGAATCTACAGCGTACAAGATATTCTGCGCAGGTGAGTCGCAGCCTCCAGCCGGCCAAGATCATGCATTGATGATATTCTTCAAGAACTATTACGGTCCCTTCATCACAAGATGGTGGATGATAGTTCTTATCATAGTCTTATACCTTGGCTACCTGGGTGCCGCCATCTATGGATGTACCCAGGTACAAGAAGGTCTGAGTCTGCGCAACCTCGCCCGAGATAACTCATACGCTGCTGACTTCCTAGATATGGAAAGTGCCTACTTCAAGCAGTATGGTCCGCAGGTTGCATTGGTGTTCACCGAGAAAAGAGACGTCTGGAATCCCATAGTACAAGACATCATGGAACAGACTTTAACAAAGATGGAAGACAACGAGTATACGTTTAGTAGAGACCAGAATCTGTCTGCTTCATGGCTACGAGACTATCTTGATTTCCTGAACTCTACCAACCTCAAAGAACCAAACCAAGCCCAGTTCATCAACTTTCTCCGAGACGACTTCCTCAAACATCCAGCCTTCAAACAGTACTCCCTTGATATTGTTTTCTGCGATAACGGCACCAACATTAAGGCCTCGAGATTCTTTGTCACAACGAAAGACCTGAACACCACCGAAAAAGAAAGATTCATGATGACTGAGCTGAGACAAATTGCAAAGGATTCAGAGCTACCTGCAATAGTCTACCACCCAAACTTCATCTTCTATGATCAATACATATCAATCTTGCCAAACACGCTTCAGAACTTAGGCATCGCGGTCGGAGCTATGTTTATTATAGCTTTAATCATGATCCCGAACCCAATCTGTCCTTTCATCGTTACTCTGGCTGTAGCCTCTATCGTTACAGGGGTGGCTGGGTACATGACCTTTTGGCAAGTCAACCTCGATTCCATCGCCATGACGAACCTCATTCTCTGCGTAGGGTTCAGTGTGGATTTCTCAGCACACATCAGCTACGCATACGTCACAGCAAAACAAGGTTCACGTCAGGAAAACATCATCCATGCTCTGTACTCCGTCGGCATGCCCATCGTACAGGGTTCCCTCTCTACCATACTCGGCGTCGTAGTTCTCGCCTTTACAGATTCGTACATCTTCAGAACCTTCTTCAAGACGACGTTTCTAGTTATCTTCATCGGTGCCTTGCATGGACTTGTTTTCCTCCCCGTTTTCCTCCGGCTCACAATTCCCGTGAAGACGAGTCCCCCAACGAACTACGCGAACGGTACTGCAATGGTTGTGGTTCCAGTCGACCATCAACCGAGGCTGGCCACCGTGTCCTCCCACGTCGCACCCAGACCGCTCTCTGCACCCTGTTACATCAACAACCACAAGACGATGCCCACCACCCCGTTGTCCCCAAGCCCTCCATCATATCAAGACTACCTGCGAGATTTGGCGTCTGACAGATCATTGCACATCCCTAGGGCTAGGCCT
>Ech106
ATGGGAAAGTGCTTCTCTAGTTGCAGTGAGAATGATGGGTCAGACAGTCATGGCAGATCCAAAGCTGGGTTGCCTTTTCCAGACAAAAGCGCCACCCTGACAGCGCAGAGTACGTTGACTGATACCGAGAGTGCCCCACCCCTTGTGCCCAAACGTGAACCGATTATAGCCTCAGCACCAACAACTCAACAACTTACCATGGAACGGATACAATCTAATGGCTCTCATATGCACTATCAAGATAAAGCTAAAGCATCATCAACTCGCAACGGAGTAGACAGTACACACAGACAGTCCAAGTCAGATTTCTCAGAGAGTAAAGTCAATAGGCTATTTGAGAAGTACAAAGATAGCTATGAAGATGCAATCCTAGATGATGGAATGGAAAGGTTTTGTCAGGATTTACAGGTTAATGCTGAGGAGTTTATCGTGCTTGTCTTAGCCTGGAAATTTCAAGCCTCTGCAATGTGTCGCTTTACAAGAACAGAGTTTGTGAACGGGTGTCGCGCACTGAGAGCAGACTCCATCAAAGCTATTATGAGTAAGTTCCAGGAACTCATGAACGAAGTCAAAAATGAAGTGACTTTTAAAGATTTATATCGCTTCACGTTTAACTTTGGACTGGATGTGGAAGGTGGGCAACGCTCCCTCCCTTGTGATATGGCAATACCACTTTGGAAGCTTGTGTTCTCACAGAGATATGTCAAGATACTAGAGAGATGGTGTGAGTTCTTACTAGCTCATCAAGTACGTGGTATATCAAGGGATACTTGGCAAATGTTTCTCAATTTCACTGAAGTCATTGGAGATGATTTGACAAACTATGATGACAACGAAGCATGGCCAAGTTTATTTGATGACTTTGTGGAATATGAAAATGAACTATTGGCCAAGAAGCAAGAGGAAGACCAAAGGACAGCAAATATTGATGATGGTTATGATGATGAAGAAGGTGTGATGGTG
>Ech107
ATGTCTATTCACACCAGACGATCACCCAAGATGGACAACAATAATAGGCCCCGAAGCATGGACCCCAATACACTGGAGGCCCTAGCTTCCTCATTGAGAGACCTGAGTGAAGATTACAGCATGTCACCGTACCGTCCTCGGACTGAGCGTCGTTCGTTGACTCGCTCTGAGGGGCTAGCCGCTAATACCTCCAGCGTGACCGGAACCTCCTCTTCATCGACTCATACCACACCCGCGGAATCGTCCTCGGGTACGGCGTCCCCATTGACAGCGAGGGCCTCGGTAACAGCAGCGACTTATCCCATAGCATCAAGTACTGCTGCACAATATCCATCCACAGGTGCCAGTTACATGACTCCATCCAGTGCAGCAGCGTCTCATCCGTACACAGGCTCAACCTCGAGCTACGGGGATCGATCTAATACCTCTTACGGTGCTACATCCGGGGTGGGTTCATACAGCGTGGAACCCCGGGGAAGGTCTGCGTCACCATACACTACTGGTGTAGCTACAACCTTCACAGCAAAGCCGGTGTTGGAGAAGAAACCCTCCCGAGAGGGCAGCGCAATTAAGACTATTTCGCGGCAAAGTTCCCTCGGCAGTTTCCCAGACAAGTATAAATTCACGGATGAAAAGCAAATGGCCTCCATGATTTCTGGATTGCAGGCGCTTTATAAGGATAAACAGTTGGTAGATGTTATTCTCTGTGTGGGTGACGAGGAGTTCCCATGTCATCGTTGCGTCCTGGCCTCTTCGAGTCCCTACTTTCAGGCCATGTTCACTGCAGACCTGGCCGAGAGTAGACAGGACAGGATAAGCATAGGTGTGGTTGATACTCCATCTCTGCGTCTCGTCCTAGACTATATCTACACTACAACTATTGAGATTAACGAAGACAACGTACAGGGCCTCCTACTAGCGGTCAACATGTTCCAAATGGATACCCTTCGAGACGCATGCGCACACTTCTTGGAAAGACACGTGACTCTGTCCAACAGCATCGGCATCTACTTTTTTGCCGTTGCCCACGACTGCACACGTCTGCAGGAGCTTTCCATCGACATGATCAGTGATAACTTCACTGAAGTCTGTAAGGAAGAGGAGTTCCTACAGCTCACCAAAGATCGGCTGATTGACCTCTTGAGTCGCGATGACCTCAATGTCGACCAAGAGGAGACTCTGTATGAAGCATCAATCGCCTGGGTCAGGGACGATCTCGACAACAGACGCGGTGATCTCCTTGACGTCATAAGCCACGTGAGATTCGCTCTGATAAGCCCGTACTACATTCATGACGTGGTAGAGAGAGATCGACTTATCGTCCATAATAAATCAGTTCAGCATCTGATCGACGCTGCCCTGCAGTACCACGTTCTGAGAGATCGCCGTCAGGACTTGGACCTGACCAAGTTGAACACCAACACCAGAAGAGGGATGCCCATCAAGGACATGTTTGTCTTCCTCACACATCACGTAGAGTCCATACCGGAAACGTGGACGAATGACCGTTACAGAATCAAGCCTCTACCCGACATGATAGAGTACGCTGAGTGCGTCGTCTCCGGGGAAAACAACCTCTTCGTCGCTGGTCGGTCGCCGCAAGAGTTTAGCGGCAGACGCTTCGCCCAGCGTCGTGGTGGCCTGTTCCAATACGACCACTTTGACAAGAAGTGGCTACCGCGTGGTGCGATGAATATCCCGCGCAATTATTTCAGCATGGCCGTACTAGACGGTATGATCTATGCAAGTGGTGGGGCCAGTACGGACGGTATCCTGAATAGCATGGAGTGCTACAACACTAGTACCAACGTCTGGCGTCAGGTCACACCGATGCCCCAAGCTGCCAGGAGTCACTGCATAGCTGCTGTCGGTGGGAAGCTCTATGCCTTAGGAGGTGAGACTAATGACACTATCCTAGACAATGTCCAATGTTATAACCCACGCTTCGACTCGTGGACTTCTCTTAACACCATGATTCTGCCACGTACGAGTTCGGGAGTTGCCGTCCTGAACCGAGAGATCTACATGCTTGGAGGGAGCGTAGCCCTCGGTGAGAAGCAACCTGAGAACATGCTGAAGTCCGTGGAGATCTTCAACCCGGACCGTAACGAGTGGAGATTCGGCCCGGAGCTACCGGAGGGTAAGGTGAACTACTGTGCGGTCAATCACAGCGGGAAACTCTACGTGTTTGGTGGCGACACGGGGGAGGAATCAGCAGGAGTAATACAGAGCAAGGTTTACCGACTTGATGTTGAGAACTTCTCCTGGGTTGAAGACAAAGGTGACTGGCCAAACTTACAGCCACCTTTTAACTGTGTCTTGGCACGACTGAACAAAAACTCG
>Ech108
ATGGCAGCCAAAGATAAATCCTCCACCACCAAAGTAAAGGAGTTGCTGAAGGATCTTGGCAAACCAACCCTGCGTGGTGTTAAGAAATGTCCCAGCTGTGGATTCTACAACGGGATCAGAGGACTGAGCTGCAAAAACAAAGCCTGCAACATGGTCCTCCGGGGGGCAGGGCGGAAAAAAGGGCATAGTGCAGATGCTGTCAAGATCATGACAGGCTCTACTGTTCAGGTCTTCTCAGTGAGACTCCGGGACCGGGGACCAGATTATAGGGGTTTTGTAGAGTTACCCTTACACCCGTTGATGGATTTGCAGGGACAAGTGTTACAGGGGACCCGCTGCTACGTTGACCTTTGTCAGAAACCAACAGACCCCATCGCTGCCACAACTGAAATTGTACATTGCAACCACCTTAGACTGGCCCTTGAGAGTGAGACAGAAGCCACCCCCTTAACTCTGAAAAACTATGTCCTGAACTCTCTGCCGGTGTCGAATGAGATCAAGCAGGCTATATGGCTGCTGGCGACAGAGACCACAGGCCCCGTTGTCCAGAGAGTCAGTAAGAATGTCATGGTCGTCAAGTGTAAGATCCAGCCCAAGAACCTGCTGGGCTTCCTCCACTTCTCGTTTTCGGAGAGCCAGCGTAAGAACGGCACTGTTGAGCACAAGTTCCAATGCACCTGTCGACAATTTAGAAACTTTCGAGCAGCCCCTGGAGAGGAGTTAAAACGGCGCTGTGTACATTTCTACGCATGCATCTGTGCGTTTGCAAGTGATGAGGCATTGGCTAAAGAATTTGATTTTTTCATCAACTTGGATTCAGTT
>Ech109
ATGAGTCGGTCGATGGTCATGGGGCAGAAATTGTCCGGCGGAATGAAGCAAATTGCCAGAGAACCCTCAAATAAAATCACACAGAGAGAACTCATCTACAGCGGCGATCTGGTCAAACCAAACAGGCTAGATACGTTGCTGGACATGCCCCCGGCGGACAAGGAACTCCAGTACAAATACGCCTGGAACGAAGAGGACCGGTCGCTGAATATATTTGTGAAGGAGGATGACCCCGTGACCTTCCACAGACACCCTGTAGCGCAGAGCACGGATTGTATACGAGGGAAGGTGGGATTCACAAGAGGACTACATGTTTTTGAAGTTTATTGGAATACGAGACAACGAGGTACCCACGCCGTCGTCGGAGTGGCCACAGCGAACGCTCCACTTCATTGTGTCGGGTACCAGTCATTAGTCGGTAGCAATGCAGAGTCGTGGGGATGGGACATATGCCGGAAGAAGATCTTCCACGATGCCAAGCACAAGTCCGGCATGTCGTATCCACTCCTGCCAAACTCTGACAACTTCCCTGTGCCGGACAAATTCCTCATGGTACTAGACATGGACGAGGGAACGCTAAGTTTCATCGCAAACGGACAATTCCTTGGCGTCGCATTCCGTGGACTGAAAGGCAAGCGTTTGTTCCCTGTTGTTAGCGCTGTCTGGGGACACTGTGAAATCTCTGTGAAATACCTTGGAGGGCTTGAA
>Ech110
ATGACTTTCTCTGACACTTTGACGGTCTTGGCTGTGTTTGTAGCAGCATGGGGTGTTTACAGATGCTTCATTTTAGAGGAGAAGCTCTCGAACTGCTCAGCTAAAACAGCTTCAGAGACTCCAAGTTTCAGGGAGAAAACAGATCCAGAGACAGTTCAGCAGACAGTCTTGGAAGGTGGATCCTCTGTTTGGTGCGTTGGATCAAGCAACACCAACAGAATGTGTAGGTTTCACAACCTTTGCTTCTCTCCGAAACATAAGGAGTTTGTCTTTCTGGAAGGCCCTCGATCCATCTCATATGGACTTCCTCGGAACCTCTTCGACCCAGCTTTGGTCGATTTGTCTTCCGTCCCGAACCACAACATCCAGTACTTCCACTACAGTAGTCTTCCTGTGTCAGCCCTGGAAAGATTCAAGGAGGTCAAACTGTTTTCTGGGAAGCACGTCCTCATGAATCGCTTCAAACCAAATAACGTAATGCATGTGTTTCATGATGACCTCCTGCCGGTATTTCACACCATGTTGCAGGCTGGATTGATGAACAAGACGGACTTCGCTCCAGCTGCTCAACTAGTTTTCCTGGATGGATTCCCTGAAGGAGACTTTATGGATCTCGTAAAGGTTCTGTTCCATCAGCAACCGTTACTGAAAGGCGATCTTGTAGAGGGTTTAGACCAAAGTTTGGTGTGCTTCGAGGAAGCACACGTTGGTTTATCAAACGTAACAGTGTGGTACCAGTATGGCTTCCAGGTCCCTCAGGGGCCAATCCCGGAATCCCTCCTCTCAGCAACCAAAGTGAAACTGTTCACGCATTTTGTGCATGATCGGATAGGATTCAAAGGCTGTGAAGCTGTCGACAGCTACGCTGTCCTAATCACAAGGAGATCAACAAGACTGATTCTGAATGAGATTGAGCTTGTGTCTGAAATCGTCAAGAGAACAGGAATGCGAGTCATCACAGCTGGTCTTGAAGACTTCCCAGTAACACATCTCATCGAGATTATCTCATGCGCTAAAGCCTTAATTGGAATGCACGGTTCTCTCTTGATCCTCGCCATGTTTCTACCCCCGGGGTCCATTCTTCTGGAGTTGTTCCCTTACGCCATCAACCCCGCCCATTACACCCCTTACAGGAGGCTGGTTGAACTCCAAGGCATGGGAATCGTCTACAGGTGCAGGCGGAATCTGAACCCCAGTCACGCTGTTGCACATCCAGATGCTCTACCTGCCTATGGTGGCATACACCACCTGAGTCTCGAAGAGCAGAAACAAATTATTGAATCCACAGAAGTACCACAGCACCTGTGTTGCTCAAACCCAGAGTGGCTCTTCCGCATATACCAAGACACAATTGTTAATATACCTTCCCTGCTAGAAGCACTCGCAAGTTGGCTTGGGGAAAGTGAACAGACAAGAAAGGTTACAAAAACCTTTAACTTATTTCCCAGTGAAATCCAAAACTTTATATGTGATAGAGAGAACGGTTTGCACATCTCATGGGACCAACCTTGGAATATTGAATATATGAATACGCATGAGGTCAAACACGAGGTCAAATATGAG
>Ech111
TATTTTGTGGCCTTCCTCCTTCATGCTCTACCCTTAAGAATGTTGATCAAGATGTACAAGTTCGTCCTCATTGGAATGATGCTGCTGGTTGCTCATCTACTCTCAGACCACTTCATATCTACTCAGATCATCAATCCACTGAACTCTCAATTGCCAATGATCACCATCTTCTTAATACAGTCTGCTATTAGCTTATTTTGTGCATGGTTGGTCGATACAAAACATGTTTGGGTATTCTCTGTATACCTACTTCCTATGGTAGCCAGTAGTTGTAGTTTACCATTGGATGTGCAGGAGATGGTTCATAAAACAGCCCAAATCATCACTCTGACAGGGGTAACCGTTTTTACATTGAGCAACATTCTAGTTCCTTACCGTATGGCGTTGATAGGCTACAAGACACTGCAAGAGTATGTTGAACTTTATGGTATTGTCAGCGTCATCTTTGCTGTTTACAACCGATTCTTTGTGCCAATGATTTACCTCATCTTCTGGCTCTCACTGTTTGCTCATCGCTTGTATGTGTACTACTCCAAGAAAGATTCTCATGTATTTCAGGAGCAATGGATACTTGTGATTTTTGCATCTATTGCTGATTGCTGTGAAAGTCCATGGAGTTTAATTGGGCTTTGCTACACAGTGTCTTACTCTGCATTCCTTCTACTCGTTCTTTGCAAGATCTACTTGAAAGGATTCAGTGAACTAGGAGGACAGAGTTTTCTCCATCGTGGATGGACAGAAGGTATAACGCTAATGCTGCTAGCGATGGAGACGGAGCTTCTTCAACTCAAGAAGCTTGAGAAGATTCTGCTATTGAGTGTTGTGATGTTCATCGTCCTCTCATCAACGATTCAATCCGTATATGAAATACTGGATCCTGTGATCCTTGCCCTCGCTGCATCAAATAGTCGCAATGTTTTCAACCATTTCAGAGCAATAAGTATGTGCATTGGTCTTATGGTGACCCCTTTGTATTTAAGCCTGACACTATTTACTGTATTTGAAGCGGATCTCTGGTTAATGATAATTGTTTCAAGTTGTCTCCTGACTGCAATCCAGACTCTAGGGTCACTGATGATATACTTTCTCTTCATGGCGGATCACCGACGTTCAGAACCTTGGGAAAGCCTGGATGACATTGTGTACAGCATTCATGCTTTGTGCCATGTTCTAGAATTTGGCTTAGCGTTATCAGTTCTCTTCTATGGTGGAATGGAATCTCTACATGCAGACTATAACATTGTCGGAGGTGTTGTTATTCTTGTCCATTGTTACTTCAATGTCTGGCAGCGGGCTCAAGCAGGATGGCAAAGTTTCCTTGGTCGCCGAGAAGCAGCTCACAAGATCAATTCACTCCCTTCCGCATCCAAGCTTGAACTCTCTGCTCTTCAAGATGTTTGCGCAATATGCTTTGAAGAGATGAAGTTTGCAAAAGTAACCCCATGCCATCACTTTTTTCATAATGTTTGCCTTCGAAGATGGCTTTATGTTCAAGATAAATGCCCCCTCTGTCATAACAGTATTATACCTGGAAAGAATGGAGCATCTTCTGATGCCAATAATGATAATAGAATGGCTGCACCACATGGATTAGATGTAAATCTTGGACAA
>Ech112
GGAAATTCAACTTATGTGACTGGTTTGTGGATTCAAGATTGGGTCGGTCGAATCAAAACTTCGTTCGGATCAAGATTATTCTGGAACTGGGAATGGGACAAGAAACAATACCCTGACTTGGACATTGAGATTGTGAGATTGAAGAAGGAAGGGGTGAGAGTCTTCGCCTATATCAACCCGAACCTGAACCGCGAGGGGGGTCTGTTCAAGGAGGCAGATGAAAAGGATCTTTTGGTCAAGAATTCTACGGGAGATACTTACGTTGTAGATTTCGGGGAATTCTTTTGTGGAATTGTTGATTTGACCAACCCGACAGCTGTAGAGTGGTATAAGGGCGTTATCACACGAAACATGATTGATTTGGGGTTCGGTGGATGGATGGCGGACGTTGGGGAGTACCTCCCAACAGATGCCGTGTTTTACGGCGGGCAGGCCGGGGAGGCACTCCACAACGAGTGGCCCGTTCTGTGGGCTAAACTCAATCGTGAGGTGGTGGAGGAGGCGGGTATGGTGGGCGATATCCTGATCTGGATGAGGGCAGGTTTCAGCGGTTCTCAGGAACACACCATCGTCACTTGGGCGGGAGATCAGTTCGTAGATTTCAGTCTTGCAGACGGGTTGGCATCGGTCATACCGGCGGCTCTCTCGCTCGGTATGACCGGGTTTGGGCTGACGCATTTTGACGTGGGAGGTTTCACGTCGCTGTTCGGCATCGGTCGGACAGAAGAGCTCCTGCTACGCTACGCCGAATGTGCGGCCTTCACTCCCGTCATGAGGACGCACGAAGGAAATAGACCCGCGGAAAACTGGCAGTTTTATTCCAGCTCGGAGACAAGCGTTAAGTTTGCCCGTCAGAGCAAAATATTCAACATGCTGAAGGACTACACAATTTCTGTAGTCCAAGAAAACACCGACTACGGTATTCCTGCTCAACGCCCTCTATTTATGCATTATGCAAATGATGAGCGGTCTTTCTCAATTAAATATGAATATTTATACGGCCGTGACCTTCTGGTTGCCCCTGTTTATGACGAAGGGGTGGAATCGTGGTGGGTGTACCTCCCTCCTGACAACTGGGTGTTTCTCTGGGACGGCAATGAGTACAGCGGTGGTGACGTCCAAGTATCAGCTCCAGTCGGACAGATTCCCGTTTTTTATAGGAAGGGTTCCCCCTGGACTCAAGTCTTCAAAGAAATTGCAAAA
>Ech113
ATGTCAAACATGGGTGTACAGTATACCCAAGCTGACGTCGCCAAGGGTCAAGAAGGGCCAGACGCCACGGCTAAACAGCCCGACGTTACCATCCTTCATCCAGCCATGAATCCCGCCCACCAAGGCATCCAACAGATCGTTAATTGTTTCCGCTTCGGCACGCCCTTCCTGAAGCAGCTTATCCTACAGGAAGCCGACGTGATTTATGAGTGCCGCGTTTGCCGCAGCCTGTTTCGTGGACTGCTGAACTTTGTCGAGCACAAGAAGTGCTTTTGTGTTGAGCGTGCCGGCGTTGACGGCCATGTGGTCGGTAAGCGACAGAACACTGATGCCAGAGAGTATGGAATGTCACCTGAAGAAGCCGCCCACATTCTGTCTTGGGGAGCCTCCATCCCTGACAAAGACATCAGAACAAAATCAGAAGGCACTTCAACAAAGAAAGGTGGCACCTCAAAGCAGTCCAGTAGAGGAGTGAACTTTCAACTTGTCAAAGATGACCCTGAGGACTCTAAGTTTGTTGTCCTTCGCCAGATCCCAACCACATCAAGAGCGGTGGAGCAGCAAGTTGTCAGGCCTGATCAGATTCTCCACGAGGAACAGATCAACAAACTAAGTGCATTCAACTCTCTGAGAGATCATGGCGAAGACACCTCTAAGATTGTCGGTGAGATAACCATCCGTCAGGCTGCCAAAGCAGGAAGAATCCCTACTGCTACATTTGGGGAGAAGAGAGACACACTGCACACCCTGCTTAAGACAGTGAATACTCAAGTTTACCTGGAAAAATGTACCTCTCCTCCCTCTGACATGGGGAAGAAAGACTCGCTACGAGTTGAAGTAGAGACCCCCAAATCTGCAGTGAGCCCAACTATGTCTCGGTCGAGTGTTTCACCACGTGTTCCTCATGCTGACAAGAAGTCTAGCAGTGTATCTCCTCGACAGAAGAAGACGACTGCTACTCCCCGTTTAACTGCGCAGCAGATATCTGCAAGGAACACCTGCAAAGTGTGTAAGAAGAAGTGTAAGAATTGGACTGCCCTCGCATGGCACATGAGAATCCACAAGAAGCCACTCTTCAAGTGTCCGTTGTGTCAGTATCGCAGCCCATCTGTGTACAATGTGCGTCGCCACATCCAGGCTATGCATAACCTGTCCACTGACAGAGTAGATGAACTCCTGAGTCGCAAGATCGAGGAAAAGGGTGAGGAAAGCTCCGAAAGCAAGAGTGCTCAAAATAACAATGACAGCAGCTCCTCGCCAACTTGTGACATCTGTTTTAAGACATTCGCCAATCGTCGTAATGTGGCACGGCACAAAGTCATCCATGAGAGAGAGAAGTTACAGGCTGAAGGGAAGTATACTCCTGCATCCAACGCTACCCAGGAGGAAATTGCCAGGGGCAAAGTCATGCAGACCATGGATGAGAAAAATATGCGTTGTCGTCGCTGCCACAAGCAGCTGTCGACAGTGCGGCGACTGCAGCAACACTGCTGTAACCACTTTGGTTACAATCGGTACAGATGCCGTATGTGTCCCTATGAAAACAATGACTACACACAGATGCGCCGTCATATGATGGGCAAACATGGCCGGCAGTTCCGTACCATTCAGCAAATTTCAGAGGCTATCAAATCCATGAAGGTCGGGGTCTGGATCAACTTGACTCAGAGTCAAAACACTGATGATTCCGATTCTAAAAAAGGCATTGGGTCAACGAGCAAATCAGTCAAATCTGAAGAGAAGAATCCAAAGCAAGGAGCAAGCTCAAAGGGTGGAAGCACTCATTCTAAACAGACTACAGCATCTACGAAGCAGTCTAGCACATCTGCCAAAGCGTCTGCAGCTGAGAAGACTAGTACCAAAGGAACAGATGACGTCAAAGGCAATGTATCTCCATCTCCAGTTAGACATAAGACCGAGTTGACAACAAGTAAAGTCACTGAGAGCCCATCTAAGGATACAGCATCCTCGTCAACAAGCTCTCCAGGGACCTCAAGGAGATCTTTAGTCGATTCAGTTGTCTTGGGGAAGGAGAGAGAGACTCCGATGCGTCAGGCAAGACTGAATCACCGAAGCGTCTCGCCTAAAGGTCCACGAGAGAAGGAGGAGGAAGAAGACAAAGCCTTGCTGCAAACGATGATGGACAAGAAGAACATGAAGTGTCTCAAGTGCAAGAAGCGGTTTCAGTACCACAGCTCATTGCTGCGACACACCCGCATCCACCTCCTGGAGGAATCCTCGTCGCTGGAGCAGGGCAGCAATAAGAAAAACCAGGAATCCGCCTCCAAGAAGGCTCAAGCCATCAAAGCCATGATCAACCCAAGTCAACTGCGATGTCTGAAATGTCGGAAGCGTTTTACAAGCATGAGCACACTCAAACAGCACGTTGGACGCCATCTTGGATACAGCACCTTCAAATGTCGGTATTGTGGGTATCTGTCGCACAACTACTCCTGGTTTAAGAACCACCTTTTGATGAAGCACCCTACTCAAGTTGGTACTGTCGAGCTAGGACAGCTCATAGGCAGCATGAAGACAAAG
>Ech114
ATGCTTGAAGGAGTTGGTGTTGTTGGGACAGGTTCCTTAGCAAGGATCCTCATCCCAACATTCCAAGCTGTTGGCATCCGGATCGTCGCTCTGTGGGGTCCAACTCTTGAGAAAGCTGCCGAGCTGGCCAGGCAGTTCAACATCACATTTTACACAGACCGCATCGACAATGTACTCCTAAACCCTGAGGTTGATTTAGTCTGCATCAATACACCCCCGCATCTTCACGCCCAAGTGGCGTCTAAAGCCCTTGGTATCGGTAAACACGTACTCTGTGAACGCCCAGCAGGGTTGAACAAGCACGACGCTTACAAGATGGTTACAGCCGCCCAGTATTACCCGTCCCTCATGTCTATCATGAACCACGGCCAGCGATTTTTGCCGGCGTTCATACGCCTGAAGCGAATGATCCAAGACAAGGAGATCGGAGAAGTCTTCTTGTGCGACGTCAAGGTCACCTGTGGGTCCTTGCTAAGGGACAAATACAACTGGATGTGTGATGAGAACATGGGCGGCGGGGTCTTGAACACGTTCGGCTCCCACCTCATTGATATCATCACCTTTATCACTGGTCAGAAAGCCATCAAAGTCAGAGGGATGTTGAAGACGTTCGTGCGTCAGACGGACAAAATCAACGGAATCCGTCAGATCACGAGCGACGATTTCTGCTCCTTCCAGATGGAGCTCAGCCACAACGTCTGCGTCTCGGTGACGCTGAACACTCACGTTCCCGGACAGTTTAAACAGGAGATCCTCATCGTCGGTTCCGAAGGACGGTTGACTCTTAAAGAAGCGGATCTCTACGGTCAGATGAGCGGGATGAGTCGAGAGCAACTCTTGATGGCCGACATCCAGCACATCACGGAGAGACAGAAGCAGGGCATACCCACCAACCAGGTACCCTTGCCGTACCTCAAGGGAATGCTGAAGCTCATCGACGCCCTCAAGGAATCCTTCGAGAGGAAGAAGGAACGTCTGAGTTGGGAGCAGGAGCCCGTTGCCCTGGCAGCCACCTTTGAAGATGCGGTCTATGTACAGACTGTCTTAGATGCCATTCGTGAGTCCAATCGAACCGGGAACTGGGAGCTGGTTAATCTGACTGGGGATGGAGATCCTTATCAGTTCTTTCAC
>Ech115
ATGGAGGAGTTATTACCACATCCAAGCCCCAACGTGTCAATGAACGGTAGCAGTAGTGGATGCCACGGCTGTATGGATTTCGTCGAGGACGACCAGGGTTCTGTGATTTTGACCAAACTTCTCAAGCAACGGACAGACGACAAGTATTGTGACATGGTGCTACGGGTTGGTGGCCGTGTGTTCAAGGCCCACCGCAACGTCCTGGCAGCGTGTAGCCCGTACTTCGATACAATGTGCAATAGTTGGTTGGAAGAGGACCTGCAAGCGATGGCGAATGTCTCTTGTACTTCACCTGAAGGGATGGAGTTGATTTTGGACTACATGTACACAGGTAGAATAACACTGACGGCAGATAACGTTGAGTGTATACTCCGTGGTGCCGACCCATTCCTCATGACAAATCTTAAAAACTACTGTCTCAAATTCCTCTCGCTGAACATGGACTCCTCGAACTGCCTGGTGGTGAGACACTTGGCAGACCTGTATCAATTCAAAGAGCTCTACCAGCGAGCTACAAAATTTATCCGTAATCAGTTCATGCATGTTGTGCAGTATTCCATTGAAGACATCCTTCAGCTGGGTCTCAGGGACGTCCTGGACTTGATCACCGACGACAAAATACGAGTCGAGAAAGAGGAGAGCATCTACGAGATGGTTATGGAGTGGGCGAGAATTGATACAGAGAGGGCAGCACAGCTCCCTAAATTACTGGCGCATGTCCGTCTGTCACAGCTGGATCGCAACTACCTCAAAGATGTCGTGGAGAAAGAACCGCTTGTGATCGGAAACGATGAATGCTTGAAACTTTTAGCGGAAGCTTTACATCAGACGGACACAACAAGGAGAAGCTACTGCAGCGACAGTCCAGTCTTGAAACCCCGTAAAGGACGATTGACTGACGTTGTGGTCATTACGGGTGGTGTCAGCGATCAGGGCCCACTGGAAAAGAGCTTCGGTTATATCATCGACGAGAACAGATGGACACTGTTGCCAGGGTTACCTGAGCTTCGATTCCATGCCGTAGCTGTTCTAAACAGCTGTTTGTATGCAGCTGGTGGATCGAGCAGCGGCATTGTTTCAAACTGCGTCCACTGTTACGACCCCATGAATAACTCATGGGGCACCGTGGCCAGTTTACAAACACCCAGAGAGTACATCTCCCTGGTATCGTGCAATGGATGTCTGTACGCCATGGGGGGCATGCGATGGGAGCGTCTACAACAAAGTGTAGAGAGATATGACCCCGATAATGACCAATGGTGCTACGTATCGCAGATGCCCACCAAACGTTATTCCATGCACCTTACAACACTCGGCAATCGCTACATTTATGCGATAGGCGGTCGCGACGCCGCCCGGCATTCTATATCGACGGTTGAACGATATGACACGCACACCGACGAGTGGACAAGTCTACCCGACATTCCTATCCCGCACGAAGACCCGCCTTGGGAGTTTCCTGTCGTTGAAGCCTACGACAACAAAATCTACGTCACCGATCTTGCCACAAAAGCCTTCTGTCTGGACGCCATCAAGAACAAGTGGTCTGAAGACACGTGTAACTTTGGCCCGGTCGCGGGTGGCGCCTGCTTACAGTATTGCACCATGGACCGAAATGTGTTTATCTTTGAGGGATGTGACGCTTGCATCTTTAACCGGAAGCTGAACCTCTGGAGCAACATCGCATCTCCGCCTGTGTCTACACTCGCCTCAGCATGTTGCGTCTTACAAGTGCCTTATGAGTTTCTGACTAAGACGTTG
>Ech116
GGCAACAAAGCCATGATGCTTATTTTCTGCGTAATCGGCCTCCAGGGTTCATATCTCACATGGGGTGTCCTCCAAGAGCGCATCATGAAGCACGAATATGGCAAGGATGAAACTAATCCAGGGGAGAAATTCAACAACTCCCAGTTCCTGGTCTTCATGAATCGAATTCTGGCCTTCACGGCAGCTGGTGTTGTTGTACTACTCACCAACCAACCCAGACACTCAGCACCCATGTACAAATACTCCTACTCATCCCTTTCCAATATCATGAGTAGTTGGTGTCAGTACGAAGCTCTCAAGTTTGTGAGTTTCCCAACGCAAGTACTCGCCAAAGCATCCAAGATCATCCCCGTCATGCTGATGGGGAAAGTCGTATCGGGGAAAACCTATGAATACTACGAGTATGTAACGGCTGGTATGATTTCAATTGGCGTAGCCATGTTTTTATTGTCCCAGAAAGAGGGCTCGGGCTCCACAACAGTGACTACCTTCTCTGGGGTCATAATTCTGATCGGATATATGGTGTTTGATAGCTTCACCTCTAACTGGCAGGCGGAACTGTACAAGCAGTACAGTGTATCTAGTATGCAGATGATGTTTGGTGTGAATCTATTCAGCTGTATATTGACCAGTTGGTCTCTTATCGGGCAAGGCGGCTTTGCCATCGGCCTGGACTTCATGTTCAAGTATTCAACGTTTATGTATCACGTCCTGCTGCTGTCGGTGTGCTCAGCTACTGGTCAGCTCTTTATCTTCTACACCATCTCACAGTTTGGTGCCGTGGTCTTTGTCATCATCATGACTACCCGTAGTGGTCTAGCAATCTTCCTCTCTTGTCTCGTCTATGGACACCCTATTAGCATCGCTGGGGTCTTTGGTGTGCTGGTGGTGTTTTCCGCGCTATTTCTTAGAGTTTATGCCCAGCAGCGTAAGAAAGCACAGAAGGCAAGAGAGGCTAGACTGGCTTCAGAGCTAAGCAGTGGTAATAAGGTC
>Ech117
TGCAAAGCAAACCTTAAGAATGATGATGGCCTCCTTCCCAAAGTCATTGCCAAGAACAAGGGCTTCAAAGACGTCATGAAGGAGTGTCGCAAGGCAGAACGGCTCTCGAAGAAACTCCAGGGTGGCGGAAAAGCACCAGCAGAAGGCTGGGCTGTCAAAGTTTACGACTGGAGCTTCGAACATCAGACCAAACTTCTGGAGAGATTCCAGGGTATTGATACAGACGGTAACGAGGTGATATCAAAGGACGATTTTTACGACTCGCTTGTGACTCTGGAAGCACCCATAGATGAAAACAGTTTCAAGGCACTCTTCCTGCTGCACGACAAGACAAAGGAAGGAGTAATCAACTATCATGAATTCCTAGCCGGGAAGAAATACGTCCACAAAACTTACCTCATGTCAGCGTTTGAGAAGAAGGAAAAAAAGAAGAAGGGTAAGAAGGGAAAGAAGAAGAAAGGCAAGACAAAGGTCCCGATGCCCATATGCGTTGGCGTTGAGGGCGCTAGAACTGAGTACGGCGAGCCCCCAGAACACCTTATACACAGACACGTACCGTTTACAGATACAGGACGTTTTGATCGCGACCACCCGCCAGACCATCCGATACAGGATGACTCGGCCTGGTACCTCCACTTCCCGGAAAAGACGTATATTAATATCACAGATGCAACTAAGATGACAGACATGGACTCTCTGAAGCAAGCTTATACACACGGTCGGTCGGTCAACACCCAGGATAAGTACTACAAGACGGCACTAATGATTGCATGTGCACACGGCAATGTGGAGATGATGAAGTATCTATTAGATAAC
>Ech118
GGTATTTACAAGCGTCGTCGCCCGATGGAGGAGGGCAACACCTGCCTCACCTGCCCGGTCTGCTCCGAAGAATTCCAGGAGAAACATCACTTGACGTTACACTTCAGAGAACACAACACCACCACCATGGACGGCATGATGCATTCCTGTAAGCTGTGCGGTAAGAAACTCAGCTCCACTAGCTCCCTGGATCGTCACATGTTGATTCATTCTGGGGAGAGACCGCACAGGTGCCCTATCTGCCCCATGGCGTTTACAACGAATGGGAATATGAGGCGGCATATCCGGACCCATGAGAAAGGTGCTGCAGTAAGCACGGAAGGAGAGTACGTTACTGAGACGGCGTACAGTAAGCCGCGTAAACGAATCCCATCCAAACGTCTTCTTGACTCAGATGAGCTTGACAAAGAGTCGACTTCTCCGCAAAAGCGCCTTGCCCTTGAGGATGAAGATAGTCCTCTCAAATCCAGAGTCAAGGAGGAGGAATTGACTTGCCCTATCTGCGGTAAAGCCTTCTTGTGTCACTACGGGCTCCAGACCCACATGGATCTTCACCCCAATGTCATCATAAAGTGCGATATGTGTGAGGCGACATTCAAGAATCACCGAGGCCTGCGTATGCACACCCTGATGTCTCACAAGAAACCCAGTCCTACCAAGACGACTCCTGCCCCGGATGTACCTTTAGGCTTTCAAGATCTCGGTAGCGTTGCAGACATCTCGTGTGATAAGTTCCCTCTGATAGCTCAAGTGTGGTGCGAGCGAAATGTACGCCGTTGTAACAGCATCGTGCACCAGTTCATATGTCAGGTGTGCTCTAAGGCATTCCCATGCTCTAGCGCCCTCGACCTTCATAAAAAGAAGAACCACTCCGCTATGGATATGACTATGACGAGCCAAGTGGAAGATGTCGGCCTCAAGAATGGTAAAGAAAACGTCCTGCTCCAAAAAGCCAAGCCTACTGATAAAGTTAGCGCTTTTTACAGTAAACTTCCACATACATTCCCATCTCAGGTACAGTTCTTGGCCACATTGAACCTCAAACCCAGCCCGTCTCCCATTGTGAAAAATGCATCAAACAAAAACATGGCATCGGTGCAGCAAGCAACGCCAACTAAAAGCAAATTTCCCTTCACGGATCAAGGATTTGCCTCCGATGATGAAGTCGAAGCAGATAGAGATTTTGCTGACGTGGGGAAGATATTGACGCTGACGACATCAGCGTCCAGTAACCCCCTCTTGATGCTGAAGCATCTCAGCCGAGGTGTGAAGCAGTCTCCAGTAAAAGCATCAGCCTTATCATCTACCTCAACCTCCTTGGCATCCAAACCAAAGTCCAAAGTAACCTTTGCGAGTAAACCCCCACCCGCTCACTCTCATTTGCCGGACCAATACAAAACCCACATCAGACAAGCGGATCACGAGCCCCGCTCAGGAGATCCAGCCACAGAGATGCACTTTCCCATGGAAGTTGCCAGGGACGAGACCAAGGTGGAGCATGCAGCAACAAGTACACAGGAGAAAACATCTCAAGATGTTGGAAGCGAATCCGAGCCGAATGAGGTGGAGAAAACCGAAGAGGCGGCGGGAGACTCTAAGAATGAGAAGAAGACCGGTAAATACGTCTGCAAACACTGTCAGGAAAACTTCCCACAGTACAGCGCTTTGAAGATACATCTTCGCAGCCACTTGGGGCTAACACCTTTCAAGTGTCTATTGTGTGACTACTCCAGTGCTGATAAGAGCACCTTAGTGAGGCATATGAGAACCCATAGTGGGGAGCGCCCTTATTCTTGCAAGATGTGTGACTTTCCTTTCACAACGAAGGCTAACTGCGAGCGACACATCAAGAAACGACATGGAAAAGAGACGAAGATAGACATCGAGTTGAACATTACTCACAACACATCAGGTGGACCCCCGGGGGAGGCATCCCCTAATAAGTTCCGGGCTCCGGACACACTCTGCAAGCTCTGCAACCGCGAGTTCAGATTCTTCAGAGATTTACAAAATCACTTGAAGGTTCATCAACGAACTCCGAGTAAGTTCTTTTGCCTCAAATGCCAGACGGGCTTAAGTTCCAAGAACAACTGCGCCCGTCACATCACCAAATGCCACCCTGAGATCGAGAAGGACGATCTCGATAACTTCATGATGGTCAAGCAGGTCGAGACTAAGGACATATCTCAAACCATGGCCAACTCATTTGCCAGTAACGGAGAACAATTATCGCCAATTGACTTCAGCAGGAAATCTCCTCTTGCAGCTTCCGATAGCGACCTGAGTGACCAATCATGGCTGAGTGCCTACACCTTGCCCAACATGACTGACGTGGATGCACCCATCGACCTGAGTCTACCCAAGGAGAAAAACTCCTCCTTTCTTCCTCCAGTTGACAGCAGTCTCGGCCGACTACGGTTCAAACGGGTGTATCACAAGTTCTACAGCAAGGTGATCGATGCCTTAGTGTGTCCGCACTGCAGTCGAGCATTCAAGCGTGGTTCGGTATTCAAAGAACACATCCGATCCCACATCACAGAGCGCCCTAACCGCTGCTACTATTGTAAAGCTGCATTCACCATGAAGGATAGCCTGGATAAACATATTGAACGTCGACACGGTGACGAGTCAAAGAGTGAGTCACCCGCTCAGTCCTTCATCCCCAAAGTAGCCACCCCGATGCAATTTAAGCTCATGTCTCGCTCGAGTCAAGGCCTTAGAGTTCGGATTGCCCATGAATCAGTTGAGGCCACTGATATGTCTGTCGAGCATTTACTTGAGAACCAAACTCTCAAGTCCCCAGGTAGTAGCTTCGGGTCGGACGCAAGCGGGGAGCTGGCTAGCGTTTCCAAGATTCTAGCCGCGAGCAGCAACAACTTCCAGGTCTGTTTCCCACCGACTGGGGCCCAGGTAAAGCCGAAAGGAGAGAAAGATGGTGTAAAAGAAACCGGAGACAACGAAAACAAAAATGAGTTTGCAGTTCCAGAAAATCCCACCAATAAATCTGAAGATCAGACGGAGTGGGACACACCAGCACGATCAGATATTGAGCTATCAGAGGAGTACGATTTAGTCATCGATGAATCCATTGCGTCATCGTCAGAATCTACAACTGGGCTTGAGACACAAAAGCCCAAAGAGCGGGTCACTGAACGAGACAGATCCAACCTACCCACGAAGGAGATGTGTCCGTACTGCAACCGTAAGTTTCCCTGGATCAGCTCACTGCGCCGTCACATCCTGACGCACACTGGCCTCAAACCATTCCAGTGCCCTCAGTGTAACAGTAGCTTCTCAACGAAGTCGAATTGCGAGAGACACATTGTACGTAGACACTGTCTCAATGCCAGCCCTGGTTCTAAAGCTCCAGAACTCCCCTTCACTTGCCTAGAGGGATGCCCCGACTGTGCTTACTCCACCAAACTAAAGCTCATCAAACACTACGAGGTCCAGCATGTTGGAGTGCCCTTTCCCGAGTGCTACAAGAACGAAGTCAAGAAACTACCCGCATCTGTCATCAGAAATGCTCTGGCGAGACGAGCATCGAAGCTTGGAGGAACTCGCCCTTTTGGGAGCTCCGAATTCCGCAGCCGAGTAGGGATGTCAGGCGTAACTCTTAAGCTGACTCGACATAAACCTCTTTTAAAGAGGAGACATTCATCCCATGATGAGAAACCGCTCTCCCTCGTTAAGAAGACGGTGACCGGTGAAGAGGGAAAACCCCTCGATGGCTTTTCCAGGAAGAAACATCTCTTTTCTCATAAGGGTAAACCTTTTCCAATCGTTTTCAAAAAGAAGAAGAGGAAGTCTCTGCCGACGATGGTGAATATCAATGGCAGCAGGCCCGGTGCATCCAGAGTAGGCGATCAAGTTAACAGCCAACCTGTATTGGATCTGTCAGTGACCAGTGAAGATATTAATCTCATCACAGAAAGTCTCGGATACGTCACTGGTGAGGGTAGCGGGCAACCGTCACGCCGTAAGGGCAAATCCAAACGTAAGAATGCTCGCCACTCCTGCAGCAACTGTTGCAAACGATTCAAAAGTGCGACCACGTTGAAACGACATTACCGAGTCCACACTCTAGAGCACCCATTCCGCTGTACGGAGTGCTCTGCTAGCTTCACCACAAAGTTCAACTGTCAGCGTCACATGCTGAAACTTCACGGCAAGAGCAAAGAGGAAACTCTAAGACTCATTGCGAAACAGAAGTCAGCGATGTCATCTGAGAATGATGGTGAAGGGAACCAAGAACTTGCAGAGTCTGGTGTCAAGGAAAATGGTTTCATCGAAGATCCAGAGGTCCCTAGAGGTGTCAAGGATGCGGACGTAGGAGGAAGCTCTAAGGGGATGGGTGATGAGAGCCAAGACACAGATGAAGATGAGAATGAAGATAATAAGGAGGATCTAGAGGAGGGTGAGGTGCGGGATGATGACGGTGACTCGGAAACTGATGACTTTGGTGAAGACGGCGAGATGGAGGTTGGTGAAACAGCCTCGGACCTTGAGGAAACCAACATGGAAGGGAGTAACTTTGATTCAACCTGGGATGAAGATTCCACCGAGGGACCGTCTGATAATCCGGCCAGCGATGTTAAGATGCCAAGAGGTCGTGGGAGAGATGTCTTTGTTTCCGGGACGGCGGATAATTCAGATATTATTCAGAATCTTCTTGGGATACAGGATTCCTCCGTTATTGATCAGATGTTGGATTCTGCCGATTCTGCTGCCAAGCTCCTCGGTGTTGAA
>Ech119
ATGCAGAATGAGGAGAATGTGAATATGCTGGAAGAGAAAAACGGGAGTAAGGATGAGCGACGAGCAAGCAACATCAGCGACTCATCGGAGAGTGCGTACAGCAGCAATGGCATTGCGGCCAACCTGCCCAACCATCATGAGAGGAAAGTGTCGGTCCGGTCGTACCGGCTGCGGCGGAAGATACGCAAACGCAAACAGATGCAGCGGCTGGTCGGCAAGGATGGCGTGTGTAACGTCGAGCATACGCACGTCAAGAATCTGGGGATACGACTCATGTCCGATATGTTCACAACGCTGGTGGACCTACGTTGGCGGTACAACCTTACCGTGTTCACTTTAGCGTATGTGCTAAGTTGGTTTCTTTTTAGCGTGTTGTGGATTCTTATCGCAGTTACTCATGGCGATTTGTACTATCAGACCACGAACATGACAGACCCTGATAGAGAACCTTGTGTGGAGAACGTCGCCACCTTCACCGGGGCTTTTCTTTTCTCGTTGGAAACGCAAACAACCATTGGATACGGTGGTCGGAGTGTCACCGAAGCATGCCCTCACGCAATTATGGTTGTCGTCATCCAATCGGTCATTAGTTGTTTAATTGACGCCGTTATGATCGGATGCATTTTCGCTAAGATTGCACGCCCGAAAAAGCGTGCAGCAACGCTGAAGTTCAGTCGCAATGCTGTAATAGCCCAGCGAGATGGGCAACTTTGCTTCATGTTTCGGGTGGGCGACATCCGGAACTCACATCTCTTTGAAGCCCACCTAAGGACGTACCTTATTAGACCACGTGTGACTGCCGAAGGCGAGATCATTCCATTGCACTCATTCAACATGGATTTAGATTATGATACGGGAGAAGATCGTATTTTTCTTGTGTGGCCGATCATCGTTACACACAAAATTGATGAAAACAGCCCTTTGTATGAATACAATGCAAGGCAATTAGAAAATGCAGACTTTGAGATCGTTGTCATCCTGGAAGGGATTGTTGAACAGACCGGACTCACAACTCAGGCGAGAACTTCGTACAGCCCATCGGAGATAATGTGGGGTTACCGGTTCAGCAGCTCGGTAGTTGTCTTGCACAGCGAAAATGATAAACAGTACGACATAGATTACTCTAAGTTTGATCAGATCTACCAGGTACCGGATACACCGCGTTTCAGTCCCAAGGAGTTGGACCTGTTGGACAGGAAAGCAGCCGCGGCAGCCGCCCCAAGCGAGCCTCTTGAAAACCTCCGAGACTTCATCCTCAAGGTGATGCGGGAATCCAAGATAGAGGAGCTCGAGAAGGAGCAACAGGACTTAGACAGCCGCAATCGACTCTACAACCGCAGGGTTGAAGCCCTGAATTCGCGAGATAAAACTCGTTATAAGAGTCGGAGCAGTGAGCATCTCTCCGTCAATCGGTACGTTGGGAAGAACACCTTCCCACTGGTGACCACCAAGAGTGAATCCATGGACAGGATGCTTCATGTGGATGATGAGGACAACCACTCTAGGCGTAGTGCTGGACGTAATTGCAGCGATGGAAATGTCAGTCCAGTGTCCAGGGAATCACATGTA
>Ech120
TCAGTTGCTGGGTCTTTTACCAACCTCAACATCAGTAAGCCGAAACCATGGCAACTAGCTACTCGTCTCATCAAGCTTAGCAACCGTCTAAGCACCATGCCCTCTAAGAAACCACTCTTCAGAGCTATTGATATGATGGAAGGAGGAGGTAGAACCTTGAGTATGGAGACGGTTGAGCTCCACGCTCTAGTGAATGTCCAGCTCTCTAATGGTTCCTGGGAGCTGGATCAGGAACTAGCAGAAGCTCTTGATATCCCGTTAGAGAGACTGAAGAGAGCTTCTCCTCTCTGCATTGCAGTCTGTGATGAAGAAAGTGTCTTCGAAGGCGACACGGATACCAATCCGAAATTATCAAGTCCAAGTAACATTGACACTGATGAAACGTATACCAGTCAGGAGAAGGATAAAGATGAGGATGAGGTGAAAGCAGTCGGGAGCCCACTTGATGGTATTAAAGTCCCTACGACTTTACCACAGTCTGATAGTGGATACCAGACGGTGAGGTCATGTTTTTCATCCCCTGATGAATGTGTTCTAGGTGCTCTGACTATGACTTACTCGACACATGTCGAGTCATCTCAGACTGAGAGTATCGCGGCTAAAAGTGAGGCGTGTAGCAGTCCGGGAAGTAAGCGTCTAGGCTCAGATGATTCTGTTGGGGAGGTCCTGGAGAACAGAATGTGGGCTACAGTGCTTTCCTTGACTTGGTTGGAGCATAATTGTGCCTCTTTCTTCAATGAGTGGGAGTTACTCGCTGCTAAGGCTGATCGTTGGCTTAATGATCAACGCTTACCTCGTGGCTATGATCTGCCTGGTCTGAAAGCTGCATCCTATCAAGTCATTGTCTTATCAAGAAAGTATAGCTCT
>Ech121
GTTCGAGACTTCCCATTGGCCGCCATCAAGTTCCAAGAAGTCCTTGGGGAGGGTACATTTGGCAAAGTTTACAAGGGGGAGCTCATGGGGTTAGAGCACCAGTACAGCGTCAATCAGGTCACTATCAAAACTCTGAAGGAAAACTCAGCCACCAAGATGGAGCAAGACTTCAATCGGGAGGCTGAAGTGATGGCGTCCCTCCGTCACCCTAATATCATTTCACTGCTTGGTGTGTGCACGAAGGAGCAGCCCATGTGTATGTTGTTTGAGTTCATGCCTCACGGGGACTTGCATGAGTTCCTCGTCAGACACTCCCCAAACTCAGATGTCGGGTTCGGTAGCGGAGATGACGAGACGCAATCCTCTTTAGACCAGTCGGACTTTCTGTCCATAGCCATACAGATTGCATCAGGCATGGAGTACCTATCAAGTCGGCTATTCGTGCATCGTGATCTTGCTGCACGCAATTGCATGGTTGGCGATAACCTCCAGATAAAGATTGCCGACTTTGGTCTGTCAAGAGACATATACTCAGCGGACTATTATCACATGCAAGCACAGGTTTTACTTCCCATTCGCTGGATGGCCCCGGAGGCTGTTATGTTTGGTCGATTTTCAGTAGAGAGTGACATTTGGTCATATGGGGTGGTAGTTTGGGAGATATACTCCTATGGTCTGCAGCCATTTTATGGCTACAACAACCAAGAGGTTATTGATATGATTCGCACTAGGCATATATTACCCTGCCCAAGCGGGTGCCCCCCGCACATGTACGTACTCATGACAGAATGCTGGAATGAAGCCCCAAATCTCAGGCCGCACTTTAAGGCCATCAATGCCCGCTTACGCTCATGGGAAGCATTGCCCGCCACTAACCACCAAAATGGTAACCTGTACACTAATCCTACTGTAAATTTCAGCCCCATGTACGGCCCGACTTCGCCAACGCAAACCCACAGCAGTTCCGGTGTCAAAAGCCAGTTGTCTTCACATCACAGTCGCTCCACCCACAGCAACAGCAAGGGTTCCCACGGTGACCGGATCGTGGGCGGTTCATCAGACAAAGCAATGTCGGAGAGCTCAGCGACAACAGGGGGCACACAGTCAACAAAAAGCAAGAAGGATAGAGTTGAACAAACAGCTGTT
>Ech122
ATGTTGGAGTCTTATATCTCCCCGTTTCTACTGGGATACGTCAACAAGTACATCAAGAATCTCAAACCAGAGGATCTGCAGCTCTCTCTCTGGGGTGGGGACCTTGTTCTCAACAAACTAGACCTTAGGCTGGACGTCCTAGAACAAGAGCTCAATCTTCCCTTAACGTTTATCAGCGGGCATATCCACGAGTTACGCATTCATGTTCCATGGACGAGACTGGGTTATGAGCCTGTGGTTGTTACGATCAATACGATAGAGTGCGCCCTCAAGCTACGAGACGCTGGCTATGATGAGCACGACAGCGCGTCGTCGAAATCCAGCGTGCAGAGTAAGAGTAAACCAGACTCGACGAGCCAAGCGAAGCTCAAGTTTGAGAAGCAAGATCGGGATCTTCCGCCGGGATACGTTCAATCCCTGATGAACCGCGTCATCAACAATGTCACGCTGGTCATTAAAAATCTTGTCTTGAAATATGTCGAGGAGGACATCGTCTTGTCCGTTAACGTCAAATCAGCGGAGTCCTTCGCAGTGAATGCCAACTGGTTAGCAGCCTTCACTGAGTTGTCGCTGCCGGAGCTTGTCCTTCGACGTGTCTGCGAGTTCTCTGATCTTACGGTCTGTCTGGACAAGAGAAACGCGAGTGGTAAGATCGAGGTGTACCAGGAGCCCGTAGCCTACCGTTGCGCTGTGACACTACGCATGCATATGACGTATACCAGCCTCAACGCTAAGAGACCAGCTCTTATCAAGATTAATGTGAATTGTAAAGAGGTAGACATGACGTTGTCGGACACTCAGTTACCAATGTTTATACGATTGCTGCAGCTACTGATGGCACTGTACTACGGCACATTGGATCAGGGGAATAAAGTAGTGGAGCCGGATGACCAAACAGCAATAGCTGAAACAAGCAAGACTGAACCTAAAACA
>Ech123
ATGAGTTCGGGAGCTGTGAGTAAACGCAGGATCGCTCTAGCGGCTTGTTTGATTCTACTTGTAGGTTCCATAGCCATTGCAATTATCTCTGGCGTGCTGGTTTCTGTAAGAAATCAAGGTGTAAGTGAAACAATACCAGCCCAGTTGGATGACGAGTTGGAACAAACTCCCACACTGGAACTGGTTCAGCTGGATGCAACAAGCAGAGGCATTGCTGTCAAGAACCGTGACGGGATTGACGTTCTGCGTGGAACACTCGCTGTAAACACCCCTTCGGAAGTCAGAGGTGTTGATTGCTCCGCTGGTGAGGGAGGAAATTCCCTCTGCTACCGGTGGAAAAATGTTGCAGAACTGGATGTCAGAGTTGTCGCGGAAAATGGAAAATTTTCATGTATCCACATGGCTTGGGAAACACTAGCTGCCGACACACCTCTTCGAGATTGCTATAGGTTGGATGGAGCTCATTGGTACGGCAGTGCTGGGATGTTTCGCCAACGTTGGCCAATAGAAAAATGGAACCAGACAACCCAAATGTATGCATCTGGTGATGTGTATGAGAATTGGCAGTACTATGGGTCGGTTCTGGATAGGTATTGGTTGTCCTCAAAGGGTGTGGCAATACGAGTCAGTCACGACAGTCCTTTACATGTCAGTTTGAACGACAATGACGATGGCATGGTATGCTTTCAAAGCACTTATGACAACTCATTCTACCCAAATTTTGAGGGCAACCTGCATCGTTTAGATTACACGATATGCACTCATGACAACGTGCGTCTCGTCCATGATGGAATTTGGCGCGAAATTGGTATTGGTGGCGGGAAACTTATTATCCCCTCTGGGATACCAGACAACAGAATGATCAGGTCACCAATCTGGTCCACGTGGGTAAGATTCAAAATCTCTATCAACGACAGTGTCGTCATGGCGTTTGCGGACGAGATCGTAGCCAACGGGTTTGGGAACAGCCAATTGGAAATCGATGATGGATACAACCTAAAGTATGGAGAACTTAATTTCGATCCGGAGAGGTTCCCCAACATGCAAGACACGGTGACGAAGCTGCACGCCAAAGGGTTCCGTGTGACCCTCTGGGTCCACCCTTTTGCCAACACTGACACTGATGTCTACCAAGATGGCAAGGAGAAGGGTTACTGGGTGACGAAAAGGGGGCAGGATGAGGGTGTTACGGAGTGGTGGAACGGCAAGGGTGGACTTCTGGATGTAACTAACCCAGCTGCCGTGGACTGGTTTATGGCGCGACTGGAACAACTCCAGCGTGATACAGGAATTGACTCGTTTAAGTTTGACGCTGGAGAAACCAACTTCTTAGTGAAGGATTTCGAGACGTACATTCCCCTGGTAAACCCGTGTGAATATACAACCCTGTATGCTAAAATGGCCGCCCGACTTGGCTCCCAAGTTGAAGTCCGGGCAGCTTACGAAAATCAAGATTTACCTATTTTCGTGAGAATGATGGACAAGGATTCTCGTTGGGGATGGGATAACGGTCTCAAGACACTAATCACCTCAGCTCTGACGTTCGGGATTATTGGATATCCTTACGTTCTCCCAGACATGATTGGTGGGAACTCATACGAGTCTGGTTTCCATGGGAACACACTACCGGATCGGGAGCTCTTCATACGATGGCTGGAGATAACGGCCTTCATGCCAGCAATGCAGTTCTCCATCTCGCCCTGGCAGTACGACCAAGAGATTGTAACCATCTCCCGCAAGTGGGTTTCTTTCCATGAGAATTTCATCACGCCCATACTTCTCAAAACTGCACGAACGGAGACTACGGTGGCCCCAGGTCAGCCGTTGATAAGACCAGTGTGGTGGATTGCACCAACTGATGAAGAGTCCCTACAAATAGACACAGAATTCCTGGTCGGGAATGATCTCTTGGTGGCGCCCATCCTAGATAATGAAACCTACGTCAGAGATGTATATCTTCCTCCGGTCGATGGGGTCTGGACACGTATGCCCCAAGGGGATGCGGTGCAAGGGGGTCAATGGTTACGTAATGTGCCCGTTCCTCTTGACGAAGTACTGTACTTTATTTTAGATCCTGGAAATTCACAG
>Ech124
CAATTTGCCACTCAGACCTGCTTCCTTGGTCGTTTTGGAGAAGAAACTGGAAGCGATCAGTTTGGTGCACAGATCATGTTGTTTGCCAAGTACCAAGATCAACAGCTTGTCAAAGGTCGTATCAGTTACATAGAGGTCACTCACGCAGGTCAAGCCTTCCGGCTGGGTCGCTACCCAATTCATTTCCATCTTAACGGGGATGTGACGGGCTCCTACGTACGTGGCTGCGGTATCCATCACACTTTCAACCGTGCTGTCACTATTCATGCTGTTCACAACCTCCTCGTAGAACACAACGTTGCCTACAACATCATGGGACACGCCTATTTCTTGGAAGATGGTATCGAGACTGGGACCATCATCCAGTATAATCTTGGGGTGTTTGTTCGTCCGAGCAGCAGTCTGTTGAATGTGGACATCACTCCGGCCACTTTTTGGGTGACTAATCCCAATAACACTGTCCGTCATAATGCGGCGGCCGGCGGATCCCATTTTGGTTTCTGGTACAACGCGCCAAGTCACCCCGAAGGTCCTTCATTCACAACAGCAATCTGTCCCCGTAATGTTCCTCTCGGGGAATTCCAAAACAACACTGCTCATGCCATGGGCTGGTACGGCCTGTGGATTTTCCCAATCTACTACCCAAGAGTTGGTGGCGGATGTAATTCAGTGGAGGCAGAACCAGCTAAGTATCACTCACTCTACGCCTGGGAGGTAGAGCGCGGGGCGGAGGCTGTTGAGGTCGGTGCTATCCAGTTCCATGACTTCGTTTTTTCAGATGCTGACAAGTCGGGGGTTGAATACCAAACCATTGCTGCCCCCTGGGGTGAAGGTGGCTCCTTAGTTAGGAATTTAACTGTTGTTGCTTACAGTGACATCTCAGATCCTTCTGAGTGTACATCGGCTGGCATCCATGGTCCAAAAGGTGATGGTTTGACAGTTGACGGAGCCAAGCTGGTCAACTTTGATCAGAGTCGATGTGCAGGCATCCGAGCATGCGCCCATTGCAAGACGTTCCAAGGAGGTTTCTCAATCCGCACCCAAGGTCTGGAGTTTCTGAACTCTCCAAACAAGGTGGGCTTCCAGTGGGAGCATGAGTGCTGGATCGAGGACAACGACGGCACGCTTTCAGGGAACGCGAACTACATCGTTCTGCCAAGTAACCCCAACCTCCACCCTGACCATTGTGCAGAGGATGCTAGCTTTGGTGTTGGTTTTCCTGGCTCTAGCTGTGACACAACCATCCGTCTCCACCGCATGGCTTTCAATGAACCGTTACCGTCCTCTCTATTGTACAAGGATACCCTCTTTACCAATGCCTATGGGACCAGCCATGTACCATACAAGAAGAAGCGCCTCACTCACCCAGAAGGCTGGATGCTTACCCTCATCAACGGCGATGAATACAACTTCATCTTCGAGGACGTGGACCATGTCACCAACATTTCCTACCACGCCACATTCTATAACTACGAGGATGGGGACTTCTCGCTGATAAACCACAACTTCACTCAGCGACCGGATCAATTTGCAACGATTGGAGTGATCAAGAATAGCACTGAAGAGGTGCCATCGTATGCCAATGATGAGAATGGTGATTGGCACTGGAACAACGCCACCAGAGAACTCACCTATATA
>Ech125
ATGCCTGGTTTAGTAGACCGTCACACCCGGGCACCTCTGCCTCTTCAAGCAACGCGGGTGTCGACCTGCCTCAACGGACTCTCCCTCGGTCTAACCTCCTCCATCACCTACTTCAATGACGAAGATCACGTCGTAGAGGGCGTTTTCTGTCTCGCCTTAGACGAGAACACGTCCGTGACGGGATTTGAGGCGCGTATGTCACAGGGGAGGAATATCAGCGTGCACGTGAAGGATCGGAGCGAGGTAGAACATTACGATGAAATATTAACTGGTTCTCCGTCTACATCCCGCCATAATGGCAGTCAACATACCTACATACCACCGGGGAAGTTTGCCCTTACAGAGTACGACAGCACCCGTGTTTTCTGCGCAAACCTCGGCACCATCAGACCTCATGGTACGGTCACTATCCTAATGTGTATATCCTCACTTCTTCAAACCGGCAAATCAGGAGAGGTTATTGTTAAGCTGCCTAACATATTCACCCCACGTTATGTTAAGGAACTCGTGCCTTCAGAAGGGAAAGATTCCAACTCTTCACGTCAGAAACAGGCTAAGCCTTGCCTAGCCGTAGCCCAACATCAATTCCTGCTTAAATCATTGATATTACTGGCTGAGGAAGTCAGTGAAACCTCCAAAGAATATGACTTTGAATTTCAGCTTGAGGTCAAAGCACCCGCTCTCCTCGCTGGTGTTTCATCATGTACGCATTCTATCCGAGTCGATGCCGATCCGTACGCCGACAATGCTTCGGATGTCTTCGTGACCCTAGCCGAACCCCACCTGATGGATCGTGACCTCGAGGTCATAGTTCACCCACCGAAACCCCACGTCCCCGTCGTTATCCTGGAACATGGCGACATGAGTCCGGCTGAGTACGAAAACTTCGTGAAAGTGGAGCAGGAATACTTCCGGACTGGGGAGTGCACAGAGAGTGATCAACGTCGAGACTTGTTGAATAGAATGCATAAAGATATCATGCATAATGCGGTATCAATGTTGAACTACTGCCCTGATTATGAAAGCCTAACCCGTCAGATGTTACACTATCGTTACGACATCCAAGGTGAATATATCTTCATGATAGATCGTAGCGGTAGCATGAGTGGGGAGTACATCGCTAACGCCAGGGAGACCCTCATGATGTTCTTAAAGAGCCTACCGGTCTGCTGCCATTTCAACATCGTGGGTTTTGGTTCCTCCTTCAAACCGCTATTTGAATGCAGTCGAGCCTACACACAGTCCAATATCCGAGAAGCAAGTGGTTATATTAAGAAGATGCGAGCTGATATGGGTGGTACCAGTCTACTGGCCCCTCTTCTTTGGATCTATCAGCAACCAGTTACACGTGGCTGGCCAAGGCAGTTGTTTGTTCTGACCGATGGGGGCGTTAATAACACCGGGGATATACTGGATCTGGTGAGAAGCCACAACAGACAAACC
>Ech126
ATGGCATCGACAGATAATCTTTTGCAGATGGAGGATGAGGACGCCTTGCCTCTTCTTCCTCTCAACAGGCCCTCCGATACCAGACAGTCATTCGGGGCACTACGCCAAAAACAACGCGCTCGCAAAGTCAACGCCAATATAACAGAGGCAGATTTCATGATGGAGGAGCACGGCTACGACGCTGACGAATTAGAATATCAATTCATGACAAACTTCACCCAGAAACAGAAGCGCCGCACGATGCTGGTTCTCCACGACGCCTTTTTCCTGATCTTGGATTTCCTCCAGTTCTACGCGTTACTGATGGCCATATCGTTGCGCTGGCCCTGGCCGTACAACTGGCTGTATCCCAACCGATTTGTCCTTCTCGCCAACCTGGATTTGTGGGAGTTTTTTAAGATGAACACCCCTGATGTATACAACTCAGCAAGAAATGGTTTCATCGACAGCACGCTTATCGGGTTTGACTACCGGTGGTACGCCCTCGCTTGGGGTGTATTCATCTTTCTGATGATAACCATTTATATCATTTTGTACATCGCTATGAACTATCAGAAGAGGTACAACCTGCTCTTGCAAATCTCTAAACTACAGCGGGCATACATTATCATGTGTCAGATTCTGGCAATGCCGATTGGTGTGATGATGGGGAAGCTCTTCCACTGCAACGCTGAAGACAACATGGACGTCCACAACGTGACACCCTGCGCAGGTGGGGAACATCTTGTCTATGTCGTTGTCCCGTTAGCCCTCTATGTCGGTCTCTTCATCATGCTTCCGATATGGCTCATCATGAAGACCAGGACGCAGATCTTTAGCAATCGCTCAGAACGACACGAGGGATTCCTGCAACTCAAGGAGATGGAGTATGCACATGGCCTTGACATTATCTGGGCTGTCAAGCTGTATCATCTCTTCTCTTCCTTCCGTCTTATCTGGTGCTACTACCGTCCCATCATGTTTTTCTTTAAATTCATCCTCCTTGGGGCCTATGCATCCCTTCTCTGGTACCCCATGTGGCAGATGGGCGTATTCCTTGTCGTCGTGTGCCTCATGTTTCTAGCGATTATAATCCGACGCCCTTTTCGAATGACCTCCTTCAATGTGTGCATCATGATCAATTTCTTCTGCATGCTCTGCTTCTCAGTCATGGGGCTGATGCAGAATCTCTTTGACACAAGTTCCGTCTTCTTCCAACAAGAGTTTCTGTTCTCAGAGCTTCTTGCAATCGCATCCTTCTGGGTCGTTTTCGCCGTTGCGTGGATCCTGTACGTCCTACTTCGTTACTTTGGCGTTCTCTGTAAACGCACACCGTTCTGGCCGGAGATGGTGAGCAGTGACCTCAACAAGTTGAGCCATGAAACCCGCAAGTTCATGAAAGCTCTCCTGAAGGGTCGCATCGTTTTAGAGCACTCCTTATCAACCTTCCCGCTGTTCAGCCCGGTCCACGAGATCTCACGGCAGATCCAGATTATCAACGCCTACTGCAGGGAAGCAGAGTTCCTTGGCGACCCCATCCATGACACACTATGGGATCTTCTGGACGAGCTTATTGAAGCTCACTCACATCTCGCTCCCGTCTCGCTCTTCGCAGAGTCTGTCAAATCTTCAGTTCGTGACACGGCGGGGGAATTCATGAAGTTGATGCCATCGTTCAAGAAACGGTTGGCTCAGAGGGAGTATGATTTCATCCTGATGACGCCCATGAAGAGGAGGATGCTTCTTAAGATGTTCACATTG
>Ech127
ATGAGTGACGAGGAGATAGTGTACGTCATAGCCAAGTGGGACTATACGGCTAATCAGCAAGAGGAGCTGAACATCAGGAAGAATGAGCGTCTCACCCTCATTGACGACACCAAATCCTGGTGGAAAGTACGCAAAGCGTCCGGAGACGCCGGCTATGTTCCATCAAACTTTGTCAAAAAGGAAAAAAAGAGTTTTATGAACAAGTTGCGGGACAAGATTGTGCCGTCGTCACGGGATCCTAAACAACCAGGAATAGCACCGATGCACGGTCTATCTGGACACGGGTCAAGGGATATGGCCGAATCGGCCGAGTTTGATCAAATATGTGTTCCAGCAACTGTTATGTATAACTACCAATCGCAACGGCCGGACGAGCTGTCGCTTAAGAAATCAGAGAAGCTAACTGTTTTGGAAAAATCTGGTGACGGATGGTGGAGAGGGGAGTGTAACGGAGAAACTGGTTGGTTCCCGTCAAATTATGTCAATGAAGAAGTGGACAGTACGCCAGCGAGCCAAAAATCTAGCGTCAGCTCGAAGGGGGACGAGAACATCCTCGGGGAAGATTATATTCACAGCGTGGTGGCGCTCTATAAATTTGAGGGACGTAACGACGAGGAACTAAACTTTGAGCAGGGTGAGCGTTTGGATATACTGCAGAGACCCGAGGACGATCCAGAATGGTGGAAGGCCAGAAATGCCAACGGTGAGGTTGGTCTGGTGCCCAAGAACTATGTACAGGTTGAGGAAACCTCGGCGCCCCCGCCCCCAGCTGCCAAGATTGATATACCGAGCGGCATTCAGGAGCCGGTGGCCGAGCGAGGGCTTAGCGATAACTCTTTGAAGAATAAAGTTTGGTACTGTGGAACGTTGAAAAGGGAAGAATCAGAAAGTACTTTGAAGGAGTTTAATTACGAAGATGGGACTTTCCTCATACGAGACAGTGAAACTATG
>Ech128
CTGCCGGGCAGCGAAGAAGGTGAGCTGGACATCGATCTGGACATCGAGGGCAGACTGGGCGACTCCATCAAGAAGGAGCAGCAACAACAGATTGAAGAGCCAGAAAGCCCTGAAGCCAACAAAACTTCACAAGTGGGCAACGGGGACTCGGCCACGTCCCCGCACAAGAACCTAACTGGCTACCAGTGCAAACTCTGCACCGTCTTACTGTCATCTCAGGGTGCTCTTGATGAGCACATGAACATTCACAGTGGCTCACGGCCGTACAAGTGTCGTGAGTGTAACTTCAGCTGCTCTCTTCACAACACACTGATTCAACACCTGGCCGTTCACAGCCACCCGAGGGCTGATATGAACAGCCAATCTTGGGCAGAACAACACGCTCTGTACAACAACCACACGGACAGGCACTCGGAACATGTACCTTTGCCTCCTCGAATGCCACTCCCTGAAAACCACACCCCAACGTTACCCTTCTCTGCTGCTGTAGAGCAAGCCCTCATGCCTTCGGGACTTCCTAGCTTTCCAGATCAGAGCAAGGTGTTCCAATGTAAGCTTTGCACGCATATATCTCCTACAAAGACCCATCTGAATGAACACATGAACGTTCATACCGGAAAGAAGCCCTACAAATGCTTGGTGTGCGGCTTTAGCAGTGCCTTTCGCAGTAGTCTTATGCGCCACCTCATCGTCCATACGGGAACAAGCAAACAGTTTAAGTGCGATTCCTGCCACTACCAGACCCCGTACAAGTGTAACCTTCAGGCCCACAGACGTAAGCGTCACAACTCCAATTCCATTGACAACATTGACATGAACTACCCTCCCATTTCCTCCTCTAACCAGCCCCCACTGGAGGACAGCCCCCCGTTGCAATCTCACAGTAAACTGTTCCCTTCCGAGGAACAGGCTCGTTACCTCATGCAGTCGGAGCTGACCAACTCAACCCACTCAACTCATCCTTCTCACGAAAACTCAGGAAACAGAAGGCACTCTCTCTCGCCAGATGACCATGATTCTTCAGCCTCTAATGACACTCATGACTCTGCAAGAATCAATAACTCTCAGGTGTCCTTGTCAAAGGCTAACGATTTCAACAGGTATAACTCAGAGGGGTCAGTTGTACCTCAGTCCCCAGAGCCTCCAGTGCTGGAGAAGAACACGCTGGTAGGAGAGGCTGAGACTAATGAGCGGCCAAAATCAGGAGAAGGGTTGGATTACTCCAGCCCTACCATGACCAATAATATACAGGACATGATGGCCAATACATCTCAAAGTGCTATTTCCATCCTCTCCAATTCTGTGTCCTCGGCCTCTTCAGCTCTAGGATTACCCTCTGTTGGGAACTTTGTGAGCAGTATGAGCACCAACATGGTCACCAGCATTCCTAGCACCTCCCCACAACATCCTCTCAGTGAAATCTCAGTCATAACCCCTCTACAGTGGGCTGGTGCTGGCTTCCCCATCTACAGACGAAAGAAGGAAGGAGGGGCCCGCAAACGAAAGCGTACTCCTATTCCCAAGCGTAACTACCTCATATCACCGAATGGTGAAGACGTGAACAACTCATGGGCGGATATGAGACCTGAGATCTCAGAGTATGTTCGCTCTGGTGGTGAATCTCAAGCCAGGCAATACTGCCAGGTTACTCAGGCTTACAGCTTAAAGACAGAGGAGCCTCTGCCTTATGCAATGAAACCCAACAGTGTGAATGGCGTGGATCTCTCCGTGGGACCCCGAGATGTGATCTACCCAGACATGGATCCCATTAGCAACAGCTCGGTGTCTCCAAGCAGCCAGAATGCTGATGAGCAGTCGGAGGAGCGTAATCACGTACCTCAGCACCTGCCAGTCATGTTGGAGCCACCGTCCCATAGCAGCCTAGGCTTCAACCAAGCAAGCCAGGCCACCCAGACCGACGTGCAGACGGGTAATTCTTCAGGTAAGTTAGATGGGCAGTCTCAGACGGATCAGGCGACACTGGATCCCTCTTCTGTTCCTAGTAACCTCCTTAAGTGCCCACACTGTGAGACCTACTTTGCCGACCATGTTATCTTCACTCTGCACATGAGTTGCCATGGTAGCAGGCATCCACTTCAGTGTAGCATATGCGGGTATGTTTGTAGGGATAAAATTGAATTCACCTGTCACATAACTCGCAGTCAACACATGAGA
>Ech129
ATGGATTCGCCTGTGAAACAAAACGGAACCACGCAGCCTGATGCAAACGGGGTAGAGCTAATCACATTGGGCCAGGATGCGAATAACAGCAACAACGTGCCAGTTGACGCTGAGGGGATTCCACCCAGTTCGCCCAGTAGGACCCCAGAAGGCGTCAAACCTCCCAACGGGTACGGGGTGCTCCGCAGCGATGAGGAGCAGACTGAGGATGGGACGGATGACGACCTAGAGGAACTTGAAGTGCAATGCGGATGGCGCGGGTTCAGACCGAGGTTCCTGCAGTGTTTTAATAACCCACCCGGCGTGCTTCTCTTCCTTAGCCTGTTCGCCGTCACCCAAGGGATGACCGTCAACGGCTTTGTATACGTGGTAACCACCACACTGGAGCGACGCTTCAACCTCCCCAGTGTACGCAGCGGCTCAATCTCAAGCTCCTACGACTTCTCTGTCATGGTGGTCATCACGTTCGTCACGTACCTCGGCGACCGGTCCCACAAGCCGATGTGGCTGGGGTTCGGCGCATTAATATTCGCCTTCGGATCCTTCTTCTTTACTCTGCCGCATTTCCTGACGCCGTTTTACGATTTCAGTGCATCGGACTTTGAGTTGTGCGAGCTGAACCGCAATCTCACGGACACGTGTACCTCTGAAGAGATGGAAAGTGGACTAGCGAGCTATTTTTGGCTCTTTGTGTTTGCGCAGTTTTTGCATGGACTTGGTGCAGCACCGCTGTACACGCTGGGTGTAACTTATATAGATGAGAATGTACAACCAAAGATGACTTCTTTATATATC
>Ech130
ATGGAGTACCAGCTAAGAAAGGGCCACAACGGAGGTGGCCATCACCCAACGCTGAGATACTCGTGCGATTTTGTACGTTGGATCAAACGCAATGGAATCCTGATGAGGTTGATCATGCTGATTGCAATCCTAACCATCAGCATCCCGCTCGTTACTCATTACTATTTGAGTAACGCCGACGCGCCGGCCAGCGTCAGTCGACAAACCGTGCAGGTGTCCATGGAGAACGTCCACGCCATGAAACCTCAGGAGCTCAAGGTTCACTTGGAGGAGTTACACCGAATCCGGACCTCGGTCCAGCACGAGTTGCGCGGTCTGGAGGAGAAACGCAAAGACATGCAGAATAAGATCGATCAACTCACGAATCTCATCACCACCAAGACTCAAGAAACTCGGAACTCTCAGGATAAACTAGACAAGGTGAACTTTGAGATCGAGCAGAAACGCAAGAACTACGAGGAGGTAATGCAGCGTGCTATGCTCTATATTGGAGCGCCCAAGCAGATCCTACCTCAGTTGGATGATAATGGTGACGTGGATCCACCGCAAGCAAGTTCAAAATGCCGACAACATAATTGCTTTGATTATTCGCGTTGTGCGCTCACATCACATTTTCCCGTTTACATATACGCCATGGAGGATGTCGTGCTTTCAAAGAGACCAGTGGATTATTTCATAAGGAGTAGCGTTGCGAATGTTATGACAACCAACCCTCATGTTACTTTCGATCCTAATATTGCTTGTGTATATCTTGTATTAATCGGTGACACCGAGGACCATTGGCAGGGCACCAACAGCCTTGAGTTGGAGGCTAGCCTCCGGAAGCTACCATTATGGAAGGGGGATGGCAGGAATCACGTTTTGTTGAATCTTGCGAGAAACGTTTCGATGAAAAATATACTTTATAGCATCAATACAGATCGTGCAATTGTGGTGCAGTCGAGTTTTGACAACTCTCAATTCCGTCCAGGGTTCGATATCGTTGCCTCGATGCTTTTAGGGAAAGAATCGGGATACGACTGGAAAGAGACCCCGTCCCACCTTCCCGCTAAGAGAAAAATTCTGATGTCTTTCGAGGGAGTTTTATCGCCATACACTAACAGACAATTTGACCACACCCATGTTGGGGTTGAGGACGTCGTCATGAGTCGACGCCTAAAAGAAGTCAATAGAACTAAAGCAAACTCAGTTAGTGACTTTATCACGGAAGAACTTCTGAAGTTGAAAGGCATACAAGGGGGGGAATTTTATATTGAGTTTAATTGTCCGCCTCTAAACGCAGACCCATCGACAGTGGATCTATCGGAATGGTGGATTTGTAGAACCAAAGAAAGGCTTAGTATTTTAAAACAGTCAACGTTTGTGTTGATCATAGCACCGGATGATCATATTGTATCATCCACCATGATACAGAAGAGACTATTTGAAGCATTAAAGCATGGAGCGATTCCAGTTATCCTGGGAGAGCATGTTCATCTTCCCTTTAGCGAATTCATCATGTGGAACAAAGCTGCAATCATCCTACCGAAGGCCCGGGCTTCAGAGCTTCACTTTTACCTCAAGACAATCCAAGATAACGATATCTTGCTGTTCCGACGCCAAGGTTGGTTCATCTGGACCACGTACTTGAGCTCCACCAGCGCCGTCATCAACACCATCCTAGCGACCCTAAGAACCAGGCTATCCATCCCAGCGAGTATCATCCGGGATGAGCAATCACCGAGCATCTTCCCAAGCGGCATCCCACCGAAGCAGAAACAAGTCCAGAGCATGATTCCGGAATCAGATGACTTCTTCCCACCTCCTGAACTCCCCTATCCCTCCCTCAAATACCTCCGCAATTTCACCTACAGCACCATCAATCGCGATACGTCATGGAACAACGTCCCTGGTCCTTTCAACCTCTTTCCCAACACCCCGTTTGATCCCCTTCTCCCCTCAGACGCCAAGTTCATCGGGTCGGGGCTTGGGTTCCGACCGATTGGGAAAGGCTCTGGAGGCACTGGGAGGGAGTTTCAAGAAGCTCTCGGAGGTAACGTTCCTGGAGAGCAGTTTACGATCATCATGTTGACTTATGAGAGAGAAGTTCTACTCATGACTTCATTGGAGAGATTGATGGGGTTGCCGTATCTTAACAAG
>Ech131
ATGAATTCATTGAATTCATCATCAACCATGAAGACCACTGTGGCGCCGCTCACACCGTCAAATCCCAATGAACAACATCCTTGGCAGATTGGCCTCCAAGTCTTTACTGCTATCATTATGTGGCTAATGGCCGTCTTTGGTAACTGTCTTGTCATTCTCGTAGTAAAGAGAAGCAGACGGTTACAAAGTACTACAAATTATTTCGTAGTATCATTGGCTCTTGCCGACCTCTTGATGGCGCTCTTCTGCATGCCATTGGTCCTAATACGAATAACCACCCAAACTTGGTTGTTCGGTAACTTTGTATGTAAAGTGGTGCGGTTTGTGCAATACATGGCTCCCAGTGTGACTGTGTTCGTACTGGTTGGAATCTCCGTGGACCGTTTCTTTACCATCTTATACCCACTCAGCTTCAAGATCACTCGCGGGAAAGCCAAAAAGATGATTGTTATGAGTTGGTTTGTGGCGATCATTTTATCATGCCCTGCCTTTTACTTTTTTGAAGTCGCAATATCCAATGGTTCGGACAGCCAGCCATTCTGCGACACATTTATCTCCTACTCAACGGAAGGCATATTCTACTCTGCACTCGTTGTGTTTGTCGAATACTTGCTACCCTTAATTGTAGTCTCTGTGGTGTACACAAGGATTATTCGACACATTTGGAGAGTAGGAATTGGAGCGGGTCGAACACTCCATAGGACCACCAACGCTGTGCCACGCACTAAAGTAAAGACAGTCAAAATGTTAATGATAGTATCAACCGTTTACTTCATATCATGGGGACCTTTCTTTGTCCTCCAGCTTTGGTTTGCAGCTAGTGCAGATATTACTCCAATACCCAAGATTTATATAGCTACTGTGTGGATAGCCTTTGGATCTAGTGCCTCTAATCCAATCATCTACAGTTGCTACAACCCAAACTTCCGTCGAGGATGCCGAGAAGTTTTCTGTATGTCAACTATGAAGTGTTACCGTAGCAACACATACGCAATAACTACATCATCCCGGTTCGCTAAAAAGAATCACGTGGGCATGGCGCCCATGTCTAGTTACCCCGGAGAACGCAGGCGCCCTCCATCGCCTTATAAGACATTTGATAGAGATATGAATGGAGACAAAAAGATGGCTTGGCCTCTACCGACTGTTGGCCAGTCTACTTACTTA
>Ech132
GTCAGTGCAACCGATCTTTTGGAGGCATTCGGGCGGATGTTTTTCGACTTCTGCCAAGAATCCGGCTACGATACCATCTTGACGGTTCTCGGTTCCAACACACGAGACTTCCTGCAGAATCTGGATGCTCTCCACGATCACTTGGCGTCCATCTATCCCGGGATGAGGGCTCCTTCGTTCAGGTGCAGTAAGCGAGAGAGTGACGGTGCCCTCGTGCTTCATTACTACTCAGAGAGACCAGGATTAGAGAGGATCGTAGTGGGTCTGGTCAAGTCTGTTTCAGAGAAGCTCCACAAGGGTGAGGTTGACGTGGAGATCATCAAGACCAAAGGAGATGACTGCGACCACGTGCAGTTTGCCATCATTGAAAAGAGTGAGGCTGAAGATGAGTCAGCCGTTCGCCAGGACCATGGTAACATGGGACTACTGTCCAAAGAACCTAGCATTAGTCCAGCAACCTTTTGCCGTATCTTCCCCTTTCATATAATGTTTGATGAGAACATGGTGATCCATCAGTGCGGAAACTCGGTTGTCCGTTTGATACCCACGTTGGGTTCAGACCGATGCGTCATCACAAACGCCTTCAACCTCGTACGCCCTCACATGGACTTTGCGTTCAAGTCGATCCTCAGTCATCTCAACACCATATTTGTCCTCCGGAGTAAGCAGGGGTTAGAGGACGTGAGTGACGCGGTGGCACACCACAGACTCAAGCTCAAAGGGCAGATGCTCTACGTCTCGGGCTCCAACGAGATCCTCTTCCTCTGCTCGCCCAATGTGGTCAATCTGGACGATCTGCGCCGGCGTGAGATGTACCTGAGTGACATACCGCTTCACGACGCAACGCGAGATCTCGTACTGGAGTCTGAGAAGTTTGAAGCTGAGTACAAGTTGACACAGAAGCTCGAGATCCTTACGGACAAGCTTCAGATGACATACAGAGAGTTGGAGTTGGAGAAGAGTAAGACAGAC
>Ech133
TGCAAAATCAAAGCATTGAGGGCCAAGACGAACACCTACATCAAGACGCCGGTTCGTGGCGAGGACCCCATCTTCGTGGTCACAGGAAGGAAAGAAGACGTCGCTGCTGCCAAGCGAGAGATTCTCTCCGCTGCCGACCACTTCAGCCAGATCCGGGCCCGACGAAACAACCAAGTGCACAGCGCTGTGAATGGTACAACAGCAGTGAATGGATCTCTGACCGTCCCCAACCTACCCGGACAAACCACCATCCACGTCAAAGTGCCATACCGCGTTGTTGGCCTTGTTGTTGGACCTAAGGGGTCTACGGTGAAGAGAATTCAGCAGCAGACTAACACATACATCATCACTCCGAGTCGTGACAACCAACCCGTTTTCATCGTCACGGGAATGCCCGAGAATGTGGAGAGAGCCAGGGAGGAGATTGAAGCGCACATAGCACTACGCACAGGAGGGCTGATCGATTCTAGTACTGACGAGAATGACTTTGCAACCAACGGCCGCGACACTGGTCTGTTTAGTAACCGCAATGACATGACCATGTACAAGCCTCCAGCCACCACCACTGCTTCTATCAATGTTCTGTCCAATATTTTCAATCCCTTGGTTGGAGGTAAGCAGGACATCCAACGGGCTACCAACGGCGGCAGCAACGACAGCAACTACTTCTTCCCGAACACCAATGGAAACAGTAATGGTACTACGAAGCTGAACGAGTTCAACCCCTTGCCATCGTTCCCTACCAATGGTTTTTTGTTCAATGATTGCCCATCCCCGGATCTCGGAATAGATTCACCCGGGTTTGACCCACCAGTGCTTCAGACCGCAGTAAGTCAAGGTAATAATCCGCAATCTCTATGGCATGATCTGACACGCTGCAGTTCATCCCTAATGCTAGGATTGAACAACGTGACCACACAGCATCAGGCACCGCGACGAAGCAGCAGCGTGAGCACATCGGATCCCGTGTCCATCTCGGACACCAATGCTAATGAGCATCCACCTGCGAGGCGCATTCGCAGCGATCCTCTTGAAGGGGGACTCGCCGCCTTGCCCTCGTTTGTGCCGTTGTCCAGTGCCAATGCGTTCCCTTCAAGCAATTCTGCGGGAAGCCACGGCAGCTCCTGCAGTAGCCCGACCGATTCGCTGGGGTCGTCCTCTGCCGCTAAAAAGAGCAAGGAGTGTGTGATGTGCTTCACCCATGAAGTCGTTGCCGCGTTGGTGCCCTGTGGTCACAATATGTTTTGCATGGACTGCGCAAATCGCCTTGTGGAGACGGCCGATGGTGAGTGTCCCGTTTGCCAGACGGTGGTCACCCAAGCGATTCGCATCTTCAAC
>Ech134
GTCTTGGGACCCAAAGGTGTGGAATTAATTGGAGATTATCAAGGATACGATCCCAAGACTAACTCAGCCATCTTGAATGTTTTTGCTACGGCTGCATTCCGATTCGGACATAGTATGATTCAGCCTATTCTGAAGAGATTGAATGAATCTTATCAACCCATCTCGGAAGGAGACCTCCCCTTACACAAGGCTTTCTTCTCCCCGTTCCGCATTGTCGAAGAAGGCGGTGTAGACCCACTCCTCCGTGGACTCTTTGCCTCCCCGCTCAAGGAACCCAAGCCAGAAGAAATGCTTAACACTGAGCTGACTGAGCATCTTTTTGAGATGGCTCACGAGATTGCTCTTGATCTTGCTTCTTTGAACATCCAACGTGGTCGAGATCACGCCCTCCCTGGCTATAACGATTGGCGGGTCCTCTGTAATATGTCAGCGGTGCAGACGTTTGACGAGTTACAAGACGAGATTTCCAACGATGAAGTGAGGAATAAGCTAGAGAATCTTTATCATCATCCTGGCAATGTGGATCTGTTTGTGGCTGGCATGGCCGAGGACCCCATTGAAGGTGGTCTTCTTGGACCGACGTTCACTTGTATCTTGGCCAAACAAATGAGACGTCTCCGAGCAGGAGAC
>Ech135
GGCACAGATGAGCATGACAGAGACCATGTCAATGTCACCAATTTAAACATAAAGGTTCCCATCATTCTATGGTGGACACCTTTTACCGGTGAGCGTGGGCAAGTCAAGCAATGCGGCAAAGACGAGTGTTTCTTCACTGTAGACAGACACTTTAGAAATCATCCCCAGACGAAAGTTTTTATGTTCTACGGAACGGACTTCAAGCCGCGAGATCTTCCGCTGCCGAGAAAGAAGCAGCATGAGTGGGCACTTCTACATGAGGAATCCCCAAAGAATAATTATATCCTGACCCAGAAAGATTGCCTGACCCTGTTTAATCACACCGCTACGTTCAAACGCCAGTCTGACTATCCAATCACCACTCAGTATTTAGAGCACCTTTCTGACCTGACAAGCACCGAGTATCTCGTCCCGACAGATTTAAAGAGTAGGGGTGGCATAGCCCAAGTGGTTTACATCCATTCCGATTGTAATCCACCATCGGGTCGTGATAATTACGTCACCGAATTAATGAAATTCATTCGAGTTGATTCGTATGGGAAATGTCTTCACAATAAGGATCTACCACCAGATCTAGTCGATCCACTTACTATGCACAGCAGGGATCTCTATAAAATCATCGCCAAATACAAATTCAGCCTCGCCTTTGAAAATGCAATCTGTGATGACTACGTTACAGAAAAGCTCTGGCGCCCTCTATTGGTCGGTTCAGTTCCGGTCTACAGAGGATCACCGTCTGTTCGTGATTGGCTGCCGGATAACCAATCAGCAGTTATCGCTGATGATTTCTCAAGTCCAGAGGATCTTGCCAAGTTTTTAACCTCACTCGCTGGGAATAAAGAACGCTACGAAAAGTACCTCAAATTTAAGAAAGTTGGTATAACAAACAAGAAGCTGATAAACACAATGACGAAACGGGAGTGGGGAGTCAATGACTACGAACGTCTCAACTTCATCTCAGGATTTGAATGCTTCGTCTGCAAACGAGTCCACGAGAATCTGAAGCGATCTGAGAGAGGGGAACCTCTCAAGCCGCACAAAGCTGAGGGCAATCATTATAATTGTCCGAGACCGCAATACAGCAACGAGAACTACAGACGTGACAACGATATTTACCTACAAATGTACGACCGGCATAAGAAAAATGCTGTAGATCTCCGAAAGCTCGTCGAAGAAGGACTGGGATATGATAGCATTAAGTTCCGTGACTTGATGTCAAATGTTTAT
>Ech136
ACGGGGACTGGCACAGCAGGCAGCTCTTACGACGTTGGTTCATTTAGCTTTCCAGGTGTACCGTTTAGTAGGTGGGACTTCAACGTCCCAAGCGGTAAATGCTCCTCCAGCAGCGGCAATATTGAGAGCTACCAGAACACCAACCAGGTTCGTAACTGCAACCTAGTGGGCCTTCCAGATCTCGACACCTCTACGTCGTACGTCAGGTCTGCCATTGCGGGTTTCATGAACGAGCTTATCGACATCGGGGTGGCCGGCTTCCGAGTCGACGCTTGCAAGCATATGTGGCCCGGGGATCTGGGCGCGATCCTCGGCTCTCTGAACAACCTAAACACTGCATACTTCCCATCTGGGTCTAGGCCATTTGTGTTCCAGGAGGTGATAGACCAAGGAGGGGAGCCGATAACAGCGGGAGAGTACACTCCTTACGGCAGGGTGACAGAGTTCAAGTATGGGTTGAGAGTGGGTGAGGCAATGAAGGGTTCGAGCAAACTCAGCTACTTTAGTAACTTCGGGGAGGCTTGGGGACTGCTTGCCGACACGTCAGCCGTGGTGTTCGTTGACAACCATGATAACCAACGTGGACACGGTGGAGGTGGTAGTATCATCACCTTCGAGGATCCTCGTCTTTACAAGATGGCGAATGCCTTCATGTTGGCTTACCCTTACGGCTTCACTCGCCTGATGAGCAGCTTCTATTTCAACCACGACACCGATGCAGGTCCACCAGCAGATGGCAGCGGCAACACAATGTCCCCTACCATTAACGGAGATGGTACCTGCGGGAACGGCTGGGTGTGTGAGCACCGATGGAGACAGATCAAGAACATGGTTGGTTTCCGTAATGTCGCAGCTGGCCAGCCTCTCTCTAACTGGTGGAGCAATGGCAACCAACAGATTGCCTTTGGTCGTGGAGACAAAGCTTTCATTGCTATAAACAACGATGGATACACCCTCTCTGAGACGCTGTACACCGGCATGCCATCTGGAGAATACTGCAACATCATCTTGGGTGACTTCGATGGGTCTACCGGGTCATGCAGTGGTCCTACAATCAACGTCGATGGTTCGGGTAATGCTTACTTCAGTGTGGATTCTGGTGAAGATCCAGTGGCGGCTATCCACGTCGATGCTAAGGTTGGTGAGTCTACTGGCAATGTACCTATTGATAACGGTGGTGATAACAACACCCCTGTAAAGGACCCGACTGCTCCGGCCGGTACACAACGCACCGTAGTCTTCATCAAGAAGCAAACAAACTACGGCCAAGACTTGTTTATCCGCGGCGGCATCGACCACGCCAAGAGAAGCAGTTGTACGTCTAATGCCGACACCAGTGCCTGCGCAATGCCGATTTACCACAACATCGGGGGAACCAACACCAAGTTCAACTCCTGGAAGGCTGGAGACGATTTCCTTGATTGGTACGGTGCAGAGAGTGACCAGAAGAGCTACGAGGGAAGCACACCTGACGGGACCCCACTTGTCTGGACGACAAGCAACTCTGGCAACGGAGCAAACGTTGACGGCAACGGGTATGGGTACACTCCACTGAACCAATGGGGCGACCATTACTGGATGGTGGACGTGAATATGGACTGCGACAAGACCGAGGGAGGATGGTTTGAGTTGAAAGCGTACCTGAAGAATGGAGATGGGTGGGAGAGTGACATCATGCAAGGGTCTTGTTCGGGGTCCGCTGGAGGAAGCAAACCTTACTCCAGCAACAACCACTTCGCTAGATGCGGTTATCTTAACGTTTTTGATTTTGGTTCTAGCCACTGCACCATTGATTCGTTG
>Ech137
ATGGATGAGAGACATTGGTGGATAGCCACGAAGATCCAGGAATCGTTCCACATCGGCGGTTTTCATGATAACCCAACATTGTTGGAAGATTTCCTGTGCGAGTCACAAACACTCGAATTAATAAACCAATTTTTGGGTACAGGCGGACCGAATAAACTATTCTTCTACTCCGACCGACCACAGACAAGCACCTTGTTCCCGAGTGGTCTTCAAAGCACACGGCAGCTCCATGTTGTCAGCTCTTTAGCTACTCTAAAAGAGGTGAACATCGAAGAAACAACATGTCTGTATTTCCTCCGCCATCATGTCAACCACGATGTGGACCCGGTTCACATGGAGAAGGACATCTTCTGCGGAGAGTTGCGACACAGTGTGTTGGACAACCTCAATACTTTACTTTCGGACATTTATCTTCCTCTGCTACGAAGTCAGAAAGATTGGGGTAAATGTACCGATGAGAATGTTTCACAGTGTTTGAATAGTTTGGAGAAATATGCGGCTGCTTTGTCTGAAACCGTCAACGTACCTGCATCAGGGAGGCAGCAG
>Ech138
ATGACATCGAATGCAAGGTTACAGTTTGGTTCTCAGATCAGTGCATTTTACTCCATCAAGAAATCCGTTGTGGAGAATACAAATAATCTCAACAACAATGACGTGATCCTGACCAATCCACACACTGGTTTGTCTACTAGTACACTGTGTACCGTACCATTAACCCATTCCATTGTCCCTAATGGAGTCAACTATACGTTGGTAAATAACAACAACGCCAGTAGAACACAGAACGTCATCAGGGCATCCACTATTAAGTTATTGGATACCTATCAGAAGTGCAGAATGAAGAGGAAAAGTGACGAGCAGTTGGATAACCACCACGGCCATGAGCAGAAACAAACAAGACAACAACATGTTAATACCAGTAAGAATAACAGTAACAAAGTGAAGTCAACAACATCTAAGAGTTCGTCAGGAGGAGAGGGCGATTATCAGTTAGTTCAACATGAGGTCCTCTGCTCCTTGACCAACCGCTATGAAGTCTTGGAGTTTCTCGGCCGAGGTACATTTGGTCAAGTCGTCAAATGTTGGAAGCGCGGTACTAATGAGATTGTAGCGATTAAGATTCTAAAGAACCACCCATCCTATGCACGGCAAGGACAGATAGAAGTTAGTATTCTCTCCAGATTAAGTGCAGAGAACGCTGATGAGTTCAACTTTGTCCGTGCTTATGAGTGTTTCCAACATAAGAATCATACATGTTTAGTTTTCGAGCTTCTTGAACAGAACCTGTATGACTTCTTGAAACAGAGTAAGTTTCGACCGCTCCCTTTGAAGCATATCCGTCCTGTACTACAACAAGTTCTGGTAGCATTACTGAAGTTAAAGACGCTAGGATTGATCCATGCTGATTTGAAACCAGAGAATATAATGCTGTTAGATCCAGCAAGACAACCATACAGAGTTAAAGTCATTGATTTTGGTTCTGCAAGTCATGTATCGAAAGCTGTTTGTTCTACCTACCTACAAAGCAGATATTAC
>Ech139
GTTCAGTGCTTCATGAGTGAGCTCCTTCAAGAGATCATCTTGATCGAGCCTCGATGGCTCTGCTCAAACATCATTGGTCAACTCCTATCACCTGATACCACAGACCAGCCCTACGGCCAATATAGCGTCCATTACATCCAATCCGTCTTCCCGGAAACAGACTGTGTCGATATCGTCCAGTTGCTTGAGGCGATGGACATCTGCACGCAGGGAACGGTGTGCGAGTTCCCCTCGTTGATCAAGAGTAATACGCCGCTTGGGATATGGGAGAAAGAAGATGAGAATGGGAATTTGAACGTTTATGGAGGAGTACGTCTACAGATCGCCGAATGCACGAGTGTCTTGCCGATCGGACTGTTTGCTCGAATTCAGCTATCATTACGGAGGAACTTCCAGCAAGATGTGGAGGATCTGGACACAGATTTAGTCTTGTGGAAGGACGGAGCTAAGTGTGTGAGCGGAAGCATGGAAGCCTTACTTGTACTGACTAACGAGGGACAGGGGATCGAGGTAAGGGTCCGAGGGATCAGTGATACACGGCAGGGCTGCTTTGTCTTTATGGAGGATCTGGTCCACTTAGTAAAGAATGTCGTTGAGGAATCCTATCCGGGTTTGCTGCTCAACCAGGACATGTTGAGCCCAACCCAACTCCGCAACCACGATCGCTTCCTCATGACCTACGAGCCTAAGCACATCTTCCAGGCGCAGATCAGCAAGGAGCGAACCGTCCAGAATGAGATCACGGAAGAGATGGAGTCCTTCACCGATCTCTTCTGCTTCGGCAGCGACTCCATCGAGGCCAACACCATCCCCGGCATCGACCTGCACATTGTGGACCTCCCCGAGCTGACCCGGCGGCAACTGAGCATGCTCCTTGACCCCCCTGACCCCATGGGTAAAGACTGGTGCCTGATGGCGCTCTCCCTCGGCATGATGGATCGGGTACCTGTCTTGGATCCGTTGAATAATCGATGCGGTCCCGAGGAGTCGGACAGCCCAACGGAGAGAACTTTGCAAGAGTGGGGCAGTGACCCCGGGAGCACCATCGGCACCCTGATCAAGAAACTCAAAGATCTCGGACGGGAAGACGCAGCCAGAGTCATCCTGAACAGCATGCCATTGTATAAGTTTCTTCCAGACCCACAGGCTATGGAAGAGGGCCATCTGCGGATCAACAGCACCCCAAACAACTCGTCGAGTACGGTCGCTTCAAGA
>Ech140
TATTTGTCTGACACGAGCATCAGCAGGCTGCCAACCAAGGGCTTGAAAGACATCACTTTGTTGGACATTCAGGGCACGCCAAATCTCAAGCATTTCCCGCCATTATTTCGTTTCCAGAGCATCAGCACCGCTAAGCTGCACTACTTTAGCCATTGCTGTGCTTTCTACTATAACACCACAGAGAACACACACATGGCTAAGATGCACAACATAACCGAGGCGGTGGAAGATGTGGACTGTCCTACAAGCACCAGCCAGCCGGTTCGTTCTGCTTCGCCCTTTGAGTTCTTAGACAACCGAGAGGCGTCTATACCGAGGGGTAGTCGAGAGATACTGGATGAATACATCCAGAGTGCTGTTGTCCCCCCGAATAAGGAATCCTCGATGGGCCATTCTTTCTTCATTCCAGTAAACAACGAGTCGCTCATGGCCGTTACGGGAGAACCGTTCATTGGACCCTTCGGTGCAGACGACACGTCCGATATGGGATTCCGTGAAGAGGTGGTGGATCCACACGTAACGCATGTCATTTACGGTAGCACATGTCACGACATTGTCCCCAAGAACTACTCCAAAGTTAACTGTTCACCCCTACCAGATCCGTTCAATCCCTGCTCTGACGTCATGGGGTATCCATTCTTACGGGTGATAGTATGGTTCATTGCGAGTACAGCTATGATAGGCAACCTTGTTGTGATGGTCGTTTTGATAGCGTACAGGCATAAGATGACCGTGCCTAAGTTTCTCATGTGCAACTTGGCATTTGCTGATTTCTGTATGGGTATTTACCTCTTGATGGTTGCTGCCGTAGACGTACATACTCTCGGTGCCTACTTCAACTACGCCATAGACTGGCAGTTCGGTGCAGGCTGCAAGATAGCTGGTTTCATATCGGTGTTCTCCAGCGAGTTGTCTGTTTTTACCCTAACTGTCCTGACGATCGAGCGGTGGTACACAATTATTTATGCGATAGACTTAAACAAACGCATTCGATTACGACAGGCTGGTCGCATCTTGCTTGGTGGTTGGTTCTTTGCAATTGTCATAGCCTCGTTGCCGTTCTTGGGTGTGGCTGGGTATGGCGTTACGAGCATGTGTCTGCCCTTCTACGTCAGGAAAACGGACAGCGCAGCCGCAGTTGCCTACGTCATTTTTATTTTGTTGTTTAACGCACTGGCCTTCATAGTCATCTGCGCATGTTACATCAAGATGTACGTTACGGTAAGGAATCCACATTCTGCCATGCAAAGGAAAGATTCTAAAGTAGCCAAGCGAATGGCGGTCCTCATCTTTACTGATTTGGCATGCTGGGCTCCAATCGCCATCAACGGCCTCTCGTCAATATTTAACGGCAAGAACGCCCTACTCACCACCGACCAAACTAAAGTCTTCATTGTCTTGTTCTATCCAATCAATTCCTGCGCCAATCCCTTCCTGTATGCGATCTTCACCAGAGCATTTCGACGTGATCTATTCCTCCTGTTGGCAAAGCACGGCATGTGCGAGAAACGCGCCATGAAGTACCGGCCGACGTATACCAGCAGCCCCCGCTCAATGTCCCAGGTTAACTCCACTACAATGCGTGACGTGTGCCCTAAGGGCTCCTCCCATAGGGGTTCATCAGCGTCTGTCATGACGCAGATTACCAGCGATGCTCGCCCATCTATGGTGTCTTTCGACAAGGAGAGCCCGGATAACAGCCCTAAAATGAACATTGAGCTTCAGTTTGTAGTCACTCCGGGATCCTCACTTCAAAGCCAAATCCCAGAGGATACCAGTATTTCAAACCAGTTGGAAGTTTCCCACTCACCAAATACAGGCAGTAAGGCGGGTGGCATCAAGAAATTAAATGAATACTCCTACATATTGGATGGGTTACCACCAGTACCGGAAGAGCATAACAGTGACCGTCCGGAGCCCTCCTCTAAGCCGTTCCAGACTGAGCTGGACGACAATCTCAATCCGTGTCGACCGGGCAATCCGCTTATCATCGAGCATTGTGTGTCCGACAACTTTGTCGACATGGAACCGGTCAACCGTGAAAGCTCTTCGTTACTTTCATACGTAGCTGGCAATGGTGACGTGGACGCAGCGTTAACCAATGGCAACCGGACAGACATTGGTATCCAATCAGTGACTCCCAATGATCATGAAGTCAATTCCAAGTTGATACAGATGAATCTAACAAAAGCGGATGACGTCGAAACTACTCTT
>Ech141
ATGACCGTGAGTTTGGAAAACTTAGCAGACGAGCTGTCCTCCTCACTATCACAGGGCCCCACCAGCTCCCAGTTGATGTACAGCGAGTTGGGCGAGCTGCGGAATGTCTCAATGAGTGAGGCGGAGCTCCTAGCCCCCGGGGATCCCAACGTGGCTGCCGGCATCGCGCTGGCCATCATCTCGCTGCTTACCGTCTTTGGGAATATACTTGTGATCGCTGCCGTAACGTCATGGCGGAAGCTTCGGCACAAGATAACAAGCTGGTTCGTGGTGTCGCTCGCGTTGTCGGACGTTCTGGTGGGATTTCTGGTCATGTCGTGGAACGCTGCGTCTTTCACCATAGGGTACTGGCCCTTCGGTAAATTTTGCACGGTGCACCAAGCGCTGGATATCATGATGTCGACAGCTTCCATTCTGAACTTATGTGTGATTTCCCTGGATCGCTTCTGGGCCGTGACACAGCCCTTTGACTACCAGAGTAAAATGACGAAAAACAGAGCGATGTTCATGATAGCATGCGTGTGGATCACGTCTTGTGTGCTGTCTTTCGTGCCCGTTCTGACGGGGATACACACGGTGGACGGCCCGGACACCATGGACGAAAACCCACCCAAATGTGATTTTATTTTGAACGGGGTGTACGCCGTGTTGTCGTCGTGCATAAGTTTCTACGTTCCTTCCATAGTGATGATCATCGTGTACCTGATGATTTACCGCGAGGCGAGAAGACAGGAGCAAAGCATACGAAGCCAGAATAGGGTCCTTGATAACAATCAGAAAGGGGAGCACAAGGCGGCCAAGACCCTGGGTGCTATACTGGGTGTATTCGTCTTCTGTTGGCTACCGTTTTTTGTGGTGAACTGCATCCTGCCGTTCTGTCCGGAGTGTGTCTCCGACGGTGTATTTACTGTAGTCCTCTGGCTTGGCTGGATAAACAGCTCCCTGAACCCTTTGATATATGCCACGAACAGGGAATTCCGCACGGCCTTTAAGCGCCTACTCTGTAAAAAACAATTTCTTAGAGATCGAACTATGGAATACAGTACCACAGTAACTCTACTAATGCACATGAGCAACGGGAAAGTTGACTCGAACAAGAACGAACGAAAGAAAAAGGCCAAAGCGGGTGCGACTAGCCATCAGTCGGTGCCTGCGCGCACCCTGACGGCGATAACGGAGTTCGTTACGGAAGAGTCGCTCAAAGAGGAGTGCGAGGGGGAGACTGAAGGGGCGTACCCTGGCCACAATGTGGGGCCCAGGTTAGCAAAATATCAATCGGACACGGAAGAGAACCTTGCACCACCTCCAGAGGAATGGAAA
>Ech142
GAGGAGACTGGTCAGCCTTACAGTGATCTCTATGAGCCAGAGGAGTTCGGAAGTGCTGGTGGTGGACCGAAGGGTGGCTCTGGAGGTGGCCGTATCTGGTTCAACGTCACTGACGCCATCCTTATCGATGGGATCGTATCTGCCAATGGGAACGACGGGGACACAGCTAGTTCCAACAATGGAGGTGGAAGCGCTGGGAGCATATGGATGCACTGCGCCAAGATCAAAGGATACGGAACGATCGCGACAAACGGCGGGGCCGGATCATCAAGGTCTGGAGGTGGGGCCGGAGGAAGAGTGGCGTTGTACTTCATGCAGAACGACACGGCAAATGGTTTTAAGTACGAATCCCATGGAGGAGCACCTGGCATTGATTGCGAGGACTGCGAGGGTGGCGGACCAGGAACCGTTTTTCTCTACCACCTCTACCACGACCATAGGACGCTCTTCCTTGAGAATGCTGGGTTCGTGCCGAGAACTAAAGCCATTGACTGGGACAACTTGAACAAGGATGGCTGTCGGGCTTGGATTCTTCCATTCTCGGGGAGTCATGGATTTGCCGGAGGGAGCAATGAGTTTCATTTTGAGGAGCTGCAGATCTATGATGGTGCTCATATGGCTGTGTTAGCTACCAACGGCTCACAGGGTAATGTTAATCTGATTGATGAGTTGAACAATGGGCTGGTTGTTGCTCCTTCGCGTCCTCGTCTGGTTACATTATTCTTTCAGCATATGATTGGAGACCGGTCAGGAACTATCCATGTTGGCGACCTTCAAGAGATGGACTTGGAGCGAGAGGAAATTGATTTACCATTCAGTGTACACGTCTACTATGATGGACACCTTGGTCTAGCACCTAAGACTGTCGTCCATGGTGTTGAAGTCCACATGGCTGGGTTGTTATCACACATTCAGAACCTAACCCTTCATCACGGTGGGTACATGTGGCTTCAACATGGCGGACGAACAACTGGGAGTCCTTTCAGCCATTATGAGTTTCAGTTCGTTCGTGTTCAGGATGACTCAAAGATTGAAGCAACAACTGATCCTATTTCAGAACCTGGCATTACCTTCAAGGTGCGTGTCTTTGCCATAGAAGGTGGAGGACTATATCATGGGACTCGTTTGACCATTCTCGCTGAGAACATAACTGTTGATGATGGTGGACAACTTGCAGCAGATGCGTTGGGGTATGATTCAATGCATCGAAATGACACCCACTTTCATCTGTCTCTGCATGGAGATGTCAATCCTGGTATGCCTGACTTAAACACTGGTCTAGGGTCTGGTGCTGGACATGGTGGCAGCGGTGGGATCAGCATCCATTCTGCAGGAAGAACGTCTGGCTTTGCTTATGGAGACCTCTATGAGCCCTATGTTTTTGGAAGTGCAGGGGGACTTGGGATCAACAGTGCCTCTGGAGGACGAGGTGGTGGGTTGATTTGGATGAATGTGACGGACACAATCGAGATTGATGGCCAGGTGACAGCAAATGGTGGCTCTGCTGATGGAAATGGTGGAGGCGGTGGCAGCGGTGGGAGCGTCTGGGTGTACTGCCACACTATCAAAGGGTATGGACGATTTGCCCTCAATGGGGGTGACGGATCCACACATCCCACTTCCCCGGGGAGTGGTGGAGCTGGCGGCCGACTTGCAATGTACTTTGTAAACAATGAAACTGCATCTGGATTCAATTACCATTCAAGGGGTGGACAAGCAGGACATCCGAACTTAGCTGAGAACGGGGGTGCGGGAACAGCGTTCTTGTACCACATGGTGTACGAGCATCGTACGCTCATTGTTGACAATGGTGGTCTTCATCCTTTGGACCCCCTGAATGTTATTGACACATACTCTGATCTCACTCTTGACAGGTGTCGCACCTGGTTTCTACCCCAGTCAGGTGGCCACGATTTTGCCAATAGTAAGTTCGACTTCCACTTTGAAGAACTACAAATATACGGCGCTGCCCACGTTGCAATTCTTACAGAGCCTGTTGACACCAACGCTACTCTGTTTTTCTTGTACATGATCGGTGATCGTTCTGGAACTTTCCACGTCGGGAGAAATCAGGAACTGGATCTCTTCAGGCCCGAGATCGACTTGCCGTTCAGCGCGCGTGTCTACGCAGGCGGCTTCCTGGGTCTTGCTCCGTTTACCATCGTTCACGGTGTGAGCATCTGGCTGCATGGAGTCTTAGCACACATTGAGAACATGACACTGCATCATGGAGGCTTGCTCTCCATGGAGCATGGGGGGCGAACCTGGCACGATGATCCAAGCCACTATGATTTTGAAATTGTCCGCATCCAAGATAACTCCACCATACTTGGACTTACTGAACCAGTTGGCCACCCTGGAATTTCCTTCAAAGCCGTCGCGCTGTTTGTTGAAGGCGGGGGTGTATTCCACGGAACCCGACTGTCCATCAATGTGGAGAATGTTACAATTGATGACGGAGGGAGTTTGAATGTCAACGGTGAGGGGTACAGTGTCTCTGACTCCCAAAACATCTCGAGTGGTGTGAACATTGGACTTGGTTTCAGCGCAACTCGAGGCTCCTCTGGTGGTGGACATGGTGGCACTAGCGGTCGTGGTGAAGAAGCTCTTAAAACAGGACAGCCGTACGGAAGCTTATACGAACCATTTGAGTTCGGCAGTGCAGGTGGAGGTACAAACGGTGGCAGCGGTGGAGGGATTATCTTTCTGAACATCAGCGACACATTCCAGAATGATGGAATTCTTAGCTCAGAGGGAGCTCCTGGAGGTGACACTACAAGCGGTAGCGGCAGCGGAGGGAGCATCTTGATTGAGTGTTCCCTGATCAAAGGAACGGGTGTGGTTTCAGTTAATGGTGGTAACCAGACAAACACAGCTGGTGGTTCTGGCTCGGGCGGTCGTACTGCTCTGTACTTTCACTCCAACCAAACTTTTCTCGGCCGGTTCGAGTCTCACGGTGGTAGAGCAATGTCGCCAGCCGAATCAGGTGGACCCGGGACAGTCTTCTTCTATCACCAAGGCCACCAGCATCGGACGTTGCTTGTTGAAAACGGCAACCTTGAGAGTCCATACATTGTGAAAATACAGAGCCATTCTGATATTTCACAGGACAGTTTCAAGGCATGGCTGCTCCCTCAATCGGGTGGGCATCACCTAGCTGGTGGGAGTCATGATTACCACTTTGAGGAGCTCCAAATCTACGGCAACGCTCATCTTGCAATTCTAACCGATCCATATGATCACGGTGCTACACTTCACTTTCTCCATATGATTGGTGACCGCTCCGGCGTCGTCCACATCGGGCCGAACCAAATCATGGATCTGCGGAGAGATTTCATCGATATCCCGTTCAGCGTGTACATCTACCAGCGAGGTTACCTTGGACTGGCCCCAGACACCGTCCTCAGTTATATCTTCATCAGTGTGGAAGGCAGACTGGATCACATCCACAATATGACCATGTACAATGGAGCATCCCTTCAGTCCCACCTCACTGGATCCACGAACGATCTGCCTCGCCTGAAGTATCGCTTCAATGGGACCGTTATCGTCAAAGCCAACAGCGTGATGAATTTTTCAGCGCCCTTCGCTCATCCGGAGCAGTACTCCCTACATGCTGACAACCTGGTGGTTGAAGGTGGCGGTCTGGTCTATGCTAAGAACCTGAAGATTGAGTGCGATGGAAACATGACTGTTGACGATGGGGGTAATGTTGATGTTAGCGATGGAGGCTACCTGTCAGATCTTGGACAA
>Ech143
GTGTTCTTCCTGACCAGTAGAGTTCATCCTGGAGAAACACCAGCAAGCTTCGTCTTCAATGGCTTCCTAGAGTTCATCCTTCGCCCTAAGGACCCTCGTGCCATCCAGCTGAGGAAGCAGTATGTCTTCAAGCTCATCCCACTCCTCAACCCAGACGGGGTACAGAGGGGTCACTATAGGACGGACCAAAGAGGGGTGAACTTAAACCGGGTGTACCTCAACCCAGACTCTGTTGCTCATCCAACGATATACGCTACTAAGAGTCTGATACTGCATCATCATGTCAGCTCAAGGGTTGTTCCTTGGAGCGGGGAGGCGAGTCCAAGCTCAAGGAAGACGGATACAAAGCATGTTGCGGAGAAAAAGGGGAAGGGGGATGGGGAGGGTAGTTCTTCTCCTGGGGCTGTCCCAGTGCAGCCTCCAGCTAATGCTATTGTTGTGGTTCATGAAGGTTCAGGGAATCTAACACATAGTCAAACAGTTTCAAGACAGTCGGATGATGTCGACAATCAAAGACTACTTGAATTATCAGATACAGATATTCAGAACTCTGGTGTTAATATAAGTAAATCCGACTTCAATGCAGTTTCCATGCCCGGCGACTCTGCGGACGTTTCATCCCAGGATGCTAGTGAGCTGCGTTTACGCACATCCTCTGTCGCCAAAGAGAGTTCCGTTGATGGCGACTCAGGCGGGGAGGAGGACGAAGATAACATTCCTCATTCATTGACTCCGTCTACCCCCAAGCCAAATTCCGATCCCAACCTTGCTGCTGATGGGAGCATCTTAAACATTCCACCCAAAGACAGTGGTATAGCCCTGTATGTCGACCTCCATGGCCATGCTTCCAAGCGAGGCTGCTTCATTTATGGAAACTACTTCGACGAGGAGGAGAGTCACATTGATAATCTTCTCTTCCCGAAGCTGATCTCAATGAATTCGGCTCACTTTGACTTTGACGGTTGTAACTTTACTGAGAAGAATATGTACACAAAGGATAAGAGGGATGGCATGTCGAAGGAAGGTAGTGGACGTGTTGCTATATTCAAGGCTACAGGGATTATACAC
>Ech144
ATGGGCTTCGCCTCCGAACGTTTCCTCATAAATCCCGACCAGAATCTGATCTGCGGTATATGTAAGACGGTGTTGAAAGACGCAGTACTCACTCGGTGCGGTCACGCCTTCTGTGAGGTATGTCTCGATACCTGGCTCGCCCGACCCCTGAGCGGGTCGTGCCCCCAGTGTCGGGCCTCCGTCAGCAAGTTCCAGGTGAGCCCCGTCTGGGCTATTAGAGAAATCGTCAATAACTTGACGGTGGAATGTGATTATGGTGACCGTGGTTGCCGTCTGGTGATGCGAGTCGAATCGCTGGAGAGGCACCGGGAAAGCTGCGCCTATGCCCCAGTCGAATGTGCCGGTTGCGAGACGGTCGTCAGCCGCTACGAGCTTCCCCATCATCAGGCACAGTGTGCTAAGATAGCAGCCACGGCCAACGAGCCCGATTTCGACGATCCAAAGAGAAGTGACTGGACGAACCAGCTCGTCAAGGACCTCGAGAAGAAACTCACCCAGACGGAGCAACAGCTCAAACAGACCAAGAAGAAGCTGGAGACTTCTGAGACCAGCAGCCGTAAGCTCGAGAGAGACCTCTCCGATGCACGGCTACAGCTTCAACGGAAACGCGGTGAATGTACTCTACTCCACTCCAACTTCGTGGATTTCGACCCCCAGTACCCATACGGATTCTCCCCGGAGAGTATTGCCAAACTCTCGCTCCTGATCGCCTGTCACCTCCTCCGTAAACCGGACTACATGGATCGGAATCGGATCTTCAACTGCGTCAAGAGGTGCTACGATAGTTACGCGAGATGTGGGTCCCACTTCGAGCAGGATGTCCACATGCTGGTTGCAACGGCGTATGCCAGCAACTGGTTCACCGAGAATCAGAGAATTAACTTCCACTGTTGGCTTCAGAGCATCGCTCGCTACCGTAAATACGCCGATTTGAGCGGCCCACCCCACCCTGGGTGCACCGCTGGGATCCTGCGGAGGACCTCATCTTTACGAAGC
>Ech145
GTGTCCTTCAGAGGTGTTGTCCTGGGTCTGCTTGCCCATCAGCTCCTCATCCAGACCCTAGGGACAATCTTCCTCTACGGAGCCGAGAACCAAACCAGCAGGGAGCAAAATATGATTGCTACACCAAGCAGTGTTCCACAGCATGGTACAACGCTCGGTCAGGAACCAGACCCGGACCTCACGGACAACTCTCTGCCTGGCCTTCTAGCGTACCTCTCACCAAAGAATCTGGGGCTTCTGTTGGAGTGTTTCGTCCAGTCGTACCAGACAGCTTGCGACTTCAACAGCCGTCCTGGGCTTAAGTTTCTTCTACAGAAAGTGGCTAAGTTTGAGGTGGCCGTCAACTTGTACTGGCAGGCTGGGGTAAGTTTCACGTTTTACCTGCACACTTTGCTGGAGCTTTGCCACCATGCCAGTGGGGAGAAACTAACACTTGATCACATCAAGACTCTAGTGAGACAGCGTGTCGGGGAAGATTGTCGGCCGTATTCTCCCAAACCGGTCAATAAGAGGGTGAGCTTTGAGAACCCTCTATCTGAGTATGAGCACGTCGGGGATGGCGTCAAGAGAGAGCGGTCCGATACTGACAATAGCATCTCTAGCAGGGGCAGTGAGGGAAGCCTTCAGCTACTGTGCGACTTAACATTCTACCCTTCTATTCAAAACCCCAATCCTGACTGGATTGTTCGCCGCCTTCATGGCATCTGTAATGACATCTGTGCCTCCTACATTCAAATGTACCTTGATCAGCAAGGAAACATGGTGGACATATCGCGGATCAATGAGCAGCCACTGTTCTTCCTTGTCGCTCCAAAATCTCCTGAGGTACCCTCTAAGCCGAGCGAGTTCTTCGGCTTCGATGAAGGCGACGATGAGGAGGAAAGTGAAAATGAGGATAAGGACAGCGAGAATGAAGGGAAATCCCCAACCCCTAAGGATACAAGCCCAAAGTTTGCTTCTCACTGGACTCCCAAGATCAAATCTGATTCCCATGAAGAGGAGAGCGTTGTCGACGTCATGGAGGAACACTTGAACAAGAAGTCAGGAGATTCAAAGAAGAAGGGTGAGAGTGTCTACACCGTTGCGTCGCGGAAGACAATCAAGAGCTTGATGCAGGAGTACAAGAAGAGGAAGACGCAGCATTCCAGATCTGTCTTCGTCAAGAAGCCGACTTACAAAGAGCTGAAATACACTCAGATGCTTGAGAGACGGGATGCTGCTGCTTCCACCGGATCGTCTCATGAGGAGCGGCAGCGGCACCAGCAGATCAAGGATGAGCAGAGATCTTCGATCACGCGAGACAGCGAGGCAGAGATCAATACGTGGAGCGACATGGTGCACACCATGCTTCAGCTGCTGCAGCTGCTTCCAGACTCCCACTTCCAAGCCCTTCTGCCTGCCGTGTTTCCTGGTATCAACCAGCTCATCAGGCATGTCCTGGATGACAGGGTAAGGCAGGCGGTGGTAGAGTTCATGGATAGAGTGGCTCATCTCTATGAAATTCTC
>Ech146
ATGATATCAGAAGAGAAAAAGTGTCGGGAGTGTGAGGTGATACGCTTTTCTCGTCCGCCGGGGCACGGGAATTTAAAACGTTGTCTTAGCTGTTCGGTGTCAGAGGAAATGGAGGAGAGTCAGCACACACAGCCGTCTCTGCCCTGGTCAGAGAGCTTCAGCGATGTCACCAAAAACGGTATAAATCACCCTCGAAGTGTTGCGCGAAGCAAGTCCGTACAGAAAATCGTCTACCAGGCTAACATGAGAAAGAAAATGAAACTAAAGAGGCTGGTTAACAAAGATGGGGCGTGCAACGTCATCCACAACACTAAAGCTATTTACAAGTTAAGCTTTCTTGCCGACCTTTTCACTACGCTGATTGATTTGAGGTGGCGGCTAATGTTGCTGTTCTTTAGTATTGCTTATATCGGAGGCTGGGCGGCTTTCAGTGGCATTTGGTACGGTCTAGCTTGGTGGCATAATGACCTAGGCTACCTAAGCCGTAACGATACCAACTTTGAGCCGTGCGTGTACAACGTTGAAAACTATGTTGGGGCGTTCTTGTTCTCACTGGAGACACAGACCACTATTGGTTATGGTTTCCGGTCTGTAACTGAGGAGTGCTGGATCGGCGTCTCTGTGGTCGTTATCCAATCAGTATTTAGCGCATTGGTCGATGCCTTCCTCATCGGGTGTGTCTTTGCCAAAATAGCCCGTCCTAAAAAGCGTGCAGCTACCCTCAAGTTTAGCCGCAACGCCGTGATCGCAGAACGGAACGGTAAAATGTGTTTCATGTTCCGCATCGGTGACATTCGTTCGTCTCATCTGTTCGATGCTAAGATTAAGGCCCAGTTAATTCGACCAATGATCACGGAGGAAGATGAGTGTATCCCGTTATACAGCCACCCTATGGACGTCGGAGGACAAATCGGTGAGGATCATGTCCTCCTTGTCTGGCCAATCATCATCTGCCACGTCATCGACGAGAAAAGCCCACTGTATAAATACTCGTACGTTGACCTCTTAGATAACTCCTTTGAGATCGTTGTGTATCTTGAGGGTGTCGTGGAACAGACAGGACTTCTCTGTCAGGCTCGGACATCCTATCTTCCTTCAGAGATCAAGTGGGGACATCGCTTCAGCAGCCACATCGTCTCCATGGCTGAATCCGATGACAATCTAAGCATTGATTACTCCCATTTCAATGTGACCTATCCAGTTGCTGATACCCCTCGCTGTAGCGCCCAGGAACTTGACATTAAGAAGAAGACGGGACATTCCTTGAAGTCGACACTGGCAAATGGCAAGCTTAGGAACCGCAGAAATTTCTCTGCACCGGATATCGCCGCCTTAGACACCAGGAAGTTGAGATTCTCTGACAAAGTGGATGAAAAATATGCTGAGGAGGACAGTAAGAAAAAAGATGAACCACCGGAGTATAACGGCATTGCAGTTATTGTAGGGACAGATACGCCACCTTCCACACCCATAGGATCAGGGTTAAAAAAATGGGCGTCCAAAGAATCGGACGTC
>Ech147
ATGGCGATCATCCCCAGAATGACTTCTGAGCAAAACGAAACCAACACTAGCGAAGCCCTAACCCCGTCGGGTAAAGGCAATGGTACCGCCAAAGAACGGGGACAATCGGTTCTCGAACAGCATGGCTTTACCGTCGGAGAGACCATAGGACACGGGTCTTATGCTGCCGTCAAACTCGCTTACTCCAGCAGGCACAAGTGTAAAGTTGGTATTAAGATCGTATCCAAGAGAAAAGCTCCAGAGGACTACCTCAAGAAGTTTCTACCACGAGAGATTCAAGTTGTTAAAGTTCTGAAGCACCCTAACCTCATCTGCTTCTTGCAGTCAATCGAGACAACCAGCCGGGTGTATTTCATCATGGAACTGGCAGAGAGTGGAGACCTCTTGGACTACATCAAATCACATGGAGCTGTGACTGAGTCTCAAACGGGTATCTGGTTTCATCAACTTGTAGATGGGATGGAGTATTGTCACGATCAAGGCATCGTCCATCGAGACCTCAAGTGTGAAAATATTCTACTCAACAAAAATAACATTCTTAAAATCACTGATTTTGGATTCGCACGAGGCCACATGAAGCCACCAGACAAGAGAGTGATCCTGAGTGAGACGTACTGCGGCAGCTACGCCTATGCCCCGCCCGAAATCTTACGAGGAATTCCTTACGACCCTATGCTCGGGGATATCTGGAGTATGGGTGTGGTCCTCTTCACCATGGTCTTTGGAAGACTACCCTTTGATGACACCAACCATAAAGTTCTCCTGCAGCAAGTTCAGAAATCACCATCTTTCCCGTCCAACCGAAACGCAGCAGATGACTGCAAGGATCTCATCTGTAGGATTCTGTCAGTAGCCAAGAGGCGGATCCATATCAGTGAGATCAGAGAGGATAGATGGTTTCGGAGACTCGGGAGCAATATTATCAAGACCAAGAAGGCATCATTGGCTAAGATGCCAGCTTCCAGTGAGGCCAAGCTTGGAGGTACGGGAGAAACGGCGGACAGGACGGCAAGCAAGAAGGTTGCTGACAAGAGCGAT
>Ech148
GCGCTTCGTTCTTTGAAAGAAACTATTGAGGATTGTTGGGATCACGACTCCGAAGCACGCCTCACCGCTCTGTGTGTGGAAGAGCGCATCATTGAGCTGATGATTCTGTGGGACAAACATCGTACGGTCAGCCCGACCATCAACCCCACCTCAGAGGGGATGACAGTCGCTACGTGTACTCAGTCTCGTAGTCTGCCGGAGCGCCCTCTAGGAGTCACCACAGTAGATTCATCGCATCATGCACCTCACCAGGGTGAAGTCTCTTCATCGGATGACTTTGGGACGCGGTACATGCCGTCGAGTGCAATGTTAGAGAAGAATGAGCGTCAGAGACTCTTGTCCCCGGATACCATCAGTACGAGTCTCTCAGCCCAGTCTGATCTGAATCTGATCGATCTTTCAGCCATTGCTCCAATCGTCGACCCCAAGAACCTCCACTACTCAGATGAAAACATCGAGAGGTTCACCTCAGATCTCAAGTATGGTCGACCTTACAGCACACCTACAGAAAGCTCAAGTGAGGGTTATGGTTACAGTGAACCTACTACGTCTCCGAGTCAGCCGCTCGTCATGCATGAGATGAGACCAAGCCTAGGTGGTGATCAGATGACTGATAATCTAGGTGTGTGGAGTAAGAGGCATAACCTTCACAGACCTACCAGCCTACCGGTCTGGGGTCAGCTCACAGTGAATGAAGCAAGAGCACGCTCGCATCCCAATCATTCCCTTGCCGACGTCGCAGCCGAGCAACGATCCAGCAAACCGGCCAAGCCCGACGTCAACAAACAGAGACAGCAGGCCAGAGATGCAGAGCAGGTGAACATCACAAGCCCCAATCAGAACTACCCTGCAAAGGGAATGGAATCGTCCATATCTGAGCACTCTTTCTCCAGTAAGGGATCCTGCAGCAGCCTGCAGTCCACTTTGTCAGAGGGGTCAACTAATAGTTCCGACTCCAACCACAGTCGACGACCGAACACACTCCCTTTACCGAGTAACGGGCACGGATCGAAAAAGAAACTTGTAGCCGTGTACATCCCTGATTCTGGCCCCACTACCAAGGTACAAACAGGGATTGCCAAAATGGACAGTGTAAACCCCCAGTGCCACCCGGTTAAAGTCGCCACAAATGGGACACACTACAAGGCCAAAGCTGAAGAACCTTTAGTTTTACTAAGGGAAAAGGCACAACCGTCTGAGAAAGCAGTTCCTAACACTCGACCGTTATCATGGTCAGTGGGAGATAGATCCAGTGAGGAATCCGACACAAGCAGTCCGCTTAACGGAAACTCCAAATCAAGAGACTGTGGAATCAATATAGACCTAAAGAAGACCAAGAGAAAGGTCACACCATACAGAATCGGTGGCAGTAAGAAACTCTCAGTTTACCAAAATAAGAGTGACGGGAGCTCCGTATCGGATGAAAGCTCCCCCGAATCCAGTATCGACGGCGCAACCTCATCGGACAACTCATCGGAGCACAGTGCAAACAACAATTCAGGCGACCAGTGTAACAACAGACCTCACCTGACTCAGAACGGTCATGCTATACACCCTAACGGTCACATCACAAATGGAGCCACTCCTCTCCCTCCAACAGGTAAGATTGTGAATGGGCATAGGAGAGGGGTGACTGATAACACCTTCCAGTTGGATGATGAGAGCGTGGTTTGGGGCGGGGCTGATGCTGCATCATGTACCAATTACCAGGTGTCTTGTGTC
>Ech149
ATTTCAATGTTGAAGTCATCTGTTGTGGAGTACGAAGCCATGAAGCATGAGAACCGCCGTCTGACGGAGGAAACTCAGTATCTGAACACTCATATCGAGGACTTGATCCGGTTGAGGGAGATTGCCGACAAGCAGATCGAGGAGACACTTCAGGCGCTAGAAGCTGAACGAGAGCAGAAGCATTATCTCAAGAAGCAACTGGACCAGGCCATGATCATGGAGATGGAGGCGTTCAACAATGACCTTATGAATAGTTCAGGACTCTTGGCTGGTGATAGCGACTCAGATACAGAGTCCCAGTCCCCGGATCATCCAATCCTTCGGAGGATGGAGTATGAGTTCCAATCGACCAATGGCACGAATGGGGACAATGCTCACGCACAGCTGTCAACCTGTACTGGCTCTGATTTATACAGTGAACTGCAGTCGACAGAAGTGCAGAAGTTAGAGCAGCAGTTGGCACAGTTACAGACGGAGAAATCAGAGTTGTCACAGAATCTGGAGCAGACAATCGGGGCACTGAACTGCCTCCCTGATGAAATGTATGTCTCGGGGACAGATAGTGAAGCAGAACCGTTACCGGAAGACTTGAACATGCATCAGCGCAAATTGCTGAACCTTGTGCGGCTTGTACAACACCACGAGAAGAAATACACATCAGCATTGGCTCAGATTGCTGCTCTCAGAGCTAAAGTGGACAGCCAGCAGGACAAGCTAAATGAAGAGAGCAAGAAAGCGGATCTGCAGTCAGAGGTGGACCTCTTGAATGACAGGAATCGGCATCAGGAAGGGACAATCAAAGGTCTCCAAGGACAAATGAGACAGATGAATGACATCATCATCGAGTCGCAGGGACACTTGAATTGCACGCAAGATGAACTGATCAATGTTAGCGAGGACTTGGCTCAGCTGTATCACCACGTCTGTATGGTAAACGGTGAAACCCCCAACCGAGTAATCCTAGACCACCTGAAAGCCACGCGGCAAAGTAGAAGAGAGAGCTTCCGTGCTGAAATTGCAAGCAGATTAAAAGAGGTGTCGTTTGATTCGGAGGCAATCAGGGAAAAATCAAACTTGAGTTCCGGCGATGCAGATGGAAACGCGAGCGCCGATGAAGGCTCCTCACCAGCATCCAGTGTAAAGTCATCCACGCCAGTATCAAGCCCGTCAAGGCGACTCCAAGTCCAAGATGCCTCCCCAAGGAAGATGACTAGTGATCCCATAACCTGTAACAACCTCCTGACAACAATTCGGGATCAGATTAAGTATCTCAAACGCTCTGTTGAGCATGCTGTTGAGATGTCGCGGCAGCGTGGTAATGAGAGCAGTGGATCAGCAGAAAATGAAGACTTACGTGAGGAGGTTATGAAACTCAAAGCACTTCTTGCAACGAAGCGGGAACAAGTGGTGACACTAAGGACCGTTCTAAAAGCAAATAAGACAACTGCGGAGGTTGCACTCGCCAACCTCAAGGGTAAATATGACAATGAGAAGTGCATTATTGCAGAGACAATGATCAAATTGAGGAATGAGCTGAAGGCACTGAAGGAGGATGCGGCCATGTTTGCCAGCCTCCGTGCCATGTTTGCGACGAGATGTGACGAGTACGTTACCCAACTGGACGAGATGCAGCGACAGGTCTCGAGCGCCGAGGAGGAGAAGAAGACACTCAACTCACTGCTGCGTATGGCCATCCAGCAGAAGCTTGCTCTGACACAGAGACTGGAGGATCTAGAGTGCCACACGGAGTTGCAGCAGATCCACCCAAGGAAGCCTGCACAGAGGCGTCACAAACCCTCCAAAGTAAGCCACCCAGTCTACATGCAGGGTTATGGCCCACCCTTTGGGCTGTTCCCAATGCCGGTAGCATCCCGATATGCT
>Ech150
ATAAAGGCAGGGAAGCTACTCTCCGACATTCCATATCAACTCTACACAAACCGGGTTACCTCACAGGGTACCCTCAAGTTCGCCAGCAAGGATTCGCCAGCTGTACACCAAGGAAATCCAAGCCCTTCGTCTTCAGCGAGGCAGATGACGAGTGATCATGACCGTGAGTTTCAGAAGAAAAAGACTGAGATGCAAGAGACAAGGATTACTCACACAGAATGTCCAGTTGGTGTTGAGTTTCCAGAACTAGATGCTCCATCACTTATAAATCTTCAGAATGCATCTGGAAATCAAACTCACTCCGAAGCTCCAGAAGGTAGCTCGACTAACCATTCCCTAGACACTACCCCTGTGAGGTCTGCCCAAGTGACAAACCAAAATCCACAGCCTCCGAGGACAGGGAAAGGTCCAGCCAAAGCCGGAGATGCCAACTTTGTCTCAGAGTTTTACAACAACTCTCGGCTGCATTACATTTCCACATGGGGAGCAGAATTCAAGGCTTACGTGAACACCCTGCAGAGCAGCGGAGACACCAGCTTTCCGGGACGAGAGAAGTTACGTCTCCTCTGCGAGGATTCCTCACCTTGCTCCTTGGCATCAAATCAAGCAAACCCAACTCTTGAATCAGTCGATGAAATCCGTGATGCTCACTCTAAGACGTCGGACAGACAAGGATCCTCCAAATCAGATCGTGTGATCATGCATGTTGATATGGATTGCTTTTTCGTATCAGTGGGTCTGCGCAACCGTCCAGATCTGATCGGGAAGCCAGTCGCCGTAACGCACTCCCGAGGGAAAGGAATGCCTGAGGCAAACCAAGAGACTCGCGAGTACGAGAGAGCGTACTATGAAAATAAGTACAAACAAGATGAGAAGAAGGACGTGAAGAGTCGGCATATCAGTCCAACAAAACTTTCCTTACAAGAAAAAGACAAATCAACAAATTCATCAGCTACTGAAGACATTCCTCCAAAGTCTGACGACACAACTCGGTTGAACTCAAGCTCCCACTCAGAAAATATTTCATCAACATTGCTGTCAACTTCCAGAACTTTGACCAGTCCAGGGATGCTTGACTCAACAGGCCAGAGTGAGCCTCAGAAATCCAAGTCTAAGTCGAACTTCAGCTCCATGGCTGAAATCGCCAGCTGTAGCTATGAAGCCCGTAAGTGTGGATTACGGAATGGCATGTTTATGGGGAAAGCGAAGAGCCTCTGCCCAGAGCTTCAGACGATTCCCTATGATTTTGAGGGCTACAGAAAAGTGTCTCAGTTGTTGTATGAGACGATAGCG
>Ech151
AGTAGTGGCACAGTGCGTTTCAACAAAGATGGTGACAGGCCAGGTAGCTATCAACTCTACCAATATCAACGAAGAGGATCCGAGTACCGTTACGAACCCATAGGAACATGGCAGGACAAGCTTCGCCTAAACTGGAGCCACGTCAACTGGGGCGACAGTAGAACTGACGGCATACCAATGTCCGTATGCGCCCTGCCATGTGATATCTCCAAGGGATTGAAGCGCCAGAAATCACCGGCCGATGAATGCTGCTGGGTGTGCTCAAGCTGTGAGCCTTACCAATACCTGGTCAACGAGTGGGAGTGTAAGAATTGCACCGAGGGAGAGAGACCTGATAAAAACCGCACGGGATGCCAGGAGATACCAGTGGAATACCTGACGTGGGATTCGCCTTGGGCTGTGCCCCCTACCCTGCTAGCGGTCATCGGTATTGCGTGTACCACCTTCGTCATCGCTGTGTTTGTCCGCTACAACAACACGCCGGTCATTCGCGCGTCCGGACGGGAGCTGTGTTACGTTCTGCTCTTCGGCATCCTCGCCACCTATTTCGCGGTCTTCACTCTCATTGCCAAACCAACCACACTCACCTGTTGTCTTCGGCGGATCATGCTAGGCCTATCTGTTGTTATCTCGTACTCTGCACTTTACACAAAAACAAACAGAGTGTATAGGATCTTTAACAGTGGTAAACGCTCAGTGAGAAGGCCGAAGTACACGAGCCCCAAATCACAAATGGTGATTTGCTTTGGACTTGTGTCGGTGCAGCTCGTCGCTGCCGCCCTGTGGTTAGCAATAGATCCACCGAGACCAGCGAAAACTTTCCCCTTTTGGTACCAAGTCATTTTAGAATGTGCAGTAACAGACATGTCTTTAGTGTTATCATTGGTGTATGCAATGGTTCTTATCGTGATGTGCACTTTATATGCCTTTAAAACTCGCAAAATGCCCGAGAACTTTAACGAAGCGAAGTTTATTGCCTTCGCGATGTATACCACATGTGTAGTGTGGATCGCCTTCATACCAATTTATATTGGCACTTCTTCAACCGATTACAAA
>Ech152
ATGACGTCACTGTGTTCCAAAATGGAGTTCATCCTCCTTCTGATTGTGTGCATCTACGCAGCCAAGGTTATGATCGTGCTAGTGTACATGGATGAATTCATCCCTGCTGACGTCACCATCATGAACGGTCAAGATCACGAACCAGATGCAACGTTGAACAGGTTGAACATGGAGCGAAGGAATAGAAAGGATAAGCGAGACTTTGAAGGGGTGTTAAGGCGGATGGGTGGGGAGGCATCACAGAGTGACACAAAGCGATTGGACAATGATATTCCTAGTGTGCAGAATTGTAGCAGCGAGTCCAAATCAGTTAGTGAAGGTGGTAGGGCACGTCCGGAAGACGAAATGAAGAGAAATCAAACTAATTTGGCACCCAACTTGGGCTTGAATAGCGCCCTCTTCCATCGAGTGCTGGATTCGGTGTTCGATCACAGCCACGATAAGAAGAAGTGTCAGGATGCCTTCATGGTATCTCTCATCACCACACGCCCAACGGAAGTAGACTTCCGAATGGCGATCCGTGAGACGTGGGCAAACGACGCCTACGCGCATCAGATGGGAGTACTCACGCTGTTCGTTCTCGGTCAACCGACGGACGGTACCGTCAACTCGGCCGTGTTCCTCGAGAATGAACGGCACGACGATATCTTGATGGGAAGCTTCACGGACAGTGTGGGTAACTCCACTTTGAAGCTGCTCCTCGGGATAGACTGGGTGATGTCAAATTGCCCCTCCGCCAAATACGTCTTCATCGGTGATGATCACATGTTCATCATCTACGAGCGTCTTGTCAAACTTCTACGAGAAACAAACGAAAAGGACGGTGTGAAAATGTGGATTGGTCGACTCACTCAGGGGAAGATGCCTGAGCGAGACGCAGGAAGTCGGTACTATGTATCGAGGAAGCTCTATCCAGAGACTCGTTATCCAGACTTCTGCACTATTGAGGCTGGTTACGTGCTTAGCGTGGATGCCGCCAGGGAACTTGTAGCCTTGTCTTGGGGTGAGCCTCTCCTGCCACTACCAGATGTCTACATGGGAGTTCTAGCCAAGAAAGCCAACATTCTAATAACGAACGATAAATCATTCAGTTACGGTAACCAGGCCAAGGATGCGTGTGAGCTCAACAGAGTCGTCACGTCACGGGGTGTACGGTCGGCGGAACAACTCCAGAGCACCTGGACGAAGTTCAGCGATCCTGAGTTCCGCCGGAACTGTCCCGATCCGGATTTGAGTTTGGTGCTCAGTAAGCACATTGACAATTCACCTTACTTGGACAAGACACTCCAAATGCGTCTGAACCATCCGGATTTTTGCTACGACAAAGCTGGGAACGAGGAGAGTGTTTTCATCCTCGTACTCATCAGTACGTTGCCGAGACACTTTGAGCTGCGTAGTACCATCCGGGAAACTTGGGGGCGTAACTTAATGACACAGGGGGAGAACATCAAACTTTTATTCGTGATGGGCCACACCCAGACTGATGTTAAACTTATACAGCAGCAAGTCAAGCAAGAGGACGACAAGTTTGGTGACATCATCCAAGCAGACTTTACCGAGTCCTTCCATAACTTAACTCTCAAGGTAGTCATGGGACTCCGGTGGGTGACTCAAAACTGCCCCCACGCCAAATACATGTACAAAGGTGACGATGACATGTTTGTCAATTTCGATCGCATTGTGTCTCACTTGAAGGAGAGCCGAGCCAAAGGACTGGCAAAGTCTAGGTATTTCCTTGGGAGTGTACTCTATAGAAGTGTCCGCGTTACGCGTGAGAACTCCAAGTATTACGTGCCAGAAAGACTCTACAGTGGCCGATACTTTCCCCCGTACTGCTCGGGTGGTGGGTACATCATGTCAACAGACATCATTCCACAGATGTACCGTAAGTCACTGGAGACTGCCTTTATACCCATCGATGACGCCTACCAGGGTATTCTCATGAGTAAAATAGGGGTGAAGCCAGTCGCCCACCCGGGGTTCAAAAACTGGGGTGCCAAGACGGACGGGTGTTCGTTGAGAGAGGTTATGGTGGTCCATGGATTTAAGAACTCTGATACAATGAATGCAGTATGGAGAAACTACACCACTCCAGCAGCTGAGGACTGCCCGGAGGTTTCG
>Ech153
ATGGGGACTGTACTATCCATCTCACCCAGGCCGCATAAGGATAACGGTAATTATGGCGACGCCGCATCGCTCAGTGTTAGCAATCTCAATATGCTCTACAACAGCAAGAATTCGTCCAACAACAACGCCAAGGAAAACCTCCTCTCTGACACCAGGCCGATGCGAAAGCATTCGGCCATGTTTATCAGTGCGCTGGGCTGGAAGATGTTCAATGTCTCCAGCAAGAAGAGAACCGCTAACCAGGGTGTCTCCACAACGTCATTCACGAATAACCAGTTTTACACTGGTTCGGACAAAACCAACAACAACCATGTTCTGAAACCAAAGAATCATCAACTTGCCAACAATAATACCAACCAAACTCTACAGCGCCAGCGGTCGGAGGTTAACGGCACAGTTGGTAATGATGTGGATTCCAGCATCAAGAAATCTTTCTCATGTTTCAACCTGAATTCCCACTGTCAATCCAACTCTAATAGCCAGCATCAGAACCAGAATGTTAAGAACAATAACACCACCTTCTGCGGTATCAGAAAGTCCTCCAGCGGGCAGCTGAAAGCACCCACTGTACCCCCTAAGAAGGTGGTCCAATCCTCCACAAGTGAACTCCTGAAATGCTTGGGGAATTTCCTGAGCAGGCGTTGCCCGCATCTTCGCAGCTTCGACGCTAATGATGCCATCGTCTGGTTACGAGCCGTCGACCGGTCTTTACTCGTCCAAGGGTGGCAAGACATCAACTTCCTAAACCCGGCAAATGTTGTCTTTGTCTTCATGCTGGTCCGAGACCTCGTATCGGTCCAAGACGTACAGAGTGAATTAGAACTCCAGGCTACAGTACTAACATGCCTATATCTCTCCTACAGCTACATGGGCAATGAGATCAGCTACCCGCTCAAACCGTTTCTGGTTGAGGAAGACAAAGACAACTTCTGGACCAGATGTCTAAGAATCATAAACAATTGCAGCTCCAAGATGTTGAGGATAAACAGAGACTCAAACTACTTCACCGATGTCTTGGGTGAACTTAAATCCTATGGCAAAAGC
>Ech154
ATGATGAATGCCTCAAACGTATCTACCATTGCTACTATGGTAGCCTCAACAACCGGTACCACCAACACGGCTACGACCCCTGATGGTATCGTACTGACGGATAATGGTACTCCCCACAGCACAGTTGCTCTCGTCTTCATCTGCATCAGCGCTCTCTTCAGCCAGATTCTCACCATTGGTGGAAACATCTTGGTCATGTTATCCTTCAGGGTGGAGAGACGGCTCCAGAAACCCAGTAACTACTTCCTACTTAGTCTGGCCGCGGCCGATTTAATCATTGGTATTTTCTCCATGCCTGTGTACACCCTGTTACTCATCATGGGATCGTGGCCGTTCGGTCCCTTCGTCTGCGACCTCTGGTTGTCTATTGACTATGCCTGTAGCGAGGTATCAGTGCTCAACCTCATCATGATCAGTGCGGACAGACTGTGGTCTGTCAAGTCACCAGCACGCTATCGCAATAAGATGACACTACGAAGGGCAGTCATCATGATCATCCCAACGTGGGTGTGCCCAATACTCTTATATTTCACGTCAGTCCTCGGCTGGCCTTTGTTTTCAAAAGGGGAAAGCGATCGACGTGATGACGAGTGTTATTTGCCCTTCCTTTCGAACTCTCCACTCTTCATGGCACTATCGACAGTTGTTGTGTACTGGGTACCGCTGACACTACTGTTCCTCATGTATGCTTACATTTACCGTATTATCAGAAACCTTTCCAGGAAGAAGAAAAAGTTCAGTCATCATCGGTTGGGCAATGATGAATCGTTGAGGGCGCGAGCACTGCGGCCGCGTGTCTCACATGATCACTTGTACCCAACTCGAACCTTAGAACCCACCATGATGGAAAGTGAGGCACTGGGGTTGGGTATTACAGCGGACACAACAACGACTTCAACCACCGTATCGGCCCTCTCGGCAGAGGCTAGCCGAGGGAACGATGTAAGGAGAAAATCTCCTCCCCCGAAGAAGGAAATAGAGTACGATCGCGACGACCCAAGTGACGAAACGTCGTCGTCGGAACGACGTCGAGACAGCGAGCAACAACAACCTCTACGGTCTCAACCGAACAGTAACGGCAAGAAACGGTCAAGCGTCATCACCTTCCGGTCTAGTGGCCGCAAGTACGAGGTTAAACGGCGATCGGTGAAGGGCGAACGCCAAAGCCGAAGCGAGCGCAAAGCAACCAGAACGCTTACCTTCATTTTGGGGGCGTTCTTCATTACTTGGAGCCCATATTCCACTGTGGTTATGATCATGGGTTACTGTCCGAAATGTGTTCCGATTCCACTGTATCAGTTCAGCTATTATCTGTGCTATATTAACAGCACCATAAACCCCTTATGCTATGCATTCGCAAATGAACTGTTTCGCGCCACCTTCTATAAAATCCTTTCCTGCAAAGCGTTCAGGAGA
>Ech155
ATACGAAGTGGTGGTTTTTGGTGGAAGTTATCATCAGTATGTTGTCATTGTCGTTGCTGTCCATGCTGCGACACCTGTCAACGCCGGTCATCGTCCATAGAGGATCTTGATGACACATTTGATGACAGCATCCCGATATGTAGCGACTATAGCTCAGGTGGATCGCACACCAGTCGCCTTCCGTCCACTGGTTCCCGGCGTTCATCTTGCAATGAATCCCGTAGAAGCTCTACACCAGTGTCCGAGTACCGACGAGGTAGCACACCGGTACCAGTCATTGATATGAAACCAATAGAGTTCTGGCCGCCGAGCACCAACCAAGAGACCGTTCAACCCAAGCCACTGATGCGTCGGTACACCAACGACTTTGGTTCTTTCAGTGATACTGAGCTCAAGATCGAGCCCAAACTTTACGAAGTATCTGAACACGAGGAAGACTTGACCGATGAGGAAAAGGTTGCTCGTTACAAACTTGGTAAGATTCACTTCGGATTGCGATATGACGTAGCCGATGAACAGCTCATTATTCGTATCATCAAAGCAAGAGACTTACCGCCACCAGTTTTATACGATGAGACAAGACAAGACTTAGCACATTCCAATCCTTACGTCAAGATATGTCTACTTCCAGACCAAAAAGATTCTAAGCAGACTACTGTTAAACGCAAGACGCAAAATCCTGACTTTGATGAACACTTTAGGTTCAATATCTCTTACCAGGAAGCCCAACGGAGGTTACTACTACTGTCAATACAGGACTTTGATAAATTTTCACGTCACTGTGTTATTGGACAACACATTGCACCACTGGCGGGTCTTCATCTAATTAAAGGTGGACATTACTGGAAGCCTCTTCAACCTCCTAATCAG
>Ech156
ATTCTACTCGATGATGTGTTGTCATCATCATTCATCAATCCTACAATCCTCCGAGTCTTCCGGCTCATCCGGATCGGTCGGATTCTTCGTCTCATCAAGTCTGCCAAGGGGATCCGGAAACTTCTGTTTGCCCTCGCCGTCTCGATGCCCGCTCTAGTCAACATCGGAGCCCTACTCTTCATGATCATCTTTATCTTCTCCATCATCGGAATGGCGCAGTTTGCCTACGTGAAAAAACAAGGCGCCATAGATGATACCGTTAATTTTGAAACCTGGCTGAACAGCATGATGTTGCTGTTCCGGTTTGCGACTTCAGCCGGATGGAACGACGTCCTGGATCCGTTGATGACAGCCCCCCCGGAATGTGATCCAACTTACATGGATCTCCCCAATGGCAACTGTGGTAACTACATATTTGCCGCCTTGTTTTGTTTCTTATTTCTGGTCATGACTTTCTTGGTGATAGTCAACGTGTACGTGGCTGTGATTCTGGAGAATTTCAGTCAGGCCCACGCTCAGGAAGAAGTGGGAATTACCGAAGATGACTTTGGGATGTTTTATCAAGTGTGGCAGAAATTTGACCCGAATGCTACACAGTTCATAATGTATGAGCAGCTTTCCACATTCTGTGATACATTGGAACACCCATTGCGTCTAGAGAAGCCTAACAATATCAAAATAGCCGGGCTAGAATTGCCAATCTATGATGACATAAAACTGCATTGTCTGGACGTGCTCTTTGCCCTAACTAAAAGAGTTCTCGGCGATGTCGAAGAAAGTGAGGAATTTAAAGAGTTACAGGCACAAATGTCCATCAAATTTAAGGAATCATTTCCTGATAGGGGAGCAACTGAACCTACTACAACCACCCTTCAGATTAAAAAGAGGGGCACGGCTGCCAAGAAGATACAAAGAGCGTTTCGGAGATACAGACTCATGGTTGAGATGCGCAAGGCATCCACTGCCTACCGGAATCAGCAGAGCCTTGAAGGCTCCAGGCGAAACTCTATCAACCCGGACCTGGATAGTAGCATGACCAGCCAGACATTTGGGCAAACCCTTACTATACCCAGCGGATATGGCGTTGATAGGAGTGCCACCCCTACGATTCCAGAGCAGTCGTATAAATCAGACAATGAGGCGTATCGCGTTGATAATGATGGTGATGACGTACCAACAATTGATGCGTCAGAAGAGATCAGAGGCAATGACCGGGATGTCATGGTA
>Ech157
CAAAGACCGATCCAGAGATCATTGTGTGCAACACTACGGGATGAGGCCCATTGGAAATGCCTCATACTCTCAGTGCTTATGTACGGTAGCCTGACGGTGGTCTTATGGTGTGAGTTGACCACGGTGGAAGTAGTGGCTTATACCTATCACAACAGCCCCGTCACTGTCTTAGACAGCCCGTGTGAAGATGGCTACATGTACATCCCCGTTGCTTTCCTTGTCTTACTGTATCTTGTCTACTTACTGGAATGCTGGTACAGTGAAATCCGCATTGAGATCTACTACAGAGAGGATACCCGTGCGGTGTACGAACGAGTGCGACGAATACGCGAGTCTTTCCCGGTAGTATGGTGGCGTGCTATCTCCTACCACTACAACAGACATACGAGACAGGTTACTAGATACCGACATGGGGATACCTACACCACCACGCAGGAGTACTACGAGAGGATCAACACTCATTCTGCTGCCAGTGCGTTCGACTTCTCAGAGTGTGGTGTCAAGGATGTCTCTAAGCAACTCATTGACCTTGAGGAGTTCCCCATGACTAGGGTGAGCTTCTCTAAGAACTTCATGTTCCTGAATGAGGAATCTGAGTACGACTACCTCTCACAGAGGGCCCGGTTCTTCGGGGAGAGCGACGGTAGAGACGAGAACATGGAGACCCGAGAGGGCCTGACATTGACGGACGTTGAATTCACCGATGACATGATCTCCTATGCCTGTTCTAATAAGCTTCCTTGGTATTTTTCAATGTCCGTTTTCTGGGCCATGTCTTTCATCCTACTCTCCTGGCCATTCAGGATCCTAGTGTCTTACAAAACAGCCATAGTGGATTATCAGATAGAGAAGCTCTTCGGAACCAACTATTCCGGCGGCATGCTCTCCATGGAACACTGGAACGGCGATACTATGCATTTAACACGGGTAAACACTGTAGGGAGTAATTGCAGCCTGGAGTCTATGATACGCGGGAATCGCCATGTTGTTCCCAGTTACTCCGAAGCGATCCTGATGGATCTCTCGAACGGGAACACTCCCCGATCCGGTCAAACTCCCAACGGATCCCTCGCCGAATCCAGAGCTCGGAACGTCGGCGGGAGCGATGGGTTTCTCGCAAACGGAAACAGCAGTAGGATTACCACCGGTTCTAGAAGGAGCAACACCCGACGGCTGTTTTCTTTCACGAATGCAAAACGATCCTCTACCGCACCGCTGCACGGTAGTGGAGTGCTTAACGCTCGCGGTAGCCCCTCGTACCGTGCTATCGGTGCTTCGGCACACTTCTTGATCACGAAGGACCGTCTGAAGGGGACATCAAACGGCCGTGCGTCTCCTATTAGCATTCAACTCACACCGACTGTTAATGGAATTGGTGCCATACAACTTACACCCATTCCACAGAAGAAGAATGAACAACGTACCCGAACGGGCGCTGGAGTGAACTCCAAAACAGGATCACCAAGACATGAACCAAAACCAAAAACCAAAACTTCAGCCGCGGAAATGCAGGCACGAAAGACAAAGAAAAGACCCAATTCCTTACCCATATCTTTTGGTACCCCGGACAACTTCGATGAGAATAGTGCAACAAATCAATGCATGCAAACTTGGGCCGTTGTCGACGGACAGCAGCGAGTACGGACGGTCATTCGACCCCAGGAAGAGCCCCAAAGTGCCGGGGAGAATCCACCCCAAGCACGGCAGCTACCACCGATGCCCGAAGGGTCGCCACCGGCTTACGAAGTGGCGTTAGAAATGGCTGTACCACGACCCGAGGAGCGGAGGATACCGGAGTCCGAGAGCCAGACTAACGTAAACATGGAGACGTCACTC
>Ech158
ATTGAAAAGTTCTTCATGGAGGTTCGTGAAAACGTCAAGAAATCTTCACAAAAGTTACACAACGTCCAATCTGACCTTCGAGCAGTACGAGCCAAGCTTGACAGAACGCCTCGCGATGATGCCAAATTCTTAGAATATGCCACTGAAGAACATCTTATGATCCAGAGTGAGAAGAAAATCGAAGAAGAGCATGAGGCGATAGAGGACATGGAGCGTAGTGCATTCGCTAAGCTGTCAGTGGCCGTCAGAGAAAGCCATGAAAAGCAAAGATCACAAGAAGAGAGGACAAAATATTGGGGTGTTATAGGATCGATTGTGGGAACAATAATAGGGTTATTAGGTTCTACGATGATCAACCAAAGACGAATGCATGAACTGAGGACGATGGTCAGTGATCTTCAAAAGGATATTGGTCAGGACGGTCAGCTGAGAGATCTTCAAGGGTTTGTGGATAACATTAGAGGTGTTGTGAATGGTGCAGCAAAACAGGGTCAAGATCTTACCATCGCTTTGGACAGTCTTGCCCAACAGCAGCAAGATGCGTTGAACACACAGGACAAGAATATCACAAAGATGTTGAAGCAGCAGGAAGGGGTACTCTTACAGGAGCTTGAAGGGGTACGGCGATTCGCTTCTATTGGGTCAGGAGATATGACTACGCTGGAGGAGATGGTTAATGACGCTGAACAGAAACTAGAATGGGAAATGAAATTGAGTACTTTATCAACTGTTGTGTTTATCTACGGTGCTTTTGCCCTAACCCTGCCTATACTTTATAGTATATTTAAA
>Ech159
ATGGAGTCGTGGACAACAGAGGTCGCTGTTCCAGGAGCTGTAACAGAGCAGCCTTCGTTCAGTTTCATTCTCCTGAACATAATCTACTCCATCATCGGTCTGCTAGGGATAGTTGGCAACTCTCTGGTAATTTTTGTAGCGGTCAGGGTTCCGTCTCTTCGCTCTGTGACAAACGTCCTGATCTGCAACCAGACAATAATCGACTTGACCAGTAGTGTGTTCTTCGTAGTACTATACCTTGTACCCAAGCCACAGGTACCTGAGAACGAGGTAGCCGCGAGTGTCTTGTGTAAGCTTTGGCTTTCAGACTGGCCTCTGTGGGGTTTCTCAGTCTCCTCAACAGTCAACCTCGTTCTCTTGACTCTGGAGAGGTACTTTGCCATCATTCACCCCATCAAGTACAGGCGAAAGTTCTCGATGAAGTGCGCCAAATGCCTCGCGCTGATACCTTGGTTCGTCGGGCCGCTGCACGAGCTCGGCTGGGCATTAGTTCATGTTGTGGACTCCAATGGCGACTGCAGCCCCAAATGGCCCTCGCTGACCCTGCAGTGGGTTCTAGGAGTGGTGTTTTTCATCGGGCATTATTTGATGCCCGTAACGCTAATGGTGTATGTCTACACCAAGATCGTTTTAAGACTTCGCCGTGATTGGCGCTCCCCTCCCCCACAAGCACCGGCCTCTGCTTCGGAGATCGGGGTGTCGTACCGTGTGGAAATAGGACCACCGGACATACCCCTCCCGAATCGTAGTCCGGCACCCGAAAAGAAACGCTTCAACTTGCTGGCCTCCAGGAGCGTCCTTCGAACCCTCGTAATCGTCTCAGTATCCTACATCATCTGCTGGGGACCGAACGAAATCATATACCTCGTGTATAACCTCGGAGGCTATGTGGAATTCAATGGGGTGTACCACAGCCTCTCTGTTATATTCGTACTGTGTAACATGTGCCTCAACCCCATCATCTACGCGTTTCATTATGAGGAGTTTAGAAAGGCACTCAGAGCAACATTCTCGTGTCATGTTTCTATACCGTGGAAGAGGCTGATGTGTTGGCGCATGCGTACAACGAGCAACCACAATGGTCCACGGACTCAACTTCCGAGCGTGACGTCAACGTTGCAATTAGCGGACACGATACAGACT
>Ech160
TCATTACGAAGGGACGCATACGACCATTTTACCGCTATTTATCACCTACTAGTTGAGAGACTCAAACTCCACCGTTGTAGTTTCCCCGTCGAGAGCAGAGTAGACGGACGTTCCCGACGGCCGAGCTCCATCTCTGACCATGCGATCATGCGGAACAAGGTGGTCGGCACGGGCACGAATATGCCTCACATCGTCCCAGGTTCGCAGCAGCAACAAAGCAGGAGTCCAGTCAAACAGCATTCACAACAGCAAATCATGGGCTTCAGACCGGTACAACCCGCCTCGCAGCAACAGCCCGTCAAGTCTGAAGCCGCTCACGCGGCATTGCAACGGAAGCGAAAGGAGCCAATTCTCCAGCCGTCGACGTGTATATTTAGTGAGGGGGAGGTCGTCAGCGTCCCTCAGGTTGTAAGCGGGACTTTATTAGAGCCGCACCCTCGTATGAACTTCAGGAAGGTCCGGTCAATGTCGCCGAATCACATGGTCGTTACGTCTATTGACGAGGGGGTGGAGGTAGACATGCCGGAGAGCGAAGGAGAACTTGAGAAGATCTCTAATGAGCAACTCATGGTACAACGGAGACATACATTAGGGGAGACCTTTGACCTCCCCCCAAGCATGGAGCCGACGCTCTCAGACTTTGGTATCGAACCTCAGGATTTGTCAGCTTCATTCGATTCTCAGGAAGAGATGGAAATCGCTCAGATTTCCCAGGGTTTTGCTCAGGGTATGGGACAGGGAATGTATCAACTAGGTTCGGGAAGTCAGTGTAACTCTCCGGACCTCTCACCGACAGTACAAGAGCAGCATTTGATAGGGCAGCAAGTTGTTCAAGGTGTAACTGAAACGCTTTTACGGACTGGCAGCCAGTCGCCGACGAGCTTTAGGGAAGGCCGTCGAGCATCGGACGGACTTCTTTTGCAGGACTCTTTCAATAGGCAGCACAAGAATCTACCCCGTACTCAGGGGTTGAGCGAACTGCACGCGAGGTTGGATCAACAGCAGGGAGTGGAGTTCACAGACTGTAAAGTTATAGCGGAGCAAGCTAAACAGCAGCAGCTGCAGCAGCACCAAGCCCGCCTGCTGCAGCACATGGACTCTGTGCAGTCCACGGACAGCGGCTCGTATTCACAATGCCAGGTGGGGCAGCAACCGGTCACGTGGCGTCGATTCCCCGCCCAGGTGCAACAGAACCAGCGCCAGAATCACTTTCAGGCGATGAAGCACACCATGCAGACCGAGCCGGCGCAGGGCACCGGCTGCAGCTTCGACGAGCTCTCCCGCGGCGTGACGCCCGCACGGAGCCTCCAGCACCACCTCATGCAGCAGCGACTCATGCAGAAGCGGCAGCAGCTTCACAAGCAGTCACAGCTCAGCCAGCAGTTTCAGCAGCTACATCTGGAGCGACAGCCGAGCTTCGATGGCCGGCCACCTCCCCCGAATCGGGCGGACTCTTACAAACAAGCGCAGCAGCATCCCGTACTTCCGCAGTTCTCCATGAAAGAGGAACCACTACGCAGCATCACCCCGCCGGGAACGTATTCACAGGAGGCGAGTCACCATAGCAGCCAGGCAGCTTCGAAACAACTCCTCTTTGGTTTACCGATGACCCACCACAGTTTTGACAACTCACAGTTTGAGTGTATGGACACTTCAGAAGGACCTGCTGGACAATCAGGGTTCTCGTATACGCCATGC
>Ech161
CTTCCACGTCTTCAGGATGCCATTGAGAGAGTGACAACCATCAACCTCAACCTGGAGGAGAAGAGAAACAAAGCGGAGACGGAGATATTGACCTCCTTCGACACCTTAGAGAGGGGAATCCAAGAGAGAAAAGAAACCCTTATCAATGAGCTGAAGGGCACTCATGAGTCCAAGCAAGAGGTGCTTCACAAACAGCAGGAAAATCTGGAGAAAGAGCTTCTTAGTATAGAGCATAATTGTGACTTCACTGACCAGGCCCTGCGGAGCGGAAACGAGATGCAGATTCTACTCGTCCGGAAACAAATGGGACAGCGTCTGCGAGAACTAACAGAACAGTGTCAACATCTCCAGCCGGAGGAGAATGATTTCATTTCCTTTGCCGGTGATGTCGGCGAGATGGAGAAGTCATTGGCCAACCTCGGCACGGTGCGCAGCAACAGCGCCATTGCCCATCAGACGATAGCCGTTGGGGAGGGGCTGAAGCGAGCCTTCAGTGGGGAGCAGATGATTGTTACGATAACAACGAAGAACTATAAAGGGGTCTTAATAACCATTGGAGGAGCTGAGATCTGTGCCCAGCTATTCTCCTCAGACGGTGGGGTTCATGATACACGAGTGATTGATAACAAGAACGGTACGTATGACGTCTTGTATACAATACATAAAGAAGGCCCACATCAACTGAGTATAAAACTCTTTGGACGACACATCAAGGGGAGCCCCTTTAAGTTGCGCGTGTTGAGGGAGAGCAGCTCATCCAGTCCTAAGTCACCGACGAGTAAGATCCCACGGAGTAACATCAAACAACGTGCAATGAGAAGACCACAGAGCGCTGCCGGATCGCTGAGAGTCTATCGTAAATCCAACCCCATGGAGGACGATCTGGTACTCATCATGGGTCAGAGAGGGCGCAATAAAGGGGAGTTCACAAACCCACAGGGTGTAGGGACAACCGCTGCCAATGGTGGCCGGATTGTGGTTGCAGATAGTAACAATCAGTGCATACAAGTCTTCAATAATACTGGCGACTGCAAACACAAGTTTGGCATCCGAGGTCGCAGCAATGGCCAGCTGCAGCGGCCCACCGGAGTTGCATTCACAGCATCTGGAAACTACGTTGTTGCGGACTACGACAACAAATGGGTGAATATCTTCGGACCGGACGGCAAGTTCATCAATAAGATCGGCACGGGAAAGCTCATCGGACCAAAGGGAGTCTGCGTGGACAGTAACAACAACATCATCGTCGTCGACAACAAGTCTAGCACCATCTTGATCTTCACATCAACAGGAAAGCTCCTCAACAAGTTTGGATCTAGAGGAGCTGAGGACCAACAGCTGTGTGGACCTCACTTTGTGGATGTCAATAACAGTAACCAGATAGTGGTGTCAGACTTCCATAATCACTGCATTAAG
>Ech162
ATGGCCACAGTTTGGAAGTACTTAGTGGTACCACTGACAGTACTTCTGATTCTGTGTTACGCTGTGCTAGCCGCCTACCCGGACCTTACGGGGAAAGTTGCCGCCGGGCAAACACTGAGAGTCGACGGGGACATCGTGCTCGGGGGCCTGTTCCCCATCCACGAGAAAGGTAAGAATGAGAGTATCTGTGGAGATATTAACCAGGATCGTGGTATCCAGAGACTGGAGGCTATGCTTTTCGCAATTGATCTGATCAACAACGACACGAATATCTTGCCCGGAATTGAAATCGGTGCCGAGATCCGAGACACGTGTTCCAGCGACACGTACGCGCTGGAGCAGTCTCTGGAGTTCGTCCGGTCCTCCCTGACTACGGTCACTTTGACTTCGCCGGAGTGTCCACCGGAACATGTGCCTGTTAATCACACCGCTAATCCGGGAGTCGTGGCCGGAGTGATAGGCGGTTCGTACAGTACTGTGTCCATCCAAGTGGCCAACTTGCTCCGGTTGTTCCAGATTCCGCAAATCAGCTACGCATCGACAAGCTCGGAGCTCTCAGACAGGAAGAAGTTTGAGTATTTTGCAAGAACTGTCCCACCTGATAAGCTGCAGGCGAAAGCTATAGCAGACATTGTGGCTTCTTTCGGTTGGACGTATGTCTCAACGATCGCCTCAGAGGGAAACTACGGCGAATCGGGAATCTACGAGTTCCAGAAAGAAGCAGCATTGCGAAATATCTGTATAGCGAGAGCAGAGAAGATACTCTCTTCGGCAGACTCTCAAACTTACGATAAAATCATCACGCGGCTGAAGAAGAAACAAAATGCAAAGGTTGTGGTGTTGTTCACAAGGGTAGAGGACGCCAGGGACCTCTTGAGCGCCGCGATGCGAGCCAATCACAGCGAAAGTTTCATCTGGCTCGCCAGCGATGGATGGGGTGCACAGGAGACCCCCGTTAAGGGTAGGGAAATCGTTGCTGAAGGAGCGATAACTATCGAACTACAGACTCGAAAGATCAGACAATATGATAAATATTTTCTCAATCTTAATCCCACGAACAATGCACGGAACCCATGGTTTAAGGAGTTCTGGGAACAGAAGTTTAAATGTACTCTCCCGCCGGACGGCACGGGGAATGCAACCCCTGCTGAATTGAGGTGCCTGGAAAAAAGCCTCGACGACGGGTCGCATCTTCAGGAGAAGAAGACACAGTTTGTGGTGGACGCTGTGTACGCGCTCGGGAACGCGCTGGATCGCATGCATCGCTCAATCTGCAACGAGACTTCGGAACTGTGCGAAGGGATGGTGCCTATCAACGGACAACGACTGTTTAAGGAATACATCTTGAACATAGAATTTCAA
>Ech163
ATGCCACCATCAGTGAAAGTCATTGTGAAAGAGCCAGACGTTTTGAAGCTGGTGTTGGATTTCTTAAGCTCCAGGGAACTTTACATGTCCATGAGATCTCTGGAAAGAGAAAGTGGCGTCGTTAACGGGCTGTACTCCGACGATGCCCTCTTCCTGAGAAATCTTATTCTGGATGGACAATGGGACGACGTCTTGGAGTTTATCCAGCCTCTGGAGAGCATTGAGACGTTTGACTGTAAAAGTTTCCGATTCCAGATCTTGAAACATAAGTTCCTTGAGATGCTCTGTATGAAAGATGATCTGCAGCATCTTCAGATGGAGATTTCCAGCGATGAAGTCGTGGCGTGTTTGAATGAATTAGAGCCTCACTGCCCGACGAAAGAAGACTACAGTAACTTATGTTTGCTCCTTACTCTACCGAGATTGACAGATCATGCCGCTTATAAGAACTGGAATCCGAGCACGGCTCGAGTGCAGTGTTTCCAAGATGCTTATCAATTGGTGGCTAGATTCCTACCAGCTGATAAGAACTTGGAGTTGAGCGACCACACAGCGAGTAAAGACCGCCTCGTTCAGCTTCTTATCAAAGGTCTCGTCTTTGAATCCTGTGTGGATTTCTGCCAACAGAGGGCCACAGCCAAGGATGTCCAGGATGCAACTCTACGAGGGATGCTGACTGGCACCGACGCCGACGACGCAGATTTGAGTTTGTTGTCATGGTTACAGAGCATTCCACCCGCAACGTTCAGTTGTCCGTTCGAGCAGAAGTCTTTAGAAGTGGCGGTGGAGAGAATAACGAAACCAAGCGCGTCGTGGTCGGAGCAAATCATGACCCCTATGACCCCTACGCCAAGCAGCAAGCAGCGCGGCTACCCATCCCCGTCCCCGTCGACGCCCATCTTGTACCGTAACCGTCCGTGGTCGGCGGGTTCCTCCCGTGGCTTATCGCAGTCTTTGACACCTACCCTGGAAGCAGTTATCTCCAACCAAGCCAAGAGAAGAGATGAAAGCCCTAATCAAGAGTTGAACAATATGTCCAGGTCGATGGGGAATGTCCATTTATCGGGAGGGGTGTCTGGTGGACCAATGAATACCTTGGCTACTGTTACTGAAGATGTAGAGAGGATGCCAGGTCAAGGGTCACTGAGAGCTAAAAGTCCACAGAAGACTGGAAGCCCGAGGTTTGTTCAG
>Ech164
GTCCAGCGAACCAGATCTGCCATGAGCGAACTTGAAAGTGAGATCTCAAAAGACGGATCCCTGACGATCAAGACGGCAAACAAGTTGAGCACCTTCAAGTTGAGGGCGCTACCCTTACCCGAAGAGGTGACGAAACTCCTGGATGAAAACACGGAACTCATTAAGATCCTGGACAGGATTTCGGCAGCATGGTTGGCGGGGAAGACAAGCGAGGAACAAGGTGGTGAGAAGCTCACGGCGGAAGCTTTAGCAAAACTACTTGAGTTCCGGGATGATTTGGAAACAGCCTTCGCAAATGCTGGGAAGAAATGGCGTGGGGCGGTGGATAGAATCTGGTCGTTCGGACCGAAGCACTGCGGACCGAACCTATTGTTGAATCGGATTGACGGGTACGATCGACCGACAATATGGCAGTGTCTGGGCGGGGATGAAGGCGATGTATCTAGGGATTGTGCCGCCCCGAGAGTGTTCGATAACAGCGTCGTGAGCGGTTTTCAGATCGCAACCTTCTCGGGACCTCTCTGCGAGGAACCCATGATGGGGGTGTGCTTCGCGATCGAGAACTGGCTCATCGAGGAAAGCACCGAGTCAAACAAATTCACTTTTCCAGCCGACAAAGATGTAAATAATAGAATCAACAATGGAGTAGAAACTCAGGATACTGTCCCAAGGCAGTCTGAAAATGTTGCAATACCTGTGAGGAATGTAGACTCTACGTCGAACATCATGCCAGAACTTTCTTCACCTGGTCTAGCCAAGAGTTTCGCTTCAGATTGTAGTTCTCCACTTATTGGATCACCGGATGTGAATAGCGAGTTGATGCCGCATTTTACCAGCCGAGGTTACGGCCCGTTGTCTGGTCAGATTATATCCACAGTGAAGGAGGGTTGCCGTATTGCATTCCAGATAAGACCACAGAGACTCATGGCGGCCATGTACAAGTGTGATATTCAGGCAACTGCTGATGTGCTC
>Ech165
TTGGTGTTCCGGAAAGTGGCTGATGTAAAGCGAGAGCAGGCCGAGGCAGAGAAGCGAAAGAACGAACCACCCATCCCGGCGGATCATCCCGTAAGAAAAATGCTGAATAAATTCCGTAAACTCAGCGATGTTCCCGAGAAGCGAACTCCTGGAATGGCTAACGATGTAGAGAAGGGGGAGAATCATGACATAGGAGCGATGTCTGTGCTGGCTCGTATGAAAGGCCCCATGTTAAGAAGAGTGCCTGAAAACAACAATGCTATTAAAGCTCCGGACAGAACTGCCAAACCAGCAATCAACAATGAGGAGAAACCAGTGAAGAAACCACCCGTTGAGATGAACAACAAGCCGGTGTCTAAGTGGGGAGCCTTTAAGAAGCCTAACCAGCTCCGTAAGACGGAGTCTACGGACAGTGGTATACTGAAGAGTGATCAGAAACTGGATGAGATTGGTCGGAACGACAGTAAGGAAGGGACGAGCTCAATGAGTACCTCTTCTACGGACCAGCAACTCCTCACAAGTCTCATGGAAATCAAAATTGAACTGAAAGATGAAATCGAAAGTTTGAGCGTGAAAATGAACAGATTAGATGAGCAAATTGGAGACATTATTAAGTTCTTTTCGCCTGATTCGTCTCCGTATTCATCTCATGTGACCAGCTCCAACAGCTCTCGTGTCAGTTCAATGAACGAAGTGGCGACTGGGTCTCCCCAAAAGTCATCTATAACAGTCAAAGTGCGCGAACATGCTGAT
>Ech166
ATGACGGGGACTGAAGGGTTTAGTTTACTTGATGACCAAGTCACTTCAATCAACAACAGTACCTTCGGTGGTTCGGTAGTAGACCTTATAGAGGATGGGGCCACACTAGATCCAACCGACTCGCCACTCAACGTCACGGATGAGAACCTTCATACGTTTTTGTACACAACAGTCGATACTATGCTGGTAACTGTAGCTATGCCGTTAATTTTCTCAATCGGTGTCATGGGAAACTTTGCTGTCATAGCTGTGTTTATCCGTGTGAGATCGATGCGGACGGTCACCAACCACTACCTGGTAAGTCTTGCTATCGCTGACCTGACTTTCCTGGTGCTATCAGTGCCACAGTTCTGGGTCATGTACGTGACGTCACCCATCATAGCAGACTACCGCGTTCTACAGACGGGCTACTGCAAGATGTCAATATACTTGACGGAGTCAAGTATCATAGCTTCTTGCTTTACCGTCATCTTGGTAACTTTTGAGCGGTACGTCGCAATTTGCTGGCCCCACAAATTCAAGGAGCTGAGCACCAAACCACGTGCTGTGCTTCTCTGTGCGTTAGTCTGGCTCTTCGCCCTCGGGTACAAAATCCCCGCCCTCTGTTTCTCCGCTGCTATTAAAACACCCATCGTTTGGCTAATTAGCGCCCCGAAGGAAGACTACCCGGACTCTATGTATGTTTGTAACTTCTGCTACCCAAGGACTTCTGACACGTGCAAAGTTTTTCAGAAATCACTGACATTGGATCAGATCTTGTTGCTGATGGTGATTCCAATCACAATGGTGATGTATTCGTTAATTGTGTTACAGCTACAGAAATTGGCAAAGTCCACTATGATCCGAGGTTCTGGCAGTAGCTCATCTACACGTATGAAGAAGCAGGTTGTGCGCATGCTAATTGTGACGATAACGCTGTTCGTCATTTGCATGACACCGTTTCGTATTTTGAACCTGTTTTCGATTTACGAATTTAGTCTACCGCCCAACTCGCAGTGGGTGCTGGTGAACGTAGGTCGCATCATGTTGTACACAAACTGTTCTGTCAATCCAATCATATACAATATCATGAGTGACAGGTATCGTCAGGCGTTCCACGACACGTTTCTTTGCTGTCTACCAAAGCGAGGGGAGGCCAACCACGAACAGTCGAGTTGCAACCGCAAGACGACCAAATACACCGCCAGCATGTGGGCTGAAACCAAG
>Ech167
TTACCAAATGGTGCCTCAACTCCAAGCAATCTCCAACCCCCCACACGGACAGCCAGCCAGATCCGTACCCTTACACCCAGTGCAAGTAAAGCTAGCAGTAGTGCACAGCAAAAACAGCAGAAGCAGCAATTGAAACTTCAGCAACAACAACAGAAGCAGCAGCAGCAGCAGCAACAACAGCAGCAACAGTCACAACAGACTCCAAAAAGTCCCAACAAGAGCTCTATGCTCACAAAACTGAAATTTTTCGGGAAGGAGCATGCTGGAAAAGAGCAAAACACTACCCCTAAAACTAATGGCGTTCCAAAGCCAGCTACCACCACAATTAACAATAGCAGTTCTGAGTCAACGTCATTAACTCAGCCACCCAAAGATGCTGCAGCATCAAGAAATAGAACAGCAGTTCAGGAACGTCCTGCACAGGACAAATCACGGACTAGCAGCAGCTTGAAGAAACATGGAAGCAGCTCCAGTATTGGGACCACAGCAAGCAATGCTTCCTCATCAGGAGGTGGCGGTACTGGCGGAGCAGCACCCCCTGCTGCGGCACAGAGTACTCCCCCATCCCCTGGTTCAAGTCTAGGATCAAGCAGCCCCAAGAATGCCCTCAAAGCAGTCGCACAGAAGACCATCGGACGAGCCTTTGGTGGTGGCAAGACAAAACCTGTCACTAAACCAGCACCTGGGAAACCTCTCAAGGATGACTTAGGGGTACGAGGAGAGCCTGTTGGATCAGCAGACACACCCAGAGTTGAAACACCAAGGAGTAATGAGGCTAACGCTAAAGCATCAACAAAATCTAAACTCTCACCTCCAGGAGGTAAGCCTACTAGTATTAAGCAGATCCAAACAGCTGCATCAACTAAGACCAAACTACCTGGGCCTGGACAAGGTCAAGCGACAATTGCCACACCAGGCCAGACTCCACCTCGTGGCATTCCTAAACCTGGTTCTGCCCCAGCAGGTCCGAAAACAGGTTTGAAAACTCCAACATCATATCAGACTTTACCTAAGATTTCCAATATGAATGGGACGAAGCAACTAGAAGAAGAAGGAAACAATGCATCCTTCACGAGGGGCGGTGCTTACAGCACCTTTCCAGGACCTGGAAATACAAAGCAAAAGAATGGTGAAGTAACATCCATGACTGAGATGAGAACTCAAGATGATACAGCGAGCAGACAACCAAGCTGTAAGCCCAAGAATGAGGCTCGATCACCAGACACGGCTCGCCTCCCAGCGTCACCGAGTCACGGCGCACAACGGTCCCCTGCTAACACAGCGACAGTAGCGCCATTCAATTACACTGGTAGCCGGCCAATGTCTAAAGAGTGTAGTGAGTTGAGCATAGCGAGTGCTAGCATGAGTGACTCGTCATTAGGCACTCCGATACAGAGCCAAAATAGCGTGTCATCCAGCAACAGCCAATCATCAGACAACAGCGTCGTGTACAGACCGAGAGAAGACGGGGACTACTGCACATCAGTCTACAAAAACGACAAAGTGGTGACAACGTTCGGCACGCCACCAACACAACCACGTGCTGCAAAGTCATATTCAGACGTGAGACCCAACAACATGGACTTGACTGTCATGAGCGTTCAGACACCGCCAACATCCAGAACGACCAAGGAGACCACCTTTGGGGATAGCGTCACAACTCAGCTCCGGAATCACCGCTCACCGACCGGATCCAGCAAAAGCAACCAATCACCCCAAGGCTCACCACGGACACAGCGCTCGGCCATCGCTACCTACGGTGCCTCTGCAGCCCGACTTAACAACCTTAGTTCCTTGCCTCTCCAGATTCCCTCCATGCCTGTCCAAGGGGACGCGCCCTACTCAGCTTACTCATACCGCAGTGGTGGTGTTCCTCAGCGCTTTGTGCCCGCTCCCTCCTTAACTCGTCTGTACAGTAACTCCATGCGGCGAACGACCTCCAACAGATCTCACCTGAGTGATCTACAATACACAGAACAGCCGATTCTTGACGATGATGATATGTACGATGAGGACATAGGCAGCGGTTACGTCAGCGATGGAGACATCTTGCATAGAAACGCTCAGTTGAGTGATATAGCAAGTGGCTACATGAGTGAAGGAGGTGGCTTCTTGTATGCTAAGAGGTTGGGAACCGGTGGTAGCAGACTAAGAGATGGAATGGCTGCCGTACGAGAGTTCCTTCAAAAAGATGTGGATCTCAGTGATGAAGAA
>Ech168
AGTAAACCGAAGAACTATGACAAACTCCGCAAGAAGTTCCAGCAGATCGCTCAACAGAAAGCGCAGCTAAGTCGCAAGAACCGGGCCGATAAACAAGCCCTGAAAGCAGCCAGAGACACGCTCAAATCCGAGAAAGACCAGAAGTCCAAGAGCTCACCGCAAAGTCCATCGTCGGGCGGGGGCAGCGCGGGCATCCACAAGCTGAACTCCCACTCCCACATCGACGTACGGCAGCTCAAACCCCAGACGGCACAGCTTATCGAGGTCCTCCAGCAGACCGAATCGGCCGTCTTGAAAGTCTCGTCTAAAGAGAAGGGGAAAACCGGATCGCCGGCCCTCATTGCGGGGATGACCCTTGATGAGTTTTTGGGGCAGCAGTGCTCGCTCGGCGACACCCTGGTCTTCAACCTAGTCCAGTGGGTGAAGCACCTCCCCTTCTACACCCAGCTATCGCAAGTTGAACACACGTACATCCTGAAGACGAAGTGGGTGGAACTCTTGATCCTGTGCACGGTCTCCCGGGCAATGTATTTCAAGCAGAACAGTGGTGAGAAGGTACTTGGGTTTGAGCACTGTGTGCATCAGAATCTACTCACCCTACAGGAGTGCATGAACAAGACGATGGATCTCAAGTTGGACATGGGCGTGTTCCGGGAGGAGATGGGCGAAGCCGTTGAGGAGCTGACGAGACTCGCCGCATCGTTCAGGACGCTCAACATCTCACGCAATGAGTACTTACTCCTTAAAGTCATCATCCTTCTTAATTTC
>Ech169
GCATATGGAGTTGTTTGTTCAGCCGCACACAAGAAAAACTCTGAGAAGGTAGCCATTAAGAAAATACCAAATGCCTTTGAGGAACTCACAACAGCCAAGAGAACCTACCGGGAACTGAAGATTATGCGGCACTTCCGTCATGAGAACGTTATCGGAATCCGAGAGATTCTAATGCCAAGAGAACCATTGAATGATTTCAAGGATGTGTACGTGGTTCTTGATTTGATGGAAAGCGATCTTCATCAGATTATCCACTCTCAGCAGTCAGTCAGCATGGAGCATATTCGCTATTTCCTCTACCAGATCCTCAGAGGGCTGAAGTATATCCACTCTGCCAATGTCGTCCACCGTGATCTAAAACCCAGTAACCTCTTAGTGAACGAGAACTGTGAATTGAAGATTGGAGATTTCGGAATGGCTAGGGGGCTGTCAGGTAATGTTGACTCCAAACGTAAGATGTTTATGACTGTATACGTTGCCACACGTTGGTATCGTGCGCCAGAGTTACTGTTTTCAAACGATGACTACTCGTATGCAATAGATATGTGGTCAGTAGGTTGCATCTTTGCTGAGATGCTTGGACGTCGACAGATCTTTCCAGGAAGAAATCCCATGCATCAGTTGACTCTCATCATCGAGGTGCTCGGTATGCCACCAGACAAACTGCTCCGATCGTCAAACAGTGATCAGATCTTTAATTTCTTTCATCGGAATTTCGGTGGTAGAAGATGTGTCAATCTGAGAGAGAAATACCCAAAGGTTGATGATAATGGGTTGGACTTGTTATCTAAGATGTTAGTCTTCAACCCAGAGGACCGAATCTCAGTCACTGACGCCCTCGCTCATCCTTTTCTTTCCAAATATCACGATCCGGAGGATGAGCCGAATTGTTATCCTGTGTTTGATTTTTCTTTTGAGCAAGATGATCTGAATGCCCAGCAGATGAGGCAGAATGTTGGCAAGATGATCTTGAAGTACCAGAGAACCAAGCTCTTTGCCGGAAAGAAATTTCCCAGCTCTGCTCCTATCTTGAAACCATCAACTGCAGTTACGGTCACTTCTGCAGCTAGACAGGAAACCAAAGGAGCTACTGCACAAACAGTCGCTGCATCGATTGATCCTGCCAAAAACTTGCCAACTGCCAATCGTGAAGAGAGCATTCCAAACTCAGAAACCAAAAGTTCAACTGAAGACGTTGTCTTTAAAGTTCCGTCCCGCCCTGTTGATGAAAAGAAGGTCGTAGCCTCTGAATCAAATTCAGACAAAGATTCTCTTTCGTCAGTGGAGACTTTAACTGTCGTGGCAATGCCTTCCTTGTCAGTCACAGAAGATGTCGACATGAAAAGTGCAAGAAGCTCAGCACAAAACAATGCAATTGCTAAAACACAAGAACTTTCAGGAGATGCGTCAACGCTTGAGCATCTGACTGCTCCTTCCATCCCAAGAAGTTCAGGAGATGTTGAGATGAAAAGTGCCCACGGTGAGGCGAAACAACCCCTAACTGAGTCTAGTATCACACCTTCCAGTACCAGCTCATCAGAGTCTCTGGACATTGATATGAAGAGTGCAAGAGGTCAGCAAGAAGAGACTGGTTCTGTTGCGGATTCTTCACGTATAGCTGCACCCGTTGAAGAAGCTGTCGGCAAATCTGTAGAGCAGGCTCTGGTTTATGAAAACGCAGGACAGAAAACAATTTCAGATGACACTAAGAAACTCATCAAAGCTGCCCTGCTTAACTCTGCTTTGAAGAACAAAATGAGAAAA
>Ech170
CCAGGCAGTGGATGGACGTCCGAAGAAGGACTTGGTTTTGGTGCTGGTCACGGTGGCTATGGAGGAGCCCCTGAACCTATCACTGGTGGAGAACCGTACGGATCCCTCTATGAGCCATTGCACAGTGGCAGTGGTGGTGGCAATGGTGGAGGGGTCGGAGGCAGTGGCGGAGGAGAGCTGCACTGGCAGAATGGAGCTCTAATTACTATCGATGGGTTTGTGTACCTCAGGGGTCAGGATGGAACAGGTGGCAGCGCAGGCGGTGGCAGCGGTGGGAGTGTCCTCTTTGAGACAACAGACTTTGCTGGACATGGTGAGATCAATGTGAACGGTGGCAATGCAGCAGAGCCAACTAATGGTCACCATGGTTTGGGATTTGGTGGTTCAGGTGGTAGGATCGGGATTCACGCTCGCTATCACTACAAGTTTGCAGGTAGATTAAGAGCTTTTGGTGGACATGGGATATTGACAAATTTCGGTGCGGCAGGGACCGTTTACAAAGAAGAAACCGAGCGAGGGCCACAGTATGCTGAACTTAAATACAACCCTGATACAAATGTGACGTCGGTTGTTGGAGAGCACCGTTATTTGTTTGTTGATAACAACGATCAGCATGTCCCTTGGATTTTCACAATGCTCATGGAGGGTGAGAGTGACAACTACGAGCTAGATGAAGCACATATCACTCGCCATGCCAATATTCGCCTCTACCATCCTCTCAAATCATCCAATGTGACTGTGGTTGTCCATAAGTTCCTTGGAGACCGCACTGGCTTGTTTCATCTGAGGGAGAACCAAATCATATACGTTGAAGTTGTTGAATCTCAGACTAATGAGACTTTTGCTCCTTGTAGTTATCAAATCGATGAAGGAGCAGAGATTGTCTTTCCTGCCTCGGTTGATATCATCGGAACAAGATCTTGGTTAGCTGGAAGAATAACAGGTGTGCACCATCTTGTTATTGCTGGAGGAGGCGATGTTATATTTTTCTCCACAGCTCAGACAGCATTGGTGGAAAATCAGGAATACATTCATATCACGGCGAAGGGGAACTTCAGCTTCGCAACTCTCACTGTGGAACGTAACTCTGTTGCCGAGTTCCAGCGAATAACGCATCCTATGAGTATTGTTGTGAACGAGTTTCGGGTGAAATATCAAGGAGCTCTTATTATGGATGAGGTGGAAATCGACTCTGCAGATGCCTGGATTGAAAGCCAGGGCGTGTTCCACATGGATGCAAGGGGTTTCACTGGAGAGGCTGGACCAGGGAAAGGTTTAACAACTGACGACGGGATTGGAATGGGTGCTGGTCATGGTGGCCAGGGCGGTGGACCTCCACCATATGGTGGTGTGCCATATGACTCTGTGTATAGCCCTCGTGTGAAAGGCAGTGGCGGCGGAAATGGAACAGGGATGGGTGGTCCTGGTGGTGGTCTCCTATGGTGGAAAATCGGTCAAAAACTGGAACTGAATGGAGAGCTTCGTCTGAGAGGTGGTGACGGAGTTGGAGGAAATGCAGGAGGTGGAAGCGGAGGCTCAGCCTTGATTGAGTTAACCAATATGACTGGGCATGGTGTGATTGATATCATTGGAGGCCAGGGTGTTGATAAGGGAGGTGGTGGATCAGGTGGTAAAGTAGGCATTCATTGTCGCTGGCGATACCAGTACGGTGGACAGTTCCTGGACTATGGTGGTGGTGGAGGCAATGGATATGGAAATTCCCATGGAGGTTCTGCTGGCACAGTCTATAAAGAGGAAAACTTACGGGAGTTAGAGTATAGGCATAAGAAGTATGATAAAGTTCACAACACAACATTCCTGGATGTAGATCACAAGTATGTGCACATTGACAACAATGGACGTCCTGTTCCACCAGCTACCTTGATTTTAGAAGAAAACACCATCCAGTATGAACTTGATGAGATGGAGCTCAGTGGAGCTGCAAGGCTGCTGTTGTATCATCCAGACAATGCAACCAAAGTAAACCTGACTGTGCATAGATTTATTGGGGACAAGACTGGCCAACTGCATGTTAGTGTTAACCAGACGGCTTTCATAGAGGTTGTAGAGTCTGTTACCAACAGGACTGAAGCACCCTGTAGCTTCATCGTCGATGATGGGGCCGAGATAGTCTTCCCTGCAGAGCTTCACATTCATGGCTCAAACAGCACTCTTGGTGGTTTGATAGTGGGCGTTCACCACCTATACATTGAAGACGATGCTTGGGTTGAGTTTCACTCAACAGCACAAACCGGTCGAATGGAAAACCGCATCTATGTGGATGTTACGCCACCTGGGAACTTCTCATTTGGAACAGTTACAATCAAGAGAGGTGGTCTGGCAGGCTTCAGACGTGTAACTAGTACAATGAGTTTGGAGTCAAGTGAGCTTCGAGTGGAATACCAAGGTGCTCTTTATCTAAATCGTGGTGAGGTTCACTCAACATATGCCTGGATCGAAAGTGAAGGTGTCTTCCACATGGATGGTCATGGCTTCCCAGCAGAAGAAGGTCAAGGAGCAGGGAAAACAGTATCTGGGGTTGGTTATGGAGGGGCACATGGAGGAGAAGGAGGAGGCAAGAACACAACTCTTGTCAGTCAACCATATGGATCTGTTGTAACAGGCCTTGAGCTTGGAAGTGGTGGAGGAAACGGCCAAGGAATCGGAGGCAGTGGTGGTGGATTGCTTCATTGGAAAATCAGTCATCATTTGGAACTAAATGGCTTGCTGTCAGCGAAAGGATCCCCTGGAATCGGTGGACATGCGGGTGGAGGGAGCGGCGGGAGCGTGTTCCTTGAAACGACTAATATCACAGGTCATGGAGAAATGAATGTCCGAGGTGGAGATGGTGTTGGGGAAGGAGGTGGCGGTTCTGGTGGAAGAGCTGCTGTGCATTGTCGCTGGCGCTACACATACGGAGGGAAGTATACTGATCGAGGTGGGAGTGGTGAGGGAAGCTACCTCTTAGACCATGGTGCAGCAGCAGGGACAGTTTATGTTGAAGAAAACCTTCGCCCTCTGGAGTATCGCATCAGGAAATATCAAAAGTCAACCAATACAACCCTCCTTGATGTTGACCACAAGTACTTGCACATAGACAACGAGGGTTTGTTTGTTCCAACCGCCACAGTGGTTATTGAAGGTGATACTAACTCATTTGAGTTCAATGAGATGGAACTGACAGGAGCTTCCAGATTGCTCATCTACCACCCTCCTATGCATCAACACGTGAATGTAACAGTGCACCGTTTCGTCGGGGACAAGACCGGGCAGTTGCATCTGAGAGGAGATCAGGCTGTGTACGTGGAGGTGCTTGAATCACTGACAAATAGAACCGAAGCTCCTTGCAGTTATCTAATTGACTATGGGTCGGAGATTGTCTTGCCATCAGAGGTGCACATGCATGGAACAAGAACAGAGCTTCATGGGCGTGTAACAGGCATCCATAAACTGTACATTGAGGACGAAGGGGATGTAATCTGTTCATCGACATCGCAAACGGCTCTGGTGGAAAACCGGGAGTATGTACATATTTCTGAAGAAGGGAACTTTTCAGTTCCGGAGCTTTTCGTAAAACATGGAGGAGCTATCACTTTCCAAAGAGTTCTCACCGATGTCATCCTCAATGTGGATTTCCTTGAAATCAAATATCGGGGAACACTGCTGATGAATCATGGATTAATCGAATCTGACCATGCCGACTTGGAAAGCGAAGGTAACTTATTGCTGGACGGAGAAGGTCACGGCAGTAATCAAGGACCTGGGGCAGGTCAAATGTCATCTGATGGCTTCGGCACTGGTGGCAGTCATGGAGGAGAAGGAGGTTATATGGGCGAGAACAGAACAGGTGTAACGTATGGATCTGTATACACTCCTCTTCAGCAGGGCAGTGGTGGGGGTAGTAGCACCTATGGCCCAGGAGCTGCTGGAGGTGGATTGCTCCATTGGGTAGTCGGAAAGCTAGTGCACATTAATGGCTACATATCAGCAAGTGGCCAGAACAGTCCAAACAAGAATGTAGGTGGTGGCAGCGGTGGGAGCATTCTTCTGGAAGCTACAAATCTCACTGGTCATGGAGAGATTCATGCAAATGGTGGGGAAGGATTGGAAGGCGGTGCAGGTGGTGGTGGTGGGAGGATAGGCATCCACATCAGACACCAGAATAACTATGGTGGACTTTTCGTTGCAAAAGGAGGTGCATGTGGAAACACACACCAGGAACCATCCAAGGGAAATGGGGCAGCTGGAACGGTTTATAAGTATGAGTCGCGCCGCGGACCCCAGTACAGAGAGCTGAAATATTCAGCAAGAAATGTCTCAGAGTTCAAACCTGACCACTCGAAATTAAAGATTGACAACCACAAAATTGAGGTCGACCATCCGGCTGTTGTGATGGAGGAAGGAACGGTCTTCTACCAGTTTGACGAGGTGCAGATTGAGGGTCACTCCTACCTACACTTTTACCATCCAAAAGAAGCACGCAATGTCACTGTTGTGGTCCATGAGCTCACCGGAAATAAACGGGGACTGATCCGTGTGCAGAAACGACAGCGCCTGTTTGTCCACATCGTAGAGTCAACTCACACTTACCTTGATGCTCCGTGTGGTTTCCATGTTGACTGGGGAGGTGAGATTGTTCTACCTACCACAGTGATAGCTCGCACGGAGCGGATCATCATAGAAGGACGACTGACGGGTGTTGAAGAGCTCATTTTGGAACGCAGCAGTGAAATTAAGTTTAAGGGCAAGGCTCATACAGCCATGCTAGCAGATGAGTCACAGTGGTTCACCGACAAACCCTACAATGATCACACCCCAGGTCTTCTGACTGTTCCGTCCCTCTCAGTCAGCAACGCTGGAGTACTGACCCTGTCCATGGATCCAACAATCCCAGTCTTAAACATCGGAGAACTGATCGTTAAGAACGGCGGTCAGCTGGTTCTGCAAACTCAGAAGGTAACAGTTGATGCTGGAACGGTGACAGTGGAATCGGGTGGAGTTGTGATGAGTGATGGAAGTGGATATGGGGCTCAAGAGGGACCT
>Ech171
GATTATCTCCCCACAATGAAGGATATCCTCTTTGCCAGGAAAGCAACAAAAGGTATTGTTGAGCATGTCATCGACATCAGAAGTGTCCCGTTTCGCTTCGTCGATGTCGGCGGGCAGCGGTCGCAACGACAGAAGTGGTTCCAGTGCTTTGAAGGGGTCACGTCAATCCTATTTCTGGTGTCGTCCAGCGAGTTTGATCAGGTCCTGATGGAGGATCGCATCACCAACCGACTAGTAGAGTCATGCAACATCTTCGATACCATCGTCAATCACAAGTACTTCTCCGAAGTGTCCATTATCCTCTTCCTTAATAAATCCGACCTTCTGGAGCAAAAGGTCAAAGTAGTAAACCTCAAGGACTACTTTTCAGCATTCGAGGGCGACCCCACCGACGTGAAACAAGTGCAGAACTTTATCCTTCTCATGTTCGACATGCGGCGGCGCGATCGCAGTAAATCGCTCTTCCACCACTTCACTACGGCCGTCGACACGGAGAACATTAAGTTTGTATTCTACGCGGTCAGGGACACGATTCTAAAACAGAATCTGCAAGGGATCATGCTGCAG
>Ech172
GGCTTCTGCCAGCTTGACCAGAGCTCTGGAAAAAGTACTTTCAAGACCTACAAAGGGGATCTCCCATTCTATCTGAGCTTACAGAATATCAACGGTCAGACAGCACTCTACCTAGCAGCCTCAGCAGGCCATGTCGAGGTCTCCCGAACCCTTCTGGATTATCGCCCAGCCGGACCTGTTGTCCCAAACTTCGGACACGGGAAGAAGCAGTCATACATTGAGGTGGACAGCTACACTGTGATCGGTCTGACGCCGTTACACAGCGCAGTTATAGCAGGTAACATTGACATCGTCTCGTTGTTGCTGAAACACGGAGCTGACGTCAATCTGCCTGTCAAGTCTATTAAGTGTCTGTTTGGCTCGAGGAGCAGCAACGCTAGTCTGATCGAAGGCAGAGTTACTGAGAAGGTACACATTCCGAAAGAGGACAGCTCTATCCTATGTGAAGCTTGCAGTGCCTGCGAGTACAACATCGATATCATAGCGCTGCTTCTGAAACACGGTGCCAAGGATCCGAGTGGGAAGGCTTTGCTCTCAGCTACGCTCAGCGTTCGGAATGATATCGTGACAACTATCCTGGCACATACTGGGGTGCATCCCGATCCGGATTACACAATCAGGGAGGAGTATCAGAATAAGTTCAAGGCATTTGTGAATGACTTGGCGTTCGCTAGCGAGGGAGCCGAGGGAAACACCAAGGTGAAGATTAGTAGAGATGCGGCGATGCAGCCGAGGTCCAAAGCCATGGCTCGCCAGGACTCCAAGAAAGACCACACGAGGAAAGGTAGCACTTATGATCGTAAGAGAACGTTTGGGGGTATCAAGAGAGCTGCCAGTAATGCTGGAATGATGGACACGGCGGTGGCGATCGATTGGCATGACCAGAATATAAACGAAATCAAACGGGAATGGGTAGTGGAAGCCGGGCTAAGGTTCAACGGCTTGCTGAGGGCTTACCCATTGGATTCCAGCATCCACATCGCTGCAGCTACTCTGACGAGAATAGACGTTTCCGACAACAGTCTGGGCTGCTTGCCATTGTTTATCTTCCAACTGCCTTCCCTCCAGCAGCTGAACGCTTCCAAAAACAAGATCTTCCATCTGCCTGGAATGCCTAAGAGTAGAGATTTCAGCTCGCTGTCTTCCAGTCCTACATCCACATCATTTCCAGCGGTGTCTGAGGACGGTACTTGGGATGCGCCAGTGCTAAGGAGGATCAACCTCTCTCACAATCGCCTGAATACCGTGCCATCGGAACTCTTCCTGCTGCCTGTTTTGGATTATCTGAACCTGGAGAACAACACTATACGGGAAATGCCATTTGAGATGTGGATGTCGCCAAAACTGAAGACACTCAACCTGTCGAAGAATAAACTTGAGGAGATGCCTAGTGGTTTGTACCCCTCTGGGAACGACTCCCTAATGGTTCACCCAGAGGTGCAGATGAGAAGTCCATCTCCTATGGAAGATGACCTGCTGACCACTTGTCAGAAACGAGACACCTTCCCGTTGATTGCCAACCGGTCCGAGAAGACGGGCGGCAAGCTGGCGAGGTTCTCCGGTTTTGCCATGAAGTTCGGCAAGGCTGCCCTCGGCCTGAAGGACCCCTCCAGAAATTCAAGCAACATAGCGGTTTTAATGTCGACTCTGGAATCGAGACACATAAGCGGAAGTGTGAGCGACAACTCAGGGAGCGACACCCCGGATTCTTCTGATTCCGAGGTGTTCCTGGACGAAGAGGCGACAACCCAAGCCTATTCTTATGTGAACATACGACGCTTCAGGCTCTGCAGCACCGGTAGTCTGGAAGGGGACACCACAGAGGAAGACAATGACACTATTGGAGAAATGAACTCACTGGAGACCTTAGACCTGTCCCACAACAACCTTCTCAGTGTTCCCTCCGGGCTTCCCTGCCTGGCTCCCAAACTCACCAAGCTTGTACTGTCTCGCAACAGGATAACCGACTTTGGACCGATGAACAAGTACCCCGTCGGCCTGGTGGATCTTGAGCTCTCGTGGAACAGAATCAAGGACATGAGCAATCCGGTGAATCAAATATCTGTCCGGAACAAGACGAATGTCTTCAGGCTCCTGCGGTCCAACTCAACGTACGATCCGACATTGAGTATGACAGACATGTGTTATAGTCCGACCTCTCAGTACTCGTTATCTCAGCGCAGTGCTCAACCTTCTCATTTAAATTCTGCTCGACGCATGACTAACGACTCGTCCATGATGGCTGGCTCCCCCGGGACCCTCACGCAGAGCTCCATGGGGCAGTTCTGCAAGCACCGTCGACATCGTGTGTTGGCCACTCTGCGGACGTTGGATCTGTCGTACAATCAGATCTCTCAATTGGATGTGATTGCCAGGACAGTGCTTGGAACCGGAGCGTCCTTTGAGGAGGAGGTGCCTGGGAAACTTGGAGAGAACAGTGAAGAAGACCCAAAG
>Ech173
AATGCTTCACTCTCAAGAGAGCTTCAGAAACTTCGACAGGATCTGAAGGAGCAACTGGAACGTAGCGATGTGGAGACTAAGACGCTTGAGGTTATCACTGAGCTAGAAGGTGAGGTCCATGACCTACAGGGTCTGTTGGAGAGCAAAGAGGAGGAGGCTTCATCCTTGCAAGGAGTTGTTGCGGAGAAGCGAGAAGCTCTAGCCAGACTTGAAGAAAAATCCACCCGTCAAGAGACAGAAGTAGAAGCATCACTTTTAAAGATTTCAAATCTGGAGTCGGAGGTTACTGCTCTGAGAAGTGAACTCGATGATAAAACTGCCAATCTCGAGGGTGTTAGTGGAAACCTACAAGAGTCACAGCAACAGATTGCCCTCAGCAAGGCAGAAGTGGAAAAAACAGTGGAAACTCAGAGTACGTTGCTCAGGGAAAAAGATGCCCAGATTCTTGATCTCGGCACAAAGCTCGCTGATGTTGAAGAACATAGGAAACATCAAGAAGGCGAACTCATTAAAGAACTGAATGAGAAAAACACAGAGTTGTCTTTGCTCAGTGACAAGGTGGAGAAGATTAGACAGGAGCTGGACTCAAGGCAGCGGAACATGGGCGAAATGAAGGCAGAGCACAACTTTGTCGTCAAACAGAAGGACACCCAGATCGCCAATCTGATTGAAAGTCTCGAGCAGTTGAAAAGAGCACCGAACCACCAGGAAAACAGGACACCATCTCAGGACATAGAGAATGGGGTCATCGAAGAGACTGTTAAGGTCACAACAGTGCCTGAACTCCTGAGTGCCAATATTGAACCAATGCAGTCCAAGCATGACCATATGCTGGACACAATCGCCCAGTCTTCCCTTAGCGACAACGAGAAGCACCTTGAGAACGTTTTACAGGAGAAAGATAAAGAGATTAAACTTTTGAAGGAGAGCAACCAGTCCCTGACAAAGCTTCTTGGGGATAAATCTCATGCTGTGATGGGAAATACAATGCTCGTTGATCTACACAAGCTTCAGATGCAGGTTCGTACCTACGAGGCCGAGCGCAGTCAAATGATGTCCGTCTTGAACGAAAAGACAAGGGAGTGCAGCAACCAGAAGAATGAGGTCCACCGCTTAGTAAAGACCATCTCTGCTCAGAAGCTTGCCCTCGACAAGGTCCAGGAAGACAACAAGGAGATCAAGCGTAACAGCGAGGAGCCTCAGAATGACATGCAGAAACAGGCGCTACAGAAGCTGTCGCGCCTCATCCAAGACAAGGACCTTGAAATCGAGGCGCTCAAACAGAAGGGCGATTCACTGTTGCAAGTTCTGCAGTCGACTACTCCGAATAACAGCTCCGACATCTCCAGGGTACTGTCGGAGAACGAAGAAATGCAGAAAGAGAACAAGATGCTAAAGGAAGAGCGCGACCAACTCGTCGTCAGCATCCACCAGAAGCATCATGAGAGCCTAACGTATTATGAGGAGGTGCAGAGGCTGGTTGGAGTGGTCAATGGAGAGACACACAAACAGGCAGAGCTTCAGCAGAAGTATAACCTTATCTACGCTGACCTGGACGATAAGGAGAGGTCCTTAAGCCAACTTACTGTAGAGGTTGAACACAGAGACTCATCAATCGCCAAATTCCAGAAACAGCTGGAGGAAAGGAACCAGTCTGTGCTAGATCTTGAGAACCAGTTGTCAAACTTGAATGAAAGCTTAAGTAAACTTGACCAACAGAATCAAGAAGGTGCGAGGGCATCACTTGGGCACCAAGAGAATGAACAGTTAAATGCCTTGCTGAGAACCAAAGAGGAGGAAATCACTGCCTTAAAATCACAGATTGATGCACTTCAGAAAACTTCCCAAGATTCATCCAAACCAGCAGGAATTGAAGGAATGGTTAAAGCAGAAGTGGCCCTTGTCCAAACGGCACCGCCACAAAATGAAGAAACTTTTTCCGTTGAAGTAATTGAGGTTGCTCAGCTGAAAGAGCAGCTCGATGTCCAAGCAAAATCCTTGTCCAAAAAAGACAGCGCAATAAAATCAAAAGATGAGGAGCTTTATCATAGAATGGAGGAGCTTGCCTCTCTCCGGCAGCAAGTAGACCTTCAAAACCAGTCTCTCCTCCAACGAGATGCCGCCCTGCAACTGAAGAACCATCAACTGCAAACCCTCACCAACGACACCAAGTCCAAAGACGTCGAGCTTCACGGTCTCAAATCTCAGAACCAGACGTTGCACGTGCAGCAGCAGGGCTTCCAGTCAGAGATCCAGACGCTGAAGTCTGATAACCAAGGACTGCAGCACGCCGTGCACAACAAGGACGGCGAGAATAGGACGCTGCAGGACATGAGCAACCGACTCGCCGTCCAGATCAGGGAGAAGGAGTTTGAGATCGGCGCCCTGAAGGAGAAGAATGCCACCTTGACGAGGCTGGTGCAGGAGAGGGAAGTGGGTACTGCCGGGGAGCTTCAGCGACTGCTGGGCGAGACGGAAGCGATGCAGAAACAGGCGTTGATGTTTCAACAGGAGAGAGATCAAGCCCTGCTGGCATTGCAGCGCCACCAAGCCGACTTACAGGCTCAACAAATGGAG
>Ech174
GATCAGTCACGTCTTGGAACGACACCCCTGGCCATGCTAGCTGCTACTTGTAATAAGATTGGTATAAAAACCCCGCCCCCGTCCCTCAACGACGTCACCACACCCAAAGCCAAAGGCTTTCACCCCTTCATCAAGAAGACATCCTCCATGTCAGACCTCCCCACAGCCCTAACCGATTCAAGGATGCCGATTGTGTCAGCTTCATCTAACGGGTTCACCCCTTACAGTATCTCGTCGGCAGTGGCATTACACAACTCATCTCTGACCAGCTCCACGGCCGCTGCTGCGGCCTACAACGAGATGCTCATGCACGGGAGGACTTCCCTCAAATCCAGCATACCATGGACTTCAACAGATTCCGCTTCCCAACCTGCTATCATACACAAACTACATGGGACAACTGCTGATCATTTAATGAATGTATGCCCTGGTATGCCGGTGTGTCCACACCCTTACGACTCGTGGTTAAAGGCGTCTAGTGCGGCGGCTGCAAGTATTGCCCGGGACTCAAACACGGCATCCGCCCTGAGCTGGTGGGAGTTACGTGGAGGGTCGAGTTGGTTGGATCTACACCCTAGCACCGCCGTGGCATTGAGCTCACAGCTACCTAAATACTCGAGCTATGCCGCCGAGTGTGCGGCACTAAACGCGGCACACCCTGTATTCAGTTCCCCTAGTGGTAACCCATTCATGCCGGCACCTCCCCTCTTCAGTCATGACAGTCTAGGGTCATTAGTTCCACCAGGCTGTGACCTCATGAGTTTATCGCAGATGCGATCCCCGTTCCTCACACCCAACGGCTTCAGCGGATTGTCGCTGTCGTCTCGAGCAAATAGACGGTACACAGGCCGTGCGACATGTGACTGTCCAAATTGTCAGGAGAATGAGCGACTTGCCGCGGCTGGTCAACCCACACGCAAGAAGAACGTTCATAGTTGTCACATCCCAGGGTGTGGTAAAGTCTACGGGAAGACCTCACACCTCAAGGCCCATCTAAGATGGCACACCGGTGAGCGACCGTTTGTCTGTAACTGGTTGTTCTGCGGGAAGAGATTCACAAGATCGGACGAGTTACAGCGACATCTACGCACACATACTGGTGAGAAACGGTTTGCCTGCCCAACGTGCAACAAGAGATTCATGAGAAGTGATCATCTTAGCAAACATGTTAAAACTCACACTGGTAACACCACTTCCACCAGTAGTAGCACCACCAGTGGTAGCAGTAATACAAATAATAACACTAGCTCTTCGTCATCAAAGAAACCCGTAACGCCTGTAATCAGCGGGAGCGAGTCCGAAAGTTCCCCGTGCGAGCTCGGCAGTGAAGGGAACACATCCCCGGTCCCTCTTAAGAACAGTGTGTCCTCGTCAAGCAGACAGCAACACACAGAGGTAAAGATGATTACATCT
>Ech175
ATGGACCATCCGAATAATAAAATGATGAATGGCAACGGTTCAGCTTTGAGTATAACAACAGTTTCAGAACCGGACGGACGAGTATCAGTCAAACCTGACCTGAGAAAAACGTTGAAGTCATACATCGTTGCGTTACGTCCGTGGTCATTCAGTGCATCGCTCAACCCCGTCATTCTCGGTTCAGCGATAGCGTTTAAGACACAGCCGGAGCAGAGCGTGACATCTGGTAACTTGGTAATCTTCATGGCCGCTTTGGTCGCTGTACTGTCTGTGCACGGTGCAGGAAATCTTGTCAACACATACTACGATTACATGAAAGGAATCGACAGCAAAAAGAGTGACGATAGAACTTTAGTCGATGGAATTCTCTCCCCGGATGATGTAGCGACATTCGGCCAAGTCTTGTATATTGTTGGTTGTCTCGCCATCGCAGCCTTGTACTTTTTCTCGCCGGCTAAACTCGAGCATATTGCTCTTTTATACTTCGGCGGGTTATCCAGCTCATTCCTTTACACAGGGGGACTCGGACTGAAGTACTTAGCGCTCGGAGATCTTGTGATTATGTTTACTTTTGGACCATTATCCGTTATGTTCGCTTACACGATGCAAATCGGCACAATGCATATTCTACCGTTGTTATACGCCATCCCACTAGCTATGAACACTGAAGCTATACTTCATAGCAACAACACGCGAGACATGGAAGCTGATAAGAAAGCTGGGATAGTCACAATAGCTATGTGTCTAGGCAAGACAGGCTCGTATATTCTCTACACCCTCCTTATGTTCGTCCCTTACATCACATTTGCAATTATGGGCGTCAACTTCTCCTTGGCGTATCTACTTCCGTTTTTGACTCTTCCGATGGCTTTTAGTCTGGAGAAGGATTTTCGGAGAGGCGAGATGGCAAAGCTACCCCAGCGGACAGCGAAACTAAACCTCTTATTCGGAGCGTTGTATATCCTAGCATGTTTGCTTGTAAATAGGAATGCTATGCCAGGAGTTTTAGATGTTGCGGCTCTATCAAAG
>Ech176
ATGGAAAACATGTCTGTAGTTTTGGACGGGATGAGCGACTCGACTACCGTGTTCGAAGAGGAGCTGACCACCGTGGTTCTGACGAATTCAACGGGGTACACCAACCAGACGACGGCCGCTACTCCTGCCGGGGTGTCATTTGATCTGTCCGGTAGCGAACTGGCGAGTGTGATCATCTACTGGGGTATTGGTATCCTAGGTTTGATCGGCAACACTCTAGTGTGTGTGATCTTCGGACTCTTAAAACAAAGAAGGAGTCAGGTTAACTTATACATTCTCAACCAAGCATTTGCAGATCTCGCTACGAGTTTTCTCCTGATTGCATTCGGCACCACTAGGGTTTACAAAGCAAGGATTGCAACTGATGGAGGTTTCGGGGAGTTCCTGTGCCGCTTTTGGTGGTCTCGGTTCTTCCTCTTCTCCTGCTTTGCCATCTCGGCTCACAACCTCACCCTGATGTCTGTGGAGAGGTACGTTGCTGTAGTCCACCCGTTGCAATACGGGAAACTCTTCACCCGCCGTAACACTAAGATCAGCATTCTTATGGTGTGGCTAATCGCGCCGATCATGCAGTATATTTTCGTCATATTCCAATATACTGTCTCCGAAGGACGCTGTGCCACCCAGCCGTCATGGTCCCCGACTGCCGGTACGGCAGCTGGGGTTACCCTCTTCGTATGGGAGTACTTCATGCCGTGTTCGATCATGTCCTACGCCTACACGACCATCGTCCGGACCCTCCAGAAGAAGGAACGAGCACTAGCGGTGTCACACCGACAAAACAGCGAAGCGGCGTCAACGCGTGGGCCGTCCAAAGGCCCGCAAGCACGGCGTCGCAACGTGACTGTTACCCTCTTCACTGTCTTCATCGTGTACGTGCTATGTTGGACACCGAACCAGTTTACCTTTCTACAGTTCAACCTCGGCGGTACTTTGAACTTCGACGGCCCGTGGTATCTAATAACAGTTATTGCTGCTTTCTTAAACTCTTGCTCCAACCCGTTCGTGTACGCATTGATGCACAAGCAATTCCAAGCTGGACTGAAGCTTCTTGCTCGATGTCGGAAAAGTAACGCAGTTGCCGATTCGACGCATGATCGCAGTATAAATGGAACTGTATTGGAC
>Ech177
GACAGCACACAACTTGATGACGACAGCAAAACAGACACAACAGGAACCACTGAAACAACTTCCCTCCACCATGAAAAGGACAGCGGGGTTGGCCGCGCTACAGACGAGAGCGTCCGCAACGATGAAAGCTCCGGGCAGGAGAACATCCCCGATGACTGTAGCAGCACACATCAGAAATACCCAGCTCAGCAGCCGAGCCTAGGCAGCAGAGACCTGAGGTACAGCAACGACAGCTTCATATCAAACGGTGTTGGAGACCCAGAGTTCCCAGGGCATGAGATCTCCCTGGAAGACTGTATGAAATTTCAGGCCGCTCTCGAGAGCAAATGCGATAAGCACATGAGGAGTGACACGGACGAGAGTATGAGGGGGAAGGAGTCCAAAGTGATGAGGCTTGGATCAGACTCGATGGAGACTACCAGTCTGAGCGGTGATTCACTCAGTCGCACCAGCCGCAATCGCTCTGGGGCCAGTGATCAGGATGAGGGCACAAACCACAGGGATGCCTCAAAGAGTAATGTATGGGTGACGCAACAAAATGGGCAGAAGGGTCTGATACCCAACGGAAAGCCACAGGGTAGCCCGGAGGAACCAGAGTACCACGGTTGTGAGCAGGAGTCCAGGAAACTGGAGATGATTGTTGAGAACGGACAGGTTGGTAGTCCGACACACAGACCAACTGACCTTGGTCTGGATTCCCTAAGAGACTCTGATACTCACCTCCCACAGATCAGCCCCCATGAACAAGACACCAAAACCATGACATCGAGCTCTTCAGGTTCAACAAGACAGCATCGTGCTCCACGCACAGTCCCTGGCAGCCCTAGTAGGAGTAAGTCTTCTTCCGGTTCAAGAGACCGATCAAAGAGCTCAAGCTCATCGGGATCTAGTAAAGAAAAGACAAGTCCAGTGAAAGTAGCAACAAGTAGGAAAGACTGTCCTGTTAGGCAAACCCCACCCCCTCATCCATCAATACCGTACCAGCGACGACCAGCAACCAATCCTCACATGCGTTCACAGCAGTTTGTACACCGCAATCCATACTTCCTGCAACAGGAAGAGGCAGCAGCTCATCTCATCACCCAGAACTGGAAGCTTCAACAGCAGAATCTGCAACTCAAGAAGAGCCTAGAATCTCTGGGCCCTAACCAGAAGCTGCACTCATGCCAGTCCATCATGTCCATCCCAAGCCATGCCAAACACTATCGCAGCTATCTACACCTGGTGAACCAGAATGAGGAGAACTCCCTCGGTACCAGTCAACCCAACAAGAAAATCATCAACCGCGACGAGTGGAAGGTGAAGATCAGAAGCGACGGGACACGCTACATCACAAAAAAGAACACCAGAGGTAAGATCCTGAAGGATCGTGCGAATAAGATCCAGGAGGAACGTGGCGGGTTGACGACGGATGACGAGGCGGTGAGTGAGATGAAACTGGGCAAGTACTGGAGCAAAGAGGACCGTAAGCGACATCTAGAGAGAGCTCGGGACCAGCGTCTTCGACGCGAGTACATGATGCAGTCCCGCATGGAATGCCTACAGGAGCAAATGGAAGAGGATGGCAAGAAAGAACCGAACATTGTAGAACTAAGCCAACGCAAGATGCTGAGGAAGAAAAGCGCTCGCAAAATGATGCTCGACGACTTCACTACAGTTGAAGAGATGCTTGTCCACGGTACGAGAGTCAGCCCAGAAACTGCTAAAACATTCTGTAGTAACCCACTCCTTAACGTCACAACAGTA
>Ech178
GTCTCCATTGCAGCCGCTATGTTCTGTCTCTCGACAAGAACGCTTCTTAAAATCTACACCATTCTGGTTTGCATCGGGACGTTAGGCAGCACATTGTGGTGGAATAATGTCATGATGGAGAAAGTCAATCGAGACAAGTGTCCTTCAAAGTGGGATCTCCTCCTTCAAGAAGAATCCATCTGTGAAGAATCTTCAAAAGTTTCACCCGTCCAAATTGTACTCAGCGGTGACTTTGCCTTGTATGCAGTAGTACAGATGGCCTATGCTTTTACCTATGTAGCATGTATAACGCTTCTACCAGAAAGATTTACGCTGAATATTTGGCTCGTGGTATGTGCCTACTTTGTTTCCCCGGTGTTCATACGACTTGGAATGACATACTTCAGCAGTGACAACCCATCCTTTAACACACTCATTGCCGTGAATGCCATCTCAGTTTTAGTCCCAGCATTGGAGGTGGCTACAATATTTGTGTCTAACATTATATGGAGCATCTGGAACGTACCAATGTGGTACCGAACCTATCGGTTTATGCTACAGAACTTTGGATTCAATACAGTTCTGGAGAATGCTTGGATACAGTTCCAAGTTCCAAATGTACTCAGAACATTTTGGTTACTACGCTTCACTGTGCACATCATACAAATTGTCCCAGCCTTAAGATCTAATGAAGTACTGCCTGTGATAATGAGTAGCAATGTGTTAACAAATGAAAGTCAACTGACAGAAGATTCTGAAACTACTTTGGCATGGAATACCTTTCTTGAAGTAACGACCCATGGCTGCGATTCAACCCTTGCAGTTTTAGGCCTCACAGCAGTTGTATCGTACCTCTCATACCACCTTGGTAAATGGGCAGATAAGTTTATGGGTGGCGAGTCTGACGAGGTAGCACACATTGGTACCGTCACGGCAATACTGTTTTTCATTTTGTCACTTCAGACTGGTCTACCTCGGTTGGAGCCAACAAAACGTTTAGTCCGTCTTTTCCGCAATTTCATCCTGCTCAGTACCGCCATGTTACATTTCATTCATAATATGTTAAGTCAAGTTATGATGACTCTTAGTACATCTCACACCGCATCCATTTGGAAACATCTTAGAGCTCTTAGCATGTCTGCCATCCTCATCCTTATTCCAATCAGTGTGATTAGCTATCTATGGACCTCCCTCACCATGGGGACTTGGTTACTAGCAGTAACTGCTTTCTGCATGGAACTCGTCATCAAAGTAACTGTCACTCTAATCATTTACACTTTGTTTCTTATCGATACCTATAGCGACAAGTTCTGGGAAAGTTTAGATGATTATGTGTATTATATTAAAGCCACTGGTAGCACCATCGAATTCTTGTTTGGTATTTTCCTCTTCGGCAATGGGGTGTGGATCTTAATCTTTGAATCGGGCGGAGTAATCCGTGCCATCATGATTGTAATCCACGCCTATTTCAACATATTTCAGCTCGGGAAGAACGGCTGGAAGAAATTTAAGAATCGTCGCATGGCAGTGAAAAAGATAGACAATCTCCCTATTGCTACAGAGCATCAGTTGAGGGACCATAATGATGTATGTGCTATTTGCTATCAAGATCTCATCAGCGCTAGAATCACACCATGTGAACACCTGTTTCATGCACTATGCCTTCGTAAATGGTTATATGTTCAAGATACATGCCCATTATGCCATAAGGAGATCATGCAGAATATCAAATCAGAGCAAGAGGAAGGAGATAATGAGGAAGTAAATGATATACTCCACCAGGAT
>Ech179
ATGACTACTTACAGCGCACTGGAGCTGTCGACGGAACTAAGGGATATCTTCTTGACGTGTGCATTGTGCTTAGGGCGCTACCTGAAGCCCAAACAACTGCCATGCCAGCACACCTTCTGCTCCAGGTGTCTCTTCAAGTGGTACAACGCCCGCCCCATCCGGGGGAAGAGCCTCCAATGCCCAGTGTGCAGGGACTCGGTCCCGGTTCCAGCTGGTGGTATCCAGACTCTACCAGACAGCATGCTTGTGGTGTCGATCATGGAATACCTGGACCGAAAGGTCGAGACCAATGACTCGGTGTCGTCGATACTCGTGGGACTCGTCCACCAATTCGGGGTGAAAGGAAACGCAGAGGGGCAGTTGTATAAACCCCTTGGAGTGTCTGTCAGTATCGACACTGAACAAGTATTCGTTGCAGACTGCAAGAACCGAATACAGGTATTCGATATGGATGGAAAGTTCCTCCGGAAACTCGTAGTGAAGAACTTAAGCAAAAAGTTCACCCCGACGTTTGTGAACATCACAAGGCATCTTAGCATGGACGGAAGCGAGAGACTGGTCATCTCGGATATCAACAACAAACAGGTACTGGTATGCGATTTCCAGGGCAGGGTGCTACGACAAGTCGGGAAACACGACCTTGGTATGCCGGGTGGTGCTGCCGTGACGAGCGATGGCCACATCCATGTAGTGGACGTCTACGCGCGTATTGTGCGGACCTACGACCGCTACGGCACACCACTCCGGCTACTCGGACGCTACGGGACGGCAGAGAACGCCTTCAGACACCCCAAACACATCGCCGTTACCAAGAACGACGACATCGTTGTGACGGACACCACAAATCACACTGTCCATGTCTTCGAAATGTCCGGGAGGCTGGAGCGCGCGTTCGGCGTCCGCGGTAAACTGGACGGGGAGTTCCGCTCACCGAACGGACTGACGGTGGACAGAGAAGGTCATATCATGGTAGCAGATGTGGGTAACCACAGCCTACTGATGTTTGACATCAACGGCCAGTTCATTCGTCGAATCGATGACCCAATCGATGATCTTCGGCATCCAGAGAGCATAGCCATTGCTGGAGATGGCAAAATTGCTGTTGCAGATTCGGGCAACCACAGCATTAAATTCTTCTCCTTT
>Ech180
ACCAAAGAGACCAAAGAGGCTATGACATCCCTAATCAATCCTTCCTACGATAGTAACGCTATCTCGCCGGCCGATCAAGTCAACGCAAACACAACCACCACCAGCAACTCACTGTCCAACAAGCTTAGCGATGCTCTGGAGAACGACAACAAATCCTTAGGCCTGTCCCTGGACGAAGCCCTCATAAATACCAATCTCACCTTCGAGTTCGACAACGGCGGATCCAAGAGGAACTCCGGCTCGGAGAAGAGTCGAACCAAGTACGCCTCCACGGACCTCTCCACGATGGGGATCGGAAACCCTTTGGAAGCGTTGGTTGACAGCGACGGAGAGCTGGATGAGAGACTCACCGTCGCTGACGACAACATCCTGAGAGAGAGGAACAAGAAGAAAGCGGAAGCCATGTTCGCTGACATTGATTTTATAGACGACGGTGAAGAAGATGATTATGAAGATGATGAGGATGAGGAGGAGGAAGACGAGCAGGAGATGAGAAACGAGGATGAATCATCGAAAGACTGCGGGCGGGAAAAGGACTCTAAGAGAATGAAAATGTTGGACAAGCTGGATGGAGAAGACAGAGAAGAACCTAAGGATCCCGATGCCGATCTGGTCTCCCCCGAGGAGGAGGTCCGCGCCGCCAACTTGGGAGGCTTCCTCCGTTACTACGCAAACCTAGAATCCATTGCAAAGGGTCGGATGGAGAACCCGGATGATGAGACAGCCTCCATTAACGGGAGCATCAGTGACTCGGACGATGAGAGTGAGATCAGAGAAGGATTATACGAACCTCCCCAGCACGCCACCCCTTATGATTCCGGTCCTTCGACCATGGATGATGACAGCACTGACTGCGAGTCCACATACGAGATGCTTTACAACAGTTTCGGACTCCGTGTCCAGGAGGAAGGCTTTTCAAAAGAACTCCTCTCGCCGACAAACGGACAGCACGATCACGGCTACGTGAGCGAAACCTCCATAGACGACAAAGCTTCTCCCATCAAACGTCCTGGTGTGCTGCTTCGGGAAGGAAGCAAACCATCTCTGAGTACTCTGATCGAGGACTCGAGGAGCTCGGACAAAGTATCGCTGGACGACGAAGCTGAGTCTGGAGTTGAGAGTACCCCTGAACCCAAGACCAACAAAGACCCGCTTAAGAAGAGCACCTTGCAGAAGCCAACATCTTTGCCTCCTGGATGGAAGGAGGTTGCTGATATGAGAGGCACGTACTATTGGCATGTACCTAGCGGCACCACCCAGTGGAATCCACCGTCGCCTGTGAATGGTGAATCTTCCACTAGTCCACCAAGGAAGCCTGCAAGATCG
>Ech181
ATGGCGAAAAGGATAACTCTGGACGACATCCCACCAAAGTTTCGTACCGACAACGAGTTCCGACTCCACCCAGCCAAAGTCCCACATGTTGTACTGGAACCAGATTTCGTTGCCGACAAACGTGTTTTTGTGATCGGTGACGTCCACGGGTGCTGTGATGAATTGAAGCTTCTGATCGACAAAGCTGGAATCACTATCGGGGATCCTGACTCCATAATAATACTAGTGGGAGACCTAATTAATAAGGGACCCAAAAATAAAGAAGTGTTGGAGTTCGTCCGTCAACTTGGCGCTTTCTCTGTTCGTGGAAACCATGACCAGAAGTGCATTAGTCAAATGGCGTTTTTACGAGAAGGCAAACCCATCGAGGAGGAGTTTGAATATCTGCGAGAAATGTCTGACGAGGATTTCGATCAGCTTATAGATCTCCCATATACAATCAGTCTGCCCTCGCTTAAATCTGTAATCGTGCATGCTGGTCTAGTTCCTGGACTCCCCCTGGCTTCACAAGATGCTGTTGAAATGATCATTATGCGGAATCTAATCGAGGACACTGCTAATGATCATACGGAAAGCGACTATCAAGAGCGACGTTATAAAGCAACGAAGTCTAGAAAGGTCGGTCAGCCATGGGCGAGTGTGTGGCCGGGACCAGACCATGTGTATTTTGGACATGACGCTGTTAGGGGGCTACAGCAGTATGACTATGCCACTGGTCTGGACACGGGATGTGTGTATGGAAAACGTCTAACTGGCATCTTCCTTACTGGAGATAAACAACTTGTAGAAGTAAAGGCTGCAAAAATGTATAGCGTACCTGATTTA
>Ech182
TTGACTGGGAGTGTGTATACTGTTTATGAAAGTATAGGCTACTATCCCGTGACTGTCAATGCTTCCAACAGAGTCAGCTGGGCAATGATAACTTCCACAGCCGTGGTTCAGATTGAGATTACAAACTTCCACATCGTCGATCCGCCTCCGCTGAAGTTCGGTGAAACGCAGATCGTCGGAGTAGGTTTTGACACCGGCACCAACTTGTCCTTTACGGGTAGTTTCGCGGGAAACACTCTGGACTTGACCAACAAGTCGCTGTACCACATGGATGATGTCATCGGAGAGGGCTACATCGTCATTGGAACAGACATGTACGACGACCGTGGTTTCTACACGTTGGAGTTGACTACTTGGAACTTGGTGAGCGGCCCAATCACGGATTCCGTCGAGGTGCAAGTAGAGTTCGCAATCAAGGACTTCAAGATGGAAGTGTCCGAGATGTATATCATCCCATTCACCACAATTTCCATCCGATTCGACATGCAGATCGGCTCCGATCTGACTATAGTCATGGACGCTGATGACGGCTGGTCCAAGGTATTCATCGACGAAGAGATGCACAGATCGCAGAACGACTTCTACCTGGAGTGGCACCAGTTCGGAGTGGCGCGAGACTATAATATCACCATCCACGCAATCAGCGCTGTGAGTGATGAGCTGATCTGGATCGAGATCAAGGTGCAGAATCCAGTGGAGTTTGTCGTCATGACTGTATTCACACCGGGCTCCATCCCGTACATGGAGGTGGGTACTATCCGTTACGAATATGCGTATAACGGAGACCAGGCCATGCCGCCAACCGACGCTACCGCTGAGTACTTCCTGGCCCATGGAATCGAACCGGTTGAGGACTTCCCCATAGCTGAAACTAACCCGGTTGTTCATAACCTAAGTCTTGCTGACTACGGACCCTACTCGACGTTTGTCAACATCTCCAACCTGGTGAGCTGGATGAATTTCACCAAGGAGATTGAAATGGAGAGGCCGATTCTGGGGCTAGTTGTGACCTGTAAAAATCCTCATTTGAGAGTCGGCCAGAAGGCTGTCCTGACGGCGACCATTGACTGGGGCTCTCGAGTCAAATGGACCTGGGACTTCAAAGACGGGGATGTAGTCGGTCTCGGAACGAAAGGGGCACGGACACGCAGGCACAAATACAATGATGAGGGCAGGTATTATGTGGAATTGGTGGCCTACAATTTACTCGGAGAAGTTCTGTACACTCTGCCAGACCCAGTTATAGTGGAGTATCCCGTGGAGGGCATGGAGTGGGTCGGCAGAAGGCTGACGCGTCTTTACGTTGCGCAGATCTACGCCCCCGTTACCTTCCACCTTCTGTTGGTCAACGACGTTAAATTTCCAACGGATGCTGATTATGAGATTGACTTTGGCGACGGTGAGTTCATCGGGGCTCGCGACCTGACCATGGACAAGGCGGACAGCTCCAAAAACACTGACTTTCAGCTTCATGTCCTGAGCGAGACCCACTACTATGATACGTGGGGAAACTACAACGTCACCATCCACATGTGGAATTACGTCACCGACGTGACGCTCGTCTACAACATCTGGATCTATGAGACAATCACCCAGCTGGAGAAGGAGATCAACTACAACGAGTTGATCATGGACGGGGACTACTCCCCCGGCAATGAGACGCTTGACTTGGAAGGATTCGACGTCGGCAAAAACTACTTCAAACTCGAAGAGGCGATTGTTGCGAAGGCGACAATGGCATCTGGTACAGGGTTAACATACACCTGGGACTTTGGGGATATTTACTTTGAACCGCCAGCGACCGCCACACCTGGACCCTCGACTATGGGGACTACGGAAGCAACTACTGTAGCGCCTACCACTACTCTGGCACCAACCACCCCGCCTGAACCTTGCACGTATCTCTACAGCGAGTGGGCCAGCCTCATTGTTGATCAGCTCACCTCAGAAGATGACGAAAAAATAGCACTGATGGAGGCGTCTTTAATACCCAATTGTTCCTATGTGGAGGTGGTACAGAATGTTACCCTAAATGGAACCGATGGGATGTGGGTTAACTCCACCGATGGAAACTCCACTGATTTGTACTGTGTTGAGGTAAACGGCACAAACTCAAACCTCACCAACTCTACTGGTTACAGTCACACAATCGATGGCAACGGCACCACCATCTACTGTTTTAATAGTAGTGATATTAATAATACAGCATCACCAGTATTGGAACTTGTTTGTGAAGTATCACCCATTTATCTTGTCACGCAGAGAGACTTGTGCGTCAAATATGACAATTTTCAAGGGGAGGACGACTTTCTCTACAATTTGACCCTAATGGCTACCTTGAATTACACAAGATCTTTTAATTTCTCCGATGTGTACAATTTCAACACCACCAACAATTTCACCAATGCGAGTTACAGCAACTGGCTGGATGATGTTGACTCGCCTGAGCTGAATATTACACTTGTAGATTTAGTTGATGCACTTAAGGAAAGGTACTGCTTGAAGGCTGACATTCTGACCGGAATCGCAGACCTCGTCATCCGCAATAACTTCACCACAATCCCACCTGTTTGTGCACCTCCGACCCCGGCGCCCACTACAACCTTGCCGCCACCAACCACTACACCACCAACTGAGCCTCCGGCCACTTACGCTCCATGGGTAGTCCAGACGACGGAACCAAGAGCGATCTGGTGGTATACGAAGCGAGGGATATACACCGTCACCCTCAATGTCTCCAACCCCGTCCACTGGGTCGTGGTGACCAAAACCATCGTGATACAGAGAGGCATCTTCGACTTGGAGCTCTCCGACCACGGACCGCGCTCGAAAAACACCACCATAGAGTTTGAGCTTGACACAGGAAATGTGGGAACAGACGTCTGCTACTTTGTTGACTTTCGCGACCAGCAGTCTGAAATTAACCCCCTCGCCTTCTGGGGACACCGCAAAACATGCGAGGAGAGATACCCTGACGAGTTTGCAGACCCCTTTCTGCGCTTCACGGAGGTCAGTAACGCTTACCTAGAGGGTCTACTCTTGGCCGGGAGAAGTCCAAATATCACCCTCACCAATGTCTTTCTGTCGGTTAATCAGTTCAGGATCGTCGTCCGGGCACACAACAGGGTCTCCGAACAGAATATTTTCATGCCGACTGCAGTCACGAAAGGACCCTGCTTCTATCCAGAGGTAAGAGTGAAGGACAATAACAACTGTGATCAGTATTACCCTTTCTGTGACGAGGACGGGAATCGTGAGTACTACGCCTCGAAGGATGTTTACGTCTACTCGTATGTCAAGATCAACTGTACGTCAACGCCATACACGATGTATACATGGAGGTCATATGAGATCGACGACCAGGGTCAGGAGACGGAATTCTTTGAGTTGGGCGAAACAGAAATGGCCGGTTTCACTCGCCGGGAGCTGGCCGTCAAGCAGTTCGTTCTTCCGTACGGCGTCTACCGCTTTGAGCTAAACGTCTCCATGTGGGGAGAGCGTGGTGTGGAGTCCCTAGACTCAACCACGATCCGCGTTGTGCCTACTCCTCTCATCGCCAAGATTGCCGGCGGATCGGAGCGTATCATCCGCTGGAACGATAGAGCAGACATTGACGGATTCACGGATACGTACGATCCGGATGTTGACCCTTCAGATCGATCTGGAATCCGCTTTGTGTGGCTGTGCCGCAGGGAGCATGAGACGTTTCAGGAATGGAATTGGGACTATACGGAGATGCTACAAGAAGGAGGAGTGAATGCGTCTTTCATCCATGAGAAAGGAGACGTAGGAGGATGCTTCGGCCGGTATGGATACGACATGGCTGGATTTGGA
>Ech183
GCAGACGACAAATTTGAGGGTATAATGAAAACCAACGCTGAGATCACAGCCAACGGAGACGTCTCATGGTACGCTCCAGCCATCTTCAAATCCTCCTGCAAGATAAACATCCAATACTTCCCATTCGATGAGCAGCAATGCAAGCTCGACTTGGGATCATGGGCCTTCATGACCAACCAACTCGACCTTCTTAACAAGTCCGCGTCCGGGGATACTGCTAACTTCATCCACAATGGGGAATGGACACTGAAGGGCATGCCGGTGGAGAGAGAGTTGGCCACGTACGCTTGTTGCGACTATCCATACTCCCTTCTGCACTTTACTATCATCATTCAACGACGGGCACTGTTTTATGTCTTTAACCTATTGGTACCCTGCATGCTGGTTTCTGCATTGACCATGTTGAGTTTCTACCTGCCTGCTGATGCTGGAGAGAAGGTTACGCTGTGCATTACCATACTGCTTTCTCTTACTGTGTTTTTGCTCCTGGTGGCTGAGACCATGCCTCCTACGTCAGATGTCATCCCTTTGATA
>Ech184
AGACTTGAATCCGGCTTTCGCTGTATTTGTTCCCCGCCATGGAAAGGCCCCCTGTGTCAAGAGCATCTGAGCTTCTGCGAAAGCTGGCCATGTCTTCATCACGGGACGTGCGAGGAAGCGCAGACTGGCTACAAATGCCTCTGCGCCGACGGATACATTGGAACCAACTGCGAAACCGACACCACGAATTGCGATTCCAACCCATGTCTTCACGGTGCCATGTGCATTGATGGCTCGATGAGTTACACCTGCATTTGCACAATGGGTTACCGGGGAACGCGTTGCCAGATCAACAGTGACGACTGTTCTCCGGAACGGTGCCAGAACAACGGTACGTGTGTGGACTTAGTGGCTGATTACGCATGTATTTGCCCTACGGGATTCTATGGGAAGTACTGTGAATACAGCGTTGATGAATGCGAGAGTGAACCGTGTCAGCACGGAGCGGAGTGCACAGACTTGAGTGGAGACTACAGATGTGATTGCAAGCCAAGGTACACAGGGAAGAATTGTCAGATCCTAAGGATCAACGCCTGCAAGTCAGACCCATGTGAGAACGGCGGGACTTGTATTGACCACAAGCAGAGGTTCACCTGTAAGTGCGTCGACGGATACAATGGCGACAGGTGTCAATTTGACATTGATGAGTGTCAACAGAGGTTAAAGGGGAGGCGACGACCTCGTTCTAACGGACCATGTAACAACGGAGGGAGATGTGAGGACCTGATCGGTGGCTACCAGTGCCATTGCATGGCTGGTTTCAAAGGGAAACACTGCAGCACCAAGATTAACGAATGCGAAAGCTCTCCATGCCAGTATGGCGTCTGTGAGGACCGTCATAACGGTTATAGATGCGTCTGCCTCTTAGGGTTCAGCGGTACCCACTGTGAGTTTAACACAAACGAATGTAACAGCGACCCCTGCATGAATAATGCAACATGCATTGACCTCCTCAGCAGCTACTTCTGCGCATGTCCGCCAGACTACGGCGGGAACCACTGCGAGACTCTAATCAACCACTGCAAGTCGGACCCTTGCCAGAACGGCGCAGTGTGTCAAAACACCGGACTGGATTTCATCTGCAAGTGCCCAGTCGGTTTCACGGGAAAAACATGCGGTATGGAGATTGACGAATGCGTGTCTGAGCCGTGCCAGAACGGCGCAACATGCGTAGACACTATCGGAGGATACTCATGCTTTTGTCTCCTCGGTTTCCAAGGATTCCACTGCGAGATTTTGGTAGACGACTGTGAGATGAGTCCCTGTTTGAACAACGGCACGTGCCTTGATGGAATTGGGACTTTCTACTGTGCATGCGCACCGGGGTACTACGGCGTTATCTGTGAGCATGACATCAACGAATGCTGGTCAGAACCGTGCCAGAACTTTGGCGGCTGCCTCGATCTCGTAGATGACTATACATGTGTGTGCGCGCCGGGTTATACGGGCAGACAGTGCCAGATTGATGTACAGGAATGCGTCTCATCACCGTGTCTAAACGGTGGAGAGTGTCTCGATCTTGTTGCATCGTACAGGTGTGAATGCCCTGTCGGATATTCTGGGCCAAACTGTGAGACTAACGTCGACGAGTGTGCAAGCCAGCCGTGCTTCAATGGAGCGACATGCATGGATGGCATCGGCAGTTTCCAGTGCTTCTGTCTGGATGGTTACAGCGGGGCCTTTTGCGAGATCAACATCGATGACTGCGAGTCAAATCCATGTGAGAACGGCGGGGTCTGCTACGATCAGGTGGCTGGATTCTACTGCCGTTGCTCGCCAGGTTTTGTAGGGCACAGCTGTGGTAGTGAGACGGATGAGTGTGCAGGGGACCCATGTATGCATGACTCGGTGTGCCTGGATATGGTGGATGATTTTATATGCCTGTGTGAGGCTGGGTTTACTGGTGTGTATTGTGAGGAGAACATCAATGATTGTGAGGTCCAGCCTTGCCTACATGGAACGTGTCTGGATGGTGTTAACAAGTACTTCTGCTCCTGTCAAGAC
>Ech185
GAATCAACGTTTTATGCGTACGATTTTGAAGACAAAGTTCTGTCAAGCAAGGAGAAGCAAGACAGCGAATTCCATAGGGCTATGTCTATATACCACGTGATGGACACTCGTACAATGTATAAACTTCATAAATATTTCTCAGAGCAGGCACTAAGTCGAACTCTGGGTAAGATTTCTGAACTTCAGAATGTCATAGAGGAAATCAGTGTGTATGCGCCTGGCGGCAAGTCTAAATTAGCCTGGCCAATCGGATCAAAGAGCACCTTCAAACCCACATCACAGTACGACGTTATTGGTTGGGAGTACTTCACGATGACACATGTGTTTGGATTGGATGACCCAAACTCTAAGTCTCCTCTGATTGGTGCAAATAAACAAGACATTGACGAGATTCTCACGACGACAATGTCACGCTTGAATGAGATCTACGGAAATATTTTCATGCTCGGACGACTTGTGAATGGATACCGAAGATTTGAACCACTAAGAGGTATGGAGTACACCTTGGACATGGAATTGAAACTTCACGGCGACAAAAAGGAAGTTCAGAAAAGGGTCCACTTACTTCGACCTCTCAATAAAGTGGAGATAGTTTCAATGCCCTATGTCACCGAGTACACCCAAGTGACGATCATTTTACCAGTGGTTTCTGGCAGTCAAGAGCAAGTCCGCATCTTCTTAGACACCTACGCAAGGATTTGTCTTGAGACACGTGACAAGTCTGCTGTTATGCTGATCTTCATTTACACCCCTGCTGAGGCTTTGTCGATGGTAAAGGAGGATATTTACAGCGTCAACAAAGGGTATATATCCTACTTGGAGCGCAAGTACCCTGGCTCTCACCTGTCGTGGATCAGCGTCAAAACTAGCCTTCCTTCGCCCATCGCAATCATGGATGTTGTCTCAAAGAAGTTTGCTTCGGATACCCTCTTCCTCCTGACCAATGCTAATATGGAGATTGCCGCTGAGTTTCTCAACAGAGTTCGCATGAACACTATATCTGGTTGGCAGGTCTTCTTCCCGATTCCCTTCTCCCAGTACGACCCCAAGATCATCTACAAGGAGTTGCCGAACCCCAACCGTATCGACATAACCAAAGCCATCGGGCATTTCGACACGTATCTCTTCGAGCATGCTAGCTTCTACAACTCGGACTACATGAACGCCAGGAAGAATTGGAACGAGAGACATCCAGGTAGTGAGACTGAACACATCCAGTCAGACCTAGACCTCTTTGAGATGTTTCTGCACACCAAACTGAACACCTTCCGGGCCGTAGACCCAGCTCTTAAGCTTCACTATCGTCAACGAATATGCCAACCCTCTCTGAAAGAAGATCAGTATCAACGATGCTTAGAAGGAAGAGCTGAAGGTCTAGCGTCGAGATCACAGCTGGCGATGCTGGTGTTTGAGCAACAGCAAAAACAGCCAGGATTAAAGGGTCCTGCG
>Ech186
ATGGCAGGGACGGTTGCCAAGCGGCCTGTACACAATTTCAGTCATGACCTCCAATCGGTGAAAAATAGGGAAGGGGATCGAGAATACAGCGAGCATACTGAAAGGGCATCCTCGCAAAGAATGGATGAAGATGACATTCTGGCACAGCTAGAAGATGACAGGTTTGCTGAACAGAGGGCCTACATTCTTGATGATCTCACCCAGAAAGTTCGGAGAGATGGTGGCCGACTGCCTTTTGACAACAGACATGCTCTTTTCAGGGGCTTGACACTTGTGTTACTGGATCAGAATTGGGAAGTAAGATTAAAATGCATCCAGTTCATTTGCGAACTCATCCCCCAGTTTGGACCAGAGCTGGACTCCTGCATGGCTATTGTCCTTCCAAAGATCGTGGAAAATTTAGGAGATGCGAAAGTGGCCATACGAAAAGCCGTCATTCAGACGTTGCATATTCATATGAAGCACACGACCAACGTACAACAAATCTTCTCCATCTTAGTGAATCACGGTCTGCAGAGCAGAGACCCAAAGGTGCGCATGGAAGCAACGATTCAACTGCCGGTACTGCTTACTCGTGAGTTTGCAACAGCAGATTTGTCTACGGTTACACATGCCCTTGCAAAGAGATTTTGCAACAACGATAACGACGAAACCCTCACCGATACGGCTGGTATTTCTTTAGAAAGAATAAGGACCTTAGTTGGTAAACAACAGTTTAATGTATATATACAACAGCTACCCTCAAGAGATAGAAATGCATATAACAAACGTGTCACCAGTGCAGATAGGGGAGGCTCAGAAATCAGCCAACCGTCACGTGAAGATTCAAACTCTGGCTATAGCAGGGATCAGAAAATTGGGTCTACCCCTAATTCAAGATGGCAGGGGGACAATGAAAATGGGGAGAGACTTGAGTTTGGTGTCATCCCAAAACATGTTATGGACCAATTACTGGACCAAACACAGTGGAAAACTAGGGCCAATGGGGTACAGGAATTGAAGTCAATTATCTTGTCGGTGGAGGATCCGACTCGTATTGTACCACACATGCTTGCATTTATTAGCTTTCTTTGCAATCTTTTAGACGATGTCAACTTCAAGGTAACTCTACTCACTCTTGAAATCTATGGTGTGCTAGTCTCAAAGTTGAACACAGGGGTGAAGCAGTTTCTGAAACCCCTGATTTCTGCTCTTACAAAACGTTTCGGGGACAATAAAGTGGTCATCAGACAGGCCAACATGAAAGTTCTGATGCAACTGATGCATGTCCTGACCCCACAAGCAGTGGTCAGCACGATTGGTGACAGTCTGAAACACCGCAAATCAGGTGTGCGTGAAGAGGCACTGAATATTATTATCGCCTCGCTGCTGACGTTCCCAAGCTATGACTTTGACCTTGCACAGTTATGCCAGATGCTGGCTCCCACACTTAAAGACGTCAAACGAAGGGTAAGGCAGGCTTCCCTTGAGTCATTTGCAGTTCTTGCACAGGCCATGGGACCGAGTAGAATAAGTCCCCTCATCCATGCTGTCGATCAGGTGGAACTCAACATGGAAGAGGATGGCGTCATGAAGGCTGTACAGGCAAGACTCGCCCGCCGACGCCTACCAAGACTAAATGACGATGGCTTAGTGGAATATGCAACCCCGATTCCTACATCGGCAACGAGCAGAAACAATCCGACAGTATCAAAAGAAAATGATGTTCAATGGATAATGAAAGGCACCGGAAGCATAACTACCGGTAGTGCCCGAGAGCGTAGTCACGCAGATCCACGGAGTCTAGAACTATCACAGCCATCACCAACACGTGCCATTCCTGCGCAAACATCAAATCAAGAATCTTCTCCTCCGAAACGATACTACAGTGCGGGGAAGGGAAGATCTAAACTCCCTTGGGAGGATGAGCTAGACTCCAGTCTAGAACATGAGGACAATATTCCAGTTACTAACAGTGTGAGCCGAACGCACATCATCAGCAGTGCGCCGACACAG
>Ech187
AAGAGCTTACAGGTGCTTCCAGAAAAGGACACAAAATCCTCACTCGGAGAAGAGTTCCTTCCCAAACAACAACACCCGGAACCAGTGAATTCCCGATCACAAAATGGACGGAACGCGCACCACCAGGAACCAAGGTTCAAAATCTTCGTGTACGACCTCCCTTCGCGCTTCAATACCAACCTGACGTCATGCGTGCACACTCATTCCGACGGCTGTTACAAGTTGGATAACTTTGGCATGGGACCGGAGCTGCGACGTCACGATCACTTATCCTACCGGGACACCCACCGGCTATCCACAGAGGTCATAATTCACGAGAAAATGCTGAAAAGCCGACACAGGACGCTAGACGCGGAAAAGGCAGACGCGTTTTATGTGCCGTTTTACGCTGCGCTGGCGTGTAACTGTCGGAAAAACATTGACGGGAACTTGCCCGGACTTTACGACGAGTTGTGGCGATACCTCGCGAGTGTTACGCCGTACTTTGGCAGATCCGGACCGCCTCGGAGACCGCACTTTATGACACTGGGAAAGATCGAACGGGAGTTTTGGGCGAGTAGTTGCCCACTTCTACGAAACAGTGATCGGACTAGTGGAATTACATTCTTAACCGTTGAGCAGGAAGTGAATGAGGAACTTCGTAAATATTTTAAGCGCATGGACGCGAAAATGATCGTGGTTCCGTACCCAAGTTATGGTCACTTCGATTCGAGTTACACAAACTCTCTTGGAGTTGAGAAACCAGCAAGTTTCCCCAGTGACGTCAAACAAACCACTAGGGACGTGAGGATGTTTATGGCTGTCGGCAGTCGCAAAGGACACGACGTCCGGGTCATACTCAAGCGATACATGACCGGGACATCGCAGCGGTACGCAACGTTTACCGCGTCGTCGAGCAAGCAGCGACGGAACGCCGTATGGTACAGCACCCCGGAGTGTCGCAAAGACATGCAATTACCGATCATCGACTGGATGAGACATGCCGTGTTTTGCCTCCAACCACCGGGTGAATCTCTAACCAGGAAGTCCTTCTACGACTCTGTCATGGCCGGTTGCATCCCGGTGACTTTCAAACCCAAGAAGAGATCGGCGTCCGTGGTTTATCCGTTTCAGGATAGCCTGGACTACTCTCGATTCTCTATGAACATCCCACTGGACGAGGTCCTATCCGGAGCGGTCCGCGTTCCGGATCGACTGAGGATTATCCCGGATTCACGAATCACTTACATGCAGCGGCAATTGGCGGAAGCCGCTCCTAAGTTACAGTACTCCTACCCACCAACGTCGGAGGACGGAGATGCATTTTCGATGATCGTGGAAGAAATGAGGAGAGTGGCTGCG
>Ech188
AACCATGAGTTGTGGATAAGAAACAGAGACACTTCAGAGACATCAGTAGACAAATTCAATAAGATCCTGAATCTGTGCCGCAGAATTGGTGTACACACGGAACCTTCCAAAATACATTTACCTGGCGGGGAGAATGTTTGGATCGTTCCATTATTCTCCTGGTATGCAACGCCAGAAGAAGACCGACAAGATTCCCTCTTCCATGCAAGCTCTCTGGAGGACGTCACCTTGAAGAAACTTTGGATGGATAACCACATGTGCAAATGGCCAGAGAATATCGGGAGTCGCTCAAAATACTTTGGGCGTCTGAACGATGAACATGTTCATGAGTATGACGCACCGGTCGTCTCCTTCAGCCATTTTCTTCCACGGAAGGATCTCATCAGAGCTGATGAAGATGACGAGAAGAGCGTCGTGCAGGAACGAGAGCGGTTGGGTCTCTGTCCTGAGATGCCGAAGCGTCAGGGGGCCATGCAGGGGTTTAATTTCACTCGCTACGCCGGTTGTCATACCCTCGACAGACAGATCCGGGAGATACGATCTGCTGTGCATGTGTTCGGACATCAACATCGGAACCGGGACCGTAGCATAGATGGTGTCCGCTATATATCTCATTGTCTTGGTTATAAGAAAGAACGAGATGAAGGACTGACATATGGGATAAACCATTGGCAAGGACCAAAGCAAGTCTGGCCTAATGAG
>Ech189
ATGCCTCTGGTACGTTTCCATGAGAACCGTGGTGTCAACATTGAACTCCGCAGCGACAACCAGGTGGCCCGGCGCTCAGCCAGCTTTGCCAATGCCATAACATTCACCGATCGACCCCTGAAACCAGGGGAGCTCTTCTTGGTTGAGATTGAAGAGCAGGAACCAGGCTGGAGTGGTCACCTACGATGCGGACTAACCCAGCACCACCCTGCTGCCTTGAAAGTGAACAGACACGGGGATGGAATCTCGGAGATCACGTCACGTTTTTCAGAGTATTCGTTGGAGAGGCAGAGGGTCAGCTCGGCTCCCACAATCCCCCAGTACTCCATGCCTGATCTGACCAATATGGGGAAGTCATGGATTTACGCCATCACGAAATACCACAATAAAGTACAGGAGGACCGACAGGGTTCTCCTGAACTTGGAACTGTTGTCAAGAGCGACTTTATAAAGGACAGTGGGACTGTCCTTAAGATTGGGTGTTCAGAGATCCCGAAACACTGCCTAGTGCATGACTTCATAGCCCTGGATATGGAGGCTGGTCTTATGTCGGGCAAACAGCAGTACTTTGCAACATCTGTTGGAAGTAGGATCGGTGTGACGTACAACATTATCAATGACACGGCTTATATGCATTTTATTATCAATGGGGAGGATCAAGGTGCTTCGATAATGGAAGACGCCAAACCAAACTGTCCATTCTACGGTATAGTTGATGTGTACGGCACGTCAAAACAAGTCCGGCTTGTACAACTCGTTTAT
>Ech190
GGATCTTTCTGGCAGCGACGGCAAGATGTGATTGCTTGGTTGTCTGCAATGGTATTCATACTGGCTTGTTTGGGAGGTATGTTTGGCTTAGGAGCACTACGTCACTGGGACGCCAACACGGGCTATGACCACAATAAGAGTGCAACCTCGGAGGAGCGGTTCTTGCCTGAACCTTTTGACCCCGACCCAGACATGAAAGGGCGTCACGGAGCTGACGCAGTAGGCCGTTGGTACTACTGGAAACTTCCTCCAAGCCAAGCCAACGCCTTAACCAGGGCTGTCGTCTGGCTGTGCTACACCAGTCATCAGTTGCTTATGTGGGGATGCATCTTCTACGGCCAGAAGCAGAAGCTAGTGTGGCAGTCCAGCACAGCACCTCGATACTCCGGGAAGCTGGAGAAGTTTAACATCGTTGCTTTACTCGTCAACGCTTTGTTTCATGTGCTTCATCTTGGGCAGACGCACTTGACGTACGATGCAACTGCGCAGGACGTCTCGGTCGCTAGCTCGCAGAGCTCCGTTATCATGCTGCTCGTATTGGTGCTGGTCTTGGAGTATCGGGATCGTGGTCTTGCTTTCGGATGGCCTACTGCCCGCAACACCGACGCCTTCAGTCGGAAGCTTCGTCTACCTCAAGGTACTGTCAACATGATACGCAAGTACCACGGCTACGCCTTCGCCTGGGCTTCCATCTACACCTTCTGGTATCACCCCATGGAGAACACGTGGGGACATGCCATGGGATTCATGCACACCTTTATGATCATGCTGCAAGGCAGTCTGATCTATACTAACATGCATCTAAATCGATACTGGCGACTGACCCTTGAAGCCTGGGTGATCCTCCACGGTAGCGTGGTGGCCTCCCAGACCGGAGGACCTGATCTAAACGGCACCCTCTTGTGGCCGATGTTCTGCTTTGGTTTCCTCTGGGTGTTTTCGTTCACTCAGGTGTACGGTCTCCAGTTCTGGAAGAAGCTCCCTGCTTGGGTGCGCCCGACACCCTTCCTTATCTACTTAGCGGTTACCATCGGGATCTACTCGACGCTTCCTGACCGACAGGGACGCTACTGGATCAGGCTGAATGAGATCATTCGTATTCCTGCGATTGAGTATCTGGCTGCCCTGTTTGCCTGGCTCCTGGTTGAAATCTTCTTGTTCATTGAGAGAAAG
>Ech191
GTTGTGGCTGTGCTATCAATTCTCTTCATTATTCTTTCAACCATCGCTCTATCACTCAACACAATGGACTTCTTCAAGCCTATGGATGAAAACCGGCGGGAAATGGACAACCAAGACCTTGCTGACGTGGAGAGCGTTTGCATAGCCTGGTTTACGCTGGAATACTTACTACGTCTGATCTCCGCCCCTAACAAGTGGAAGTTTTTCAAGGGCGCCCTCAACATCATAGATCTAATCGCCATCTTACCGTATTACATAACCATGTTTCTCGAGGAATCACGCGAGAGTGTGATGCAGTTCCAAAACGTTCGCCGATTGGTCCAGATATTCCGGATCATGCGCATTATGCGGATCCTGAAACTGGCGAGGCATTCGACCGGATTGCAGTCACTCGGTTACACCATTCGTCGGAGTTACAAGGAACTCGGTTTACTTATCCTCTTCCTTGCCATCGGGATATTGCTCTTCTCAAGTTTGGCGTACTTCGTTGAGAAGGATGTTACGAAGACTAAATTCAAGAGTATCCCCGATTCGTTTTGGTGGGCTGCAATCACCATGACTACTGTTGGTTATGGAGACATTTACCCGACCACCCCAGCAGGGAAGGTTATTGGTTCTATATGCTGTGTTTGTGGCGTCTTGTTCATTGCCCTTCCCATTCCAATCATTGTGAATAACTTCTCCGAGTATTATCGCGAACAAGAGAGACAGGATAAAATCATCAAGCACAGGGAGGCACTGGATAAAGCTAAGCTCAATGGCAGCTTGGTGAGTCTCAACATTAGAGATGCATGTCTTGATATGATGGACGTTATTGTGGACACCACTAACGTGCTGAAAGGATCGTTCAAGGGGAGTGTGCACTCACAGTCCAGCCCTCATCGTAGCCTTGGTCATGATGAGACCTACAGTAATGCCTCGTTGGAGCTGGGAGCAACGGGTGTTGACAGACATCCAAGGCTACCTGAGGACTATAATAAGGACTCCCTTCCACTTAATTATAGGTGTAATATTGGGGAGCCAAGCACCCCTGTCTACCCTAGGGATCGGACATGTGGCTCTACTATGTACACGGACCATGCCAACAGGCAGAGTTCCAGCAGCTTGGCGTCGGATGCCTTCCCAGATCCAGGGCCGGTTGAGAGACCTAAAATCTTCAGTGCAATCGGTCGGATGGGTCTGATTGTTGGTCACTCTGGGGTTGGCACACACGGTCAGGATTCGGACTCGACCCAGCAATCGGGAAAACATCAGCACAGAGACTGCGATGAACAGTACGCGGACTCCCAGCCAAGTGGTGTTCAGTTTGGAACAATGGACGAGACTAGGAGGGGTGGGAAGGTACCTGAAAAACGTCGGAGTAACACCGGCAATTCTGATCGTACAGATCCGACGTGCTCCCCCGTAACCGTTGAGATATCTCAGCACGATACCTTGAGCGGTGGGCAGCAACCTCAATCACATTGCAGACACGGGGCACCACAGTCTGAAACCCGGCCAAACGGTCAGGGTCGCGGACGTGGTACCTCACCCAACGACGCGGAAGATACCAACGAAACCCAACCGTTACTCAGTTCCTATCATCAGGACAATGAGGGCGCCCTCGGAGGAGACCGCGCTGAAAAAGATCACCCACAAACTCCTGACGATGACCAGGTGATTGTGCAGAAATTGGATGATGGTTTTACCACGACGTGGACTAAAGCCGGTGCTCAGAGTCCACAAAGAGAGGGAATCCCTCCTGGCCACGGAGTAAGAGACAAACCTATTAAACCAGTCCTTAAGAATCCACTAAACTCAGGTGACGAAAGAGGGACGGAGCACGCCCCCCTCGGCCGCAAATGGAGCTCGGGCGACAGTCAAACTTCACCGCGAAACACACCTAAGCGTGTAACAATCGAGGATGACACCCACAGCGTGTCATCTACGGATTCTGATATACGGGCTAACGACACTCCACAACCGAGACTTTCAAACAAAAAACCTGTTAGCAAGTGGAAGCCGCGGAAGTTCAAACAAAAACCATCCATTCTTACAGGTATTGGTAATTTAACGAGTGGGCTCAGAATCGGTCTTGGCAAATCAAACAATCGTAAAGCCGCGTCGTCTGGGACTGAGAAACCGTACAGTCGGACCAGCGACAGTGGGACCTCAGATAGCGGCACCACGCCGCCACCAAACTCTAAATCTGCAAAGAGTAAGGGTAAAAGCATGAAACTACGCCCTCTTGGGGTTAAAACTAAACCTCTTGAGGAGGAGACTACAAACCAAGCTGGACCAATGAGAGAGGCTTACGATAGTGACTCACTTCACCAAGACTCACCATCGGTGCAGTTTAAACTACCATGCTCGGTTGACTGTGATGACGTCATGCCAGCTTACAGCAGGCCAACCAATCAAGAGAGTGAACACTTTATCTTTCCTCCCTTGACCCAATCACCCCCTAGTAATGAGTTCGACACGCGCTCCCCACACCACAGGGCACCACCATCCGACGCTGCCAATCCGGTTGGGGACACCAGCTACGCTGGTCCAAACAATTCCGGGGGGTGCTCCAACTCGACTTCCCCGATCATTGTTGGGAATGGTGTTGAGCTTGTGGGTGATATAACGAGGCCACCCCCAAGTTACGATGACGCTCTAAATGAAATCACCATTATATCAGGTGGTCCCTCGATACCCACGACACCGGCGCAAGCTCGTTATCCAGTAACCATG
>Ech192
ATGGCAAAATATAAGGAAGAATCGACATTGGACCCATCTTCTGTATTCAACTTTACCTGGCCCGCATCTGAAGAGCCAACCGAACCTGGCCTATTCAACAACCGCTCATTGCCTGTGCTAATATTTATAGGCGTCATTCTGTTCATTATCATTCTAATGACAATTATTGGGAATATCTTTGTCATTTTGGCGCCTTCCGTGAATCGACGTCTTCGGAATGTAACTGGGCTCTTCATCGTATCTCTAGCCGTGGCGGATTTGCTGCTTGGTATAATCGTCTTACCGTTCAGCGCGTTCCTTGAGATCTGGCGGTACTGGCCGTTCGGACCTATCCTATGCAATCTGTACGTATCGTGTGACGTCATGTTTTGCACAGCGTCCATTTTGAATTTGTTTGCGATCAGTATAGATAGGTACGTGGCTATAACGGATCCCATGGCGTACCACCAGAGACTAACACGGGGTAAGGCACTGCTTATTATCAACCTGATGTGGGTTGTGTCTGTTTTTATCTCGTTCCTTCCCCTGCACCTCGGCTGGAATACCGGAGACGGCTCGGTGCAGAACTACAACACCACCCAGTGCTCCCTCGAGTCCAATAAGTGGTACAGTCTCATAGACGGGGTAACACTCTTCTTCCTTCCACTTGGGATTATGACCGGTTTGTATCTTAGAATCCTAACGATAGCCAGGCGGCAAGCTAGAATAATAAACGCCCAGACATCTTCATTCCATCCATCCCGAAGAAAAGAGAACGGACTCGGGTCACGCGGGGAGTGTTCCTCACGCGGCCATTCCTCACGAGCCGGTGATATATCCTCACGGAATCGAGCCGTCGTCGATGAGCATAAAGCAACCAAGATGCTTGCCTCTATTATGGGCTGCTTCATTATCTGTTGGGTTCCATACTTCACCATTTTCACTTTCATTAAGCTGTTTGACGACACGCAAAACCTGGTGCCAGAACAGCTTCAAATGGTAGTGTTGTGGTTAGGCTATGTTAACAGCATGCTGAACCCGGTGCTGTATGCGGCACTCAATAGTGAATTCAAAAAGGCGTTCCGTAAACTACTACGGATGACGAAGATACCCGCGTTTGGAGTGGAAAGTAATATGACGCAATTGGAACTATCGACAACAGCCACACCTAGGCAAGGTACCACAGACACAGCGAAGAATGGTTCTGTCCCGTCCATGTTTGTCGAGGTGCATGCCCCTGATATAATCGAACAGGGATCCGAAGTTGAAAGGGACTAC
>Ech193
CTGGAGCTGTACTGGACCCAGCCAGCAATCCCCAATGGTATCCTGACATCCTACCGACTCTATCGCTTCAATAGTCTCGTCTACTCTGGATCTAGCCTGATGTATACCGATACCAACCTCAGCCCTAACACGCGTTACGAGTACATCTTACAAGCGTCCACGTTGGCCGGTGGAACCAACAGCTCTGTCTACACATGCCAGACCCCAGACAGTGCTCCGGAAGGAATCTCCACCCCGAGTTTGACTGTTCTGAGCTCGACGTCCATCAGCGCAACGTGGATACCGCCGACCATTCCTAACGGTGTTGTCCGACGGTATGGTGTTGTGATTCTGAGCGGAACTCCTGAGCAGAGAGCCTTCTTCAGCAACTTGGAGACATCCCGTATCGTAGAGAATCTAACGCCCTTCAGATTGTATGATGTGAGAGTTGAGGTTTGTACTGATGGTGGATGCGGGCGTGGCCCAAAGGCATTCGCTCGCACCTTTGAGGCCCCTCCCCAAGGACAGGACCAGCCTACCCTTAAGGCAACTGGATCCACTGTGGTTGAAGTGTCTTGGAGTCCGCCCTCAAGTCCCAACGGGAATATCACCAAGTACATGATCTACAGACGAGAGTATGGAACAAGCCAACTTTACCTCGTCTACCAAGCTGGTCCGGTGGAGACAAGTTTCACAAATGCTGGAGGTGATCTGCTACCATTTACTCTGTACGAGTACAGGATTACTGTGCATAACTCCGAAGGGATAAGTAGCAGTCCTTGGGCGAGTGTACGAACTCTGGAAGCCCCGCCTCAAGGTGTATCACGACCTGACTTGGAGGCCATTAGCTCCTATGCTATCAAAGCTACCTGGGAGGAGGCGGTTTTCCCTAACGGACTGATAACAGGTTACAGAATCGAGCACCAGATGCTTGCCGATGATCCAACTCTTCCAAACCCGGTAGTACCTGCAGCTACCGTAGATTCATCTCTGACTCAGACCACATTCTATGGGCTGGCACCATTCACCGCATACCGAGTACGTATTGTCGCCATCAATGGTGCAGGGGAGTCGTCTGGTCCGTGGGCTGAGATAACCACACTAGAGGGTGTCCCAGCAGAGATCGGGCGGTTCTCTGTGGTTCAACAACCTGGCGGCAACTCCCTCGTTCTACGCTGGCCAGAGCCTGGACAGCCAAATGGGCACATCCAAGAATATCGTATCTACGAAGATGTCTACCTCATTACTCCGGTCTACATCGGCCTAACACGGGAGTATCTCTTCCGGCGTTTAGACCCTTACACTGAGTACATCGTGGTTCTGGAAGCGTGTACAAGTGTCGGATGTGGTCGAGGCGAACCGCAGATGGTCGTTACAGCCGAGGTTGCTCCAGCCAATCAAGCTCCACCCTCCTTAGGAGAAGTCACGTCCTCCTCGGTACAGCTCATCTGGAAACCTCCCATCTCAGCCAATGGAAGGATTCTCCGCTATGACATCCTGAGACGCACAGCGACATCAAGTAGACGTAGACGTGATACAGACGATAGCCCTTTCACTGACACTCGAATTGTACATCAGCAGTACAGCACCGATGCAGAGGAGTACAGTTACACCGACTACTCCTTACAACCCCACAAGTTGTACGAGTACCAAGTTAGTGTCTTGAATGCTGCTGGTCAAGTAGCAAGCCCCTGGGTTCCTGTGCAGACTGAGCAAGCTGCCCCCGTGGGTGTGTCGCCCCCTGTGGTTAACCATGTTGCAAACAACCCAACCACCTTACAGGTGCAGTGGACGGAGCCAGCAGAATCCAATGGAATCATCACAGGATACCTACTCAAGAGGAATGTCAGCGCTCCGTTCAGCTTTGAAGCAAACTCCCTGAAGCAGTTCACCGATCAAGGCTTGACGGCTTACACGGTCTATGCATACACCATCACAGCCTGCACTGGGGGTGGATGTACTGTGAGTTCACCAACCCATATAAGAACTCTTGAAACTGCTCCTGGCACTGTGGCTCCTCCACTGGCCAACCCTCTCAGCTCTACCACCATTCAGGTCAGTTGGACAAGTCCTTCCTTGGACGCTGGGGAAATCGTCCGCTATGAACTGAAAATGGATAGAGTTGTGATCTACTCGGGTCCAGATCTGGAATACACCAGTGCAGCCCTGACGCCTTATCAAGAGTATTCGTTCACAGTGGTTGCTTGTACATCGGGAGGATGTACTGAAAGTCTCCCTACAGTGAGTAGACCCTTTGAGGCCCGTCCATTTGGCATGAATCCACCCGTCTTGAGAGCACTGAGTGCTATCGCTGTCGAGTCATCATGGTCAGAACCAAGCATGCCAAACGGGGTGATCCTAAGATACGAGTTGCGTCGGGACGGGAAGCTAGTCTACGACGGCATCGCAATGAGATTCCAGGATTTTGGTGACGGGGGTCAAGGGTTAACACCTGGGCAGGAGTACTCCTATGTCGTGACAGCTTTCAACAGCCAGGGACAAGCCATCAGCGACTCGGCAACCGTCTTCACTTCTTCCTCCTCGCCAGCTGGACTCGGCTCTCCAGGTCTTATAGTCCTCTCCTCTTCCTCCATCAGGGCAACGTGGCTTCCACCGATCTACCCCAACGGTGACATCCAAAACTACACCCTGTACCTTGAGGGTAACGTCCTCTACTCTGGGAAACAGTTCAGCTTCGACGCCCATCGCCTGGACTTCTTCACCGAGTATGAGTTCCGCATCGGAGCATGTACACTCACAGGCTGTGCTCTGAGTGACCGCGCCCACGCCCGCACCTTAGAAAACATCCCAACCAATCAGCTTGCCCCTACCCTCACCCCTCTGACGGATAACTTAGGCGTGGCCAGCGGTGTCCTCGCCGAGTGGGGACTGCCCCAACAACCAAACGGTCTGATACTCGGGTATAAGTTGTACCGCCGACGATTTTACCGCCAGACAGGCGATCGTGACGATCCGATCTTAATGTATGATGGACCCAACGCAAGGTTCACTGACATGGATCCACTCCTGATACCTGATGAGACCTACGAGTACATGGTGACGTCGACAAACTCGGCAGGAGAAACATCCAGCTCTTGGGCCCCTGTTAGAATGCTGGAAGCTCCACCACAA
>Ech194
CCATTCCTACCTTGCGTCGATCTCTTTGGTTCATGGTTTCTGCGAATCGGAGTTTACTTTGTTTTTCTTCTCGCCGTCATCGGAAACGCAATCGTCATCTTTGTCATTTTAGTCAGCCACACTAAGATGGATGTCCCAAGATTCCTGATCTGCAATTTGGCTTTTGCAGACTTCTTCTTAGGTGTTTACCTAGGTTTCCTTGCCGGGGTTGATACGTCGACGCTTGGTGTGTTTCATAAGTACGGCGCACAATGGCAGCTTAGCCCCGGCTGTAGCCTCGCAGGATTCCTGGCTGTTTTCTCCTCAGAGTTTTCAATCTACACCTTATCGGTGATCACGTTGGAGCGTTTCTACGCCATCAAACACGCCTTGCATCTAGAGAAGAGGATGAAGCTTCCACATGCTGTCGCCGTGATGGCATTCGGTTGGATCTTTGCCGTTGTGGTTGCCATCATGCCACTTGTACACATCAGCAGTTACTACAAGTTCCCAGTGTGTCTCCCGCTAGACATAACAACCACCATCGGTAAAGTATACGGCAGCTCCATCTTACTTCTTAATGTGACGGCGTTTGTGATAATAATGCTGTGTTACGCCAATATATACATGGCGATCCAGGGTTCGCATGCATGGAACTGCAACGACTCCAGAGTAGCAAGAAGGATGTCTTTGCTAGTATTTACTGATTTCGCCTGCTGGGCGCCAATTGCTTTTTTCAGCCTAACATCAGCATTTGGTCTTCAACTAATCTCCATGGAAGGTGCCAAGGTCCTAACAATCTTTGTCCTGCCGCTCAACTCCTGTGCAAACCCATTCCTATACACAATCCTTACTAAACAGTTTAAGAAAGACTGTCAGATGATTCTAAGATCTCTACGTAACCAGGTGCTCCGACCGCGTAAGTCCACCAACCCAAGTCTCGGCCGCCACCCATCAATGAGAAGCACACAAGCTCATCAGATATCGCAGCTCCCGTGGCGGACGAACGGGAGCATCAGTCAAGACATCACCGGTGATGGCTGCATGGTCTCTTCCTTCAAAACTGAAAACGGAGAACCATCCTCTAACGTTTACACCATGTCCACCATGGCAGAGACCCACACACCCCAACAGAACGGCTCTTGTTCAAACGACCACTCACACTCGGATTCCTCTGCGATGTTAGATCCAATGCTCCTGACCAACTCCGATCTGGACGATCTGCGTCGCGGCTCCACTTCACCACTCCTTGACCTCATGACACAGGTGACCAGCAAAGATCCAGAAGCTAAACCTAAATCAAAGGTCAGGCGGAAGTTTTCCATTCCTTTCCCGTTCTTCTCGACTCGCAGTCCCACTAAAGAACCAACACACTCGTCTTCGGCAAACACCTCCATCAGAAGAAGTCCAACCCCTCAGCGTCAAAAACGAAGCCACTCTATTACAGAAGGCCTTCTTCATAAAATGAACAGGAAGAGGCCCTTGACATCGATGAAGAGTGCTCCAGGCATTTCATCACCAATTTCAAGAAGCTCAGAGAAACTTGATCAAGGCATCAATGGCATCTCAATTGGTATCTGCATAACAGTTCCAGACAAACAGAACCAGAACAAAACTGTTAAACAAACAGAAGCCGATGAGAAAGTTTACAGCATTGACGTTCCCAAGGAGCCTCCGAAACCCCCTTTATCAAATTTCCCCATCGACCAGGCCGGTATGGAGACCCAAACTCTCTTAGAGATCGGAGCCTCAAACAATTATTTCTCTGAAAACAGATCTCCTCATGACACCGATTCGCCAGGAATGCTAGCAGCTCATGAGAATCCTGTAAGGGACCAGCTTTCCTCGGCCACACCATCTCCGCAGCTTCATCGGCCTGAAAAACTTGTTCTTGTCGATTCCGTTGTTCCTGCTGATAAAGACGTTCCTGATAATGATTCAGGTCTAGGTACAGCCTCCTCACCCCTACCTGACTCCACAGAGAGTATGAGATTCCTACCAGTCTCTCTTGAGACCCCTGAGGTGGTTTGTAACTCGGAACTTGATGACCATTCATCGAGAGTGACAAGTCAGCCGTCGGTGTTGGGAGGCTTGTTTGGTCACCTGACAAGATCAGAACCCAGCAGGTGTTACAACGAGGTTCCAGACAGCCCAACAAAAGCCTCCAGAGAGATTTGCAGACCTAAGGAGAGTGTTGTT
>Ech195
TACGGTAACATAGCACCAGTCACCAATGGCGGTCGAATATTCTGCATCATCTACGCCGTGTTCGGCATTGCAATGTTGCTCCTAGTCCTCGCTAGCATCGGCTCACTGTTCGCCCGAGGTGCCACTCTGACGTACCGCCTGCTTCATTTGAATATTCAAATGGCAAAGGGATTAGCCCCACCCCCGAAGAAGGAGAAGAAGTTACGACCGGTCCGTGTGCCGGCACCCGGTGAGCAGGGCGAAGGAGGTGCAGAGTGCCAGGGCATGCCGTTGCATGAGGAGGATAAACGCCCTGACATGGACGATGTGATACGGGACATATGGAGCAACGAGCCGGAGATACCTCCGGGTGATATACCGCCAATGAGGATCGTGACCCTCAAAGAGCCAGCTGGGGATCAGGAGGAAGGAGGTGAGCGTCCCGCTAAGAAGAAACACCAAACAGAGGAGGAGGAAGACGGTGGGGATGAACAAGAGCAGGTTGATATACCATTGAGCATTGTACTAGTGTTTGCCTTGATGTACGTGTGCTTACTAGCAGGTCTTCTATCCGTCTGGGAGCAACAGTGGAACTACTTTGAAGCCTTTTACTTCTCTTTTATCACTCTGACCACAATCGGCTTCGGGGACTTGACCCCAGTGCACCAGAAGAACCTCCTGGGCTGCACGTTCTTCATCCTACTCGGCATGGCGATCATGTCCATGTGCATTGCGCTTGCGCAGGAGATCATCATGAAGAAAGTGGCGTGGATCAGTGAGAGGGTGGGCGTGGCACTCATCAAGGCTAAACCCGCATCG
>Ech196
ATGGTTTCAGGTAGAATCAATTCGGCCTGTACTCAATTCTGGACCAGGACAAAGTCACTCGTCACGGACTGTATCCCTAGGAGGGTTCGTGATGACCTTGAGCCCATCATCCCCGAAGAGGAACGCCAGGCCGTGGCTGCACAGCTCAAGTCACGGCTACGACTCGCCCGTCTCAGCGGCGCGGTGTGCGGCATCGAGTTCTGCTACGCCGCGGAGACCGCCTTCGTGAGCCCGGTGTTGCTGCGCATCGGCATCCCACCCAAATTCATGACCCTGATTTGGTGTCTGAGCCCCATAGTGGGACTGTTCCTCATGCCCCTGCTCGGCTCAGCGAGTGACCGATGTAAGTCCAGCCTGGGCAGGCGGCGGCCGTTCATCATACTCCTCGCTATTGGGGCTGCGCTCGGTCTCCTGCTCGTCCCGTACGGATGGCCTATGGGAAATGTATGCGGCGTTACCGCATATCGCTCAAGTTTCCCTGTTACGAACAGTTTAAGTGAAGTTGATCCAACAAGCATGGTCGGTAACACAACAACGGAGGAGGGTAAAACCCTACATGCAACAACGGGTATACCGATCCGTGATAAACTGATTGAAACTTTAGAGGATTTACTTTCGCCAAACCACGCGTACAATGTGTCTGAAAGTGCCAGCACCAGCAACCAGGAGCCGTATAATAGTGATAATTCCACGGAGTTTCCTTCTATTTCAACGACGGATGCAGTTTACCGTAGCTCGGTCACGCCGAGCGTCCGGGCCTGCGGCATGGCGTTGACGATCGTCGGCGTAATGATGCTCGATTTCAACTGCGATGCGGCCCAATCTCCGGCCCGGGCATACCTGATTGATGTGACTGACCCGGCTGACCACGCCAAGGGACTGGCCACCTTCAGCTTCATGGCCGGGCTGGGTGGCGCCGTCGGCTACACAATCGGCGGCATCCCCTGGGGTCCGACTGCGGACGATGACCCGGTCAGTCTACAGGTCAGAGTGGTGTTCGGAATCGTCCTATGCATATTCATCACGGCTGTGATTCTGACCGTCACAGCTGAACGGGAGAAGACACTCTATGAACTCTACCCTTACGAGAAGAAGCGTAAACTCAAGAACCACAAGGATGAGGACAATAACACCACTATGGAGGGTGATTTCAACGATCATCCAAACAATGATTCAGTTAAGATGGAGATGGACGTAATCAGTCAAAAGATGAAGAGCTACGGATCGCACGCACAGAATCCAGATATTATAACCACCCTCGTTGACAGCGACAAGGACGAGGACCCCCTGACCTCCGAGCCTCACCACGTTGGAAACGGCAGTGTTTCAACCGGCGAGTATGAGGCTATTGAGGCTGATAGTACAGAGGCTATAGGTGACCTCTGTGGCGAGCCTCCTGTAATTACCATGGGCACGTACCTCATGTCTATCATCTTCATGCCTCGGTGCCTCCGAGTCCTCTGCTTTACTCATCTCTTGGGCTGGATGTCGCTCCTGTGTTACTCCCTGTACTTCACGGACTTCGTTGGGCAGGCTATATACGGTGGTAGCCCACTTGCAGCCCCTGGTACCGTGGAGAGGCACCGCTATGCTGAGGGGGTACGGATGGGCTCTTGGGCCATGGCTATGTACTCGATCACTTGCTCTATTTGCTCATATAACGTTGATAAGATCATCGCGAAAGTA
>Ech197
TGTAAGGAGCAAGACTACCACATGTTAGCCAACGCTTGTCTAGCCGTTGAAAGTGCGGCCAAAGGCGGTGATGTCTACCCAGATGTCCTTTTCAATGTTGCCCGGCAGTGGGAGTGGCTTCACGACAACATGTGGGGGGCAGCGAATAACACTCGTAGGACTCGGCCAAGCGAGGGCGCCGACGCGCATCCGCCAGCAGGACGGAATGGCTCGCCAACCACCGAGAGCAGTCAGATCGTTCCGTACTCCGTCGCCGTAACGGTCGCTCCAAACGCGGCGATGGTGAGCCCTATGTTGTTACCGTACGGAGTGGCAAGAGTTCCGCAGGCCGTGCCGTTAGTGTACCACCCCGGCTGTCCGGAATATGTTCAAGTCGATCCGTCGTATCTCCCTAGAGGTGTTCAAGCCTCATTCCCAGTATACCCTGCTCCCCCTCGTGGAAACAATGGACTCCAGGGCCGGCATCCCCAAGCAGGCCATCGGCAGTTACCGCCGAACTCCCATAACATCCATTGGAATGCTGTCCATCAGTGTCCCCCCTATTACTCAACATGTCCCTACTCGTCAGCGAATCCCCCACCCCAAGGGGTCCCCCTTCCTATCCCGAATCAATTCCCACCCCAGGCACCCCCGGGTGGTCAGCCAGGTGTACCCATCCGTGGACCCCACGGAGTATACCCACTCCCATCCATGCATCCCAGACAACCACCGTCATCTCAACCAAGCCCTCCGCAACAGAACCCCCCTCTACAGCAAGTGGTTGGCCCCATGGGCCCACATCCACACACAGGACTGTTCTACTTAGATGCAGCGTACAGGGTAGGAATGCTTGCTATTGATACATTAGCGAGGAGGGTGCACGATGAGAGGACGCAGTCTAGATTCTCACCGAATCCGCCGTATGGGGAAGACATCAAATGGTTGTTGGAGATTTCCAAAAGGCTC
>Ech198
ATGAGATCCTCCGTATCACCCCCTTACCCCATTCACCACCTACCCCCTCCCTACCCCACCTCCATGAAGGATGGGAATAATGGCAACATCAAAAGCCAACTGGGTGGACAAACCAACTTTGGGTACACCCCTGAAACAAACCCCGCGTTGACGGTGTCTGACATCGACCGTACATCGTCTCTCATCTCCGGAGTGAGTAGCATCCCCCTACAGCTCTTCAGCGAGGGGAACCGACTAACAACGAAAGAGAGGACCTTCCTTGAGGCAGCGGAGCGAGGCGACAAGGCTACCGTCGAGCGATGCCTCGAGCAGCCCGGCCCCGTCAATGTCAATGTGACTAACATCCTCGGCCGGAGTGCACTTCAGATGGTTGTCGACAACGAGAATGTTGAGATCGTAGAGCTCCTCCTGAAGCAGGATAAAGTTGAGATTGGAGACGCTCTACTGTACGCCATCAGAGAGGGTGTGTACAAGATGGTAGAGATGATGGTCAACCACCCGAGTATCAGTCGACATATGCTCGGTGAAGGCTGGAGCAGCGCGCACTTCAAGAAGGGTAGGCAAGAGAGCTCCGACTACTCCCACGACATCTCCCCTGTGATCCTGGCAGCTCACTGCAACCAGTTTGAGATTCTGCAGCTACTCCTCACGCGCGGTGCGACCATCTCCAAACCCCACCCCTGCATCTGTAAATGTGACACCTGCACCCAGAAACAGATGGAAGACAGTCTCAGGTACTCGCTGCATCGCATTAACACCTTCAAGGCACTGGCAAGCCCCGCCTGGACCTCCCTCACCACCAGCGATCCGATCCTGGCAGCCTTTAAGCTTAGCTGGGAGCTCCAGCATCTTGCCATGAGGGAGAATGAATTCAAAGACATCTATATGCAGCTCAACGAGCAGATCAAAACGTTCACCGTGGATCTGTTGGAGCAGTGCCGCAGCTCGGAGGAGGTGAATGCCGTTCTGAATAAAGAGAGCGATTCGGATGACGAGTTCCCGGACGAGGATGTCAACAGCGAGAAGCTGACCCTGGCGAGGTTACGTCTGGCGCTAAAGTACGAACAGAAACAG
>Ech199
ATGGATATGAATGGAACCAGTGCACCACCAGCCGAGATGGAGGGTGGCCGGACGGTAGCTGAGAATGCCATCATCGGCATCGTGCTCTATGCAATCGTGATATGCTCCATCGTGGGAAACATTCTCGTCATCGTGGCCGTTCTAAGTATTCGTAGATTACGATCGTCCATTACGAATTACTTCATCGTGTCCCTGGCCGTAGCTGATCTGATGGTATCAGTGTTGGTCATGCCGTTCAACGCTTCGTTTGAGATTCTCGGCTACTGGCCGTTCGGACTGGCCTTCTGCGACATCTACCAGGCCGCTGATATTCTCTCGGCAACGGCGAGTATTTTGAACTTGTGTGTCATATCATTAGACCGTTTCATGGCCATAACGTCTCCGTTTACATACTACTCGCGGATGAACAATCGCACCGCGGCCTTACTCATTACAACAGCTTGGGTTGTGTCTTTCCTCATCAGCGTCTTACCCGTCACCTTGAACCTCCACGAAGATGAAGAACTTGTCAATATAGGCTGGTACACCGATCCGGAATTCTGCGTCCTCGCCATGAACTCAACCTATGCATTGATTTCATCCCTGATCTCGTTCTACATTCCATGTGTGGTTATACTGTTCACGTACGCCCGGATTTACGTCGTGGCACGGCGGCAGGCAAGGCAGATCGCCGCGTACGACTTCTCGGCAAACCGGACCAAGCAGGACGGGGGCACCGCGAGTCACAGACGCATGGCCCGGGAGCGTAAAGCCGCAAAGACCCTGGCCATCATCGTGGGCGTTTTTATTCTTTGCTGGCTTCCATTCTTCGTGGCGAACATCATCGACCCTTACTGCGGCCACTGCATCCCTCCCGTGCTCTTCGGTATATTCGTGTGGCTCGGCTACATCAACAGTTTCCTCAACCCGTTTATTTATGCACAGAATAAAACCTTCCGCAACGCCTTTAAGAGCCTCCTCTTCTGTTACAGATGTAGAGGCATAAACGCCAGGGATTTTGAAACGAGCGACGTCGACGACAGGACGGCTCACCAGGTATCGAGGATCCGAGCTTCGCCGAGGCCTGAGCCCAAAACTGCCCGTAAGAGTGTGTCCGACACGTCCGGTGTCTACGCCGTAACAAACGGGGCTTACACGGCTACGGACGTGGTTGAGTTGCCCGCTAAAGAACCAAAAAATTCACCGGCCAATGAGCAAGCTGAAAGTCCGGTGGGTAGTTCACATGAGAACAGTAAACCTGTGGAAATTCAACCTGTGGACAGTCCCCATGTGGACGGTGCATCTGTGGACAGTCCCTCTGTAGACAGTCCACCAACCGACAAACTTCCGACCGTGGAAAAACTTTCAACCGTAGAAAAGATTCCACCACAAAATGCATCACCGCAGCGTGACTCGAATTCAAATATACAAGTA
>Ech200
GCATCAAGTGGAGAGCAGCAGTCGTTGTCGTCTCATCAAGAGACAGATGTGGAAATAAAAGCTAGCCTGAGTGAGCTGACTGCTGCTGTCCAGAAGGTTCAAGAAGCATCATCCTGGTGGGATCTCTATGGTGTAGACTGGTGCTACATCGCATCAGGTTTCGCCATGATCCCTCCTGGTCTATTGCTTCTTAGGCACCAGACTTGGCCTCCGTTCATCGCAGGTCTGATCTTATTGGGATTCTACTATGGAATGCTCAAAACCAAGATGTCTCATCTCGCATCCCACTCTGCCCTGTGCCGTTCAAAGCTCGTCAATCGCTTCTGGCAGTTGTTCTTCATTGAGTTTTGCGGATCCTTTTCAGCCGAGTACGCAATTGGTGCCCACGTTAAAGTCCACCATCCCTATACCAATGTCATCGGGCTGGGTGATTCTAGCACATGGCGGGTGCCAAGTTTGCCGAGATACATCTATTTGTTTGTAGCCCCGCTTTTCCTACCAGTCATGACTCCGATCGGAGCAGTCGTTTTTCTTCTCCAAGATAAGAAAGTGCTGAAAGCTTTTCAGTGTTTTATCGTGGTATCCGTTGGCCTAGTAGCCAACATCTCACTACTGATGTTCGTCTCCGGTCTCACTGCCAAGGCGGCTGTGCTGAGTACACTTGTCTACCGCGCTCTCATGGACATCCCTTACATCCATGTCAACATCTTTCAACATATCGGATTACCGATGTACGCACGTGATAGTCGCCCGCCACGTCTCCACCTGATGTCCAGCGGAGTCCTCAATCTATCCCATAATCTGTTACTGGACTGGAATTTCGGACACTCACTGATTGCCTGCCATATCGAGCACCATCTCTTTCCCAAGCTGTCTGACAACATGTGTTTGAAGATCCAACCCATTGTACAGCAGTATTTGCAGGAGCATGGATTGCCGTACCAGAAACGCGGATACTTCGACCGCCTCAAGTTCTTCACTAAGGAGTATAAGATGCTGATGGTGGATGCCCCACCCATTACACAATTTATTGGAGTGCAG
>Ech201
GACAAAAACAATAACAAGATCAGTAGAAACAGCTGTGAACCCTGGAAATGCTCAAATTGTAATAAGATGTTTGGAACCTTTTTTCTACTTGAGCAACACTCCTGTGAGTCGAAGAAAGCCAAACGAGGACAGAAACCAAACAAGCACCTTCGCAGGAAACTGAATGCAAGAGAGTCACATCTTCGCAAGCATAAAGATCAAGAAATGAAGCAAGTGGCACAGGTCAAAGAACTAACACAGGTCAAAAATGAGGTTATTCAAGGATGTTCAAAGCCAAAGGTCAGAAAAGATCATGTAACATATGCTTGTCATTTGTGTCCAAAGGTGTTTTTAAATTCGGACAAATTGAAAACACACAGCTACATCCATACAGGGGAGCGCCCTTTTCCTTGCACAAGTAAAGATTGCACCAAGGCGTTTATCTCAAAATACAAATTATTACGCCATGTGACGACCCATTCTCCGATGAAAGTTCATATTTGTTCATACTGTGACAAAAAATTCCATCGTAAAGATCACCTAAAAAACCACTTGCAAACCCATGACCCTAATAAAATCTCCTTTAGGTGTGGGGATTGTGGGAAAATGTACAACACTAAACCAGGGTTCAAGAAGCACATTGCTCTTCATGCTGCAGCGTCAGGAGAGCTCACTTGTAAAATTTGTGATAAAGATTTTGGAAACACACAAAGTTTACTTGAACATATCAAACTTCATTCAGGAAAATCAAATGGCGCTAAAGAGAAAAGACATCGGTGTGAACATTGTGATAGACAATTTTACACAAGAAAAGATGTGAGGAGACATATGGTTGTACATACAGGCAGAAAAGACTTTCTATGTCAAGCTTGTGGGCAAAGGTTTGGTCGTAAAGATCATCTTGTAAGACATACAAGAAAAAGCCATGATAGTAGCGAGCAATTACGGGTTAAATTAGGCGAGCATTTGCAAACTGTGGGATCAGCAACTGTTCAACAGATGTTAGATATGCAGCAATTCCAAGGACAAATTCATATTCCTCTGCCTCAAGGTAATCAATGCTCAATTGGACAAATGACATCTTCTCACCAGTTAACAGATTTGTTGAAGATTCCTCCAGTACCAACACCTAGGTTCTCCAACAAGACTGCGCAGAAGGTTTCATCACCTAAGGCACCTGTTAGATTGATGATAGAAAAGACAACAGTGGATACATATTTAGACTCTGGCAACCTTAAAGGAATATCAGGAGCAGATTCATTCCACTCAGGATCTGTTGATTTAGGTCAACTTTTAGGCTTTCTACCAATCCAGCAACATTCTCCAATACCACCACCAACTCCTCCGCAAACTTTGACACCCACTTCCCCACCTAACACACTACCTCACAGCCCTATTACAATATGTCTACCCCAACATCAGCAATCCCAGCAACCACTCCATCCACAAATGCAGCATCAATCACAACAACAGCTACAAACTATGCAGTCACCATGTACAGACAACATTCATAGTATGGTGCAAGTACCATTTACCAATATGCATTCTGCATTGCCACGCTTCCATCAAGCTTTCCAG
>Ech202
ATGGGATTGTCAACGAAACAGACGAAGGGTTATAGGGACTACCTGTTCATGGGCAGTCTCAAATACAACGATGGGCATTGCCATGTATGGAAACAGCCCAATTATTACGACATGGCACACGGTGAGCGAATCCGGAATATGATCGATTCGTTCAGCTGTCACCTGAGGTGGCAAGAGCTCAAAGCCATCGCCAAAGACAAATCCACCCTCAAACGCGAGGAGGGGATCCTGGCCCGGGAGACGTGGAACTTCTACGATCGACCGACTTACTACACAGCTATACGGAACCTCCAAGGGTTCATTGCTTACAACCTCCAGAAGCCGGTTGAAGCGCAGGATTTTTTCGAAGATGTACTGGATAAGGATCAGAATAACGTCAACGCTCTTGCGAATCTTGCTCACATGTTTCAGGAACTCGGTAAACTGGACCATCATCACCGGTATGTGGACAAGCTAGCTGTGATTCTTGGAGGAAAAAACTACGAAGAGAAGGCCAGAGCTTATGCTGACAAGGCACACGCCATCCGTTACTTCGAGCAGTTCAAACGATGCTTCAGGTATATGAGATATATTCAACGTGCTGCTGTTATCGGAAAACACTGTGCTGGACCGCAGAGGGCAGAATGGTTCTTCGACTTTGCCCTGGCTCTTTACAGGCGAGACGTCCAGATGCTCTACTTGAGGAAACTGAGTTCCTCTGAGGAGAATGAGTTACTGGATAACTCGGATTGTTACTCAGATACCAAAATCAAAGAGGGGTTCCTAAATGCGTGTAACTATTTCAAACAAGTGGCCATGATCAGCACTTCAAGAGATTACCAAGCCTTGTCTTGGGTCTTCCTTGGGATCCTTGTCAACCACGATCCGGAGCACCGGAGTCTTGCTGAAGTATTTCCAGAGAAGCCTGAGTACCGCCTCACACCGGATCAGTGTTTTGAGAAAGGTCTTGGCATACATCCAGAGCATGAGATTGTACTCCGTAGGGTAGGATCCGAATATGTTAAACTGAAGAGGTTCGAAGAAGCCAAGCAGTTGCTTGATAAGTCTTTGAACATTCTACAGTCTCGGTTCGGGTATCGCTATCGAGCAGATATGTACCTCAAGATGTACGAGGCTGCTTCTGTGAAAGACGAGCAGACGAAGGAGTTGCTTCGAAACGCCGTAGCGGACTTAGAAAAGGCTCTGAAGTTCAAGGAGGTCCATGCAGACTTCTCGGATCTTGGATATGCATACTTCCTTCTCGGTGAGACTAACCAGGCACTGAACAAGTTTGTTCAGGCCGTGCGTTGCGACCAGGATGATTTCTTTGACCCGGTACTGACCCACCAGCGATGGGCTGAGTGCCTGGAGAAGGACAACCAGCCTGAAGGGAGCCGGGCGGAGCTGGAGAAAGCGAAGGAAATACGTAAGAGGGTGCTGGACACACCTCTGGAGGAAGACCAGTGTGATTCATATTTTGCGCATGATTTTGAGCATTACAATACGAACCCGAAGCCGGGCTTTGTCCGTATTCTCATGGACTATCACTTTTGGAGTGCCTGCTCCAAGAGAAGGTTGTCGGAGCTGAGCTCACCCGGTCCGACCAATGGGAGACACGCTTATCAGTTTGATCTGTTCGTGTGGCACACGGAGGAGAACAGCAGATGGGCTGTGGCGTTTGTCCACAAGCTGGAATCGGAGCACAAGCTTAGATGTTGTATCGAGAGGAGGGACTTCATGGTGGGCAGGGAGGTCCCTGGCAACATCCTGGACTGTCTGAAGCTGAGCTACCGGTGTGTGATCGTCCTCCCGGGGGGGAAGTGGACTAAATACACCATCAATCAGGCACTAGGGGTGTCAAACACTAGGGAAGGGTTGTTTATCTTGCCCATCAAAGTGAGGGAGTGCCCCGTACCGGAAGAGCTTGGGTATATGACAGTCAGGGAGTGCGAAGAGGGGCAGGTCAAACAGGAACACTGGGACGAGATCGTGACGATCTGCCGGCAGACA
>Ech203
CTTCAAGACAAGGAAAACTCCTGGCCATGTTTTGAATGCAGTCGAAAGTTCAGAACGTCGGAGCTACTTCAGAAGCATCTAGCAACCCACGACGCTTTGCACAGTCGAGCCTCCCGGGGCCGACCCCGAGGCCGAAGAGGAAGACCTCGAAAATACCCTGAAGGCTATCAGCGGAAGCAGCTCGTGGCTCAGGCCAAGCTGCGTCAGTCTCGACGGGTCCAACGCAAGAAACCAGAACAGTTCAACTGCAACATGTGCCCCAAGTCTTTCCCCAGGTTGTATAGTCTGCAGCGACACATGGTCATGCATTCTGGCGAGAAGAACTTCACCTGTAACATCTGTAACAAGACCTTTGCTCATATCTACAACCGCACCAGGCACTTGAGACGTCATGAAGAGAAAGGGGAGTACCCGGGGATGCCGCTTCAAAAGCAGTCAAGTCAGTCGATGTGGGGTTGCGACAGCTGCGATCTCGAGTTTGAGAGTGAGGAGCTTCTAAATCTCCACGAGTTGACTCACTCGCCATCTCTGACAGATCCTGAATGGGATGAAGGCGAGGACGGTCCGATGGCAGTGGCAGCTCGTCTGCTGGTGGATGCCTCATCTATAGTCAGTGCTAATCATGCTGGAGAGACTTCTACAGGGCAGCAGTTTGATCCTCAAGGTGGGGCTGCTACACCTGTCATGGTCTCAAGGAGTGGACCTCTTGGCAATCCTCTCACTCAGGCTACCTCTGGAATCATTCCGATGCAAATCTCCACTAATCCACCTGTCCAACCAGAAGCAACGATCCAACAGCAACAACCATCCATGATGCAGCCTTCTCAACAGCCAGCAGTCTCTGTTTCCTTTCAGCAAATTCCTGGTGTTCAGGAAATGGGACAAGTGTCTGTGCCACCTCCTCAGTACCCGAACCAAAACCTTGTGGCAAACACACCAGGACAGCTACAGAGCCAGAATGTCATATTCCCGGGAGACTGGCCTTCGGGTTCAAATCAGCAACCACAGAATCAGGAAGGTATAATTCCTGCACTACCTGCAGACAGCGCTCTCCGATGCCCAGAATGCAATGAGGTTTTCCAGAACAGGAAGTTTCTTGCCCTTCATGCATCCGCCCATGGAAAGAATCGCCCCGTCGTCGACAAGCCACCCCCAATCCACCGCTGTGGGCAATGCAGTAAGGTCTTCAAGGACAAAGCTAAATATGAGAGGCATCTTAATATTCACTCCAGCGATGCCTTCAAGCCTTTACAATGTAATGTCTGCGGGAAGCGCTTCATGAGTAACTCGGCCATCGCCTGTCATATGAAGGTGCACTCAGGGCAGAAATACTACAAGTGTCCATTCTGTGAAGAGGGCTTCGACCGCATGGAGCTACTCAGAAATCACGTCCCATACCACAGTGTCAACGGCATGTACACCTGTCCGCATTGTGGTAAGCAGTTCAGGGACTACCCTCAGATCCGGAAGCATATCCGCGGTTTCCACTCGCAGAAAGAGTTCCCCTGCCCTCACTGTGAGAGGATCTTCCCCCGACCGGATAAACTAAAGTTGCACATGTTACGGCATTCTGACCACAAGGATTTCTTGTGCGCTAACTGCGGCAAACAGTTCAAACGGAAAGACAAGCTGAAGGAACACATGCACCGAATGCACAACCCCCAGCGCGAGGCCGCAAATCTCGCCATTGCAAGCAAGCCTCGGAAAGCACCATTCAAACCAAAGTTTGCTCCTACAGACATCAACGCATTCACCTTCAAGTGCAGAGTGTGCTCCATCGGGTTCAAGCGACGCGGAATGCTCGTCAACCATCTTGCCAAGCAGCACCCCGAAACACCACCAGAAACGGTTCCAGAGCTCAACCTACCGATCGTCAAACCAAACCGCAACTACTTCTGCGCTTATTGCGAGAAGGTGTACAAGAGCAGTAGTAAGAGGAAGATTCACATCTTGAAGAATCATCCAGGATCTATAGTTCCGCCAAGTCTGCGCAAGACAAAAGGAGATCCCAATAGTCCTCTTGGAGATCCTCATACGGCGCCTGCAGGTACCACTACAACCCACTACTTTGCCTGTGCCCACTGCCCTCGCCAGTACAGCACTAAAGCTAAGATGATGGATCACGTGAGGAAGAAGCACATGGAACCAGCACACACGTTGGAGACTTCACTCTCGACCACACCGGCCACAGTGACTGTCCTGCAACAAGATGGTCAAAATATATACCAGGAGGGCCAGGTCACACAAATAGCTGTTGTGGCACACGTTCAGGACGGGATGCCAGAAACAGTATACATCCAGGAGGCACCAGATTATCAACAGGTCAGCGAGGTCCAATCCATCACACCAGTTGCGCTGACCAATCATGTAGCGGGCCAGGGACAGCAGCCTATACTGACGTCCTCATTGCACGGCCAGGCAGCTCATGTTATAGCAACGATTGCTGCTGCAGCGCAAGAAGCTGCGCAACAGCAGCAGAATAATCAAGAGCATCAGATCATTCGTCAACCGGAGCTGATTCGATACATCGACACCACCAATACGGGCCAAGGTCAATCAGAAGCTGTACAGGCAGATCTCCTGACTCAAGCCATGTCCGAACTCTCACAGTCCATAGAGTTCCGTCAGCAACCAGTCGGCGACTATCAACATCTGACACAACGTATCATTCAACACGCTGTACAACCAGGTCAACAGATCCAACTGCAGCCCCAGACCATCCAAGTCACCCAAATTCCAGTCTCTCAAATCCCGGTGACGCAAGTAACCAACGCCCAGATTCCAGTGTCGCATATTTCCATGACGCCAACGAGCATTGCCGTGTCACAGATTCCAGTCACCTATGTGACGCAGAGTGCGACGTCGAACGGTGGGATATCAGCGACGCAGCAACCTACAGTCGATGTCAGCCAACTCCGTCAGACGGACTCCCCGTACCAACCACAGCTTCTAAATCTACAGAATAGCGTGCAACCAATGAGCTCCCCAACACCAATGCAGCAGCAACAGCAGCAGCAAGATCCGCAAGCTCAGCAGCAGCAAACACAGCAGCAACAGCAGCCAACGGTGTATATTCAACGCACATGGGCAAATTATCCACCCCAGTATCGT
>Ech204
ATGGAATTTGAGACTTCCTATCAAACCTTTTTGCCAACTGATTCGAGTCTCCATCAGTCCCCCGATAGTACAATGGATTTTACGGAGACCATGGACATGATGGACGCAGCCATGAACTGCACGGGGGTAAACTGCAGCGGGCCCGGCGGCCAGGACGACAGTAAATCCCACATGGAGACGGTGAAGATCGCTTGCATGGCCGTGCTGTCCGGCTTCGCGAGTCTCTTCACGGTGTGCGGCAACGCCCTAGTCATCGTCGCCTTCTGCCGGGAGAGGCGACTGCGCTGCCTCAGCAACTACTTCATAATCAGCATGGCATCGGCTGATGTGATTATAGGAGCCTTCTCCATGCCTCTCTACACAATGTATCTACTTATAGACTACTGGCCGTTGGGTCCCGTCATATGTGATATATGGTTGTTTCTGGACTACTTGTGCTGTGGTGCTTCTGTTCTTGGGATCCTCTTGATTAGTGTCGATAGGTACCGGTGTTTATCTCACCCTATGACCTACCGAAGTGACATGACCCGGGCTCGTGTACTCTTCCTCATCGTAGCTAGTTGGATTACCACAATACTTCTCTTCGGTGTCCCCATCATAGGCTGGCAATTCTTTGAAGGGAAACGCACCGTCCCCGAGAGAGAGTGCGAGGTGCAGTTCATCAAAGACCCTTTCTTCACGGCGGGTTCCATTATTATGATATACTGGTTACCACTAGTCGTCATCCTCATCTTGTACATGCGTATTTACTTGTTAACTCGAAGGCTCGTGAAGCGCGAGGCCAGGATTATCGGTCGCTTGAGCGTCCGGCACCACGTGGAGCCGGCCGAGACGTCACACAACAACAACCACCAACGGAAATTTTCCTCTGGTGTCATGCTAGACTCCGAGGACGAACAAACGGTGTCGTTCCCCACACGGGACCTGCCGTTACCGGCGCACCAGGAGGAGGAGGACCTGTGTGGTAGAGCCTCCAGCTCCCACCAGCATAACGCCGATAACGGGTGCCGGATGGACGGGCAGAAGAGACGGGTCACACTCCAGTCTGAAACCGATGAGTACTCCGAAGATCAAAGCGACCGGGCCTCGCATCACCAGGCTTCGAATAGAAGCCACACTAAGGCCAGTCCGAACAGCAAAGACCATACCATAGGAAAGACGTTATCTGCCGCTTTGGTGAGCTTGAAGGAGGCCAAGGCCGTGCGGACTCTAAGCGCCATCCTTGGATTTTTCATCTTGTGTTGGACGCCGTACAGCGTGCTGGTCATTGTAAAAGGCTTCTGCCCCGACTGTGTGAACATGTACCTTTATGAACTCAGCTACTTCTTGTGCTATATCAACAGCTCGTGTAATCCAATATGTTATGCGTTCGCGAACAGAGATTTTAAGATAGCTTTTAAAAAGATCCTAATGTGTGATCGTCAGAAGTATGGTTGGAAATCCAGTCACTAT
>Ech205
GTTGAATGCGTCCTTACAACAGAGGAAATGTCCTCATCTGGACGAACACCAGATGTATTTCCCTCGACAAATACAGGACGTACTGGTGATTCCCCCAACTGGCCTGTGTATGTTGCTCTCACAAACGGCAAACTCTATGGATGTGACTTTGTAATCAGCGCAACCGGAGTCATCCCAAACACCAAGATACCTCTCTTCGCTGCCGATTTTGAGATCGCCAAAGACGGCGGTTTAAAAGTTAACAATCACATGCGGACTAACATTCCCAATGTTTATGCAGCGGGGGACGTGTGCAGTGCATCGTGGGAACCATCTCCCCATTGGATTCAGATGCGGTTGTGGTCCCAGGCGCGACAAATGGGAGCTTATGCCGGGAAGTGTATGGTCGCCGATACCACTCGTGAGACGATCCCACAGGATTTCTGCTTTGAGTTGTTCGCTCATGTGACAAAATTCTTCGGGTATAAAGTGGTGCTCCTGGGAAAGTACAACGCTCAGGGTTTGGGGTCGAACTTTGAGTATCTGTTGCGCATGACGAAGGGGAAGGAGTACATTAAGGTGGTGATGAAGGATGGGAGGATGCAAGGCGCTGTGCTGATCGGAGAGACGGACTTGGAGGAAACATTTGAGAACCTTATTTTGAACGCGATGGATCTTAGCATTTATGGAGAAGATCTTCTAGATCCGGGAATCGATATTGAGGATTACTTTGAC
>Ech206
ATGCATAGTAAGTACAGATACGATGACTCCCCCCCTCCTATGAGCAGTGCAAGAACTCCAATCAGTCGGAAGGATATTATCACTTATCAACCCGAACCCAGCAAACGGACGTTTTACCTCAGTAAGAAAACACGACATGGGTTCATGGTTTTTTCCATTGCAGTACTGGCGTTTGCACTGCTCGCCTGGTACTATGTCACCCAACATGGACGCATGTCTGTGGTGTCCATCGGACCGATGTACTTTGATCCGATCGGGTCGAAGCTCCAGCTTAGAGATGCTGAAGACAATATCATTTTCAAGGATAAGTTAGGGATAGGCTTGCCATTTGGAGTGAAGCCAGTGGATTGCATGAGGGAAAACAAGGATGTGAATACCGTGTGTATACACTGGATGAACGTAACGCTGCATGATGAGACGCCGGTCGTGGAGATGGTCATCGAATATGTGTCCCAACCAAACGATATTAAGTGTGTCAATATAGAATGGACTGCTCTGAGACTTGATTTCAGTCCGCAGGATTGTTTCATACTGAATGATTCACACTGGTATGGGGGAAGCGAGGTCTACTACCAACACTGGTTGGTGGAGAATTTACGCATTCCCATGCAGCCGTACGTTTCAAGGGACATCAGTGTGGAGAAGGACGCTTTTGGTTCGGTCCTGGAGCGGTACTGGTTATCATCCCGCGGTGTGGCAGTCGTCGTTGATAAAGACACTCCTCTACATGTGTCCATCAACCAAGAACAGACGAAGAACGAGGTGTGTTTAAAAGGAGAGTATACCAATTCACCATATCGACATCCCAATAGGAAGTATGCATATGCTCCTCTACACTACACCGTGTGCACTGGGCAGAATGTTAAAAAAGTACATGACTACGTCCTCCAGAATTATTTTAAGAAACCACCGTACGAGCCAGATGAACGAATGTTTAGATATCCAATATGGTCAACGTGGGCGAGATACAAAGCGAACGTTAACCAGTCGGCTGTTCTAAAATACGCTCAGGAGATTCAGAAACATGGATTTCCAAACAGCCAGATAGAAATTGGTGATATGTACATGTCTTTCCATGGCGAGGCAGATTTTGCGCGAGTGAAATTCCCAAATGCCACGCAGATGATCCGGGAGCTGCATACCATGGGATTCCGTGTCACGGTGTGGTCCAATCCCTTCGCTAATATCGACTCGCCGACATTCCACGAAGGTGTGAAAAACAACTATTGGATGAACGGACCTGGCGAGCGTGTTCCCGCCTTAATGAAATGGTGGAACGGTGTTGCCGCCATTTTGGATGTCTCCAATGAACAAGCGACTGAATGGTTTATCAACCGCTCGAGGGAGATGCAACGTGAATATGGCATCGACTCCTTCAAATTTGACGGAGGGGAAGTCTCCTACGTCCCACGCTGCTACAATGCGTCTGTTTCATTCCATGATCCAAACCTGTACTGTACTAAGTTCGTTGAGATTGTTGCAAAGATCAATCGGCAAGTTGAGGTCCGATGTGCCCATCAAACTCAACATCAACCCATTTTTGTACGAATGATGGACAAGGATCCAACATGGAATTATAACAATGGGCTGTTAACAATGATCCCTACAGCCCTCTTAATGGGTGTCTTAGGGTACCCCTTTATTCTACCCTACATGATCGGTGATAGCGGCTTCACAGACAATGACTTCCATAATATAAACAAACCTGAGAGAGAACTGTACATCCGATGGATGGAGCTAACTGCTTACTTGCCTGCAATGCAGTTTTCTATAGCGCCCTGGCAGTACGATGAAGAAGTTGTCAACATCTCAAGAGAAATGGTGAGAATTCATGAGGAAGTGTACAACAAGTTGGTGCGTCCTCTGTTGGCTGATGCAATAACAAAA
>Ech207
GATGACGACAAAATAGCACTGATGGAGGCGTCTTTAATACCCAATTGTTCCTATGTGGAGGTGGTACAGAATGTTACCCTAAATGGAACCGATGGGATGTGGGTTAACTCCACCGATGGAAACTCCACTGATTTGTACTGTGTTGAGGTAAACGGCACAAACTCAAACCTCACCAACTCTACTGGTTACAGTCACACAATCGATGGCAACGGCACCACCATCTACTGTTTTAATAGTAGTGATATTAATGATACAGCATCACCAGTATTGGAACTTGTTTGTGAAGTATCACCCATTTATCTTGTCACGCAGAGAGACTTGTGCGTCAAATATGACAATTTTCAAGGGGAGGACGACTTTCTCTACAATTTGACCCTAATGGCTACCTTGAATTACACAAGATCTTTTAATTTCTCCGATGTGTACAATTTCAACACCACCAACAATTTCACCAATGCGAGTTACAGCAACTGGCTGGATGATGTTGACTCGCCTGAGCTGAATATTACACTTGTAGATTTAGTTGATGCACTTAAGGAAAGGTACTGCTTGAAGGCTGACATTCTGACCGGAATCGCAGACCTCGTCATCCGCAATAACTTCACCACAATCCCACCTGTTTGTGCACCTCCGACCCCGGCGCCCACTACAACCTTGCCGCCACCAACCACTACACCACCAACTGAGCCTCCGGCCACTTACGCTCCATGGGTAGTCCAGACGACGGAACCAAGAGCGATCTGGTGGTATACGAAGCGAGGGATATACACCGTCACCCTCAATGTCTCCAACCCCGTCCACTGGGTCGTGGTGACCAAAACCATCGTGATACAGAGAGGCATCTTCGACTTGGAGCTCTCCGACCACGGACCGCGCTCGAAAAACACCACCATAGAGTTTGAGCTTGACACAGGAAATGTGGGAACAGACGTCTGCTACTTTGTTGACTTTCGCGACCAGCAGTCTGAAATTAACCCCCTCGCCTTCTGGGGACACCGCAAAACATGCGAGGAGAGATACCCTGACGAGTTTGCAGACCCCTTTCTGCGCTTCACGGAGGTCAGTAACGCTTACCTAGAGGGTCTACTCTTGGCCGGGAGAAGTCCAAATATCACCCTCACCAATGTCTTTCTGTCGGTTAATCAGTTCAGGATCGTCGTCCGGGCACACAACAGGGTCTCCGAACAGAATATTTTCATGCCGACTGCAGTCACGAAAGGACCCTGCTTCTATCCAGAGGTAAGAGTGAAGGACAATAACAACTGTGATCAGTATTACCCTTTCTGTGACGAGGACGGGAATCGTGAGTACTACGCCTCGAAGGATGTTTACGTCTACTCGTATGTCAAGATCAACTGTACGTCAACGCCATACACGATGTATACATGGAGGTCATATGAGATCGACGACCAGGGTCAGGAGACGGAATTCTTTGAGTTGGGCGAAACAGAGATGGCCGGTTTCACTCGCCGGGAGCTGGCCGTCAAGCAGTTCGTTCTTCCGTACGGCGTCTACCGCTTTGAGCTAAACGTCTCCATGTGGGGAGAGCGTGGTGTGGAGTCCCTAGACTCAACCACGATCCGCGTTGTGCCTACTCCTCTCATCGCCAAGATTGCCGGCGGATCGGAGCGTATCATCCGCTGGAACGATAGAGCAGACATTGACGGATTCACGGATACGTACGATCCGGATGTTGACCCTTCAGATCGATCTGGAATCCGCTTTGTGTGGCTGTGCCGCAGGGAGCATGAGACGTTTCAGGAATGGAATTGGGACTATACGGAGATGCTACAAGAAGGAGGAGTGAATGCGTCTTTCATCCATGAGAAAGGAGACGTAGGAGGATGCTTCGGCCGGTATGGATACGACATGGCTGGATTTGGA
>Ech208
GTGGCAGCATACAAAGATAACGAGGCAAGGGAGATTGACTTGATGCGTCTTCTGAGAGACAAGAACCGCCGGAAGCAGCAAATGGAGGAGGAAGGAGCGGAGCAGGGCAAATACTGCGTCTGCCGCAAAGGCGTCGGCGGCTTCATGCTCCAGTGTGAACTCTGCAAGGATTGGTTCCACAGCACCTGCGTGCCCCTGCCCAAGCCAAGTGCCAGCAAGAGCAAGTTCCTTGCAGCGGTGGGTGGCAGTGCATCCTCGGCGACCGTGCAGCAACAGCAACAGCCGCAGGTGCGTGACATGAAGTTCCTGTGCCCAATGTGTTTGCGATCGCGCCGCCCTCGCTTGGAGACCATCTTGTCGCTGCTGGTGTCCCTTCAGAAACTACCCGTACGGCTACCCGAGGGAGAGGCTCTGCAGTGCTTAACGGAGCGTGGTATGAGCTGGCAGGATCGTGCTCGCCAGGCCCTAGCCACAGAGGAATTAGCTTCTGCATTAGCAAAACTCTCTGTGCTGAGTCAACGCATCGTAGAGCAAGCTGCTAAGGAAAAAGAAGAGCAGAACACCACGGCAGAGCTTAAGAAACCTACCCCCAATCTTGATCAGCAAGAGCATATGCACGGCATCTTGCAGGGTACACTAGATAGCAATGTTTCGCCGGTGACTGATCAACGTGACGTCCATTCGTCCTCCATCCTTCATGGTATGCCACCTGTTGCTACCCAGAACCTCCACCCAGCGGTAGAGAACGACACATTTAACCCCGCTGACAACACCACTCCCTATGCCATGGACACTGAAGGACATGAGGGTTTAAACACGGTCTCCCCACAAGTGGTAGGTCTTGAGGAGACGATTCTAGACTCGTCAATCGAGCAAGAAGACACCTACCCTCCCCCTGATATCTCGGACTCTGACATCCCCTCCAGCGATCCGGTAGGGGACTCTGAGCATGCGTACAGTGCCCCCTCCAATTCGGAGCATGCTTACAGTGCAGTCCAAAAATCTGATCAGCAACCACCACCACCAGCACCGGCTCCGCAACGTAAACACGCACGGAAATCCCCCCATGTTCCGAGACCCTTGGAGTCGCCAGTACTGGAGCTATCAGCCATGGTGAAGGCTCAGCTAGAAGATCTTATGATGGAGGGTGACTTGTTGGAGGTTTCTCTTGATGAGACACAGCACATATGGCGCATCCTACAGGCGTGTCAACCAGTACGCGAGGAACGCTTCATGGAACACTTTGTACAG
>Ech209
ACAACAACATTAACCTACAACTTGACAATCGAACATATGTCTGGAGATAAATCCGGCGTCGTTCATATTCAAAACCATCACAATGTGTACTTTGAACCCCAACAGCAGAGATCAAGGGCACCTGTTAATATAATCATTGAATCTGAAGGCACTTGTATCCTACCATCGAAATTCGTCATTGTTGCAAAGGTGTATGTAAGAGGTGCTCTGTATGGTTTGGAGAATGCTGTTGTTGATGGACAGTTGTTTCTGTATAGAAGTGGATACTTTGCATGCATGAATTGCACTATAGGCAGTGAGGAAAGGGGTAATTACTGGCTGGGCCAACTGACTGTACGCAGAAATGGACTCCTGTACATTGTTACCAGCGGAGTGCGTAATTTGAATGACGGTGCCACTCGGCTTGTGCTGGCAGAGAGATTGGATGTTGACTACAGTGGGACTGTTCATGTGAACGATGCGCTTGTGGTGTTTTCCCAAGATATGAAGGTTGAAAAAAGTGGTGAGATAAAGGGAGATGGGTCGGGATACGGAGCGGCAAGTGGTCCTGGGGCAGGGTTTACTGGCAAAGGAGGAGCTGGTGCCGGGTATGGTGGTCGAGGAGGTGGAACAAACGATTACTCACACGGAGGTGCAGTGTATGGAAGCCAGTGTCTGCCTACACATGTCGGCAGTGGGGGTGGAAATTGTGATCACGGGCGTGCTGGGGGTAAAGGAGGTGGTGCTATACAGCTTGTTTCCAGTAGACTCTTGATCATGGAGGGTCAGATTCATGTTCAGGGCTTGCCCAACAATGAGGCAGGTGCAGGTGGTGGCAGCGGGGGATCACTTTGGATGGATGGCCTGTTTGTTGAAGGATGGGGATACATGAATGCCGATGGTGGAGCTGCTTCTCATCATAATTATGGATATTTGTATACTCATTATGGAGGTGGTGGAGGAGGTGGCCGGGTCAGAACCTTCTCACCAAACAAACCGCATGCAGTGGTCATTGGACAGCGTAGAGCCGCTGGTGGTTCTTCTTCATCCTCCTTTGTCGGTCAAGCAGGGACATTATGCGTCTCTGGAGAGCTCTGTAGTGGACACGGGATGTGGTTAAATGACACCGAGATGTGCGACTGTGAGGATGGCTTTGTTGGTAGCAACTGCCAGGTCCCTTGTTCTGCAGATACAACTTGCAATGGTCAAGGGACTTGTGCTGACTTCGGTGGGTGTGACTGCTTCCAGGGCTTTGTGGGGTATCGCTGTGAGCATCAGTGCGACCGAAACACCACCTGCAGCGGCAGTGGTGAATGTACCCCGCATGGCGATTGCATCTGCGACCTGTGTCACCACGAGTTGGACTGCTCAGAGATGTGCAATGGGAACGGGACTTGCAGTGCTGGTGTTTGTGAGTGTGACTCGTGTTACATTGGTGAGCACTGCCATTCCTTATGTAACCATCACGGCGTGTGCAGTGCAAATGGGACGTGTGAGTGTGAGGAGAGTTGGCGAGGGGATTTCTGCACAGTTGCTGGCTGTCCAGGTGAGGATGAGGACTGTTCAGGTAACGGGATATGCAATGCCGCTGTCCACCAGTGTTACTGTGAGCCATGGTGGAAGGGCCCAGGTTGCTCCCTGCCTGATTGTCCAGGAGAACCAAACTGTTTTGACAGGGGAATTTGTAACACAACCTTCCTACCCCCAGAGTGCAAAAATTGTTCAGATGGCTGGATGGGTGCAGATTGTAACGAGACATGTTTACATGGAGATCAGATTCCAATGGATAGTGGGATTTGTGTGTGCGACCCCTGCTGGTCTGCGAAGGGGTGCAATATTGAATGCACTGGACATGGTGTGTGTGGTTCAGACAATGTCACCTGTGACTGTGATCCATTTGAGGGATGGCGAGGAGAGGTCTGTGAGATACCAGGTTGTCCTGGATTTGGGGAAGACTGCACCGGACATGGTGACTGTAACAGCGCAACCCATGAGTGCACTTGCTTTCCTGGTTGGACTGGCCTGGCTTGTCACATCCCAGACTGCCCAGGTGAACCTGATTGTTCAGATCGCGGGTTTTGTAATGCCACCTTTGACACTCCGATTTGCCTGAACTGCTCACTTGGTTGGATGGGTCCAGCATGTGCTGACCCCTGCGTAAATGGCGTTCAGGAACCCATGGACAGTGGCTATTGCAACTGTTCAGCAGGATGGAGTGGTGTTGGATGTGACTCGGAGTGCTCGGAGCATGGAGTGATTGTCGACAGCGCTTGCATATGTGACTATGCTACTGGCTGGAAGGGTGAGCTGTGTGACATACCGGGATGTCCTGGTAAATATAATCTCGACTGCTCTGGGCGGGGAGATTGCGACAGCTCCTTGCATAAATGCACCTGCAATGAAGGCTGGATGGATTTGGGATGTGAGATTCCTGACTGCCCTGGGAGCCCTGACTGTGCCAACCGTGGACATTGCAATGAGACCTTTGATCCACCAGTCTGCACAAACTGCAGTAAAGGATGGATGGGACCTGCTTGTGAAGACCCCTGCGTCAATGGCGAACAGTCACCGATGGACAGTGGCTTCTGCAACTGCACCAGAGGATGGGCTGGAGTCGGCTGTGATGCAGAGTGCTCCTTGCATGGTAAAATAATCAATGGTGTTTGTGATTGTGACCCAATCTGGACCGGTGACCTCTGCGATATTCCTACTTGCCCAGGCCTTTACGACCTCCCTTGTAGTGGAAGAGGGGAGTGCAACAGTGCTACACATGAATGTACATGCACGAGTGGCTGGACTGGAGAAGGATGTGAACTTCCAGATTGCCCGGGTCGGCCTGATTGCTTTGAGCGTGGCTACTGCAATGAGACGTATGATCCACCACTCTGTACTGACTGTATTAAAGGCTGGATGGGAGTAGACTGTAATGAACCATGTGTACAAGGCATCCAGGAGCCGATGGATAGTGGGGTGTGTGTCTGCGAGCCATGCTACTCTGGAAAGGGCTGCGATAGTGAATGCACGGGCCACGGAAAATGCCAAGACGACCAATGTGTATGTGATCCTGGTTGGCACGAAGTAGTGTGCCAGAGACCCGGGTGTCCTGGGGTGGGTGTGGACTGCACAGGTCATGGTGATTGTAACAGCGCCTTGCATCTTTGCTTCTGCTTCCCTGGATGGAGCGGTGATGGTTGTGATGTGCCAGACTGTCCTGGTGAGCCGGATTGCTCAGGACGTGGCTTCTGCAACTCGACTGATCGCGAGACTCCGGTTTGCACCGACTGCATCTACGGATGGATGGGACCGGAATGTGACAATCCATGTTCACATGGGGTCCAAGTTCCGAAGGACAGCGGCTTCTGCGAGTGTGAACCGTGCTGGACAGGTGCAGGATGCAACAGTGAATGTTCCGGAAATGGAGTCTGTGACGAGACAGGTCAGCACTGCCTGTGCTTTAATAATGAAAATGAGGCATACTTGGGTGAAAAGTGTGAAACTGTTGGCTGTCCTGGTGTTGATGGTGCCTGTAACCTGAAAGGAACATGCAACACTGTCACTCAGGAATGTACCTGCTACCCAGGTTGGACTGGTTCTGATTGCACTATCCCGGACTGTCCTGGAATTCCAAGCTGCTCA
>Ech210
GTTTACAGACCGCTGTGCAATGAGAATGAGAAGTATTGTCCATACAACAGAACCTGTATCAATAAGTACTTCCCATGTCCGCCTGTCACTGAATCTCCATGTAAGGATAACTACACAGCGTTCTGCTTGGAGTCAGCGTCATGCCAACCTTTTCATACAACATACTACTTGGCAGAATCCAATTCAACATTCACCATTGCACCATGTGAGAATCAGACACAAAATGTAAAGAGTAATAACGTAACCATAAACGGAAACACAAATGGGACCACAAATGGAACCATAAATGGAACCATTTATTCCGATGGTCAAATCAAGATGTGCAACTATTCGGAACCATTTGTGAGAATGCCTCAACACTTCTTTGGGTCGTGTTCATTGGAAAGTAAGCAAAGAACAATGAGGATTCCTTATGGTGTCATTGGGCAGACCATAGTGTATCTTCAAGAAGGTTATAACATCTTCACTGTCAATGAAACGGATCGCTTCACAGTCCAGCCTCATGATTGGGTGGGGTTCGGACCCTACCAGCAGAAGTTCCCTGACTATTATCGGCAAGCAGCCTACCCACTAGTTGGAGAGGTTGCACATTTTTTAACTGATAATGAAACAGTGTTCTTTAAGGAGCAAGATCTCCTTTCCCCAGAGCGAGATGTAAGACGTGAAGATGCGGACCGGATGGATATCAGTTTTTACATCAGAGCACATGTCTCTAAACCATCAATGACTTGGGTATCACATAGTTACAGCAGCTCGGGGATGTTTGAGATTAACACCAAGTACAATAACTTACTTGGGAAGGAGGTTGAAGCATTACCTCAATGGATTGCATCCCAGTATAGAATACTCACCATACAAGGTCTTCAATTCACTCGTAATCTTGGTATCTACTACGCATGCAATGATGAAGCCTACCCAATGTATGTTGAGATAACTCAAGGTACATACGTAAGATTCATTTGGACCTTTCCTGACGGCTCGATGAATACGAGTCTTCCGTTCTTAACAAATGATATCACGGATGGACCTGATGTGAAGACAACCGATACCCAGAGTTATCTCTTCTTAGTTATTGGTAACTATACAACTCATGTCAAAGCTTATAACAATGTGAGCTCTGTAGACATCATCTTATCAATTATCTCTAGGTATAGAATCACTGGACTCAATGGTACGATTGAGCTGTATCCTGGAGATAACACGACCAGTGAATGGAATACCATTCTATCAGGTTGTTGGTTTAATTACAGTTCATTCATAATGAGCGGTAACGTCGTTAAATACCAGTGGGATCATGGTGACGGATCAACATCGGGAGATTGGAGTTTTGACACGACTCATGATCATTTCTACCTTGATCCTGGCATCTACACTGTACTCATTAAATCAGACAATATAGCAAGTACTTTAGATCATACCTTTGATGTAACGACAGTGAAACCTAACTACGTCCAATGCCAAGAATACACAACTAGTGAGATACAAACGCTGTTCTTCTGTGAGGTTACTTGGCATACTGGAAAAGGTTTAATCTTCAATTGGGATTTTGGTGATGGAGCCTCAGCCACTATTGAAAACACAGGTTATATCTGGCATAATTATTCCACCTTCAATACCTACGATGTAGAGTGTACTATTAGTAACTACCCAGCTGTATCAGATATTCAATCAATTATTGTCCAAGACCCAGTGGAGGGAGTCGTACTTCACAACAAGACTGACGTCCAAGCAACAGGAGATACTGTACAGTACACTGTAACATGGACTAGAGGTAATGACGTCCATTTTGATTGGTATTTCGGTGATGATGGTGAAGACACAACCTCAGCACCCTCAGTAGAATATATCTACACTAGGATCGGTTACTATAACGTTACCGTTAATGTATCTAACATGGTCTCATGGATGCTATCCGATCCTATCATAGTAGAGATTCAAGAGAGAGTAACAGACGTCGAGGCAGTAGCTCAAGATAATCTCATTTACACCCCAGTCTTGATTACTGCAATCATCGCTACCGGGAACAAAGTTTGGTATGACTACGTATTCGGAGATTCCTCAAACGTAACTCACCTCCTCAACTCGAGCTTCATTCACACCTTCATCCTCCCGGAAACATACATCGTCACAATCCGAGCCTACAATAACGTCAGTGATGAATCAGCTACAACCTCCATCCAAATCGATGCTAGCATCAGTAGTACAGATCTGTTTCTCACCACTCCTCATATCAGAGCTAATGTATTAGAAGCAAGGTGTGTTGCTAATAATGGTAGTAACGTACTCATGACGTTTGACTGGGGTGATGGTACGGTATCCAGCAAGTATAATGCAGCCTTCTTCGACATTGGATCTGACTACACT
>Ech211
ATGACACTTCAGGTATATCACTATATGGCAGATTGTGGTGGAAACTTCACTGAGAATCTTCCAACAAGTCAGCGGCCACCTGTGCCGGGTGAAGAGAATGAAACGGTGTCGACCAGCTCAGTCAGCATCACCAAGGAACGGTCACCCTCGGCAACACCGCGTCGGTCGACACTCATGTCGGCCATGAAACTTGGACTTGGAGGTAGAGAGGAGGATGAGGCTCCTCTTGGGTTCGAACCCGAAGGGTCGGCGTCCGTGACGCCACCCTACACTCGTTGGACTGAAAGCCTACACGCCTTACTCTCCGACGAGGACGGAATATGCTTATTCAAGCAGTTTCTTGTACAGGAAAAAGCTCAGGACCCTCTTTTATTCTGGTTAGCCACCGAGGGATTTAAGAAGAAATCAGCCGATGATCCAAAACGGAACGAACTAGCCAAGGTCATATATAAGAAGTTCATCAAAGCAGACGGTCAACAAGCGGTGAAAATATCCTCAACGTTAAGAACTAACATAGCGGGCATGGTCCGCAGCTCAGTATTCGATGAGTCCCTGTTCGACCCCGCCCAGGGCGAGGTGGAGGAGACTATCCGGGAATCAACCTATCCAAGTTTTCTCAAGTCAGATATATACGTGCAATACATAAACAATGGTGGAATAAGTCCAAAGAGTAGTGAGTGCAGCTCCAGCGGTGAGAACTCACGAGTAACAGGTTACCTGCCAACCTTACCTGAGGATGCCGAACTCACTGATATCCCGTCTGGGGAAAATGCTGCATTAAATCAGGGACAGGTGCCTCTAACGATGGAGATGCTGATGAAGACTTCGTTTCATCGACATTCGACGAGTAAAACACAAGAA
>Ech212
CCTGAACAGTCCAAGACTTACATTTGCTACTCCTGTAAAGATTTGTTTGAAAATGCTGCAAGTCTACTTGAACATGTCCAGTGTGACCACGGGATGCAGATCTACCAACAGCCCTGGAAGACCAGTGACAGTAACAGTACGCTATCAGAATGCAGCTCTCGATGCTCAACGGAGGCCAAGACGTCCCGTAAGACTCACACACCGGAGTCTCCTAACAGCGACGTCAAGGTTATCCTACCCACGTCCTCGTCATCGTCGTCCTCATCAAGCGCAATCCCTCTGCCACCTCCTCCACTTCCTCCTCCAATACCCGCTGTTTCCATGCCAGTGTCATCATCTGTTGCAGCTCCTCCGTCAATCCACCACCCCCCATTGCTGGTCCACAGCTCCCATGCCCACCTTCCAGTACATTCCCTCGATGGAAATCCACTCTCCATGTTCATGCGACCGCCAACAAATGAGCGACACATGTACAGTGGTACTGTCAACCCTGGCTCTTGCGTGACACTACGGGAGGTTCTAGCACCAGACCATCCCAACATGGAGCGGGTGGGTCTGAATAGCCACATGATGATGTCGCAAGGCTATGATCATAATTCCCATCACGCATTCCCACCAACCAATCCTTCAATTGTGGAAGCCAATATTGACATGTACTCACAGCGACTACGAGACCTTGCTGCAGCGGGTCCGATGATGCATCCCAAAAAGAAGGGGTTCCATTACCCGGTGTTCGCTCCCCGCTTCAAGTCCCCGTTCTCACCCAAAGTGAAGGCCTGCGAGTTTTGCGGGAAGACTTTTAAGTTTCAAAGCAACCTGATTGTGCATCGTAGGTCTCACACAGGGGAAAAACCATATAAATGTCAGCTGTGTGATCACGCTTGCAGTCAGGCCAGCAAGCTAAAACGACATATGAAAACGCATATAAACAAGCCACCATCTACGCTGACATCACCATCTTCGGAACATCAAAGCCTGGGAGATGAGGCCAGCGGTGGGGAGACCAGTGCAAGCTCTCTCATTAAAACTGCTGTGGACAGATACATGAGTGAGAGTAAATATTCCAGCAAAGATACATCAATCGATGATGAAGAGGAGGAGGAGGAGGAGGAAGAAGGAGAAGAGGAGTTTGAAGATGAGGATGAGATGGAGGAAATCAGTGATGAAGACGAGAATGCTGGCGAAAATTCCTCGGATACAGAAGGTCCGAGTCGGAATCCTGGGGAGGATCACCACGGAGAGAAAGAGAACCACTCTTCCCTCTTGAGTGAGGTGATGAAACGTACAGGTCTGAGTGAGATTCAACAGTATAATGAGGCCTATCGTCAGGCCATGGCTGAGAGATTTGTAGACTGTCATCGTTCATCGAGAATAGAGGAGCATGGTGCAAGACAAATACCCGACAGACATCAGATAGAACTTGGATCCGGTGAGGAGACTCTGAAAAACGTCTTGGCTGGCACCAGCTTCCGAGACCATGAGAAGGAGTCGGCCTACCTTCGGGAATCACCAACATTGTCGCCAAGAAATGCCATGATGGGGTTGGAACAGGTGACCAAGCGTATCAAAGTAGAGCCGTCATCTCCAACTTGGCCGTCGGAGTCCAGCAGCCTTCCCAGTAAAGACCCTTTCATCCACTCACCGGGTCACCCCTCGGAGAGTAGCCCTTCCACAAGTGCCACCAATGGGACACTCTCTAGCTACTACAGCAGAAGCAACACCACGGAGAGGCCCCCGCATTCCAGCCCATCTGGCACTCTGCCCTACAGTAGTCTTGGCATGCACAAGTCCCCAAAGCAGATAGCAATGGACCGGCGCAGTGGAACGTGTGAATTCTGCGGCAAAGTATTCAAGAATTGCAGCAACTTGACGGTGCATCGACGAAGTCACACCGGCGAGAAGCCTTACAAGTGCAAGTTGTGTCCGTATGCCTGTGCCCAGAGTAGTAAGCTCACACGTCACATGAAGACGCATGGGCACGGTGCAAAGGAAGTCTTTAAGTGTGAGGTGTGTGGCATGCCATTCTCGGTTTACAGCACGCTGGAGAAACACATGAAGAAAAATCATTGGGGTAATATTAGAGGTACCACTCGT
>Ech213
AATGATCATCACAACCAACTTGGTCGCCCAGACGGTCCACCACGACAGCAAACCAATCAGAGAGAACGCCCCTCGAGACCTCCAGGGTTTAAGAAGCTTGAATCTTTGCTGTCAGTCGATCCCGCAGTGGTAGTACAAGAGTTGAATTCATTTGGTAAAGGGTTCGAGAGTTTACTGAACGAACGGGCGATACGTCGTGACATGATGGCTCTACTCATCGAGGTGCTGGGTAAAGTATGCGATTGTACTACCTCACCACAGTCTGTCATTAGGGTCCTGACTATTGTAGTTGACGTTGACTTTCTATCCCGAAACCTCACCAAATACATCTATAGCATGATGACTGAATATGACCCCAGGTTCTTAGCTAAAACATCAGATCAGATCAACTTGATACTGAAGCTGATGAAATCTCTTGTGCAGCGAGTCAAGACTAGCATCAAAGACGTACAGGTTGTGCTGACCGTCATTGAGGCAGTTGCAAAGGGTCTAGGAATGAGAGGGTTCCCTTTGAGCGAAGATGCTGAAGTATTGCTAGTGGAGCTGCAGGCATTGTCAGCGCAGATTCAAGAAGAACTTGCCCTGAAGAACACACGTCAAAGAAGAGGACAAGAAGGCCCACCGCCAAATGACTTCAGGGAGATCCCAATTTTCCCAAGTATTGAGGAAATCAACACCAATGCTGAGCCATACTTGAGACATAATGTGGTGAAAGGACGATACGAGGATCTTAACCATTACCTAGATGTTCAGTTCCGTCTGTTGCGACAGGACTTCCTGGAGCCTTTGAGGCTCGGGATCGCTCAGTATCTACTTCTTCAGGATGAGAATGGAAAGAAGAGCAAGGTGAAAGACATTCGAATTTACCATGACGTGAGGGTTCACTTTCCTATCTGCACCAACGAGGGGATAACTCACCGTGTTAGCTTCGATGTCACCAAGTTTGGGAAGATAAGGTGGCAGGCCACAAAGCGGCTAACCTACGGTGCATTGGTTTGCTTGTCCAATGATGACTTCAAGACGGTAATTGTCTTTGCAACAGTCGCCAACAGGAAACCAGAGCACCTGCAAGAGGGTTTGGTAGACTTAAGATTTCAAGACATGGGGCAGCTTGCAGATATTAAATCCTCAGATAAGTTCATCATGGCCGAGTCCTCTGCTTACTTTGAGGCTTACCGTCATGTCTTGGAGGGTCTTCAAGAAGTAAGAGGCAACAGCCTACCACTGCAACGCTACATCATTGACGTCTCCAGCGATGTGAATCCCCCGCGGTATCTTCACAGAAACAGAGCTGCAACCTATGACCTGTCACCATTGACAGCTGAAAGTCCGGAGGAAGAAGTTGTCTTGGGGCTTCGCAGTCTAAATTTGAGGAGGACAAATCCTCGAGCAAAGGCTGTGCAGGTTCTGAGTGAAGCAAGCTGGCCACGAGCAGATGTTTTGCAGTTCGATGAATCACAGATGGAAGCGGTTCGGGCAGCTCTCACGCAGGAAATAGCCGTCATTCAGGGGCCGCCTGGTACAGGTAAAACATACATCGGCCTGAAGATTGTGCGGGCTCTGTTGCACAACATGTCTGTGTGGAACGAGGAAGAAGATGAGAGTCCAATCCTAGTGGTTTGCTATACAAACCACGCCCTTGATCAATTTCTTGAAGGCATATTAGAGTTCAATCAAAACATCGTCCGGGTCGGAGGAAGGAGTAACAGCGAGGACATGAAGAACAAGAATCTGAACTTCTTAAAGAGAGAGGAGCGCCGGCGCAGGAAAGTCCAGGTAGCAATTCATCGTCGAACAACAGAGGTGCTAAGGGAAATGTACACTCTTCGCCAGCACATGGAGGCATCTCAACATAAAGTAGAGAAAAGTATGAATGGGATAATCAGTGAATTGTACCTGGAACAGTTTATGACGAAAGATCACTACGCAACTCTCATGGTTGACTTGGGTTATCCACTTCAGTCGTCTCGTATATTAGAATGGTTGGGTGTAGGTGGTGGTAACTTTCGTGTTGCAGGGAATGATCAAGGTCTAGCTGCTGCTGCTGCGATGTGGCAAACAGAACCAGATGAAGCGGAGCAACAAGAAGATGATGAGATAGAAGTAGATGAAGAGGCAGACATCTTAGCTGAGCAACGGATTCTTGATGATGACGATGATGACCTCTTCAACTTAGATCAGGACGCCCCGCAAGAAAATCACGTGGTCCTTGATTTAAATGATCTTGACAGGGAAGAAGGTAACGTCATCAATCCAGAACAGTGGCAGTACCAGAGCAAACAAAAGAAGAGGATGAAGAGAATGCTTCAACATAATCTTCGCAAACCTGACAGAATGACAAAAGAACAAGCTGAAAGAATTCATAATGTGTGGACAGTGAGACTTATTGAAGACAGATGGCAGCTTTACCGCTACTGGGTGTCGGAGTACTGCAGCTCGGAGCGCAGAAGGATGGAAGTGATTCAAGGGAAATATGAAAATCTCTCCCAGGAACTAAGGGAGGTTCGAGTAGAGGAGGACCTGGCAATTCTCCGTCGTGCTAATGTTATCGGTATGACAACAACAGGAGCTGCAAAGCACAGGAATGTTCTCCATCGTGTTGGCCCTAAGATTGTGGTTGTTGAGGAGGCAGCTGAAGTCTTGGAATCACATATTATAACGACACTGAGTGCGGAATGTCAGCATCTTATACTCATAGGTGATCACCAGCAACTGAGACCCAACCCAACTGTCTACCGGCTGGCGAAAGACTTCAACCTTGACATTTCACTTTTTGAGAGGATGCTTAAAAATGGTGTCCCCTGTAAGACACTAGTTGAGCAGCACCGAATGCGCCCTGAGATCTCGTCAATAATGAAAAACCACTTCTACTCAAATCTTCTTGACCATGGCGTTGTCAAAAATTATCCCAAGGTTGCAGGAGTCAGATCTGATGTGTTTTTCTTGGACCATGATATTGCCGAGCAGCATGTGGATGACTCGATGAGCAAGTCGAACCTACACGAGGCTGACTTCTTGGCAGCTTTCTGCAAGTACATTATACAGCAGGGGCAGTACCAACCATCGCAGATCACTATCCTAACTACGTATGTTGGTCAACTCTTTAACTTCAGAAAGCTCTTGAAACGTTCTGTGTTTAGTGGTGTGCGGGTCTGTGCAGTCGACAACTTCCAAGGAGAAGAAAATGACATCATCTTGTTATCTTTGGTCCGTAGCAATCAGGAAGGTCAAATTGGTTTTCTGAAGGTATCTAACCGAATGTGCGTGGCGTTGTCCAGAGCCAGACATGGCTTTTATTGTATAGGCAATTTTCAAGCTCTTGCTCATGGGAGTGCACTTTGGAGTGATATCGTTCATGAAGTAACAACTAAAGGAATACTGGGGAAACACTTGGAATTGGTTTGTCATAATCACCCTGAGAAAATGTCCCGGGTACGCATGAAGGAAGACTTTTTGAACGTTGCTGAGGGAGGTTGCAACAAGCCCTGCGAGTACCGACTCAACTGTGGTCACAGTTGCACCATGTTATGCCATCCGACCGATCTCGACCACAAAGAATTCAAGTGTATGAAGTCCTGTAATAAGGTACTGATTTGTGGACATAAATGTGATCAGCTATGCTTCAATAACTGTGGCAAATGCAATACCAAAGTAAACAAGACGTTACCATGCGGGCATCAGAAGAAGATTCCGTGCTATCAGAATCCAGACTCGGCCACTTGCAAAGAACAATGCACCGAAAGACTTGCCTGTGGACACATATGCCAGAAGTTATGCGGCCAAGAGTGTACTGTCCTCTGTGTTAAAACTACCTTTCGCAGCAACTGGCCTTGTAAACACATGGTGGGCGTAAAATGCAGCGATGGTCCGGAGGACTGTCCAGAGCCATGCACAGCTGTGCTGAAATGTTCTCACGTGTGTACGGGCACTTGCGGCTCCTGCACACGAGGTCGGCTGCATAAGCAATGCTCTAAGAGTTGCGGTCGCACTTTAGTCTGCGGGCATGCATGTGATGCCCTGTGCACGAAAAACTGCCCTCCATGCAACAAGAAGTGTCATAATAGGTGTGTCCATAGTATATGCCCAAATCGCTGTGGCGAACCATGCAAGCCTTGTCAGGAGCCATGTGCCTGGCAATGTCGCCACCACGAGTGTCGCAAGAAATGCAGCGAGGTTTGTGACAGGCTACCATGCAACATTCCTTGTAATAAGAGGCTCAAGTGCGGTCACCCTTGTATTGGTCTTTGTGGGGAGCCATGTCCAAAGAAATGTCGTGAATGTGACAGAGAAGAGGTGACAACTGTTGTGTTTGGACCGGAAGACGAACCAGATGCTCGATTTGTTGAGCTTGAAGATTGTAAACACATCGTGGAAGTGGGAAGTCTTGACCATTGGATGAGTTTACAGACTGAGAAAGGTCAGATAAAGTTAAAGGTTTGTCCGCTTTGCAAAACTCCAATTCGGCGCAATCTGCGCTACGGTAGCATCGTAAACGCTGTACTCAATGACATAGAAACCGTCAAGGCTCGTATGTTTGGGGACAGAGTGGCCATTGCAACCAAACGACGGCAGGTAGCTCGCAGTGTTTTTCAACAGAGAAGCTCTATACCAAACGGGGTCGCCGATGACTTTAAAGAGCAGATGGAATCCCAGCTAAGCCTTGGGGAACTGACCTGCATTGAGAACAAGTTAAATATCCTGGTTGCCATAGAAAAGGCAAAGAAAAGAGCAGAGGATACAGATTGCAGGTTCGAAAAGGAGAAAAAGCAAATGAAACAAGACCTCGTGCAATTGCAGTATTGGCTGCTGAAACCTCGCATGTATCTCAGCGATCAAGAGTTAGATGATTGCAGCAACGAAGAACATCGCCTCTCACTGTGTCTTAGTCTGTTCCAAGTTAAAAGCAGGCTCCCACCTTCAGAGTTAAAGAGTGCAACCTTAAAGATTGCCGAAGATTTACTGTTGGGCGGAAGGGCTTTGGAGGAGAACAGCAGGAAGACTGTGCGAACTTTTTTGAACGAGTTGAAGAGAAAACATACTCCTCTGTGCATATCAGACGAAGAGCGAGTGATGATCTTAAAAGCTATGGATCTTACGAAAGGCCACTGGTTCAAGTGTCCCAATGGTCACGTTTACGCGATTGGAGAATGTGGCGGGGCTACTGAGGAATCCACCTGTCCCGATTGCGGTGCAAACATTGGGGGTCTCGGCCATCGACTGGACTCGAGAAATGCACTGGCGTCTGAAATGGACGGGGCTACGCATCCATCGTTTGGAACAGTTGCTAACAACATGAACAATTTCGACCTGCTCAACGTTCCTGATGATATC
>Ech214
ATGGTCTCAGAACTGCACAACAACAAGGTATACAAGGCAGTGGAAACCAAACTGAGCTGTATCGAGCATGAGTTCTTAAACAAGAAAGTCACTGTTAGGTTGATCAACAAGCTTGAACAGTCGGGAGCTCGCGGTACCTTGGCACAACTTTGCAAGGTTGCAAATACGGGTGCCGACTTTGCAGAGAATAAGGATCAGACATTCAAAGAACCTCTGGAAATTCTTCAATTCCATCAACAAGTCCTTCACCAACTGGAAACATTCTTGGTTTTTTGCGGTAAGTTTACAACGATTCTGAGTGGAAAGGACCTGGAGATGATGAGAAAAGAACTTTCCACACGAAGGCAACATATTGATGTACACAGTCAAACATGTTTGATGAGTCTTGTTGATCCCGGATACTGGGGGTTCTTAACACCTCTCCTGGAAACTGCAAAAGACACTTTGAAGATATCAGATTCAACTGTGTTCTTTAACATTTGCAATTCTTGTGTTGAGAACATCCAAACAACACAGCTCGGCAGTGCCCCTCTTACAGCTCAAGATTCTTCCTCAGATAATGACTTGGAAGTAGATGTAGTATCTGATGCAGAGGATGAAGATCAGCTCGAAGACGAACCTGAATCGATGTCTCTGAAACTTGATGAGTTCTCTGAGTTAGTTTCATCAAAATGTCTGCCTGCGTATTATGAACTTCGTTCGGATATTGACGCAGGGTGTAAGACCATGACAGTTTGTAACATGAAAATCTTGTTTGATGGAGTTATCAAGACTGAGGTACTCAACCGAGAGCTTGAAATCATGCAGATTCATAAAAGTAACTCAAAACAATCATTGGACTACCTAAAGAGTTGGATTAACCTGGAAGATTTTGTGGAGTATTCAAAACAATTGCGGTCTCTGTTCAAGACGTTTGAAGTACCTGACCAGAAAGCTGGTGACCTTCTGACTAATGTTGAGCTCTTGCTCAATATCTTTGACTCTGACAATGATGAGAAGACGCTTCGAGAAGTTCATATGGCAGTAAAGTCAATTGAAGATGTGAAAAAGAAGTTTAATGATGAGGATTGGTGCACAATGCATGAGCTAGTTCACTCAAAAGACTTGATTCAGTTCCTGAAGCCAATCATTGACGATGACCTAAGAAATCTCACAGACGCAGTGGAGGAGAGGTCTGATTCTTTAGTCAACGAGTCCACTGTGTCAGATCTTATAGAAGTACAGCGGTACATGGGATCCTTTCTGAGAATTGAAGTCATAGACACACCGAAGAAGCTTATCGATGCCATAGCCAAGAGTAAACAACTAGAAATCAAGAATGTGTCTGAAAAGATCAGAACATGCAATGAACATTTCCATGCCCTGAAGAATCTGTACAACAACATTGCTCAGCGAGGAGAGATGACAAAGAAAATAATCAGAAATGCCCTTGACAAGGGCTCGTACGAATTCGTCTTGAGCAAAGATGGGGAGTTGTGCAAGGTGTCTATGAGCTACACAAGGGATGATGAAACCTCTGCCACATACGAGCAAGATGAGCTGAATGATTTACGAAGTCGAGCGCTTCTCATGGTGAACTCAAGAATGTCTTATCAGCCTGAAAGAAGAGAAGGGAGTAAAGATGATGGTCGTTTGTCAAAAAATCTTCAGGAATTTGTACAGTGCATAGATGAGGTGAATGAAATTGTTAAGCTCTGTTCTCGGCTTGCTAATTCTGGTCATTACCACTTCAGACAATTCCATGATAGTGTCAGAGATCTGGAGAGTCTCCTCTCACTGAAAGGCCGCTTGAAAAGAGAAGATTCCAACTGGAGGGTCATTCTGGAGGATGCAAGGGGCGAGTTCTACTTCTTGAATTTCTTCCATGCGAAACAACTATGGCTGCTAGATCAGTTCTTTAGAGGAGAAGTTGATGCCAGGAGGGAAGTTGTAAATCTCTTCCACTATGTCAACCCTGACATCTGTGTGGACATCAACTTGAGAAAGTGTTATGAATCACTAGATGACACTGAGGATTTGAGGATGCGTGTTTTCCAGATTGGTGCAGCTCTCCAGGAAGTCTTTTCAGGAGAGGTGTCGCAGGTTCGAGACATTGTGTGTCTGAAACCTCATCAAAAGGCAACTGTCGAAACAACTGTCCAACGTGGAACTGTGTTTGTAGCAGAGTTAGACCCAGACAGCACTAACTCTATTCCAGTGCTCATGACACTGCTAAGGAACACAACTGGAAAGTACCCCCAGCCAAATCATGTGCTTTTCTGCCATTCGGAAACCACATGGGAGGAGGTGTACCTTTTATTACAGAGGTGTCGCAAAGCATCTACAATGCCACAAAATGATCTGTATGCACTAATAAATGTTGAACAGCTGACAACAGAGATCCAATTTATGCTGGTAGATGAGGTGAGGAGAATTCAGGAAGAGGAATGTTCTTTCCTGTTGGCCATAATTTGTCGTGGGGGTTGTCATCACCACATTATTGATCAATTTTCTCCGCATTACACTCACAGAATACAAGGAATGACATCCAATGAAATGCAAGACTGTCTTGAGCAGGGTTGGCCAGATGTTGAAGTAATCACTTCTGAGGTTCCTGGGCTTGGAAAATCGGAGTACATATCTTGCAGAGCATCAGATAAGGGGAAAAGTTGTCATTTATTACCGATGGGAGGACCACAGACAAAGATTGATCTCGTCCGTCAGTTGTTGCAGAGGCCTCCATCAGAGTTTCAACTGCTTCACATTGACATAAGAACAACATCCGACCCAAGCTTGATCGATTCCTTCATTTTTGAGCTTTTGGTGGTTGGCATGGTGGTTGCAGGAACCTATTTGTGTGAGTTAAATGTGAGTGACATCTTGATTGAAATTGCAAACACTCAACAGAATAGCCTTAGCGACTCGCTCACAAACTGCTGTAACTTTAAAAGACGTCACATTGAATGGGACAACTATGAGAGTTTCCTGGTGAGTGAGGAGGTTAACAGCCCGGTGCAAGTTGTGTGCAGCTACTTAAAAGCAGTGAATGATGGATCACTTGATGCAAAGCAGATAACCTTTTCCAGTTCATCAAAGGGATCACTGCTCCCAGAGGATAAGTGCAGGCATCTCTTAAGAACCCACTTCTCTCCAACATCCAAGATGGCGTTTACTACTGTTAATATGTTCCTGAATGTATTAGCTACAGAGCTGAAGAAACTGTCAGCCTCTCATTACTTCACTGAAGACGCTCTGCGCGCTATGCTTGGGAAAGATGTACATTGTGTTCGATCGGACCTGTTCAAAGCACTTGATGCTGTCGCTCAAGAATTTTCATCTCGCTCTGTAGAGACCGGTGGTACACAGTCAACGACTGGTAGAGACGCAGCAGAAGCTTTGAATGAACATAATCAAGGTCCATCAGTTACTGCGAAGAAAATGGTGGCACGTGTGAAAGGCATGGTGCAGTGGGCAGACAGTAATCACCTCATGGTAGTCTTCAACCAGCAAGACACTCAAACATTGTCAACTCTCTATCGTCTCTTAAGTCAGGTCCCCAAAAGTGTAAAGAATCTGTTCGAACAGCAACTTGACAAAAAGCTACCCGACTACCAGGAAATGTTACAAGAACAACTTCAAACAGTCCTGGAGAAAATCTGTCGAAACACTAGAGATCCATTTCAAAGGAGCAAACTTGGCCATTTGGACAAAGGGTATGCACTGACTCCAGATAACTTAATGAAGATGGTCTTGATTCATATGAGGATTAAGTCTCGGATCCCAGTTGTCATCATGGGTGAGACTGGATGTGGGAAGACAACTCTGATTACGTATCTTGCACGTGTTTGCGAGGTACCTTTCTATGTACTCAATTTTCATGCAGGAATTGAAGTTGATACCATCATTGACTTCATCCATAGCAAGAAGAAAGAAGCCGAAGAAAATCTTGATGGCCAAATATGGTGCTTCCTTGATGAAATCAATACCTGTGATCACCTAGGACTTCTGAGTGAAGTTATTTGCCACCAAAGTTGTCGTGGGGAACCGTTGCCAATCAACCTTGTTTTTCTGGCAGCATGTAACCCATACTCATTGCGCCAGGGAGACATCCAGACTGCCGGATTAACCGATAAACTTGTCACTGATGAGCAGTCAAAGTTGGTGTACAGAGTAAACCCCCTGCCAGAGGCATTGATGGACTATGTGTGGGACTATGGTGCTCTGGATGCAAAAGATGAAAAAGCGTACACTGAGAGAATGATCAAGGGTAATATCAGTGATGATTTAGTGCCTCTTTTTGTGGAGCTTTTGATAATGTCACAGGAGTTCATAAAAAACACTATGAAGAACAATTACAGTGTAAGCCTGCGAGATGTCAATAGGTGCAAATATCTTGCCCGTTGGATGACTGGTATGCTGAAGGAAAAAAAGCTTGCCAAAGTCAAGCACCACAACAAGTGTGATCAAGAATATGAAATTAGGGCGATAGTTCTCGCCCTGGCACACTGCTACCATTCTCGGTTAACAACAGCTGATGACCGGAAAATGTACAGAGAGGAGATGTCCAAAATCTTCAAAGGGAAGAATTATACTGAATTTTCTGAAGGACACATTGAAGAGGTGATCAAAGGCGAACAACTTGACATTCTCAACCGAATGGAATTGGAGGAGGGAATTGCTAAAAATGAGGCACTGCGAGAGAACGTGTTCGTTGTCCTTATTTCTATTCTTAACAGGATCCCTGTGTTTCTGGTTGGGAAACCGGGATGCAGCAAGTCACTGTCAATGCAGCTCATTCGCAGTAATCTGAGAGGACCCGACTCAAAGGACAAATACTTCAAGAAACTACCTGCTGTCTATGTCGTCTCCTACCAGGGATCAGAATCGTCAACGTCAGAAGGAATCATCAAAGTCTTTGAGAAGGCAAAGCGCTACAAGGAGCACAATCCAGATATCATACCGGTCGTCCTCCTAGATGAGATAGGTCTGGCAGAGAACTCCTCCTTCAACCCGCTCAAGGTTCTTCACAGCTTGTTAGAGCCAAGCACAGGTGATTTTCCTGAGATGGCAGTTGTTGGGATATCAAACTGGGCACTGGATGCTGCAAAGATGAATCGAGCTGTACATCTATCCCGACCAGAACCAAATGAAGATGATCTGTTTGAAACAGCAAAGTCCATTCGAGATGAGAACGCAAAACGGAACGGAAGCAAGACTAACAGCAAACAGAAAGAAGAGAATAACTTGCTGCTGAAGAAACTAGCTGAGGCTTACCACTCTCACCATCAGTCCCAGGCACGTAAGAACTTCCATGGTTTAAGAGATTACTATTCACTTATCAAGAGTATCGCCTTGTCCTCATCACAACAAGACGCAGCCAATTCCTTGGAGATTGGTCTTCTTCGAAACTTTGGAGGAAATCAAAAAGCTATGACAGGTATAATGAACAACTTTATGGATACAATGGATGTTGACCAAAATCCTGATTCAAGACCAACGACCATTAAGCTGATAGAAGACAATCTGGAGGATAGGTTTGCCCGCCACCTGATGCTAATAACAAGTGGAGATTCTGCATTAAGCATCATTGAGGAAGTATTAAGTAAGATGAAGAAAAGGTACATATCCCTTCTTGGAAGTCGGTTTGATGATGACCTCTCTGAGGAATACAATTATCGTATCCTGAGTGAGATCATTCTTTGCATGGAAGAAGGTTACATCCTTGTGTTGCGAGACCTGGATAACGTGTACAGTAGTCTCTATGACATGCTGAATCAGAACTACACCATCGTTGGTAAGAAGCGGCATTGTCGTGTAGCTCTGGGTGCTTACAGTAATCCGATGTGTCAGGTTCATCAAGATTTCAGGTGCATTGTTGTTATAGACCAGCAGAATGTTGACTACTCTGATCCACCATTGTTGAACAGATTTGAGAAGCAAACACTCACATTCATGGATGTTGTGAATGATCAACAAAAGGCTGTCATTGCTTCACTGCGGAAGTGGGTTGAAGACATCTCAACAATTCCCAACATGCAGTTTACTCCAAAGCAAGCATTCTTGGGCTACCACAATGATACCCTCCCCTCAATCGTGTTTTCCCAATGTCGAGATGTAAAGCCCGAAGATATGGAAGTGGATCAAATTGTACATCTGTGTAAAAATGATCTTGTAAAAATTGCTCCACCCGATGCAGTTCTAAGGTCATCAAAGTCAAACCTTGCCGTGGATGAAGTAGTCAGCTTCCAGGACCAGTATCTCAAACTCCCAGTAAATGGTGGTTTAAGGCATTATTTGAGGTTGTTACTTTCCCATGAGGTGAAAGACATGGAACAGGCAGCACTTATTGATGAATCTCTGCATGACAACCCATTGAAGTTGATTGTGTATACCTTCAGCAGCATTCACACTGATCTTCGTTCTTGTCTGGCAGACATGCCAGACATGCCAAGTTTCCAGGTAGAGAAACTGAGCAAGTTCAAGTCAGAACGACAACTGAATGCGGCACTCCAACAATTCAATGACAGCAAGGATGAATTGTTTATCCTTCAATGTAAGACATCTCTAGATGCAAAGCATATGCTTCTTGCTAAATGCCTCATAGACCGGTGGATGGCCAAGTACAAGACGGACGAAATGTATGGAGGAGTCAAACATGCTTGCATAATTGTTCATGTAGAACGAGATCAAGAAGGGATGACATCAAGTTTTCCTTGGCAGTTTAACTTCCTGTGCGGCTGGCAACAAGTCACATTAGATGTACTGGAGGAACCAGATCTTCAGATTGAAGAAATCATTAAGATGTCAATAGAAGACATTTGTGCCAAGACACTTGATATTGGTAATGTCATTAAGGACAAACTACTTTGGTGTTTCTCATGTATCTTATATACTGATCAGTCTAAAGATGTCAAAGAAATTCTCGAGTTGATCAGACGAATCACCGAGTCTCCGCAGCTCATTGACTGTTTCCGCAGAACGGTTTTACAGGACATCCAGAAAGATGGAGTTGTTGATGAATCTGGAATTAACAAGGGAGCATGGCAGGTTTCTGTTGCATGTGAACATGAGTTGCTTGTTGAATGTTCTAGCTTCAACTATGCCCTTGTGGAGCACGTGAAACGCAAAATTGGACAGCCACTCTTCAAGATTGTGTTCTTTTTGGAGAGACACAATGCTTGGAACAGCTTCTTCAGTCAGGCTCAACAAAAAGGCGTTTGGAAAACAATGTTCTGTAATCCCTTGATCTTCGATGTTCGATCACACGCACTTCCTGACCCAAATGGGGTAGAATCTTGCCCAATACATAGAACACTTCCGCTGCTGGAATTTCCTTTCTTCAGCAAGCTGTATGACATCATTGAAGAACATCTGAAATGCTTGACGGCAGATGCAAGGGAAAAAATGATTGCAGAACATCCCTATATTGATGATGCCGAGATGGCTACAAAGTTGACACAAGTCTTACATGAC
>Ech215
GAGACAGACAGTTCATATCTTCAGCAGGAAGCAAGAGCGAGAGCGAGGTACGGTCTCGATGAATACCTCAAGATGCGACACCAGGGCCAGAGTGGTGTAGAAGGAGGAGAGCCATCAACATCTAGTCCCCAACAGACAGACTGTAACCAGACTAAACGACGATGGACAAGTAACGATACATACGTTGTTGCGAGTCAGAGTCCATACAAGCTGAAGGATGATTACTCGGCATCGCTCCACAGTCCCCACGGGGCGTGTCCCTCGAGCTACCACCAATCCTCAGATCGACACTCCCCTGTCTACCCCTCAACCTACGCCCCACATCGTTATCAGAAAGCCACTCAAGGGATCCACAGCACTTTAGAGAAGGTGTCGCACGAGCGTGAAGCGCCCCCGATGAATGTTAACTTCTACGACTATGCGCACACGTCGGAGGACTTTCTACACACTGCACCTCTGCACCCGAATCCCCAGCCACATCCAGCATTGTCGATGTATCAGATGGTCGCCCATCTACCGCCCGAGATGTACGACGTGGACTCGTACCGCAAGCACGCCCTCATGTTCATGGAGAACCCTCATCAAATGACAGGTGGGGGTATGGTGTCGGGTTACCATCATCACTTATCTCAGTATCAACTCCCACTAACCCCACAGACCTCTCCTCAGTCTTTCTACTCTCAGGGGCACTACGCCTCGCACTACCCCGATCACCTCACACCAGGGCACACCTCTGCACCAGAAACACTCTCCCCGCCCCCCTCGCCCACTAGAAGTTTCAAATCAGCAGCATGCATGTACTCAAACAGTTGCACTCAAATGGACGGTTGTAACAAGGGGGCGGACTCTCTCCATCAAGGGGACTGCTGCAAAACCGAGCACTACGCCTCGTACGTAGTCAATGGTGCTATGCAACTGAAACTGCTGGACAGCTTATCCTACCCACGCACCCAGTACCCGAATGGCTATTGTCATGAGTACCCGCATGGGGACCAGTATACCTCAGAGCACAGCTACACTTATGCCAACCAGTACGAGCCAGAAGTTGAACTTAAACCATTCCAAAGAATGGACAGTAGTGTTCCTCATAAAATGACTAGCGCCCTCTGTAGTCCGACATCCTACCCCGAGAGCCCTATGGGCATCAATACACATGACCGTGATATCCTGTGTGATAGAGTATTCCATGACAGGGAAAGATTCTTACCCTGTGCATTAGCCAATACGAGGAATGGTTGTCTGGCTCCCAAGCTACCCCTAACCAACGAAGTCCGAATCATCAGTCCGGTTTCATCGTTACCCCCCATCGGGAGTTTTCTGGACTTTCTAAATGAGGATGCACCTCCAGCTGCAGAAAGCTGC
>Ech216
ATGGACCCGGAGATTGACCGAGCCAGACTTCTGGACCACTACTCCAAAGCACTAAACGACATAGAGAACAACATCCGAGAAACCAAGCACAACGAAGAGGCTCCCAAGGACAAGGTCTTTGAAAAGAGTGAGAGCGACGCTGGCGATGGCAACAGCGGACTGGACGCACAAGGTGACCAACCATGCACGATCGAACGCTCTACACTCAAGTTCAAGGCGTTCTTTTTCCTCTTCAAGGGTAGCAAGTCCTGCATCGTACCATTCCTTCCTGTCTACTACCAGCAGTTTGGGCTTGTTGCGAGCCAGATTGGGCTACTTCAGAGCTGTTCTCCGTTCACGCAGATACCATTGATGATGACCATTACATGTCTGGCTGACCGCCTCAACCTACGCAAAACGCTAATTATAATAAGCCTCATAGGCTGGATCCTTGGTATAGGATGCGTTTCGCTTGTACCCGCTCCTCGCCAGCTTCGGTGCGCGTTAGCGCTGTCCAAACTACAGGAGTACAAACACGACCTCAACGGCAGTGAATGTCCAAACATCACAACGGGTTTCAACTCAACCACGGGGGTAGTCTTATTAAAACGTTTTGAAACCCCTGTACGGACTACCCGCGAGTCCCACGAGTCATTATTACAAGAGGAACAACAGCAACCTCACGAGTACCTCTCAACCTTAAACGCAACCTCACCAGCCCCGTCTACTAAACAGCCAAACGTATCCAAAGACATCATCTACGCACCTTTGAAGCAAAGCCTTCCGGGTTCCCACAGAACGGTCGGGACCAAGACCCCTTCGGTACATAACGTCATATATTCCCCACAACACTTCCCAAAGGAGCTCACCAAGAACATATCTTACAAAGATGCCGTCACCCTCACCGAATACAAATGGCTGTACAATCCAACGGACTTGCACAATCTGTTTGTCGTGTTTCTCCTACTGAGTGTGTTTGGGTCCGTGTTCCAGGGGCCAGTTCATGCTCTCAGTAATGCTGCTGTGCTAGACAGCTTGTATGTTAAAGGGAACACGGTGGACTACGGTTACCAGAAGGCTTTTGGTCCAGTCGGTGCTGCAATT
>Ech217
GAGAAACACAGTAGCAGGAACCACAAAGAGCGCAACCACTCCAGAGAAGACATTCATAAACCACTCAAGCACCGGGACCAAGGAAACGGGGACAAGAGAAGAGAAAGACACCAAGAGGAGAAAATCAAGGAGGACAAAGATGAACACAGGGAAAAACATCGAAGGAGGGATGGGGACCACGAGTCTGGAAGGAGCAACAAGAGTAAGAATGGTAACCACAAGGATAAGGAGGAACTTCCACCATTGAGAGGAAAATGGGACAACGATCCAGGAGCTGAGTCTGACGACACTCAGGAAAGAGCTTCACGAACCAATCATGGGGCCGCTCAGCAAACCAGCCAGATTAGAATCAAACAAGAGAGTGATTTGAACGATGCGCGTCGGACACAAGATGCCAAGCGCAAACCGCAAAATCCGTTTGAGTCACAATCTATTGCAGCCGGCCCGGAGGCAGAAGATGAGAGTGGTCCTCCACCAGAAAAGGAAAAACCCAACTTTGGCGTATCTGGGAAGTTGACAGAAGACTCTAACACGTATCGCGGTGTCGTCATTAAGTACAATGAGCCGCCTGAAGCCAGAAAACCAAAACGTAAATGGCGATTCTACGTCTTCAAAGGAGACGAAGAGCTCCCTGTTGTACACATTCACCGCCAGAGTGCCTATCTGCTTGGACGAGAACGCCTTATTGCTGACTTGCCCATTGATCATCCTTCATGCTCCAAACAGCATGCCGTACTCCAATACCGGCTCGTGGAATTTCAGCGTCCAGATGGAACAATGGGCAAGAGAGTCCGACCGTACATCATTGACCTGGAATCGTCAAACGGCACTTACATCAACAACAACAGGATAGAAGGAAAACGATATTATGAACTGAAAGAGAAAGACGTCGTCAAGTTTGGATACAGTACCAGGGAGTATGTGCTTCTGCATGACAAATCCAAAGACAGTGAATTGGATGAGGAACAAGCTGAA
>Ech218
GATCAGCAGTATTACTTTGAGGAGTTCCAGCTCTACGGTCGGGCTCATCTGGCCATTCTCACCGACCCCCCTCACTCCAATGCCACCATTTACTTTGAGAATATGATCGGCGATCGCACAGGCACCTTGCACATCGCAAACAACCAATCCGTTGACCTGTACCGTCCGACCATCGACCTACCTTTCAACGTCCACGTTTACGAGGGCGGCCATCTTGGATTGGCCCCAGATACCGTCGTGCATGGCGTCACCATCTTCCTGAACGGGGCGTTGAGTCATATCAACACGCTCATACTGCACCACGGGGGACGCTTCTGGTTGAACAAAGATGGCCACACAGGTGATCTTCCGTCTGGTCATTACGAATTCGACTCAATCCACGTCCAAGACGAGGGTTACATCCATATGATATCGGACCCTGTCCAGGATCTCGGAATGAACCTGACCGTCCGAAGCCTCCAGGTGGATGGCGGCGGTCTCGTTGAGTGCACACACCTCTATGTCCGCGCTGAAGTAATCACCATTGATGCCGGGGGCAGGCTGAGTGCCAATGGTACGGGATACTCTGTCCTGAATGGTAGCAGTCTGAATCCTGATGGCAGTCGGAGAGAAGGTCTACATGGGGTTATCAACCCTGGCCTCGGGGAGACA
>Ech219
GTGTTGAGTCGGCGAGTGTTCAACGCAGCAAAACATGGTAAGGCCATAACTTTGGGGGCGCTACTTCACGACAAGTCGCCGGCAATAACAAAGTTAGTTCTTTCCGAATTGATCGAGAATGACGATTACAAATGTACCTCGTTAGTTGCTGCTGCTCGAAACGGGCACAACACTGTGGTGAAATTGTTACTTGACCAGTATGGTGTAGACACAGAGCAGACAGGGACAGTTAAATTCAATGGGTATGTCATTGAGGGCGCTACGGCTCTATGGAGTGCCGCAGGTGCTGGTCACTACGACGTTGTGCAGTCCTTGGTTCAACACAAAGCGGATGTGAACCACTCCACAGTGTCAGATTCCACACCACTGAGGGCAGCATGCTACGATGGAAAGTTGGACGTGGTGAAATGCTTGGTGCAGAATAACGCCAATATTCACAAGCCTAACAAATATGGCAACACGTGCATCATGATAGCAAGCTACAAAGGACATTACGATGTTGTGACGTACCTTCTGGCTAATGGGGGAGACGTGAATGCCCAGGCTAACTGTGGTGCTTCAGCGATGCATTTTACGGCCGAGTGTGGTCGGTTGGAAATAGTGAAGCTTCTTGTGCAACATGATGCTAAAATGCTCAAGAACGAGCACGGACTAACGCCACTCATGGTCGCCTGTGATAACGGCATGGCCGAGGTTGCCGAGTTTCTTATGTCTTTGCCAGAAGTTTCCAAGACAGAGAAAATCCAGGCTCTTGAATTACTGGGATCATCCTATGCAAACGACAAGGAACATTATGACATCGCTAAGACATATCATTATTTTTACCTGGCTATGCTGCATCGATACCTAGACACGGAAGACAGTAAAGTCATCAAGGAACCAACTGAACCACATGCGGCGTACGGCAACCATAGAGAATGTGCAACATTGAAGGAGCTCAAAGATATCAAGAATGAACACTTTTCTCTTCAGATGGAGGCGTTGATCATTCGAGAACGAATCCTCGGCCAGCAGAATCCAGAACTTCTCCATCCGATCATCTTCAGAGGGGCGGTATGTGCAGACAGCATGCAGTTTGCAAACTGCATCACACTATGGAAGCACGCTATGGACATCCGGCAGCGGCTGACTCGCTCCATCCAGAAGGACATCCTACGCTTCGCTCAAGTCTTCTCGCAGATGATCCACATTGGGGAGGACGTCTCCTTTGTGGACATTTACCATATACTCACAGCTGCGTTGATGGAGCTTGAAAGCTGGCAGGACAAACTGAAATCTGCCCAAGAAGAGGTGGAGATGAAAATGTTGCAAAGTGTATTTGATGCCGACATTCTCACAACACTCTACATCTTGATGGTCATATCTAACAGCAACGTTACGAAAACAAAAGAGCAAGAGTATTTGTATAAGAAACTTGTGTACCACTTTATCTCTATCGACCCAAGAACTTCTAACGGATCCAGCCCGCTACACATGGCAGTCAATCAGCTCACGGTAGTGGATGATTTTCACACGAATAACATCTGTTATTTTCCCTGTGTCAAACTCGTGGAGTTGTTTCTTGAATGCGGTGCAGATCCTAACAAGACGGACAATCTTGGCAGTACCCCCCTCCATGTTGTTGTCCAGTACAATAAGCCGATAAGTGACTTCATGACCCTGCACTCGATCATTGTGCTCTTGGCCAAAGGTGGCTGTCATTTGGATAGGACTAACCATGAAGGAAAGACAGCCTGTGAGGTATCAACGACCAGTGTAGCGGAGATAATACTTATCGCTCACATCAAACCGTCGCTCAAGTGTATCGCTGCTAGAACGGTTAAAAAACATGGATTGAAATACAAGGGTTTTGTACCCCAGACACTAGAGAATTTTATTGAACTACAC
>Ech220
AACGCCACACCGAATGGCTCCTACCCCGGTGACGGCTACGATCCATGCTACATCGGCAAGACCGCCAAAGGCCTGAGTGGTGCAGTGTACAAAGCCTCGGTCTTCCTGTACTCCTTCGTCATCGAATACGCCATCATTGCCGGTGCCATGTCCTACATCATGTGGCAGAACATCGGGCGTAGGGTTCACCACCCGCACAAAGCGAACGGTACACGGAATGTGGGCTTCAGCTTCGAGTGTGGCCTTCTTCTGGGTGTTCTTTGCACTATGTGTGGTGTGATCATCCTCATCCTTAACATCATCTACTTGTCAGACTACGAGAAACGCGAGGCAAGCTTCACCAGTTACAGAGGCTACAGGGTGTTCCTCAATATAGTCTGTATCGCTGCCTGCATTGCTTCGTTTGTTGGAATACATAAGGGAGGCTGGGTGCCAGATCACCACTCAGGACCGGCTCATCGGGTGGATGCAGCGCTGCTGTTGATATGCGTCAGCGGTGGGTTCCTCCAGAGTACCTATACCTTCGTGGCGGCCGTTTCTACCCTGGGCCAAACTCACAGCGGCTTGGTGTTCTTCGATGATTTCTCCCACATTGTTCAGACGGTTTTACAATGTGTATTAATTTTAGACGCCATGTCAAGGAAACCGCCGGCTGATTTTCGGAACACGCGCACTAAACAGTTGATCATGTTCCTTCTGGTGTGCAATATAACGTGGTGGCTGATCAGCACCTACGAGTTGAAAGGAGGCTACGACTTGTATGCACTGGAGAACGGTTACTATGGGGCGACGACGTGGTACGTCATCGTCCATTTGGCGGCACCTTTGGAAATCCTGTTCCGGTTCCATTCAACGGCGTGCTTCTTCGAGATATGGAACTTACCGGGTGCGGATGGAAATGGGAATGGTCACCAC
>Ech221
ATGCTATCCCGCTCCTCATCTCAGGTTGAAGAACGCTACCGTATGCTGAGTGGTCACTGCCCCGACGAGAAATGCCAGACGAAACTCTACTTCCCATCCTACGACTCGAGCATCGAGTGCACCGGATGCGGGCAGCGCCATGAGCGTGCATCCCTGAGTAATGTCCAGGAGGTCACCGACCCCGAAGTGGCGCTTCACAATATGGTCCGCAACCTCTTGGTCGGGAACGTTGTCCCGAAGCAGACAGCCGACTCGGTCAAGGTGCTTGGACTCTCCAACTACCACTGCAAGCTTCTCAGCCCTCTGTTGACATTCTACGGTATGAACAAACAGGGCAAAGCGCAGCCGTTGACGTCGTTGAATCAAGGCAGTGACGTGTTCGACTGCAGCATCTTAGGAAGTCGTAGCTTCCTGATCCAACCCGAGCACATCGGGATTATGGGGTACGGACGTGACCAGACGGGGAGCGCAAAGTACCTGAAGGACACCCTAAACTTCATCAACCAGATGAACGGGACCGAGGAGGTTCTGATTCCAATCCACGCCGACGGGGACGGACACTGTCTCGTCCACGGCATCTCCCGCGCCCTCGTGGGGCGAGAGCTCTTCTGGCACGCCCTCAGAACGAGCCTCAAGAAACACTTCCTTGCGAATATCACAAAGTACAAGAACCACTTCAAGGATTTTCTTGACAGCAGCGAATGGACGCAGATCATCGCTGAGAGTGACCCGGATTATCTACCCAGCGAGACGGAAGCCTTTGGACTTCAGAATATTCACATTTTTGGATTGGCGAATGTTCTTCAGCGGCCGATCATTCTACTGGATTCTCTGGAAGGTCTTCAAAGTTCAGGAGATTATTCT
>Ech222
TATAATTACAACAGAGAAGACGAGGAAGTCTACAAGGAGTTCATGGAGATTGCGAATGACCTCATTCCTTACATTGTCAAGACGGGATCGGCTGGTGGTTCAGAGGCAGCCACGAGGGTCGTGAACGATCCGGAGTGCTACGGTTACTTTCTGCGTTTCTACGACGGCATCTGCCTTTGGGAGGAAGGGAGCACCACCCCAGTCCTGCACATCACGTGGGCCAAGCGTTTCATCGCTTCGTTGACGCGGTTCAACGCAGACATCCGGGAGCTCGTAGAGGTGGAATCAGGTAGGTATGACAAAATGATGGATGAGGAAGATGAAGAGAACGGACAGGAAGACGACAAGAGGGAGTCCAAGGAAGATGACATCAAGGAAGAAATGGAGGAGATTAAGGAAGAGATTAAGATAGAGAGAAGGGTCATCAAGACGAGAGGAGACATCAATCAGAATTTTGTCAGAAGTAAGAAGTACAAGAGGAACAACCGCAAAAAGGTACTGGCAGAAAGCCAAGAAAGAACCGATGTTAAGAGTGTGGATTCCAGTAATACCCCGTTGGTGGACCCCTCTTGTAGTGATACTATGCTGAACACGGAGACGGATTTCAATGACTTCTTGAGTACGAGGAGCAACGGGAGCGCCTTCCCCGGGATGACGATGGAATCTGTCATGAAGGCCGAGAGCCCCGCAGAGATGTCATTCAGCAGGAGGTGGAAGACGCAGATGTCGGAGGATGAGGAGTGCAGGGACTTGGGGGAGAACCAAGACAGTCTGAACTCTAGCAATGATAGTTGCCTGGGGCTGCCTATCTTACGCCCTCCTGTGGCACACATTATCCTCCATAGTGCCAAGATGCTCGCCCTGAAGGACATACTAACCACCTCGGGCAAACTCAACATGGCTGCAATCCAACTTCAACTGACCGCTCAATCTCAGGTGCACGTCAGTAAAAGGCCACGCTCAATCAGTGAATACGAGGACTTTGGTAGTTTGAGGCGTCGCCCTAGACGGGAG
>Ech223
GAAACCAATCTGAGTATGCCTGCAATCTCAGTATCTCCAGGAGTCAGTGAGCCGTTCTCCACCATGAGGAAGCGCACCAACCTCCACATTGACCTCACCAAGCTCCAGACAGATTCAATGTTTCAATCAGAAGAAGCCAGTCAGGCCATCGTCTTTGAGACAAACCTTGATGAGGGCGTGAGCTCCTTCTTGGGCTTGAGTAAACCCAGAGAGCAAGGTGTCGAGCCCATCAAGAGTATGAAGAAACACAGACATGAAAAACAGCAGAAGGATCGGAAGAAGAAGGAGTTTAAGACAGTGAAGCAGATGCTTGGGCCATTACCAAGTAGCCAGTTAGAGCGGGAACGTGAGGAGGAAGTTGATACAGATGATGAGGAGACAGTGATAAAGTTCCGCCTCTCTGGGCTGAAGTCTGTTTTGCATGATGTGGATTTGCTTCAGGAGCTCTTGATTTCAAAGCGTGAGGTTGGACAAGATATAAGACACTCCCACAAAGATGTTATTGATCGGACTTTACGCGAGACAAAACAGAAACCAGTCAAGTCAAAATCTATCAATGCTGATCAGAGACTGTTTGCTAGAGTGCAGGGCACAATGGGAATGTCTTGTCTACGCGCCGTCCAGCAGGCATACAGAGATCGGGCGAAAGCAGAAAAACTTGTCTCAACAGTTGACAAAGTGACAAACTTACGTGAGCTCAGAGAGGCTTCCAAACAGCAGGCAAGGAACTTCTTAGAGGAGAAGCGTCTCCAGGCCATCAAAAAGAAAGACAATGATGCAAACGATAACATTGAGGCAATTGAGAGGCGAGTCAACCATGAGAAAGCTCAGAGAGAACGAAGAAAAGAAACCCGCTTGAAATCTCGTGAGCTCTCTAAGAGCTCTCTGAGAGACAAATCCTTCATGGTTGACTTTACTGGTCAACATACCTCAATCTCAAATGCCCTGATCAGACATGACCGCCAAGCAAAGGATGATTTCACTCTACAAAGTCGTCAGAACCAGGTAGATGGTGAAAGAGACTGCAACAAACACCAGTTAGACCTTGTCAAACAGTACCTTGAGCATCGTCAGATGATGCGCCAGGCACAAAATGCTGTTGAGAAATCTGCCTTAGACACCCGGATGCTTCAGGAGGCCAATGAGCGACTGATGGAGGCTAGAAATCGCATCGCTCAACAAAAACAGAAAGCCAAATCGGTTCAGGCTTTTTACCCTCTCCCTAAGACAGCTACTGACCCAGTCCTTCCCCCTGTTAACCAGGAGGGCAAACCAGACCGCTTCCATACACTCATTGCTATGTATGAGGGTAGAGTTGGCAACCACCCCACTGTGGTCGGTAGCACT
>Ech224
ATGTCTACCATGGGAGCTTGCGTTGATCTGAGCTTCTGCCTGAGTGCCTCCAGACAGGACAAAGCGTTACGCATCTGGAACATCAGTAAGAACGTCAACGACCGTGAGGGTACCGACTCCAAAAGTAAGAAACGAGAAGGAGTGTCCAGCCTCGTCCCAATGATAAACAACCCTAGGTACGTCGTCGCGAAGTCCATCGACAATGGCCCTCTGAGTGTTTGGAACGTCCTGAAAGGGAAATGCTCTGGGAATGCTGTCCGCATAGAGCGAGGTTTGGTCGACCAGCATGACGTGTTTCTGATCCGTAATCACAAAGCTGTGATCTTGTCCGACCGCGGTATGTCGTCCGTCAGCGAGAAGCCGACGCCAGTCTTCCAGACGGTCTTCATGTATAATTTGAAGCTTAAGAAGTATTACCGTAAGCTTACGGGTGTCTTTATCGTTCCGTCCCCGGCGCACGAGTACCGTCTCCTGGATGGGGAGCTCTTGCTCGGGTTATCAGAGAGCCGGGACCATCTGATCTGTTGGAGTTTAGTGACAGGGCATATTAAGTTTAGGATTAAGAGTAAGTTCAAGGAGTTGGAGAGATGGCGAGGGATGAGGCGAGATGAAGAGGAAGCCTTGAGGCAGAGAACTAAGAGAGGGACAAGTGCCAAGATGACTCCATGGGATCGGAGGTCGGAATCTCACACTGCCAGGCAGCGACGGCGGGACAGCGAATTCAGCGAAGAGAAGAAGAGGTTGGATGATTTGAGGAAGGAGAAAGAGAACGCCATCGAGCAATATGTCATGAGCAAAGATGAGAAGGTCATCGTCTGCTGTTACTTCGCTCATCACATGTGCGTCTTCGATGTTGAGACCCAGTCTCACTTACAGACGCTGGAGAATGAGAGCTCCATGCTTTATCTCTTCAACTCTGCGCTGACGCACACCGGAAGTTTCCTGGCCCATGCTAACTACGACGACTGTGCAAAGTGTAGTTACGTCACACTCTGGGACTTACAAAGCGGGCAGGTCAGGAAGCGCATCAAGAACGAGCCGAATGTTTGCTGCGTCGGGATCAACAGCGACGCAACACGTGTCTTCTTCGGTAAGGAGAGCAACATCCTCAAAATTTGGGACGTCCGACGGAAATCTACTCTCCGTAAGCTACGAGGCTACAAGGGCATGAAGCTCACGATGGAGAGCAAGATATTCATGATCGACGATGGAGCCAGGGCGATCGTCTTTGCCACTGACATCTCACTCTGGGACCTCGATCGTGGAACAATGGTAGCTCTCTTCACTCCCGATATACGCATCACATGTGTGGAAGTGGTGATGAGCGGGAAACTCATTGTGTTGGGGTTGAGAGAAAGCGCAGATCTCATCACGCTGAAACTCCGAGGGCGTGATATCAAAGCGGTTGATTTGATCTCTGGAGCTGGAGGAGAGGAACTGTTCGGTGAGACGACGGGCGACACGACAGAAGAAGAAGACGAGGAAGATGAAGAGGAGAGTGAAGTTGCGTCAAATAAAGGATCAGAACAATCCTAT
>Ech225
TTGAGGAAGTGGTCTCCATTTTCAACCACCGTTGACAAACAAGATGTCACCTTCGTGAATGAACAGTTGGGTGGCCACATCGTCATTATCGGTTCAGGGCCGACTGCTCTTGGGGCTGCCCAGCGACTCTTTGAATACCGGGGTATCATGGGCGCCAAGAATGTGACCATCTTAGAGCAGGAGAGCCACCCCGGGGGTCTGGCCTCATCCGAGCGGGACGAAAAGGGATTCCTGTGGGACATGGGCGGTCACGTGGTCTTCTCACACTACGAGTACTTCGACAAGACACTTGACCGTGCCGTCAAGGACTGGAACAAACGCAAGAGGGCAGCCTTCGCTTTCATGAAAGGTTCTGACGGTGAGCGTAGATTCATCTTATACCCGGTCCAGAATAATATCGAGGTCATGGATAAGGTGGATCAAGGCAAGAGCTTAGCAGGCCTGGAAGAGATAACAAATCTCCCCATCGTTAAAAAGCCCGCCAACTTTGACGAGTGGCTTGTCAAGAACTTTGGCGTTGGTCTCTGCGATGTGTTCATGAGGAAGTACAATAAGAAAGTGTGGACAGTCAACTCGACCGAGATGAACTCTGTTTGGGTTGGGGAAAGAGTCGCCGTTCCGGATATCAAAAAGATCAAACAGAAAATCAAAGATTTCAACGAGGGTAAAATTGTCCAAGAGCAGGCCTGGGGTCCGAATAGCTACTTCAGGTTCCCGAGTTTTAACGGAACCGGGAACATCTGGAGGGGCGTGGCTAATCTCATCCCACGTGATTGGTTCAAATTTCAAACCAGAGTAACTGCCGTCGATTTAGACTCGAAGACACTGTCAGTGCAAGATACACGATCCAAAACTACGTCATCGATGACGTATGACACTTTGATATCCACGGTTCCTCTTGATAACCTTTTCGGTATTCTAAAATGCAATGATAGAACTTTGAAAGAGAAACAGGTATTGGCATCCCAGCTTGTCTATTCACACACCCACGTCATTGGTGTGGGGTTGAAAGGTCAACCACCGAAGAGTCTATCCGATAAGTCATGGATGTATTTCCCAGATTCGGATTCTCCGTTCTACCGAATCACTGTTTTCTCCAATTATTCTGATGACCATGTCCCGAAACCGCGGGTTTTCTGGTCCCTAATGTGCGAAGCAGCCGAGCCTCAAATACCCTTCAATCCCGGCTACTGGGAGGCTGCAAAACTGGTAACAGCAACCGTTGATGCTTTAGTTGACTATGGATTCATTTCAAAAGAGCAGGTCGTCTCGAAGTATCATCGTCGTTTAGAGCATGGCTACCCGGTTCCTTCGGTTAAGCGTGATCATATACTTAATGTTCTTCAACCTTGGCTGGAGTCTAAGGACGTCTACTCACGGGGACGATTTGGAGGCTGGCGGTACGAGGTATCGAATCAAGATCATTCCTTTATGCAGGGGGTCGAGGTTGCCGATAGGATCGTCAAGGGTGTTCCTGAGGCGACTTATCCAACCCCAAACATTGTGAACTCCATGAGGAATGTTGATCGACGCTTCATCGACGGAACGGTC
>Ech226
ATGGGTTGCTGCCAAAGCTGCCGCTGCCGTAAGGCCAAGTCAACAAAGGAAGTGGATCATGGACACTTCATCTACTCCAGCAATCCCATCCCAGAGAAAAACCATATTCCCTTCATGGACATGCAGATGAAGATGACTGCGAGCTCGGAAAATATCGGCGCTGTAGCGGCTAATGGTAATATAAAGGATGGACAGAGTACGATTGGATCAACCAAGCCAAGAGGTTCAAACTTATCCTTAGCAAAGAGAAACAGTGGCTTCTATCGGTTGAGTAGACTCGGCAGTAACTTCAGCATCGGGGAGAGCATCCGAACTGATGGAAGCACCTGGACAGTTGCGTCTTCTGTGAATGAACAAAAAGAAGTGGACGATCCAAATTATGCGGCAGATGTTCTGACAAAGTTGAATCGTTTCCGCCATGCTAACAAGTACACAGACTTTTCCATTTATGTTGGGAGCCAGACTTTCCGGGCTCACAAAGTGGTCCTGGCATCAACAAGTCGCTTCTTTTCTCTCAACATCTGTAATGAAATAACAGAAGAGGGAGGGGTGATTGTAAAGCATGACATGATCCTGAACGATATCAAGCCTAATATTGTTGGTCTTCTCTTGGACTATATTTATACTGCCAGACTGGTGATCAGCTATGAGAATGTGGTGGATCTGTTAACAGCTGCACAGTGCTTTTACCTGCACTCTGCCGAGCAGGCCTGTCAAGAGTTCATGGACAAACAGGACAACCGCAGTAGAAACTCACTCTCAGATGCCTCAAAACTCATGGCTGAGTATACATTTGAGCAGCCGTACCACGTCAATGAAGTCTTGCTTGGCATGAATGATCAACGCTTTGACTCTAAGTTTGTGGATGTTACACTGTGCGTCGGAGGGGAGGAGTTGCCATGTCATAGGGTTGTCTTGGCAACAGTGGACTCGGCGATGGAGGAGAGGCTTCAGGCAGCCGATCAGAACGGACATGTTCAGATTACTGATGTGAGTGCAGCAGTCACCAGAATGATTGTAAACTACACCTACACCTCTAGGCTGGAGGTATGTGAGGAGAATGCGAAGGAAGCTCTGATCCTGGCCAGCACTCTCCGCCATGAGTCTGCCATCAGGAAATGTAGTGAGTTCCTGAAGACCATGCTGGACCCTGCCAACTGTTTGAGCATTCAGAGATCTGCCGTCGGTCCAAGCTGTAGTTTGCTACACAAAGTTGCAACAAAGTTTGCTCTTAAGAACTTCCGGGAAGTCATCAAATATGAGGAGTTTCTTGATCTTTCTCCACAAGAACTTGTCGACTACCTTGGAGATGATAACCTGAACCTAGTGAGTGAGGAAGAGGCTTACAAAGCTCTGATTAAATGGATCAAACATGACTTTGAGACACGGCAGGAGTTCCTTGGATTTACCCTCAAGAGCATACGTCTTCCTTATGCTTCTCCTAAAATCTTAGATGCTATTGTTGAAGACCCGCTAGTGAAAGAGTGCGAAGGGTGTCAGGATTTAATCCTGGAGGTCAGAGCTATCCATGCCTTGATCAGAGAAGGTAAGCAGAAGGGGGATCCAAGGATGAAGCCTCGGAAGTCATTTGCCGACGTCACATTTGTCATCGGTGGGAGGAACAAGAACCAGCAGTGGATACCAGATACAAGTTTTTATGACAACATCCGCCGACAGTGGGTTCCTCTGGAACCCTTCCCTGGGAGTAACACTGAGTACAAGGTGGTGGCTCTGAACAATGATGTTTATGTAATAAGCGGGAGGTTCCGAGAGGGGAGATTGTGCGGTGATGTGTGGAGATACAACTCTTTGTTTGACGAATGGACTGAAGTAGCTCCTGTTAATCTCCCCCGCGTTTCCCATGGCATTGGGGTCTTACATGATCTTATTTACGTCGTAGGTGGAAGGGTTGACAAATCAAATGAGCCCCTTCACAGTGTGGAGAGATACAGCCGTCAAACAAACCAGTGGAAAACCAGCGAATCCATGACCTACGGGGTGCTTGACCCCGTGGTGACCTCTCACAGTCGGCGACTTTATGTTGTGGGCGGGTTGAACGAAGATGGTAAGGTTCTCGTGCAGTGCTTTCATCTCGATAAGAATGCATGGACTGTGGTCAACGACGTCAGCCTTCCCTTCGAGCCTCGCTTTGGGGCGACAATGAAAAGCAAGATCTATTTAGTTGGAGGGAAGACGGAGTACCTCGTTCAGGTGTACAACCCAAACAAAGGAGAGATCAAGACCATTGGGGAGATGCAGCATGCTGAGGCCCATGAGAGAGAGCTCTACTCCGCTACGGTCACAAACCGCAAAATTGATGTAACGGGCGGTCAGTGGACTGTAGGGACGGTTGAAGATGCTCTGACTATTGCAACCAATAGCGTTGAGCAGTATGATCCGTTGACCAATGAGTGGACAGTACTTGGACCTATGCCTCGGGCCTTGACGTATCATGGGTGTGTGACGATCAAGATGTACATTGGATTGCCCAAAGGAACTGAAACCTGGTCCAACAAAAGGTCATACCAAATAAGTAGAAAA
>Ech227
ATGCAACTCCGCGCCTCGTATTCGCCAATTCTGAAGGCGTTGGTGTCCGGGGAGAGAAGTGGTGGTCTTTCAAACCACTCCATGCGAGGCAACGTAGGATATAATCTAGAAGAAGGGGACGTCGTGTCTGATGCGGCTACTACCGGTGGTGGGGGCTATAGCTTGGACGCTGGAAGCAATGACTCGTCCACTGTGGAGGTGGGCCCCCACCTCACCGTCGCAGAGACGGTAGCCATTGCTCTTGTACTTTCAACTTTGATCATTCTATCCATCGTCGGCAATGTATTGGTGTGTGTTGCTGTAGCCACCGAGGATAAACTCCGAAAGACGGGTAACTCATTCATCGTGTCGTTAGCGATGGCGGACCTTCTTGTGTCGATACTTGTCATGACGTTTGGCATGGCTAATGATCTGCTTGGTTATTGGGCTTTTGGTCCCGAGTTTTGCGATGTTTGGATCTCGTTTGACGTGATGTTTAGCACTGCGTCCATTCTGAATATATGCGCCATCAGTGTGGATCGGTATCTCCATATTAAGAAACCATTTGCTTATTATCGATGGATAACTAACAAACGCGCTGTGATTGCAATAGGTGTTGTTTGGATTATGTCTGCTTTGGTGTCATTTTTACCGATACAACTCGGCCTTCATAAGGGTTTTGGTGGACCGGCTGTTTCGCCAAGTACCCCAGCACCCGTCCCTGATGACGTACTGGTCGCAAGTAATGCCTACATCTGCATGCTGGATTTGAACCCGACGTATGCAGTGGTGTCCTCTACGATCAGTTTCTTTGTGCCGTGTGTGGTAATGATCGCCATCTACACCCGGATCTTCAGCGCGGTGAGGGAGCGGGTACGGAACGCCCGGATGGGCAGACTGGGTAAGATCGACAATCCGGACTCGTCCTGTCACGGCAACCAAGCTGCCTCGGACCACAAGGCAGCTGTGACACTCGGAATAATCATGGGGGTATTTTTAATCTGCTGGGTACCTTTTTTCTCCCTGAACATCATTACACCGTTGTGTGACAAGTGCGATCCCTCACCTGCTCTCCTCGCCACCCTAACGTGGCTAGGGTATCTCAACTCCACGCTCAACCCCATCATATACAGCATCTTTAATCGGGACTTCCGGGAGGCCTTTAAACGAATCCTCGGATTGAACTTCATCATGAGGAAGATCAGAGAAAGAAAGGCTGGCTTATTGAACTCCAACAGTCCTAGAAGCAGTATTGAAAGCAGCGTGGCGTACACCAATGGGAGGCGAGCAGCACCTACTCCCCAGATCGACCCGGAAACGCAGGTAGCTCCCGTGTCGAGCCTTCCCAGAGTGGATTACATCTTCGATAGAATCACATCATGC
>Ech228
GTACTCAAAGAGATTCAACAGCACTACAAGACTCTGGGTGACAAGGATCTAGATGGAAACTCCAGGCGTCGATGTTTGGTCCAAATGCAGTGCGCCCTCGTGCGTAGCCAAGAACTTGGTGATGAGAAACTGCACCTCGCCTCACAGATTGTGGAGTTGACAGAGAATCGGCTGAGGCAGATGGAGACAAACTCCGAGAGCTTGATCATCCGGGAGAGAGTCGAGCAGCGCACACAAGAGACCAGCAAAGTCAACATCAAGTCGAGCTACACCAAACCTGGTTACGTTAAACCAGGTTACAACAAACCAGGTTACAACAAGCAAGGCTACAATAAACCGGGATACGGCAAACCTGGTTATGGTAAACCTGGTTACGGGAAGGTGGCAGCTTATAACAAGGTCGCTAAGAAGGTTGTGGAGAACAACCAGGAGAAGGCGATGAAGAGGCCAAGGAGGCAGCGTAACCACGACAACGGGAAAGAGAAGGAGATTGAAGTGCCGACCAACGAAGTCGCCAAACCGGCTAAGAAGAAGAAACGCTCCAAGGTCAATAAAGCTGAGAGGGTAGCGTCTCCGGTCGAACCTCCAATCGACCCCAACGAACCTACGTACTGTCTGTGTAACCAAGTGTCCTATGGTGAAATGGTTGGATGCGACAACAAAGATTGTCCATTTGAGTGGTTCCACTTTGGTTGTGTTGGACTCACCCTCAAGCCCAAGGGTAGGTGGTACTGCCCAAGATGTCGACCGGCGCAGGAGGCAAAGAAAAAG
>Ech229
GATGCAGACGGAAAAGTCCTCGAGCAGTGGACTTTATCTAGCAATGAAGAGGAGCCCGTCATTTTGAACCAATTCCTTCGTTTCGGCGAGACCAAGTCCATCGCCGAGGTCATGCTGAAGGAGCTCCAGATGAAAGACTCTCAGCAGGTACAGAAGAAGAACGAATCTGATATCCGGGCTTTCATCGAGAGGATTAGTGGTGGGCGTAAACCGGTAAACAATTCGTACAGTGGAAATGCTGTGGAGAGACTTCCAGTGACACCGGAGTCACCAAGAACTTTACAGAAGTCGCTGCTGCCAGTAGACATCCATGGACCAGATGCAGAGAGGCATCAAACAACGCCCCCTAAACCAAACACTGAACATAGATGCTCAGGTCAGAGCCCAACTGTAGCAGCGCACAACATCCATCTTGCTAACTTAGAACAAACAGTGTTAAACGCTGGAGTAATCCACTCTAGAGTACCCTCATGTAGTAGGGTTAAGACAACTCCAGAAACCTCAAAGAAACCTCTTGTGAATTCAGTTCACAGAGAACCTTCCCCAACTACTTCCAGTGCGCCTCCATTACTGAGCTGTAGTGTGAGTATGTTTCCACACTCAGTCAAACGTCAGTCTGGTTTCTCATATAAGGGCCTCAGAAAAGTCGCTCTTTCCAAGCGGCGAACCTGGACACCATACTCGATTCTTCCAAACAGCAAACAAGTCAAGTGTAACACGTGCGGGAAGTGGTTCTACGACAAAGGTACGTGGAAGATCCATTTCGGGGCGGTGCATCTTAAAGTGAAATACAGGTGTACAGTGGAAGGATGTAACATGGCGTTTAGCTCCTTACGGAGTCGTAACCGCCACAGTGCCAATCCGAGCCCACGAATCCACAGAACAGTTTATAACAATCGACGCAACCACATTAACAGACGGAAGATCGGCTTTCAGGATGAGGAAGCTCAGCTACAGCCTGAGACTCCTGAGAAAGCTGAACAACACTGTGATAATGAAGATGATGTTGCAATGGTAATGGATTCGGATGGAAAGACAACAGAAGATGGTGATGTTGTGATGTTGGAAGACCAAAAGCAAGGCACGGATTCTAATACTGCGTTCAGTGACAATGATAATTCCGTCACGTCGCTTAATAACTCATCCCCGGAAATGATCATTGAGGATGATAATCCCCAAGATGCTCTCGATGACTCGTTACCAGAATTTATGGAAGATCTCAAAAAGGAGGACGATGATTGTCCTCCTGAGAAATCTTCAGAAATGGAACCTCAGTCCTTCCAGATGGATGTAAAACCACCAGACATCCAAGAACAATCACATCCAACTAGAGAATCCCCAACTATGCATCATTTTAAGAAACGCAAAAGCACTGCTCCGAGGAAGGTTTTCATTCAGAAACAAGAGGAGGAAGCGGATTGCCAGGAGGACGTCATGTTCAAAACAGAAGACATGACATCTCAGGAGAACAACATCCAGCAAGATGCTGAGGAGGATGAAACAGGGATAGACTTGGATGACATTACCGAGTATGAAACGAATAACGCCGACCAGTCCAATGAGCATCAGTACATTCCTCCTCCAATGTTCAATCATAAGGGACGACCGTCTCCAGACAGGACGTCCAGCAGTCAACCTCAAGGTATCGACAGCCTCCTACGGGAGCAGGATAACCTTAGATATCACGTCGCTGAACAAATGGGCATTGGGTTAGACACCTGTTTCTATATCAACAACGAGGGCCTTCCCTCGTGCTATCTGTGTGGTAAGACATTCCAGAGCAAACAGACGGTCAAAGTCCACTACCAGAATGTCCACTTGAAACTCATGCACGCTTGCACCATCGATGGCTGCAATGCAATGTTTCCTTCGAGACGGAGCCGAGATCGACATAGCACCAACTTCAATCTCCACAGAAAACTTTTTGAAAAAGGTGTTCCTTTAAAGGACGGGTTCGATCAGGTCCACCCACCTGAGCCGACGTTTGGTCTGGCACCAGGCCAAGGAAATGATTCAGAAGAAAGACCGAATCACAAATTGCCAGACTCGCAGAGAAATGCAGATTTTTCGGAGGAAATTGGAACGAGTCTCCACCCAATAGCCGTAACAACTGATCTAAATTTGGAAAATAGCAATAACGGAATTCAACTCTCATCCACTGAAATTGATCTTAGACTAACAGGGCAGAATCTTCACTCGCCCCCGAATAAGCTCCGGTACAACATGCAAGATCATTCCGCCCCGTCCTTTGAGACGGCCCCGCCCCAGCGCTTCATCATGCAGGTAGATCAGAATGGACAGTCCCCTCTAGCATACAACCCACCCTTCAACTCCCAAAACGTCACACCCATCACCCCGCCCCACGACCGCCACCCCTTCAAGTTTGTCGGCAGTCTGATCTGCAATATTTGCAAGAAGGCGTACAGCACCAAAGATACCCTGAGAACCCATTATAAGAATATCCACCTGAGGGAGATGCATAAGTGTACTATTCAGGGATGTAATCTCATGTTTTCCTCTGTGCGGAGTCGGAATCGACATAGCCAGAATCCAAACTTGCATAGACATTGTCTTGAAGCTGACGGAAACGCAGACGGGGCTGATCATATT
>Ech230
CCTTACAGCGACAGTAATCAGCAAGTGATGTACGCCCTCTATGGCGTAGTAGAGCACAGTGGACGATTACACTTTGGTCACTACACAGCATTTGTCAAGGTGCGCCACTCGGCGGAAGCCTTAAGACGCTACGTACTCAGCATCCCTAACAATCTCAACTCCCTAAATGAACAATGGAACAATTCCTTTAAACTTGCCAATGGAGAGGACTGTGGTGTAGAATCGGCTTATTGTCATGACAACCACTCAGCATCCTCCTCCTCTTCATCATCTCGTAAGGTAACGCCCCCTGAAGGTAAATGGTACTACATCAGCGACTCGCATGTCAGTGAAGTCACCGAGTCTAAAGTACTTAGCTCACAGGCTTACATACTCTTCTATGAAAGAATCCTT
>Ech231
TCCTGCCCGATTGGTGATGCTGCACAACAATTCTACTACCAAGCCTGTCTCGAAGCTGTAGCAACAACCAACACTGTAGAGCCAGCTGTTGAGCCAATCATAGAATATGCTGATTACTGTCAGGTGGCTCTTGGATTACCAGACTGGCCAGCACAGCCCCTTTGCAATGAGTTTGGGGATGCAGCGTTCCCCCTCTGGATTGGGAACAGCTGTGATATTCTGTGCGCATTTGGATCACGCCATCCGGACGATATAAACATCTGTGTGTGTGATGTTGGTTTCTGGAGTGTCAACTGCAACGAGGTCTGCCCGGGTGGGTCAATCAATCCATGCAGTAGTCATGGAGAATGTGATGCTCTAAGCGGAACATGTACATGCTTGCCAAACTGGCAAGGCAAGAGTGACTGTAGTCTCTGTACATCTGGCTGGATTGGCACAGACTGCTCCGCTGTTGCTATTCAAAATCTCAACGTCCATGTGCATGTTTCCGTCATCATTGGCATCTCACAAATTACAACCTTGAGTGGGGTCACGTTCCTTCACAACTCAGTGGGACAGTATCACCTCCTTCGAGTTGCAGACAACTCACTCATCATCCAGGCCAAATATATACGTTGCTACGCCAGCTATTCCTGCATCAAGTATATTGGGCTCCGATTTGGAGACCCATCTGTTGGGTTTGCCCACGTGACAATTGGAGGGTCTAGCATCTCCGGAGGACATTTCATTATTTATGTCAATGGCCAGACCGTCTCGATTGATCGGAAATATGAGTTTGGCCAATCAGGGTATGTCTTCACTCGTTTGTCATACTTTGAGCTTCTCATCACAGGACCAAGTGACTTTAAGATGATCGTCAGAGCTGATGGCAAATATCTATCCCTGGATACAACCCTCCCGTCTAGTCTTTGCTCTGTAGCAACAGGAATACTTGTCGGTGGCTGCTGCAATGCAACTGATCCAGGAGAACCTTGGTTGTTAATGCATGTTGCCCGCTTAGAACTTGACCTGTGTAAAAGAAGCGATCCTGTACAGTCAGCAGCCCCTATGCAACCTCACAACTACACTTTCCAAATGAATGACACTTTAACCTGCGACAGAAGTGATGTAACACCGATTACGGATGATGCCATAAAGGGTTTCATGCAGCGCTGGTCTGTAACAGACTGTGATGCTGTAATTACCTATCCATCCATAAGCTCTAAGCTACAGTTGTACGCCAGCTATTCCCTGTACTTCCATTTGACTGTAGTTTACACACAGCATGTGACACTATTTGTGCAGAAGTCCTTTGATGTTACGTTTGAGCTACTGCTCCAATGTAGTGATATCTCCACCGATGGTGGTGTGGTGTTCTCATACTCTAACGATGTGACTTTTGCTGTCAGTGTCGAATCCACCATAAAAATTCATGTAGGAAACGCAGTGTACAGCACCAACTTGATTGTACAAGATGGCAAATGGAATAAGATTGTTCTTGTGTATGAAGACATCAATGGAAAATTAAACGTGTACCATTTTACATCAACTGGAACAGTGAAGCGATACCTGATGTCAATTAATACACACCTGTTTCGTGTTGCTGGGTACCTGACTCTTGGTTCATGGCAACCTGCCTGGAACACAACAGGACAGGTGCCATTGAAATCATTCTCTGGTCAAATCGATGACTTACGAGTCTGGAACCAATACTTGAGTCCTGCTGAAGTGGTGGGATTGTGGAGTTATCCACCAACAACAAATGCCACAGGGTTGGTACGATATTGGCCATTTGACGAGGGAGAAGGAATGGTTGCTGAAGATCGCATCTCCGGTGAATGTCTTTACAAGCCTGATGATCCATGGCCTAAACCTCAGTGGCTCGACTCCGATGGACCTATACCAGAAGACAGTTTAAGCCCTTCCATGACTCCTAAATTTAGTGATGCTAACTTGGAAACTACTGCAAGAGACCTCTGCATGAAACTGCTGTATTCACCACCGATTTCAGCTGTTTGCAGTGGTGTAGGTGATGGAACAATATCGATGTACTTTACACTCTGTCTGCGACAGGTTGCCGGAACACAAGACCTTGCTGCAGCTTACAAAGTTGCATTCGGTTTCTCAGATATTTGTCAGATTTCTCTGAATCTTCTCACCTGGCCTGCACTGCCATTATGTCAAGAGGCACCAACACTAAGAGCAGGGACACAGTGCGAGGATGGCTGTCTGTTTGGGGTGAAACTGCCTCTTGGATCGTGTCAATGCTTACCTGGGTTCTACGGAGAACAGTGTGATAAGGTTTGTCCAGGTGGTTCTATCACCCCATGTAGCTCTCACGGCAGCTGTGAAGGTTCAGGTCAATGCATCTGTGATCTCAACTGGGATGGGTCAATAGACTGTGGAATCTGCTCACCAGGATGGTATGGCCATGACTGCACAGTTGCTACAACACAAACAATAACAACACCACGGCTTTCTGTGAGCATTGTAACCGTGCACTCACAGTACACGTTGTTTGATGGGCTGAGTTTCAATCTTGCAGCAGTTGGTGAGTTTTACTTGATTCAGACCATCGACTTCCTCGTCCAGATTCGACAAGTTCCTTGTTTCCAACAATCTACATGTGTAAATTCCATTGCTGTAAGCATCTCCGACACTGATGTTGTGATTCATGCTCCATATCAGATCAATCATAGTCCAGTGATCTGGATTGATGAAGTAAAAGTTGACATCACAACCAAACTTTTCTATGTTCAGAATACCGACTGGATCATTGAACAAACAGATGCAAACATGATGACCCTTTATTCAGGACTTCAGGCGGAGTTTCACTTAAAGATCCACTTTGTAGGCTTGTTCATGCAGCTGAGCATCTCAATACCATCCAACACTTGTTTGGCTTCAGAAGGCCTCCTTGGAAATTGTAACCAAAACCAAACTGATGATCTTGGAAACATGACCCAAGGTTTGGATAATATAACACAGAAAGATATCAACACCCTGATTGCTGATTTGTGGACAGTTCCCTCTTCAGATAGCCTGTTTGTCCATCAATATGAAACCTATGTTGAAGCAACAATACCAAGTGGAGCTACATTTGCTCTTGTGTTTGAAAACACAGGTGGCAGGACAGAACCTCTGAGAAATTTATCAACAGCAATCTCAGAAAGTGAACTTACCATTGAGTTTCTCGTCAAACCGTATCTGTACGGAGGTGTTATAATCTCCTTTGGGCTGGAGTCAACTTTTGCCATCATCAATGATTTCACTATCAAAATCATAATCGGGACTCATGTGTATGACACTGGTATCACAAATGACCTCGAGACCTGGAATAGCATCTCGATTGTGTTCATAAAGGAGGAAAGTATGCTGCGGTTTTACCATCACAGCGCTACTGGGGTAGTCAGCTCGTGCCGTTTCGTCGTTGACAACTGGATTTGGCTGGAGTCTGGCGTTATTCTGTCTGTCGGACAGTGGCTGCCATTACCAGACAACCAAACCTACACCTTCAACTCAACCTTTTATGGTGAAATTGACGAGCTCAGAATTTGGGGTGCCTCATTCCTACCTGCCATCACACAACTCTCTGATGCTTCAAATACTTACGATCATGAAGGAGACCTGGCTCTTCTTTACAAATTTGACATTGGCTTCGGCAGCATTATTACAGACCCTGTGCTTGGCAATGACATCCTGACACCAACAGGCTCTTGGCAGAAACCAGAATGGACCTATTCTGATGCAGACATACCTCTTAAACTAACCGCTCCGTTTAAAGCAAATTTCAGTCGCGACACCTTGCAAACAGAAGCAGAGACAATCTGTGGGAGGCTGAATGTCAGTGATGGAGGTATTCGAGGTGTCTGTGCTGAACTCAACCAGGCTACAGTAGATTTCTACATTCTGTCATGTCTCCACAACGCTGCTGCGACAGGAACATTAGAGAGTGCCTTTACAATTCTTGCCGTGGTAGTTGAGTATTGTCAAGTCATAAGTAATCAAGAACCTGACATTAGCATACTCTGCAATATCTTCATTGAGGCACAACTTCCCAAGTGGCTGTTGTCAACCTGCAAATCCTGCGGGTTCGGTCTTCCCAACCCCACTAACCCTGATGCTTGCATATGTGAAACTGGATATTGGGGAGATAGCTGTATTGAAATCTGTCCGGGCGGTCTTATCACACCTTGCTACAATCACGGAGTGTGCAACAACGAAGGCCAGTGTTTGTGCGAGATCAACTGGGAAAGCCAACTTAACTGTGGTGTCTGCTCACTGAACTGGCTTGGAGATGATTGTGTCATTGCCACCACATCGTGGTACAAACAACCAATTGTGAATTTGAGAGTCAGTGCCCTCCTTACAGGCCAAGGAAGAGTCGTGACATTTGGTGGAGTCTCTTTTGATATCATCCAGGTAGGAGTCTACACAATTATCCATCATGCAGAAAGTGAAATCAAGATAAATGGGAGGCTTTCTTGGTGCGCCACAGCTGAAGGTTTCTCCACATGTTTTGATGCCATATCCTTTCACCACCATTCCCACATCCTTATAATCCGTGCTTCAATCGACACTGCATTTTTCAGGCCGTACATCTGGCTTGATGGTCAAGTAATCCAACTTGATCATACAAACCAAATCAGTGATGAGATAAGTATCGTTCGAGTTAATGTCATCCAATATCGAGTCTATGTGAAGACCCTGGCTATATCTGTACTTATTTCACTCCATCCGCATCATTTTGGATTCGGCATTAGCATGCCATCGGATGTTTGCAATAGTTTTGGTTTTGCTGGACTGCTTGCTTCGTGCGACAGTTTGAATCAAATTGAGCATGTGGACTGCTTACAGGATGAACTTGAAACACCAGTGATCGATAGCATGGACTGCCAGCGTAATGCCTCAATGAATGCTGTCGATAAGTACACTTCTAAATTCCGAGCCTCATCTTTTGTTAATGTGTCTGATGCAAACTACCAGCTCCTACTACCAGTACTTGGTGCGGGTTATCATTTGTACTTTACTGACAACATCATAGTTTCTGGACCACTACACAATCTACCATTTGAGAGATTCACACTAGAGATGTGGGTAAGGATACAGCACCATGGTGGAGTATTACTCTCCTACTGTACAGCTGATGACGTATTTGCTTTAATAAACTCGGAAGGAAGACTCAGTATGTACTTTGAAGGTCATGTGCACCGTCTGAATTTGCGCCTCGAGTTGAATCTCTGGATTCAAATATCACTTGTCTGGCACCAGTCAACAGCCATCTTGGAGATGTACGTCTTTGACACTCTTGGAATTCCACAAGTTCAGGCAATTCAGCTCACCAGCAGAGCATTCCAAAGTGGAGGTTTCCTAGTACTAGGACAGTGGTATTCTCTTGCTCCAGTTGCTCTTCCACTACTTACCAACAAGCCATTTATCGGCGCTATTGACGAGATTCGAATTTGGAACAGAATCACCAACCCATCTTTGATTGTCTCCAACTGGAAATTAAATGCTGATGTAAACACACCTGACTTAGCTGTTCTTTGGAAATTCAATGAAGGTGTTGGTGGAGAGGCAACAGATCTCATGAGTGGCGTAGTGATGCAGTTCCCTAGTTGGAACGGCCCTTCCTGGAGGATCACTGACAGCGACTACCCAATTCCTGCTGAAAAGCCTCTTTCCTATCCTGACTTCCCCAATGCCACCTTTGCTATGGAAGCTACTTCAAAGTGCCAGGAAATCTTTTTAAGGGGACCTTTCCATGATTCGTGCTTTGCTCTTGGCAATACTGTCATTGATATTCAATACATACAGTGTCTGCACGACGTTGCCTTTCATCAGGATCTAAGTGCTGCTGTTGAAGCAACGGTAGCTCTGTCCGATCTAGCTGAGACTCACTTACGCCTCAGTGAATGGCCTGCACGGTATTTATGTAACAGCTTTCCGGGATGGGATTTCCCATACTGGATTGGACCACAGTGTGACATTCCTTGTACATTTGGACGGAGAAGCTCTGATGAAAATACCAAGTGTGTTTGTTTGAGAGGGTACTGGGGAAGGGAGTGTTCAAATGTTTGTCCCGGAGGTAAACTGAGCCCTTGTAATAATCATGGTCAATGTAATGCAACATCAGGTTTATGTGAGTGTGCAAATCACTGGCTTGGACCCGCTGCTGATTTGAACAACAACACCTATGCATGTTCACAGTGCTCTCCTGGATGGTATGGCATTGACTGTTCCATAAGTACAATCAATCGAACACGTACAGCAGGACTTACCATTTTCTTTGGTCACCTCCACTTCACAACACTTGACGGTGCAAGCTTCCATTTTGGAATACCTGGAATGTTCTACCTTCTAACTACACACTCAACAAGTGTACAGGTTCTACTGGAACCGTGTTACGGAAGTGTTGCTTGCAGGGAAATTACTGAAGTTGTGATCAGTGAAAGAGAAGTAACTCTGTCATGTAGTATCGACCTAGAGGTAGACACAAGAGAACTGATTATTCAACAGAAGTCTGGTCAGACATGGGTTAATGTTGAACAACCAGAGAATGGTGAAGGCTCAGCTGGTTCTCTAGCCTACACATGGTTTGCACCCCACCTTATAAACATCACCAGCACCTCTGAGTCAGTAGTGATCATCGTAGCACTCTATTCTGGAATTATCACTTTGGTTGTTGAGACTCCAGATGGCGTTAGTTTGGTGGGAGCAGCTCTGAGTGGATCATGGGATTCCAATTGGATTAATGATATCAATGTTGGAGAGTTCCGACCAGAGATAGATGGCCCAGACAAATGGCAACAAGTGAGTGAAGATTATTTTGTCGACAATTTAGCATCACAAAGTTACTGCGACAAATCTCTCAGTACGTACTTCCGTTTACCATTTGAGGAGTCCAACTTTCTGAGCGATCATGCCAAGGCATTCACAGCTGCTGGTTACATCCTGAGATTTCAACACAACCATGTTACGTTCTCCAATATCATAATAAAAGACCTGGACAAGTTCACTCTCCAGTGTTGGCTGCGTGTGGCTGTTTCATCTTCTTCCATTCAGACACTGATGCTATTTGATTCAGATACTTCTCTATCCGTTCAACTAGCAGGTGGTATAGTAAGGTTGAACTTTAATGGGCAAACTGTGTTAACTGGCTTAGTCATCCGAGAAGGAGTCTGGTTCCATCTTAGTTTGTCTTGGAGAAACTTTGACGGCAGAGTGATTGTTGATCTGTATGCTTCAGACCAGAAAGTTGTCCAGACATTTACAGAGTTTGGCGTTCAAATTCTGAAGTACCTGAAGCTGAGTGGAAGTCTCCATCTAGGGCAACATGTAACAAATGGAATCATTGATGATACCTTGGATTTTCAAGGTGATCTTGATTTGTTGCATCTCGAGGAATATTTCTCACATGGGGAAAACCTGGCTGAGGGTAGGGAGAGTTACAATGAAGAGCTGTCTGATGGTATGCTATTTCTGATTGCACTGGATGAAGGCAGTGGTTTCAAGGCATTGATGAAGTTGAGCAGCTTTGACAATAGTAGTATGGTGGATGGAGTCTTGTACCCAGAGGAAGCACCACCAGAATGGGTTCCGTCCAATGCACCAATCAAAGTTGTACCAGACTACTCCCCAAACTTCCCTACAACAACTTTAATGGAGGATGCCATGGCCATTTGTAACGCATTCTTCTACGAAGACCCACTGTATACAGCTTGCAAAGATCTACAAAGTACACTGTTGTTCTACTATGAGGCTTGTCTGTTGGATGTTGCTTCAAGTGGAGACATAACTCGTGCCAATGTGTCAGCCGACATGTTTGCCCTCATTTGCCAACGTACTCTAGAACTCCCACCAGAAAAGTTCTGTGGTTTTTATGAATTCTGCAAGGAAAGACCAATAATAACTGGCTGTTCTTTGTGGTGTATCTTAATCATTGTAGGCTGCATTCTTGTATTGATTCTGTTCATCATTCTTATTATCTCCTGCGTCTACAACAAAAAGAAGAGAAAGAATGAACAAGACATCCAGACAAACTGGAGGTATATTCCCCCTTCAAGATTGGCTCGACCCAAGTCCAGTGATTCTCAAGGAAGACCATTCTACACCGGACTTGGTAGACCACAATCTGCAGCTCTACAAGAAGGCATTACAATGGTAACTCATGGACCATCTGATGAAGATGATGCATGTCAGGATGTCAATGCTGGGTTTGATCAAGACACAGCGGAGACAGCCTTCACTCAATTACCAAATGCACCTTCACAAGCATCGGCAATGGGTAAGGCATTTGGTCTGAGCAGCTTTGAACCGTTTCCTTCACTAGATGACAATCAAGCTGCAGCTAAACCTCTTCCATTTAAGGGACCTGCTCACGGATTTCCAACTGGTTTTCCAGACTCCGACTTCAGAAATGAGATGCCAGGCCCATTTGATCCTTTTGTGGAATCGATGGTCCTCCCACCGGCATATAATCCTTTTGATGTTCCCCTTCCGCCTCCATACCAGGCAGTTCCTCCTGCTAATGACAACAATTCGGACAATACAGCGTCTCACTCTGCACGGTGCGAGACACCACCAAGACCGCCATCCCAGAATGGCTGGCTAGAAGACACTCAAGATGATACACCCGACACTCAAGATGATACGAACGCCGAAGATGACAAAAGTCTCCCTCACAATCTGGACACTGATTTAGACAAACCCACGCAGCAAACCATGGAATTTAGACATGTGGCGAGTGCATTTGCAGCAGACGGTCTGTCACAGTCTTCAGGAGATAGTGATAACAATGCATCCCTTCCAACCAGTCAACATATGTATTCTCCTAGAGGCAATCAACCAGGTTCCCCGTTATTAGGGGGATTTTTCTCTGTAACCGATAGTCGCCCTGCCTCTCCATCTCGTGGCGGAGCGTCTAACAACCAGGAGAGGCCAACCTCTGCCTCGATGGGACAAGCTGGAGCATCTAGACATCAAAGGAGAACAGAAGCATTGCGTCAAATGATCAGAGAAACCTCCAATGTCGTTTCTCCAATGTCAACCATGGAAGATTCACCTACGGCATCCAGGGCAGCCTCCCCAGTTCCAGTCATTGATCTTGAAGAAGAAGAAGATCTTCCAGTGCCTCCAGAGATGTACAACAAGCCACTATTTGAGTGGAGGGACGAAGATGAGTCCATTGTT
>Ech232
GTCTTCTACATATCCGAGCATCTACCGGCCAATCTTTCAATGGGTGGCAGCACAATCAGAGTAACTGTCACCATGGTTATACTCGATCTTCCCGATCTATCCCGCGGGGACGTTCTCCTGCTCAATGCCACCTCCGCCTTCTCCTACCTGAGTTACCCCGTTCCTCCAAGCGACATCTTCCGCGAGAACTGCACCTGTCAGAAGCTCTTGGAGGACCACCTGGACGCGGAGACCCCTAAGGAATGCTCATGCGAGACCTGGCATCTGCATAACATGACCGAGGACGTGTGCAATTGCACCAGTTACTTTCACAACGAGGACGCTGGTTTCGAGAAGCGATACTCCTGTAACTGCATCAACTTCTGTTTCGGAGTCTTGAGGTACTTCTTAAATCCACCACATGTGGCCACCTTGGAGGAATTTGAGGTTGACTCCTGCGATTGCGTCGCCTTAAATGCCACCCTCTTGGCTCAGGGTCTGACATCGCCGCTACAGCACCATGTGGACAGCTGTCTGGTCTTGTACCAAAGGAACTACACCTGCACTAACCTCACATATACCATGACGCACCACACAGTACCAGTCTCGGTTAACTGCGCCTGCGAAAACACAACTGTGGAAGGTGTCAAGCGAACCCCGTGCTCATGTGATCCTGATGGTCTAACAACCAAAATCCAGCAGTCATTTAAAAACAAAGTGACTCTCCTGCAGTGTTTGAACTGGACGATAACATCGGACAAGGAAATGTTCCAGCATACGTTTAATCGCAGTGACTGCTCATACGGCACAGATCTTGCTGCTGATGCTGGAAACCAGACTAGTACAGTTGCACCCGTCCAAACAACCTCAAGCAGCACACATAATGATAGCTCAACAAACGCAACAACACAACCTGGGTTCGATTGCTCTTGCGAGATCACATGTAGCATTCACGTTGAACAGGACTGCATAGGAAGCGACGATGAACAATGCTCTAATATTGAGCACACGCACACCTTACCTCTAGACGACAGTATGTGCAAATGCCACAAGATCTACAACGATCCATGGAATATATCAGACATCATGGAATGGTACCAACCAAAGAATTACACCCAAGAAGTCAAAAGCTTTCCTCAATTTGAGAACGCAAGTCTTTCAAACTCCTCATGGTTCAATAGTACATTTCTCAATGGATCAAACTCTAATAAAACAGTCAACTTAACCGACATTAACACCAGTAATTTCACATACGAGCTCGAATGTGATTGTATTGATATTGATAAAGTTGTGTATCACGTCAGCCCTTCGTATTGTGTCGAGCATCATGCGTATGAAGTATTTGATTGTGACTGTTTAGTGCCGCCTGATAACGAGACTCAATTCATCCTTGATCATTGGGACCACAACGCTACTATCATCGATCAAATGATCACCAGAGCCTCCCATGAGGTGATCATCATTGAGCCGTCACTCCAGATTACATTTACGCGTCGACCAGAACCAAGCATCGTGGACAGCATCGATCAGGTCATCTTCGACTTCCAGATCTCCCACACGGAAGAATCTGACGCGCCTGCTTTCAACGTGACCCTGCAGCTTGACGCTGTCAACTTCACACGCAATACAGGCGCGGCTAAACTGGTACCATCTTGCGCTCACTCAGACCTCTGCGATGTCACTTACGACAATTTCATCGGTCGATTTCATCTACCCCTCCTCCCTGTCGATCCTCCGGGTGCCGTCTTCGAGGGAATGTTCAACCTCTCAGTTGGCAACCACCTTGACTTTGTCGCCAATTCTCTCATCACCGCTACCAGCATCGCCTGGTATGACAGCAGTATCGTTGACTTCCCAGGCCGACTCTACCCCTCGATCGCCGCCTCGGACACCGTCCAAATCGATGCGCCAACCATCTCCACCTCCCTGGACTTCACAACGGCCAACACCCGCTATTTTTTCACCACCGAGCTCGGAGACCCTCCTAAGACCTTCTCAATCGGCGACTACGTCCGCATGAAGGCCACGCTGTGGATTCCGGAAATCACGCTTCAGTTTCTGAACTTCTCAATCGAGGCTGTGATGCAGAATTTCACCGCCGGTAGCGCCCAGTGTTTGCTGTCACAGAGGATCTATAACCGGAATGATACGCCTTCTGTGTATCCTGAAGTAGACATTACAGGAAAACTCTTCCCGGGATCCCAGTACAACAACTGCCGATTCCTGGATACTGGAATCTCTGTCACTCCA
>Ech233
AATACAGCATCGGAATTTGAGATTGTTTGCGCATGGTGTCAACATTTTGGCTTTAAACGTTACACGCTCAACACTGCCACCGAATCCAAAGCTTTCTGTAGCGAGAAATGCTTTGCCGCCTGTCGCAGGGCCTACTTCAAACGGAGTAAAATGTGCTACTGGTGTCGCCACATCCGCCACACAAAAGAGTACATCGATTTTCAAGACGGGGAGCGAAAGCTCCAGTTTTGCAGCGAGAAGTGTCTGAACCAGTACAAGATGGACGCCTTCTGTCATGAGACTCATGTGTTGGGGTCTTCGTCCATGGAGTCCAGCTCTGGGGCTGACCCAGGCGGTAGTGAGCAGGGTGGTGCGGCGGCAGGGAACAGCTCAGATGAGATTGAGAGAGGAGCTGAACGAGGTGAAGGGAATATGCTGCTGAGTGTGGCAGTAGACAGCAGTCCACAATCACACTCTCTCGGAAACGGACTTCAACCCGCTGCTGCAGGATCGGAGAAGCAGCTGCCCATGGCTTTTATCCAAACTACCAAATCAAAACAGCATTCTAACCGAACTATAATCGGGGTGCAACATGTTGCTATAGCTCCAAAGGTTACATCAGCCAGTCCACGCCAGAAAGGTGGCACTCTGACAGCAACCTCACCAAATGCTTTTTCCAGCAGGGTGTCCCCGTCCAACCCCCCAGCAGGGCAGGTGTATGGACTACAAACTATGTTTCAACCAGGGGTTGGAAATTCACAACTTGTTGCCCGCCCACCGGTAGTGGTCAGGGGCACACACTGGCCTCCGGTGGTGAGACAAGTTCCAGGGTACGCCATTCCGCGCCAGCAGCACCCAGTGTCCCAGGTACCACAACTTGGCCTTCCAGTCACCTCGCCCTCATATGTTAAGCCCTCAGCTTCAACAACTTCATCATCAGTATTTCCTCAGAAACTCCCTGACCTGAACTCATATGAAAGCTCCCAGCCCCCAAGAGCTAGCTCGAGTCACCTTCTGCCACCTGTAACAGTTATGGTACCTCAACCCATTTTTATTCCTGTACCTTTTCCCATACCTATACCGATCCCAGTGCCAGTAGACAAATTTCATGCCATGAGAGCCGCCATGGCTGCTGGTAGACGTAGCCCAAATAAGGCAAACTCAAGCACGTGCACCTCTCCAGGTTTTGAAGAAAATACAGCAAGCAGTTCATCAACTCAAACTCCAGGGGTTACGTCCAGCAGCCTAGACTTTAGTAGATATCCTCATACACTATTTAATGAATCGTTACTGCATAAACAAGCTGAACCCAATCTGCTGAGCACTACCACGGGGAGTAAACATTTCCAAGGACTTTTGCAACAAGGGGATTCAATGAACTACGCCAGGACAAATGAACCATCCAGCTATACCGACCGACGACATAAGGCCTGGCAGCCCTTATTTAAGTACAAGATGCTGCAGCGTAGTGCCAGCATGGACCTAAGCCTTGCCAGGCCGTCAGAAGAATCCACTTCCAAATCAGTTCACAGAGTCCCCAGGATGGAGAGAGATCCAGACTGCCACAGTCAAAGCAGCAACAACATCAGTACCCACCGAGAAAGCAGCTTGAGATCCGATGAGCATACACATCTCAGCGGCGAGTCTTCCGCCAAGGTACGTGAAGCCCTGCGCTGCCACTTAACGAAACGCCTCTCACAGTCAGCTCTGAACCTCACGGAGGTCGGGAGAGCTCCAAGCCTCCAGGATGATCTGCGCCGCTGCCAAAGCCTGAGCAGGCTTCGGTACACAGAGCCAAATCACATGGATAAGCTTCCGGAGTTGACCGATGGTTACTCCTCGCCCAGCTACTGTTCCTCCACCTCCTCCAACACTCAGAGAAGCTGTAGGAATCAGGCCGGGAAAGAGGAAGGGTATGAGGACGAGCAGCCTTCACCTCAAACAGGCGAGTCGCATGCTCTGGTCATTGAGTCTGAGGACGAAGACTCAAAGGAACCGGAGAGCAAACGGCAGTGTTTAAATCATATC
>Ech234
AAAGAAATGATATCCACAGTGCCTCCTAACGGTGTTGCATCAAACAGTGCAGTGACCCACAGTGGTAGTGATACTACCCCTGCCCCAATGCTCAAAACATCAACAGAGGAAGCCATTAATAACATTCTGGCTTTAGCAAAGCAAGAGATGGAAAGTAAGAATGTTGTGCCAGGTATGGTTCGACCTGGTGACAGACGCTGTGATAACCCTAACATCCACACACACTCTACACATAGACAGAAAACACCTCCAGCTCACTCCTGGCCTAGTAATGGAGGCAGTCCTTCTCGCCATAATGGACAGAACATTAAACTAGAACGATCTAAAAGCTCCTCCTGTGCCGTAACGCCATCCAATCAACAGGTTGAAGAATCCTACACCAATGGAGTGTCATCAGAAAGCGCTGATGAAGGTTCATCATCTAGAGATGAGATGAATGATATCAAATCATCCTTCATGTCAATCAACCCAAGGATGCCTCGTCGCATAATGGCACCATTAACTGTCCAACAATATGAGATCAATAAAGAACTAGATACACTGGAGATTGCTAGACAGGTTCGAGAGCGTTTAGCAAAAGGGAATATTCCACAGAGAGTGTTTGGCTACCATGTGATTGGATTATCTCAGGGTAGTGTGAGTGACATCCTCTCTAAGCCTAAGAGATGGGATAAGTTAACAGTGAAGGGACGAGAGCCATTTATTAGAATGAAACTATGGCTAGAAGATCCTGATGGACTTATCTCCCTGAAGGAGGCTGTAAGGAAA
>Ech235
CAAAGTAAAGCAAAAGAGATGCAAACTGAAGACATTCCAGATGACTCCTCCGTCGACTCTTCAGACAGTGAAGAATCTCCTCAATTTGACTCCAGCAGCGCTCCTCAAACCACCATGAAGGTGCGTACATACTCCCACAAGATCTGCACCCAGCAACTCGCCCTTCCCCCAGGCGTTGAGGTCATCAGCGCCACCCCATCCACCAGCCATCTCAGCTCTTCGACAATCTACCCTGCGATCATGTCCGCCTACATGTTCTCCACGGCGTGCTCGGATGGCAAGCTCCGCTTCTGGTGTTGCAAGATCGTCGATCCCAGCAAGGTCCACCGCACGGCTCTGGACTTGAAACTCGAGCTGGAGTCCATCAGAGCACGGTCAGAGTCTGACTCGTCAGCCGAGGCTTGTGAGAAGCTAAGAGGGGACGTCTTGGCCGAAGCCTCGTATCGTTGGCAAGAATGGAAGCTCTTGGCGCAGGACCGCGACTCCACCAGCTCAGTGGAGGTACCGGGTACTCCGGTTGGACTCAGCTGTGCCTACAGTGGACGAATTGCATGTGTCTATCGAACTGATCTAGATCCAAAGTCACCAGTACGCAGACGCGAGGGAAAGGAAATTCCACTGCAGGCCAGCATTTTCGAGTGCGAATCGAGCGGAGGAGCAGAGTGGGTCTACGAGGACAAACTCGATTTAGGATTACTGGATTTAGAGCCTCTGAACCCCGAAACGGGAAGCAATATTGAGGATCTGAACTATAAGATGATGAAGCGTAGCTCCAAAGTGAAGGACTTTATCAATCTTCGAGATCTTACTGTCGGTGTAAGCCCCACGGCGCTAGACCTCACCAACGTCAATCTGAGCCCAAGAGCTGGCCGTATTCAGAAACCAAAGCTGTCTCCAAGAGAAGAGAAAAAAGCGCTTCCTGTCCAGATAATGTGGGTCTCTAAAGAAGATGGCTCTTACATGCTCACGGTAGGAATTGGCACCAGAGTTATAATCTTCGCCCAAGTGTTGCCAAACAGAGCAAATGTCCATCTCGGTGCTAACCACGAGAAGCTGCCCGAACAGAGCATCTTGGTAAACCAGAAAACCCAAGGTCATGGCTCCACACTCCTAGCTAAGGAGGACTTAAGACCCAAGTGGATGCCGCTTTGGACAATCACGCTGTCGAGCGTGGACGGTATCGCTCCCCATACAAAGATGCTGTCCTGGGTGCGGCCTGGTGTCTTAATGGTCGGCATGCAAAATGAGATGCATGTTTACTCTCAGTGGAAAGGGCCTGAACAACATTCGGCTGCCACTAAAAAGAAATCGGCACGACGTGACACCGACGCAGGCAGGAGGCCCAGCTTGACAAACAAAGAATCAGTACTCTCTTCGGTGTCCAATCTCTCCGTGAATATCCTGGCGGTGCCGATGACAAAAATGGACCGTGAACAGTCCTACTCTGAGCTCACAAGGTTCGCTGGAATCGACATCGAGGAGCCATCCACATCGGAATCAGCCGAGGCGGAAGAGTTAACGTCTGATGTCGGGATATTCGAGTATTCCTACATGGCCTGCCCTGTCTTGCCGCAGTACCATCCAAAGCAGCTGATGGAGCTGTTGAATTGTGGCAAGGTACGTCGCGTCAAGGCCATCCTGGCACACTTGGTGCGTTGCTTCGCGGGAGACAGTGCAATCCAGAAAGCTCTCATGACCAACGACAGCGACTCGCTCCACTCCTTCTCCGAAACGGAAGACGCCTTCTCCGGTCGCGGTAAATCAGTCAGCAACAGCCCTACAGATCAACCCTCTCTGGATGACTCCAAATTGGATTATATTGAACTGATGTCGATCCCGCCACTGCCACTATATGCCCTTATATCTGCTGACAAGGCAGAATCTCTACCCCCCCATTCGTCGACTCCCAGTATAACCAAAGCCAACAATGTCGGATCCTTCGCCTCACCCCAAGACCCCAACGCGGAATACTCAAAGCTGTTCTCCTACAGCGTTGATGCCTCATCCCCGCCAACGTTTGACGTCTTTGCAGAGCCAACCGGAGGCGATCGGATGAATAGTGTCACCATGAAGATGAACGATGTGACGTATTTTGGCATCGCTCAGCTACGACTACTTACCAACTACTTAACCCATATGCATTTACCAGGACTAAGTAGCTTGGATCAGATGAATCTCTTGGCTTTGGCAGACACTGTGGCTTCCACAAAGACTGAAGTGACAACTCATAACACAGCTGGAACA
>Ech236
GAACTGCTGTGCACTGAGTGCCCGCAAGGAACATGGTCCAATGAGAACCGCACGTCGTGTGACCCAAAGACAGCCGATCTGCTCCAATGGAACGAGCCCGTAACCATCATCGTCATGTGTATCTGCGTTGTCGGTTGGATCGCAACTTCAATCATGCTGATCACCCTATGCGCTCACCACAACACCGCCATCGTGCGAGCCTCCAATCGTGAGATCAGCTACTGCCTCCTGACGCTGCTCCTGGTCGCGTTCCTGGAACCATTGCTATACATCGGCATGCCAGTCACCTGGTCCTGCAACTTCCGGATCGCCTTGCACAGTCTAAGCAATACAGGAGTTCTCGCGATATTTGTCGTCAAGACTCGGAGAATTCTGGACGTATTCGACACCACGTGGAGAGGATTCTCGTTGAGATCTCGTCTGCGTAGGACGGGACTTCAGGTGTTGTTGATCTTGGTCATGATCCTCATTCAAGGCACCGTGGTTGCTGTTTACCTTGTCATACGACCCTCTAAAGTTCTCCTAGACCAAGATATATCAAACTCCAAAGTATACGCCCAGTGTGATAGCGAAGTACTAGCCTTCGTGGTTATGTACACGTACAACGCCATCTTGTCGTGTGTGTGTTTTGTATTTTCCTTTCGCGCCAGAAAGATACCTGAGAATTTCCACGAAACGCGGTACATCACAGTGACGATGCTGTTCTACATGGTCATATGGGTGGTGTCGCTACCCACGTATTTCTCGACAACGGGGAAACTTCAAGCTTTAATGCAGATCATCTCTGTCCTGCTGACGAACTATATGATCCTTGGCTTCATGTTTGTGCCCAAGTTTTACATTATATTTATCACACCGGAGAGAAATACCACCCAGTCCATTCGTGAACAGGCATGCGGTTTTCGAATGGGAGAGATTAACAACACTCTTGTTGTGCAGATGGACGGAGAAGGAAGACGGCTTTCCTCCAAACTGTCAGGATCCGAACCACATCTGGTCAACCATTCA
>Ech237
TTGGATGCAAAGAAGAGTCCTTTGGCTTTGTTAGCCCAGACTTGCAGCAGCATCGGCAAGCCAGACCCACCTCAAAGCAGCAACGACGTCAAGCCAGCACTCGCCCCCATCGGCCGTCAATCACCCACCGGGAAACACTCTCCGGAGAAGGCCTCCTCAGTTGCCGGCCTCCCCGAGTCCAGCTTCAAGCCGTACAAACAACCGGACAAGAGAGACGGTGATGCCCTGGTCATCAAGATCGGCTACCAGGGGAAGGATGGAAAGAGAGAGGTGAAATCGCCCCTGATCAACTCGCCCCACTCGCCTCTGCTGAAGGCCAAGTCAGAGCCGACCACAACACCAAGATCGACCCCGGGTAGCACCGAGATGGGGCATTCCTCACTCAGCGAAAGTGGACATAAAGACACCCTCACGAACTCTAAGCCCACGGCCCCCGTCCAAGCCGCTCAGGTCGCCCCATCACATCTACATCATTCCAGCTATCCAGGACATTACAAGCACGGTCTTCTCCCCGCTTCACACGCCGGTCACTGTGGTTGTCCATCGCAAGTTGTAGGGCACATGCCGTACTATCCCGACCCTGCTGTAGCGGCCCGTGACCCCATGAGCGTTCACTCTCCCCACAAGCACGAAGTGAACCCCCTTCTGGCAGCCACGGCCTCGCCCTACACCGCTTACGCCAGAGTTAAGACGGCCGATGGTGGTACCACCCTTATGCCCATTTGCCGTGATCCCTACTGCACGAACTGTCAGAGCGCCCAGCACTACCAGACTGCATCTCACTCCGGATGTACACAATGCAGACATGACACTTTCGCTCTGAACACACCTTTCCCTATCGCCCTACCCCTCCCGGGTAGCTTATCCCCCTACCCCCTGCCGAGCAGTGTTCCCTCCAGCGCACACCCATCTCAGTACCTGTACCCACACCCAACCACCACCACATCCCAGGATCACGGACATGTATGTAACTGGGTATCGGGTGCCACAAGTTGCGGGAAGAGATTCGCAAGCAGCGAGGAACTTCTCCAACATTTGCGTACTCACACCATGACCAACAGTGAGGTCCCAACATCGGCAGCCCTCAGTGCGACGCTAAGTGCTCAGTTGTCCGCCTACTACATGCAATATCCAACGGCAGCTGCTGCCGCTGCAGCTGCTGCTGCAGGTACATTCGGACTACCTAAACCAGGCTTCCCATCCCCCCTCAGCCCAGTCGGTGCGATCAGGTACCACCCGTACTCCAAGAGTCCATCACCAATCGCAGCCCTGCCTGGTCTACCGACCGGTGCTTACTACTCCCCGTACGCTCTTCACGACATCAAGTCAAGATTCGCAACTGCCGGACTTCCTCAC
>Ech238
ATGATTCGAATATCGGCTCTTTACAATAAGAAACGGCTGCCTCTAGACGTGCAGATTTATGAGACTGTTGTACTTGTCAAAGACAAAGTGCAAGAACTCTTCCACATTGACACTAAGAGCAGAAGCGAAAAGAAGTTCATAGTGGTATCCTATCAGGGAGCCGAGCTGCAGGACGACTGGGTGCTGAACGAGGTTGGCATCAACGCTGGGTCGACTCTAAAGTGTAGTCTGCGAGAGGAAGTCACCCCGAAGATTTTCATCCACTGCAGTTTCAACGATGAGATTATTGAGATAACTGATAATCTGGATTTCTCAAGCTCCATGGTGGCCGAGCTTCGGTTAATGATCTCTCGGAAGATCGGGCTGCCGGTGACGGTCTACCGTATACTGACCTCATCAGGCCAGGAGATGTTTGATCTGAACCTCCTGAGTCAGTACGGACTCGAGGTTGGTTGCTCCCTGCAAATGGAGACACTCGACGGCTGGAATGAGTTCTTAAAATCAGCCATTTTTGGACATGCAGCTGCGGTTGTTCGAAACTTTAACCAAACAGATGAAGCGGTTTGTAGGTTTCAAATGCGAGTGGCGTTATTCATTGGCGCGCATTACGGCCATATGGACCTCGTAATAGCAATGTTGAAAAACGGTCTGAGATCGGATGAGAAAGTTGGCGATCACCCATCTAAGGAATGGTGTCGGAGCTCTCACATCGAAGCCTATAAGACCCCCGTGCACGAAGCAGCAGAACATGGACAACTCAGCATCCTGCGTATTTTTGTGTTCAACAACATCTGCTGTGTTCACACCAAAGACGGCATGGGTCTAACCGCTCTAAATGTCTCACTTCGTAAGCATAAACGAGAAGTTGCTTTGTATCTGCTCACTAAGCAGTGGGCTAATGTTCAATTCAATGCTATGACCCTTCCGTTATTCATCTACTCTGCAATACGTAGATGGTGTGACAAAGCAAAGGATAAAGTCCTATTGGTTCACGGTCATTATAAATCCAGCGTGAAATTTCGTCGATCAACCCATCTCCCTGGAGCTCTCTGCGGTCAGGGCGTCCAAGTTGACGGGTTCACCGACAGCCTTATGAACTCAAGTCCACGATCCCGGACTTTGGAAAGTATCAAAACGAAAAACGTCGAACTTGCCCGGCGGGGAACCGTCGGGTCTCTCGTGGATATCCCTCAACGCTCCGTGGAGAAACTGCCCCGCATCCACGGCACTAAAACCCCGTCTGTCGTGTGCAAGTACCGGGAGAGATTACACTCCAAAACCGATGAGCTGGAAGCTGATTCCCCGCCACGGCCCCGTAGTCGCAGCATTGTCGGTGTACCACCAATAACCCTACCGGATGTCACCTCCAGTAAAGGGAAATCGCGCAGGTCTTCGGACGCGGGAACATTCCGTGCTACAGATCTAGAATCCCGTATTGACATTACAAAGAGCGAAAGCGGTAACACCTCATACATACGCACCGCAGGCGGCACGTCCGTCGGACGCATTTTAGAAACCGACCAGAAATCAAACAAATCCGTGAAGTCCTTGTCTCCATTAGAAAAACGTGACATTGAACGCAGGCGACGCAACAGAGCCGCAAGCCTGGATTGCTCTATTCCACTCCCTCCGAACAGCGGGGTGAGAGACTCTGAAAGACCCTTCTTCTACTCCCCTGTAGACAAGAATATCCCCCGGTCGACGGTAGGCCTGTATGAGGGTCTTACAGGTAGCACTACCTGGGAACGAGCCATTAAAGCGCTCACTGTTACCTCATCATTTAAAGACAAGTCTTGGTTGTACAGGGTTCGTATGGCAATGGCCTTGTCTGAGACTCATGTGAAGAAACTTGGATTATCTGAAAACTCCGAAGACAGAGAGGGAGGCGAGACACGGAAGAAGGGCAGGCGGGCTTCTGGGGCTAGTCAGTCGGCTAGGAGTTCAGTGGCGACCGCCACACCACTCCATAGAACCCAAAGTGCTGTCAGTAGC
>Ech239
GCCTCACTGTACCAGGCACCATGGGCAAGGGTTTTCTGCTACGGCATTGGCCATCGAGTCAAGAAAACCGGACAGACTGCCCTGCTTGAGGTTGTCAGCTACCCCGCAGATGCTGCCATCAACAGCTCTGCAGGCCTCTCTGCCCCTCCAAGCCACAACATCGACCCCTTCCCAACGGTGGTACTTCCGTGCAATCGCGTCCACGTCAGATTTGGTGTGTCGCCGGTGCCCGGTTGCATGGTGTCTCTGCACGGGCTGCCTTCGGAGTTCCCTCTCGCCATGGCTTTCATCGAGACCCTGATGGGATGTGAACACCAGATCGGAAGCCAGAAGATCGAAGGCATGGAGGAGATTGTTATCGACAGGGTCAAGGAGATCCCGCCTGAGCGGCAGGAGATTCTGAAGGAGAAGCCTGTTCAGATACCACCTCGGGTCACCGCCAGGGCGGTAGAGCTCCTGGTACATTACCTCATGATGGCAAAAGTGCCGTCCCTGATCAAGGAGTACCTGTTCCACATGCTGGCACAACTGCTGAGAATGCTCTACAAGAGAGAGTTTTCTGGCGATAGTGTTGTTGCAGCTGCTTCGACAGCTCTCCCATTTGCTGTTATCACTCAGCTGCGGCAACTCAGAGTAGAACTGAGGAAGCTCTTTGAGCATGAATCCATGTCAGGGACTCTCACTTCTATCACGCCAGGCCGCCAATCAAAGTACTTCCAGTCCTTGATGGAGCTGTGTCTCGCTCTTGCCGAGGTGACCTCCCCTCCAGGATCAGGAGGTCAACTCGTATCGTCGCCACACTCTACCCTCTCAGTGCAACTCAGCCCCCAGGCAGCCGCCAAGCGGAAAAAGGTTAAAATCAGGAGAACAGGTGCTTCAGTCAAGCGCAGCCCTCGCCCGAGTGAGAGCGATAGCGGGGAGACGTCAGCATCAGGGAGCTCCAAGCCAGAAGAGATGCTGTGGTTCCACAGAACCTTGACTGTCTCTCTTATCCTGCGGTACCTCATAGATGGCGATTCAAAGGGGTCGACAGTCATCCGTGATGCCATTCTAGATGCACACCAGACTAACTCTGCTCCGTCCACTCACACACGCCTGCTGGTGATCACAGGTATTCCTATGACTCTGGAGGAACCAGCCGTTCGTAGAGCCATTGAGAGAGCATGCAGGTCTCACGGTGGACTCTACAAACAGGAACTATGGATTCCTGTACAAGAGATTAGACCTCTAGATGGCCGTGAGGAGTCTGATGTGACCACAAAAACACCAGTTAACTTGCCTGGTTCACTCCATGGAGCCTCTGTTGAGACCCCAGGACCTTCTCCTTCAACTGACCCTAATATGGACCCAACTCCAAGCCTGGCCAGCCAACCGCAGCCAAGTCCTGAACAACATGAAGGTCGTCTTACACCCCCTCCTGAAAGTGAAATCACCTCTGAACAAACAGCACATAAAGCAGACACTGATCAGCCAGAGGAAGCCAAGAGGTGCGTTAAGGGGTGTGCTGTCCTGGAGGTACGTTGCAAAGCCAAAATGGACAGCATAGAAAATGCCCTACTCACCAGCAAGGAGGTGACCGAAGCTATGCAAGTGGAGAGTGCTGCCATCTTGGATGTCTCCCCCGAGGATTTCCTCACCATTTCTGTCATCAGTTCCAGTTTGCAAACGGAACTCACCGACAACAGCGAATTCCTAGAGTATCTCAAGTACAAACTCTTCAACGAGAAATCCCCAACGATCTTGAAAACTTTGGCCGTGCAATCCTTGGAGCAGATCTTCTACAGTTGCCTGGCGGCAGAGCAGGGGTTCAAGCTCCTCTCAGAGCTGGACGAGAAAGAAACAGAGACCGTCGAGGTGACCCTGTCCAAGGAGCAGATGCTGAGTCTGGCACCTGGGAACCTCCTTGTGCCATTCTTTGGGGGGGTGAAGGGTTCCAAACATACCACCCAGGAGGAAGTGTGTCTAGTTTTGGAGAAGTATGGCGTGAACAGATTAAGCAGTAGTCGACCAAAGAAACCAAGC
>Ech240
AACATGAGTATGGCAGGCATCGAGATCGGTGTCGAACTCCAGCAGTCAACGCTCGACATAGCCGAGGACATTTGCCAGACAAACTGGAAGGCAAACAACGGACATATCAAACGACCCATGAATGCTTTCATGGTGTGGTCGCAGATAGAGAGAAGAAAAATCATGGAAACTTCACCGGAGATGCACAACGCTGAGATTTCCAAGCGGTTAGGTCGCCGGTGGAAAACACTCAACGAAACCCAGAAGCATCCGTTCGTCGAAGAAGCTGAGCGGCTACGACTCCTCCATATGCAAGAGTACCCTGACTACAAGTACCGTCCCAGAAAGAAAGCCAAGCCAACTACCAAACAGGAGAACCCAACCCGCAACGGTGGAATCTCAAAACACAAGCACAGCTCCAAGAATAAGAACAAATCCTCCTCACGCCATCATCACAACAAGGCTGATCGAGTCCCTAAACTTAAACTCACCATCGATAAGAAATTCCGGGAGAGTATCAAAGCAAGTAAAGCCATTGATCTGGGCTCAACGCAACTTACTCCGCCAGCTAAAGTTCCTTCCAGCCCCACCGGTTCAACGCCGGACTCGCCGGTTGATGGCAGGAGTATGTACGAGGACTATGTTGATGTTTGCAGCAAACCGCAGCAAGCTGAAGTTCAACATCAACAACAGCAGATCACGTCAGTTATGATCAAACAACATCACCATCATCTTCAGCAGCAGCAACAACTGCAACAACAGCAGCAATCGCAGCAGCAAGCGTCCACTGTGCCCGTCATTAATAACAACAGTACTCAATCCACAGACTTGAATATCGCACAGACCAACAGCCAACTCGCCGGATTGACGGAGGAATTTTTCACCTCAACATGGCCCAATTTTGACTTTGGTTCCCTTCAGGACCTGGGGTCCTTAGCGGATGATTTGAGCCCGTTGGACTCTTGCAGCAGTAACGGGTCACATTTCGAGTTTCCAGACTACATGACACCAGAGGTGAGTGAGATGATTCAAGGAGATTGGTTGGACACAAGTTTTGCTTCCCTCATCTCAGCGTGTACGAAC
>Ech241
GTATCACTTGAAGAAAAACAAGCTCTCATAATCTTCGACCCGACAAAAACAAATCAAACAAAGCTGAGGGACAGAATCGACGACATGGGATTTGAGGCTTCACTTCCAGACATGTCACTTCAGACCGGTGTCCAAATGATGGTCGTTAAGATTGAAGGGATGACGTGTCAGTCTTGTGTCAAGTCTATTGAGGGAAGAATTGCCACTGTTAGCGGTGTTTGTGGGATAACAGTTACCTTGGATGCAAAACGTGGTGAAATTTGGTACCGGCCAGTGGTCATAACACCGAAACAACTATGCAGTGAAATAGAAGATATGGGTTTTGATGCTACAATTGAGGAGGACAACAAAATGGAGAAATTAAAAGAAGTTGTGATTAACATCAGTGGGATGACATGCAAGTCGTGTGTGAGATCTATCGAAGGGCAGATATCTGACATGGATGGGGTGGAGAGGATCCAAGTGTTGCTGGAGGAGAAACTTGGGCGTATACATTACATATCTTCAAAGGTCTCTGCTGAAACCCTCAGAGATGCCATTGATGATATGGGATTCGAGGCAACTCTTAAAGACACTGGGGTTTCACTGACATCGGTTTCAATCCACGTTGAAGGAATGACCTGCAACTCCTGTGTCCGCTCTATCGAAGGGATGATATCAACATTTGATGGTGTCAACAAAATTAATGTTTCTCTCGACAAGAAAGAAGCCATGATTGAGTTTGACTCTAAGAAGACCACCTCTGAAACATTACGGGTAGGAATTGAAGATATGGGGTTCGATGCCACTCTTCCTTCGAGCTTCTTTTTGGTTGATTTGAGCAGCAGCTCAACTAAAACAGTCACCTTAGGGGTGAAGGGAATGACTTGTAATTCGTGCGTCCGAAACATTGAAGGAATGATCTCGACACAGCCCGGTGTGCAAGTTATCAAGGTATCCCTTCAGGAAGAAAATGCAACAATTACCTACACATCGTCTCAAACTAGCCCAGAGACTCTGCGAGATGCTATTGATGATATGGGGTTTGAATGCTTCATTCCATCGGAAACTAAACGTGAGACCCGGTTTGAAATCGTCACCATTAATATCGTGGGGATGACCTGCAACTCGTGTGTGAAGTCCATTGAGGGGGAAATCGGACAGAAAGGCGGGGTGAAGTTGATTAAGGTCTCTCTTGCTAATAGTTCCGGGACTGTTGAGTATGATCCTGTAGTAATGACGCCTAGCCAGCTGGTGGAAGCCATTGACGATATGGGGTTTGAGGCTTCCTTACAA
>Ech242
GTTTGTCCAAAGGGTGTCGCTGATCGAGTGAATCTCGGACTCATCCCAAGCTCCAAGGACGGATGGCCGGTCGCCTGCGCCGCTCTCAAACCACAGACAGGAGGGATGCTGCATATCCATGGCAACGTGACATCACATTCACAGACCAAGAAAACAAACAGTGGACCTAATCCTCCACAACATGCTGTGGGGTCTCCCTCTGGTAAAAGAACAGCAACTGACAATGCATCACTCGAAGATGATGATAGTATGGAGACAAACTGTGAACCAATGGAAAGAACTAACCCTGCTGGATTGGGAACGGCTGATGAATCTCAGGTTTCTGAATGTAGCACAAATGTTGTGGAAGGAAGTGCAAACTCAAGACTAGGAGAATCTTGTACACTGTCATCAGACATAGCGAAAGACAACCAGAGATTAGAATTAAATTCGACCTTAACTGCAAAAACAAAAACAGATATCCAACATCAGAGTGTTGGAGCAGAGAGAAATTCTTTTAAGCGCACAACTGGTGGAGATGAAATGTCAAAACAACAAAATATTGAAAGAACCAAAATGTCACCAGAGATGTCCAAAACATCACCAGAGGGAACTGAAGCATCAGCAGAGAGAACCAAATCTTCACCAGTAAGATCCGCTGTAGAGGGATGTACAGAACTCACTGCAAAAGAAACCTGGAAGACTTGGGGGGAGGCTACTGCGAGGAAAGTACAAGGAATATTAGTCGTCGTTCACGGTGGGCAATGGACAACAGAGGTGACTCATATTGAACATGTGAAATCCTACGCGCCTCATGTAGACCATATTGTGGCTGATATAAGATGTATACCAAAGAAT
>Ech243
ATGATGGCTGCCACTGCTGAAAAAAACATCAAAATGGAGGCCAATTTTTCCACCAAACTAGGATCAGTCAGTGAGTTTGTCACAGGGATAGCATCTCACTACAACAATCCAGAACTGAGTGACGTCATCATCCGAGTCGACGGATCCACCTTCAACTGCCACAAGTTCTTTCTGGCGTCAGCGAGCGATGTTTTCCAGACCATGCTGACCGGATCGCAGTGGCTCGACTCCCAACAGCAAGAAATCATCTTGGAGGAAAGCACCGAGTGTGTAGCAGTCTTTGGGGAGTTTCTACGATATCTGTACTGCGGGGAGGTGACAGTGGACACACGAACCATCATGCCGATTTTCACGCTCGCCGACAAGTATAATATACACAGGCTTCGGTGTCAGTGTGAGCAGTACATGACTGAGCAGATTGGTCAGGGGAATGTGAAGGGCGCCCTCAACTGGCTCTCGTTTGCGGAAACATACTCTCTAGATCAACTTGTGATGCACTGCTATGAGGTCATCGCGAGTAATCTACCGAAGATTTTAACGAATGAGTCATGGTTAGGTTTGACCGTCGATCAGATGTGTCGGCTCTTGGAAAGTCCGCAGCTTATTGTCAATGATGAGTTTTCGCTCTTTAAGGCTATGGAGAGATGGTTGATCCACGACATGCAGAAGGGCGGGGTGACGACCAATCTACGTCGGCTTCTTCCCACGGTGCGCTTCGCGCAGATGACCTCGGAGCAGATTCACATCATCGAGAAGTCAGAGTTCGGTCAGATCTACGAGAAGCAACTTAAGGACTACATCTTAGAAGGGTATAAATTTCACGCCTTGGCCAGTTCGGGGAATATGTCAGAGATCTTCTCTGCAGAGCGTTTCTTGGCGAGACTCTACCTCGCGCCTCCGCATTGTCACGTGATTTACGTCCACCCAACGAGTACGATAATGGCTAACGCTATGACCCAGGGTTACCGGCCAAAGAGTGGTTCACCTTGGTACCTGCTCCTTCTACAGCAGAATAACTTCAACGACATCACTTGCGAAAAGGGCACGCTGACTAATGTCACCTATAAGCTTCAGGCCCCGAATGGCGACATAGGGAAATCTTTTCGCCTAGCCATCACAGCCTTTGACGCAGGCGATGCTTTCATGAATGCGGTAACTAAAGGCGGTCTTGTCTATAAGCCCGATGGACCAACGGCTAACGTGCATTGGAGTTTAACGACAAACGTAACGACGGTCCATTCCCAAGCTTTCCTGGACAAGAAGAGCGGGAAAATTAAGCTTGGGGTCGTAATTCAAGTGTTT
>Ech244
TCCCGATTAGGTCGAAGGTCAAAGCGTATGATTGAGAAAATGCATGAGACAATCGCCAAACAGCGTAGCTTCGGCGACAGCACGGTACATCAGACAGCCGGTTTTTACGGTAACCATCCAGAACTATTCAACCAAGCAAAATACAGCAGCCAACAGGTTAGCTCTGCCCACCCCCCAAGTCACATGCTGCCCACCAGTATCCCCGCAATGTATCATGGAATGAACAGTTCGTTTTCGATGGCGGCCATGATGGAATCTCAGCTCGGTCAGGCGATGGCCAACCATGCTCAGTCCATCTCTACCATCATCAAGCAAGAGCTTGAGCATGGAGGCTCGGACCGGGAGCATTCCCTGTCGGAAACCTCCTCCATATCTGGCCTTGACATGTCGCCTCCTGGATCGGTGGGTCGCCAGTCATCAGTCCCCGGAACAAGCGAGGGATCAAATTCAGTCAACGGCGGTGGTAGTAGGGGTTATGGATCAGACGGTATGGAGCAGTCCCCTACAATCTCCAGCGTCTCGCTATCAAAATCACATGACGACTCGGCAAGTACAAATCAAATGTACATGCACATGAGGGCAGGTAAAGATGAGAGACGGATGCACCAGATGGTCAGCGATGAGATGGCGGAGAAGTTGGCATTAATAGGACGGGACGTCAACTGCAAGGGGGACAATAACTTTATAGGAGAGAGTGCCGATCTGCCCATGGGAGCTATCAGTAAAATGCTCGCCGCTGGCCAACCAGTGATTCTCATTCCAAAAGACATGGCAAGCCCCGAGTCTAACAGCACAAAGGATATGATCCCACCCAGCCCAACAGTCTTGGTTGTCCCGAACACGAGTAAAGAGAGTCACATCGATGCACGTGATGAATATAATGCCAGACATCGATCAAAATCAGCCAGCCCGGGGAATGAAATGAGCGCAGCTGATCTGGTGACGTCGCAGATGTCGGCGTTCTATTCCAGCCACAGAAGGAATTCAGAGCAAATGGTACGGGGTGATGAGAAGACGCACTGTTCGTATGCACTACACTCTGTTCAGGGCCAAGGGAACCAGTTCTTCCAGTTTCCCGGGGGGTTTCCGCCACAGCAACTACCACAGGGTATGACCTCCCAATCGTCACTTCTTCCCCACTCACCCCTACTTCCAATGACTCAAGGGTGGAGCCGGCAGCACCTCCCACCCTCACCCCTACTACCTACAAGTGGACCTGTCATGGTACCTGTTAGTTCCTCACAGCTTCCTCAGCAGGTCCCCCTCGGCCCGACAGCGTTCCTCGCGCAGCAACATCTCAAAGCGGAGATGCACTCCCCAAAGCATTTATCCCAGCATTGTGAGGGTAGAGACTCTCTTCACCCGAGGCACTCAGTCAAGCGACAGTCGCCCGGCAAAGGGCACTCGGATCCCAACAAGACCTCCAAAGGTTCCCACAAGTCTGAATGTTCTACTCCGGACTTCTCGGCGCTCTCTCCGCCGCAGAGCTTCACGGCGCCGATCCATTCCCCGTTATCTGGAGACCGCCAAAAGGAAAAGAAGATCTTGATCAAGGAGGAGCCAAGAAGTAACTCCAACGATGAGGAAGAGCCAGAAGATTACCAGTCGGAGGCACTCAGTGTATTCAGACTGGAGGGATTCAACCCTGACGAGCCGCTTACCCCTGAGCTCAGGAAGAAGCTCTCCAAGATCATCGATAGCGTCAACAAGTCCTACCACGACACCTGTTTCTACACCTTCAGGAGAATCAAGTTCCTTCGGGAACGCTACTTTCCTTTCTTGGGTCCAGATGATAGTAACGGGAAGAGG
>Ech245
CAGAAACCAGAGCGAGAAATACCAGTGAAAGTGATGTTAGCAGGCGACGTGCGCTCCTTCGCACTGCTCTTACTTGAAATGATCGCCTGGTTGAAAATGATCCGAGTGCCTGAGGACGGACAAATGGCCGGCAGCTCCAAATCATGGACTCTGGACCGCAGCCTCAAACGGCTTACCCGGGGCTGGACACTCGCTCCATCCAACAGGGAGGCGTGGACAGACGACGAAGATGCCCACGTCCATAACAGGAATCTGAGTAGCTCTATGGACTCGTGTGGAAGTAGTACGGATGATATTCTGTCAGATAATGGGCCAGCCATACACTGCTGGGAGAACGCAGTGGCTGATATAAGAGAGAAGTGCCGGTGCCACTCCGTGGAGGAGTTTAACTCATCCTCGTCCCCAGCCGATCACCCATCATGGGAAGAGATTGGAACCTACCCCAGGAGGACTAAACGGCACAAGCACTATCCCACCGAAGAGTTCTCAAGTGAGAAGACAATACAAAGTCAACAGCGAACTGGGACCAAGTACTCAAAGTCAGACTCGTCAAGTGGAAGCTCACAAAAGGAGCTTAGCAGTGGGTCTGCCACGAAGGAGGAGGCCAAGAGAAGCCTGGCCAAGATGACTGAAGATGGAAGTTGCTGCATCGTCAACCCGTACTTTGACATGATGGCATCAGATGACGAACTCTCACCCAAGGATAGTTTACCTTGCACCCCAAAACAAAGTGTAACAGTACATGCACCTCCTGAAAGAATAGTGACTGGGTCCGAGAAGATCAGACCTGAGCCTACTCCAAAGAACGGCAGAAAGAATTTGAATCATTGTTATTCCATGGATGAATCGAACTGTTCGAAAAGGGGAAGTTTATGTAGCTTAGACAGTGGCATTTCGTCGCACCAAAGTTCAATGCGTAGTAGTGGTAGTGATCCGCCAAACTCCAGAAAGGAAGACATTATGTTGCCAGGTTTTAAACCAAAGTCCCACCTGATGATGAAACGTCAACGGATGCACCAACCAGATATGCATGGTACTTTTGAAGCCTTCCCAGAGAACGAGGACGATGGTGTCTTTGTTGCCAGCACAGGCGAGACACGCCCGGGGACAGGGCAACATGTTGAGACCTGGGTAGAGAATCACACAGTGCCGAACGGTCACTACAAACAAAATATCATGGTAGAAAGGACTCAGATGGTCAAGCCGAGGCTTCCACAAACTCTTGAAGAATCTGAACTTCCTACTCCAGATAAACAAACATTAGGAGCAGTAAATAAACTCCAAAACGGTGACTTGAAAGAGCAAGTTGATAAAGACAACAAAAGAACAGAATCACCAAACGGTGACGTTGTGAACGGGGAAAAGGGCAATAGTAAAACCAAGGTAACTGTAGCACGATCTGCCAGTTCACTCTCGCAGTTTTATGTGAGGAAGCGAGCTCCACGCCCGCACAATATAACCATCGTTCCTGGCAGCACAGCAACCCTTCCCGTGAGCATGCAGAGACGAAGCATCCATGCTCCGGACAGTCCTAGACTGTTGGACATGGGACGAGGAAGGCCCAGCTCCTGCCACGGTCAGGTAGCCTGTAATAAAAGTAACTCATTGGACAGTAAAGATTCTGCCTCTCGTATGTGTTGTGCTCACAGCCAGTGCCCGTCAGAGAATCAAGCATCATGTCCATCTGCCAATGGCACCTTGCAGCGGCAATCCCGAAGCCTTGAAGACCAATGCGTGTGCCAGTCACCCTCTGCTGTAGCCAGGTCAGGTCAGGTAGTTCAGACCAACACCGACCCGTCACACTGCATTCCAGCTTCCATCCGGAAGCTCCACCGTCAAGACGCCATCTTGGAATCCATAAGTGAGTCTTCACGCATCAACCACTCATCGAGGAGCTTTGAAGATCAGATGCAGCCGAAGAGGCAGAGCGTCCGGAAGAAGGTAGCCGGCTCGAAGAGGACCCCAACATCGGGGATAACCCAGCAACATGTGAACTTTTGTCAGGAACTGCAAGCCTTGTTACCGTGTCTACCGAAGGTGGTTCTTGGTTTCTGGTGGAAACAGCAGGGATGTGGCCAGGCAGTTCTTCAGTGGATTGACTCCATCAAGGACTATGACGGGTGTCTTTATAACCAG
>Ech246
GTGCATCGAGATGAGAAGGAAGGTGACATTCTAGTCTTCTTGACGTCGGCCAATGAGATAGAACAAGCATGTAGAGACTTATCTACTTCCCTCGGCCAAAGACCTGATGACCAAGATAAAGAGGCATTGATACTACCCCTTCATGGACGACTCCAGCCAGAAGACCAGATGAAAGTATTCGCAGACGCAAAAGCTGGACAGAGGAAGATAATCTTTGCAACCAATGTTGCTGAGACCTCAGTGACTATTAAAGGTATCCGATATGTCATCGACACTGGCGTTGTCAAAGAGTGTCAATATGATCCAAAGCGTAGCATGAGTCTTTTGAAGGTGACAACGATAACTCAAGCGTCAGCTCAGCAACGGGCGGGCCGAGCAGGTAGGACCGGCCCAGGTGTTTGCTATCGATTGTACACCAAAGAAGAGTATAACGACCTGAATGAAATGATGAAACCGGAGATTTTGCGTGTTCACCTCGGGATGGCAGCACTGCAGCTTTTAGAGCTTGGTGTCGAAGACGTGGCGAACTTTGATTTCATCCAAGCCCCTGATCGAGAAGCTACACAGCAGGCTATGACTACCCTGAGGTTGCTGGGTGCCGTGGATGCAGCTGATAAGTTGACCTCTTTGGGTCGTAAGATGGCAACATTTCCAATGGAGCCACGTCTCTCAAAGCTTATTCTTGAAGGAGTAGAGAAACATCTTACCTCTGAAGCTGTCATCATCGCTGCCTTGATCTCTGCTCCTGGAAGTGTGTTCTATAGAGGAGGCTCTGATAAAGACAAAGAGAAAGCAGACCGTCTGAAGCTCAAGTACTGTCATGACAGTGGAGATGTTATAACAATGCTTAAAGCTTACGGATCTTGGAATAGCCAAGCAGCTGCTAAGCAGAAGGCCTGGTGTATGGAGAACAGCATGAATTCCAAGACGCTGAGAGCTGTTCGAGAGTCTGCTAACGAAGCAGCCCAGGTGTTAAAGCTTAAACATAACATCGAGTGTAATGCAAGGGACTACAAGATGGAAGCCATTGATGCGACAAAGACTGAGTCACTTCAAAAGATCATCATGTCGGCTTACTTTCAAACGTTGAGTTTATACAATGGTCATCCAAGAGCAGGTTACACGGTTCTTCCTCACCAGAAGTCAGGGTTCATCCATCCATCTTCGTCTCTCGTTGCACTAGACTGCAATCCTAAATGGGTAGTGTATGAAGAGTTCAAACAAACATCCCGAAGCTTCCTCTTCAATGTGACTCAAGTTAACATCGATTGGCTTCAGGAAGTTGCTCCGATGTTTTATGACGAGATTGATGTGGACGCACTTCATGAAATGGCTTTGCAAGAGGCTCCTGCGATCCAACTTGGAACTGCTGTGATGAGACGTCTTACCATGAAGAGAAATGAAAAGGTCCGGGCTATGGAAGAGTTTATAACAGAAGCGAAAGGTTCTCCTTGCATCATCCAGGTCAACAGAGCCACAAAAGAGTTGCAGATGTTCATGAAGATGAACATTTGCGAGTTTGCAACATCGTATGTTGAGATAATTCTTAAGGAAGAGCTGGTGTCTATCCAGAGAGAACAGATTGAAGTTCCAGTAGGGGAATCAGGAGTTGTCCGTCAAGTCGTCGTAGCAGGAGGTCAGACAAAATACATCATGATGCCAAATGATTACAGAAGCCTGGAGGTTAGTTATGTTACAGAAGACATGTCCGAAGATGATTTGAAGAGAATGATTTGTCTCTCATCTTATTGCACTCAGGAGGAGATTCTTGACGTGTACAAGTTTCAAAAGCAAACTACAGCCAAGTGGGGTCGCGTTACCTTTAGTTCCCCCGAGACAGCAGAAGAAACAAAGATGTCGCTAGAAGTAGAAGACACCCTTCAGCTCAAACCAATTCTGGGACGTAGTTTTCAAAACAGAGATATCGCTAGAGTCAGCTCAAGGATCGTGGTCATATGGTACACTTGGCCGTCAAAAGGCCATGCGTTTATCAACTTTGACACGTCAAACCAAGCCTTAGAAATGAAAGAAAGCTTGCAACATTTTGACTTCAAAGGGAAGCAAGTGGAGTGCCAACTTAAACGGAATAACACAAGAGCTCTGTACCTTCAAAGGGTTCACAAAGATGCAACCAATGAAGAGCTGGAAGAAGCTATTGAAGATTATACAGACTGCAAAAAAGTCAAATGCAGTATTGCTCGTCAACCCCCAGCAATTTCTATCACAGACAACCAGGTCACTCAAGACATCTACAAAATGTTCGAAGGAACACTACGAGAAGATCAACTAGACATCAACATACTGTTGGCGCGATCGGAGAAAACACAAAGCAGGAAGGCTATCGTCAACTTTGAGTGTGACAACGAAGATGAAGTAGATGCTTGTATTCTGAATATTCAAGACAACCCTCCACGCAACTCGGCAGGCCAGATTTATATTGTGAAGCTTACAGCATCTTGCATGCTCTTCTGTAATCCTGACGTCTACGTATGCATCGAGCAAAGAATCACAAAGCTCGTTGAGGAGGTGAGAGAAGGAGTCAGAAATTTGAACGTCAGAGTGAATAAGAGCAAGAAGACGAGTGACTGGGTGATAAACGTCGCTGGTGAAAACATCCAAGAAGTTCATAGGACACGTCGAGAACTTCTGTCTTACATCCGGGGCGAGACGGTATCACTGAATGATCTGTGCGAGGAGGAGGTTTCATTTCAGATCAAGTATCACATTCTGAAGTTACTCCACAAGAATGGGTTG
>Ech247
GCTTCTTCAGAGGGTGCCAATAACAGCACACAGGTGTACACAATCATCCAGGCTGATGGTACTGAACAGCCAGGTGGTACAATTGTAACCCAGGAAGGCAGTGAGGTTCCAACCGGTGCCGCTACCTCTAACCAAGTCATCGTCCAACCAACTGAGGAAGATGAAGAAGAGAGAGCCGTTGCCAATGCAGCTATCATCCAAGAAGGCCGAGAGCCACCGTCATTCATTGAGCTCCAGCCCCCGGGTATTAGCACCATAAAGGATTCCAAAGAGAAAGTCATCACTATCCGCCGGTCGCCACGAAAACGTCAAGCTGAAGTCGGAGAAGAAGAAGGGGAGGGACTGGTCGTGTCGGAGGAGCATGAAGAGGTCGTGGTTCCGATGAACACCCAGATTGTTATCGTCAGGGAGGTTGTGGAAGGAGAGGATGGACAGAGAACCATCCAGGACCATTCCGTTTATGATTTCTACGCTGGAGACAACGACGATGAACCTGTCACCAAACCAAACATAGATGAAAAGGACTCTCCCAAGAAAAGGAAGAAGTACATGGTTCCTAAGTTTGACGATGGGCGACTCATTGATCAGGTCCTTGGGCGTGCCAAGAAGTCTCCTGCCAGCCCTCGTGAGCCGAAGGTCCATGAGTGCAACAAGTGCGGCAGAATCTTCCGCACCTCTACACTTCTCCGTAATCACCTCAACACACATACAGGTACCAAGCCATACAAGTGTGAGGTATGTGACAAGGCCTTTGGAACCTCTGGAGAGCTTGGTAGACACATGAAGTACATCCACACCCATGAAAAACCACACAAGTGTCCTCTCTGTGAGTATTACAGTGTAGAGGCCAGCAAGATCAAACGTCACATGAGGTCCCATACAGGTGAGAAGCCTTACCGATGTACCTTGTGCGACTATGCCAGCACAGACAACTACAAGCTGAAGCGTCACATGCGAGTTCATACTGGTGAGAAGCCGTTCCAGTGCGGGGAGTGTGAGCAGAGTTTCTCCCAGAAGAGTAGCCTGAAGGAGCATCTGTGGAAGCATGCTGGTTCCCGCCCTGCTCACAGGTGTGAGTACTGCGAAACCACATTCGGGCGTCATGCAGACATGAAAACCCACATCCGTAAGATGCACACCCAGGGACAGCCGCTCATCTGCAAAGTCTGTGAGAACGGCTTCACGGACCGGTACAGCTTCATGCAGCACCAGAAGACACACAAGGGTGAGAAAATTTACCAGTGTCTTGAGTGCGAGTACTCTGCCCCACAGAAGCGTCACCTGGTCGTCCACATGAGGGTCCACACCGGGGAACGCCCCTTCCAGTGCGACGATTGCAACGAAACATTCAAGCACAAACAGACCCTCGTCAATCACTTGCAGAAGAAGCACAACATCAATCCGGAGGTAGATGAGACTGAAGCTACAGGTACAACTACACTCCTGAAGCGAAAACGGAGAGATTCGGCCGAGATCGGTGTCTCTCCTAGCAAGAAGGTGACCCGCCGACAAAGGATGGCAATGTCGGAGCAACAGCACCAGATTGTTGATGAGCACGGGAACACCCTGCAGCTGTCCCAAGAGGATGCTGAAGCTATCCAGGCTGCCATGCAGCAGGGTACGGCAGACGGCACACTACAGATTATCCAAGGTGAGCAGGGTGGTCCGGTCACAGTGCTGACCGTCTCTCATAACACAGAGGAATCCATGGAGAACCTGGGTAGCGATGTCCAATTTGTCAACGGAGCCATGACCAACATCCAGCAGGAAGAAGAGCCTGAGGGAACCCAGGGAGCTGAGGAAGAGGAAGAAATGGCACAAGAAGTCTTACCCCAGCAGATCATCATGGTTCCACAGGAAGGGCAGTCAACATCAGCTGAAGAAGGATCAGCTGAAGAAGGATTAGCCGAAGAATCTGCTGAAGCATTAGCTGAAGGATCAGCTGAAGGATCTGCTGAGGGTACAGCTGAAGAAGAACCACAGAAGAAGCAAAAAGCGTCCCCAGCAAAGCTTAAGGTGGAGAAGACGGAGAAGAAAACAGTTGCTAAGACAGTCCCAGATGAAAGCCCCGCTGACGCAGACGTGCCAACAAAAGTGGAAGGGCAGAAGAAGGCACAGCCTGCTGTAGAGAGCAATCCCAACGTCATCACACAACAGGAGTCCATTCTAGTCCCAGCAAATCAGGCAATAAGCCAAGGTGCTGAAGAGGAAGAAGAAGATGATGAAGAAGTCGCTGATGACGGAACTATCTACCTCTTTGTTGAAGAGCAG
>Ech248
AATGCTTCAACCTTCGTCCCGGGCAATGGCGTTACGAATGACACCCGGCGGCAAGGGAGAGAAGGTGGTCATGATTCGTTAACTTCTCCATCCAAACCTCAGGCAAAACGGAAGACAACATCACCACCAGTCCCGCAGGAGACACTTCAGAACCTTCTTGAAGAGGATCCATCAGATATTCTCAAGACGTTTGTGAGTAGGAAGGATGAGTTCATAGCATTATTGGAGCAAAATCAATTTACTGATGATGCATTTACGTTAACGCTGCAAGTTCTGTCGCGTATATGCAATTTAGATTCAGTTATAGCAGTTAGGGAAGATCTAAATGTTGCACTCAGTATAGTAGATTCCTCTAGTTTCCTTAGTAAGCACATGTCCAGGTATCTAGTTGGTTTGACCACAAAACAATCTCAGACTACAGATTGTGGTAGCTCCACTACCGACACTCTCGCATCTGAAATCGAACTGATTCTCAAGTTGGTTTCAGTGTTCTTACAGCATAAACCGAGTAGTTGTGGGGAAGTGGGTGTGGTTTTGATTCTGCTAGATAAAATAGTGACGACTCTGGCATTAGACGATGAGGACTTTGATCCGCAGTGTGTACTAATGAAGCAGGTACAGCATCTAAGCGGCATTTTCACCCACTTGGAGAAGGCTCAGCAGTCGGCAAGAGAGAAAGCCAGGGAAAGACAACCACCGGATAACTTTAGAGACATTCCGATCTTTCCTGACGGCCCAGAGATTCGAAAGCCTACGAGGCCATTTCTGCGAAAGAATATTATAAAGGGGAGGTATGACAGCGTGGAGCATTATCTTGATGTGCAGTTCAGGTTGCTGAGAGAGGATTTTGTAGCACCTCTACGGGAGGGGGTCGCGGAATATCTATCGAACACCAAGAACCGTCTGCAGGATATTCGGATTTACAGGAATGCGAGGATCATAGACAAGGGAAAGTTGACCAACAGCGGCTTTGTTTACAGGCTGCAGTTCGATGTGAATGGGCTGCAGCGCGTTCGATGGGAATCTAGTAAGCGATTAATATATGGCTCCTTCATTTGCCTTACAAAAGACAAGTTCCAGACTATTTTAGGCGCAACAATAGAGAATCGGGACATCAATAATCTTCAGAAAGGCATAGTGGAGATCCGTTTTCTTAGCGAGATTGGTAACACTGCTCCCAACGGTCCCTTCATCATGGCAGAAACATCAGCATACTTTGAAGCATGCCGCCACGTCTTGCAGGGACTACAACAGATGACACCAAGCACTTTTCCTTTTAAGAAGTTTATTGTTGAAGTTTCATCGGATGTTGATCCACCAGCATACCTAGAAGGCAATGAAGAGATCACTTATGATCTTCGTTCACTTGTTCCAACAAGTCGCCGGTCATCTATTGATGATCTCTTTGGTTTAACAGACCAAATCGCTCAGATCAGCTCACATACCGCTCGATATTTAAGCGCACGCGCCTCTCGCATAGGCCTAAAGGCTGCCAGAGTTCCGATTTTACGGCCAATCAAGTGGCCCGCAGCTGAAACTCTACATCTTGACCAATCACAGAAGGTAGCTCTGCAGGCAGCATTAACGAATGAATTTGCTGTCATCCAAGGTCCACCAGGAACAGGGAAGACGTACATTGGTCTCAAGATTATCCAGATACTTCTAGGCAATAAACCATGGACAAGGTCTTCATCGCCTGATTCAGATGAAAGTGAGTCGTCATTATCAGACGAGGAGGAAGATAACACCGAGTCACCAATTCTTGTTGTATGCTACACAAACCACGCCCTCGACCAGTTTCTTGAAGGAATTGTTGCCTTCGGGGAGGAAAACGTCATCCGTGTTGGTGGACGCAGTAGCAGCGAAGTTCTTAAGTCGAAGAACCTTTCTCAAATAAGACGAGATAGACCACACAGACGTCGTCAACAGAGTGTACCGGTTGGCTTCCTAAAGCGAGAACTACATCAAGCAGAAGAAAATGTTAAGGCCACTCTATTGAAACTAGATCTGGCTAAAACTAATATCCTTCACTTTTTTGAACTCGAAGGCTACTGTAGTAGAGAGAACAACAGAGATCTCATCATGCCTTGGCTCAGGGGTGATAACAGATTCCATCCAAATACAAACCTGTTATGGTGGTTGAATGTGGTTGATTCAACTGTTGATGTTCCCTTACAGCCACCTCAGCGGGGACAAGCTCAAGGGAGAGAGAACCGAATCTACGTGGAAGATGAGGGTTACCGAATTCAACAGGAACGTCGCATTGACCCCAGGGGGTCTCGCAACCAACCTAGTCAGACCGAAGAAGATAACCTCTTTGAGAAGATAGTAGCTTATGGTTCCAGGTGCAACAAACGATGTGGGAAGAATCAGTGCTCTACACCACAAGCAGAACTTCAAAAGCAAGATTGTATGACAGATGAAGAGGCGAATCAAGTCAGGAGTATTTGGTCTCTTATGATTTGGGATCGGTGGCGTCTGTATAGGCTTTGGGCCAAGAGGTATACCGAAATACACGAGGATAAACTAGACGAGTATCGCCAGAAGTATGAAAAGCTTTCAAAGCAAATGCAGAGTGTGAACGATCAAGATGATGTACTGATCCTCAAAGAGGCAAGCGTGATTGGGATGACGACAACGGGTGCAGCAAGGCTTCGTTCTGTGTTGCAGCTTCTACATCCCCGTATCGTGATAGTGGAAGAGGCTGCTGAAGTTCTTGAAGCTCATATCATCACCGCCCTGACTGCAAAATGTCAGCATCTCATTCTGATTGGAGATCATCAGCAGCTGAAGCCAAACCCAACAGTCTATCGCCTGGCTAAGGTCTTCAATATGGATACCTCCTTGTTTGAAAGGATGATCAACAATGGCGTGCCTTGTCAAACACTGAACCACCAGCATCGTATGCGTCCTGAAATCTCAAAACTCATGAAGAAACATTTTTATAACAATCTTTATGACGATGAATCAGTGAAGGGTTTCGATGACATCAAAGGGGTGGCGCATAACATGTTTTTCATTGATCACAACCAGTTTGAAGATGAAGGTGATGACAACAAAACCAAGTCCAACCAGTATGAAGCCGAGGTTCTTGTTGAAATGTGTAGGTACTTGTTGCATCAAGGATACGAACCCACACAGATTACCATTCTAACCACGTACTTGGGTCAACTCTTCACCTTCAAGAAACTTATGGATAAAGGGACCTTCGAGGGAGTTCGGGTGTCTGTGGTTGACAATTTCCAGGGAGAAGAAAATGACATCATACTTTTGTCTTTGGTTCGAAGCAACGAAGAGGGCTCCATCGGGTTCCTGAAGACTTCGAACCGTGTATGTGTTGCCTTGTCTAGAGCTCGCATGGGTTTCTATTGCATTGGTAACGGCACCATCTTGAAGAAAACACAGATCTGGCAGGATATCATTGGCACTCTTGAAACTGTGAATCAAGTTGGTCCGACACTGAAGCTTGTCTGTCAAAATCATCCTGGCAAAGTGGCTGAAGTTGCCTCAGCGGAAAACTTCAAAGCCATGGTCCCGCAGGGAGGGTGTGGCGGACCGTGTGAATATAGGCTTCCATGTGGACACGTCTGCGAGTTACTCTGCCACCCATACGATCGCAACCATAAATTGTACCAGTGTAAAAAGCCATGCTTAGAATTTTGTGAAAGGGCCGAGCATCCTTGCCCAAAGAGATGCTATGTTGAATGTGGAGAATGCACAATAATGGTGACGAAAAAGATACCCGATTGTGGCCATGAAATTAAGGTTAGCTGCTGCAAGTTTGACTCGGCCAGTTGTACCGTGCCATGCACCGAGACACTGGTATGTGGTCATTTGTGTGGGGAGTATTGCAGTCAACCCTGTACTTCAATTTGTAGAATTAAAGTCAAGAAAACACTGCCTTGTTGTCATTCTCTCTCTATGGAATGTTGCAAAGATCCTACAGCGGTTGTCTGTCAAACACATGTCATGAAGGTGCTCCCGATATGTGGGCACGAACTATTTATGAAATGCTTTCTGGAACCAAAACACGCTGATTGTTCCAAACCATGTGAGAAGACATTAAAATGTGGCCATCAATGTCAAAAGAAATGTGGAGAGATTTGCCAGAAATTAACGCTCAGTGGGTGCAAGAAAGATTGTACTAAACCATGTGAGAAGACGTTAAAATGTGGCCATAAATGTCAAAAGAAATGTGGTGAGATTTGTACAGAGAAGTTGTCTTCCTATTCTTTGGAGTCTCAACTTCGTTCTAAGTTACTGTCTTCGTATTCCACGTTTTGTGAAGACAAATGTGGAGCAACTCTACCTTGTGGGCACCCTTGTCGCAATAAGTGCGGGGAGCCATGTTCAACTCCTGAAACTGATGATCTTTACAGCCGCCTTTACGAAGACAAATACAGGTTGCCGAATACCAGAATTGCGACAAAGTGCCCTGAGAGAGTGCAGAGAAGCCTTCCCAACTGCGGCCATTCTGCTGACATGCTTTGTTACGAAGACGTTGATGAAGTGAGGTGCCCGGCTGCGTGCTCTAAGCTCCTTGCATGTGGCCATCCGTGTACCAACAGGTGCTTTGAGCCTTGCAGTTCATGCAACAAGAAAGTTCAGAAACAACTGCTTTGTGGACACATCGCACAGGTTCCCTGCTCACAGAATGTCTATAACTTCAAGTGCAACAAGAAATGCAACAAAGAGTTGGCGTGCGGGCACCAGTGTCCAAATCAGTGTTGCGATCCTTGCCCCAGACCTGGGTCACATCACCAGTTCGTCCAAAGGGGAAAAACTCGCTCTAAAATAGCAGCTCGATGCGAGGTTTCCGTACAGAAAACGCTCCCGAATTGTCACCACTCTGTGACAACCCTATGCTTCAGGGATACCACGGCTATGCGTTGTGTTGAGACTTGTAGTAAAACCCTAGCCTGCGGCCATCGATGTACGAATAAGTGCGGCGCACCATGCAAATGCAAGCTGAAGGTGTGGAAGCAGTTTCTTAACTGCAAACACAGCATGAAACTTCCCTGTGACCGAGATATCACTCCCAATAACAAATGTAAAAAATGTAGGAGA
>Ech249
GAATCCATTCCAAGCCGCTCAGAATCTTCAGTCGGGCAGACTAGCCTTGTTAAATGCCCAGACATCTCTAGCGCTTCATCAACAGAAGCACAGATGGGTACTACAGTCGAAGTACAGGCTACCCTGTTACAAGATGGACCTCCTGCACAAGGCCCTCATCCCAATCAGGAATCGACCAAGGTAGAGGAGCATTCCCTGAAATGCCCCGAGTGTGACTTAACGTTCGCCAATGCTATATCCTTGAATGCACATCAGCTGACGCATAAAGCCGACAGCCAGTTTGTGTGTGGTATATGCGGCAAGGGCTTCAACACCGAGAGCTTATTGAGCCGTCACTTCATAACGCATTCCGAGAGCCGTCGTTACACCTGTACGCACTGCGGTAGGATTTTCAGAAACATCCTGAGTTTCCAGAAACATGAGAAGCTCCACACTGTAGGGAAGGTCTTCACATGTAAAGACTGTGGAAAGGCCTTCCGACATAAGCATATCCTACAGAAGCATCGGTATAGTCACCGGAAAAAAGTCCGCATCGAGTACGCGTGCGAACATTGCAGTGAATGCTTCTCAACCATTAAGGAACTACAGCGACATGAACGCTTTGACCATGTTAGGAAAGACAAGGGCAACCAGTTCAAACGTCTCCACAATTGTAAGGAATGTGGTGAGAGCTTCCAGAGAAGCAGCCAGCTCAAAGAGCACCTCAAGATTCACGCCGTCCAGAAGCAGAACTTCTGTAATGATTGCGGAAGGGGTTACGCTTCGTCAACAGCTCTTCTGAATCATCGCTGCTTCCGTGCCAGGAAGACCTCGTTTGCATGTAAAGAGTGCGGGAGGCGGTTCACGAGTAAACAAGATGTGTTGGACCATGAGAGGATGCACGAGAACGAGAGAGAGTTTGACTGCGAGTTGTGCCCCAAGAGCTTCAACTCTGAGTCTGAGCTCGACGACCACACAGCTGTCCACAGACAACCAAATAGCTTCAAATGTAGACATTGTGATAAGTGCTTCAAGAAGAAGGGATTCCTGACCAATCATGAGAAGTCACACAAAACAAAAAAGCTCAGAACACAAAAAGTAGGCAAATCAAAACCGCGGGAACCAGCTCATAATCACATCATCAGAGATTTGGATAAGAAAACGTCGGAGCAACAACATGAATCGGTTTTTATCGAATCGGAGGGAGTCTACAAATGCAAAGACTGTGGGAAGACATTTAAGCAGAAGGGTCAAACGATTAACCACCAAAGAAAAGAGACCAACCAGCGGACGTTTGTCTGCACCCAGTGCCCCAATACCTACATCACCAGTGCTCATCTGAAGGCTCACGTGCTCACTCATTCTAAGAATGCAGAGAAGAAATGCGAAGGATGCGGGAGGGAGTTCAACTACAAGAGCAACCTGACAAGCCATCAGAGACAATGTCCCCAAATGGCCGGCAAGAGGAGTGCTGTAACGAACCATCGTAGGAGGTACAATCACCAAGCCAAATCAACAACGTCTGATGGGATCGACAATGGATCAAAGACGCCACATAATGGAGATACGGAAGAGGAGACAACCCAGGATGATACTTTAAGAAACTCACATGATGAGATGAAACATGTGAGTTATTATAATAAGGAAATGAGAATGTACGAATGCAAGGACTGCGGACAGACTTTCAAGCAAAAGGGCCAAACTGTATACCACCAGAGGAAGGTCAGTAACGAGCGCCTCTTTGTTTGCAAAGTATGCAAGAAGGCCTTCCTAACAAGCCCCCATCTCAAGGCCCATGAGCTTGTGCACACCACAGAGAAACCACTCTGCTGCGCTGGCTGCGGGAAACGATTCAACTACAAGTGCAATCTGAAGACCCATCAGAGGAACGGATGCGTCGGCTTGAACCCCGAAGGTGAGCCGGCACTCTCCAAGATGAAACTGTTTAAGTGCGAGGAGTGCGGGAAGGAGTTCAAGCTGAAATTGTACTTTGATAAGCACCAGAAGATGCACGAACACAAAAGACTCCAGCAAGAGGCCGGGGAAGTTGTGTCTGACCTTGACGAAATGGGTAGACGCAAAGAGCACCTGTCCGATTACAATGAAGAAGACGGAACGTACAAGTGTCGGGACTGTGGGTTACTTTTCAAGCAGTCTGGACAGGCACTGTATCATGTCAGGAAGTATAGCAACGAGAGGAGATTTGTCTGCAAGGTTTGCCCCAAGAGCTTCCTGACCAGTGCTCATCTGAAGAGTCACATCATGTCCCACACTAAAGAGAAACCATACAAATGCTGGTACTGCGGCAAAGGTTTTAATCACAACTCTAACCGGAAGTACCACCAGAGGATATCGTGCAATGAGAGACCAGCCCCGGGAGAAGGCAGCCGACCTGAAGAGGAGAGCTCCCCTGAGAGCAGTAAGGGTCAGGACGAGGTTAAGAAGCCAATCGAGTGTGTCGTTTGTAACAAGCAGTTTAAGTTATCCCATAGCTGGAAGGTCCACATGAGGGTCCATACACGGGAGCAGCCCTTCCTCTGTGAGTACTGTGGTAAGGCTTTCCGCTGTCGGAGCAACCTCTATGTCCATCGAAACAGCCACACCAAAGAGAGGCCGTTCTTGTGCAACTACTGCGGTAAAAACTTTGCGCAGTTATCACATGTCCGAGTCCACGAAGCAATCCACAGTACAGAGAAGCCCTACAAGTGTGAGATATGTGACAAGAGTTTCAACCAGGAGTTTTATCTGAAGCGGCATAAAGTCATGCACACGGATGATCGGCCGTTTTCATGCTCCTGCGGGAAATCCTTTAAGTACAGAGGAAGTTTAGTATCACATAAGGCAACACACAGCCCAAAGAGACCTTACAGCTGTCACCTGTGTGAGAAAGCCTTCAAGCAGAGCTGCCACCTCAAAGTCCACATCCTGACGCACGGCGAAACGAAACCGTACAAGTGTGACAAATGCCAGAAGGCGTTCATTCGTAAGAATCAGCTAAGCCGCCACCAGAGAAGCCACAGCGACGAGCGGTGTTACGCCTGCCCAGTGTGCGGGAAGGACTTCAAGCACAGCTCCAGTATGAAACGACACCAGGAACGCAAACACAAGGAGAACGTGGAGATGAGCGTCGACACCGCAACACAAGAAGCGCAGCCCGTGTATGATAGCTTACCATTCCCGCAAACCCCAACAGAGAAGGACGACATGCCTGTTGCGAAACCCAAGACACAGTGGCCTGCTCCCGTGCTTGATGGCAGAGCGAACCTAGATCAGGGTAGTCAGATGAACATAGGCGGGCAGATCGAGGCAAGTAATGTGTCAGCCCAGCGTGTAGATAACAGGGTACTAACTCAGATGGATGGAACAAGGATGACCAGTCAGCCGGTCGACTGCAGAATGACCAACCAACCAATAGACTACAGGGTGTCCCCACAGATGCCTGACGGTCGGATCCAGGCATCCCAATCCCTTGTCTCGGGTCATTTGGGACTATCTGGTCATCCGGTTTACTCTGAGGCTCAATATATACAAGGTCCAGAGTTTGCGTCAGTCCACCTGCCACATATCGGTACGTTTGACTTCAGGACTAACACAACCGGTAATGTAGATTACACTGTACTG
>Ech250
ATGGAGTCCGAAACAACGCAGCCCAAGCGATTTTTCCTCTGGACCGTCCCACGCTCCGTCTCGACGGCCTTCGAGCGATGCATGAGCGGGCTCGGCAACGTGGCCCTAGTCCACGAGCCGTACACGGCCGCCTACTACTTCGGCCCGGACCGCGTGTTCCTCAACACACCCTTCATGCCTGTCGAGCACGACTACTCTTACGCTAAGATCAAGGAGATGATGGAAGGAGAGTTCTACGAGAAAGAGTACGTCTTTGGGAAGGACCATGCTTACTCTCTCGACGAGCGCTACGACTCGCTACCCGCTGGCTTCACCCATACGATTCTTATCCGGGACCCGGCGAGATCCATGGCCTCGTTCTACGACGTCTGTAACATGCCGATTCTGAGACACTACAGCATGCTGAAGTACATTCTACCGGAAGGCTATGCCTTCAAACAGCTCTACGATCTCTACCAGTACCTCCTGGAGACCACCGGGAAAGAACCTGTCGTGCTGGACTCTGAGGACATCCTGAAATACCCGGAACAGATGATCAGGCGTTACTGCGAGGCCGTCGGTGTGCCCTTCAAGACAAGCATGCTCGACTGGGATCCACAGGTCAATGTGACCCAGTCGTGGGCCAGCAGCTTGAAACTGATGCAACATATCGGGGTCTACGAGAAGGCTCTAAAGAGCAGCTGTTTCAGCTACAGGAAGCCCAAGCCAGTTGATGTGCTTTCCTTGCCTGCGGACTTCCAACACGCGATAAAGGTGTCGCAGCCTTACTATGACATGCTGTATGAGAAGAGAATAGTTCCTGAGGACAGAGAGACCGAAGTA
>Ech251
TTTGAGGATGTCCAATGGGATTACGAACAGGAGGAAAAGATTGAGCTTCTCCGGTACAAGAACCATTATGGTGATGCTCCACTTCGAAAACACACCTACCCCTTTATCAGGGCAAAGCGCAGTGAGAGGGCAGGGGCTAGCAACCCCAAAATCATCCGCCATCACCAAGCAGCAGGTCAAGGGTCACAGTTTGGTCATAGCGCTCGCACATTACACGCCAAGAAGTTAGAGACGGCGAAGAAAATCCAGAAACAGGTTCGGGATGTTTCGTTTGCGTCGAGTCTGAAAGGCAGTGTGTATCATAATGTACAGGGTTTGAAGGATGAAGCTCCCGGGAGCCTTCCTAGGACTAAGGATGGTTCATTGGTAGACTATTCTCAGTCCTACATGAGGTCTTCAAGGCCACCAAGTGCTGCTTCCAGGCCACCAACAGCCTCCTCTTCTAGGCCACTGACAGGCTTGTCCAGAGCTGTCACTCCTCAGTCTTTGGTTGGAAGAACAAAATCACAACAAGACGTCAGGGGTAGCCCAACTCTATCTCGACCGCCAACTGGGAGCCATGGAGGGTCCAGGCCACCCACTGCCTTCTCAACCAAGAGTGGGATATTAAAAACAGCCAAGTTTGAGCTTCCATTGCGCGGACACAGTGCTCCTGTAAGGGGAAGTCATCAGAAGCAGAATGCTAATGATGCAATGACCCTCTCAGAGAGCAAAGCTCTAATCAGATCCCATCTACGTACTAAGGACGTACCAACGCCTAGGGATAAACTCTTCCTAACAATGAACTGTATTGAGAGCTCGAAGAAGAACTCTCAGCTTGTGCACAATACAACAGCGAATGCTTTAGAGATCGACTACAAGAGCCGTCCCCCTGTTAGTCCAACTCTAACACAGTTTTCAGTCGAAAGTCAGAATAGACGGCACACAGGGAGGAAGTCTGCAGCTGCCTGTCCCTCAGAAGCATCTGTCGTCACTTATTTTGAAACGCAAGAGTTTGACAAGAAGCCTCATATAAGCTTACATTCCAAAATGACACCCTCCAGCATTCCAAAAGAAACCCTAACAACGCCGAAAAAGTCTGTACTTATTCGGCCGAGCTCCGGCCGTGCACCCTCAGCCAAGAGACCAGATATTATCCGTAGGAGTCACAGTGCAAGCGCTATCCTCACGTCTTCTCCCCATCCGGATCTGACAACCCAAACAGCAGCTGCAGTCCGTAAGAAAAGCTCACACGGCTGGACCACATCACACACACAGCCTGTTGTCATTCCCCCGATGCTGATGCATGGCCTCAGCAGCATCGATCCAGGCAGTCAGGCACCAACGAAACACCGCCGAAGCATCACTAAAATCCTTATGGGCCCCCCTGTAGAGGTCAAGGATCCATTGAAGAGTCACAAGGAGTTCCAGATTCGTACCCGAGAGCAGACAGAGCAGTACATGAATCAAGTATCGCAGATTCAAAAGAAGGATTTTTTAGAAAAGAAAACCCAAATGGAAGCACTGCAAAGAAAGTTGTGGCTTGCAAAGGCCAAAGGTCAAGAACACCAGGACTACAGCAAGAAACCAAGAGCTTTCGCTCCAGAGATACGAGAA
>Ech252
[truncated: 830,726 more chars]
