# Supplementary material for: UPrimer: A Clade-Specific Primer Design Program Based on Nested-PCR Strategy and Its Applications in Amplicon Capture Phylogenomics
Source: Mol Biol Evol. 2023 Oct 13;40(11):msad230. doi: 10.1093/molbev/msad230 (PMC10630340; doi:10.1093/molbev/msad230)
Supplement: msad230_Supplementary_Data [file msad230_supplementary_data.zip › Appendix 20. Echinodermata/Appendix 20. Reference peptide sequences of NPCLs for Echinodermata.fasta]

>Ech1
MNQKIEFIERWGLNPLWQRPRPWWKKMEAAMVAGVEPYGAAGANSGGHHGAAHHGPGVQTTHGAHPHSSSPGLTHQNSSTSSINPTTGMSNCRSLPMLLDEDESGDESGDDCRDGREPGWERVVINISGLRFETHSKTLGQFPNTLLGNPEKRIRYFDPLRNEYFFDRNRPSFDAILYYYQSGGRLRRPVNVPMDVFTEEIKFYELGEDALLKYREDEGFIHEEEKAIPQNTIMQKIWSLFEHPESSKAARVIAIISVSVILISIITFCMETMPEFKEADDEASSEPTPPPCGGAVYDLTTPEMSNGTHSTTEDAELAAYFQNPFFIIETYCIIWFTTEFILRLASSPSKLIFLKNIMNLIDVIAILPYFIQVGTIVAQSSTDRNSQAMSLAILRVIRLVRVFRIFKLSRHSKGLQILGRTLKASMRELGLLIFFLCIGVVLFSSAVYFADADSRDEKGNPIFKSIPDAFWWAVVTMTTVGYGDMKPQSTGAKIVGSLCAVTGVLTIALPVPVIVSNFNYFYHRESDNEDTGQYSHVQSCPYLPPPSAQRSHSSCSQNSMNNIVEMEEGLLNQLHVPVPKSPYNNNIDGRLNNIQGNCINLNAVSIETDV
>Ech2
MSSSYSQSVQLRMHRQHCYLCDLPRTPWALLHDFSEPVCRGCVNYEGVERIELVIESARQMKRVHGFQDTKPFQLQKPGQMPPQSASVPPRPSALLETVNVNHVEPSPRTLPASLSSHAERFLGHDPGRPRSIHDFTTVQRLSNGPSGYHINEESGESRPGRSLPHHGPHPSPSLLHHLNTSTSPGTISVLPRHSVAPTAGGPTPSTVSSTASMRNKRSSSDRDREDKEVGSSAFPIESAERRITPTSEDPYGQRPGLVRQTLATLSNCTPFEVRFKKDHTRRGRVFSFDATYKPGMDYELKIFIEYPSGSNKVYHSASGVAKQMYSDCLKDMGKGLSSGFKYLEYEKKHGSNDWRTLGDLLPEAVRFFKEVVSVDMLPQPYIDASCPVLPTIIANQMMAGMPHKSKKRKASPEPDPEVPGKLTDEQVQQQRQQWLQNQSEGLKHTIASTGFNSSSRPPSSGGSPLSNPTSSTPPETGSSTQGGPSPMAALMSVTDNLGTPTSPNKPDNSMPNLVSNPSNNGTSSDKTQRSPHSPTQAQRRALYRSRELAQSQGHPIETSISSNTSHLPDSSVPISTLKCTICHERLEDTHFVQCPSVGNHKFCFPCSRDSIKKQGAGAEVYCPSGQKCPLVGTNTPWAFMQGEIATILGDEVKVKKERDT
>Ech3
TRAANKTIVSLIFYTALDGTNGDLQSIVKGGQLLQIRGSSKELGSFSLRFPPATNAKKFHYVSTYSPSIHRSKDVVLQSLKRYPYSGKQVMAGLAGDILALKEITDYQANFIAHQVTVSLPFEMEVIFESGSNINRQAPLSGDVFTQRLKQHKENFDVTFEEKFGLKQKGYKKREIDVAKAVLSNMLGGIGYFYGHSTVRSKYNPEPVKHWEAPLLTAVPSRSFFPRGFLWDEGFHNLLISKWDPDLSKEIIGHWLDLMNTEGWIPREQILGGEARSKVPDEFVVQNNENANPPTLFLPLQSILKDATSSDNADFLDYLGHVYPRLEAWYRWFNTTQAGPKPSTYRWRGRDATTDKELNPKTLTSGLDDFPRASHPSDDELHVDLRCWMALASGVMVDIAKAINAPFQDYQVTHKVLSDNKLLDSLHWSTKGKMYSDYGIHSSAVVLKRPTLPPLPRPKPGQRRPPAPPQPSLVRVLKGNTLPKEQFVDAFGYVSLFPFFLQILEPKSNKLGRILTDLKDPKLLWTNYGLRSLSKSDPIYMKYNTEHDPPYWRGAIWINMNFLAVRALHHYSSLAGPYQDEARALYAELRQNLVSNIIKEYERSGYIWENYNDKTGKGQGSHPFTGWSALVVLMMSEKY
>Ech4
IQQMESHGRKHMRRIYGKHFNKPGGSLIGPQQLVIPMVSASSVPFSQAVSNQIMYTSAAPVLTLPTVSPSVVPIITSANPTPMSHSAVGLMSVGNMGMVNQAGLPVQVLSSACQPKPLPPFMIPLTPLDDEDSSGSSLQPGTSLACNVETLLKYQALSMKNSAAVYQAMQTAPVRKRCLNLIEEDPGAPSGYKRYKRGPLDSIMMDRFRRFDRSENCNEETCQFNMTTTHYHCLHEDCTYRFAGKTMMYKHAQHHDRVNSIIQNDFRRFKANHECAHDGCPYQGNSTHFHCLRCNFACTDSGKVAVHRKQHVKTDTISAAGFRQYSSAEPCGFVGCKYTLRYSHFHCNREGCVQGVIGMTQMET
>Ech5
MGFDVTRFRGDVDEELICPICSAVLEEPVQAPECEHAFCSVCIHEWLNRQRTCPVDRNPITSQQLKPVPRILRNLLARLYIACDNASFGCTVVVKLDSLPSHLEECDHNPKRPVQCEQGCGMVIPKDELRTHNCVRELRAVVEDQASKIGDYRAEVEDMKNSLTEHRREMQMLKDYIRAIRISTPNANPSVQAIEDELENNEIVRWVNTIPLAKVTRWGGMISTPDAVLQAVIKRSLQEIGCPPHLATELMENAHERNWPHGLSTLETRQMNRHLYERYVTRRIPGKQAVLVMACDNVHMGEEMSVEPGLVMIFAHGIE
>Ech6
EVELIEEPECCDVFPAFLKFLYSCHIVLTVENTLPILMLADKYNVGDLRQVCVNFATKSIIPKLPLKDVFHVWYQYATKCYHHCLISSCIAALSPKADDIMSLPEWNLEWLALDTEQLIQFLKSSDLTIRNELTLFRALVKWIESPKHPERQSKQKEFLQQMISYIRFPMMTSEQLEQLEHHRMVELHPGLFIPYLLQAYKYNAISLEARCNNKDFTASNFLLRNYTDLRWDKRIVLSGYSCFGRLTEFMPRFSTRSSSYPHTSWDWELKIYPKGSSTNNEDFRVVLYSNVVLDLPRPMEYMISMVNSENVLVSVSGKKNFTKSRYTADSDLDKKVSVDELSAPNSRFLVNDNAILQVMIKPLQ
>Ech7
IGWVPIAPNAMPVAPERHTTINEGGRIILNISGRRFETWRHMLEKYPDTLLGSNEKEFFFDEDSGEYFFDRDPDLFRHILAFYRTGRMHFPREECISSFDEELSFFGVMPEIIGDCCYEDYRDRKRDNAERLMDERSSEMGDTPVLHTMREKMWRAFENPHTGTGALVFYYVTGFFIAVSVFANVVETVTCAPFPGTVEEVSCGTRYKDAFFCLDTACVLIFTVEYILRAYAAPDRCKFMRSVMCVIDVVAIMPYYIGLMFNSDSLSGMFTTLRVFRVVRIFKFSRHSQGLRILGYTLKSCASELGFLLFSLTMAIIIFATIMFYAEKNVPNTKFFSIPASFWYTIVTMTTLG
>Ech8
MTTPAEISQNGVLPNIGHGHFSGKTNNQRNDLPEEEFIRPRKIPHQNIVHRLFHRQTHRCKPGTQFHIARYFHQNVFPGFTVVNVEKPPCFLRKFSPDGQYFIAFSSDQTSLEIYRFQGPAAACDLLQKISKKAPVDVVEAQGIRGQLFQRFFALRHVVSVTPNGEHLNRECSLFTDDGRYVIVGSAAYVPDEPYPHFYDVYRNNESVSPNPRSPLEDYSLHLVDLQLGILCDSRTFKCDKIFLSHNQGLYLYKNILAVLSVQQQTIHIFQVTPDGNFIDVRTIGRFCYEDDGLVLAAGQDGQQPPHPSTSRPYRDTCINSLKHRLLAYLWRRANHIGTPGAMRRFFQYFDYFRGLRMWKIQLLDENHLLIKYASEDVVTLRTQDPNSQPSFFVVYNMLTTEVVAVFENTSEELLELFENFCDLFRNATLHAHAQFTCSASSNIYARQIQRRFKHTIINARYGGHTEAVKRLLAQLPISSQSYSSSPYLDLSLFSYDDKGVSVMERPKACGDHPI
>Ech9
LGEGADNFIKCPSQVLKWKSRRLSCLQEILTYDPDVVCLQEVDHYEDFFKKHLERVGYVGTFNPKPDSPCLYCLHNNGPDGCAVFYKSKKFTLISSVSPILEVVERGQKWTTNQVAVLVRLRCNSPEKEHPKEFVVGTTHLKAKSSYQKLRYLQGLNLLAILEKQADKCPLIFGGDFNAEPTEKVYKAFENSKLSLKSVNKLLSDDGSSEPPYTTWKIRPSGEMCHTIDYMWFTQSQLQPLRILQFPSGVEIGENRLPSRNYPSDHLSLVADFAFTL
>Ech10
MSREKHARKMETVQFYDDTHNPWLNKKKTMTLDLVNGGPVKKRTTIAVLSTPDVQMLKLASPELEKMIISQQGTVCTTPTPTQFICPKNVTDEQAAFAQGFVEALQSLHQGQPNSQGEGDDDDQDQEDNQIAFMQVIQQAPSQQNSCIVTTANATAAAALDYNPAMHTTTSLPGATVSYPSRSSAIASTMSMSTVDTTVINNGWSHVPSHIKQEPPEQPQIVPVFHGHGATPPLSPINMESQERIKAERKRLRNRVAASKCRRRKLERISRLEDKVNDLKTQNTELSTTATKLREQVCQLKQNVMEHVKSGCQVMLAQQLAF
>Ech11
MPALDFNVKYFCENLRATKPPYECPVKDCGKIYRSHSGIEFHLNNFDHGKPGGNGYSTPMKRGGGWRKRVPNRQNRRSPSPSVIRSPTREALTYAQAQRLVEVDIDGLVHRLDIHETIDILTEDEFESETSEEEKNEKPLSKAGKSLDQTKQRKDVGSASSMKLPEASYKILDGYEEPPDLPDRPQAYFRFIEKSREELDEEIEYDMDEEDYAWLDMMNEKRRTDGLPTASQEVFETLMDRLEKESYFQSQTSGKTDNNQFIDEDAVCCICNDGECQNSNVILFCDMCNLAVHQECYGVPYIPEGQWLCRRCLQSPSRAVDCALCPNKGAAFKQTDDGRWAHVVCALWIPEVGFANTVFLEPIDSIDHIPAARWKLTCYICKQRGVGACIQCHKANCYTAFHVTCAQQAGLFMKMEPIRETNINGTSISIRKTAYCDIHTPPEVEKKPTIPNDKIVENDETGKGISAKKAKAQSRKNMRKARKILAEKRAAMPVVSMPCIPPQ
>Ech12
MARSPGPDRVEQRVNLLSLLRPIMGPQPGNGDPIPDNNGDRSGEYDHMEKWLDSHPEFSHDYFARKATRSMIDGWYIARAVSQTTKPPVAESPHSPSSSSGSNTPVRKVSASEFEVQGSGGSLGRMISTVDGAPSFLGTSHLHLQGNSRSSPTRSRKSISELKQLDDRAVLMELVKDIANDLDLNSLCHKILQNVLILTKADRGSLFLVYGKGTEQCYLGSKLFDVTSESTVEVAGKEEVRVSWGKGIIGYVAKTGEAVNIANAYE
>Ech13
MSDGGSLIDVTDPNFYQSFKTPVFKAAQEGDLQRIQECLRSFSEDEVKWLVSQTVEKTTPLIVASRNGHLNIVNYFLEKCKASVEQVGSVTFDGETIDGAPPLWCAAAAGHFSTVQSLMRHGARVNQTTFSNSTPLRAACFDGHFNIVKHLIQHGADIELANRHGHTCLMISCYKGHFDIAQFLLSLNADVNRKSIRGNTALHDCAESGSLDIMKLLLKHNALMDVDAYNMTPLKAAAVAGHNNIVDYLVTRSNIPKAEKVDALELAGATAVDKKRDMHQALRYWQRALDERNCDPANVIKKPPTKAIPAYECSVEVNCAKDLENMVGDPDEMRMQALLIRERILGPTHPDTTYYIRYRGAVYADSGSFERCILLWMYALDMQQKALEPLNPMTQSSLLSFAELFAYMLSDRNGERVCNNLEYNTVSVVYLKGISEIKRGMEAAVIGPMAEKEAVNFNRALLIMMHLMCLIAKLQGSEDEEEEVRQATYRFLKLKPTGSKGATPLHFAVEETTSSVGRYPVCKFPDKRVLGLLLKCGAEVNAVDAHGNASLHVAARSSSDSLVKHDRGEIMRLLLNHGAHIDSRNQDGKTFLDLMGDDLCDVSQINYTTLQCLAARTIMKHKIRFKGIIPQRLEEFVKVH
>Ech14
EFLNCRALNGDFHPDITPIVLASHHNNYDIIKILLEYGARIEDPEYYAFSTQTQTLQHSLGMLNIYRALASQAYISLTSADPIHTAFEMCVKLRKLSMKNPEFSEQFQELAGQCEQFAADILGHIRNHKEQTCILYHDPYLWGAYVEGNGVGPYKVKIAIHYEQRK
>Ech15
MTFPMDATSTASSSDDPGGSSLIGSTCIIINQTSTSSEEPESTVSLPVSLPMSLGAIIPLTILMVCMIFISILGNSIVCLIVYQKPAMRSAINLLLANLAFADIMVSLFCMPFALITLLQGAWILGQVMCEITAFLYIFFVMEATFILATISVDRYFIIVRRKDKLNPHRAKIVIGVSWLSSFLVAFPPVVGWSHLGYSPGQAQCRVQMPINPADKAYIVCLYLAIFYIPCAAMSFSYLFILNTVRRNSLRVQNHPESLSISQANKLGLTTLPRPSRVNMDMSFKTRAFTTILLLFIVFIMCWAPSAIGMYVELFSESHRMNPFAEAVIVWLTYLNSAFNPIIYCWRIKKFREACRELAPKTFRLLPKLPGRTRRRIRPSAMYECNEQSSV
>Ech16
MATCTLQGKKFYCREWAFQKLLHSLESRPASKTCGTLIMGGPGSGKTAICSEIAWPTANHGKQRSLNKRMLAYHFCQAHDLDTLSVPNFILGLVSLISRSTLIHGYDEKLRNPHVQAVLEPAACERNPDEAFRSGILQPLCSLNPPSRNCFILVDSIDEAYPRMDGERCSSSRTVAELLANHHELFPSWLCLICSARRQSKSVTRMFTGFRKLSLDDLRKSHVVRDVQQYILCRLDREELLRQQLSRDTAEMLNQLHIKSNGCMMYLEKVLDGVADNFIKLKEISDIPGTLNGLYLWLCQRLFIKKQFTKIRPILNAMLAAKCPLTDRELYACTRTHNTSLTEADFNERLLKMGKLLVRGKDQRLLIFHYSFVEWLLDVKHCTRKYLCNMAEGHAMIAMKYSCEAPSLTPAQVQNFAANLLQAKFVPPMEPHHLTLWLMWMGTPLKDCLMSSTPKSQQVLQLLVSAGAKVIDLDESSIALQDALDREDSLKSLLESGASINQVDSNGRSLLANAAYGGNLRVVNFLMARGADSTITDRTGQTALGLSARQGHCEVVSVLIEYHAELDHVDHDGWTPLRSAAWAGHADVVAALLAAGAKVDCSDTDKRTALRAAAWGGHCDIVMNLVEHGANVNQADNEGRTPLIAAAYMGHKKIVEYLAENGADIDHVDCDGRTALSVAAMSVAVSQGHTSVITLLVERGADVNHSDNEGMSPLIVAASEGHQTVVELLLEGDADIDHTDNNNRTALIAASNMRHTNVVKALLYWDAAVDTIDNEGRTVLSIAAAEGNAEVVRMLLERGLDEMHKDHHGWTPLHMAAFGGHREVCRVFLSQTSPVSVDIMDRDGRTPLTLAAQEGKLDTVKELLNYNANIHHTAHDGRSVVRAASLEGHQEVVRVLIEGDADINYKDAEGRSTLYMLSLENKVPMAHFLLECGADTENPDFEGRTPLHVASWQGHTEMVNVLLTFKANPNAVDKEKRSVLQSAAWQGHVMVANALLEKGANKNHTCNQGASALCIAAQEGHVDVVNCLLEHGADPTQSDKHGRTAMKVALKGGHTSIIKLLEKCGVLNPVSPMPSRSAHNRKNGCGTGGSSSSNQSSENAKTGSSGLLTNGGLMQASSSSNSPDSTFDLRKSTASNQSSKSSSNLTSVSTANSTIQLHAPKENSHRHSTFTEQLQHLAPHSKKRGGSSHGRSQEPSRTQSVAKVTPASSFQTIPENIITAHSTEKLQHGQCKSQTGAVQSPRRSPSPHISSRSTSPSLQPSSPLSQASQSPVRMISPQTSPSHCQFHNNNKPGFPFKTPQGTTSEISVEVHSSQEIRSASQPRMGVHKSPKVERRGRSSSLKDQRKTSIHQVPPQNGHNHINGQAPYQPSPHGQHVQHQSLQNIPVTNGNHRQAQSHNFHPFYSPPIQRRFDPSMQSQCCHGSSTMIPEQHSPVHSTSGAPNHHRSNSQPVPMDCHCHEHVHFQRKASLPVSFNQINLQRVLAARPESPEPRPRRNGIVTNPNYKNYHNKTGIHGSHTMLAQHSIIAGDSHRGLSPMELKQAMKANFEGSCRNGYNKKETPL
>Ech17
VRPDRMRGGRNKFGPMYKRDRALKQQQRNRIIASSRAVSAPGNPDISMAIKNIQAAASKSTPLYPPAAVVIRDPMMGKQGPIMNIPQPTSLSHNGYANHHQMQPLNYTTSAMSHQLPTSSPPPPSSSTSPLLHPVKMEPDQTPKLIQELLRSEPDHSQLQAKVAAYLQSQMSLTAPGDFFSMICKLADQTLFSFVDWARNSLYFKELK
>Ech18
MNINAQGLPALIILNEQRESHSIFYEDVCNDEDAVWQPVLWKQYCISRHTKLPSFAMNGISEPTSTDNNNTTSKIGGVLSNHAAEEAGLNAKTGGDIEPDTDTQLSATTSGTLKMESSDITKGKEGSETAPKKTLINGKSKRLPFTRMLSAKTLQELMQDDQFLLRLFACFTPFEKCVLAQVCHRWKDLLYQPKYWQLVTPIIHKRDLYDETEDTHKSFTSLASFEQRGFESVCLVSVSDLDICEFIDHCPKTKKTLKAVSLKRSTVTDAGLEVMLEQLGSVESLELSGCNDFTEAGLWSSLQPRIVSLSISDCISVADESVAAVAQRLPNLRELNLQAYHVTDSLLAYFPARPNSSMAVLRLKSCWELTNHAVVNIVQCLPQLSVLSLSGCSKITDEAVELIAENMSQLKSLDLSWCPKITDSALEYVACDLPKLEELVLD
>Ech19
MILTASLCGTALCAMYYLKEQYDYTIRRMPPGPSSIPFIGNALSIDCNAPHLSMLELAKKYGNIFSIKLGSQRVVILNSCEVIKEAYKGLDISHRPNIYCMDVLVGDKGFLTCKDTNQWRLHTKLCRSALRVINNSSLGIKISEEADCLINKMLDYHGKAFNPCQDLYLASLNILCNISFGERYSHNDPELHEILDYSAQILKVISPVHPVNALPWLRHFPNKWFDSLLKAKDKRDRLLMRKYVQHVATYKDGEVRDMLDAMLASAKQAVQEKDENSLSVLTPEHIIINMWLMFFA
>Ech20
YAKEMSPEFIAAEMALFAKQCKEVDVVITTALIPGKKAPTLITKEMIESMKEGSVVVDLAAEAGGNIETTRPGELYKYKGVTHIGYSDLPSRLPTQSSTLYANNISKLLLSMGSQKHFNVDLEDEVVRGSIILHEGEMMWPPPPPKEVPVAAAPVVTAAKKEVAPVVANPFSDTLKSSLMYTLGLTSLHGFGVLSPGASFNTMLTTFSLAGIVGYHTVWGVTPALHSPLMSVTNAISGITAVGGLVCMSGGYYPDSIASSLAALAAFMSSINIFGGFLVTQRMLDMFRRPDDPPEYNYLFALPAAGAIGTYMAAHVSGYDIQNVGYLAASLCCVGALSGLASQKTSRVGNALGITGVSTGMVATLAALKASPELYTQMASCIGVGGLIGTIIAKRMAITDLPQLVAAFHSFVGLAAVLTCLSTYMNEAQHFALDPATAAMTKVFLFLGTFIGGVTFTGSLIAYGKLQGMLSSEPLLLPGRNALNGGMMLANVGALSYYLTNPGYAADMGCLTATSVLSSIMGVTLTAAIGGADMPVVITVLNSYSGWALCAEGFMLNNNLMTIVGAMIGSSGAILSYIMCKAMNRSLPNVIFGGYGTVSTGGGKPMEITGTHTEINDDTAIDMITSAQNIIITPGYGLCVAKAQYPIAEMVELLSKKGKNVRFGIHPVAGRMPGQLNVLLAEAGVPYDVVLEMDEINEDFPETDLVLVIGANDTVNSAALEDPNSIIAGMPVLRVWDSTNVIVMKRTLGVGYAAVDNPIFYKENTSMLLGDAKKSCDALLTKVKDYYAS
>Ech21
TMYNRYKGSIYLVFEFCVHDLAGLLSNPNVKFSLGEIKEIMKQLLNGLYYIHSNKVLHRDMKAANIFITKEGKLKLGDFGLARAFSMPKPGQGNRYTNRVVTLWYRPPELLLGERNYTPAIDLWGAGCIMAEMWTRSPIMQGNTEQHQLTLISHLCGSITPEVWADVTNLDMYHKLELPQGQKRKVKDRLKSYVKDQFALDLIDKLLTLDPKSRTDADHALNHDFFWNDPMPCSLSVMLSMHNQSMFEYLAPKRRINYGPHQPPQQRQPPTTSRPGKATDATYDRIF
>Ech22
MLDPSSSEEESENDIYDDETDALSVPSQAGLRTSASSNDSLQTSGAVPGAGGHRASVVRPASPSPSLISEKEREETERLQREEEEHKKRLQLYVFVMRCIAYPFNAKQPTDMARRQTKVTRQQLTTIKERFQSFINGETQIVADEAFCNAVQNYFQVFLKSDRVLKMVLSGGCSSHDFREVFKNNVEKRVRSLPEIDGLSKETVLSSWMAKFDAIYRGEEDPRKQPQRLSTAAASELILSKEQLYDMFQNILGIKKFEHQLLYNACQ
>Ech23
HGVKCEPEDSGDDTKEETDEKSGPHHEEEQESGEYRANRDFHCEECPKTFHWKSNLQRHQQEHDSNLQFPCEHCDKVFSDPSNLQRHIRTQHVGARCHACPECGKTFATSSGLKQHTHIHSSIKPFICEVCLKSYTQFSNLCRHKRMHADCRTQLKCNNCSQMFATVTSLNKHRRFCHGNQLLNNQIPVSQSTSVPSVVRNGGGAVMTPNPALMGVGMLGPNGPLHPGNLAHLWNPNLHLTQQALLNNLLGYPGADKVPVPGHPYFMGYPPLPTQSHLVPNSFNKHNPTTRTGSGGTSPNGSAVSTDDWLKHYTSSVSPDKHGHAKYPGRHVIKMKRDPNERADSEISDGSDVSNVSTPTGSDLDSTSGSDLDSDSEENTENKAHRKIAHRHSNGRNVQMNHHQTHQRNERRPENRIAPSEPMKAIASIAEKYFGGAHPENGLLTSEVRSNGHNTEERIHRESSFRCSESEGVILQESPFDLSKRRSGTTKLPSRTTGEELPLDLSMPRRKRLTPISDEPIKKSHSPPNHHSNPRDKMAEPTKVASNLYAKPIPLVMPDPIYRVNGDIIPNKFMRMDYNHLFPNTAFQNFRKFEHYHMEKGLAKTGISPPHRNYPSNVLYPNGGEKMLMRSKDRYTCKYCGKLFPRSANLTRHLRTHTGEQPYSCKYCDRSFSISSNLQRHVRNIHNKEKPFKCPLCERCFGQQTNLDRHLKKHENERAEEIALSAAAEHDVIVAARLMAKTKALKEPNDLNEKDESYFDEIKNFIDDAKEKEALRRKLIAMEATAAIASKQVQSPSVCSSSTEMKEDESKPEKMEYDKEMLEEGESDVDREMEDIDKEEDIPETEELRNGSEENQEVVEPLVVREKKICQNEDMYDSMNESEELSDGEEGDKTPSVTSEEDPTMDEGTPEDTPINFGLAKTTATFPHDEEDLQDVDILREGRTNLSRHSKLQAYSLMMALSDDETRRGDGVRRSL
>Ech24
EKPFKCEFDGCDRRFANSSDRKKHSHVHTSDKPYNCKIRGCDKSYTHPSSLRKHMKVHSKSPPPPGVFEPAATSPTTSSESSQSQGGGGAGGGGIGNSMPPAPSLTNSNPATNLSEWYVCQTAGGMPTPPSNEPSPVNSGNSNNTHM
>Ech25
MDMESAKEKMENAKETMSEFLGTAKMRIKNPAAQRRFILVIVCVALLLDNMLYMVIVPVIPDYLRSIGAWDKIIATAQPIYSNISNTTINSTAEPNVIYENEDIYVGLLFASKALVQLLINPFSGTLIDKIGYDIPMVIGLSILFIATTIFAFGTSYGVLFMARSMQGVGSAFADTSGLAMIADRFQVESERTRALGIALAFISFGCLVAPPFGGVLYEFVGKKMPFISLALIAVIDGLLLLFVIKPYSDRRWQMPKGTPIYKLIVDPYIAVVAGALSMSNVSLAFLEPTISIWMKDTMQAVTWQTGIIWLPAFIPHVFGVVMTVKLASRYPHYQWLYAAIGLVVIGLCTFIVPACETFGVLIIPLCGICYGVALVDTSLLPTLGFLVDVRYVSVYGSVYAIADISYCLAYAIGPILAGQIVQSLGFTNLNVFIGVLNIAYAPVLIVLRKVYDLKPMQFEDTVLLTDEPATGLYDTVKAEAKREAKEGDKFYVNHNAFRMHKVNGNVPNGNVVDSDDASSTDSRHLTTGRPSNVINRTEDNVRSAIAHQHGYGAFTDHDD
>Ech26
MGCGGGKLAPETPVDRHIDWVKTAAVDTGGGSSAVRNQYRKGDIGGKSQRKPKYKAKFDPRVTAKYDIKALIGTGSFSRVVRVEHRSTRNPYAIKMVEKRREGKQCWEVELNILRRVRHTNIIQLIEVFDSKERLYMVMELATGGELFDRIVAKGNFTERDATRVLKMVLEAIRYLHSLGITHRDLKPENLLYYHPGTDSKIMISDFGLASCRKGHGDNDEAMKTICGTPEYIAPEILLKKLYNQSVDIWAIGVVTYILLSGRMPFDDDNRTRLYRKILRAKYSFAHE
>Ech27
MGAFLDKPKMEKENEVGCGNGLRFALCSMQGWRVEMEDAHTAVIGLPFGLKDWSFFAVYDGHAGSKVAKYCAKNLLEEVTSNKDFKGNEKPGPNFQPTDESVKTGLRTGFLSIDKKMRDILARDNDKSGSTAVGAMLSPKSIFFANCGDSRAVLSRAGGVCFSTEDHKPSKQNEKNRIEKAGGTVMIQRVNGSLAVSRALGDFEYKNNVGMGSTEQLVSPEPDVKAIQRSRDDEFIVLACDGIWDVMSNEEVCNFVRSRLELTDNLKEVCNMVVDTCLCK
>Ech28
DEHDSGTSGSTQNESGQSGRMTPPEILTVDTDANGSRPLARPGNLGSFPSFPQLASIAQVGSTPLGRLQKKFDDMLREWNQCPDMLFSIHPIDGSFLLWLVDWVDEAIPGVHRQPQVSFSCRIPQAFPIHDATTLCSNLVLYRSNLTMDPRASRRQPNLLSPREELPGMTPSYSFSQRLGMVPAGVNIYAFTPRVSMLSKHSNGTLNQWEISFSETSKFQTVLNVAHTSRCCGHRFSLNDISCHPVLPLLLTSSHHNIPSVEVDPEIVSCRSRRLSTASRKVSPGDVVSPKRRRSSINLFGRSLLSESEHQRVMLLYNFNTDMDELEVDLTCKDDVIIPDKIMEQLNQEMNWPDMSAPTGLCSELILWRVFPVGPLTKSSGVVELARINSPFLSAFSHVAWFPSLLPSSCLGTLSNSPSACFVASDGYSLRVFQTVIDARSLLTEVIPGTDQFE
>Ech29
KGRYGEVWRGNWQDENVAVKIFNSIDEKSWFRETEIYNTIMLRHDNILGFIASDMTSRNSCTQLWLITHYHEFGSLYDYLNRNVIDMKVAIRLALSAAGGLVHLHTEIFCNNSKPAIAHRDIKSKNILVKENHTCCIADLGLAVLHTRKNDQLDIGMNSRVGTKRYMAPELLEETMNTAEFESFKRVDVYAFGLVLWEIARRCQVG
>Ech30
EGNSSSEPLDLDSPYAMEQGSVDSSLPYQCQFCDRAFHRLTYLKRHEQVHSDKMPFKCPYCSRLFKHKRSRDRHVKLHTGDKKYLCDQCDASFSRSDHLKIHLKTHSAGKPFRCAICNRGYTTSAALTAHTQNFHKTLMASKGNSFKCIHCVATFTTSENLLDHLQTHESDLQDGQNALYTIAHRNGSETYTENLGGDDNRCPICEEQLTSMEELQNHLEIHKNSISAPLQCQFCPRAFFPSITVLNVHMKTLHSDKMSKMHRCQYCGKEYPTLFNLTEHVSAMHEPLAIHSNGSDQATPTSTMLSCAYCTMEFGTVQALHSHVDCVHSIPNAITYDADGRLLCPRCSMGFLTEPALYEHFQNYHGNMDNQLSGELRVQCTQCTKVYPNQAMLQEHINRSHSQAMDSMKYPCPYCFKQNLFDSIEQLQLHVEVFHQSDRAPVFLCPEEDCKGHFDTAEALSDHIQNDHETETNQPGKDVSAATSKLTHQTRSKKEKSKEKGKHKEKRKSSTNKQTASTSVQPAPSEDPVAPSVDPRPSSQHSSQASFSCPTCHNEFTNEEQLVVHVLTHYKTISAEYICKDCGKSFKKPDELQKHLFEIHAHHLYKCSLCKEVFDSKVSIQVHFAVKHSNECKLYSCMKCGVVYRTEGDLLVHVKFEHLKITQPFKCLFCNQSFASDVEFQCHLTSHSEQFRCPFCNAPYNSQETLEVHLRATHDYPGSSPHVQNLTPNKDIFSDKPFFSPSDSDNSVKEAANMKDEEEGCFICKICDAKFPLKILLEKHHLKEHDIKSRSASVQSKMSDKNAETTEVPRKYKHPCETCSQSFKTKYELMKHAIEHTAEFKLRTDSTSPDGGAMSNQPTWHCKCFVCKQPIQMETEFLSHAQQHNEEIAGPGNTIRCVACLQILTSMVELQLHARYHTQAPPSTGVHELYPCYVCGKTFGSRTDVVPKLDGCNHPCFMCLNCIKASLECQFFGSSIIKKPQNNTHRCPKCTVKFETREELDIHLLTHGSGKTYQCIKCQQNFATEMEIQLHVTTHVLSEGVHLECKLCKDIFDSPAKLQCHLINHTFTEKDYRCPICKALFSCAQDIQAHAIEHGMEARRHKCSQCSQTFFFAAELQNHVLSHPSQEDLGIFRCEECRRVFSSSASLANHARLHTTSDKGFKCSICMQMFYSTMDLQQHYFRSHSEAELGCKRKSFKCGQCDEVFPCLSNLQGHMRIHTDGRKYTCSICKKVFSLSRNLTIHMRSHSGEKPYQCPMCDKRFARKENRKVHLKSHTGIKPFMCPHCGKMFSRKCHVRDHMRTHSVMVTRGALLQCELCQESFTLAKNLRRHIRRIHKEEGTSQSSSASPLSSAESMTAEEDTSPDIDGTSESDSVGAEPVVSSSQDPQRTEEMQVQ
>Ech31
MADRSRTLKGGALPLPKLISTMHTMMWLTMALLSPVDTEFTTHPMLFYDAEKVPSLIQNSRTTHTRVSSILQTVARTMIKEKNHYLPSTNYEKFGSHWNEVYGNNLAALAMYCVLYPEDYEAREFAFNFMDNMVTLPKWQVISIPEDEVPVAHSLTGFTTAFDFLYPVMDEKRRSSYLKRITDVTRDFYQLSKIRSWGSQYLQNHVATNYLALLHGSLVVSLHSPEAHTWIAHARKNFEKTMVLLNHIIDGTLDEGVAYGSYTARSVTQYVYLALRHFGVDHRQDLWLKEHYWFYYNTVLPNFQRTVGIADSNNNWFYGPESQLVFLDSFVLRNGHGNWLAEEIRRHRVTQPKNKLAPSESQRWCTLHTEFLWYDPTLTPTAPAKSGKPNLHVFSDWGVVTYSRVAPKYRDDTFLAFKSGKMHGRGIFDVVQRNMYSSWVNKWRSFNPGHEHPDQNMFVFAPNGQLFISDGLYGPKYTYLNNVLVFSPSPTSRCFNPWEGQLGECAKWLGWRLKESEKYGGDLITASSSNGMVHVSGEARDSYHPAMRLNSVYRSLVLLTPNVLVVLDHIETQTTSPLTHAAAFFHNVEAVFKQARLREMYGAKAVIKNLEYKMFWVTPEGQSPRAFVSKQSHPSEFQKRETNFVNVTMKLRPRVTRMAYVFVGPSETVLDMGFLESKENGVSLQLEMANMEYRITMATKHNDPVARQQYLGYPGYVVVRRGKRIVKFGINTTLDAANFNSKPIKKSDNITKMSLFLLAVMLGLVLLYFTKRNNRIKITKRKNIIIIVVIFTCLITLSRYGLECQNASCLPLIGTPELQVGQKELKIPKSVLSLPSVVITSLPGAGSEILGWLFYYNPDFLHLKVPSDLIQLPEIEKASINPFADACVWTEKEVSRFPSFASRIKMLRWSRHEIFGGRKKKSRKLMMWNETNEQLDSNRDDQSGSQMRNLLAAKTGEASAKKPEEVNYKFYTDDDLINHESEFPNAQSILHFQSGSWGLKLQWLQSVLGDTLRSLYVARDPRAWVANFLRDDMKLYDSMNVAQHIQSLTQQQQHHASCSYNALDSAMYKTLRPTPHKLLATLWAAHTDKMLTSVMKLGKRYRVVKYEDLVKSPRSMADHIYKFI
>Ech32
VYIPLLSFNSHKNGEGSQIGDQQAALSSTSQEDLDEESDDEDLSQKQKLVESQHRAMLRDEFLINMQKFATHIGRTIQQIEGEVRLDIPQMNLDGDVAELAKDDNLIHKIEAACLEWTKQIASALEIQLKKTPQGDGPLAEIDFWRERNAALSALSEQLKLHSVRKMLEILAKRDTMGDHAILQSFELNRSELNKYHVEAKDNVRFLSTLERHFKNVTHGASFQVVLDTLPSMMNALRMVWIISRHYNRDERMVPLMERIAWELAERVAKVINIRTIF
>Ech33
MFSWLNKDENRRKQPHTYNSVVEGLQELYKTTIFPLEEHYRFHDFHSPAMDAADFLAKPMVLLVGQYSTGKTTFIRYLLEKDFPGIRVGPEPTTDRFMAIEYGENDSVIPGNALVVDPKRQYRALGKFGNAFLNRFQCSLTQSPVLESITIIDTPGILSGEKQRLDRGYNFVGILEWFAERADRIILLFDAHKLDISDEFRRCIEALKGNDDKIRIVLNKSDMVDHQQLMRVYGALMWSLGKVINTPEVSRVYIGSFWDKPLHFDMNRKLFEAEELDLFKDIQSLPGNAALRKLNDLIKRARLAK
>Ech34
MAASSLLEKIGDFLECQICLETFKHPKVLQCLHTFCQNCLDQMAPDGTVVCPTCRAETILPREGVMDLKNNFVLANLLELVTSLQKPLVGEITADGNFNTSFMCSNCDESSAHATSRCLNCCEFLCVECVAAHRRLKALRHHVMRDIHAWLAAGEQVGQSHDIKSEQNGCSSSGAYTCSEHTNAEVTAYCEACDLLVCETCSRTEHTRSPHRLATIHEAAERQREEIKTILAECKRKLGVFSTAIECTVQIARDLQRRTDRAQKDLQNTSREYIRLIQEEQSRLINELHKKKEDKESEMAAHIDSLQRAVDMIRNMCSLADNSLINGSHVEVLRAKTQLINRRQQLDRVSIRNMPIDTSSLRFVPSSEPNLMENKLGHIEDLS
>Ech35
MDSAVRKRVKSSPASESKTQGPQRPRGGVNAKYVAVFLVVLFTVIFVGTFLGLGVLGLGNDPLKTLMSKTNTRSEVWSSEPEETEMRNSAKPLPVSVKVAPLTKPTILWWTDKLFPHFQGKQTVEIECGLKEGLGTCLTTTDKNVLSDPLARGIIFYGTDFRAYEAPLPREPWHEWALIHEESPLNNQIFSHSVGMSLFNHTSTFRRESDFPITTQHIKNLKYLTERQPLPITKKNQHRQKLAPILYVQSHCNVPSDRDRYVKELMKYIDVDSYGKCANNKQLPENLQDPVESMEAQEFLDFISRYKFHLAFENGICEDYITEKLIRPLHVGSIPIYRGSPSAQDWMPDDHSVIFAEDFKSPKELAAFIKRLDENDGEYQKYLSFKEVGIQNNLL
>Ech36
MARTLALFVGLVAVLTTGVAGQGADFSLGTATIRGDTLPPVVVSQPQDPVSASNEIIQRNTGINVAFGRSKVLEPETELKINVQPGDRCVVYVLSDPLSQIPGRLTPNRFPCDFGSGDVKYVHFGSRIPMRDRVKLQLRYDTETSTIIIPFMIDVTVESKQLVIVQKRVPLRVAELMGESDILDGAKLEFAFDQSQTCKVTILSSASGWPRYGQVEGGAGRLGSMIDCDEFLALGITYLHTSLNDSPRMDHIPMVVELRDADGNVVQQEYFQVDVRIDEGAENNPPSFSNSVMMVLELNQFIMTAITPDVIAAEDIETDADKLVFNITVPLGPGEGYITSTDDRNLPISSFTQEDVRNLKIAYVPPAEDSNEQRIFQFELEVVDSELATSEQNAVMIVVNPKNTMAPVATRNAGLTIFEGQVRAILPDQNLQISDENNLWDVVIAPISGPSHGTLRVNLQPRKFFTTDELMAGVVTYHHDGSETYSDNIIFRMNDGKNETEFLFPITMAPIDDQPPIVDVNTGILIQEKELKGIINTILSATDVDSDDSTIRFILEPPYSIQGNMVIRQDVLPADPQNWQLTGGFYERAVTEWTLDDILSGRLHYRHNGVHNSDIVMDRLLFRVADSGPNLSPVNEFVVKIMPVDDQPPYLYPGTDLEMSVDEFAITIIKKPDLRYTDQDSEDRNLYYTITDQPRDLDPNNPLPAGQIVLVETPDTAITNFYQSQINHLKIAYKPPGIELGITPRLVQFVFSVKDENGNLVSGQHFDIFLNPVDNKPPSVTNTGFSVSEGDEMVFDLSMLDAYDTDTDSSELIFNIKTIPNYGNIMIDGVPMQPGDTFTLDDISRGGVTYTNNGAEEFGDIIDLELTDGIHTVPVTIQVNVRPVDDEAPTLDLPPGTLGSFLEVPEQSSSLITNNILSASDPDTEDLRLTFIVDRFPLDGILENNGIPTAAFSQQDIVNGYIRYRHTGGEIGLTKREDSFNLTLSDMSDKWVKDNTVITQIEVYVTILPVDNLAPNVTVGDLFDVDEGGKSTINLAHLSATDIDSIDDDIVCTVVVQTTNGYLENISPSPGSEKSRAGIAISAFSLKDLRLNHINYVQSMNKGSEPQEDQFTFACSDGINTAQTYFFPIEINPVNDEEPQIFVREIVVEEGGMIKIDPVFLNGVDEDIPDDELHFHIIVKPVNGDLIQSRADIIIPVKNFTLEQLRSGVDIFYKHDGSETSSDSFTVTLTDGVHEVSAVVNVIVLPADDETPRLSVNDGLDIEIGDIRTITNRILQATDLDSPDSNLTFVVRLEPRNGLLQRLNKIDGTVLENITLGMNFTQWEIDNQRIRYTHTGTEGGRDLIKFDVTDGTNPLIDRYFYVNVDYVDNVHPDVVNAGVTLQEGGRVTLTTDILSTNDINSPDEDLVFTIAEGPIKGHLESTDNPGVPITTFTQLDLAGNKIYYVHTQDDEMKMDSFQFEVADGFNTVVRTFRISLSEVDNKKPVVTYTKLIMKEGANKLITPFELRIDDTDTRDPLKLKFTITQLPVHGNLLRDNSEIVTMFTMDDLNENRISYQHDGTESDSDSFSFIVTDGTHTDFAVSPNLEEFTRTPQKMRIKILPVDNGMPQIVVNRGAPTLNTLGSGHLGFLLTNKFIRAEDRDSDDSGLIYTISTLPRYGYIMNLGLGNISITNFTQ
>Ech37
NEQQWCALCSERLQGTEPKVLSCFHKFCRPCLEMRIAEPDRIRCPTCYQESQLGDLGVDGLPTDLFISNILDVVGSHEDDGDGVSLPTDRRNCNSCDEGQIASRLCRDCNERLCESCVQAHLRVRLTKDHHIVMLQSQGPNISSGRHRNPHHQSYQAQIQPVSDRPPSYCEIHTDEVLRLYCDSCSKAICRDCTMMDHRGHSCVYLQNAIEDSKAITLRLLSDAKNGMHALEDSLSHTRLMAEQVEKRTQLVVKEVQSVMRHHLTALEERERDLLRKVEKIRQVKGRALHMQMEDLKQGLESVSNCIGTVENALQTGTDLDVLKTKDLIANQVQALRGLRGHLQPHEDDQVVFTPPDAALHTAISSLGFISSSAYAPTSYATGDGLKRALQGKVTTFMVHAKDHNAESRCIGGEAVEVVIQGPEGGLYPAEVVDRQNGTYAVSYRPQLEGQHVVSVTIRGKNILDSPFIVTARTGRNYAKIAKVQLNFGNEGEGDGQLCRPWGIAVNKDNFIIIADRSNNRIQVFTPKGIFHHKFGSAGSRNGQFDRPAGIAMDSRGNIIVADKDNHRIQVFTFEGQFLFKFGEKGSKNGQFNYPWDVAVNNEGKILVSDTRNHRIQVFHQDGTFCNKYGFEGALWKHFDSPRGVAFNNEGHAVVTDFNNHRLLVITPEFTSARYLGSEGSNNGQFLRPQGVAIDQEGNIIVADSRNHRIQVFQPNGNFLCKFGIQGVQEGQLDRPSGICVTPDGVILVVDFGNNRIQGF
>Ech38
EVISSERVAKVQSTKGEKGSGRRKQKHAKKPKLSSDEEGDSSPDELELEEEDSDLESRSSGSGSNDEGNISEFSEESSYSEASSAPSRRSKLRLSLPPSPSWLEEKDITHLELPKSADDLTIDRNDLMTAFAVYEVLRHFHQQLRLSPFRFEDFCAALSSEEQCTLLAESHICLLRALMREEDGNSTTFGPHDVRDSINIQMIFLDGMTWPELVRCYIESDKEFLHVLPHVEAENYPFATATDKLKVLQFLCDQFLASNKVREEILSEGAITYDDHCRACHKLGDLLCCETCTAVYHLECVDPPLTEVPEDDWLCSVCKEHRVDGVYDCISDVEKSGMLIRHEPLGYDRHGRKYWHLCRRII
>Ech39
MAASLSQLSVLSQISEEFLLCQVCFERFNKPKILPCLHSFCEGCVQRYIPPGCRSIRCPMCKQETELPENGVSGLKDNFFILNLSDVFTEIAPAKKGDGPLRKAVCTICVGADPAEASFRCLECVDFLCDNCAPSHDHRLARFSRQHHIISVPASENKKLLRRDIFCEKHNSETVRFFCESCYRPICRDCVLVEHKDHSHTFLKDEVAKHRNTIDTLLHGVRDKIAAFEEAMKNVDEAEANLEANRGQAEYIITKTLEDYICQLRQQQKQLTHQLSRACDGRKKQLNAHRKSLQTGLENLLSGFDFTEKALGHGSELDILSIKDEVIDRLQGLSNISPQQDLTLDQLSQLYFVASENMIDTPLPLLGEIRCGDRTFVDMSEMGDSRSICSIESSELGDSSLSESIPKSPRRVVDSKPVVTTTKPQLIFHLKDETDEAGEFDWPSGVASSVDGEYVAIVDRDNDRLQVYNRKGKFECKFGNRGRQPCQFELPLDAAITMDDDPCIYVTDEYNHRVQKLTLYGKYISHFGDNGIFKQPYGIAITNDGHVVVTDIGKHRVTVHDAQGKLLNNFGSRGDADNQFNEPRYVAIHNDKIVVSDHCNHCIKVFTSQGVHLRTFGSCGSGNGQFIGPTGVCIDKDGNIIVADCADRVQLFNSEGMFIRHLLNEADGVSGPLGMTITATGELVITNLGTHCVNVFKYGGWV
>Ech40
SNLFGGIDEGLLARAEALAAVDVMSSMVKNNQTHMNIKNDHVSSYSPHHMNGGMHPASHHYGSSTSCGSRSIHGHMDHGEFLDQISATASLPGANNTSLSGADMQGMVVTSPHQSFATMSGQPGHFNAAHSMMSHNMTMHDLDTDPRELEAFAERFKQRRIKLGVTQCDVGKALANLKLPGVGSLSQSTICRFESLTLSHNNMIALKPILAAWLDEAEAAARDKRNSPGILNNIEKKRKRTSIAAPEKRSLEAYFAVQPRPSSEKIAAIADKLDLKKNVVRVWFCNQRQKQKRMKFSAQPR
>Ech41
MADLSLSMAEFEHFRPQHDRKHHFRNGVPSPSHSAHNLLIRTSLQKRTLEKKAKKVRFYRNGDRFFKGIVYAVSTERFRTFESLLADLTRTLSDKSHLPQGVRQILTIDGARKISSLDMLEAGESYVCSSIEVFKRIDYMKNSDTSWRVGVAKKEKDTSASRDSGTPMPRSTEGLIEDHRDFIKPKLVTIIKSGAKPRKAVRILLNKKTAHSFDQVLTDITDAIKLDSGAVRKLYTLDGRQ
>Ech42
FVFDLMVCGRYNNNESIQEFILRSPAPIDTAAKLSKNFRVQSTREKERARDLTEAGTFCECMAVDLLSVSASTSSAGHLLRSVDSRGIAFLDILIECEEKEVVAHPSVQRYLSDLWMGSLTWASWKIFLLFLVFIILPPIWVFFSLPLKCRFNKLPIIKFMGYLVSHIYLIALLCLTTVVTPFIEAFILSESLVPSWYEWLLLAWLTGMLISEITNPGDRQGLGWIRVIILAFSAVACVIHIIAIPFTGTTRLNLIYARNQLFAWCLLFSFAALLEFLSFHHLFGPWAIIIRDLMKDLMRFMVILLIFLVGFMLHLSAVYQPVYKIDPDANVNDTTIQTPVDTFNILFFSLFGLVEPNDLPGTNRNPAFTTILIKIVFGTYLIVTLIVLINLLIAMMSDTYQRIQAQSDVEWKFGRAKLIRKMNKSSATPAPLNIFTKLATYCKAAYKHK
>Ech43
GELTITSDMEDLSNALFLDQVPETWNKRAYPSMLGLSAWYADLLLRIKELESWTADFALPTVVWLGGFFNPQSFLTAIMQSMARKNEWPLDKMCLQCDVTKKNKEDFSSPPREGAYVHGLFMEGARWDTQIGMIADARLKELAPSMPVTFIRGISVDKQETRNIYECPVYKTKQRGPTFVWTFNLKSKEKPAKWTLAGVALLLQV
>Ech44
HLSQQDNLLPKRYLGQPTSFTHPHLLKTDELTPGITLQEYLSRRTRIMSAVGSSFNATSSNHAVVVLAADKKYMTDGIPYPFRQSTNFLYLTGFQEPDSALILETVPGKALPEHKATLFVQQRDPEKELWDGPRAGTEGALQFLGIHESKPIGELNETLHCLAKKDELTVWYDIFKPCNRKLHEEVYTHLIQPCRTRGHSINTLENTLDLQRVIKSPAEGKLMKASASIAAKSIQEVIKLSHPGVNESILFAKLDHSCRVQGAEFLAYPPVIAGGNRANTLHYISNNQVVLDNELVLMDAGCEFHGYASDITRTWPINGHFTQPQAEVYQAILDIQKQCIEMCKVGRTLDQVYYYMLVGLGRRLQQMGIVQSGHEEWQLCK
>Ech45
MTAYDEIASWTTSATGGTVSSENFTAELTGNNTGADPRPPFGTHPLWAAILIIIVAGCLSVFTVSANLMVWISFFMDKQLQVINNYFLLSLAVADVILGAISIPLYTVYLLQGEWRLGPVVCDIWLSIDYAASNASVMNLCIICFDRYLSITRPLTYRANRTPRKVKFMISAAWGVSLVIWVPLIIGWQFFVGQRNIGEGYCAIQFLTDEIILNIITIVIAFYVPVSLMCVLYYRIWRETEKRARELGNLQAGGRDTNTSKHLLSSDEGNEHPEKSHRCAGLKARLLCCVISDIYDDELEESSDIASTMPATTTNSHHVPSGKSRSNHNHVHSASSKPSSPSLSPETRPKRAGRVTPESPVSDADKSFAASLYTILIKLPGENGVNPGSDQPKITLIEGEPINDTCAALLQDQDGTHLVTPHKQQHVCHRERAGSTTSIQSGKNKPLTISTISMVNKMAARAKTNVVKRKKSALIREKKAARTLCAILSVFIITWTPYSILVLATYGQNLEEQPVLQKMFDIAYWLCYLNSTANPICYALCNANFRRSFIRILHCQWKPKRPNAHRTVHQTNSSTRR
>Ech46
YLYCDEVDLTPDNVLTTLYAAKKYIVPHLAQACVSFLERSLSARNACVLLSQSHLFEEPDLMQRCWEVIDAQAEVALSSDSFLDVDFKTLESILMRETLNVKEIVLFQAVLRWADAECNRKGMHPNPENKRKVLGKALYLVRIPTVPVTEFANDAAQSGLLTLMETTNVFLYYMAKNKPKLQFVCLPRKGLQTCKVHRFQSSAYRSNQWRYRGRCDSIQFSVDKRIFIAGFGLYGSSSGAADYGVKIELKRSGKVLGEAQTKFFSDGSSCTFPVMFPNPVQVEPHAYYTASVILCGSELSYFGQEGLTEVTDHNVTFQFQCSPESTNGTGVQGGQIPELIFYA
>Ech47
HPKLDELLPKYKSKVLEKISTNLPLKVIAHLVSDEGYWQRCCKSRWQVCDVSKYAGSWKRMFFERHLEHIIEHFVPETTDPTQLSETLPLASPYIKQLNIKQLLPPVKEELSKQVEDVSDAGSDAGLDGPSMDHFEFSLVTQKLPYLQELRITYGVQDCGMNFEWNLFQFTSRDCLLLSKCIKSCRSLKIFQLHRSKVDDDKVRVFIAHNLDHPSLQELDLSHNMIGDSGARAVGKFLNGHCILKKVDLCNNRIRSSGAAAIGHALSKNTTLKHLNIRLNRLGDE
>Ech48
MEDSIGKSAPEGIAGARNEAALLALMEKTGYDIVQENGQRKYGGPCPGWEGQPPSRGCEVFVGKIPRDLFEDELVPVFMKIGKIFELRLMMDFSGNNRGYAFVMFTNKEDGKKAVKQLNNYEIRKGRYLGVCPSVDNCRLFVGGIPKNKKRNEILEEMSKVTEQVTDVIVYPSATDKSKNRGFAFVEFENHRAAAMARRKLIPGRIQLWGHQIMVDWAEPERDVDEDIMKN
>Ech49
SVVCENVIMKENIPDEKPVMELNQNGAEGKGVKRALEDDDPEMPEADADIQKEKPKKKRSKRARGPPLPKNALMQLNEIKPGLIFKPAFQTGPVHAPLFTVEVEVNSEAFQGTGRSKKLAKMHAAEVVLNSFVQHPNPSEVLRVVGQPVFNSDFTADNFENPKIFNAFEKEQQSKSSSGTEMSSPPNGNKMSLLASPLNSASALSSDSRKNPIMMLNELKQGVKFEMISESGQSHAKNFIMAAIVDEHKFQGSARSKKLAKARAAQAALSALFNISPVVLPGLQPIPSDGLQLHVPQVLADLVHSLVEGKFSDLTSGLPSNMARRKVAAGIVMTKGEGIEDAQVISLGTGTKCINGEYMSDQGLAINDSHAEIISRRGLMRFFYAHLEHISQNEGEKSIFVPSPSGKGYTLKAGIQFHLYISTSPCGDARIFSPHEATGEENSSTDKHPNRKARGQLRTKIESGEGTIPVRSGPLIQTWDGVLQGERLLTMSCSDKLS
>Ech50
MSGFEEIGIAGPDHLREALTNCTDPQQAIEDFQAENGILLPTLQPALPLLDLHNIRRYEFHRSIMEELRQQLIDKCRQLSEVGNKKSYKTIEELLSKCFPLIRVKSVQPVVMEIMKLLPRVPSKYLAVVVEDRELYKCASMEVKRQIWEQNPSLYGDEVSPILSDYIKSKEAILFGSETINSHMFFSVTPKTRRQGEVVQKLAQMIGKSIRLYDMVLQFLRTLFLRTRTVHYCTLRAELLMALHDMEVHEICTEDPCHKFTWCLDACIREKFVDEKRARELQGFLDGVRRGQEQVL
>Ech51
IAQPCICSVQIALAELFRMRGVTPDAIIGQSIGEVAAAYAAALISLEDAVKLIYIRGRQLRKTSGLGAMVAVLHAVEEVQARLENSEFLSVIDVAAVNSPTQVVLSGDCESVARFVDTLKRDGIRCVTLKVQNAYHSYQQDDIKKDFLKKAKFLETSNKDSIINNPVIPMMSTVTNEYLDRETANSPEYWWKNIRQSVLFRGACEKLLKEGYTSFLEVSPHPSLSPAIRDCLSANPASNKRFVTGSLRRPSDIRDVADDKVNILRSLARLHVEGYPIDLNLLFRDGDFKVMSLPTYPWQRVLCSGTTEKSLKMFRFPAKNHPLLGKSQSLSHFSTDNGPRVWCAKYSMATVPWLRDHKLQGNIVIPAAGQTEIMLAASKAMYPDSETITLRDASFERFIFPSDMKGMLESTVVTKPREAQFALRSFNQADEKWTLHGKASIDIPGKSRLSYHQLEDQFHCLKLAIDDIRRKCPYEVQQEEFYARLWKGGFHLGDTFRCVNTAYFSPDYSEALLYASIPEALEKEFRQYVFHPALLDSMFQGIGICQMFLEQEKARNNHNVFKTWFQVPRSVQKVRVKGTAPSQVAFHVRMTHVEKGETVGDVVAADATNQWVFAQVDRLAFENVHSNEPDEKVQLWRREWAPIHVDFSETALHQIPMKRMHSRPLSAIGSENPGAIIIIKDKQGVSTELKRRMEMESVVSVLDPRILVDGDERFRRVLRSLGQVTDLIMLSTLDTKQLGSLSSINIDNFEEAQTMTATSPISLYRAIVKHDAKVKPRLWMVTRAAHAVHDTDIADPMMAPASAVNLTLMHEDPEFPLVTVDLPSLLDPEESAEWLYQYMRSAPTDENFVALRRKMPMQAVDHTKELAFEAQALRIVMQPQSSFSAPTLSSNWQVDVDDTLKQKRLVVKQNQEAPKVTSSEDIAVRLSAFSVQQQKDAPEKSTGLSYLFAGKINNCSEELQVLFRMRHNVLGLRSGGKIKATIWANASELVPIPANLTPVEAINIVRDYLPAFVAFHDTLKLNENGSVIICLSSLRDRVGLATTHLALEQGANVFLHVETDDDNILPVEKLLGILGDSRVVITSGDNFHTLINDGSVDVLLFAGEMPQDSNNLKKLVGKLSPFGTIVHIHGRNGPSESRLNVMPPNIYFLSIDMGLGRFDQMKPRLQDSMIRLLQMFSVHNGFQALKTLTVPTAPISKLSRSPHATIEDMTVCIDEESIPTTLDFDDINFTANGDAAYLVTGGSRGFGLMTVEWLVKSGARHIYIISRSTPEEEAVLKFKSFRDTGARITHLKVDMSKDHEVEKALAAIRDNEDLPLEGIFHCAVVYNDCHLRQVTTETWNKVMIPKAYGALVLHQLTLKMGFSVRYFVMMSSIVEMLGNEGQGAYCAANTFLASLCSMRRKLGLPATVICPGIINTAGHAARAGFVSHWEKMGMQSLPPSEILKGLGCILATDYPQLGLTGAVNKKEYAKANSPMLSHHFSEPAGTFSVLKSLFPNRESFLATDNDIQIRIRLLSRVEAHELIFKTLSDHLVQRLGLSADVCQEATLLSIGLDSHMSTELSAVIQESFGVTMTAMELLNDTLTVKDLTQNVYTKVMSSATEEQQAASSEDTMGTASHQLWFRIDDKVQKPSHQLVCFPSVGGGPSMFAAWQQHLSQNNVQIISLQMPGWEGRENEKPSHNLSDVVQRLADALLPHLHKGNFSFFGHSLGGLTAFELAQLLWKNHDMLPNHLFISAWYAPTQSYPHPEELNISSSAFRKMQRMISSRGDPMKITEPFPVRFSFLDQSTISNPRLMMRLVPSIEASIMTCKKYRCRHRDRLPCNMTIFGGKNDPFVNPTLLDEWTKQITSESNFKKLILPGKHMYILTAGKTILKEIASTLSQPQKQDSPPEKKKVRSYSLGVDAEASEAGPSDGASASASSYHVGKPVPKPRSSFS
>Ech52
LTPFMFGASKPRPPFDQNGEQEQIGVVERESRMSNSVLDTPKHKAQGPWPHGGVGMANGFAGNGIDPLDDFVAGGGEAILSPRHHGDMPSSAVPGAGGHQGNFKRSSIDSETGAEEPSPFQNSNHRDIINSNSIPEGMSALDRESTSPLKADTATPESKDQQASGSDGSGAAGSTQWTSKGHFSIGVSDGQGSPKTGMSPKQGRKSRTVFGKRDRTASPSSKDRSPARIKASTAKTEIKESAQAAIATSVAECARCVFAAFLWHEGLVHDAMACASFLKFNPHLGKQTSHQPKDPQREAKLKNRHSMDFSKSLNDGMFFSETRNSNRDVLNQNEADLPTSPGPVISGEQREHVQDIAKAPIEESPKSTPALQHLAEKLAKASPLSSPKHSPKHFPKGSPSRSPKVRKQQGTVLIKGENGVSSSDSDQRERASSTGADSVNHRNAVRDSESLKPPMEAQLPSILPVTLKFLLSFWEELTQATINIASQQLVLPSPAPITKSRSRIESKSRDKEKDPKGKKRRDKSVRGGRGNLFGEAAGVPVGGSDRETVCDLCHGVFPHPVTYHMRQSHPGCGRHAGGQGYNSSGHYCGGWAGNCGDGGVGGSSWYLMCERCREKYIRERQDKLKDKVKKQRKKLPPLKTPKMLPPLEAHHVMKANAMFLLDLASAAGPTYPGTSPMRKATRFDLPILSETEALSSQFPPVPFQFVKLMRRGSVSDCHTLMVEGRSIHMMSRTDHEIPVPLTKSASVDGKRL
>Ech53
YLEQGLLVRDTKKLRKCYMKSWMFKLDVLSMLPLDLFYLVPGVGIHATILRTPRLLRGPRALECFDRTETVTNFPNVFRVINLILYIMIIIHWNACLYFIISDSIGHGTDGWVYPGEEGPFPLNMENDTLIHQYIYSLYWSTLTLTTIGETPQPVLDIEYLFVVFDFLVGVLIFATIVGNVGTMISNMNATRAEFQNSMDGVKQYMNLRKVSKELEGRVIKWFDYLWSNKKTLDEEVILNTLPDKLRAEIAIHVHLDTLKRVSIFSDCEPGLLVELVLKLRPQIFSPGDYICRKGDIGREMYIVKQGKLQVVGEDGKVVFATLSEGSYFGEISILNVPGSLSGNRRTANVRSVGYSDLFCLSKDDLLDALKEYPDARTILEERGRMILMKDGLIDEEAAKKGTKTTEQAEQEEKLERLEANLNHLQTRFSRLLAEYSNSQMKLKQRITRLEKKMKGMKRESETTAPPQPPPSEPPREFYLQ
>Ech54
ILVYSLYEDQITVHSKGKPEKVRVRKTYADVADACYKYGGTTLNIMQIIDVIAVAALYLELAGSLLVDTFYMAGLSKLSWTIICGMFLLPTIFFRHLTKISWLSCVAVVSLIIMFFSVVWYSLGKSISWDITSVPAFNLQRYSVSASIILFNFGTQFIMPGVEDSMSDRSKFNVMVNFTYVITGVLNIAYALFAYLSFGLDTKEFITYNMPLGPLQGAVSMLFVIKSLLSYPLMLFLVVNSVDSMKLSFLPPCSGPTPDRMPPAWAMIFRALLVLFTLLLAVVIPHFTLLMGVTGSLTSPWLDFIFPCIFYLKLKRNSLACWEVCLNWFIIGVGFVGGIVGLIYSSIALINAYSEDFS
>Ech55
MYNPGDDTLVIERKDVVDTETEDEDDDASSSSGKRYKGYCFGRLNPDLLLCKIFYFTFYGSYGSLYPLIAVYFKQLGLTATESGILVGIRPFVEFCAAPMWGAVADTWRKAKFILLLSLVSWLVFTEAVAFIEPGNTVCVMLNTTNPNITVVVDSTGVRITHVKSVPKGHVEVVDISVKKRKYSNILLDDVSFLNESFTQRNELFTTDENSVSTPPIKAKKPLDRTLTFIKYKYENTKSVFILLLLLMIVGEFFSSPTITLADSATLGYLGHQRMELYGRQRMFGSLAWGLIMFLEGLILERTKIVSVECDGYAMQEKENYLICFGTYAVLITCSFFIATQLSFTYQAAEKKKLTTYKDQSSDELILLQQVNTSGKRKETYTSKKKKQLVLENSDDGEPKYSEVLGLYASVKYGTVLYVVWFAGFGFGFLFTFLYWHLKELGGPPTLFGVASMVNHSSEVTGYFFSSWLIRKMGHIPLICLGLMCFAVRFIVISWLVNPWWVLVVESLQ
>Ech56
FTYNDLVSPRFLNLIANLSGCTTHSKIVNCSDICYHRKYRTHDGTCNNLQNPEWGASLTPFRRLLKPIYENGFNTPVGWNQSHLYNGYPKPSVRKVSLEVMSTATISNHDKLSHMVMQWGQFLDHDMDFTVTSLSRARFIDGVECKDTCENQPPCFPINVPDDDPRIRRMQCMEFTRSSAVCGSGSTSLFFNSVMPREQINQITSYIDASNVYGSTKGQADNLRDFTNNLGRLKAGLGVETSTKRLLPFNRNTPIDCDRDIRESPIPCFLAGDFRANEQLGLLSLHTIWFREHNRIADELLKINPHWDGEKIFQETRKIIGAAMQHISFSHWIPK
>Ech57
NCLEMERYLKAEPCQTQDKKIKEPENPWNKFILSCQQVIREKEVETLLSLSDSESNDSRFDIDTMSLSSSSGASWDSSGELSPSPTSTVTCDPFRAEFKAKVSTVTLTPPSSPEIARMMPVTVPMNQLVAVSMVHSNGTIVDRTTVRVRSVNPARSIGKRAESPDSKRRIHKCQFTGCRKVYTKSSHLKAHQRTHT
>Ech58
VLEVEILPQDDNWGDNTTAITGTSDRSSMEDLTQLAKSMDSTGFDCSRYVGYVLAVVIGLAAFLSPIAFVVLPIVMQNRSPCGTACDGLFISMAFKLLILLIGSWALFFRRPKASFPRVFIFRMIVMGLLLVLVVAYWLFYGVRVMQQEQVDYNGVVLYAVSLVDALLFVHYIAVILLELRQLQPMYAIKVVRSPDGASEYYTVGMLSIQRCAAWVLEHYYRDFKIFNPHLLRVPTSRVANKISNFKVYDVDGGPNESVTNRSRAIMAATAHRRDQSRNERFYEKQEYERRVKKRRARLELAAEEAFNHIKRLHEDQSMSAHVMDPTEAAQAIFPSMARSLQKYLRVTRQQPRWTMDAVIGHLTMCISYNLSPKAFLEAFFEPGPTIVQSVREGVASQPWELVSDTLVSRPIKEGGTFQLRQGEVMLQVYVMRIPHLKFKEEAYDYKNNRFALRLQSETSV
>Ech59
MGGKDYYKILGVAREAGDDDIKKAYRKMALKYHPDKNKSKGAEEKFKEISEAYEVLSDKEKRAIFDKYGEEGLKGGSGPASGGGSGGNFKWTYHGDPNATFQSFFGGEDPFKIFMNFGGPGSSGGRGGQHIFSTSTGGDPMDVDDDFGFPGFGMPGMPRMPGMQSAGKRQDPSVHHDLRVSLEDINRGCTKRMKISRQVLNPDGRCKKTEDKVLEINVKPGWKAGTKITFPKEGDQSPNRIPADIVFTLKDKPHQYFQRDGSNLHYKAKVSLKQ
>Ech60
MMTCRSGGLMRNAHRWGLSLWQNIQLRLVPDVGCCRHRAFHVSSTVRKDHSEYTHIIVGAGSAGCVLANRISAEPSNKVLLLEAGPKDYSWKIHMPAALMYPLSNDTYNWYYTTEPVPHMGNRKMYWPRGRVWGGSSSINAMCYVRGHALDYDRWEKEGAESWSYANCLPYFRRAQTHELGSDDYRGGDGPLHVSRGKTNNPLFQAFIDAGVQAGYPATDDMNGYQQEGFGYMDLSIHKGVRWSTASAYLRPAAKRENLTVTSKTFTNRVLFEGTKAVGVEYLEKGAVKTARASTEVILSGGAINSPQLLMLSGVGNADHLKEHDIPVVAHLPGVGENLQDHLDLYVQYECTQPITLYKAQWKFPHNMIRIGLEWFLFQTGLGATPHLEAGAFIRGRPGVEHPDIQFHFLPSVVINHGQDMGNCHAFQVHVGSMRETSKGYLKLRSKNPTDHPIIQPNYLDTEIDRWEMRQCVRLAREIIQQKALDPFRGRELQPGPKVENDDDLDEFVRQTGDSAYHPSCTCKMGSSSDPMTVVDSQTRVLGVENLRVVDASIMPSVVSGNLNAPTIMLAEKAADIILGKKPLPKSDAPVYHPASLETQR
>Ech61
KENESDEGSFYNELPTNPLVEPGTMSIVIILYTVTCLMGMFGNGLICLVVIRRPKMRTVINLFICNLALSDLVLCSFGAPLTLVAMLSSSWTLGLAPCRIYSMITACMVFVSSLTFTAVAIDRFCLVVYPFLRPIDKVKCIVAIVIIWIIAIAMTLPIALQSYIIDLAEIYNITTHTIVCIEIWDYTENRKKYTIALFVVQFAYPLLLVSIAHASIAIKLMRNVKPGARSRDNDAMENRRRRRTNRMLSAVVTVFAVSWLPFNVVSLIQELGEGDTPSHFTGAAVYLLAVSSTWLNPLLYAWLNDNFRKEFHRMMPCIPCLKETRNVGCVKPSQPGASTTNFMIDKRSQPSMATYLQPTSVEKSSSGKSGEHDTTM
>Ech62
MATNDLRLSVPLCLPKHPQPFAVISEHWQDKLQLSSPRSDNTDSPEDDIYSFGQVYEESLYKLIHKHLELDTDNRLAYVGANKGSLAEKIREKFCLLQPMVNIFPGLIHYQQTPNQRMLPFKVCHVGAEEYFRQLADDLIKDHKEAPFDKIILKDSVEHFTNLAETFSHIMRTLSETGKMLIIHRPGPMSTLPVFSEATRRFAEEDSTDEPYIKIIRSLQDAKVDAKWEVETVPIIMPKVKWLAMLQERFPPQMEIISNYQVQTGLRELTEGMFKYQGEQVEFFDRLLLITASHRMKNSEYPSIQRHGAAAGKPYPGLMDMKYTLKVTPDIYGHVNKRVEEEDKRNKILF
>Ech63
PCDPHYPDYSMTREFCAESGINNSNIHYNWEVAMPTDAEGSRAPFERIVDFTPFTNPNEKVLDSLYFSRRFHIRCIAQPYDKSGRPGVPLRSNIVVIGTDNGICHTPVTAGVSRGFQAQSFIANLRYIDETDDAHPNTLHVSVEIPHQDGMLPAISTVPLHNIRLLLTEPVYRQQHICSNLINNPSWGGLTDYSFLQPADLDSFVISPGNNYPYQFDPELRSTKALNLYQHLNLKSCTWTFDAYYHMTELIDLCGGAVTTDFQVRDTDESYLTVTVPLYVSYLYVTAPTGWGALDHRTEMEFSFFY
>Ech64
MVDATMVDTYSISRKPNVNLQGASRTRSLTTGEPLSYPAHITDSTGRTVGNHAQHVELPPIKSHTIGGTKVQKTSENIPNGIQVQQLFEPDDNHNYKRQVQPPGKVSNGMVTNHARRPSSDNSTDSKSNSAKQRSLPMTPEEAMKMYMHKLTSYEHHEIFNTQQIYFVGPNAKKRQGVIGGANNCGYDDDQGSYIHVQHDHVAYRYEVLKILGKGSFGQVVKVYDHKTNQHIAIKMVRNEKRFHRQAQEEIRILEHLKKQDKDNNMNIIHVIDSFNFRNHICITFELLSMNLYELIKKNKFQGFSLQLVRKFAHSLLQCLDALHRNRIIHCDMKPENILLKQQGRSGIKVIDFGSSCYEHQRIYTYIQSRFYRAPEVILGARYGMPIDMWSLGCILAELLTGYPLLPGEDEGDQLATMIELLGMPPTRLIEQSKRAKNFINSKGHPRYCTVTTLPDGTTVLNGGRSRRGKVRGPPGSKDLVKALKGCDDPLFIDFLKRCMDWDPQSRMTPSQALRHAWLRRRLPKPPVVDASASAKHKRHGSSAVSKLPPTGQNASAKTRQAGDPTARTVLPKIVT
>Ech65
SLSPGQGATLPLNNRRTFVVSFDILLMSNSTITVTVQDDKDKPHSIHYVAMDDKVSHKGSHIFYGIGECSQWRRVTRDLVVDFQKGLGQTNKRYVTNIQIGLSRVNKFTVHGYGRIDNITLSSSSHMAQFFDAANWLLKNQDSNGGWPVMVDRLLAPGFQVLSPGWYSAMAQGQAISTLVRAYVRTKDRKYLDACVKATKLYQIPSSEGGVKAVLFDQYTWYEEYPTTPSSYVLNGFIYSLIGLYDLITIASPEEGRDALQLYEDGIRSLKKFLLLFDGGTGTIYDLRHVTLGKAPNLARWDYHATHIAQLQLLASIDPDPVYKTTLQRWLGYTKGIRAKHN
>Ech66
MSLRRVVGRIIGKQELGTVFLSLILGFMLATWLRVRQGMDLESDAMDRIAMANKRCNAAVNPRAAPQDSTVPPSPPKNLIYVGVITAEKYLSTRAVAVNRTWAKTIPGKVGFYSSATSFMEPGLNLPLVRLQGVDDSYPPQKKSFLLLKHMHDHYIDKFEWFMRADDDVYVRGDKLETFLRSINSSQRLFIGQAGLGKQEELGLLNLETGDNFCMGGPGMIFSRETLRLVVPHISYCLKNMWSIHEDVEVGRCIKKFAEIDCTWAYE
>Ech67
MSEASMIGRKFLVTGATDGIGKHTAFRLAQTGAMVLMHGRSTEKLRKAIEEIEQKTGNKCLESYIADLGSFDQVRSLSEEIHKKHSSLDVLVNNAGVYLTTRQESKDGYEMTFAVNVLAPFLLTSLLMDLLKKGQSSRIVHVSSISHHNCPKGGLDDLNSKSNYADGRGAYGLSKLCDIMFTYKMARDLKADDITVNCLDPGTVNTNMLIKAWGPIGIPIEEANFVFRAATDPVLDKVTGKYFVDDKDTETSAIAYDREKQNKLWATLVEITGAVY
>Ech68
VRSTAACFVVPLATGMSLVLCFLALRQLRPNARYILWPRIDQKTCFKSMLSAGFQPIIIENRLEGDELRTDIDEIKRQIETLGAENILSVFSTTSCFAPRVPDRLEEIAKLCKDTDVPHVINNAYGVQSSKCMHLIQQAARLGRVDAFVQSADKNFLVPVGGSIIAGMDEKFVDKIAQTFPGRASASPSIDLFITFLSLGANGYKKLLKERKEMYTYLQDELRKVAEGHGQRLLKMSHNPISMAMTLGHHTEEDVKDVSEVGAMLFKRSVSGA
>Ech69
MGFDLDRFTKAVDEDFKCSICLAVLENPLATPCGHVFCGNCVLPWVVQHGSCPLKCDKFSTKELNNVLPLRNLILKLEIRCDNHIRGCQEVVQIQMLSPHLEDCDFAPVTCTNKGCEVVVNIKDQVQHETKQCEYRAVGSCEQGCSLVLQHNAVADHSCLKALQAHTSNLQTKISNQDHSLKKTTMRFGKREKSLLAQIACLQNENHMQALRFQKKLNECKAELEYMSALAVYDR
>Ech70
GLHAIADLLQVDYESNGNTTDQYAITVRRYAGMALTNLTFGDAANKALLCSMKGCMRSLVAQLASENEDLRQVAASVLRNLSWRADLASKKILREVSTVGGLMKCALEVKKESTLKSVLSALWNLSAHFTENKADICAVEGALEFLVATLTYKSPSRTWAVVENGGGILRNISSHIATNEVYRQVLRDHNCLQVLLRHLKSSSLTIVSNACGTLWNLSARNKYDQDLLWELGAVSMLKNLVHSKHKMIAMGSSAALRNLMSARPDLLNTSENHKEGPPTLHVRKQRALEAEIDKNLRETYSSMEKDRHALQRRIPVRNQHRSPQNSADYSPVPQRIAIWNPQQSPTHELILNQHRERSHSPTPRQANSREGGGSSQPAHPRDQDVRKLSSSGRNGSDVEPNRTDEGSQNSSGTGSLDSNHKRQTGSSRIAQ
>Ech71
MRWPCVAATYMDCCCTPWCMYTLYTCTCFPQPKQDWCSHQSKARKRRCITPKGPQDDMSGEAHISCLFPEILALIFSYLDVKDKGRAAKVCRAWRDASYHRSVWRGVEAKLHIRRTNPSLFPSLVTRGIRRVQILSLRRSLSHVLQGMPNIQSLNLSGCYNLTDFGLSNAFVHEIPTLTVLNLSLCKQITDTGLCRIAQYLKNLEALDLAGCCNINNPGLLVIARGLPKLKSLNLRSCRHVSDAGIGYLAGMSDEPVKGVCNLEDLVLQDCQKITDSALSNVAQGLLRLRSLNLSFCCGVTDSGMVNLSRMPSLRELNLRSCDNISDIGIAHLAECGGHFTTLDVSFCDKIGDAALTHISQGLYNLTNVSLSSCHVTDDGLDRLVRNLHGLTTLNIGQCVKVTDRGLKLIGDHLHKLKCIDLYGCTKITTVGLERIMQLPCLSVLNLGLWHKR
>Ech72
ERPFQCDVCNKAFNQKGSLQIHMTKHTGDKPHKCDFCPSVFSQKGNLRAHIARVHEVNKEVAMYPCESCTCSYRKLGSLNAHITRVHGGLVSSEDKEEEAPTTTLGTGTATLQLDGTMLSSSMVSDVIQQLLEISEHSEEHSYAHQQIQQLAMGATCNISSDILQQALENSGLSNDKQPGQEGKTDSPAIANRAAVAELLQKQKSLRLRCGRLHSCKYCSKTFKKPSDLARHIRIHTRERPFKCTQCFRSFTVKSTMTAHLKTHTGVKEYKCHVCNKLFSTHGSLKVHLRLHTGAKPFECPHCDKKFRTTGHRKTHISSHFKENSLRRLKPNRQRPSKPPRPEIELPDVQLQEPILITDTGLIQQLPRNSAMYNNEYIGNTIHHGVSSIDRPYKCGYCAKSFKKSSHLKQHVRSHTGEKPFRCLQCGKSFVSTGVLKSHSRTHSGIKSYKCLICTTTFTTNGSLKRHMSTHSEVRPFMCPYCQKTFKTSVNCKKHMKTHRRELGLQALEQVSSAEGSGQSGDNQQAQIQPQPTSQQSIVDQLAAVTAAQNQASLLGQLNNQTHEVLRQANLESGEANLSSQALAQNTLTQSNLDALAAHDNLTHATINGQTFMLTQQLATLANSHHSGLTQEQQISLQTQQIQQQLEAITGQSGIFQPTVINVSQPEQPPPQTVNQRMRMLRAGMEDVKRTYRCGYCNKAFKKSSHLKQHIRSHTGEKPYACIQCGRSFVSSGVLKSHQRTHTGIKAYNCDVCNTTFTTNGSLTRHMTIHSDVRPYDCSNCGESFRTAIHLKRHVRSVHEEAERGQGVDGRRPRNVVVFTEEETKELSKSLPPRNASVSEKVLIQEVLEKDRISEIQDKNELLEKGPKFAHKCEHCPKSFKKPSDLVRHIRTHTGERPFKCDECCKTFTVKSTLDCHMRTHRGGKSVTCHICNTVFATKGSLKVHMRLHTGSRPFKCPHCDERFRTSGSRKMHIMAHFKPIQTKRVSKTVQRSATTNAIQQYNIADSSNAVVNTGIEETEPMIQQQQQAFVSQPQVLPITVAGNEALSFGDNAIGATVLQGLEGLQLQLTATNLGQSLQLHGIDQSITVQIDPSLLQQLQHGSLNPIMLQTGDLNLGQIGLQLPQGDQVMGTAAPEQTLPQSVFSQGTDPQQSNLLVRIDSNLLQQVDNPPVVSDTNEATSVTLDPALITPTQPQDLPILTTALSSNSLQPSTSSILMTPTMSSVSIPQALNLSTVTSVAGALPEDLSQPVQQMTTHKQPQTSLAALDHTSAPITSMVTTQQPSVISSQTDPIINEMLQNVQDKRTINLGDSTLANNPAVDQQTFQLTLGGETLNLSQNIVLQSGMGGMTGASNQTLNQALEATATALNQALGVTATSNPNTVDVLKVNIYQDPDQDAAGKAMT
>Ech73
FGMTSPSTVQGRVMLIVYGLPGCAACILFYNLFLERLITFLAFIMKKCHERQIRRQNQNVLPNTGRRPSQQSDDNLESWKPSVYYVLLYLCIASTIIACVASVMYTSIEGWDYAESIYFCFVAFSTIGFGDLVTSQQREYPQPYLYRFGNFIFLTAGVCCIYSLYNVVSIVIKQLLNWVLKKLECNLCRRKKPRPRRNAITPGHLQRQVNSASKQQRNDNQANGVDITDVDSNYDSETDGRRMSGEMISMKDFLAANKVSLAVMQKQLYETSQHRKHHASSNGAFGLGQGVGGLAMLNNKLQETERRD
>Ech74
MTTQLCFNQSEAVELHGPHGLYIKPIAKLNISVTLPQMKTEGKSISNWEVMEKLKRMAKPDSFLVLRVSKSSLEFLRFEAEVEAKSLIKVLILRLDGKVIKLSGFPEPLKVRAAEAKINFPNRHDWDSFFRDAKNMNESNHGERPDTIKLEGLPCKWFSSTAEPDKPSELIIKKIFELFGEIRNVDVPMLDPYRHESQVIGGNFRTFSSFSTLTFEVYVQYSEYIGFVKAMDALKGMKLLKKEMSSEEGKEGKAYTADIK
>Ech75
MATTESTTTRFQVLSYDQVNRLDHVLRRETMTVHGRGNFPTLDMSLLDLIDVVRGKLEEAGVHVRGVRMNGGAASHILGASEHQSYNDVDLIFGVDMSRTENTHIIKEAVFTSLLNFLPEGVSTDKMSSCTMQEAYVQKMVKIYNDNDRWSLISLSNNTGKNIELKFVDRMRRQFEFSVDSFQIILDSLLFFYKLSEIPMNSNFYPTVIGESVFGNFNEALYHLNNKLIATRNPEEIRGGGLLKYCNLLVRKYLPASHEEIKILERYMCSRFFIDFSELPQQQQKLESYLNDHFVGDDICRYEYLMILHRVVDSSTVCLMGHERRQTLTLIADFAQEVQRSLAFHHQQQRHPLMFSNGVHQRQLNQYQNSNNHHHHHQHHHRQLAALPPPTNNHHHHHQQQRPFIPYNYKQQSQGGYFPTSPFHGQKAAPHNSRYSNFNANWMRYGY
>Ech76
SSFLFIFVSTDAQDSRGQPHWCHIAYWEHRTRVGRMYTVFLDSVNIFYELPHGDGFCLRSLTRDERSESVVRTRKKVGCGLTMSRESDGVWLYNRSNFALFVNSPTLDALPPSRTLTVHKLMPGYSIKVFDYAKSQMLEHARRDPEPPDGPTDPHSIRISFIKGWGPRYSRQFITSCPCWLEVILTRPRLH
>Ech77
RDYARVVLEPVQAHNLLTLQGLQAMCQLETTAIRQHLQFMRNCYTDKKGSCCRSWSIGNYVALLSNRSSCMEITEKDVADTVELLQKCSHFYRSRDLQPNCWESRESQEWKPCPTNIHEDCIRYDAVYSIMHYLADVGFLSVEKPNNVEVKNTMIIIPVYAGNDMIEIYEDVFKDKEVANAEVKVTGLCFNLKYDLFGEYLTTEALYPCLGVLIIIILMWMYIGSLFITVMTVISMAMSLIVAYFLYRIVFGIPFFPFMNLTTVILLVGIGADDAFVYCDIWKRTNSDHVNTPQVLILLDTLRHAVVSMFVTSLTTASAFFANTISKITSIKCFGIFAGTTILVNCFFTVTWLPAVVTIYDYYLNGYSSRRTEKREYRTHKWKHSCCTNILRCLNKIKYITSEWSRIFFDKILPCVVIKLRYVWLLTLGTLTLGGFILIFFNPKLQLPTLPEFQLFHSLHPFERYDFIYKDMFWFEKGNSTGSQVYSHLPLRIVWGVQPIDSGNPFDPESHGEITFDKTFNIALPEAQQWLFNFCARLRNQSFFLPTVGLQFKNCFIESFRTWMQTRSCIDINTGENLMPCCRESVFPYPEEVFDKCLRDAVSVLYYEFPMAFTKFTPGPRFGGPEDRVVAAIVEFDSTQTYTYSFEKIQVFWNAFENWVTSELKTAPETMKHGWITSFVDFYDLQDNLAHGMPIALGMSIIISTCVMFVTTQNLLISVYAILSISGTICVTIGALVLLGWQLNILESVILSVAVGLSVDFTVHYGVAYRIAPETDRESRVVFSLGRMGSAITMAALTTFVAGALMMPSTVLSYTQMGTFLMLIMSISWVFSTFYFQSLCRTIGPEGSLGQFPLLGCACCAWRKNTVRAADSEAIHSHSSEVPSSGESHELEPLSSFATSNLNSPKPSSSSFHSSSKYPHHLGVVPPQCLLTKQRKETPPLPGASGPLCSEVIWEGTSKFVTRLYKPVAQCEPAPVILPNKNPNVPDIWVKM
>Ech78
AIRTNQTIEFNLAQPVIQLVVTATDHGNPPLSSVVAVRVQVLDVNNNAPAFTQTIYSAYVDEDKAIGWPVTTVTAEDQDPSYHNRKIDYSIVSGNQAGKFEIKADSGDIVVFDSLDREVEDTYTLIVAATDRGLPQRNSTAEVVIEVQDINDHAPRFTQSQYSGSVQENATVNTSVVQVSATDGDIGRNAEIHFDIRSGNELDMFTIDELTGWITVKGNLDHDTVPEVRISVRATDRSIDNPLHAIIPVYIQITDYNDNVPYFPFMMYLERVAENQPAGTLVFEAHAIDKDTGEYGNLTYAITDGNGQDFFNIDPITGNVTTKQPFDYEAEDSYRLVIRAIDRGGESVSVQAQVEITSRDDYSPLFDEDSYSFSVAQDAAVGTKIGTVHAKDADKGIDGVVVYAFERGDEFFAINQSTGIITVKKRLDSTNRRKRWVDDHTYRKRRQATDGKEQYSLIVRASSGKNESKEAIVSIVLNVGPPSTGGRQTATPVTTILAVAIPIFVIIILVVIFLCFIRVRRKREYRQKNPKPSDYQAGDRSLSPRSYDATFDAVEMGHSAMVNHAMTPEQPLTAADTPYSMYPPRNIYNMHRNNMNSSMEVGRTDVSEGNSASSGRGSTTVEDEEIRRINERNVPEDQGGSVREKVLDSGIQQDHEDGLSLRDNASDIMGSPREKNMSYLNSASAESMHVFVEEGGGEAGGGMDIGNLIYARLDEVGAEEDDAIMDGTRAFGWGDDIQPSMAGSLSSIVNSDEELSGSYNWDYLLDWGPQFQPLAHVFAEIAKLKDDTVVKRQLERPQQKHKAAKQFPPPLLTNVVQGPIKPVAPLAMNNVVTTSNSHVLPRSPIVNESAFAAVGVSPDLSPSLSPLAPGSMSISPMVTSTGVSSGQSSSRGNSGSSTPQRTARNPRQAASIRFIPSFAGDEEEIQI
>Ech79
MRHQLSRDTSKWTRGSPEIRRTNSRDRMSPGNDRYEGRGGNKAGRSRSLEKEERGRVGRDSKRSSRGDHERDGGGGGREPYGGGGGDHRYNTYEKHDKEPKYSSLRVSNFPSHVSDMAIKDALFHEFKKFGEVNVRVAYSGDERFAFVNYRSSDLARDAKQAKGDRLTLFGKPLRIDSVYKRRSISPDQGFSGRQGQEPMGGRRQQRNMGRDGPGGGRDRDQGYDNRRAYGGSGGGDGYQSRERDRDRDLLLLPEDDPKATRTVFVGNLEEGIQDNELRNAFERYGIVEDVDIKYPPRGQGNPFAFVRFLNLDMAHKAMVSMSGQYIGRNQAKTGYGKLSPTTRLWVGGLGPWVSLGVLEHEFDRFGAIRKIDYIKGDDYAYIQYETLEAAQAAASNMRGFPLGGPNRRLRVDFADPDTGNRPYSIHSPPRKPVRDDAMGSYNNRYNNQEREFRRDNSPPQQYRDGGRNDQWQGPDGGGFRGDFNRRGGSWQGDDSRGDADWNRRNSDGGGKQFNNPRGQDNRRKRQASPGNDFVRDRPSDRGRPFKKRRSPEGGAAGGERRFDGSFDSPERAGMGNADVPEFHGRKRYADDGERRDGDGYRNDRRTSDRGYQVKQEGRRTEKYNSLIDLVKFLPQSWQNYIVLKNSAFSTCMYFIGGDVSVAESLLPASGTADESPLRITQRLRLDQPKLDEVGKRISDAGSGGHCLLLALPGPAQESTPAGTQSRPLRNLVTYLQQKQAAGIISLPVSTGSEDYGVLHAFPPCEFSQKQLLRYVPGLSSEATSEDHLAVVIVRGAA
>Ech80
MHLNRRSKSKLQETRFSNLKTVEVGRGRNGYGFTMTGQHPCVLSCILPGSPSDACGLKAGDCVMAINGENVTRIGHEQIIKLIGSTSGVLRLTVAEIQESESSDEEDFVPVPRVRYMRSKSVTPSSKIKTDLSREDQQTIMYKQHQLQSNVGANVASKFAPGHLSPYNQSGRAAVMLKNSASNHDYTYWNGKEFEQIRGAQKPRNVKRNSENKHYRRRPYSAQSHSSFYPEKEEDEGELPDPGLRPLTPVEVSNIMYPSLRSQARSGAQQRRLSASSGEQGVLMHAVVGYLGSIDIPASANLPMASLQAIRGCVRRLHLEQRIHSLMLMEIRNKGVSLINANHKVAVVYPAERITFSGICPDDKRCFGIVTSQNPEDNLESADSDDEPIGSSCHVFIVDPSLCSHNVHLEMAARFDVQCIHDPSTNTCQQFPTSSRPLLTYIAQLHREHGDSLHFADFYGQSPYPVGPRRSNSNSSNSDSGFGNGKENEANGHGERVMIVDVAGHIRNQRTAGQGLHEGLPNRHVVQAEINTSQSSYSISSTSSPEHSPQNGFKTSSSAGRLTPRARPDPILKDLNGRLTPLSRPSSVVLNTASGRLTPRARPDPIGFHSTQGLVGSNQEQQQTMFKERSQSVDIMIQPQYRPPNTNNTIPSLRSHVRGNDQVQVQRRHPTSTSVKGRPPTGRHSMYVKMDTGRTNSEAEVQVRKKIPVLQRDGAPVK
>Ech81
MASSIMPSLETNEGGKISHRRTSGGGMTFTSDRHPRNAFSVLNELRQKKDLCDVLLVVETVKFHAHKVVLASCSPYFKAMFTGGYKECRKGMIELKDIHPCVFSLIIEFMYTSEITINEHNVLTVLPKAVMYQITDVIECCCTFLKEELDPSNCIGISAYAQQHGLTSLHAAAREFICRKFCEVSKTEEFMNLTLVQLVALIKHDKLNVWCESQVYNACLRWILHSEGERRPCFEKLLGCGGIRCEHLTPAFLKKQLERCDFLKGEPRCKDFLSKIFQELRLHKICKTPKRNPISACVIYTAGGYLRQSLVNMECYNPEDDVWHKLADLIEPRSGLSAATVAGIFYAVGGRNNTTEANTDSNRLDAYNPLKNQWKTLAPMNKPRNRVGTAVLDGLLYAIGGSEGCNKHNSAE
>Ech82
MGNNSSKRRSHNKPSSPEHPPTSGRKRSLKPDLAAGDAENPVPEEDVQPPHRVNEETKERLLNPPGPKGQIDAHMHKSSDGKGSKGTGYEMKAEHREDEASYVEISQVELSGEREEPRPERDRFRGSYRRSGKFKRIMSSLSPQEAATMSGNESKMESTIHLANDVIQRMRSEDCEKVVEATQQLYRMVDDAWSTPRYGRDLAYSISDNLRTEGGLDILLANCKSDDKALQVNSARLLEQVMTADNRDYVVKHGLESVVKLACSRKEPTLLQIGMGLLENLFKHSEETCTKVTDRGGLTAVLYTCRMSDSITLRHCAAALANCAMYGGPANQQRMVDQRASEWLFPLAFSTDHSIRYYACLAVAVLSANQDIEKCVVNSGTLDLVEPFVTTHDPLTFAKSDKAHSQGRSEQWLLHLMPLLDSTRREAQCLAAFHFAMEAAIKKEQGRHK
>Ech83
QENIAVSKKQNQNNIILTTVLYTLVPITAFTVIVISVYWMCRRYRYSLLTSVPNSEPSPLSPPSPVLGHRPIQLLEIKARGRFGAVWQAQMGHQHVAVKVFPMQDRLSWITEQEIYSIPQLRHENILYFIGTERHGEGMAQELWLITEYHPNGSLSDFLKGNLITWGDLCKISLSMAYGLAYLHEDLPANTMYSAKPAVAHRDFKSKNVLLKSDMSACVADFGLACKFEAGKSPGDTHGQ
>Ech84
MCLSFEFRPGIYQGQWVGGMRHGCGIRNSVPYGMASIVRPALRTSLTSLRSEHENGSIASVPDNFGQRGGFVLDISDDGTTDTESRGGTFKRTDAARVSKALIGLRTKRKKDKNGSSSHHKDSSDSTQGSVASFRPRLNHQDSLKSNESESRMSSSSLQSSVMDSDFSHPSHLHDEEATGDITEVFLGEWKQDKRSGVGISQRSDAFQYAGEWHQNKRHGYGCLTYPDGHKEEGKWKNNILVASGKKKLFVIGSKRISDRVERAVEAANQAANIARQKADLAIS
>Ech85
MAGNASDIEVHFNPNADETPVEVTLRRRSSENSSRKRSLCPKLFERASGSWWNPKFDSSIIEEQFQINSFSQIRRRFRYALCYILAACVVWLIYLPIRNTVADESEDDCLEDLHLDSQSWIMFEVGVGCLLALCIILLVFTLTEHYQKHVMKVSILLGMCLCGLTLGTFASYSPGGGHNTMTMSSVATFAVCIETILMMYTMIPVPFLYTVIPMLIFSVAYELLYFVYVDKHATPGAVFTKLFLHMCVHLMGIHVYFMSQVRSRNTFMKIGQAVVARHQHQMEKQLKETTIHSLMPDTVFRELLNKSEKEKKDSNPIFRPFYMNLMTDVSILFADIAGFTRMSANKNASELVGLLNDLFGRFDILCLQHNCEKICTLGDCYYCVSGCPEKRDDHAECCVNMGLSMIDAIKDFCNDTGEKVNMRVGVHTGKVLCGIIGKRCYKFDVWSNDVTLANKMEASGIPGKVHVSASTAEFLGDKYIMEESRSDRQTVFLGEYF
>Ech86
MDTFQAGRKHFCPRLLDYVLIVGTRHPNGNNSVSKTPELLRRYPQEDHTDFPLPKDVVFFCQPEGCLTVGRKKLSLRENTSFVFTLTDKDSGRARFGICVNFYRPFKSSKRKTLENQGEKALVNNRQNSSSNDTLNVPSDDVDQRKSPRTRRRLKQAKKIRNNSLTSLCILSHHPFISTFRECLFILKRLIDSCNERTCSRKVGGSKGSL
>Ech87
CQQVNFMNFPSDYNALRASALQGQTILLRHLDLTDCGSLDDNGLRIIATNCPGLLNLYLRRCYQVTDIGVQYLSAHCFMIKELSLSDCYRVTDCGVREVAKLESHLRYLSIAKCELVTDIGVYVIAKLCFKLRYLNVRGCAHVTDKSMDVLARGCPRLRSLDVGKCPAITDRGVASIAMNCSGLRKLSLRDCVNITDETMQCLSQYCPELQQLNIQECEELTLRSYKMLKKYCRKCIIEHTNPAFY
>Ech88
MGAFGWVNRLLSRGSRGPVLPLIVMIILMQAMETMEQGEETAPTTKKKAGTCEPGFILPLWKPEEPGLGDKVARAIVYFAALCFIFLGVSIIADRFMSAIEVITSKEKMVKVKRPNGEVLTVSVRVWNETVSNLTLMALGSSAPEIMLSIIEICGNKFEAGKLGPSTIVGSAAFNLFIIIAVCVSVIPAGDIRRIKHLRVFMVTASVSLLAYVWLYLIIATISPGVIEIWEGLVTLCMFPLLVLWAYAADKRIFFYRFLRKKYKAEKVVRRDSSIHAGAVELGIPGETNANHFNHDHDNVDFRGKKFHDTTENDVKDLEETRKETVRLLRELRAKHPDADLQALEQMANYEALNQQQKSRAFYRIQATRRLCGAGNILKKTLEKNRASIAEVKIEVPQEDSFAHIFFEPAQYTVMENVGSFNITVTRHGGDMSSTIYVDYRTEDATANAGSDYHYAEGTLIFKPGEMQKDISLTIIDDDIFEEDEHFLVRLSNVRVGGPDGMFQSNQEEPQAKLVEPYMAQITILDDDHAGIFQFEEKEVKISESVGNSQLKVVRSAGARGTVRIPYRTHEGSARGNGVDYIDVEGEVEFENDETW
>Ech89
VIRLTSDEINHKKLRTRKLHNYTILHYSPFKAVWDWFVLLLVVYTAIFTPYAAAFLLNDDERRAKLNKEAETRAGEGLKSSYSEPLVVLDLIVDVMFIVDIFINFRTTFIDDVKGEVVSDPPKIAKHYLKGWFVIDVLAAIPFDLILFVVANDE
>Ech90
NFSFFWVRKDFSLWRILKMLFRLNFLVVMTLLVTDNSYMLYYICAMHTYWFLSVYAFMGIFPSWNEDRLKMAFKFVCYFVINAAVFDTPLRDVIFKPFWFIMSYEGSMHEWLFRAGLDHYATFVGMVCAYNYPHFERFINYLDKRHLNHRDYMTTVLIKFFLSGLLLVILGIWYDGVMLRVKYDYNKYHPYTSWIPILIYIFFRNIVPSLRTRYLGLFAFLGKITLETYIAQLHIYMQYNAHKLIVFIPGYPLMNFALASIIYLFISHRLFHLTMDFSAFILPRDNMKKVVLNGIMGIVVVGLHLCFALLCREVRLI
>Ech91
MAVSMGVVYSSLRTTFIDKTQLGAQDLFRTTWISMRMFLSVTFVILLLTCNPGANAEDGDTKIIALINADEGTEVGSAGALLVPPNKEVTINVLGENIRDGMIVWFTTEEAEMGDSCENLNNLVIGTIRSENSTGGRSGSLQEVFTGSTAITLYMCIKVKSSAISTHLGTDSWLQVQIVPPILPLWIQIILIVLLLVLSGLFSGLNLGLMALDPTELKILQNCGDSKEKKYAKKIAPIRRAGNYLLCSLLLGNVLVNSTLTILLGDLSSGLLAVIASTAGIVIFGEIVPQSICSRHGLAVGARTVYLTYFFMLATFPVSFPISKVLDCILGKEIGSVYDRERLLELIRVTDEYTDLQKEEVDIISGALELKRTPVKCVMTPLSDCYMLDEEAVLDFNTVTDIMNRGFTRIPVYSGTRDNIVALLFVKDLAFVDPDDCTPLKTVIKFYQHPINFVFEDTTLDVMLSEFKK
>Ech92
MNWMWFLAFIILIAICGALRHVVLRGRPKETTGHNPTFVQFQRKYFIAYFLALASDWLQGPYLYKLYYHYGFLEPQIAVLYVCGFASSVVLGTATSTMANHYGRKKLCITFSIVYSISCLTKLSRNYGLLILGRILGGMSTSLLFTAYEAWYIHEHVESNDFPKEWVSITFSKATFWNGVLAIVAGVVSWLFAELLDLGPVSPFMIAIPLLLTSGAVIASSWDENTGSKKVKISKSCMEGLRHIVNSRRMLLIGIMQSLFESVMFIFIFIWTPVLDVQPYPPLGIIFSSFMACIMIGSYLFEILSREPFRIPAYTIVNGSILLGLIAISACVCSTKSYHDYRAVSYMSFLLLEVACGLYFPSMGFLRGRILPEAHRAGIMNWFRVPLNLIACILLMVLHGDSSSTGTQHMFIICSLLLALALFCGIRFANMVKDDENLKVETLDAGNKTENGSVEAVVVR
>Ech93
EFSTEDDLLKDPYALTLHFVTDPGRSIKTKNLIKPLIKWFDPSFKLFNIAERSKPNGFQGDLNEIERDVFPALSVMLFLNHDGESTENKVEETQEHLTRKPWRYHHHAATPTKVYLCEPNNQNFYTTEHEMPLWGVRQVHYGNEHLRFMLYTSRDTWHDMIRFYCLLLGRDVEYQKDDFCYFLIHSTDNKTDVQFALKRAPKDCTCRPLNSAFLQFKVLDIGDLVPLMPHSCSPISPQRWQTTDPDGNVTLLLVGRKNINNNVPRVKPRRHSIDTLQTLIAPKAIKPRVGAPLRQRRVSVISPSLPSVTDDDEEDQLSC
>Ech94
HLDRIAQGVTAEDILDACNHIGQTVETMLTPAQSIAQAFRRRSLSAIKNAAHRHLLATYQGSLLNAPSNIVPAAKNPSHALSIQAMRSNCKDSDFHVLFFDTEVLVVHLLTDENLIPGIVTKNQPESGKPTPARQSGSKSPRLSQRVAGFLTKQIEKQIRDSDDDDEDGNLNPLHPPSASSNRRDNPTRKTSKNLTLDQSHLTLDIAQLFMSCLHAWGLDPTLDDICLTKLGLLKPHSPVSFGLLSHGAHMSLMLPGWHRNPSKAPSPSRLSPDPSSITAKEALELKKREQKEMVDSNQLGATLDEQYLGHWELSRAVTTQHLLSVISVANTLMSMNNASFMILSHFRKGKAK
>Ech95
MSSDAEFPTVVELNVGGQLYTTALSTLTQQSDSLLTHMFTGRARGGPLQRDSRGRYFIDRDGTLFRYILDYLRNQKLVLPENFPERGRLQQEAEYYRLSRLANALSDAAQADSTADNVGTNSVSVEGRSDSPGFLTIGYRGTFAFGRDGLADVKFRKIQRILVCGRVALAREVFGDSLNETRDPDRGMSSRYSARFYLKHVYLEQAFDLLATHGFKFISCCASGTSSGPPESDESKWNHYNEFVFQRL
>Ech96
VKVVVPNSTAGLIIGKAGAMIKHIMEQSGSRVQISQKSDGITLTERVITITGEGDPNKKALSFVVDKVQEDPQSGSCNNLSYATATFPVANSNPTGSPFADNAVAAVVPTSMVKAQIPITPAGLAGLPASALGATGVSIPQQSYARVPTTLSYSTNDAAAINALNTLASYNYTLGGIPVPAGLAAHGSLFAGTPAHMQHAQMIPSGLLGTYQVAAVAGSPKTTPPSPLNLSCSVGESPILNGSPTFTVPSHHLQESTVPGMGVAAPMGSLTGMGAGLGAFSLQQDSIPTHSIKDISRDTILEIDVPENLVGAILGKRGQTLVEFQTTSGAKIQISKKGEYVPGTRNRKVTITGAPNQAQLAHFFVTQKVAQEEQNRALKGTT
>Ech97
VPGAKGENGGLGPSRTPSVRDLIAEHSADGSPLPLNISLHNNPQRNSDQDFVDCIKQQGTTDYFHQPPINNLTLTFHNRDIEKLYRSQFRQDTSKELRNLEAGRKNRRHSSETISTAKYNTVFDVAVSFVVYLLISIGCFLVFEVQVHWSIIFPIAAVLQLGILLAVLLQAFSKQRSGFMMVLSSFFHHWGPRHSLGAILISLPVLAVFANFLCQTKTENYQITSSFFCFLIVVALLHFCNFVQLSSWMKTILACLCAIIMLVLFIFNPCTKSKMVAQVASNISDEFPTYSPDCSSLNQNYEFAMEAIIDVILLLVLVLFLNREFEISYRLNFYGGVEAGSDREQMQQEKEEAEDLLHQIIPVFVTEQMRSTSKFSQNHEQVAVIFCSVVNFIDFYEEAYQGGKECIRVLHELISDFDNLLSWEQFESVEKIKTIGSTYMAACGLHPPTQEDEDIPNRSLIIMMDFAMEMISQVKVFNSEILNITSGAFEFIPRIGYNHGRLTSGVIGTTKLLYDIWGDTVNVASRMDSTGLAGSVQVAEHSKTALEPYYMFEYRGPIKVRGKGEMTTFLCKGKRETPLLIEECNTHPASPNGPSPVSDA
>Ech98
MWEGVPYQVNYSRGYVIEYLKNNYSACESWMLLPAENLWATWLRGLLYIITMLYIFVGIAIVSDIFMCSIEVITSKKRKILKWDSESKKHIEKEVLVWNETVANLTLMALGSSAPEILLNVVGTMQNLHKIRNEVVEDSLGTFTIIGSAAFNLIIITAICIVCVPSPEVKTIKEFGVFMVTAFWSIFAYVWILFVVLWNSPAQVEIWEAWVTLLFCPLLVLTAYCQDNGWWIKRTKVRGVEPQTGSQM
>Ech99
MHFVVEFRCLMAVILLNGASFTRSAGQNLNMFSAQQSQPDPCYSEPGGQPRRCVPDFVNAAFGVPVEASSTCGTPPSRFCALSSGDEGERQRNCFVCDDSQPKRKHPPEYLTDLHNPNNLTCWQSEPFTSNPHNVTLHLALEKMYELTYISLEFCSIRPDSMSIFKSQDYGKTWQPYHYYSGQCRKIYGMNKNALITKQNEQEALCSDIQSTDLLTGGSRVAFSTLEGRPSAFDFDNSPVLQDWVTATDIKVTFNRLPSLGDEELDDTIRESYYYAVSDFSVGGRCKCNGHASRCIKDRDGLPICDCKHNTAGAECEMCKPFHYDRPWQRATTKEANECVRKYT
>Ech100
MDNSSFPNPFGNLTVEDPQIDIAMTILKVALLTPIIICGVIGNLLVCISVFKFRNLRIVANYFIVSLAVADLAVSSVVMPLGLYQEVVGGLWYLGPIICDVWVSMDVLTCTSSIWNLCVISVDRFLAITRPIQYAIKRTPIMSLITILSTWGLSFLISIPALVLVGGYDAMASHECQLNISPIFQVGSSCLSFYVPCFVLLIVYYKIFRSVQKLGRRKPGGSIKYRKGPAYKNGVGAGKTTLVTKFVNEKTENFATLCDKQEQSSSGEVEKQHDRKSHEASSGERTESRTKRISVARERKATSVLSIVVTVFICCWLPFFITNVVIGLCPHCEITHATYATVTWLGWVNSAANPVIYTIFNRDFRNAFKRLIFCCASDSYKRRQYLSTLTNY
>Ech101
MAAKPVKDTVIENVRGKIQLLVRQNSKMSDVGVEFERDPEELTLCFLCQKDLTVPKILPCLHTFCKSCLVKFAEENEKSGSIRCPQCKDQTSAPIKTVDIGALPDNSLVSFLQGGSPTDTAEKHNDVQCTSCNHEKPASSWCANCQDFLCESCFSSHESLKVLRNHKVIGIEEWRKQNGKTLIEERLCHQHNGEPVTIYCGTCKTPMCKDCADLDHSTGTHRKCSLLEGAVICRRSVEKLMTISRQTEAKFKGAWEILDTMKSDLRESTQSLRKEVEQAFKDEIDALNDRKNEFLTKIDMIETQRQGTLKTHVDNVENILEQFWTAFDLTESLMDNGNDFHVLILEPIVCERLKSLYKKQPELPHHDLTVVDLTEETEEGREEEQVDEEEVDRVQESKDTKEEEVPVWELETTLGDRGAGEGQFDWCRGVAASLDGDTVVADWGNDRVQVFNNGNTFTCVLNSDKREDGKISMPQDVACLLDGRFVVIDKSHFVKVYDPNGKFLYRFSTLMANEKTLPSDVELSCVTVDRRSRIVVGDCKRNLVTIHYIDGKLIKTVPAVGPGHIATTSTDLLVVSCPRKQKVRVMNHDGRFVFQVDTFGLGEKLKPRGVACDNDNNIYVVHKERGGEKSVHMFNSHGKYVACVAKNLREPYDVDIAPGGKVIVSDDDAVKVFSRKYKK
>Ech102
GMFLVALPYAVLHGGYWGLLALVTAAAVTCYTGKILVECLYVTDDVTGLRVRVRESYVDIAKEVWGDRFAAQIVHTAQFIELIMTCILYLVLCGDLLSNSFPTDKMDETAWTMLATFLVVPCAFLRDLKAVSCLSFGNAIVHLVVNAILIGFCISCAASWHWSDVAVHVDIHYFPVSMGIVIFSYTSHIFLPSLEGSMIERNKFNKMLYWTHGLAGFFKALFAYLCYLSFGPGTRDIITDNLPTQGFRAIVNVVLVIKALLSYPLPFYAAVELLERAFFSGRPRTVFPSCYALDGYLNVWAVALRTLVVVFSMLLAIVIPHFNLLMGLIGSFTGTMLSFVWPCWFHLSIKWHEIPWYQKLFNICVILSGFAVGLIGIIYSFEALLKTYRTEL
>Ech103
IKGEVLAALHQAIIFKVNGKNEKAHKLFQHALALDPNHSDALNEYGEFIEEKDILQADYLYTCALLNNASHSKALINLKRTAEIVEEIDQRILSQIDLKRDQFLEVPSHSRALHRAQQEMFYQHIYHTTAIEGNTLSLEQMRSVMETGMAVQGKSVLEHNEIIGMSSALQFINNTLMNKFGDITVHDILEIHRRVLGHVDPIEAGNIRTTQVFVGSHIPPAPTEVEELLQEFIEWLTSEKTNEMHPVEFAALAHYKFVYIHPFLDGNGRTSRLLMNLILMRAGYPPIIIKVTQRHEYYETIKQANAGDVRPFIRFIARCTESMLDVLLWLTSESHGLTEIESRERYRTVENIPVY
>Ech104
YIHDIIPSPTASPPETPTRTTILDETSSVCESASVCESSSLCDSPISVDLLEQVQQQPGRFLSPPTSPNQVFLSYDAFLVTDGRSRRRNGTTPVGTIDPNRPKYRCNECGKEYATSSNLSRHKQTHRSLESNLAKKCDLCNKVYVSMPALAMHVLTHNLKHKCTMCNKSFSRPWLLQGHMRSHTGEKPFGCAHCGKAFADRSNLRAHMQTHSAFKNYRCKRCDKTFALKSYLNKHYESACFKTDEMGLLQCSDDCEDFPKSPDSLA
>Ech105
IGVDDMFIMVAAWRQTDATLPVEERMRKAFSEAAMSITITSITDALAFGISVITYFRSVRIFCIYTGVAVIFDYVYQITFFGACMALFGRREAANRHCMSCLKVKPKEETESTAYKIFCAGESQPPAGQDHALMIFFKNYYGPFITRWWMIVLIIVLYLGYLGAAIYGCTQVQEGLSLRNLARDNSYAADFLDMESAYFKQYGPQVALVFTEKRDVWNPIVQDIMEQTLTKMEDNEYTFSRDQNLSASWLRDYLDFLNSTNLKEPNQAQFINFLRDDFLKHPAFKQYSLDIVFCDNGTNIKASRFFVTTKDLNTTEKERFMMTELRQIAKDSELPAIVYHPNFIFYDQYISILPNTLQNLGIAVGAMFIIALIMIPNPICPFIVTLAVASIVTGVAGYMTFWQVNLDSIAMTNLILCVGFSVDFSAHISYAYVTAKQGSRQENIIHALYSVGMPIVQGSLSTILGVVVLAFTDSYIFRTFFKTTFLVIFIGALHGLVFLPVFLRLTIPVKTSPPTNYANGTAMVVVPVDHQPRLATVSSHVAPRPLSAPCYINNHKTMPTTPLSPSPPSYQDYLRDLASDRSLHIPRARP
>Ech106
MGKCFSSCSENDGSDSHGRSKAGLPFPDKSATLTAQSTLTDTESAPPLVPKREPIIASAPTTQQLTMERIQSNGSHMHYQDKAKASSTRNGVDSTHRQSKSDFSESKVNRLFEKYKDSYEDAILDDGMERFCQDLQVNAEEFIVLVLAWKFQASAMCRFTRTEFVNGCRALRADSIKAIMSKFQELMNEVKNEVTFKDLYRFTFNFGLDVEGGQRSLPCDMAIPLWKLVFSQRYVKILERWCEFLLAHQVRGISRDTWQMFLNFTEVIGDDLTNYDDNEAWPSLFDDFVEYENELLAKKQEEDQRTANIDDGYDDEEGVMV
>Ech107
MSIHTRRSPKMDNNNRPRSMDPNTLEALASSLRDLSEDYSMSPYRPRTERRSLTRSEGLAANTSSVTGTSSSSTHTTPAESSSGTASPLTARASVTAATYPIASSTAAQYPSTGASYMTPSSAAASHPYTGSTSSYGDRSNTSYGATSGVGSYSVEPRGRSASPYTTGVATTFTAKPVLEKKPSREGSAIKTISRQSSLGSFPDKYKFTDEKQMASMISGLQALYKDKQLVDVILCVGDEEFPCHRCVLASSSPYFQAMFTADLAESRQDRISIGVVDTPSLRLVLDYIYTTTIEINEDNVQGLLLAVNMFQMDTLRDACAHFLERHVTLSNSIGIYFFAVAHDCTRLQELSIDMISDNFTEVCKEEEFLQLTKDRLIDLLSRDDLNVDQEETLYEASIAWVRDDLDNRRGDLLDVISHVRFALISPYYIHDVVERDRLIVHNKSVQHLIDAALQYHVLRDRRQDLDLTKLNTNTRRGMPIKDMFVFLTHHVESIPETWTNDRYRIKPLPDMIEYAECVVSGENNLFVAGRSPQEFSGRRFAQRRGGLFQYDHFDKKWLPRGAMNIPRNYFSMAVLDGMIYASGGASTDGILNSMECYNTSTNVWRQVTPMPQAARSHCIAAVGGKLYALGGETNDTILDNVQCYNPRFDSWTSLNTMILPRTSSGVAVLNREIYMLGGSVALGEKQPENMLKSVEIFNPDRNEWRFGPELPEGKVNYCAVNHSGKLYVFGGDTGEESAGVIQSKVYRLDVENFSWVEDKGDWPNLQPPFNCVLARLNKNS
>Ech108
MAAKDKSSTTKVKELLKDLGKPTLRGVKKCPSCGFYNGIRGLSCKNKACNMVLRGAGRKKGHSADAVKIMTGSTVQVFSVRLRDRGPDYRGFVELPLHPLMDLQGQVLQGTRCYVDLCQKPTDPIAATTEIVHCNHLRLALESETEATPLTLKNYVLNSLPVSNEIKQAIWLLATETTGPVVQRVSKNVMVVKCKIQPKNLLGFLHFSFSESQRKNGTVEHKFQCTCRQFRNFRAAPGEELKRRCVHFYACICAFASDEALAKEFDFFINLDSV
>Ech109
MSRSMVMGQKLSGGMKQIAREPSNKITQRELIYSGDLVKPNRLDTLLDMPPADKELQYKYAWNEEDRSLNIFVKEDDPVTFHRHPVAQSTDCIRGKVGFTRGLHVFEVYWNTRQRGTHAVVGVATANAPLHCVGYQSLVGSNAESWGWDICRKKIFHDAKHKSGMSYPLLPNSDNFPVPDKFLMVLDMDEGTLSFIANGQFLGVAFRGLKGKRLFPVVSAVWGHCEISVKYLGGLE
>Ech110
MTFSDTLTVLAVFVAAWGVYRCFILEEKLSNCSAKTASETPSFREKTDPETVQQTVLEGGSSVWCVGSSNTNRMCRFHNLCFSPKHKEFVFLEGPRSISYGLPRNLFDPALVDLSSVPNHNIQYFHYSSLPVSALERFKEVKLFSGKHVLMNRFKPNNVMHVFHDDLLPVFHTMLQAGLMNKTDFAPAAQLVFLDGFPEGDFMDLVKVLFHQQPLLKGDLVEGLDQSLVCFEEAHVGLSNVTVWYQYGFQVPQGPIPESLLSATKVKLFTHFVHDRIGFKGCEAVDSYAVLITRRSTRLILNEIELVSEIVKRTGMRVITAGLEDFPVTHLIEIISCAKALIGMHGSLLILAMFLPPGSILLELFPYAINPAHYTPYRRLVELQGMGIVYRCRRNLNPSHAVAHPDALPAYGGIHHLSLEEQKQIIESTEVPQHLCCSNPEWLFRIYQDTIVNIPSLLEALASWLGESEQTRKVTKTFNLFPSEIQNFICDRENGLHISWDQPWNIEYMNTHEVKHEVKYE
>Ech111
YFVAFLLHALPLRMLIKMYKFVLIGMMLLVAHLLSDHFISTQIINPLNSQLPMITIFLIQSAISLFCAWLVDTKHVWVFSVYLLPMVASSCSLPLDVQEMVHKTAQIITLTGVTVFTLSNILVPYRMALIGYKTLQEYVELYGIVSVIFAVYNRFFVPMIYLIFWLSLFAHRLYVYYSKKDSHVFQEQWILVIFASIADCCESPWSLIGLCYTVSYSAFLLLVLCKIYLKGFSELGGQSFLHRGWTEGITLMLLAMETELLQLKKLEKILLLSVVMFIVLSSTIQSVYEILDPVILALAASNSRNVFNHFRAISMCIGLMVTPLYLSLTLFTVFEADLWLMIIVSSCLLTAIQTLGSLMIYFLFMADHRRSEPWESLDDIVYSIHALCHVLEFGLALSVLFYGGMESLHADYNIVGGVVILVHCYFNVWQRAQAGWQSFLGRREAAHKINSLPSASKLELSALQDVCAICFEEMKFAKVTPCHHFFHNVCLRRWLYVQDKCPLCHNSIIPGKNGASSDANNDNRMAAPHGLDVNLGQ
>Ech112
GNSTYVTGLWIQDWVGRIKTSFGSRLFWNWEWDKKQYPDLDIEIVRLKKEGVRVFAYINPNLNREGGLFKEADEKDLLVKNSTGDTYVVDFGEFFCGIVDLTNPTAVEWYKGVITRNMIDLGFGGWMADVGEYLPTDAVFYGGQAGEALHNEWPVLWAKLNREVVEEAGMVGDILIWMRAGFSGSQEHTIVTWAGDQFVDFSLADGLASVIPAALSLGMTGFGLTHFDVGGFTSLFGIGRTEELLLRYAECAAFTPVMRTHEGNRPAENWQFYSSSETSVKFARQSKIFNMLKDYTISVVQENTDYGIPAQRPLFMHYANDERSFSIKYEYLYGRDLLVAPVYDEGVESWWVYLPPDNWVFLWDGNEYSGGDVQVSAPVGQIPVFYRKGSPWTQVFKEIAK
>Ech113
MSNMGVQYTQADVAKGQEGPDATAKQPDVTILHPAMNPAHQGIQQIVNCFRFGTPFLKQLILQEADVIYECRVCRSLFRGLLNFVEHKKCFCVERAGVDGHVVGKRQNTDAREYGMSPEEAAHILSWGASIPDKDIRTKSEGTSTKKGGTSKQSSRGVNFQLVKDDPEDSKFVVLRQIPTTSRAVEQQVVRPDQILHEEQINKLSAFNSLRDHGEDTSKIVGEITIRQAAKAGRIPTATFGEKRDTLHTLLKTVNTQVYLEKCTSPPSDMGKKDSLRVEVETPKSAVSPTMSRSSVSPRVPHADKKSSSVSPRQKKTTATPRLTAQQISARNTCKVCKKKCKNWTALAWHMRIHKKPLFKCPLCQYRSPSVYNVRRHIQAMHNLSTDRVDELLSRKIEEKGEESSESKSAQNNNDSSSSPTCDICFKTFANRRNVARHKVIHEREKLQAEGKYTPASNATQEEIARGKVMQTMDEKNMRCRRCHKQLSTVRRLQQHCCNHFGYNRYRCRMCPYENNDYTQMRRHMMGKHGRQFRTIQQISEAIKSMKVGVWINLTQSQNTDDSDSKKGIGSTSKSVKSEEKNPKQGASSKGGSTHSKQTTASTKQSSTSAKASAAEKTSTKGTDDVKGNVSPSPVRHKTELTTSKVTESPSKDTASSSTSSPGTSRRSLVDSVVLGKERETPMRQARLNHRSVSPKGPREKEEEEDKALLQTMMDKKNMKCLKCKKRFQYHSSLLRHTRIHLLEESSSLEQGSNKKNQESASKKAQAIKAMINPSQLRCLKCRKRFTSMSTLKQHVGRHLGYSTFKCRYCGYLSHNYSWFKNHLLMKHPTQVGTVELGQLIGSMKTK
>Ech114
MLEGVGVVGTGSLARILIPTFQAVGIRIVALWGPTLEKAAELARQFNITFYTDRIDNVLLNPEVDLVCINTPPHLHAQVASKALGIGKHVLCERPAGLNKHDAYKMVTAAQYYPSLMSIMNHGQRFLPAFIRLKRMIQDKEIGEVFLCDVKVTCGSLLRDKYNWMCDENMGGGVLNTFGSHLIDIITFITGQKAIKVRGMLKTFVRQTDKINGIRQITSDDFCSFQMELSHNVCVSVTLNTHVPGQFKQEILIVGSEGRLTLKEADLYGQMSGMSREQLLMADIQHITERQKQGIPTNQVPLPYLKGMLKLIDALKESFERKKERLSWEQEPVALAATFEDAVYVQTVLDAIRESNRTGNWELVNLTGDGDPYQFFH
>Ech115
MEELLPHPSPNVSMNGSSSGCHGCMDFVEDDQGSVILTKLLKQRTDDKYCDMVLRVGGRVFKAHRNVLAACSPYFDTMCNSWLEEDLQAMANVSCTSPEGMELILDYMYTGRITLTADNVECILRGADPFLMTNLKNYCLKFLSLNMDSSNCLVVRHLADLYQFKELYQRATKFIRNQFMHVVQYSIEDILQLGLRDVLDLITDDKIRVEKEESIYEMVMEWARIDTERAAQLPKLLAHVRLSQLDRNYLKDVVEKEPLVIGNDECLKLLAEALHQTDTTRRSYCSDSPVLKPRKGRLTDVVVITGGVSDQGPLEKSFGYIIDENRWTLLPGLPELRFHAVAVLNSCLYAAGGSSSGIVSNCVHCYDPMNNSWGTVASLQTPREYISLVSCNGCLYAMGGMRWERLQQSVERYDPDNDQWCYVSQMPTKRYSMHLTTLGNRYIYAIGGRDAARHSISTVERYDTHTDEWTSLPDIPIPHEDPPWEFPVVEAYDNKIYVTDLATKAFCLDAIKNKWSEDTCNFGPVAGGACLQYCTMDRNVFIFEGCDACIFNRKLNLWSNIASPPVSTLASACCVLQVPYEFLTKTL
>Ech116
GNKAMMLIFCVIGLQGSYLTWGVLQERIMKHEYGKDETNPGEKFNNSQFLVFMNRILAFTAAGVVVLLTNQPRHSAPMYKYSYSSLSNIMSSWCQYEALKFVSFPTQVLAKASKIIPVMLMGKVVSGKTYEYYEYVTAGMISIGVAMFLLSQKEGSGSTTVTTFSGVIILIGYMVFDSFTSNWQAELYKQYSVSSMQMMFGVNLFSCILTSWSLIGQGGFAIGLDFMFKYSTFMYHVLLLSVCSATGQLFIFYTISQFGAVVFVIIMTTRSGLAIFLSCLVYGHPISIAGVFGVLVVFSALFLRVYAQQRKKAQKAREARLASELSSGNKV
>Ech117
CKANLKNDDGLLPKVIAKNKGFKDVMKECRKAERLSKKLQGGGKAPAEGWAVKVYDWSFEHQTKLLERFQGIDTDGNEVISKDDFYDSLVTLEAPIDENSFKALFLLHDKTKEGVINYHEFLAGKKYVHKTYLMSAFEKKEKKKKGKKGKKKKGKTKVPMPICVGVEGARTEYGEPPEHLIHRHVPFTDTGRFDRDHPPDHPIQDDSAWYLHFPEKTYINITDATKMTDMDSLKQAYTHGRSVNTQDKYYKTALMIACAHGNVEMMKYLLDN
>Ech118
GIYKRRRPMEEGNTCLTCPVCSEEFQEKHHLTLHFREHNTTTMDGMMHSCKLCGKKLSSTSSLDRHMLIHSGERPHRCPICPMAFTTNGNMRRHIRTHEKGAAVSTEGEYVTETAYSKPRKRIPSKRLLDSDELDKESTSPQKRLALEDEDSPLKSRVKEEELTCPICGKAFLCHYGLQTHMDLHPNVIIKCDMCEATFKNHRGLRMHTLMSHKKPSPTKTTPAPDVPLGFQDLGSVADISCDKFPLIAQVWCERNVRRCNSIVHQFICQVCSKAFPCSSALDLHKKKNHSAMDMTMTSQVEDVGLKNGKENVLLQKAKPTDKVSAFYSKLPHTFPSQVQFLATLNLKPSPSPIVKNASNKNMASVQQATPTKSKFPFTDQGFASDDEVEADRDFADVGKILTLTTSASSNPLLMLKHLSRGVKQSPVKASALSSTSTSLASKPKSKVTFASKPPPAHSHLPDQYKTHIRQADHEPRSGDPATEMHFPMEVARDETKVEHAATSTQEKTSQDVGSESEPNEVEKTEEAAGDSKNEKKTGKYVCKHCQENFPQYSALKIHLRSHLGLTPFKCLLCDYSSADKSTLVRHMRTHSGERPYSCKMCDFPFTTKANCERHIKKRHGKETKIDIELNITHNTSGGPPGEASPNKFRAPDTLCKLCNREFRFFRDLQNHLKVHQRTPSKFFCLKCQTGLSSKNNCARHITKCHPEIEKDDLDNFMMVKQVETKDISQTMANSFASNGEQLSPIDFSRKSPLAASDSDLSDQSWLSAYTLPNMTDVDAPIDLSLPKEKNSSFLPPVDSSLGRLRFKRVYHKFYSKVIDALVCPHCSRAFKRGSVFKEHIRSHITERPNRCYYCKAAFTMKDSLDKHIERRHGDESKSESPAQSFIPKVATPMQFKLMSRSSQGLRVRIAHESVEATDMSVEHLLENQTLKSPGSSFGSDASGELASVSKILAASSNNFQVCFPPTGAQVKPKGEKDGVKETGDNENKNEFAVPENPTNKSEDQTEWDTPARSDIELSEEYDLVIDESIASSSESTTGLETQKPKERVTERDRSNLPTKEMCPYCNRKFPWISSLRRHILTHTGLKPFQCPQCNSSFSTKSNCERHIVRRHCLNASPGSKAPELPFTCLEGCPDCAYSTKLKLIKHYEVQHVGVPFPECYKNEVKKLPASVIRNALARRASKLGGTRPFGSSEFRSRVGMSGVTLKLTRHKPLLKRRHSSHDEKPLSLVKKTVTGEEGKPLDGFSRKKHLFSHKGKPFPIVFKKKKRKSLPTMVNINGSRPGASRVGDQVNSQPVLDLSVTSEDINLITESLGYVTGEGSGQPSRRKGKSKRKNARHSCSNCCKRFKSATTLKRHYRVHTLEHPFRCTECSASFTTKFNCQRHMLKLHGKSKEETLRLIAKQKSAMSSENDGEGNQELAESGVKENGFIEDPEVPRGVKDADVGGSSKGMGDESQDTDEDENEDNKEDLEEGEVRDDDGDSETDDFGEDGEMEVGETASDLEETNMEGSNFDSTWDEDSTEGPSDNPASDVKMPRGRGRDVFVSGTADNSDIIQNLLGIQDSSVIDQMLDSADSAAKLLGVE
>Ech119
MQNEENVNMLEEKNGSKDERRASNISDSSESAYSSNGIAANLPNHHERKVSVRSYRLRRKIRKRKQMQRLVGKDGVCNVEHTHVKNLGIRLMSDMFTTLVDLRWRYNLTVFTLAYVLSWFLFSVLWILIAVTHGDLYYQTTNMTDPDREPCVENVATFTGAFLFSLETQTTIGYGGRSVTEACPHAIMVVVIQSVISCLIDAVMIGCIFAKIARPKKRAATLKFSRNAVIAQRDGQLCFMFRVGDIRNSHLFEAHLRTYLIRPRVTAEGEIIPLHSFNMDLDYDTGEDRIFLVWPIIVTHKIDENSPLYEYNARQLENADFEIVVILEGIVEQTGLTTQARTSYSPSEIMWGYRFSSSVVVLHSENDKQYDIDYSKFDQIYQVPDTPRFSPKELDLLDRKAAAAAAPSEPLENLRDFILKVMRESKIEELEKEQQDLDSRNRLYNRRVEALNSRDKTRYKSRSSEHLSVNRYVGKNTFPLVTTKSESMDRMLHVDDEDNHSRRSAGRNCSDGNVSPVSRESHV
>Ech120
SVAGSFTNLNISKPKPWQLATRLIKLSNRLSTMPSKKPLFRAIDMMEGGGRTLSMETVELHALVNVQLSNGSWELDQELAEALDIPLERLKRASPLCIAVCDEESVFEGDTDTNPKLSSPSNIDTDETYTSQEKDKDEDEVKAVGSPLDGIKVPTTLPQSDSGYQTVRSCFSSPDECVLGALTMTYSTHVESSQTESIAAKSEACSSPGSKRLGSDDSVGEVLENRMWATVLSLTWLEHNCASFFNEWELLAAKADRWLNDQRLPRGYDLPGLKAASYQVIVLSRKYSS
>Ech121
VRDFPLAAIKFQEVLGEGTFGKVYKGELMGLEHQYSVNQVTIKTLKENSATKMEQDFNREAEVMASLRHPNIISLLGVCTKEQPMCMLFEFMPHGDLHEFLVRHSPNSDVGFGSGDDETQSSLDQSDFLSIAIQIASGMEYLSSRLFVHRDLAARNCMVGDNLQIKIADFGLSRDIYSADYYHMQAQVLLPIRWMAPEAVMFGRFSVESDIWSYGVVVWEIYSYGLQPFYGYNNQEVIDMIRTRHILPCPSGCPPHMYVLMTECWNEAPNLRPHFKAINARLRSWEALPATNHQNGNLYTNPTVNFSPMYGPTSPTQTHSSSGVKSQLSSHHSRSTHSNSKGSHGDRIVGGSSDKAMSESSATTGGTQSTKSKKDRVEQTAV
>Ech122
MLESYISPFLLGYVNKYIKNLKPEDLQLSLWGGDLVLNKLDLRLDVLEQELNLPLTFISGHIHELRIHVPWTRLGYEPVVVTINTIECALKLRDAGYDEHDSASSKSSVQSKSKPDSTSQAKLKFEKQDRDLPPGYVQSLMNRVINNVTLVIKNLVLKYVEEDIVLSVNVKSAESFAVNANWLAAFTELSLPELVLRRVCEFSDLTVCLDKRNASGKIEVYQEPVAYRCAVTLRMHMTYTSLNAKRPALIKINVNCKEVDMTLSDTQLPMFIRLLQLLMALYYGTLDQGNKVVEPDDQTAIAETSKTEPKT
>Ech123
MSSGAVSKRRIALAACLILLVGSIAIAIISGVLVSVRNQGVSETIPAQLDDELEQTPTLELVQLDATSRGIAVKNRDGIDVLRGTLAVNTPSEVRGVDCSAGEGGNSLCYRWKNVAELDVRVVAENGKFSCIHMAWETLAADTPLRDCYRLDGAHWYGSAGMFRQRWPIEKWNQTTQMYASGDVYENWQYYGSVLDRYWLSSKGVAIRVSHDSPLHVSLNDNDDGMVCFQSTYDNSFYPNFEGNLHRLDYTICTHDNVRLVHDGIWREIGIGGGKLIIPSGIPDNRMIRSPIWSTWVRFKISINDSVVMAFADEIVANGFGNSQLEIDDGYNLKYGELNFDPERFPNMQDTVTKLHAKGFRVTLWVHPFANTDTDVYQDGKEKGYWVTKRGQDEGVTEWWNGKGGLLDVTNPAAVDWFMARLEQLQRDTGIDSFKFDAGETNFLVKDFETYIPLVNPCEYTTLYAKMAARLGSQVEVRAAYENQDLPIFVRMMDKDSRWGWDNGLKTLITSALTFGIIGYPYVLPDMIGGNSYESGFHGNTLPDRELFIRWLEITAFMPAMQFSISPWQYDQEIVTISRKWVSFHENFITPILLKTARTETTVAPGQPLIRPVWWIAPTDEESLQIDTEFLVGNDLLVAPILDNETYVRDVYLPPVDGVWTRMPQGDAVQGGQWLRNVPVPLDEVLYFILDPGNSQ
>Ech124
QFATQTCFLGRFGEETGSDQFGAQIMLFAKYQDQQLVKGRISYIEVTHAGQAFRLGRYPIHFHLNGDVTGSYVRGCGIHHTFNRAVTIHAVHNLLVEHNVAYNIMGHAYFLEDGIETGTIIQYNLGVFVRPSSSLLNVDITPATFWVTNPNNTVRHNAAAGGSHFGFWYNAPSHPEGPSFTTAICPRNVPLGEFQNNTAHAMGWYGLWIFPIYYPRVGGGCNSVEAEPAKYHSLYAWEVERGAEAVEVGAIQFHDFVFSDADKSGVEYQTIAAPWGEGGSLVRNLTVVAYSDISDPSECTSAGIHGPKGDGLTVDGAKLVNFDQSRCAGIRACAHCKTFQGGFSIRTQGLEFLNSPNKVGFQWEHECWIEDNDGTLSGNANYIVLPSNPNLHPDHCAEDASFGVGFPGSSCDTTIRLHRMAFNEPLPSSLLYKDTLFTNAYGTSHVPYKKKRLTHPEGWMLTLINGDEYNFIFEDVDHVTNISYHATFYNYEDGDFSLINHNFTQRPDQFATIGVIKNSTEEVPSYANDENGDWHWNNATRELTYI
>Ech125
MPGLVDRHTRAPLPLQATRVSTCLNGLSLGLTSSITYFNDEDHVVEGVFCLALDENTSVTGFEARMSQGRNISVHVKDRSEVEHYDEILTGSPSTSRHNGSQHTYIPPGKFALTEYDSTRVFCANLGTIRPHGTVTILMCISSLLQTGKSGEVIVKLPNIFTPRYVKELVPSEGKDSNSSRQKQAKPCLAVAQHQFLLKSLILLAEEVSETSKEYDFEFQLEVKAPALLAGVSSCTHSIRVDADPYADNASDVFVTLAEPHLMDRDLEVIVHPPKPHVPVVILEHGDMSPAEYENFVKVEQEYFRTGECTESDQRRDLLNRMHKDIMHNAVSMLNYCPDYESLTRQMLHYRYDIQGEYIFMIDRSGSMSGEYIANARETLMMFLKSLPVCCHFNIVGFGSSFKPLFECSRAYTQSNIREASGYIKKMRADMGGTSLLAPLLWIYQQPVTRGWPRQLFVLTDGGVNNTGDILDLVRSHNRQT
>Ech126
MASTDNLLQMEDEDALPLLPLNRPSDTRQSFGALRQKQRARKVNANITEADFMMEEHGYDADELEYQFMTNFTQKQKRRTMLVLHDAFFLILDFLQFYALLMAISLRWPWPYNWLYPNRFVLLANLDLWEFFKMNTPDVYNSARNGFIDSTLIGFDYRWYALAWGVFIFLMITIYIILYIAMNYQKRYNLLLQISKLQRAYIIMCQILAMPIGVMMGKLFHCNAEDNMDVHNVTPCAGGEHLVYVVVPLALYVGLFIMLPIWLIMKTRTQIFSNRSERHEGFLQLKEMEYAHGLDIIWAVKLYHLFSSFRLIWCYYRPIMFFFKFILLGAYASLLWYPMWQMGVFLVVVCLMFLAIIIRRPFRMTSFNVCIMINFFCMLCFSVMGLMQNLFDTSSVFFQQEFLFSELLAIASFWVVFAVAWILYVLLRYFGVLCKRTPFWPEMVSSDLNKLSHETRKFMKALLKGRIVLEHSLSTFPLFSPVHEISRQIQIINAYCREAEFLGDPIHDTLWDLLDELIEAHSHLAPVSLFAESVKSSVRDTAGEFMKLMPSFKKRLAQREYDFILMTPMKRRMLLKMFTL
>Ech127
MSDEEIVYVIAKWDYTANQQEELNIRKNERLTLIDDTKSWWKVRKASGDAGYVPSNFVKKEKKSFMNKLRDKIVPSSRDPKQPGIAPMHGLSGHGSRDMAESAEFDQICVPATVMYNYQSQRPDELSLKKSEKLTVLEKSGDGWWRGECNGETGWFPSNYVNEEVDSTPASQKSSVSSKGDENILGEDYIHSVVALYKFEGRNDEELNFEQGERLDILQRPEDDPEWWKARNANGEVGLVPKNYVQVEETSAPPPPAAKIDIPSGIQEPVAERGLSDNSLKNKVWYCGTLKREESESTLKEFNYEDGTFLIRDSETM
>Ech128
LPGSEEGELDIDLDIEGRLGDSIKKEQQQQIEEPESPEANKTSQVGNGDSATSPHKNLTGYQCKLCTVLLSSQGALDEHMNIHSGSRPYKCRECNFSCSLHNTLIQHLAVHSHPRADMNSQSWAEQHALYNNHTDRHSEHVPLPPRMPLPENHTPTLPFSAAVEQALMPSGLPSFPDQSKVFQCKLCTHISPTKTHLNEHMNVHTGKKPYKCLVCGFSSAFRSSLMRHLIVHTGTSKQFKCDSCHYQTPYKCNLQAHRRKRHNSNSIDNIDMNYPPISSSNQPPLEDSPPLQSHSKLFPSEEQARYLMQSELTNSTHSTHPSHENSGNRRHSLSPDDHDSSASNDTHDSARINNSQVSLSKANDFNRYNSEGSVVPQSPEPPVLEKNTLVGEAETNERPKSGEGLDYSSPTMTNNIQDMMANTSQSAISILSNSVSSASSALGLPSVGNFVSSMSTNMVTSIPSTSPQHPLSEISVITPLQWAGAGFPIYRRKKEGGARKRKRTPIPKRNYLISPNGEDVNNSWADMRPEISEYVRSGGESQARQYCQVTQAYSLKTEEPLPYAMKPNSVNGVDLSVGPRDVIYPDMDPISNSSVSPSSQNADEQSEERNHVPQHLPVMLEPPSHSSLGFNQASQATQTDVQTGNSSGKLDGQSQTDQATLDPSSVPSNLLKCPHCETYFADHVIFTLHMSCHGSRHPLQCSICGYVCRDKIEFTCHITRSQHMR
>Ech129
MDSPVKQNGTTQPDANGVELITLGQDANNSNNVPVDAEGIPPSSPSRTPEGVKPPNGYGVLRSDEEQTEDGTDDDLEELEVQCGWRGFRPRFLQCFNNPPGVLLFLSLFAVTQGMTVNGFVYVVTTTLERRFNLPSVRSGSISSSYDFSVMVVITFVTYLGDRSHKPMWLGFGALIFAFGSFFFTLPHFLTPFYDFSASDFELCELNRNLTDTCTSEEMESGLASYFWLFVFAQFLHGLGAAPLYTLGVTYIDENVQPKMTSLYI
>Ech130
MEYQLRKGHNGGGHHPTLRYSCDFVRWIKRNGILMRLIMLIAILTISIPLVTHYYLSNADAPASVSRQTVQVSMENVHAMKPQELKVHLEELHRIRTSVQHELRGLEEKRKDMQNKIDQLTNLITTKTQETRNSQDKLDKVNFEIEQKRKNYEEVMQRAMLYIGAPKQILPQLDDNGDVDPPQASSKCRQHNCFDYSRCALTSHFPVYIYAMEDVVLSKRPVDYFIRSSVANVMTTNPHVTFDPNIACVYLVLIGDTEDHWQGTNSLELEASLRKLPLWKGDGRNHVLLNLARNVSMKNILYSINTDRAIVVQSSFDNSQFRPGFDIVASMLLGKESGYDWKETPSHLPAKRKILMSFEGVLSPYTNRQFDHTHVGVEDVVMSRRLKEVNRTKANSVSDFITEELLKLKGIQGGEFYIEFNCPPLNADPSTVDLSEWWICRTKERLSILKQSTFVLIIAPDDHIVSSTMIQKRLFEALKHGAIPVILGEHVHLPFSEFIMWNKAAIILPKARASELHFYLKTIQDNDILLFRRQGWFIWTTYLSSTSAVINTILATLRTRLSIPASIIRDEQSPSIFPSGIPPKQKQVQSMIPESDDFFPPPELPYPSLKYLRNFTYSTINRDTSWNNVPGPFNLFPNTPFDPLLPSDAKFIGSGLGFRPIGKGSGGTGREFQEALGGNVPGEQFTIIMLTYEREVLLMTSLERLMGLPYLNK
>Ech131
MNSLNSSSTMKTTVAPLTPSNPNEQHPWQIGLQVFTAIIMWLMAVFGNCLVILVVKRSRRLQSTTNYFVVSLALADLLMALFCMPLVLIRITTQTWLFGNFVCKVVRFVQYMAPSVTVFVLVGISVDRFFTILYPLSFKITRGKAKKMIVMSWFVAIILSCPAFYFFEVAISNGSDSQPFCDTFISYSTEGIFYSALVVFVEYLLPLIVVSVVYTRIIRHIWRVGIGAGRTLHRTTNAVPRTKVKTVKMLMIVSTVYFISWGPFFVLQLWFAASADITPIPKIYIATVWIAFGSSASNPIIYSCYNPNFRRGCREVFCMSTMKCYRSNTYAITTSSRFAKKNHVGMAPMSSYPGERRRPPSPYKTFDRDMNGDKKMAWPLPTVGQSTYL
>Ech132
VSATDLLEAFGRMFFDFCQESGYDTILTVLGSNTRDFLQNLDALHDHLASIYPGMRAPSFRCSKRESDGALVLHYYSERPGLERIVVGLVKSVSEKLHKGEVDVEIIKTKGDDCDHVQFAIIEKSEAEDESAVRQDHGNMGLLSKEPSISPATFCRIFPFHIMFDENMVIHQCGNSVVRLIPTLGSDRCVITNAFNLVRPHMDFAFKSILSHLNTIFVLRSKQGLEDVSDAVAHHRLKLKGQMLYVSGSNEILFLCSPNVVNLDDLRRREMYLSDIPLHDATRDLVLESEKFEAEYKLTQKLEILTDKLQMTYRELELEKSKTD
>Ech133
CKIKALRAKTNTYIKTPVRGEDPIFVVTGRKEDVAAAKREILSAADHFSQIRARRNNQVHSAVNGTTAVNGSLTVPNLPGQTTIHVKVPYRVVGLVVGPKGSTVKRIQQQTNTYIITPSRDNQPVFIVTGMPENVERAREEIEAHIALRTGGLIDSSTDENDFATNGRDTGLFSNRNDMTMYKPPATTTASINVLSNIFNPLVGGKQDIQRATNGGSNDSNYFFPNTNGNSNGTTKLNEFNPLPSFPTNGFLFNDCPSPDLGIDSPGFDPPVLQTAVSQGNNPQSLWHDLTRCSSSLMLGLNNVTTQHQAPRRSSSVSTSDPVSISDTNANEHPPARRIRSDPLEGGLAALPSFVPLSSANAFPSSNSAGSHGSSCSSPTDSLGSSSAAKKSKECVMCFTHEVVAALVPCGHNMFCMDCANRLVETADGECPVCQTVVTQAIRIFN
>Ech134
VLGPKGVELIGDYQGYDPKTNSAILNVFATAAFRFGHSMIQPILKRLNESYQPISEGDLPLHKAFFSPFRIVEEGGVDPLLRGLFASPLKEPKPEEMLNTELTEHLFEMAHEIALDLASLNIQRGRDHALPGYNDWRVLCNMSAVQTFDELQDEISNDEVRNKLENLYHHPGNVDLFVAGMAEDPIEGGLLGPTFTCILAKQMRRLRAGD
>Ech135
GTDEHDRDHVNVTNLNIKVPIILWWTPFTGERGQVKQCGKDECFFTVDRHFRNHPQTKVFMFYGTDFKPRDLPLPRKKQHEWALLHEESPKNNYILTQKDCLTLFNHTATFKRQSDYPITTQYLEHLSDLTSTEYLVPTDLKSRGGIAQVVYIHSDCNPPSGRDNYVTELMKFIRVDSYGKCLHNKDLPPDLVDPLTMHSRDLYKIIAKYKFSLAFENAICDDYVTEKLWRPLLVGSVPVYRGSPSVRDWLPDNQSAVIADDFSSPEDLAKFLTSLAGNKERYEKYLKFKKVGITNKKLINTMTKREWGVNDYERLNFISGFECFVCKRVHENLKRSERGEPLKPHKAEGNHYNCPRPQYSNENYRRDNDIYLQMYDRHKKNAVDLRKLVEEGLGYDSIKFRDLMSNVY
>Ech136
TGTGTAGSSYDVGSFSFPGVPFSRWDFNVPSGKCSSSSGNIESYQNTNQVRNCNLVGLPDLDTSTSYVRSAIAGFMNELIDIGVAGFRVDACKHMWPGDLGAILGSLNNLNTAYFPSGSRPFVFQEVIDQGGEPITAGEYTPYGRVTEFKYGLRVGEAMKGSSKLSYFSNFGEAWGLLADTSAVVFVDNHDNQRGHGGGGSIITFEDPRLYKMANAFMLAYPYGFTRLMSSFYFNHDTDAGPPADGSGNTMSPTINGDGTCGNGWVCEHRWRQIKNMVGFRNVAAGQPLSNWWSNGNQQIAFGRGDKAFIAINNDGYTLSETLYTGMPSGEYCNIILGDFDGSTGSCSGPTINVDGSGNAYFSVDSGEDPVAAIHVDAKVGESTGNVPIDNGGDNNTPVKDPTAPAGTQRTVVFIKKQTNYGQDLFIRGGIDHAKRSSCTSNADTSACAMPIYHNIGGTNTKFNSWKAGDDFLDWYGAESDQKSYEGSTPDGTPLVWTTSNSGNGANVDGNGYGYTPLNQWGDHYWMVDVNMDCDKTEGGWFELKAYLKNGDGWESDIMQGSCSGSAGGSKPYSSNNHFARCGYLNVFDFGSSHCTIDSL
>Ech137
MDERHWWIATKIQESFHIGGFHDNPTLLEDFLCESQTLELINQFLGTGGPNKLFFYSDRPQTSTLFPSGLQSTRQLHVVSSLATLKEVNIEETTCLYFLRHHVNHDVDPVHMEKDIFCGELRHSVLDNLNTLLSDIYLPLLRSQKDWGKCTDENVSQCLNSLEKYAAALSETVNVPASGRQQ
>Ech138
MTSNARLQFGSQISAFYSIKKSVVENTNNLNNNDVILTNPHTGLSTSTLCTVPLTHSIVPNGVNYTLVNNNNASRTQNVIRASTIKLLDTYQKCRMKRKSDEQLDNHHGHEQKQTRQQHVNTSKNNSNKVKSTTSKSSSGGEGDYQLVQHEVLCSLTNRYEVLEFLGRGTFGQVVKCWKRGTNEIVAIKILKNHPSYARQGQIEVSILSRLSAENADEFNFVRAYECFQHKNHTCLVFELLEQNLYDFLKQSKFRPLPLKHIRPVLQQVLVALLKLKTLGLIHADLKPENIMLLDPARQPYRVKVIDFGSASHVSKAVCSTYLQSRYY
>Ech139
VQCFMSELLQEIILIEPRWLCSNIIGQLLSPDTTDQPYGQYSVHYIQSVFPETDCVDIVQLLEAMDICTQGTVCEFPSLIKSNTPLGIWEKEDENGNLNVYGGVRLQIAECTSVLPIGLFARIQLSLRRNFQQDVEDLDTDLVLWKDGAKCVSGSMEALLVLTNEGQGIEVRVRGISDTRQGCFVFMEDLVHLVKNVVEESYPGLLLNQDMLSPTQLRNHDRFLMTYEPKHIFQAQISKERTVQNEITEEMESFTDLFCFGSDSIEANTIPGIDLHIVDLPELTRRQLSMLLDPPDPMGKDWCLMALSLGMMDRVPVLDPLNNRCGPEESDSPTERTLQEWGSDPGSTIGTLIKKLKDLGREDAARVILNSMPLYKFLPDPQAMEEGHLRINSTPNNSSSTVASR
>Ech140
YLSDTSISRLPTKGLKDITLLDIQGTPNLKHFPPLFRFQSISTAKLHYFSHCCAFYYNTTENTHMAKMHNITEAVEDVDCPTSTSQPVRSASPFEFLDNREASIPRGSREILDEYIQSAVVPPNKESSMGHSFFIPVNNESLMAVTGEPFIGPFGADDTSDMGFREEVVDPHVTHVIYGSTCHDIVPKNYSKVNCSPLPDPFNPCSDVMGYPFLRVIVWFIASTAMIGNLVVMVVLIAYRHKMTVPKFLMCNLAFADFCMGIYLLMVAAVDVHTLGAYFNYAIDWQFGAGCKIAGFISVFSSELSVFTLTVLTIERWYTIIYAIDLNKRIRLRQAGRILLGGWFFAIVIASLPFLGVAGYGVTSMCLPFYVRKTDSAAAVAYVIFILLFNALAFIVICACYIKMYVTVRNPHSAMQRKDSKVAKRMAVLIFTDLACWAPIAINGLSSIFNGKNALLTTDQTKVFIVLFYPINSCANPFLYAIFTRAFRRDLFLLLAKHGMCEKRAMKYRPTYTSSPRSMSQVNSTTMRDVCPKGSSHRGSSASVMTQITSDARPSMVSFDKESPDNSPKMNIELQFVVTPGSSLQSQIPEDTSISNQLEVSHSPNTGSKAGGIKKLNEYSYILDGLPPVPEEHNSDRPEPSSKPFQTELDDNLNPCRPGNPLIIEHCVSDNFVDMEPVNRESSSLLSYVAGNGDVDAALTNGNRTDIGIQSVTPNDHEVNSKLIQMNLTKADDVETTL
>Ech141
MTVSLENLADELSSSLSQGPTSSQLMYSELGELRNVSMSEAELLAPGDPNVAAGIALAIISLLTVFGNILVIAAVTSWRKLRHKITSWFVVSLALSDVLVGFLVMSWNAASFTIGYWPFGKFCTVHQALDIMMSTASILNLCVISLDRFWAVTQPFDYQSKMTKNRAMFMIACVWITSCVLSFVPVLTGIHTVDGPDTMDENPPKCDFILNGVYAVLSSCISFYVPSIVMIIVYLMIYREARRQEQSIRSQNRVLDNNQKGEHKAAKTLGAILGVFVFCWLPFFVVNCILPFCPECVSDGVFTVVLWLGWINSSLNPLIYATNREFRTAFKRLLCKKQFLRDRTMEYSTTVTLLMHMSNGKVDSNKNERKKKAKAGATSHQSVPARTLTAITEFVTEESLKEECEGETEGAYPGHNVGPRLAKYQSDTEENLAPPPEEWK
>Ech142
EETGQPYSDLYEPEEFGSAGGGPKGGSGGGRIWFNVTDAILIDGIVSANGNDGDTASSNNGGGSAGSIWMHCAKIKGYGTIATNGGAGSSRSGGGAGGRVALYFMQNDTANGFKYESHGGAPGIDCEDCEGGGPGTVFLYHLYHDHRTLFLENAGFVPRTKAIDWDNLNKDGCRAWILPFSGSHGFAGGSNEFHFEELQIYDGAHMAVLATNGSQGNVNLIDELNNGLVVAPSRPRLVTLFFQHMIGDRSGTIHVGDLQEMDLEREEIDLPFSVHVYYDGHLGLAPKTVVHGVEVHMAGLLSHIQNLTLHHGGYMWLQHGGRTTGSPFSHYEFQFVRVQDDSKIEATTDPISEPGITFKVRVFAIEGGGLYHGTRLTILAENITVDDGGQLAADALGYDSMHRNDTHFHLSLHGDVNPGMPDLNTGLGSGAGHGGSGGISIHSAGRTSGFAYGDLYEPYVFGSAGGLGINSASGGRGGGLIWMNVTDTIEIDGQVTANGGSADGNGGGGGSGGSVWVYCHTIKGYGRFALNGGDGSTHPTSPGSGGAGGRLAMYFVNNETASGFNYHSRGGQAGHPNLAENGGAGTAFLYHMVYEHRTLIVDNGGLHPLDPLNVIDTYSDLTLDRCRTWFLPQSGGHDFANSKFDFHFEELQIYGAAHVAILTEPVDTNATLFFLYMIGDRSGTFHVGRNQELDLFRPEIDLPFSARVYAGGFLGLAPFTIVHGVSIWLHGVLAHIENMTLHHGGLLSMEHGGRTWHDDPSHYDFEIVRIQDNSTILGLTEPVGHPGISFKAVALFVEGGGVFHGTRLSINVENVTIDDGGSLNVNGEGYSVSDSQNISSGVNIGLGFSATRGSSGGGHGGTSGRGEEALKTGQPYGSLYEPFEFGSAGGGTNGGSGGGIIFLNISDTFQNDGILSSEGAPGGDTTSGSGSGGSILIECSLIKGTGVVSVNGGNQTNTAGGSGSGGRTALYFHSNQTFLGRFESHGGRAMSPAESGGPGTVFFYHQGHQHRTLLVENGNLESPYIVKIQSHSDISQDSFKAWLLPQSGGHHLAGGSHDYHFEELQIYGNAHLAILTDPYDHGATLHFLHMIGDRSGVVHIGPNQIMDLRRDFIDIPFSVYIYQRGYLGLAPDTVLSYIFISVEGRLDHIHNMTMYNGASLQSHLTGSTNDLPRLKYRFNGTVIVKANSVMNFSAPFAHPEQYSLHADNLVVEGGGLVYAKNLKIECDGNMTVDDGGNVDVSDGGYLSDLGQ
>Ech143
VFFLTSRVHPGETPASFVFNGFLEFILRPKDPRAIQLRKQYVFKLIPLLNPDGVQRGHYRTDQRGVNLNRVYLNPDSVAHPTIYATKSLILHHHVSSRVVPWSGEASPSSRKTDTKHVAEKKGKGDGEGSSSPGAVPVQPPANAIVVVHEGSGNLTHSQTVSRQSDDVDNQRLLELSDTDIQNSGVNISKSDFNAVSMPGDSADVSSQDASELRLRTSSVAKESSVDGDSGGEEDEDNIPHSLTPSTPKPNSDPNLAADGSILNIPPKDSGIALYVDLHGHASKRGCFIYGNYFDEEESHIDNLLFPKLISMNSAHFDFDGCNFTEKNMYTKDKRDGMSKEGSGRVAIFKATGIIH
>Ech144
MGFASERFLINPDQNLICGICKTVLKDAVLTRCGHAFCEVCLDTWLARPLSGSCPQCRASVSKFQVSPVWAIREIVNNLTVECDYGDRGCRLVMRVESLERHRESCAYAPVECAGCETVVSRYELPHHQAQCAKIAATANEPDFDDPKRSDWTNQLVKDLEKKLTQTEQQLKQTKKKLETSETSSRKLERDLSDARLQLQRKRGECTLLHSNFVDFDPQYPYGFSPESIAKLSLLIACHLLRKPDYMDRNRIFNCVKRCYDSYARCGSHFEQDVHMLVATAYASNWFTENQRINFHCWLQSIARYRKYADLSGPPHPGCTAGILRRTSSLRS
>Ech145
VSFRGVVLGLLAHQLLIQTLGTIFLYGAENQTSREQNMIATPSSVPQHGTTLGQEPDPDLTDNSLPGLLAYLSPKNLGLLLECFVQSYQTACDFNSRPGLKFLLQKVAKFEVAVNLYWQAGVSFTFYLHTLLELCHHASGEKLTLDHIKTLVRQRVGEDCRPYSPKPVNKRVSFENPLSEYEHVGDGVKRERSDTDNSISSRGSEGSLQLLCDLTFYPSIQNPNPDWIVRRLHGICNDICASYIQMYLDQQGNMVDISRINEQPLFFLVAPKSPEVPSKPSEFFGFDEGDDEEESENEDKDSENEGKSPTPKDTSPKFASHWTPKIKSDSHEEESVVDVMEEHLNKKSGDSKKKGESVYTVASRKTIKSLMQEYKKRKTQHSRSVFVKKPTYKELKYTQMLERRDAAASTGSSHEERQRHQQIKDEQRSSITRDSEAEINTWSDMVHTMLQLLQLLPDSHFQALLPAVFPGINQLIRHVLDDRVRQAVVEFMDRVAHLYEIL
>Ech146
MISEEKKCRECEVIRFSRPPGHGNLKRCLSCSVSEEMEESQHTQPSLPWSESFSDVTKNGINHPRSVARSKSVQKIVYQANMRKKMKLKRLVNKDGACNVIHNTKAIYKLSFLADLFTTLIDLRWRLMLLFFSIAYIGGWAAFSGIWYGLAWWHNDLGYLSRNDTNFEPCVYNVENYVGAFLFSLETQTTIGYGFRSVTEECWIGVSVVVIQSVFSALVDAFLIGCVFAKIARPKKRAATLKFSRNAVIAERNGKMCFMFRIGDIRSSHLFDAKIKAQLIRPMITEEDECIPLYSHPMDVGGQIGEDHVLLVWPIIICHVIDEKSPLYKYSYVDLLDNSFEIVVYLEGVVEQTGLLCQARTSYLPSEIKWGHRFSSHIVSMAESDDNLSIDYSHFNVTYPVADTPRCSAQELDIKKKTGHSLKSTLANGKLRNRRNFSAPDIAALDTRKLRFSDKVDEKYAEEDSKKKDEPPEYNGIAVIVGTDTPPSTPIGSGLKKWASKESDV
>Ech147
MAIIPRMTSEQNETNTSEALTPSGKGNGTAKERGQSVLEQHGFTVGETIGHGSYAAVKLAYSSRHKCKVGIKIVSKRKAPEDYLKKFLPREIQVVKVLKHPNLICFLQSIETTSRVYFIMELAESGDLLDYIKSHGAVTESQTGIWFHQLVDGMEYCHDQGIVHRDLKCENILLNKNNILKITDFGFARGHMKPPDKRVILSETYCGSYAYAPPEILRGIPYDPMLGDIWSMGVVLFTMVFGRLPFDDTNHKVLLQQVQKSPSFPSNRNAADDCKDLICRILSVAKRRIHISEIREDRWFRRLGSNIIKTKKASLAKMPASSEAKLGGTGETADRTASKKVADKSD
>Ech148
ALRSLKETIEDCWDHDSEARLTALCVEERIIELMILWDKHRTVSPTINPTSEGMTVATCTQSRSLPERPLGVTTVDSSHHAPHQGEVSSSDDFGTRYMPSSAMLEKNERQRLLSPDTISTSLSAQSDLNLIDLSAIAPIVDPKNLHYSDENIERFTSDLKYGRPYSTPTESSSEGYGYSEPTTSPSQPLVMHEMRPSLGGDQMTDNLGVWSKRHNLHRPTSLPVWGQLTVNEARARSHPNHSLADVAAEQRSSKPAKPDVNKQRQQARDAEQVNITSPNQNYPAKGMESSISEHSFSSKGSCSSLQSTLSEGSTNSSDSNHSRRPNTLPLPSNGHGSKKKLVAVYIPDSGPTTKVQTGIAKMDSVNPQCHPVKVATNGTHYKAKAEEPLVLLREKAQPSEKAVPNTRPLSWSVGDRSSEESDTSSPLNGNSKSRDCGINIDLKKTKRKVTPYRIGGSKKLSVYQNKSDGSSVSDESSPESSIDGATSSDNSSEHSANNNSGDQCNNRPHLTQNGHAIHPNGHITNGATPLPPTGKIVNGHRRGVTDNTFQLDDESVVWGGADAASCTNYQVSCV
>Ech149
ISMLKSSVVEYEAMKHENRRLTEETQYLNTHIEDLIRLREIADKQIEETLQALEAEREQKHYLKKQLDQAMIMEMEAFNNDLMNSSGLLAGDSDSDTESQSPDHPILRRMEYEFQSTNGTNGDNAHAQLSTCTGSDLYSELQSTEVQKLEQQLAQLQTEKSELSQNLEQTIGALNCLPDEMYVSGTDSEAEPLPEDLNMHQRKLLNLVRLVQHHEKKYTSALAQIAALRAKVDSQQDKLNEESKKADLQSEVDLLNDRNRHQEGTIKGLQGQMRQMNDIIIESQGHLNCTQDELINVSEDLAQLYHHVCMVNGETPNRVILDHLKATRQSRRESFRAEIASRLKEVSFDSEAIREKSNLSSGDADGNASADEGSSPASSVKSSTPVSSPSRRLQVQDASPRKMTSDPITCNNLLTTIRDQIKYLKRSVEHAVEMSRQRGNESSGSAENEDLREEVMKLKALLATKREQVVTLRTVLKANKTTAEVALANLKGKYDNEKCIIAETMIKLRNELKALKEDAAMFASLRAMFATRCDEYVTQLDEMQRQVSSAEEEKKTLNSLLRMAIQQKLALTQRLEDLECHTELQQIHPRKPAQRRHKPSKVSHPVYMQGYGPPFGLFPMPVASRYA
>Ech150
IKAGKLLSDIPYQLYTNRVTSQGTLKFASKDSPAVHQGNPSPSSSARQMTSDHDREFQKKKTEMQETRITHTECPVGVEFPELDAPSLINLQNASGNQTHSEAPEGSSTNHSLDTTPVRSAQVTNQNPQPPRTGKGPAKAGDANFVSEFYNNSRLHYISTWGAEFKAYVNTLQSSGDTSFPGREKLRLLCEDSSPCSLASNQANPTLESVDEIRDAHSKTSDRQGSSKSDRVIMHVDMDCFFVSVGLRNRPDLIGKPVAVTHSRGKGMPEANQETREYERAYYENKYKQDEKKDVKSRHISPTKLSLQEKDKSTNSSATEDIPPKSDDTTRLNSSSHSENISSTLLSTSRTLTSPGMLDSTGQSEPQKSKSKSNFSSMAEIASCSYEARKCGLRNGMFMGKAKSLCPELQTIPYDFEGYRKVSQLLYETIA
>Ech151
SSGTVRFNKDGDRPGSYQLYQYQRRGSEYRYEPIGTWQDKLRLNWSHVNWGDSRTDGIPMSVCALPCDISKGLKRQKSPADECCWVCSSCEPYQYLVNEWECKNCTEGERPDKNRTGCQEIPVEYLTWDSPWAVPPTLLAVIGIACTTFVIAVFVRYNNTPVIRASGRELCYVLLFGILATYFAVFTLIAKPTTLTCCLRRIMLGLSVVISYSALYTKTNRVYRIFNSGKRSVRRPKYTSPKSQMVICFGLVSVQLVAAALWLAIDPPRPAKTFPFWYQVILECAVTDMSLVLSLVYAMVLIVMCTLYAFKTRKMPENFNEAKFIAFAMYTTCVVWIAFIPIYIGTSSTDYK
>Ech152
MTSLCSKMEFILLLIVCIYAAKVMIVLVYMDEFIPADVTIMNGQDHEPDATLNRLNMERRNRKDKRDFEGVLRRMGGEASQSDTKRLDNDIPSVQNCSSESKSVSEGGRARPEDEMKRNQTNLAPNLGLNSALFHRVLDSVFDHSHDKKKCQDAFMVSLITTRPTEVDFRMAIRETWANDAYAHQMGVLTLFVLGQPTDGTVNSAVFLENERHDDILMGSFTDSVGNSTLKLLLGIDWVMSNCPSAKYVFIGDDHMFIIYERLVKLLRETNEKDGVKMWIGRLTQGKMPERDAGSRYYVSRKLYPETRYPDFCTIEAGYVLSVDAARELVALSWGEPLLPLPDVYMGVLAKKANILITNDKSFSYGNQAKDACELNRVVTSRGVRSAEQLQSTWTKFSDPEFRRNCPDPDLSLVLSKHIDNSPYLDKTLQMRLNHPDFCYDKAGNEESVFILVLISTLPRHFELRSTIRETWGRNLMTQGENIKLLFVMGHTQTDVKLIQQQVKQEDDKFGDIIQADFTESFHNLTLKVVMGLRWVTQNCPHAKYMYKGDDDMFVNFDRIVSHLKESRAKGLAKSRYFLGSVLYRSVRVTRENSKYYVPERLYSGRYFPPYCSGGGYIMSTDIIPQMYRKSLETAFIPIDDAYQGILMSKIGVKPVAHPGFKNWGAKTDGCSLREVMVVHGFKNSDTMNAVWRNYTTPAAEDCPEVS
>Ech153
MGTVLSISPRPHKDNGNYGDAASLSVSNLNMLYNSKNSSNNNAKENLLSDTRPMRKHSAMFISALGWKMFNVSSKKRTANQGVSTTSFTNNQFYTGSDKTNNNHVLKPKNHQLANNNTNQTLQRQRSEVNGTVGNDVDSSIKKSFSCFNLNSHCQSNSNSQHQNQNVKNNNTTFCGIRKSSSGQLKAPTVPPKKVVQSSTSELLKCLGNFLSRRCPHLRSFDANDAIVWLRAVDRSLLVQGWQDINFLNPANVVFVFMLVRDLVSVQDVQSELELQATVLTCLYLSYSYMGNEISYPLKPFLVEEDKDNFWTRCLRIINNCSSKMLRINRDSNYFTDVLGELKSYGKS
>Ech154
MMNASNVSTIATMVASTTGTTNTATTPDGIVLTDNGTPHSTVALVFICISALFSQILTIGGNILVMLSFRVERRLQKPSNYFLLSLAAADLIIGIFSMPVYTLLLIMGSWPFGPFVCDLWLSIDYACSEVSVLNLIMISADRLWSVKSPARYRNKMTLRRAVIMIIPTWVCPILLYFTSVLGWPLFSKGESDRRDDECYLPFLSNSPLFMALSTVVVYWVPLTLLFLMYAYIYRIIRNLSRKKKKFSHHRLGNDESLRARALRPRVSHDHLYPTRTLEPTMMESEALGLGITADTTTTSTTVSALSAEASRGNDVRRKSPPPKKEIEYDRDDPSDETSSSERRRDSEQQQPLRSQPNSNGKKRSSVITFRSSGRKYEVKRRSVKGERQSRSERKATRTLTFILGAFFITWSPYSTVVMIMGYCPKCVPIPLYQFSYYLCYINSTINPLCYAFANELFRATFYKILSCKAFRR
>Ech155
IRSGGFWWKLSSVCCHCRCCPCCDTCQRRSSSIEDLDDTFDDSIPICSDYSSGGSHTSRLPSTGSRRSSCNESRRSSTPVSEYRRGSTPVPVIDMKPIEFWPPSTNQETVQPKPLMRRYTNDFGSFSDTELKIEPKLYEVSEHEEDLTDEEKVARYKLGKIHFGLRYDVADEQLIIRIIKARDLPPPVLYDETRQDLAHSNPYVKICLLPDQKDSKQTTVKRKTQNPDFDEHFRFNISYQEAQRRLLLLSIQDFDKFSRHCVIGQHIAPLAGLHLIKGGHYWKPLQPPNQ
>Ech156
ILLDDVLSSSFINPTILRVFRLIRIGRILRLIKSAKGIRKLLFALAVSMPALVNIGALLFMIIFIFSIIGMAQFAYVKKQGAIDDTVNFETWLNSMMLLFRFATSAGWNDVLDPLMTAPPECDPTYMDLPNGNCGNYIFAALFCFLFLVMTFLVIVNVYVAVILENFSQAHAQEEVGITEDDFGMFYQVWQKFDPNATQFIMYEQLSTFCDTLEHPLRLEKPNNIKIAGLELPIYDDIKLHCLDVLFALTKRVLGDVEESEEFKELQAQMSIKFKESFPDRGATEPTTTTLQIKKRGTAAKKIQRAFRRYRLMVEMRKASTAYRNQQSLEGSRRNSINPDLDSSMTSQTFGQTLTIPSGYGVDRSATPTIPEQSYKSDNEAYRVDNDGDDVPTIDASEEIRGNDRDVMV
>Ech157
QRPIQRSLCATLRDEAHWKCLILSVLMYGSLTVVLWCELTTVEVVAYTYHNSPVTVLDSPCEDGYMYIPVAFLVLLYLVYLLECWYSEIRIEIYYREDTRAVYERVRRIRESFPVVWWRAISYHYNRHTRQVTRYRHGDTYTTTQEYYERINTHSAASAFDFSECGVKDVSKQLIDLEEFPMTRVSFSKNFMFLNEESEYDYLSQRARFFGESDGRDENMETREGLTLTDVEFTDDMISYACSNKLPWYFSMSVFWAMSFILLSWPFRILVSYKTAIVDYQIEKLFGTNYSGGMLSMEHWNGDTMHLTRVNTVGSNCSLESMIRGNRHVVPSYSEAILMDLSNGNTPRSGQTPNGSLAESRARNVGGSDGFLANGNSSRITTGSRRSNTRRLFSFTNAKRSSTAPLHGSGVLNARGSPSYRAIGASAHFLITKDRLKGTSNGRASPISIQLTPTVNGIGAIQLTPIPQKKNEQRTRTGAGVNSKTGSPRHEPKPKTKTSAAEMQARKTKKRPNSLPISFGTPDNFDENSATNQCMQTWAVVDGQQRVRTVIRPQEEPQSAGENPPQARQLPPMPEGSPPAYEVALEMAVPRPEERRIPESESQTNVNMETSL
>Ech158
IEKFFMEVRENVKKSSQKLHNVQSDLRAVRAKLDRTPRDDAKFLEYATEEHLMIQSEKKIEEEHEAIEDMERSAFAKLSVAVRESHEKQRSQEERTKYWGVIGSIVGTIIGLLGSTMINQRRMHELRTMVSDLQKDIGQDGQLRDLQGFVDNIRGVVNGAAKQGQDLTIALDSLAQQQQDALNTQDKNITKMLKQQEGVLLQELEGVRRFASIGSGDMTTLEEMVNDAEQKLEWEMKLSTLSTVVFIYGAFALTLPILYSIFK
>Ech159
MESWTTEVAVPGAVTEQPSFSFILLNIIYSIIGLLGIVGNSLVIFVAVRVPSLRSVTNVLICNQTIIDLTSSVFFVVLYLVPKPQVPENEVAASVLCKLWLSDWPLWGFSVSSTVNLVLLTLERYFAIIHPIKYRRKFSMKCAKCLALIPWFVGPLHELGWALVHVVDSNGDCSPKWPSLTLQWVLGVVFFIGHYLMPVTLMVYVYTKIVLRLRRDWRSPPPQAPASASEIGVSYRVEIGPPDIPLPNRSPAPEKKRFNLLASRSVLRTLVIVSVSYIICWGPNEIIYLVYNLGGYVEFNGVYHSLSVIFVLCNMCLNPIIYAFHYEEFRKALRATFSCHVSIPWKRLMCWRMRTTSNHNGPRTQLPSVTSTLQLADTIQT
>Ech160
SLRRDAYDHFTAIYHLLVERLKLHRCSFPVESRVDGRSRRPSSISDHAIMRNKVVGTGTNMPHIVPGSQQQQSRSPVKQHSQQQIMGFRPVQPASQQQPVKSEAAHAALQRKRKEPILQPSTCIFSEGEVVSVPQVVSGTLLEPHPRMNFRKVRSMSPNHMVVTSIDEGVEVDMPESEGELEKISNEQLMVQRRHTLGETFDLPPSMEPTLSDFGIEPQDLSASFDSQEEMEIAQISQGFAQGMGQGMYQLGSGSQCNSPDLSPTVQEQHLIGQQVVQGVTETLLRTGSQSPTSFREGRRASDGLLLQDSFNRQHKNLPRTQGLSELHARLDQQQGVEFTDCKVIAEQAKQQQLQQHQARLLQHMDSVQSTDSGSYSQCQVGQQPVTWRRFPAQVQQNQRQNHFQAMKHTMQTEPAQGTGCSFDELSRGVTPARSLQHHLMQQRLMQKRQQLHKQSQLSQQFQQLHLERQPSFDGRPPPPNRADSYKQAQQHPVLPQFSMKEEPLRSITPPGTYSQEASHHSSQAASKQLLFGLPMTHHSFDNSQFECMDTSEGPAGQSGFSYTPC
>Ech161
LPRLQDAIERVTTINLNLEEKRNKAETEILTSFDTLERGIQERKETLINELKGTHESKQEVLHKQQENLEKELLSIEHNCDFTDQALRSGNEMQILLVRKQMGQRLRELTEQCQHLQPEENDFISFAGDVGEMEKSLANLGTVRSNSAIAHQTIAVGEGLKRAFSGEQMIVTITTKNYKGVLITIGGAEICAQLFSSDGGVHDTRVIDNKNGTYDVLYTIHKEGPHQLSIKLFGRHIKGSPFKLRVLRESSSSSPKSPTSKIPRSNIKQRAMRRPQSAAGSLRVYRKSNPMEDDLVLIMGQRGRNKGEFTNPQGVGTTAANGGRIVVADSNNQCIQVFNNTGDCKHKFGIRGRSNGQLQRPTGVAFTASGNYVVADYDNKWVNIFGPDGKFINKIGTGKLIGPKGVCVDSNNNIIVVDNKSSTILIFTSTGKLLNKFGSRGAEDQQLCGPHFVDVNNSNQIVVSDFHNHCIK
>Ech162
MATVWKYLVVPLTVLLILCYAVLAAYPDLTGKVAAGQTLRVDGDIVLGGLFPIHEKGKNESICGDINQDRGIQRLEAMLFAIDLINNDTNILPGIEIGAEIRDTCSSDTYALEQSLEFVRSSLTTVTLTSPECPPEHVPVNHTANPGVVAGVIGGSYSTVSIQVANLLRLFQIPQISYASTSSELSDRKKFEYFARTVPPDKLQAKAIADIVASFGWTYVSTIASEGNYGESGIYEFQKEAALRNICIARAEKILSSADSQTYDKIITRLKKKQNAKVVVLFTRVEDARDLLSAAMRANHSESFIWLASDGWGAQETPVKGREIVAEGAITIELQTRKIRQYDKYFLNLNPTNNARNPWFKEFWEQKFKCTLPPDGTGNATPAELRCLEKSLDDGSHLQEKKTQFVVDAVYALGNALDRMHRSICNETSELCEGMVPINGQRLFKEYILNIEFQ
>Ech163
MPPSVKVIVKEPDVLKLVLDFLSSRELYMSMRSLERESGVVNGLYSDDALFLRNLILDGQWDDVLEFIQPLESIETFDCKSFRFQILKHKFLEMLCMKDDLQHLQMEISSDEVVACLNELEPHCPTKEDYSNLCLLLTLPRLTDHAAYKNWNPSTARVQCFQDAYQLVARFLPADKNLELSDHTASKDRLVQLLIKGLVFESCVDFCQQRATAKDVQDATLRGMLTGTDADDADLSLLSWLQSIPPATFSCPFEQKSLEVAVERITKPSASWSEQIMTPMTPTPSSKQRGYPSPSPSTPILYRNRPWSAGSSRGLSQSLTPTLEAVISNQAKRRDESPNQELNNMSRSMGNVHLSGGVSGGPMNTLATVTEDVERMPGQGSLRAKSPQKTGSPRFVQ
>Ech164
VQRTRSAMSELESEISKDGSLTIKTANKLSTFKLRALPLPEEVTKLLDENTELIKILDRISAAWLAGKTSEEQGGEKLTAEALAKLLEFRDDLETAFANAGKKWRGAVDRIWSFGPKHCGPNLLLNRIDGYDRPTIWQCLGGDEGDVSRDCAAPRVFDNSVVSGFQIATFSGPLCEEPMMGVCFAIENWLIEESTESNKFTFPADKDVNNRINNGVETQDTVPRQSENVAIPVRNVDSTSNIMPELSSPGLAKSFASDCSSPLIGSPDVNSELMPHFTSRGYGPLSGQIISTVKEGCRIAFQIRPQRLMAAMYKCDIQATADVL
>Ech165
LVFRKVADVKREQAEAEKRKNEPPIPADHPVRKMLNKFRKLSDVPEKRTPGMANDVEKGENHDIGAMSVLARMKGPMLRRVPENNNAIKAPDRTAKPAINNEEKPVKKPPVEMNNKPVSKWGAFKKPNQLRKTESTDSGILKSDQKLDEIGRNDSKEGTSSMSTSSTDQQLLTSLMEIKIELKDEIESLSVKMNRLDEQIGDIIKFFSPDSSPYSSHVTSSNSSRVSSMNEVATGSPQKSSITVKVREHAD
>Ech166
MTGTEGFSLLDDQVTSINNSTFGGSVVDLIEDGATLDPTDSPLNVTDENLHTFLYTTVDTMLVTVAMPLIFSIGVMGNFAVIAVFIRVRSMRTVTNHYLVSLAIADLTFLVLSVPQFWVMYVTSPIIADYRVLQTGYCKMSIYLTESSIIASCFTVILVTFERYVAICWPHKFKELSTKPRAVLLCALVWLFALGYKIPALCFSAAIKTPIVWLISAPKEDYPDSMYVCNFCYPRTSDTCKVFQKSLTLDQILLLMVIPITMVMYSLIVLQLQKLAKSTMIRGSGSSSSTRMKKQVVRMLIVTITLFVICMTPFRILNLFSIYEFSLPPNSQWVLVNVGRIMLYTNCSVNPIIYNIMSDRYRQAFHDTFLCCLPKRGEANHEQSSCNRKTTKYTASMWAETK
>Ech167
LPNGASTPSNLQPPTRTASQIRTLTPSASKASSSAQQKQQKQQLKLQQQQQKQQQQQQQQQQQSQQTPKSPNKSSMLTKLKFFGKEHAGKEQNTTPKTNGVPKPATTTINNSSSESTSLTQPPKDAAASRNRTAVQERPAQDKSRTSSSLKKHGSSSSIGTTASNASSSGGGGTGGAAPPAAAQSTPPSPGSSLGSSSPKNALKAVAQKTIGRAFGGGKTKPVTKPAPGKPLKDDLGVRGEPVGSADTPRVETPRSNEANAKASTKSKLSPPGGKPTSIKQIQTAASTKTKLPGPGQGQATIATPGQTPPRGIPKPGSAPAGPKTGLKTPTSYQTLPKISNMNGTKQLEEEGNNASFTRGGAYSTFPGPGNTKQKNGEVTSMTEMRTQDDTASRQPSCKPKNEARSPDTARLPASPSHGAQRSPANTATVAPFNYTGSRPMSKECSELSIASASMSDSSLGTPIQSQNSVSSSNSQSSDNSVVYRPREDGDYCTSVYKNDKVVTTFGTPPTQPRAAKSYSDVRPNNMDLTVMSVQTPPTSRTTKETTFGDSVTTQLRNHRSPTGSSKSNQSPQGSPRTQRSAIATYGASAARLNNLSSLPLQIPSMPVQGDAPYSAYSYRSGGVPQRFVPAPSLTRLYSNSMRRTTSNRSHLSDLQYTEQPILDDDDMYDEDIGSGYVSDGDILHRNAQLSDIASGYMSEGGGFLYAKRLGTGGSRLRDGMAAVREFLQKDVDLSDEE
>Ech168
SKPKNYDKLRKKFQQIAQQKAQLSRKNRADKQALKAARDTLKSEKDQKSKSSPQSPSSGGGSAGIHKLNSHSHIDVRQLKPQTAQLIEVLQQTESAVLKVSSKEKGKTGSPALIAGMTLDEFLGQQCSLGDTLVFNLVQWVKHLPFYTQLSQVEHTYILKTKWVELLILCTVSRAMYFKQNSGEKVLGFEHCVHQNLLTLQECMNKTMDLKLDMGVFREEMGEAVEELTRLAASFRTLNISRNEYLLLKVIILLNF
>Ech169
AYGVVCSAAHKKNSEKVAIKKIPNAFEELTTAKRTYRELKIMRHFRHENVIGIREILMPREPLNDFKDVYVVLDLMESDLHQIIHSQQSVSMEHIRYFLYQILRGLKYIHSANVVHRDLKPSNLLVNENCELKIGDFGMARGLSGNVDSKRKMFMTVYVATRWYRAPELLFSNDDYSYAIDMWSVGCIFAEMLGRRQIFPGRNPMHQLTLIIEVLGMPPDKLLRSSNSDQIFNFFHRNFGGRRCVNLREKYPKVDDNGLDLLSKMLVFNPEDRISVTDALAHPFLSKYHDPEDEPNCYPVFDFSFEQDDLNAQQMRQNVGKMILKYQRTKLFAGKKFPSSAPILKPSTAVTVTSAARQETKGATAQTVAASIDPAKNLPTANREESIPNSETKSSTEDVVFKVPSRPVDEKKVVASESNSDKDSLSSVETLTVVAMPSLSVTEDVDMKSARSSAQNNAIAKTQELSGDASTLEHLTAPSIPRSSGDVEMKSAHGEAKQPLTESSITPSSTSSSESLDIDMKSARGQQEETGSVADSSRIAAPVEEAVGKSVEQALVYENAGQKTISDDTKKLIKAALLNSALKNKMRK
>Ech170
PGSGWTSEEGLGFGAGHGGYGGAPEPITGGEPYGSLYEPLHSGSGGGNGGGVGGSGGGELHWQNGALITIDGFVYLRGQDGTGGSAGGGSGGSVLFETTDFAGHGEINVNGGNAAEPTNGHHGLGFGGSGGRIGIHARYHYKFAGRLRAFGGHGILTNFGAAGTVYKEETERGPQYAELKYNPDTNVTSVVGEHRYLFVDNNDQHVPWIFTMLMEGESDNYELDEAHITRHANIRLYHPLKSSNVTVVVHKFLGDRTGLFHLRENQIIYVEVVESQTNETFAPCSYQIDEGAEIVFPASVDIIGTRSWLAGRITGVHHLVIAGGGDVIFFSTAQTALVENQEYIHITAKGNFSFATLTVERNSVAEFQRITHPMSIVVNEFRVKYQGALIMDEVEIDSADAWIESQGVFHMDARGFTGEAGPGKGLTTDDGIGMGAGHGGQGGGPPPYGGVPYDSVYSPRVKGSGGGNGTGMGGPGGGLLWWKIGQKLELNGELRLRGGDGVGGNAGGGSGGSALIELTNMTGHGVIDIIGGQGVDKGGGGSGGKVGIHCRWRYQYGGQFLDYGGGGGNGYGNSHGGSAGTVYKEENLRELEYRHKKYDKVHNTTFLDVDHKYVHIDNNGRPVPPATLILEENTIQYELDEMELSGAARLLLYHPDNATKVNLTVHRFIGDKTGQLHVSVNQTAFIEVVESVTNRTEAPCSFIVDDGAEIVFPAELHIHGSNSTLGGLIVGVHHLYIEDDAWVEFHSTAQTGRMENRIYVDVTPPGNFSFGTVTIKRGGLAGFRRVTSTMSLESSELRVEYQGALYLNRGEVHSTYAWIESEGVFHMDGHGFPAEEGQGAGKTVSGVGYGGAHGGEGGGKNTTLVSQPYGSVVTGLELGSGGGNGQGIGGSGGGLLHWKISHHLELNGLLSAKGSPGIGGHAGGGSGGSVFLETTNITGHGEMNVRGGDGVGEGGGGSGGRAAVHCRWRYTYGGKYTDRGGSGEGSYLLDHGAAAGTVYVEENLRPLEYRIRKYQKSTNTTLLDVDHKYLHIDNEGLFVPTATVVIEGDTNSFEFNEMELTGASRLLIYHPPMHQHVNVTVHRFVGDKTGQLHLRGDQAVYVEVLESLTNRTEAPCSYLIDYGSEIVLPSEVHMHGTRTELHGRVTGIHKLYIEDEGDVICSSTSQTALVENREYVHISEEGNFSVPELFVKHGGAITFQRVLTDVILNVDFLEIKYRGTLLMNHGLIESDHADLESEGNLLLDGEGHGSNQGPGAGQMSSDGFGTGGSHGGEGGYMGENRTGVTYGSVYTPLQQGSGGGSSTYGPGAAGGGLLHWVVGKLVHINGYISASGQNSPNKNVGGGSGGSILLEATNLTGHGEIHANGGEGLEGGAGGGGGRIGIHIRHQNNYGGLFVAKGGACGNTHQEPSKGNGAAGTVYKYESRRGPQYRELKYSARNVSEFKPDHSKLKIDNHKIEVDHPAVVMEEGTVFYQFDEVQIEGHSYLHFYHPKEARNVTVVVHELTGNKRGLIRVQKRQRLFVHIVESTHTYLDAPCGFHVDWGGEIVLPTTVIARTERIIIEGRLTGVEELILERSSEIKFKGKAHTAMLADESQWFTDKPYNDHTPGLLTVPSLSVSNAGVLTLSMDPTIPVLNIGELIVKNGGQLVLQTQKVTVDAGTVTVESGGVVMSDGSGYGAQEGP
>Ech171
DYLPTMKDILFARKATKGIVEHVIDIRSVPFRFVDVGGQRSQRQKWFQCFEGVTSILFLVSSSEFDQVLMEDRITNRLVESCNIFDTIVNHKYFSEVSIILFLNKSDLLEQKVKVVNLKDYFSAFEGDPTDVKQVQNFILLMFDMRRRDRSKSLFHHFTTAVDTENIKFVFYAVRDTILKQNLQGIMLQ
>Ech172
GFCQLDQSSGKSTFKTYKGDLPFYLSLQNINGQTALYLAASAGHVEVSRTLLDYRPAGPVVPNFGHGKKQSYIEVDSYTVIGLTPLHSAVIAGNIDIVSLLLKHGADVNLPVKSIKCLFGSRSSNASLIEGRVTEKVHIPKEDSSILCEACSACEYNIDIIALLLKHGAKDPSGKALLSATLSVRNDIVTTILAHTGVHPDPDYTIREEYQNKFKAFVNDLAFASEGAEGNTKVKISRDAAMQPRSKAMARQDSKKDHTRKGSTYDRKRTFGGIKRAASNAGMMDTAVAIDWHDQNINEIKREWVVEAGLRFNGLLRAYPLDSSIHIAAATLTRIDVSDNSLGCLPLFIFQLPSLQQLNASKNKIFHLPGMPKSRDFSSLSSSPTSTSFPAVSEDGTWDAPVLRRINLSHNRLNTVPSELFLLPVLDYLNLENNTIREMPFEMWMSPKLKTLNLSKNKLEEMPSGLYPSGNDSLMVHPEVQMRSPSPMEDDLLTTCQKRDTFPLIANRSEKTGGKLARFSGFAMKFGKAALGLKDPSRNSSNIAVLMSTLESRHISGSVSDNSGSDTPDSSDSEVFLDEEATTQAYSYVNIRRFRLCSTGSLEGDTTEEDNDTIGEMNSLETLDLSHNNLLSVPSGLPCLAPKLTKLVLSRNRITDFGPMNKYPVGLVDLELSWNRIKDMSNPVNQISVRNKTNVFRLLRSNSTYDPTLSMTDMCYSPTSQYSLSQRSAQPSHLNSARRMTNDSSMMAGSPGTLTQSSMGQFCKHRRHRVLATLRTLDLSYNQISQLDVIARTVLGTGASFEEEVPGKLGENSEEDPK
>Ech173
NASLSRELQKLRQDLKEQLERSDVETKTLEVITELEGEVHDLQGLLESKEEEASSLQGVVAEKREALARLEEKSTRQETEVEASLLKISNLESEVTALRSELDDKTANLEGVSGNLQESQQQIALSKAEVEKTVETQSTLLREKDAQILDLGTKLADVEEHRKHQEGELIKELNEKNTELSLLSDKVEKIRQELDSRQRNMGEMKAEHNFVVKQKDTQIANLIESLEQLKRAPNHQENRTPSQDIENGVIEETVKVTTVPELLSANIEPMQSKHDHMLDTIAQSSLSDNEKHLENVLQEKDKEIKLLKESNQSLTKLLGDKSHAVMGNTMLVDLHKLQMQVRTYEAERSQMMSVLNEKTRECSNQKNEVHRLVKTISAQKLALDKVQEDNKEIKRNSEEPQNDMQKQALQKLSRLIQDKDLEIEALKQKGDSLLQVLQSTTPNNSSDISRVLSENEEMQKENKMLKEERDQLVVSIHQKHHESLTYYEEVQRLVGVVNGETHKQAELQQKYNLIYADLDDKERSLSQLTVEVEHRDSSIAKFQKQLEERNQSVLDLENQLSNLNESLSKLDQQNQEGARASLGHQENEQLNALLRTKEEEITALKSQIDALQKTSQDSSKPAGIEGMVKAEVALVQTAPPQNEETFSVEVIEVAQLKEQLDVQAKSLSKKDSAIKSKDEELYHRMEELASLRQQVDLQNQSLLQRDAALQLKNHQLQTLTNDTKSKDVELHGLKSQNQTLHVQQQGFQSEIQTLKSDNQGLQHAVHNKDGENRTLQDMSNRLAVQIREKEFEIGALKEKNATLTRLVQEREVGTAGELQRLLGETEAMQKQALMFQQERDQALLALQRHQADLQAQQME
>Ech174
DQSRLGTTPLAMLAATCNKIGIKTPPPSLNDVTTPKAKGFHPFIKKTSSMSDLPTALTDSRMPIVSASSNGFTPYSISSAVALHNSSLTSSTAAAAAYNEMLMHGRTSLKSSIPWTSTDSASQPAIIHKLHGTTADHLMNVCPGMPVCPHPYDSWLKASSAAAASIARDSNTASALSWWELRGGSSWLDLHPSTAVALSSQLPKYSSYAAECAALNAAHPVFSSPSGNPFMPAPPLFSHDSLGSLVPPGCDLMSLSQMRSPFLTPNGFSGLSLSSRANRRYTGRATCDCPNCQENERLAAAGQPTRKKNVHSCHIPGCGKVYGKTSHLKAHLRWHTGERPFVCNWLFCGKRFTRSDELQRHLRTHTGEKRFACPTCNKRFMRSDHLSKHVKTHTGNTTSTSSSTTSGSSNTNNNTSSSSSKKPVTPVISGSESESSPCELGSEGNTSPVPLKNSVSSSSRQQHTEVKMITS
>Ech175
MDHPNNKMMNGNGSALSITTVSEPDGRVSVKPDLRKTLKSYIVALRPWSFSASLNPVILGSAIAFKTQPEQSVTSGNLVIFMAALVAVLSVHGAGNLVNTYYDYMKGIDSKKSDDRTLVDGILSPDDVATFGQVLYIVGCLAIAALYFFSPAKLEHIALLYFGGLSSSFLYTGGLGLKYLALGDLVIMFTFGPLSVMFAYTMQIGTMHILPLLYAIPLAMNTEAILHSNNTRDMEADKKAGIVTIAMCLGKTGSYILYTLLMFVPYITFAIMGVNFSLAYLLPFLTLPMAFSLEKDFRRGEMAKLPQRTAKLNLLFGALYILACLLVNRNAMPGVLDVAALSK
>Ech176
MENMSVVLDGMSDSTTVFEEELTTVVLTNSTGYTNQTTAATPAGVSFDLSGSELASVIIYWGIGILGLIGNTLVCVIFGLLKQRRSQVNLYILNQAFADLATSFLLIAFGTTRVYKARIATDGGFGEFLCRFWWSRFFLFSCFAISAHNLTLMSVERYVAVVHPLQYGKLFTRRNTKISILMVWLIAPIMQYIFVIFQYTVSEGRCATQPSWSPTAGTAAGVTLFVWEYFMPCSIMSYAYTTIVRTLQKKERALAVSHRQNSEAASTRGPSKGPQARRRNVTVTLFTVFIVYVLCWTPNQFTFLQFNLGGTLNFDGPWYLITVIAAFLNSCSNPFVYALMHKQFQAGLKLLARCRKSNAVADSTHDRSINGTVLD
>Ech177
DSTQLDDDSKTDTTGTTETTSLHHEKDSGVGRATDESVRNDESSGQENIPDDCSSTHQKYPAQQPSLGSRDLRYSNDSFISNGVGDPEFPGHEISLEDCMKFQAALESKCDKHMRSDTDESMRGKESKVMRLGSDSMETTSLSGDSLSRTSRNRSGASDQDEGTNHRDASKSNVWVTQQNGQKGLIPNGKPQGSPEEPEYHGCEQESRKLEMIVENGQVGSPTHRPTDLGLDSLRDSDTHLPQISPHEQDTKTMTSSSSGSTRQHRAPRTVPGSPSRSKSSSGSRDRSKSSSSSGSSKEKTSPVKVATSRKDCPVRQTPPPHPSIPYQRRPATNPHMRSQQFVHRNPYFLQQEEAAAHLITQNWKLQQQNLQLKKSLESLGPNQKLHSCQSIMSIPSHAKHYRSYLHLVNQNEENSLGTSQPNKKIINRDEWKVKIRSDGTRYITKKNTRGKILKDRANKIQEERGGLTTDDEAVSEMKLGKYWSKEDRKRHLERARDQRLRREYMMQSRMECLQEQMEEDGKKEPNIVELSQRKMLRKKSARKMMLDDFTTVEEMLVHGTRVSPETAKTFCSNPLLNVTTV
>Ech178
VSIAAAMFCLSTRTLLKIYTILVCIGTLGSTLWWNNVMMEKVNRDKCPSKWDLLLQEESICEESSKVSPVQIVLSGDFALYAVVQMAYAFTYVACITLLPERFTLNIWLVVCAYFVSPVFIRLGMTYFSSDNPSFNTLIAVNAISVLVPALEVATIFVSNIIWSIWNVPMWYRTYRFMLQNFGFNTVLENAWIQFQVPNVLRTFWLLRFTVHIIQIVPALRSNEVLPVIMSSNVLTNESQLTEDSETTLAWNTFLEVTTHGCDSTLAVLGLTAVVSYLSYHLGKWADKFMGGESDEVAHIGTVTAILFFILSLQTGLPRLEPTKRLVRLFRNFILLSTAMLHFIHNMLSQVMMTLSTSHTASIWKHLRALSMSAILILIPISVISYLWTSLTMGTWLLAVTAFCMELVIKVTVTLIIYTLFLIDTYSDKFWESLDDYVYYIKATGSTIEFLFGIFLFGNGVWILIFESGGVIRAIMIVIHAYFNIFQLGKNGWKKFKNRRMAVKKIDNLPIATEHQLRDHNDVCAICYQDLISARITPCEHLFHALCLRKWLYVQDTCPLCHKEIMQNIKSEQEEGDNEEVNDILHQD
>Ech179
MTTYSALELSTELRDIFLTCALCLGRYLKPKQLPCQHTFCSRCLFKWYNARPIRGKSLQCPVCRDSVPVPAGGIQTLPDSMLVVSIMEYLDRKVETNDSVSSILVGLVHQFGVKGNAEGQLYKPLGVSVSIDTEQVFVADCKNRIQVFDMDGKFLRKLVVKNLSKKFTPTFVNITRHLSMDGSERLVISDINNKQVLVCDFQGRVLRQVGKHDLGMPGGAAVTSDGHIHVVDVYARIVRTYDRYGTPLRLLGRYGTAENAFRHPKHIAVTKNDDIVVTDTTNHTVHVFEMSGRLERAFGVRGKLDGEFRSPNGLTVDREGHIMVADVGNHSLLMFDINGQFIRRIDDPIDDLRHPESIAIAGDGKIAVADSGNHSIKFFSF
>Ech180
TKETKEAMTSLINPSYDSNAISPADQVNANTTTTSNSLSNKLSDALENDNKSLGLSLDEALINTNLTFEFDNGGSKRNSGSEKSRTKYASTDLSTMGIGNPLEALVDSDGELDERLTVADDNILRERNKKKAEAMFADIDFIDDGEEDDYEDDEDEEEEDEQEMRNEDESSKDCGREKDSKRMKMLDKLDGEDREEPKDPDADLVSPEEEVRAANLGGFLRYYANLESIAKGRMENPDDETASINGSISDSDDESEIREGLYEPPQHATPYDSGPSTMDDDSTDCESTYEMLYNSFGLRVQEEGFSKELLSPTNGQHDHGYVSETSIDDKASPIKRPGVLLREGSKPSLSTLIEDSRSSDKVSLDDEAESGVESTPEPKTNKDPLKKSTLQKPTSLPPGWKEVADMRGTYYWHVPSGTTQWNPPSPVNGESSTSPPRKPARS
>Ech181
MAKRITLDDIPPKFRTDNEFRLHPAKVPHVVLEPDFVADKRVFVIGDVHGCCDELKLLIDKAGITIGDPDSIIILVGDLINKGPKNKEVLEFVRQLGAFSVRGNHDQKCISQMAFLREGKPIEEEFEYLREMSDEDFDQLIDLPYTISLPSLKSVIVHAGLVPGLPLASQDAVEMIIMRNLIEDTANDHTESDYQERRYKATKSRKVGQPWASVWPGPDHVYFGHDAVRGLQQYDYATGLDTGCVYGKRLTGIFLTGDKQLVEVKAAKMYSVPDL
>Ech182
LTGSVYTVYESIGYYPVTVNASNRVSWAMITSTAVVQIEITNFHIVDPPPLKFGETQIVGVGFDTGTNLSFTGSFAGNTLDLTNKSLYHMDDVIGEGYIVIGTDMYDDRGFYTLELTTWNLVSGPITDSVEVQVEFAIKDFKMEVSEMYIIPFTTISIRFDMQIGSDLTIVMDADDGWSKVFIDEEMHRSQNDFYLEWHQFGVARDYNITIHAISAVSDELIWIEIKVQNPVEFVVMTVFTPGSIPYMEVGTIRYEYAYNGDQAMPPTDATAEYFLAHGIEPVEDFPIAETNPVVHNLSLADYGPYSTFVNISNLVSWMNFTKEIEMERPILGLVVTCKNPHLRVGQKAVLTATIDWGSRVKWTWDFKDGDVVGLGTKGARTRRHKYNDEGRYYVELVAYNLLGEVLYTLPDPVIVEYPVEGMEWVGRRLTRLYVAQIYAPVTFHLLLVNDVKFPTDADYEIDFGDGEFIGARDLTMDKADSSKNTDFQLHVLSETHYYDTWGNYNVTIHMWNYVTDVTLVYNIWIYETITQLEKEINYNELIMDGDYSPGNETLDLEGFDVGKNYFKLEEAIVAKATMASGTGLTYTWDFGDIYFEPPATATPGPSTMGTTEATTVAPTTTLAPTTPPEPCTYLYSEWASLIVDQLTSEDDEKIALMEASLIPNCSYVEVVQNVTLNGTDGMWVNSTDGNSTDLYCVEVNGTNSNLTNSTGYSHTIDGNGTTIYCFNSSDINNTASPVLELVCEVSPIYLVTQRDLCVKYDNFQGEDDFLYNLTLMATLNYTRSFNFSDVYNFNTTNNFTNASYSNWLDDVDSPELNITLVDLVDALKERYCLKADILTGIADLVIRNNFTTIPPVCAPPTPAPTTTLPPPTTTPPTEPPATYAPWVVQTTEPRAIWWYTKRGIYTVTLNVSNPVHWVVVTKTIVIQRGIFDLELSDHGPRSKNTTIEFELDTGNVGTDVCYFVDFRDQQSEINPLAFWGHRKTCEERYPDEFADPFLRFTEVSNAYLEGLLLAGRSPNITLTNVFLSVNQFRIVVRAHNRVSEQNIFMPTAVTKGPCFYPEVRVKDNNNCDQYYPFCDEDGNREYYASKDVYVYSYVKINCTSTPYTMYTWRSYEIDDQGQETEFFELGETEMAGFTRRELAVKQFVLPYGVYRFELNVSMWGERGVESLDSTTIRVVPTPLIAKIAGGSERIIRWNDRADIDGFTDTYDPDVDPSDRSGIRFVWLCRREHETFQEWNWDYTEMLQEGGVNASFIHEKGDVGGCFGRYGYDMAGFG
>Ech183
ADDKFEGIMKTNAEITANGDVSWYAPAIFKSSCKINIQYFPFDEQQCKLDLGSWAFMTNQLDLLNKSASGDTANFIHNGEWTLKGMPVERELATYACCDYPYSLLHFTIIIQRRALFYVFNLLVPCMLVSALTMLSFYLPADAGEKVTLCITILLSLTVFLLLVAETMPPTSDVIPLI
>Ech184
RLESGFRCICSPPWKGPLCQEHLSFCESWPCLHHGTCEEAQTGYKCLCADGYIGTNCETDTTNCDSNPCLHGAMCIDGSMSYTCICTMGYRGTRCQINSDDCSPERCQNNGTCVDLVADYACICPTGFYGKYCEYSVDECESEPCQHGAECTDLSGDYRCDCKPRYTGKNCQILRINACKSDPCENGGTCIDHKQRFTCKCVDGYNGDRCQFDIDECQQRLKGRRRPRSNGPCNNGGRCEDLIGGYQCHCMAGFKGKHCSTKINECESSPCQYGVCEDRHNGYRCVCLLGFSGTHCEFNTNECNSDPCMNNATCIDLLSSYFCACPPDYGGNHCETLINHCKSDPCQNGAVCQNTGLDFICKCPVGFTGKTCGMEIDECVSEPCQNGATCVDTIGGYSCFCLLGFQGFHCEILVDDCEMSPCLNNGTCLDGIGTFYCACAPGYYGVICEHDINECWSEPCQNFGGCLDLVDDYTCVCAPGYTGRQCQIDVQECVSSPCLNGGECLDLVASYRCECPVGYSGPNCETNVDECASQPCFNGATCMDGIGSFQCFCLDGYSGAFCEINIDDCESNPCENGGVCYDQVAGFYCRCSPGFVGHSCGSETDECAGDPCMHDSVCLDMVDDFICLCEAGFTGVYCEENINDCEVQPCLHGTCLDGVNKYFCSCQD
>Ech185
ESTFYAYDFEDKVLSSKEKQDSEFHRAMSIYHVMDTRTMYKLHKYFSEQALSRTLGKISELQNVIEEISVYAPGGKSKLAWPIGSKSTFKPTSQYDVIGWEYFTMTHVFGLDDPNSKSPLIGANKQDIDEILTTTMSRLNEIYGNIFMLGRLVNGYRRFEPLRGMEYTLDMELKLHGDKKEVQKRVHLLRPLNKVEIVSMPYVTEYTQVTIILPVVSGSQEQVRIFLDTYARICLETRDKSAVMLIFIYTPAEALSMVKEDIYSVNKGYISYLERKYPGSHLSWISVKTSLPSPIAIMDVVSKKFASDTLFLLTNANMEIAAEFLNRVRMNTISGWQVFFPIPFSQYDPKIIYKELPNPNRIDITKAIGHFDTYLFEHASFYNSDYMNARKNWNERHPGSETEHIQSDLDLFEMFLHTKLNTFRAVDPALKLHYRQRICQPSLKEDQYQRCLEGRAEGLASRSQLAMLVFEQQQKQPGLKGPA
>Ech186
MAGTVAKRPVHNFSHDLQSVKNREGDREYSEHTERASSQRMDEDDILAQLEDDRFAEQRAYILDDLTQKVRRDGGRLPFDNRHALFRGLTLVLLDQNWEVRLKCIQFICELIPQFGPELDSCMAIVLPKIVENLGDAKVAIRKAVIQTLHIHMKHTTNVQQIFSILVNHGLQSRDPKVRMEATIQLPVLLTREFATADLSTVTHALAKRFCNNDNDETLTDTAGISLERIRTLVGKQQFNVYIQQLPSRDRNAYNKRVTSADRGGSEISQPSREDSNSGYSRDQKIGSTPNSRWQGDNENGERLEFGVIPKHVMDQLLDQTQWKTRANGVQELKSIILSVEDPTRIVPHMLAFISFLCNLLDDVNFKVTLLTLEIYGVLVSKLNTGVKQFLKPLISALTKRFGDNKVVIRQANMKVLMQLMHVLTPQAVVSTIGDSLKHRKSGVREEALNIIIASLLTFPSYDFDLAQLCQMLAPTLKDVKRRVRQASLESFAVLAQAMGPSRISPLIHAVDQVELNMEEDGVMKAVQARLARRRLPRLNDDGLVEYATPIPTSATSRNNPTVSKENDVQWIMKGTGSITTGSARERSHADPRSLELSQPSPTRAIPAQTSNQESSPPKRYYSAGKGRSKLPWEDELDSSLEHEDNIPVTNSVSRTHIISSAPTQ
>Ech187
KSLQVLPEKDTKSSLGEEFLPKQQHPEPVNSRSQNGRNAHHQEPRFKIFVYDLPSRFNTNLTSCVHTHSDGCYKLDNFGMGPELRRHDHLSYRDTHRLSTEVIIHEKMLKSRHRTLDAEKADAFYVPFYAALACNCRKNIDGNLPGLYDELWRYLASVTPYFGRSGPPRRPHFMTLGKIEREFWASSCPLLRNSDRTSGITFLTVEQEVNEELRKYFKRMDAKMIVVPYPSYGHFDSSYTNSLGVEKPASFPSDVKQTTRDVRMFMAVGSRKGHDVRVILKRYMTGTSQRYATFTASSSKQRRNAVWYSTPECRKDMQLPIIDWMRHAVFCLQPPGESLTRKSFYDSVMAGCIPVTFKPKKRSASVVYPFQDSLDYSRFSMNIPLDEVLSGAVRVPDRLRIIPDSRITYMQRQLAEAAPKLQYSYPPTSEDGDAFSMIVEEMRRVAA
>Ech188
NHELWIRNRDTSETSVDKFNKILNLCRRIGVHTEPSKIHLPGGENVWIVPLFSWYATPEEDRQDSLFHASSLEDVTLKKLWMDNHMCKWPENIGSRSKYFGRLNDEHVHEYDAPVVSFSHFLPRKDLIRADEDDEKSVVQERERLGLCPEMPKRQGAMQGFNFTRYAGCHTLDRQIREIRSAVHVFGHQHRNRDRSIDGVRYISHCLGYKKERDEGLTYGINHWQGPKQVWPNE
>Ech189
MPLVRFHENRGVNIELRSDNQVARRSASFANAITFTDRPLKPGELFLVEIEEQEPGWSGHLRCGLTQHHPAALKVNRHGDGISEITSRFSEYSLERQRVSSAPTIPQYSMPDLTNMGKSWIYAITKYHNKVQEDRQGSPELGTVVKSDFIKDSGTVLKIGCSEIPKHCLVHDFIALDMEAGLMSGKQQYFATSVGSRIGVTYNIINDTAYMHFIINGEDQGASIMEDAKPNCPFYGIVDVYGTSKQVRLVQLVY
>Ech190
GSFWQRRQDVIAWLSAMVFILACLGGMFGLGALRHWDANTGYDHNKSATSEERFLPEPFDPDPDMKGRHGADAVGRWYYWKLPPSQANALTRAVVWLCYTSHQLLMWGCIFYGQKQKLVWQSSTAPRYSGKLEKFNIVALLVNALFHVLHLGQTHLTYDATAQDVSVASSQSSVIMLLVLVLVLEYRDRGLAFGWPTARNTDAFSRKLRLPQGTVNMIRKYHGYAFAWASIYTFWYHPMENTWGHAMGFMHTFMIMLQGSLIYTNMHLNRYWRLTLEAWVILHGSVVASQTGGPDLNGTLLWPMFCFGFLWVFSFTQVYGLQFWKKLPAWVRPTPFLIYLAVTIGIYSTLPDRQGRYWIRLNEIIRIPAIEYLAALFAWLLVEIFLFIERK
>Ech191
VVAVLSILFIILSTIALSLNTMDFFKPMDENRREMDNQDLADVESVCIAWFTLEYLLRLISAPNKWKFFKGALNIIDLIAILPYYITMFLEESRESVMQFQNVRRLVQIFRIMRIMRILKLARHSTGLQSLGYTIRRSYKELGLLILFLAIGILLFSSLAYFVEKDVTKTKFKSIPDSFWWAAITMTTVGYGDIYPTTPAGKVIGSICCVCGVLFIALPIPIIVNNFSEYYREQERQDKIIKHREALDKAKLNGSLVSLNIRDACLDMMDVIVDTTNVLKGSFKGSVHSQSSPHRSLGHDETYSNASLELGATGVDRHPRLPEDYNKDSLPLNYRCNIGEPSTPVYPRDRTCGSTMYTDHANRQSSSSLASDAFPDPGPVERPKIFSAIGRMGLIVGHSGVGTHGQDSDSTQQSGKHQHRDCDEQYADSQPSGVQFGTMDETRRGGKVPEKRRSNTGNSDRTDPTCSPVTVEISQHDTLSGGQQPQSHCRHGAPQSETRPNGQGRGRGTSPNDAEDTNETQPLLSSYHQDNEGALGGDRAEKDHPQTPDDDQVIVQKLDDGFTTTWTKAGAQSPQREGIPPGHGVRDKPIKPVLKNPLNSGDERGTEHAPLGRKWSSGDSQTSPRNTPKRVTIEDDTHSVSSTDSDIRANDTPQPRLSNKKPVSKWKPRKFKQKPSILTGIGNLTSGLRIGLGKSNNRKAASSGTEKPYSRTSDSGTSDSGTTPPPNSKSAKSKGKSMKLRPLGVKTKPLEEETTNQAGPMREAYDSDSLHQDSPSVQFKLPCSVDCDDVMPAYSRPTNQESEHFIFPPLTQSPPSNEFDTRSPHHRAPPSDAANPVGDTSYAGPNNSGGCSNSTSPIIVGNGVELVGDITRPPPSYDDALNEITIISGGPSIPTTPAQARYPVTM
>Ech192
MAKYKEESTLDPSSVFNFTWPASEEPTEPGLFNNRSLPVLIFIGVILFIIILMTIIGNIFVILAPSVNRRLRNVTGLFIVSLAVADLLLGIIVLPFSAFLEIWRYWPFGPILCNLYVSCDVMFCTASILNLFAISIDRYVAITDPMAYHQRLTRGKALLIINLMWVVSVFISFLPLHLGWNTGDGSVQNYNTTQCSLESNKWYSLIDGVTLFFLPLGIMTGLYLRILTIARRQARIINAQTSSFHPSRRKENGLGSRGECSSRGHSSRAGDISSRNRAVVDEHKATKMLASIMGCFIICWVPYFTIFTFIKLFDDTQNLVPEQLQMVVLWLGYVNSMLNPVLYAALNSEFKKAFRKLLRMTKIPAFGVESNMTQLELSTTATPRQGTTDTAKNGSVPSMFVEVHAPDIIEQGSEVERDY
>Ech193
LELYWTQPAIPNGILTSYRLYRFNSLVYSGSSLMYTDTNLSPNTRYEYILQASTLAGGTNSSVYTCQTPDSAPEGISTPSLTVLSSTSISATWIPPTIPNGVVRRYGVVILSGTPEQRAFFSNLETSRIVENLTPFRLYDVRVEVCTDGGCGRGPKAFARTFEAPPQGQDQPTLKATGSTVVEVSWSPPSSPNGNITKYMIYRREYGTSQLYLVYQAGPVETSFTNAGGDLLPFTLYEYRITVHNSEGISSSPWASVRTLEAPPQGVSRPDLEAISSYAIKATWEEAVFPNGLITGYRIEHQMLADDPTLPNPVVPAATVDSSLTQTTFYGLAPFTAYRVRIVAINGAGESSGPWAEITTLEGVPAEIGRFSVVQQPGGNSLVLRWPEPGQPNGHIQEYRIYEDVYLITPVYIGLTREYLFRRLDPYTEYIVVLEACTSVGCGRGEPQMVVTAEVAPANQAPPSLGEVTSSSVQLIWKPPISANGRILRYDILRRTATSSRRRRDTDDSPFTDTRIVHQQYSTDAEEYSYTDYSLQPHKLYEYQVSVLNAAGQVASPWVPVQTEQAAPVGVSPPVVNHVANNPTTLQVQWTEPAESNGIITGYLLKRNVSAPFSFEANSLKQFTDQGLTAYTVYAYTITACTGGGCTVSSPTHIRTLETAPGTVAPPLANPLSSTTIQVSWTSPSLDAGEIVRYELKMDRVVIYSGPDLEYTSAALTPYQEYSFTVVACTSGGCTESLPTVSRPFEARPFGMNPPVLRALSAIAVESSWSEPSMPNGVILRYELRRDGKLVYDGIAMRFQDFGDGGQGLTPGQEYSYVVTAFNSQGQAISDSATVFTSSSSPAGLGSPGLIVLSSSSIRATWLPPIYPNGDIQNYTLYLEGNVLYSGKQFSFDAHRLDFFTEYEFRIGACTLTGCALSDRAHARTLENIPTNQLAPTLTPLTDNLGVASGVLAEWGLPQQPNGLILGYKLYRRRFYRQTGDRDDPILMYDGPNARFTDMDPLLIPDETYEYMVTSTNSAGETSSSWAPVRMLEAPPQ
>Ech194
PFLPCVDLFGSWFLRIGVYFVFLLAVIGNAIVIFVILVSHTKMDVPRFLICNLAFADFFLGVYLGFLAGVDTSTLGVFHKYGAQWQLSPGCSLAGFLAVFSSEFSIYTLSVITLERFYAIKHALHLEKRMKLPHAVAVMAFGWIFAVVVAIMPLVHISSYYKFPVCLPLDITTTIGKVYGSSILLLNVTAFVIIMLCYANIYMAIQGSHAWNCNDSRVARRMSLLVFTDFACWAPIAFFSLTSAFGLQLISMEGAKVLTIFVLPLNSCANPFLYTILTKQFKKDCQMILRSLRNQVLRPRKSTNPSLGRHPSMRSTQAHQISQLPWRTNGSISQDITGDGCMVSSFKTENGEPSSNVYTMSTMAETHTPQQNGSCSNDHSHSDSSAMLDPMLLTNSDLDDLRRGSTSPLLDLMTQVTSKDPEAKPKSKVRRKFSIPFPFFSTRSPTKEPTHSSSANTSIRRSPTPQRQKRSHSITEGLLHKMNRKRPLTSMKSAPGISSPISRSSEKLDQGINGISIGICITVPDKQNQNKTVKQTEADEKVYSIDVPKEPPKPPLSNFPIDQAGMETQTLLEIGASNNYFSENRSPHDTDSPGMLAAHENPVRDQLSSATPSPQLHRPEKLVLVDSVVPADKDVPDNDSGLGTASSPLPDSTESMRFLPVSLETPEVVCNSELDDHSSRVTSQPSVLGGLFGHLTRSEPSRCYNEVPDSPTKASREICRPKESVV
>Ech195
YGNIAPVTNGGRIFCIIYAVFGIAMLLLVLASIGSLFARGATLTYRLLHLNIQMAKGLAPPPKKEKKLRPVRVPAPGEQGEGGAECQGMPLHEEDKRPDMDDVIRDIWSNEPEIPPGDIPPMRIVTLKEPAGDQEEGGERPAKKKHQTEEEEDGGDEQEQVDIPLSIVLVFALMYVCLLAGLLSVWEQQWNYFEAFYFSFITLTTIGFGDLTPVHQKNLLGCTFFILLGMAIMSMCIALAQEIIMKKVAWISERVGVALIKAKPAS
>Ech196
MVSGRINSACTQFWTRTKSLVTDCIPRRVRDDLEPIIPEEERQAVAAQLKSRLRLARLSGAVCGIEFCYAAETAFVSPVLLRIGIPPKFMTLIWCLSPIVGLFLMPLLGSASDRCKSSLGRRRPFIILLAIGAALGLLLVPYGWPMGNVCGVTAYRSSFPVTNSLSEVDPTSMVGNTTTEEGKTLHATTGIPIRDKLIETLEDLLSPNHAYNVSESASTSNQEPYNSDNSTEFPSISTTDAVYRSSVTPSVRACGMALTIVGVMMLDFNCDAAQSPARAYLIDVTDPADHAKGLATFSFMAGLGGAVGYTIGGIPWGPTADDDPVSLQVRVVFGIVLCIFITAVILTVTAEREKTLYELYPYEKKRKLKNHKDEDNNTTMEGDFNDHPNNDSVKMEMDVISQKMKSYGSHAQNPDIITTLVDSDKDEDPLTSEPHHVGNGSVSTGEYEAIEADSTEAIGDLCGEPPVITMGTYLMSIIFMPRCLRVLCFTHLLGWMSLLCYSLYFTDFVGQAIYGGSPLAAPGTVERHRYAEGVRMGSWAMAMYSITCSICSYNVDKIIAKV
>Ech197
CKEQDYHMLANACLAVESAAKGGDVYPDVLFNVARQWEWLHDNMWGAANNTRRTRPSEGADAHPPAGRNGSPTTESSQIVPYSVAVTVAPNAAMVSPMLLPYGVARVPQAVPLVYHPGCPEYVQVDPSYLPRGVQASFPVYPAPPRGNNGLQGRHPQAGHRQLPPNSHNIHWNAVHQCPPYYSTCPYSSANPPPQGVPLPIPNQFPPQAPPGGQPGVPIRGPHGVYPLPSMHPRQPPSSQPSPPQQNPPLQQVVGPMGPHPHTGLFYLDAAYRVGMLAIDTLARRVHDERTQSRFSPNPPYGEDIKWLLEISKRL
>Ech198
MRSSVSPPYPIHHLPPPYPTSMKDGNNGNIKSQLGGQTNFGYTPETNPALTVSDIDRTSSLISGVSSIPLQLFSEGNRLTTKERTFLEAAERGDKATVERCLEQPGPVNVNVTNILGRSALQMVVDNENVEIVELLLKQDKVEIGDALLYAIREGVYKMVEMMVNHPSISRHMLGEGWSSAHFKKGRQESSDYSHDISPVILAAHCNQFEILQLLLTRGATISKPHPCICKCDTCTQKQMEDSLRYSLHRINTFKALASPAWTSLTTSDPILAAFKLSWELQHLAMRENEFKDIYMQLNEQIKTFTVDLLEQCRSSEEVNAVLNKESDSDDEFPDEDVNSEKLTLARLRLALKYEQKQ
>Ech199
MDMNGTSAPPAEMEGGRTVAENAIIGIVLYAIVICSIVGNILVIVAVLSIRRLRSSITNYFIVSLAVADLMVSVLVMPFNASFEILGYWPFGLAFCDIYQAADILSATASILNLCVISLDRFMAITSPFTYYSRMNNRTAALLITTAWVVSFLISVLPVTLNLHEDEELVNIGWYTDPEFCVLAMNSTYALISSLISFYIPCVVILFTYARIYVVARRQARQIAAYDFSANRTKQDGGTASHRRMARERKAAKTLAIIVGVFILCWLPFFVANIIDPYCGHCIPPVLFGIFVWLGYINSFLNPFIYAQNKTFRNAFKSLLFCYRCRGINARDFETSDVDDRTAHQVSRIRASPRPEPKTARKSVSDTSGVYAVTNGAYTATDVVELPAKEPKNSPANEQAESPVGSSHENSKPVEIQPVDSPHVDGASVDSPSVDSPPTDKLPTVEKLSTVEKIPPQNASPQRDSNSNIQV
>Ech200
ASSGEQQSLSSHQETDVEIKASLSELTAAVQKVQEASSWWDLYGVDWCYIASGFAMIPPGLLLLRHQTWPPFIAGLILLGFYYGMLKTKMSHLASHSALCRSKLVNRFWQLFFIEFCGSFSAEYAIGAHVKVHHPYTNVIGLGDSSTWRVPSLPRYIYLFVAPLFLPVMTPIGAVVFLLQDKKVLKAFQCFIVVSVGLVANISLLMFVSGLTAKAAVLSTLVYRALMDIPYIHVNIFQHIGLPMYARDSRPPRLHLMSSGVLNLSHNLLLDWNFGHSLIACHIEHHLFPKLSDNMCLKIQPIVQQYLQEHGLPYQKRGYFDRLKFFTKEYKMLMVDAPPITQFIGVQ
>Ech201
DKNNNKISRNSCEPWKCSNCNKMFGTFFLLEQHSCESKKAKRGQKPNKHLRRKLNARESHLRKHKDQEMKQVAQVKELTQVKNEVIQGCSKPKVRKDHVTYACHLCPKVFLNSDKLKTHSYIHTGERPFPCTSKDCTKAFISKYKLLRHVTTHSPMKVHICSYCDKKFHRKDHLKNHLQTHDPNKISFRCGDCGKMYNTKPGFKKHIALHAAASGELTCKICDKDFGNTQSLLEHIKLHSGKSNGAKEKRHRCEHCDRQFYTRKDVRRHMVVHTGRKDFLCQACGQRFGRKDHLVRHTRKSHDSSEQLRVKLGEHLQTVGSATVQQMLDMQQFQGQIHIPLPQGNQCSIGQMTSSHQLTDLLKIPPVPTPRFSNKTAQKVSSPKAPVRLMIEKTTVDTYLDSGNLKGISGADSFHSGSVDLGQLLGFLPIQQHSPIPPPTPPQTLTPTSPPNTLPHSPITICLPQHQQSQQPLHPQMQHQSQQQLQTMQSPCTDNIHSMVQVPFTNMHSALPRFHQAFQ
>Ech202
MGLSTKQTKGYRDYLFMGSLKYNDGHCHVWKQPNYYDMAHGERIRNMIDSFSCHLRWQELKAIAKDKSTLKREEGILARETWNFYDRPTYYTAIRNLQGFIAYNLQKPVEAQDFFEDVLDKDQNNVNALANLAHMFQELGKLDHHHRYVDKLAVILGGKNYEEKARAYADKAHAIRYFEQFKRCFRYMRYIQRAAVIGKHCAGPQRAEWFFDFALALYRRDVQMLYLRKLSSSEENELLDNSDCYSDTKIKEGFLNACNYFKQVAMISTSRDYQALSWVFLGILVNHDPEHRSLAEVFPEKPEYRLTPDQCFEKGLGIHPEHEIVLRRVGSEYVKLKRFEEAKQLLDKSLNILQSRFGYRYRADMYLKMYEAASVKDEQTKELLRNAVADLEKALKFKEVHADFSDLGYAYFLLGETNQALNKFVQAVRCDQDDFFDPVLTHQRWAECLEKDNQPEGSRAELEKAKEIRKRVLDTPLEEDQCDSYFAHDFEHYNTNPKPGFVRILMDYHFWSACSKRRLSELSSPGPTNGRHAYQFDLFVWHTEENSRWAVAFVHKLESEHKLRCCIERRDFMVGREVPGNILDCLKLSYRCVIVLPGGKWTKYTINQALGVSNTREGLFILPIKVRECPVPEELGYMTVRECEEGQVKQEHWDEIVTICRQT
>Ech203
LQDKENSWPCFECSRKFRTSELLQKHLATHDALHSRASRGRPRGRRGRPRKYPEGYQRKQLVAQAKLRQSRRVQRKKPEQFNCNMCPKSFPRLYSLQRHMVMHSGEKNFTCNICNKTFAHIYNRTRHLRRHEEKGEYPGMPLQKQSSQSMWGCDSCDLEFESEELLNLHELTHSPSLTDPEWDEGEDGPMAVAARLLVDASSIVSANHAGETSTGQQFDPQGGAATPVMVSRSGPLGNPLTQATSGIIPMQISTNPPVQPEATIQQQQPSMMQPSQQPAVSVSFQQIPGVQEMGQVSVPPPQYPNQNLVANTPGQLQSQNVIFPGDWPSGSNQQPQNQEGIIPALPADSALRCPECNEVFQNRKFLALHASAHGKNRPVVDKPPPIHRCGQCSKVFKDKAKYERHLNIHSSDAFKPLQCNVCGKRFMSNSAIACHMKVHSGQKYYKCPFCEEGFDRMELLRNHVPYHSVNGMYTCPHCGKQFRDYPQIRKHIRGFHSQKEFPCPHCERIFPRPDKLKLHMLRHSDHKDFLCANCGKQFKRKDKLKEHMHRMHNPQREAANLAIASKPRKAPFKPKFAPTDINAFTFKCRVCSIGFKRRGMLVNHLAKQHPETPPETVPELNLPIVKPNRNYFCAYCEKVYKSSSKRKIHILKNHPGSIVPPSLRKTKGDPNSPLGDPHTAPAGTTTTHYFACAHCPRQYSTKAKMMDHVRKKHMEPAHTLETSLSTTPATVTVLQQDGQNIYQEGQVTQIAVVAHVQDGMPETVYIQEAPDYQQVSEVQSITPVALTNHVAGQGQQPILTSSLHGQAAHVIATIAAAAQEAAQQQQNNQEHQIIRQPELIRYIDTTNTGQGQSEAVQADLLTQAMSELSQSIEFRQQPVGDYQHLTQRIIQHAVQPGQQIQLQPQTIQVTQIPVSQIPVTQVTNAQIPVSHISMTPTSIAVSQIPVTYVTQSATSNGGISATQQPTVDVSQLRQTDSPYQPQLLNLQNSVQPMSSPTPMQQQQQQQDPQAQQQQTQQQQQPTVYIQRTWANYPPQYR
>Ech204
MEFETSYQTFLPTDSSLHQSPDSTMDFTETMDMMDAAMNCTGVNCSGPGGQDDSKSHMETVKIACMAVLSGFASLFTVCGNALVIVAFCRERRLRCLSNYFIISMASADVIIGAFSMPLYTMYLLIDYWPLGPVICDIWLFLDYLCCGASVLGILLISVDRYRCLSHPMTYRSDMTRARVLFLIVASWITTILLFGVPIIGWQFFEGKRTVPERECEVQFIKDPFFTAGSIIMIYWLPLVVILILYMRIYLLTRRLVKREARIIGRLSVRHHVEPAETSHNNNHQRKFSSGVMLDSEDEQTVSFPTRDLPLPAHQEEEDLCGRASSSHQHNADNGCRMDGQKRRVTLQSETDEYSEDQSDRASHHQASNRSHTKASPNSKDHTIGKTLSAALVSLKEAKAVRTLSAILGFFILCWTPYSVLVIVKGFCPDCVNMYLYELSYFLCYINSSCNPICYAFANRDFKIAFKKILMCDRQKYGWKSSHY
>Ech205
VECVLTTEEMSSSGRTPDVFPSTNTGRTGDSPNWPVYVALTNGKLYGCDFVISATGVIPNTKIPLFAADFEIAKDGGLKVNNHMRTNIPNVYAAGDVCSASWEPSPHWIQMRLWSQARQMGAYAGKCMVADTTRETIPQDFCFELFAHVTKFFGYKVVLLGKYNAQGLGSNFEYLLRMTKGKEYIKVVMKDGRMQGAVLIGETDLEETFENLILNAMDLSIYGEDLLDPGIDIEDYFD
>Ech206
MHSKYRYDDSPPPMSSARTPISRKDIITYQPEPSKRTFYLSKKTRHGFMVFSIAVLAFALLAWYYVTQHGRMSVVSIGPMYFDPIGSKLQLRDAEDNIIFKDKLGIGLPFGVKPVDCMRENKDVNTVCIHWMNVTLHDETPVVEMVIEYVSQPNDIKCVNIEWTALRLDFSPQDCFILNDSHWYGGSEVYYQHWLVENLRIPMQPYVSRDISVEKDAFGSVLERYWLSSRGVAVVVDKDTPLHVSINQEQTKNEVCLKGEYTNSPYRHPNRKYAYAPLHYTVCTGQNVKKVHDYVLQNYFKKPPYEPDERMFRYPIWSTWARYKANVNQSAVLKYAQEIQKHGFPNSQIEIGDMYMSFHGEADFARVKFPNATQMIRELHTMGFRVTVWSNPFANIDSPTFHEGVKNNYWMNGPGERVPALMKWWNGVAAILDVSNEQATEWFINRSREMQREYGIDSFKFDGGEVSYVPRCYNASVSFHDPNLYCTKFVEIVAKINRQVEVRCAHQTQHQPIFVRMMDKDPTWNYNNGLLTMIPTALLMGVLGYPFILPYMIGDSGFTDNDFHNINKPERELYIRWMELTAYLPAMQFSIAPWQYDEEVVNISREMVRIHEEVYNKLVRPLLADAITK
>Ech207
DDDKIALMEASLIPNCSYVEVVQNVTLNGTDGMWVNSTDGNSTDLYCVEVNGTNSNLTNSTGYSHTIDGNGTTIYCFNSSDINDTASPVLELVCEVSPIYLVTQRDLCVKYDNFQGEDDFLYNLTLMATLNYTRSFNFSDVYNFNTTNNFTNASYSNWLDDVDSPELNITLVDLVDALKERYCLKADILTGIADLVIRNNFTTIPPVCAPPTPAPTTTLPPPTTTPPTEPPATYAPWVVQTTEPRAIWWYTKRGIYTVTLNVSNPVHWVVVTKTIVIQRGIFDLELSDHGPRSKNTTIEFELDTGNVGTDVCYFVDFRDQQSEINPLAFWGHRKTCEERYPDEFADPFLRFTEVSNAYLEGLLLAGRSPNITLTNVFLSVNQFRIVVRAHNRVSEQNIFMPTAVTKGPCFYPEVRVKDNNNCDQYYPFCDEDGNREYYASKDVYVYSYVKINCTSTPYTMYTWRSYEIDDQGQETEFFELGETEMAGFTRRELAVKQFVLPYGVYRFELNVSMWGERGVESLDSTTIRVVPTPLIAKIAGGSERIIRWNDRADIDGFTDTYDPDVDPSDRSGIRFVWLCRREHETFQEWNWDYTEMLQEGGVNASFIHEKGDVGGCFGRYGYDMAGFG
>Ech208
VAAYKDNEAREIDLMRLLRDKNRRKQQMEEEGAEQGKYCVCRKGVGGFMLQCELCKDWFHSTCVPLPKPSASKSKFLAAVGGSASSATVQQQQQPQVRDMKFLCPMCLRSRRPRLETILSLLVSLQKLPVRLPEGEALQCLTERGMSWQDRARQALATEELASALAKLSVLSQRIVEQAAKEKEEQNTTAELKKPTPNLDQQEHMHGILQGTLDSNVSPVTDQRDVHSSSILHGMPPVATQNLHPAVENDTFNPADNTTPYAMDTEGHEGLNTVSPQVVGLEETILDSSIEQEDTYPPPDISDSDIPSSDPVGDSEHAYSAPSNSEHAYSAVQKSDQQPPPPAPAPQRKHARKSPHVPRPLESPVLELSAMVKAQLEDLMMEGDLLEVSLDETQHIWRILQACQPVREERFMEHFVQ
>Ech209
TTTLTYNLTIEHMSGDKSGVVHIQNHHNVYFEPQQQRSRAPVNIIIESEGTCILPSKFVIVAKVYVRGALYGLENAVVDGQLFLYRSGYFACMNCTIGSEERGNYWLGQLTVRRNGLLYIVTSGVRNLNDGATRLVLAERLDVDYSGTVHVNDALVVFSQDMKVEKSGEIKGDGSGYGAASGPGAGFTGKGGAGAGYGGRGGGTNDYSHGGAVYGSQCLPTHVGSGGGNCDHGRAGGKGGGAIQLVSSRLLIMEGQIHVQGLPNNEAGAGGGSGGSLWMDGLFVEGWGYMNADGGAASHHNYGYLYTHYGGGGGGGRVRTFSPNKPHAVVIGQRRAAGGSSSSSFVGQAGTLCVSGELCSGHGMWLNDTEMCDCEDGFVGSNCQVPCSADTTCNGQGTCADFGGCDCFQGFVGYRCEHQCDRNTTCSGSGECTPHGDCICDLCHHELDCSEMCNGNGTCSAGVCECDSCYIGEHCHSLCNHHGVCSANGTCECEESWRGDFCTVAGCPGEDEDCSGNGICNAAVHQCYCEPWWKGPGCSLPDCPGEPNCFDRGICNTTFLPPECKNCSDGWMGADCNETCLHGDQIPMDSGICVCDPCWSAKGCNIECTGHGVCGSDNVTCDCDPFEGWRGEVCEIPGCPGFGEDCTGHGDCNSATHECTCFPGWTGLACHIPDCPGEPDCSDRGFCNATFDTPICLNCSLGWMGPACADPCVNGVQEPMDSGYCNCSAGWSGVGCDSECSEHGVIVDSACICDYATGWKGELCDIPGCPGKYNLDCSGRGDCDSSLHKCTCNEGWMDLGCEIPDCPGSPDCANRGHCNETFDPPVCTNCSKGWMGPACEDPCVNGEQSPMDSGFCNCTRGWAGVGCDAECSLHGKIINGVCDCDPIWTGDLCDIPTCPGLYDLPCSGRGECNSATHECTCTSGWTGEGCELPDCPGRPDCFERGYCNETYDPPLCTDCIKGWMGVDCNEPCVQGIQEPMDSGVCVCEPCYSGKGCDSECTGHGKCQDDQCVCDPGWHEVVCQRPGCPGVGVDCTGHGDCNSALHLCFCFPGWSGDGCDVPDCPGEPDCSGRGFCNSTDRETPVCTDCIYGWMGPECDNPCSHGVQVPKDSGFCECEPCWTGAGCNSECSGNGVCDETGQHCLCFNNENEAYLGEKCETVGCPGVDGACNLKGTCNTVTQECTCYPGWTGSDCTIPDCPGIPSCS
>Ech210
VYRPLCNENEKYCPYNRTCINKYFPCPPVTESPCKDNYTAFCLESASCQPFHTTYYLAESNSTFTIAPCENQTQNVKSNNVTINGNTNGTTNGTINGTIYSDGQIKMCNYSEPFVRMPQHFFGSCSLESKQRTMRIPYGVIGQTIVYLQEGYNIFTVNETDRFTVQPHDWVGFGPYQQKFPDYYRQAAYPLVGEVAHFLTDNETVFFKEQDLLSPERDVRREDADRMDISFYIRAHVSKPSMTWVSHSYSSSGMFEINTKYNNLLGKEVEALPQWIASQYRILTIQGLQFTRNLGIYYACNDEAYPMYVEITQGTYVRFIWTFPDGSMNTSLPFLTNDITDGPDVKTTDTQSYLFLVIGNYTTHVKAYNNVSSVDIILSIISRYRITGLNGTIELYPGDNTTSEWNTILSGCWFNYSSFIMSGNVVKYQWDHGDGSTSGDWSFDTTHDHFYLDPGIYTVLIKSDNIASTLDHTFDVTTVKPNYVQCQEYTTSEIQTLFFCEVTWHTGKGLIFNWDFGDGASATIENTGYIWHNYSTFNTYDVECTISNYPAVSDIQSIIVQDPVEGVVLHNKTDVQATGDTVQYTVTWTRGNDVHFDWYFGDDGEDTTSAPSVEYIYTRIGYYNVTVNVSNMVSWMLSDPIIVEIQERVTDVEAVAQDNLIYTPVLITAIIATGNKVWYDYVFGDSSNVTHLLNSSFIHTFILPETYIVTIRAYNNVSDESATTSIQIDASISSTDLFLTTPHIRANVLEARCVANNGSNVLMTFDWGDGTVSSKYNAAFFDIGSDYT
>Ech211
MTLQVYHYMADCGGNFTENLPTSQRPPVPGEENETVSTSSVSITKERSPSATPRRSTLMSAMKLGLGGREEDEAPLGFEPEGSASVTPPYTRWTESLHALLSDEDGICLFKQFLVQEKAQDPLLFWLATEGFKKKSADDPKRNELAKVIYKKFIKADGQQAVKISSTLRTNIAGMVRSSVFDESLFDPAQGEVEETIRESTYPSFLKSDIYVQYINNGGISPKSSECSSSGENSRVTGYLPTLPEDAELTDIPSGENAALNQGQVPLTMEMLMKTSFHRHSTSKTQE
>Ech212
PEQSKTYICYSCKDLFENAASLLEHVQCDHGMQIYQQPWKTSDSNSTLSECSSRCSTEAKTSRKTHTPESPNSDVKVILPTSSSSSSSSSAIPLPPPPLPPPIPAVSMPVSSSVAAPPSIHHPPLLVHSSHAHLPVHSLDGNPLSMFMRPPTNERHMYSGTVNPGSCVTLREVLAPDHPNMERVGLNSHMMMSQGYDHNSHHAFPPTNPSIVEANIDMYSQRLRDLAAAGPMMHPKKKGFHYPVFAPRFKSPFSPKVKACEFCGKTFKFQSNLIVHRRSHTGEKPYKCQLCDHACSQASKLKRHMKTHINKPPSTLTSPSSEHQSLGDEASGGETSASSLIKTAVDRYMSESKYSSKDTSIDDEEEEEEEEEGEEEFEDEDEMEEISDEDENAGENSSDTEGPSRNPGEDHHGEKENHSSLLSEVMKRTGLSEIQQYNEAYRQAMAERFVDCHRSSRIEEHGARQIPDRHQIELGSGEETLKNVLAGTSFRDHEKESAYLRESPTLSPRNAMMGLEQVTKRIKVEPSSPTWPSESSSLPSKDPFIHSPGHPSESSPSTSATNGTLSSYYSRSNTTERPPHSSPSGTLPYSSLGMHKSPKQIAMDRRSGTCEFCGKVFKNCSNLTVHRRSHTGEKPYKCKLCPYACAQSSKLTRHMKTHGHGAKEVFKCEVCGMPFSVYSTLEKHMKKNHWGNIRGTTR
>Ech213
NDHHNQLGRPDGPPRQQTNQRERPSRPPGFKKLESLLSVDPAVVVQELNSFGKGFESLLNERAIRRDMMALLIEVLGKVCDCTTSPQSVIRVLTIVVDVDFLSRNLTKYIYSMMTEYDPRFLAKTSDQINLILKLMKSLVQRVKTSIKDVQVVLTVIEAVAKGLGMRGFPLSEDAEVLLVELQALSAQIQEELALKNTRQRRGQEGPPPNDFREIPIFPSIEEINTNAEPYLRHNVVKGRYEDLNHYLDVQFRLLRQDFLEPLRLGIAQYLLLQDENGKKSKVKDIRIYHDVRVHFPICTNEGITHRVSFDVTKFGKIRWQATKRLTYGALVCLSNDDFKTVIVFATVANRKPEHLQEGLVDLRFQDMGQLADIKSSDKFIMAESSAYFEAYRHVLEGLQEVRGNSLPLQRYIIDVSSDVNPPRYLHRNRAATYDLSPLTAESPEEEVVLGLRSLNLRRTNPRAKAVQVLSEASWPRADVLQFDESQMEAVRAALTQEIAVIQGPPGTGKTYIGLKIVRALLHNMSVWNEEEDESPILVVCYTNHALDQFLEGILEFNQNIVRVGGRSNSEDMKNKNLNFLKREERRRRKVQVAIHRRTTEVLREMYTLRQHMEASQHKVEKSMNGIISELYLEQFMTKDHYATLMVDLGYPLQSSRILEWLGVGGGNFRVAGNDQGLAAAAAMWQTEPDEAEQQEDDEIEVDEEADILAEQRILDDDDDDLFNLDQDAPQENHVVLDLNDLDREEGNVINPEQWQYQSKQKKRMKRMLQHNLRKPDRMTKEQAERIHNVWTVRLIEDRWQLYRYWVSEYCSSERRRMEVIQGKYENLSQELREVRVEEDLAILRRANVIGMTTTGAAKHRNVLHRVGPKIVVVEEAAEVLESHIITTLSAECQHLILIGDHQQLRPNPTVYRLAKDFNLDISLFERMLKNGVPCKTLVEQHRMRPEISSIMKNHFYSNLLDHGVVKNYPKVAGVRSDVFFLDHDIAEQHVDDSMSKSNLHEADFLAAFCKYIIQQGQYQPSQITILTTYVGQLFNFRKLLKRSVFSGVRVCAVDNFQGEENDIILLSLVRSNQEGQIGFLKVSNRMCVALSRARHGFYCIGNFQALAHGSALWSDIVHEVTTKGILGKHLELVCHNHPEKMSRVRMKEDFLNVAEGGCNKPCEYRLNCGHSCTMLCHPTDLDHKEFKCMKSCNKVLICGHKCDQLCFNNCGKCNTKVNKTLPCGHQKKIPCYQNPDSATCKEQCTERLACGHICQKLCGQECTVLCVKTTFRSNWPCKHMVGVKCSDGPEDCPEPCTAVLKCSHVCTGTCGSCTRGRLHKQCSKSCGRTLVCGHACDALCTKNCPPCNKKCHNRCVHSICPNRCGEPCKPCQEPCAWQCRHHECRKKCSEVCDRLPCNIPCNKRLKCGHPCIGLCGEPCPKKCRECDREEVTTVVFGPEDEPDARFVELEDCKHIVEVGSLDHWMSLQTEKGQIKLKVCPLCKTPIRRNLRYGSIVNAVLNDIETVKARMFGDRVAIATKRRQVARSVFQQRSSIPNGVADDFKEQMESQLSLGELTCIENKLNILVAIEKAKKRAEDTDCRFEKEKKQMKQDLVQLQYWLLKPRMYLSDQELDDCSNEEHRLSLCLSLFQVKSRLPPSELKSATLKIAEDLLLGGRALEENSRKTVRTFLNELKRKHTPLCISDEERVMILKAMDLTKGHWFKCPNGHVYAIGECGGATEESTCPDCGANIGGLGHRLDSRNALASEMDGATHPSFGTVANNMNNFDLLNVPDDI
>Ech214
MVSELHNNKVYKAVETKLSCIEHEFLNKKVTVRLINKLEQSGARGTLAQLCKVANTGADFAENKDQTFKEPLEILQFHQQVLHQLETFLVFCGKFTTILSGKDLEMMRKELSTRRQHIDVHSQTCLMSLVDPGYWGFLTPLLETAKDTLKISDSTVFFNICNSCVENIQTTQLGSAPLTAQDSSSDNDLEVDVVSDAEDEDQLEDEPESMSLKLDEFSELVSSKCLPAYYELRSDIDAGCKTMTVCNMKILFDGVIKTEVLNRELEIMQIHKSNSKQSLDYLKSWINLEDFVEYSKQLRSLFKTFEVPDQKAGDLLTNVELLLNIFDSDNDEKTLREVHMAVKSIEDVKKKFNDEDWCTMHELVHSKDLIQFLKPIIDDDLRNLTDAVEERSDSLVNESTVSDLIEVQRYMGSFLRIEVIDTPKKLIDAIAKSKQLEIKNVSEKIRTCNEHFHALKNLYNNIAQRGEMTKKIIRNALDKGSYEFVLSKDGELCKVSMSYTRDDETSATYEQDELNDLRSRALLMVNSRMSYQPERREGSKDDGRLSKNLQEFVQCIDEVNEIVKLCSRLANSGHYHFRQFHDSVRDLESLLSLKGRLKREDSNWRVILEDARGEFYFLNFFHAKQLWLLDQFFRGEVDARREVVNLFHYVNPDICVDINLRKCYESLDDTEDLRMRVFQIGAALQEVFSGEVSQVRDIVCLKPHQKATVETTVQRGTVFVAELDPDSTNSIPVLMTLLRNTTGKYPQPNHVLFCHSETTWEEVYLLLQRCRKASTMPQNDLYALINVEQLTTEIQFMLVDEVRRIQEEECSFLLAIICRGGCHHHIIDQFSPHYTHRIQGMTSNEMQDCLEQGWPDVEVITSEVPGLGKSEYISCRASDKGKSCHLLPMGGPQTKIDLVRQLLQRPPSEFQLLHIDIRTTSDPSLIDSFIFELLVVGMVVAGTYLCELNVSDILIEIANTQQNSLSDSLTNCCNFKRRHIEWDNYESFLVSEEVNSPVQVVCSYLKAVNDGSLDAKQITFSSSSKGSLLPEDKCRHLLRTHFSPTSKMAFTTVNMFLNVLATELKKLSASHYFTEDALRAMLGKDVHCVRSDLFKALDAVAQEFSSRSVETGGTQSTTGRDAAEALNEHNQGPSVTAKKMVARVKGMVQWADSNHLMVVFNQQDTQTLSTLYRLLSQVPKSVKNLFEQQLDKKLPDYQEMLQEQLQTVLEKICRNTRDPFQRSKLGHLDKGYALTPDNLMKMVLIHMRIKSRIPVVIMGETGCGKTTLITYLARVCEVPFYVLNFHAGIEVDTIIDFIHSKKKEAEENLDGQIWCFLDEINTCDHLGLLSEVICHQSCRGEPLPINLVFLAACNPYSLRQGDIQTAGLTDKLVTDEQSKLVYRVNPLPEALMDYVWDYGALDAKDEKAYTERMIKGNISDDLVPLFVELLIMSQEFIKNTMKNNYSVSLRDVNRCKYLARWMTGMLKEKKLAKVKHHNKCDQEYEIRAIVLALAHCYHSRLTTADDRKMYREEMSKIFKGKNYTEFSEGHIEEVIKGEQLDILNRMELEEGIAKNEALRENVFVVLISILNRIPVFLVGKPGCSKSLSMQLIRSNLRGPDSKDKYFKKLPAVYVVSYQGSESSTSEGIIKVFEKAKRYKEHNPDIIPVVLLDEIGLAENSSFNPLKVLHSLLEPSTGDFPEMAVVGISNWALDAAKMNRAVHLSRPEPNEDDLFETAKSIRDENAKRNGSKTNSKQKEENNLLLKKLAEAYHSHHQSQARKNFHGLRDYYSLIKSIALSSSQQDAANSLEIGLLRNFGGNQKAMTGIMNNFMDTMDVDQNPDSRPTTIKLIEDNLEDRFARHLMLITSGDSALSIIEEVLSKMKKRYISLLGSRFDDDLSEEYNYRILSEIILCMEEGYILVLRDLDNVYSSLYDMLNQNYTIVGKKRHCRVALGAYSNPMCQVHQDFRCIVVIDQQNVDYSDPPLLNRFEKQTLTFMDVVNDQQKAVIASLRKWVEDISTIPNMQFTPKQAFLGYHNDTLPSIVFSQCRDVKPEDMEVDQIVHLCKNDLVKIAPPDAVLRSSKSNLAVDEVVSFQDQYLKLPVNGGLRHYLRLLLSHEVKDMEQAALIDESLHDNPLKLIVYTFSSIHTDLRSCLADMPDMPSFQVEKLSKFKSERQLNAALQQFNDSKDELFILQCKTSLDAKHMLLAKCLIDRWMAKYKTDEMYGGVKHACIIVHVERDQEGMTSSFPWQFNFLCGWQQVTLDVLEEPDLQIEEIIKMSIEDICAKTLDIGNVIKDKLLWCFSCILYTDQSKDVKEILELIRRITESPQLIDCFRRTVLQDIQKDGVVDESGINKGAWQVSVACEHELLVECSSFNYALVEHVKRKIGQPLFKIVFFLERHNAWNSFFSQAQQKGVWKTMFCNPLIFDVRSHALPDPNGVESCPIHRTLPLLEFPFFSKLYDIIEEHLKCLTADAREKMIAEHPYIDDAEMATKLTQVLHD
>Ech215
ETDSSYLQQEARARARYGLDEYLKMRHQGQSGVEGGEPSTSSPQQTDCNQTKRRWTSNDTYVVASQSPYKLKDDYSASLHSPHGACPSSYHQSSDRHSPVYPSTYAPHRYQKATQGIHSTLEKVSHEREAPPMNVNFYDYAHTSEDFLHTAPLHPNPQPHPALSMYQMVAHLPPEMYDVDSYRKHALMFMENPHQMTGGGMVSGYHHHLSQYQLPLTPQTSPQSFYSQGHYASHYPDHLTPGHTSAPETLSPPPSPTRSFKSAACMYSNSCTQMDGCNKGADSLHQGDCCKTEHYASYVVNGAMQLKLLDSLSYPRTQYPNGYCHEYPHGDQYTSEHSYTYANQYEPEVELKPFQRMDSSVPHKMTSALCSPTSYPESPMGINTHDRDILCDRVFHDRERFLPCALANTRNGCLAPKLPLTNEVRIISPVSSLPPIGSFLDFLNEDAPPAAESC
>Ech216
MDPEIDRARLLDHYSKALNDIENNIRETKHNEEAPKDKVFEKSESDAGDGNSGLDAQGDQPCTIERSTLKFKAFFFLFKGSKSCIVPFLPVYYQQFGLVASQIGLLQSCSPFTQIPLMMTITCLADRLNLRKTLIIISLIGWILGIGCVSLVPAPRQLRCALALSKLQEYKHDLNGSECPNITTGFNSTTGVVLLKRFETPVRTTRESHESLLQEEQQQPHEYLSTLNATSPAPSTKQPNVSKDIIYAPLKQSLPGSHRTVGTKTPSVHNVIYSPQHFPKELTKNISYKDAVTLTEYKWLYNPTDLHNLFVVFLLLSVFGSVFQGPVHALSNAAVLDSLYVKGNTVDYGYQKAFGPVGAAI
>Ech217
EKHSSRNHKERNHSREDIHKPLKHRDQGNGDKRRERHQEEKIKEDKDEHREKHRRRDGDHESGRSNKSKNGNHKDKEELPPLRGKWDNDPGAESDDTQERASRTNHGAAQQTSQIRIKQESDLNDARRTQDAKRKPQNPFESQSIAAGPEAEDESGPPPEKEKPNFGVSGKLTEDSNTYRGVVIKYNEPPEARKPKRKWRFYVFKGDEELPVVHIHRQSAYLLGRERLIADLPIDHPSCSKQHAVLQYRLVEFQRPDGTMGKRVRPYIIDLESSNGTYINNNRIEGKRYYELKEKDVVKFGYSTREYVLLHDKSKDSELDEEQAE
>Ech218
DQQYYFEEFQLYGRAHLAILTDPPHSNATIYFENMIGDRTGTLHIANNQSVDLYRPTIDLPFNVHVYEGGHLGLAPDTVVHGVTIFLNGALSHINTLILHHGGRFWLNKDGHTGDLPSGHYEFDSIHVQDEGYIHMISDPVQDLGMNLTVRSLQVDGGGLVECTHLYVRAEVITIDAGGRLSANGTGYSVLNGSSLNPDGSRREGLHGVINPGLGET
>Ech219
VLSRRVFNAAKHGKAITLGALLHDKSPAITKLVLSELIENDDYKCTSLVAAARNGHNTVVKLLLDQYGVDTEQTGTVKFNGYVIEGATALWSAAGAGHYDVVQSLVQHKADVNHSTVSDSTPLRAACYDGKLDVVKCLVQNNANIHKPNKYGNTCIMIASYKGHYDVVTYLLANGGDVNAQANCGASAMHFTAECGRLEIVKLLVQHDAKMLKNEHGLTPLMVACDNGMAEVAEFLMSLPEVSKTEKIQALELLGSSYANDKEHYDIAKTYHYFYLAMLHRYLDTEDSKVIKEPTEPHAAYGNHRECATLKELKDIKNEHFSLQMEALIIRERILGQQNPELLHPIIFRGAVCADSMQFANCITLWKHAMDIRQRLTRSIQKDILRFAQVFSQMIHIGEDVSFVDIYHILTAALMELESWQDKLKSAQEEVEMKMLQSVFDADILTTLYILMVISNSNVTKTKEQEYLYKKLVYHFISIDPRTSNGSSPLHMAVNQLTVVDDFHTNNICYFPCVKLVELFLECGADPNKTDNLGSTPLHVVVQYNKPISDFMTLHSIIVLLAKGGCHLDRTNHEGKTACEVSTTSVAEIILIAHIKPSLKCIAARTVKKHGLKYKGFVPQTLENFIELH
>Ech220
NATPNGSYPGDGYDPCYIGKTAKGLSGAVYKASVFLYSFVIEYAIIAGAMSYIMWQNIGRRVHHPHKANGTRNVGFSFECGLLLGVLCTMCGVIILILNIIYLSDYEKREASFTSYRGYRVFLNIVCIAACIASFVGIHKGGWVPDHHSGPAHRVDAALLLICVSGGFLQSTYTFVAAVSTLGQTHSGLVFFDDFSHIVQTVLQCVLILDAMSRKPPADFRNTRTKQLIMFLLVCNITWWLISTYELKGGYDLYALENGYYGATTWYVIVHLAAPLEILFRFHSTACFFEIWNLPGADGNGNGHH
>Ech221
MLSRSSSQVEERYRMLSGHCPDEKCQTKLYFPSYDSSIECTGCGQRHERASLSNVQEVTDPEVALHNMVRNLLVGNVVPKQTADSVKVLGLSNYHCKLLSPLLTFYGMNKQGKAQPLTSLNQGSDVFDCSILGSRSFLIQPEHIGIMGYGRDQTGSAKYLKDTLNFINQMNGTEEVLIPIHADGDGHCLVHGISRALVGRELFWHALRTSLKKHFLANITKYKNHFKDFLDSSEWTQIIAESDPDYLPSETEAFGLQNIHIFGLANVLQRPIILLDSLEGLQSSGDYS
>Ech222
YNYNREDEEVYKEFMEIANDLIPYIVKTGSAGGSEAATRVVNDPECYGYFLRFYDGICLWEEGSTTPVLHITWAKRFIASLTRFNADIRELVEVESGRYDKMMDEEDEENGQEDDKRESKEDDIKEEMEEIKEEIKIERRVIKTRGDINQNFVRSKKYKRNNRKKVLAESQERTDVKSVDSSNTPLVDPSCSDTMLNTETDFNDFLSTRSNGSAFPGMTMESVMKAESPAEMSFSRRWKTQMSEDEECRDLGENQDSLNSSNDSCLGLPILRPPVAHIILHSAKMLALKDILTTSGKLNMAAIQLQLTAQSQVHVSKRPRSISEYEDFGSLRRRPRRE
>Ech223
ETNLSMPAISVSPGVSEPFSTMRKRTNLHIDLTKLQTDSMFQSEEASQAIVFETNLDEGVSSFLGLSKPREQGVEPIKSMKKHRHEKQQKDRKKKEFKTVKQMLGPLPSSQLEREREEEVDTDDEETVIKFRLSGLKSVLHDVDLLQELLISKREVGQDIRHSHKDVIDRTLRETKQKPVKSKSINADQRLFARVQGTMGMSCLRAVQQAYRDRAKAEKLVSTVDKVTNLRELREASKQQARNFLEEKRLQAIKKKDNDANDNIEAIERRVNHEKAQRERRKETRLKSRELSKSSLRDKSFMVDFTGQHTSISNALIRHDRQAKDDFTLQSRQNQVDGERDCNKHQLDLVKQYLEHRQMMRQAQNAVEKSALDTRMLQEANERLMEARNRIAQQKQKAKSVQAFYPLPKTATDPVLPPVNQEGKPDRFHTLIAMYEGRVGNHPTVVGST
>Ech224
MSTMGACVDLSFCLSASRQDKALRIWNISKNVNDREGTDSKSKKREGVSSLVPMINNPRYVVAKSIDNGPLSVWNVLKGKCSGNAVRIERGLVDQHDVFLIRNHKAVILSDRGMSSVSEKPTPVFQTVFMYNLKLKKYYRKLTGVFIVPSPAHEYRLLDGELLLGLSESRDHLICWSLVTGHIKFRIKSKFKELERWRGMRRDEEEALRQRTKRGTSAKMTPWDRRSESHTARQRRRDSEFSEEKKRLDDLRKEKENAIEQYVMSKDEKVIVCCYFAHHMCVFDVETQSHLQTLENESSMLYLFNSALTHTGSFLAHANYDDCAKCSYVTLWDLQSGQVRKRIKNEPNVCCVGINSDATRVFFGKESNILKIWDVRRKSTLRKLRGYKGMKLTMESKIFMIDDGARAIVFATDISLWDLDRGTMVALFTPDIRITCVEVVMSGKLIVLGLRESADLITLKLRGRDIKAVDLISGAGGEELFGETTGDTTEEEDEEDEEESEVASNKGSEQSY
>Ech225
LRKWSPFSTTVDKQDVTFVNEQLGGHIVIIGSGPTALGAAQRLFEYRGIMGAKNVTILEQESHPGGLASSERDEKGFLWDMGGHVVFSHYEYFDKTLDRAVKDWNKRKRAAFAFMKGSDGERRFILYPVQNNIEVMDKVDQGKSLAGLEEITNLPIVKKPANFDEWLVKNFGVGLCDVFMRKYNKKVWTVNSTEMNSVWVGERVAVPDIKKIKQKIKDFNEGKIVQEQAWGPNSYFRFPSFNGTGNIWRGVANLIPRDWFKFQTRVTAVDLDSKTLSVQDTRSKTTSSMTYDTLISTVPLDNLFGILKCNDRTLKEKQVLASQLVYSHTHVIGVGLKGQPPKSLSDKSWMYFPDSDSPFYRITVFSNYSDDHVPKPRVFWSLMCEAAEPQIPFNPGYWEAAKLVTATVDALVDYGFISKEQVVSKYHRRLEHGYPVPSVKRDHILNVLQPWLESKDVYSRGRFGGWRYEVSNQDHSFMQGVEVADRIVKGVPEATYPTPNIVNSMRNVDRRFIDGTV
>Ech226
MGCCQSCRCRKAKSTKEVDHGHFIYSSNPIPEKNHIPFMDMQMKMTASSENIGAVAANGNIKDGQSTIGSTKPRGSNLSLAKRNSGFYRLSRLGSNFSIGESIRTDGSTWTVASSVNEQKEVDDPNYAADVLTKLNRFRHANKYTDFSIYVGSQTFRAHKVVLASTSRFFSLNICNEITEEGGVIVKHDMILNDIKPNIVGLLLDYIYTARLVISYENVVDLLTAAQCFYLHSAEQACQEFMDKQDNRSRNSLSDASKLMAEYTFEQPYHVNEVLLGMNDQRFDSKFVDVTLCVGGEELPCHRVVLATVDSAMEERLQAADQNGHVQITDVSAAVTRMIVNYTYTSRLEVCEENAKEALILASTLRHESAIRKCSEFLKTMLDPANCLSIQRSAVGPSCSLLHKVATKFALKNFREVIKYEEFLDLSPQELVDYLGDDNLNLVSEEEAYKALIKWIKHDFETRQEFLGFTLKSIRLPYASPKILDAIVEDPLVKECEGCQDLILEVRAIHALIREGKQKGDPRMKPRKSFADVTFVIGGRNKNQQWIPDTSFYDNIRRQWVPLEPFPGSNTEYKVVALNNDVYVISGRFREGRLCGDVWRYNSLFDEWTEVAPVNLPRVSHGIGVLHDLIYVVGGRVDKSNEPLHSVERYSRQTNQWKTSESMTYGVLDPVVTSHSRRLYVVGGLNEDGKVLVQCFHLDKNAWTVVNDVSLPFEPRFGATMKSKIYLVGGKTEYLVQVYNPNKGEIKTIGEMQHAEAHERELYSATVTNRKIDVTGGQWTVGTVEDALTIATNSVEQYDPLTNEWTVLGPMPRALTYHGCVTIKMYIGLPKGTETWSNKRSYQISRK
>Ech227
MQLRASYSPILKALVSGERSGGLSNHSMRGNVGYNLEEGDVVSDAATTGGGGYSLDAGSNDSSTVEVGPHLTVAETVAIALVLSTLIILSIVGNVLVCVAVATEDKLRKTGNSFIVSLAMADLLVSILVMTFGMANDLLGYWAFGPEFCDVWISFDVMFSTASILNICAISVDRYLHIKKPFAYYRWITNKRAVIAIGVVWIMSALVSFLPIQLGLHKGFGGPAVSPSTPAPVPDDVLVASNAYICMLDLNPTYAVVSSTISFFVPCVVMIAIYTRIFSAVRERVRNARMGRLGKIDNPDSSCHGNQAASDHKAAVTLGIIMGVFLICWVPFFSLNIITPLCDKCDPSPALLATLTWLGYLNSTLNPIIYSIFNRDFREAFKRILGLNFIMRKIRERKAGLLNSNSPRSSIESSVAYTNGRRAAPTPQIDPETQVAPVSSLPRVDYIFDRITSC
>Ech228
VLKEIQQHYKTLGDKDLDGNSRRRCLVQMQCALVRSQELGDEKLHLASQIVELTENRLRQMETNSESLIIRERVEQRTQETSKVNIKSSYTKPGYVKPGYNKPGYNKQGYNKPGYGKPGYGKPGYGKVAAYNKVAKKVVENNQEKAMKRPRRQRNHDNGKEKEIEVPTNEVAKPAKKKKRSKVNKAERVASPVEPPIDPNEPTYCLCNQVSYGEMVGCDNKDCPFEWFHFGCVGLTLKPKGRWYCPRCRPAQEAKKK
>Ech229
DADGKVLEQWTLSSNEEEPVILNQFLRFGETKSIAEVMLKELQMKDSQQVQKKNESDIRAFIERISGGRKPVNNSYSGNAVERLPVTPESPRTLQKSLLPVDIHGPDAERHQTTPPKPNTEHRCSGQSPTVAAHNIHLANLEQTVLNAGVIHSRVPSCSRVKTTPETSKKPLVNSVHREPSPTTSSAPPLLSCSVSMFPHSVKRQSGFSYKGLRKVALSKRRTWTPYSILPNSKQVKCNTCGKWFYDKGTWKIHFGAVHLKVKYRCTVEGCNMAFSSLRSRNRHSANPSPRIHRTVYNNRRNHINRRKIGFQDEEAQLQPETPEKAEQHCDNEDDVAMVMDSDGKTTEDGDVVMLEDQKQGTDSNTAFSDNDNSVTSLNNSSPEMIIEDDNPQDALDDSLPEFMEDLKKEDDDCPPEKSSEMEPQSFQMDVKPPDIQEQSHPTRESPTMHHFKKRKSTAPRKVFIQKQEEEADCQEDVMFKTEDMTSQENNIQQDAEEDETGIDLDDITEYETNNADQSNEHQYIPPPMFNHKGRPSPDRTSSSQPQGIDSLLREQDNLRYHVAEQMGIGLDTCFYINNEGLPSCYLCGKTFQSKQTVKVHYQNVHLKLMHACTIDGCNAMFPSRRSRDRHSTNFNLHRKLFEKGVPLKDGFDQVHPPEPTFGLAPGQGNDSEERPNHKLPDSQRNADFSEEIGTSLHPIAVTTDLNLENSNNGIQLSSTEIDLRLTGQNLHSPPNKLRYNMQDHSAPSFETAPPQRFIMQVDQNGQSPLAYNPPFNSQNVTPITPPHDRHPFKFVGSLICNICKKAYSTKDTLRTHYKNIHLREMHKCTIQGCNLMFSSVRSRNRHSQNPNLHRHCLEADGNADGADHI
>Ech230
PYSDSNQQVMYALYGVVEHSGRLHFGHYTAFVKVRHSAEALRRYVLSIPNNLNSLNEQWNNSFKLANGEDCGVESAYCHDNHSASSSSSSSRKVTPPEGKWYYISDSHVSEVTESKVLSSQAYILFYERIL
>Ech231
SCPIGDAAQQFYYQACLEAVATTNTVEPAVEPIIEYADYCQVALGLPDWPAQPLCNEFGDAAFPLWIGNSCDILCAFGSRHPDDINICVCDVGFWSVNCNEVCPGGSINPCSSHGECDALSGTCTCLPNWQGKSDCSLCTSGWIGTDCSAVAIQNLNVHVHVSVIIGISQITTLSGVTFLHNSVGQYHLLRVADNSLIIQAKYIRCYASYSCIKYIGLRFGDPSVGFAHVTIGGSSISGGHFIIYVNGQTVSIDRKYEFGQSGYVFTRLSYFELLITGPSDFKMIVRADGKYLSLDTTLPSSLCSVATGILVGGCCNATDPGEPWLLMHVARLELDLCKRSDPVQSAAPMQPHNYTFQMNDTLTCDRSDVTPITDDAIKGFMQRWSVTDCDAVITYPSISSKLQLYASYSLYFHLTVVYTQHVTLFVQKSFDVTFELLLQCSDISTDGGVVFSYSNDVTFAVSVESTIKIHVGNAVYSTNLIVQDGKWNKIVLVYEDINGKLNVYHFTSTGTVKRYLMSINTHLFRVAGYLTLGSWQPAWNTTGQVPLKSFSGQIDDLRVWNQYLSPAEVVGLWSYPPTTNATGLVRYWPFDEGEGMVAEDRISGECLYKPDDPWPKPQWLDSDGPIPEDSLSPSMTPKFSDANLETTARDLCMKLLYSPPISAVCSGVGDGTISMYFTLCLRQVAGTQDLAAAYKVAFGFSDICQISLNLLTWPALPLCQEAPTLRAGTQCEDGCLFGVKLPLGSCQCLPGFYGEQCDKVCPGGSITPCSSHGSCEGSGQCICDLNWDGSIDCGICSPGWYGHDCTVATTQTITTPRLSVSIVTVHSQYTLFDGLSFNLAAVGEFYLIQTIDFLVQIRQVPCFQQSTCVNSIAVSISDTDVVIHAPYQINHSPVIWIDEVKVDITTKLFYVQNTDWIIEQTDANMMTLYSGLQAEFHLKIHFVGLFMQLSISIPSNTCLASEGLLGNCNQNQTDDLGNMTQGLDNITQKDINTLIADLWTVPSSDSLFVHQYETYVEATIPSGATFALVFENTGGRTEPLRNLSTAISESELTIEFLVKPYLYGGVIISFGLESTFAIINDFTIKIIIGTHVYDTGITNDLETWNSISIVFIKEESMLRFYHHSATGVVSSCRFVVDNWIWLESGVILSVGQWLPLPDNQTYTFNSTFYGEIDELRIWGASFLPAITQLSDASNTYDHEGDLALLYKFDIGFGSIITDPVLGNDILTPTGSWQKPEWTYSDADIPLKLTAPFKANFSRDTLQTEAETICGRLNVSDGGIRGVCAELNQATVDFYILSCLHNAAATGTLESAFTILAVVVEYCQVISNQEPDISILCNIFIEAQLPKWLLSTCKSCGFGLPNPTNPDACICETGYWGDSCIEICPGGLITPCYNHGVCNNEGQCLCEINWESQLNCGVCSLNWLGDDCVIATTSWYKQPIVNLRVSALLTGQGRVVTFGGVSFDIIQVGVYTIIHHAESEIKINGRLSWCATAEGFSTCFDAISFHHHSHILIIRASIDTAFFRPYIWLDGQVIQLDHTNQISDEISIVRVNVIQYRVYVKTLAISVLISLHPHHFGFGISMPSDVCNSFGFAGLLASCDSLNQIEHVDCLQDELETPVIDSMDCQRNASMNAVDKYTSKFRASSFVNVSDANYQLLLPVLGAGYHLYFTDNIIVSGPLHNLPFERFTLEMWVRIQHHGGVLLSYCTADDVFALINSEGRLSMYFEGHVHRLNLRLELNLWIQISLVWHQSTAILEMYVFDTLGIPQVQAIQLTSRAFQSGGFLVLGQWYSLAPVALPLLTNKPFIGAIDEIRIWNRITNPSLIVSNWKLNADVNTPDLAVLWKFNEGVGGEATDLMSGVVMQFPSWNGPSWRITDSDYPIPAEKPLSYPDFPNATFAMEATSKCQEIFLRGPFHDSCFALGNTVIDIQYIQCLHDVAFHQDLSAAVEATVALSDLAETHLRLSEWPARYLCNSFPGWDFPYWIGPQCDIPCTFGRRSSDENTKCVCLRGYWGRECSNVCPGGKLSPCNNHGQCNATSGLCECANHWLGPAADLNNNTYACSQCSPGWYGIDCSISTINRTRTAGLTIFFGHLHFTTLDGASFHFGIPGMFYLLTTHSTSVQVLLEPCYGSVACREITEVVISEREVTLSCSIDLEVDTRELIIQQKSGQTWVNVEQPENGEGSAGSLAYTWFAPHLINITSTSESVVIIVALYSGIITLVVETPDGVSLVGAALSGSWDSNWINDINVGEFRPEIDGPDKWQQVSEDYFVDNLASQSYCDKSLSTYFRLPFEESNFLSDHAKAFTAAGYILRFQHNHVTFSNIIIKDLDKFTLQCWLRVAVSSSSIQTLMLFDSDTSLSVQLAGGIVRLNFNGQTVLTGLVIREGVWFHLSLSWRNFDGRVIVDLYASDQKVVQTFTEFGVQILKYLKLSGSLHLGQHVTNGIIDDTLDFQGDLDLLHLEEYFSHGENLAEGRESYNEELSDGMLFLIALDEGSGFKALMKLSSFDNSSMVDGVLYPEEAPPEWVPSNAPIKVVPDYSPNFPTTTLMEDAMAICNAFFYEDPLYTACKDLQSTLLFYYEACLLDVASSGDITRANVSADMFALICQRTLELPPEKFCGFYEFCKERPIITGCSLWCILIIVGCILVLILFIILIISCVYNKKKRKNEQDIQTNWRYIPPSRLARPKSSDSQGRPFYTGLGRPQSAALQEGITMVTHGPSDEDDACQDVNAGFDQDTAETAFTQLPNAPSQASAMGKAFGLSSFEPFPSLDDNQAAAKPLPFKGPAHGFPTGFPDSDFRNEMPGPFDPFVESMVLPPAYNPFDVPLPPPYQAVPPANDNNSDNTASHSARCETPPRPPSQNGWLEDTQDDTPDTQDDTNAEDDKSLPHNLDTDLDKPTQQTMEFRHVASAFAADGLSQSSGDSDNNASLPTSQHMYSPRGNQPGSPLLGGFFSVTDSRPASPSRGGASNNQERPTSASMGQAGASRHQRRTEALRQMIRETSNVVSPMSTMEDSPTASRAASPVPVIDLEEEEDLPVPPEMYNKPLFEWRDEDESIV
>Ech232
VFYISEHLPANLSMGGSTIRVTVTMVILDLPDLSRGDVLLLNATSAFSYLSYPVPPSDIFRENCTCQKLLEDHLDAETPKECSCETWHLHNMTEDVCNCTSYFHNEDAGFEKRYSCNCINFCFGVLRYFLNPPHVATLEEFEVDSCDCVALNATLLAQGLTSPLQHHVDSCLVLYQRNYTCTNLTYTMTHHTVPVSVNCACENTTVEGVKRTPCSCDPDGLTTKIQQSFKNKVTLLQCLNWTITSDKEMFQHTFNRSDCSYGTDLAADAGNQTSTVAPVQTTSSSTHNDSSTNATTQPGFDCSCEITCSIHVEQDCIGSDDEQCSNIEHTHTLPLDDSMCKCHKIYNDPWNISDIMEWYQPKNYTQEVKSFPQFENASLSNSSWFNSTFLNGSNSNKTVNLTDINTSNFTYELECDCIDIDKVVYHVSPSYCVEHHAYEVFDCDCLVPPDNETQFILDHWDHNATIIDQMITRASHEVIIIEPSLQITFTRRPEPSIVDSIDQVIFDFQISHTEESDAPAFNVTLQLDAVNFTRNTGAAKLVPSCAHSDLCDVTYDNFIGRFHLPLLPVDPPGAVFEGMFNLSVGNHLDFVANSLITATSIAWYDSSIVDFPGRLYPSIAASDTVQIDAPTISTSLDFTTANTRYFFTTELGDPPKTFSIGDYVRMKATLWIPEITLQFLNFSIEAVMQNFTAGSAQCLLSQRIYNRNDTPSVYPEVDITGKLFPGSQYNNCRFLDTGISVTP
>Ech233
NTASEFEIVCAWCQHFGFKRYTLNTATESKAFCSEKCFAACRRAYFKRSKMCYWCRHIRHTKEYIDFQDGERKLQFCSEKCLNQYKMDAFCHETHVLGSSSMESSSGADPGGSEQGGAAAGNSSDEIERGAERGEGNMLLSVAVDSSPQSHSLGNGLQPAAAGSEKQLPMAFIQTTKSKQHSNRTIIGVQHVAIAPKVTSASPRQKGGTLTATSPNAFSSRVSPSNPPAGQVYGLQTMFQPGVGNSQLVARPPVVVRGTHWPPVVRQVPGYAIPRQQHPVSQVPQLGLPVTSPSYVKPSASTTSSSVFPQKLPDLNSYESSQPPRASSSHLLPPVTVMVPQPIFIPVPFPIPIPIPVPVDKFHAMRAAMAAGRRSPNKANSSTCTSPGFEENTASSSSTQTPGVTSSSLDFSRYPHTLFNESLLHKQAEPNLLSTTTGSKHFQGLLQQGDSMNYARTNEPSSYTDRRHKAWQPLFKYKMLQRSASMDLSLARPSEESTSKSVHRVPRMERDPDCHSQSSNNISTHRESSLRSDEHTHLSGESSAKVREALRCHLTKRLSQSALNLTEVGRAPSLQDDLRRCQSLSRLRYTEPNHMDKLPELTDGYSSPSYCSSTSSNTQRSCRNQAGKEEGYEDEQPSPQTGESHALVIESEDEDSKEPESKRQCLNHI
>Ech234
KEMISTVPPNGVASNSAVTHSGSDTTPAPMLKTSTEEAINNILALAKQEMESKNVVPGMVRPGDRRCDNPNIHTHSTHRQKTPPAHSWPSNGGSPSRHNGQNIKLERSKSSSCAVTPSNQQVEESYTNGVSSESADEGSSSRDEMNDIKSSFMSINPRMPRRIMAPLTVQQYEINKELDTLEIARQVRERLAKGNIPQRVFGYHVIGLSQGSVSDILSKPKRWDKLTVKGREPFIRMKLWLEDPDGLISLKEAVRK
>Ech235
QSKAKEMQTEDIPDDSSVDSSDSEESPQFDSSSAPQTTMKVRTYSHKICTQQLALPPGVEVISATPSTSHLSSSTIYPAIMSAYMFSTACSDGKLRFWCCKIVDPSKVHRTALDLKLELESIRARSESDSSAEACEKLRGDVLAEASYRWQEWKLLAQDRDSTSSVEVPGTPVGLSCAYSGRIACVYRTDLDPKSPVRRREGKEIPLQASIFECESSGGAEWVYEDKLDLGLLDLEPLNPETGSNIEDLNYKMMKRSSKVKDFINLRDLTVGVSPTALDLTNVNLSPRAGRIQKPKLSPREEKKALPVQIMWVSKEDGSYMLTVGIGTRVIIFAQVLPNRANVHLGANHEKLPEQSILVNQKTQGHGSTLLAKEDLRPKWMPLWTITLSSVDGIAPHTKMLSWVRPGVLMVGMQNEMHVYSQWKGPEQHSAATKKKSARRDTDAGRRPSLTNKESVLSSVSNLSVNILAVPMTKMDREQSYSELTRFAGIDIEEPSTSESAEAEELTSDVGIFEYSYMACPVLPQYHPKQLMELLNCGKVRRVKAILAHLVRCFAGDSAIQKALMTNDSDSLHSFSETEDAFSGRGKSVSNSPTDQPSLDDSKLDYIELMSIPPLPLYALISADKAESLPPHSSTPSITKANNVGSFASPQDPNAEYSKLFSYSVDASSPPTFDVFAEPTGGDRMNSVTMKMNDVTYFGIAQLRLLTNYLTHMHLPGLSSLDQMNLLALADTVASTKTEVTTHNTAGT
>Ech236
ELLCTECPQGTWSNENRTSCDPKTADLLQWNEPVTIIVMCICVVGWIATSIMLITLCAHHNTAIVRASNREISYCLLTLLLVAFLEPLLYIGMPVTWSCNFRIALHSLSNTGVLAIFVVKTRRILDVFDTTWRGFSLRSRLRRTGLQVLLILVMILIQGTVVAVYLVIRPSKVLLDQDISNSKVYAQCDSEVLAFVVMYTYNAILSCVCFVFSFRARKIPENFHETRYITVTMLFYMVIWVVSLPTYFSTTGKLQALMQIISVLLTNYMILGFMFVPKFYIIFITPERNTTQSIREQACGFRMGEINNTLVVQMDGEGRRLSSKLSGSEPHLVNHS
>Ech237
LDAKKSPLALLAQTCSSIGKPDPPQSSNDVKPALAPIGRQSPTGKHSPEKASSVAGLPESSFKPYKQPDKRDGDALVIKIGYQGKDGKREVKSPLINSPHSPLLKAKSEPTTTPRSTPGSTEMGHSSLSESGHKDTLTNSKPTAPVQAAQVAPSHLHHSSYPGHYKHGLLPASHAGHCGCPSQVVGHMPYYPDPAVAARDPMSVHSPHKHEVNPLLAATASPYTAYARVKTADGGTTLMPICRDPYCTNCQSAQHYQTASHSGCTQCRHDTFALNTPFPIALPLPGSLSPYPLPSSVPSSAHPSQYLYPHPTTTTSQDHGHVCNWVSGATSCGKRFASSEELLQHLRTHTMTNSEVPTSAALSATLSAQLSAYYMQYPTAAAAAAAAAAGTFGLPKPGFPSPLSPVGAIRYHPYSKSPSPIAALPGLPTGAYYSPYALHDIKSRFATAGLPH
>Ech238
MIRISALYNKKRLPLDVQIYETVVLVKDKVQELFHIDTKSRSEKKFIVVSYQGAELQDDWVLNEVGINAGSTLKCSLREEVTPKIFIHCSFNDEIIEITDNLDFSSSMVAELRLMISRKIGLPVTVYRILTSSGQEMFDLNLLSQYGLEVGCSLQMETLDGWNEFLKSAIFGHAAAVVRNFNQTDEAVCRFQMRVALFIGAHYGHMDLVIAMLKNGLRSDEKVGDHPSKEWCRSSHIEAYKTPVHEAAEHGQLSILRIFVFNNICCVHTKDGMGLTALNVSLRKHKREVALYLLTKQWANVQFNAMTLPLFIYSAIRRWCDKAKDKVLLVHGHYKSSVKFRRSTHLPGALCGQGVQVDGFTDSLMNSSPRSRTLESIKTKNVELARRGTVGSLVDIPQRSVEKLPRIHGTKTPSVVCKYRERLHSKTDELEADSPPRPRSRSIVGVPPITLPDVTSSKGKSRRSSDAGTFRATDLESRIDITKSESGNTSYIRTAGGTSVGRILETDQKSNKSVKSLSPLEKRDIERRRRNRAASLDCSIPLPPNSGVRDSERPFFYSPVDKNIPRSTVGLYEGLTGSTTWERAIKALTVTSSFKDKSWLYRVRMAMALSETHVKKLGLSENSEDREGGETRKKGRRASGASQSARSSVATATPLHRTQSAVSS
>Ech239
ASLYQAPWARVFCYGIGHRVKKTGQTALLEVVSYPADAAINSSAGLSAPPSHNIDPFPTVVLPCNRVHVRFGVSPVPGCMVSLHGLPSEFPLAMAFIETLMGCEHQIGSQKIEGMEEIVIDRVKEIPPERQEILKEKPVQIPPRVTARAVELLVHYLMMAKVPSLIKEYLFHMLAQLLRMLYKREFSGDSVVAAASTALPFAVITQLRQLRVELRKLFEHESMSGTLTSITPGRQSKYFQSLMELCLALAEVTSPPGSGGQLVSSPHSTLSVQLSPQAAAKRKKVKIRRTGASVKRSPRPSESDSGETSASGSSKPEEMLWFHRTLTVSLILRYLIDGDSKGSTVIRDAILDAHQTNSAPSTHTRLLVITGIPMTLEEPAVRRAIERACRSHGGLYKQELWIPVQEIRPLDGREESDVTTKTPVNLPGSLHGASVETPGPSPSTDPNMDPTPSLASQPQPSPEQHEGRLTPPPESEITSEQTAHKADTDQPEEAKRCVKGCAVLEVRCKAKMDSIENALLTSKEVTEAMQVESAAILDVSPEDFLTISVISSSLQTELTDNSEFLEYLKYKLFNEKSPTILKTLAVQSLEQIFYSCLAAEQGFKLLSELDEKETETVEVTLSKEQMLSLAPGNLLVPFFGGVKGSKHTTQEEVCLVLEKYGVNRLSSSRPKKPS
>Ech240
NMSMAGIEIGVELQQSTLDIAEDICQTNWKANNGHIKRPMNAFMVWSQIERRKIMETSPEMHNAEISKRLGRRWKTLNETQKHPFVEEAERLRLLHMQEYPDYKYRPRKKAKPTTKQENPTRNGGISKHKHSSKNKNKSSSRHHHNKADRVPKLKLTIDKKFRESIKASKAIDLGSTQLTPPAKVPSSPTGSTPDSPVDGRSMYEDYVDVCSKPQQAEVQHQQQQITSVMIKQHHHHLQQQQQLQQQQQSQQQASTVPVINNNSTQSTDLNIAQTNSQLAGLTEEFFTSTWPNFDFGSLQDLGSLADDLSPLDSCSSNGSHFEFPDYMTPEVSEMIQGDWLDTSFASLISACTN
>Ech241
VSLEEKQALIIFDPTKTNQTKLRDRIDDMGFEASLPDMSLQTGVQMMVVKIEGMTCQSCVKSIEGRIATVSGVCGITVTLDAKRGEIWYRPVVITPKQLCSEIEDMGFDATIEEDNKMEKLKEVVINISGMTCKSCVRSIEGQISDMDGVERIQVLLEEKLGRIHYISSKVSAETLRDAIDDMGFEATLKDTGVSLTSVSIHVEGMTCNSCVRSIEGMISTFDGVNKINVSLDKKEAMIEFDSKKTTSETLRVGIEDMGFDATLPSSFFLVDLSSSSTKTVTLGVKGMTCNSCVRNIEGMISTQPGVQVIKVSLQEENATITYTSSQTSPETLRDAIDDMGFECFIPSETKRETRFEIVTINIVGMTCNSCVKSIEGEIGQKGGVKLIKVSLANSSGTVEYDPVVMTPSQLVEAIDDMGFEASLQ
>Ech242
VCPKGVADRVNLGLIPSSKDGWPVACAALKPQTGGMLHIHGNVTSHSQTKKTNSGPNPPQHAVGSPSGKRTATDNASLEDDDSMETNCEPMERTNPAGLGTADESQVSECSTNVVEGSANSRLGESCTLSSDIAKDNQRLELNSTLTAKTKTDIQHQSVGAERNSFKRTTGGDEMSKQQNIERTKMSPEMSKTSPEGTEASAERTKSSPVRSAVEGCTELTAKETWKTWGEATARKVQGILVVVHGGQWTTEVTHIEHVKSYAPHVDHIVADIRCIPKN
>Ech243
MMAATAEKNIKMEANFSTKLGSVSEFVTGIASHYNNPELSDVIIRVDGSTFNCHKFFLASASDVFQTMLTGSQWLDSQQQEIILEESTECVAVFGEFLRYLYCGEVTVDTRTIMPIFTLADKYNIHRLRCQCEQYMTEQIGQGNVKGALNWLSFAETYSLDQLVMHCYEVIASNLPKILTNESWLGLTVDQMCRLLESPQLIVNDEFSLFKAMERWLIHDMQKGGVTTNLRRLLPTVRFAQMTSEQIHIIEKSEFGQIYEKQLKDYILEGYKFHALASSGNMSEIFSAERFLARLYLAPPHCHVIYVHPTSTIMANAMTQGYRPKSGSPWYLLLLQQNNFNDITCEKGTLTNVTYKLQAPNGDIGKSFRLAITAFDAGDAFMNAVTKGGLVYKPDGPTANVHWSLTTNVTTVHSQAFLDKKSGKIKLGVVIQVF
>Ech244
SRLGRRSKRMIEKMHETIAKQRSFGDSTVHQTAGFYGNHPELFNQAKYSSQQVSSAHPPSHMLPTSIPAMYHGMNSSFSMAAMMESQLGQAMANHAQSISTIIKQELEHGGSDREHSLSETSSISGLDMSPPGSVGRQSSVPGTSEGSNSVNGGGSRGYGSDGMEQSPTISSVSLSKSHDDSASTNQMYMHMRAGKDERRMHQMVSDEMAEKLALIGRDVNCKGDNNFIGESADLPMGAISKMLAAGQPVILIPKDMASPESNSTKDMIPPSPTVLVVPNTSKESHIDARDEYNARHRSKSASPGNEMSAADLVTSQMSAFYSSHRRNSEQMVRGDEKTHCSYALHSVQGQGNQFFQFPGGFPPQQLPQGMTSQSSLLPHSPLLPMTQGWSRQHLPPSPLLPTSGPVMVPVSSSQLPQQVPLGPTAFLAQQHLKAEMHSPKHLSQHCEGRDSLHPRHSVKRQSPGKGHSDPNKTSKGSHKSECSTPDFSALSPPQSFTAPIHSPLSGDRQKEKKILIKEEPRSNSNDEEEPEDYQSEALSVFRLEGFNPDEPLTPELRKKLSKIIDSVNKSYHDTCFYTFRRIKFLRERYFPFLGPDDSNGKR
>Ech245
QKPEREIPVKVMLAGDVRSFALLLLEMIAWLKMIRVPEDGQMAGSSKSWTLDRSLKRLTRGWTLAPSNREAWTDDEDAHVHNRNLSSSMDSCGSSTDDILSDNGPAIHCWENAVADIREKCRCHSVEEFNSSSSPADHPSWEEIGTYPRRTKRHKHYPTEEFSSEKTIQSQQRTGTKYSKSDSSSGSSQKELSSGSATKEEAKRSLAKMTEDGSCCIVNPYFDMMASDDELSPKDSLPCTPKQSVTVHAPPERIVTGSEKIRPEPTPKNGRKNLNHCYSMDESNCSKRGSLCSLDSGISSHQSSMRSSGSDPPNSRKEDIMLPGFKPKSHLMMKRQRMHQPDMHGTFEAFPENEDDGVFVASTGETRPGTGQHVETWVENHTVPNGHYKQNIMVERTQMVKPRLPQTLEESELPTPDKQTLGAVNKLQNGDLKEQVDKDNKRTESPNGDVVNGEKGNSKTKVTVARSASSLSQFYVRKRAPRPHNITIVPGSTATLPVSMQRRSIHAPDSPRLLDMGRGRPSSCHGQVACNKSNSLDSKDSASRMCCAHSQCPSENQASCPSANGTLQRQSRSLEDQCVCQSPSAVARSGQVVQTNTDPSHCIPASIRKLHRQDAILESISESSRINHSSRSFEDQMQPKRQSVRKKVAGSKRTPTSGITQQHVNFCQELQALLPCLPKVVLGFWWKQQGCGQAVLQWIDSIKDYDGCLYNQ
>Ech246
VHRDEKEGDILVFLTSANEIEQACRDLSTSLGQRPDDQDKEALILPLHGRLQPEDQMKVFADAKAGQRKIIFATNVAETSVTIKGIRYVIDTGVVKECQYDPKRSMSLLKVTTITQASAQQRAGRAGRTGPGVCYRLYTKEEYNDLNEMMKPEILRVHLGMAALQLLELGVEDVANFDFIQAPDREATQQAMTTLRLLGAVDAADKLTSLGRKMATFPMEPRLSKLILEGVEKHLTSEAVIIAALISAPGSVFYRGGSDKDKEKADRLKLKYCHDSGDVITMLKAYGSWNSQAAAKQKAWCMENSMNSKTLRAVRESANEAAQVLKLKHNIECNARDYKMEAIDATKTESLQKIIMSAYFQTLSLYNGHPRAGYTVLPHQKSGFIHPSSSLVALDCNPKWVVYEEFKQTSRSFLFNVTQVNIDWLQEVAPMFYDEIDVDALHEMALQEAPAIQLGTAVMRRLTMKRNEKVRAMEEFITEAKGSPCIIQVNRATKELQMFMKMNICEFATSYVEIILKEELVSIQREQIEVPVGESGVVRQVVVAGGQTKYIMMPNDYRSLEVSYVTEDMSEDDLKRMICLSSYCTQEEILDVYKFQKQTTAKWGRVTFSSPETAEETKMSLEVEDTLQLKPILGRSFQNRDIARVSSRIVVIWYTWPSKGHAFINFDTSNQALEMKESLQHFDFKGKQVECQLKRNNTRALYLQRVHKDATNEELEEAIEDYTDCKKVKCSIARQPPAISITDNQVTQDIYKMFEGTLREDQLDINILLARSEKTQSRKAIVNFECDNEDEVDACILNIQDNPPRNSAGQIYIVKLTASCMLFCNPDVYVCIEQRITKLVEEVREGVRNLNVRVNKSKKTSDWVINVAGENIQEVHRTRRELLSYIRGETVSLNDLCEEEVSFQIKYHILKLLHKNGL
>Ech247
ASSEGANNSTQVYTIIQADGTEQPGGTIVTQEGSEVPTGAATSNQVIVQPTEEDEEERAVANAAIIQEGREPPSFIELQPPGISTIKDSKEKVITIRRSPRKRQAEVGEEEGEGLVVSEEHEEVVVPMNTQIVIVREVVEGEDGQRTIQDHSVYDFYAGDNDDEPVTKPNIDEKDSPKKRKKYMVPKFDDGRLIDQVLGRAKKSPASPREPKVHECNKCGRIFRTSTLLRNHLNTHTGTKPYKCEVCDKAFGTSGELGRHMKYIHTHEKPHKCPLCEYYSVEASKIKRHMRSHTGEKPYRCTLCDYASTDNYKLKRHMRVHTGEKPFQCGECEQSFSQKSSLKEHLWKHAGSRPAHRCEYCETTFGRHADMKTHIRKMHTQGQPLICKVCENGFTDRYSFMQHQKTHKGEKIYQCLECEYSAPQKRHLVVHMRVHTGERPFQCDDCNETFKHKQTLVNHLQKKHNINPEVDETEATGTTTLLKRKRRDSAEIGVSPSKKVTRRQRMAMSEQQHQIVDEHGNTLQLSQEDAEAIQAAMQQGTADGTLQIIQGEQGGPVTVLTVSHNTEESMENLGSDVQFVNGAMTNIQQEEEPEGTQGAEEEEEMAQEVLPQQIIMVPQEGQSTSAEEGSAEEGLAEESAEALAEGSAEGSAEGTAEEEPQKKQKASPAKLKVEKTEKKTVAKTVPDESPADADVPTKVEGQKKAQPAVESNPNVITQQESILVPANQAISQGAEEEEEDDEEVADDGTIYLFVEEQ
>Ech248
NASTFVPGNGVTNDTRRQGREGGHDSLTSPSKPQAKRKTTSPPVPQETLQNLLEEDPSDILKTFVSRKDEFIALLEQNQFTDDAFTLTLQVLSRICNLDSVIAVREDLNVALSIVDSSSFLSKHMSRYLVGLTTKQSQTTDCGSSTTDTLASEIELILKLVSVFLQHKPSSCGEVGVVLILLDKIVTTLALDDEDFDPQCVLMKQVQHLSGIFTHLEKAQQSAREKARERQPPDNFRDIPIFPDGPEIRKPTRPFLRKNIIKGRYDSVEHYLDVQFRLLREDFVAPLREGVAEYLSNTKNRLQDIRIYRNARIIDKGKLTNSGFVYRLQFDVNGLQRVRWESSKRLIYGSFICLTKDKFQTILGATIENRDINNLQKGIVEIRFLSEIGNTAPNGPFIMAETSAYFEACRHVLQGLQQMTPSTFPFKKFIVEVSSDVDPPAYLEGNEEITYDLRSLVPTSRRSSIDDLFGLTDQIAQISSHTARYLSARASRIGLKAARVPILRPIKWPAAETLHLDQSQKVALQAALTNEFAVIQGPPGTGKTYIGLKIIQILLGNKPWTRSSSPDSDESESSLSDEEEDNTESPILVVCYTNHALDQFLEGIVAFGEENVIRVGGRSSSEVLKSKNLSQIRRDRPHRRRQQSVPVGFLKRELHQAEENVKATLLKLDLAKTNILHFFELEGYCSRENNRDLIMPWLRGDNRFHPNTNLLWWLNVVDSTVDVPLQPPQRGQAQGRENRIYVEDEGYRIQQERRIDPRGSRNQPSQTEEDNLFEKIVAYGSRCNKRCGKNQCSTPQAELQKQDCMTDEEANQVRSIWSLMIWDRWRLYRLWAKRYTEIHEDKLDEYRQKYEKLSKQMQSVNDQDDVLILKEASVIGMTTTGAARLRSVLQLLHPRIVIVEEAAEVLEAHIITALTAKCQHLILIGDHQQLKPNPTVYRLAKVFNMDTSLFERMINNGVPCQTLNHQHRMRPEISKLMKKHFYNNLYDDESVKGFDDIKGVAHNMFFIDHNQFEDEGDDNKTKSNQYEAEVLVEMCRYLLHQGYEPTQITILTTYLGQLFTFKKLMDKGTFEGVRVSVVDNFQGEENDIILLSLVRSNEEGSIGFLKTSNRVCVALSRARMGFYCIGNGTILKKTQIWQDIIGTLETVNQVGPTLKLVCQNHPGKVAEVASAENFKAMVPQGGCGGPCEYRLPCGHVCELLCHPYDRNHKLYQCKKPCLEFCERAEHPCPKRCYVECGECTIMVTKKIPDCGHEIKVSCCKFDSASCTVPCTETLVCGHLCGEYCSQPCTSICRIKVKKTLPCCHSLSMECCKDPTAVVCQTHVMKVLPICGHELFMKCFLEPKHADCSKPCEKTLKCGHQCQKKCGEICQKLTLSGCKKDCTKPCEKTLKCGHKCQKKCGEICTEKLSSYSLESQLRSKLLSSYSTFCEDKCGATLPCGHPCRNKCGEPCSTPETDDLYSRLYEDKYRLPNTRIATKCPERVQRSLPNCGHSADMLCYEDVDEVRCPAACSKLLACGHPCTNRCFEPCSSCNKKVQKQLLCGHIAQVPCSQNVYNFKCNKKCNKELACGHQCPNQCCDPCPRPGSHHQFVQRGKTRSKIAARCEVSVQKTLPNCHHSVTTLCFRDTTAMRCVETCSKTLACGHRCTNKCGAPCKCKLKVWKQFLNCKHSMKLPCDRDITPNNKCKKCRR
>Ech249
ESIPSRSESSVGQTSLVKCPDISSASSTEAQMGTTVEVQATLLQDGPPAQGPHPNQESTKVEEHSLKCPECDLTFANAISLNAHQLTHKADSQFVCGICGKGFNTESLLSRHFITHSESRRYTCTHCGRIFRNILSFQKHEKLHTVGKVFTCKDCGKAFRHKHILQKHRYSHRKKVRIEYACEHCSECFSTIKELQRHERFDHVRKDKGNQFKRLHNCKECGESFQRSSQLKEHLKIHAVQKQNFCNDCGRGYASSTALLNHRCFRARKTSFACKECGRRFTSKQDVLDHERMHENEREFDCELCPKSFNSESELDDHTAVHRQPNSFKCRHCDKCFKKKGFLTNHEKSHKTKKLRTQKVGKSKPREPAHNHIIRDLDKKTSEQQHESVFIESEGVYKCKDCGKTFKQKGQTINHQRKETNQRTFVCTQCPNTYITSAHLKAHVLTHSKNAEKKCEGCGREFNYKSNLTSHQRQCPQMAGKRSAVTNHRRRYNHQAKSTTSDGIDNGSKTPHNGDTEEETTQDDTLRNSHDEMKHVSYYNKEMRMYECKDCGQTFKQKGQTVYHQRKVSNERLFVCKVCKKAFLTSPHLKAHELVHTTEKPLCCAGCGKRFNYKCNLKTHQRNGCVGLNPEGEPALSKMKLFKCEECGKEFKLKLYFDKHQKMHEHKRLQQEAGEVVSDLDEMGRRKEHLSDYNEEDGTYKCRDCGLLFKQSGQALYHVRKYSNERRFVCKVCPKSFLTSAHLKSHIMSHTKEKPYKCWYCGKGFNHNSNRKYHQRISCNERPAPGEGSRPEEESSPESSKGQDEVKKPIECVVCNKQFKLSHSWKVHMRVHTREQPFLCEYCGKAFRCRSNLYVHRNSHTKERPFLCNYCGKNFAQLSHVRVHEAIHSTEKPYKCEICDKSFNQEFYLKRHKVMHTDDRPFSCSCGKSFKYRGSLVSHKATHSPKRPYSCHLCEKAFKQSCHLKVHILTHGETKPYKCDKCQKAFIRKNQLSRHQRSHSDERCYACPVCGKDFKHSSSMKRHQERKHKENVEMSVDTATQEAQPVYDSLPFPQTPTEKDDMPVAKPKTQWPAPVLDGRANLDQGSQMNIGGQIEASNVSAQRVDNRVLTQMDGTRMTSQPVDCRMTNQPIDYRVSPQMPDGRIQASQSLVSGHLGLSGHPVYSEAQYIQGPEFASVHLPHIGTFDFRTNTTGNVDYTVL
>Ech250
MESETTQPKRFFLWTVPRSVSTAFERCMSGLGNVALVHEPYTAAYYFGPDRVFLNTPFMPVEHDYSYAKIKEMMEGEFYEKEYVFGKDHAYSLDERYDSLPAGFTHTILIRDPARSMASFYDVCNMPILRHYSMLKYILPEGYAFKQLYDLYQYLLETTGKEPVVLDSEDILKYPEQMIRRYCEAVGVPFKTSMLDWDPQVNVTQSWASSLKLMQHIGVYEKALKSSCFSYRKPKPVDVLSLPADFQHAIKVSQPYYDMLYEKRIVPEDRETEV
>Ech251
FEDVQWDYEQEEKIELLRYKNHYGDAPLRKHTYPFIRAKRSERAGASNPKIIRHHQAAGQGSQFGHSARTLHAKKLETAKKIQKQVRDVSFASSLKGSVYHNVQGLKDEAPGSLPRTKDGSLVDYSQSYMRSSRPPSAASRPPTASSSRPLTGLSRAVTPQSLVGRTKSQQDVRGSPTLSRPPTGSHGGSRPPTAFSTKSGILKTAKFELPLRGHSAPVRGSHQKQNANDAMTLSESKALIRSHLRTKDVPTPRDKLFLTMNCIESSKKNSQLVHNTTANALEIDYKSRPPVSPTLTQFSVESQNRRHTGRKSAAACPSEASVVTYFETQEFDKKPHISLHSKMTPSSIPKETLTTPKKSVLIRPSSGRAPSAKRPDIIRRSHSASAILTSSPHPDLTTQTAAAVRKKSSHGWTTSHTQPVVIPPMLMHGLSSIDPGSQAPTKHRRSITKILMGPPVEVKDPLKSHKEFQIRTREQTEQYMNQVSQIQKKDFLEKKTQMEALQRKLWLAKAKGQEHQDYSKKPRAFAPEIRE
>Ech252
MKKNAKMYSSYYRLSCATAEEKLKKRNLSKEEREEAEMWYERKQRCNEGSRKRMAKMNAGKRADEKKGKAKKAMTRREYDKKKNYETERKQKYRAKKSTAETAKINEQRREKYAIVREMKVQGMERKMKEMEQKLKDQEDQLRAKERELLERTTMLQNRNNDLGEDAIDIRSNDARRKSLQRARGAMPQRRSHFVSTTIDLVEKASPRKTAALKKAGITGRNPLHDGVMKALGDVFSGPRNSPQRKHIAMSLSALKNVKQQRKAARHFGCSRKLLQRARKQSAGRKGIPSERVKLIGNFYQANSNPLPDKKFVSKKTYKPRHLMESTVADLYHKYKKMHPDQPVSAGIFYSLRPKNVKTKAQAKYVGCLCEYCENINLKIEAVNSIHKGTFKDGYDVIRTTMCPKPPGCDFNHPSCITRKCTKCGVDKMDQRLHPILADPNKSIKWKRWTMVTTTCFTKKGTKQVKKRKPIEMKGTAMDLVTELKTEIHPFSEHLFNKDWQNNQQKNLLNNIHMDEVLGVYDFAENFKCEHQREVQSAYYAQDSATVHPVVTYYSCPKCLKSVRESIIIISDDLNHDYHLVNTFHRKVTNHLTATRGLMITKFYRFSDGCSCQYKSKGPISDISYGREDFGHTIHHNYSGTRHGKGASDGESGVVKRKAAEAVKAGTAIISTPKQLYDYLEGNVTKDATEDQCCTSFRRSVLFVKHEEVLRKRQDRAIRTVPGTRKFHSIKSVKGGRVATRNLSCFCDSCLGVHGGTGRCVNAAYVHPWKEVKLKNGKT
>Ech253
KGPSREEAAIAMATVLASELRPEHKLPSREILVQPQPKFMELLETVGAKGPMFTARQVLSYLIKYISSRQLYVQQDPKRVYCEKDPLGKVFGVNTFTIKDARKLLFENMSVLREAPDYVTQHHDTFQRQQRKLYYTFHQSQQTTPTDAARPTAPVPVRSATAPSTLSMPSTTPGPSGVGTKGCFAVKREADSEDLPDSVKRGPFNSTQAYPVGSLTSAQKDLPVPVFTSTECKVHVTESVKGSTCNSTSSSIKQPVFTPVRTQKVLKTQDATCTIKSASATVATSLSSMTIATGKKRLISDSSEDCSHISSCRKSTSVSGCERVGSRPWYCMLYHPSEELKSQSSEVLSIQDCETAIVADSSDDLWFVDEDELTPLEYDVPSDSSDDYTIIKGSSDDSSSDTELVFNVLLRPDESGDSHFADNSDDDTTDTEISDMDKWQCAECSMRNSPVERYCSRCWALRKGWLPDNQRMTLKERLQNSNRPLRRSFSAPAGNVDPPSLWYQTQTTGHFATDCCSNESRPISIVFPEAHPQTNPMTNELSTVKPRTLRDFPDGINPDMPDGKTSDEDEAGTGLKSSQDGKMSVKRKQSSEDDSQDTIIVANDLPLWKRMNLQDDDEAMDSVQQEFRPSQSRMQDRRDDSGIGLTQESTVVFETPLGRASQGETVSAPRWQPRKRHRSASASNLHKGFENSSSQSKKFHFGDTSVLQVGLGPHLTSVAGKSDPGAGPSSSQSTSVVTKHYNDLCIICYSRPKTASIIHGRTGHQVCCYPCAKKLHHRGKPCPVCRRSIQAVIKNFLL
>Ech254
TMTNTSFKGNTGNIKFDQNGDLVDSSYHIMNLIEESPTGHDWKEVGSWRRGSLKLETVVWPGNTMVMPVGVDTHKLIIATNTEKPFIFFSNTTGMEGECTTGVQCLKVRGSNSTRRDMEKAFEEFRRRPDGGNYSHDLKCCTGLCVDLIERMSQDLNFKYDLYLVADTNHGAIENGTWNGMVGDLITGKADAAISSFSITRERSAVIDFTAPFFHSGFSTLVAKKQREQTLGAFLAPLHPNVWTLIFASALVMAVCLTISEWSSPYGLHPGGRNRNSTFSFPSALTITFAILFSNTIKTKPPKCMTSRMLLNVWGGFSLIFFSSYTANLAAFLAGQMSYLSIEDLNDPK
>Ech255
MASVGNSTEEPFADLYGDSDWIYSVTGSFSYIVCVIGLLANTWVICVLLCKLGLKTAGNMYILNLAIADDLFLAGLALQAAYQITEVWHFGEFLCRAALAFDGLNMYASAFFVTALSIERYMAVSRSSRARLHRKRRQAAAVSVIIWVISILAAIPTLLASYYITNTREDYICITTFSNFGEPGVEFWNQAFITYNFVLGLCVPLLVSCFCYGMLIVQMRQVSMRNDAGADVKRVTRIVTGVVVVFFLCWAPFYLVRMILVYNPSLMYWSGKPFVFELSLCFTYINSCVNPFIYALISEKFRENLPCLALRGRGYISGKRTAVCDRNSTALTDIHRNSVITNNDSS
>Ech256
VDPNPLSGDLGLSCVVSSDGIVQFNTPYIFISYCKVDLTYYPFDTQRCPLKFGSWSFDETGVDINASRPVPELDKYQPNGEWDLLDMFVTNHKIKYSCCPHKFPDVEYTLVIERKPEFYVANIILPYVLISILSIFVFYLPPESGEKMNLSITTMLSLIVFNELVITTIPPASDGTFPIM
>Ech257
MYRLPRVIQGHQRMLGKLRPQDAKQIVKKALEQLSANPDPKIRHIEHLKTVSQGIQREYFHTGGRYPANGKSLFGDSYEVWSDDMACILQGTCLPGSTKYCRTKSMFGKLDLTDIMQGTSTKRQMSTLTMASAPICRTFHTLVIPTLTSGLQVRQQLPRKVYGHDGSRASSCLKSGLSKDEWNEEIACVLQGTCLPGSTRYCRTKSMFGSLNLKDVMQGSLHRCYSTRPSSSDTQTSSSATADSQLTQRQRLTIAMRDYGSTVIVFHICISLMSLGSFYLAVS
>Ech258
MSNLTGVDPTASSPGSWTPYSTETFVMNSSDDETAPSLGNMMEVNEDTAPMIVYSVVDKMLIIVVMPIIFTIGVLGNSAVIIAFFRYLYMRTVTNHYLINLAVADLTFLLFSVPQFWVQYLTTPIIGDYTYLPLEFCKINIFLTDSAVIASALIVILVTFERYIATCWPFRFRRFSTKKRTVILCSLVWLFSLTYKVPSLVFSVKVKYALMWDMPPTNSSSVRPQSVEYCDYCYPRNALQCVRFRKSMTFDQLLLLSVIPVTCILYTLTMIQLHKSARATYVTVLEGVTSNIVKKQVVRMLIVTIVVYIICITPFRILNLFNIYEHSLPPNLIWVMVNISRIMIYTNSAVNPFIYNVMSERYRRAFKDLFVMCWPCCPKDRRMANNNGSLEIGMKLCRLPSDRRYV
>Ech259
MAVSPSVRTTGPGTWRTWAGNTFETTVGYFTDSTVDSTTTEQPTTTYIQELTTTETDVTWTSHQSTVESTTYDGSVTDSPTLSSQYSTTNSTLLFSVASATQTVLYDSGTTVEIVSSSTMMDASSTMGTIWLNNNHSFVDIVTGEPPVEDTLARDIIVGILLTVIGTMTVFGNTLVILAIYRERCLRTVTNLFIASLASADFIIGAIVIPFAIYHELRFGKWVFGKPWCDMWHAIDILACTASITNLCVIAVDRYWAITRPMSYPSRMTKKLGVLLIASVWVCSALISFPCIAWWHAVEPPDRPQTDCVFPEDATYLIISSCISFYIPSTMMIFMYAQVYRTAVEQVKVIRSGQRKVSVGPKQGAMSLRIHRGGTLNNNHSLAGYSNGYNAKSSGVTGGGHHHCGAKGAVNNARRSLLAGMNREHKAARTLGIVMGVFIMCWLPFFIVNVMAPVCPECVVNPHITFPVVTWLGYANSALNPAIYAFTSRNFKRAFIKIICDCLPKRYHPEKWEKRRRPRRAMSMSNMEPDSSYTTVEYGENMVVRPPDHRKVDSSTLRSPDHRKVESSTVRSPDHRQVDSSTGPARSPDHRKVDSSTAILSGGRPNLYALRQTYF
>Ech260
TKEYDDVAYLCGSKQLCNEQCGGRCNHLGTAVFHYCQCDDLCVLFDDCCYDHSQSCDPGVPLLAQAEFTADNFKCVWLPGSEFTNIGYVIVSQCPAGWTDEGTRDLCEGPVDSADVIRSLPVYDEQNVDFKNIYCALCNGRSFDRLQRWDVSATDSVNFSSGGQYYPGLNQSLPTKGWLVTPPSGHLVVRECSAHLVDTCLSEFRGSEIEKACSAYYAPIRVDNTETRYRNPHCAMCHGQTVEPQNSCLEQVCPVTCEPSPFGPCSSVCSPYDDFLTIETLFSLTANSLDGSQCSDGQIFDPFLLKCRVLTCATGYHIRGDTCVAVPSVSPFPENTNTSVAMCLSDLWSENNDTGKDVFATAQIYSQIDPNTSVSYMFVLVKSAQEALQFEKAFEIVVKAPQNNTATLGSQLLCNIHQLFIVLPFTFNESSVCNNNTLEILPDYGNESLLIVTQFLNASTEAKYTKTKVSSTCLQIGELNCSSLLVLPDAEYQVTKDAGIHVVATDQSISTSEYVLLEDGKAVVCSYIAPAEEGLEPRIRRAISFVGSCLSLFALFATFVTYCVFSELRNMAGKCTMNLAAALFTAILLFLLAGVLNQDHGACVFGAVVAHFAWLAAFCWMTVLSFNVARTISSMVPRRGKNIGLDWAFILYMSLAWGLPFIIIIICLILHFCNCASADLIYAHDDICWITDTTARVVAFVVPVSASLFISTCLFIFTIVYLRRTRQSTRAARRQGTVDAAREELSIYAK
>Ech261
AHKLSVQTGCEVLVKLQDSVDHSGCQYYATRTLNLQYMDKGLSKQPWEVMVSGVTGLPVSHLGVQSQNQNGSVIDEDAELSNDGTIEDSSSFPNHSSSLGETISRPRRVTRAVKHELIESEDASNSTENWTKLNNDSLPFPVAIESALVNQETRALDVLNQTNNMNDDQLQQHIYIYANTQGPVKEQGHDADRDDMEDPGDSPILNFVPSLNYKCTLCQKPFDTVAKLVKHAKSSHPGDETMRYHCVLCNREYKHARHLDQHTDLHNKASYRCATCCKGFYRSSTLREHELRDHQGRYRYYCPKCHKGFMRPSTMQAHLSRSHPLWFASKRVNPISISKSAAMQGISVLNIVPNTDGEGTSGQVSETISEGEIQGSLIQGDQN
>Ech262
EVQQQEIIRRMEDEFEEPSLETEAVPESESNPPISPILQTAPSTSPPSEIPPSQQLPPTQILPQQSAEVSVPFPATCDTTASFSTSFINQGVDLTAFSGGEVVPNIYDNQQAVHTCNKCNSCFASAYELTVHWQEEHRDNFKCKRCERTFAKKHNLLRHNCVNACNICGQQFTRRYNLKLHMQIHGDGSKLHKCEYCGKSFTRRYTLLTHTRSHSGIKLFKCSICGKAFTRQHTLNLHMKRHVTKSSFYCRRCYAVFTDAVSLQLHRETEHAKTPKQPESLITTATSQSIQPTSNVVFPNSNPGYLYGTANVGPSSYHNHMDSFYQPTHQDMHNPFQNTYHDNRGSANNPTQKDGDFGEKNLLHQESGHAASLEKRKWFEDERVGASARGASSRQETTFMTQPENEVVTVIDSGDEVMNENSLYPDKSNKEREQVDQEPSERDLFIAGDKESDDVDTIETQELEAESRRSLFPINTSKHHRRTARPVNRPMRRSWQHGDKLVKETSEIRINVLDPSAMEEMNPLLTPPRSSDTSTSRPTHNSSESGSPSTASLLESPSYLTRPFPAILKIAPSSPPSAEKTCLPTQIAPQVSCNDVDHEISVHVPPPHSRVDSYSSHPAGNNANSDSSTSSSLLATQRKVKHEDRSQSDSAKWHCTHCGITFEESLMYVVHMGCHGQLDPYQCSMCGMLCQDRMAFTLHIIGGKHIKTQT
>Ech263
MASSYRLHTIANQLGRLRMGSSVFSHASMRYASSVPPHITKAEDWWGKCSRVKVLDGEMTYYDSDPDQSKSKDAVVFLHGNPTSSFLWRNVIPHIEGSSRCLAPDLIGMGRSSKLPIQYRYREHYRYLKAWFDTMNLPHKVSIVCHDWGSGLGFHWCHMHSDRIKSIIHMESLVSTVPDWSVFPEIAKQFFQALRSEAGEDMVLENNLFVELLFPKAVMRELGDDEMEAYREPFRNKGEDRRPTLTWPREIPLENEGPQDVVAVINAYSDWLKTTSTIPKLYIDAEPGFFSPSIRIGCATWPNQKTISVKGLHFLQEDSPDDIGKAIKTFLKDV
>Ech264
DISGVEMAPIQQHQFIPLTEVLCLIISEMNKRKLMATQDTIRDKLAECYSKMPVPNPEIIHKSLSHLMTEEKIEQKGKGYMIIGLDKLPPDSPSGDEVETPVVKPKTKQPDDRVYLMFKDGALTKHTLPTFLVDKSTQTARSRSDSASPRPVSYPANVNMNTIYEKSNTIGTSSPSKQRTMDVQASPLQRSLSMRERRSPSKRNNFDRTSSMRAKSNEMENGYFTSDSEAKPSCFGKLLGKSAKKKAIAQDNTKHQTFSAQFPPSDIHDPFFNYNHWLGKSPQKVALNSVSTSSPKSSSKEKSKTAAEGGTPAKGMGTTTAKKEGSRKSLPKDFGSVKDVNHYKLEHGRLTQTAKILQQKYHDNAQESMPESEQEFLKPTQLYDEKHRTKVIAQQAQPVKSSKKADKMKHYFSSIQNNKPQQMQPFEGISTDDQNDSEVELLRRNEIAAEKRKQKLEQLKERRQARIFTAHKAMRESEMVDPMDYPPAGMELPASHTKNGTQGNPKEDMLTPEPMRRQVAAKKTEVKRTGPPSGLYPEALQTPKNYNGYANRQPEPQNTYSNYNEHTEHEQYYHDEEIDNYMRQEQSKKSSQDDDDMQDPMCSPQRDTNVFTAYPQHSVTSERREGSSQITMAVNPRPTSQHFDYMDNERPPPPPPIRFHSQADRSPGHQPPIHSVHPSQIVIQNSTGHPEYPNKLPIHQRVESLSSSTGDSGFNSPRSSLAQSHNNNSPIDHVYDPLQHRHNGTTGIPVLIKPIPRRTLDDVVDNQDRDFDGNRMIKSTSNPACLHSTIVKQSSNSDISVKRKFKSSDTVDANSDTSEKTAYSSRSRKSKLDRPRSFEVIGTV
>Ech265
TERFDIPGYLCGEIHYCGYDCNQGPHDTLRPIEGMQYCKCDDSCGYFNDCCYDYHSNCNPAPEVQEIEINGIGIHHYSCVWTPGKGAQQGYEYFGFALVSICPDSWTNSFVAESCQNEADDGDVIGSLPVYVDNGAVYKNVFCAICHGVQPASLKKWSANLEYHFSGEPTGRYVFEPSNDTLGVARTCPVKTVNSCLEEYSGTSLERACRDYFAPLVRNKTNYRNPHCAMCNGFDNIGPDETCGLLCTPLCTSDSWGDCGAVCGVTQDPFNIETLFDFGWGGDDGSVCQPGELYDPFLERCRAVFCSSGQIDEEGGCGGNPGLLEVKGHSDAGVPAGVSNNCSIFLNTSLGRDVAVWQFNPSNETNPPFGEFTLSIITDLTEKADDALFWSLYSLCNVSTVLVYVSFGARLLSKIDTCKNDTLLAGGAFEQTQLDTSDIFKASIWARENSSFTRTLLVPQECLDILMLSCSEFTILIPEEYVSENQAATMEVLATGQVLRNEKFVLMRDGTAAVCGPISSRDMNAFVMNIIAQVCNCLSIVALVATFATYCLFPSLRSLAGLYTMNLVVALFTANCLLFFASNAAIFGYNCLVTAPLLHFSWLAAFFWMTALSYNAAKTFSGKHMRARGGSDCRKYRQLAMSMTIVWGVSLLIVCTCLFLTLCKCTDLPAIYKDSPPCWIEGFTTLMVVFGIPVALSLLLSTGFFVSILVAVRKTKMESKMVQTKGKMTDILEEVKIYVK
>Ech266
QCSCLFKDYKNFERLNNLVQLILRFAINIIANPKHPLEDTAEGETQDKTPSIKVQEEVTKEDSSKEDVSKEEDAGQKDEEDSQKPASPKPSRTSEEPSSESKNANANTNDEEEAGISNSKDESGRGDSTEDVSKEEMEVDRGNRQPKELEVEIWSLEDEEKLLQFVAKVFQMNFPMYAAHKQYYHGLAE
>Ech267
MAAAARQSNQLQKIKDHPTKYPNVSDSYQYSEQLFKDACLALHGIILQDIHLGKKELLKDPKFLQGRLYDTCTYILSRHEKDLEQIILEHDHPKLKYLRSRTVVQPRVDVMLAKRRPELVFVSSLMIRKGSAGYEPDVREPRSDMARLAYMLLERCCRWGFYLWVGTLKELRAFDMVYSFSELAEAAEGTKSSQIVLKRDAILLPRVGKPLPSSFRKTLLVNRVDPEFCLRLYRIEPEMTMWEDKEEDAERLQDFYTGSHQLHTSYGMWGVSEQMLNVRRQLFKVRDYTD
>Ech268
MEEGQTIVLSTQGEEDQTIVLGTHEEDNVAHNVDGNTQMEISIINNGSVTNIIDASGNTLSRQEDDVIAVLGQLFESAEDTLQQMAEAASQIDPRRSAPDILEEPKSGGSRHRPFACQCGKTYTCKSHLKYHQKVHDNVRPYVCDVCNLSFLQLGHLRRHSRIHTLDKPYKCDVCNKSFRQSSHLTCHLRIHTNEKPYKCEVCSQGFRQKSAVYRHIQRMHIKEKVYVCSLCEKGYSGEADLRRHEKTHVNITYFAVMNLHTKLSKICGHIEEEDPLIPADNGGMPQENKENDNAKQQTSNTTSQSQTIATRNLVGSNTTKKQTMITSKTNVNNSSIVNHVNADNTTIMTGIEQKGNFTFVDGLLAPLSQPDDPARPFKCDVCNKSYKSKGHLKFHFKVHQIDRPFRCPFCGKGFLQKGHLRRHVLVHTEEKPYVCADCDKVFRQISHLNDHKKIHANIRPSVCHICSKGFRQTSALKRHIIRMHATQKLFECDSCDKTYRLESDLKRHQATTCNKDKPQRVRRPRKSKAPAKRRRTADMVDVEDNVESDSCNVSPEKSHQRQSQN
>Ech269
MDATIPLICSFHILVFLIGVPGNLLILQVFVKKTRKTSTNVFIMALASVDLMACLLRPVFVGNNMVLVVTGEYPSIWSEIIYYVLTYTTIYSSTILTAAIAFDRYDAVCRPHTRLLTYFGAQVVAVCCCVVSLPMTVPTVLMYFRPTLAVRLSRHCLSLSTYIISLLLVIIFYICVYKAVLYRTKVRTKWGRFTGVTAAVENSVSVAGQTEVSTLAAATRDISKLSPVTEQCALQDVNHGQSDTQFDSKPNQTSSPTDLEIVSLKDNKQSVVYRNLGTNEGPSNAQNPPSYSSLSPEIQETSSSAVSENLKVPISPQISGCGTSTSATNSSTKRQRSPSERVKSSKSIAVRMQNKTTRMLLITTIVFFVTWIPYMCLASISIYHMVAQVEPNKTLMSFFSTASHLLLINNAGNPFIYVLANRQFRNDCQREVRRLARIIQPCCRCFMCSPLVNMIRRCGNTTV
>Ech270
MSFLLKKFSDFLGISDPEYVRAPPLDGEIIYCKNNVCVHPPSNLAKTAEHYPGYLTLRSQGNGHKVSSLILTWIPNSSLDKPRRRSQRSSSETSPVKDTGGKINIQEHLDQEPNDVDASAKQLPVDAGSNNHNDDSWEEGQNTSSQANQYSRLESDVGRSFEADQSTLDQNGFVSGDSSDNKEDCSPLKTFDKQDGDNDVDETNITDPQSSVSQKPDGTRRASNVSGSSESDSISTDAQLALLLGDKTSHKELERPRDLKVGPSNMENNSNNKAKDESLSSASSNPSSLPSPLRSLMRDQMIRDMQDLDSEECGASVSSSTTPTTSNPDPGSLPSSPGNEPFDPFMPLYNQNTPPSLISPVSPLVTHNLTFPDNSIEYISLGSKSPHLTPKEQLCGVFSVDLSQMRSLRVFFSSENSTSGQLVIASQESQYKILHFHHGGLERLTEVFEHWRCCIKQRSK
>Ech271
CNDDTKLSIDWDFLRVVSESSGMLDRPQVLPDYSKNRFVFSHHSFGDAVVTPIYRNIDQPQRYYIADILNDLPVTSPFPSDKYEKFIDYYFERYDIQVSNYQQPLLDVDCMSSRLNLLTPRYLNHKGKALPISNTQSKKNYLQKKQYLVPELCYVYPIPASLWRKAVCLPSLLYRLNSLLVAEEFRVVISLEAGIGMRELLQQEYPFPNMTFGWDGLDLQTLEYQNKEQQTDESLVQADKPVIADDGMESGHDTNSELEEAGGNDRIVHDDNSSIKENSMSNDDTGLNRSDNISLDQSKESKKETRKCAMALEKCNANISEHIKQTNDKPSNHEPNFAKLNGTGNIIDTCNKQKGSNSNTVKKDSSNSEENPEKLCMIKKEESVLRNESRDGGHSCEKKTPIFSILDDEGQDPATLSGPSPTLILQSLTMSNSSDGFNLERLEMLGDSFLKQAVTIYLYCTYPRLHEGKLSYMRSKQVSNFNLYRLGKRKAIAQKMQVALFDPAINWLAPGFCVKENVGPDECLSYRPVYQDEGSDICSDDGDFAIDTWDPTSVDMWDPTTVIEEEASPSDHDFPMMAQGDVDSDFSDDEPSTQYHANPHALESWSFSLENADNLPGLTYTGKKPDDMGDLPELPYEIHTQHSLSDKNLADSVEAIIGCYLVSCGFRSALIVMSWMGLRVLPQISCETTPDEAQAVEAVDPDQDSTPVGHQSNDSSPNKEARATYGYLKQPESPFFRSVANSQEKLAQLLVGMGGFETTINYSFRDKAYLVQAFTHASYHYNGVTDCYQ
>Ech272
MADFGYDVADFKDIDPIFGTIADFDDLIDTAHNLGLKLMMDFVPNHSSEEHEWFLRSKENNDTNNPYRDYYVWKDPKIGCNDQPEKCVPNNWVSVFGGSVWEWEPKRKQFYLHQFLKEQPDLNYNNPLVHREMEEVIKFWFEKGVDGLRVDAIRHMYEDKDMEDEPINPEYTPVPGERPQYDSLIHTKTADLPELHDVIKDWRAIFEDFSSEPNYRFMVTESYDTHRALLPYYGTPNQPEADYPFNFGLTELTNETLSGKEIHNKVQDWMKDLPEGKWPNWVIGNHDTARITERLGMKYARAMNILNLLLPGTPTTYYGEEIAMEGIWVPYNETQDPYAINNPNHWEEYTRDPERSPMQWDDTPHAGFSTTNGKTWLPVNDNYLTGVNVADQIINQTSPLALFKTLANLRKTESSFQTNHLKYAIVNEQIFSFFRLSGDSTLLSFLVIVNTGDSPSTDDYQTALMNDDFVVHDSGVIEVSSGMDRNGASVELNKISVASGEALVVKVQVSFGNEASVTMPRIIVIAIMAMMGVIVQDI
>Ech273
WDFGLVPYSALDFNWPQGRCPTSGDIDYSNIDSIRNCDLVGLKDLNVEKSYVQDKLAEYLNVLVDAGVAGFRIDAAKHMWPGDLDAVLKKVNNLNTAFGFPPNARPFIFQEVINQGGEVISSWEYRHLGRVTEFKYGTEVSLGFRGDKVLSHFNSFGEAWGFLPETAAVVFIDNHDNQRGHGGGGNIISHKAGRLYKMANAFMLAHPYGIVRVMSSFSFNDPDSSPPRDPQGNTLSPVINPDETCGNGWVCEHRWRQIKNMVDFRNVVVGQPLTNWWDNGNHMIAFGRGDKGFLVINNEHGNLYETLQTGLPQGTYCNIYLGDYVHGMCTGPSVFVDYQGFATFNIQGGGNEDPVVALHIRSKY
>Ech274
TKKQSPCNTGSKSNRSIPSPKIGSVESLHVTIDDAEPDLLSMSPGRGKQETPPSGQKATNSRHKASLANGVKHMKRLKHPADQSLILPLLGTLLFVVLALITCIPVLTVTLIVVPVAYITRRLVSCRRCSCLRCPNLLSAIDRFWLNETELNQAVNHSLLHLDGNIEVTRVRDLLLARVVSAENKRGTKLYARFTQRVVPVMCGYQWSNDDEFNIDNHIVKVTESFRTKSDVVSYISKLACIGLRHDRPLWEMHVLQLGVEQPDTLLLFRIHACMSDGVNLNELLHKALADNHTKVPPGTPRKTRFGKRAMAFNAIRALIVGPLVLLKQVFCCSDDFSLFSERRMTGQKRVAWSDAIHLPPVYRVKMVTRCTVNDVALSAVVGSLRLYLQASGIHNPKQIHSNIAVDFRGSDSPRGVSPMGNRFTLSNLKLPTQTEGAIPRLWDTKRCMDELKLSAEHVVFYGMTKAVMTTFPESIASGILSSFFGGSSCTLTNLALGDELLTFGGNHIKMLLFWMSPVDDIPISISILTYADQMRIAIVADCGIVPDPQPIADEFKNQ
>Ech275
VWLLSMALASPPLIGWAKYDFLSGQSFCFCDWKESISYTFFMVIVCFGGPCSVMSFCYYKILREVRRSRKRIAAANNASGINSENSSISTISNNNSTLRRGNGHVNGAFIRGESLETEKKSRFSSIHEALTRQLSKRLARVEPIDPPTTNPSETVKQGVSGAGNSSPTGSLASKQGVSGSPTLNGSPKRDSKYQQAVGTNKAPRIRIQEACLRRTISSDSRGGSIKSLIGGEKQQNENPSGKSSPKRGPTVRKLSSSMLAVPGLKSALGSRKRRAKTASERRRKQEELKLTKSFLVVILVFISCWFPFCITMFWSVFSPHPVMRAVDMTSLLLGFFNSCCNPVIYGVMNTRFRAGYKQIFFTIFSCCRCGKPDDKTRPQRSLGSITGTIGAGYQDDASFTA
>Ech276
MDFPIAIKDSVFIRPVKKTDASALFDAVDQSRASLGPHLPWISAVKNVKDSASFIESAMAQEAYGNGLHCVIYDVDQLGELEVFGVVSLRTINVPTKTADIGYWLREDKVGKGLCTMSCKKLIEYGQAIGIEHFEIHVATDNDKSAAIASRIGFQKQPGKIRGAEIVNNKPIDHHVYLLKPNGTPGSPQKSNIVLLLVGVVGLVVALLLAFRLPEQQSVLKRKHILLVGGGWNQTWCDYTYDVAQKMQIDLSVADQEGHWVERLVLTKRVYTFHSIDTHGPVDQLTKDIYDILTSSGIEFSGVTTTTDQLLVAVATAAKKAGLPTLNPDVFANVRDKVILKSLVKSKAPVSRISAFADLENAAKVVGFPAVMRPVSGVGSLSTRLVQSNSELIEVYTQLQRSVDAQKLLFDGNTDLMLEKYVTGKEYDVDIIMEKGVVKFAAITFNTIGKAPWFQEKQMTLPTSSVNQNTQKKMARYAEATCNQVGLTDGVFHIEVIMEGDRPHLIEINARLAGLKSRNFVKAAYDVDLLESVFNIALGEQVKDLSNKGILDDKMVKPKYTTTNYINVEFSGVIKTNTFLEGIAQDRRVIDTALMVNKGQRVVGPEEGVPYFLGVFIVQSEVSDEESIRVSEYLLEKIDQKLVIEPLSNIHVQNTPVIGMEDIYGLRRRKFRALSANLEAVALRYGFEELLVPIVERSTSFAEDVVGLSPWPEWDPRGCFFFDIQDYAKGFSEKKETTSVLLIPEGTLSAARWLGREIAENDNIAFPIKIFYNVPCFRNEPTDTLSSRKKRQFDQFGLEILGAQDLGADVEIICMLGDMLEAVGIPKGKIIFRISNVQILIQLVKDSGINHLDTIKVKEAMDEIAECRAKKASSCVEDNERAFWNVLNEYQLKQQEKTSWIAMLRHATGKVDTKLRSEFSPSYKPLFDDLEDISVGLEKHGYAVVVDLCVVRSHEYYTHFSFEVDVVDGNRRFLEIAGGGRYNKLVGHFIKDRTDQTKNITTVPSTGFAFGIQRVIVMLNEMNAFQENIYKTAERIITFDESSADVLLVPDMTLGAVDGYLDALSWLKQQTGMSDSRVDIYIGESAPVSRDNLLDNYRKQRRINKIVYQNKTSEIP
>Ech277
MMSTPLETSSAPLADVECIHGDHSGYDDGPTMTRPYAYRGDATLPRSFKAGERVHTNSRRGYDYEEDFWPKQTSSLPRKVANGVNRTQNVRGSFIAGGLHATGQQQQQSPGRYREDHVIHGNINEIPDRQMLNDNVRSPSSPSLNTSGMSSPKQSSLGSHGSISTNNSLSPTHKKKAHKPSFRAFGSLIQKMMRQIRNMDESKSPPGHERTTTRNNQASDAVENLNHNQGVQLSPLMTSNPVKLNGKVPGLSGLRNHGNTCFMNAIVQCLSNTDMLAEYFVLEQYQHDLRRSKKNNKKFGTRGEVTEQLALLMKSVWSCQYLPQHTTEFKRIVSKYSGQFRGNDQHDAQEFLIWLLDKVHEDLNCAPKKKYKQVK
>Ech278
YIHGGSEVPSDDFTLSVSDGIHSATRNVIVSVTPVNDQIPVILPGLVTHLTIAEGGEIAITSDIIAATDIDTNDMLLHFIVVQHPKRGVVLRNGIIVNRFTQLDVQQGSISYIHMGGETGKVSVFDSVTFVVSDKSIPSAANLPVHEINITITPVDNQAPGIVFGNPFLVNEGDKAPLTLAVLSAIDRDSNLDQLTFHIVGQPDWGLVENILPSPGYEKSNAGKPIIFFTYQDIIDGNINYVQTIHSQVEPMSDSFILYVSDGKHLSPNVSFIVNIIPVNDERPVLTVRNFTVFENSFFKLNTNYIIASDLDIPMEMLMFSVVKSPRHGSLVDWALPLESRLPIFDFNLNQLLNTLRLTYIHDGSESTSDDFAIRVTDGKHTVQKSIFVTIMSVNDEPPEIIKNTGVTVDIHESRVISPVLLLAQDKDTPLDELYYTIVTLPKRGVLQRKISPDVWIDITVLNSNFTQAELNSNIIRYLHSSDLGSKGLDRFRFVVTDGVHSTGKESFRIDITNTKREPLQLINTGAEVFEGEFVIIAPECLAAFDNGNNLAEIFFTINVPPTEGQIEDLSRPGVPISSFSQLNIVGQRVIYVHKRTDRIRNDNFMFSVTNGYQTRNDTFHIVVIPVDNALPALIINKPLKIPEGGSDFIKPSHLEAIDQDTPPHWVTFIIVQPPQYGALYLGGVPVFDRFTQFDLNNYDLSYNQQVPGAESDGFYFVVTDNTNDGFTVKNSPQSQPVKFTINIDHMDSQPPHLITNVIPIKMENRNRRYGFIFSQQVLYSEDECPPEGITYMITREPVHGHLENLAKRQRVQGQFTQQDVNDRSIMYIMKEETKVTNDSFLFTVYDCNGNALMGQ
>Ech279
MSSAVIPQWKVALQQKLDKKKEDERRKLQDEEQRRLDALPPWKRMAMVPKSVIIISGGTKTVSKLPSESQSYDNTEQVESSGKESNNIKSGSAGSSSSSTMYRNENLKNAGNLQHNHVVSTEKNVTNHVGVDEHDGAKEKTIAARDGVDEEHVVSVFDNPFLRHDGGKRKRKVSPVITEKTKGSNSVQKQPELQTVHKDVPPTITKTQPRESVAMTKKEPENSIRQRSRSASPRRAAKANGIDLKFSEAEEVPAEPRARKNSVSDLRNKFGRPASVGDLNRVSHKLSDSDDNSPRSPRSPTPILDRTKLFSSQPQTVHFTGKSASASRLSPTTVPAPAPSKVAAAPAPSKVAVSNSTSTIKQSNSMQDNTSKQSEIKPLNPPQLSKVVAVASSVVKVTPKRQAPKPPTTTDPVPVVSRKTSPTEPKTVSISPTQESHSVEKPESTVSNKPVETANSSSTTNHDEQADQPKTAIVVGDGQSSLRRKRGTGKMSASALISLSTDNNSQDKQLSEHNSRVRAARQEARASSSKNLLRSARDGETKDTESIPSGAVSTNTFGQKKETKENHSPSDSTPKDDIIPYPSNFRQPQKEPTYVDTIPYPSNFRQPKSQTKETTEEKDPPIKLISYTRSVKETIEEVPRTNIDDVTLSPVKETPKLMNGRVEEKLAPRKLKKTPGKEWVGYNTPAGKPSALKSVSKLGCSDSKK
>Ech280
METITYLQIFKLVFFILCQCFTITSGIRALRLPSSFTAIEGGRAEFNCTAADKTSDEELYWAIKWDDGSLLKWYYLPAERTTNHEYLFRGTALTTTIPVATLGDHGRYSTVHRQVSTSNGSHVDLCLLQIDNTQDEDQGKFHCVYKVGDSIRNIYATGQNNQAQLTVVTPPEGDVPSCGVSQIATADPTFGGALVELSCISSIASNPLPTLTWVTGDKELFSTTGNANLYRYSLKEQDNGREFVCLVTHPSLVTPRKCSVLPLNEPPNGVITKENSVSAVGSSAVFKCLGSGIPYIVKYTWFVGESSFSHSNTDGTNTPEISYVGSEGSTLRLPNLKRSSNNTRVTCGVSLPSGLSSNASAWILLRESLPLSVAISPKRLRVFKDSDIYTFTCFAETEDSQQLFYTWYVDSLQIFTNTTSENHPFGIKNIGHLGSTLLISKERALMFDNDVMITCDVATTTGIKATDSGILISQRDTHITVNITPKVFETSVGGEANFRCATEPVAPQNSTFVWMVNCLPDQQAPEDFWSESGSQTITLSTLNHATQCDITCSVSMLSGLTASATGLLVVHSPEYQSISIGEVKQPETRSTEWRLPSALAAGGVGTILGIFFCSMLLLLYSCAKGYNRYNKTGGTTSRVQISTPIYETINPQCGNRDQVPPEVPLSSMRQCQQQSNATYNRPPIELPILQVAMPVQRVGPQRVDPQPRVDSSPQRATPQQRVGLQRVPSSESQVDSLTSSISKDSLDFSGMNSSPSTATFGRDSDDSDDHEYESCEITTCV
>Ech281
MGDNDTFVISGELPSVLATSIAAAITTVATVVGLVGNVLVIAAVARKKNLRTRGNTFIVSLSVVGLIYVSFVLIPGIDTLIRREWRLGDFACAFHTYYTLAFSLLSLLHTMCIGLDRVVNVVFFTRARRIASGRNIGIAIVLCWLVSLATMACYHFFVVGGKMLYLPKALRCIAMYNPQSWKVSISVYCFIFILPSIIIVASYVVILVFVRKKRKILMSNMTSRLVAPSKNMATSINSGETKTKPPANDRVTFAPTPPADRVYSSPTRRSTNSISVPVEQSAVCVTNADLPLTVSKDVQGGTGNADPCVADHQTPAPDADLPGQVNNKSSSATTIKVDFPLSDDEQNINKSKPPFVTSSNNGDEHSDGTHKCKTVSEEEEAVVADEFELKTTNQCQETSHVLEEHDVKTVPTDAGRKGRRGTIWSTASGRERFGDIAKTFGRARDRLRPSKKIRNDRDLNRMMLAVFTVVWIGYLPYPLVRYLDVPSINVSSNVYMVVTVSMYVAGCVNPIIYGFMHRRFKAAFIEMLTLGKCKARNRIGARGRQDSISGTDRSMVDPRPS
>Ech282
MAAYIGDNWTEWNISGGDFFTENIAQRGVAEKVIAAILLIMIIVLSVVGNIAVIIAVMRTPRLREKTSNIFLINLSVTDLMNATLVMPSTVFSLIADKWMFGPFLCYAQCAFNYWFIIVSMLTLAMISIDGYYAVVHPLHYMNIVTPTLTKMAVSYAWIQGFAFGLIPVIYNWVVFDYWEVVCAINWDAYSQEGALSYVITAFIFCFLIPAIVMTLCYTKICRVAKEKSVVPEIAASGPKGRRKNKKATNERRVIQSLALVVGIFFLCMTPFCVTKLIKIFKSSSFLPPYLYLIASWFEYLASATNPFIYAIFRRDFRRAFKHLFCRNRIFPGRNQSSSPNGTLSISESRRRRTSHSAIHNLRPLANGNGTGGSRRFSSQQATGKPGCTIPKDIHTNSDVTV
>Ech283
MDDGKKKQPECALCLGRYQQPKLLECLHSFCANCLKKYRTTNIAKVPMICCPVCGKNTDIRAGVDNLKTNFYLIGLTDEIIMQEQVANCLETKLACGSCEGGRNLAVSRCIDCALYLCANCQNAHTRFAALSSHKIATLDEIKYGVVEVRKVRLEMEPKCKKHYGEILAFFCETCQELVCHDCTVVDHSQVKGHKCIDTNKAFSERKQSLGELFPALNYALLVIEQSLDDATEMKKKLQSSSVETIQEVHTRAAEVTAMVAVEEKRIIGDIKRIEEDRELKFKEYEEKMSRMREGIQHSLTTARELVSTASKGDLLTLYATISKELKSLGVHKPPKIDHRLSFMTFARSGNEDGCINLGNLVMEGKWEMCRQFGKDEGEGEFSCARGIAALPSGDIAVADQWNKRVVICNSKGGHKRAVQIDD
>Ech284
MDGCNTEDILIEDGEVARTSMQENNCHPRTESPLSTETAGYGDGGSSVGHNVKSSDSVETMLEPNLMTEEGQSCCTELGHNLQDCVELENIKDEEHNIGTSEGQTSLEIVESNQHLCSTSNAPAIADHQRPGHTGIVPSGDFCRTVGQDKVCQTEREHDRVRGSVDKLSNPTQKSNKKDKDDLNISPPNPTNALSNVSKSPCAVEIQTFCEIQSFAVASIMKSQMPDATHQTQTVEMPQFYSPSSETNSLQTGCTIGVAQDQPQGDIPSIKISNPMSIPGSVDTTQGNTVCSSVLLEDYNATQSTDLSYEIRTDEELKDNPEFEVTNSGEDREKHVAVQYKEENLQGPTSSLGETVSPASKKQLKSDLQIKVGNSPKEESCSPCDSASDFVPVMVKQEPMDVHVDTSVSPGTRRFSPGTISTSPSMRRLRPRNSPKQFTGKPVNFVNMEGKRLETLLRPKAKRKRSASLGTKEPTQSSQQDETSQAGPQEDSNGSVSPQVGNENDSSKLRKGKKNSQPMLVFHQVIPPRPRAPMREETPESSNGLISSMLRNIAEQIQEPSTGEQTTTQQDSEPDTRDMQHQQPLQQVPPNSHRPQMAGQMQPGLRRRSQLRFSDYSNWFTSQNYLSRQGPNKQADESGFSAWKRAKRSEETLSDQQRHPSWTNWPTNTEERMGGSHGIHSLGGGLGQVGGSSVRELLQRTEQGSSATAMSRLPEALQGSANRVGSGVGIVPTATVAGVVGSSNYSFNHGQQNILRQYLTTHVELPTSTGQSISSTIPTSVMNSQPVMTTHIGDPPPARQVRSFRWAQSTNLHQPDPHNLARKRVRLVSDKSCHSPPTALADDSSCNQSAELSSSHRAGPSVNREQQTFPLNEQRDIKPDIKTLSGYKYPSSGSTRLPDSGQGSLGSDSLIRHLLVQGTSSTNNVPWEQRIQSSVSSDEHQVPHVSHDMQVPDATSQQAGSSSGTEEETKTNMPVKRDSFTRVDLDTGQTQTTSYACEHCDVIFSDSVMYIMHMGCHGRRSAFECNQCGAVFRDKYEFTIHFIQGEHSPK
>Ech285
VDMAYLPVVDGFFLHDKPENIIASGDFQKVDILIGSMKDEGTLAALVLDLLPNYLSKTAPPMNKLEFLDTYPDWVHTYGDVRNNNALKQAIETRYITPANPSSDFLQSFAQIVTDYTWLAPIDQTVRAHLNASTKVFMYEMTQVATVSIYHVFMFGPNWMGAAHADDIPFMFGNSWIPEVFYKSGKPKPEERMLSNTMMKYWTNFAKT
>Ech286
MKRAQFRTLLYVVVFMYLMTFCVVLPIACWNLPFSRYYFHHKRTESLERAVAKDVAKGQAADTYFSQLNQIESLAFHAEALQSSSPKYAIGIITVKRQSSEFETYHPRYLSRVVAEFDRLLKISNRKDIILFICNAQTDPNDHQEAQNLTKYVTSVGKIKNVRKELTPYSKIREQEKKDYVFCMNEIRKFNAEYSILVQDDAVPYPQFISRIDRLMETHIENKITRGQIQPNYEKWVAVKFYFPEKWQGFGNERPLIIEFIAGALFGGGVLYGLCRLFCNSYISFSQSTVIFIVFCTYCGLAMFIVGRPYLMMLRRFSVDLHGVRGAPECCIPAVLYKSNALPDIQQHLKMITCTVKNPLDVAISRFFQSRNEKQYLVMPNLFNHIGLFSSLHPQAKSPHEFMG
>Ech287
MDNYSHSGLDEEQPTSSLLERQILAGVLALVAVLGIVGNTVVIISVFLSYKLRTKMNIFVVNLSFSDFLICLHLVWIIVAFVADDGWPLPDWLCVWCGFILITCIGVSVYTLACIAINRLILIRYSQATFLFLCRPTIVCFMLVIIWVVPLCVSVTPFITDLGELGYSSRYRTCLKNNAHERAKAYDVMLSLVFYPLPTAVIITCYLKIFVFLRSRVNKVAPENIEPTVSSVIQPHQEERPSLRERLDRRQVKVTKNMFYVVCLFFMCTTPYGLSLLCTHPACLRATTYAAVILSCNSCINPFIYATKHPDFKKVIRCILLCKLKKIPQRVKLPWE
>Ech288
WSLQDMARAVKAVREDKVPLQRAATKFKVPRNTLRYRIDNDIPIKELKHIQRGPITALSRNSEEHLANFIVYLEKHGFMLHRKVINDFAWLMAKKEGTHVKFNGAMGPGKQWWSGFRQRHPEVSVWKPRKCLPLTQANVTMKNKLKRHFKALDRVLEENGIKDDRRRIFNCGESGVEVDIASRQPGYHDTRQGPGAENVETKEHISIQLCVTASGESLPPMLIYKGKKSPKGRAIQGGPVGALYATSKTGFLNSELYLLWFKKIFLKHITDRPVVLIQEGTSCHMTPEIVECAQQNKVALYCIPMGTSRILQPLEVSVMEPLKEQLKKAVTDLHEFKNSPGPVITRLNFAWVFREPFDNAMSKHTIKKGFKKTGLCPWDPDRIAIEARKSDIIEVDPGTEVEINEQTPVAQLAVMVSEVPEPIRGQDDEIIEMVVNDEDSNEVIIIDQIIDMGISTSGQLEPVQILEDEEAHSISSDDLDEILAEEDEEEELLNERRGLSDDELVIISQ
>Ech289
IKHKDRCQYRCFKCNNFHCQREGQLTFHLLKIHQISEITDITPYLNPNYAPGGMFSGGSGYSTGQVDNMAYSLGKLSQPQHLSSQNTMNAPVPSQPASQYKPMKSKHNEFTLNTVPTLMMQRPEQSLASQGIASSTAMTHSSWTSNMNARRPYSRQEKKANRQASQNDFSDRSLVAGSSIIKPLDDSSEVIEIENEDEVVTLSDEGKQNCPQLQQAENHIFMCNQCLMTFTTEDSFMSHMVANHSDTAILDHIESCEENLQSLEESPHQDNITSSSTAAYSFTTNQAMMLDTSPVPVAISQNNFAAPIPVKQEQEVQLSSPTLQESWLPVSDRDPRAGGDAVSQRLGSDSTTESAFSNTAPSQIHGRAASHDGSVGQSREDTPMFDMPSPTTTNSNIASTSTQTIPLSLNRGGTTINQSRYCCAHCNITFPDNVLFTIHRGAHGFHSPFECNFCGKDCGNKYEFASHLHNCS
>Ech290
ALLDDHDFHEALKDISNEPIPYFTQFGDRPQTLGQQSPAFIVNSNDIPSAIVSDSRPSSGKSDTFAATAIDNAVEISADTPSGVDLVLNRSQTQSSGILHTEADYQQSLREERKRIEQQILK
>Ech291
MAGAENNAETFINKISREKVKISDSFSSFGSLSMLDQSVRKLLLHSNDVSKCRENPLTLKGKRIQLAKILLLVLLPIISLAVLAVLDLKAIAQSNSVDLEIRNVIRFSRDIGVLLSRLQRERDMTALYVSLIGPQDISILTEIYPETDNAIEELKDWPVETSILNELPFFREKSDFKQHLVEHRKSVTRSDTAVYDEVNFYTDILQIFIDWLYESIGNSEGSDLWQVLVAYQLLIVSNVETGIERTLGSVFYTLGGFERHEDYVWYMEKYNLGIWNYEASKKYSSLITEFFDNHVLGMSENFTDTIVTMRKEILVNEASKIEPKFIDAKLWFDSMSVYIDILEDVQKNMANQILLLLEDDLKNDTEAIAVSILLVVVVIVMCPLTLRAIWSLTSDIQNYALTLAAQTKALNREKKRSSWLLYSMLPPTVAEQLVQKRDVKAESYNSATVLFSDIAGFNHLCALSTPMQ
>Ech292
MLLATGQAAMARLVPQFHTSINSATIILTILILIILIMEECRRLVIRRGAPKGVSKALPGPWGVPVLGNILQLGSAPHETFMKMADKYGDVFQIHIGSRPVVVLNGYDTIRQALVKQGVDFAGRPDLTSTRCMNTILGSTLAFTSYSEGWKMHRKITESSVRHFTSGRQLSSVGARISKEAQALIDVWTVHFNKDNKGKDTKNGPFDILKLSVSNVMYSYMFSKSHSLDDQKLLDFVAMSDNFSKAIGTGNPADFMPWMKPFSKKIFDNFEKMMYDYKSWFGADITKHTKEYKSESESNILDYLITMNRRMDPEDKERLHLTEETIVNTVYDVFGAGFETVSALLQWTIAIMIMYPDVQREIQKELDEVVGRDRVPCASDRKQLPITESCLLEIIRISSVVPMTIPHSTTRDTELNGYFIPKDTVVFVNLHSLNYDKKTWDNPGEFRPRRFLREDGTSLDPTKTISVMPFGAGKRRCIGSELARLEFFLYSSTLLQQCTFEANGDKPSLKSSPGLVQKPSPFSMTVSKRELNIPTP
>Ech293
EQDDKETAKVQQSLQSVAITWKGFLSSTSPQAFPNLNTKNVIKISLGSKHSAYLTDQHAVYCYGSGEFGQLGHKKFSDVTKQPVLVQDLKGENVVDVVCGSNHTAVLCSDGIVFCWGDSSSGQCGNGQMDKIHTPQQVQISDLDSDPFLTQISCGDSHTSALSSKGEVWSWGTGPQLGLGTGSTPVATPRKVQGLVGRKVLQISCGANHSLALVKKVRSMKLGGTRQSDMDEEGSGSGSLMMTDEIYSLHEEGDIVIITDTRMTSSLEEIPSVRSFSPDSIDVAAREAMAAEKEASEHGSVDSNNSQGTYTLDNEKHAEKKKEEPVSNGDVFVDETDSTKTTTPPPPQSMRLERKLTFTESFDTESTKKYLAEQLKPLQLSEPQKPSEKLSPKDRILASLPQAVASKITKLISPLSLRSKFSLISVEGTEFDDSEVEELMMGGCHQDSDKTSDIRFSLEGAVDDLMLQTEVWSWGKGGNGQLGQGDPLE
>Ech294
NSFIYIFGILQLMCLVTSPLIGSVMDYKIKETLDNLKGNKRKNSVNKRAMSISSKAGDDNVFSEEPNDIVKPITRKFSLPEMNKPNMLGNFIRNKSFDLGRDRLGSWKSRLSSTDSNGSDTIDGEKPPMSLKIRKLLNGSYAFGITNTLLMFFGVTVLVPSLNVQ
>Ech295
MATEIPKDMSQAQKAAKAINVFASDLFQVLAQKGSSGNIFFSPMSISTALAMTYLGARGNTSSQMSQVLQFNVLEEESKLHQSFAELSDLINRADAPYTLKAANRLFGQKNFELLQAFRDETKKYYGAEMEMLDFVEDAEGSRTFINGWVEKQTESRIKDLLPEGSLDALTRLVLVNAIYFKGDWAEKFQTTATSEEKFHVTGSKEVSVPMMHQKKKFPCSHDPSVKCSIIELPYIKKEVSMFIVLPDEVEGLGGVLKELSHEKLEQWISQTRFGPPPEVILSLPKFTLQQDFVLNDVLEAMGMTDPFDLHQADFSGMTGGKDLFISAVIHKAFLEVNEEGSEAAAATAVKMMFRCMPMRPIVIKADHPFLVLIRDNKSEAILFMGQLCDPSQK
>Ech296
MALKKIATKRNISALMLLLLMQVLLTYVGVWVALDSKNYDSYPGKLKRQDMAVAFSTQNGGKTATTGVPLLQTNLTTTLGAKDNSSHLKTSPKSKLKSENLANVTKEHLVGKVQVSGSKWLLHLFSESKSYCNGKIEMIENVAALFRNAVIDPSLGSAQAQSRANVKDVLLQKELLEFYRLKKGYLKVDDCSDVPAPKNVQIDGGKSDHIKEFNKAVEISTNAADVTHRYDGDFVIMMTRYEYANVYWTVIDLYDAFLMMRFYNRTFNSTDLLLFDAHPLTKLDEIFDGVFRRVIRPRDLTQPTRFRNLVQCFHRGKSPVLRKILQPLPLVNEFRSQVMLAMKIELQPLADRKRRCAENTLNVLFIWRRNYVAHPRNPAGVVARKISNEDELLNITRRNFPKYSVVGEQLDKYPVKRQLEVMGNVDIMVSMHGAAFGFVIFMQEGSGVLEMWPKGDPGNWHMEYLARRNRLYYKSWQNNDEKNEDRRMKATKVSTQIVKDAVKGLSESVCSKYLKDPL
>Ech297
VLEIDEVVVADVLLISVITPSFANINVQMKLTELEERFYDKYGTKGLQFENIGIGTIEMYVRDRSRCTKLITMDKENFIQVVNDDKSKLRVLSLVGDNYESDNLGKYGKPSEQSLHTTELCEWHPARSKISTKQIVHKSVSETPTTDKLYCQMPDAKQFAKLIAKSGDTSVKFRTEKEYSGESGSITFTKDVVAWWNTPRNGDVFLIIGVKGYSSPPHDLIGLQNRRINADYQAMFKRCFSHTPTFVYSEVEYSDKVFGVVGIPNSKGSGKVCWATETKGDEWTQNNILFCDGGTIMPANQKQQDQIYKWFHSTPDKTSSHRSSRKGEDEAWEEFLQKLDLENQPRRSYCLLVSKCSNETRNLQALAKFSWLQVWDFDPDSRESGFLAVCEADLQERLAVRTWNDAPQDSLSESFLEWLFVRGLTKREDSLVPSSVREWVLRVGKHLDNYCDLLSTHCEGKPLTIVVVWYGSKDILRHLKRTLLKLDEHITSGITYIICMQQTPADDYGRNLMTELCDELEITKVIEISLDRLCFGMLSIVDDQPHADIVRHLPGSVGSISNRDSRWLHEELEVLYKSDELLKQENVTPGEVFLRGGTLIWQEMHIGIFDAKRNLLKELAAFLQCRLHRGSSCIVTLYHEPGAGGTTLSRRILWDFHDQFPCVCTLADVLDPSKIFQRLESLYCQTKTPILLVVDGQESRLLQELFEMSQGKIHIVILNVQRYTKAIGNQTHAKDKFWLKGEVDSCEAQRFNAVFSQITKGKVKLQLQKLVREVDEKTQKHFVYEFGLAAYNENYKGLRPYVRGFLALQRNEALNDWQTAVGYLALAFFYGHKCIPCQFFSLLFDKKDTEIVSACDVLTHSGNQFVLEDTRKCTWRITHHAVAKEILEQILTQGSPSNGEGNDLSNQARRNLREFAKDFLTYASKRLKYSKPDPSSYFMRTLRAIFIHRDYKEVGQDQYKRELLSRLMCDIQDTSGQKKLDLMEHLVECFPTDPTFVSHLGRACNIYTHDFEKSLAHLTKAKELRQLEIKACAEKYSDTKNQGQSMQDAILCTIYHNLGNVHHDKIKSLIGGGKLKDRKHYIGKPDQQDSFREVCKYASSAIHNFSTCRQHLTKGMDESYGYIGEIKVRLHIADYVATRYEQGGYYGFLTSENNSAEAKELVESCFSKVNVLLRQYQDLMKTTRQPETDELDSCLNWFSAIFDDPGTALKYWKGREDVDSCRDMIAIYTLKHKGKRSARTTTHILNNITSGDDVEKIVELYEKIFKDAYRRSISIDVSAEVSDWIVAIRNPSLQSTVYSMSDKVLPQVKHCHNLTPQSIMTLYYLYVVNTTLALLTQKKMYLSESKSLLGKMEEKKTTVNRIQRKFAWEWLKTNKEKSIHCLVHRSCLGSWNSEKRFWQDESAHAKLQVCTGVIKSCEMPFHGQIAITTGGLHQAVTTSSLIAVYVPKHYGLFGKNYLNREVEFFIGFNIEHGIEAFNVCELKKGHCDHCKITVTVSRLEQRVRKLCHKCHRLLEIYST
>Ech298
YYRQSDPRQQPQAGQYQQGQRDRYGSQASMPVSSAPQSNYQYSDLGDSQYGWEANRSSTVPRSSASQMDNRYGPQQDYLPVNVQQRQMYQSAPYSTADSQRVETPPPPPPPPSDSYDEFPPPPMDLPPPPPNMDYQQDLPPPPPPSGQASQSLPPGAMQQYQVWHDQEKRRLQEERERRMREKQALVENQRQAYQDSKRPNNQRQEPPHPQQQERPAYASLPRQGRIQRHGSVGNDQRPELQRQNSGPKPVPIPRAPGRKPSNSDDGPSRPHSEHYPGDGVPQSPVRPLSQNYESPLQASPDPRGRYTSNNEGLSPAQNNRPPVAPGNWSATRDLHTSHEDLKGPSPWKREEREKWELRQEEQKKMIREQAIEELIRQDTLTPQQQERLRKLRMEQEFQRRLDESRAENEEEDADEEESNKRREQFEMAQAQAERLLIQQQVAQTASREQQEQQLERLSGALAEERARQQQIMQQQEEEYFQRKREHRELHQAEQDQFMRQINQEQGTNRQEEEMQRRHAMQRQEYQRRVAEIEQERRRIEEQLSFKPKSGPTPAHYNHNAAHNDSNVVHTKVNVSFVPGPEKTYISANPERVPSAISNQRIPSQRPQIQPKPTKVPPPVAPKKAAFPSVKANGRAPSSNYSSMGPVPYHANTSTISQIPMQENSAYEPATDYNHSPITNSKPNTHQYATPENSQNMNTFKVGDTPSVIGAQEVYRDPRDRLLASKQQPIREGMTTDKLTFRDKMKMFTEDSPIKKTRASKWERDFVAQNPHLNTT
>Ech299
TATLSREAMSLNGMFYHPWLQADMTNILTPSGPIKRINVPELKEFIVEAYRKTLELNMDGLKEMSREAVQLVLDSRLELTNSLRAYTPMVANLTLDNSFLIDSTMLHNVFDIEVNRSRCGSGLRVNTTSLINAEGMKTGLSYRVKGRRLPEITGNHTIQVLKEDESHMKVDVQNDFLFGSRFVNLTTNADYQIKKMNRPWRFEAINSGIKYNLTSPLMNSSMESGIFFDNFENITNFNGIEYSLNHNATSRWANTSTLSGIRFNGFRSLFNFDDISTALVHSFNSTLTNWTTDARFNLQNVRSLFNFDRLDAGAEYNMASRWSNVSTGAEYLVDGLTAPFAFRLIDGKIYHNITTPWSEMTTEGLLQFNNFISMFNFGGIQASGENKMVSSLSNWTNDFIIDFSNFRSLFNFDRILIEAGNRMNSSLANSSNTGVLEVNNVRSIFEFDEVRSSAVHDVTTPLGNWTLGVGMDLNNFVSLFKFDEATFGAKHNLTSTWYNTTTESELALRNMRSPFSFGKIMAAMEHNTNTSMGNWTTYSGISLNGFQSIFNFQSIDAALGHEIKSQWVNWTTNYNMQLDDVRSLSVFRNANSEFSTVLTSKLGNMTTNTGMQFEAFRSLLDFNRIGAFYNTFINSSIVNASHTFENEVVNSRGLFSFDSATSKMTTNVVSILGNAELSNNVQLNNFVSLTTFRNIEHTLTVDVIARYVNATHFSELTLDGFSGIFTFGKVQHQLRSNLVSRFLNASMQDDLKLLNFVSLKQFESASLGVNHIVNSFIGQLELTQSYGISGMRDFMSFQKANANIIFVGEGPLGHLTLKHDQKIKDMSGMFKIQSATFTQEAKLLARFFNLTAVHSQETNQMAGPFKFQRINGSINYDVSTPVGTLKAGASSDLSNFKNMMKFRLINNTALLNMTSRFMNLTHLTQTEFHNSRRLMDFEHIIANTSTNFSSPIGKVATTSVAELNNFDDFFKFSLVRVNNTVNISNCYLNATSVHGVEFNNFRKAFTFERVNASSLLNLSTPLGVASNIAEIAFEDFTSLFNFRIINFTSRANASSKHVNATSQTNVTLNNFSSLTAFESIIALTKNNLNTPVFNTSGKTGIEMHNFASLFNFGRVNASVIAELTSKFINSSNEAAVEFINFTKLYTFERINATGKTNLSTPFINTTAVGSVGFHDFRNLIDFSRINSSIEANLTNCLANLTTSGSMELNNMSGFSKFELLNGTTRVNLNSILLNLTTATNMEINRMTGFARFQRMTNNASMNVTSRLANMTAAVNSEVNNMTGLNKYERILGNASLNFTSKLANLSAGTGMEVNNMTGLMMYDRIFANASMNFSSCIASLNGSSNIEVNNMTGMMVYDKILANASMNFSSPIVSLNSSSNMEVNNMTGFSRFERIIGNASLNMTSQIANLTTGTNMLIRNMRGIGQFDQIIGNASLNFTSKVANMSTQHLIEMNNFANPITFEKLNITSNMDVTSMIGKVALKGGVEAHNVRLLYTFNRVNGSIAATAVSKIANLTAGANLGLHGVATPTNFGRVEGDLKWDLVSKYLTAGQNSMFLLDRFRDLRTFNGISGNTRIFIDTPVYVTELRTNLNIDNAYNFVQEAEMLSEVITGNRYQVIFRQTANNDRILLNATIPARGSLCAEGHLNPVGDELTMTLFHQKK
>Ech300
MALNDTAWTDIATTASGDEELNTSFAPNQLLLIAIRLCIGVSGIIGNLLVCIVVARLWSTNKRNTTNTLIANQALIDLCASILLVGLTITELAEVSPPENYFFGQIFCKFWSSRFCLFAAYAASTFNLTEISVERYLAVIHPIYYSRKFANTTIAKTLPIIPWLVGPFWQFIIAVLRYDFIPETVPASCTYEAALYTSAMEKIFGILVFLWDYFIPMIIMTFSFVKIFLRFRQQNIKVANQPPPQRATQGANVISTNSTGQDGASLVTAGDTSQPGSSTQPANTKGTKSSGNIQRKNVTKTLFTVYVFYVICWSPDQWAFLQYNLGGSLDFFSSFINFAILAAQLNSCVNPFIYGLQYRHYRKGLVKLLRCGR
>Ech301
IVIWWFSTGTSALHSHHGNHGHRANSNSTTAVAQHACASMCDEIVFLWRLVALNPAITPPERGELQDELRKWHLQVIDKVRKGRGPNFANTVGNVTNVRRVDIEVFTGFKPAIGACLMDWKDYQIEGVTYTDPKANRDEAMKYRASKRTPPHTQQNKPSQSGPPITTEEAACPTVAEVDSKSSREPQKGSSNELHRLSSSESIVSSSSSGVDDQRVLSSSRSEDTDSDFQAIDCTCPKEIGAEGGATRTSKLCAVHHPSAHLETQSRDAKPGGKRKVKVKHLQHNESVDSAEVSLETPPKGQLPDSDSSLEAGSHGNQQVKGDVDEARHSGDEYQVYFYDTKAKLSEQTPKKKSDAPNPFSRIKRMEDKIE
>Ech302
GSLEPFWALYAVHQSDETLALLETLRIGNYKDDERIQKKDVNDPFANEPYRHPALTVNSKKPFNAEPPPELLIDSFITPNELFFVRNHLPVPEFDKKNFKLDVEVPGKKTIKLSVDELKKYKEHTITGTMQCAGNRRSQMSNYKTVKGLSWKFGAISTAEWTGVMLRDVLLKAGLTEEDEAKFAYVQFEGLDKDPNGGSYGSSIPLSVAMNPYRDVLLAYKMNGQDIPADHGHPLRVIIPGNIGARSVKWLSKVIVSDKESPSHWQQKDYKSFNPSVEFGQLNYDTAPPVQEYPVQSAICYPKEGSSVDVDEEKVTVKGYAWSGGGRGILRVDVSVDGGQKWHVAELKDAGQKIQRVWAWTQWEAEIPIPKDHKGKLDIYCKAIDSSHNVQPDTMKGIWNVRGLMNTAWHRVNVKVVEEE
>Ech303
YLDDLFKYDEESDSEDESSDTTHPYVDDLDQQVTWTEQAVTNNVPMIFSAEEGPNFSNFKTCGPAQAVDFFHLFFPEDLYKQAQIETNNFAEYYQEKKRDLGREWWEWCDETWEPVDFKQEIRVFIGICITMAIHALPDPRDYWSTQENLGSSVVAESSISVERFDRIMHYFCLSNPWKDPEKIANLERRDEACSRDPLYKVSTSLLEYVKSSCINLYNPHQDVVMRELTGIVDHKMGRRTNGWKLLVLQDAITGYISNVQWYRNPTSGLINPNVTYKHAVNSLVKSLEGKAHCVYADNLYISPTMACQCIDDHNIHITTNSSNWPNGILNPDQDLKTGTSKSVQHNQVTATVWRGKKVKRCLSTLYNCFMQPVTQKIRNATTGQHAIETVLCPAAISKHMSLTNKTLPRLLLSQSSVLRDMTNTWWKRLVWLLIDVCIDNAYVMWTATTLKHFSRSEFAMEVASQLILGPASKEHPQFGEADCKNDIQVQSTSSMQHSKVSTPVPPAYQLVMNQHNLLEETSGPDDLLQPQPHFGDTDLDEEHCLVKFPGRGRNCRLCIDDNTRTVSGRRRDTQFGCFTCGLNLCRSGCFVRYHEIHKYKINPLTLTKTQLSFD
>Ech304
FARYLNVVDGIRIDVIPEFLKQLKQIQRWFMNQKQLHFFSSSLLFVYEGATPANSMMVTSPTPAAQEIENLSTNQPNFVSYSHLKRAGPKVKPSAPESESLPMNSKEVSDDVFPVDENGFVNRLPTYQESIAAKMVHNGRPVDGGVNNNSADPALSTINGGETQPRLLDINGRLTVSQMRERQRSLSQSNGQAGNPPPQPVQSESPSEPALVDERKSENVNHSDAPPVPVEAEVISIDPEKESDSRLAIIKMIDFTHVVEADTRDESYLFGLRNVIHFFESLHNFYGKE
>Ech305
MERPESIILPARRSQWLVSALAYAFGLDQGIENEVVVLATGIDQYIQEIFHHLDILGKDRIHLSDFNILMEVIGFKSLSPLTEESEESGTVGDQSRELSFKEFHSKLVQCFLGEDGNSPTDESYSVKRWDNADKFVEAEVRVVPRSGLSIRTMCTECFQKRPLTEVYHSVMYKQGRLNCVDGMVEVDSHMKSDFENITLTPDDPANTGNDLAMTKLQQENEGLREIIEDMRQALQSSDARHLALLVSLQKLKTAARENQTPFPPLPPKLPGHSSIRPQNAVTLARELSRLREDRDNQLEEAICYTQSLEADLWQSKKNQTHLEQSKSFLLGKQQSLTQRLCSARETLSSGLERVRELEKQVEGIDNLQSKLTEWKNRE
>Ech306
SWLLPSASQSTTGISQLTRKRQYQSLRLQTPQRDPTRDQEGSSGPKIAAGSPLINGNIHCIDGGLGSGDMAYPYGGQGDLPRRLRVPVLAMDINANFTEPQEPDTFIPEHHHFIPQDATTTEAQSLQRESPINGHFRFLNSSFLDRLHFQSDVGAQSSSDWVPGPRTTWSDVDRRRSVLQPPRTLDLIQRSDYDTQPERSPELQTCTRGCSTDSPPAIDSSSFLKDFLRNEVDSVAEEKPPKECRDVGVSTDNVLSGFVLQGDQCQCAKIQNCASDVVDTGRSKSIEIENKNNKANKSKVSGQDKKSEVTSDTKVPYEKCKSKDQLRPNSSKRPPGVKNTKTIKKDVPKAVKESNTLSELCEERSIQSWRIGGKGRCGSRTTVTCEESRLADALTSRVVKIKNVGASTLSASSDKRYIRHQPLKPIKQVDAEYRQRK
>Ech307
AADASRQRKQRRTAQELHRFQMDLGKGRQTLKKTQNVDRINQKRRAALRELFKSEEHDAMTPILTPEKMAKQQATVTKKKLPPPPPPKRTHFSQRVVTTHSPTSPSTPGAILSPSPAVVVTSPAESDRAPAIPPKPVLSPSNNSQQVESSSARSTPELSLCMISSVSVNSECRSSPKQVPACAMSPSVSKSEPLLAASKNVKPSMINSQREALTLKEVRGSSVGQAAMPVHGTIMTCQSRPMGSPGGQTGFTSPKSSVTSPRGVVTPEGGVMLSHGAVMIAKSGSATSPGLATTPQRQAPVRLLSSSSQSSPSKTNSPTSPQTKLSSIPVFRKPQNSQPLPQSPQKNTNCIPQKNTIGIPKPAGFRQPSKTQTLPAQFHAQPIKRRSSVPSIYDITPPPKPPRGRIDSPVEPIDVPPKSAFRPFPISGWMETSLDDVPPRKKSGNNIDRQRRHTVTLPQHQKRNGWVPPPVAEKPSPALYQKSQPAPQKSQPAPQTKPVTSPQRILVARTLETTETTVTTVKKGVLNKSSSGLDCQSETEKNTTLHRQNSDPGARPQITIVDKKGALKIQQLKEQYAKLRRLQEEQKKTEDDQTSETNPRESTKTPEPHADSNGKEDASTDSPSKTPTPTEVEVDVSYSQGEASKADDQDE
>Ech308
VLPREESPNKFYMIFCSGGISRTKHKGSVIDLEHRIMKFFRLYYAPFITKRWVKTIVLILYILYLSGALYGCSQIKQGLALKNLAMDNSPAFEFYDLEDVHFRDVGPAISVVFKDEVEYWDQEVQEKIENMTQELELNDHAFGEELTQSWLRDFCKYWQAFLLYRPDENVKPGKDGFMYVLTEHFLKDPRYSMYQLDIVISEDDTAGVNRSITQSRVMLQTKNLHTLTDETETMLSLRETAEASPFDVIVYHPAFVLYESYVGIIPNLLQTLGIALACMFLVAVIMIPHPVCAVWVSLCVISIDVAVLGYMSLWGVNIDPISMVNIILCIGFSVDFSAHITYAFVVAPKENPDDRAKYALHALGMAILQGALSSIIAISALSTAPIYIFRIFFKTLFLVMVFGAMHGLVILPVVLTFMGRCMPHQVTREHEDEKEKLPEDGHQPAVAAASSLLTIPLKTMP
>Ech309
MTDGQGSTERHYRRLLDKLKSRSSRIFVKAQMQNRTQETKLKTVVKILEKDRDLRIRKAHEGIWKVTDKACPVPRLEKTEGLPSYLSSRPRATTLPTPGELASLLPKKRVIQRQCSAEPIRENHQPPKEYSRISKRKLSTMTPDQVQIRHYRKVLNDWEQRLETTGEETAEKPEVGDHVGGLGALEGSQKEASQKKPIETDGFSTVADSSAAEESVRMVMRKLGMRPQSSPLYYSSQRTKPRKKRPQTSIGTQCDTIIEQKYESKSKVLKTNYLDMYKMQMKNHVTRMKTKGVMPAPSIRVDESAQQKPAKSTAGMSRATTPSKSPSKFAAAPFIPETRGIKTPAKMDTRSSSTLMQQTASSSLRKTPRMRRASKQLMNMSAFDQLHDEVKQIQSYRGFRRESLQVDDPDVANMDDVEDGELFEEMKRCRYIRWTKDDEAIIEEMNENEPLQSQLALLTLKYTPEKTPSKKKTAWETMQSDVN
>Ech310
MASGNLVEALIRRTLLEDNVNTDDRGQSADEKYRPQSTKTGKCPKSDPWEVDIDNDDVEVRVPMPTKTMGVDAASDGKRTGSKAGQNKKDIVKFDSRRKVKEESRKEALLKEWREAEKEEESRRMKNAAVFNSRVSEERDSNDNNTTKRMDTNDGTTLPEILDQTPIRHPKERGKKNCCGKSKQTTSSTDGHANGKEEAGPTSKKEKREKSTGGKRKLGKSPRDSPAVAGGLEPETKYTKFDKNSNACRQSDSSVSENIDVGCAVGSNSMASSPTDHKPEVFRYSHVEENGSENSCDQVARKAEPKPKRPKPGLGMSMGLTIASMIEKTLDAGLGASLKASKAVPNSPGTSDSSSRDSETSSSASKRKELRHDANSSAFGIAVPKLRWALTGQQQQQNMDPKSGPDSGMGGSDSRIFHSSGRPQSLKQTSGIPPAGPASSSAGQSQLFQPIFPVSRLGSSSPIKIDIPRSCPLPSSSSSPGSPKDSSMFSPTQSDGSLSANQSDNGACSPGNMADGSSSSGNKKKKRKRCGVCEPCMTKQNCGDCSSCKNRRTGHQICKMRKCVELRKKTQ
>Ech311
AEACPRGFWQCPNHTLCIPYANLCDGASQCVDGADEGGHCEERWCDTIDFLPDRACTHTCQNSPSGRLCTCPEGTLLLRNDYTCDDDSRMCSVRGRCSQNCTNGKGTYSCHCYEGYSMQGDGVTCKSNDPAVPYLIFSNRNQLRRINLETRDYNVLVYNLKNTIALDFCYNTSQVFWTDIVDDKIYCGWMDTNSHNA
>Ech312
MYRNLKEIKDDDEGEDADSEYESEDEQIARDAVDTEDDVNKMSDLEKDYSEPKLRRSVSTGSGRGKKAKNGGRELSNANEVTTSDGGHRRHSKSNNSVDGSGESYQDSDSECSQCLCCNSIASYSSTPWRYVSRGEGSTMDEDSDSSEYFSDESEYSTTTCTSIPYDVNKQQRAGEDTDEGRFEDAEPVADLRMSPVGCESPRKCNSQPDLRSLLVRSESITKDTPKSVKPGTEAQAPTTTEEEQAEAIKASSLIGIFKEQEAKAKQDQMATIAKAKRVEELRRKNSEIRLQNEKKRKAEMESRMKEKTKQGIKTSPLAADNEEIEKMNIRDRISTFEKQQKEESKESAADAKTKPNTETVKSKNVEKGTNTESDVGTSVQQMPDVIPDVTEGKNDQGDVDDHDKVHRSRRPKSKIAKTTIEIPVSCLPDQVVHPQSGTAPDQPTMMTFQVRPVDMEAVGGPMLVARSPKPKRKTSKTIVRLSSTESPPMSVSEATLVSDSNTVKISGTAGKKPSGHSHSVCPHCQKKSKPGESKRVMKVLQLQPVPESPDMPPMSPVQRAEESAHIIQQQPDGGQIIKMIPTSANKHSIVQRQESSSDGVVFRFNMGIPENAPLQVGDYIRIPIQPQQPKIRHQGGGVVIRTGGHRRPNEVIQFSQSPPGVIVQPSQSPSSGGGVTVHMGQPGVRVMPSKGGGVKLVFGS
>Ech313
EVANVTRLSIKSRLLPDKKGDSKRKTEDARLEDPAKMKTSLVSVKRKSAKESFKAIYLPCTFLFTKPLEYKNITKEIVESKTVHIDVNVKHKYTNKSFTVANLQLPLKEAVRKLRKRKYRLHPCINYSMPDNVHSYDPSDLVIVSEGMYTNKTVSNPNLRSSSEQSLKVAGEQRATSDINLQTVRCHSTESIPSVSLSIPDDEQMDHDALQAITVMNDSPRSTHLSHSNPDIHVVEIHEMNTLLPGTIDSGLSEVKVESPSLSRFSRSTPNIPVLQIEDLEGETPVKKLTRPTSPPNRLAVPPASYHRPRKQSSSSRPKQEPSDAVNLRRSTKSHDRTTEPPKPGRAIPISAVHKYLGSSDSYDVAKEMISHSNPAGVFHISEKEALGRKETIMSKVKDKKKEHKGGHQKLLRTFSEKEGIFSPVFQDDEDHSSNAKYSEISELSTATTKLSASKFNKALSQKSEASDGKTSKTSKRRDKHSRAALPMSQLTLSPNNLPEVQTVSETQFGNWKPGKHSTPKKSSPRDKPSPERVDASSISVAPNTRGRVPDQDFPQPLTHGLMHTDLNRTTSPTSLSLKRPTSPMSLTPDRLGSPRDLNTSSRSSSPGSEAMVHFLSETENHDRRPRQTTPGRRIKSPTRETQPRPHRNHDPMEFEMSPLRLDPTFKTEMATPEFKLKMFQRTSKDPHPAIPHVIQSARKKQLLNSQQEVSDPFFIPESPSGSPMVNESHSNRHKVQAGKIDLPSDGKTEMKRGELRAVENQSVVRVKQSWL
>Ech314
QHGQFRHKIFDASHSLRAIAFGQDRYRRRYWVLPHAGGLLVEGLESAEPNYFNIDKNAKKEIVTPVVESKTETCGEEACVKNEDEENKEGKAEVTGEGKETQDAIPKSEEREVDNETKELPMDTSCNAISQDAAVAKSETESSSLSCSETTSVVNTQEESKMETTEPRPSETAFEEKTVAEDKRTEEEIVPPQVNGDITLNGTLEEDPRENMTPLNLSMVSKTSQSDAEKPESSARNTDNTQEVPQADSSKRTLIPKVEPSENSDTSTLGQESPTKKSTPKLGFLSIDSMLQKPDKPSVSSPSHFPPHPITSSSTTPPSLPGDSKLNGTMGSWFSILPRMPCDDTSLLSSPTKKEEEEASSDASFTDQFKQAASMQTAFGISPYGIYQLPFPLMHVGQMNSFMGGYAFPGVAPIPLQTLHMNQMDQASNVNPLMPLGSALKIKTEQEEEDEEEEADLKAIANMQALLDQMEKAHQEPIPD
>Ech315
TIILLDNADDIIRPSSTSRDHFINTITDILDLNNAFVKILMTSRHPVDVHCLKDLPNFLELKLEPLQVHDSIYLLRKMVDQAQSSSGIAVAGGDSTRDDTPLFEIAKLCGNNPQALRALASRLSSGFQPDKLIEHLKIPALIPKVLDPGSLAASTAVQDERKDFEDQPMVLSALSITYEELPQHLKEVLLKLSVLPTSFSLQQGAMILGRDKPDEVKYDLEDLRKWCLIDKENFDDFDCGVNDDDTYYYIHPLVRSTCLTKLKSSKLYEVAYEDAVRRFFVYINDRLKQLTELGHKDFSRALSKFQLEKTNVFHYLELDMGNKFGCKVNETEQTTVNPTPLPDTREGLYSIFETFLEPSKRLEYYQNRSRVMLSRKEIEGWAYLQGWVADELVVKAKYDDAWETVEEPLKILQVRETESGITNDLERARAQLMYVKGRVLVGRREYSKAFEVLKQALSMQQRILGNHSVTARCLNALGHAYYNKADEGFLSSGVDEAHEYHKKAWEMLVKVTDGKPEKHFDAPMYLLNIGASYHQMGKKNLLLRKGKAKKFFELAIANYNEAYELARALRLTNSSNSAFILKNMAMSHCEME
>Ech316
MAMDESTSRVILWGVPMCLSTVFTRCMAARGNTEIFVEPYDNCHSFGPERRVAWPAQIHSADLVNDWQTYSWTTAKLERDYPQSVFVKDMAFAMDGKFEMLPGGYRHTFMIRDPVKVWSAYRKRITQLLSGEKNGVDSNLPGDLESYVSPSSVYKASYNLMDYVRSVLHQTPVVVDADDLAAHPGETLRRYCSEVGIPYKEDMLNFAAQKGTEENKWHCSKFFQWGGEQGGFYDKAMKSHSFLVNKTEYRMEDLPPDVVECVKRNQPWYEKMYALRLKPE
>Ech317
DLEKAISNVMQMYGQEICLSSRAGPSLDGGIHVTPTITSVYSQAPLDSDRDIQNSQTLPQNQPPPMSQISPSSNKQSDHQSARFRGSIDLNKTRDFMSKNLLVTHNSAGGPQVVASLDCHEIESETSESNDSVSHHDDSVGSSSVHGHSRQKPHSSTRLSKTQDKADSTERKSPAFDSPQHRSSRRSLAEDESDRLCANCKRDVSGTDNFKCEHCEIIFLDHVMYTIHMGCHGFRDALECNICGHQCKDRYEFASHLARGKHL
>Ech318
TINRKPSFEDRSGGSSPSTDIYRPDTTSYYNHPALKPVADYTRNTSNPVSRNNSFENAKSLPQQYGARQYTTNVVIGERQTPPPIPTQGLSNHVGGHMGQGSIPTISGEYRLTQTSQPVYTSGRPQQMTHRLVPVGPTRHLPGNLVGGQNPNAQGQTRDYVAHNLGRPMVIGMGNRQSVSSDRTQSDIRTPVGNTQSNVVIGRLGPHTDQTQTYHTQGTNGQMHQKGSVNTNRYSTGSDSGISSASPSSLNPDEYRYSRQTITESAQCYYGITSSTTTTYTVGKQFTLADHNAGYPSSSQYQPAKTYLTQASPMDKHQQGLHVYSQQSPIPQQPSGSQSYVGQHHYDKRSPVIDHLTAKHLPQPVPTNDHYRSSAHIVILPPEGQAGTATQSQLLDQDIINAMISKTQPPPSYEMSTLHRQQLGIQSQASGSMNSSPMNSSTSVGPAPSLAHDNLVGQNHIYVKEPNINKPPLKQPPSYEASTQHRITPNPTPSIQKQTYSTDISNFRPITSQGSAVNKPQQPTPPPAEPPQPKPAFTIVISRVGEEGGKLPPPYRLPQSGASQSQYGATPTQSETPLRKISPPQPVAVNTTSALAIGAYNGPAVMHSVRSTVVPKPVLQTAHGPDQLPPPRGPSPDTISTLSTQSTQSSNRSESPPPPRPLSPPLSEISTTSTTSDTGSEIRNTGVSDELQEKQKIESPVPERKNKGKNIDKFESRVKSYSPQAYKFYMEQHVENIMKSYRQRLNRRMQLENEMARVGLSEEAQDQMRLMLNQKESNYIRLRRAKMEKSLFKKIKTLGIGAFGEVALARKIDTRQLYAIKTLRKADVLQRNQVAHVKAERDILAEADNEWVVKLYYSFQDQENLYFVMDYIPGGDLMSLLIRLEIFQEDLAKFYIAELVLAVESVHKMGFIHRDIKPDNVLIDRDGHIKLTDFGLCTGFRWTHDSKYYQK
>Ech319
VSEVDDEPSSPAATLTDIPLWQAWVQEEISREAQQFAPWSPDETKGETEDDCEDPERMVLFDDISQVLFRLTSHQEKQFQLICHFLEFLGVSVPPCLVGKEGPDTVQLYLDQPSQILSSVKTSVGVGKLPSRCSGIASNCRSLEQMTNATSVKLIVEDASMDYRILEDFVEEGFQQITPVFHEPACTQLLLMRLDFRMQRALIAKDKKQQRKKVKEAKRFAKKLLSQEENRNNLDLWAALARWERTMGNTEEAQRVLQTALRFCGQPQTEKDKQAATRLVQTFTELFLCFQSKSSNVVVGQENNVEVLNVLTMLGEGMAYTPLKDIPSQSVSSVRLLKARRSYQETITEVLATYSRSDCQDVDAAERMKWLIPSGTHAVHLTQCFAIFQYLTVGMQAASVVFESSLSSLKKGKLSENFNEQQLRLDQELITEAYVGLLSAHVYSNPTPLGSLRNLLKTSLDDFPTNPTLLETFIISESKSHITGRVRRYFDRVTRQEDSLVQWLFAIRAEMLRQVLMVTFATAGMETIQGQQNE
>Ech320
MGRPTGGVSPTSNTENDYWGDMEYMIVIAVLATVLFLVIIVCITKCICSKCCGRTFKITCEEFQAVSIDHVNVDEAEDITSGGYYNPRRGRDVPWITTTYSNRGFNGGFLHDPLPSGVSGSPPQFWELGDGNPQVRALDASSLTGQYTYTYDGHFRARSDETPSPIPALTDGGMGPSFQADHQLQELVRAGMSQSETIMVGSKLVVFISREVNHLGDTLVLNEMGISLTIPPHAIEVGRTERISLILDWDLGDFPGMSDDQTIISPVVHCGPHGLKLNKPAMLSYRHCAYNINDVSLVASQTHLMQNKDWKEVCSKEDSIRPYTLFPNEVQVQVSHFTLYTCIAEGKTSPNKGIKKWMQLAVFGGKMRAKQHYEIRVYLLNNTPCALQFAVQNEAKNHFKMLCPRKEFLFHGDDQDMLATVQHVNEGWSHRLDDRQERVPFLNIWHGKCPHVSFIFKHENEHVRDIDVRLVLHQQGRETIESDKTCLKVLASMKSNSSSKRNLENIGNSNKAVINVFPSSKRRGSGKRRRYDSTSSVSSRSGSISSLSSDVSSSSNSSVPSSSDTSSDNTSNSSSDDELAKTTDQPTQQPCTQNMKIIINGDESPSPTDFLSQAGSPRTISHELCMELVLLLDPLATLGNDWRILASALELDSLIPLLKDTPAYKPTETLLEEVEHQCKGLQWLASVMIQARRLDAANAVMKYVNTNNTCAENES
>Ech321
MSTEVEDYNSRASKRRRVDVGVPRGTHAHHQNKIGAVVTNGGIAYETDNSDVLRTLLKNSKKSQNGTVTPPLENPNESPLMMSQLLKAKAKEFEEFDAAMEKNAETSEHDETELSSDELETMDGSANDASAIPDCYSANRVKCNGNSTMSPGSMSPGNMSSDNMCPGEVSPNPLSEDSVKAKRARVENIITSMRQSPSCPQSSQGANPVPEPTRAKRKQAQPQQQKSSEAESNQTKQLRRQERRRLKYLLGHLQQQLDVLQEKYFDLYEEDNSSLSDASDDLDDLNEPIDTMSAIRKCENTEAQKTGQKVHRKGMNGSIPKESHQKLRNSLKQQLTNALSTTVDSVIDRFADVEDRRGINNNNNNKLRTALPKNLSPEMSTSVLQQAARNATLIVPVPAKRPTNTSSQGHQHHRIQSQQQQQEQLEQTEAISLVIPKRSRSKDSESVLRIGQPDDVKQDHVIPTMLPTSVAIPNPSLYPSFPSMMMTPPAYPSLQDKDSLLDDM
>Ech322
MATDEQSAAKTRRVLLWAPPRSLSTAFERCISALGDDVQIFHEMYTAACHIGPENQIKIPTFESVLRDPLYTYARVQKILEAPAPPKKQIFFCKELAYTVDGKFDKLPAGYRHTFLIRHPARVFISMNKMLKKYFARTFLKLQLNQVVPEGFVFKEMYRLFEHVTNDLGQEPIIIDADDLIQNPLGVLCAYCNAVDIPFSPSMDKWRPIKEEKRSWIYSTRIMIINKLIGQYERAFKTTGLEKHSERPIDLSLISPDVLEATKASIGYYEKMYALRLKPVKFSPQTTLQTHEQEQEEGSATNDTDEPIETKNECVPVYLSKIALYTMANVI
>Ech323
MFAPDHLQSAPHDQQHNTAVMTGNPSICGPDFGVRSVTGAGGYQARVAQSYHGGGMDASSGFNSYSTTASTVDSMKGFECTALDSGLLNSGGNNSSGGIDGQMYITPNRTMMTTNSTNMTYNEYGQNHSNAEGFGSQMTRSHAYNNQYMSSASYNRQTRGVHGINNTSVHQHSLNSDYSTDSMTRRMSVPAAENNAATQSYARANSYPTGTPYAENSLTQFPSTSQSYSIGGYSQTNFPELDSAVPANMAATAQMNRRQQVNSYQQSYASGTVKKTTYPTAAMGSGNEGWGDSSYPVQQKFPSHSSMAKTHSVESGESSSMYPQYQHGTQNTATMQGMQYTNARLPGYTSSNAEMTANHYSSATNITGMCTPTSTSMTTSNKFSKTFSGMSQQSRQNMSYSQMPVGHMRTVGYKNVADSQATAMGQSNVAGSSQRLRHYGPMPTQAQNAQNMLYRNYNHSENSVNSGNSAVAHNVHEQYQHYDQYGGATRHDRMRSLDGRFVSSASSAHTGVGMPTSLSMQNTNQRPFEPPAHQQTTTGTGHSSTGSANLSYYNNRTKPDAFSPTSMQTAVGCQESFNHTYPEGQQRFNSSVNNSNVMSHSNCPPAYQIQQNDPVQSEADIRRNMIFSAELEKLARLSRDPMADEFPGSVGTVGVTSQPQETVQNLGQTVRNPHYPSTASGNMGQTMYTNQGPNSSENSKTAVQGKSYQTQAATAPPVSVPTNHSAKLTTQQPTVQESCAVILSAPSTPSSTAGNTQQTSPDSNSTRPVRTSTQTNQNPSAPAPAPVPSQEKGKESQNAVQQLQRLTQSLKEKKDDGTKTSQHMEYLIHNNESSSSMGGQNCIAALSAACRNMIADMDNSVPKLTPTTHSPIAMKSYMDNPGSGMGQKYVSTPQNQTSYGTQITDQMYSPANATGQTISPPLVSMGESFGSPPYNTSNVPQDYQTQFSDFLEQSVPMQMNTRRPEEKPRKKGKRKKSDEVNDMTTASTIGPKKRRGRKKSSQNPLSVESLDHPNSLDNLNVSTPMSEGQLPLVEESPNRSATHTPNIMSNSWRTNDSKYTSSELMPGLLTSQQTPSVDSDSVAQDFLDSVFSPDTTMSVTNQEAVDSFSQLTSVNQSHHSPASSLTSQQSMNETASTGSYSSQGGLMARNNQCYQTDCIDQSKLATYSNQQMKSLKMSHGTVSSTGDSVSNPVSTSSDTTDANSEKSAQEEIHPLEILQAQIQLQRQQFNLNDSRPLPLKTALKKPAGVNPAKKTGPSTMVQGEVDVNVLMAEEDSTWYLPNEQPKEPEVPWENTRKNTKGKDSSTVFPWDWFAS
>Ech324
IQRHVLHGRMGDAIETTQRLYAGLLERKPNLEFMLKCRQFVEMVNGTDSEIRSLRNNPLSRSSSRHASPAMSPHHDSISMSSSSTTSSSHHGEVQPHQGSSGSSSSSNVIHIKLGSGSPKSHHQLDQASTSDTNSMNGSSPKGQVMNGGPAKDLSSSSSSHDNEIDMDVDYSNNHHHHHHDDRPRDVATANDRNLRNGAPVSNGSVPVMNGSCPVDEMDTDDI
>Ech325
RTPPKQPATDGPPKRRRSSEKEASDDNEATPSPTNPEEEGKSPTASLSTEEGPPPLKDPFWDNLEKGLITFEGDMYSKVKSRRAILDAKKANSTSPEAECKSSERPVRAVSRVSSVISEDDEEEEQMEVSPGCEESPGCEESKTDVLKDEMFLGDEGNQAEDMYSKVKSRRAFLDAKKHEDAKQEEEKRRSKEAKKAAKKEHKSHRHHHHHHHHHHHHHKKSKKDGSRRPKVLIDLEAIGSLETATQKTLSMSPSVLERETNAANLFHTPDTFLPVEEVLTVAKLEEKTRNREYGRQMSGQSTEEEEERVLPMAIETDRRTSLTSSPDQSVSWWDLKLCMV
>Ech326
NTLDEMPTRLPATPPRDTSEDNTLVQSNHEVNYLASNGNQNITHTYDPQQGAPARTKSLPNTTRVRPGSLVAQNTGLAVSSAVGARFGTPTSSKEHSLSPKDSSNKDPVFFRSPVQAITTSRGGRTIAVHKPDPKKVESKGSKKHNPKRVDNQVYSTPAEMKALIASHSEDLLQDKKHSKLPPSVVSVKAAEDQFQVQEVGVEPNSGVIVTSDPIHRVHEDPFTEHQAAHTSPLPSPEGDKPKQSFLGSFLQWGKKQEPQSLNYETSSSTAPSPGAASPGEFSSLGNSGKSHYSGLAQQTAAESHDSGIDLVPSANNIGEVFHADFEPVSASTPVKYREDSNGVTEPHMANNRMMSSLAKKADSDDETDSRLHTTRQGPLGESSSHQQTFPSGSSAQKSRSIRANHVGNSTSHGSMRRRDLNKLPSTRLTSVYGSLKVASPSFPATSTDPGDMESVLREKANLEGRLETLAVETEAALQQRAEMQTRVASLQAQLKAQSSVADTSQHQVSAIANDLITAQQNQAQLEQAVAALQNSLESKEEDLDNLHRDLESSESTSHRLNLKMEEIKEVMGAKEATIATLKEKIITLHKEAEKAHKERTQYLAELKTLQGDVESLISSKEWFEEQLQAAQESRSKLQKELTETQTQAKKQGAAVETLKADKAQLQHQLSETQQQALKEKELIAKHLETIEADFLAREAAFEDLQKEKTAVQEAVASRMDQMNEERSKLSNLIASCVELERQLDRTQKELADKKASVTNLEAEKKELIKRLALVQ
>Ech327
GSADSWEGSGMDTGYHSTQTRNSRSNSPAMHPHHNRRANPSPGRRPPRQRRVRSSSQSTSPNDNSEDEVDDRYNSTTQRYGGYSDPLSSDQEDGYRYNHLTKPPSRRSSLTRNQDYLRNIDSGIANLSPESNLISPTTSYPQSTVSGYQHSMGTSYPRSPEMSSRSGNNQYKSYSMPAGSHMNTSEAYHLSSMEAEINELLAPPVSAELHRVTLYKDSDVEDFGFSVSDGVYERGVFVNTIRPGGPAARSTNVKPFDRILQ
>Ech328
FAEPVPDWKIALPLYGYFWYVHIYILGSLFALLALYSLVSLIRLRKRRLLSMGYFVALNLMMLVMGVDRAVYLFVDAYNHKQIFPLPVAYMLLGMGFPCLSSAFSILFLALLNSTKTQLVSRKVQGPKALSAMITFHFTISILVDVIVGLFTKAQVLLLLCQAVFLIWGLFLSVSYLVIFRRLHISSLRQFRELNRLSMTKRTTSLYGISPFMKKPRNNWSSAIKVTLLTSFFGVTIGLLQLYGILVVYGPLGEKVPEPWSWVWYQLAFRICEFAMCALMSYVATQPFRYTVSGKEKPMCMECTKCMCCNVITGKTSHDLNAHSVDSYRLVSGDFDASATFQANDYNPTTNAMQVQQGKPVQTETLPLASGSPQSSPTGFYPRGVSLPLDDSMSTFKPQTLHSNNADDKMADNTKNNLALKMPKQSTSFKETNNAAPLPKKVSIPASAPVISTQDPFKDNMCTVITDMFPGENISSKNKNNHHSCPSTPLQESSPSSKARGFPQRLSLSSLQLDDKTASSAPERNEEAEVSSKNPDTKENSTEQMSKIQTDEQILNRAEQDENDIVYV
>Ech329
NKYKRWTAETEAVGQDLSCQLFTTLWYYLHSSEPQRIEGLVSEDVPPINILEQGTHTLIRQWKVILSMLNPAVTAAQFPANRPPLLEDKAGLENLATTVLDSNQQGHTLQTQYSGASIDLEGGTQDNASQLITQGTEKEDFETAALLPYSSRYGTGYSMYEEFAGRSKAAENVDKSYEVLGGGTNDGVADHTRHRSQTASSGTQSVTGTPGKQQSLQVPGKKHTNVSATHSVDSVEEEITVDEENQDEADDLIPAEDPPPSFRNIPPPDLPFTLPYTGSLIPDMAITPTIMQLGDADILFKPLLKHLGIARKQPEHFIIKKNLQQVSATVELKRLTLTIVESSPRQRSRVKKSRGDKESSRNKASFPSFSSESLTMKLSLHECMDTGRQTPDVGDRPLKASPSESCGVPGSQSNCCRARAFCVTLHWTRAMPVINMPLLRLVTQLVQVGQALQEAQRHLPGSKSGTDTEPSTMNSDLSAAVLSQQATLPRLDSTDGPHGDTASYSSQADSEVLAQCWQTMYHLMNLYSGVSQPISSLETSHVIINPLFRVENEMAMGPSRERNSNLEY
>Ech330
VRILADKYQHIQLEKECDRFIARIISQDDTHTIVTWLVSIKNLGEKLEQRCLNKLQMEFLKLMTSEESRALLNLELLLKIVESDNVLVCNEQLLFNLVATWIMEKRHTSSQKSAITKLLPHIRFSHMTIPELAKVEKSPLGIKYPEMIIRHMFEAYKSRAQNANLRDKADGDVKEELEPMDSILPRMYTDSPWGAGYTKDSDTFLSSEFDYMSFTCPVVDRKIRPCTISKMPQSWTVSYKKEVKSYIESEDQVINRKLVTHDMNFKYKFGEEQRNYEIVIITGYIPKEEEGVTAGFQMISTRRHHGTIKKISNKTQNRRKIRLTEVHKPALLAGSEYVFSLGIYMQDSYKE
>Ech331
MSYKLLTDAPLPEASGYTTTWQGWTSNETEVADDDLPYGAQARIVTLWILFGVGSFGNSLVFIWLCLFRRRKSRLHKIVFGISIADMCVCIFNVLVSAILELQDDVWYAGNVLCKLVMFMQSVSLIASSNCVVLLAVDRHQAVRSPLKKGYSVRMGLTIAWSCALLFSIPQMFIWYQKDTRGSKTCTTFFPAPVLSWRVAYITYAAVVDFIVPFFVVLIAYIRITQKIWIRASAGSSFSNSIKTTAVYSNGDRLNMRVTASPLMNKARNKTLTMSTVIIIVFMTCMSPYFIVEIIRSYSQGFQINQNVYAVLGTFAVSNSAVNPYIFLVFNLGSHAK
>Ech332
VCEKDTIEVKVINHLKSYAEGTTIHWHGPHQFETPYMDGTAMTSQCPIPMGTSFTYRFDAVTYGTHWWHSHSGMQRADGVFGALVVRQSDKRERHDALYDVDLPEHVVLVHDWLDQMTLVKFGAHHHDSGSNKPESVLINGKGRRLLFVNPDTNQTAFTARETFSVKHGMRYRFRVISNAITNCALKISVDGHNLTIIASDGAPLKPTLTDAFIIYGGERYDFVLHADAPIGNYWMRVKGLADCRYNQELAVVRYEGAPKEDPIEDETIDRQGVIVNPFNEMSSSAAISVADLDAA
>Ech333
DSCLKLLVVPREEDILQVAYPTSAYKSADGDSDTQPQPDVDSQFGGRSGIHDPTSSNQGGLPSPIIPVGKSEDAHDTVILHPDSDLLGHQTRHKTEMVLSVGSKPVKTSTPVYDNNWTSSRELLESNNRSTPKTGGHLDIAGRTGQIKQTDSKYGNHNSRPASGISVASSTSSGDSTTGQKSGRTFKITSIFGSHNRTQSQRGDPQRSEAINRRATLANDSQQRTGTKFPRNDTEPNSETNQTAGAKDQRGPVVRLRTGTGPNDYITLRGKRRGDVKGNNRPVPRQSNSMDNLASSTDAGEEVRSNNSGQVSSSYDNLHLSGSNGTEWEVRSGDQAMTQLGHQRLGSDSQVNRPETVTRRYYRSKQTETITTTSSSNDVNNVNAKTTIEMQGYNEVADPRMREMFMRQAQHQRHRRGYEKKEGSLSGSKSVDGIRYLDGRPMRSNTVSAADTRTPVSPTERRYSQFPDNNTRMKYQDAQETYSSETGQRYIASEERPGQEGRAFILSRDGRQAVNMVKIIGLDGNVQATKVLDGMGDAGLQPDNDIDFDDEEPLSPTKVQDRISYWDKKAQESSPTDTLDGMWRKGSNPQPKDNPHLINPSANPNTRYRITAHVPLPGGGRDRPPVPKRDSSRGRVRDRSMERERQHERKMYERHRSKSYDRSNQRSGAWFRSSRRQTTDDMSVDSLTSEGAISLASSRKESTASSISDGCSLDDDYPP
>Ech334
MDCGVDIVRQQQQAVGAKAAHKPPKISTGRAGAAPSSGMLPRRGLSFSIDRIMGTDKLDSPPTPMTSSPPPSAMARVSPQSTPSVGVIESAKRATTVRPTMAVLPRDQAQVSRSRMFGMVDMSEMDIQAAKYQHYLNMACLPLYMNSRTGSLTRPHPFYSATTTGHYLTKWLASNVNGPKMDCFPFKSLPDSRLSLTAHPTLPFAGLFSPSAFKTTADFEGPISTLTDQLWTEPVSRTRADSYAPKFSPGSTPSPHQAEIKTEKTSPSSAQQRAKRTQNGQQKTFTCLDCGKVFNAHYNLTRHMPVHTGARPFVCKICGKGFRQASTLCRHKIIHTNEKPHKCRECGKAFNRSSTLNTHMRIHANFKPFVCEFCGKGFHQKGNYKNHRLTHSGEKAYKCHICHKAFHQVYNLTFHMHTHQEKKPFTCTVCGKGFCRNFDLKKHVRKLHEASTSVSLPSPSSASSRGSPSPVHYAKGTSVLRADLIGGERCVI
>Ech335
QPSSCGVCGLQQLSHTLPAVSHIHKPTTLQKPAPRQKTAISPNTAATKRQALNSKIELLRKRVKGESSQISNIANMLNFGATQDQTSSSDSRKDNNQSKRRKSGKVQQHKDDFYTDLQTQSDSDPNFSGHSSGHLQMFPRKPDDTAMTAVSNFNLHSGIARGLLMAARNTIESAQTSGRGQSFYQPGNHYDKQPSSLSDASSSLYFTSLKTETSEGSELNRHQAAFTSDVSDISGVQDLNGKPSRGRKFLESTAKKKKCKVLKRRLQKRFPHRRFFCIYCGWRLKELHHFIRHKRVHAKRYHQPKRNTAVIKVEDYKEGGFPADQRSTKGHACSVCSRTFKEIHTMRTHERSHLNHTCHYCGKVLGSSSARVVHERGHTGERPFQCDVCSKGFTTSYMRTRHKQQCHNTERPFKCEHCNKRFKVRNAMTTHMKKHTTEKNLPCPGCDKMYSLRRDLLRHMKTHTDERPFQCQYCKKSYKQKSTLTTHVQKHFVGNFGCQYCPLKFRTTQALGRHETEHTGIKPVFKRVEKPFPCRYCDRVFPRNVKRKIHERVHTGELPFKCDECDKAYSSKKGLESHMRTHSDERPYPCTVCGKSFKERNTLKCHMRIHTGVRPFKCEQCDKTFRVSDALKKHRRSHSDERAYKCLQCEKAFKQLSALRKHERWHLGLRPHICDICGRDFVDRYRLRIHQSIHLAERPHKCNQCDKSYTEACRLKRHMKDHENLRDFECEVCSKKFNFKDQLETHMKTHSQERPFACPRCQKCFKNRSALRRHQRVHSDDPAYPCPACGKTFKFLRSLKKHVMVHLEKDVLPLEVSSTIADICGALPSETESSTGFENPLATSQALLGGVGGENPIMYGNHFTHQPMDFSNSGMKMYPTSLGMYPDEPNITESDQSTIVDENEDKDADVDTAQSSQDDVSFDPLKKIKIEICTEDE
>Ech336
GKRKKHSAGSFHSSVPSSSGSCRGSPSNTRNGASNDVMKSLTNLQSDLTESQSDSLKQSLQLEKCIQTTAEANSAIKKLKEQLALAEDDRDVATSQADMARQQATEARQQLEVGLTEAEGERKRLDDQHRKWEGQMRRRMAMLEQKETYLASKEVEIKRREEEGRQRIQLTRRQQESLEMKGRDMAYRGDRQERRSAEHYVREDRIKERESNIENKESQLAEKEDEVTKKEGALKKKEIDLRRKEIETVRLEEQIKTMQVAQRKVAAQLKQREQNVARAEEDLTIIGEGLEQREKKLKEKDAKLKQKDLQIQEASKELEEQQNQVDKKERDVQEMAQEQREWEIALETKAEEMGDASTEYEKREEILRQKEDDLMFKKKEMDSLQDVLDCRLQAQERMERALRMIEVEQIRRDKELLNREAEHFHSLPNRDKMTEMEDRLEELEKKDGELQKREELLSWIEVEQQRREVELQKEELRTEKALRQKQELGEHPDEADFDMDDDQRTELESVPLSENQDNEQTAHGFEIALKGARYPRQSRKDFFDVKAAGLQTVGDFKNVLEAEEGIPASWQKLYMNGQLLEDNSPIPSTDNGGPKPKFEMRLATPAMNQRNLFKLK
>Ech337
MTTSDRPRIGTKKRVIYKISDSRQHLVGPSWLSPSATIYHTHPHSTFDHQPIHTHIPELAHEDTRNEVTSQAGEQSDPQCVGFIAAGSWGTASPECQELENNINHPNHPILDAIIEESHQSTTSSDFHCYSSSPSVLDLIPELQKPQSFYHINSSGSSTSIGSSGWTDGLDWGFNIPSVGISQQWSGHLKSVLLDVFNPTSESNMPTIMQPRYKKSPGTSAALFVPSVMASIWRQYSDEAGPERSTSSPKPPIVTVNEDLVAPVSSSKTKDYKPLNKGKNAKTAGRSGSVERRRKKCIDVNHGIHGQHVMAGSRLSRHPLIKHLLASFKKEPADVELQDMSSYLPSDFSQCDPFLKETESTEDNPPPAFNHRERTTDDQHGEVTFFHYNSDGTDYTCTSVPITSPKPSRSLHRGTSGDMRGQCAITTSSESLVIIECVDSEDEDEVEEDEEKVIETVLIQDFEHNNCACTRFSNNIAEDGCSVDAESSSFITSPLSTEFMEARLPNGNINGNCRQKEDVPSRLNRRSRTGTLRMPKILKNKKVHFTLTPNQKYRPRILGSENCDDTPSKTTKQTLKQTLKRTGKHVRGKHKENIKMKADTLRHSESYESFEWPDNYIAVKPPLRWIPPGIESDIETYLTVASRNVPTVYVKIYIQVPPNTHLCELKTHLLICIFRSFFTTTEGLHITWVMSLQSHVYNLLYMNVARLRFRRDSNGRPCRACLLLSKDATTLVRHKRSGLLSTITDILQIAPEELLVLEKERIRSWSAQEKIANGRKTLNHQVR
>Ech338
KTVEELFGPDAVLAQVYCCRKCTSQLDSADVMKAHWQTHLAEEEDTTAVKAAQDGSPEGTSQGGEEGDETKPVGVEAEDGGDGDPEVPEDVKRIARVLTRCPLCQKLFSNILAHTACHSNYLCEECGIMFRQRRSLKLHHRAVHELGETGQLPFVCSRCGRAFRWEASLRKHRTLHSQHRQFICQTCGKSFKVQAHLKRHVIMHEEVKPFVCPHCGRRFTELSNMKVHTRVHTGEKPYICDVCQKAYAHKVSLKTHKKKEHGIDMWQLGYITQPVIEFDDDGKETEYSIARRSRRPSIFNSSGKSRKRKHLDEKVTPPPLDVPMKAEQVSKFVREKNQERHPRLNDSAEDVNNEPPTVPAQQAPQLYAEPKMQTPIQQQHNTYQQHAQIQALNQPQPEVHPQQHMHPQQQHHMQMHNQSYGHSHPSESSQQVMDDDADSEPCSAEEEENPRLLHAELITNQMRHAQRLQMPETNNHPSQPLPLQLPQSQSIQHQQQQQLPPHTQTQPLPHIQIPSMRQHPPQAHQANQRPSLPSFESVTSTDRQGHSQYRQSMMNTMAGLDINALVAGTMPYMYWGSQQYQGAPSYIQRNNEDTTMETPKQ
>Ech339
NNSTATLDAKDMDLSRTKASNPPSPGKAPGLLDDFRKCIAGYDDMETMKDEDSDGSLSETKTMNGNGKETPAAMNGSSRKRRHVKGDGVREVTRYNILDGTISHHTELRDFKAALVQQESQVASTPDGNVLRALLQQSGSVVRPRTPDIDSISAGSPSQDPESPEKFYPCKVCKKNYVSKSSLRKHFCMPSANGNNNSNTHHQQISEDETSISTAIHAKDEQYCNGSVGSPAILTPVPSPYEDAEKGDDMAEDDILTPGDLSIDTEYGGKRVEEDDMGPIYTCPLCSMTF
>Ech340
EYLDLNVPFEIENASRPSTQYIEKDPQELEPVVTLPPEMVQAEKSSKDAEPGAKEDGEAVAAEGADAVEVEIQDPRPVCPSLDGRFRLANRLQEPSKDTQCVVQITNNEAKAMEQAGASSGVVSAEIAVRKEQTHLTEAVAGSESHLNDSHISETTLLMEEGRDSLSSLEKVELEGLESSRDAFHSRSRGNSKSEESVSSDSSSGFRSGGYISDANEDEPPPEYNKVMQVVTVHF
>Ech341
RDSANSGSRAAPKSHRVGPAPFRSPPRDAFFSIEGSRLERDNQGQSRPNSRLYEDPLHDYFPSISLDHEFDVGVSSRSHSRSESVPIPNADSFEASDADVTTRSTTAPPNVDLSLKLSDLANLDMSANDITTVGIEKEQEKFKATRRLTISSAMGARQHGSPRPASLGGARRKRLEREHAYLRMKFRERPCLRTESFLNQDLADEVNDMSRECCDVLGPKACHECDRLNRRSNSALRNEANFPSLHISAANFSTMTMVTQVRPDLSSREVLERLAQGDITRPQSLRHRKGTSKTGNNEEDDEKSTERKISISAFSVPDGQGYFTNFTDLREQIFARQGKTRSREKRFNGAQNMSNLPVITNVEIVPKKEHERENPANYFGPPMMSREEIKRQQSQPRFYAGAQGKYELPEAPSIDEIVRQATGARHQKLREPEPRSDTPDSDISFRSQKSPMPEENLSVDQGKINERKSNLDVNANEETNVLE
>Ech342
MESSNNAAQGEAKTAAAITASPLKTPPRRVQVVTVGSPGTPQVQSVLTSPGGQQKATVVQVPQQQQLIRIQPQQQGRQQVLQQNLVRVSPLNTQQAVQHGSQQGQTIMVITGSPQRLQTQKPASSTSADVKSVQEHGYAISAPLSHHDYALPKSGGEKSPQVSLQSTGAGFQLIRQPVSSQATQPAAVISQQQQQPGVMQIIRTSQPQTQQIRPLTATLQGGQLVLNQQQSVQAIQSGQPVTLRLQMKDINSLQKNVSRLQQLPTKVATVSHQTSPKQQQSTVLTSQPQYIITNVNNSTQIPGIVGAQQIKIVPSVQQNQQQQQQQHIVKQLPGGGMALTILANQVVSTGAKTITIPSSLGAANTVAFTQSILTVSSPTASKTLMTSTTSNNTRPIAPTGLITKTITIPAGQQVIRTGVPNQSIGLSVLPQTSMGATTNKVTIPTKLQTIRAINPIQPKTIQTNLQTVRAIAPTGSTAQAVIGGTTLQSINAVLSGQSGPKTIGLSSPQQQTVCSIIPAQSQTATITPTVAASTVGSGNLATLKSTVVPSTVKTVPASTQSYTVTNMGNITIQSANTATTKTEVTASAALQKAAASVAVSQNQTVTISKANTKKMPNIIRSQTPNTVVKVKQAKAKPVVQQQTIKTTTTKPIQIPGGPVGQQPGQILIMVNPRSGALEEVKKIAYEVSQLKNQPRSSENIQKLKDLQARVSQLQTSVQSVKAK
>Ech343
DRGSRKKNRHRGGSKQQPARNWTELLPPPPEQPPTDIDSPTGTTPCLAPCSHAPTTNAHMNQAPPCSHAPTNGHMDGKCCSSRMHPHMDTAPAPPIRQHHSMTPAYPNNDSHHTYPGGVPYDNHASHRPQPTNSLPNKLGNNRSGSPADRMQQSRHDVPDRPTEATQSHPGGSCLATKRLFEDPRHEQLGKELLEFNDDMSQSEILSDNDYAPMSPVRTRPAI
>Ech344
MAKSAFSCTPVHVFTAVSCAVICYFTLRGLVNDLQAMLPTREVKTQQQLIGATGNVHKLEKIRTFHGKRSVEPAGSYTPSWSQNKQCDRWIVVTTIFEPTGIMKTLGATSGWCMVVVADKKGPVSMDIPNIVHLTVAEQKNCRYRICQLIPWNHFSRKNIGYMYAIEHGAKVIYDTDDDNGLLADLMPDFEVHFAQHVKLDSYVWNPYPEFGPSTHIWPRGFPLNRITDDTTKSLTLVGAAKGEDIGVVQYLAQHDPDVDAIYRMTYDLPYDFNLEPKRFVLPPRVLSPYNAQTTHHSQDAFWGMLLPITVHSRVSDIWRSYFTQRLLWDIGKRLSFHSPAVVQNRNAHNYLADFDSEMDLYYKADNLVKFLLGWTPSVTLASLEQRLFEMQIDLYEYGFIEAGDVALTEAWIQDLQSLGYVFPKVQTK
>Ech345
RLCDTDIDECSSSPCLNSGSCTDQPGGYVCNCSIGYEGTHCELDINECSSSPCLYDGVCMDEVGQFVCHCALGFAGERCELDVDECLSVPCANNATCEHGIGNFTCVCWEGFEGSLCEVGVDECASDPCFNGATCSDLVNRFQCSCRAGYSGVRCDVNIDDCAEQPCRHAGTCVDGVDSFQCVCALGYEGELCDVDIDDCSGSPCENNGTCIDGVGSFNCSCVEGFIGQRCQEEVDACLSAPCRNAASCTSTRGHFHCGCLDGYTGIYCEENIDECRAQPCFNDAICVDGIASFTCLCLAGFSGTDCGMDVDDCVANPCLNGAVCTDLVNGIFCNCLDGYAGQMCEIDLDECQSQPCLNGGSCLDGVGLFQCTCLTGFIGSTCETDVNECESDPCQNNSTCEDSPAHFVCTCALGFEGVQCESEINECATQPCRSGATCTDNIGNFTCTCPAGYDGRRCETDVDECKSSPCQNGATCTNVPGSFECLCVAGFQGTSCQVDTDECESQPCLNGASCIDLVNGYQCTCTLGYGGSLCETNIDECSSMPCHNGATCVDGLNVFECTCLKGFSGNTCQTNIDDCLSLPCMHGGTCFDLVDSYQCGCRLGFVGLDCETSADDCGHQPCMHNATCVDGLNEYHCSCFEGYTGVNCELNINECESQPCLNDGLCDDGVNGFHCVCAGGFKGVLCEENVDECLSGPCQHGGFCVDGINDFSCICPVVFGGDKCEIPQPCASTPCMEGSTCMETADGFLCTCVAGFTGTLCNVQVDECASSPCANGGTCLDETNGFVCVCSEAFKGVTCQLAALTCAELECQNQGSCMESSSDGRPYCQCLDGTSGEHCQVNVDECFSSPCLDGATCVDLINGYRCHSPVTPLPHGDVCLSSPCGETGSCVALPDGY
>Ech346
ALKPIQPKPSVADNSTVNTSIANLKDKKSKPKKKSKTDKEKHTSGTTPKEGTKVDSKDNVKPKEAKPKDSPPTSRPDQLTEASIAAALLENNILKQALTASGIGPEDAGRNSPYVAGSSSDNQAKGTDQPPKETPKELHSLIPSRLMANPTMPEMPKLIPTSSILNSANRPPHHGPMQPQQQQQPPPPPPTKPIIPSSPEAMKTEFQGLPPTTQTKSNTLPSEHPVPTLTVPQSTEDGRAGSPAYSDISDANDDPPIVAAKPREDRDPYAFHDTPISRAQQANKPVPEDLRRVEREQLAVPMFSPLTEVARERGVSNESLAKSLDTMRSTPTQSIKLETTREPIKEGPEAKKARKDTQSPSTDSTYRPQAQPGTVFGGQYSFVPGYVAMDPSYHQRLISTDPHYRQQHEQFIGEQRKRAEAERIEREKREQETSKDKPAESLEPRPIPKIKTEPVTPTKRDPICESKGMRPEKDHHHLKRKGEVSAEAIRGKQLDFNKPGSESPDLNATNGASKSTEGRTLQEQQREEMRLYSLYDTKQRELQRQEEEQRKVKEQEGRHRSESSESRKENRRTPDREHSRRASVSPRRDASKEQGSSATSSKVPTDEKKHRESPLGKSQSPHDKSRGPGPPSRRVLETYPAYLHQQGYVHTAFGPMPFDPNHPAYQAVNPMVAYPTYIPHELHYPPPAGPRVISPIWKSSEERGRYELERESRPTSPPSSSGSKSRDSSRERPTKALDVLQQHANQYFSSHKNERPTRSPEPERERRPSTSPHRAASPAGRKTPATPTTRAESPRYDATRRHGPPFPPGHLLHQHMHTHQHTHLGMGYPVLQPYDHY
>Ech347
EEANANDGTDSISSRPFSSTPKVENAPKDKTRPLELNKATFVRKENLEARPKVSPVVAPDKGSRKVGHRTLGSVDYSDSSISSSSGNGEDAVIRRREKQHYATPRKHKDHRKSRKSNRSKRSGGDGNQLDIGLKQESDSSEDTYGRTKTPTHRSKPQKKYRSSFSSDLDDDFDDGLERVMALSDKADACLNIVNSVLEMTSFDKEVDDALQEQINAFRANVSESDGSLHQSENVDSSLVDSDTEDDFIKHMAAQTVASAIAEQMMRETDSLPVAPQPQADLPLTNGFAPKTKHSAKDDFNKTSDEEVAQEDMNLNLSVDLEPFSFTTTASLQETNSLDCKNGLDRSEQLDLSHSPESPRLKPPVDSSHSMSPRTCLFRGPQDKIFTLDEILDALPETAVDGNSEQSSKATSPVDKAQKFTLLECHSQPRSPSPVAGSPEGSPRTEFPTEELPAKDSQSQDSPPELVTQLQDTFILKGDAMRLEVQARGHPVPEVLWYKDGTELQHGKNLQLKFDGEDTWALITRNIKAQDGGVYTCVAENSLGSTSTSAVIAVA
>Ech348
MAASAVVLLILFGILLVRGSWALKNTLHDNYTAANGDNTSFEIGNNGSSVKLVFRETSTWQLMVNTSDEGTFEFRSADRRIFKPTEPITVTVTENTSFPIYVTVNFTGEYIGESYLEMFNIDDAFTPIGAVEVSVHPPFQTLGIIATVILTVWLVISYVIMAAKVEPRVLLDKIKPPWGVIMGMVCQFVLMPPLAFGVAKAFNLTGALAVGLVLVGTCPGGFFSNIEVLLLDCDIVLSLTMTTFSTFLAVGMMPLNLHIYARPFVDGNSNLETPFQSLLIQLCGLVMPLLIGVPFFHRFKKAREICLKLVKPFTLVLMILGVVLFIPSQYYIFYGDWKVWTTSALMPALGAFLGISIARIANFNYTFSITVAIETGCQNTLLAVSVAKLYYKDPESDIVAIIPLLIAMVTGFEGLTVAALYYIGLFIKGKMKKGSDSTSYDIEGADNNQTECAETSLHPNEMVQLGEPPGLQYAIPGDGFANGRCSPRGVPEKSGRPLALGAPVGFGNSDGEVYGLGEADGYEHEEMRETSLYPVEVPDRPHYRKDDGPNGCVNDGYTADRNEWM
>Ech349
SIHEELIPRRRNFSEEVRHLISGVRKDDNTSDDAGNGHGGSQAGNSCTAQANSAAFLEQCSHRNNTCNNRNQTMSHLHRNDSLGRNVEMVELDHSGLAMAHVGYGGGSSSGSSVETIFNNCDSLRSPKKTTPIREQNYEIMASFNHLREHEDTSNGNDPHMGELHEACSICHGGRKPHGVDSDKEENEYVNLPPPKNKKLKPQGSADGLMQLSEDRPEASKSRTPKFSSNAAHARTMSLPLNEDYLLMKYNENGNSKPGTSKASKGRSLSVHPSMERSDSLPPPFDNLVPASTLHGMLQELPDAEKATNERGNDIPVPFQHGDLVKPVGPIAMLRLNSISSSSNESVSSACDSLLDARTSRGASFSRPRQSSIGSTCQRAFCKRQSHSQDERSSSPPLLASTISSRSSDPDFQSRLLSQKDEDPEAFIYVRKGSVERRPESRRPESPISSAPSVTSYITRRRQSLQRAEGSI
>Ech350
MSLNFVGKLGGGGIQQVDNGQKVLILGAGAAGLAAASTFLSQGIDQFLVIEGADHIGGRVQDVEFGGIQVERGANWLQPEEGLIERIAERAGLASHRLSYGESWDARSSDKEVFPEWEVEKVLYEFSNFMEQAVDFAVKCPDGDMTMRDFLVDKKWSVRSDIIHKAIEWYQFDFEYSIPPEQTSISSSNWERCSENSKFVIDQRGFKAIFADVVTHLAQKNALRLNKRVISIDQSQKDKVYVTCDDGSVFCADAVLLTFNLGVLQSRLVAFNPPLPKWKTAAIDHTPVGAFTKIFLKFPHKFWDDKEWIMHMSDQRGYYPTFMNMEMSGLFPQGTNILVGFVVGDEARRVENQPIEETLQEVVSVLKDLYGEQAVPQPTDIMLSGWLNDPLQMGAFSVPHTSKRVIHQLQTSVGRVYFGGEATDEKFAGYVIGGMRSGQREAKRITRQVFGRKIKREGFSG
>Ech351
NSEDQEFKNWRPCLKQQLTVGCSKKSPPMSPTKKKATPPGILKKSPNTSPTRSPTRSPPMPRRSPIKSILIKRSPTLHKRWKTAVTRHFQHPMTQNHAVAAAPPTDAIEMKTVNGLNNVEPQAPKRSILKHGSRWRALAPKLVPMVKAEELDDDVTWDGDDTKHQVVIKCEIHHEDERRETDPDSDEKVYTEKSPLTRSIRMVLEPRLDAPTKKNSIEWRCEDFDGVPCTDV
>Ech352
CDCQNGGICSKVDGTCSCTRGWTGNYCQTQCVEGSYGEGCLEKCRCERGTCDPVNGTCSCPPGWQGDTCSEMCPWGFFGNGCVNECECAHGEGCSPSEGSCYCGAGWLGMHCEVKCSKGRYGSGCKKQCQCKNGAPCDHITGQCACTAGWMGELCDVPCSNGTYGESCLSVCECDNGAPCEHVTGACFCGPGWAGRGCDLPCEEGFYGQGCSQVCLCENGAICNHVTGSCKCTHGWQGVFCNLTCDSGLFGPSCMMQCMCQNGGACNSVDGACTCPAGWMGETCEERCPSGFYGVECQMKCRCLNNAACDAVDGVCTCSTGWVGVLCESPCNAGSYGANCSEECLCQHDAQCNHVNGNCTCQAGWVGEFCESMCSEGSYGVNCELSCQCLNGATCDSFNGKCFCPPGWRGSNCELPCSDGLHGVNCIQECLCQNGALCDPQTGSCTCGIGWRGLVCDRPCAEGTYGLNCEQACFCENGAACDPVNGTCSCTDGWDGDTCNVPCPDGFYGQECGSECRCVNNATCDHVTGTCLCFPGWWGDFCDIPCPNGTYGDGCSHRCSCLHGVGCDHVDGGCVCLPGWTGKFCHKRCQQGFYGPHCMDRCECQNGGLCDAVYGKCTCLPGWVGDQCHDPCRDGFHGIQCLDGCLCENGASCDKRDGSCSCTPGWRGPFCSDQCIDGTYGESCSSACRCENGASCDQVIGTCTCGPGWTGQFCEEQCLPGFFGQNCEEVCPCLNNASCNPVDGTCSCAAGWFGAHCRWPCSEGYFGEYCLQRCQCQHGGTCDPASGECTCPAGLTGSVCETTCSEGQFGVGCSEVCNCSNNATCDSITGFCACEVGWSGDACDKPCRSGLFGRNCSRECECHNEGICDRFSGCVCAAGWHGDTCQESCPAGTYGVQCEGECHCQNGGVCDAVMGCVCRSGWMGSSCDHRCPDGFYGINCQEECSCLNGGHCHAEFGCMCPPGWQGRYCNNTCPPGYFGAGCTVECYCEVHGVCDRILGCVCESGWDGRHCESPCTEGLYGEGCQNQCHCENNATCHHVDGCLCPSGWRGPRCNHTCPPGHFGENCSETCRCRNGGTCDHTHGCVCATGWSGANCDDPCPAGTFGDGCEMVCQICEHESTCHHVDGECVCSPGFHGN
>Ech353
LVNDITQRGKKLLSDLKGACDARRKMFDQQILEVHRVEQAIEHSADFTKRALHSENITALLYSQKVIVHQLVFLLRIMCTRQPIAGLDIKFLTNMQHMPNFSQLWTLMIHDPLQAASSGQPPQASAHTGSRPQGQIPTHPSSGPVPHGLLVGGPMRGPGNRLPSPGQELQQKINLHQLMSRRQNSAEGSPHSPQNRLIDPSHSPGFQPGLTPMSGPQRIHLPPAYRPVFPRQATSPAVPTMIYRAGPVQQKYNFPPANLSIGQMSKQMLSQVGINTSETIPNIPPIIPPRPSSNQSQTGLSRSNTPSSPLLVSPASSGDETIQ
>Ech354
MGEVTTAEDVLKKISAEHLECSICCSRYNHPKILDCLHSFCAPCLENYRRVQHPSSVKLPCPLCRRDTPLPKEGVLLGLKGNFNLTALVEEFTNQESLVRRQQSQIVCEVCEDEEANSRCIECKDYLCGECQKAHRRAVKTKKHEIATLEDLRSGKACFKSKMRDEIPKCQNHPTQEVVFFCTTCQVLICHVCTALDHSNTTHVYVYIEKAERLFRETAKILLSKATDSTAEFRSAKKVIDHAMQTLDGVIAAASADISKRADEDVARVRQQEDILKKKVSEIGIERLKLLETSHDTYCESLKWAEHTLEKATSVLEQSSRFEVLELKQQLVKNLTDVSEQQVPGPVESLSPFIAFSPDPVKTKQPLGKILLEEKWEMKTQFDVKGSKLAASIAAFTTNDLIVADLETHKISVFTPKGSFKYYFDTPASQPVGKLYCPYDISVTKDDRVVVINQPSKEASTATVKVFQAHNAKKIRHLLNITPLHVSKAHEDYDISCIGADENHIAVGNTAKKEITLYQTDGSLISTIPAAMIDRRLEISNQGRLIFSNYDHSKLVSLDMEGNEIFCVDTVLNGVKVKPAGMCCDRFGEIYIVLHAGQEGEIHHYSAEGAHIRRIAQHLVNPLGLTIMPNGDLAVADMLSVKIYHKV
>Ech355
MAAKKKGLHASKQRSNSSPELQLQVTDIDSADQRLGTTVKTAGWRKYGDDDSNASHSKGATNKSDGVNNSSGNIESASKAAKSPTVPVQEEAKPCKSCGKTSEIEPTLGPSVRPKVRNYRFKTRTRNGKNLAGNKQQQHNADANRIIMDICDNSVTVNSSSSETEEPSSKQQKRQGIGRVATAFVARFRHKGRKHQRRSSNTDSVSSTSVKDVKLESPRPRSKSFSGRIMRKLGTKDKSSNCKDLPCRDFNTRRKGWPHAKRIQSCIGEVFTGKGTLKTKGKSSKAELDARQPRRYTPVINLEEFNPEDYPIESEDDIQRVLREQEIREGVDPPPGYQPFDHFLTKVETHAEAADTKATSPTEKNSPKECKEEEKPGPSAAAAVAEALLNTSPNAGYPVLAGSTHTTANIYDQYGSLTPEGTYIPRTVHTQIDYMHCLVPDQKSIMDSSFYWGKIDRFEADLLLENKPEGTFLLRDSAHDEFVFSVSFRRYGRTLHARIEQWKHKFSFDAHDPGVYASDTICGLLKHYKDPNFCMFFEPMLTTPLPRPNPPSLQELARATICSNTSYDGITHLALPRTLKEYSREYHYKQRVRMRRFEVPEMPVVVEPKIGVITKTCISR
>Ech356
MADGLVEGVSLDEVRSFLTLDIPSVLPHELTAQIFCLLSAKDLCSASLCSRVWRERSNNDQIWHRLCRGKGWQRYSEVVDLAHEVPFSPSYTDISKTTPTFHSDSIIDKCKGLTPTCHWKQIYMRAWHLEQNWHRGRYRIAPVLRRHQERVTCLDSDGKILISGSLDGTVCVWDLLTSAFLCRLDGHTDAVSCLKLKDDICVTGCQDTLIRVFNPHSACCLMTLNGHQAGVECIFIVGDTIVSASNDKSVRVWSLSEGICTQILRGHTDDIESLKCLGNLVVSTSWDTTLRVWDISKKGECLHILNGHTEVVFCCEFNERIIVSGGGDSVVKIWDTTSGACLRTLEGHEGDVYCLCFNDDIIASGSADSTVRLWSHSGTRLRVMQEHIGVVRCLCLLGNRLVSGGDRKKIVVWDATNGNLLNVVHRNPSLLHIMWMNDTRLVTASPESPGTLTVMSYW
>Ech357
MQHHLVQLLLRLLLLFIFLPHPGQAVTTSKPKSEAFWRKFCGFFCPFQLSCDSDVYLSNQQQVDLLNSQEFLDILELFPQILIENEKLQHTTLVRLEDHQRDLILLRYKDFFHPRDTLPLARQKIVDKLAKGEQSFGGIPAAEPPPRHVHLTEGQIQKLEEETFRLEENQVKEDVAHIREGEGDVGTPDWHEAESFIRNYVNQQRIRQSEQKAKQQTFTTTGRTTENTTKRRNVISFDINHLQEQALQTNLNIDQIRQELERLGHKLDLSSYPLKDLALEETYPEPEPVEPEPRRTTELVLEEAPNAQEIISVSEHKNSGDEDDAPHTRNVNRISDKSSRKTLKPQRSESNDARTLQSYLHHHRRTQVPRSQRLTQTLSNFYDGSSLTSRSIESTEHRGSKRNSKGLRYRSAKRQLRQHRSHLLVHEPGGIAREDESSSDTNADRAVHRRVKRNSRRKRETFKMQVCPAVETWSSIVLAETINGTLVQLAQ
>Ech358
RSRKFLPNGLTSNGSSVENDVVKNSSHKLKMQSFPTAAGNTYSISHSTLRRQPFIPSQSSTELVNGLSKPATKHTRSPLLRTNSDQGYDPITYAEKSHFKRLLIPTRSDSVDEVFVNISTEEDRITCKELFTNDITNIKSHHSVSKETGPKKANGAPPRMSSIEGKEHRETVEEPSLFESFTSTATQILRAISRQSSLEIEKQSPKEVKGKMSTFGKSIIFCDPEINGHVDKEVYLNCNGHKSVPNGYSQGSSSNCAIDDIFQKLTVDSPASVTNGITPVQNGYSSDKEGKEGIQQTQPSHDVKIYNSSTSIPLKPLQTNQPIIGMNCVTAQGEAYHKSRPLRHLPHMGVGRERDSSVESVSSSDDSLTAYPVEMKNSDQSYHFKTAEQTENNPICTYPNIPSKKHIRTLSSDSDCDSFVHITNGEGQGSVSSEGDANCNDTASTVLPTSTHNSSQCNGSVATCTLIEQVPSNQEPNTVKSEVTKQLELKSLPDTKLNSNSQADDLTPTKDTCTPTQNGASPEDKQVLQTSPKPSIPFKKNDPSLYLRYYHVFREGELADLIEQHVDSLHIIRNYYDHANWCVIAEKVQVWTI
>Ech359
DSKGKTSKMEKTPKYPKKTGHQEITASRGKSLSRFRKRKAHGDQRDSKKHKQSSQDITDKPSIVAADPSELKSVIVEGSGLKRQEGNKCPPHSNARKPKKVMEDQHLRQSLEDNAVVSPVTVASSDAGCQGCETIESEPSPGYISPLDQSVNSNGRDSDSYSNGSQGTGSRANEGWDNPPNREVPREPEVSRSYTEVGVSSRQVGTEDRIVIPKGSYCKGGSGCSPKPPDSLLTPPLSDTCQSQFVLPPVSSLSDTKPKHYTTDSIPTMLTSNNNNPLPVNKGFHQPAVSPEVELVSHHPGPTILSKSHPANNTEIDCPASTKTEHLYNTHPRVITAVSTAYAGMPYANYGQYSNFQQYANPVNLAAHGYQSSPYSDPYKNFRSAHDMPMDLSYNNMGSYANMSLLHTNVTSGGAPHPYYHAAKMGYPTAPDSGLQVIHDRGCLDDATKGTNTKV
>Ech360
ETRLGKIVNDIRKNTLDSSLSTRCKKLVRIWSKQFVRGPAPSGTPSSTKQPSSTSQDDTTSRQPTPPTQGVTSKTPSGGKRTPKLKANTSTTPSSTSTVDKKKSENHKRRKVERSSPGALSSTGSTPSIPKKPRPAVNTTPTSNATKDNQQDLDKKNGMPVEKDASKTNLQSSKSAFAKVKPSDSKLSSSRTSSPALKAKGASSPGLSKLNAKTSKVLSKSPLTKPVLSAVNSSSSSKGSPFVVAASKASRSSPSVKAKQSTDSNCVDSSHEETDETRKDNEASKSDSALSRLQNKSPKQSVHKNLSDSNSSSATVKLRSPSPSISQQQTSFTIASSSVEYDTLRAGSQSSELDPFIPESSKTSFSMFDDDFDEEGDNHSDEKYSQMLSQIDTEKVLLSLAPSVESEPTTPGGNLPIEMTDETDGGVDEGEVCEEQEEEEEEVLPSKPVTVEDIQRIHQAEWDGVNGCYNNKREWFDWTQSLSNATIDDEALHILPYICLD
>Ech361
DADLAAAAFTVTRPREEVIDFSKHFVKSNIMTLMKHPNWRRDFPFNFAFSFHWDTWLVNLFALGIAILAIWLIMRYHPLEYRRQAATGNATQEQADSYTLRNSAWTLVCIMFWQGHKSSPKSYSGRIMLATWFFFCIVMLFLFMLNLSDFIVIDKTILFINDPVDLLNEPLLKIGMVRDSPTHNYYSMSTNPDDQQLMTLMGVLDRAPFVQKLRDGALRVRNDNGHYALVSEEIMLSFYTQKGPWCDLYIAGDPVKKIKFAFATPSGSPLRDQITYVMNKLGQEGVLQDLAERRWFGDQKCENETIWEEESLLSINANDLEGIYYVLAMGVVLSVIIFFIDVLSFWQYGSCSNSGTQLPPTGQVARRNRQGDNGIRLTDNPSSSTPPPVRNDGYDYGAKPTEKSPNLWI
>Ech362
MSLHEALGHHVQEDAPMMGNGTGHHMPDHNNDFAESILISAWILVVVSGILMCVTIPSNFLVLLAFIREKKLRTYVNFFIINLCVSDLCVGLINMPLVMLESVLVLKGKGWPFGHIPCHLKEASKHIFFSTSILTILIICNDRYQAIRHPLSHLQRRTTKGALVRIAVAWGVAFSMWMTFIFVWGVVDGERALPENFCTAMYNTNHYTTGVAIALSLWIPYPLILVMYCRVYRTIQSVSAKAEGKKSKGNGKTPKSCDGSSGTAEKTEFTTSGIGSITQDQIPTVASGAVELKFCCEQNGSPLGQRSDGIPQDTTTAPHHPEKGKDSRLVLFPSTPSYREDKDVTKVAPCISYDEVKLRRSGGIRVEHKKASLTLTLVVVSYAICWLPYGIIAPITSICTMHPGAFPPLPEYFNAAVIAFSMVQSAVNPFCYAAAQPTIRRTVWKILTCSDFSPKLGIKTK
>Ech363
MPVKLLATNPFTEPARLEYEPSPSPATRTYRWKRPLGVLPQHLRPSNNQTRGGLVLAGRSNNQARLSDARQLYSMTQVATEHLKSASQQGFREETKSCDLDSYRLGTPSYGVNNNNHTNQKSSSSKTQLPNIKPDEGSRHGFEYRVGRQTYSRTEVLLKLQRRRKHVGRQGGADSTGVADGRLSKDLPGINMRESPPDSREASSITRLTNNSSDSGCYSRESTGAKSRSPPSKGRKVDCSLISKVGQTIDSSVSEVSLYSSTDIQHESNRHKARIGFVEVATPLNRDKDDVEILEDRSASTSSPVVSNDVDSVCEELQKIVLQRSTPQNLICDTACATHYREENNLSQASHISDKDRLVRAMQALQPPVPHVVWPENKYYTPHTVFVYGSPSRLAPMVIPSHSVDCPQCKLYQASSYGDICPPNSPTPWMQKEYGFYPVERHFLSK
>Ech364
PDAPYPLSPIKRDDRDVLDTSGLQLSPSRQLTTHTASPMSVDSPMSTSAHNTTPGTPEIITITRKRIVQNEVTYTQCEPVEVPPPRPQLPIMATVERLPAPTVQTVPTVQTEKRVPQNGQHYPVEVKVDRIPVTNYSIQEPVIDSKTPGKPHHPVGGFPLSPRKEVTFQDARGGVSEKPTGPQALAGSKDSPSFVQEQEIVPTKIVPKEVAPTWPIELEVHIKNEGMGPAISDVEVKDTAPISQSSPQPISSSIQYYKQTTYIQEPVSPATQLQPLEDKIQPIMIVEPELQQGAVIQKEPNELPFSSANLSAQSPPPQYPTYSDRMKNKPPPPMYPTFSDRHRKAATGRTEEVSPQVANGYHTMNDDRGSGRVKRASTG
>Ech365
LTLKDGLLRTIPVTVTAPLTAMTRSRINHNYIPLHMDNREYIALDEFTAGEDLQALSFRKGEVLTVLQKESKNWWFAYNIQHNLGYIPASLVCNLKEWQQKCKNSAAFCNLGCTDTDDVFVSNREKTDESVIQRQEERKCLLDMNSNVLGVCGCSKSISSSPVRCHSSPSLQENAYSNKETVNVSSEYIALCLEHMEHQKLCEMQRFFDAKLSQNLAPSPQRSSPFHSLNYSPQQSPPDCRRDLKPRILMRSKTEPANIHSAPPSPHRRASEETVTKLSKENVPCLLVTAVSVNELVLNSPARNNCNNKQYTTPRASQRPELTLLTCQEEGEDKRSTNCSPQTDDSKPAKLGDTIAAEGGKSQDSNRGTVTFKMENSYDPVATYLRLAECTSGPPTSIH
>Ech366
MKEKYSNFAHEPQSCIPESLQEDLTWALNVLYYHGYFYRDWVKVKGQTVQTPISRTLVGEPGTTYKYLGLRLFTIPWSFGDVQPENEIEIACGVIGKLNEHFKVASRKLLLEKENERLERAITRTKSDEGTPSCLDKEESRGCESRDGGILSVDDGTNFNVALINYMDPTDLDVRLKPEPYYGMGSLAVSWHMDGNLVRGSTVAVYSQTYS
>Ech367
LGYSFSSSLNETEMYDDPYVQSPLKETIILSYSLTFFFGFLGNLLVIFVIARNRSMHTVTNFFLANLAVADLFVSLFCTIPKLLWFVSSSWEYGDFLCKFHNYAMSVTTTSSIFILTVISMERFIAILRPLETRRLLTAGRLTVAMATVWIASVLFNIHSMWYFHVDYVDGVPYCIPNVKMTSPHVKIQTVVFFCIYYVIPLMVMVILYGLIGHKLWVSSKLRLTASDCEKPDRPKRNIITRLAGVRDIFKRRNQTPAPSCDAQKQANNGGNVDASRQGPPGTFEEAQVLIQTQISTKSEENPETQKIGPFFLDEPDEDSGQMSPAVDQSCIYKPKGDPDHEISIRIEMAGNKKEETRETTLTESRNGPVENNACKVTTNNNQSKASDAAPKVSKPRRPFSAARPLTISKSEKSKHKKSKKKETVSARKKVIKLLVVVVSSFALCLLPYQIVALVLPFGSIHIPPFFNPMIYLCYFFNSALNPFLYAFLSDNFRKRMRETLTLRSSTRQRQWKQTQWRMRSMTEATETETVYTSS
>Ech368
NPSQISQLVAAAAAEVQPPPVGSVIPGLSLVGPNSGQPIPTVGHAVPNTLQAMPVGTRIPGPVQPPTASQPQAHVPGAAPEMVRMPVMPGGVFPPFMGFSPQMPPPGFRFPHGFQMPPTSANSPAGGAVPPSGVPPSLMIPRGVPPPTSQPSLQVSNSMKVITSASQPPVASKPAIAGFEKTDFKIPGLGGDPIGSKGMDIQAQLMAMQHQAVLAGHTGVPRPGMFSLAALPRGVVPGGTPTSLMGIHPGQHGALPPAFNQEIRMGMRPQSMLRQPGAIIVSQQESSIPDHSKTVKSDESRPSSTGGSDKGEIGPPQGLFVVPKPPTSILGKFKEPAGQKASTPGLPGKNDVDMREEKGQPHEGPPSGANHREGSLAAQMDQEKMGLRPPVSQELLISEGNRFHLQGMRLMRPIIGMQGQPLIQRAVAPGFRMRLPGPGQQFAMPGQMIRIPNQGMQPGGPQIQVMGMRQLHPGMMGGSVRGMMPPQGIQTAGGMPRPGGMLPPGGMPPPGGGMPPPGGMLPQGSMAPPGGMPPRGSMLPPSGLPPNSRLHPARANPAAQQEGEGRDAFPQGMRGGPQIEGGRADGERNPETPSERGGRSRWGPPVPGPERERLIPERERPIPERERLIPERERLIPERRAAPEPLMGKVDQEFSERDIDMRERKWPERGWQDRDDRERGGIGMRDQDWRMPPGGPGGPDWGRDLDERNFQRHDEREMRRPNFDREWKRPGDRDQDRDKFRQDLDRGRDIDRNLK
>Ech369
MSVGVYTDMDDMYDFGNVTNATSVAPTTYVPIIGAVSIFTGVLLVLLSIVTVAGNIGTIWAFRSNILLRQKPSNLLILSLSCCDLAVGASGLPVAAVHTGLGYWPLGKPVCIISAFFSVIGVSAAMYTVTAISIDRWLLVSREYPSYLRIQSSRNVKLQIAGAWIAAILISSCETILWVVQSFSNESMAEGTIDYSLQCISPVRSDPIFTLVIFALLFAIPFLVMVISTMRFVVLLRRRLRKSRKRRNMSIVSSINVVANIKREPSATSSVDNSVYDNKAFDDPSKKPTTSEKPKEASQVSVTFDKKTQSTDTTTAVTRKPVKHQSLGQTGRGKSFFGLGSDASLGASTTKGRRAIKMKNRYMKPAIRLAILLGVFALCTLPYPIFIILADETLEGPRNHLSNLLLSNSGLNPFLYAIMHRKIRLFYINKLTLPCCRKRNM
>Ech370
KTEEDGESSKGNSPMCAEHKNTLEEEVKMDEKAFSKLLKSEGTGDKSAKADKSEDEMDSSAESPKEGDGTSRVRRKSIERENTILSKLLDGDTQSMFGSGKLPNEQPGFVCSNVVSTTTALQKSEQEMEKNPSCKSDKNMEGVGAAGGSNGPKKRKNVLLQKLLMEDVPPLDKVPNETTCQESTTSPTVTTTKPGMSGGQPSNIEDNSVDSFGNDDDSVVQHLLHGSLPDEVDTSQPNMIMDFLKELENVPDPTQDSALMHHLLNPSESSGPAQNRYPPNSSSVGVPSQNNQYKVPMGPESLPGPGPHQRPDSSGNMNNPSLLGQGVGHDSSSTMHHGMPSGMNSQHRPPVSRTNSRDSFTGGSGGMHQNSNNFGRFGSQQQESFSMDGMQNVMPPNQTAPMQKSMSQLHLSGGGQQQNPFELDPMQ
>Ech371
MDAWFERAGWLALYALILGMAFILWRKFVEGGVCRSGERMDGKTVVVTGSNTGMGKEIAADMASRGARVIMACRSMERGNKAADDIRRKLGGGGTLIVQQIDLGSLKSVRMFCKTFLKTEKRLDVLINNAGVFFCPQMVTEDGFEYHFGVNHLGHFLLTNLLLELLKKTPNSRVVLVSSFTYNFTSLDFDNLNYKHSYGRMQAYMRSKLANVLFAKELARRTKGMGIDVFSLNPGGVHTDITRYLLPQWAMPVCDPLMALTIKSPRAGAQTAIYCAVASEVQGMSGSYFSDCKEKAVGKDGMNEGIAKKLWEVSERMTDL
>Ech372
MDFNRIEAEERHIFKLWTLCRVCGQAGEKLQYCLDNYNDLLHELYSLDTSKDDPAIHPQMVCQNCRVTLQPYLKKVPKSKIGKARLPSLPALYTFKRHSEECDVCDRASGLLPKRKLSMDLLEVSLSKAPRQDAGPEEGDGVVGNASAQSKGSLDELGASHESDRAQVLLQAIQGAIGEEVTIDNADEVMDRPDEQEGFTKYVYLNMIRRFKARGIKEDKTRYSVDVSRFRQKNFASTFLTCSLCKRLPLKPVTTECKHVFCETCISDWLNFGNVCPKCEEVIVELSDASEQLKHLYLLLDAPCSFASKGCEMKLTPFEINKHEKECPYSGKTDQSDSSDEDESEQQESVENTDKFPPRKKKSLRFVTQRVATSRTEELTEFVENMCAAGTEDKVDVLFYMLKDALFDCEDPRAKDVDFLWRNKRKSLLIRPKGRRAAAPIPLPRPQRQVSRRKGTPRKRGRPRKIVEVCVASDPDLDEEAQEVEDDREDTDATWKPPSGVGRRQGGGDTEESMEEDGDKEKESETINSSETETGADQGITNTNILVVQVVEESAQGTDGPSVSIL
>Ech373
PAAAPKSLPLESFSSMESLCSSQSGASMSGMSGMSLSAMSASSMVSCHSLKSNTDMSTAQPIEVSLGKSHKRGKRRNNRQFGVTSTPLSAELTRSGFAYSGENSYASLIGTGMTPLANNTRGISPVPSSGSTTSTPPVPSPVTVHPHQGASRSQIPSRQEIPDEGLFSADGNLTMAPEVLALLNSLNSDPDDTMFNQGRGSATSSRESPLLSSSSTSSKPKKTSSSRESLLGSQDSLSMGMVNPAFVDDTVEFINRSVPMSSSSSVEVKYNKGSSSGIATSSDYKRRRDSNQSRSRSVSPGDVFLPDTASPKCSLYAGSPRQSPARLEPGVTSPRGGSPSAKLLRRTSQSSPARSHSEHGSESRGTPSPHEAIAMKVLHDTMKHMNAVENMQRFTRMKQGKPHQQGQTAEAAVPASPSQSESPHEQTSRGPWKVVDRKSSPIRALFTGANAENSPAQQNSTRTPQKPDQGAYARRQGSPTWRKPSPVMQGNPGVVSNNPLSEGPYNSNQDRRFSGSNGQFQGSSLQSSNAGSLESINAQRIRSLKGNGFHNGIDTPQQMPISSQVANERSRPLSSVNDTATLPHTRPIHYVPPSDLTPQSNSKSPLVTPAAPSYFKQPAHQSSQSNGFINPQHAASGLNATSKERPIASSSNAIPLQPSNYYLSRPESSQSTASSVYSSTSSIPSVIHVQAGNSPNHHGAPSTQNHVSYRSNENHSNPQQVPPGASHQAVANGGVGTKLQRGRVGSSDSGRSVTKKVYHSSPC
>Ech374
KDVPRGYRCELCFEEFSSDLSMVEHYSDHHRVSFQEGDPVNEKNPYEVVEVGETDGKIIAVVVDPDTECINDEDENVYSLIRKQIPEKATGKYLRDTINYRFALETVTVQGAKFTYGKSIYRCLFCDHHTYEVEMMSRHMFDSHKNFINDYKVGKYEKMFLEKKKKDGEEFRGQITSLSNYRSCLNPLRHKNTRLKVKQRQKKKTLESYPCQTCGKVFKKARLRRVHMETHRTEKNFLCDECGKAFKSRNRLTAHRRSHREKIFKCQQCGFQSKLHSEIHMHRQVHSSGCVLCHICGSAYTDRSTLTKHMAVHSMDRPFPCLFPGCTWRFKTEPLCRAHYRAHTTKGRFKCQICNYLFRHKHHLSRHLGAVHGIEIMKHHPMRAEIVPTGDNPPVSMEGGATDMQMIQVVLNNQEQQEVVPGGYDIIVNMSL
>Ech375
RPAQFVLPQPFMYPQFYPFQGGLALPQGYPMQAAFAMQQDPGLYNTPGPWNQSMVPLHQIPGGGPSIVTTTSTPVFTSGSTVGHVMNAPKMYLRKSSIPTFAIPAGFGRLGGSSAIAPQSSSTTSAAPMPPPPVRLNKSESFTESHSNGLPDTALAASSIRQRATTLPITSLEVNHAADQQVESTAEVTPLATQANIEQEAGNKGVFSPTPSEGSVSDNNEQVLTPDGEEPKWVESGPIARRPQDPKEASPTTGESSSKKVVFTEDQFKLAEIGKAPVRTATTEAEKKVSLNELRKNQVRQDLQSNTASGAGVKVAGQQETPKGQ
>Ech376
MSSSEYHRVMEEGLTRIIRCGICRERFHTPKILPCHHTFCCACLEGLSSSGEIVCPECISSHQLPTTGESFPDDTKIAALLELEERWLLGIQEARPGDNSGELMSLKAEFHRLRANVNDFNKCVDLWDRVQQSSGEDIAGISNGKQIESAVTLLRRRRRLLHQKLDEFLKEETAAIQARAMCEYNRAGEYCSFVESRLQDFENHPDREELGHMRGQCAAISHQTSKLLNSVCEQTAKMPLKIIKATDAHRPPKTFYGIDVAVQAYMEDDLMRKFERSQNLPPIGYVPPLRSRRSSTDSNSTICSRKSSVALPSYNPKFFGMDQVPKKIRQYGDIHKMKVFGKSWFQGVKKRPNGGPAGLGVVRDNLVAVTDSVNGCIRLCTSSGLSPRRLLTHDGIFSNFGNPQAVCVDLPHRHLYVTDKDSACVVVLDIDTGEDVNTITCAGHRPIGIALDSDSDTLYICCDETHSVVMYRTDGTLVGQIGERGRGPGQFLHPHSLAISPENRLWVTDTNNNRIQ
>Ech377
MIISDRVFNITMTAAMRGNMSSLWMFFFVVGITLQRSLAIYTFREQPSDTSALQGSTVVLHCSVEQYINTTAIVWWSRDSVISHNKDLKLSSLNTDQLQRYSISGDASRGEFNLRIVNFTATDAASYRCQMFAASTHEGFFKFSHTAELTVAPFDPQCYVKSSVSIPMVGDTVDLVCESRNPNYMGELRWMYSAKSLPSFLTGNTSRNPVLRNVVTRVLTYKDYDARFMCFEQSRTCFLIPLRRFIPVLLQAADENPMIGDNLTYRCVANKDLRPLAYNWFINGHDTGVYTEEFTFGPVNASHNASILECAVKHSTGFKGNDSVTINLQQTLNGGSSTMSPDTGGFSRPRTSTFGGGLSPGLESTSLLNALFENQGNAKTQEDTWDGLIMPLVISASVVGLLLITVIVLLTVFLSRQRASNRRVTDSKTTDTRGPPSDCVPLDYVANTITDSPSISIGTLKGYKNPAGCGSVDTFELDTDPECQPEYFTLEHPYSNPYYEGIPGQAKLEQKSIDTENQCSEFDGIEVSETITPDCDLTARNRRFSFGSSRPPPVPAGPIALPQVSMIIPPEFGGNDAEVESLVAAYAITDVARPSGTSDAKHRGGSLKRPLPARPSEYRAPSVTFVEEQPFRRFGSLKSLGQPAVGAMARSNSLKRPLPAKPKDDAVTPGHRTPDPYRAPNSLFANIPPFLSSEASAVAVLGAESDRPSAVTKTHKFQLRDVPQKYQRPANVNLERLSAATSASEGDYAEIDSDQDVTETDNLLSNYQTNENKAKTPSTGIDDSDSESKDTGSLEIEVVFEDDYAMVDESEDQSDSINDLRNQSSPTLQPKLTCELPTDSDCEDTVVSPLKDTHQENPKLNKDGTLQYARVQKPKCVSGSVGDAKESSDGVNKRPCALDLSPTSACFPTETPDSCQERAFVQTAEPHYALVK
>Ech378
MISWLSPSVFFLFISSVNIVPNLGSLPPEAEVSYSKSDDFIIGGLFSMHFSLSDLCDYGLLKTAVHRSELMIFAIEQINNRTDILPNVTLGFDIRDYCGLESIVASVALSLAGIIGTDDGIPETPRHGQLLGIIGTGGSATSVATALVTTVYKIPTIGYSGSTIELSDHDRFPYFLRTSPPANLQARAIVDILIRFNWVYVGLIYSLDSYGIHGAQEIQNLAEENEICLAYAETIRESATENEVQEIVNKILRFNRASVIVFFCSSIGGARGILPALIRTAPSHPGITIISSDSFASSASLVEWGVAHLTEGSFLIKNYYKDVPGFQDYYRLANFGDTDPLNPWVNAVLTQCRQDNTCSKVTRGGHHVADAVYAFATALDEILQEDCEGDVDCLLNGTVTGENVISHLRDIKFEGVDGLFEFDDNGDPVGKYKVLSMQQDMDSSYNGVELGVWDSRGTVGDRLDIQVDGLRWSYGAEKLPRSICRDECRPGYKTVPLEEKCCYGCQRCPQNAIVTNSTECVECDQFHWPTLNFTTCTMMIPSHIDLQNGITIIVLVLSSFGIILSFIAASGILYYRQHPLIKATSRELSCVNIMGLFVAFLSVFSILSYPSSVSCFISDASIALSLTLTYAPTFLKVNRIYRIFTSAKKSTRRPKYVGQRAQLSIVSILTLVQ
>Ech379
NGPSENHNSPTTTLPMHNSTAPDFIKQDPSGQPAPNMNWPPAPPLVNGFSGTEGYPKMNHFPQTELTKPNVGDRLGEGRREPKEAGSDGPQVKKEPGEPMGIPVPAHPLHHHHPHAKYAYAAAAKPDNAMTNPPSAKGPSYPVAPITASSKPTGSPSPPMHGHYFDKKLQMQSSAAKEAQPPMLNSGHPRPTSLQSYPSSFTFPTLGSSKQAESAAAINHTQDRSTPDYKGNSITTPVLSQSPSMERKALSPADAAESLLSLSSSISARHFPFPPTHFSGNHEPRLHEQRPHEKRSLPTFLPSSGPSSESPSPSVSAVQTHTKSEPSEKKHKSHKSDKSKSESKLPKLEQSRLGVTLPPISMCTGAFPGMPVPGVMPSTSQSGISASAGMKSTGRSLFPLPSQTLLASSTKPAPREEKTEIKPTDKDLTPRKLTPAELHRKMLEDDQKEEMPDCGCL
>Ech380
DSKILQDDYTKTLADKEGLLETLQEEFEDMELQLQNSKEKHQGAVAQLKEKYNQAEANIEAKSQEITESREEAKRLEDTVESLTKQLLNVESDLQNTASSAEVRAKEISEMARNLEVSETELGSVKHDLEIAEKRLSDAQRDLVITQEDLETTKQNLVCRDEEIQKLIQEALELESNLDSSSKSLETTINSLEEKNAVLTEKCSNAMTTITNKETTIGELMGQVENAETEVHALKEKIKTFEESDTAAETTIETLREQVNHQQELLRTKDEKLSGTEEELQNLQTLFDGISEDLKSKNEQLENMKAEFSHQSDQNEIALNQKQSLVDDLSSTISSTEMEFVQCQTKYSQVEEELTLLTRAHSELKDRYDASQQHQHSMDETLQSNLQEIEELQQKLDETLGEKTRSTENLEASKLRLSEQLEESATLITQKETQLDNLNKECLTQKMETETLTAALHSDIANLQEKVSGLQTALDKTKDLHRATVEELEKTKDKLTSTTEENERMQGRLDLIQMDIEDKDDCMEAYNEQVSKMEESIKALQETKQENSETIRGFKTELEKAHNEMDAVRKENDNQKVELVNLNEKESHQEEVVKNLKAVLVEKEDSIESLTEECAALKADTDKHLSEIKEKTQDVESIEMQIENQTQTMASLKSGLEEKTLLVNHMEAKCADHSQKLEERDSLLEDNQHSLQAKQEQLEELQSKLSQTKEELDATIRKMTQEASGLLSQLEISQMDVEDREQSHQEVIAKLEQKDQLCKQQEIRIANLTAESEELQSKTEELENARVALEKNLSQFENDMKVAVEKEESVIIDLRQKTNTLEADNLNVKAELQKTQFTLENTVEDLDSLTEQYNTTCEKYELQQQHHLELTSNHSELKSEFNTIVGQKDTLLQSNQGLRQELEEAKETIRQASGDAEVERRALHEKLHTLTTEHSQLQTTYMETLDTLT
>Ech381
MDGAMLVSSSTVMPSLSPNATDPYSNVTTVSILKACVLGVVAVLVLIGNTMCLIVLRNTENGVHPVTKLFLVSLTLSDLLVGLLVCVPVIGSTALQRWPYGETYCYVVAMCHALYFNAGLSVLAINIERYIAVVWPLRYPTIVTVHRAIVVEVFLLAMIVIWALLYLLVPGRSTFYYENFSACFIDADSGDDYLGQFGMTLFIAVPMLVTVILHARLFFLATRHASRVDAITIGDINPPATIDVESNSDPAESSPSRRNGPRRQRANSVRNNPDAKAAMTFFIMAVVAGVSWTPYYTTIAWENFRTEPVPPAVAFVSQILLLLNSLWNVLIYYTRNDTFRKTSNKLFGRCFRVRTSREELLAVS
>Ech382
ARIHQLMVHNRELLMHQQELVLHIQELEMKFTGATHSPGNPFSNNASVMSPPVETVTPRSGGVLLPEFASLADSLPFDLVDQQVEEPETEDLFDNYEAIKKHREETTRLNLAERQARDRSSSSTTDSNNDLFSHGPTLPDGHNVDDYDDSYINESQEELVTTSLKKLNILSDPLDGDVFGTEENMFDTPTIERPKKYSKERASTPNGGVRVIVPVPLQDSTGNKLELNVSPIPEASSSIAQQQQRRQKNSTSSSKHANKLDISTNNNNSSWLTDSSGTLTEQSPVDLSHTSRGQSASDSRLTKSTIQYPRPVLHSTSLNSQSPGVQSDGSMSPFGNELSIPETKLHISFSDDENTENSEDSGVPRPPRALESMNFDELEVLET
>Ech383
EVTPWADLGKFWSKPPGGIYMIHDSVCQELEDLFQADLEASTKQTQRKNLFGLLQQEWSSSYAGYTDAVVFDQEGLKITDTQSSFSIQLRTSSWLPSTPVSGEKAGTVFRRPGEVFVPQARLKQLLSNHVPYMVTEPQVEASLLQFIGVKTAGVIDPNFIMTKLKTWCHDEPSSDRTSFCTSLQHITSVYQYLHENCRPNEIRDLFDDHKVVFTSEARLDPRAPVQGLFVHKNLVYWKDPSGLQQKYKGLNNRIELGGFYSHLPELESFFCGLINVDALPTIKEYAELLVQCASDITLPDNGRIKEEILVLYKMLGQKCLASPSGNRYNQQHDMFAGQQHQTNTASTQFIKRVLEDQSVFPTTSNKWVTLAQRPLICDSSSSDLQKLFEDRREVHLLNFGDRDRLGRVVDGVYKPGTMNRQHVQVFLEACEVGKLEDCIKEEFITELTKPSIPLQLFLYEICPYVQLYMSQSSTKDVQSAYEKLTSEVKIAAKLKIMRFLEAKKIEKVYRYQHDLDVFAKQTVNCGLQDLMEFYVAISISKSLQNNSDVRREVAKLFSVGSIEVQNALFNFLGNLRLELGSKKKAVKGIDESICRALNLNFPLGEDAE
>Ech384
PNKKRGSTGSRDALKTPTSMVDQPYTMMQPVPKHHGNSTAPDGNAAKPTGNSLAKSRGSGSTSSGINKAVEPKMKPSEILVRSLSDSKEPIVDTYMTMEFQPKNSIPKSPIPKPDVNVNSSMLDDIDEGNDQLTAYDNAALPEALVIPKPPESDYTFMVPSSRPANPGKEADRGSQSAVESLLKGLQKAESSSKSEYMNVEFSPKGGPVDVPPRPMPPLPIPVPQCKRDGADYMNVETGQNVKPHRNTSPQSPPSPQPPQWSKTSPALTRSNVLPQRNPSTPPSQSPKLSGGVPGRRAADLKYCMDELSLNDTGSGLSSRGSANSLTALQSGSKSCEPSPGPPSRHSSCRSSQTSLADKELNYIDVDIGQPDANNVPVPLERRARSPFTRRAAEEEKPVEATNYATIDFTKSEGLRTATSTRENRPV
>Ech385
LVGTTTFVTDRAGHLRISLLAYNLVNQSCIWANIHVQAPVSGFKVFATPPQRLGDDIVLSYKLSGGTDIIVDMTFMGFQFCKNCVTTDLKGECLLSAYKNYHEAGVFEVELNAYNNVSGPLFAMTNLTIQATFNRSDLEVSIIPGLAVVTGLEVFVTFALKEGSGVNYEVDYGVENINPVTGFSECLYQEEGDEVSTSHIYTSPGAYLVTIHAWNLLSNITHSDVVRVLNPVARLVMVEPSLMDLIGVTQEEGLRLAVVLNFSGNDSHRPTDASAVYSFSDVTLQDPMWNISNTDPYPITQLLPVPSHGLYTGSVTVYNLISRNEFLIRVTLYEVIENFEISASNGFDVIVGEPVYFSLTVTWGSNIWFHVLFGDGASKNVYTEKDRHTLLSKTYNGLGGYELSIEASNSVGGVTKTANLRVFRRIEGFSLRAPRVNRLPPGGSIAIPVSLYLKKNVAMPSNATVIMDFGFGEPLFFDLLKVNTSSVDYDTTLSHHLGSFPKVYNAAGRFNVTAYISNPASSQNISKEIWIFEEISDVETVVKYNEYLLNNSNDAQDQPAFDAGGIYVPLNHAMVLIAEYTSGNDLVFEWDFGEVPGLTSVTREPREIYIYGAPGTFKTTVNVSNPVQFVVSNVTVHVQVPVADVKLTLLDIGDKTSNVTMFFEVSTQSLGTDACYRVDFQDSQGNPVRYFGSKVVCLSAYHTEIALSEYPFTCESIDFLAIWEEGGGPHSFNITNIYDNYDQYSINITGSNIVSASTFILPQFVMKPGCFNPKVIVQEANLCNSLYHTCDPGTDYQVYLAAVQITILSKVTLQCKSTNKARFQWSVFSTGISPIDDGGMEVQLPADIPTDGPSLGSLIIKPATLSYGWHRIELNVSMVGEHPPIFGKDSIFFRVDASPLVVNIIGGDERTVHYNNTVTLDAIDSTFDPDDPGATQEDFQFVWLCRRKSYFSTTTGNTTEDVESFEKWDKFYENLIKEAIDRNDEIDASDKLDEKVIDRGGCFGLSTDAVVPKPG
>Ech386
YLSRILVHDLEKDRWWYFLAHTWIAVDASNGEIDKTFKVAAPDDLKGFHYLFFTKSARDMKDNHLWFSVLSRPPRSSFTRLQRLACCWSLLMSTMLMNIMFFKAEEGIEDTTVNFGVMSISMNTVLITVESCLLAFPINFVIVQIFRNTRPRSKEEVEIVAMNEEDETVVHVDSTGFHERSSQAEQPSSKVEEAEKNSQLQAAPLDIPDTPSISPSSNIGYSLAPESPSELTITLNPGRGDNNSAMSHNTLPERELFAGDKAYEEYIDMHAEYVYLRSTCTNFKNTSHESSQTSANNNNPPERIQKTRTIEVPVVQESVPKQEHFRLELLPECDQGILSHYITELTPEPSRNQNTNRNFSASSEASFPRQQSSPSNMSSHVTSSISISISSPSSNESATYTNYQKYLSTRLGLLYEQLHNPNPNLFKSEEDRRRALRKFKLVLSLHGWEEERDGSSSEEEEPTDEVQRLFVVKGRLPWWCTYVGWFLAVFSSLFAAYLIILYGLTFGKAKSIEWVIAMFMSMFQSIFVIQPFNVIAIAAFYAIVIKSSEYDDIGARFFRQMKSYT
>Ech387
VIVIIGGYDDNQKWVRDVRCFNPRDESWHVLAQFPGRNQRFATAAVDNDIYVIGGQADHGDSMSETLSDVWRYDSITDTWSKVAGMNKPRHGHGIAVVDGKIYVVGGKVGWAKKFNDIERYDPASNIWACVTRVKGSYLEKPVATSHEGKLYVNGYFFRDPDIIHCYDPYDNSWTPMYSFQRVHGDAIETAVVLDEYIYFLVYRGYDNYVVIFNPSTCERVKGGCKMPDGKYLYSYGATVLGDKIFVAGGSKLDASINVPYIQCYDPALDVWGVVATMPHPLSEHGCVTIEKYMPPSNST
>Ech388
ESDLSLPLSPHTPPGIILPHQPKNQTNNNEDGVEGSNSLTKPKENSTRIKTAPVSTFSPWVLPSDELKSKLESVYAERQQTEHENENDIWKLNPNPQSTQSYSSSLDSDQGVLPRGTVYQPSDSTMRESAMTTGIGKRFSLKQQLSTDSDPDLSRQYSDSTCLQSRDNINEIHSGSRSPGYLSDGTPINNNVSSRPKLSRPRSASGSGTESLKDTRRKLDDVSHKTKLRIERDREGKTSSRPSSTEISDPSELIIPQRKLRPGLAQLFGNLENGVPDEPTLDGGDVKLSEKDDKNSEVVLGQSLLAFRRRKKSMAIALSEGRLDLLSSESPISPSPKSSELNLVSQIGQLNQELKQLTQTPPGTPPTPCYIPRGGLQRSGSRGSLVSLPGSNKSPRPSFPTLSLWKSVSQFQTTFDDYPKSETPKKDKSDGEIKRVTPLKSLPKDEEEAKEGKIVSPKVLLSRIKHWSKKKGQTKPKPRPEIIKIDPVRMPSYGSTTDDEDECLTPTTPVPLLDTTNIPYHSPELPHLITLRSVPLSRDTTLRKTWHGMPFKNSEEGALGENHEGVTKFQRCNSLRAPIRQRKKGLSPMENAHLVAMQLSAETIPGSSVDSGIVKDRAAEEASLA
>Ech389
MLNLLQGTATKIAALVTLLFLVFMCGWLPGKLITYLHRGLDNSLDLHRLQQILTGMNCFAGGVFLATCLLDLFPDFRRLVARVNKELESAKMLNTELEGDTMNTKLRKEGTNMNNSTNIMNNNIEKVPPTDSRVYAYRQRTLVLPKLSQTKDTEVQPTSFEGERQFVHDTPLNRLRRHSSLKASSRSNGYITETEDPPQTEQKSRSLEPSVIALLLILSVHCIFDGLTVGLEPQPPTQALEVTVAVAIHKCVFAFSLGVQYAQRSQMGEEGLNRSVLCYTAASPVGIFMALVFEIIATNLVNLQAMLGSVLPAIATGTLAFKTFLDITPATCQKT
>Ech390
LSEQLNRDQFIKKMKIFVKNKMSKLPLIPWVSTGCVNVDQVFTNVVLLIEFATAFLPLKIPLESYNSIFDTLRDKKLGLINVSPNRILLLGRTGSGKTTLLTKYAFDWCMGKQGSLLADTPLVIVLPMRKLDQHSNLGQAVLDHVLPSETRFNASAIERFCVDNPDDVVILLDGYDEFRGKGLKHENCGNIVKMLRNECFTSCRVVVTSRPGRAGDFQNEYENYRHIEITGFSPKDIDEYVYKTFRGPQKPLGDKLLMYLEENHLKTELASLPLMLTAFCQLTKWTDGKDFGELNTISKLYDRLVESVFAHYKSKPGQQMNITIQELFLELGKVALEGFLGGPEEEIIFSESDFSKSNGTQIIEQGLRVGFLYRDEVSSFRPQSYKELTESLSAKLTESRKLSPDKNISFVLKSFQEKFAGKHLAYLCDGDESSCQLFADYLQKVDNHQRVLDLANILVFASAASKNAAHSIMSHVTDIFQFEQGKNIKQYLKGKLHFKECQKTQRLIEFCLQLNFEAGCNGAFNHLFNSLFGDKCHIRMVEISSYVAKALGYLFCHSFQKSSNETRSDASCSSEVENVLSVRSVELICVRLESSTEFREFLNCYHGSEELIQRYMSENIDSQRENVTKAQNIREVLQSSGEQMPSYLLDRPDLTFFSVLPIWQDVRRRQVDDFNLGFLLPAFNKCFLQELVLNGMRSEDCYWSEMFNMMSEGSFSEIIKLTLSLNGLKFCQTASFASSLKSTPKLKYLKVSGNQVGEDFVEMLPPLADVENIILDKAEMSSDAIVKLFEKVKTYPCLTKLDLRRSKQMNDAATHSLCKLLDEKRNWKELRVSLYDVNASSLVLLKDKLALAHGLTHVNLVHSPVPDTVISCTASILSDLPNLVDLRISGIPPSTSMCSSETVKLLTQKLRKTQRLRFLSILYVKMTSLDFLSMLNACRCVDSLKVF
>Ech391
MAARGEFAPSDFTMDIHITLSKAKPSNDEALLMKTEREKFVRAACAAFNSKQREVLKLRNDTRGVAQERIDQWREGTWGELCKRLKPPQWQKCLDFSCPSSEYLYYYTKPTSQPTTLSYNIRIPTDTSTELVEGYHQVMTILSRGDGGAATGRPYFDFDEHLPQVESPELPEVASNDDRCHIIGLLKLKLGDTFNTPESKTVQFKKLKDGKALAANIEKHASDYMGAFANHEGGWIIVGIEDTNCKVIGQEVSEETKSKIISHLDKCIKRKIWGSKQEVPTRGKHWDIFFQTLGEEKYLVEIRVNPFYGGVFQKKPESYIFEVNEDGEKVVEEMKFGVWIEATMREKLA
>Ech392
ELTFPKNSSLHGSKICLSEAFKNIIRKLQDGTMPQTVKYLILDDTQNLLSRRNVPATNLEEDIKNFTPDMKRLAVRKTELMGLLRLENHHVDWLRCVCIWVCTKQDSKIVIICDESQSLEKEHYYKTLQEFIKESNGSTVTLNVVIRNSEEITKFFQHFVSTEAYGELPTTAHDFKGKPPVLRPTLLSTESLHKTINKFISMGYSPNEISLIRHDKSDDRAAPDRCMTTPQQKECMTLYRDINQQLIEMGIGDNGIPHPQVLHAVLFFCLLTQELLVSQDGDQDATFKISLASSCFARGEHAVTPPIFLQHLLGDRSRYDAPVRDAVVCLLEKKWQYLCTLYKTFISQDHPLSTDEDLLEERKVSLLGYGTQKLTNLQKLYVISEFLLGPVTIPEHVFRIVDVQHAGFYSLILFHILPNVHAIQGTHEVPARGQCIRIESLEGFAGRENQVVIGLMPNEDILKRYRYANYIAALVSRARTKCEILSFDICLFITEMKRDKIKLKMIETYFEDDEDGSSEDDKLLAMMGLI
>Ech393
KSIPKEKYLPPLRPTSLLSEPPDIPDRPTSASIRDHLQNILDENRTIEEVEMRPKPPVRNRKSPDDSHVSALIQVHEEFIKQGEDRPLRDETFQCAACERRMKLQDSWMSDNDMNEEANNTWPRRQPLHAYDFTKQHSYDENGHTDSAPNDFDRHRDIIVHCEYCGHDGVPVHVVTEDDDATNLPPPDQFLGSQQSLMSISDSSLALHAPPPTPASPNTGGGKSLAQSLTLASENAMTLNNNKESLTSHSVKVPGTLEALADSVSATADVLQQSSNRNNNQTPSQNEAIADLSSDSLKDVSSLQMDTGTTADEDDEDDVFLKEGFALESRNSDYADLFQEEIEKQKSPNKSESKYQSLTSFNTKVILGKDDDDYDEPPDDFFSMDSPEESSKSVSKVAEKNKLTPPPPPLHKMPSW
>Ech394
EKLSPVTKKAWSAEDEFSQRMEMVQKLRHDLIHQQCRDLYNLSLLDFQKDREKILSWKTFYEHAYANDDFKFIICRVLKVGSFSWRQVIRSLYTKGSPSFKKSQPFGDYSIREYDNGRFLRDLQNYTKVLFVREPFARLLSGYRDKYVELRHFPYYKPIGSEMIKAFRKGATRAEIASGKPTFEEFLRWLVRNQEDRTGDYHWRPLFDWYHPCEIHYDYIGKLETATEDAKYIFKKIGIDKLETYPSTETHHTFSSSQDVMKKYYSQISPDLIPRLVSKHKEEFLLFNYTVPLTLSEVWTRKP
>Ech395
GQDQNVQTYQQLLCRSPTSEGIPTQPAKETEQERLIRLGEMTPFGSMVQSKASTSKKNLHPQPMTDFEKYMTQKTQDDMTRRKKVTPRKPTPMKSKSEPIKTQSSQPTHKIAPVQQDVKQKQKELSKKLKQKSTKKPTKETKKKTTDSSDDETYFVYKPVRSETSASFPKSRKRTKKTQDLKPHWGSDAELSDWDNDGNNSEQSDEDYTPGFNDLSDE
>Ech396
MNSMDIAGENVNVSDLGAEAAFLQVFTPRKDDISTHLVVLRTIFIAVDSVFIILSNLFCIWVIYRTLTLSDSAKVFMIALAAADFSVGVIAAFSVVPAATGNWFWGEGLCRATAALVTIFCLASVSFLVCLSVDRMIAVKKSLHYPNIMTRKKAVVITVGVCVASVAAIGGSWLVSPPVLYSNVSATCAWKWDNDHIIYACVISLCFFILPSSVLIVMYWIMFKISRKHTRMIANQAPVPTTSRDVVTQQPQRAAPQLPQGEHKAIKMFCVITIAFTVAWLPYSVAILYSSIQNVPVPQWLGFLVTWGALSNSWFNVIIYVCMNGALRETACRLLRNQKCRRFARCCNKSRAAVVNVPQSHNDQAYDITS
>Ech397
MAVYNYSNFSAIRANCDPELYRNITYDFVEDWTYHEGQIFSITVLFPILLLLGLLGNSAFIFVVYRRPEMRTVTNWYLTNLAVADILFLVSAIVDKIWLYAKSPVPGDDSPHGPIACIVISLLADLTYFASLCFITLVSFDRFLAVRRPQTSKRRRTKNAVPTSVGCWVFAFCVAACLIPSRSKFVKYCLDWPPGDDKYKDWPLEMYVCRSHNIWVDKFINVIQTVPFFSAFALNVFLYINIIRSLDRSIQNLGHHGMSQDKNVAMRNQIAKMLVVNGVVFFCCLFPFELMCLFQVIKSLQGPDVLPLKTEELLYEISRVLAYINSVANPLIYTLLSHRYRASFKAAFMCRGNISQRGSRRTENDAAHNNEFRTSSLRGQNATRDEIL
>Ech398
MASVIIPGHFMLPLPINKDINIDKAAVETKIRVLSQFQKVRVGRPEELAILNLQGILTTRLRRYEDSLVYFHQVLNKDPENLNALANLQYVLEKLFRLSEAQDSKDEWTRLIHSKDPEALNCLKARCLAEHAYAYAFDVHSDTKGAKRYKQSNKLYREALTLAGDDVKPAEYHDWIFNMAIAQHTLFDRLWYENDPEAGGYIDDAVKSFFKITRMIPEDPELQWDSWRHLAAIFRALKIRKISKTQIPPSLEEFQENPEKCMQKAMEITPNNPRLLARYANFLYSLNREIQKPLELLEQSINLDSTEFNFYAFTTRAMISKKFYKHRMSQQKPKTQDSAELAFLRNTLQVAKSDLKKAMSMHVTPWDLMHLGEVYYLLARNHTQQDNEIRNLVEKALLQLTRASDCQDGYMQKELYSIRGRCLFDIGEKRSAIACFKQAIDCEPSNSKYTGNFNELFDVYLNMLQDEELDDRSIIAETAFFLKEALVKYGRNNMGRFCIGKLGQHHKRELFLIEEYCTKYKNEYNDVFRLLQARTVSGTTVSTDTRKESKLHQAWVRTLPSSRAWRVEQAEASAAGIAADGAAATTAAAAAEGGAVSVPAGAEDTGSEKEVKSLESKVARMSFEEQPQEQKQPIRKAPDEARIQQFENDFCVIYPENQKEWVFYDLLNELEAVRKLKGYIQDRNSVPGTFKISNEIEMMTKCASILLVINKDFQKECKHSMIYALEMRKDRENPRYIIPILRDNSKVPVEVNIFNTFDAIGAVDWDKLANAIEQQVYA
>Ech399
RQRHNKLWRSKSESALSSSTECSQETIESASSKEDLCDLPNITASVQQGHTQEAPVLSPGLGLHLGPARRRSWSPKDSVADAYFPHDKPSTHIEIDFMRMDSSDADDCKEIQIVVPEILSPSSPTQSLPSDQQLFTQANLSEPSRLSESLSVTQPSLVPPELEIGGATLLVGESPSGFKEGIPEMTSTPIEGDNVNSKESSAPCESSTNSESGLNTNNNSATIEPQLINDIPPVEGTVKLRVNSFENQQVAPEAEVEECTSTAESAIMEEEVPVSSGTVQKQKQDIEDRLKAKAAEKGSPPLTRSGKVSPDTITQSTKESTTSERSELVLIDQPKLAESQDLLKPNTATIKIPLPSASCLLQEMPAASPTLQALEIGRIKKITEQLLSQKSPTKDLEDMGEKQSPLADKRRSWNFECSSPPPDQQTKFQLQKSSPVSSRHSMVLETKEELGLCSPSSKVVDGASQAQSLSDDSDESPRKEPFLRTFFGEDIPLEPGIVKRQADGFEQLSTQEQLEESDQKKEAEIRKIPQEDTLPDEKEMVVIIRESSGKNIKRKFEDDPRQNKHIRVEQSEEDVDKDAEGSEERMKTEEMVGDSEVVDSAYPEEGSTWKVGDVKRHTQQFEDLSVANDDS
>Ech400
MDPPGNFCMYNDSEYFVDKSLQKPDEVFLFGGEDNSMNFGGLADYTGLFENENSIDLNAYINPSGSTDNFMQLSELLPSSPPKSTILSELPPPLIRPEEAVSTNSQSYLLSTAPSDTVADLSDPMPSSRPQFMPQHRAPTEESAALQVKAEPQEQVEPASGYLYGDEIDEEYDDDDSSTYTSGPSRPTTPVLPSPSQRGRKPTPGRKSSSKSSPSKRVRFIADKESDEYREKRFKNNIAVRRSREKSKEKSAQLQGKVTELTTENERLNKRVELLTKELTVLKSLFTNVGKTAPPSLSMVTNM
>Ech401
SLTKDKERDKNKVKDTPQQRSKSPESSAARKVSPPPDAIYATEHITVFAKQGGKLKLEGASKEFSKKYKEWEKKEKKKRSSPALRTEDISSPLTEQAVPLPGYFTDGTPPTPSSPTANDPSETDNLYVIAHATPVIVEPDFEHKEVRHARSGDPIFRTQSAPPATVSNFPAVSQGDLCVSQQTVLEEDHFNTEPVNSQIPKERVDRLEKRNSFLAEQLKMDDVNLQAVQEEIVNVEEQLAEITGEPT
>Ech402
RTPIEEDDDDDDDDDFNDFKSAPGPSKMSGSSSLGAFPSIAPPRGINSGPLNSTISATSKQSRFASSGMRSLDSPLDGKSRSSYSSEEQQKIDLFQMDFEKVFPKVGKKGSSSKEFGGFQSVTANVSPTVPEDEEFGDFAQFRHSASESDLMGMQPTNGDKYAVFRDLLGGDSATSGQETKQMKSTEITEGDEFDDFKKAEPAKEESSTGGSDSMAAFKEATQMPPSFTANFQDAYPNTAPQASLFGPSPSLPSINLSPSLPEEEDGFADFKQAMPMPSSASDVNNLKSDSVSTSSSEGKYNVLRGLGSLDDPCPPDDEFGDFKTTQHSMTDSLSAFSIKSIDENTLGGMKKPMSASDLYGMEFDALGSINSATEPMAMLNLEDASENDRSDILETTPTNPVDHSFPPAAPPNAFHSMQNSGIAKLDSIDRLDLKTFELDLTLGNLGEMESKDRGDSFGEFSSAPVDMTSPNENGNLFK
>Ech403
MEDNSIRLEEIVEKENHTKLSLRAFDRRLMHVEEMSFHTSRAIQNIQQMLSLVLTQMVGSDTESSPEATPKGTPTQRVRHLAFIQDREETAKIPLEAGLTPDEQNKPLPTIHTSRKLDHFRSFSMDRTAGAEWRSSILKRSGSFAEQSIAKTQVERLKRPAVLEQLQSAKSKKSTDPKAEGLTKSKSPKKSRLSTFERYASMVEQQSPVRSDAEPMPIKRQVGFQPRPSSTSSGNLLEPRLQSHDSDSNLSTYSFTSMKNSHRDSMPRSTPYMSAPVYSTITDHIEVPNSQLSNRWSHLVSANTSVGYLTLDDNITSFDGEVPTSPLVLPQGVNRASPISDASSHGGLQQAEHHCFEMMEDVMGDERETQFILEENEDIDAEDEDAGGGIEFTVQSEVNILTNRIGNSVAETAF
>Ech404
CNDDSFRSGLSERTQRSGSDQSGQSGMSDCSGVTFIDDDDSGIVKHVVYEKCWKDTTSLISSTSSSLSSQKYSTESGRVSTLTQKKCAPLHNLPHTPKTSRPSPPIPCRLDVTHDQTPRSTNSTLQPSQPKYSSPVRQQRSPSPYSYTSLEKSKHWMKSSPIEIISPHKDTESLILEEPDDDVTIGDAAVRKHSPTYVNVKLDNKRKNARPVYVTLEPDAVSVALGTECYEDDDDPWMMSHSPASSSIGSSVGYCSLSNQILPHRVSGNGYDKLERHRQNFPVVAENCPPEYAVPSVGTSTSGLTVEDEDNYDRLSRDGSPDLSRSSDTLPDVTFAYLNLAPEGVAEIKLAKEVEEVEEERYVWTPRHNQKELVFIEAPVALKAKKQTSKCISLG
>Ech405
GIQRQDTIDSLDNFSDDGVDYGNHYPNFSDLSFSIDMDDEHALEYGITSSMDRDMRSFDRDQESLDFDNEAYILEEDGGKSKSKSMSSKERRAQWLAHKGPRRNQSQGSVDNMSSRDSFSDQFLSVDRADSLRNHHRKLQRNARPRDHVSGRKGKPSDDPNEQTVHTVMVDIENGGLKSSGYKTDSDKTERSKPKHGLSGNEEQDHHIRNGTLVTSQSCDATMSSHDQRTKKKRRSSVPLEKEGSAYSVQISPVKGQSTTEGQGAKSSRFDLRDMSGKQGSGDLYDIPEEDSEEIHDAGSTHTPIHKYLYNSIMSDQNEEEFIPDKPFAQNYASPSITTKQGKKQKRKSKDKKRSKRSPVKHLDSDADGSALSQEDQWLKNEILKEESSGFSAFNSIMSDTDTEDGAMSEHSEYITSRESSIVSKIDAFPSIDASIEYDMDMIVIEQVNARPAPQASLDGKDCPEMPDSVPDPKTPVVESPDELPKALEPHENGVEIKVSQDPQHNESVQIGDKSDLSETRDFVCDFACSDDSDAKSRENSRDQTDDNSSMEMTDMAKVKEALSNKVNGGGDSWVSQARRPRANSAGAGRTSAKDMRERYKRSRSERIMMEPVASDSSQEVLYL
>Ech406
MADRTANKLLQITIDVHIMKKKDELRQEKEDIIRKITAISNYQRRGVIRMRNLQHEGHTRKSGLHEKVTAKHLDQWKMIIDQEALKLIPDDWDIFEFCSQSQDEEYLFCHVTPSVRPITLEYSLHVLSAAADVTRVVRNFEEALAILIRKQLSERHSKPIESQQLDFEFNRYHSNSACQLCHDLKTTANAQLQIFQKTIFIYKDKGKSENLSLDREEITQIFDKVLSNLISALANSSGGVIIVVDDRNVFEVEDGKLSEKYQDLVTECLEEHIRNKIWGRMNASPTRRENWDVQFPIVGGEKIVFTVRVLAFYGGVFEAEPMAFTMAETSGLFKVIKMNFEDWFVSMMKRHLE
>Ech407
NKPCPDRDSKGTEFVVGFMETMSPSVNPRLYIVGASTRSTRVTIRSQALGEITRMISHGSRVKVIDGSTTSALLVTADHEITVYGVEEGNSMDSFLALPTDALGTEYYVVSYSISPRLERSQRKSQFMILGVLNNTVVDISLSGSVEHEGRRYWKGDHIRLTLHRLQSVHFASEDDDLTGTRIVASKKIGVLSGSKCADVPVGMRYCDHLVEMLIPVNSWGMNFITSPLYGRTSGDAFRVMAARDGTIVTASIYGSATLDAGQYLEMEIMSNSSRTITADKPIIVVQYSLGGDADQTKGDPFMMIVPAIEHYSNNAVFYTIESSYSQQMLTNFANVILECHQVRGLEHNLFEVPNSSFSRLDRLRHTMNGREYCTAQMNLANGVHFLRGASPDENFSLTLYGMGITEGSIAYGMPAGLRLPDNECEAGLPIIPATSTLLVTDKANPTVKAPTILINKDEVLVIPASSGPSVNEIPSHQPSSGKYLTLAVFVALFSLITIFILVVYIVILRRRIRKLEAERKVYSRMQLSPVMVGADGYIGLDGSQHPERDYMPLNNPQGVWRLGRMRRTARSTTGVPYVANTAINTNSNGISHISEPTLVPNNRNSLQGVGARRKTSAPDAYSRTISVDSTHALRFNRRHSQDTASIVSSRPSSSGSSPPLPSRQGSITERQNGALPATPESSGTQVTRKQSFQELHDIAECPDKEPPPRTSHLVRSASQPSYQSSFAKANGPKVYYSVPKNNRPAVNLYERPRKRSSSVEEPSPLIFSMKESLLKHDDGYMSMRDHRTSVSSQGSSNLSLSSSPVAVSPPDKPYPFNPEEVSNTGIDTAETDSTDYTELF
>Ech408
PLVRTDSAQSDSSGFADEVMESTIISTSPCFEDCNGHGSTGRDSCDETMPEMGNKLIQTSFDGFGLLESFDRDDWLEEGSDAVSGRNIVTAEDEKISNSSPLSSNERIARSRKSFRESRSSYDHIGSTMSGLSVSSMDDSPFDVECDIVMPRTVPIPRQRSETYPTAADKQEIPPGPKTVVEILTTLQENIKQASEAKTFMEAKDSGKPGRRRPLLSKMKTVDLDNFPADDIPSLMESVEAIIGRTKQASKSTHNKQDQDRELPSQVESVQEVRHPPAEIVEVLDDTIKLSPKLAKRKSSQILRVPTLPCLDEENTPVNSRHSSVSDLLPKLTSTHSTDDHAVPESVTIPDTASSIPSSTHGDFESPKLDCADFKSDSETGESMLANADSIGDLGDLEEEMKYLEHVESLLRHEGKLLEEASPPRSQFKTSNNEPHQPQVEETIVPVTEFTEESCLPNIPSDSFNQRVNNNNISSSFEVDTMFPNHSGDCLNIPDIDNDNSDIAASQIIPTASSSSSAEPGSPEETKLVESSMCLYLSPTPFVIDVTQMTISNNIETEHLCKTPDAEIVPKRYRTSVEVDLDGSPSDEKSRKPSEMESISRVKSE
>Ech409
KLLKSSGSHQCKTEAVVHLSRSHDIRTTNLGANHVLTKAVRQALKEVQTQLMTGDYDYAPVKQPDRRTKENPYSSLSWHEGALMDFEKQARAKSAVPRLERASRGKQRLKTAGRSPVEDGLSTNAKANGWKQSANSNPDNQRDRNQNPAEAQWTPSLDRTQEASKAWSTPRRGGRTQQRPKSMHGGRPSERSTDTRQTASAHTAGRHRHPQSGYSRPQQTQATKHDSLQSLCLIPRSNKDVQDTVSNGTEQTLKSTLTRFNSWSAGNRSQSAKGGRVSSSRGSDIQRSRPQSSVSQVSHVSHRSRCDIPQAFQMHPSNDRTIRGPHSQIQAVLGDPPCPRPVQPKVLHTAAWFHESGRYPKTPSDVYPPRRHQKRPMSVPSFATDNRFSILDSMQDDDS
>Ech410
VCEHDQLSVQVNNYLVNAEGVTIHWHGLHQRGTPYMDGTSQVTQCNIPTRSSFTYEFLADTPGTHWWHSHTGMQRSDGVFGPLIIKQAAPDDPHSGLYDYDLPEHVVVVHDWFHEVTVNRFAGHHLSTLSGSPDSILVNGRGQSIEYTMSDSNQTYKTPREVFHVDLGKRYRFRTISNAILDCPIEVSLDKHNLTVIASDGSPFEPVQVARYVIYGGERFDFVLTADRAVGRYWMRFKGLGLCSGVQGLAMVVYNNVEGEEDLASEDYPGIAPEGILLNPFNLPASETVMTVDQLTAI
>Ech411
MDDPRGILPTGPVVGGDATPKSPHGSVASRHSSTSRASRLSNHSSPKSGGVQQQQQRTVFCQKHCCNTVTSCLFVGVMISLGSIAMTVCGYFAMNIASQTVVNANVTEVVVNEQLHENLYKFRTFGPVMIGFGGFLIMCACVLLCEAKDKKNKRRNNANENLLSEHERIMEEARERFYNENRTALMLHSHTAVDYRTPKSAANESTTCLDQELVSNNIKTPRVKPLAIVAPDHDNGSIAPGSPVVLVHGPTSVEPAEFISESDLQKSIEKETAAKNDLSLNSKNNSPERKSGSPSRNLKKHNNPVIPTSCVEHSTDVFPVPIFSVLPKIDSPRSAGSNGSLRAGGAIPKSILVQPMKLSPIRSVNGPIRVRLDDSPTELSPSISPSTLSKSNECIPLPRSPGSTPARLKRGKKKKVTAVGLDASSGGLGQCRCRSDPSMTSMWYPDRQGDACCCLQSDCCWGENCQLENKSMQAPPSSSSSTSANQNKDDPLVTIVATGDKTNSLPPQQPLQHEGSMNVNAQHIDLKPNTSEQVGGMDSGDRGLEKFTTHQYDNLSSLNTDTAPNDDEHASRTSPSRKPNNTNECPAEEDEDNTAGSNTDTLVVRDRNSNITVSSMRQETPGKGAPYGQSQGGVMV
>Ech412
EFTCQKCKSEFTSLEDLGQHLTSTRHHHSCPFCKNAFPCQHFLRRNLSTKKTRKGSTFQCRRCRKNFSSAAIFKVHMASHATASRPHKCDQCDKSFKNPDKLAKHKRLVHGPKRKLKCPFRNVSDCKKEFKNFASLRIHMVSHSGVKPFKCPQCSKAFTRRPNLNEHMLTHSNDYPIRCSRCNKGFAYARYLKFHQCPMWAQCQDAVNATKLSDNDDSQELDAEDKSDTLDQSEHIKKIGNRSTADIERDLQAITSQLQSQQTHSIVQVAVPISNSDEVTSEQIATANATAIALLDIGQMVEQSQNQERMNNMAQ
>Ech413
MMKLLPVSVVVVVAVIVTSQAATVLVHQDVTLTCSIGPTAPRSSAVFWYSNGIHEYLTSDFTTINELNNTARSVYRRLSAVGSGIRGKYNLQITDVRPEDEGVYVCGYYQPNGTWFTVKTEKLDVLIPPAREFPACSVQTTSDALLAPGMLVNLTCISYGGNPPATLEWYRAGVRMEGVTAHGGLWVYLQHRILDSDSGVEFTCQASSPALSEPKSCSITPYRRASQLYIEHEHGGLVAMGESATFTCANRDILLHDDEVYYRWYINGALVEERETKTMIIDDGRSLTLLNITTEYNKSTVSCERVEELAARSSASMSILVVSPSSLNHTPVLYQPEQPDYSTKDPPLGPTTIGLTIGAFFCGMFLMLFLIFVLWLAANARRRGRFDVSHKSSNGRHFVGWQKIAPRTTEVEKFDHCAIHLEKSSPVRTFKKPISGQPATNMYESVKNATVHRDDPSGGCNGVGVMTTPPMTMSQNAKLAASHDPLPTYKKPSPLRLMSESGRPLLPSSSPRSRGYSVDRDYTASMPDLALRYFGEPVLSALDHDYVNLPAVPSSSPKDGSGSSTPSYVNCEFASTISPPKSTRLSLPKSNPQKKSLSYAELDLPCVGDRSPTPVSPKSPAEHKSRAGSVSVGRTNYAEIAYVFKDRRQQSLPSVKLVGLSEGFGVKV
>Ech414
SDGREKNQQPVECSVCKRMFKSMPALNGHMRLHGGYNNARAESDSNKGDHKPQPKQRVPTPPRSSQTRYTPESRVTTAMAPVPLSIPNHQFPMSVSQGSVNQMQSSSLHMSVPAPPFGMQMQGLPQASQMTQPPNISHLRPAQLDLQTQVKRELNVPSVPKPANPFFQDALFPPHQPLTSTYPQFMPVHFANPVKDMPYPIQMNYPPTSSQTVQMLLKSEPVNASAAVQQMPLTSVSESKLFSSEHELSPPKLEAMKPSEDHLVFRNPPPPTQSSPTKKRPRPSPLHIPSCVNTGTPGSIIPGTYQSQMRSPREMGGMYQYHYRSSGTGTTPPPYTPPPMLSPIRSGPGLYFNVGQVPALPTMTPKTPSMISMHRRST
>Ech415
MDGAELYCFEDFESQLSPADDLDEATSKNQNTGTLANGTIGDVRTGSDDRGTRLKPKDVNSQAMTSTQQLTVKLGHGNQQQDGRLDHPAFLGKSQGGVMARSAPAAAGGGASSMKRFLHRGKTVDFPDSAGPESTTTSRFRQGLLVRSQSTDEGKDVQRGPRESMNYSERRNSQLNQRTRGIIPGNATEMDRENLIKGSVQTNGAETTENNAVLDHVDKLSVRARPDVNLHNKKNAKIRDGPPVAGMRAGRSGSPRSWNFSTQSIVPRFTNRDDSEILAAIRRSPTFKSSGDERRKPLVTNCSVDSALDQQFMESTSVDPNSRGFSMECLLNDQSETINIFGPEDLIKDVIFKTGSNSAELPAGLFVSAGGTDEKDGRFKYLSGRNVAPGLPPSGRGRKLVNGKLVRVRDVPATTEDLCDCREGSDK
>Ech416
QVQIMQVSQPTATNKVNSMEVEESLTDWIDWRYAPKQGGEADTRYESDDMADEQDEHDEWYDATGHDEWYAAHDELYDATAHDELNNDTDNLSEHDTSTGTEESTVSDDDCLYPGAPITVAESMLLILSLVLRHSLTGSCLVDILTLISLHCQQPNLCTTSLHLFRKYFSNLSMPLKFHKFCGNCYYIIENVSDKCPNCSTVFSTGTNAISHFIEIPLLTQLEALFKQQDFCERIKHRFNRKKKVHENIEDIYDGYVYKGLSSPGNFLDDKHNISFMWYTDGIPLFKSSRFGIWPLYFAINELPPQKRMLKENMLIAGIWYGESKPCMGTFLKPFHSSLKKLYNGIVVDNYDNEQINVHGILLCGTCDMPAKCIVLNMTQFNGLHGCPRCTQPGEVISVGRGHARVFPVNVNDFDGPKRTHKQTVEAAKEAFQSKTKVVGIKGPSWFLNQMPDIIHGTAIDWMHQVLLGIVRRFLFLWFDGSHSTEPYSISNLVDIVDSRLRKIKPPNFISRVPRSIKQHCKYWKASECRSWLLYYSLPVLHGLLADVYYQHYLLLVEAIYLLNGDSISFDTVNHCEQVLRHFCMMHGTLYSPKQMTSNIHQLLHLCDVVRDLGPLWVYSCFTFESLNGDLLSLFHGTQKVDIQIANNICTLLKLPFLSRKLKVGTTIEKFYKSMKNKSSHGITGERICDGFHTLGIFKSYCLNRKEKDALRLLLGCFNFGILHKGFAFSRILKHNTVICSKQFTLPLRRNSFTVCFMHNNEEHYGQVTKYVKFPSDCTCDNNCSCTMYIAFIEMIKVISYKISTDDITSAAVEHIIPCKRNDTILVAIPVDAICSLCVFMDFEDNDTLYVAKCPNTVEGD
>Ech417
GEKEARQYYVPTPVSSLQSKPDERKHITPQSKPHRCSTEATPITDTSLQQRNTKSSHHFKKAQNFYSKSVVTSKAEHGKGVSQSPSKGGVKTKRAESPAELQTDFRMSVASLKKAGLIGQTQASNSNNNAEMMLYENKVDGEEGLEGSGGHGAISPVVAEKGDLLSAHPLKNGTSETDTDSELWKEIRKPKTSRETPTEDVGSLRMRRHSHEQKRQVERGQGSNRVKSAGQRSVTSISSAPLHGEGHTSRSSLSNNQQFSRSPSRPGSSESNARYKVLSPNNNSSRHAADSMQKYQSTKTDETVYTTVNPFPNRPQTPGRVTISAGNHAMKGQQLRRNSSKQTSQSRSPKNNLYDDDLYSDRVISPQSTNKFVQVQQLALQMRGFGIAPSSDNLEAIGEERPRTCDGGSGYQIIMERAEPNGHRTEKAGRKHHE
>Ech418
MGSYQSNTSSEIGYSSNRVQFEDDWFAQGAARRAYRGKYCAGPKEGQLCVVKLYKEEWCSHLNELAWKADTRASEKAQEMAVAFNRDRPTSKPIKFVIPDITNVDTSSGFNLLWFIPIASNVKGKLAGTAESSAEMVPKGASIAIEEYLRGEFTKFNSNSSYVNHDVGAYGPGAFSHYTYHKSRGTLLISDIQWIRQADGYHFTDPAVQSVEGVSSYGATDLGVFGIIKFFQNHHCNDLCRGFSKPDLSKIPRDALADVNRLLQAIKQRHSSTYTYELQRAGVPDHRMRQLQMRIPQAIAE
>Ech419
DKEALFVSSTEKSRSGSSTEYHSANDSLSSSPAQTLVARPSVTSSSSGTSTLFNSCVKLTSPKCSHHELTSEEISRNEMSSVKSINEGRSNVSSFALPDATIKLNRGDETNPLDNMSSYEHEKLRELLQENIAPFSQKYSLVPSDILEGVISDDPSGTSTPRLEETSNVSQTKDARNFVSYGDESKGNKTETLPMRTNGISGPYSEDDIVILPAEKVNNDTHETVGFNDSSNALPDAPSYDSTNVGRAGSTDSEIAVLRSMSIDAVSITSDYVFDSSLSAAQSNLANALSDAASRLEISSSSKASLESSCNLENSGKYSSSPGDNIYRDTLATGDLVKTKGQTSLSKESSMSISFEASGSVAVPRKHSMIDVRDGDFSNVDHRLKLYFSMSLFGSKEELACMTK
>Ech420
ARYVRYTAKLQPDTPLSKASKARLLRIGAHHELNRTNLATFESQLFVRDFGTHVITSIDVGAALSQEDQVLSSFVRKYSSETNQVKASASASFFSVFNFNLGFSTTTTKTMVDEYQKSRTSSVIHTNGGPVFKPTNYTADNWTADMVNNLVAIDRSGDPIYYVITPETLPELPLSTVFETYMSVKAAVELYYQHNMYYGCTDRESPNFSFISNLDDGSCKPPLTNYTFGGVYQTCDQNGITDLCSNLRQKNPLTGDYTCPPGYEPVLLNEGSRSATTSQHHCHRCWLVFHCCHDDTYHSTGTYKAYWCVNVGQVPQQSGFLFGGVFTTKVSNPLTQEQGCPAQFYPLHLLSDLTVCVSDDYELGAQYALPFAGFYSCKSGNPLMVQRSSGTPSESRPGGTLSLARFMEQSGPTSWPHGCPKGYSQHLALVDNGCEIDYCIKSGALTAPRLPPVNRPPFMTFPDMIYPERDSIQLKADGSMWNLMANGTDIEGHGHKVNPWTSSSSSLSAGAVAAISVVVTVLCIVVAQVLLMVYRSRSKKSQRSYQDTTLPPDESPLIRDPPVNYGILDGEGGDAIVTVG
>Ech421
MENTSSDTLFTTQSTPQTEYPEIVGFNASDKIGVAIYCIIGLCGFIGNLLACIVFWSLRSNRNQVSLLIFTQALADLVTSVLLISFAITRVYRHLMPTEGATGEWLCRFWWSRFVLFYFFAISTFNLTLISLERYVAVVHPLTYSKRFTSRNTKVFVGVIWLFCPVMQYGQSLWGYSAASGTCQTVPSWDAYGQAIFGVLLFLWELVTPICTMGICYLFIVKTLREKERAVRRSKSVTVKPEGRFGSVVKPTRQNSRKGITMTLLILFIIYVICWTPNQTTFVQFNLGGPLDFNGGWYLFTVILAFLNCCVNPFVYAFRLRQFRVRVKGILQCRRKGIARGGESDDEFFRDPASNSSKWSARKEKLGKMFGMKLSDRQGSSVTPSTPHTSPQGTPHATPHATPHGTPHVSPRATPVLVKKN
>Ech422
VDKPKRGRRKSLIRHLKKPRLKKESEGYSCKKCCRIFSDRPALRQHQIVHAVDDLTCRDCQMTFNSKSAMWVHRKVQHSAKTLACEHCDLKFSRKYQLKEHMRGHKGVKPFACPTCNKKFRTTAHLSSHMDLHSNFRRYLCDLCGLTFHRRDLLSRHIIKHSQPKTYTCEECGKVFAYKVTLQDHLIRHQNVKAGKTPYKCQTCLKEFFTPKSYQHHMGRHRGEKVFACDQCDKKFKQKFYLDRHKIIHREEKPFTCSNCGRGFTQHSNMAIHMRTHTGEKPYQCDLCEKAFAHNVSLKTHKKTAHGIDLWQHDKTKPIVALGRPKGDSKKKSPPKIRLKSRAVAAEMQIQSDLYQAAVEFARERLAPLAFPAIPSIPAIHGSPEEQMSSPHSPSDSEEESPSPGSSTVDTHPTAGIKPLLDHRSVHNHQQVHDRQQAHECHLTRDHQPTPDHLAESNAARDQNLNHDHQQPSHKLHPPHDNHHQDFRHHPNPDIHKQMSSVPQQYQEHTQQTQQDMTEQLTRGSHQFHDHEQQQQSTRDVREQLTPIPQPYPEHSTVEQQNAAAVAAAASRSQTPNSSVNSSIEQPFAHIIHNPVMHSVSEHPLRLEKPSSPFSHILHSPNAHSEYPSRHEKVEQWHHRNSEALSWMSRGVSHAQLMQGLRAVTPNMMHPVSQALGMLNPEAQEHVNLVGGYAHSAYIQRSNSTASQPMQPPSWRS
>Ech423
NDITDYEYRIQLHQYRHNQKKVYRKVQGWFQQMGDDNETDIKSGEMGRYGDTSSNTSLPDGQQTSNDTSSISFAGVSSRASNDQAVTGDPMTCRSNPLLPGSETSSIVNNLPSSGDESSLYSDSPVLVQPVKPEPLVYGASVNLLNYHKRFMQSNENDMNPLKRSLETSTSGTESETDGDSLLRRPTKRVKLEIEKDLVIFSDSIKDGSLDSAKVINRPPSSEDSPTKCDFSSLKRINYQVEKENFDKLIKPANAHWESSDLGTSYPSGTSVNIDDVLDTFLPSLIDNADNDPISSPYSSWNFQTIKLPNFADKPIEHENPWERSRSRASRRHDQCSTENEKAEQLMKTSQNLLNTSANMIATSGEMLKDCSSKGKTRCNAGDKGNNAHLNKGRAPTNWSEYKKMLSMEETARRADQDIFDSPVDHLWRGDVKPLVRPGDATYT
>Ech424
VKKRAVDFFKDLCDDFLEGNALLTPPEKCIPAKHPRQADDGSNPPDKVHTNPGSSIAQSELSASFEKDSPPVEFTVGDEEEVLSESAEPIKSCELSSEDLATEEQTTQAKKHAKSGGGEGPHFHKHSSSGSNQYAPNVTLSNSPMHAGGGELSEGAIEISYSDSSLGSQGTDDFDDDIDLDGMAADVLVVAHGVLIRELMKYFIDELNCFIPKGQNLANRVTFNTGMSRFQVDLLDGFPKMECLSIHQIDHLHQP
>Ech425
MRDSLTSSTPRSLERPDSLTSSTSSEQWILNYPFDKVTPPQTLNRPTKTSSLKESSTKKTINEMERVKDLKVAEAKTGACVTKSSPPVRMNGSMKRETADGVKKDCVKKNGERVRSSGSENSSLGENSLMADFVSSILTEISSDEFGKSCNSLDSGLKGKNKAMKSGKGEKKISPGTRSKWNSLPSNHSRSLALPVSANSKNPQTSKDKVSKTRSAEAKATKTKSKEQKRKDSLSGIPKAITEKNFKFYRGQSSRGKSVEQEGKENSSSIVELVKKREPKGRSRIPKLIRNSFKSQKSSHSDNSIKKKSSKGFSKKSTSQDDHKIQMTCNVPSDPSRRWNSLTRCDSDTKERKNTSAAAGSLQKPSNFGSEDMPFMDETGTGSPSDKQVVGKCNLCSEGVLCSACSQNSQKATKSSKESLKAGDRVQVSVWEKTKGDHHVRRGWKPTSDAANQRLIHDIERGHLVGDFDPEMNPKKWTQQLNSNNKGSMEMGLHAKERLEGKVKGSEGGSKEFKVPLVNEDMMEDFDAEELCDEGSESARENSAQLTEK
>Ech426
DFACMEGTASSAFPIPAFTKTDFNVNAGYGGGTALVMLTDAITEKYSTTELCLIRCGFDGNHYQYTILDKAGHHSMYAYNRMHTDPDGYLSPCIRFGFSRATVISNLAQMGHCGCIRVYAGPKDSGSATVDTKIPKCPGKYGKALLVLCSAPGENGSHTFNSYFVSIGNEPSEMVFRTIANKSCDDLWTFACPEESLEITGPAQSQYGIWNCDGNNNSTAPENAGKVCHIQIFHGSERSVLLKNLSKYNGYALLIMCSCSTGAADRTSSGLYLVTIQEWGVKSSFVAGSSDTGESQNDWIISADDNNQLVVIGPDAPCRYGFISNIPEDDPDPLRRFSSSSSIATGLAKEYRGEVYLNGSTVYGWVSEVSQVKIMINGLTVELVEAGQLLEQPDGRLGFQRELTSEENSPGLKLLQIFGVTSNI
>Ech427
ESLKSEVTILDRVTEASHHDSTGSNTTGPELSQHLIPQDPNIPDLTQYSIPGQSAVDSPEHLLGESVSLPEHSMYQDSQLSTGVLGKSETGIERMVDQRDHDSTRSRDSPTRAKQSFLSPAPQDPGQLLNEESLSNFKDMTSINSDFIAVTDKKPKYTSTPYYPVQDDPITKIIPPSEKVGGSSKPVGAKTGIQKASSPGHSLTETDGTLSTTGTSSNKGESSRSTTGVWSEDSISPSLVAKSSSSLRGSHVQLPLDLNNLEPINLTPVVHAKPGSAHSLLASVEGPETLTMKSKGGSVKRNNSSSSSGSSSSTKPELTHSRTTKKLKQTSPAKKSPVTKLPAKTIDKKTQSSNSQKIKSTKNGESSTESDGSVKNSSASETSSTKIARSYIQYPHDLQSVTPDEMQPVNVNTKADSPSHYNVNETGTELIGDSQDLKDVYMPQTKTVEGRQETTVTRKSRQEELGAVVSLSSLDTVQSQDSLSRRVALLLSATSLPGEHHILKRTPSEDSGSFTSEAGSPDSIENILESSSSHRSRKVRSLGNQTPDSARTGSSESVGADSLADKVEQILNEPQTLPSVSPQSMHPRIPRGTSPTISDASTSSSVRAIIERVLHPTNGGEPIQLPERGYTQSPTAVSLTTWDAYTDQQTASLSKSMTIPLASSDSRDRSETTPQPTMQVGYDQFGSASSRQPQAGYRDGSSYISSDSLSRRVQQLLENTAYVERASAGADVARTPLIGDSTDLLQRNYNNSGSDTSSVSPTSLHSYQQQRVELDGTNSSQRSFGLGQAELSNGTTPRDPYGESIESMDSLASRVRAILAKNPPQEHVLRILQEAAVLDAELRLAEMQSQEQSSVSLATSHMSAEEVRKPSPMSQYAEPQEGQPFGALSYAQQLLASQLQRVTDRTFDHSVDYYKRPQPSVQHTETSLAGHHVNQPSKEAWTRDANTGPSQQLVYGLLPNQAKEPYYLHQEEEHQQLPEERQAGEDEDEEEFPSDDMGMHRSHSSPEIDLTKFRAKSYARQISERSQFTGSLERASRRRSREAKEKAKMTKRDLRPSPLVTQTSGSSRIPIPAREYQRSTSRESDQSRSPEKSPLQKSPQEFRQQNGQSVASSKHDRSRGSEKSPGSFIRPYKPPGSSEVMYTYPVNQEDSLTPSSKTTLESSHI
>Ech428
TTQQSVPQHAAGQPKFVQMSGSSPTMPIGNRSLAAITSTVSQTSTANSITNSIVEVAPADQFHKKFSRKEGRKFGKLWLQHQLNPNNDPKINAPSVTQGNSSDIGPQAVRTDNQLVDHKWKRQHHMNANYNSQANFTPKSSMNHQHQPGASMQHTAPGNTSKHLRSNQSHQHSGYNVTSAATQKLSHPQLTGDWKMSNKQYAPNWEGKFAAESNITTPAAGNSCQRGGTRQEGRVNTPYIELKSQHQRNGPPQHGAVQSVQYKGAGDANLNSKVKHVAVNEPEEVSPTLKSCSQNSATASYLNNASLFSNTPHYSNTLQQQQQPAQQTPYNHIQSLPNRAGIPLQNARSNFNHTPSPTSPNHFRPPYPSPPAPHQNRMMSKGSTPPLTSPTEQPPPPPPPPPRNDKTTPPPPPPGRPLPPRINNMRPGMPISPGFSMLTPYPMPTRPEIGIPTYLHSSYPHPQANLAGFTAPNATPGYVMQYGTTPR
>Ech429
ILMDNCGLDSPQEAVADLTSDTNIFILHELEIRGRARLRLTGRSLNNPSLCFPVAVLKGDRTGWFTVSSQIRAHFSICGCPVCNIQDPVARIDLVFSIAVENNGYLKVPRDVTLREGVTLDLCGNLDGVQDGSLSIRDGGTLNAGYPARTGGSASPVGTLDIDTVSIFKGGVMKKSTSCPNPENMDLLLEVATFKQSWMSTFLGDGFIISDASSVVVDETRGPLPSQMCPEGVQTFFNVTTDDPCPGGLTLTFNNNTQTVVCDYNSLHMTVGQSCDLVPGEHIYQSLVLEAGSEINVVGQENGLSLTQLSVSDLTVNYGGVINSHAGGFVNGGHGQGVNGTGGSYGGIAGGADTTVTYGSVMVPVEYGSSGTDSQGGGQIEITVTRNFHHDGSIKVTGEGGVGGGSGGSIYVRAGSFSGYGVLDASGGAGTTSGGGGGRISIDVSGSSEYKGTYLANGGRGGVSGSSGTIFLQHVTYGTLSTSLIISGESPHPTETTSLGLTDLDELHVLDSGNVAIQSNLNVSVLFCDGTGKLVVSKGVSLTVQDFINPSLGIQCRVEVQEGAEFVVNTHLILTGLIQPLLDLRGSLTAHSLTVGESGELVMSRNGTLVTTQIVINKLGHLTIADGAKIQKTSSKKGQNGAISLDELSIGPEASFTVEAEAQLNIANLTLQYGSVLTGGESLYFTTNTTNIESGALISVNKGGLVDGPGSPGYPTSGASHGGQGATLQNSIDKSLTYGSPFEPKSPGSGVGDIRGGGVVTFTTAESFILGGEIAANGESSSNSGGASGGSIYINAAQLSGHGSLSANGGDGGPSCCGGGGGGRLSIVAPESSDFAGVLTSNGGHGFRNGAAGTIYLQTSEKGTSTKTLTVDNGDMMSESFTVFLSEEDTSESSLDKIVIRNSGKLQLAEEVRASVFVKNLQGDFSGIILVKANQTLSIATTQAVTSYYTLESALVVDKDGEIIVPSNLYLHQVTSGTCLHLAGLITGATKLLVGSNAEVLIEPTASTAIISDGSYVFIDPPGTFTLDSLLVLGHGILTFETLFDKPASLNVLNEIHVRYSGMLRGRWLLLKAKQVHVEYAGSISSDGMGYYASSGPGSSHQTGGAGGSHGGVGGQGSEGTQPMTSAYGSLYEAREFGSGGGNSSTGSGGSGGGVIEIEVDTFRLDGSVSSNGNQSEAGGGSGGAVHIQIAQELTGSGEISVVGGKAGMAGCGGGGGGRVTLVTQVASRFTGAYLVNGGSADAPAQPGGSGTAYIKQITGATYFSKLYISNDATGITTPQLTLLSETDIEEFNFDELHVLKNVILEVAGLDKTMTVTTLISDATSTVKVHDTMTLSVSEGQEEVNLACSFQLDPEGELRLPTRVTFLGPQNVLS
>Ech430
MPSKVYSQTARSGRSTRSAKSARSAHSSRPPPNTGNGKLTTNSRRSYKRPALPMPVNNRHWPEEFGFTIAGDAPAYIITVQQGSHAHSAGLQPGDQLVELNGINVTQRTAQDIQGIAKHCPTVPPSIVVVSCVKTVEILRDSKGRFGMTVIGAGPVYVEVTEPHGTAAQGGLRPGDMILEINGLPIRHSDDTKVFVRGSRRLRMLIIPGAGHQNVRKLAQKFEIQAKDRSTRAEQFFRK
>Ech431
SSFNMEVIVQPGGSFCVCYQHPTKPKLQQSTKHSTQDKTTPRTPDLSPISESESHEHKNRRTTLPDLETDLVSDVNRRRAVSDLSFTSSTSSPQSTWYRDLSTDASSPGSSFECLNYPSLSFDSLSSTPPGTLKSPPSPLFTSFRWGDRQLSTPSPTAEKLDTVDLNYSVLTLHHMTVLHCSVPQIRRELAETTKLYFTPL
>Ech432
MDPDSENELFSDAPDKPVSATVGDVINLDSVSQDSVPLDDTISQGTDTSQEATGLGREEETGQTETTGEAQETKVGSPKPFDASLFGETTDIVSTASSDGFPIQTQAATAEPVHPTVDEPLKEDVANMESLKVEVKRQSSVDGFESQPIGSPGAQFQFTDSEIFGEESFKQSLGTETTTAGDQPAISSFFKEEEVASDSGTEDQNFFDSFTSGGDGFQGSMESPRLDEDNKTVPEENLLGQDLPSDPTIDLSKSPSAGFTEEISFENDASSQDVTSTKQTLLELSQEGPAANSDTQEQTLSPHSPLPEVTSPHVCSVQNQGEGNSFEVAFAKNHSTSSSPKTPEAPPVSETPQPVPQAPVGAPKQPPAQPHPPPSQLPRLFSPSHSIDDSFTTALTTSQSDRRHDAWLPSIATQNILNNRMSALQGTEYVDRAQLTMPGIILEEQQ
>Ech433
MEQPIQRMVHNSSSLTPLNPGIDTLGTSFHNNDHIAIISTSVVIGLLGILGNSVVIMVFLMNQKLIRTLTNLFIFHQSFIDLVSSIVFISIRLDKWRPLLSSSIADITCRLWYSEYLLWVIVMTSTLNLLLVSLERYLSIAHPVFHRNHLTRKNAKLSMLMAWLISMGYQAYWAVVSTAVDGKCEPQWIDGTAQTFFGILTFFVEYLIPLVLMTFAYASIISRLNKRCRVSTLNDTRAYTMGAVLTEIPSSSASSTLRLGRQTRIPPSHASTNARIYMFSKAKRNVAKTLCIVFATYVICWTPTELEYLVYNLGGPLDFNGSLHRVTVILVLCNMCVNPIIYALKYREFQTNFKQMICRLVSRLRCFRNSKSKGPEMQQFSLIQLSPLPSQLRRAHNQADNLAMSDQISV
>Ech434
RTRSLSQSQPLSPSIQANQTLVDLIAEKKCLSKFDAQLLVAEGYKLREAKVVLTPHKIKEDGTLAVEEGGVRYASKLRQEERRRSREVRERRMSMNEEPVPSPKVEEAHLNGELVDENEANCEIISRKERRRSSDCLKKRTSVKEEAQEMPQLSQETYVGEAARDIPGLRSRTRLVSEAGLALDQQSNCSSTNSEVMFKSKQLPSLKILKKVENNLTYESEISDCETKLKIRGVPRERGVHSVKRNLMESGLNRTKAHGGKKPCKGTDSRNFISDPSRKDNKHHGGLEVPPLILPKRKMTKYDAELIAEAVQKIPKLKIRMKDPNGCIEEMITSSEDEVSSRQSSSSCESSPEKLTISIPDSPSRLTRAARFVIPSSKSTHSPTSPLALGSQPSSPGVHKARVNLQFDGPEYKKTSLQFAPRSMSQLRHLYEIPPHPLCQRTQKVSSPKQINPNEVKNFYPKDDQSNGVVGTSPTTQTLKLFTKPLENRNTRKVRLIFDKEAMDFHVPKTESSYLKKAKPL
>Ech435
YNHMRRVHKILDAEGLQSNDISWQPTHLSRPLVASPPQTSLPPLLSPVMTMPIVVSVTSQSNMDSLNPVDQPLSMRAKSVDGPSELTAGSPERIENRLDSSASGLVFMRKELNQDVRNNQPWSVSDSSDHLRSSEPLPEDVPNRSPVLPVMLLKKESEGQFSYDKKRHPSTSSIGKSSTCTRPANLVEEDGAAQVSHHQQFEPTSTADENDTSVPLEVYPVQYPHYVNANPARSNDNSQGHLLEISRVMGSSSPNGSYGRSGDESINPESPCRATSTRRSVDAPDALPGSHHCHYCDITFGDSVLHYLHMGWHVTGDPWKCNGCGQECAGKVDFFLHLYKAGHN
>Ech436
MSSLQEKVFSNATYHQDWFWTEPSEYSDVGCLMSSNFTSPEDIVENSYSDGQVAFVTVILPIVMAIGVLNNSAFIYVVARVPRMRTVTNCYLVGLAIADILFLVFAIGSKIWCYIYSPIYTDDTPLGLSGCLLTQFIINMSYFATLCFITLVSWERYNGVCRPHRKRDTKLTVFTLVVISTLVSSLISASLLMSFSKVYIECIIWPDRYPYNEWPRVRYLFYPMYEWSERYSYGVQTIPFFCSLVTNAIFYHQIIRGLDKSMNRSHHSNHRIHTRDSSTRNQIARMLVINGVALFALLAPFEIMSLFHLVGMLRGDQFLLPQEVRIYLVAVARVTSYFNAIVNPVIYTALSSTYRESFRISFFPAQCRPSQRQRIENSVRGSTVTVQCGISSRTQESRM
>Ech437
MSNTVRRERSLSAMSMQGKTVSPSHTDGMNSARMAWTGDDSKTKNKTTTTTTTAKVMLWSAPRSLSTVFERSIIALDGSDVYNEMYTAAYLFGPERRWLKFIPSLAPTLSHSRVKEKLKKASQKNQSASVIFAKDFGFAVAGHLEDIPEDFVHTFLIRDPVKVFTSLKPRLEASRITKMVVGTDITGCIPADGYTIKELYDLFEYVEHKYRKTPIVIDADDLLSDPEGMLKQYCLATGIPFDEQMMHWNPAKVGSLKWHCPRVLRASNRLMGWYNAALNSSGFRKPTPKKKVEMSELQPDVREAIEFTTPYYQAMYKMRLRPEGSEDSN
>Ech438
MKGNYEDSTFQSRSITDLFKQKEPVKMCAPMVRYSKLAFRTLVRRYDCDLTFTPMIMADSFVKSTKARDNEFTTNREDRPLIVQFAAKHARDLADAAEVVRPYADGVDLNCGCPQRWATCDGYGAHLIKQPELVRDMVRQTWARTGSEDFTTSIKIRIHRNLRDTVDLCQKAESAGVSWIAVHCRTVHDRTEPANHDAVKLIKESVGIPVIANGDIKSLTDVHRVCEQTGVDGVMAARGILENPAMYAGHTVTPIDCVQQWVDISVSLGTQFQYFHHHLINMMEKVLTRAERRVFNVITSTAGVMDYLEENYGIRCSSETPGTDSLLINGKLTES
>Ech439
MHMKSRHSAGNTSSEKKPKWFEDALNTHEHQAKYLDKILTMKESLARDEQQQQQQQQPGGGSRTTRYRQGRRDSGNSEPSSASTGSTFSHSQAPSNSGFPKRGAKTKSREMGKVRSPPEMYPIDVVQGRAMFDKAAGETGRDKPARWWRSGSLDEKHVIKRSSKDMPKILPPMATIPALERRSGHCDKIKGYTSSCTGSKVNREETERDKMIDLKMPVKKSAKAMSHVKGSNKASGKLCKSRSTERPLRRTQSLDFRCELAPVHHPITMETGAPVESNQQGRGRNATGPGTTDQPNSTAPTGGHSLTELMDKMDVLEGAVGGSADTMEYSDAATVTIATQDEPMPEDDLTNCADTAEDGEPGESDENRFDTFCSLLEIPNPCLGKQRRHTLPVINLRPPTPRLNDREEEKVDKHIGRILRKVVCQSVIRKKELTRLCEDIEEFNEINSVLSDNIQR
>Ech440
SLSTSPTTRDIVLPNGQSPDSSVYRQSRALVFYSPSGQKTVCLQETRCYSLPSDETQSTSSRRGSPSPSKYKSFADTRGGGVGSERKAATLSPRGGLGRDQNVSLVTQTSPEMRIQNSRGKYTPDKLHSGTPGSTEIADPGSLDPTVRNRGQRKTRKDGKPGRNLSKADRYSGILEQDHPEETLSRGILGTCCCFLTCIIVLFLLAITILVWCSKSPSGCLVPFFSTSEKCQKINISHVKNELQRNLVGQPVAMNFILDTLDASGESGSNKPLIMFFHGSSGVGKSFTADILAESISSNTKKEPCINLLSVDLFLRSETTQSKEIYMKILQDWVNRPMQEDKRCCISFFIFDELRDDIPQDLIQTLGQTLSQLDTQDSPAQSQHLKVIIIMTLIGSQSISDFLVVNMKRGQDRQSLTLPHPNWQEPWKHLVASLDKQDPFWTWLPPGAFIRIPFLPLERSHIKECAKQSLSRNNLTITEERLEWVADQMTYIPEDWPMFSVSGCKKVSSKVGLIHKEKTKPLFEFKKSF
>Ech441
VSGDKDSAGRTTNHSADPFKKPDIENYRTNVSAGRCLLCQNPIPPNGSGTASAITICVKCTKVALSGPKSLKPVPKFPFACNPKLAPKTVYVPGPRRPFKPRPPPPTGPQKAVGIRLYPPRSLPKAKHSSTPVPSPSGPPRSPSQLSVPGSPAPSLPLGSPQPQSPLIMHSAPPSPRQASEAVHKLSSHSLPPSPSMISPQRLASPAPSDTRETDPIPRRPSISLQVPSPGYSSNPSTPSGRDSCSSERLALPPGREQDDATIKALLQLGRGVDRVDQGATESMSIPSPKNRTKDRDSAPQPYPNSSIPIPHSPISLPPVALPGNLPLLPGQVSMIPSNTGVVMGPGGQLLPIVPSWPYGLPTSEALNMLSQGVYPPGSLFVQPSLPRESSSPTSATSDLNRNPLTDSPKPSSAGSSPESPFDISQMKYRKGYKRSRLADRVSDSPTGGIGYGPEHGQEDKSKPKKSLVIVGTNCAGSSSIKNDGKGGSYHQEEGSRDGAEVYGKSFSCHCSGREIILLQCTDCDFVCNNKLGLDLHIAAQRHAESRNKTTALEVSSRHANEADDRDEVMSQSSVETQSADTDTDAASPPLSRIPRE
>Ech442
MRHLQFVDIVTGICITVVTMEGSYNFTPDLNSTPSIRPTSGPPPPVSVAAVTIILLVIVTGVLGNILVCLAVTQFKNLRTVANYFVVSLALADLLVCTAIMPFALYLEITGGKWYLHQALCRVWTALDIMLSTSSIFHLCAISVDRFSAITAPIKYVAKRTRNMAFSRIALVWLLSSFVSGPALFLTLVDENMSCIVYVNATVYAVCSSVFSFYIPCLVILVVYFKIYDAAKRRARRAIGPAPVRTVSKTPQVTPNKFSPDGSHGVEAGPSSANGEAAPPVNPLARRPGLRLEGVDSVADMLSTRAKAQSRISLVHERRAARTIGIVVGAFIVCWLPFFTLHSIFNPLCSSSLMPCEAVPTLYRVFTWVGWCNSTLNPIIYTVFNDEFRQAFHKILRCRRSR
>Ech443
IPVTNGMVHQPVFSQLKLHEMAPRNFATKAKAGVVTSPQPVNENSTEEKSNLNKNTVHPNGNHNTVANGKNNTTIDHAKTDSPKQVITNGGGKKPVNNGNNKSPGGPEKEVVTTTEKEVVQKLNAVNGKHNGKPELKTVYTKKLEETFIF
>Ech444
VPFKFRYPFFWEMNWFALERYVHTLTGKSFLAKAKVDKRKSLTSVEKSDEEASESQVIKKEKIDDETDGVDSKERLDGANSISDTSDVYESSHGVMGNAPKVQVKEENDVASPESDNTEEMDFHETETEIIVDKKPDPLTDFTNSGSSETMSNGDHKPNCLQRSLSKDGSCTSNSDTVKVKREPVNEGYSDRQCPEIKQERENDEGTSGDTSRKQHVHLCRHELIGLRVLHHQLENLPQGKRNVPELITDPDSLLQSAK
>Ech445
YRSESPSCLRIPTTPTKGHTVSAALPPLSRVIKPLHFHTTTNPYEPNKKNGFQQANNKKKPKGRKSRANRSSSMDGMTGEGAMTVCHQASPVSKPYISRSGRPVGRRPSTTDKDDAYKQFVIKRNDIIVRDDLKAKFTTVVDTSPSSSSNFTSSNPPHLFIETSALNLSMNGGHSRQPSALNYGGLVAATATATCVEPGQTSPTAADEATQPDFGRVSPPDNRPQMTVLRNVFMTSTPDTKSDLLDDEDDNNLRPESPQECSSNGSHVCPECGKGYSTSSNLARHRQTHRSVNDQKARKCPHCDKVYVSMPALSMHI
>Ech446
MAANGRRFTPAVTLIVAVIVVAAPTVKATVNQFSLPTHCHVYRQPGDLILGGMFTIARRSPSSCNFTDEEISLGMLLPEAMAFAIQSVNARDDLLPNITLGFEIWDSGWVEDIAVGVALSFVSDSPLGVSQACERGVNRSKVVGIVGPESSAKTVLVSKITQPYQLPIVSHWATSNELSNKARFPFALRTVPPDQFQAGAIVDLLTHFSWEYVAVIYTVDSYGIHGARELISQAEERGVCIALSAPLSELDTERDRQEIVLALKRLSFVRVVIIFAAGALPYSFLQQVSKTDFPYKITWIGSDGWGYELPHYGLEDLVSGGIFTRLNNPKLPAFEEYLNSVDPRLVNAAGPWFTRYWRRYLDHNCTDHAPLGTCTSQLSKGYSATYNIAGPIDAVHVFAHGLHSLLTETCSSGSVKNCSSMLDQVDGKELLKHLLRVNFTGATGPFNLNEDGDPEGMYLFTHLKQSHGQYDFVNIGKWDSRKGNDRLQLGIDLIQWSGVENLDSKPPISSCRQTCSAGYILVPLEQKCCWGCQPCSDNAIILNGTECVSCNLTFWPNDNYETCIPIQPQTIDLADPLITSILAMAGVGFLLSCLTGSGMVYYRHSRLVKATSRELSILNLLGLGLAFLVVIPLLQPPSTVACSASEALISLCFTLTYAPTLLKVNRIYRIFSAGKRSVRPPRFVSPGHQLAMAAALILVQ
>Ech447
VRNLCYMVQKREKLSRQMGTLREEIFVKQKQIFNSDTSSFSQEDLEFAEQAAALSSQVTEKSESTFDLFSEVSVDEDKVTEEVKLVEDLVMSSSVVKPKKYFESSESSSSETESYSESRSSSRTEYSKISSESDQKPMNLLADLDFNAADADSDVKRSVVVEGSNQRLTVESSEPKIAQTPSGKTLEHNVNHSVNLNNNSLLRQRQRGSQLKRTASDVDQVDHIQTKRISRNGRHTQNSLVKSKIASYLKPAQGKLLNSPESAEKPRHPRPSLSPRQLQMQEEAARLREQMFASSPASRSLLSGYRIPKKKSIPSSESSPPAIEADIATTSSQPDREDHSLTATPETRSVRRRIEDELDRESNCSDRQFENIDSEVSICLKGKESPGSGDSEDDIIIVDDDHQQQVTKQLLSQGLSSSGAKLTKSQSVDRPDVNNRVNDNKPVTTRLYDAAYRLLNSAIPL
>Ech448
MEGSGTLLDAGFLYWPLSPDPLVSPLMPVEMTSEENPDCGPAVSCCSSCARFVHRHKLLDPGPDLSSSSLHARPGCWDDRVRVELLGPVVESKSFAYHDRACSLDPSRPGLSQSLRGIHHHFPHQELLNKSTESYSFYPASTLNQLLPSLLICLLLFLYFVNKVNCYQTHLDFIPGLLIQLLLLCILPPTTLVEILKLSWNHVLLASSKSVQNSKKFSTGVEQTKVNISTSVPSELTFSPSLALLTKFINLCKLGYSSEQIGAEVKTRVFYPAPLKIIANKVPQTYIKLSDTKPSQSGTTLDSYVCGTKISLRILKRPEEEAGAFREAIVNFLTCIFPFVADLGRASYTPRLFQHLPMGCILPKRQKNLGLEGDIKVYDLHAIIDPHPTTLIENSPTVLKYQTPHFRASARVRFPPVSGNDTWQIGWVQGCNNMDFTISYGNLG
>Ech449
LNREIIEEHLPCSQEDAVKLAALQLLSDSPGQASSSQTHHQHHQQQMMALTTQQTVMGLPTVTLDLPAEDVETPIIDDFLEDATFSRQGSSTTDGTLHLGHHHPHPGLSSDDRYGILKTSGPCKVPNTEDSPLRTGVVLSGGGPTAISSHSTAGIPEETAEKLCLDRVKRCLPRGYTNIRAVQKSAKRCFQCYSSALVDVHDPSERSSRAKQMYVEFCKQLPLYGSGMFHVKELAGSRLRKK
>Ech450
CQHSKDIIVSSLSIVQGTSHEASSASSDMNPSNSEEHACDPSLIAAVSIRRPNKTDRNAGILTAMSDEDLKDDITPAAGASDAGNPFTAAFDKMRIADDSGPEDEAGLGVDISNRQLEFADAYLGDEVDSKGPGIIEEKDSESLHRKCLIIYSASTVVTNTAAQKKSLDKAKGSMFNVQAGPKLYMSQILEIEEEQALMDGSINADAIGADQAGINLLDGIDIKPFQISEGALQCIELPPCAQCDKLWVKCITPCPDKKHLLVVVGPHEGQLEDNEMVKSQCNTPTKESLCNEQNDLNKDCKDGGSDEAGTGLRVNSASSFDQDIGPSTEAASAPMECSDVNTGFALIYRILSRDGSTVLHDKPVAIHKLTSAEETVESLVLLPPELSDVASDEEGDSSQRAPSLLDSLSKMDSGSITAALEALSIDEPDSKPLDKQLGKCAVLTRSGAVKIVDIGSWSTLGTFPSQQQHLSSARTEKFVAMSYCTGMERLCVCTETGDILFLQLQASNSPGVSKRGKATKTVSSEQEMNVEEETDAGEEKK
>Ech451
VAFSSGDAWKAQRRIAITFMKDFGLNRTDYGDVIGIEAECLVAEMKKQEGEAFDPYILLANAVSNIICKAVYGKRYDYDDPNFKRLLRSISRNIQLIGGMTGFLQILPGAHWFARFLPPVRELGKNLQLISDFTAEIVKEHQKDFDGEHPRDFIDVYLKEMAAATSDERSKIRLNDMYATVGDLFIAGTEATSTTVRWGMLYMMANPEIQQK
>Ech452
MWSVEYVQVPDISSSKRSSTSNSLQPDDTLVSKVKDEDCTSESQSEDSQSFSSALNEESEVSTPTKGSVDKVMSDSSPDDMNEVLMMSDAGGYDCDTLKANRNSKVSVNEMDGHNPRLTPPSSLPVEGTYIDNRPGITLTQPGDTTMTTPDNLDSCSDATSFTTGDDVSDIINGNQGDETDSLGSGLRVGENGVTPPSPMQRGEYVILSESDFDKYDDDFKKRERMSASHRNKLKP
>Ech453
MDPVTATMGFGGPNITDYGWTTELVDGPSIVTDYGSTTDFTDSPGKCIPVDPYFDFTENKKQADNYVVSESLKDLMLPILYIILVIGTLGNVSFFYVLVRVPYMRNTTNLILANLAVADIAFIVISVTCYSFYFSQPVRSHYGTAQTLGCIGSFIGQYITYYASLALVTLVSAERYFSICRPLKHRSVNTKGRAVKLVICSWLLSLILSGVVMLRYLNLQLHCVKWPKDAKYANLPVTVGYCFPIAPYGLYIANLTESIPFISAFIANSFMYVGIIRRLSNRPALSVKGDKPASLPVRAQQVRNQVSKMLIANGIMFFLCNTPFVGISIAFIISHLGGVELIEIYESLAGMLVISHGLLFVNSAINPFIYNATSSHYRQAFRDAFCCADTSGRPRLDSSTLAVINGSKKSDNKNSSFTHKL
>Ech454
MSRYSRMDMGLTVKEDRALQRNSFARRHLDANLEVQQSMEKMHLQTIRNEKMKLQRELEKMRGRGRGNPRILGRRHTASMSSNTARLTQLRLNKDPNERFKGQGLSQSFNGGNRSLKISGRATSPTPGATGEPNTARAPMEAVGRGRHHTVELPSIIPGGRSPRSGYHNRQEPGGEDYIREQQMLEHKRNLNKKQEELQARMEKFGDDLGQKHRDTTTNGETRRSPSERSDTKSDDGITGSSDPSASFPPSQPSQPHSTDTPLSSRQRSNSFSEYDLQSVKNSITKRLVGDEQPPTDPNDASTTESPQLNRTTSTVSSVTGNAKLRKKKTSVGSDSKQKGIPLNLDMVFDQDTYAPDGSLRTMHMLPDPMETFEEAKKARYLRWRGPKEDDIELTVNQIFGKAESSLTRKDSV
>Ech455
TRIRLEVLRSSLPKRLCCKFCDAHFTETEAVTLHYFEVHRQQRIGEADRLDPASAFNMSQVTDIAVLLRECPKCKEYVENLTRHNRTHQVRNFICEECGKFFVSRIRLKLHRRIHQMDRTGERLHCDKCDKSYRCLSSLQRHQLIHAGKKTFICDQCGKDFFNSVRLRVHRTVHMKEKPYKCSDCGRGFTQLTNLRSHQRVHTGVKPYKCDVCNESFTHKVSLKTHQKKKHGIDWWKENGIEVEERKPSSRKSADKKPSNRGVAEMKTTIPDQHHAHAHAHAHAHAHAHTNEGMRNYDFVSNLITHGTKTYAQLERKTNVGEAFHTMMNPYDNPWQS
>Ech456
PPSKRKPVHERLGLKTASSSKPRRSVKDRLGKKIHDLKEEHPKKLSKNPLSVSGGFDDDDLLDSPAEVEVATKPRQSVIELKTRTKQDVETKRKAEKHKHQLEEAEKKQRRIKKEKRLREESKEHREEEREQRAQDVEIAEEGKDTVDETKQMKELEKSVKENENQDGKTDDKNSVPQSETQNEKREIEKIHHPVEDAKKEVSLREVKRKKIKLKRNSAQSVEDDGVRVSVDREEEEMLFEDDEQPRKFIQSRSRADDRKVIKDSSVEGEHSSRKFIDRSERNIVQGKDYDKSKRKIVYDDYKMSEQDEYDEPRRNIYQEDLRHSHRKVYQEDEDTLRRKIFHDDSGPPRRKFLNADSDSSRRRVYQADRGPSRRMVVEDLEREPSQSLSYEDVRHTKLSRRGDLWKRGPIEERTREVEVRMEQQERQAIEETKEAEAKRLKEEELNARIQKIKRKNAAILQRYNEIEAEKIMFGS
>Ech457
FTTNQQAAQNPMINMSIAIHLPTSGTQSNKDPNSTQKQARTIPFSQLMTGQPIPVSQITGPLQVSLEPTQERVALQPSSLPLPQLSNPQGISLSQIATQLSSSHGQSTGSIQPQMSIPLSQLGFAQAIPVSQIQLPDGAQQGTSCQLGSAPQQIQIPQSMLQSFQAHSMNSPSVTSTSTAPITTAMQVTASMPTPIQAPAVIPVQDMQGKPYWNIHSLDQGSQLTSAPQLTSPLTSHLTPSLSSQTLDVPSVTPIAKSQRQGEVDLGLVSISPEGLVTSMNADDIATLNLEATESMETLALPFEVVSSNI
>Ech458
SNPPPVSRKKTRSIADILDHQAKMQAKQQSNHPITTAAEQTVPTTSSSTHGNLAPSSSAMSVPYTGQSIYVNTDSGMPLFLTLPQMLPGNNQVVTTMPNPVKTEAEVAKGAQSTGPYPLNSNMATVVHVGQPLQVMQMPTMSSSSSQVKCPTISTSIQCLPRMESLASTASMANTSAAYSYAYNMDIPQSIPTSMTAGMQPVMTTAPQSPCSSVTGMDSSSGRPSVIQHTQQVQPQTSSQASPPFRNAIQPSDLILRNLSHEKGTSVATSSSAHSTVVGQKLSDLPKDAVVVTPRMVSPYMAYIPMPSSMSCGEGSKTDASKDQLNKRKRTESGKENLSRPLSPHGFSVDRTGKVTSLPFAHPVFPPPVPVQEEPCDLSMPKRRRSPDDPIGFRIEAGPHVKHRSSSKRHGESSKERTRKHEEPGSKYHLLNHMEEAFPSLASLPKVKMTPNPRGSIMQGVINPSTLSPSSKPSDHRDSPSRQSTSSNETAPSPHPPPFPYFPHPGMQGMPSDKQPKNHFVFPEFNPHHLSQMMGYPPRLFHPSFMQGPLLTRPELLPTSLPPSMQLTPEQMMRREMFFPPHLPFPMRPSFLSSQPLNMRDGQQPYMHQS
>Ech459
IQTMIDIIDTFGWVYVSLLHGTESEYLHGALRFQEIAPYHGICVAYSAAIRSNAGDEEILEVVSKLDRYPKAKVVVVIGEKFTGKNVMQAAQTAGMVGKYQWIGGFSWGYLMAEEGLGDISDGAIFVRSYSVETDGYQEYVKSKVLTEPHVSPWYQDLAAAWMETNNCTDIEVCPVPLSSSAGPVKDAVDALGFALHELMKEKCPNISHCPIGEITMDTESYLNKLFNVNFTGVDNEQIRFDSSGNAGGKFIITNLREGSGEQRVGLWVSSFESVGERLTLKPDLIRFVNKSWSKPLSICTEECEVGYIIVPLEEKCCYGCDECHPDQIV
>Ech460
PPGVTGATNMSGPPPPLPSNRPKGPYVPPPLPSSRPKAAYVHPGSVSSSSITEGGSNNPDPSQPRSETLAKPRLQRVKSGPEEVPHGSSQAVPSRPPQPVNHTSVQSSKPVVPNSEKPVKVLPPVPVAPKLEPVNKPHEVSAVPSQPGVSQFKSHVPNLSVRPKPAEKPAVPQQPVVALKPAEKPSLPHPIAPPKPSQRSVNNSEASTDNQPTADSHKHSESQPPRPTMPLKPPSAGNKYSRSDILSLFDNTFQKNSKPENKTTSGAAAKNANTESALKFGGLAANAAASDGTRSKNEVQAFQYAGAVAQNTTAEDVNNIGGAMEELRKSEDGHKAVSSFSRIAKSTASDVRSSDSSSGDLKWQVASSAAKNVTADDAKNVGKAGMAMAKSEQGRKAASSIFSIAKSSMNQVNESQKNSAAQNPSARARPKNQGQQGGSGFSMNSLMGLMPPPKTPVQPTPKPATAGGHRPAPVPKFKISTELVKAEGGPRSKPTIIRPGADKPVSKPNSRTSSPDVKRKVPPPR
>Ech461
LPAEQTDLGSECALSKALLPALSDEQTQTSLNIQGIEELRSIETEGTQSDDAKISTTDRTTPDGNMLRPNSLPAGVELSSIDSSSNRIAVPETLQSLSFRHVDSFVSAATTPDLELSPLDMSTQGETPFASLLTAPEGNFYSAVTSPLDDTDSLSKHPIKDNSVSEFVEKVTILQETIQEREASLEESQHQIKEIQDQLEKAELKLASIKDERSLYADQLRISQTGMKSIIPKIETSVHKLKSDLTEMRTAVKLDQRAFHETILTSVSSVKSFCGKVQSLVKEREEAAVSEAVELLQVQSDTKCNDLIQDLERAKEEVELCRRELHDAGELLTEKEAELSTLKERSCQELQELRSQLEEQQKEKLIVVKSKSEKDIQELQNTVKENEDAIRMMRETAEEEVTMLQNHLAAEKEQALNALRTELKEKHNQELDVKQRHLQDTQLDELAEFRKTTELKMDAACEELMQSLNKAKEDELHDLKMRLESNHRDKVQLLCKELQNKLLQIKEIHDETSEDVKQELRSVRILHEQLIESSHLRMTEMEESFTTCTRSVSETSEGKQESDEQLGDVAQMSSSVMKTLDREQVGMVAERQQAFNEAVSRVAVQKDKTIEELRRKVAKLSEHQNRNQ
>Ech462
AADTEGLIVSFFDGKSDKIPKQTSIWIPGQLYERIKLEIQMPITARQYLLNNPHYPIMLPPGYTTGQGTGYLAKPGITQDLGYLPGYDPRFETVEKYPVYVPVYQDAPPTFGFRMPSIRDSVVKSEDVHRLIPGTSLTKEDLNRKVMQQLMDNKMIGRMPKEPKTPKETERRASPPQQEGILRKSVSFRREDGELDSGIDSYTAGTGLNYESQSEPESDNEDKDMLIDTGMQTLSLKDSGVGTDYSLLYNYRPDSSLEERPPWQYWNPDTKSKRPSSAKKSSKAKPFRDTVLSAPAEAKFQPVLSEPISATSKAKQQALLDTIDQEIRTDRAQLEWIQRHPHPPLRLPYEPEVDNGPVNRSGAFNTVDHTVKSDRAHLEWILKQPRPPQAKVKKQGAPAYRKVNSRDMVREAREKAYLEY
>Ech463
EIAPKILQKCIICEYTTLEKYRMKRHMRTHTGEKPFMCGVCDQSFSQKSSLKEHLWKHTALRSSHKCPHCNAIFNLPADVKAHINHMHSECEPITCTLCQGVFNDRYSLLQHQKTHENMYRYQCLECIFASKDKMKLIYHMSIHKKRKPLVCAACKETFMHKHNLLNHLFRMHDISTFGDGYTMPSSASKKETADNEEPSPAQKTINQLQLEEQFQIVDEEGNTLQLSEADAEAIHAAMQQSSEDGSLEIMQGEEGTMTVTVLTVAHNVDGSIQNVEQNMELSAVDEEVAEESFEQRENSENTNMVVATEVSATDQVYEMVQVAEAQQGEDSTYVADECVVVPSTEMPDQVIPDGNTS
>Ech464
MVVSVMFYPLLHCLELFLASALITQIAVSLAAVVVSSVTIYYCRQQLVYWHQERSVKVRGRWKSDVSIKSSKKQGDSDHSESSESDGNDPSMLRRIRAGLRSRSHDHLKTRASREGAGERSLKLSQKAQTSRKESLDKVRPKLTKQAGAMHRSHWVAKPQQSLSSTGGRVDLIELAGRRRSSESDADLRGGVTVTPLIDAHLSPESTVSTELTGAPETMGKTLKRSRATARMTLKKHPRFSSSESSSSASPSSSSAESDDLVH
>Ech465
EALIFNKRLKEIQHQDLLKMFTCRTCGEQFHESENLRMHTITAHLPISIPDTSNTNTIKEDGEETQFTHIEIDLTLYQQVSEVDIQELAVILKCCPQCNEYVEDLKNHLETHMVKNYICEDCGKGFACQKQLRVHIGYHKIDRTGVMPYSCNFCDRTFRTIQALCIHRPLHSKARNYVCEQCGKAFKSNTRLQKHAAIHAIKKRYSCSFCGRGFAQKCNLNRHLRIHTGEKPYCCHHCSQVFNHNVSLKRHMKKDHFIEMQNNVQLPVKEVDDFPLGRLPIQKLLL
>Ech466
MAAHPVTLNNPSEYQLYNVLERANLLGYFNSFIQQGGDDVNQLCEASEEEFSEILSLVGMATKPLHIRRLQKVLQEWAQENNVAFHPAQSSAQINNMGYAQSLSLQTHNSPMAMGAQWGQHAQSTTHQWNPGQPLGSESTPKLPNEPSSSSSFTPQSMSPRSNHSQEGKGSGSEEYTDPRTLRRVAQRLMMAHTPASVAQTGQNKKLFSNVQHVLEMSNDHPRRLEEIQKWAPIYGRFDSKRKDDKPLTVHE
>Ech467
WTWLDGSMLVNQSSTLTRHTTGKQYPGSRVDSAVWTDTDTGVMWMFGGRVGSGSPALNELWRYSMSSGDWTNVRHDREHKWPQSRYAAAVCGVPGSFLVVHGGAESAVNHLSDTWLYHLHNESWTLLQESFDPGAQTKRLHWCTRKALWLLTLKETTIDPNTMWRYSLMNYEWEQVSADFDDVLSRQTHVVGQRYGSTTWVVNDTELYLLGARPSDSGHNEEERCQGKKQECALWRFSTVSNKWRRVSFNYTNTKAGEVVDSDLIEFNATPGCPAKEASWQDTDGNLWLQDSSAGMDTCEKKPHARSDLWMFDLQHNRWEHFKSLLSPQYQLGYEIIEGTSDVRNHPAPRAYCASWSWNNTYYLFGGLARNGSNGALNDLWSFQLVGVDSLEGRPTSTMAISPVGVFFLSLGALCFLALLVFSIIFFSKCSTGPRLKPPNHFGDKIRYSPVETDEVFIT
>Ech468
TVKSPRATVPDELQPQVTNISQRLSELEAKKREMDKIWGHPVSSSSPGWQRSSSQRSIPDWQDVTQRRDVREPVSLTRREDSQMPPPTRMTQGRQDPRQDPRQVTSLDRRTPNGSGRIGPSHQRGPSYDRYNQEPERMDTSPSRTSGPVDEGGRRLASPQMSSPHIRTPSVSVSSPHDSMSPPGFRQPPNRRPTSRPGSVDEPIRAVAVAPVQSAPPPISRPTPPNGRIAPPPNENGQPPSSHTSPRGGKPEDDALRKLNEFEAMVYE
>Ech469
AKLAPPPLPDMFQRGGPARSSLRSFHHRPISVHSPLASLDAPLPASVAALVCNYGGPPPVPGGTSRRSLMAEWRPYSRPERLAHENRAKSRSHSSLTDLPHQTDPVGGYNAIFVEDDYADPFDTILPSLDVSNQSSGYFASAREGSSPMTSQNSSPVTLRKGGSRSPMTTQRCSSPMTSRESPVPFERSSSPMEFQERSGSPMPVKQRHSDYNMNSFRSISPATVTKDRSYSAAMSNQRTGSPVTDPFYFTLEQHSPAGSPAGIIGPEDDYDEVDPQSPPINSPSRGVLVADIAGSPSERSSHGSSTSSRSSSRASLGANSPTLSSPYGTSPRDVEMYDALDNTIEKTRPRLPKQQRPLSSNVYESCGPRLPPLLPADDHAVYSKLNRNPSQRSEHRGSLQRRPQEESPYGRLERSYSARNAARTPGVDELQGRVPQRSRSAMVKGNQGTRSTECVAGEWVPAEPAGHRPLLPQRTTKSPLVTEPRKKFRFSLKGKKQLTKKSSTDDLDQAVEAPSSTLPPSC
>Ech470
PSDNPKLKRSNSSGCLETGYFPEPSFNNDIGDIEATTPTGPSPLPACDVDDVLIDGLEVEGSSQRLMEQGWETEHSKNINIPISGGVRRMLSSRGSGRDIKYATYSSRRSHFTDSLYDNVSDEDEDYQCNKNAANWAQNGSFIDSLLSNGGDGEVSTDDYPVQDADVTPTPIKKVLKEKTNPSSKDSSPRHKPKIVINKANADKKDNGALDAVPPNPLDQITSPGILDTSWGTDTEGGLRPRSNTATSRTSSNGSSRGSSRGSSVRRRSSRKSKIKSLIVGSSADTFSDIENTQENLAQTHSLLQAYEIQIRNMSESQDCYYNSTDHDSNPSRHSSTRRSSSFKRPTRKGMLSGGSEGSSCGLQVDFGTLTSSEGRYSQEMDEDFQDTLDRPFIFR
>Ech471
SSPFEDLPEWMSEKIALAEWIDAADIMPPDLLTTVPLALSNEESIEPAEELLQLLMVNEEIPPQPPSPGEETASDLLALYPAASLCSPDSPLSQTSEDSSVFQNSEGSSLPSSPYDSKPQSPEAQLTAEECLWQIADGLTSIFSNEILNDTNTDVVSQPTPEAGSSPAFSQSGEEDEELLEVETPQRKSKAKPRLKTVKDPGIKKTKKRDQNKVAATRYREKKRVEANVLMTEQMELEEKNSELNDKVESLSREIKYLKDLMVEVYKVKGELKILRK
>Ech472
DLLESNATESQPRPQFPRYPSPNNTLYCLLLNALSKMSNHELTLSKEESLNFTKMVLSRQRDFDNQPAPFNLSDSDYEALLKSAAQCEKEEAGRTTSLATDLSDSLSSTQPEAWHQAMREVQALRENPVPQWACYVKDTVRGGEPDKDAKPSSHLVLTFIPASYGDLQKLMDVGQVKGDDPNQVGNDTAKTARHSGNASPSTHEANQPSELNNSTEHTQSDSNCEATDSDSNQDPGESDFKHGLTLPIYVYDCSLSSIKHQLLKHDDHLPLQDVFQDLTFASLEAQIEHFSSSRPSTPRGSLSRHSSKSHLEPMPGAPHNRCLSSGHPSKLLGRFCSQLGDKISKYFVMAIFKSLQRGQYVDCHDVQMALDYICTESLHDIDITHFLHAVCGHIRKYNEK
>Ech473
MNGNPIFADQGPLPTFGHLTNSPANSLGSKDLKITPELVNRNQNQDSFPVILAGVASGDLSNQDGGSEDSDERGKVAHNLSCQKNCVDRLPDDILMFVGEGNDDDSNSSHTAVNVALESSFLEGQNAVILPLDSDLHLRGVRGHDEIDSPVNLNHTADEHNPEVVASMALPIPVAIVQHHDTVPMLLSSKSNSPKIDSMGVNTSKMMDPEVGGGSNHQRLATTLATMSAAGGVGGASVLDLGDGSGFNVRDLNLVGLPENAGIVNVIPGVNMSPGELVTSIPSPSTVCLEPSTSETVHKTVVCNEPTSELSVTAPLSNSTVTIPTIIDPHAVSILNPGQLELNVATIPVSGASLGQPIMYVITSRDRNTGATQRFRVTVDAESVATAPIGTISLNGELPSLQIGSHWVVEQQSAVPVAGLVSGNIVSADGATGVAGVVDGGGDNATVTLNTQVVPSLETESATARLIKTEL
>Ech474
NTEDKYNDLQLETEIALSKAPTPSPTGSSSTLSDDHPLDKNGLNLLGSETDSGVVSLNDARITDDLAGDSDGNLADLRGSPDGADDGEPDMLMRSEVGEDVDIPGGEVQSGDAGITTDSACWCQSGCGDCSKLQRVNSEQSSTGAVSSPVSSHSSLSSPVTGLVDHQSSSIPIEPDPSAGGETKGTLASYDDPNEDSEDEIYENTRHAKMLNGYFKAEPVQIIDNAR
>Ech475
YQFTVTMETSSLERELICPICQDYFTTPLSLPCQHNVCHRCAKEQVLSLATTVGRQEHSSSESLATSPTNSVASLPVTPSRPLSRSNSRSSFRRRSTISGAPSGAGTPGRTPSRQTESPVNSPRGTTSSKGKSCVHASKFFCPTCRENVELGEKGLNGLYRNFALEVIVD
>Ech476
MPAIDSDKKWLLGLQGMGAGVLCMPPPTRSLPSSPPRIQEFDKMSLSAMLGEFHKEEINGDLFSSSALPTDPVPCLRAMGETIEMTNDILDLTKPLPWDRLKRGASTMSLDSLNENYMESVPGETATLDDQDKTPVATCTCGKTTNFECWLHRLPFGEAGELTDEITQTCLQLVRELRSEPSGCDKRTTDQSKLCGALDQPTSYNSLSPSINHLAGCRDTPCSWKRDRVYSDDLSVDADTPSSGSLASVPSIQRSDIASSPESYELLYKSFEVATQMERFQLERGQSEGSSIGSSLESLNRTSPKLQKVLSQKRRSSPDGSGESPADITGFDMTCVPGDDIPSLKYHQEALPWNEYSENYKPEDSHSGEDAAQKVTFALLAKKKKKSEVAVHHSLPTEVTHWTELVSGTPKREEPNEDCSSSRVDSHTAADVPKSLKRPQSLPIQLRHIQKPSSRPQQTPEQTQGVVGAASVAGMKGVTRTLSAPEGFGFPRSAGSGQESSSTKP
>Ech477
MKIVPLDTNYTEFGHRVEDVAFITQMILGTVGLLGNILVCVTIARARFMHNVTNVFIAHMAMADVLVCMSLLIFQYKHFVEIFPGGGSVLRNEIICKVYKGQAVLWFTSDLSIYSMLVVTVERFVAIVRPLRYPSFFTHYKVAVMVSLTWFMAALVQTPLFVFNSYNSFEMKCHNKAVSRNGITSLLVAGFMSLMLPVVVLFWCYIRILISLRASAVSHRRENNLAHAEELFMAGRRVVKVLLTVSVLYVCIWFPVHILFCIVNFVRLSPDVEIVLRALLPTLAGVNSVVNPFVYAFKYKEFQRGVRQRVFPCCCYRQRAHVAPS
>Ech478
EQTPLFLACKEGHVSTVRVLLDHYANREITDHLDQSPRDMASENLHRDVLKLLDTYKVVPSPSATLPTVSSPASMGNGDIGLVNGYGHPGSKPSAKKKANRSKSTGHHHIPNGDVASGGHEKVEKKPRSRKKRNSTDAPTSASLSPAGSLESPRGYERTSPPYLYQGQPSAGGMVDPTDLHFHGMTNGMHNGIHPHAPRYVEGATAMNGAPHMSHSMQSLNRKTVVPNGEIGSNIGAGAVAVACQPDHQWGNANNHTHSQQNHRPREQGQQGMVPQQQGTCASSTSLPPLLQQHSLSNGLAPAAAVSVSSPPSAQYTLSPAKGYPSQPLVNHNHMRHHNLHMPRHHSQYGNANGEVHMNGHMKSPIHRAHDRTQQNMRKQTQPHPTHIIQTHLPNPTVVSIMSDKYPTPPSQHSQGGSPCGGENTPHMTAMSFPETYLTPSPESPGQWSSSSPHSSAHSDWSGSEGISSPPGHTQDPLSMQFSQTQQVYI
>Ech479
MAASGHTALNDRELRTELKRLGFNAGPVTDTTRKVYFKKLSKLQAEEKLKVKLPTPAVPGRKLLGFSSDESDGESAGNRRRSTPVPSKGLRRRSLKVRAQTPHNGTADDHGDTPAKSTKLPSEGSRLNSSSKSKRYSTGMLPSAGPSIDRTVHGNKSRARASLLAGRDAVSKSRVVPTPSKGEFSDSDVDEKDNKEEEDEDNNDELTEPQMTEASTNSSNSKYDVRNRNSRGRMNETYTKDHVNSEASDLSSTGNKTSGLWWSSTAKPSPRQSLPKSLTPRTSTPRKSNRLRLSDAYDDEVDTSQLNDNAARNNNSNTLAPASRNNLNSSRNPNLNQSKSSFSSKVNNVSLPRSTSSSFLNSKSNHTPRSHPYAYQQPDRSKSSTSNPRNSDLPEREENLYEEFATEDHSASSLGSRIGHHVPMILLSCAFLFFVVLGMVYMNVGTENLE
>Ech480
IYMAPFMRHKTNTSQELASKYGLYALKVLRACVQQMTVLKTGHSTISHIIHIANKSYECINRAKKHTTTVSLSLEKLLFHMMVQGMSKGFMADAMVFARNLHEHLSLCQQDFITDGKGVDNEFDTVCKQAFNQLWKACVDLEHSSKPGTKKHMVVLDVRLQALTFLMLTSYEVSWVVERAHRAMVEFNRVSSNSIEENSQILQFLKTVLDALQEGCGKAKKEENVELSEVLSPMFELCLQLAWCCSRLGTPEEAFIQYEKLQKVVRNKCSKSSETLYSAAVSIITATLHVSVKSSSNDISKPTKKAKSQKAVDLNLIKKQILDAVICTSKAIEKGDPNQAALQCLIEAFEFLKKRFEYLTNQRQEAPTSPSATMVPDELIPAIEAAVSLLIDLLQLQREHMHRNPGDAESASKGKQQRLLLQKAVNRQLASLNLMSVILLHRMKHCKEDIVIEDAGRMAGDALSICQRTLGIIEEVSGGAGGAVSTNEHRWL
>Ech481
HDGQEFLALLLDTLHEELNQAKSKKKSHSPFEDISENSSDSQYMSEASTSKLSELEALEIDSGKEEHIPRNQNNQRGSDKDTGSTSEEGSASSEESKVPNIAEFFKKDMKTLNTNMMQEEEPSSSVTTGSEKFPKQENSKKSQKSPAKQQRSPLRNRVENDCEKLSSQPKNKKTNLLVAKKNLKGNLKNGGGEGVGVKFLPENDIYDEEDPIKRMKMDSCSKSELLENLSKDGLTTAFHNYATYSVPELLTTDGFFPITDSKVTNKLMELEGRKDLPLKSGMDEECYNELKPQVSHKESPIKRPNLLFPTNNDNTISKNSAKLGDDRLCLHPHISTSEEQECCFIPNNQHFLSVERNPLHIKKETTLEEVDPRRGREGEREWDDYLRVNQSPIMDFQGQFKST
>Ech482
QAIDYSAHRISKYDSYIRKLKAGEAIHKIIGRRQSASQKIRDIISTQIHRKYEHGEALPGSEDSASEVSPKAYNLASNNHVTTSSKYASKYDYFLNKLHKGEDINPFEINLQDVASTSGSSSSTSPNGIPSHASMSTNGSLLDYSDRSAFFGDQGDLVIAEDHHQDVSFGEGTSAGNISNGTAKMVKDEITADEMNVFSKYIT
>Ech483
MAANQPKSQSQGPALPPTILIVPKVSIQQDKMATATAQSEGSSSSVTTSPHTGNAHQPQQVLVNLPLQQSQQLTQNPSISLGNNITLTVQPALQGGTVSQIGGTQFKLEGTPSSVHSNKVGAFLKPPVKLPIQVPQRVYKRSVAAIQMQQLKQIENQAKTGGGTQQPRMPSQPPSQFSAVLLKPKQVQGSVTSSLASPTQSQVVTTAGKPSTGSPTSTAKSQPVLVQTAMSPKIIVQAAPTGTQQQGVPAKSVLFSGGQRFTIVPNTQGGLISPTGVAHQPTSLAATITRTSAPTVAQLAKQQRMQKMALAVVQQQQQQQLVSSGQRPIALKQATGGPVAISPGVTLTQTQLQAMVTSTSTAPMGQFQFTPRMPLTITTQAQQLQQQQLQGLTPKTIQGKITLGQVGAISNVHHIASTTPSTNATNMPGTVTNTSGNIMTQQGPLTIIPKQTLGGTGHFILSSTGIHQVPTSMQGAYLQPGTAPLNNTVHAKLIQTPVPGGVSTHSGLPTNIMLQAVPQTSQAQLKGSSPGSQTPLVTGHSSIPASVVQPQLLQTCGAQATIGLIH
>Ech484
MGAEQSDCIAFHDLGNITDSNLLEGWFRDNITIAMLTVVMPILFVVGLAGNMAFLFVMVRVSWMHTVTNYYLANLAVADISFLVAAIGEKMWGYWATPIELDTASFMGRSGCIAFNLLKLITFFASLFLVTLVSLERFYAICKPVQHWMLSDKGRTVKLVGVCWLLALIFACCLVPANSDIHVNCVTWPNLERFRGLSKVTATCVPSHEWMLSVSLGMQTVPFAIAMVGNILLYIVIITNLNKRVAAKEKKQTTSRQGSATNAPAPQTQSHKIRNTVARMLIVNGTLFFICLAPFQFASFANLILRELNIQTFAREHMTIILAVCRTLTYLNSVVNPFVYTVTNKRYRHAFYVAFTFSRNEQRQRYSKNTSVVTTDMSTRM
>Ech485
MENTTQGCDILYVLMNESSIDFLTYGQTSTILITIIMPCILFLGLIGNLIFLFVLYRVRWMRSVITFYLANLAIADIVFLVFTVGEKVWMYVTSPFLDDVSGIGPTACFLFYPFQATSYFTSIALVTVISYERLQAICRPMGKIMNRQLHHCKRLTAYAWVLGAAFSCLLIPGKSVVNTYCVEWEVDHNLNRSSASLFPDPMLICDPLWSWSGIFANCLQTVPFFMAFVANSIMYFRIIQALKKSNANANTVDLRARTLQDRNKVTRMLIANGIIFFCCLAPFQTASLLRALFNFNIVHFEVASGILMYMNSAVNPIVYNCTNSRYRLAFRLAFTFGPANARTRRFRSVISMEEYHRSSVVL
>Ech486
EALCSVSQIDLVPTLSLLLGTPIPFSNLGSVIPELFSLPPADQDAPSSSKNSSHIKRWSQELQSLYNKVAALRTNADQVNTYLRAYSKISEEFPQAYFSQLQTILDSAEAGVKGALKDASVDEEAAMALLRNCENIYVDYLNRVKETCRSMWARFDMTLIILGLSITIGACFLTHVLLTHNHNFGNRSQLDTALGTLLKVTAVTIIVCVLMSIMMSAALPSLQLHSTVLILTIPAVGSLLNSIVWIVFLSTEMKASSFVKLWNYSSKTLVAVALTFLYSMCLTSNSFVVYESYVVSFFANSLQFVCVCSIGSVYALAKPTKEQARKKAKAEKSRDIGHFLTHPGTIFVLLAVAFHTCVRFSNVFFACREEQNQCQETDLLRPLGSFSDDSGSYRNYRYLLSVACLAVIPASLTFWLNKQGNLNGGSAPMLSVVYALPFATVSICLNWGLQALPQKMVDSLPPWQQVLMPRVAYSMLLFSFVSVLWNPLCIYLVPRDKHKKKIDYPGEGETVVPKLFNHLKNTWKRSPRQPNRIPEESQLDPDESAPPVVYGLGTVYSSVCLLVSASVALLLALLLGDGLSPAVITMLIQMLIFLELYAVIRKQQLAPLEAVPDLLHF
>Ech487
CNDIEFDQWTVMTMVLQSLYEVSSLYLDQGCIREAKSYLKEGLLLADKFMLPRRCVAFLLQLSNLYAQCGQENDCQGTLSKVHVTLHVSNEGSRPGCQDGASVTQEDDDDDDDFIHTKRISISSECSSSRNALLTDTTSSPSLRPQTIKLPAYLGHGLDCFCVSCLDLSLHAQSMRLFLRRAQHLELQGDSTQAMNYHQAVLDHGAWATKKIPSLLSKSCSHIQSCESATKKKGKRKDNRKVDADLTCNIHTELIIEAHISLTVLSLLGGSLAQAEGFIKKALDLANHASIQRSWLQYLDILISLEHEAERTETTTKDLLGSHWEVQSKTKNLRESQTQEEDLAFQFEGLGLGKSSSKPQTQFQDSVFADRMQRPEVSRKLSEKVSELGIFCDMSDSDNSDKTTSTVENCSADVRRGAVKETPKTVSLNTKKGALMFSVRKKKPVNKIIWNDIVTPQADTASLAVFDFDGPSPLKTKKAGTRAKSSAKSKSTRRKVAIQTIDLDSDIDEVFDKEVETIAPKTATKTKRTTTKKSASKVQLDKDSEFLENVDRFIEKVDASKSVRKSRKATEVSVDSTVKTRKVRKTPVNTELLEPKVVVSARPKRGRKPNVETLRSEVMTQVTCDILPDLQLPHLELDSPNVSLPTIGSNNHGSLNLNFEMNTPSKRTEQTSSPVTGITNSFILEDLDEIEIPRAGGGSDSDEPSTAINVRRKTARKPAASRKRATRKGAVEEVEVLRGANVLPIDAKTGTGKMLRKT
>Ech488
LNSIEVQLTDLRHRLGLEIEEPTAERKALDEYNSLNRSGRKASTPHTPPASRFGFGFMSERGRTKTLDDRKGARIRSKSVPRQLLNGGWRSPSQSRKNKPPLPVEIYSDSPPQTESPKVSKKGDAKKPPRGNKMSLNFFEPSIKESNVELARRPSDDLLNRQPRQSRSNSVSSKDSLISQRSADYVESQRPQPPYPKPAVSYTDSFSKSTPSLNVQGDVPGDSPRRHRNPSSNSGSKGSSVASARAPPPSYPTSNFRSLNRTGRYHESPELSTTPRDYDPAPLRHHAASLHDLQILSARQDFPLPDDDLEYHQQPTSLSQPASPKKHHSLGNLLLKSNSIQSQNSDDQSSTEYTPYRSRTSYRSQKYQNYASRLQGPKKFEFEEVNSYINQPYDPRSDQPDQRLDQDDYHDYAEQLAPSERGSERGSERGSERGSSHSSSVAGDFQNGGNRNRHHSISSQQSSSSSSHSSSLAVQLGSNGSPYHSQRTPVYTHVSEYTSSYATISHTPSNMSVASHNMSTHSQSMTLYQEPQPANSYRTEPQPASVYRTTSSMVLRPQQTFGTGIAVSKVHYQPVTPMTCEPVARHKKATHPTSAN
>Ech489
MAEGGRSQSVITSHKDEPIRRSESERTRSERTLVSFESFESTTMLPDCRGWLMETESRKQFWCVAASRMLGLFSSSEADEPIKVLTLTNFQVETFVNDVDTSINGADYSVSIDKHGSSIAASIPRKQEYAIALKPLCKGVEQHLFLVPSEEEHLLWRKALRASCPSKVPTFSRRDKMLKQKKISFEEPCRTDSGLGDDLEPPLDHRKSESGDSKIQEPTSFINGALDYENRSDHVSSRGSSFVSSVATLDDLADSNSTSDSSTSVGNNSAVNISEFDFPDIETSSCGRQSLNDSVFLGMSQELDLNQWSDSKDTDCFTSDGDSLPNSPHPRPTSSSMSSAGDPTDGPCRPPSDQSKTMISKVSKLVQRVAHMRRPRSNSSLTLAQIPDSKMSGPMRKKGKLRWYVLSGTSLYCFKSNSKDEESEVIYDLSSYTVALATEEKEDNRSICVLKLTHSSGKKVLFTINNMETAQLWFKYTQDAIETSTSKSRSDSQRSTSSNPESQGLGRNRLSRQSFEDGYGFFERQSSLRCVKDALQNAVAESPKVTKQ
>Ech490
QFGPALQDLLEAIKLAPNNREVRRLLVRVKEECKDETKKQKEIPSAKDSPADNDQGRDSGVPNSQPGSSQASENEISPPDSSKRDGVLPGSQTIPSQQHLMSLRNSEQSSKGSRQVASKTLPNSHTIPASARIAYTGMTNSYPVTGTLVMGDPQGSLTGDAGNQDIQRPLTLQIALGQPGGNSSAKPVQEQVSRQVPQEQVSKQQQAVRQQQLAARQQAQSLQRKTALSSSYNQDSNSRLLAKPITKPMHAGNFMPIASHPVNKHLSTTNTHPMVSNPMAHRPLPKRPDEDVPSRASPLSNSQGNPPEIGGSSKVSTQPPVMMRGKQHRDIGQPVVSHRLSFNMENSDEGSMENLAQSAPVPKPVAHRAIVPRQASPLVAQHQLQQEKDAQHGMVRSVLAQPAVQHAASPPQPEPMNGNRQPPPQPVMRQGSSGSLHQQQQQQSLSSGQEFPRPSAQTLFIGPTAL
>Ech491
GCNSTTATDNSAHQKPTSSQPNGEAKAESKPADEMAQSSNYVTQSMAAKDPKVDPDFDLIMDDDLAVNKWPAQLTEHQKKEPMSLMAQVMTPELFEKLKDIRTPTANWSIARAMNTGTCYPTSFVGCHAGDPESYSIFKELLHPVIEKYHKGYKLDGSMKHITDMDPTKITSKLSESAHSKIISTRIRVARNLNFFPLNPGGSIDTRNQIAELMEKVFATMEGDLAGTFYRHTSMTAEETKSLVDRHFLFRGKDKMQAASGYHQHWAQGRGIFLNKDETFIVWLNEGDHLRIISMENGGDIIRVFERLSRAISAIENGVKKITGRDSVFASDPHIGMITCCPSNLGTAMRGSVHIKVPAMAAAIGLAEIDKMARKVQCQARGSSGEHSAIVDRVDISNWRRLGFTEYNLCQDLVKGANLLASLEDKCADENITDASKLDGLLAELTM
>Ech492
YRLAPEHPYPAAYHDTLNASKWFIDHAHDFMVDRSRVGIAGDSAGGTLAAAVAHTIHDATDYPDFSFHALIYPFTQLLDSHTPATVLSEHLFGQDGSIVTWREAAMFCSFYLLGRSDHRFEQALLQNKHISAEFRLSNAPQLQYVNHSLLPLDMWMDYASQPLTTEDALEDIYTWTKFKDMILDPRIFPLMRTDLSGLPPAFVSTVEYDAVRDHGAFYAVRLRDAGTPVRWVHYDGGFHGVFGPSWPFVFNVGEKMFQDFIAFAKEHLQIDMDINT
>Ech493
MKKFRQLIRECGEGTVMYNHLHMNLLKAGLVRPRGVGTAGRANGKPRGRGRSRGRGARGARPEVKTTTVNHQQQQEATNGFRGHNEVSALYQQPTNHGPLDLVTRSDPPKEHQQIYYDFTSHHETGDANKQHSSGVQNQGIQDSSNYPLNLATPKVSHLTMPHPAVHRNGFAREEPDPVPHRNGHHSGQTDQRSGYFSSRFFPVPPVLHKFTPNVGVAFVKEIVDCIFPDLAYRPLAAEGQEYLEVTRREGTLYPGIGNGEVKMAPISPCHPARILVSPEGMVMFQAANRTLGAVEALSAGGDSTVWRKSVLECVQNLTAKSGYRFCPGLGFLNGQSKCSGLSALPSADDIVTSDFGLGFRSVSCDLWYRPMPGNNNNNNTEIAPNDVSMPTLSKHLNNEEGEEDEQLDPTALHVSEQFGACTQCIELGQQLQRDGRRKQRNPRSMEQSSDCPERLDTSYERSLI
>Ech494
MQKAIPVTLKDALEICQTMEGLLQRSLGPNGLHTMLTSPTGNVVITGDGYTLLTSLHLSHPLARWIVGRISGHHGVTGDNSKSLILIVTEILRQLQKAVTPRDSAAEECSAKQDLIQINYALETILSETFPGIVRTNLLKSCICVNLVEGERERVLSICSKMVKTALSGKFNKRSTEHVASLTVDLVCGSSDDIGFLRNDLDSLIVDYDVTFIEVTNQPVVKSTLIDGVVLTRSFSFQTEDLDSLTKVTFVIFNCSLDKWIPEVQSTLLARNSDVMAEIFQYGMVHTRTLIDYLKRSNVRLVLSSEALSDVSLSHCRAADISVVHMIPEGELKRLAQLTKTHIIYDTTNIAAQTLKPGCASFCRRFLLGKQGGVHLGIIENAAAKQLVLCAPTQGICRQWFIAVYNTLKTLRMWLDTSWLTDIEEGKVEVNTSVNEKAPPKLTDSCESYQNQDGVDSTLCDFSIGDDIPCVDQLNHLYLESSDSSATETNSFKRKQENRQRARTNKQENEQTVRTNNQVALCLPGGGCAEFLLYKLFQNLRKNNSTDSDSLNIVKNPSMKTALHILSESALCIPRTLFKNSFSRGSHGSSFIQMVSSLKDAESLGVHGKSGRLCDSAECGVLEPLLGRLMLWNDAVQTVVELLRIDTIIGIKTIKAHQ
>Ech495
GHRVIMRRNSVACVDSLQRASSHDSFFEVDAATIAAATEDFLASTSHLKKDEESEDDIFIVEIPPEKKKVEKDRRKSSPLWIDQSISSSESNITSPKTPTPRDISTEAKNNTSSDNNLLEISAKALMTDPSKMIPIVNGGESPLIGDKNQNGRLSPQAPVRRRSKAMGIPSRRKIQSSPPMELQPLGISPPRDMDITEETPSPKSWRRKGSMDSPEGSKGSSVLEKLTRAMKPKTKVKREFSLGVEMGKQGRGTPSDGSQVELRSVVKVEDRDLLDSSSTQDANSQTAEDSEQDQLNLEGKDHSTHARPRSLSARVRANTDSDLFEDFLFTPETKFSLDTVLSEYDHIMEKYSNRALTPEFDTSTEEGLSGKRTSFPRAPLETEEYQPVPQFLDTLNANYNHSSDGEGDESTPKKSDVPLFIVKENDCETPLESTMESPSHNESLPHRNNPLSSTEGRQSSDEVKDGELVERWEKTQSKNLDVNLEFEVLSRESDITDFEDLADESESVEKSKSPDDKLDDSVETSFEEASVDLVEIENSDQAMTHTSVDEPSPDTEQEEYSLSLEIGNQSTEEDLGLHEMKFPDEDELDSDILGVKRNLGDMATEIRISQQTLSSQYDNLDDNTSQSSSDRGVDLNVRTASPPAFEVVESPFCTPSDENGEHDLVYNLAIDDIVEHVIEL
>Ech496
VVEAKFRRSDIESESWSEFPVHFSPLKDQSVLLSKLSWNSSSVFPPRAKLGQGGLYADQMVGILGSHSGAVRATFGPFSVEDSLERERNNSNLLDFDVKAEVATRFVSPHNSRIQILFLLRAKHSGIKTMPCLRARAHFSGAEVVAACTPSSTSSSCLAQITIPPDWWQARESTSIQTLQVSYSVHMPPNSDCLMGTSDLLVPERSLGDVQFQQRQEALKTIKEDEFIWLHIPKMDVAVQERFQIAVSIHQNFTAAGCLI
>Ech497
DNHPALLANRGNHRENLPPQDEEEFRASSPDPDGRFVTILHDSDELDDSILMNTPRDNAAASKFDMGTIRLNLANRADKIPDKGKLMNNNLGECGRTPTKRDHVKDIFHLNGNVEEYRTPVSSPKPNRNSISGLNTPEKNPYIKASMNILSSPYNNVEQEIRLANYRPSTPSKQLPIMKPLVSSQLHHELTGKRAKPPICPNIPVAQTSPVSKFFKKMLRRNSGSSRNGTSQSGSSLRSCSSVESLNEDRMSLNSLGASSGGGAAMHRSAYDLMVENDGDVTLL
>Ech498
MTPDSVHSVFSAVTTRAASSSVQLLVETPGVVDGSIGEDATDMMCNNIYQNHTCSPDRAARYGQAVLGIISFVFIFIGNGLTILVILTDKQLHKMSFLVILNLAVGDFLLGIISQPPSIYYSFTCIWPSGSEGFLCQLVGFSTCLLCSVSILSLGFVSYERYLYVVCPFEYKFKMTYGRGIFTCAVLWIYSTIAAVFPVSGLWEGVGLVPDTALCNVQFHTSSVYMWAMIALFLVPSGAVTVYSYYKILRMARSFGRVEANYRRAVELNPVASTALNNGMHSCSDGTNTPDSQSVDGAPTTAPTTPVSVRKMSIVNARKVAKIFVIERKSTITVTVLIGTFFVCWAPYVIINVIRASSCQPSTFWETAISQWLCIFNSGCNPIVYGLTNKPFRDAVRRFLRRFGLCKRTSKMLRTVVHDRESSANIPLRKVTDKRLDCLRGPNHT
>Ech499
MMEASEHQNIRNAKTAGDGMDDDEVISSTDADTSSWESEPNTARSSRQYYPIKGQSNAQPNVDTGDLEFLTNGLSSEEHLDILGDSGLLSSQYLKKTLGVEANDAQGSHQDGRDVNGEMNRQGALDNVKEADGMTSDSSTDRGDEDIIELDLTKEPKGPLLGNGFPGLQHSQFGFLPSLGGFGASPFGSLMTGLLSSDGDGFENDADVSSQSEAEEVRHSRERVEVLSPGQEGGTQQERWDHLFTILEQQHVQQLTLQREHHERQVEMLQLQLARLTEEQEGLISKQHQEPLGRGSTSPRLEATTTGHGNHLNGHEKQARVTPNGKENERTSSPGFISVSSQEETDSASGDSDHTLEGSLEDANETLMTTWTDVMEQKQAEMVKDRITDKESKTQEIGSSFQGQEDSRVRDVAAQYDNHLIALQREFAQQQHNLQEQYASQ
>Ech500
MSNYSDSEYTDCGNSSCDPFSYNYPDREFKIPIPIYIYAALAIVGVLGNASIILVIVLNAELRRSQINVLIIQLAIGDLLFILLTGPIKIEHEIDPFWESGAAACKAYRFGETLAMGICVYSITAFSIRRFMGVVMRKGERNYTNVLVCAEWVTSIAIAVPTLFIAKMEPSLRGDRFVCRFSYSDVPAKIYVAFWVSFLYAIPLIIIAYTNVSVIVKLLQSTRKFSGEQVNRSLLKQFKIRRNRAAMFILITVFFAVFWLPYYVYRFLHIFYAGSGDNPLLDISRNVHYYAAIANSCCNPYVMYMMSSKYRQALCCRLSARKTGITSANSVRSVRVRTTQFSSLKTKQQD
>Ech501
METGEGFKSVMDHGVEVSTEFLPKIPCSKFTIIGNSRMRNKKPVRKKEPMWTVPRETRRLQKNQALEIGSEQSPELKRKSHEQKFGNQEELNRFDKNGIYGDAFHRTLDIMVDPGADGRDPALRYPESKVERKYIDDFYRDRTSLFLPNYGGNAPNKATRKFGMHMSLPSLKEVDGQQQQQTCKGNARHYCDVVGQRYCTACLRVHRLDKLAVKARDKLEQQHPMSKSLTVLPRIRNHDHTQELTGTAPFSRRSVTRTKSSPLLARSTDFSRGRDTTGDLAGNQPDRHERKRRKLVQRTRVITDRVPSLSDIATDNDSRHLTS
>Ech502
QTHVTIQEQFLYEWKENFGDSQVPENLQFMKMTLPETVKPTQGEEGVATPAFNATDSLILANLEGDLKESSTHILKLRNELKREKFCKEWLTKEIHRYNRASEGLDSRSTGSSEASELYPEEDFEALGVVKEELETPRASLEEDEVSGDSCDKKTLHVENDDGDDDEQEPLYDNIKPQDDSSSDEDMEGIYENLDFLKKMQNGDASNEESEGEDVFLGNPHMEHLLTTNMRVSTLIEGHDEDGGPPPRRPLRRGQPPVLPIRGDLPKMPQRDETAQEKDETHPSDNKQDH
>Ech503
ARRLQQASHESRERDASSSSETHGYPRRPYSTGSSHSGPSQERRISTSSENQSAYRESPSSLSRSTPKGREMEKERKDEEGRHKDRAEAQLRTQDMEREASAIFAALFEKDNKSSRVSTEDESESSSRPLTAANLIDVIITRSINQPMMDSQDQGTDSDSGDGMSIGRSVVSSKDKLNKTVSDSDSLKQENGDSNAVPSSSTERSPTAAKDPNMSKPKDTAGERPERSQESLVPVSSQSPLPITLAEHIDTIISMDYNKIDQTSQVIPSASTSTSSLSKRERGKASASIDTSESHEPGPSSSSPRSRYRSTESEVGSTNDTGRRSSPVASSLQTMHGGRSSSISETRMRSQGMMSYGGPADPNINSSKDNSPRSRAGSTASDISSASASPANARPDSYSNRVSSQWGTRKDLEAGRVSRSSSEQSREASPVSVGDMTAPVSWQRKYQQEGNGADSSENASRGAQQRFRVHSSQSTSPQQPESWGMADSNRPPSRGRRRESPKTTVEPGCSSMSQLDASSSSEDRSRFTSVPVESGVSDSQRQLSSSLDTKSRSEVESSRGGNPAPQSTSHEYASDGSLQPADSMSQMRQCLMGSAQSLSRSPKHGQPSMLPSSSQGRPPPRKDTGLFKFDLQKSINRMIESQVRMDTPVRVDTQVRMDDYVTRLVEAEMSSSRSSPQRCDSRESTSTAESGGLEVDESRISDEFDLDNHEAESVQQPSITQLRPRGSSPRLAVRDSGEVDSGPMEGGARLAVGSSSGIGSNRVTGVTSPNMAAQQGDLSNQPSQSVQTSPAVSGQQGFATSASGNVGNQFAYSALSFRSPAPAAAAASSSTPNTAQNHLANPHRRNPSPHLGPVRGPSPVPGPGLAGTRDREPAPLLSSQYETLSDSD
>Ech504
YLDIDPRSSDFRRQIDPRSPPDEIRYPKTGLEPFSREKYFPVFSASDAMADEAILDPDWTVGVERNDALVKYNELLGLLNTELEAAVLISSIEDMAAELGRNQLLLDELERKEEEDELQLALDKNNQDILGFMNAENSRQVKRTPRVIDYQDFNEYPPVFQRSFSPTGRGLESLSDDELLSLYNEYLQEADEEDNWGDFVEQPRTRRDGEDALLGPHVGYYVQGRMIGDLMKPKRNEEDGYQNPYILLQPSDLGYEQWPGDFDVYYDTRDGSFIMDQEPIEAMPVSEDALLDALGMSGNIVEDNEGEEEEEEDGRWG
>Ech505
TECERIYDCLISSSTPSSSSSTPRDPRHSISTPDTPTPRIVTADPRRTSLEGRTPSVAEGTPLSMPDHPFVFPEQPGYPVGSEQGFQGPPPPPPPGPPTPGLSGNFGGMNMHEYSGTPGGPQAPPYPPGFNRGGMEQFPPHSGNFITPEQHAMYQKQQQEQLAAQQQLQLQQQRGLPPGFPDPNGTMPYPPHMPHGKFAIPAPPDFHGQQNTNFNMYQDSHAWDHQNYGQQGTGQNLGYSNQDAQLQYGNHGHQGDQWDSSFGGQGMQRDFKSHHQQESDRSYSNQNFPAERQSDSSNNDRSRETREDSSYSKSKRKSKNQSRDPVPAPAVQESQSSESELAAEREATTPVQDEETKPPGTTEDDENGSDELNMSLDSRIEALLKRQSGAFGFDLDSSANSGKEDSTSKTASADFSPSSSPAVGDSPLLDEPLENRTGALQESSSEHSRTQSPLSHGRYDKLGKHWESHEKEDTAKHKSRTTKSNFERNLGRASYKRLQHSGEGCIEQDVKTSARGERYPAMYPDDSCSQDSFTSFKSTPEIRDTDKPSSVPSGASTPTVSEHTSQLNISAMISRELSNLRNVGDQVPSPLVTGSPMGSVNDSLGSTPVESEPQMSKLLAQITDSQSNQQ
>Ech506
HPTNAIVSHPAVVGMTVGVMDKFESSTRALLHDTSQNRPPPVPTGPPPTTPVRPSGSPPNDTTPPESPFYLNVTRYRDETEYSNPYEFFGREPVWRRSAPGPDEVWEPFLFRPVPNHDELNNAPNGYVNDSVIKLKEKKRLNKHGHPMPYRLRFSFRSKELDSNGGVETQHKRTFRQKPALKPKPDSIKLRPPFTGKCLGGTRVNSAGATTLTRRSDPQSGATRHDEFELKIIGQHSPVATRNGDTMRRHKIQRGTSVPNSGSSCKVDPDIVGMNSPWSWRDGKSSDGHVYVNEKIGRPRVVGKARSVDEFGA
>Ech507
FDLLQSMLTFNPIDRASAEEAIQHPYLNIYSCASDEPQELDPFHVEYEVDNLSPVTLRKMIFSETQFVMEVEDQPCLNSLELAATNDFKDDYNWKMEMLSFSSRDNSDLESGEDIEEKVVLDKTSLKAPPKHLLPAKEENNEKNENEASEKSDEDCKEHKLLLWEQDMAARSSMKDVQEKGATESDGESSEKSESEDTKSEKEVEEDDLSAQKEQVLGSVRDSSEKNIQGPSPKFDKITISKKMEQPVPEADLINNPSEKAIDDKLQKEKQEEIPADEGTLEVQLLSVRRKERENKDLPDVHAPQLANNKVLYDEEKTLQKCLEKSCQLVDAKESPKNIMFSSNNHGLKLQEKCIVDNLPPQVASSSNARELLSMTQRSHTTPDSVLPRPTGFDEVLFVEIPRNPGILSGSPHSPQRPDGDKPTSVHSPRSRGSNSPREKSVRPKKQDWFYMHKGSNH
>Ech508
KTATAVRAIGRMTALRLFSNHKKSTGQDPLVGSAGSTSLADLLKAKREEDAQRETKDTEDPTPAANGSDESVIDLNDRVEPVSKPVTQVDTPESYHVEDSAVPPRRVIDTGIISKQIDNNTDGFTSPSTNTSVDGSSTITDGEAPFSNYGSDLTSSDRTSDFAEYDRTSDLGLADFNSHTSDSEDMDIDTDNPAKDVTEAATAIQAVFRGHRARKRTYQPPAILEDIRDCDVFEGSAARFDCRISGFPEPQVYWYKDGKEIKEDRHYRIEFDEVDLCSLIIREAEADDDGLYKCEARNAAGTAFSEAELLVE
>Ech509
VKYYVIKDGKRAIAINPSRQDPVFACTTIDDKMKYVTNKANTGLRYSVPPQMLSKTLSVTVNPMTQPGYGSDSDSDVSATSQRGKVTTSRKVSKDEEKTIRVERRQSDLGNIPSSLGEKTTTPSNSSDDLCEEPSYVYNEDVNETIEDAVRGILLSVIDEAVRKADGTPLVDNRKDVPWGNAAPNATKQSSVVSQGSPSSKTARSGNLENLAPEDYALDDLEHAMSGMETEQSDVEVGTAGDGRAADQLKRLPALKLNAVPALQQHILLYVQVYDAQRMLYVLSTIKAILSTNPWPFVCAMSSTSISSTNTPQLIKLQQLLARHKRCITGQDFYSDLEQEALTAFRSSTYLEIVVLICVYYMRSYYPRDLKARESDVHGNRDVQIASMEVLRLILHELVYIVKDSGRGLATFISDLLIRSKVQKAVLYCLLSSVFNSHTKSKSQTKEADIILDISPNMSDRGAQAFQIQLLKLARTLIFLEDQLFTLKDDTDTGSNGDSEWEYLRMKFTPQNPSSMGFVRSERFGSQSIFIRAVLSALQQYQICHMHRHWVSVVTEALPHLERGLPKLAIPVSKQLCKNLEQLTILYTPGDSSK
>Ech510
MSSSSSASLGVVSCPINSNTFPGKLWKLVNGGRFQSIGWSNAGTCVAINGTTFKNEVLYNEEFSVFKTQNFSSFVRQLNLYGFRKLAAVSTKESMSGEDVHHFQNPFFNRNRPELLGHVRRAGNRRRGGSENAENSYFTTTPYNRFGHLSSGCRNSQTLFHHQGATYAPVKSEPLHDIHNRFSPYQQTPFTTSTVQPNCYGPSSWSPSVNGAGVGGLHGLTLIANTVSGSLTATCPAEPRQVDYPTLFNQQGQLKKFVVIQEADIGQSFMGSLQNPG
>Ech511
MCNSTIAAVGCAYILGKNVSDEEGFDEADSSMESSSSFLTTSDPEVFNPINFLLWLLWTLIVGGNILVMSVIIRDKELLLKPANIFILNLAASDLLVGIISMTFQNIWQLKEDWIFGELMCKCWTIVDFSAATQSAFAIVLISFDRLMLVSTGLKYKQYITIPKTCILVIVTWVISLLINAIPILLSDKLFGPWVNYSNECDFGVSYQLGYQWPMFVLSFIVPIVLVAFFNITVYNNIRQRARRFQGRSTSDFKKHRKAAVTLALIVGVFLICWVPYWINKFAQIINIDNLDNKVLSDALAYLLWSNSAINPFLYAVTNPRIRSGMLHILRKPLPKRWTANNRRQRGTLDYNLGETNMTKITRQDGD
>Ech512
SLNGVHVNSSRITALRPHVLQSGDTIQLGVVADGETQAEFVFNLTRQSYSDEEVSQILGSYKASKDRGNIARVESRKESQDSEPIACRRTNVNRNDSVLQNRTDLEEKKRKIGTCSQTNVDRNDRPGTSGLPLPKRTKLASTTELELSARLAEQKRVAERKAAEAEQQFNELSRMLAEQQAARELLEEQLKQRELDINREMESEKEELENKKKQLQEEMEKALMLQVQQKELDLQEQLKMQQDALTEEKLTLEKKLKAEWEKRLQDQEKVLKKIQADMQSTHEAQVQEKEATMMEQLKYQREELLKEKQRLELSLQEEWNKKLEEKDKSLGKMQEELRTTLEEEIRKKEEMMLQQLQTQRESLQ
>Ech513
ARDYGDHTICCNNIIRDARRVICCGNASVSRQSKWQECCNGVVINKGEQQCPDTDIQTRGLQDADIQTRGLEDTTHRIYARQTEHAQRVAGNGTDAMELGIETTTNADGRTPHLERMMPRDATKTTGVVCNGLAYDPNTQGCCHGTLYKLTNETCMGGLIGGICDGIAYNPSTHGCCGVIVFNRTTEYCDEIVSPSADQDSEISDGTQPTVNATLRPLCGGVIYDRLQHGCCGDQLYNLSSEYCGESETVIPRIAEQPDELSTTRVTTISSYETSTVPDSTEYPEISEEECNVLRAQENVTDDYQCCQSLLYRPENATCCQGISSSNNGTAVIWSAVTVGVAYGRCCNQTAYDSSEEVCCNERILAKTWLTPDSFNTCCKPGEKWNRFLDSCETAPTYEPFMEDETETSGMTPEE
>Ech514
VPPQYQATDIVHPATSETPHHPSRPPNFLQPWRLEHRSGQVVLERTYTATPERNRDPSMGNKSASSVNSDKGSAPVGNTHAAKDKDERTIVDTKRGLTEVARGSHDGAESRVANVSHPVVLPHSSDWLRHNVSHTQTQPPTSVAVPLVTPAALADMGHLYKLPTSATPSQPKIYSSGIFNPLYTLTSTTALQYSSYVSPSTVTYSPYISGYPVTYPVVAQGSVGSGPYTTVESYSAMLASMGSQVQQAQGAQVPISTYLPSGVIPLPYGSQLTHGITNLSLLPKSSGQDSVPTVGYLNQQQLQTAPGVLPSGQVFTGIVPIGGSLLTLPPRSEAESNRPEPSQEKEQEHNQSANLRIVKREEDERNMQREPEALPFLRQTYSIQPDNPQNRSTPKAAPVVSAPTVDYKDRHAYHETSTRHESIIMTVTIPSDKSRQTGAKDTNPVYASGEHQQWSGASYNQPTDDQDAVSYHQSAPSSSVQHSPQVRFQLSPSPHARPSSTVSHIPSSDSQDVELVPMPSDPRTYSVAVSADHRPAQTQEVMVHTSALEPDRTPMHNLMAAPQISAPSFSNIPSYFTRGSVIQLASGELKRVEDMRTEDFVHSADMCGGLKIDSSTVVRINEHVDNGVALISFLVGEHKAQ
>Ech515
IPQSPMSILSDASSIQPVTDSQSFSHCTNQASTSTNEQNQASHLPEVDMTTSAPLLLFKLTNEVESAGVQRNVVGYPQGNGIPVTISDGGDVKGQMSVDLTERSPQRQTDGVCMHYEQPMNSRPLITKKESMKLKALVESDPNLKTCRNRFENQPGIHQKVVQLPPYIPPSTRPDPTHSEDSVVQPIATTNEPSRPPSYDTHLQRQRSSERLAPQPVPGVVNSTPTSVIFTSGIPNSVPTSNSGIVFQAHSSNLFTSFQPSLPANFPPPPQFPPPPPYTLASNAVIASTVFKFNATPLNNTFQTEALTNHSNMKQPSATQTSMKQTVNYMHPTAVSVPASTAVFASQPLFRPLVVEPGTSQTVTSSTPTDKNENQLFRPIAQSLNTAIPASAQHTQAQLSTHPTQQLTSQSQLSFTGNETNQVQTAPPSGNEFSIHDLDIELDFDAEMFDSALADITLDNSLQ
>Ech516
MEQASAPILIFRTIFITVDVFSTVLGNMMSVIIIHRSHGFSESTKVLMTSLCTADLGVGLTLATSIISSGLDRWIFGEAWCKITAGLLALCLSMSVISLLGVSVDRLVAIRWPLRHPALITERRVQVTCVALWVISVAFAAGIVLVANEDTNIYLPVATVCFMGYTQDTAFVGMEIFYTLVLCVVPLGTIVTIYTTLLHISTKHQRRLRNLNLPRDHRDESAGQEPTSSGSRVTTATTESSRDGGATSMRKTITKNRKALKMFLVVTLGFSLCWMPHFVVRLYGTSTGGDIPRWLKFVYVWLPMSNSFWNVIIYTLMNGSFRMEMLKLLRKVGCCGGQRVIPQTEEL
>Ech517
TVPSAETVPSTETSETDVLDLLRSPEKAQDISGSDDQVPNTSTEKHCTAVETPLKKSPKKSPKSQRVKKKHRSKSDRRKQSKPGRKARKRISPKKTSHFGKRETMTDEEYKLLQDRIWRESVRSCHECSLILDSTDQLQHHIKTEHQQDPVQCPHCVKICLTTQHLSQHIESIHKENEVTDGTEDGNLGCPLCDRYLSTTHALRLHHQLLHTENFSCTSCKVTFWNQTKYLLHVKDHKVQTTKMESDSTYSCAECSREFSSSTGLRIHEASVHMEKVCLCAYCEYSALTKLTLHEHILSNHPENNLGIPESQKLYCDKCNSVFLRRGTLHRHQLNHKKVEFKCEKCDKTYRRKDSLKKHNCLTTRIRTVSVDRSVSVHRTVSIDTMTEHVCNTANVYECQICLQMYSNKSSMRYHTQTHSDKIYTCKICNKEFHKRFSFDSHKFQHLRVATNREGVKELIQIEDKTDEIHSCHLCPCQFTRLQPLLNHLQ
>Ech518
EAIMDARLEFDDGTEVALQDINPKDFEAVITTLNPEIVAESPGSTPHHPAVIAVKEGSTTLMLEVALPLECQRRKRNSAISFDVIPVNVSFAEKPEPWWPNGMDEVGMDDSRDGLIGRIGLTPEVGAVDYGVVRGDYDPERKKPHHRGGGNNKPEGGIISIPIDIPIGDMFPKNPAVDYGAYDEDLDNDANNHLTYSQESLSPLEIGMYIVLGIFCIAILAFMVNCVLFMARYRNSKKVPAPMGNTYPQNWVLFGTEFDGRTLPHPHFTEERIPMRDFRDESNHDDCCSRGEHTCTESEVSIERHSIEDEQDGGCQEDAGRSVAMVRSDNNEEGPHCHHACSGESEESVSCVIAEGHETSEFLPCQCECHFDENVQNSSSEIDIELVEESECTERTPLKHQSEPSNIPTAGACCDITGDTHSDTHPDTPSDTHSNSELRVTITTGELESPTGSTKSQDDVDLEIVLDQADEEQISC
>Ech519
FTLDSKTAAEEPDSDTSDVEDASPSKATDQSTVTYAIPSGTRHVTVNLPKSMDIKESSYTVIRSSTGVNEVLLLPKGHLVTLSSMVEEPKSNQLAKVSFPPPWGARKSPVKQEKDLTRVEILEEYLDSDGDEGDEEEDDDDADDDDFNDENKDDNTDEDRLVENFLKEEDNDEKYSQRKVLCNTTQFMETVVETNVLAPESQTVECDIEIRTKRKKYTKKYDLPREVGKCQKTFEKSDPKFVSFKSIEAIEPPYSDHNYAFNLYETLEDRDRVDVPHCDADGQPVSEPELSTDELSYLHQRRPRGLTSKARKPRKARTQ
>Ech520
MELVAPSDGGNMDVKLSLDSLTEIAFSDEYTGGNMSSSEFAPAANLNALDGNARQKDMTALDHVVNIMSQQAGTVTNDCAEQSVYFKTDTVTNDCGAEQNAFNFKTAVSVGVQVNLCCCATSMCTTPLSGAVKQGADIDTSTQATDLKTENNDNKVTEHTEEDQTICEQSDAVETVKGEDVHPVSIEKVVLKKRSSIGAKRKDKKRRKVEKASQKPKQIPKQKKQKVMIRRSTKSTLERRYLCEGCGIKFVHKATYDRHLLELRGQASEHECPKCKTKFSYLCKLKQHVAAKHPELTPSVTRERPVICHICGVKLQTNVSMNKHMRIHDGDKPFQCKYCPKAFRWHTGLEYHERIHTGERPYQCPNCPKGFTNPSDMARHQTVHTGKKPHLCHQCGKGFTQSGTLHTHIRNKHTPESGQVSHKTSKKVTKSRTSDIHVCHLCGRYFFNVYLLEAHVKKSHQQQLMANLEGGSIHCGTVEGMPCGTLEDMKLQLQSCPLGNPSPGFNLSTCIPTEREIAEVVVNMLAP
>Ech521
SQYQRHFQKASSSSSSKTFSTENTGHYAMPPKNPAAAASTHASLANSGISLKAPGLISIASGFVKQDATDPKPAPIIKPPMEIQTPSRQSKWDIGKPQAPESKTSTEGAVQKTGRWDSTPRTETVDTTPSLYDSTDPVASIMKPPSHVDSHGYWQLGSGSKGQSSEQTPDSMSLEEMSNKRAHDLEQLVAEKPKKRRSRWDI
>Ech522
VCAPGESFSTSFTSPPEVHTFPLLNLSKSSSLRVTVASLPRPMDIPLLPCYNMDHSNKGRISRASRTTKGKDKEKEKTKDGKDDEDADREFKYSYVNPRRERDQRSGEELKKERRQQHDHRSRKSKETSSVIDKQEELMMQKKSAFTQTLQVVLPDSKDVSSFHSEPVQYVQRLTKLRDSSPQHVRRLPLKPKPRPSSGEFEEKQSSVNVAKLKCQQEGPQTPTYELYYASGQPSFSTVELERRIGELKLQKQKKGSGSSLDCLTLTPPPSRGESTPRPICAWKDRTPSLEEDDGIFFTAKSSLEDRGTILQDAHRSLQKYDKDDEDIPSTEFGTPLSTVPWLSYLSPSDTDTGNQGHIHCGTKAESVFIGNQPKHGFSGTETLSLARQTQPKSSNSSNHQMPEMQSQCPPSAITDDESTSKTPTTWNTNELACNKNSLMNRWKTDLVRGPYNAFKTPSSPSTPGSLNTVSGNNTPSPGSSPRHSRRRGLSLDSHDFQPNIPAPFRKPMQYEGSTETNSASTPFTPVFGKSKSLFRSVLGKENNAWGKE
>Ech523
METETSTNITDEFLTSSKTLYPYPELVFCATGFAILSVTALVGNSIVLIAVARHRKLQNATNVFVVNLSVTDCLTGFAFLWSIPGMVSRTPGYPLPFAFPCVASAAIVFSTVGCSMYTLANIAINRLVLITQPMETYRSVYTPKKIAVMVFISWLIPTTGIVLPPLLGIGDVGFDIESRTCSDIDGHPKAGLYDKIQFATLYPVPFLVIIIAYVLILKHVRRHFKKTRRAFTPKSSMVIASAPASSATRLDDDGPTPAPRSGTSLNHAESIRKLSLNRTRNDQLEITKNLFVVVCALVVCFTPLSIMVVTKNNRYQLYGGLALFVSSCINPLIYATKHPHFKPVLRSMLRCR
>Ech524
MQSNYTVNVSPFVRALDITIIIAGFLGNSLVCAVFLSKSNAFHSTTNKLILHQSIIDLIAIIIFLIARVIVHPDVQEIPSGSISAQLFCKFWYNDFIMWGVFYASTFNLVLIAFERYAASCQLIWYRNFRLRGIAKFGFLAPWILGFGSQSYIVIFTYYTDGVCWVIWPAEAAQQVGGVIVFSFEFLFPIITMTWCYSKVILLLRKREKANRAVLRQDNILRRSKNVVTTLVTITIAYVVCWMPTEMMYLTFNLGLVVYYGGNVYYIFAVLTTLNFVVNPCIYTCKYKRFRNILRGLVCRLQWGRNEVSDIHPRLQQMRHIP
>Ech525
PKKPETPPMNTTADAQVTGSYGIQQPSQMHMPPPRGSPGYACYPGQDLPAMRTLSEYARPHSAVGPGNPASNLMGPDPMLQYQIEQVYAMGSREAQIDLVERELQERDIRQRDLRALQQRDLREMREMELWDREMRDRGLKPGYEQQYPGVRTSTATPLAAYPPHPHHPGEPMPSPQQINAYNHNLERAHAERHLAMLVPGPENSAFAVDRLTAERLHLERMAMMGDPRAAAAAAAAAAGRPPTPHHHSHSHSHTHVHFHPQEHIHHTYGGLLPDQPGPAVLQPTLHLPPNPLSLPQPPHPIINPGTAAAMAPPPNSIPHARMYRPPLPEALAQQIQHEHIQRQMLSERHPYPPPPR
>Ech526
SKRCNQVKDCSSGEDELDCQDPCPQGFRCKAGNCIHQASVCNKVPDCASGEDELNCPERCLNQFECHNGNCVDLDKRCDGREHCLTGEDENQCPTVCSSLQFRCARSRKCLSREYVCDGVVDCSAEEDEQNCSPCPGQYNCGTVCISLAQVCDGQVDCPGGVDEGSCQRRCSVGEYRCHNSNCIPQRGVCDGTVDCPAGDDEVNCRGRACTINQYKCREGLCIANNRVCNNRVDCAGGEDEKNCPKLTRCMIGILPVECNNGLCISSSQICNGQSDCPEGEDERGCQDVGCLANQFRCNDGRCISQSLVCNRVSNCIGGEDEQNCRVCSVNEFRCSDSRCVTSSQVCNGQNDCVSGEDEQNCNGCSGNEFRCRDGRCIQPALVCNRQSDCIGGEDELNCPGCSTNQFRCSDGRCILSSHVCNSQRDCSDGADELNCNVCTSNDFLCNDGQCISSSKLCNRQSDCAGGEDEHNCHGCITNEFKCTDNSCIMSVQVCNGMNDCPNGEDEVDCDDCLPNEFRCSDGQCIQSTQICNRQNDCSSGEDELNCPGCLSNEFRCRDGQCILATRVCNRQNDCSSGEDELNCPGCLSNEFQCRDGQCILATRVCNRQNDCSRGEDELNCPGCLSNEFQCRDGQCIQSTQICNRQNDCSSGEDELNCPGCLSNEFQCRDGQCILATRICNRQNDCSGGEDELNCPGCLSNEFQCRDGQCILATQICNRQNDCSSGEDELNCPGCLSNEFQCRDGQCILATQICNRQNDCSSGEDELNCPGCLSNEFQCRDGQCILATRVCNRQNDCSSGEDELNCPGCLSNEFQCRDGQCILATQICNRQNDCSGGEDELNCPGCLSNEFQCRDGQCILATQICNRQNDCSSGEDELNCPGCLSNEFQCRDGQCILATQICNRQNDCSSGEDELNCPGCLSNEFQCRDGQCILATRVCNRQNDCSSGEDELNCPGCLSNEFQCRDGQCILSTRVCNRQNDCSSGEDELNCPGCLSNEFQCSDGRCILSSQVCNSQRDCSDGADELICNICAANDFLCNDGQCISSSKLCNRQSDCAGGEDEHNCHGCITNEFKCTDNSCIMSVEVCNGMNDCPNGEDEVDCDDCLPNEFRCSDGQCIQSTQICNRQNDCSSGEDELNCPGCLSNEFQCRDGKCILSTLVCNRQNDCSGGEDELNCPGCLSNEFQCRDGQCILATQICNRQNDCSG
>Ech527
SKSHSDVARAVSVVRQSKPVCQRAMQYESSTPSSTETTSIQVITTERQPLDGNGKPLREGRSYTRSAEILTSSSPKPRRKRSPEKQVRAQTPEPTSSTRVQVLPRMCSTPTPSETTSRTVSSSVKDSDSEYGSSCNSNTNSASSSPSLTEKNTGPGKVTTKPVLTRFGRFDAQGMLRETDRKSSPQSSDSELKIETDIEKRMAEMERSRVRSTKKMFEQNLARGAGTLPSRSLSPRREHDDTSDHECDVEQRHTDSELYTRVKSPTSEKDISILSSREKDSAPSTVVVLKGVGASAPCGLDSQSAKNTSTSKPSGHAHSTQQLTQSASNSNGNSRSHPTVKSAVSSPAVQASSPRGSPKLHRSNYPCAPPGFLLPKKINEVQSSKRTEGTPLVGETPSPPPTWRHSSAPSKNFNIPLPPYQTTTSQKGEPMSVIPGQLPRTKSQMQAKSRTSSEVPLHYIASTGDVESPGSRRKRISPRSARANFFADLPPSLMLLQQQQMNKPSSTERSREPNNNNNNPHRPSQLNVTSETNKNETLGGASTSQSSPRDHSPSGRSSIWTAAPTVSHQQHHSKIKTEEHSSTKIETQVLSSKRPSAAVSPTRRVPTQSGSPKLSKSKAPKHHKKRAKSSDRAQTATPRCVTFASPTSPSGPLIPLKPNTTRVTVVSSKKTVNTVETCRVLNSSSSEKGVSDSEKSKGSTASSEVPLKPAPTVTFDEM
>Ech528
LDLMHNKLYYVTIEAFNAVSQSTFAFSGPIEIDDTPPSHGVVVELSGVHKLSQNDLERQLSWDCSNTEDFLELDGECLESITQIQILWEPFKDEDTQITKYEVALGTTPGGTQIKSFYEVDRYQTSQLITNLDLSDVRRVYASVRGYNEAGLTSTAVSNGIFVSRFSAGLQPLRPFKIKDGVTSNDLHDLDFQTSLTELSASWDFSGDPCPIREYEWAIYRIDGVEIQPLTDVG
>Ech529
AIRRRKNVASSNKSSIPLSTDVNGNPHLPPCLSPIPPPIAAIPRCRYPPPLTPIEPVSNVDGTKSKNTKLTKHKAAGMPCAPTGALMGRPNQKLSSSSSSTSNNKVVREKNCALLKPVLRNGKSRKCPDISELKSKAVRTLNNNNYAKLKKSHKVNPNRLPGRKKVAKPVDDKTTFEPPMLRNKRKIVTVDGIFPKISDYKRRKLQEMTEKPSLKLLRNSKQCLQKKLRNHVRATVNSIALNSKHKHVNNHIINNNTLEMLPLDGPASIVKPILTDPEINAPVLVTAKRGRGRPPGSKNKLLRAKKNKQRPTKSTSVACACKSKVTGQGKAPSHARVAGPTISTTTASHNAPVFFPSQEEWKDPIAYITSISAQVAPSGMCKVVPPKGWM
>Ech530
LQKLNSSARRSLSAESSIPDLMQAANQCSYPSSTNTVVSSNNSWTACRLENSLGDRTLVEGASPEGQAKPNHGGQTSGVELAHYAVKSERVSVGVQVNLCQCRLEDESGCTNRKQSRKLKGRIVSKVKKNGTCSQRGDRDDVKVGLALRERRWSIKTKGVRQPKQRFSCNTKSAPREKQEYLCEICGATFKCRRSLIPHMWEHRGKASIHKCPHCNVSFPYACRLKRHLIAKHPELEGGPIRCATCGVEVQSYTTLKSHMRIHTGYKPFKCTFCPKAYKWKTGVEYHERSHTGERPFPCQRCTKAFTNKSDLNRHQTVHTGEKPYVCQNCGKGFTQRHTLKSHCKKHHPASLSKGNFRVTVASKQHHPKVNTISQAMHSSEEAAFIMGSFHDPAPANHSLEQIKFTNNGAQQSLQRREPTTPTEREIAEVVVNMLAQ
>Ech531
YHRIYTPGINMAAMVATLWICAFLMDLPAFLGWGGHAYDPKVMFCTFNYTASLSYTVFLVSVGVGVPVVAVSFSYVRILLFVRESRRTLRRMSEGAVGMGQRGIKRRDMTLLRTVMTLWLVFLIMWAPYTVYVLFDTKNTWNRTVYVVFVNLCHANSSINCVIYAATNPTFRKGYVAFIKTLLCRKVTVAFEKPLHSRKMSSNDGGNRSSRVYDKFQIQDT
>Ech532
YLIPDSIRAKLLSGETCHAPFHAQTGTLPYQPPTDTTLALTTMSGQLCFTSRYGPFSERLDDEVTFQTSAENQGSDLQGVDNLAFESDQLIGDQNFSTSDTTRNSATFAFQSHVNKDRSGSSEESFSSQESIPEIVPLGQPWRALGWFFSRTIVSIIILFLMTGASLALAGVSVFVVGPTPYFDKSLNAFQIPNHVSTRRQMAFDQAKKDDFKNLPKRSADNQIGDGDYLKYWDSNDGNDIFNSLLRKTNSEISGIPQANSNSYYAKQKTDLFINDNEDQPNNAARPKRGLDEGETSHTRQRRSAHRYRSMRWRIQLVYIAEGDDKNIFTKERLETIHNIEMSIMNHPNFTFFCSRNPRSFGDAALAPYNHCIPPNSLMTYFYPSEVDSK
>Ech533
MWPQHAQEIHPIQLHELSLEELTGTRPSHRGTLMYLKQRGIPADSIHFAEIGPHRGPLKNLVRAIEHDFYTGPVTRHPEVQPPFGRNLRLRAKEVIGPSQRQLNKGYHPGRAMSSRELMTGRRDGRAATLFQRMKDRSDQYVVDESTVPAPHHDPYDQGYAERGRPWQRSPWEAAAEHPLGLPDDAFHPPIPKAKPKPKLQNPVAVKQRGPPGYNEVDSIRQRQQGPRQTNTKPVKIGCTWKRGSDNTRFHGGVQPYMNYNRAAKGWNPNQFQSDAEASYSDQSNEYDEADSWSGGRGDPRSPKKIGPQGGFSDFNTRPKSWQQHEDDYRTPLQERQGNHHQGRPRANDVARSRQMVRNVVGPKTRRDESDDL
>Ech534
GTQFVVGFMENVESKYPPGLVIGGNINMSSNVTITCPGLNFSRLITVPKMDAVTVKLPHGAVANGTGHAQKGILIESTNVITVFGLNTASANSLDGFTAIPTGLLGQNYRVISSNVSDELEIGRRFSEFLLIGVFDNTSVKVRLTAPTTYQHVSYSPGDVIAILISRLETVQLQSLRDLTGTHVISSRPVAVLSGSKCANVPVDVSACDHLAEYLPPTDQWGREFILATFLARMSGDCFTLVGFEPGTIVTIVAPSVGSTTVNLKSDGDLHTFKLNSLESGYVTSSQPIMIAQFSQGAFADGGVIGDPSMLIVTPIDQWLQSKTPGVSFRTYDSTPDGSKTIRTFLTVTSWCSVIDDVVVDGKPLSVPTELVRKRNSGKKDDYLCVKRSQLTPGAHTIWALTTNTALATYVYGFGEHVSYAFPLGTGHGTPGPIMAPSPITNTTNNEETVYLSTDITRNVILSIAVTCVCVLIVFAFRKKLKAAVRPRPVSIKPRSIVT
>Ech535
VRFDLVLVESPHVHRIVGHKDMHLYDIIKSLYVAGSHDLQYRHKTIAVLDLEMCFTYGIFGYGCCHQLKNRQKKISDIVSHSLLLRVEPPDNRCQPNAGHVMTSMPIGHPDFINFTVKSDLGSSTTSASNTPGVFSGLKMQEPVVLTRTMRKRLNRIQTDFSQLGNRVQRKRFLERLILQNIHDHQALDTDSTAPNDRDTRPESSAGPGRIGEKNEDKVRGNDETYGTDSDYAESATDLNELMNAMLMNAPGLVSRGTARPRQPSLLSIGEENSDTDLTGAELTNPTVSATATISSAQESSAAEPRERRRSTLTELPGMLIRSVANRINSWKSNRNRPNVRETPVVIAEGQPSPQPTDWSSFSMARFRNRMAKHDAD
>Ech536
KKGLHIWPETYNSLVHNTAAPFLQNVIQALKDRFTTTKGVCVVSQCILSDIGIRRPTTAAGVKCDVLVFTETDVPFIISLGSSEDGERYCRRAAAELDNLLTKHSGEGRFFTKSCWCDLSTDQDCIPGLIESLLCYHPADKPASYHQMHLQKLQVLVSGLVIAIAAFTPETYLYMNDLMGVQVMNLLTPSQLLALKTCQEVPYVCIQGYPGTGKTVVGIERAKQLRLDGAEVEEVLYIPSNVQMAKYV
>Ech537
MEDIGCCAQIRENITRTKVVGTDLKSTPLQRCLSSVDLAFIGIGCMLGSGVYVLTGEVAGEMAGPAGTLSFLLSGLVALLAAICYLECATQLPETGASYLYTYVTLGELMAFMIGWNAVVVRVAAVALVARGWSAYFDDAIGDHIRNITIEFVLDGQEWTAPVFANYPDIVAGLISLFASVLVAVGTEVSAKANIFFVFINIVTITLVFVFAMIHADFSLLTKHGFFPTGFGGVMTGAAACFTGYCGFEAIAFSAEEAKDPSRGLPIGIISAFTASILCYVVGVFSITILADYRDINPGSPFVTAFEDIGLDWMKYLVAVGALGSMTGGVINCAYCLARSIYVMARDGLLPPFLSKTNERTQTPVVATLFGAVLAVIISIFVEFVVLIQFLSLVAFIEFVIVAMASVILRYRPPLRGGYSPLDGDGNSSDANDYANGEADTEMSGEFPRRVVKKKSRHHQGDEKTALLPDLHGSRRTPSTTSSFSTSSSNSRRWIDRHPSQTIIISLTLHLIFESIAVSLLTYKMAELQAMDGAVVFGVAFSVGLSLIACWPLFALPQYKEGLPFK
>Ech538
TGAACVKEPLFSQMALYFHEKYAFVSFLAKMGAPFGMMVYGPATQALTEYYGWRGALLILAGLSFNLTVCGLLICRSSSSRFKRAPSVALRMSDYQDLDRLDEEDRRLYYCCSQLISTMGLAVFKDVRFILITMIKLFSGFGYAGIVIYMVPNALSLGLDAHQSSFDTTAWGIGNLLGLSFA
>Ech539
SVDVDPAVLTKYRTGFAECMGEVSRYLGGAMDENPEVRARLLGHLAGLCTTQQQQRGQQPIKFAGGSHSQTQGTNHVQLSPTPVTSHGLEATVRPSPPIQVSSAQSPYANFLTPPPSRTHKVPVVGRQPVSTFLTSPKVEGARTGFTPRQAPITQDQKLPATPSSQSDTPVAKGANTQSVIVAQNLPTKASQQPPKFNEMITLILPSQSLPGGQVPTHLIPVYAPQANAITSLPGVVTFQKPSPAATATAERSCDVSPSPASTASPRMTSGAPSSAIDGQQVAWTAIPIPAAQLISPRPGAVAPSILAPPLAISFPFNAEISPARLASHEKPREQIGRPIRLAGVYPNYEVSGDDDPMWRPW
>Ech540
KSWRSLTLMEKRPFIDEAERLRVKHMADHPDYKYRPRRRKGPKRTMKRNAVSAAGSTPTSTSPGSPLSAPATPISMAASSPEHMGTSNLQTPDVTPRTSPTPMDNVNAGPDIKFKIHPINTIDLSYTVSSYSEPLAAMGLPTPEMSPLEMMEDNVFTFPNPGLERTGVVSQLQPYASSAQSPPTPMVEPERGCYFSPIKTEPVAHGEDNLNMSASATLSSLRALVNAPPQTCNSNAPMTELISQALTQAQQQQLQQLQQQQQQEQLQQQMNTISNHQTRTQTTDSFPQSQYASSNDDLNGNGLPQEYMATLTGLMQLSDAELLFELNRDDMDMYLEAPIVPDTSNYSSDIMTNCLM
>Ech541
VLYPGYNVRTLNFWAAVFLSDSAPATCEDVNSNSQKAKQAASTEGAKLPRTRSVDDLHKGEEESQRGSIVEGSPLVRRLSDPNLSELKLDGGRIGSPPQGIKITDLQLSGTAVKADEIDQDTETNSSDEIINKESEDLNQEVDSMSETETNTECLTNGHSNGLPNGDCSDNDSVNVPYEGSSRTSTPRHHKCSSRQSLDGPMNGSTDTLTGDSISRDGNQDLNHWNECNGHADASNENGHSPLELRVDTDPADSLANNGLSTKQTVNSISISTSTSDLTCSNITTTLPLRNGPLFWNTHMSVCGSESLPDLRNGDNQNTRHASSSSIPNFYSAPSSPISGSDSKPCLSSNDSDSLPIKGSASCLKVGRHLDADGLTTVPAPEQERLLGLIHGYQDEVTMLRQELIRMQKLVQQSTHGRPLFPPVAINGLCQEKA
>Ech542
MAEGGDPLALLDKFGEDYLNCTICHERYNRPKILNCLHSFCEGCLVKYKPSQGQVKLSCPVCRQETVIHDGGVIGLKTNFPLMGMVEAFLKSLTLTSSRSSSLISSTPPESFSSPAPSIVQECRKHPGEKTWFYCWPCQDLVCHVCTAKTHQQHEFQEIDEAAANCKDSLQSYFPQIKNILEDVEGELEVSGRVNQLLASTAEASKQEVEERTNAAIAKVMASRQDILDLISAVETKTTKEVKERLKRLTTLRDRMQHSLKLSEHLTKSASAEDILSLFPIIQTDLKRLSDNQHTQTEIKTTQPVSFMKLLSTTPVEAPLGKLVVKTELLEMDRRVGKTGGDKEDFDGARGITLLADGCVAVADLGMWTKGITLFTPEWVYKHSIKFPN
>Ech543
GGGFELLGIQLLAIVCISAWCGIIACITLKVISLTIGLRFPFHEELLGADMVEHSIGPRKYDKIKKRLVDTSRYRRFEQPRRRLHSSMRQAEDFLGMRDEIANVSYDDIRRRFQDSESDDRNRSGARKIRFGPNRHDMVFSISNGNGHATVFEEEDGNHSNGEDVPHLEESNGNGEGSNGNGEQLNDNGLPVSKKRKFSAQLIRGAFRRRKIVLPKWQRKLGIENVAYIDNEQNMKIKLRKARDVQVSTGVGLAVVQESVLGDGPGTSDEPRPRSKMVDSSTQTNPTSEVCSTCVQTSVEDIYLRSIGVEADCSSIEMEVNFEADDETRRNSYSEKKRRKKFATDDDDNGVDEERVVHVITRAEYLV
>Ech544
EPGMNNLSPRSKNSNRPKVPPPVFPKSFITKNRNHRKTTKASVNQITSNINHSTRVLQGLESLQTKDLFCDATLVVDDCRFKVHQAVLAASSKYFWELLAKSKSQPPTSLNIVKDEHTEITLEGIQADVMKILIRFMYTGSVCTEEVGVRLLRKVFQSGRELEIDGMVRSCMDFLRGNVDMDNCITVYLIAKEGGLDELKSAAEVFIMENFPRVMISNGFLELRVEDLLALVNSENLKLKCRIALHSAAQKWLDHDSQRTEYAQEVKGQVLQTPMRIVLRDVTHNSDSTNNIESPCNNDNLNDKSTVKVQGESEHNISNSWVTRTYPTQPMILAFGGEDKQGLPSERVYQLHPLSGCVEPFHDMPIRRLDLALTPLDGQVFIAGGQYSSDSRASDSIGTVHCFDPQTESWRQMHPMLKRRALFTLDTIEKRIYAVGGKNAQGSLASVECFKPSLNEWAYTSPLGIPTFGHASTVQDGKLYITGGVVIGKHFTNTLQCYDPALDIWSYRCPMNTKRALHSMCAVGDKLYVLGGNTRNAKGKRVDCEIVECYNFETDQWVNVKPMPRAVCLAGAAVVGHCIYVIGGYNGHHALRHGDIQCYDATKDHWTRIGQLPEPLMRLSVCTLSQPIKGNTGRPSANQRQLSDGISESSSDGFLA
>Ech545
IKLGRRPKVDSDVFQQGYYHPGDMEMIHSHGQQYSWPGAEHLGTHYPTVFKSEPTATDIESHGEQRIMNYSLKREAYTTCDQHNGLHYSHHAGYLMPSQQPDVSVGMPSPGQERYEQIYGTTMECVHPQQQVYLQPDSHPHHVPMSNPVPIMNPPAQTSMEHQDTSRSWTAELSPSSSISSASEDAWEAGSMFQSSLPSSVTLTLPEVHSGAVAAMAYANLYRGKNESPSSTSSSLSAAERLQEDDCSPSKKSTDLSFPIPNDLEKDSRSYTELVPRKNIEKSGSQTLSEQHEATVYANNLQAVRSALALSPKPASLACTNNNIGEAWVEHDRRQQNMRLDPAAILLDLAHPQGGLKMGQEGVSTGDVQGDESLLHDITAFFLELKMSILRQWKTHCSEVR
>Ech546
TREYNTHRNIRFCDGALGPCVGEEPDLTNLTFSYTTAEEGDIVFLTSDGVSDNFDPVIARKAVANTDFKSRKSRAESIFGEDLWEAGSWSMPAISPMERQAGMTQSMEVIIRDSVIPSEDPFSASNLCSKLLDHVVKLTEKKRDAHEATNRIVGACESEKLDSSTVTTGKEALYRLSRNHPGKLDHATVVAYVVGHPSSPESEGQPQASRRSIEMMVEGDFMQHIPSNQFDLLGGNPHIGGLISLMD
>Ech547
NLEMGSLLDEFMNEWDDRRHTVEVLDSGKLTSSRPKEDRNKNWELGATNGDSPTSGNTPRPGSLHLSSSSGSEGMRLARGGTGVLRTSSKKKGTVGTSGADGTAEENSPYLTPLHNMIIKDSPSNPAKTYRRVPSFSGTPPTAGGAMGGRESPDDSCRSSEVPDVRLRVNLDRASSLRDKKDEVAFMRLSTSPSQKAENDYIDTSDLVRSNPQSPAIEASVTRQPFTTSMSTSSSSSSERTSSPLSISTHQKPAAGDFSNPNEYEELSEATSNPPEDVVSEMLPKPHVRSFDPLKEVGRSKSMRVPVSRPAMEDAYAKRKGQFGRSRSLKETAATARAEEVYAKLIGGRISGSSSPLPRASPPVASLALGKGSPGKSKNPFVEMSESPTESPSGRQVGVLERMSSHESSDGGWQNSASDHDSRELQFGPGDPLDDSVAAGDNKQDANVGVRALRSIFDAPSAPLQIAEATQQKPPPPKVPPRSRRSLKSSEPKVVKPKTNIELPSPSGITHSPRGLNNNYSLDGDNEFGSEKDQSVVVDIKLSPKTIQSLERVMPRRVRRPIGEGRIKRRGSSDVSDSDNDSNVKHLSADFTSRSYDGDSSSDEAPGKFVTGEIGVGYPSRPLPDLPEDQ
>Ech548
GNPSQQLHQGIPAFTRQTQTNQPLHVEASCSLPSSVSIAGLEPLQVPQYTMQTQTQFSTNTTTNSDVQTESWLSSLVNNQGTFTHKAGVPTQTDLSFLDFLNLNNSETQTVLSHSTLEASASTLSTSTQTYRHPASSNLTETSIQTIMPQPQVSDNGNIPQSTMETQTNFYSACLDALLLNESQSQTSPARTFNDDLESCCQQTQTLSHIPQTDHQQTQTSLPNLNISNSDFLLLDMYTQTAQRGLQNSSLQTQTDPFLEYSLSSMQTQTMADFDIGAFDFHSISVQTDSQLVSDPVNQLTNTNTTQVQTQTSNLKPAGGDTAARDVQTETDRMERLYDMCSVAFTDNHTQTG
>Ech549
MGDEEASPVWFNILRSILLTITTLLIIGGNSFCIIVLRHVQGISDITKLFMASLAVSDLTAGIFIAVPMIASTAMDWWPYGQAVCGIYGIGKYVIYYSGLLSLLMVTVERYIMVVWPLRYPDIVTLFRARVTVVCIWLIAFGIAMFFGFSVNFKVEVDDDEDNCSLDTKKTDFWHYPLKYMAVAFIIIPLVTVMLLYTHILLIARQQIRQIALITTSMPLTETDRINANTRRSNRKAAGTFLIVTLAFGLAWMPSAIRKLNKLATGNSDTMYTEFLARLCMLTNSWLNVFVYYFRNESFKSTARRFIDKTLGRRGMDDIMVSY
>Ech550
SSRPSRNRRKSAKLTEAEETMKTPTSTEPQKLGVISLHHKKGGKKDSGDSWTITSSSKPSRKSSSVTSQDKEEDEEVEEAQLLHVVGKGNRPQTIKIKPLHKPQPAVHEDSSTEKQSTSRHAKKSRQSALPPISIHEDSNVSVKEEQGIKLKLILSPKDKGKSNDFETAKKESRPSRDKQSKAAKGKVEKVKKTFEEALAAAETKRIPQTKKRKRDDAESEETSGVSESSKGNKKRKTSEIEKVSKRVSKAEETNKSTPKTTTKSVKKAESSKKNIIKDLPKSASKSTNKPLQVKVESKTKLPVKDESKTKLPVKDESKTKSTMKSPSSSISKTPDTAKDDDKSKKKKSKSSKIATSHSNLNLLSMDESLEELVIDETKSETPATKIKSSKNKPEKKKKKLTDSDTFSAHKSKKHKSKELKKHKAKFITTGTKKPNRNVGLDPVTASHMFGQFESGPSLMHGSLDLKSPSTAIDDESFFMAGHEATSPGFASD
>Ech551
RAYASETKTLKATLPEVTVRDLELDDEWILNILGLYAPDFKTSSVTHDFEQLSVQPQVGEEVREKTDDEEAGESRPRERLESGIDIHDEEGVVHRRKVSRTWGQRYSNRYTKIIDLMWVETQAKSERSSTWSGIERSSRGSSRLEDSDALSMATSAPDVKSPRESNQEPSIPINIPNTNSNATTFTPITSLVGDSGVCLNKEGESVETTGYHDPLGHSCQDNPNIRVFLERFQTAYHCFRVVLQDTVPMAKLQWLYRCIQQVNSTAEKQSQLIF
>Ech552
LNLSIDEIAQSIRTLSRAPSPRDPHINEPSSPREKSPTVKSSSNPNSPRHKKHSKQKSKTKNSLRSSKSSKSSSLRHGLGAQTSRGTAVLRDFSKYEITDTQPSVSELLAASEDPDAPKERRIVSSYSSLPSLSRTSSLNNPTGGATAELTHSNKREGYVKTRALSTPEYAYSSLASQPMQGPYFQNQDPFIEGSESSGIVGSSDVLERTSFTETNGEVYANGYEESDEDPDARISSEDDSASREAAVRAAEIDFSFVESIDQLNGNDNREDTTDLDDLPSIQLCVAANEEPISLENSQLRFLDTDSGMESDSASSRKNSDTAQTTGQINLPAENANLSTTAITSEDGKVKDLPVDVQTVEKQSTPQESEPAQLQLSSTPVVSPLTSAPSSAVGAPSVGRTSPSGNSTFSSNNSLEDSKQGHALCDCNSVHLVPSKMNTCIGCFSFIHHSSSGSSGNGMAEACIVKPALTHQPTASATVSDAVAVGQSHNGDGVASSSRQTDLVRSLYQLSQA
>Ech553
SEGSEGSVLSSPEAKPLAGVNREPINQHYQQLTTQDNSGSQGTIPAQQIQPQFVPQMSPLPAPHGNPPQPGGIQGSPLSNPPINMTYNFNTVCPSPNIELMPTAPVDLRRLMDGTQRQTDNRLTPVPMMEMSNIVGQSTGKGGNGTNAHIGGSSGNGGSNVNMARHQVQLMAYLGDPNMMGIPPPNIPPSLPSHNQMDVGANISSQVVKQPLQPSLQQLQQQQQQPQQLQQPPQQLQQPPQQQQALQQNLPGLQYSVECKDSNMFKMPSIVVPDVVPTSTVSPGPTIPSTVPVTPRNDVPPPVVSSTNSPRLLPSPINMNYPVSRAGFVPPNTPTTFAMHLGPDQYHAPTSVTYVTSMAQTPAVTLPRSYDTNASNLLYNNNNQTGYSSNPGCTSCGCSGQCGTTGGHHGPVHHFPIQSAYPSNHITYQNVPSYFPNLPGMAPPGNMMPSPIPGSPRFPGAFIPFQNRQNEMAYGGNGQLGMIPPGQMYLGGMNYGHRGNHNNHGAKKLTCYNCGRIGHRVAECPEPTMDFTQN
>Ech554
EESIDVIRVDSQSATEREEIITDGNLQTELRSKTPKHGSRGGGKSSHKTLSAASRRRKRLLKLRLVEEGSESSITEHDSDNIDSENEAMVTSPENSESDSDVTEESEEHGTQLGSEYEDVSEESDVEMRSEEEDDDETGIRHPCCRSTMLGRRSQLRKCLVGGDISDSASSEESGVQHRHFFPAEVRPRREQMKKQQLLIGDLEEEKAEEGEEGDGDAVDVEIERTRIGCEGVMGSLPPSPQSDRGQLPQEAQEAEDYYVRNRGLETEIYDCRRYLPHRHTIR
>Ech555
MSRENRVVRDLTEVSCEEDEPEILPPRVTITPRKASRRITKVSPRSCGARPPEKVTGENHSGDTEEKSGNSENLSVGSGKHSEKDGVSSGKGDTIVWSTEYRNKLRKQDKIMTSHITADNTHPECFKPPTAATLSRNLTLGKYRPNTSTIQFVVKNEIKFWPSGTIRGTTTVGDVDRVTYSRHATRGTGRHSARLRSDEELLGSPRTSLTARKGQIVTNRLPLISKSNTNSLKFTPEPTFVHRLATSLPGVKLVKFKNISLEDLNKPIERVRKANRGQQSPPASDSSDPTPSEYEEATGKVRAWNIHRDRVGSSAQSNPVKRQTRTERGLWDFGMSPMRRDMIKPLRRAHPLVRATITVGNFMTDGTASRSAAARISPRCAGGVARRQITVPF
>Ech556
MARRRSDPKDLPLVRAVAFYNPMAPPLVPRVLIDALPQLLENIRVFPGYGMFSGPTPYQRIGAALTNLSMVYTNLGKAQYIPQPDFTDPAFQCAYVFQYLVKHCHLVYQILWKTLPISIARIWLQRGVNVCSIGGGPGTDIIGVLVFLRSMGSYLGYPENTGRVMGYVLDQYGAWESTWSSLRSNNATLRDSQIYCSYITCDLLDELPTAATEDEIRQADLVTMIKSLSAFQMFLKDGRDIRHCAVTKLLRQLRRGAFVLFIDNKDEMSRRIFYTGYRSQNRIFLEDMAAPAGLRIVGEWHGKTTTRLEWDHHRCLMVQLKQFQLNDWKVPGLRTCDVSAFLLQKQ
>Ech557
KNCSTDYNECESNPCQNSARCEDLLNAFLCVCTIDYMGETCDIMYDACVAETPCQNGATCVTPQPLPSFTYTCQCVPGFNGTDCEFNIDDCVNHDCNATAGLTCFDEVNGFRCACPIGFEGPLCATETDECHSNPCMNSGVCNDFIGFFNCTCAPGFTGDLCEVDIDDCEPKPCLNGAVCQDRVDGYQCFCVPGFSGSDCEIFIDECDSDPCQNGATCVDGILDVNCTCVLGFEGKFCEINIDECESNPCENNSTCNDGVNEFDCTCTPGFAGTLCEIDIDECAVQPCNTGICTDAVN
>Ech558
KIKCPMCMGTTDIPSGGVGDLKANLLARSMVEAMSSMNPQMVEVAQEATEAPCSPSKIAVQKLEGVSNTEPRLDIKCLYKKLVSQRIRYEQTIGVISMREEDISAAAARARDGVNSTTESIVAEVRGKQQGLLEVIQYVCKMRRHFMTMQTASFKDVLQKIDVAPEDMEDIDTKDDETVSELRQKIKLALRLMDRNPLPSAQVTDELSFLKFIAEKTPAYNIHLGDVVEEEEWQLQLQFGKFGPEVGQFNCARGVAISPSGDIAIAEQRNNRTCIFNGEGKHVLTMSGKSAGNPERGDRDVAFYSDGRCLILGKTNNINVYDNKGSYLNSIMTPATNPWALTVDENNTVFVGDLAKKVIYVLINGLVVRQIKVAHAPLSLAVDNKGKILVSSAASKRVDVLDISTGETLVSIESKSVDPSNLVAPWGPCFGPDDSIFIPFYKADVFNKGTVHEFGADGRHLGCVARGLQTPRDVAFTRDGRLVVVDGTTIKLYQLM
>Ech559
MWPYLVPSHLQPHSHQLQQLVLNQPSFGPPLPHQPQHPLTHRPDQPLPNSDYHFALQQHQEALTQWYRQDEQRQREEQRRREQQSRKGSGEKTLSNEKSHKGATSVDGKVEGHLERKPVPHDVLNLKIPPHTPYIPGVSLTGQPPVPYVYPPQQVQYLYNHTGVYPAPPVSCASSPRTESGTSTASPKQVTKTNSGGDSHKSLKSEDSLKAALKSISVQTSPSETPASVEFSAETKPPNSQEADDKDDRDNSVRTEESEDQELIIVDVVDDDNDCSMLLSERFNRENKEAAEIKPDSEPIITEIEKPADGSRTSDVSSFPKDSVEIQSELKWDPLIIQKITSESRPSTPPVDLSVNVPQMAAYQGVLPAMLEEPGKESLITNVLTTTQSFASRMEALDQDQLAAIEGIALLSEISEQKAFSISS
>Ech560
VSVEGPRLHSRNQSIESLDDVESRSVRSPSPRMKREDSNETIASQDSNQSTELQNGHGPPVKPKGSFNRSSPSRSSLQSEKRPSQLPRRLSQAGTGTEEFLKKRREELKLGNQGTPARSAPTSPTRRRPLSSTQIDLNESNVQSDVYRRLALAGGRESGSATLGRRTRSASVNLTINQQNKEEISGNRSIPTSPTLRRKHRSGSLGATAARIENKRLADRRDNSVIMISRDTGGRHRLKGNSSDSNDVGSQDGSSLRSPTDSEKSATECVTRRLKERERTRSLSVDRSTARTKIPSFDRGSKLRTTIGGTGTNSRVATGSLSRATRPEGKSGQTVQSEISKTPKESHLQRSGSLRNSRTDRRLFNTPVRDQEGGFTRNSPRRRTTTGRDTRTPRQPIPAELNAENLAKYLQSYRDRVIPRETRSETRSGASSRASSRASSPGASRLRPRTPVPSHLKADPQTPIRKDSIEHPNPSRIPMPVQHKRLLSAEARAASARSHSLPDLIANMMDWCQRTINIDNDARSYTSADSMSPTPSLRTDQDSGYEDNAQKGSPLCPEDPYHLGRPSRPSSIAEGAEGLQLLDEAVGTSGIQH
>Ech561
MANESNQTTRVMLWSCPRSLSTAFTRAILELGNVEVFNEEFAAAYFFGPERIQDRNSPKLAPNHSFKWVKERLEADYPGKVGVFGKDFAYPILPRLELLPQGFYHTFLVRDPTKVFASLKPRFEASRISRAVSGTDLRHCIPVEGYTYKELRELYEHVKGQGLPTLVLDADDLLDKPVEMMRYYCQTTGLPFKESMVTWKPANCRDLNWHCCRALRFMNWLMQWYEGALKSSGFKKPSARHIDVESLQPDVKLAIEVSQPHYDFMYSQRVQLDANGEVAPNN
>Ech562
MSQSHTEATNNIPHWDEAPASLADYPLRQNHTIIDPWRYLDRLGLYKILLNVTSSDATLGRANNTANILWGLPMQLGWQFSTGRLQDFTNETACGKNQTEVVRDNEWNCISPWSWWGSMNYFLSVVPFLGALEAGLFPHWPHGFTFLASLSQPEDYCTSVLECRQRYPVTMTNWEDFFLNLYDPNITEPHYLIRDCDDKTSTLSPREQIIITKMWVAHTRSVETGLALFDGTRLMFMSKPEQSFGLGWAHLIGYIAAANFVTDLNTTAILQMRYLPKRLLHSGDTPPLIPDLTWDENMVIYILRMAYNIDKKT
>Ech563
MLIALLPTVLAQQPMYIATFSMAGYSGNITFTPSDTNTTISVFMTLPASSTFNWAIHERPTVYDQRPACGEKFIGDVFQDLTAAHGKLTGSTGVLEEEFTSTQLQLTGVNSISGRSLVLQKEGSSTLTLVCANILDYGSEVVTGVARFMSPFAGTVTFRQIQYPSQADTSILVDLYNVVDTMETQTYHWSIHRAVSYTAGMTLKDRCQNTETSVFADLTGDITVTSTDASRTKYLIDTTLLLNDNTNSIIGKNLVFTDTSGTFIACSPIQKLLHKTVSATISVSGVYGNLEFTQRSPYDPTIISVNLAKLQGLAGGYHVHEYPTTSRVTAADLPASNDNVGGHFNPFDVVASNSPAPGTGTNDQYEVGDISGKFGKLTGLYTYSAEFIDWNLPLYGKYSIIGRSIVIHKTIANERWVYGNINYPTDVITVQADFRYVVAGKIVFRQDPSDPYSDTTVYVEVSHADGMDTTIYHNFHVHMKPIANDHDSEDGRCSSTAGHFNPFVDASKTSYGQCVPDFPLRCEVGDLSRKATSINIPSASTGVSGKYFFTDTLLPLSGVYSVSNRSVVIHTPERGPPRYACADLHLVPPVSIATGSWTEGPVTGKMTLTQGSEFDRTKLTVDVAGLSRMAKGWHIHVLPIDQTNVEGPCSGASVQGHYNPFGIVGSPVTGTNDMYEVGDLSGKFGSFVGDEVVSEVYMDSNLDLSGLRSVNGRSMVIHRDDVTGSRWVCTDIDRVLTDDDFTLVARASFSGDSISGVVIM
>Ech564
ENPILRELVAPPPVKMPPSLLSPKMAAALTESVTAKITPTGDSVDIEGGVTTVKVNGRLDRESLPNPENGGTLQKSEPMNGSPRLPPKKRKIDMSAYLVKPKSEEQSDGAQGGTFQNHVKLKLKRTTESDSMLPVKATQPLPQPHVDIKPLIGLNVAKLTPNQKNFIMERRPSFHDEFLKKFGLKAKEETVLGRDELGGNDGVSQEGDDDDDNISVVDLQEQMECAINSILDLQRLEQNGAKQFVKGQQVISSEPRQVPIQSSQPTPFPELQSNSMSFDDQGALTDLDFENHSNSIDYDLGNITEFPFDTDDQANFLPDQNADIFHTDISSSSYPPAPLPSMVEPSLVQEQSVTEMDFHESTREDSTSSSIPEKHYPAVSELTPANFDQESFDLPDESSVVAQFQNELSMLQHHNPAEEDSESVDEYFTGGVAEETETETDPDLEAAVNSILF
>Ech565
MGDTRFPENITEELVFDPRDTTTLAGGFEPGPTQNTDPWIVFQIVFYVFVIILGVLGNSLILHVYSIKSGNNSTNKTTTSTLVKVLAVSDLFVCLFRFRNLAFLHAAATQGTVSPAILYFEVPDKIAIATTVVVTGVIAFDRYDCVCRPYKRFLTHKRTLVAAVGCVVLSVITNVPLVVEISLPSDYSPLFVVFLKTLFQVTTFLTSFMLIIVCYSKVYYRIRQHVRVGVGVVEVRPRVSPGGSNRGQRKVGERVVSTMTSAYPTRGTDLTVMNLSTVAGSSASDFGAAILPDPVTVHQGNGPMESPDRPSRPAKYATVAWAASTEDGDQGRRANDAVETNRNDGNRNGQSLQRKTTRMLFLTSVVFILTWLPQGVYAGTALTGGDAGQTDTPPVSADAVFNLKPILFMNNVVNPLIYGIANRRFRKDCIDVLRKIIHY
>Ech566
MNSTFDATTPFGMTTLVDMNTAVTNDTNTTMSTTSAPSTGWQWQDICKVIVGIVGIIGNSLVIAVYTSKRKRKNTTNVLILALAIADLISSIFFIPLPVPAYVPQNAWGEIYCRVIHTKAIQWMSIEASVYTLTLLSIERYMAVVHPVRYRVIFRESRPRRFVWVIWLFALIVKSFNFYNTIIVDNVCIYIEFPKGFNVFLGIGVALVEYFIPIIVMIVTNTVTIRALRAQARNLQLHGSNHNAKERGPAQSVLRTRRKIIHVVLIVIISFIVCWTPNQISLLLINLDILSVQTYFFSDTHQAFIILAFTNSCANPIIYTFKNKNFRDSMVQLFVRKTNRVSDDGNDDTAGGSDPTAGVNTISKTTGTRAGTRQPPPALADDKSYNTEVVE
>Ech567
KTTTAVRAIGRMASLTMFAGLKKSGDQAGAAMRPGSPTHSLLKTALRKEAEDTKKTSRVLHLEEDENNGDCRAERENDDLPVRTDANGGSANTDKTLSGGFQAKQTIDDVRKGVSRDRGIAERLKDSSDNEEQLPSDREEKSRSAVNGFVNNQDKVDSESSSSRMQADDSPDVARRSFPPKFSKDIIDAMVFEGDCARFDCHIEGEPEPEITWYQDDEELDESSRFLMEFDSDGVCSLIIKNVIEDDDAEYMVKAVNTAGEASSVAELIVHVPGAQ
>Ech568
MGSFAGHALPGAFFMVFAVWWMVQFAYQRVALDHGRVKPRGRLFRALHRLPIEGVAVLLAGIIGFIAENFYPYPKWIIYDDDGKFANTHVWQHCAMYSFFSLYGIVVIFSKTCMPHAEKYTKLLGALAFFVEGMLFHFHTVGRPAIDVHLHNLLVLAISACMLFTLGEAFFPKEERFRIMRCTAALLQGTWFFQVGSVLYWPPSGKQWDDEDHSNLMFLTEAFIWHLLVDVCLIVLVYGISFLILKATGHSTLHYREMKTVDGRDNIEFGTTSLLDNGEPNAHDYDSE
>Ech569
MVTADFVSNRHFAACGIIESVEPVKGSGSERSKVLIASSATYPTNDMDNNGKNKRRRNGIPTFINAVTGRLTGTSWAIIVTAIVFILYIITRENKGGGSMNDDGMGGRAQNPKFHHVLDQMVELTSNGADGDDGVVLDLKNKLKGFDNIDSSDLKIDFPDKPPAIKKGLPAPKPKEFPVDVIYKPDLQCPDEPHILFLVTTTPEEVLARTAIRRSWGNRKGVSTASILGMTWRTVFVMGRSKIKDEQIKREAQHFGDVLQGEFEDIKTEETRKIMMGFQWASNDVIRTCQPKYIFKTNVKVYIHVPLVIHWIQDKLGSAPNLYVGKLLREDHPIRDKLDPYFVPRPDYPGNVFPNMARGPLYMISMDVVQRMVTKFGQVTPIAMEDAYVGLLAASVGVQLTDDDHFVLIKKPSNFCHYRNMMIVFDIEPTEIMSVYDVVEQGHRKSECGDRGF
>Ech570
MAPQACPSCKSTNLTEDDHGGETHHVCKDCGEVIKSTASFEQDMNYWSSVTFCNAAGSLQGTDFGRCRNSAKVDPNGAPRKLIPWLKYVREVCGMMKLTSEMQKGATELFTQAFNHPNFRYKQRVKKQGLCGAVIFVLCRRQDWPVLLPDISDVVQCPKSAVFNMLELLNRDFNINIKPQSNCEDVVTSVLKKYRLSDDTFREKTIKLVGLAKDAWITCGRSYDAIILGAAYLVWKASEGKGKGSLSQVEFKKRFKIAKPPAQMTKRVGEIRQVLNQLYLKLPWVKSSGKVRTDTALWHLDDILSHKRFLISRVGAPTEDEDADEVETDETQNEQTITNPCGDATVNSSNPPSSRGILPPACSMKRKAKTRDTGMEPARKIPTLVPWNPEMEGLDEELTEKDIPESEMHLYVRSQEEIEQFVTLQNDMGLLDSEDQEDAL
>Ech571
YLVTILDSATAHASILTLLAIAVERYYVICMPFKANYTCTSKRTLIICCLVWLIAFISSVPLALTVVYSNTEAGCVCGSFANTTLKEAYVGGIAVGFFLLPCAFMAIIYCVIANTLRKHDNYMASIRNKESLGPASGTPVYREGRLVELATMPRKNSGDSMVENNYVPLKNHVTSNSTNEEHEPTVAFIENEANHEAAMRPSNQSSSNNTCQNLANAATRQAHRRVVLMMASVVAVFFLCWFPMRTVILWQIFAPKESIRAWLGANMHTFQVMIAIFRILVYINSAINPILYNLISSKFRVAFRSVIRCENARRARSK
>Ech572
DTCRNRSCRWEKEQESRKIQLRDACSAFRMETGTYYPPLVYQYDALNQPKTLNNLYVIPSHRLIYCSIPKVSSTSWKRLFLKMSNISDSMEAIGQAQSHAIAKQNFRTLASYPAHEARKLLAAYTTFFFVRDPFARLLSAYQDKFQNDYPASKVFRRTWSEKIIRFTAPSPAVLGKRLRTQRRNDGTLNVTFSQFARFVSLGGDDAKAQKKRGNVHWIPMYAMCQPCLIDYDYIGHYDSVRTDADFILTSAGVDRALRFPNFTTNPTGSSNPSTLFRYYSTLTKYEIEDVYKHFSLDFDLFSFEIPTVISHLFDRKNV
>Ech573
WLKCVTALQTSITRYMVKKQLPKDPIRPKIITTSSLSKPTHSSAANSPASLHSSTTPLHSSSRTPIPTHSTSTTLAEKRLESTIDSSQSKVDLKHREIKLSNGPVPLQNGPVTINKTLGHKIEGTLNTIVVKEAGMTNHTLLKTKAGETLPHNNLGLKVVTISNKNDSMVNMASPVNGSMVGKSLVNSVSKANPAVIHKIISTSASSKGLTTGPSLPRATSHQSVHPNAKMEGSQSLVNRSGGIGATAKVTIATTGGVTLSSAQGKIVTVSNG
>Ech574
MDKESTAVLSSGGGEVENGFNNPSYNNEMETSNYQNGDTTHGRGEVEIRNLNGGKTRRMSSSSDDPDDYVRYGWLGFRPGCLQFLNNPKGYLVFLSWFALVQGMTVNGFIYVITSTLEKRFSLPSVQSGSISSCYDFSVMVIIVFVTYIGEKSHKPKWLGTGSLIFVLGSIIFMLPHFLTPDYDVMPSDVDTCDPNRAEVPGCNAGDTSLSNYFWMFVAAQALHGIGASPLYTLGVTYLDENVNPVSVSLYV
>Ech575
MSFLKRIGSRKKSTDLPGDTIRNQEKEEKKQKKRNSVHGLSGFRSRSESGDSSKAAEDEPPTSSFTSAAAAKDRQRKKHKDTSGIVNQQVGPSNEYPTFLVHYLGRMPTNAEYGREAVEGPVDQLCKLREKQKLSRVMLNFNPEGLRCWEVSGPFLKSKKDGFTLSVPLHNITYGIGCNDHPNIFACIVRMNADPAPGEDQMLILHAFLCAKPDVTQKLTYWQLQAYIEAYEDLKRKRILRDRRRKAMGGPSGETTAFSPVAEEPPKSPAPDITEVKIKTVEEEQRKDPAPDITEVKIKGKGKVKVKSNTEIKAGNEDLQNGPSRAVGLVLQDGSYVPASTHVNNNETVLEDPDEVFINLAEAPMGTMVHRARIITRPKLPSTSSDGGGNNSYSQAPPPAEGKHSREGSLSSGEGDMKKDSTMIQKRIGDLEEFMEMDATMLKKLMVSEHPTLA
>Ech576
MLVLLFVLRNLASLSAGEIPATAMSSFSRSGDVILGGLYPIHSWVSGLPCSGMLSRSSLERTALQMYAIEQINARQDLLPNVTIGFDIRDSCFSETVAMWSALALASTAELPQDDVEFKRITSPQRGKLLCIIGGTSSFTTIPASLAASLYRIPMISGYATSNELSVKSRFPYFARTVPADSLQATAIVDILLHFGWKYIGMYFQLNSYGIHGAQAVLDLVTKHDICVAFSVPVRPEAPESEMEEAVLNLETFPSARVVVLITYTTVAGRILDLNAKREGSPNNIVFVGSDGTGSWARNNLNSLLRGSVFVNLNYQEIPGFPEYYSNTQLQEDPFNPWFQEYKDEWMQSKGCSNISNCTIPIDNNDSTMVDAIYAFAYALHDLLQDRCNNSISCRELTPFISGHELIPYIHNLSFQGLNNHITFDSNGNPGGNYQVFGHRGEHGLVQIGSWVSSTEAPLRINSSAVELAWGSQSPPVSLCREVCQPGYVEVPLPQKCCYGCRQCPSNARVMGSECEPCPKDRWPDVSFKECLIIVPTPPNWNDPVVIFILIMSCFGLILSGLAASGLIYHRNNSLIKAASRELSSINILGLTLAFLAPFPLLVPPTDVSCITSEMIVSLCITLTYAPTLLKVNRIFRIFEAAKKSKKCPRFIGSRSQ
>Ech577
TLPEPHFHWDLSTKVSVHDDEPLTCDGATVTSIYPNIGGMTGTVNGGTLGAAHAYDSSDHLCAVRISDPQHTGWVVYGSAAGKCISSTVCCTSGWTFAFWMRYRSTPSPTTRHVFNSGGHTSASRGGLNVYLTRKFGLMVRGALGGKSWEMKMSGASTFPPEAWTHHCFTYDLVEGTKYFKNGDLLYSLVPPVINSPSEDLDDVIMFAPTSLGTGNFPEGDYSDFKMFYRTFNNTEVQKLYSKETS
>Ech578
MAAGATSHEFTHQNGTYEVLMYQPWAVAIQTVTLTITTLFVITGNIVCFLVLMRTRDGNEVTRLCMLSLTATDIGVGFLVCIPITGATAVNYWPYGDAFCLGVAGGTILLSLGGIFVVAVNVERYVAIVWPLRSVTYVTIPRARFALGMVWIVGGIFCGMYCFLPGRKAVYHPHFHTCFVDPEDPEKKDVFGVMAAWIFAIVPFLTTLILYSHLYLIARRHARQISVMEVGHLNNRRVIKKSDLKTATTFFIITAVLAFSWLPFSTVICYEGLTRHEAHPLITFTSEILLLSNSYWNIVIYYFRNEKFRQAGRKSVRQCFRRGGRSRDNEIEATSRVVGELPHSGNQRVVITPHF
>Ech579
VQLEIADALASRGDPSRSPSDMDMDDDRMSMSSLSSGEETKLEVNVPVPQRNERSYPTPPATMLRAPPEMPRSTPGYGQWPGVSLPGYTGGFSSALMTASPTRFPAGVGYGVQSQYPGANPYAIPQTAGLPGFPVTSVASTSLHNQILNQFAGMTPAQFGQMGTPQHAQMQMMARLGQFQLQPFNLTQPGFPSNPAAAFPDPAAQRPAPSQGATVPSWQQPNIPPPPHFHQFLQQFPQQFQNQPLPSSQSQQPWYTPPKPDPKEEIVSELLKTTFNELKKIMKKDLGRKMVESSAFKSLEAWWDDCELKFK
>Ech580
MAVDDDPSMENQSKDATLTSTKDVHVVSETQCEKFTSQDQERKWFDNLLDNSPQDDNLESFLNCVSWGEAAIGWRLAIPNATYISRVPESNSRKDGEKEKDGKSKNSLRLSPFDRDQSWKKCVEPGTYRYIHKAAHGKLLKKSKFNKGPVKRPMDAHLQEHIRKVKEHLEKVLVQQATPRGHHRPLGEVQNHGDYVTSLIRETKTNRSQPVARYSPRPNKLEDQAQTLTNIPDVGLSYTLKRSSPSHKSPQPHHPKTKTPDDLVTALGNKLNQLIQQDSFKSKIKTNKSTNTTDETLRSSYEKFPAYTIPDPAHVDSPTLKPLVRVTPGQRKIHDDNEIIGAVAQMNLQLRGIPTPPSPSNENHDFQYEQSRTQHDNSPIISLEETDPSNKNFFSCGIMGKAVSPSDIRIQTHLSSILNNTKNTVKVKKRGTLRPQKQGQSTHTGKGEHGLSVTNRLGDPLHRGVMDRETAGAIASELLPGVSGHKIRFPMQAYRIV
>Ech581
QGIPRIVFPIRGFSSSGSTTMANMATTANMSGGQLHQSNASIAQPVPSYSGPVSSPGPYGDHHAVPVMSSPHPRTAPLGPFTATVMSQTHPYTCISGMYGNPLQPNVSPFQHPDIPSPSMKPATSSSQQIVTLSQANTTPTQQLPVTSSMLPINTSLPVNNSHQCSNTNTVSSTRGGSSSHEGTGGNHAITTCSTLPAGDASPSTSTPSVTNSLPFSIAQAVSSASSVPSSPSGKSKSKSTLPSSSLPSLDEFTVSKPINERQNFTNDVARRLFEDEFKKFSGITEFKAYVTEQQRWRWETHNNVTTLETRVKNLMFNPNSGVAQNVTRYKTIPSNAKSEDVKRCEATVKAMDAMANRVGASRTELLHRKGNLLSRNMNVEPIHNEFKFLEQCFSRVDYMYTDLVTARACMNQTLAHLRQNFTQESAAAAEVRRLKRRRKENLRKKRKRKEQTLEKRACEILLKITQTGVLERVWSNPEGQRVSANELLHNQLDALKSVNDVEALKLIISRGYLDPTAVEVVSRKMILLQNGVK
>Ech582
NAYEDASSSPMNSLQITQSPFRPTSGYEDVTDLHKNMPDLLPEADEISPYATTGNITIHANAAPSEYAYVGGKDLKAFQQGGESHPGEFYDKLNFSPRDKSSCKQAEDGMYGALKDDGTYDDTSSSQTSVPLYDDPDCSGYAKMSPSLNNRKASSLKHPKNDLQFDVLHKTTSLKSPRTGAAAGSSGTFGRKQPYENTYVDFDPESTPSDVEGGTSQVANPPQPVTQKYVSPPADPKSQREIPQYAKPMKRKSQLEQQEAPQYAKPMKRKSETNSTSPSIPQYAKPNKKSSKGGPNGFSDQSKSPQMKNEGGAQGSRPGAGYAHLMHATTPSKQ
>Ech583
MENFTNSWIPDSEQDDYYDEDYDERIVVYQNFYERQIIAALFIVATLIGTIGNCFVIVAVALSKKLRTTTNVFVVNLAVCDMLTSMVMPWQAVALLGGDSWPIPEAPWLCQMVGFVTIITFGGSVNSLSLIAINRWIGITKSRLTTRRVYSKRKLAGMVMFAWCIPVCCALTPVLTDFGELGYEKLYSTCTWDRDNLYSFYFNILITAAYYPIQLILIVLSYFCIFCYVRETSRKMARADTPSEPSSVSAKVSGTSGHRAMKRKLWKRQLAVTKNLLYIVLAYVVCLTPYFTVIIVSADWSYRLTPWGGMILFCNSCINPIIYATSHPDFKEAFGYMVRCRKIPRGGTSQKYRSTTTSTTSVKTQ
>Ech584
MSASADVSLSKGSQPKSKRSFIARLPSFRKKKHTPAKESELDMHLRSAEEDLNGGVKIRPPSQVKNRKDDNVKRKSKTSSIVASYEKRLSDLKDEESRTNGKKNGNGKTSPVDNGGKQSPQGGATTTTTQKSSRFGFGFAWQKISSFENGSGKKTESKKQRDELNANIQQARGNIKSLSLDLELPHGSPPDRESTSSVKTPESDRSSCSSNSSFKVYGQPMLYKSVFSDEPRGLKRQASSSQSEGFNSSGISLSSSTSPLHDKLRTAGSAATHVDNSESISRLTQMNRTFSKEDSGGGVNPSIHDRTYPIEESPTCIVNTTFKLEPGDYSAENTGTSVEQELPQSSPGVVRKENSISCARDPPISTAVVKDGDAPCESGSQSRALDKVTLLRQDVSRPSAASPAQDIPKEINPLFACIKNTDPLVSPRHRPTSNTMGAVQSSADAFSTPARPVELPLHLRNPHISAIKHCSESLDSCELDSLCSEDLMCDSRYLDDDMFDTRDESCHLSRSLSVEETAAMHRAQLGWSGRARAVSVDQLPTNSSLEK
>Ech585
MAHTCPVQSVLDMDVPVLMRMSTLPKTTQRRKIPGRPVRTLARSEPCIESSTWMSSEAIRPPVLTERRTNGQNSVGNSDTRSGRSVPPTASTEGQILAVQQHLMWLEERLKELQKISDYRESGKGGCTEEKASGSNYYCITQGVDSNPGTSNNNSPVDGIDSTAAMTIGKENGAPLYSKQTTQKKRVSQGVCTVKSIPPMVRIDSLDAPNNVSTVLMDDRYQPYTDHSSNRAFQNLGTNSSLSRSPSPRVHLRGLDQLDATSTLSASTSSNLSPLSQDEHMAVRPVGFAQSISIFGPEGGSIGEDIWEFDGCDENAHSTTTPTPSGMDSLCSTNATTPNQPPAASPSAFHLGMQSLNVDSWSLDPSSGVPPSPALSNVSNCVFEGDTTQRPDGDGFNLKRLSSQTPTGGTPSPRSLKPTFSFT
>Ech586
RIVNVTSILGRQGSPGRSCYVATKYALEGFTQCLRYEMRRWGVQVIVVEPGNYIAATGIFTQEKIDKIAEELERDLPAEVRESYGEDFFQSRVQRMRHFTRIGDTDKQPVVDAMVAAVIDVNPQIRYEPKTLYWRIRTFVMCCLPQLVGDFFYHSDT
>Ech587
LLTVNPSHRLTIDDLLINDWIQGQQATSSTPLMTPNILLSSSASVQTKVKATMSAFHKAQREGFLLLDVSNAPLAKRRKLKKDSSTETRSSSSESTHSQGSSQGSSSHGRTSPTHCPNNPNPKCGPVRTEAPSTQTSTELPASNPQVAGVTQISEHPLAFLSAASNLGMPQQRHVSPSSFVPLQAANPFLQLAQGNANPHCNRVMLVPVVTTCVSGQAPHEGAASGSGCRLEGEVSTSQGPPLPYQHHHHHPIQYSAVNFQHLPTIQENLSQWQSVMAPTNSVTSLDSVKPESK
>Ech588
IAGAFYGKHWKEQRAWTFNALRGLGLGKDNFAVNITTEIGYLCDRLKANPTVPLDPNHSLNTAVSNIVCSIVYGTRYEYDSIRFKRMLALLQENFELAGMAGLVNFFPFLKYVPLSGFRKFRSNLQELISSLVTKSVREHLRTFNKNNIRDFIDAYLNEIRRRSSDGQTSPFTEDNLTWVIADLFAVGTETTALTLRWALLYMIAHPGVQCRVQEELDEVVGRARMPSMEERPRLNYARAVISEIQRIRYIAAI
>Ech589
MNVSNITSPGPMEYQRNITPYQLDHNYSDYYELYPNNMPDSDDLYTIESLSYHPSELIIITCIMPTILCLGLIGNLAFLFVVFRVRWMRTVVNFYLINLAAADILFLCAAIGEKIGMYVNNPVMYDESSKGKVGCIIMAFVKGWCYYTSITLVTLVSVGRFYAVCKPHDFKLNSKQRALKLISATWLVCCILGALVIPSKSMAKKMYYYPELDPNEDFMEFINNPRYVETCMPTSGINWIAYVTDGAQALPFLIAMSGNIKIYVSIYRALNDRVTKTTRQNSRERKTEMRDRVSRMLIANGTIFFLCLAPFEITSLSEMIMRKGLGDSTTRRTWTQFCRVMMYLNSAVNPVIYNITNPRYRQAFLRAFSRKQDRRNESKSPSTVQLSHLRGESQESRVKKDGSH
>Ech590
KKELLDSGTEYMESGRSPELLSSPTKAQSMSEMHSMGLETERKMHYRKGKASKQGSVDHLFNSVQKLITCTSSTALMQSETQGSLKDLDGSTKQVKLRSLSHSGYPEAAQLTESRTSLQTVGSTLSKTKLKSPASSSSSQKSDVQRRISNKEGISAAGGSKGNLHQEETSRPSSVINRMSSSTNSRYIRNSQNGGSSGIHTAEEGRQDLEGRGGDLLTAKASPLEATKKVPFEGVKTGFDGARGTSSLEGGKVSSSLRSTNRDSSLQQYLSKRQKEIINYMDSIKKRIPVPDECSVR
>Ech591
FPDDIANKTLAEKPSMLRRHKSKPRRRSQGNQTGQETSTSTDSEAEAGAVDSDSGYYSPKHAKTNQTSVGMATQDVATGPTVKVQGFQQYPSAVVSAVPRHVTQSQQQVGSAMYSTCTPNSMPPLAGYNTSPQQMGPAANNYPPPQHLQLHHGMPPRLQPQPMVQQQQYQQQQQPIQQHAPQHLSYARILSQQPPQRHPVPVLNQIQPRPPGSMQKQPSLENIRNNQTFHSGYAPGNRTPQQKPGTKYIPAHESADTSQNQDSKRKKKKDRKRAGKGGERSEELTREVQVEPAPPPPALTDMGDFPELSMGDPGGPSRVDLINSQPRSYSAILQQQKSAQMRET
>Ech592
VQNVIKRKIRRWREENTLPTRIVSRRGSNQRNSIGNIFVGRRSVNCNTMADDDTNVSAFKLPACNRSPDVYSNGSKVPPFIRLDEIQPLTPASETHASPQTLYSSLGSNGADSGDMQQVNLEEKEADASCNVTNGSTDTDCNELPLLAVNACGAQSPNSSPDQSPGEELDRVIRKESQIATEKDQDLPYRTVDNNGLSNGNHNNNNSLSPRLARPKTSPFTGGRTRVTFAEDPVQENLKRPACCDLGKNNEGLARSPTRKVEEPIARGHVEGDESLEGGYSSKQDPQRSPLIPCIRKKPWATKPNGTIAFPKAPEGTPV
>Ech593
KCCCFNQVVQRDCVGFKSPVTTHPIMDSFLMVAGALYFLAIALCGMSLALPLWVVSNVQRSDLNLGLLVHCQQIYGRSWECQYADGPLEWILAAVLIILGIIALAVGNLMIMFSDKRPRFRRYPKYMGLTAWTLFCLAIMMFPAGFDLPLIGGDPYLLPNSVKTGISYGLFFTGIICTFFGSALALGKMYFDIIVLR
>Ech594
MDSNNNNIFIISMLLLLLLTGRPKEIESASREHNSSDICCPGDEGIAGVDGYPGYPGRTGMPGRQGLRGETTDGVTGRKGEPGPAGDKGVPGQIGRPGRPGVQGPIGPMGRRGPRGDPGSKGDKGIKGDVGDIGETGKKGLQGPKGILGYQGWKGANGTRRKGKKGLKGERGEQGTIGPGGVEGPPGLGPRGETGDQGHKGIVGNPGTPGPGLPKSEFMIRNIVSHSAGTFRIDSEVVTNIGGYFNRAGKKFTIGVSGTYVMQVTTDYIGGRFQLMHNDYPLMTGSGFVMAIKDLKVGDQMWLRIEISKVYFENKDFWFSGYMLYNL
>Ech595
MNISSMSFGKSEYNEYSSLDGSLDKCDLPMNFSESETKIFEYAETDRVINGVLLPVILGLGILSNFAFLYVVYCVKRMRTSTNYCLTNLAIADVLFLLGSAGSKIWKYSQSPISIDDSSLGRAGCIIIYLISDTAFLFSLADITLVSFQKFYAVCSAHRALGDSRRRVFVRLLAASWILAFCIALTFIPCTMDYVVICSSWPSKMPYQKWPNEFAYCGPVKEWTIIYGAGAQAIPFILIFPINVYLYCRIISGITQVIEDTSVTGRRRINIRQRNQIAVMLIVNGVVFFVCLAPFEIMSLFYMIGFIRERFILHEDTRNSLISAARIMSYINAAINPFVYTCMSTQYRDAFRQTFGLQRCDQPGSATEQESIFKHLRRLSHNITASTSAGGGLRLYHGVHARSRTDS
>Ech596
MEINITNSLDEQDDTTPIPITVLRTLSILLESSLVVGSNVINLIILPRVNCFGEVTVFLLRSLAVTDLMIGILVGFAVSPAILDYWPYGDGFCKFIGSLGTFLSTASSLTLMCISLDRYLAVTKPLRYISIVTVSRARFAVLTVWITCIIFIVLLGLATWPPFQIITYDAVLCTCIVSFFDGKVLTQALSAAAVCVLVPSIVISVTNARLLMISIGHAKRIHALPGRPRERGQHQGISLLEIKAVKTTLTITGIYFVAWTPFLIAQLYRAFSSAPAAEWIQFVTGSLVISNSWWNVFIYCFMNKTFKEKFNEVILWKCKCTKTEVHSHKSSATLTDEDPIETIT
>Ech597
DSAEFRMASRETPEVCKMHRNHGRASSRWITVEPILILINFVQGALVTLRSQYIEHRLAKEKNYTIPSGLNSCAHLEDPTDKWIEGQTALWVTLMKDTSVFPPIVVALVLGAASDFVGRRPMFIVNATGHFLASCLFLCIAIFELDLWLLIVGEAILGVAGDAVFAAIIAEAYVADIYTGNSRAFRLVVVDGLIQFSFGAIQFAIGETLQHTGNNFVIVYAITVAVAFVNLLYTIIPGLVLETVKRRPFPNNVPKDILKNIVSLFDRAHAGRRWRLVLLLINACLWTVIFEAAPGNVIIYGLSPPFCWMPDTVGAYGAISNALPAV
>Ech598
KSPGPYGPQMSSMGNRPMGPGNQMMGGDSRQQMAMNQPFPGQAGANRGGAGTAGGDFMFNSQMMSQGRGTQLSGPGYQGGMGHSTSAPNVFNFQEFNNPGGIPGGMSGGVPGGMTGGNMPGGKPQHMMPNSGMMGPSQHQPGMGVNPSMPGQHNIGINPNIQRPNLAAGGNPRQQAPTLTRSMSLPTTNMISGNNPGGNPPNRVNQYHMPQHQQQQQQQQPGFPAAGFRGNQTGGMQPHFPGNSMGMQPGQMSNTTAPMFSSPATTSQMRWSGPNGGMTRGQQPHQGQMFPGPGGGPGGGPGGGPQSSEMLRGMANSGGGGGGTQELQNMMNRRLKRGDSLPANPNMMQVRKATKPT
>Ech599
MSCILPFLPVYMHQLGLSVVETGLIRSLEPLISFLASPVWGSVADKFSKHKLILVVSLIGSELLTFAIFFVPSTDTSFVHHNEKSTNESWTWSLNCSLPDWTTSSFCCDSDQSECSRSEICGDFCNATRIMSSATELPSYSKPDSYLYCSFCMPSKVLVKTAPTLNATLQHTDKLSPLLRVNCLQDDALQKTPKANFSCFQEKAEDPMCVSSLNQTVLGYLNGCNEWTQCTCANVTTESDSELPSDDGHVSNSTVFILFIILVLSSKVFLCNVFPLLDSSLMLTLRDRPQDYGKQRLWGAIGWGSFALVSGFTIDAISVNSTKANYNPAFYLFLGLTTVSVVSAAFMPNPPHKANKKMLKNFCGLLMQSNIITFIFVVFVAGMSFGINGTYLFLFLEELNSPHSLMGMTLTVSSVSEVFFLFYAGPIIKKITCIGVAYLTLLCYAVRFLGYSLISNPWLVLPFELLHGFTYGVFWAACTTFASANAPSGMTTTLQAVISAFHVGV
>Ech600
MSAVAKSEALIYKDARQYCQRRHQKTMGKCAREERQNDALLSRQLRHIHKSKSYRERELDREQEKCLTDLVTIFDRQCQIATTRLARRLKDALGDADGLWGGEKTESGESSRTSRKLFKKGNNKQLAKPSNGFILNSWDKHRSFPASRGGKGSPSQKNNRHLPSTSLNDLITSRSNFLRRDNFSSSDSSPRMWQRIPPSVQPTTPTPSLNQQHVFQNQIGLRESAGLNNSSRGVSKRRRPTRPKTAPPTAGLSHEATRRWNELASPIRCPQHSKDTSSQALPKARSLRCLREECTKTEKHILDAPEDVCFRRQYLACAMSRKLPVSGLKSGSFAQQDEVRKKMDGRRRCMEELRMNNRQRSKSAPAGVVRMPGKELQAKC
>Ech601
EYTEDQATTNLGYYKVPPSATIYVRRLLYAVQNSNLKKVVFDLNWGYPAGGKDFLDATAIIFSGTELVDYLDYRKLSHDSMSHSGDVMDNHRKKGHHLITVNLQEVPDEFTHIFFTLSSYESPTISKFPNPSLKFYEKDRPDEMLCEDTVEKTNFSQAIVMCWISRDKGKWCVYSAGKASAGNSEDYEPLYKTISDIIANGL
>Ech602
MAAEVAKQLSYSSVVQDQSDSSKVMSTGSQVSSMRPELINSTESKENVKPVVAGMNNAEQNTTEELNSESAKQEYVEAPPPKVNPWHRAGTTATPANPKEQHIKDKPKTTPQEPKTKNVGLANNTLVSNAKKSTSEAVDKKTPAKPEKEEKPEKKFTIQEALPPKVNAWTKNKPLVSTAPLTAVLPAPKTEKTVESEPAAAAAADVPAVSTIPSAPPVPPVKSYEKEAKPTTPTEPQPPVVAAPKPTPSK
>Ech603
MMKASMSKTVHVDKRPSFAGNLVTIFAGRAERTAESTALRQNLPGKSHVGRILLNDNTSQERLLDMRLSDIHNARKKTATFITHQKKTFINRMEHRQSTWVREHSRRANSLNSLARKKGDHEESRDIEEEGEETNLEGEKGENKNVGLPEIKEKHSDGADSLPDITRGVRAVKSNNGVASGSRVGEGRQGNISLPSLQKTKTLDKPTTSAEGIRLPSVLITSEAEADLANHEALTTDEGVTSARRKPHHRAETVPFREVHLTGPSPTFISEALPRIQIKECPRLPTQHGRKMRGHHRRRKRSSATRGCDNDPLEDDRFLRLQHTLAPHLAWQESRDIASIAGGVIAAKKLVSEKRLRKSNQFNIDSD
>Ech604
PTEVKDDFEPPSHKNPVQMLNEMNIAPLAFVVDSRDGPPHDPVYQLSVIVEGKSFSTRSRKKQTAKEELARKALLDVFGIVSTSNGRPSIALKPTPSDCYSIWPGKEYSWADHIQNIIEQKLREVTFHAGQMRYVKYKVLSGIVQTSGTIESSKVICIATGSKCPLANDPDTKGKVLYDCHAEVIAHRCLKRYLLDQLKKHQNDPTSSVFVGGSSGMLQLKEGVQFHLYISCPPCGDAASFIKDASKKKTGDTHPHRGARGILRAKIKQGESTIPLTGKALTAPERLFAMTCSDKVASWNVLGVQGALLSKIIAPVYLSSVVLGMQCHYDHLPRALYGRLTDLPTLPRGFILNKPLMVGTTKPSLYLFGISPSSKSPSFGINWIEGNKDIEVITTETGLTKDGVASCVSKKEIFNTYLSIMENSHSRQRATDSPQKDQKRGSGSRKSKQGKKNVVPQPEPKGPRTYKEEKKTADAYQQCKVIMKATFLSEGLGRWLVKPTTCDEFFSDS
>Ech605
RTTSNILVVNLAIADIMMFVFSVPMSTMMWMFVSFPEGTAGIIICKLMGGAWVLSQVLCATSLTAVSIERFCTLKWRIQMKRTVAILVTVWMVGLCFTVPLWVFITTDVYTGSDGGSLYFCRLLPPTRLAIAAFSTSYTILTYVLPVLIIIICYVGMAQVLVCSKSSGESVEAIRARRRLAVVVLVLAVAFIVFWFPYHFINMFFLYASLNTLVSLPIEFYLRLMEIAHVLIYVNSCLNPFVVFLISGVHRKPLLDFLCCRKRCGKQTATRKVDGRYAPVPDGVYTETVFSTNMVGDRE
>Ech606
MELNYSTFDETSSTIVPGLPNTTNNAVNTFFIVLNFIVGIIGLAGNMIVCTTVLRSKFLHDITHYLIASLAMSDFLCCLFFTITTMFVAEGHPFPVNISSGFVGEFYCRLFWNLHLFWSAFFASAFNLVVVTFERYLAIVHPFVYARAFTVRRGLMLAASAWTLAFILELEFPIRSHYNAEINDCDFRGLGAPWFAKMMFIKSFTVSFVLPLIFLLWAYYKIIKTLRAGATHQDRQGTGQQAAELHRASRKVVQSLLIITTLFIILLLPSEMGNVLLLFDVSIDFTGSQIGNIFRTTTVLNSVVNPMIYAVKYRKFRRAMKATMCPCVKNIVGVEDTTSTADTG
>Ech607
RHQSACHGGGEDTRQSPHQASSSSSPVRDHENRERRNYYEELAGIENDCNHQEDDDVILAQEREVEKQTQLPHRTRHISAERLRSRGHRHSKGGKHHRRSRSFDLESYPQQEGVLSNEDHKLKCGLRQRYHKDYHMLLLEASRAKLEGYQPPSPPPPHPNNSAPMKLPTFTTAPSSPTKLATFTPTAQTNLYPTQMHPSSNTFPENSTTSPKLASRRRTHKKLRKPTLQPFTYMQHELASGLEGIVYVPVSQR
>Ech608
MCANMYGNLTCYEDAWSRYVQAVFISVNTFLMIFGNIIALLIVYRSKALHDSAFCFLMNLALCDLLLGVVSQPPSLYYAITCHWPGGQDSIYCQFVGFSICLLCSVSLISLGLVSYERYSYTVHPFNHVTKFTFQRSLYVCGVVWVYCVVASLFPVVGLWKGVGLQPYNALCNIQWEVEPLYFIGMILGVLLPSGALITFSYFQIMKVARKARKIDAVRHVVTVSAVSRGDCSIQPAEESAPISTTTQTTKRHLKKLTNLKKSMRTSKCTITVALLVGTFAVCWTPYVIVSAVQALRCAPNNFWVTAFAQWMCMFNSACNPLIYGITNKTFREGLVKMFRGFRCWDRGF
>Ech609
MPGLVSTGIKRKHHALDEGGGCDTRDCVTGYGSPPPSPEKCFSYTMQRKYVLNASICKLQATCNLIDPCLRRSVLIRNTLFHIEHELRAEGRHRDSFQLSTFIASTQSTCTDTADKDRLPGAVETANSVLPSPPRDSNSNHFKDNSTKGFCAYPENNGLLNRISIHSCANPSPSLLSPTSPGSMNTHSNVTNTANSGNHSAATTTTTTSNSELPRLPNTNSEILDFGDELFSDIDMSLYDFDVASPFVSNHKASPVNSSEDWLRPVSGDFSSFSADVNSTASQGNSCRSDIGCDELDQIMHVLVDVGM
>Ech610
QPQLSKGCEAVWTAHCPWLDETSSNYGENNSQEPKLQTGRQNPQATEDTLHAMDFECENKPECDFEDDSTLLRAVLLRNHTLNYGRLSESGDLESSEVKGHTDEKVDECTELTNSKGGRNSDDCKVLLNFCNRLLRDGASPEKVSKPTHLMQVQRQGSNLTLTPKAAVIMTSRGQQKLVNSSLVAVGRGHTESQTKTVDREIISTNDDAGFGVREESDEALLRQEMKRYLHSLRHDNAKKQHHPHGQSSGQNISMRVQNLAAVRPITADVNNSRLTEQVTKAVGFIPILTKEEYGNLCKKTSSPSHRFHKVPVILPPISGNPNELLLIKRFNGEVKGMKLPRRQDRKNKK
>Ech611
LKIHSSAQCRDNLLKLDGYEIEERGLVAMKGKGELLTYWVVGQDPAYKRTAPLEETLDSSEDFGNLLKQKSPSQGTKTAELSPCFPPSTPDGLSLNGMSRNSRQISYTGSDTYGSTDRVLNVTDTESDKDGSFLLDVSQQSNRRSPLAERVQRTNTETYVVDGLDEESAPSDPLLPNIVDNPKIVNDTVVGRHVGFQKNSVIRPGLERDSDGLELGEINGERVKKTSVADSGIGSHGTNSRDDALQLEVYL
>Ech612
FSVKKDTPKVVVQPDHLDQPSRDTEQISTSEAPSISEEEFDLDDQSFSAVMMRSPLHSVGLSLQEVMPEFEEFSTESEIEIRVSTEDVSKEKPEEEVSEEMSMEIIDGVEVMIPLKKKKPEKKPSMTEEEAAFELKPRRESQDVAAGFRIPRPGEDKEAKVTLETPSEKPEKEVPTEAAPKEFKEMQFKIPVPEDKAAPVTDEVVLAVTVAPEEEQPTEAAPDKPVEKPTFIKPLKPQEIVAHSESMLTCQVIGNPMPTVSWFLDEAEIRPDDERYRMEQQPNGVCTLTIRDVLAEDEGDYTVKAINTVGSDTTEAEMIVAQE
>Ech613
SEMQRISHRMALEEWESPGLNRRLYSKRPFLKRSTTNSLKDAITADDEPGQTNLGFDGNENTSSEQNVDDGQVTIEIVPEGAARKPSIESTSPSTAGVQIVQIERPPSPPDERVPREESKQGTSATMRRPLENQTSDSGVDVDSIYLDSAPSGNNSPAILRLLTVDSDSSTSLSDVTEHFTQVHDVKQFDDVLKTKDQDIITATTDVVMLDEETMTDSLTENDEMCDLIPTRLLENDKIVPKLIAPSTTESVTQTDNVGGVSEDTMSSGDCYSIRETTPGRKSVLRIEPCSAGDQCKGLVRIHVEVVELRPDTPPLAPDTCSLQSKTTQCRVKPASQKPSLKFCMKKNRFVPSTSSFEEMDSYSLDLGGQSVIGIDATVKDKGLSEPTTDTIVITDRKQDDELTAKHSTLSVDNNGDPPAKGFKNRQMRASRALRESTRYQDDIVMFSQMIMRRQNEESALSSSVKEEEDEVECSDQLPEGQGPTLIVTDHMEL
>Ech614
MALLLLHKLISAWMILMVLLPWTTFGFNFSVGETEEVSVTFKETVQFDMTVFSSDQTGVFNLESADIDVIVLTDAVEVTIVENTTFPFTTTISLHGQFVGRSKLKIVHSSVEVSSVFVNVHTPFKELGTVATIILASWLVISYVVMAAKVEPKVLLEKIKPPWALLLGMMCQFILIPPVAYALCKVFDLRGAAAVGLVLVGTCPGGFFSNIEILLLDCDIVLSLAMTTFSTFISVGMMPLNLFIYAQPFIEEDGRLQTPFQELLIQLAGLVLPLVIGVPFFYKFPKIRKYCLKLVKPFTFILMVLGVVLYIPAQYYVFFGDWKVWVTSSIITLIGAFFGMGVARIANFDYVASITIAIETGCQNTLLAVSVAKLFYVAPESDVVAIIPLLIAIVSGLEGFVVVFLYYIYLFVKRKPKVAPVESVESPEGDKPPAVGSTPDAELDTLAAKDNKGFADEENSKSQHFIEDEKKHELQEVKPKKRTSRKNKKAKNPKGYVIYGDT
>Ech615
MTWNRSSPDLMITDIFGDTLPNATSSVGVNVINASIGSIGALGNLLVIAVLLGNWSSFQSLTHMFILHQSFIDLTSSLLFMALRLDHGQGLLVMEGAVGQIVCKLWHSEYLLWALFMTSTLNLTLLTTERFFAVVHPVFHLNRFTRFRMKVAMLGVWLVSFGYQCYLAFIHELSPTGSCVLVWKHGITQVFVGIMTFIVEYLIPLTIMLVEYIFIAFKLNSLKRPPTITTIHIAAPPASSTLRKPTPPINVTNRLLSPETAVSDNTSNCYTALGAVSQSQLSNDQRQSPRTQSKPRLKQKECKFFRAFRNVIKTLCTVFITFVICWTPSEFTYLYYNVGGQLNFDGTLHRLSVVLVLCNMCANPFIYALQYKEFQYNFKKMFCSSIFMRKKYRVTTRVPLETIKTAAQRERSNAHN
>Ech616
MAPESTHVVVVVFSVVISLTLGAHEIPDTVHNSYTNPGDFFIGGLFPFHHSSSGPCDSPLSTWAVELSETMAFTVNKINERRDLLPKIRLGFDIRDDCYTESMTLFSVLSLMRSNGRLEILDVPPTSPGEKGAFLGAIGPVSSTNSILSGMVGSLFQVPIISYLATSDELSDKRRFPYFLRSTPPDKLNAQAIIDLLLHYRWDYVALIYSLDSYGIRGAHEVQKLAEKNGICLAFSSPIANGATDTEIDEVVDKLKRYRFATVVIVFAASGAPYSILDKFRQQVPGANLTFIGSAAFESAYRLKKLALSQSTVGGMFLPIRYQVINEFEEYFKSINGSDASGSKWFAEFQSGWLSQNNCSVLSQCPPPSNNDEVFVVNAVNIFAHGLHEVMNVCMGDLPCMYNITARGDLFLPYLLGVNFQGVDGLFRFESNGEPIGRYALKNVQVISGEIRPVQVGIWDSLKHNGRLVLDEDAVIWAGNSKVPPRSTCRVQCGPGFIAVPLQEKCCWGCQRCPENAITANGTVCEECVSTHWPNHDSTRCNAIVPTATTWDSPSALAVLFFSTTGLVLSSVVAFGMNHYRRHVIIKSSSRELSAVQTVGIVLAYAAAIVTLARPSDAACNAKVTMISLSFTVTFSATLLKVIRIYRIFKAAKKSTKRPSFVSPRVQIAAASTLGSIQ
>Ech617
ITSAALDAESTMLVTLSFQMTDEQKRASIIKFDKLEFYRSSALLQLWDVHRQRVLRKFNMPTSECRLHQVEFLMDKCVVFYQRCSRRTDASMKTRQMLRGKGHQSEEKTFSGVIDVFNKHLEGPLETISMPGSYSGILAPAQGYINPNKPLLKQLEGVIANHISDGALHSSKVGLNQPVGTFMLPLAKVTSFDFSPDNQSAMVGFDTGYVHFLRMYNAVGNNYYK
>Ech618
YGDVVPVTGAGKAFCVLYSAIGIPLCVLYMGGVGSLLAQVILTLCRILKIGQPITRAICCCCNKNKHDDKKYDLGRGGSVELEEKQSMSSMKKKKKKDKTGDSEDAGVVTRQHNIEAGEPDYQDEMEAPVLLVLAILIGYMCAGAFIMSRIEEWTFGDALYFTYITLTTIGFGDYVPMMLYKDDAYIVCVIYGLFGLAVMSMSITLVQAKVRRLGNRFWDCIGF
>Ech619
MDNFTNNGTFPNLTTPIPDETVRSGSIFFGLVLLVLAVITIAGNILTISAFVSNVLLRQKPSNLLLLSLSFSDLMVGATGLPVAAIHTGLGYWPLGKAMCVINAYFSVIGVSAGMYTITAVSLDRYFLVSREYPAYLKLQSSRNVKLTIAAAWIIATLISSVEVVLWLAGDYSSVDYSHECLSPVRSDPRFVIVIFFLLFAVPFLVMLLSTLRFSILLRRRLRKPTRTHHPSVDSVNNKLVHKVALDRSPPPVTSVTVSSDNNLSGVESTELSSVPASTNTDGETAQPARPIKRKSLGGAGRKKSFFGFGDAARRVGTSGSTRDNLRNRYRKPAVRLAILLGAFALCTLPYPIFIVLSPGSSCEDCPARLVRNHLSNLLLSNSGLNPFLYAIMHRKIWQFYKNKLTAPCKRC
>Ech620
FMTFVVEPLFAEWCRFMPTRLSAEMLCNVSKNKALWEAFSEQEKAAENDRKLTNQVVGIKIRKVDEQPGESATETLPAEVEKNTQLNNNNNATTTKSATVLTSLPDGVKKDSSLSSAMEICTRTESALRPPAIKNTQGRADEISASITPVPNSLKNVIVSGVGTKEQLEVRSRRGLSSSMQRRQRPFSVGHLEEVTLSRDGKHELGTQARMHSNPSSPVIPRTQSIRQFNLRLHRTPESSPRKPANFEDPWLVRKTDPHRTSPAPSHTNPRQEIQVSELSAMSMELGAQRTQPLSPDRGVARTFTKDRSNPKGLELTTGINNNLNVCIQPGSPRLDGVAMRGHVLHSVPSPTPGSRAHSRLSTTATGSKYSHSSQQLRSAHDHVSFSADRSHGVSPRVSRREEMLQVETGRGQVGGRSLAEMGSPWIRKRMEERDQRRQMSKSS
>Ech621
MANLSALTTNMTETPPVGHTVDSNNIIGAVAGLLGTIGNGMVCFVMIWYRSFFKSVTNKLMLHQSVVDLVLSLVMLVTRLYTPWTQFYCRFSRGWLYWSLAHTSTTSIMLIACDRYTAVCHPTKYRKWFSMYRIKFYLIPVWGFPVIWQSYLMWVHLPAYENSSCLATWGDNNTLKLAFGVATFCWEYMVPLIVMTVTYTHTILSLRMRVLTRARNAAATQPAVNTSNKNAHKDPLQTAKVRLTITFMIVAVFFIICWSPSEITWLLFNFGVIEDGYYSSLWHLGVETPLLCLNTCVNPVIYCVTYTHFRQHLKLVFCGRCKNEVGDSTYVENTENSSEQQRSSQRARGKPLMFQVNT
>Ech622
VTSSGSKPISFPAHGSLPSPSSQPSYISHLPIYLHGTGHLSLEREDGREMPRDGSKVHATTFVPALGEFIPGPASSATIPVKESKTKTSVNGKESGHVSEKEKDKGAAKKDVMKVVMTTSPKEPITSPKSDGSSDRTKDGGSKSKDISDMKSVTKGKSEKGEKHEKVKKTHSSNKLGHESRDHHLSPSELSGSGKERSADSTHRTPNDLIHRETCRTSDAAVISTTPSVHGYPHHMSGYSVPLGSTVSSSREGTKQEIPTTFYSNEEQRRYMEWHLAATKRGYCYDHLGLRVQEPLKLESAMMHRTQHQQSFPSPRTDTRQELTPEHSRGREYTQCNVPQESMLRSVLTAGMHTAHSETQRTSPGSSNKATKQSSDSAKSENRSKSTNHGSKTSTDGLGSQGRSTPGTKGSDGRNPPVGIAVAQKRQDTDTVSQGRAAAITTPR
>Ech623
LPVDGRSSPPAAKVLKPPSLPTKQQRDADSNETIYANVQDKVTLEEKAADVSSPLTPKQSPLAQERFESGYKTTLAAFKDFEIPPVPQARSAPPKSADQVKPSSPFKLAGRTVQISKSFDDQGDPPKPLRSSKPMLSEKPQMSEKPVKVLPVARPNIPTKPAIGKKKETDNQPGRVSGLRRRPTSEPVNGNAEEQGKVPHLGTAQFQQAKNLIQATLLTKPESDSGKDKDPKKGKDGRDSKGGPRPTSAPPKPPVAVIKPIPTNKTTKSQTYEEVGDLGKSFPCQVQPVSMVKLQSHKDKVESKNAGKQDSNPSQMQRRKTMEGYRPKQSVPDNGNSEYSYATQPKSVIEKLKEAQSRPQLRTGLAQTYASAYADPTEEGNPKELPKSPGSSQGSDYSYACGVQIPITPGKGRENVKKFSIDRSDPSRSSAVSAYEVIEVGGLAGQRSVEQEESPVFDKNISYDSQ
>Ech624
TFLSLLEPTPYISKQDVSVSAVMSSSTVGTDVSTLSSITHSECQTLNQQCDAASSVSPNSTTVGTDVVALSSTSHCEVQTDSSMSSSVSVASGDESFVHVNNSKMQKTSLSPTQKDAAVTAVASSRCVATNAGSFLNIASSVTQTESYASHDAATATAIPVTVAVATSVDALFNMAHTEAQTLSCRRDATTHAAPSSSTISTDVDALFTTSQSEAQTISNTQDATTITVTPSSTTVATNVDALFNIGHTHSQTTPRTLRDVTTTAQPPSVSVATDIDQLFATSRTEVHTEPLIPSQAPSPLQIVNPTVTLDTHMRSPADQSDGRMLIRDFQEIAYQPPKIVDITSPDDTNVDAPDVVNQ
>Ech625
QYYLTTMILVSVSTLMTVIVLHIHHRGAYASRPPAWFRKLTMDYLARVLCLRSCRSLHGAQTVPRISFENAPAMREVNNTMFKNVNECNQLEMNNMVSAKRDGLYMGRRNKLQQTLDLIAGNLGRIVDRMEEEDLDKELRFEWVRIAYIIDRLFMWVFGMTTIIATMSIILQVPSFG
>Ech626
MGANNQVAAACDSFVNLTVADDSVIQRYTFSGVTIQVKIISIIIVLTVGLLGNCAFLFVIARVRTMQTLVNFYLVNLAFADLILLVENAAIPIVYYFGIGVPSSGHYIGAPGCIANNFFAYLGYFASITLVCLISTERYLAVCHPLKHLSINTKSRASKLLVGAWAVAVLFSIWAIPIQSVHQKVCIEWPGTDEFSNFPEHVGRCRPSALWNLLLFDALQTVPFFSALICNAVFFTKIIRNLRGRSAFERESVHTRRTSRTTHQVTTMLVANVVVFFICHAPFQFLNMCGLIANLAGQQLFSNPVTETFILLVFRILVSINSAANPIVYNATNSRYRRAFIRAFTCSTRGKGGPRARSRFVTVNDSLVEAGRSVKRHGEENVQFNLNETTPDRSSQYSQLTRL
>Ech627
GFLVAVLYCFMNGEVRAEIRRKWRVRQLNRTLSTHRSLRNGHSRSSFSTPSRQDSLKEPLKDSTKGDKNSIRAKLRALKRQAFGGSYGLNGHHMGNGNMARPSQTAVSEIDNESDSDRPRVTTEALVVRHPDPNEPNENTKMNVHHTDNTPTVIIDEVKDSDGYEADIYNTHDSMDNEIEVEIDHEASGSCSSDGCHDGGCDDRRVYPNIETEV
>Ech628
QWIDHWTPSGQGQDTLKANPEDVFDWWVGPTTNESTVGSAGGHFSSRDDRGSHSRQHDVHRDDHRQQHDIRKDDHHTDRYRNIRDSDRSRWSPHSGKSPKARWEDDRNIRGGPNTNKTRSSLPEHPSHTPPKRIPESISFRNASAHMPTNVESLVQQQIQLMMSPLLAKSAPTIPPRQFTVPPTIRDKQTEQTQTDTHAASSREHFNSRGVKGEQKRDSTEAGLKATTERSSRSRSRSPVRPKFE
>Ech629
MDINETTSNSTTVSWLPNTTMTTTSISAVHSYPVRVVLGVCFILISVTSITGNSMVILAVIFSKKLRTSTNVFVVSLSSADLMTGLAMPMSAVALISPGNSWPWSTEAPCYNAGLLLYTSACASLYNLASIALNRLILIKSPMKWYRILYTKCNLVINVVIIWIVAFAILIVPPLCGIGDYGYGKKQHTCSNLETHPKAKMFERIQLFAGYPLPLIIIITSYVMIFYHVRRHFKKQMDAATDTKHESLGSGDNPTFQRSGDNPTFQRSDSTVVICAERRDRLNRQQLEITKNLFITVCAFFICITPYAVALYFPNNESFLVIGGVVFLSNSFLNPIIYAAKHPQFKRVLRLILRCKYSEIEEPSDTIKYLTAKCCCKS
>Ech630
VPSITSLGISASKFSEIQSGKSGIQRLDNFLSAVARLSEDQPGTSSATEDADDDNDPEHQAIVDLTRGDGIKDGQSTDDGQKESQVVKKYGIQAFFTPRKEQPFENNEESPDTEGQSQIVSGRTKGTRKSENSGRSKKESARKKTAGFFGNYFQKMREAGESNDASKVDAASSDNDSYVLGRSKSGGCSVENTNQVHVVDNSNKGLSKDSKPSDETDPAAKHQNNHHLKQTVETLENVTDSVNGSEELETNNHRNEQLDVPFDPSLTTDSVLCEKCNKVVSSWDYPEHLDYHFAVDLQKEMGLSEINQSGSSGTPDTGQRSSVSGTGSRSGKRRAKSHGSFEGTKKAKTELSPGSTLHSFFRKK
>Ech631
VFDALQDPEVTLSERYQNFLWFVQPREAAFCLNDAWQRKLQVALKAGYVFQLGNEESENDHAEVIDRYEESLTPAEDEEDSATVPFTVAEVPEEYCQSYGASEDVAVVPGDDDEQGTIGFYGDTMEMYTEATGSAFEFNKPGQGGNFMNGFEASGKPWLKNPSYYRAISNESGYSSEEEFTYTM
>Ech632
VSLEAPMEHPFFVFGQGWSAVKPGRSLKSYNLGCHKLAVGDVCVSLTVKDKHGRWPPQTQQLEEPLVQHQPPPQQKQSQKQSPQQIPVQAVFSGSSKEIHVSPSWPLEPKRPRLEPVQEDSSDWRGGTDPRPDMTWQHESPRQHESLRQRESPQHRSHPEPPPSSYTFAVPPPVSRSFMPAEQNPAKFMQGTDSNANTVLIRTTDTLAGGKGDRPTPRSDKPLQPLKRRWSDPMHMAQLAADQERHANTTKATDPH
>Ech633
ILEDWDVVSGQDVSGNSSDRMRFVPFVGALMDSVGKTLTRVTRMFQQAEGEEVSYELPRSPLDDQEFFTYLDPVGHLERPHELRLRVYQGGIKPSLRKVVWRHLLNIFPEGLSGKERLEHVKAKSLEYHRLKKQLLSDPREDFKNIKNMVRKDVLRTDRLEDFYSNGEENTEKLFNLLATYALSHPEVSYCQGMSDLASPLLFVMEDEAQAYICFAQLMKRLACSFLPDGKAMSVKFLHLTELIRCVDPEFYEYLKEENADDLYFCYRWLLLELKREFAFTDALRMKEIMWSSLPPDPPAEQGVELASTSNASPSAFAAERLRFRFARGRSISKEKVEGTDKSGSPASSKKSLEKTEIKERLNESPEEETAESAAVNGTEQIKASCVDNSSSNSSVNRQEQNNHSSAADSKKNTNSINNSISSLNNYRSQSIDVTASPSSSLGVQSKSLSKSQSSPILSKGVKSPRDKKTSPRSPSKSSPPSPIRNPYKGLPPPQDFGGGNPFMMFVCLAMLLDQRHVVIAHKLDYNDMAMMFDSMVRKHNLGKILHHARVLYAEYLQSEASKAGADHQEDLINMNGQLGMQGDSINL
>Ech634
MMMVVSGIFLLTSLILQVSFSFSAKWMNYTQDGDIILAGMVPFEYEPTCTGEMGIYSIQIVETFTFSISEVNQRQDLLPNITLGFDIRDTCNNEDVTLSLVLSLMSRYSTADTIYEIPSCDPGPNLNGQLLGIVGTSKSATSMVAAQATNLYGIPMVSYSATSVELSNKNRFPFFLRTVPSDKFQAQAIIDILARFKWVYVGLIYSLDTYGIRGTQEILALAEKAGICIAFSESIRDINTTPSYIKAVAKKITAFPKVKVLVMFGGFAGMNLVLQEFHTTHTKETRILICSDAFDTSAINNDFAGMIQGSLKIKLNYYEIPDIKSHFSQLTSQSRVSPWFLAYFESWLKNNNCSDITLCPIPFSGTNMPIYMSVYAFAHAFDDMLRSRCPQMTKECLAIVRNVTGNDVTPYLFNVKFNGPTGTFKFNQDGDSDGAYIINALTVDSNGFAWHE
>Ech635
MTLRASRDYLSNPFLATLVLLIAVISSHAAVSSEELVDTIYGQIVGFRKHVIDGDHVVAYLGIPYAKPPVGSRRYKPPETMGSWRPEVKNASAFGSSCVQVLDIAYPNFTGSEMWNTQLPLDEDCLYLNVWVPSPRPSRDRLPVMVWIFGGGFYGGVATLPVYDGSTLAATQGVIVVSMNYRVGSYGFLSFGNSEVPGNMGLLDQAMALQWVQDNIEYFNGDPDKVTLFGESAGAVSIGYHLQSRLSQPLFNRAIMQSGTSLCHWGLITNEEARERAMKFARGLNCVEYSDGTQFTDAQILACLRTKDPNETLNFEFVESNVYIFPFVPVVDGVFITETPKSAFERYAVKSTDIMLGSNKNEGSFFMIYYLPAFNKDTESLINNTKFNETVGTIFESMNKFAMSAIKFQYTDWLDPRDPRKLRDAAEAFVTDYKIACPIFETARAHTAAHNNAYLYRFQQRASNNPWAEWMGVLHGDEIAFAFGQPLHPSNGFSEDDIALSRKMMRLWSNFAKT
>Ech636
MAAGLSKLLRQSNRAPPSVRRKRHSFSRVRKLRIGNQDSTTSPENSVTLPAGSGGATGGGPATIGGGGAGEGGGGGAAHAMIITNEEPDIRREINSVRFRDDSYGTCSDDTAVALPGMIPSSESPVVRSKSGPILKNKSEPSTSRVKPAGQGISSSDLEDVPQPTKKYVTNVRNRRVMKEYSAVSRISENDDPIFEVSLVSDNLYEWNIKLFEVDPISQLYNDMQVTKTTSIDFNMTFPDNFPFSPPFVRVTAPRIENGYVLDGGAICMELLTPQGWSSSYTIEAVILQLGATLVAGHARICQNKKKLFGEIPFNKQEALESFNNIVETHKRYGWLNPPGEFS
>Ech637
MTDLNTTSVTVVVPALSYLERQIFATLLGAIAVTGLIGNGVVILAVFMSRKLRRCVTNAFVASLSMADLAACLSMPWTMVSFLHPGSVWPLPDALCRMGGFGLIMSVGCSIITLAMIALNRLLLVTLPRLTYKRIYTPISTALMILLSWLVPMSIASVPLFTDLGQLGYSARTTSCTRNSSHPKAGALNIFIAMTLYPVPCLVIIVCYTRLYLFTRKHSNIIIHDHNTPERPRGPRRHHLGAWRVHISKRHIRVTKNMLYVVLVFGTLVTPYGVTLLFSDNTRALPYTAVLLSFNSCVNPFIYATKHPDFKTVIICILSCRWGHIPGGIRMFRSAVHPLNI
>Ech638
MKRSEYKEIIQCFETQQCDGTTESLAEVNKVFPTVSHNTLISIYSQYVQLKTKKNYSVYSSPYKAQKYYAQYKQRSSDSSNTQGMILVQFANQLDLSPALLARVIVERYLFHLSGGEAPVSKNRLTKMLRDPCLIMDPALSLEVQQCSLVDSSYGPVVDSIKHSIGEELEVHLKKTLQDHHLAFLDEDDMRKKGYDKTPDIKLQVPIAVGGRIVNWIESKALFGDDHSHENYMKDQLWSYVNRFGSGLVIYWFGFIEELATSSEQGIIIANDFPKTFSILTPA
>Ech639
ITERPEHPALFSEMYPGIPANEGQQGNITPATGSPLQQPMAGDAEKHKRMQDYFHSAPNFMKGENSEPHEFKANFPERSFQGVLPNSGGDCRNIVFPNSENQYGASRLNLTSQSMSSGRGGQDGARDTQATEDPHQYFRQRASAAQQAQQFPRPQGRSAQQFPMNEQQQAMNLPFANQDAKTHLMQQMNMANNWTNFNNLLTKGNLNLRTNTMAFDQNQIQRNMNASNPFGQNQVPNYQFPMQRMSSPHQASGRYPSHSQKTPSSGGHFQNPIFPVRPQIHNQSGSPNMAFWQQSQQCQQNDNQNYLGQLHVQLEECYYQFYSIEKERKK
>Ech640
VAKDEQPRYNHINKVVSLKQQWLNNMKAPEIPPWRPPEEILAEKLKAEEEERKAEEARLAEEEIKRKEEEQRQAEEEARRLQEEAVETKRVAVLEKRNSKLKLNLDALAQQYADFEVEAGTPLIPKDNVEGRSFRGLTDDEKVATILNLDPEDGSSGSEISSEEDNQSYKDAEDDREDDYMSSEEVFEMDMDEPANDATSGVTKDLVDAAEHQESENDAAGVGTIASETKEASKTLPERTCESSKKDLKSKEDIFDYVEDEYRDRRGRTVSGVSDSSFTISTPSGSFSSISVCSVTTDSLRSRVDSNPIDMVDSSRIIPEEEVMELDLTVKSAEVDLNKSDPAVDDGIDLTLNSEEMAHDADLDLEEIWGSDLALGASEVVSTETEAAVDDIDLDLSVTSGYQGNDFKCVPPLEKDLALSEVEVFMEKNTKADEVKTLQWENVEPAELVELRKPKNASTPEVTPSPESPENGEAVKTPSTKAKEKPKYRPMYHKRDSGPRLVMSRSFSDSFAEMPVLDSIKVQDVVEEEASDRNANTTNGVVYRNKKTHTRPDSPTEYVTPPAALRPTSIKMDTLSMSQSRERTYSGGTARDKVGKKKEGGSPKKSPKRQLPKIPSKENSQGQVTSENKQMAKKLLRQKTSGKEYLGLSSSGSSLPDVTSPGSTTSGKQLLGDSGATCMVQSPLITTTSGSSDQFFTPDNAMSSEYLSVSQGEKSPLSDHSPSQFTEGIPQSESRSEERKSRLSKLKGDIRRRDAMRKTQSPKAERKSTSKKNKKKKSNKAKSVDEPVDRSAKYRVTESSGAPLASMKDDEMSLSAEGELDTPEATSRPGSVLEDLPKMKSTAAELPRL
>Ech641
MAAAPRMATPPSRSATSNANKTLGKVDYHERAEFPHGILPTKKDIVQNMMYLLNPKRAGKAQRSRFDASHLLAVRLQEHWNCCNIYTVHVKHIQETILALYVEFISLFRTRKGRKNERFSQVLEDFNKQANQLFDVFCMDEAVRRNWELLCGSNMTDLEFKFLEDQRSDRKMVRVDFVDRKWMKTMDPKRKDLLGLENRLQDAGSQMNVNGD
>Ech642
LSPAEKLLEVGANLKQAKQNVICIEVLQSALDLKTLDEHCQQRAIYNIGAAHAGKKDYESAKDYYKQGLSIALKLKNQSYEAEIYCRLSEVYLQDGNLDQGIVYYEKLLSICKDLELIENKEAEFPEYLDENLQRLVHETLSTAYNAVSDFPHALKHARENLKVLAADGTDGISSSELLGKAHFTVASLYEATGDFELSLENFKSYLAITKTSKDRGGMGRSYGCLGRVYHKLCNYVLAQSLYEQQLFIAEKLSYHTMQATALRSLARIHEDLGDSDKALEYLQRFLQISRKLDEFETEIEAFICMGEVHQGQGRPQHAQHYFEQALSLAERAKEIDLAYSSRGKLAQVLLMSREEKDLEKARFLAEETVAYCSRGLEDSKQRKEDLTCLLQQSNSIVQVALKKLKRPFEALEYAETQMRCEFLKTVAKNIASVGDSSDALDHSLNSSATVEDMCKTVNRQSAVVVYLSLCRSCVLSWVLRPEEGCLTSKDQTMVDNCPQYVQELLSLVRASSNKDGESYETEYRALPLQDSKIHQLKTLNLAKSKRKTIKGMSSSPNSEEEKQNSLKMSPSRKLYELLFSSVESLLKGVSSVVIVADKVLSQVPFDALEDEEGGTFGDKFHLTILPCIEALKNVKSMERKVDTQVQTQSSSSHLQSSPTHPIYLDHMLRVVIPPKERPHSIIAERNLYAPKMSQNSAKPSYVSFDSNSYYISKSPKNEVALMEKRFLEDREGTSSTLISNTWSGHNLNSANHGKIQEYQLQSVQQRALVVGNPELPAKLKLHGK
>Ech643
MSTLLAAPFVTQQSTPKLPLDIRGRTAAEQDKTKTKGKERKHDAGDILARKRLENIRRHSAHTRHRNGIINAAEKNRLNNTEKQMDKLQKRAANNISRYQHQLRQELYEMEASRRALRHHSVTEVSTETHTDKKGLSKFAAKGRYMYSVRNETKTQKECMESFNSRKEHASTMLKPARRQSVIAMDNGKNMGSAPPDNYHEVGRRLSMARMPSFIESSDDDDSCFMEDIALPSNLGAPDVTQGLLSPPPFDIVKFRSEIGPELQVELDNLEIGNSTGASSNPNYEIPEESTTEGRKVAQLPSATLKLPPVQVSRSLVGGRSPKQQAMSSLVKPGLSTVSEN
>Ech644
MHEQSILQESQIGMLRDQIGVLVAKQERPNDHTLLYINSMEGQLTRVRGQLRNLQLSRLQGYNNVEMEQTEGSKIVLGLSGELKELSKEVSSLQTEMDSFQAQQMMEMSSVQTGSEKFRRDLKALHLSMVSWEERLAMNVTFLEARLTGLLKEVELLQSEDRLTNSKVTELVNRMNDFESGFSDVKIEMHNFRSEFGEMVAMQNLEEKDGRESVDSRLELLKKDVASLKASQADSSELLRAQQQKYQTLGGTLAEVQSEIGLLKISLEDLSVRHVKPVSSSIKQLNIKLAKLESDFSSIQASFLSLQGSDTEKVDKSGLESLHLSISNTERELNIFVADIDSLKIQVGQLRNQVDGFATSQEEQRSQTGATLRQLKTEVGELSIKADRMVVLENMQGDADTNSLVQKLSDEVGAVRLDVGRIASLQGGSDIVVGVANLKSSLTALESQISYFDSTQMQMKRTISSSVSELKGEFSQMNQAFGEQSSAMVALNVTVASLKQGQDKLTAFATRSEMQDLQAEMTNLKTMIGQLSATQSNYATSGDVDTLKKQVASIRSKVDSTHTHLTEMSATYTGDSDSHSALAADLLKLQGTVQQLEAMMYSDNHEPINLSLLDSRISSLTSILGDNNENLATFLAAGGLGGTGGTNGAIVTLQQDLALIRSNTDRLNGLLYTQGQEGESVSAIAALLERVAGLEASMAGVQTSLGGGGGGNEVRIQQFREEINHLKEDMMRQAAGHHS
>Ech645
MIRFNHLKLPAPAKLNLMLNIIGRREDGYHNLQTLYQFLDFCDELAFTSRLDGEIKLATPMEGVSPSDNLILSAAKLLQDECGVEFLGATIKVTKRIPIGAGLGGGSSNAATTLVGLNQLWQTHLTIGQLQRLGATLGADVPIFIHGHSAWAEGIGDELTTVTIPERWYVVVSPQCQVLTTRIFGHVDLIRNTPPTTVDIILKNGGTNDCQPLVSKLYPKVQEALEWLDSFAKAQMTGTGSSVFASFTSRSEAVKVIQKLPERFKGFISRGLNLSPLHQAGTVLLLFPNGRL
>Ech646
MLLSRIFRVVARSASNHSICLNRTLSKQWYNVLCLLSKHLNFVKMMSDNASSRNFKFQDGEKPFTVSIEGNIGAGKTTLVNFFSKQKDVTVIEEPVKKWQNVRGHNLFDLMYHDPQQWSFVFQSYVQLTMLENHSIQVDTPIKLMERSVHSARYCFVENMHLEKKMSDPEFVVLDELYQWVVRNHDFSVDRIIYLQTTPEKCHERVLERCRDEEEGIPLEYLQGIHQRYEDWLIHKKFPVPGSVMVLDATSSLEEMLRTYETKQNTILC
>Ech647
MVVDTSHLNCSDLDQLNLTDVARASTYLISPGARTLALAVQLTAFAIGVPGNLSFLVSVARVPYMRTITNYFLVSLSIADLTFLLFTVTSYLLYLTAPVRSHIHSLVNLSCPVSFSIPFLTYFASVGTIWLVSAERYSAICRPLKHIAAHTKKRAVKLILATWAVSCGLSALAVLQYVSPDKFCVTWPDSDDDKFSGLPDIIGFCLPLAPWAIVVGNLTASLPFLVALISNMIMYIQIIRTLSTRPVTTPNSSPEDGKQGMSAKARVVRNQVARMLIINGSVFFFCQLPYAVINLIYVGSYVRGLTFLQINELQNSLRIFSHSLLFINSAINPIIYYAICPSYRRAVRIALTSNTHSTEVS
>Ech648
PRQISENEPVLNPDVIRSCDTVDDRSVIIRTRSIRDQFEKGENKTAPGKSFDFQSEIRAARETEVQESTGQVSESTPVRNEEVVRSDVASEEVKTFSGGIRSLKDRFEKGAVSNIDTTPVKPMINVRSLEDYNPTGNESGVSESTPVYRDDVVRSSQKMDDPFITSGGARSLKARFEQGKVSNIEEKPREKIEITPRSLDYTESEDAVDQGGVSENTPVHRDDVLREGVDEDPGIKVGAAKSLRNMFEKGEVHNIEEKPKMSPERSIHSLEDLTPSTEGVVENTPEIRTDIMRETTVRDEPMNIQSGVSRSLKDRWEKGDVETAPEKPKMVINIKGEGQVAESEPEVREDLVRESTEIGEEKAARASSLRAQWEAGDVVHAENKVEKEKITPNRFSAYYEGDQDEMPQDLPIEEPIPEGND
>Ech649
TQIELDRYLQRTEAASPGTILANKLRRESASLMDDFFDDTDSKFAFNISGNFNVVFPHMHHYHEADPQQGIKAEPFQHQEMQQQHPCSIDQGSCAMKQHQDSYCNMPPSPMEDLNNNYPLCINGVSIKTEPQDTFPSQCKLMLSNMHIKSEPMTQQQQHYTEMTPNCMSTYPSGLNFQPIAPQTQFNQQPFTNSVFGMPPTPPHSQPGSPADLPMEYSNHPLRPPPPPYTMAIMGKQEDKTPKYNRKTNPELEKRRIHFCNYP
>Ech650
VDTIGEPFNLVNQDPNTPSPQHKPPQSPFQRSPSGNNIIQRTNSSRKDPSLLRRKHSQEFLKKMEEQQRRSVSRKSSSESSDPGAISFEMTSPGPDDEVMFETENPPIFEIGNVQIDVGQTEWLNESKLSSGTGPSSGGISAKPPNILVYTGADDKMAMPTFETTVAFLEKFMRREGYVVYQLKESQLLTHPWSDNCALLVIVTSVETLHKDALRKCTDYVQSGGQLLVLSGVSVQPQENLGVCTIDYSATLDNDKIQFKALCSGDASPVGMFTGSQVKVLGESQGNAVITETSFEGSAGKVIASQ
>Ech651
NDLKVENLEANQCKSAVGETFPNHLAASSPGQQQSHVQNDRTLSSSGSILPRQTSPEKMVPPSKGRPICDKDIKQEPLTVNERGNLPHCKSTSESQGGGILPYSAAALLSSRVGKPSQFEGFAQEFHQSVLRTTQESMAHQRVGTSSQNNSAQTETTRRDRLVSLTNNEGAVPRSNAAVCSKGQFQWPGVETVMDSFQRYTR
>Ech652
VLKDQIVLLTAARDQVMESLQTFKQQTREKANSANELESSLTVLTSEREALTGQLQTLQKTEADARAELEDLKIHLQAAEEEMKVSEKLETERDALLGQLQTLQKTEADTRAELEDLKIHLQGAEDENKVAEKLEAERRIEEEDTKARLEEEIQRLQGLHEEDLKLKDELLVANRELEKAKDQEVETRKDRDNLANKVTKLSQTLQLKENELEGNVQSQSEFHNQMLEREDKLKSAVGDKQESDKVIQELRSQLEELSSELKSANQFVKSSEQDIENSKATEAQLMEEVQSLICELKEALGSQSELKIQVDQLTNEKLQLAGEIENIKMTRDQAVSDLEEKAEKDEIVTKLQDQLEIVIAEKELLAKEIAALRQVQDSIGELNIALEALQEEKTKMVSESSDKESVISALSNDIYSLKKERDDLVTREEDLQCELKTLKQNNGGKEEQMQEKLTATEEEVVSLKEQLCTATEDYQKTLQAAEVERDRAREETLVLKTDQSSSSNELQERLKHLQSERDNLIDVKQELGLQVNRLTEELKCAQEDLEVSDVLVQKQKQDLDRESQLKEELFSQRQINEELQNELGAIREAHVEAMNQSSHVESQLKVLKESQETDEEASERQTEKSQKSLEEKLRQLSTEKNEIEQALVNLRNEKESIEKDLTLSVENFTLEKEELIANLKGQEAQFQNKLEKMSDSIRAHERDRLNAEEDLENLKKTNDSYNAELTEALKMITNDKEHLQSKLDLLNEQLMTAEADKSKMVSELHSKDSDLQKVRQEIEDRQAEVDEAAENLKMLQQEKEEMVTKIESLQTQSTPTQPAEELGNRQALESQIESLEAKIKTLEVDKQTFKANFEKLKKASQTKLQRLQEQMEAVKEERTTLSVKLDNVVISEKSLQEQVHELNALIGSLKNDKADFESVKENLESSLEEVTEEKKSLFADLQAVLAQQTSSDDRNQDLIKRLQESEVSKQNLMSKLQEVQDEVVRKEEEVNRLAGDLEKALMVKKTPEE
>Ech653
KYKPYTADSVSAKLRKEGNLAYGSAFKEGIPSVVKMARLEKSLHFYIRAANEADGPTRDGDWSSATKNCGMATKRMAQECPEDNEERPFNNTLCFYRRSLKYLTQALARGSSCQEHQWEENLKEEIQDVYQDVMEVLSDFDDKKDFLKELYQLSNVMSPGVHLAKAKLDICTTLFKESVKFLEVENFKDSLRCLHDIRQPVEEALQMLRNRSISHDPEAVELTFDLEVVKRDTAYHICTSESIQARKCGEKMLKQVLGSEEYLNMDEVLTTLDWFKEASLK
>Ech654
PLFQLYQEDARSRDSYLRLMNISSLESLTTFLEKQEALKKEKRNSQSLPNPIHAPEYHVLDPQQEIYNYQTGEEELKNEQKKKQFPTGENFEPEDIYQTAEPVYEPPGELFYDTGNLLQNNAIYESGSLGSSTGEGSGGSGSDVEIPKPYGLLQRGAGSGAVRRSYWSELPEVMNSGLLEQMTPEEKRLQE
>Ech655
KGITVLEVGCCEGGSCRMLATQFPNSYIYGIDICPNFIEQAREKTTCEGLSNVQFASEDVSCMPAEWTWKFDYVFMYFVLHDVSYPYKALREIHRVLKPGGTLSVVDTVTHTKLEDNLKDADRAYILTQYTMSLMNCLPVSLYPGDGTGLGAMWGREKAQEMLKQEDFEVVSVSSTRSYLNGLHYLCQKPLSENNNVCSNGFA
>Ech656
MKKFTLKLDAICAKLKQGLTGPLTDGTPVNGVSHEGAAPTEHFQEHPRASIKTLDGSEAGVSPCLSSSEMDNLSNHSQDESSDLNGFSDPDGFLMGEGLNGHSETPKTLSGASKRKSRLKLAPRRVVDPLDSHQPNENGFTDLVAINEDSGFLRSREWNGGCSDKSQGSNASDSTSMQIYLSRQNGDSADNQGNNHVHNISAESALSDRSSLNGEHERDATPLWYEDSSHSEDDFPEMHHEADNEDEDSGNEIDGTANSANLSNLKAIQEYAERSLADDQSGQPIEEGLGTNDVICELKDGPAVEDAEVTSTMRNEIQRHLEAEEAESEDDEDDKDADYQIPSDVRVAPLKIPMPVFGKPGMKNPYDPSVVQEYASDTMKELIGMYGFEEATPDIAKDMPLDSFSF
>Ech657
TCRDTIIGDVPLSSWPPCSSSYTPLNEDTSQYLNSWQLTSPDISPALQPSGYRFYTSEELLGAPYVGKYATYHGGGYTADLVRDYLKVVEMFQSLEASQWIDEYTRAVFVEFLLLNVQLNLTSVVRLVLEVLPTGYQEPVVCVGLVNVGESSYWLGMMYLGGLGLLGLSVYAMIFTEAHCMLRWGRTYYTSMRHLVGFLNFIVGLLTVALMGYQLMTTSQGMVSSPSFGAFITVQSMQYYVTTLSGVLVFTTMMKVLFQLKCHQRISLLLYSCETSFQQVLKSVVMFIAMLMTFVFTGWTLYSGHLGDFHSLPRSAVTLINIFIGGLTVETNQQRTFPVFIMVFLTFFGFSVLLFITVIILQTYKSSRFYKIMSQFVSTGCLTRYVCILKHRLIVKKTHRKMEVRRYIILRQSRALRNRLPVIPPMLAIKQIEDRVERLLESAKSDNEVLFSDTKMLSRVIVREYNLLKALKKTGSLK
>Ech658
DLGEWQELLDEATNCVYYWNTVTSEVTWEIPASLQAANQQLAGQSYDHQLPNGTTAHDPEVAEPVVATESVAKQQEEELTKEDTITEKLPETSDRIVEKEAKKLPVYGLGAVAYDVSPEPEIEEEEFELQKPEAKKYPMFVKGDSLPGTESVIADIKEAEAVSDESSSTIGQIKPMLMEEEVEPTNGNGESRPEDDDMDIDEQLEMALEKRK
>Ech659
MGDKTPAALARAEVLSINPPRMPLGYIVETYPAAAIPGGYPAVQPGNPVLENNSFIPGESLRSGISVGRSTGQSAMDLTTGSASQSRSSYEEGSHYYTSSGTPESRLQGSVEMHCEDIPDEEGSDRENSTYDECVTVMSSGASSFISETDEASAADDQQAREDGHYVSQDETLLPYSKVLTQRSMAYVINGYAYLRNRQQFGKIYLRCRERDCAARAMITNNVQGATVFNNTHTHRRPDLSNSKKAVKRKAYLVSPATRGSDEEEEKYSVESRPTRRASPSPKRRERDAWHSTPLHGKSYPNGEVQHPPRIGIKTEDGGGVPRIVYAHSLCS
>Ech660
MFNNTSWPGDFPGDVSEDDECSLLPVLNLTSEKAAKPYLLNSSTNMTVLATMFIILAVGVPGNLAFIYLIYRVKHMRNATNMYLTSLAVVDLAFLSITIFTYYFYFTSPVRTHLTTAKIVGCIGAFCMPYVTYFVSVANVTLVSLDKYNAICSPIKYIQRRNKARASKLIVGSWISGVGLAALVMLRYGKLDMYCAVWPDKKRYRNLPVVLGYCVPVSFAGLVIGHLVEVIVFILALVSNMIMYTRIIIRLSARIDNKKLQQQTLSSQALQVRNQVARLLIANGVVFFLCQTPFQAVSLAFVIGEAIGTPRNVLYRKLVLPLSIGHMLVFLNSAINPIIYNLASSHYRKAFKEVLCVSSRRKKPRPLGPSLQLHGIDNECFEDREQAEGLGLSPSMTKL
>Ech661
MSSPVKRNLGHKGNVSPDRGIPDQGTEYADPHQEVIYATPGLPNVYDSPEKGNVYATPSQSPVHSSKPGSPAMEWDGYQTQVSRGTEGSDRWDRTPPEIPQFDLDSEDRDPDSDDDGRDEAISGSHCSASCLVFCRPCMTEHNPLPNNPSVCTRLKHSLMCPPHGRVSRDVTLVLFVLMSWGVVWGMTGDAALPGGNFFALYVLVICCMVGGILIKLVRLPALL
>Ech662
YDRNANGEDSTRLPLPDAIPSTSPLGKKETEDVITPMRRGADLHSLPPSTLDRKRSQTGDVDRKRQHRYSMPEPPKLVMLAQEFNSTPPPVPVKSSKAAPLSSPIYSARPYPGSKTEHSAESTPVPPPRSLAGSHKLVKPKAQYPTEASPMPSTTDSTSKDYLTTSTPEPRYRSSSTRSPEEKPNKQPPTAVVSPNSNSNSNNTSLGWAIPSFDKEETRDRSASEPAKSKSKNGSPTKTEGEEVEEEGPDGETKGGKKKSSVWYEYGCV
>Ech663
GTSSNAESELSLTAVSGLNPEETSRFVLQCDATTEGSQTVGIIRGSQQVSWNGQLTSDFVRSGTPHRFTLARYVPREGKTIDLLTIDTICATDEGTYTCNIYDKSDTDVSASSYVVVKSSSVDISVGRYDSSDLCQKNGKVTALNGDNPNMVCSWRSERASLSWTDGRTGLPVASVKTVAQGVSSAKINPAVTDVLEGATFQCSASVNVCSSTEVRTCTVGPITVANEPRIIVSSVKTHFEAGEMATFICTMVPSVTSSSPVVNWHTVPPLGANRAYFSSTGVARMRLMQISEEDDGMVIHCTTYGRYSATGEYTVVVSSNFTGTNAIFDPTVDTVQTTPGSFPWNTTTTPGGLPEENTTSPTSTQPFILFGSYPITIAIISGGSVFAALLLALVVFCCCRERRRHKAKPLPPNNRQLRLSPSTFGSGTPEHSVPGGGTDGHYMYATIFDPDEQWGATPGSTPSRATTVRADEVAGYQQPKGGASTSTPPVYSQVGAPTFDSTPLYQETSLTSPNNSAKYFEISPPDGMVGNALYQSSGEYVDPEVTNQATVDKALPSIRAEKRQAAKSRYAPTSPNSSGYLAIGEVPDAVRYGSSRDMNAKSAVYMEITS
>Ech664
IAGAKYSKDWQEIRRFTHDIFRKLGVGRRHFETSILSELDHMMSDIEKRCKNKEEFDPMTVFSNATANVIGSVVIGQRLNNNHAFEKMKSALHRCLRLFQYGGTSTFLPFMRYLPTLPGLKAFYTTMDTLINYHKTLINKRKIYAKECDQPTNIIDAYLKQICTNEQSPSPFNEDSLAYVINDLFIAGTETSATVLTWAVLYLIIRPHIQEKVHKEIDTQVPGGQPVTIADKPKLPYTQAVILESLRYGSVAPAVMRATTQDTTIAGYNIPRGTFVMLNYYYTNFDPALWTDHNEFKPERFLDSEGQLVDRKELIPFSI
>Ech665
VFAVVIILSTVVALHISTLQCSESHTLKTLLLQYFMVKQIDFFVPFLLYKMTKAWKNPMQAQEKLLLKLLARDAKTEYGMTHGFSDIKSLQEFREKHPLTKYDHYRDYFTRLADGEKNVCLAADIYRFGTSSGTTGKGKLIPMVLSSISGSLIFSVMRIVNPPSPVRKLALLYCKPTPQKTKTGIDIAPAFFMPDYAKFYTDMFQNTPFCAFQISTDFEATYVHMLFALTDKNIFQFLAPFASQVYRAFAMLEEEQGMFLEDLTLGRVNPKIQLDEGIRRSLDAALTADPARADELRREFAKGFVGIVGRIWPHLHYVLTADISNFFKKLDAKYTK
>Ech666
MQAQQGDDGDVASSIPLFLTIFLTVFTAVGNLIALLVLGQSRQLRSPAHFLMANLAALDFLTGGVVMTFTIDHALNAETMSPVNDYNAGCQLAGFLRVLSISGSSFTLVALSYERYVAIIYPLKHTHMITTQTAAVYSITIWILAVFIAVMPFWGVGKYQFSDHQLICWPQGVNGVAFVIMFLSSAFAATFLTMILMYILIMKAVRRHRSIIHALVLRIAQGFTGKKVEKFRATRTITLVLGVFFISWIPFTFTQISSILASDTRLEGMRKILAPFLYVNCASNPWIYCGLNATFRSAFKKKLHDFLQFVRRVVAALFYIHNPPAIIPEHQRVVYDGTEQNTHYAPNIRFVIVQPSTT
>Ech667
EPSGFRDDDLHYMGRVSHNSPRGRSRVRASGGGSRPRDLRYGPQTGRYSKGAGARGLGGLRFSQTFTPGAPVRHDGGKPNVVPIRFIRNPRHPKSLYNTEISMRNASRGRPLKVSPDMAFPDPREHKSIRNPLAPRFRHEFDVSEATYNIARNPLSGASIQRLGDSGAVYNQAYNANDDSNSSDESSGSQTTEFEGSQQTDDDDDDVSVNDSASRIAIYSAVNKYRVPEPPPVMTRPPHFTPRPPAPPPVLIQNVPSIPRVVAPDWEAVYQQHQQPHVEVEEVPPIPEPLDTLAEEDETQDDDEESQVVRDMSTQTAIMIQPDHNQTVNQEEADAADDDEERFVDMQEESRSTMTHDNWEVVAPWSQTSAQVTRSPSLAVNYRRVVAELSGDDLEAVQQQEAQTEPQTTQPQMSEDPPPWSPPITPQVEQILHPMHRLPSYPPPQADDWDHRRRGSRGGRPVCGFWNACCFIVLMLFALVAVIGAAVVTALYVL
>Ech668
MDAFNNTTDFMREHSQVECLPTETLDLTVGSDADTFIELHAYTRSDAVIHIVLMPFILTVGLFGNLTILVAVAKIQWMRTITNFYLVNLAMADITFLVVAIGEKLHQYSSTPFIYDDYPKGATGCILIPFIKDFCFFSSIFLVTCISMERFNAACRPLKQRRDSGTKLRYRTAKLTIAAWVTSLAVSSLRISASYQFQIYCLIWPDSYEEYPEIIGECRPPKEWISYATKCVQIVIFVLAMGINFLFYGKITRAVNCSTARPNARSIPSGASVIEVRITRMVVATGVIFFLCLAPFELFSALLMILTPTNGNFVSAMQVFRMMMYLNSAINPLIYNVANPRYRKAFRLLFSCKGVTTACMPGRCHQSVTTSREKNFRETSNL
>Ech669
DSIKYLRLGGGGGAQGNEDYLQPMDSAQSLHRNDSSDSLAEVKARAREDARRYQEQQGQDAYSTQGARPKPKQSKRDSLGLPQEKRADLEPRYTAAPSSFSKATGANVPKPEQVTRQPSGAGATAASREKPTSKKMPLNMKGSWVDHEKKARGIQKDKKINNQPEESKSPVTVVSMEEPVLLSTPSTTQRQRAPNPFRQDSLDEAERRDYTNWPKTIPEDPFVFEV
>Ech670
MSRSIMSSDRLIELELQEMIDTYQFVRPDRGNLDAQPAPWRHVKPDYRKADLAFFKGKTMNHKPGSLEMIVENLVKTWEMEASHLPDYKTWSSIDADCYQFEVNGKHFEGKKATMMGNYNTLLSVTSKELYDSDHHTFESSHDVFRGAFPNGFPWEVLHVFSGPPRVAFSWRHWATFDGSYKENVGEGQLVEMHGFLVATVNENLKICKLEVFYKPDEFIKALEGQIPASDLARGQEILGSGCPVHKGGGEFLNGNK
>Ech671
TVNDIMNVNSMKLASPQSPPEHHTKHPLRDSETRGEVTSPLPNELGRHPPIVSSDSVTSSGDSSTDGAACLNDVSSVGFSATRNQPDALFGKVDLPLNELDENNTTQTSKPDSSFIGRRDKVQPNNNKGVKMQDDPVKLQHVDATSKTVKPSDTDNPVLSKVSSQPSQSVPPAKCFHSDSDSEKHDPQMQSLDTVTVTDCHQATTVGKPHSLSEPTVSADSSADNDNADFKEVKYKRSLRSAKKRGGVMDDHRYAATTGRYMDRESYRRNLLAAGLRKSSSEPTGMSQLGDKDSEDVDHNKLKPKNLSENLKKTDKVITPPVQTEPTTAPQFELSYASKVKSNMKASSLPLKLSPQVLLDFKDGDHVDSPSNSENSMESVTAIKTTASDSKALPSGATVLDLNNPINAEQSEAIAAAQSAKDFQSVKSNIRPDQKYIAAQTARSDRSSSVGQGSRTFQRSSSVDHNKVIKEVSFDDTCRRAVSPQGPEASVQYLNLESSGLTNLTYANCLKLTPIPKTAAASRQPLASNMPQAPMVALKDLKSQPLGVKTSEKEPLVTSKASIVLSTNPPSGHSATSKGNLPAAKKQVDRPDSSTDEKPINLRSRVQAPVPVPPRNTSSPTPSAGSSTSKPYPVFDLEPQGNCGVTFGSLIFDKGNFEILEEDNATLQKGKPAVEFTSKAQVHVPRPTTQGQGLSCAELERSIISQHSAPSSKIILDTTTSGGHTQPAGGVSFGKFDLGIAAALDRKNDTNGEFNHFEVAAMLLA
>Ech672
SETKARVLTFLEPLENPPGSNTKVRVKTIGRGSPKHKQQKSEEQSPTRTDPSESSPPTTPNERTAPESSPENGGTAVSLESFSRGDLVPGVGQNNGDESTLEGSVTTQRLSSVDLQVKQCKSGGVIIVETPNSNKQSPIKAKQTHPPDHRIGAGAPINGISKDQLRVRDVPSSRQVYAANAYSFSSDSSVSDIPSVQVMTTVAQIHREDSSLTSRTSKAGIVDMMDGQLHSCFDPNHRTDTTFSDYRHNDINRNKMPTVTLAESESSQSELSSQASSCPSEGPLSESPLRTQKLISSSRQPSGRDTVETERPTQTDVLIGDKESDSVAYDSGYASTSSVAKQCSNVAHSQSTQTNLDSDANRLVENSTEEQEASAPVNHAGNDATEHWNGGMGARTSSDHSVNSEESECLDMDSLGNALQAGNKNLDVPSAQRLAKRLFMLDGFKRSDVSRHLSK
>Ech673
MNSSDEQQRTLCDQDQAVLLLTKDNVTSYMYSQEDTVVICIIMPVILTIGLLGNGAFLIVIARVPWMRKVTSNLYLACLAVVDITLIAVAIGVRLTRFLASPILTDDTVLGVPGCVTLYFISDLCFFLSQFLITLISFERYNAVCRPFTFRSKSGGGRRTRVPARRVAGCFLAGAAAASLIIPDRMIWKETCISWYPPGSGDDFDDLPTSIGQCSSVVTWYFNFSNCIQTVPFFLTMIMNLTLYVLTARKLYIEAKRRGPFSANTEEQNRIRDQITRMLIFNGTAFFIFLAPFESIALALTIRDLSGAPPALTANQFSLALNICRCLVYVNSAVNPFIYTLTSPAYRRAFLEAAGIVKKQEFASHSHQDRDGLNLSDQARSLDQDLNVH
>Ech674
SKGKTLKVNSAVVQFMFIHGALCILNLLHTYTVWLFPDIIKELSLTEQQRNLDILHLQAMMKVWQMKPPSLSQDRLCPAREEELEFVCRMLECVYLFAASSSQLWNAKIEKEVESQLTEHQGWIEEGEDATANSYQYVKTVDQAFPSSYTVENITSHRQELNEIKARREKDLQQRKTAWTDKQDSGLSNHETTHSSKNPSSGDLQYLTTKKIRPLSAKKQSHSPMKFDLRKSVFNEQASSSRPSSAERAEAARVKRNIRTAGFGKTSVTVINKDIKKDESAIKHDEDSELRQKRLRLRLFQEGVCATVGPWVAYYQGPQIQ
>Ech675
MEASNETEICSGGDFVIDFTDDAAASFWTRSENEILLAYIGVPLAVAIGVPGNLAFLFTLFRVKEMQTITNFYLANLAVSDLLYISLFAGYNTGAYFIAPDVANTFVVTSWLGCAVVTFSLDVLYFGSNLMVTLVAIERFYAICHPLKSRQSRSSGRALLLVTIFWAVAIGCSFAVVSRMSRYRTGCVIWPEDDDGNSGTRPSTVNFCLPGEPWVTLCTQILYVGFWTIGVLVNSYMYYRIVRRLGLHTFATSADGGNQQAEKKKKVRRQVAKMLIISSIVYFLLQSPRVIILNVLGLIKAASGITIVQQGQVTIMWPITVFLSLVNSAVNPIIYNTTNARYRAAILQAFGCSTCRGVDRQPSTTAATVSSRVAEQIESNPANSDQPNVE
>Ech676
ENQEDSKQFSTKSRPAKHRGDKRVKSRTKQIRAENVSKRKSKRTKTTPLPVVKEKVTRKMRQSAKAKLKKEKTRKANLYLRKGLDNPTSAPSVADIPEAQRIKCGLEEFQSGKFKTVTAAAAYWRVHAGKLYRRSKAEVPMTTQHGPAPVLTEEEEQDLANWVLTMSEGGFQVPAVLLRDAVQSFFKRDNSPFINGRPSYRWYYSFLRRHPKLKEMKTSNLALLCDAAPTKRGLDEWFRELKSLLIKLDIVDKPSQIFNYAETTFEIDKKTSKIVVFAEPFVCLAVGRRRATVGMCASADGHLLPPFIIYRYRGMCHKTNQWDPLDGASKGSGVIILERDGKKQDAFSSWLEWHFVKNLGNARPVVLLLSCQHNSIPYEAYVTARKNDVYLFRVPTKAMSLVQPLDIGEDGPFRMAWLTKWTTQNQWLPVRTDNVAHVISSAWKEADNSEAIRSCFIQSGVYPLDREMVDDAHLPDKILNSPERNPPKYKEPVQGDDDQEKHLSTSATSSNVAEIVFKKLDDKLDKTTRETYRTCIESGLDLEETPLFSVWKKLYKEAYHTESKSTWKFSKSGKSSRRRGRKQSPRRRKRSSKHSKDEVYCPVCEEEYWEDGEDWIGCDGQCQSWYHINCLPPEVVTPALLEDKEMVCPKCV
>Ech677
SMMSRQNLISNEGLNHLPCGHRHFNNEMYGMNAIGNGHSISTQQQAPELPGNHPPPSVPPPVPSQYQGLNRGPLRSQSAMGNGACPHCHQKSVADRSATAPLMDRPTGLDISGSVEGARNPYMALIKTNTCPTPGTPPAPTVCDCHSKPLSECSSVSGSLHSDPQRNSTHAGDLLNETIQEADPECQGGNEDAPEEDPYYFKMQTAAKEPEPEEVSPPQSPRYFKLEDAETIPLDGENTPMLYAPDSNGNSVRTKTLPANSVDSSIEPSSRTESLPLASLADTQPRSPTAGDSPVQSPVSPDLAMQQNGMSRSVEGLPNGDYMHLVKGSSKVTSV
>Ech678
MDSITVQTPVNIMAETNASSGVGFALPPGAPLEATLLSLATIMTVFGNFGTLAAFVSDPSLHQKPSNLLLVSLSVADLLMGLIVLPLRVVETALGYWPLKEELCMVEVFFADIALTVAIFTVTAISVDRYLLVAKDYSRYVALQSLTTVRITICSIWVLVLLSALLEMILWWTDALQNRAIVNFDFICLPPVKLDERFLYCIFIFGFFIPLLIILFCSIGFMHHLRKRLKGKIHANGDFGNTEMSASAASTAGRPRKTAWTTVTASPPRGSVVNNALAAPPPVNDGASTTSAANGQETRETRRKLTVKNRYLKPAITMAALLAVFTACTLPYLVIAAIITPICTYCIPYATRVHVANLMFANSCINPILYAVTQNKIRQFYRTHVFSFCLKRRR
>Ech679
GPYNRDHYMASPNCTPECATLGHSDLCWDDASTPRRPRSASANVYSQQPIHKPISMYANRSTGYHGKPHGNNDRLSYDDYDNASPHHNTFPRNTGTNASQVANTHQNGFNTGPSAKQRSNSSHSNAATSDHSNNGKHYRNNAPPLILSPITEDPMELTDSKNSIAANNLNEAYQYPHGNTEQAYPISTLIRHKDGTVYPRYDNYGRPHSYAGHDDTEADYGYRSDVTADMTPEYY
>Ech680
SSRNLRLLRASFTMADSKPKRLALWTCARSLSTAMVMSFGNYGNVEVFNEMYTGACAFGPDRKMGVELPFPVEESLTFENVKSQMEADYPNKDLVFIKDHAAGMFGHYDQLPDGFTHAFIIRNPEKTIASGVKLAAKTNFSPEEYLQTYKIFANFDGYAFGDLVALADHIEKVLGQHLVILDADDLQRDPEKMLRLFCKAVGLPFRESLLKWEPIEEIPWHNSQSLLTIHKANGAYEAALKSTGWITGEPKSADLSQLPQIVLDAIEEARPFYQTLYEKRLMPDD
>Ech681
ERSVSPPTGIKQTLETLNELKPDLEDDLLSSGSPSPLPFITGSTKPSSISWIHLLSYTSILQRTCNLDSMGLGVDAEGPQAESGSLGAGFDLGFVNHSGFDTGVNHEVVRLPLLCGDSLIRLRSMLGFLNTHLQVFATSCQANKPPQGLALPFTGAATELSIPSKTYPENFFCFNSKLAGDDTNKNAPKGVDKLQASSSENEIYLQWYQPSTHDSSTSTIRQILLLYAISSPPTPKASSAKSSTPDPPRPIVGSMTLSLPVVTDLHDRLAVLRQKAEISLQAEKVEKPKPPSTPSGTPTKDGTITPGKPTNRKSKRTARIAQLSAKVKRDENLE
>Ech682
MSSKASCDQSLGVVNSMPDALHQDSSANRIHHNAHPAILLEGLNTLRNEESLTDISLVTEDGQQIACHRVVLAASIPYFKAMFTSGMQETKSQQVRMQGIAGSTLRLIVNYCYTGSFIITENNVEEVANASNILQFESLEEECARFLGSRLNATNSLETEMVGQRLFNRQLSSQAHDYSVGNFTDVTFSQEFLEFSEEQVDDFISENLYIDLEEEVYYAVMRWVKHDWENRNSYLSTLFTKVFFELMDNNFLLEIA
>Ech683
MACSNVIRNLCRLKTLDLSTDETKLKKCLSCLDLTLMGVSGMVGVTLYVLTGVVAKEIAGPSMVLSLVFGCLAAMLAALCYAELGSIFTKTGSAYLFTYSIIGEFPAFLVGWSILLEYILSTAVVASGWSGYLDSLTNHKISNFTVEVLMGGETWNTSFVTEVPDIVGGFVTLLILLVVGLGTYLSSSVNNVLLMINIGIVAFISIGGFIFADGNNWTERGFFPFGFGGTLSGAAIVFIGYVGFDIIAVSAEEAIDSHKNVPRAIIASLVIVAIIYTIVAVSLTLAVPFYEIDISAVLATPFVKHNLIWAKYIVDIGALCSMGACLVPSAYAMPRITYAMGVDGLLFKFFTTVHPTTRTPLAGTLCIGTFTTFLVVFFDLSTLSNVLSIGTLVAFNMVAVCVMFLRYQKTSLTRHILQHNTITSSQDGDADDEDDENTTRFLDNHDNDQPVTGGALKPRFQFLTTMNSYPPCMVPSVCIVTTTCLLVLLVAIGVIFMDKIKAGDWWVILLVIVLTVSTLLTFIPITLHEQVNIGSPFK
>Ech684
SSEDDVSKSSRPRSIYDNSERGSTILDAKKLHKLSLLYADNKTVPGLNATSCSGDTHFDGFSATSTVEADRLDAASSRLLSEATFSSAETLVADDESTLQRLKYRSNEILFHSSKSIDELTSVIRPLPTEYSAEVRVAEVKDSPESDVGPETEMVGDVARLTVLAEDTEDNTISWKLGENKDETETRETNETNITAAADGVSVSTSKVREPSSIIPVAGSQEAEEAAIIVPHNAIFGSSKRRKRCLANRSRSYKLASGSSGPTSPASSPPTVPKRPASRPPRPAEKSWLKSNVLHENKKNRLSGSETTPIWGHRRTKSVAASHMIDRQTNVTHCRRAVSMRDSI
>Ech685
MSSVEFALSSHVASQLECVICMGKLVVPKLLTCGHTFCLGCLDEILDDNESRIVCPLCRDVTIVPSEGVDGLTTNFALQSLLESLNLNADEVDEPEDEENESTPKSSEVEDGELTMCELHKEKMKFYCSTCELLICRDCTVVDHPRPDHKCTNLDEAYTWRQQINQKELQLAKGLIKLTKKSRGVLLATVENLNQRCDQVINEIEACRKEGMEMLNNKDALIEEYQCSLEEHTQDLRDLTQHAKGTTKIDVLDQSKSLVETLSSYRDKRHVMLDTPSKVQYPMFVGAEEEVQGWPRPSGPRKGNAKPKNKRKCSQGKTSEAETDSTKGPNLASGGGMKGGNVPQAIYPPLLLNYMQQTSVPGGVSGEPH
>Ech686
MTKAWKNPMQAQEKLLLKLLARDAKTEYGMTHGFSDIKSLQEFREKHPLTKYDHYRDYFTRLADGEKNVCLAADIYRFGTSSGTTGKGKLIPMVLSSISGSLIFSVMRIVNPPSPVRKLALLYCKPTPQKTKTGIDIAPAFFMPDYAKFYTDMFQNTPFCAFQISTDFEATYVHMLFALTDKNIFQFLAPFASQVYRAFAMLEEEQGMFLEDLTLGRVNPKIQLDEGIRRSLDAALTADPARADELRREFAKGFVGIVGRIWPHLHYVLTADISNFFKKLDAKYTK
>Ech687
PRTKRQKTSKHRKRYSSDEQSEGSNQSDESGEAKRKPKHRGKVMSDSDSSEETGYVRKRKFRLESEDDEEEDNREKHVNRKNTTSEDESGPVVRKKTTPVVVRRKPKKVLEDSDYSPDERPKTTRVSTKRVDYRKMAAESNSEESEEEEEEEEEEEEMGDEKDDKKENRKEDKEDGDEKQSDELQKEMKKDDSSGTEKKPSYPDTEQDSNKENEQAPQPSMRDLKAKDSVKDYATKSSVSPPVSNGGTVNGSGAIVNGTPPSSSAGGGTTTGEDEDDLLGVMDLVEYVTQDV
>Ech688
MSLAEVVEKTALFPPEQQARLRLPRVPGTVLLPSLPVMACGERPVASDVLTSVKTADPVVASRSLTWYRRLHASYNKHRHLEPLRENARLASTIEQQRTSPGSSATGRQLALAKGVSSNNRPRSGKTVPRAPSKEGAANPKKENSDTARRRPKETLSSTGTKHHRSQRMSYPPCSTKPSQTDEWASLPTSEETNSCPVLCDLDNLTITPKKPSSKSSRTQPSTSEQAPTKDTAHHQHKSKSDSTKRHKEHLRAPDSTNTRSRHVKSRRPSREDSKSQRPKPPSWQDIAHDQPTANTSQEPGVTTHMYSVPESVHSVPALRCDSATTRSSTVESDRRAVRANIRRTRSRVIDAKEIPKAETVSLSKTKPSEFNLRKTYQDDTVYLFENTQRCRKWLAAVQEADVTTHFDESGTISDSIQTLEDREEIVTCDMEISHDRWDFL
>Ech689
KRNVKLRKRPVSLLNSAYNCPIHAKPDAKPTTNGTKRKAPVRYLSDEERTVGFEKSDAGRQSPRSSESGVVVDSHWLANKIPFFNRGRSKTVPNKRSFECYETIEMTADGGDDQEKRVLSDKGGRMKQGFLGRHSNFSRSNSLPTSGSPRNDFYESIDQGALHGPFAYEVTDLMSGTCSVIDGSTSSISSIPSMNSTLLKPSSTYDNLERKSPLLQLPPRHSPGIVNYTSPSIHSIGSNYNIASLYSTATPPSQGGDGVSLSSYDTLSTHADMSRDDTPTTNHQSNPFFQAVNPSGEHYSSLNRRPNNHTVKPTPERVSNVPSPTTPDQSDYQTPIKSPAAKPQDAGLYHGPTTPDQSDYQTPIKSPAAKPQDAGLYHTLDPDAVSDASFERSMSEEARTNYETPQLLTVKNIRKESSHDYEDLD
>Ech690
MPSVQDVLAHQARDERLSFYSSPRFCRRSRLDNELVREKPDEFGWLRAFDPKRCVSSKLPPVMASSKTPPRPASACMIGRTRTQSDADSASLSDKDCSNSIPRTPPIDGGKSTTNPTQRRNRRPISLVMDNHKSLSSLDVNSNDNYPKPKQEREVSTGSPRSKKFLSVERSAVESLSKSCGDLRQGDTESPSFMRQLHQQLPDPLRCPSHLSLCSVQVSTPTQTDSHAGSRVSLLSEGVDSYEGLYERAYRATFVVGSTELPNIAEGKKERERMVREWLAKQAEAEDTGINVNGPSSS
>Ech691
EADNSEAASDNDQDAATTTDSNSINNANDESSHLEGDGMSEGDGMSDSSSSRSPSPMDNSENQPTIRPVPLIIPIVNIKKEKIDEDESSEVPMATNTQTSHSQAFPVIQHFKNPDEAPRQPAFSSPLISSPHSQPLVNKPETYYRPMPLIKMEKIDKQDHYQHQPLPLIKKEPRPDKVDTASNSGSPQLQPAESTPLSDSQVEQPEQFRHPMGHFRHPIDYLRSNERFYFPDGSVRPPVPSLRPPSNGSPTRPPVDKPRYHPEGFGPPPELMRTQATLKSSERDKCVKEEQDQIRYSIDYYRHQAENKRFGGEGIRQPRGSLVQGSEEPKRLEENVRSAGSLRPHADYSLSPKPLGRHPELPKRDERDIREESRASPRTQVDSRLSTAPSGIPGEKHKPSAEHRYPLIDQGRPLGGHFKLPEEKGMPLKDLTKHPDENIRLSEDKSRQRPPGDHLGHSREQLRYGEYVRPEHVRPGEPLRHVDYLKPSQVVRPGEHLRPVDYMRQGEHPRFGDSPKPLEHMRPGKPLKAGEHKKPEELLRQEEHLRQRDRPAFGHPLRPDGHLRHESFPRPGDNERRDDRHVPGRPLGIDDSVRHRHMLSQGEKLRPDDLQRPRSQPKTAEPLQSRDILSRPIEHRKFGEHPRLGEPRRFGENPTIGDHLQHREHLRPDELSRSGEFLRYPEGPGFGEPQRSREHSRPEDQVTRVGGHVRPDIPLENSRKPETAVPSEQFMKRQGEHGMPTPEPLRPLDPSKLYPVVKTEIVDPETEQTKQAVVSATPAEAEKPGEDAEESNSEEEEHDNGVYPRMPSPDPVVVDRTDHTSSSA
>Ech692
DDSPRFGIQPRDTTAIHGETVFMYCSISGLQSSQFVWIKDGTVITRGFSVVSVDSKRYSIGAAEEGNYHLVITDARAEDSGAFRCVATTGGSGLVSPIANLQVFAAPTVEYPVCTGVGSNEVAVGERVALSCDVEGGNPKAELFLNKGDVAVQATETATGI
>Ech693
RNDQLGLSSTASWGSSNTTPTNSSGWGTQPKTPTSGWGEMPRTAASVASTPGWGAAPTQSSNSGWGGKPNPSQPTNSTEGAALPGWRDNATPGGQWGKAGQQHPAQTPTSPGPSGWGTLPSPSTSAGPATSGWGSNPAGPPGPAGMPNDGPESRGQRQPPTPSGWGGGDNRGNGSGGWGTPSEGNVEGWGKKPINQDTQWDVKGNSVPKTIDNGTAAWGSNQTAPPPTPGWGSNPPPPSAWGKPKTPTDQPPQPPQPPQPPQPVAHPPAQSAWSGDRKPAW
>Ech694
EKRPTRKWERPKPVEEPIQTQPSPKKSYKSQYVKTEVPVVSQELTPKKPARNVRFQEEEEEEKEEEKTVIGNGQGKAQMRSLPAGSPKKQAPIGSKIGSKIGNQGGKAELRSLQSSSPVKSAASRLGVSNAPVKRDHAELRSVSASPARKRIQVSMSREREPSRSDFQKLCHQQHQPLPKAREAPTTTQYKPPTRQFASQPIEAPKKQVNEAPKKQATGSVANGKGVADVKAYFGKRQGNGAVPSSPKKVEARVGAMAKSIQDRLKQHQENWHGNDINTKIQ
>Ech695
MEDAEKPHRNWMKKALDSATAALNRGEVPVGCLLIYDNKVIATGNNRVNETMNATRHAESIAIEGALQWCRENCLASEDVFKETTLYVTVEPCIMCASALRMIGVPLVVYGCANERFGGCGSVICIHSDNIPSLGKPFQCIPGIYKKKAIQLLKNFYKGQNPNAPNPKVKPGKDT
>Ech696
LLLQCDDYGNIYATRYCRSKIFWCSTEKGPIADSQMSNLTLQKLERNQPVMVFDSSLFQQRLLHYVVNKPTFKHEAGKLPKNRHKIPVSPAVFFTFAQSWNPMNSALSSCLVSMVVNPVRARMQRQWGNEDMHESYDISNYRLQISSDMIAASSAGK
>Ech697
PRHHPFYSQAMMSALSLDHARRQEIFRRLEMMNGLDGYDSDEMDGDQIREDDDDDEEATQVRGSREIDLSMGHRSKIRLCPHPVFTPRHRKTTPPPLNNGSPSRYEPRSNDERRNSLSPVSMVRDLSSRSENSTEKPSATSPVRSTSERCNSEGYAFERRSLSSDEELNSGSNNLPEDYSMKLEKPTKEGSMFSEDESEFPQETKPPVSPSLFKESTKLERGGQSEWTFEEQFKQ
>Ech698
MAKSIPTRLLGHCLVLLAITRVTINGFEFYCLDSISQCDCDQTKLHVDCSNMGFNDVPLTDMPNDTSSFSFGGNNLAVLFQDTFVKFKSLLSLSLDKNIIGFIESGSLVGPSNLKRLDLSGNRLSTFPLALRVLTSLEVLNLSGNALAYLSADDFQYFPQLETLRLENNAIYSIPGTIFEPLPNLSLLYLSGNLLSTDPIGWFKTCTVLTHLSLSYNSLPLTSSVEDWFEVSSNIPLEELQLVGNDMEAVQEETFRSCVNLKELHLDFNHIETIENGSFKDLVQLQNLTLGSNHLTELPDGLFQTTEGVLTLTLKGNALSELPSVLFDGLSQMTELNLAGNRLVNVFTTSCVEARNTVVSCVSSSPYLPALTSLYLEGNSLASVPDVANFNNLVSLDLSNNVLTHIVEYAFNGTSMKLIHLHDNLLSTISLENFQHLPDLEQVTISGNEWDCNCSLHWLVDPEADKIVWKEALFNDIICSTPNIAKYLDLPTLYLYRESFRDNGPFASCKVVDWVTIVVIIATWFVVGGLALICYLRHTVSYRKGYHTRTVRKKVKLPEKPASSPLPTAAFLNAGSTIDELDRSTATDITYVASPSRTESRINEKSKDKPTITPIEVDTREVPGSKTIKPPKWSVADTPV
>Ech699
MAYPSYATLNNGYRHQRSHRHMPQTNPRISSRRGLHRNMNNNQKVSDVMYGAERPRIKIATNGFFVDRNNNNKRPRDIFKKPQDPPRPKKQQPVFMETSFLNVYPDEYSLDPPSPVIQAPQPSMRPASPPPCAPPVDKNDLINSYLNCENRQRSNTMDYLNEVKQYIMRTAKKNRRKPM
>Ech700
MEPPVNCSYPHFTDRVIRPVGAESLHLTLAAIGILGNGLVFILFLRLPILRVNTTNIFLFNLAIADFCSSVFLAIRPYAFALNPENIVWNELVCRFFKSDFPLWTCVTASIYNLLLVTFDRYLCVVKPFIYRRYFTVPRIRLMVALCWIFSAILETFCFYSTRVNACGRCEIYWSSVTLQIVCAFGVFFTTYLFPTVVMLFVYGRIVKTLKEREEALKNHQQRAAAASLLRTRRNIVTMLQLLVLMFGLLWAPNQILFLVISFPGVTADIESIGYTILVAVGFLNCVVNPFVYAFKNPKFRKGFITVICCRRGHSISPSDFNGSGGDDSLTVNSNKVTVSVVKQSAIVASQKEFAGQLNHVRFEDQMEIQGRPPSVKTDRASDILEE
>Ech701
MAKSQQGGVDDTGEFSRQMATYLPSLGSRAPMFIKSNSPISESMYTMGDASPELVNPPVTPWEDFEDEREFNPIRSPVNMLLATDLSEVGLRSTTEFVPVQASTRWPYLKQNAARHVYGNLRSRLQSREKVPTASPVSLTYAPSTSEQSPQLEGLQVQTIGIGRTKHQLSKKGGNNMSKYRPQSTKGIKTSDQTVDYRISLKSTELESRGCVSAPPPTAESAAKPFESMTKTTHHRQRSKTAREFYRPKKGPHVKFDTSELPPKLQKEPRLPEAPPSPGGGDLRVTWSDVVTAKSNGVFYRNRPNGLPRQTGEKDPRGNQEQLYLSPELWGILDEDIGSIKKVAGKS
>Ech702
NIPNINMEKRTAAARDMHVATTPGAKVSKLRHLFEAPADVKPAYRPRVNTTNGVSTRPEPTVTTAGTTTTQHSSKPRPVSQELNTNVFEQQESDEEVIEDPGSDKKINPKMRFKNARLLFESHQATSPPTARKNTTKQPLSPPTSPHLNKKRYSRNTSTDSTGSSVENESPKRTLAVRPSPVEVSEKPSRRIDAKVSDSTSMRNTNPVTKVIQDAPQQQRASERTKPSPPTSPKMKSHDLNTKPQVGVENGSSERYIEDRREPASEPAAVRRAQMRSRSPEYDIRRRSLDDPMPYIARALSPTDIHHVQAPKTKTPVSASALIALNQPEINLHEKLGLDLEGGVYLEDRKSPVSPTSPTAKKPVVLRSSGSPRKLRSGIRRYSREYEDEDSEEMSSEYSTQASASDTTVEEREITISASQVEETKASPAWDSSIASPQTGSPRRGLSSGESQDEISHQTDTDANSDASSTFLSTRAVQEPSLTSSSYATTEQSPTDQSIIGQIGGSNLDKMEMAMRTKETVITNDEEDEDSEDLDQTEEDMNTDALELQLSLEAQEILNRKPKHTFIGIMESSLEDDLDSPTEPEEKVDEQAAQ
>Ech703
EDIKLLQDKISKLHTDYMKMKHTHEVYKFDVLQKSSQSSPPSTPTGMSPIHSSKMAVCHGPPNGQLMFRNPYVDPKPGYQNPYNSPEDATKHYGNPYKGKEEITAQPSAPPSPPGLTEMPAVPTLAPKNPPEKKLKSKAPLPEPLKPDVLPEGKIAAIKTVAKHHQTAKLLDLALSAGYT
>Ech704
WEDDDDVDFAKPSEKRDNMDEVFKRSLTISEDDDADIDIPASGTPAITVTEASPKKVKKIPPPVPAKKISLERARAPSFDHAENNQNSETVSTGTTLPQFVVGLSDKRITKGSATVLECEITGEPEPDIVWYREGEEIKEGGKYRYEFEGDHGVLLVINNATMSDCGQYTCKAVNPVGSAESSAQLISGG
>Ech705
DPKVSLPEDKSIDSYTRRKRCNTDPSLSFSAVTDGTVWSRDPNDDEDDTDGYLIMKPVYEEKLKRFQARKFSSPVLQGVPQSPLHSNDKLPFVQAKLKRSATVSGEVSSLSPRPNHRTMSLRERPPRVTGTPPRDRKSSMSFMERFMRKRGNSAGVVKVDSSRPRHKHNYASIDPGDVVRQSRRASAQPRMQNPSSSTEVDILDDPDFNDSVSNFIQENPPSMDQDGYLASTSAPSSMQFNQIEASKNTKPNRGQDGGIHFTADVDTVVFSQDRKTESSDEYRNL
>Ech706
ENERAPTTRFRGTHGSPHSRKKRQILPLDPLDRQRNRTSMGTNTTRGSSSKGPSSTELGSDTDFKPERGVLDSVPASLSTVSMQEQSFGAPQGKLTKRDLESCPHLGLSSITPRADSDSLLAMLTKERTPEQEIESKEEARRRTKSSSGGERTRNRHSAEQLTSSGRQGRFSFLDGSGRHSLTPPGRRRAFSGGRQSGARNRRKTDRKEPASPIEENNNEVKQSPDLKHKKGNNRTHSPAGGRRQVPPDNYANSSQKQQSPTQIRTSPQTGATGGAARSRNLSDSVSEDSLDIIVKNVLGCGVQIDENCDSSQTLTSSSKNKRPGHGVISSSSDDDSTIVSENSAFLGSSGNATSSRSTSSSTGIQWLFGTEGESSLDK
>Ech707
VHSLSRRLLVATVHFQKFLHHLYPSATPETLKPLHPDSLDVSPDLQYLILTQQQAKYNIYKLNLTEYFNAYPYHVKVHRSSPQFTSSPGGGREVADEDEMVYMHGRVKVQAVGTPGNRSWLSMLSTASKKLSGGRGSDGGQAEVNWLERVGVTELTHSKLHLTSGVVNSKKLPGRISGFQKPQTRHDSMSSYRPKIHIQTDQEDEACRPSAAVRASKAFRDLKVTEMFVTKNSAALWYRGNTKLDVGRGRYGGVCLLDLATNDIDYH
>Ech708
ANANKAGANGPHNAWSGDASRNLGFEMYDQQITINVGEDSKSNQAAKVPTKERPVWLMESTVDGAVNETSEISGNLRSLQGGASSSSKASSKNKEKEEIIRALLAHERKSGTQQAVIPGDPNSDAESDASASDDEFIGASTSTPITHTVEMDSGDEDDEEEEEVMVMVGGRPVPFQDVTDELVSRMSPAEKEAYIKKGQEAYAAMYD
>Ech709
MTFGMNFKTTPVFLSSKTNHSDKVTEEEKPSSERLRCTRRSARLPQIRVEECGLTVDVRQKQNGRKQQTGRELQTDISTKTSSLRKGDKNKDVESQNTHHRDRWMLDANDASNGQSVDEDKEISTEFVDSLRIGKVGRNTSNRGQALLSSMEPRPVPKMRYSNGAPINSSIADAVNTFRSHRAVNMGAVSSRERVIIRRLAVKRSETTVPQEPTSTERRNQRLNDRLHRSSWRDRRHHSLEDTWRRKHKRSGSTRSDEFDFELTYNTSEDIIRELRSRSGADVTAGDILDKSSRSTPGEGSGRSAQSDGMSTVHSVDCPMCLGYEPSMYGHICPPNTPHDMTTYDEDI
>Ech710
LVNGNYEHRRNNSLSPGCAKGVSSESPSPTAPVTKILPPNLSPRSAALAAGMQDYAHLSPGKAALHRRLSGYELITKESPNKLGLTQSSNEKEPVVNSDVKGKGANGKDKIQGGFAILAGLPDPASTQRVGMDGMKEGGVLNKGSVANEPPVVSKSQRDVGHSHLGQAIPSMMASNAMVTSVITSVGLAGTLQKTPPTVQTSQTTPPMALISPLDIKHRGFFNLLTTSQVNKAMDTSMASLDAPLSPMNVTLYPSEPSQEHMPTSSTATITTSQNTLTTSSGVADFTTSTPVLKSTVAGKPQLLSTCTNPSAAQLSSKSVMTTAVLPQPQPQQQQQQQLVKPKKSRKRASTTTVTTHIPAKLTTTSRQRSLETQDSIMTMLSNVNQPLRISAIPSPEGKMSSLDRSIGQTTQRGRARSTSRPIPK
>Ech711
VRCWNHYGSGVVSTIFQFLLIVLNLIDFFYYLDKYWGCKDKKVDLVIFSGFVFFVISIPTICLVANIINLIPSLRQSCWKYSWTNALNIRYIVKRLQHLELANRGLPNKAFLVICLAWPILNSVWRCFIYFVFLGDSINFHIISLVASTLSMSIWGAFCYLMVLMRLSFLRQFKMELRFLWNHIDALDRCRQRLAVCMEEFGSLGSLVSNWVMFTIAIATWAFSTQIYYDYATHVDHRTNLTLITVNESSGFDILDITGNLANSTLAFATRKELDRLIWSEICMFLILPLVAVGGLDLNSQWVKFRQQIGELRLVGKVYDEFYDKILAFCTEHPPVKNIETMTLLVSTLGLCLAIEFNDREEFSLLNHHH
>Ech712
RKHRKSQSSQQETTNQAGAEETPNQSENEEEVFQDSNDADSETSLFDRPDRKGSVDFSRTVRTTGSTYSLSNKAQNQTGAETKKEKITVNGGTNHDIKSERTKCQDDPPEIDTDEESNNLVGGIKKLTIESAPLKSQTNENKMESSVAATSSENINGNSSTAPNPPSSYDITTSSSKLSEEQLAKQNGQTEYVACNGLGSSTGDSTASAKDNDLVSKAKDQASKDDTEANKSSIACGFTAAKLAKQEDFSPPLSPTSPSRSRVMSTLAPRYQGKSLECSVESCLSQFTVPEWLTGSNKFGCENCSKKL
>Ech713
MDAMLVCTETGTLNFSTNDADALALFYNEFDKIIVVCILPIIAAFGVGTNLSFIFIVARVARMRTMTNLYLVQLAVADLLFLLLTLSETLIYYGASPLRLDMTVTGFVGSVTFYSLRGTVHAASMMLVTVVALEKYNAIYRPLHYQAHWCPGNRKRAIRMSLGVWVLSVVAVGIVGPWLSEYVLTCITWPENKSEFKNVPNHVYTLNVDTSSMTAFELLTDPHSDPLWYTITFLAVALVNAVLFARIVRALNVRVVPFRPENAMLEARIVRTRNQVAWMLVINGAVFFVLLAPRKIFAFVCAITLMSNRRLLGHVERGYILNVFRIMTYLNSVVNPIVYSAVSPRYRTAFRRAFKLKYKIRSF
>Ech714
MENKSAMFESVLSDVERHLVSTLLLIVAVVGIIGNILVILAFGLSRKLHNTTNCFVVNLSVADFITCLNIPINAAAMLSPHGSIPDWICIVCGFCSVTCIGCGVYNLTCIAVYRLVLVSNRQPHHTGRAFTHIVVSIIIGITWLIPLTMASIPFVFGFGELGYNPKYSSCTWKTSSSSTELDSYSLLLAVTYYPIPTFILITSYAKLFIHLKGHRKRVIPLQRSEECSHPVQPAQRGARKSSQKGVTKNMFYVVCAFLVCMTPYSVCLVVSGSDFFIPYAVVFLLASSCVNPVIYATKHPHFSIVMRSIITCSFKKIPHFVLK
>Ech715
MQNPQTPYEDIVIPLDMSSLSVKAKHGTDPTMQLPPSVRRKVVNPMYTLDMNRAKTVNSIEEQQLSKKLKDLEKQQNKMRSDMLQMKASLLPEITVTSAWGDKNTNAGGLLTGDALPERTRKRSGSLPPLITSPETEKARLGGSSSETTSSTKSLIAPTPPAQPIHRSRSMNEFDRGRPRVRPKSAICPVSATTSAEARRQSFQNSKSANSSVESLPSELSRNKAGSNPTIIRDSGSHEDVTTGKQRTKSTSALLPLRKAKSTSNLAKVRRATVDSAELPIKHDRNSIFRNSSYNPVLLNPTLPPSKGPSTPNSRRRSSQLRLNQLSLDSSESPTANGIPSLEAQFEQLKACRYLRVPSEEGD
>Ech716
CVDQMFGDPELKDLCSRCFSKMMMKRTRTQRSPKDPLALTNQEPIYSNTAPLNPSPRPSPPPPRAHTGYMELHGTGQHSPKRNSLPRNYQPCARPGCTQQANLQILEGYCNDCHQVYRTNKVLEYAVVVPAQAPAPKPIPPSRGRFAFSSQSTVPEGWMHGGGQGFGVGTAREPSRPIEENRMDEGPPQAEPNRTDMKCKSDGCPNYGNPRCQGYCNSCFRHMKK
>Ech717
NTHAVLCQNGKAIRLTRNHTPQSCHERARVLRAGSSVKEGAHGGRVNGVLDTTRGLGNHGDPLLKSAVLAEPHTLSITLDSQSEFLILASNGLWEVLSEKEAISLVKQLMPGQQVHQMQRLVSDSSLRDLYGVAELNLVPSVGTDNQDQEALSEGGRETNNENGVHSHPTEGKSPSRNQEDGHRQIKSANGLIDSDLKPSLPLPTQQTSASAPPFIDGSVTEGDAHDGTPNTLPSPRFTSINHPREDDGSSDQTEFESMISALMENDDGNDADIETLTELHTIYAQSRLQEVEQGNPTKLEMYRNLAQQMSERLVQSALLAGSRDNVTVLIVLLPGCKL
>Ech718
TKTITKDKEEQASKPAARHHQSVHFVPSPECPHQKSPKPDTPPSCTSTKKATPTNKTADSTRIKNLYRRILKPSLGTEYVFEVVENEQEQERLIEKRLRMNAWGKSPPPKTPRRILDTRKQIRKAVQPGASSPQASSPSPRVTKAYAPTQTMSDTTNDSLAGYTTTLVPVDIREKIYMRPSRDGSPGERESITRIRYRLGLSPTPTPTGQADRKKYSASEPASLTTGKKPGVSNFIHVHGKTELWKRALRGTLQKEASKKNDLRLESPSPRASPVTASGSANGGSSKFKAKMRVLARRNLLNRIMLKPEPEVRTSELLNQLQKNLPLLSETVAV
>Ech719
MESPIGRIIVACSIGVLCSIGIVTNAVLISFYIRRPVMRTSTNVYLVHKAVSDLISLLPFPLHLAEILGSGWIFGDWVCKVVASVETLCMLVNANITFAMAYDRYVAVAKPGNGLQRTVTTARNHVAVSWLYGLMLVIPAATASWTVVWLPKEPAPGWLTCGYNWPAGEMYHSIYFGSLLVLFYAGHYLVYISFVYVAWGRVKQSKDEFLTRHDTVQRCRAVASVLIINFLGYFVYWAQHAYTMITLGEDQIQVPHIPSGLLDPLSVASTSAVYIVASGNLFLYSLSMDQWKAVTMDAVHCRCGPVGGRGVVQPFHAESVAVIDVTAAVDDDPPHAINSNNVHRDSDNDSFVNLSHHSDEELEIQDVSI
>Ech720
MIARMANGAIKHEMMDPTNAHGSSIGGHREQKHRKNSGSSSNTPSRGRPKHQRSNTEKTTSASSRRANSSEPQTRNYVPMAVAQAPPIANEPESSMTITSWADTGEQINLRQKRPNSLNLRLRQSHPAIQSRRSHPTAVTFIDESDPWIHRDTGRTYTSVGVQSMPEQTQPTQQSMDSLRKSRESPLRIPMPMDDLPPEIQSSVSAPTPSTTAQDPLSSVPKPKARPKSMVELSQDTSVLVSRFLKQSISGLSPAIKTVLEDIQNVITTDEQYLTEALQSHNIIDGYIEKANSAEKLSRETSTRKQDPELPENKDSPQTPSPLLNPKDLLKLRLVEESGMEEGVLPSSETKFEHSCPDADLIGTSGTKHEALLQGCLAKSLESARETVL
>Ech721
ISQPCLCAVAIGLVDLWRQRGLVPNAVVGHSVGEVAAAYAAGLLSLEQAVKLIYRRGRELQKTSGSGKMVAVLHRVEDTLQLAKNNKYGKLLDVAAVNSPTQVVFSGDSSSVEGFVNDLKSDNVKCVVLKVNNAFHSRQQDVVKNPFIHKVGKFLNTEKVVGKTKTLPMMSTVTGRYLTDEEANSPAYWFQNVRRQVSFMEATKKLAKDGYRVFVEVGPHPSLLPALRGTFTEFQDADGKFISTGSLVRPRDTSKIAADSENLLMSQMKLHVSGIKVDFRHLFQPAYRRVVSIPHYPWQREKCSSMTQEAIKNFLFPIEEGKHVLLGEQSQTFYLKESPVKIWRANLNASRVPWVKDHVLQGAVVVPAAAYTETALAAARSLFTKRYPMVLSGLSFDRFMFAPDCEGCLETTVEEKTSDEYLFTLRSHEESTKKWTQHCHLNITRPVDYGNAQQSSAAKVDVERISKRCTKARPTEDFYGLARECGFQLGPTFRGMVAFTYSEDCKEALVTAEAPPSVQREFHRFVYHPAFMDSILQSFAVLMLLTGQEKQGMSAESSRSIYRVPKSITRFVLHSETPPRVIIHMRVKHTNQQFFCDIDVADSETKNVFCSVKELVFETIQAEKIQHQVWSTSWKNLGTLDVSSTQSTAAFQKRIVMFSDGTDTSLSLIRLLKDDGVDLAVIEGNTDITEKVLEVLSKYQDTDTIFILMRTSEALGIDLNTKSVMSQNQFEKLQEDGPLACCAVFNGVRQMAGRMQLQLLLITKGGYKTNEGDDIQPFAAVNQAVPMILAHEENNLSGSLIDLPITRESEDCAKIAWEILRREDAFLRDENCLAVRNLTSRGTSFDILTPRIQMDSISESPGIVPATCWSLDAQASSGSIFVGNTPLKATDEVDEESFPVKVEAFLFYTSSSDVTSKHASFLCTYAGKPGKESDLAQNSSTFIGVTTCQTISSVMAAKFSNLTEVPSYLTSSEAVSIVRDFLPYAVLFDQAIPVSSGMRFGFKVDVIDGSVLAAEQLARSSGAETVILKEGDEGRDTKNSSTTVRGSNSVDESSIDILFLCTSSSTLDRSLKSLLPKLKRNATVVIIEGTHQRNHTHLPTLPPKMKMMMFDPKVQAVVESLTTEDMSLALSDLWKMFDPITEGHLSCNLENFKDFSSLAASNTPIPEEEIIEVSENEVLLPLSLEQDGFIADKEYAYFITGGTSGFGLKLLEWLVARGARYIHIGSRRPMNDEIQKVIQQAATVGANVQHIQMDISNATDVERELKKMQRGSDNWPTLKCIFHCAAVFNDGFLYNLTTESWNSVMAPKAYGALLLHQVTEKLGIKLDRFLMISSIVSLIGNAGQASYCSANVFLNALSHYRHTRGLPATAIQAGVISNVGFAVRKDLLRMWQTNGVDSMTPNDVLGAIGCALKANVPQLGISGYFNRNLYAKRHRGLMLKHFTEKQGTVSMMRSIFHDRDVYLAAAENTLRQVILKLPVPKAREKVMEKLAEFLSEQLGLTDPVQYDSSPISLGLDSLKASEFSQQVNQQFEVNLGALDFLNDKNTIEELGKTITKSIFAKEADARDESVESDNRDSSTPKVVVVEGEAPSSVAVKLVCFPSNGAGPSLYASWIGHLIRYGIQVLMIQLPGWEGRDDEQPLNNLSEITRLIRDNLVTKLNGSPFVFFGHSMGSLIAFEVAHLLVAEDRLSPKHLFISSWYAPTVPYPHPEELNISHRAFDRIKELLQSNPQMLRKVLKEEKVKFSFLDNTTLSNLPLMRRLVPCIEAASSMCKSYPTNPRKPMKCGLTVFGGKEDTFVSPGLLDGWEMQRTREFRFKKVLLQGNHMYILTRSAEVLKELCNVCTSIIKR
>Ech722
MKSPSTYREDTNLLQGTSIPDEEHTGSTWASSMTSLLVLQLLIFTPESMTMTLDVQFARAKFAAERNFTFPVGVNACALSNHSNTELREIQSQTAIFSTYENTLLYFIPVITGLPLVILSDFTGRRPLMLLRCVGSCIMEGTFLFTAYSGVSVYYALFGSAFSGACGGFVFLHSIIMLYTTDIVPLRYREVALAGIYGMQYLVIGVAPLVIEFVLQKTSFTVVYLITTCFSMASCLWMLPPNLVCESALKKPIVKDVVRDSILGVRSLFSDTVTDGRRWRIVVIFGCYALVTLNIFGFQNTVNLYGLGEPFCWSPALVGIFAAVYQVPSSI
>Ech723
MMNTTMDTLIVTPTMDPHGTPPAVVVWCVLLVILAVISVIGNVLVLGTLWHAWTNVGTKPGNFLAFMLAVADLLNTLINLPLVIVGVINSQWALHDNTPLRMAHFFFLILLSGTSNMMLCVISINRYAVVAKPNTSEKVGRTRARNLTLYAWCHALGTAVVSIAIWGVMDSTGVGSLHHYVPPFPSQVLSYALAVGAPMAVMTVTYVRLFKRVKMRLRAVGAKKCNVACTESHMASQSVVQDAPSVFGAVKAHNMILARPNK
>Ech724
MQRGSSDDSQSGVYHKLGSPPQQPQPQQQQTTQRSIDLSQGLPSHSSGYAVPQHTLQQYLINPVAGVQGAQVVASSRPIQTSPIRVPAQHAQVSPSAVVLQQQQQQQNHQDVARQQAFMQLASLRTQLIAGTSNQVINLQLSPGFVDPSTGLSMQQMSVNTPPTSIGTTNPYVFHNTPKLFSLGEEPQISQEQIQLQSLLLPSHHQPVGTIHHHGQGSPRSTMPPLSSSGLNFGAARRMSSHSPTRGAPDRKSPTAGGGAYHRSLSSPARTNPIPSSPSRMRKSPLMASETDHPPATNEVAELRTRLLEHKLKTLHDLQEGYKERLIELFFLENGHNMMDFIAWKKRPSPTLHNYMMNHKLEGREEEITINDE
>Ech725
IVRRLYEPNAFLSLCNGATKTFFNSLLLAVQPLTLLPFDLDYKFEHQGIEKQQIQQREKQQLMELYSGKASSSSSSSTLMTRSHAPQGGSWLKGTANLLWKSMTDKPKTQEPTLRGAMTSKDQRSFERTKNSRSSGQPDPGLLKTDENTTPTRGVESTKDLSMNKEAANNWSLDWIKGFVAASTDATSSYTGV
>Ech726
NDRKFLQSAEFKQYFLRAVEGRCVLAASLLSVNFYGKPVVTQILQITLTDGTVIDIDQPPYRTQPRLSEQSVLRTADPESNSSVILPQNVGCSFLDDGLSPSPNRRTNSQRSPSENMKCGYKTPNRLSTSNIVNLSYSPVISTSTPKKTNSSNSGKDSVQGLSKSFQELHLEKSSNSSLKSFNSPLKRSGTRHPDLVFSNISMKTSLVFASKLDDAADAKDEEAQQDLVTYDKIGGLSRQLKTIRETLELPLRNPEFFKSL
>Ech727
VLEAGDSLDLCAPPEDDDELDITPVISEPLVHPPSSVQSHLIGGHLLEIEQVAESAVACQIFSDSNAGRLHFRDNPKDPSGVVCLGATAAQSDSPVVITEGGDYNMMSVGNSPVPQSEEYSDFSDEPIPGLASMQRFKPFKPKLLSSSRNGMLGRRDPDLDRLSNKSISPSSSWMTRGAEVHSSSTEGQGFQPYRRQHPIVLSNKKQRLHSNTASGSSAFSISETSAFESRSHLYEEDQCARELHQRSTGDRRVFVYDPPEPDSVDIDLTVRDRDSIDLEDHDDPWVSPVTSLSVAHSSVTPTFSSTDTGTAHSCADYSDSDVDVVSVDDFDVSESSGSGITNQGSHVAWDDETLTLAGALDIIPPYGDALPGPSGVQIPPYNVTVDLVDSSDSSQDSDDSDGGRSEGDADNDIEVVSVDLGPSGK
>Ech728
MEDILSTALADSLTCPKIYDHADLQLPRTILSSLVSLLVISGNSLCLVCLRKSQAFGGTTRVFMTSLTIADLMMGVFICVPSSTYATISGWVLGYPTCLVTAHLNFYLVTMSVLSLLLVSLNRFISVVRPFWYQTITPSQATVTVVVSWVMALVFSLVVLFTGGINVCFDAMLNICIPLSAQKELGISISTVTSFVVVIVVSYLLTIGIYVRLYLIARRHLRQMNNREANDNPAGHVQLPLNKATITFAIVTVAFGVAYIPMILIAVDYFINGTGCQLLICGLAPLCTLSNSWWNVAIYSIRNAEFRETMKHVLQSAF
>Ech729
DLVAIDKPYGLPSHGGPGVVHSIDSLLPVIAKKLTRGAAKRTDPDLRLYPVHRLDKETTGVMLLAKTEEMARHLHRMFIRHEVVKKYWVVTVGVPDPKDGVIDIPMAEVDVGGFHRMGIRPDIGAVYKDMGKFGRGKGTAAVTNFRVVSENGSAALVEVNPET
>Ech730
DRGARSPGFNNRRKSSKEKGFFGGLRRRKQGYNQVMKAVERDRIQRRRQPVYRYSSSTETHAKRLSGDQPENEDGVRRASDQRSDESSGRTSQYSPKIAVVRPQTDQTATTLKEVYRESALRDSSGGSVPRVSSTEEIQQRRQSAKSSDSVFIAMTTHESDVDDPPNDDGRPLLTASPKRHSGSKLHTDIPQIITSFHGSNQDLSEPQVGQMRNSLDVASNPKRRVSDCPDLPRPGSNPFHFLPRRRSQGSLEGKPGVALCSAPPCKHSLKHRKQLARSAEVLCRQNASTPLKTSSTISSFSVSPTSNNNSLQARPFSRGDLLFSNHPQCSEDHPSPQHNTSPVTKPVELIELKNEHDFDRAPSKVESSPCQTPPVTNTHGHVLFVDTNQPCTVWNEAKLEELAAGQNTPLRTLPEIRSSNV
>Ech731
YCLATKHKFPAAHEDSMKALRFFLIHASEFGVDPARIGVAGDSAGGHLAAAVAQEASDDPSLPRLKIQVLLYPLLQLLDLQTPSYQKYMYDFGSTGGVLTEPTLGIMRCVYLLGRIDEDFITAFRVNNHTSLTFKKDNPTYYNHELVPAGLRKHVSYKGPVMEDGNDEMWAKYKHLFKDPRVSPLMRKNLSSLPPAYIVSCQYDSLRDDAIMYAARLEAAGIETKLVNYYNGWHGMFNAPHFEVGRRAIKYLVQHLKTNL
>Ech732
TSEMKSHFVKTIKQILRDFKYNKNSTSASKFSTVRNKSYVPFKGGKGSDGFARPKRTLRQSLQLGESVMSEGSSQYSEERSSGSGSTKGDRSEGDQFDSLETDSNSTGKCGGGSGFKRRTSLDSGMLSNDSNSLSGSNRDSDPLNTNANNNIHRLISEDDSVFGTPSFPLAPQSNDTMKPSTSVVIPSHEEIQRHLTMLEVSTQDDPTYTSADIANQTLNDSQGGAVCQLRPTSRRQGGKRGSLYDNLRCDSLEEERPEGDDNCNFVRKQSTAL
>Ech733
YSSTSMGKGSTHTPKTPNRSQTHPNPQAPTEVSEAPDSFCTPTLEPDQPPVLTLPHYYDPKYKPKGLVDGLSRFFTPTNRRKSRSSSQSSMGFYPISPPPKPRPVQKSNSDPIPPSSRPSGGMKPVEAETKEKVCAPIREETLSSGGKQRTCPPPMTSFNGVAMHQQQQQHQQHLQQQHQQTPQAAEDKSHSNSSSPHSQIMRTGSSQLKSLFDGLSHLYAAPTEPRKRGLYGFPPIYSPQKRPRKTPVDKVSPNGSNNKKNGSLKSRGGLSASASKIVKKARAAMGSKKTRSVGAVASVQRQIAV
>Ech734
DLLADILTKEDNPEQKAAGKKGAKALPNKTSSNSKGKRMVIQEVEGDSDSEDEARGQSLLVNGTGSPTSEDGTSVKELNHMNGGDGSGTEVENPVERVEQNAKVAELPPVKPAAPVVPPPELPGDVIKLKDSGNTLFKAGQYGEAMEKYSKAINKILP
>Ech735
FIYDKLQDYTLAFLLAGAPPIIGACILFFVRLEKPDDDTPLDDVSVEEDTTEQSRTLLTNSETDDSLEYSPYARRKITVLESGANALPAKGEEETLPRPILSGKNGDLPRNVSSPALLPSERSGLNGLPGMNGKMPRLGRRVTYGEVVFHGEIENLRPLPNPTRLLVSEKVSVV
>Ech736
MGMLRFLLPLMMCLMACHAVPTIDIPPRESTVRVRGSVTLTCKVMNKGMYVVSWLKDGHVISNDEAIVSSAVEPTRYTIVGEPSEGNYSLRITKVLLSDNDMFKCQLRAPSGTGDPDVQSRPVTLIVQHPPAEGYPTCYPQYTETRGLSVGTELKFGCRSEIGEPAAQLVWTLNGTELESDVDSATTGFIGMEFRRNITVEDHKKIFLCTLTHELLPGPRTCEVGPLDVLFPPIKAKVEYKSTSQKVGRTVFLSCNAKANPPVMPLDYRWYTIPPIDESRDQITSGMGWVLTKLEAGDDGTVVICEARNSMGALNSSFTISVTKETTPPPPPTAPARPTLPKITRPRSTSASANLFSTPYVIILILIAIALLMLAVTLVIIAMKRKKQPAAILTVTDLDNLHADVHSLASFGNISRHGTPYLDRVDYELGRSRSHSRDHMFDTESLDSASALMMRGMSSDSPTHRKYSVDSLGKPLGNHTQYRDHHPRRPSNGSPTRHPSAKRLDSSPVKERKQSESALSQAGRPLPKIGPVVEQNEYAELTPVSARKKYNEVSQNSVASPESGYCEDDVLIKNLDNSYSLQSSNNCNCSRKMSHVEV
>Ech737
MDASELVSSRFRWLLVYMSDMLVQDDVDKAVLYLRDRLGPNYDTINGDALKLFEVLERENQIHEGDTELLRMCLTTLKRIDILESLDEYERERQAVTRKLKIRCSSVDGPFFGHRDIMDQIVGILDTSYDHVHMVCVAGMPGTGKTRLANEVCLRLRQFHKVIFVDLRELKNIEAIFFAIMHAFGVESRTYDPEVMYGKLRSFDPAEH
>Ech738
MSLVEMDTDQEALLDLVLSMESNNIVSLPSSFHESETLESDQTSVYTELSNNVFENFQSPDDHLADLSGFIDMDNLPQVPFSPDAASLPQQSSDTNLNIDWTMSYTTPIIYDVNQSQTSRSESCKQVVKPSCSYQLPAVKSTLSSLLPNVQFNLQTPDSRRYQLLTVSSKPTKPKTRRRVTTASQRKAANVRERRRMFNLNEAFDILRKTVPTFAYEKRLSRIETLRLAMLYITFMADVLSGKQSNDSNFTKLLESVNFAGLTNAGLRESCR
>Ech739
VWALGFVDRQIYYRASVTHDEPCGRSWKLIDIHDRKRSTTGSSYDESSLYGSMSSLSILSESMGRGFGRESPINSEDLQRTARSVTMPALALGARPLRRGSETVSRNQSGRLVRTLAIQTDAVKAPEVSCVEKEPKAKVNLHPMLVRAVWSASNEGSLQSDGMRKVTKPAFKKRNSRGLLGRETHKTVDDSVDITEDIEDKTCGLARNTASDPSLSSSAEDSGFASEPSKISYNASCDGLTLNQLHEEYQKPERNRQDSYSSEFSDTVINFVGSLGESGSSENLDTANNKATQTEVMDTSERANENSLESLNSTASAEQITSYRGRSKTCPMSTPAITVDDNQPLSECTPPTLLNKPMRSISSEMNDVQRQDSSASDISLLAPYQDSSLSDFTSSGEGGCLLWVSVSGAGCVIDPLEPPKWFEQ
>Ech740
YELREDRKREEAREHANMKSIKHEILHIVSNTSGSPHNPARHQQRSSSRASTVSQRNSSSGSSSNEVHAPTPLYPSAPVFLTVSGDGDKSDSSRGAMMTKRDLEEMKMEIVGSLREEIQTCLRSVMFYNQTPPPPVPPPPFSHQHEGADDDETHEASEATEGADQHHSGQYLTFSPALLGEDHTRHGYSHL
>Ech741
GRSTPPPAPSEAAEALMDRLGFLFKQAQMPPPPESPSSDETVPGTFFPPLHSSPVANTAILRDRSHSSPISEVQGRTADNGERKEFNPRKMITPGNARQGAQIKQAKKWSSVRQNNQDNNTESQILKGRSSLRTSAEYAGQRSQALTSGGQTKQLVDPKVTKPVVQEAKVRRTVQEYSQNPAVYESPIVSGKSPEGPEKAAGKNGHVRPNSYISQESEKADPPIRAHTIDNRVSRNRQNQPPVPAPRPVVRPGSYHSHETRKSCLEEQLKELFDSADAEQRQEAESQVPDSQPLSPKEKPVVPPKTAISPTQKNVSPVPSKASQDTPRIFHSTPVSNVMKQTELANQRPRSMEHIRTSPPNVTSPIHSRGQSMDSTLGNSSLTFGDSSTDPSFTMVSSMEGFDMSSRVGTMQEFLESKREVD
>Ech742
MLNLTIKLCFCFRYIVITYPLKPRMTRGTTGIILALIWLISITFTIPAAIHSDLYAIQFEDGAHTVQCSETWMNAYALKAYALLMVIGEFLIPLVAMCVAYYLIAKTLWFRKIPGGHNTAEQEQAAESSKRRTIRMLIIVVALFALCWAPYHGFAITRDVIIPTSTSDNFVLYHTLFYVVEALAMSNSIFNTLIYIVFNANFRKCVMQIKVPRAFHHVMRHSSTKTRSSRPTSNFRMGTYHRSTGPDNKSLGHSSPSRSPIPRHQPSGSCFSPNGHSLVPPASPNILSPNDRSNILHNNNDIITENPRCAENSQQAKTLDGDSRPQSRSYDVQAHHVVAGENGKIILVFNESGVGSQV
>Ech743
MRFCMDLIAVLGILLQVTLHDAVSTSLVKEQSFCDACCSGPAGVPGIPGTPGEHGKDGESGKRGPKGEPGPYGLKGDQGLTGEKGTHGLVGDKGAKGFFGKLGPRGVPGETGQKGNTGHQGEIGYKGDQGDQGDPGPTGPKGKQGVQGDMGQKGKRGEPGQRGITGSKGRRGDRGLLGLQGPVGPQGVGIRGPKGNTGDKGFKGEPGLPAPELMQCAFMAHCFISSSDLMRGRNGMIPFHETITNIGRYFDLGIDKFTAPIPGTYVFHFSTDFDKGQLKVVKNGQWLVSAKRFSSIVVELQTNDQVGLSLVDDVFFSEAHFYFSGFLLHIQFEYLANNLYVTAH
>Ech744
DFELPDSAPLSEAESDVTQGSSTGSESPLPSDHSIMGVPFDPEIASPVLSTREADTLTPTAHLDWRNTPTSSLEKGMWGSKAASFRSSAPIMEHSTDDQRSSVGQWTEDDERSLTPSTEYRSRSPSLDGHSLQDHEFLSDGDYMMPSAIMHDSLAPDGTVLSAKSPHLPDINTALIVSSPAEPASPSGNDSPSPFPSLDGSLPLPSDVQSSRSPTPDLPPLIIGHNDMNLPDDSLHSPMSEMSVGALTLTQTMISTMGLENNIELPDLPYVTP
>Ech745
VYHTSQPLKQEPPSPTMVKNQQCLNSGVDINDAIYMLAAQLQQQQQQSAKQQEVGYNWNLPSEAQPAAGVGSNETFWRDGAMQGNPDVQVSEPYSNLPQSVPSTGVNWSFAGGSSDVSVTNGVFPQGIMSQGGLSSTNAAFIKNAGGLPHGIVLDTMAPMDQNVVFGAMYATPHNTPSPGNTTPGHVTSGRRTPGQVTPVHVTPGYRTPGHGTPGHGTPGHVTPGHVTPGYGTPGHVTPGHVTPGHVTPGHVTPGHVTPGHVTPGYVTPGHVTPGHVTPGHMTPYLAESMEFEQYSYHQIPKTTASTSSSYKIKR
>Ech746
LEGKFFLQTPEDIQQDKRRQRELEALRLENLKEVLEESETEEDGDSKSAPSDNNSLDNSDIVMSLFDNPPKTDFTSPQSKSPDSNQTLKILNVPSSPKETKAKRGLWTDAANSNWEDEIVFAVKEVTVEKSPVTFEGHQQGSSSGVAGGPSERTGRESGFGSGDELAEKVSRKALDPDVISHMYLSQLSSGDEGGANWMLPSIEDDTLDDNISIKESTKVYDEEICGLDDSDDDVELPPFDGDISSGIDAADGGIKPNKSGLYSLVGTNNYHQDIGVHSNATSPAWSSPNTFSPISATSDMSLPPTPNSLNGMTSPAVPKTSPNSGTDPSSAEPIYAKVDLTRKRSKDSVKNSLSVEGSFDGSEGSESGRRSPFKVTFTTEYRGSPVPAKKSI
>Ech747
TNGNMAHHSSDSRLLCSCFLLLVIIEPARLVSICNTTISGCECIPHTGTYTITVVYCSMSLQTVFNFSNFQSVSEVPPEPWKLTFVQYYDGFNRLFKIKETFPSWKAPIVIPGNIFPLLVAAKPRVNLTFQNVHLISVEKEAFSGMTLQSIKFIDTQMSSLPMDCLLEHSSSLKRIGIRRKWRNGTPIRPPQFQYFHALMEIYIENTDFDPPQLLDHTLYDLPSLTSFIMAKSTVVNVSANAFQRVPNLTQLEISHSGLQRVPLSVSHIRNLRSLNLTGNSIMDVTCRELDSLRGASSLQILNMANNPFSCTCDLLPFIKWLVKSDLYLTQLRLPIYDYDYTLDVTETFTYSCSRPEHLRDTSLLDLGLVGYLQSNCSMQGTTAPTNHTTNDFAQNSTVTRLTVSITSAVIVLGIALLIVAVLMHRKLRIKWVGLFRRYDRFNVDCNQAVEQHLEEARYDYDAFICHHDSMDGFVADMIPRIEGEPNNFRLCVSFRDFVVGADELTNVTRALEKSRGVIILLDGEFITNGQCLLELNMACSQMISSVGGVARSGDGACLEPGSETRLLLVLMDALPVEVLPATLRALRDKITCLEWDTKDEERCWQQLTNSLRALRLEPAEQEETL
>Ech748
MKLHHLMENKISRAEFRLGYDDACADGVEFDMAGKVDYLEVNANAPPSFCAHDSLTSPKSPYDDAGFVDNNRSEDTPVCTDSLKVCSVITEDSGISENSFSLVDEIEADKSLYDITERAESLDEVTDSEESSSSSVRDREDRFGNTASGQCFDHSRTINQIRGSLEEKVKRLRDEKAAVDEKIRLAQEEEELRMREKTKLKQQLVVHRRDRLKKVIGDLKRKLEDQSARLQVTYSTLISLQRNVFRHRSFSRPNKAPEFNDSSLEAPF
>Ech749
TIPEINECLTQIENCFELLLPNPARFDNTDVPSNKMVSPSTKSRSATQKGGTIDSEGLSGERVKGKLKGNDGESSRHDDGEDVSDEMEEDDDEDSLEGEEEETGEEGKDASLLQQHGLPSWNYNIDIDINT
>Ech750
MAAMAPALTDASAHPSTFKLPVSPADPGQAGFEATPSDPTSPGLPNGHSNTNHTHIDSDQAIQDSGFERGKLVKQGSQNKSGINNHRSKVRLFKANSQRGRIPENLRLLGKLERGKAVGTGTCPLTARGPGLNNGGEAVVDNSKKMSNSAVSGTVDKQQSCQTNAHVATTMPPETSSLSLANKTDATGTSSSTATADSSEAEDDTLGGEIKTHCFDRIYSVSDRETILNYGKVSKLGRMFQVDTVASNSSTPKLLAPDQIQCAIDQSSYLAQRARQLVQKLRRLQATHISTHSQRQIQSFVQEQHKNLEEKAAEADAEGCPECKRNSSSNVADVNNTSTSQKEPAVSTGPDVTIGDNHLPRTCNHKRKLLLTRPTDVDVLGNISVKSAVRQLQSKLDHVESWVDDDETESSSGGESCDEGDDTLPSYAQTRQKHKIP
>Ech751
EQVMAAKNDFEVNANSPAMAEETAEDPARMACQGSELERCEPGVKLSYPDSNLRCGWGSWQPKCLQRFNTAPWLLFCICFFAIIQGMAVNGLINSSVSSLERRFELSSSHLGLLPSFFDLIAAILLVMVGYCGARGNRPLWLALGLISLAAGSFVFALPHFTTDLYQFTVSNQSGVCSHKTDENPAEVPVECLPDTETSITSLSRYWYVFILANLFFGIASAPVYSLGPAFIDESVKMESVGLYI
>Ech752
MDTISEGSPSCNISLNVSESDAVHHEYGSTERILVTIVMPCILTFGLAGNVGFLFVLWRVTWMRTTLNFYLTHLAIADILFLSISVMSKVIGYCVSPLALDKYFMGVTGCITVHLLLDISYFASVILITLVTLERYYATCQPHLHREHSTRPRAIRFVAIVWLCSFVLACTLIPGSTTFFTVCLTWPEHVEKYANYPEIMGLCFGAADWVGDFADAVHSVPFAIAMLVNIVFFSRIIAALNSMVARAQRSGFSDRSQHIRDRVSRMLVINGVIFFLCLAPFQITTLSYIFTPEAKHGDFVWTQVTRVLVFINSAVNPIVYNVTNPRYRKAFGQAFSIKCAGRGHNHLKNYLTNRASSMEMNVRGNTNNTRATCNSNALNSSTQQVGAKPTVSSF
>Ech753
CLCLIGYEGLTCQTRTIRCTLDYCMNGGLCQEQFNTMTCSCIPGFQGNRCEIQINFCAGVACLNGGQCVSAVNTYNCQCLPGYGGNLCQINVDNCTPNLCHNGGQCQDGLNTATCLCPAGYTGNTCLINIDDCSTPNLCLNGGTCIDGLGSYSCRCVAGFTGTRCQTDILECSSNPCLNNGFCIEQVNMYFCQCQVGFQGTRCESQINVDECLSNPCLNNGQCLDGQNQYTCQCAPGYIGTRCQTDFNDCASTPCFNQGRCVDNLNSFSCICQGGYTGSRCSVSPCTSHQCQNGGQCVVLAAPNNLGYSCNCPSTHTGSFCQTVI
>Ech754
SDTEIAERHAKCEITERQKYMTILANQTHTQHRRGARRSRNNSQGGTPEPYSPDANLFEQSQPSSVNSSNAPSPLTTQDALSPSGAPSLSSSSTTHRMRTSSWEKRRSSSASDTNLENSMVGSFEELGFVENPWPHRKFPLEEFDIAELGSVQEVSEEKEKDNSTTEGVAELTKNAVNNIKLESGSSRNSPLEMLDESSGPEEIDDPNDPEWTVVSPDKQRSSIVLRLAKR
>Ech755
MGSSTSLLVINTASGVLGILGNGLVSLVIIFERSMHTNTNALILHQATIDFLGSVFILLQAYIPQVLQPLPGGAPGVLLCYFWNSRYFQLTFFVASTYSLIAVTFERYFAIVHPFRYERYFNNRRAIVLTIAGSWFVVLSIRSYVFVQWSVVDGDTCHQSGIGAYVGVVIFLMQYAIPLALMSYMYFRIAWELSKSAKRVVPTVSDRDPHNRNRGGESLLRARRNTFKALLIVFFTFVICWSLNQILFLRHNAGLQRIDFSSNVYIISVGLIATNACINPFIYAIKYKKFKSALRRLFYRVTRQEDRMNYSDDYPNTERTPNTH
>Ech756
MLLSTERTVQEMDASTANTPPKTSRFPVGAMSSCSPAGSDSGAEFSDDAMSVDSTALLQSSDLSSSPLLNIDSKEKMSASAGGKAARSKHLGVAHRLLNHADITRNPSKILTEEEMHYLRLKINSRERKRMHDLNTALDGLREVMPYAHGPSVRKLSKIATLLLAKNYILMLSSSLEDMRRLLGEVYQGSHPPQIPTGQSSVGLGSSPTLPPSPTRSAYFPASSTPLAPVPKTLLLSTPLCSTTQHSAPEKNASSQPSSTVFRTFGESPVERHGISSLPGRPPLPTAPSFGLYNGWSMPCSCAQCKANPNGSLSAQHRGLHGVSAFSATELIRPTK
>Ech757
SSRTFLLAILLEKKMSISAEVAGEEVLSSLIIRVGNSLPKATKFFKDSAPKNLPETITNPNMSSESQDSILETMATADDYQLMNNKGDDDETMGIKIKEENNNEIDKSSVYDFHEEDEPVPLDAIKIVQQISNEANHLFDKAPLQAQPHRIQKNLKTMHYECPYCSFSSLYYSAVSNHTLIHTGEKPYQCHLCNYRARQRGHILIHMRIHSGKKPFKCSKCSYSTIQRNHLRVHMQVHSKDRPFECPGCPYRSKHLSILQMHVKKFKHDHIYECVQCDYTSSRKHNLTQHMYIHTGAKPFKCDMCPYESSQKGHLNIHIRSHTREKPYKCMECPFASTVPKSLREHMCMHQGLRPYKCTYCSFSTSQSFSLKKHAALHVTDLMTFRCKNCNFNSTNKEDFLKHRKVHKAPKSYTCSICDFTTPFKFQYTIHMQSHDNNMVSLNMDDVSTKDNSQSSPIKYNNNVKDSPTCEMILVNGKLRKKCYVDRDVQKSPKREQPSEFKTGTKLKISVSSLVNGGKKTPTKTTSTKTTPTKTKLGQSEMSNEAQSRLPWTTQSPSSATKKKMMKNYLCSYCDAKILGQEDWEHHEVRHFKQWPEIV
>Ech758
MMMLHGTQHSDSPVVESRPKEVSLLPPLSTNRNCIQKNCDSADDSDEESRTSQFLTTRWRSKSKMGPDRLTVNQSSMSDSFVLPRINGSSQSNTEHHDRTTRKSRTSLSFPKRSRDTCIPLSKSCPSLMNNAWRRSSRVGDTPDGYEDDNDDDTDDDEFEDSESSQRDLKSRSHNSELLRLRKSNCHIDENCNHHKDMTDGVVRKLAKLESPRGKHNHRQHSKTKESETKFPDIFNSPNSLSTSQQLFKKPDQCEQSKNTQTSQGHTRTRLGNLKSKPSCESLDPEVRIPEYVEGVRDNSLDMDCSPWDANGKVEADRQQYSKPSTRVGKKKRKQQKRQRTHGEQLDKPNLIRDVTQADIKCRTWLVEGHQESAPKLATSEQSEVI
>Ech759
MKAKMTRRLQRGILGAVTVSFTLWVLGATFMVFTPGRSGPGVGTADDTSSSNNPSVRILSPAEKRLTHLANLVSELRQEIGYRRRRVRESDEELARLKARLDGPFPDSPSVVVPPSQSAKFNLKRHLMDVHNTLDPVSRAFKTTPATTAKSGADKDIEARGGKRLDRPARVGSRAQLIRCRDINSIPDSQKEFVGSGFTKRVQKASLGGRYVALKTPLRDGPDVSECAKFGMGDDECFRLANFKVLKEIALLQQLQHPNIIK
>Ech760
KTFRAKMGTTSPDSLQSVCLHYISCHLSKLCSEVLVTGEGDYAESRLIFKNPESIIHSDLAERLLFKLSENGRLTDTVLTLFANQNIMCLRRACIKNATLTSRGLRALSCHQLIELDASSVHNVNVNDIIGALGEWTRKNIRSLNVSNCTFLNNSKFCIVISLPQLRNLRHLNVSYTEFGNNLGLEWVAEGLSHLESLDISGTHVYSIQTLLKLKRTLKSLCMFHTRVPEKDLIPSVLALEELRHLDISQDVHPMMDNHQCPSVNTLLESRLALPHLTSLDISGRDNVKEEVLHSFIQRRSNMTFLGLTLTQGMSKTLRITKEMCGEDYLTNEGHPDYRLELK
>Ech761
MGSDVSTAEDCNLNNTGNLSTAEVAQFLLFSPFEKVTRVSVLPMILAIGLIGNAAFLFTIAQVRSMRTATNFYLSNLAVSDSVFLSIAIVSKLREFSIYGVPNSAPLLGMLGCVLGEVTKYLFSFAGMIFITFISLERYIAVCHPLRHRLINGSGRSVKLITLCWLVALLLALFVVPANLKFIQFCLSWPEDEPELYSEYPTIIGRCAGLGEWAYQLFHLTQTIPFFVAFFGNAFFYTRILLKLHQRDTDEDRKRVIRTRNQVATMLVANGTVFFFTTTPFEVTSFLLFVEGFLDSEIIPQNIRPFLFEVNRILLYINSAINPIVYTVTNARYRRAFRKAFMLNKCSSRRLRNTTLSSVTPAQNAYQLNGVDPSIPIPASEANRSGGPFLNHGFDFNEHTGTKENENAAGVFHVPHQTE
>Ech762
HDAGKQDGEEHDAGKQDGEEQDCETQDDETQDDETQVQESQHDETQVEAKPAKGALNVTKQQLTKVDGHVIRKKSKKKKKEREEITLKDLKKRRRRFEPLPWRPTCSMCEMKYIALDKLDDHLEQHVVPEGEEKVKCTECGIVTDNRSLLKAHMQKCHPRMLKVYRCDQCKYAGDRQFDFQKHLITHCDTKPCMCEVCGKLMSTVYNLKVHRLRVHATDAEKTIHCQHCTYRCANIIVLKDHMRFQHNLMWNGDCYKSDEKLRRYKCDLCSYVGRKESSLQFHMRVHTENRQFPCNLCAYASKTKNNLFLHMRTHGGMKPVKCPQCDYR
>Ech763
FSQLSGSDQSTPIKMNDPFMTYAPAPLDSTDDSDMHADSEDMIDAATPTIQEEPYEQQAEEETKQEAPWVYQEPQTNHIKDKPIVDKPHSSSGRCSKVLTFTKVTFCCVVLALILLTVSLVVLYETDHIPTLDPLRQNESIREFKEAYYVPVRGWIEEGWEQVSEGYQQLPSMEEWMKQIGIINDGEAKQEKESQ
>Ech764
LGQIIKPNVIKLPAITKLPTITSSDTVQDHALPYPTINEKDLRRANKEGRPLVLGRGQSGVVRLMRYHQSDGSSSLVAVKRLISGTSSGTQVALMREIRAMLDVEQCPIFPRVVGVINKQSFAQEYIGNPKSLASLSITKALRGRPQISLLNWILIITDVVEGLSALHQSGWAHCDIQTNNVLLWKNWGRKEATTRWEARIIDLGNAKWLESSRCLSLSLTEKETYYRNCRHIPAEVVEGQAPYSIASDIHSLGVLMTDIASKITSLTAILPLAESCTTIDYKLRPSTQLFMKDLDTWCYDQTGCNISQLKRQIITYV
>Ech765
SGKVKGKGRSCHNIPSDHEAGVYVKHSSPTSSSLSSSILSDHESSSSMGTIGEELIERLGCYEVTESPEPTPDPEYVQLFDKLSEIDPSRQGFVKITPKKKKKSPQKFNDAKDVCTQGTQTDDGRENNVPQEKKLVTTPPAISPKKSLRRQTAREESVISYPKNAWTSQSPDETVTSPTKLSPDKKELRFSTTVMVEEIARREDNQMSPKKRSVQMIPLNSSLEAVIKSPLLRRQAHILSSPPPLTNSPPPDLRAITPNRPTKIVIPTALAASPFGLSNGTDHNRKPRDVSSRLSFITSSIVTPSPTPPPPPALPNGFNHRSPTSSVSPRLSPHLSPHVAGPPSPSDLAGVVLK
>Ech766
MSATKEKQFSCDVCTKEFSLKCGLQQHLRTHTREKPFLCHWCGKAFSQIGNLKTHHLQHTNETPFKCHTCGAGFRNQTNMQKHQRVHRNPFLCKDCGKSFKTVDRFRGHQKIHDNVKPFGCDSCPKAFVSKSKLLAHSRVHTKEKPFTCEICNKTFSQKSAVKTHRKVHAEEKPFLCDTCGKRFTQKVNLKNHQALHAKEANFECETCHERFEDQASLDGHCQGHLEMLKSLYICQICSESFDGIDEFEEHERGHLGEHLLANIDKDELARLMQETLLTPLPWMIDRTLDAGPHDNQASK
>Ech767
MEADQNMFVSKDKPAPLISRVVAFEAPDILATLVMPPIPGEEDDEDDKEDAIKGDSSLGRTGTTLSDVGSTSDAVESNVNNKTDEKHLTNDERSSGAPDEGSPDSDIPTVEISDSSPIKDLTTERFQGTQFDVTSKASAGAPISGGPPGAVVVSEEMSVKRSSSISQSRLPSDSSTLSNQSQRRKSQEVLTSHSASGSPVFRNTDLGQPPRSSSQSDLARVHHTQMSFSTLQQMESNSSKASSLTSLDESVDLDMISLSSDSSEGFVMAVKTDGQSLGSSQGTETDSDI
>Ech768
SPSHIIYDAHFNTHGGMLTRREAVSYLATYILGKSPDYEAFVDLVSSNSVITPETNPQHVKYVDDNLVPDHLRNGMDLGKTKESLNNNPELLEKYGHFFEDPRLSPVIAESMDGLPTAYVVTGDNDCLRDDGVFYVKRLEAAGVSAHWVNYEGGFHGMLPIVFNFFEVGLKAENDFVEFARGFL
>Ech769
MISLKHLRTPMQAIRRGQAKIIIRSRRNVKPSSEFFQILPDFIEIYEDSHQERPTQRQRRQLLLGHLFQGLNFHKQFRNCQLSPLSKCFSTHAHQFEEIHLQNAERREPSWELTEVSRNSPGLFAGFLSLEQEILRRLKNNEDSAKTHMQNNIKNVACAIQLRQQYKKPVPERIHPMDLDYLLSLKTKSSRNKQLSFLARKEHLKHKQAEEKLIKHNLKTLEKNSSVETRLMTVRNCFLRHGVSVSEATAHQWNLVRGLMFGQPIMFDLSYEGFMDRREVVNTIMQLGLIVKINKTLPDPFHIHFANIPQDGLIEKEFKRVYGDQVDSLMVSISNKSPQRLFGDEDLVYLSANSPNILTEYDSSKVYIIGGFVDRRVKSNISLGKAEESGIPHARLPLDEHLIWHKSTKNLTLDQMMCILSELKLSGNWHSALKHVPQRKHLGSR
>Ech770
MTESSIITNASIDVVTHMEEHVLVQPRSIVVLFLFLLIIAIGVPGNVLIIAVFWTKPRRTSTAVLIMALAVTDLVSCLVRIPDAVMVAQQLDGTHPSYTAYLAITLANNLSLTVADGLTALVAFDRYDCVCRHNKRLLTHKRSRVAVVIVLCLTPITNIPLFLYALGNTGFFNVALSKQVVFYSLEVVVVMICYGKVYAMIRRHVRVGFARKRAEQSGISDSLGWRPTGAGPTGLPSTTADGNEMQEVACTATDEAPDTASSIARTVSVHHNQDAIAVVSGQPSLSRTPGSRQESLEVMRSRKPAGPSSTNLQRKTTRMLFSVTLIFLVTYIPYWIYVSFALSGRPHDETVDVVYNLLNLLFLNNAVNPLMYGLANRRFRKDIGDVLRKLCRRGAVPMEQ
>Ech771
MDSLQVPRYFPLAIRESVFIRPVKETDASALFDAVDQSRASLSLYLPWVTAVKKVEDSASFIKSAMAHEASGNGLHCVIYDANQHGSLEVFGVVSLRTINVPTETADIGYWLREDKVGKGLCTMSCKKLIEYGQAIGIEHFEIHVATNNDMSAAIPRRLGFQKQPGKITGAETINNEVVDHHVYLLEPNSTQDSPATNDGNVK
>Ech772
PIASWAPPELADELSGATGAAAPPCCLQHSFAVHTKYELSPPFPSFSPKHSLARDGLLVLNTGDSIIALAVNVGDTDRPSGSLYSPLLTPSRGSSTQRSSLYNVSIQHHGGNTDVTPGGPEDSAAYPHQIDRHSRALAAMDLDSYQLCDEWDYPESSPAMFLPDSDQTDDEVENEEDRAQIQVPSSPSFLCNIKSHLVRKTDGDCLLQTTSAQTSVASPPWCTPEHVGLSSTDPTFSAALPEIQVTPQSPSSSGDKIAGATIPPGRNSPSDGTPGNSTLETADDWSHCRRLRGKSQFRNPNQCNQNESSPGSVGHEHCHTGGNYAQKTNSTSGDKNATTNNCLVGPYMSWNSPLRCGGYTISDRGSMCGDDGDLGSEIEQHCPYHYRPREGSRHGSQRTMQECTCRLQGFTYSVRRYIERTSYHDYLQPLEPD
>Ech773
VQDVLRKGHHKLSGKDLQIESYHDFLGRLSPLDAPTPHIPKPVSIKVQESIMDFLYGKGANTKKKLLKDLANVKANLLWPDGSQKSQAKLEPVVDDSQHQSSWLNWEKEAVDVLTDFMRGYKTARVPVPQTLWKDAADKLQKMTTTCSMFTDTRLHEVILVGEQRDVDVTEATINDIIKKLQKEADYDAEQTKEEINWDLEKLQLFTLCGIKQEIEKRFPALKITVFSSYGKTGITLDGIRKTIKDVELKIRRMMDNLEKTEFKAGSTKVQFVQLVPDKIHEILGSQNIHAACSGSDDGKITIHGATTRDVREAKAYIDNEIDEDTIAIKGQSALAVLQGHDGKRLLDSINKQKFVVAGISHEP
>Ech774
TLFKESRSVHGTITSVSSKPIKILPILKKPTPTKTSTPEALDSSADEPDSRRKPDRPDARLTSPESSSQDSYIPTLLDYASKSHDPQPTSEKEKANPKPSNRPKTTNAPDNAAPRVKDSRDFMDLLIAEQLALHDTPAESQSSQPSKKARVEDAKIQSKREVSAPPSKRMTAEEEAQALQLDILRKASLLLQPQDAWSAESSRKGLSPYADEIKALAQVASQQSSSVAGNSVRNTQSVAVLQKPSSVKMASTGPKTSFQMEFEKMYSTAQKKNSSQAKEVMQTSPAAQQYKTPALQEVSLSGSAKTAAHKTAFEKLRLAGQGIQSVHVDSASIVAQPVVKLTRHANLTGGVQSDAAVYSTHKLVSPPSTHSQQYSGSSSKREPLTSSHRLPQQGNTPAVTSTSQSLPAKIPSSQPLSSAGSLYMSRKDSAFQSVSQAGGDRSVSSKHTGKLVTSPAYTSPSAAYTSPSPPKGSPHSVRTSPYSTSPSQVTPPPSSPRHTSPLGQKPGYSQYQRTSSTSPGHSSSYSTSYPAAMTNLPGYLADLTRKQPLTSPVFAPPTFPMTTGHVSPGHQGSSGRSTSPGDAIITGPAPGTFYHTQNA
>Ech775
PKVNGYPEAYYRSSEEAMSDAALGTVTDKVVDAVIGEISNVAASLKLDLKQDDSTGSDVSSPSSTPCSPSGLRSVLKDGTHYRRSQRSVSFSEDVVVETMVSNSPRKAKGKNKRYQPPRPRRFITKLRDGSQNQGASSDSEIHYWGGNNYEEEEPEFLEEVVFPDMGGGMERQTSSDSSGGDDGGTVIPNGNKKKKPKSSKRQRKKMNAAKRAMAFDEDRREMKEAWFESSYPLRATSSEGNIAAARQNQGFKEKIEEQTVSTKQNQKHKNGNDPGESTAKGKAAAQHSVKTADKDDPKTGKADVQHNSDTKATECYQNDNQDDSIPLELQDHRTNSAVVFSNDVMFELDE
>Ech776
MSTPKAVTKVKERRHSVNVTMSVVHKTNRSEDKKLERHVEHLKQKDHADKVRHCTEVRKIEKELESMQIQVQRANRTFTRKETMGRDVPYMFGQKIAANQPRKIRQRSQRGDSAAAALNKVASNVDLGGKNRFRSAVMAVCVAKGMGSTDSSPQDQANEQESSEGKVISEDKITSGGGGFTTTRTRSRTHPMDRPFTSPVKNSRRSSSFMRPASTSLDSMRTSNQGINPARSAGRRHTVASLTRPQSRTDSPSPPSTLPDLVSAARATIVHAAESAKAASILKRRGSAVSTVTAAERELERRRSSAALRMQEIKTDLTRRDGDLQDRIKLFIKTGMPGESLTKSHRRRLSVLPLEVHSMCSNDSE
>Ech777
DDIQPYAVTEKRAVPTDAPGSGHNNNISEANYAVVNKVHKATPGQSNNNARTEFKAQSMSDDELPVYAVVEKKSKGQGSKVMKRDSAPEFPQTPQDIQEDSYQSIEDMPLTPQSNMAAIVGGMVHVDEQPTSSNLWQKKEHMYIDVESNKPSENVNNAGGGSHSYETVSLVSPATSSKKEKQKAAKKAKKESKKEKKHSKGEHHEKGSEGKGEKGGHNEKGADGKGEKGRQPEKTS
>Ech778
MATVFVWIFLWLLLSFELSDETSFYHEAMTTTDASNFSLAIGSKSNNAVETAAFAISLMIAGLGLLGNGLIIVLFCLNWNLTRTLTSLYIFHQSIIDFVSSMMFAALQLDTWRPLLSVGGWVEDLSCKVWYSKALFWSLLHISTINLVLVTIERYISVLHPIFRLNHFTRRKAKLTMLLAWLIGLTYQSYWMVISKGDQGQCYQEFPSDALQNVFGGLTLLVEYLIPLSIMSFAYVRIIARLKKLAKYGERRRRYSTTTMTPSKRRGNKSSPYKL
>Ech779
LKIHCSKEIVDNLETIGGYFLEERGLVNMKGKGELLTYWLVGQIDSYKREKPLTVNYADQDDAYEKRTSKYLSMQGVNERDSFSGSGRKLETVPETWSQCGGCPKGRSSTTALNRQHTAFNPSDRKRYESNMQNCVSETTLPESVAEQELIRSELTNTNGLKLQSHPQHEVKFDEPNKKRYSDTDITFSIPMNACETETIV
>Ech780
HKRDTQTFAELESISEEEVPEGQRPTDLESCRDFVQSLAAQVEAMQEAIRKSKENILEVSDNKKACVRNKHSSKKKLRVGSDVYSDVAEEEPPIPDYVYSLNCSGMEDDGSYETPMKCREKSQNGSTLRNNNHHHHHNHHNHHQSSLNNSLDQSEYEEVLRVPRHHHSRPESSQNYMAVSSMYINTELPMNNLLRTDDNNHKVSQKKTTVDDTAIYEFPPAEDCSEIGEDCGSSLRGSLSSNNHDDIIYKYDGPIVFGSTDTSEVVHIEERDSVKKWDP
>Ech781
MGDNVTNLFICVDITMVREIQSAVLIHSYIFGGLCLVLLMLTSYITYKLIRKRHKIRFLLTIEILAIAFFGFRVLFLLIDPYRIRGIVPEIIDRFLEDLALPCLTSAFALVQLTFWELTKIRIMEMYRLSLLIGFIVTHFVVILLIDFVVIFAQGVCVLLVVCQLLTIAWGLILSCGFFCTIRRLHIIQKENNNTLRRKQVTSSGQQDTNISSISTRIDTPHATIQINLQDTTSSHGFDSITTEPSPKRTKSNNKEVRPSSPKSRNRNKHLQKVTIVGIAAMMLGLSCFCLGVYGMIFFSNPSRPVFNIWGWFVYQNLQ
>Ech782
WDYSASLEELSAIREIFQEDLRIPHNFTQTVQVHDPAKPVRNPNQPLPNVNPQTTQFCAKLSITDPVAAIMESSGIPVTPSPLRSLSKRDVTMDNDDESAIFDSFTVPFDTSVEEGSEDGDTDIANTSSNPAEISLDDDEEKEDEVVKTSLSDRSIDRPLLIDLPDSERTHETSVDETTGQKLSASSDIFSSTPLQESLMTDARLSAMGTPCVTGGKMKRRNLDIYSSQEEEEESAGEEIKHDKLSSTGESSSAESGSSGGRKFKRRNQAIYTSNEDTE
>Ech783
MTTSIKNEEAIDLSVLSPESQNAGDFFRDLVSEVLPELLSHVEGQSNQDKAHRVKFALQMISKAYRCKLGDTDPWSRSEWDDSANRCAYVFLYYMQHCHMMYMALQPFLQPSLSGIIQRWRQMNHLRVCCIGGGPAPELVGLMKFFIDTNLIPIAMLKCSILDAFPSWKAAWKEIHNKLPEPFPVEYFRCDLVRDSTIDSFVLDAIRKAEILTLVKSFSAVFAFMRDDPEKSVLFQAILRELKPGAVVIYIDNEKNKETWGCFSKYAKNAGLDMLYEWHGNPALPTGEDSVIIQNYSTALELRPMKSCAVSVVLLRKTRPTLSLLETTEINGPAVAHYPGKSRHWYLDANSPCRPFEAHKMGKLQVEWPHHKAN
>Ech784
PTNGANGGQPQLGSLPSLNQLGDPSPSNTQSRAATVGTPTDALPTSNGNMNFDLLSRTSAGRNMVAPGASVVTTANGGGQVVCTGGAFVPSGNAVTSVAGFGNLGIVVSSAVSHAQGVNFARHPSPASTPKLQELFNNQAVPGVSLQSRSGTASPLHVPKRIVTPPGSAGSPGHSQTPLQKTMDFPAPNVVAPQNVDMNQKLAEFKSRTGGVEAPSLMSPQEIADSMLAQLSHTDTATSKSSGTSFIGGASSPSVNNALSGENPAGLRQHSSAGNAFFSTMPHGMGTGTVHDSISSIKQDSGSSGIFKTPPPVTSSINSYESILSQTFHSGNVDSKPKTPEHRTAGLGSSGMHPPSSVHHHSSLDGLNNVISGLSSPVSNSMSSSPIHGGSQSTTSSGSVANRLSQLENAPKEFGLNSISGIGSPSGIPSLRRSSGLDTCVQNHVNGMGTGQYDQ
>Ech785
IVELVKNKISVTRENGRILQTQFRQWLKKAAKQPFEVTKQEVKQFFNAKYEKAQVLIEEFLAREDVIEILEKIKKPLLWANQTRFQPLQQTIDEVKVILEEAKSMAKALYLDFTEREEYQQTMQVYRDFMAREDVTKVLEVSEKMMLWANQTRFQPLEVTREEIMMILRKNSEIIREKIMTFPVESNVRKAVAFVTVLAEDTKVLAIKYIDLVNEKYIIVMDVAEENYLLVKEYAEEKYLLVKEYAVEQWRYLKEETTYVVRAEELLEQTKAFVTDQIEYTRNLAEEVKVASIEMAQDYITYVNGTMP
>Ech786
SKSRSAGIPYNVDNMTYPSASLAPCGRCDAYYTALQTTRGVELHLYQELHQPANVKISDTGSSTNEGVHSADGGFYECIEEDQFSSVTNDTDYTEAETAINSANTATLPSKQSLTHTVDPLPFETGPESPSFVVDPACCPERKGSGDSCKAEAPLPFLEPKYFTLEPDGGFRDGTCGVENDEHKVDFELSEDEDVKCLSPDDIERGQITLSGPVSPNVSYCEPPSEDEPLSPTESDHDSLDASHYGYVPPSIGLCAVPDRGGRKTEIITEI
>Ech787
SSARERKAPYHKNARYEMEIEKEERKVLERKRHKRSVSCSTSGDEEPNSPKTKTPSGRRRKGSDAVFKTSGDKTIVVKEEPLTESNDVVQQTNQIEIKPDPAQLEGLVNEEGVAMQSSMDMDTPLHVVLDPTNRIKMKFMTPSAFEMHQKDSGKENDSGKKKPGGKRKSKTKNVSSAVVAMETDVQQEENPIVKTE
>Ech788
MPRYGTKTYSRTLRAGLISNQQFDELLTDSNTRRRPSTRSSPSKASPNKASPMKAHNAVGKQMAGNSAGVQTVRTSRNNSEQTDPLSSPKRRRLDSGSDDPFSFSSDDDASRSPIKRNDTRAVPMAAQNKFTGMDTQPALRQTRASSAQALAESKIQTRSSGSTKSTTAAGAVDRTKKQSSILRFAKKLGNNDSTPAQRQTGTLPKPHDAIRTLPSAALNSMGIRPHTKPASTNSVDYLSQVSNSSEASSALYSLNSTGHSSDLSSGDILNSITSHVASSDEDNVLLLSDGDNPQQSRSQTLSNTLNSFTPQSQSFNLDLTGGAPKPGNQKAPSVTNSSKDEFDFTDSGEEEDEEEERPVLNPTKGRDKNPAVKKIFNSPKK
>Ech789
MNSTDSMITGGGSDDKAQGWIIGDIENSDLIRSIYGIIAAIGITGNFLVCWVLLRVPSLRSNTSDFLVHLAAVDLIVCLWTVPFHLFPHVPEHDPGFWGELKCRLYSSKAPLWTFALISICSLVTVNLERYIAIVYPIKYKNIYNRRNTILMIAACWVVGIISNSYFWYAFGVTSSGACGIIGWPSKGFQVLLGLYNFVSYYLAPFTFMVLTQWKVIKTLKRQARILKEKRKRAN
>Ech790
AWHQMLQRDIKPDVYIYNLLLRISRDCGIGDPEVASRLLLKPRANDETKKLSAPTKKSRKAKGQRLHQPPDEGSKGQSHPGEMIEVTPLNVTSSDGESVTAEAPLRELTAVSHGSLVYQQQQLPNLLDPSPKVSSAVSLANVANPSDRLALLGGADGILSSMKRCGVTPDVKTLTLLMEGLPMTNWDEERLLEAVDEFKVKVDVDFFNAIIRRRSRRADLEGAK
>Ech791
MKKQDFGGKVVEMEEPDLVTVVNEQVSGNSSEHIDVNVPKTNFCTKLKGLCFRNMKAVRRVSVEPALLVVMISMGLTGGVSMQFVQHRIFENFNISTSDGGGGCDVTANLTEAQKEAQLEFNGFNVISGFVGGIPALFVTLIVSAISDKVGRKLPLLLPIVGMLCGTTVFLLVSHLHLPLTVLLVSNIVFSFTGGYALFFSGCASYVADTTSKKDRTFVFALLFTLSLIGSGIAGIAAGYWIKASGFNPPFWLAFAMQLVTVFYLLFWVPETVKSTEDVLTNKPKPSTASTICQGLSGILNVAAKGRRVWLLLALGVQFLALGVFGAINSILTVRLLSLPFCWNSVLLGYFNATKPFINGL
>Ech792
YSPEILDLSINMNNNIPHSSAPDGSLYAEVQKTPSPIRQDNPFFPYHPSAPTSPTSNQLKPIMPGSVDYEMGPRSPMQTTQMAVLRAKMNAQKDPGYQTSKQRTPSPRTPTSDPPSPLQPQSPSLTQPINQSPLQRPTELMNGPKSTPETPSTAQQKRMMNYKERRDLDDLLRGIGDNAPVNPSSDSQRPRDE
>Ech793
AVVGTQLLTEYQRLLGSLTPKVADAYGKRYFSTALASMYKSDDIRLLEDFSPVSTAVEHALFAKSPRAQYLCGVPAVIMSWIANHLPAFFNDLMGSLVTGTYIPQSALPTDEERVATAERKKQERIAKNQRANMPAKQVHFKMDTSEPSNQGNQDSTNSVKNIPDSTQNGT
>Ech794
MSPGRGKQETPPSGQKATNSRHKASLANGVKHMKRLKHPADQSLILPLLGTLLFVVLALITCIPVLTVTLIVVPVAYITRRLVSCRRCSCLRCPNLLSAIDRFWLNETELNQAVNHSLLHLDGNIEVTRVRDLLLARVVSAENKRGTKLYARFTQRVVPVMCGYQWSNDDEFNIDNHIVKVTESFRTKSDVVSYISKLACIGLRHDRPLWEMHVLQLGVEQPDTLLLFRIHACMSDGVNLNELLHKALADNHTKVPPGTPRKTRFGKRAMAFNAIRALIVGPLVLLKQVFCCSDDFSLFSERRMTGQKRVAWSDAIHLPPVYRVKMVTRCTVNDVALSAVVGSLRLYLQASGIHNPKQIHSNIAVDFRGSDSPRGVSPMGNRFTLSNLKLPTQTEGAIPRLWDTKRCMDELKLSAEHVVFYGMTKAVMTTFPESIASGILSSFFGGSSCTLTNLALGDELLTFGGNHIKMLLFWMSPVDDIPISISILTYADQMRIAIVADCGIVPDPQPIADEFKNQ
>Ech795
INLLVLQASTEYNVQLKRQLDQASLLVGCVSNIQVQLMNRMTAKQKDSNIPSPGQRKIKLEEMLSGSRYGLHTSDQEMPSEKVETTAIGLVNIGRVHCQLQGLDCTQTKEKRHRHMSGVTSIPQSLSKVMFTLMSHMASEGQEQEVIPMAPTGASLMECGVEGITINIGMQSAPVTPQPSTGAPSRSHSRQPSQNWQVSPEFHSTDAERVAPWSRTHSVTDILNPAAATDSRHSDITLAMKKQSRVPTKSRSIDGKMVIGAIWLHAPTPCRLSHEQSAGV
>Ech796
MAMSVAKSRLTFVCLCVLIYSFSTEISAHGSGEHVHGEKVQSHEGIHSHDTGAPPLKSSSMQKWGDAIGATLLISAAPFLILFVIPLDKDREGQEALLKVLLSFASGGLLGDAFLHLIPHAVSPHHHHGDDGEGHHHHHEDEHHHVHDDHHHHHDHTHDMMVGLWVLTGIVIFLVVEKTVRYLKGGAGHTHSHGGVVAEPKESSVVNGSGKTAKEGGARRRKKTNSGNGTKKNGDEASDDSEK
>Ech797
KALCSTKDSWEDIEKQLNEMSLNYDTPRSGRSRRTSRNPDSICLSPCDSMMTECSMISSSFMSTPEGADLMRRLSFSESWHELSQEALSVEEEGLPCEASGRDARVPSPRTSGVKVVRNHSDAVVEQGAASSPHGYNEIEEEGNGDLKNNNFFALRNSNQESNHETNSPVIEAPPVVNGDRVDRPHHPPRLTREDSGLGSAPEMELMDLFINVPPMLQNSVEVELNGDGGLVRVHSHETVPHSSKTNPSPLRIETGHLQDSVGVSTNGERPLPISTANGSDFAPTFFGKGKPSTELSLVGARTSPTVNNRHHLDFTSEGPVSPSRIIRQNSLDSPSPNNHSEPTSFFQRIRHGSGRRSSMSDQESSRASTPNRDISASAINRVEGSRGVRRVKVQSEIPGDGDGDGDNDGSSSSCSSSCCGGDDEVCSYQWE
>Ech798
CFLSSDPIYNLILTVILPILAMLIAMGVAFGFTARNVILDDEAKPNIEEEEEEGAKAASKFWKLWKLYIFYSTAIVVIILTLVFFIIMVNSSSNGAEYIFGLLAIVKGILIIVIFCIYHRGVRDTLKIKLGYINGPDSTKFQPYWSASKWKSGQGVLPENDVEEEDNNTKKLYLDNTQASGTLTNQRFKPNSVPLSSMEMQRMGQNGVSSHVNGGMVVEADFHTPPDADASV
>Ech799
EPEEEQSESATRVFKSLLTFPSSILQTPRLYLPAMQHYQEPQTQTVRPTVQMNSTRSLVVDHFATTSCNKSCRWWREQTNRQRRVQETCSDLRNVQSSPSVNFNLNPVSLHSLSHLLVLDKQKLIYCYIPKVGCTNWKRIFLVAKGLYPSAKEIEQRTAHTQTDKHMRLLSSYPITEAKRMLKEYQTFMFARHPFERIVSAYIDKFEMDYPSSTKFRREIGPKIMRYGDAADRRNPRKMKDGTLFVTFQQFVRFVSDPRNRVLEPHWAEMYSECHPCMIQYDIIGNYSTLIEDANVIIELARLNQEYPASTNPTGSSERMLRYFSQLTSAEIQQLRKRYAIDFSLFGYSVPNGINV
>Ech800
TLKDTFSNETNENSSSGFDTSGSSDKEKTTPWSMANFDRVLHDAPKREHIRSRKVTDKSRSSNNQGTNKVGYQSDSGSSSSQSRNKPAKASQGTRSKLHLHTHGRTADIPTNYSGTSTSSGNQGHGHFDKSKTKFDGIAEDASQGDDTGISTANTSGQSTQYQSNFSMSSSSGACVESSRKGGKERTKNLPGKVSTHYHSIRTQSINKVTPDLAGSTPHHNNHFHQGHLEQSGPSNGDSASNSESERKRRRFNRTFVLLRNCGLLELTMQTASLMQQNCVMNQQLSALRQETGVLYNAISHLSSTQPSASFDIVTAHGILKNLKGIMNHDAPPHGNNLPNSQHVRRFTVKRNSSGETVSPDSHTQSSSAPLNSGSST
>Ech801
MAVVMVSPANEQSCIDSTEQLLCQTDEVPAVCAGVLAPSSDRRSTQADVVEQQLHEATGGGESMEYHGRGGGWEPLRSQHAGEEYELQARDGSTPDSPQTTAHTGLLQSTADNDAHDRTPKEELYFIGGSTSYKHQHQGPTSASSSSSSSKKPIQKRKLLAEPSSDNRFVNLAHRSALVNGTIPRFTPLQLHRSERSGPRSSVSDMKGNGAAEGSSRKSSSGSGKKKTHYSHANTGYRLGLRRSLFERRKQLSDYALVIAMFGIVVMIVETELSWSFYSK
>Ech802
AKRQGKDNRNGTNRAPQGLHTMRRRAYDSVLASLGTNQHDVLDKDEVRFLQAVEFGDLPTTRTMLDQADIAGRLLKCTDYKDRTCLEIATDSEHFDIVEHLIHIGGRQLPIQSINESLMLAISKGYLRITQTLLTHPMFQKSKDKFRLGSLTNYFQPKSNSKFDQDISPIMLAAHCNEIDIIRLLLRRGDNVKKPHHSLCECTSCHNKRLFDPLKHSLAGIHAYRALASPAYISLTSQDPILTAFLLSQELMQLSRIEKEFK
>Ech803
ETVESTPHSRRVPSIQVEPIVEERIVPPGRLCQSHPKIVATSPGDTTKETEISTLEFSLVSVVTQHYDDHSQAFRDGDTASGQPVHPASEPRYPKGNDETEDHVKTAGRDITRDGQSNTAEQTDCSREDILLLGSETAADSADEPPIIVWVSRASGGSPQRPLILETKEIGDDLESPVDLSSGTADAANNRGGRRMDSLDIPSVICGEVCFPQVMLSGTKEFTQITVDEDQSHGQTAPARKILKIRPKSLDIPPMLPGPYLESDTPSPTAGEGHGVKRKHNSAKSILKRSGSIERPGRKKSVTFSPDVSPREFEVDRFYHGDRDRRDSPSKRPRVFRNFSMDVPDSSMWSEDDVAPKSTWSKGDPEEDEHPDVFSPGADSSKLSRAEGWIHPSPLEPLEVEGSDARMAFVPVSALESDETGRKSAKERFLEAGGAKAVLSVLCTQDSSDSSKFASSPGCNKDVLSNEGSEEDSMETMPDLDSVVSPEIDDDSITDDTVLFGKDAATEETENQVKDQTDGKGIKSRYFEYAEDSADLHTSRLFVQTVRSSLESESSDEQDRVPQPKLTGTQEDNVDEVDEEDDQATSAKSRFLQSCQEADGDEQCGSRFVVSVVRPYSTNGHKPESPPH
>Ech804
RNSEITYTLSGNHRNKFTIDDKSGLIRTLGSLDRERVSHYNFLVIATDRGIPRQEGFAEIYIRVGDVNDNPPKFPSDTIDLVVPENNLPFDLIGQVTATDADEGPNAIILYAFVQRVRQSWFQIDRRTGVVHTLYRFDREKRAEYEVTVRASSGRLFSDVRLVIHIGDENDNAPIVPASQVIFYNFYEGTIGYNIIGKVGALDKDVGDSLNYHLLASAVSLGIGDRRRPGGQYGVINQRVGVSFSVDQTTGTIYAYHQEPYSEFKPLTGHLTVNVS
>Ech805
DGLMPEGGHPPLGQRLSAPPLTQPPSPFPITRAHLAPPSPCLSVHSAGCPVHQPCPVHTPCPSRSSCPSHSPCPSRSSCPSRSPCPSRSPCPSHSSRTCPHGCPEGHPDYDWTDSDSENDDNSDLEDSDYEEEEKGNLKIAKTGVSSCFRKIRQKIEEIVESKYFMQGILVCILINTLSMGIEFHGQ
>Ech806
AITHEHEINLSDLQTLKDQEAGKRQETKNAGVITECGWFSWRPKFLQRFANPKWLLCILCAYAFFQSMTVNGLVNGSLASLQRRFEFSSFQTGLLPSIYDVTAAVLIVFVGYLGNSANKTRILSGGIICIALGSLVFALPHFTTGVYTYSDNNASDVCSPSAEHITMVHDAEKTTIASLSGYLYVFILSQMVFALGGAPVYSLGFAFIDESVRSKDAGVYL
>Ech807
DPDQKPYVSSDADFKTLPLTGTEDCVVIACDGLWDVVTPKEVCRIIQEGINSGSDKETLSHRLVVEAKNSGSNDNITVLLIFLNPIERDGKDAEATVDGEVDEEETKDKEDGEDTKEEEKEDGEEPQVDGESQQDGGSIEAKESGASEPTDSETNSNNNNRRRAGSDAGVKRSLSHPGSNNLVVGNRINLSPSPKLGERKQLHLRQRAGSGESTQNSESSGSPSLETTTRNEIPKRKPVTVTRHKSMPSSKRVGKATSRINKSHSVKNTNKTNKMISDLITPTSDLEISSQQIKRDSASKRTAPVTHTKSMPISIKPKSMQRTKSSSRQLELARILKIKPKYNGISRFPSIDP
>Ech808
SCQSELIRRLQSSPLFMPKDVRFDNLSQQFSSQLQLDLSQGRPVDNASLPPQPDENPLVSAITSSLITGDTLKGTSQQTNQSAGFTSSGGISLGGSGSHLHLQGGEGEEFVKMTMKDLLGMLSQCSHQLGRAVAMATNNMDQLIDGQTVTFSPNSSGNSLP
>Ech809
SSDATEDSSNTHYFDPMEDPSMLKGASLSGISSSSSGGGAGDSSNNDLGFPKNQVAREENIPVLERSSPLIDKQRKLSREGPPTDRPISTTSGFMNQFDPLGNRNNFTLNNGNEPISRTGSKTDVGGKPAEDLLQDFDPFSSLMPRSSSTLPPSVGRHVEMPMGAKPKIRSNSAHQKGTGNRTPTGYVTYNELHGLNHDYGSQGRQQPRTNPFDLGDDGLSHVNHGFFEPVRPSNQTAQFQPDILTPFTSFDPSAPVSHTSQSLFANQPQSQTPSFRGYGLDSDSGVVSGDSSEHLSQRVASTISTASSSSTSFLNTSSESSKPLDFLSQIGSQTSDEWSGLEQQDQGRVQSFPSTSSGSSLGLALTSSTEVEQKSRSMSADPEFLLEDGLIKH
>Ech810
VLTNATKCKSVVKLLLLMCFSCSMLLVIFITACVNDTTNQNNRQAPCNPSSNPLHQKTDKQLSAFLVVLIMSGPKLLEGRYTVRSTWLQNHGDEVIYRFVLGTSGLSSSDMNALESEQKQYNDLLLLPDLKDSFNSLTSKLIKMMVWLDQNVDFKYLLKVDDDSFVRLDAMLHELRSKSRVRLYWGFFDGRAHVHKNGKYAEADWVLCDRYIPFAVGGGYVLSNDLVNFVATNAPVLKKYHAEDVSLGSWLAALDVHREHDPRFDTEYKSRGCRNSYIVTHKQSVQNMRGKYQQLQNIGQMCAKEQQFRMSYVYNWEKPPSECCERVEGVP
>Ech811
MACANGMNEDIVSQTGEELTGDNAVSPSISCHTRTQEDQVHLKPLSTAVTDSLDCVPSTSGSSDRLLQHLELLAESVPLREAPLSPARASLSVEKSLHMYYSMKRTETFSTLYDFDCSSSTTSSSSEKLLQRLEELSENIPPGSFLTSPDHSSIGKPLLKTTDGSCTTYDFEGSSSASSTTSEKVSKRLETLPRVAVGSARRLSPGHSICPVASAEKSNQLKRSVPSPLKPLNRLAPRLKRRSLGSGRLDYIMGDKLNQVSSSSGVVYIHSQQLLRLSDTLLKVPKR
>Ech812
FDKPKDYLTNSQRTISTRNLSQTTLYRPDSRTSTRDTLRSSHSTPKRRQNKEHSSRKHEETDSVFDAESLFGSMNGGTEARKQRRERSLFPRDSELSLDLTNLSNSLSKSLNKSVSFSEHLIHTNGSKYNDEDELDDSFEDELHKLIEEDRKENQRFEEDLAGKPKSQEESQWFTGPVHLTKDSEYPIFQSLGIDIPRVSPVNRTAGMIGTEIAQRKIANQMHLDDFTRSYFPVTLGEMPSIMRTVTPQPPNSVTKKYARAQSAKESRNKSGRSSSTMRSNSTFGQRSGRSSVSTYDDPKASALYDYNYLRASQPLVDQTVSVTPYQYELAQLKMERLRLEEQRMLESKRQEELERIRGPTPK
>Ech813
GKNFLTEELLRRLNGSGKLYVVPAAINNLYVIRFTVTSLSTTMDDILNDWRLICTTGKAVLRSVSPLRRRLASWPEAAVFEARPDVYMALYSESKMAALSIPEGDGYSSDTDGVDPKKSPSRFPRKPFIKADKLSPESSYKSQESINGSELSGVMTNGHSSNLDDIESDDEVFGHITKDPPQDCSLLQINGLSAGFSKRAVIKPHKSQGNGTSGIDIGRQEKPADLSVASRGRFGALSVTKESTYTGVVNTCHCSAKPDHNESADK
>Ech814
MAPKRIAIWSHPRSLSTALVMSLGNYGKVEVFNEFYGGAYAFGPEKKVSSPPPLPIPPEKDLTYDAVKALLETDYPDQELIIFKDHAAALDKKYDKLPQGFVHTFIIRDPTKMFLSNQKMAEKSGMTIEMFIKFSETMFGKSHGYEAMVDLVKYIEETLKQKVVIVDADDLQSNPKNVLGTFCKAVDIPFRDTLLSWKPIAEIPWHIPKALLAFNKATGAYESALKSTGWLPPDPNTVDLTNIPKVLFDAIEVALPFYETLHAKRLNWT
>Ech815
MDLYNSTPQLSTVLPPMDSSGDIVFAVCLGLLSIFGAVGNCLTILAVIIDRKLRSHTANYFIVNLAVADLMVFTAIEPFLSFSTAMSRWPFSDTLCVTLAALVIKHLVVSDFIMASIAINRYVSIVRHRIYHKLFTPGRTLLVCLACWIPGIITIIVQVVPPYYAQFIPYYGTCVIVSLHSPVTTRAVSILSGIVILFSILLSSLCYALIYWTIRQSKRRVRSNGPTGSGSANTPTDPTSDSAGSAATTQPVVNRNNCASKADVALSLNLFIVFAVFCICWTPLAVVIILENAIVGGITLQSERPLPYWVWPAAYRLVLFNSTFNIFIYAWKNRNFRSAYFRILRCRKC
>Ech816
MADKSLPSSEKRERILQALTQASELESKGHQPHEGGHASDNQGIKRKAKLTLDEGNKESKTKLQKFQDCIQIDVSVLENKLVYFLFNVAAAGVLPFLSVYALQLGLPLWHVSLIIGAGLLAGAIVTPMVGFVADKTRLHRGFFVASVCMWMAFTLLAVYWPTPARVDCDVARVQLLEVMSEECREAPPKRINAYFEQMARFPIGIQTTPQPCTIDIRQICPVPVSSPNATSTPLSVTQEVTARASNLTERYKVPMRDTHLGWLYNQTGLQRASIAVFVFAAAGSVSQMSTMSMTDTATLVSLGEARKDYYGWQRSFGTMGYAI
>Ech817
LYYKTVSTVQRRKGAEELISDLQASVNKYNAKVQQPIITIKVTADNNTAVAMSSLLMQRVSAEFKQSGEMVFVNSMPVDRKNVHVFNFMTPTNIGGLPVGCLITTNKSPDTMSQALSLYKSLLTKEAFNGQGNKGPRIFIIDDSESQKSAVQKVFPDSQVILCAFSMLKTMWGWLWGTKTKHGIPAADRPHLFALVKAMLCAESPGMLEMFYQRAHEDNIARKFPKFTEYLARVFEKRNTWALCLMFSMPFDQSNTHQVFKAAMQVTKDKLVMPLKAFNVVQLVDFLVTRTDPFYRMKLTDAVNNKADCLPGLQGEQNVSSDGIVQLTATEYEVPGEKQDDTYTVNMELLMCTCSIGHSGYPCIHQGAVVKMLNLPTVNFISLDNQVQEKLHYIATGQKRQLSLVEPSKPRKEPPSELLTSIAPQGTRRDTHIATGHKRQLSLVEPSKPRKEPPSELLTSIAPQGTRRDTHIATGHKRQLSLVEPSQPRKKPPSEPVTSIAPQGTRRDTHIATGHKRQLSLVEPSQPRKERPSDPVTSIAPQGTRQDQETAVDATSIVNVRNKTETLADNTADIELEKFSNMLDNLKEVISHKVQTGDAAMYRQAVRAFTQNYESLTTDSLLISAMFNFGKV
>Ech818
MDTNHISTQRSPVPSSRQPVRVILWAVPRSLSTAFLRSIDNMSCPVEIFHEPYSAAYYFGPERRAPSGPAIPQENQYTYDWVRKQLEADYSGCETIFCKDMAFAVDGRYDAIPDGFRHTFIIRKPTKAIMSFHKVVNGYPGYTDEVSVKNGLPKGYAFKESYDLYNHICRTYREKPIIIDADDLCRSPEAILKKYCETLGLPFSEAMLSWKSNDSISSRWHCAPSLSMLNSYMGTYDRALRSTHFIPKCETNCETVSNTELPNDVIECCEHSEPYYQSLYELRLKP
>Ech819
MAPINEGNIVTNGHDASLMPEVGAKHERKSRETHWESYGCFNNYPSSLDFLASGRFFLLFMCMLIFSDAFNIGTLGGALTSLETRYELKASQLGLIESLYEAGNLIFVLFIVHYAGRQDNRRPLWIGIGALTMAIGTAIAFSPQFLFSAYNPDWKSGLTNQTAEPLTCLSDWTVESGFDQCGGEGQDNLRRENRLAYVIILCGEILVGVGWTPVMPLALSYIDDNVNTKSSAMFI
>Ech820
MANSQQQVCDIAMNITTMEEVHEALNDAGDRFAIYIIYPFLMILGIITNGAFCIVLARVPRMRTITNTYLVNLAVADLTFLIVAVSEKLFNNWVSQIPADKTHIGLPGCIVIPFILNCTYFTSIFTITLVSVEKFYAICRPLEHRKFSGKKRTMKLIVGAWILSAIISCCFIPGRARLEVVCMNWPEKAPKLPSKVTYCLAIRVWKGFEHVANFLQTIPFFIAMVVNTILYTQILRTMHRRVGARSQLAEARLVQMRNQVATMLVANGIVFFICQMLFQALSISLSFRHLKEPLLADWQVQKALVVARIFSYANSAVNSIVYNIFSSRYRQAFKETFCWRKQRKILPMLELELTRQTR
>Ech821
MGNFLANIWPNPRRVSASAVDGLAFSSENRLLTFASSASTSRGEPIHQRVSSVDHLERLTELHNCIIMGRLNDFRRCLDVVVTGSVDELFPARLVAPRLASLAPMTGFCRSEPPTSLCLLHEAASRGRPDMLVLLLRAGASPNVLDSKGESALHHAAKNPEFCHALHFHCCTDRSQLLRRWACGSHHCVEILCSAPGADLNIRSQVDMGTPLHRACEAGREAIVEVLLSHGANPNVLNRYGETPAAMALISGHEVVFRRFLDMGVLQGRIDAIPFILHTAVNAYVEFPDLEKFNNIIGILQYDGDLNEQDHLGNTALHYAVAGRMVDFQLVSTLLTKGSNPDLVNKMGRSALIEFLFSHQTHINNANIRSVVLLASYMTTTPSIPPGQVFAVSNNPLSLSTRLYDEITEIVRHVSRTVPSLGHLCRQTLRRSIGPHHLGDPSVMDALPLPVSLRESISNRVDPESFCGYLLDFLLEREFSNDEPMMATV
>Ech822
FCLSHLQVLGLVPRKEKRCKPGDPSNDQHVAAEEHTIESHVDKLKPPKEKKKKDKHKRKHEKHKNKSKKSDVQNHSAVGSHALSRNSLELLLRASHSGSLESTILPHSATANDGLDNDFVAEKPRKKSRSRQSSLQDRMRDKLEKNKVRLKLQRDQELQARLQQVTKSSQSPSQRTTSPASSLGAPSSSLSQPPLFADLSDHLPTMPPHVTHSKAKVDTGPNLPFAVTNLPPLSASVVQAQTKKPRTLFTKKLGLKSLDSLRDIYQAEEEKKLDLFSL
>Ech823
FYEKQQKLLEAQLREKTKDYLEAEMQVQKRDSKIIILEQQAKIQDRRHQDEIKQYQSKISGMTSELEQRSNSLAYMTTQLHQLKLRHQARDDTSPAERIGSPVPPKDKPHHVRRHKVRSSSIGLLPGENLRGHLRAVHPASIENADVLECTADAATKQFIVTTRHSGSASPHRPIARSRTEIMDLRPFLANAAGRDQDINAKPAPPILPPIAPHLEDGRHRPEKHPMFAKRTLHRSSSEFEISSKETLAVEKVCSVENDLRQIEQSKTD
>Ech824
MAGTTSIEDILSSVVDETAVSALIGSLESKLAAGNAASTPGTIDNSSVGSNHVSEPAVSSGDVKPTQPNTTQINAVRDGPMASTATPGPNVVSTAGASNVTNAGGSSTDAMVHATTTASTNSKAGHEQKSGATIIVNKGSNGAVLNMSSSIAASSSSKTNSTSSVGLNTPTTCVRIITLPTSMGGTVLATDTAASVSAMHNQTVKNTVLSNARTVVKTVGGVLKQGDQNVVGQGVLNQTGTAMTTVTGSVLSTGSSPSTEINRQSTTQNTSNLTVREHLTSGAKHIIGTSTVPSPTTHPLQTSTNVNLTTSQPQIVLRPAPSLQVQTSTNLNKPNASSSSVVTLATTSISGVRTQSGVISGHTHVTPQMHQVRLASPQVIAPRAPGGTVQFRLPQGTSLPPGVMLINKDGNIHAVVNSSIASGGQIQQLPTGTVPGAVTYRQVQ
>Ech825
MSVVYIGALALPLNTDGKTGFISVNRQNGERVITAHIGGISAIETATGELTNQSLNDGFFTDDENSRVQPSFIFREVTDGFEIARVIYDGNYTAKNFFVSLDKESIRDLQTRVKSKAPQAAHHHESKTKHPNNWSFDTVSTLPEYLQYMYNATDVTTVQFNGSWTSVPTFIRSMISLDYIKSQCNKLFSKFPSRTVSGATRRHRRGLLTYPKTLWCGKGTEAKNYDELGEDRSADTCCRAHDTCPYLQIEPMDSKLHLRNIAPYTISHCKCDK
>Ech826
EVFQNERAAKSFLGSRIGSRQRRRTGRIATECCDRICSFDIVESYCNPWPVAIESRDPPLSPVAPGRVREDKSADVDYMYNPDVVDVEEANSVIQREEDLIDDIETQEQEIEQDEEQNMQTLPEEDAEDTDIREPEDVEESFPVPVPTKKRRKVEGRRSKESKNKGGKSEGKNKKRSGSREGGRSSRRSRGKSSRSKKQRDGRERSKRWEGLDTSHPVK
>Ech827
MDLNSDLPQLGSGRPERYEVLDQTPASPPHYTLLKAFDASHIFNKHPRKYDRLIAQEEGYSQDDSALPDNEAEMSRYRSSFGGGGVKPKRSNSLSSLDTIAVESAMERLGSPRRTTATDFEFDDTTTNNKMVASSSNRADNMYRRCSLDHMADYYSRRTSDAAVSAIWDPTSQDSQPSSSKATVKSAVKSYKHDQKQ
>Ech828
SSMEIAPSLITLYDKYASDRELMSIQESEPTETESPNRTNNDEEIIDTEQGTTGTRVSEDQEDKMAKRPECLMNNEPDEEDTEATTPTSPNQSFLYKPTQPDMESDFDLIKESLKPRSESCAAILDEESTRAKMDQVETEITCTTAHSESKSNSTSLEKHSNLQKRKNAATTPPEKTDTNANLRSFQRTLSFGARLARTKFSQFIENNALGKSKGEVTNKKPLDAVSPVKPRQRLRSDSEPAPMAAIRMDPKRKSSRINPTILAMAEVENDAMSPTASPASTPPLKPKSPQFARLSLSYLDQKCKELLDTERNYVVDLADIIE
>Ech829
HVEPLRPSSIGAADQETVTLDFTTTKKKEQVQRKATLREACKQKISSGVDVRNNPPARIYVDEEYKVLYCSVPKIACTSWKKVFLVLMKAFKTTEEISQYYTNRAGKKQLKELRDFSPFQIDRILKTYTKFMFARHPFSRVLSAFKNKLAPDSSFERAVLWQRSVGKRIIDRYRDKDHLPQTADNYDLTFNEFIKYLIDPEANGNNLHWSEIYKQCLPCDIDYDIIGKFETLQSDSKFILNLINAEGVVFPGSDSSSPTGSSNQTYLELHFKDVPLVDLQKLYERFRLDFQLFGYDPPTLAFKGS
>Ech830
MIKRVTSSQQNSSQHQRKKEASNSTHLDTPPHLTPGKSANGSKTDAPKSKVDKFPFWCSGVSSTHGSLPPGTVVSANNSDGVYFLTAVLLVRIYEYDKAQLTTREMLQWLQYLAYAGVEHVYVYDAYLYKNESQNVSLNCFIKNGFVTYVDWSHRAKPKYTIGGTQVSAYQHCLDTYGKHSKWQTAIDIDEYPFAPNDKSPGFLTRYLKMISYKKGPRTSEISMQNYLYLGKHLSGVEHPLLIDRLWRRTIKVANNLVKPIYQPLGVQSANVHHNTLRRGHHVYVPDSKKLRMNHYWGARLQNWGEDTPKILNLTTEDRGMERAVAAMTPCVIGCPSGCC
>Ech831
VMERDRHESSGQCVALATHTNPLIGISGSKDRLTKFWNVNEAKCFFTADCASVAMEILEGQDLAVCGTDKGEMVAFNLVTGSEVWRRSVFKKSISVMALAPKQTLLLCSKDGSDKQIRVCDGANQLDEKLRLDGHDEVTTALRASVDSENPMYLSASKAAGEIKAWDSAMGFCLQTMVHEQ
>Ech832
KQVIRDMPIMHQTIRPPSAMSDTSNDSIISVGMGLETLSPARSPGSSSISPHSIAKSPASSASQSSSSSLPGVKVCHRAKLSTFQPQLQRNIAAPMTLSGVHAYPSQVQALLTHAAMPSMLVPSSISCSEAGAAQSGNSLIRAQLLAPRGIVAQLSGHQVSAQMCNPTSSICTPQLSTMPISSLMTSQLTSQAHTDALSRKDSLVVTKEGLVHTSSKPITLTLTGTKAPGKSRTPPSSTIPAALAFHPGTLSKPGTVPVNVTLTLKGATEESKGSGSSRGHGGKAKLPTVGGLLAGLGMPLESSSSRGPKKATSGLSRSKSPSRAADTKSMSPGSARSAQSAASKKRSQQKTDAVTQDHIITFHQVTSSSLVQPQQASLLTSPLIFTSAAAGVQPTMSGLVFQPQVASHGQLTTTSSRKTPPSLSATQASAIRTLTSLASQRKLKEIPSTSGVGTASGSFGSSHAELPSIPMSLLMSTGPHSVTTSQGLKTVSVVGSHGRSLPKGAIPVMTNPLLSAGIPANLAPGKGVILQVPIGSKLVSAIPSTSLSLNKPKITTPITVTSSALTSQMTAALNQGANLAAQNQPAKSTQASRVLTAHDDDKN
>Ech833
CTSNYHARRYGVRAAMPGFIAKKLCPELIITPTNFDKYRAVSKQVREILGIYDPYFCPVSLDEAYFDLTDHLEKRKVMSEDERTFEYGDWNTVVKGFDNDGIVEGVHVKKDDRGHEKSDSTRQDTRNGTELASDNDHVAKETPPLSTLKSNLDFPEKTLSQTKLMMSNKGTRDDMDIKSSFKDDNHSGTSHLFSPEVALDNRDHSTAMLSKCTVHEDILKEMRSISSKPRRCRTFGLTVEEVVEEIRFRIEQETQLTASA
>Ech834
SLNLSKCYYLTRRILEEILLNWRNTIQSLDISNCYWLTKEDLSSLDFRLPNLVHLGISNTAVEFETLHRILHYSSSLRRLSYSQNAGINGSISQSAARTLNQLQELHILCSPKKCINEIPFAEYCQNLTAFSINAAYRETCMEECMCTKPLNDVVSFQNLIHFKIGRRVLGSHRSMNLNAVEYSPNQQTVLLADGCFKLPISEVKDGGSPCLTSLQMTIVPDLKTIEFNCLKYLNIAGNMNFTDLNAVAENCRHLETLNISFCTDVLKT
>Ech835
MERNGGGVCREFLRGECNRGSSCKFSHVSPKEGEGGAAGDMKSGVCRDFLRNECDRGSRCIYEHPAGQKGTSKAVKFCHNFQNGRCRSQDCSYLHCSSEEEEYYKETGKLPPGLEDMVRNTSGNKVCKDFLNGKCFRPKCKFLHTDADRLGGGPPRKRPMPSWDSRDEFHPPPREERERMRSLVSMVHDLEDENVVLRHKLSRIHRQVLDLTDDNKVLLDENRRLRAQNPDALRAPPRRPEAAADVPSLDSYLRDRPPGAVPSRAAAAALAEGPPPRPRAPGYDADRLAAYNPEHPTPYEGRASDRYDY
>Ech836
GPPNQPFQQPSKPPLNQVQQVNKALKEEQGRLPQPSLQPVKIEPSACDLLSTSPDNEQKSLGQPLVPETQPSETASEEGDLSETQPAAQPQSSSEAALSGIFIQSGTPGAPGKPSDSPDAISRSVVTPPISKPATPEGYSVATRPFPKIKDPYDDKPTLEKFIEEVERFEKHVDGLGKQMLSGPIVLDGLWK
>Ech837
PKQGELCAARFSHDNCWYRAVVQKVPRSGEKNLYVDFIDYGNSDSVSLDECRPLEERFTSLPNQAIQCKLSGVKPTGGTDWQDDMTGAFKEWLATAPTVNINIQDKQDKYLVVEVFSPGAKEPECSFNQMLQTIGFAADDNDDKKESVTNQAAAGASGDSASANQTAMMDQPSASAATKQLSVAAIPDIKFDGFVTSVSSPLDFYLQVFSRENMVAFEALTNLLNTRYSLQDPVPFNPRVGDYCAVKSTDDAWYRARILEKVAPEPAFKVLFVDYGVEEVTQLDRITLLEDRFYDTPMFAVHCGLACVRKNSTINQNERAIAFFTEK
>Ech838
MADYDNSDPADVDGLGVDAFDVGENDEESEDEDNDFDADCQEGDTGSFEFDRTLVYIHCISDADKDDPNPPNPVNNDDVNNVTLSLGSLQSTTNITDDLTGVHHHGTLGSSSPDADCDKHDGNCGHGCDGFIHHTISADQIQTQISPAPGMAGYAFMADDIAGATLTMESQNPTTKKKEIHRYNCEFERCNRTYSTAGNLKTHLKTHTGDFSFVCKEKGCGKAFLTSYSLKIHVRVHTKERPYSCVLEGCQKSFNTLY
>Ech839
SLLLAQVTDPSALSRDPTHQRIPSNASLDDDSGMGILPGASPTNQLPNSGQKPHPDVQIAKEQLLEKQKQFRELQKIEWDFIQKDGTAEAVDSTTADPGEASGEWVAVPHPEATPDDVASRLSGEANNNKSPKGLRDETPGSLGEEVLATDIDDSALDLREIKLNQCNEEVPIRSPNLPEQRLSAQGMEAESQTPTPSLPSASRLSGSPPLGRRDQTSPRDPQEGHSPKLEASSPFDAKNHSHAAPLTKDASSQMAPLSTASLPDVQSLLISGEDCPFSTVGASVTGSTTAAVDRLASADVLSQERESGVGEEAQDGLFVASPMCALAETSETPA
>Ech840
EELPSKEVCPELYPSLNCQHFLISHAVKVTSLLEMDLGHCHRLISGWQVDFPNDSWYYQPFASCGPIKRAKNKQNKRLLGHYPDMKQTFLFCCQNEGQRQLLHTYGSVCVLDSPHGKTVLPTYFLLVRTNAGYQVVSTIIMQFWNSNMLVEAMQVIKDWNPDWQPKALLVEMIEDEVPVLEVLFP
>Ech841
ACTAPSGTDGTIEGTETGGNHHGAGDLEGIRGERLGKLFRIALHFVRCGECVRDAALGVVNTVLKLHLKMENRTSYCACSPKKVRPGSDMNTSPRRALRQQTESTCNKTGATLGVVCNHHPNSKGGESLSVPSSPNMENFRLKMDAIQPKTSSPGLSRKHSFRYSSNSFYAKRLVLRKSVHSKLGKFARSIGRGAKTKQTAQQTATPSAVRLLTTVDVEMLLDCLHSVSKPDSSSEDSSSDNAPSSTGSRSEESGPTQVKQAQRLAARALLTIASLPSTRRALMRPEYLWKLLSVLEPSCDQ
>Ech842
SVKEKSFTKDGDLIIGGLLPLHHPKPFNAHECGGIRSITALKELEAMVYAINFIDNNDTILPGVHLGFDIRDTCFSESITLRSALNFIPAYRCNDSHQSIVGVVGARRSSSSVQAALLFSLFKIPQISYLSTSDVLSNKYRFPFFMRTVSPDVLQVAAIYDILLEFDWTYISFISSDDVYGQNGQKEFRLRSIGSPICTATYHTVSVFNDKTVFDKVIGELMELQEDTTSVVVVLFVDILLARRIFASADNMGAKRRFIWVGSDGWSNYGDLAIDGYEQVTA
>Ech843
MPPQKDRFVNFIVGPSKGGENHHDQDGEIHMAGVRMYTAKSTPCNRLAVAIAVIAVCLVLILTACLLVTLLARQSTQCSNLTSELDGNSAGDKDVANRGTQEPEFGPITTPASNGSVGNPHPRSFRLPITLKPLHYELELRPDISSNSFAGAVVIRFQCYSPTRFILLHSTELDIANSIELTEVGQGDGRGAGEAPGLLTGEPEFFTPYAFMKLQLNGPLKKGHIYSLKIRYHAKFSDKLMGLYVSKYEANHGKT
>Ech844
VCVVADCMGAILGYDALCRGGTVCNSNTSSPANLSDALSSPSSSVETYHPQPPHRCASSSRCMERLGSESLDSSSKRLSLSSSDLQAMQDDVVVRSRSETTPSPSQAERLKQFSSHVFFNKEVSLTNEPMSAMGQASGYDWRRTSSCSQASSMISDYIHAPASRLDFEVMQFFTFGSPLGIVLAHRKLLLDGKA
>Ech845
LAEEFGTQSILLTPVVDGNFLPGKPAELYAKGAIGDAVSIMGSNADEGMGFFMMIFPNNTDDEAPFINSTTYDALYPVFGSMISMEPIVTDAVKLIYTDPTCTDGPSCNYVEALSQMGGDSLFVCPADKTARAYTQAGRKVYRYFMTHDSTTKMIGPPWSKANHGEDLPFVFGLPLVPSDDFKTTEDEVRMSIQTIRYWSNLAKT
>Ech846
VGMGLVENPTISMVTVYFNERYATATSLALTSIPIGIMVAPLMTQFLLDTYGWRGALLMWGGISLHMSVCGALLRPVATVDSADGDIVVSPSATVAVSDGSCKARWKQFVRASHMYLLKEFSFFTILCILCCERLCFMAWMIYLVPHAIQEGLTPYQAAALPLGAGFANFFGKVIQGLFVDSKLITSNSLLCATAFVAGLCLMLDPLAGTFAGRFVLGVVYGLAVGTLFPLGVTVLKDLVGESRFILALGWCTFIMGILRMPMGFIP
>Ech847
MSVNPLFSGPMPSQRPSIYNNCASPSQRTASGVFRQSNLNQDNMNFGGSPVPRKRQRVGDAKTSDTMNESDPFKDFNDTFTEDDLEAFDMIASQALTQQPRPDNTHAQEQERPHSTPRFQPKTNPLGVIPNTYDRSNYNITSQAASSGYGSLQQFNSEASSGRFSFKPGSSKLSSHTTASTTASVVTHPTPTPTLPKQTRNNIYTRQSNVGETKIYYPHSSQHRSGGTPPGAQHHASNDSSTAQTLKPSTNRHMIQPKQRVQSNIVPKSTTSMSKPNSYYSGVTPTGNPIPLIPDGFKTDTVNKSKPLVHNTRSKVNPLSNKGGTTHSNHAMGGGNITSSLTPPKGAIARESPGLPTTGSTSGPSQLSVLQHQQVERYKKECETIKQQ
>Ech848
KLQKVRSIDRQQAPEPDPRDSMLLEMNLIPTEEPDTPCSNSLCRPAKDIYLAKLRESDILKQQDPRRATISHGIPPPRQGALLDVSDDSDVEQQRPHPRTKSLPGRPINEYESIDEMSKYQPLRFEKRPAPKQKPPGIPGGGRLNERTRGVQNLAAARKNRPSSVQYEEVRKRTGVLFEEPRDRSKSASNYDYIKRKASSQMPRSSVLKYGQSPRTRPKGRAPPPPVNRLYDKPSKKTNNDRLMSSAPQLLLIKRDSSRESVRTDTESIPDEDEGYNNPRMSTFGTPVRPVRPAVESAYFTLEPTTVDYSTGDSDDERESPPDASRFEDADEPTATPINLPNGRGGNSLRPLPVSAPIIIPPSPVSPNVEIIIDNYDEEETSYL
>Ech849
MSGSNKTLTVSSNSAFSRPEYNASPTAGSTPSSPEKTPTDPGRENRSFTVESLVRKEGDSSPTTNLPYSTQLSNPDGAVVTRDSVTSISTKPATSPCCVSATSPSFAYTVEGILAKSPHHSTAGSRDTGHLHHRHHHNQHRRTSELSPTSKTYTWSNSSFPWMQGGRLSPPSL
>Ech850
KDRAASQQLQGLLWPTRIPSGRMSTRDSGFYASTETCVSIESTGLLRRSEAGDSLIEECETGYHDDDVTDASLQENSNVNNSNCINAARNQNGSNGAGRLGNKPCRHGPPAKSNRNVQHPLSGSPQCPRKEGNGSASPLAHHVCRVHTNGSSTKCAQQMQHHQQQQLVTVNPAWTDMAPYRDSPVFKHRHLVATFSDPGSAPNSPRIRASTKQPQRHHVKTGCSQDHQCPSPDVVPRVSSEDRARWRRSALLEMYGIQDSSRLRGSGHIIQSSISKTHPSPKLSRHVMEQYQYHAHNAALQQQVSSPAPKGRRKSRSVSPHKRHHHHHHHHHRELLLSNNSVHASPTLPLRATKSPRQQGSVQLEWIVERTLRHEGIDLKEEPYSNK
>Ech851
MARDQRTNSTRGDDDRVTKEDMWCCCIFFYPRCLQRFTSLNLFIFWVCSLLCFSAAALAVFEGLVTTIETRYQLSASEIGLSASMYTVGVVISTVIVTHFGGRSTSSRPVWIALGGVLLALGAFCHTLPQFILPPYQIPGESNSSSGGFGGVCRTDGGEDEGSCEAAERQILQDNNVAFLLIIIGQVILGLGYGPLVPLALAYVDDNASRGTTGLAS
>Ech852
LTQPMHPSVSPIRQTNPWAPPPQPQPPARSGQQAGLNPWDPAPAPQATGPNGISQAEKWLTQTSNTVVTKPYPSPQGSILGPGGETTVQNMQMQNGFNNVSHQQMQIQNMTYQAQPVAGRAPAANYNNSATAPIYISHPQQPAGVSAGNMGISGAWTSDLSRTLPDSTTQGNTNGYSSSFEAKWEALPSNQSTVVANNPFVNVTKAFEIDL
>Ech853
MSLKIDPLSAKPAQEQLLQKPTVEPTQAEPYASIPYPIPLVIGLLVGAQVIIIMSVLIYIFTRSNKTDEPSSRYGEIGWSPPHSGSSLWGRLRMKVRFHSQTRKMSSKYIPETNFIEKWRSRKRDNVAAHPRTTSAPIEFTIPTRPETPFRAKANEKVRPYPLTPMAKPSLEPWITPRRRRPFLTMAKRTRSLQQTELDKPQCRMSRSNSMPNSLAQAAAAMEARRIKQSTPCDTTIGQIEPDLYRIDEQNEVYTPSKFGLGKLSFSLFFDSHEGQLTVYLIQAVQLPARTERATADTFVEVSLLPEEERRSATSK
>Ech854
CFLSQGLALYIGVVTPMVLLFVFHLYIIGMMLHKELCSRYGCSDRNIMHAIRRCKVSLPLSILTSIGSVVCYFMLTNVDSYPLRSVFSIFALAEGALLLAGIYCLGKKDLMDKHCCSCCRFTVGKTSTYHVHRKMVGKKLYRNNGEQKAKQVPTRATRFTRVGTFRTPYSWKAEDI
>Ech855
SLDEDCLLAKGTEKWECFFPEYAYPYINTPIFIINSAFDYWTQLHILNLNCRPGLCDEKAQAFFEDHRELFLRRTDQVNRYDKDGMFISSCYAHSHAYYDAPWMNYKVIGEETRQAFADWYFGRSTPARSRYVDCDSSLNCNPSCAETWGAEYFNSTVCLVLTTDECFNLLH
>Ech856
TKTTLERKKHLQHQMQGSKLASASVPAFGSTSLRSYPATNHSRQTNPNTINAPQQSSSLPVAIGMSTSHKSHKTSPQSLNTVAHPHEHGVTNPVTHGIPPPPIRHGFTLTEGRTGKHHKQHDKTAVTSNVVHELLSNVMIKALEETVMNQTRGVLKGSY
>Ech857
VTGSKVPESFSNSTLVDSQGRPVSPKKEQPEAPKVSDANANLVHAQQSPPENSNQIPAEQQQVPGVDKLEAGTSEVSTKATSNGSVHAPRTYAEAAAVRMVEQQKVLQQANRSQVSPGTAGEMNPVSLSNPITAVPQGNILAPQPIYPMHMMHQQGAPIQQVMGPGGGIQVYPLQAPSEGQQQMPVMNQPYQVQMEGGQTVWVQGLMPMAMPQGQAVQAQIQASLMQQHQNQQMQQLQGQLHHQNAYGTAPNGVGQLVGQGGPVPQMMRQTQQHLQQQGQQQYQQQQFQQQQQQQPLPQQFQQQQFQQKPQPQPPQQQSGTVPQTTAAPNTPVVKQQGLGSSASLADLQAKLKQLTNKPQPKSAFTPTPSQQASQAVTPVHSQPSTPAMQPYPAGQQVINQQQGVSQSQLQATYQQSPPPQAPASHVPTQFVSQQEQPTLVTHSFSAPILTPSVNNSTNIPHQVPHSAHSSVSQGLLPSSIADASMVTEGSRHGTTSQAASRKSSASSNPDMISSPYPAGTADQSGESVKAAEKVNTEPVKTISRFQVQNVAEDPLKEILSRTDNETVTQPASTANVNASRNGESRESRAHSVPDVSVGVGALNDVSASSRKSSIDVDATVPMTREPVVIKGRFTVTPSVSVDVGSDKAKPKADSSTSSATPALKDPVKTDTHAPVDGASKVESVTGRFQVTTIKDNVAAMAEQAGPPEKESVAPTTNESQSKPVQAAISSPQTVTDQTSRQPEVSASATYPQTHPTLERKASGDRGTPDSIASDIGPSQRMAPENPSGYPMYPSPANAMQNEGYYNPVATQFYTHYPPERLSPGMQ
>Ech858
DFAVNMFAVRNDEREEAERMSSDISDLTMVPTFAAITPKVHVTADHPAQRELEHTTSAVLHRDLPDVVSYPPSLCNSFISNRHSTGSSLYMELMNLSRNTRILEELAARKQTLLVQDPTQLELDCVLPDLSDHDGDSRQRGGRLQLCRQTSLDSSRCLDSLPLPCNYDSHYFKLYDADDDDSSARWTSVTANTTLENIHSSGDEGTSSTLNSSNLHRKGSAKRNSRQLDESRFLLPVQELFNEAMVDDNLDGDEVLYETIDEMGYRRRTASSRLMRSLMAAREEAGQSGKTVVVENAWENAAYMKYDRIERGVKSLKKQSGKDYNSLVVQPP
>Ech859
DIVAGVTLTCLLMALIWPWLDMLDHFQLTHPYAPVIIIIVTLLLCILYPALDGVGATRKDTISILGAMAGGSSAFWFNYHNGILPDADGPLGGVIMWPDMPTAGVMFVKYALVKVCAIILFFGTKFLVKKFFYYVVGIEVNEETKKLLIIQIPYGYIPHWLTMIIGFQLGPWIYRWLGLE
>Ech860
VSTKVVTAAAVGSIVCGLLLVAALSCTCKLYQLHVRDRFPPSHMSPLREIEEELLRREAPPSYTATMASPHFDEAQRAFIEGIQAAVIARNETRGPTTRQSGSRRQRGTFVRMLSRDRTSRSGSQVEILPDENTTESQTEMPPPSPAEMDNEVDTMMTEEEGMRVGDGPPPLRRISGERSTPTVSPSTVEASAETAGQQESTSSSVSDTDSETNQEALHLMVRAAANIRRMRLAGGLQNVMQAQDHRAARARSRTGSLADIENPADIAPSGDSAPTSDGEVEMVAEVGSSSHLNENTNNASERTDTENHSLPTESTQEAFKMSESSENPAPRLQKEPDELASDSESLPQDGEVEVLTSQSPEEAASCDDGEVGRDSNTEERLSQASSILSLASVGSTAAEEEDVPMVEP
>Ech861
FASKAKKPPLILPRGSQPYALVPVPLLLPPGQTSGDRPTNLPHILSPVIMGGVRRFAPPRQMVGGRKVVPIAPKINPNDVSSVPMMNHSGHLSMSNTSSGSDSGIDLSNQSLTPGLGSTSGHTSFAKTESTPNRELPFSKKKGQKRKSMPKIWEDIEETEAEDSFTAFFEQELCSSPKQEPRPKGMPVVSTPCKSADLQTWLSPLRSFTPFKNSPLDGDSAIFQDLQDDLSLNSIQTGLTPNFKGRLRGGSATRGPRSNLGSLGDFGLPGLTPEKNPNSEGDHNQSFGHIFGDLNVSLDMGNQGLDIGELNWSVFSPNKQQVT
>Ech862
SSKESLHVREQDTITVAVSCSDDCLHLKCADITHHASSKTKSTPASASALTQEEVMEEMVTSFRENVSTQCQRSCDLVEGVQQGKANESVGGADSSKGGAIATSNSCSPCDDLTPDTIAILNDYKLQNCFYKAITSLMDASQESEDSRSCSPSKSHDKSATSQFAVLDISSGVSVTGLFAAKHHPATRICIPSSTPTNINVIETIARTNMLEGCFDLEAESHPLSPSSEAMWDVLVTDLVSPCGTLRERVLEDIAVG
>Ech863
VIVLNQHMRTISNLLVANLAVADLIMFFFSVPFDIVQWNVSTWPRGIGGKILCKLGSAVWGLAQVLCVASLTAVSVERYCSLRWPRMQVKRSFLILGAVWLIAIVFAIPILRFANVEHFGKYISFCYVVPPWGTFARAVTTTYCALTYVLPVIVISCCYVGMASTLMSRNDGADTASVRARRLLSVVVLILAISFVVCWFPIQFVNLYVLFMDPYSMSFEFIISCWEVGHVLVYVNSCLNPLVVFIISGLHRKPLVGCFTKNRKKPSTSNQNDPYSQIQEEASLSETEHVDLEPLE
>Ech864
VEHQSYSGNGNHGLHVQPSHNASVSNKLVNAPQQNYVPNGIVRHDQAQPQLASQFYQQLRMSWGPSSQQSEERQVAMSPSGEHYHQSSEYQGISMVPISNGAVDFEPDLSPRMLPKPPQEPRRGSKTRSSLRRAANLLLNRSRQSLSDGETTRKPTPPTTPRSEMEQRKEAKTQTVLERLQKNKNKMGELLRSPNLSRMRRSSQGNISTDSSLSPTDRPRSKPSSRKYASAENLQVNGHHRSVENLSSRQGPQSGSDRNYVKTYESNSSRSEDNDYDVVHSRGPSSGYKLRRHASGPVYQESDKMTNSYHR
>Ech865
MGVTMGKAKGVTEVKKTPIQNFRKAAKVVSIMRKTSRDASSKGSDDDSGPDTIRRRSSSSTVTTESVREVEENGTSLARRESHALLLDDLRGGSSHKRESTPKKIVDDSRTVVFKDTTDAWAALREGLVTETAEIPETEFALVDSALTGYKTVERVHDVDDDEDDLTRRGRSESNESEIKIPYEPPGGFSLK
>Ech866
INGESVVNKQAKDVEQMLDTVGDAITLNVMRVSSPSSSTGLPSNASPTVESFKSHETLSSKSSLTPLLSPSELSERSEKELERAKSARNISIQTETNLPLSPASPLSPASPLRRPQDQIPYEDKVIQNPHFQSLDYPTRGQGSLPSSPDWQILKEPVQYSNKRPHTNSEPGRRPEVLNSWDNGQVHQQQCNHEKPWAYPPQEHSRQNSQDFNPHAEDSRDSVRHSREGSFAGSSHSRQSSRESSGRHSSHHASHSSRESFRENKRPSSYEMRDHEGHASPHISHNTKENPYRSPPPSKHVSHKKQDSKENFPPQKATFVGPQEYKTSPAMNIIRRERDGSPRVDPYTERGEFYRGGGHAEQHKENSTWPKSRGPPEVYLANRKKQKRETTIPVMNPSYENVQSDRKGDFEMVPPKPPSRNSSLKASMRHKRSSSSSTDHRGQGMPETNPQSHGQSVPKLSSQTHRASSPNRDFNDGVNKNNNRDTQSSGLHYPAGSLPDTSVDYSVVSAQQTAQVSTQFRPISSPSIAHGQHHAPESKSAIRRRVQRPTQLELASYSPITPPPHSAGVRPWENHPPSSMSQQFEFRSQPAVTHVVRLQNSVPCFKVHSQALNNSNRPGRPAHPPIYMPPYASSNHSISSSSTQDEERSPSRASLPATPRSFQNDSRRNSNQSFDFDPPARSGYPNAQEGYDTFPKKREKRIWMTPVYHLSPGPCLSTGSVEK
>Ech867
MQDDLPTLKKKHLERKEEDKREFGELFDEDSDSEDDILVRAERKKERYTASKKGRRRQRKGNDDEEDIDSLDDDDDDEDDYDEDDGDDLEDEEEEEVKPAKVNPMSKVKGKIKVMEEGEDKEDIVQDFNFWSDGEDETTEPKRKKKKLEKKKTNTGQQKRKFDGMKRVKP
>Ech868
MSGQLCFTSRYGPFSERLDDEVTFQTSAENQGSDLQGVDNLAFESDQLIGDQNFSTSDTTRNSATFAFQSHVNKDRSGSSEESFSSQESIPEIVPLGQPWRALGWFFSRTIVSIIILFLMTGASLALAGVSVFVVGPTPYFDKSLNAFQIPNHVSTRRQMAFDQAKKDDFKNLPKRSADNQIGDGDYLKYWDSNDGNDIFNSLLRKTNSEISGIPQANSNSYYAKQKTDLFINDNEDQPNNAARPKRGLDEGETSHTRQRRSAHRYRSMRWRIQLVYIAEGDDKNIFTKERLETIHNIEMSIMNHPNFTFFCSRNPRSFGDAALAPYNHCIPPNSLMTYFYPSEVDSK
>Ech869
VISSSGKTWSELRRFCTTVLRGLGVGKRSFEENIATEAHVLITEMRKEQGAPFDPKYLLGNAVLNIICSVVLGKRFQYNDPAFRDILRCTGRVMEGVRSGGIVEFSPVVSKLTVIPFVRRYVDTVSELVEQMLSLIDEHNRDYDSAANPRDIIDMFLKEINSKQSLGVESGAIKIENLRPVVGDLFVAGSETTNTTLRWSMLYMMAYPDVQHRVQKELDDVTLGNRLPKTTDKPKLPYTEAVLCEIQRCSTIVPLAVPHYSSEDTTLS
>Ech870
VALAVKLLNQALKNQSKLIEVFRHEQRPHTTQTTHIPANQQSPSKMAPKVLSSVASSGQPEPQDVTTLSASSPTDATGVAPHDKDGDKNNALKLSLWLQWTLQKCCVSLYGGAPPMKISCEVEDLTTSFDLQGVYSKVTCKVGSINVNHYTK
>Ech871
MMETLLGLVALTFVFTGAVPADPTEPAVQSTVDTAAPATDSPLLAYLPSVITFLEKEPLFLEWFTEREVMFVFPSFLEDYVLHVSASDPSVGSVADDGWTNLSRTINPPAILSEDLFLNLTILDAFADTELTLDQTSSHPKGSHKGEKEVPLNNETMGNTDEKENRKMESKGSSMIDGKSMLNDGMLLRRLKTLSPSDVSPLASNFTLIGDRFGKMTLSFELYLEVDGELVLDPEMTALAKDIDVLNIRIP
>Ech872
MFFQQSHNARNAADEADENEIGSYYLETPPWAHPGKKRFSTVSGMSSRSRRTTVGSSGGTDQMSHSRSGSLESTPPLRDASNILPIGPGLYLRQASMARSSMAQGRPSFSKPTGNPAWRFIKRVMSSSFGLFLFIQSYLCIGAFCFMWMEAAREVEQWNLMESLRHNLSAELNTCSGNETCHVDLLKIWEQKLVRFPPIYLEIQEGRVWSWIHSYYCSFTIISTI
>Ech873
ILQPEETTPEVISVEEVKPEEVTPEFVPEEEVSEKKPAFTVSSEEEVTKSLKARVSVKGVTEEEVDTAVTAKFKPRSEEEVEVQAKFRKPRDEAVEEEEIEYVIQSAPEMLETLEEEQLETAVTKIVPHPGDEADVLTTQEVTPVEAIPKLEEVLDVSKKKPEKVRGMAEKEVVPENLEDTEEIPEVITEKLEAVKTVVEKEEKAEELPVAPVITHKLKDK
>Ech874
APIENGAATISGTKVTSNYFITEETVPNGHAHKLRRQSSKPKVLDHESVHAGSGKLPEITGNGRYPAPIRSQIPETFPMDRLDQERSGRRGSYDVESVQLARLLKGKPNSRPSSSRRSSVSPTVPQLSPGEYKVRDEYEKKLKELESMKKSLTGSEVIQDDSKSRKSTRDGGE
>Ech875
MILQDRNVSSNSTSNEVISVVCVCIWTITTVLTLFLNTVCLVLLQHVQGFNKSTLIFLKSMTVSDLLLGVFFYLPTIAVFAAGQTWPDHALGPIFCLIEAWVIRQGLPTSALSVLLVTIDRYIAIVYPLNYEVWLSPKRARLIVCTVWFTANMYALVSLLTTKNMEATYSDIFFICTIGEFNETKAAFTLVLLSVGIMICITIMYIRILIIANRHAAHIVTHRPSTCSRDGQVQPTTPTPNRKSFTTVTIITMTLVIGWMPSVIIALTNTKDTPPLVIIVTQVPLASVSWLNVIVYYVRNQAFKEAGHALLTRIFKYCKGCCRNKETEL
>Ech876
EKSSYNLHNLIHHRGIIEGQKSPGALNPSKQPPLAACNPPAATTSTATTPTPAVREPQPFPNTNQHRPNVQGGRRGEGKFVIGVKDLTTVNPHEDYDGGSFSKYNDNNMTDFNKLSNMSNERRTPLPKSPVRTSGSGSKPVVKRCPKKPLEKAPSVGKSKVNSQGRNDTTSKESKTDVKGSKQSKQSSISSAEHKTGVKTKCNKTNAKVEKKTPPRSRTPEKKSAKKPLTSEFVSDTDSSDSDSEVIERTLSPKKVNGASKTHSVFTPPHKSTTSTEIRCKTSSKGNRTKEKGKSNSVKLEKETTMAPLEKVFMSMIGPHGSGPLSEPLLSPIKSEETDKIFLTPHMNTSEVTYKDGTPSLVVKLNRSLLNRVPEPPLRDPCRTERTPEHIDSVLQSTFKNEEIDMEEERPPPLVKVKAKRKQEDLEEEE
>Ech877
VTDIVFNIVGACAWTITTVLILFFNTMCLIILPKVGEFHHSTRIFLQSMTVSDLMLGVFFYFPMTGIWLTGSGVWPYGDALCYIQAWMIRQALPACSISLLLVTTDRYIAVVYPLKYKTLLTSRRAKIIVCILWIMTNIYTLILTALSQWKNKYNDVLFLCQFGETTNTLAAFIVTVLTLFVVVVIILMYVQILHIARSQVSRIATQHHLVTIDGEWQSPQINRKSFTTIFIVTMVLFVGWLPSIAMGLMRKNFSPQLRVSSQILLASVSWLNVIVYYVRNKAFRGAGRNFLLKITRNCCGYYNKKPTYTTGHNNNSI
>Ech878
FNTTSRRNTVNIVAVCVVFAFNSFSYSSLQSMQSSLNPSKGLGLASLSCLYAAMTLSSLFISPIMIRKLGTKRTMILGSLAFGLYAVSNFFPRFYTIVPSALICGLATGPNWSAVSTYLHTLAQDKARGTGEERAEVLTSRYLGLINTAWQVAYIISTFLVSNVMTNNAEEDGVLMMQNFSVSRCGARDCGADMPQEAVGAVKPPDYIIHIFLACFSTSGLIVAPLVGVFFIQDIGPKYKAVSAAEVDATPGEETINWLATLKALQRPQLLMLTPFAVYTGMFYSFVMADFTK
>Ech879
EELIEYYAGLTEEASAREQRALWRVRRHQLDQARVEFIQQEETRLQQELVLKQQGSVPLSGSEDTLKTSEVVQGSESVAGQSVVSGGTEDQDDGRPDGSQIPSAVPEQDAQQGSQVSERSSEMKLATGRQHLPTVKQIGEPEPELLISVGSDFLGTGELPNQDIEATLQMIAGGGSGADLQAKADAKNPTTHRYLISDFLPKEHVEDDGLEQASSIGADVDDVLIQIGSSLPTEAENSQAALPQDSHIIDEMLGVPTVSPSIGHPSNSTVGGILYSPNTPVEQSVPESSTALGHPSDSNLGGSGEVTGGDLRKVVKSTYGHAGDSSLGDFLYPKGTDSQVLVNPSGQIDSSSSQKPSLPVALLPSAPVTSVESPVLLPSEAGSRPSDLNLRGGHIAKSAFGHAGDSSLGDALYPKSALLPSTPVAPVEPPLLSPSDADSRPSDLNLRGGHIAKSAFGHVGDSSLGDVLYPKENLGQDSNSTENVSSTEASNLVKDRAILGIPTTGAHPSDSHLGDMLYPAAVQQQTHQTPGASKASNTSQSVSQSHYIKHNIISGVSQVGSIEGAVIFRPPIAHSSDSSIQSMLYPDEKNIVYKQLGDGRETKMTVVAHGHHPSDSTAQRFMYGGIGQQKGGQTKTDGGESTEDRSVVVWLAEGVEPLQDNFDIL
>Ech880
MQDQTRACSLSLDDINVGLNSRQKEKTSSDIKRQRKDGEGKGMALETTPELESPVIENLHNRLLLTPIRWQSRSDSAAAAAAAASYRRDSAPATLLMKEDAISRRCSNPALLETIEEGQVSCRRKSTPAVMIQGSSAGQRLRGGLLLSPRRTLNTIHSSTPMAPVRRRSMPEITTTHKGTVTLETFYPPPRRNSLVTCSLAEVATRFELLNTRSQVPEESEMLERSRGGFDRNNGSGVPPSSHSLPPITL
>Ech881
[truncated: 15,458 more chars]
