# Supplementary material for: UPrimer: A Clade-Specific Primer Design Program Based on Nested-PCR Strategy and Its Applications in Amplicon Capture Phylogenomics
Source: Mol Biol Evol. 2023 Oct 13;40(11):msad230. doi: 10.1093/molbev/msad230 (PMC10630340; doi:10.1093/molbev/msad230)
Supplement: msad230_Supplementary_Data [file msad230_supplementary_data.zip › Appendix 21. Vertebrata/Appendix 21. Highest-scoring nested-PCR primers of NPCLs for Vertebrata.xls]

## Sheet: Detailed information
NPCL ID	MSA ID	Predicted Amplicon Length (bp)	No. of Ingroups in MSA	F2 Primer Start Position in the Peptide MSA	R2 Primer Start Position in the Peptide MSA	Peptide Sequence of F2 Primer (5' to 3')	Peptide Sequence of R2 Primer (5' to 3')	Nucleotide Sequence of F2 Primer (5' to 3')	Nucleotide Sequence of R2 primer (5' to 3',after reverse completement)	Degeneracy of F2 Primer	Degeneracy of R2 Primer	Ratio of Variable Colunms for F2R2	Information Score for F2R2	PCR Score for F2R2	Identify Score for F2R2	F1 Primer Start Position in the Peptide MSA	R1 Primer Start Position in the Peptide MSA	Peptide Sequence of F1 Primer (5' to 3')	Peptide Sequence of R1 Primer (5' to 3')	Nucleotide Sequence of F1 Primer (5' to 3')	Nucleotide Sequence of R1 Primer (5' to 3',after reverse completement)	Degeneracy of F1 Primer	Degeneracy of R1 Primer	PCR Score for F1R1	Identify Score for F1R1	Final Score for nested primer pairs among different MSAs
Ver_1	XP_031748778.1_63815744_63817435	1305	9	87	513	GDLYDKEK	ECQWFKNG	GGNGAYYTNTAYGAYAARGARAA	CCRTTYTTRAACCAYTGRCAYTC	1024	64	0.481752	56.2222	71.7	98	79	533	YGQEQWE	WPEDNVC	TAYGGNCARGARCARTGGGA	CANACRTTRTCYTCNGGCCA	64	128	74.5	99	88.6246
Ver_2	XP_031748780.1_63966877_63983983	2079	9	3517	4201	YFRVMAEN	NEYIFRVM	TAYTTYMGNGTNATGGCNGARAA	ATNACNCKRAADATRTAYTCRTT	1024	1536	0.575221	113.222	69.9	97	3479	4209	KNYVIDK	AVNKYGI	AARAAYTAYGTNATHGAYAA	ATNCCRTAYTTRTTNACNGC	192	512	71	97.5	87.6957
Ver_3	XP_031748780.1_63991560_63993627	1488	9	137	624	GYIIEMCK	TNYIVEKR	GGNTAYATHATHGARATGTGYAA	CKYTTYTCNACDATRTARTTNGT	288	1536	0.623701	80.3333	70.6	96.5	69	657	EGNEYEF	KYMEYTF	GARGGNAAYGARTAYGARTT	AANGTRTAYTCCATRTAYTT	128	64	71.2	94	84.2617
Ver_4	XP_004910432.2_188495411_188496647	813	9	111	373	TDPIDYVN	CWLPFFIV	ACNGAYCCNATHGAYTAYGTNAA	ACDATRAARAANGGNARCCARCA	1536	768	0.64557	48.1111	64.9	98	102	416	IALDRYW	YAYFNKD	ATHGCNYTNGAYMGNTAYTG	TCYTTRTTRAARTANGCRTA	3072	128	67.8	99	81.1273
Ver_5	XP_004910547.1_172021935_172023245	933	9	27	329	EKDGYGMT	YPVCKFPS	GARAARGAYGGNTAYGGNATGAC	SWNGGRAAYTTRCANACNGGRTA	256	4096	0.411765	32.1111	62.9	100	1	367	NTALHDC	NNHPDIM	AAYACNGCNYTNCAYGAYTG	ATDATRTCNGGRTGRTTRTT	1024	192	70.5	97.5	80.8749
Ver_6	XP_004915476.2_34372857_34374163	792	9	115	370	PKHARQCN	DFTVFERI	CCNAARCAYGCNMGNCARTGYAA	ATNCKYTCRAANACNGTRAARTC	2048	2048	0.502075	27.4444	65.5	99.5	63	389	DTPYMKC	WACGRHL	GAYACNCCNTAYATGAARTG	ARRTGNCKNCCRCANGCCCA	128	1024	70.8	94.5	80.3023
Ver_7	XP_002935194.1_99369175_99369848	432	9	63	198	GSCKETFN	YCNGDGEW	GGNWSNTGYAARGARACNTTYAA	CAYTCNCCRTCNCCRTTRCARTA	4096	512	0.403101	16.4444	67.3	100	15	206	RTYQVCN	MVPVGAC	MGNACNTAYCARGTNTGYAA	CANGCNCCNACNGGNACCAT	1024	1024	67.4	95	79.3806
Ver_8	NP_001076815.1_134463596_134465097	1125	9	46	412	CNNLQHPM	VNEGGIDP	TGYAAYAAYYTNCARCAYCCNAT	GGRTCDATNCCNCCYTCRTTNAC	1024	1536	0.410112	39.4444	65.1	99.5	38	467	KYRTHDG	DHGIPPY	AARTAYMGNACNCAYGAYGG	TANGGNGGDATNCCRTGRTC	512	768	66.9	94.5	78.7141
Ver_9	XP_031747870.1_116837189_116838128	477	9	36	186	PRKIGVCI	WAEGLMFF	CCNMGNAARATHGGNGTNTGYAT	AARAACATNARNCCYTCNGCCCA	6144	512	0.4	13.3333	62.3	98	27	213	AYLVEQN	QGEHIAP	GCNTAYYTNGTNGARCARAA	GGNGCDATRTGYTCNCCYTG	1024	384	70.4	97.5	78.4291
Ver_10	XP_002932477.2_20498931_20499743	345	9	18	124	FVVFDPTK	NKIAFIRQ	TTYGTNGTNTTYGAYCCNACNAA	TGNCKDATRAANGCDATYTTRTT	2048	2304	0.24	7.77778	62.9	98	6	200	VCQWFID	FFGINPI	GTNTGYCARTGGTTYATHGA	ATNGGRTTDATNCCRAARAA	96	384	71.7	95	77.808
Ver_11	XP_002932441.1_17057675_17058321	372	9	70	185	LRMMRIFW	TFIYHSFV	YTNMGNATGATGMGNATHTTYTG	ACRAANSWRTGRTADATRAANGT	3072	3072	0.293578	10.4444	55.7	98.5	9	193	WFTAECI	QCYHELK	TGGTTYACNGCNGARTGYAT	TTNARYTCRTGRTARCAYTG	128	256	74.2	96	76.2822
Ver_12	XP_012808865.1_115689099_115689782	525	9	15	181	MAYGDLNE	QPYYGMAH	ATGGCNTAYGGNGAYYTNAAYGA	TGNGCCATNCCRTARTANGGYTG	1024	512	0.464789	22.7778	67.4	92	1	192	VCAVGKP	IYYVRDG	GTNTGYGCNGTNGGNAARCC	CCRTCNCKNACRTARTADAT	1024	768	62.6	99	75.1853
Ver_13	XP_031748780.1_64002793_64003387	366	9	42	155	EKKQNKWI	QEFKGGYH	GARAARAARCARAAYAARTGGAT	TGRTANCCNCCYTTRAAYTCYTG	64	512	0.53271	15.6667	68.9	96	34	177	RNYYLEK	YQVRATN	MGNAAYTAYTAYYTNGARAA	TTNGTNGCNCKNACYTGRTA	1024	2048	63.2	93.5	75.1082
Ver_14	XP_031753671.1_19346226_19346997	366	9	67	180	VLDNAGFE	FKGDLNYR	GTNYTNGAYAAYGCNGGNTTYGA	CKRTARTTNARRTCNCCYTTRAA	4096	2048	0.700935	27.1111	66.2	94.5	3	224	LWGNKCD	QVGLKPG	YTNTGGGGNAAYAARTGYGA	CCNGGYTTNARNCCNACYTG	256	2048	65.9	93.5	74.9591
Ver_15	XP_012827086.1_40249969_40251157	858	9	39	316	CLYEENED	MAIYVPHF	TGYYTNTAYGARGARAAYGARGA	AARTGNGGNACRTADATNGCCAT	512	768	0.538745	35.5556	67	94.5	29	334	CCYTGKI	TGAGLCF	TGYTGYTAYACNGGNAARAT	AARCANARNCCNGCNCCNGT	256	4096	62	94.5	74.3226
Ver_16	XP_004914550.1_96651444_96652616	345	9	272	378	QDLVNYVQ	GEDQNDAR	CARGAYYTNGTNAAYTAYGTNCA	CKNGCRTCRTTYTGRTCYTCNCC	2048	1024	0.43	9.88889	62.6	96	263	386	NIRFGTI	NQAKHAV	AAYATHMGNTTYGGNACNAT	ACNGCRTGYTTNGCYTGRTT	1536	256	64.5	97.5	74.2644
Ver_17	XP_031746322.1_120613542_120618869	2064	7	921	1600	MHPTVKIN	YEKYHNQP	ATGCAYCCNACNGTNAARATHAA	GGYTGRTTRTGRTAYTTYTCRTA	768	128	0.554711	126.714	72.4	97	838	1733	RMHPYIK	YQKRHDI	MGNATGCAYCCNTAYATHAA	ATRTCRTGNCKYTTYTGRTA	384	256	71.6	100	74.2338
Ver_18	XP_002939962.1_132407181_132408782	1290	7	36	457	CKDYEQFE	KCGRATQN	TGYAARGAYTAYGARCARTTYGA	TTYTGNGTNGCNCKNCCRCAYTT	128	4096	0.706037	99.4286	69.2	99	14	496	CQHYVCK	YMANGEK	TGYCARCAYTAYGTNTGYAA	TTYTCNCCRTTNGCCATRTA	128	128	74.9	100	73.901
Ver_19	XP_031748780.1_63988207_63989974	1398	9	68	525	TRNDTGKY	HVEKKERN	ACNMGNAAYGAYACNGGNAARTA	TTNCKYTCYTTYTTYTCNACRTG	4096	1024	0.627494	85	63	94.5	26	556	IPFKGRP	EGLDYQF	ATHCCNTTYAARGGNMGNCC	AAYTGRTARTCNARNCCYTC	1536	512	61.4	93	73.8693
Ver_20	XP_004910547.1_172007622_172008166	360	9	46	157	LMAARYGH	CYKGHKEI	YTNATGGCNGCNMGNTAYGGNCA	ATYTCYTTRTGNCCYTTRTARCA	8192	256	0.228571	9.22222	63.9	93.5	9	172	NAARDGK	GADVNRK	AAYGCNGCNMGNGAYGGNAA	TTNCKRTTNACRTCNGCNCC	2048	2048	62	99	73.0799
Ver_21	XP_031747987.1_113390637_113394345	2055	7	169	845	CNRKFDDQ	KDELVHGY	TGYAAYMGNAARTTYGAYGAYCA	TANCCRTGNACNARYTCRTCYTT	512	2048	0.446269	74.8571	68	100	131	893	MYICTDQ	FENEAIK	ATGTAYATHTGYACNGAYCA	TTDATNGCYTCRTTYTCRAA	96	192	74.9	100	72.7147
Ver_22	XP_012818007.1_62985441_62986482	864	7	68	347	CRQNMWTK	EQFPLVDG	TGYMGNCARAAYATGTGGACNAA	CCRTCNACNARNGGRAAYTGYTC	256	2048	0.487705	39.2857	69.9	100	41	367	QCFYEWE	EYDVPCH	CARTGYTTYTAYGARTGGGA	TGRCANGGNACRTCRTAYTC	32	256	76.7	100	72.693
Ver_23	NP_001072352.1_4588248_4589646	981	7	111	429	QMWHVVDK	FKMKHHLV	CARATGTGGCAYGTNGTNGAYAA	ACNARRTGRTGYTTCATYTTRAA	128	256	0.743243	74.2857	68.9	100	56	438	PYFCDQV	HMKIHTG	CCNTAYTTYTGYGAYCARGT	CCNGTRTGDATYTTCATRTG	128	96	74	100	72.6892
Ver_24	XP_031748780.1_63954071_63957038	1908	8	245	872	GKWVRVNK	ENKMGTGP	GGNAARTGGGTNMGNGTNAAYAA	GGNCCNGTNCCCATYTTRTTYTC	2048	512	0.579032	118.375	63.2	96	134	911	MNYIVEK	MTVVWNP	ATGAAYTAYATHGTNGARAA	GGRTTCCANACNACNGTCAT	96	128	72.5	93.5	72.3233
Ver_25	XP_002933238.1_84996004_84998080	1473	7	94	576	YGNQLDEF	FCWHMHKK	TAYGGNAAYCARYTNGAYGARTT	TTYTTRTGCATRTGCCARCARAA	1024	32	0.597458	89.1429	71.6	98	72	599	QINNAGF	KDDYCEA	CARATHAAYAAYGCNGGNTT	GCYTCRCARTARTCRTCYTT	384	64	71.7	99	72.2517
Ver_26	XP_004914550.1_96653529_96654262	387	9	61	181	LEVARCCH	GWNEIEKK	YTNGARGTNGCNMGNTGYTGYCA	TTYTTYTCDATYTCRTTCCANCC	8192	192	0.54386	17.8889	63.3	92.5	15	189	NQKRTHF	YKKCIQC	AAYCARAARMGNACNCAYTT	CAYTGDATRCAYTTYTTRTA	512	96	70	90	72.2006
Ver_27	XP_031751221.1_35329479_35333415	1527	7	175	675	CTLPMFVN	FHCWYEVT	TGYACNYTNCCNATGTTYGTNAA	GTNACYTCRTACCARCARTGRAA	2048	128	0.459794	71.4286	72.4	100	163	694	GQQIYVN	FCGQYLN	GGNCARCARATHTAYGTNAA	TTNARRTAYTGNCCRCARAA	384	512	70.5	99	72.1406
Ver_28	NP_001001213.1_113357373_113358620	609	8	152	346	ECDLTYHN	EMDKDYTF	GARTGYGAYYTNACNTAYCAYAA	AANGTRTARTCYTTRTCCATYTC	1024	128	0.410811	16.75	72.3	98	136	364	IETAFLN	FMTCPFI	ATHGARACNGCNTTYYTNAA	ATRAANGGRCANGTCATRAA	1536	128	67.7	97.5	72.1243
Ver_29	XP_012820051.1_51135862_51137593	1113	7	159	521	FNPDNLMH	KYEVWIQE	TTYAAYCCNGAYAAYYTNATGCA	TCYTGDATCCANACYTCRTAYTT	512	192	0.466292	49.7143	69	99	124	529	DHNTQYF	QGENTYM	GAYCAYAAYACNCARTAYTT	ATRTANGTRTTYTCNCCYTG	128	256	76.4	98	71.3806
Ver_30	XP_031757897.1_21409602_21410815	585	8	54	240	TVPRFLMC	DFTCMAPI	ACNGTNCCNMGNTTYYTNATGTG	ATNGGNGCCATRCANGTRAARTC	8192	512	0.527778	34.25	66.2	96	12	281	FNPCEDI	NPFLYAI	TTYAAYCCNTGYGARGAYAT	ATNGCRTANARRAANGGRTT	128	1024	70.8	98	70.9147
Ver_31	NP_001096191.1_96586028_96586772	549	9	21	195	LVFGVQGN	EGWRVFTR	YTNGTNTTYGGNGTNCARGGNAA	CKNGTRAANACNCKCCANCCYTC	8192	4096	0.5	27.2222	57.2	91.5	13	212	MGLTFIN	FPVNAAT	ATGGGNYTNACNTTYATHAA	GTNGCNGCRTTNACNGGRAA	768	1024	65.5	98	70.8327
Ver_32	NP_001096240.1_101209804_101211406	855	7	173	449	NGVRKDFH	FYEQPDVE	AAYGGNGTNMGNAARGAYTTYCA	TCNACRTCNGGYTGYTCRTARAA	2048	512	0.494382	39	69.8	97.5	151	533	TCIKMEV	MKDYLQE	ACNTGYATHAARATGGARGT	TCYTGNARRTARTCYTTCAT	96	128	75.2	99	70.5168
Ver_33	XP_012820820.1_33876362_33879449	1962	7	315	960	NGQIEYVF	KPNGQRYD	AAYGGNCARATHGARTAYGTNTT	TCRTANCKYTGNCCRTTNGGYTT	768	2048	0.408	73.7143	69.8	99	228	1019	DGEKQPQ	GKKHQAV	GAYGGNGARAARCARCCNCA	ACNGCYTGRTGYTTYTTNCC	256	256	69.8	99	70.4146
Ver_34	NP_001121454.1_115332935_115333664	540	9	48	219	CHLLKIED	ECVYCGEL	TGYCAYYTNYTNAARATHGARGA	ARYTCNCCRCARTANACRCAYTC	3072	1024	0.559006	31.7778	61.4	92	32	231	VQEEKDV	IDKPFID	GTNCARGARGARAARGAYGT	TCDATRAANGGYTTRTCDAT	128	288	66.7	90.5	70.2517
Ver_35	XP_004911174.2_65033991_65038341	1821	8	796	1394	HLTVKAFN	CETDIDEC	CAYYTNACNGTNAARGCNTTYAA	CAYTCRTCDATRTCNGTYTCRCA	4096	384	0.622449	108.5	64.8	94	787	1432	LDYETKQ	ACERDIN	YTNGAYTAYGARACNAARCA	TTDATRTCNCKYTCRCANGC	512	768	69.7	93	70.1534
Ver_36	XP_002935421.3_21077898_21080425	1818	7	168	765	FMKGTWAH	FYNFDKNY	TTYATGAARGGNACNTGGGCNCA	TARTTYTTRTCRAARTTRTARAA	256	128	0.59622	117	70	92	151	775	ELYHMDA	WQTAVEC	GARYTNTAYCAYATGGAYGC	CAYTCNACNGCNGTYTGCCA	128	256	73	97	69.9779
Ver_37	XP_002938842.1_100999446_101001504	1821	6	32	630	DIYFQAHK	KGFYQRCH	GAYATHTAYTTYCARGCNCAYAA	TGRCANCKYTGRTARAANCCYTT	384	1024	0.734545	144.167	72.4	99	19	671	EWGFLCD	DMHKGMA	GARTGGGGNTTYYTNTGYGA	GCCATNCCYTTRTGCATRTC	256	32	72.3	99	69.9094
Ver_38	NP_001016885.1_41937954_41940057	1659	6	88	632	VCCTMEWN	FKNVHGDI	GTNTGYTGYACNATGGARTGGAA	ATRTCNCCRTGNACRTTYTTRAA	128	512	0.68677	144.667	74.3	100	36	644	VCGAVFH	NGWMEQR	GTNTGYGGNGCNGTNTTYCA	CKYTGYTCCATCCANCCRTT	1024	64	70.7	97.5	69.8514
Ver_39	XP_004910523.1_172944917_172951455	2001	6	83	741	KYKDANIM	EHYVQETP	AARTAYAARGAYGCNAAYATHAT	GGNGTYTCYTGNACRTARTGYTC	384	512	0.555901	117.333	71.1	100	42	881	QEALWDM	DEPFIQK	CARGARGCNYTNTGGGAYAT	TTYTGDATRAANGGYTCRTC	256	192	74.6	99	69.5868
Ver_40	XP_031757573.1_88524489_88526458	966	7	313	626	FNIHPLYQ	CKMHPQWI	TTYAAYATHCAYCCNYTNTAYCA	ATCCAYTGNGGRTGCATYTTRCA	1536	64	0.427083	30.2857	72.2	100	270	642	LDLENWY	YMGKVLQ	YTNGAYYTNGARAAYTGGTA	TGNARNACYTTNCCCATRTA	512	512	68.4	99	69.3221
Ver_41	XP_002940221.2_16092961_16094642	1386	7	103	556	FIRDTYNQ	CVGDIVWA	TTYATHMGNGAYACNTAYAAYCA	GCCCANACDATRTCNCCNACRCA	1536	768	0.604775	60.4286	67.2	100	92	564	FHEGAPY	KIYGFPW	TTYCAYGARGGNGCNCCNTA	CANGGRAANCCRTADATYTT	512	384	72.7	95	68.6739
Ver_42	XP_012820737.1_116283809_116284922	753	7	67	309	VINAKQEP	FNYCGLDP	GTNATHAAYGCNAARCARGARCC	GGRTCNARNCCRCARTARTTRAA	768	1024	0.606796	34.5714	70.2	100	31	380	NKGPDYF	NARIIKW	AAYAARGGNCCNGAYTAYTT	CAYTTDATDATNCKNGCRTT	256	1152	68.3	99	68.6181
Ver_43	XP_012809139.1_141054245_141057812	2004	7	357	1016	NMKLVKVH	FPKDQEYT	AAYATGAARYTNGTNAARGTNCA	GTRTAYTCYTGRTCYTTNGGRAA	1024	256	0.620032	158.857	66.4	95.5	322	1035	IMGETGC	CMETGQT	ATHATGGGNGARACNGGNTG	GTYTGNCCNGTYTCCATRCA	384	128	69.4	93	68.5874
Ver_44	XP_004911311.1_24446761_24449960	1950	7	16	657	QEIMTVWN	VCGIQLEQ	CARGARATHATGACNGTNTGGAA	TGYTCNARYTGDATNCCRCANAC	192	3072	0.66335	126.143	67.9	96.5	1	757	YYEAFPP	YHLWEGQ	TAYTAYGARGCNTTYCCNCC	TGNCCYTCCCANARRTGRTA	256	256	66.1	97	68.4801
Ver_45	XP_004911836.1_110183964_110184502	360	9	22	133	KDKFVHNP	YPTIPPGI	AARGAYAARTTYGTNCAYAAYCC	ATNCCNGGNGGDATNGTNGGRTA	256	6144	0.553398	16.3333	58.4	92.5	4	170	YFKFFIV	DFKLFGY	TAYTTYAARTTYTTYATHGT	TANCCRAANARYTTRAARTC	96	512	64.3	93.5	68.4096
Ver_46	XP_017953374.2_46114716_46116222	1059	7	85	429	NKCYMDAE	DEKMGLKF	AAYAARTGYTAYATGGAYGCNGA	AAYTTNARNCCCATYTTYTCRTC	128	512	0.522796	54.1429	72.6	95.5	53	468	CDIWDGQ	MGDVHNG	TGYGAYATHTGGGAYGGNCA	CCRTTRTGNACRTCNCCCAT	96	128	71.7	95	68.3494
Ver_47	XP_004913054.1_72496114_72499561	2073	6	116	798	TKAICMYC	QKQLEYWW	ACNAARGCNATHTGYATGTAYTG	CACCARTAYTCNARYTGYTTYTG	384	256	0.562691	124.333	68.3	96	103	937	PAWNHFF	CDQWEVM	CCNGCNTGGAAYCAYTTYTT	ATNACYTCCCAYTGRTCRCA	128	64	77.3	99	68.2675
Ver_48	XP_031747158.1_110209566_110210885	978	7	23	340	EMILKFFD	EGAKNIKV	GARATGATHYTNAARTTYTTYGA	ACYTTDATRTTYTTNGCNCCYTC	384	768	0.400651	40.2857	67	96.5	7	356	IGKQMVD	DPTQFGI	ATHGGNAARCARATGGTNGA	ATNCCRAAYTGNGTNGGRTC	192	512	73.2	99	68.1127
Ver_49	XP_012812805.1_146272679_146273755	486	8	128	281	HTVAIEGN	MQAGYPPI	CAYACNGTNGCNATHGARGGNAA	ATNGGNGGRTANCCNGCYTGCAT	3072	1024	0.401361	14.5	67.6	97.5	85	316	LVEEIDQ	FIAKCTE	YTNGTNGARGARATHGAYCA	TCNGTRCAYTTNGCDATRAA	768	384	70.7	90.5	67.8091
Ver_50	NP_001011179.1_59284249_59286594	1830	6	50	651	GEWWYAHN	EYKKGDVI	GGNGARTGGTGGTAYGCNCAYAA	ATNACRTCNCCYTTYTTRTAYTC	128	512	0.533333	117.5	71.8	95	22	675	AIKDYCP	KEWYIGY	GCNATHAARGAYTAYTGYCC	TANCCDATRTACCAYTCYTT	192	96	74.3	99	67.7882
Ver_51	XP_002935666.2_127314949_127316207	906	7	93	386	KMPITDAD	EQHARCKN	AARATGCCNATHACNGAYGCNGA	TTYTTRCANCKNGCRTGYTGYTC	768	1024	0.533088	41.4286	67.8	97	15	407	HDAEIQK	HQCPEPK	CAYGAYGCNGARATHCARAA	TTNGGYTCNGGRCAYTGRTG	192	256	74	96	67.7799
Ver_52	NP_001106459.1_25485988_25487797	1347	7	111	551	GWNHLEPY	WPVFELKA	GGNTGGAAYCAYYTNGARCCNTA	GCYTTNARYTCRAANACNGGCCA	1024	1024	0.571759	79	67	96.5	81	576	SKAWENF	VKIEQDW	WSNAARGCNTGGGARAAYTT	CARTCYTGYTCDATYTTNAC	512	192	71.9	95	67.5987
Ver_53	XP_012825852.1_31175348_31176611	471	7	209	357	PKVACTNW	PFNEHWRQ	CCNAARGTNGCNTGYACNAAYTG	TGNCKCCARTGYTCRTTRAANGG	2048	512	0.432624	18.5714	71.9	100	201	370	HGIIYCY	HPCQIDY	CAYGGNATHATHTAYTGYTA	TARTCDATYTGRCANGGRTG	288	192	71.7	93	67.5233
Ver_54	XP_031748711.1_20514899_20516749	1053	7	133	475	LERCFPQT	DIVGFTKM	YTNGARMGNTGYTTYCCNCARAC	ATYTTNGTRAANCCNACDATRTC	4096	1536	0.635179	64.8571	66.2	96.5	118	552	WWNPKFD	FCQEKKE	TGGTGGAAYCCNAARTTYGA	TCYTTYTTYTCYTGRCARAA	32	64	73.9	95	67.4709
Ver_55	XP_031748780.1_64003484_64009387	2028	6	83	750	KNRFGIDQ	NKYGEDSC	AARAAYMGNTTYGGNATHGAYCA	CANSWRTCYTCNCCRTAYTTRTT	1536	2048	0.45303	97.3333	67	99	36	809	PVITWQK	WEKDGQP	CCNGTNATHACNTGGCARAA	GGYTGNCCRTCYTTYTCCCA	384	64	76.4	99	67.4657
Ver_56	XP_004917350.2_45233821_45235317	1161	8	132	510	VADRFKKG	AWFMGFGY	GTNGCNGAYMGNTTYAARAARGG	TANCCRAANCCCATRAACCANGC	2048	256	0.768786	115.125	63.8	96	118	526	RYFIEFC	WHLEDLN	MGNTAYTTYATHGARTTYTG	TTNARRTCYTCNARRTGCCA	384	512	66.5	88.5	67.4153
Ver_57	XP_002940687.1_61238163_61241160	2085	7	60	746	VQGALNDP	GYLRFDMM	GTNCARGGNGCNYTNAAYGAYCC	ATCATRTCRAANCKNARRTANCC	4096	2048	0.741742	188.571	57.9	94.5	19	867	DNYCFPE	ATVIGEP	GAYAAYTAYTGYTTYCCNGA	GGYTCNCCDATNACNGTNGC	128	1536	70.5	95	67.2009
Ver_58	XP_004911333.1_17939007_17940571	1362	7	37	482	EVEHIFKW	MGLPCGHV	GARGTNGARCAYATHTTYAARTG	ACRTGNCCRCANGGNARNCCCAT	384	2048	0.463303	70.7143	66.1	94.5	25	490	KVMLKEY	FHQNCIV	AARGTNATGYTNAARGARTA	ACDATRCARTTYTGRTGRAA	256	96	72.5	97	67.0992
Ver_59	XP_012814051.1_102672947_102673641	516	7	21	184	KNIMMYAC	FHDPNAIY	AARAAYATHATGATGTAYGCNTG	TADATNGCRTTNGGRTCRTGRAA	96	768	0.588235	37.4286	73.4	100	6	227	RIPVAFP	NVAWLPT	MGNATHCCNGTNGCNTTYCC	GTNGGNARCCANGCNACRTT	3072	1024	61.2	99	67.0948
Ver_60	XP_002936350.1_69190627_69192094	930	7	154	455	HENRDKET	NKEDPMDR	CAYGARAAYMGNGAYAARGARAC	CKRTCCATNGGRTCYTCYTTRTT	512	256	0.621993	67.2857	67.1	99	144	493	FIFICAN	FEHDEFL	TTYATHTTYATHTGYGCNAA	ARRAAYTCRTCRTGYTCRAA	288	128	67	97	66.946
Ver_61	XP_031759720.1_145990351_145990918	399	9	23	147	FEKVRQWV	GEALKEEL	TTYGARAARGTNMGNCARTGGGT	ARYTCYTCYTTNARNGCYTCNCC	512	4096	0.627119	26.8889	53.1	92.5	1	165	CKNVHYD	HVFHVSD	TGYAARAAYGTNCAYTAYGA	TCNSWNACRTGRAANACRTG	128	2048	65	94	66.847
Ver_62	XP_012817212.1_143292495_143293610	834	7	83	352	ADHYGHQE	MPVAMEFH	GCNGAYCAYTAYGGNCAYCARGA	TGRAAYTCCATNGCNACNGGCAT	512	256	0.40458	31.7143	70	98	62	363	QCAKYMI	EYKDNIY	CARTGYGCNAARTAYATGAT	TADATRTTRTCYTTRTAYTC	64	96	76.6	89	66.8385
Ver_63	XP_002933033.1_72276678_72279189	1716	8	303	866	LKFENLDM	QKQAAGVI	YTNAARTTYGARAAYYTNGAYAT	ATNACNCCNGCNGCYTGYTTYTG	2048	2048	0.74	117.875	62.9	97	284	899	ITEVDIK	PCDFSQQ	ATHACNGARGTNGAYATHAA	TGYTGNSWRAARTCRCANGG	576	1024	62.3	91	66.813
Ver_64	XP_012817966.1_120981228_120982740	654	7	250	459	INVNHEFD	WCFTPEGI	ATHAAYGTNAAYCAYGARTTYGA	ATNCCYTCNGGNGTRAARCACCA	384	512	0.349754	18	73.2	97	205	473	KWVECVC	AQNGDFP	AARTGGGTNGARTGYGTNTG	GGRAARTCNCCRTTYTGNGC	128	256	69.7	95	66.7726
Ver_65	XP_004911953.1_139011401_139013489	1743	6	97	669	INVGVIYE	IHTGEKPY	ATHAAYGTNGGNGTNATHTAYGA	TANGGYTTYTCNCCNGTRTGDAT	2304	1536	0.731481	146.167	65.7	99	75	681	ITPANFE	CHKFFRG	ATHACNCCNGCNAAYTTYGA	CCNCKRAARAAYTTRTGRCA	768	256	70.6	99	66.7015
Ver_66	XP_002939078.1_7282351_7283924	1206	7	53	446	VIQDEEFY	DKQYRKEA	GTNATHCARGAYGARGARTTYTA	GCYTCYTTNCKRTAYTGYTTRTC	384	512	0.387013	48.1429	70	97.5	7	494	KDFCGEF	YPMPQNL	AARGAYTTYTGYGGNGARTT	ARRTTYTGNGGCATNGGRTA	128	256	70	94	66.679
Ver_67	XP_002936500.1_83655724_83656750	762	7	107	352	QLCNGLEH	NWIDMKRA	CARYTNTGYAAYGGNYTNGARCA	GCNCKYTTCATRTCDATCCARTT	4096	192	0.572193	36.4286	66.3	94.5	10	379	FNIQQDC	EDWLCCQ	TTYAAYATHCARCARGAYTG	TGRCARCANARCCARTCYTC	96	128	72.4	99	66.4528
Ver_68	XP_002933127.3_135071872_135072514	438	7	27	164	CVTQFDPK	EFEKPVTC	TGYGTNACNCARTTYGAYCCNAA	CANGTNACNGGYTTYTCRAAYTC	1024	1024	0.680328	27.8571	70.6	99	5	185	VKSMQMF	DIHANTC	GTNAARWSNATGCARATGTT	CANGTRTTNGCRTGDATRTC	256	384	67.5	96	66.4527
Ver_69	XP_012813872.1_30031698_30033891	1386	7	134	587	VAGDVPFQ	YQAGKKET	GTNGCNGGNGAYGTNCCNTTYCA	GTYTCYTTYTTNCCNGCYTGRTA	4096	512	0.508969	69.4286	66.2	100	97	691	HQDGMAN	KHQVVQD	CAYCARGAYGGNATGGCNAA	TCYTGNACNACYTGRTGYTT	128	256	71.4	91	66.4081
Ver_70	XP_004911237.1_44959374_44961637	1530	7	255	756	INPDLTVE	FDYYNVSD	ATHAAYCCNGAYYTNACNGTNGA	TCNSWNACRTTRTARTARTCRAA	6144	2048	0.701525	96	59.7	98	224	814	QFPPEEW	KFEKNLT	CARTTYCCNCCNGARGARTG	GTNARRTTYTTYTCRAAYTT	256	256	69	99	66.3678
Ver_71	XP_004915113.1_139789329_139791972	1992	6	91	746	NMFTFHVD	WFGDTRYA	AAYATGTTYACNTTYCAYGTNGA	GCRTANCKNGTRTCNCCRAACCA	256	1024	0.617089	130.333	69.2	98	77	839	GYECKYC	HKFLNEQ	GGNTAYGARTGYAARTAYTG	TGYTCRTTNARRAAYTTRTG	128	256	71.4	96.5	66.3614
Ver_72	XP_002937844.2_20930951_20932617	1122	7	57	422	RQVLCEKC	WGKIHGFP	MGNCARGTNYTNTGYGARAARTG	GGRAANCCRTGDATYTTNCCCCA	4096	384	0.755882	86.8571	65.7	99	19	490	YNQWVPQ	KGMYRKA	TAYAAYCARTGGGTNCCNCA	GCYTTNCKRTACATNCCYTT	128	256	68.3	93	66.0801
Ver_73	XP_017948751.2_10139221_10141386	1344	7	70	509	TLNEMWCH	EKICQKTQ	ACNYTNAAYGARATGTGGTGYCA	TGNGTYTTYTGRCADATYTTYTC	256	384	0.331019	32.5714	72.1	97.5	57	605	EWLKKFW	NGFKDLI	GARTGGYTNAARAARTTYTG	ATNARRTCYTTRAANCCRTT	128	512	69.1	93	66.0666
Ver_74	XP_031752290.1_2482270_2483143	672	7	55	270	GRPGIEKF	QDIYTCTP	GGNMGNCCNGGNATHGARAARTT	GGNGTRCANGTRTADATRTCYTG	6144	768	0.514423	35.4286	65.9	96.5	24	289	PNDEHQA	DIKKVEA	CCNAAYGAYGARCAYCARGC	GCYTCNACYTTYTTDATRTC	128	192	72.7	96	65.9449
Ver_75	XP_004917010.1_70163921_70167563	2040	6	311	982	LEGTQKAK	HMYDNAAE	YTNGARGGNACNCARAARGCNAA	TCNGCNGCRTTRTCRTACATRTG	4096	256	0.57837	125.167	68.5	95	200	1129	TKCDEGV	DYAEPMD	ACNAARTGYGAYGARGGNGT	TCCATNGGYTCNGCRTARTC	256	128	71.5	99	65.7204
Ver_76	XP_002940055.1_136111743_136112858	819	6	27	291	KFCNFTYM	EITYPFAC	AARTTYTGYAAYTTYACNTAYAT	CANGCRAANGGRTANGTDATYTC	256	1536	0.516807	35	72.1	100	18	381	QGNTKYF	KCDFITQ	CARGGNAAYACNAARTAYTT	TGNGTDATRAARTCRCAYTT	256	192	76.4	95	65.7088
Ver_77	NP_001072294.1_5493606_5495753	840	7	437	708	NEKFCYGD	FIAVKEIG	AAYGARAARTTYTGYTAYGGNGA	CCDATYTCYTTNACNGCDATRAA	256	1152	0.615721	55.7143	70.5	95.5	371	743	WCRDPFK	DQELEHN	TGGTGYMGNGAYCCNTTYAA	TTRTGYTCNARYTCYTGRTC	256	256	69.4	93	65.708
Ver_78	XP_002931702.1_75903341_75905054	1251	6	133	541	EQKPFVCG	EFVQHRCD	GARCARAARCCNTTYGTNTGYGG	TCRCANCKRTGYTGNACRAAYTC	512	1024	0.421512	47.1667	69.8	100	114	577	CLKIFHQ	HTGEKPY	TGYYTNAARATHTTYCAYCA	TANGGYTTYTCNCCNGTRTG	384	512	72.3	100	65.6666
Ver_79	NP_001123848.1_55112641_55113363	597	7	10	200	YPMKITGN	IYGLWNKT	TAYCCNATGAARATHACNGGNAA	GTYTTRTTCCANARNCCRTADAT	768	768	0.412088	22.5714	68	99	2	215	YAVLYPM	MCFGDRY	TAYGCNGTNYTNTAYCCNAT	TANCKRTCNCCRAARCACAT	2048	256	67.8	97	65.6611
Ver_80	XP_004912705.1_110184773_110185871	492	7	54	209	NVEKPPCF	TFKCDKVI	AAYGTNGARAARCCNCCNTGYTT	ATNACYTTRTCRCAYTTRAANGT	1024	512	0.209459	6.42857	68.3	97.5	43	238	HQNVFPN	QTIHVFQ	CAYCARAAYGTNTTYCCNAA	TGRAANACRTGDATNGTYTG	256	384	69.4	98	65.5351
Ver_81	XP_002937192.2_36193594_36197093	1866	6	414	1027	QLDFTYEM	AWYLFEPV	CARYTNGAYTTYACNTAYGARAT	ACNGGYTCRAANARRTACCANGC	1024	1024	0.604089	132.333	69.7	97	377	1071	GDPNYHP	DCFVAQL	GGNGAYCCNAAYTAYCAYCC	ARYTGNGCNACRAARCARTC	256	512	69.4	96.5	65.4653
Ver_82	NP_001096195.1_132205409_132206648	759	7	26	270	KYTSHYPQ	WKEAFGYT	AARTAYACNWSNCAYTAYCCNCA	GTRTANCCRAANGCYTCYTTCCA	4096	256	0.493213	42.4286	64	97.5	16	367	VKIHPNT	TVQHLEI	GTNAARATHCAYCCNAAYAC	ATYTCNARRTGYTGNACNGT	384	1024	67.6	100	65.4055
Ver_83	NP_001106456.1_1356522_1358739	1437	8	118	588	ELYINHNQ	EYNLTHLQ	GARYTNTAYATHAAYCAYAAYCA	TGNARRTGNGTNARRTTRTAYTC	768	4096	0.696347	106	64.4	97	24	687	ATTVDCN	IPLNELY	GCNACNACNGTNGAYTGYAA	TANARYTCRTTNARNGGDAT	1024	3072	61.4	88.5	65.3734
Ver_84	XP_012822629.1_95916185_95918396	1911	7	84	712	THVVEKFN	QVEIKDIK	ACNCAYGTNGTNGARAARTTYAA	TTDATRTCYTTDATYTCNACYTG	1024	576	0.544839	117.429	67.5	95.5	61	761	DLQIMVG	FTRHDFF	GAYYTNCARATHATGGTNGG	AARAARTCRTGNCKNGTRAA	384	512	61.1	97	65.372
Ver_85	NP_001017328.2_147157216_147158042	381	7	47	165	TKTFPNHY	YWEEPDAS	ACNAARACNTTYCCNAAYCAYTA	SWNGCRTCNGGYTCYTCCCARTA	1024	1024	0.709091	29.2857	66.9	99	13	218	DGFRADY	DHGMAQC	GAYGGNTTYMGNGCNGAYTA	CAYTGNGCCATNCCRTGRTC	1024	128	69.5	95	65.3712
Ver_86	XP_031750140.1_16667098_16669013	1713	7	16	578	CPNNREIQ	FMGIIDKT	TGYCCNAAYAAYMGNGARATHCA	GTYTTRTCDATDATNCCCATRAA	1536	288	0.553535	70.8571	66.7	99	6	639	LEDLNEA	IAFYNKT	YTNGARGAYYTNAAYGARGC	GTYTTRTTRTARAANGCDAT	1024	192	64.2	96	65.3205
Ver_87	NP_001123390.2_88584358_88585232	651	7	26	234	QEHIKFID	CMFDHPDA	CARGARCAYATHAARTTYATHGA	GCRTCNGGRTGRTCRAACATRCA	288	128	0.430769	35.8571	73	95.5	18	255	EDDFLEY	FEKKINY	GARGAYGAYTTYYTNGARTA	TARTTDATYTTYTTYTCRAA	256	96	69	92	65.2817
Ver_88	NP_001073041.1_144135441_144136826	513	7	29	191	RIHTNEKP	KHPFVYVC	MGNATHCAYACNAAYGARAARCC	CANACRTANACRAANGGRTGYTT	1536	1024	0.314103	13.8571	68.2	96.5	12	246	EYCNKVF	DIQPEAL	GARTAYTGYAAYAARGTNTT	ARNGCYTCNGGYTGDATRTC	128	768	72.9	94	65.1855
Ver_89	NP_001238770.1_117703770_117705406	972	7	103	418	CGATALHF	DFHTNDVC	TGYGGNGCNACNGCNYTNCAYTT	CANACRTCRTTNGTRTGRAARTC	8192	512	0.357143	33.5714	63.8	100	92	485	EQHADPN	DMTNKQK	GARCARCAYGCNGAYCCNAA	TTYTGYTTRTTNGTCATRTC	256	64	74.5	91	65.0937
Ver_90	NP_001016981.1_117893304_117896040	1863	7	84	696	RMAYGIKE	QNPGPDTY	MGNATGGCNTAYGGNATHAARGA	TANGTRTCNGGNCCNGGRTTYTG	1536	2048	0.462046	88.7143	67.6	97.5	19	758	VPFADLC	HFAREYD	GTNCCNTTYGCNGAYYTNTG	TCRTAYTCNCKNGCRAARTG	2048	512	66	92	64.9382
Ver_91	XP_002933134.2_78081423_78082130	345	7	75	181	EFWLGNDK	ANLNGKYY	GARTTYTGGYTNGGNAAYGAYAA	TARTAYTTNCCRTTNARRTTNGC	512	2048	0.46	12.8571	62.7	99	32	197	FEVYCDM	NGIFWGT	TTYGARGTNTAYTGYGAYAT	GTNCCCCARAADATNCCRTT	128	192	74.4	95	64.9335
Ver_92	NP_001096252.1_65932315_65933169	645	7	62	268	MHAENLWP	IYNEYCGP	ATGCAYGCNGARAAYYTNTGGCC	GGNCCRCARTAYTCRTTRTADAT	256	384	0.37	21	68.2	98	50	276	NYADHCF	GAKPLFR	AAYTAYGCNGAYCAYTGYTT	CKRAANARNGGYTTNGCNCC	128	4096	68	96	64.9144
Ver_93	XP_002931879.2_46161039_46162475	1302	6	12	437	YHPERANQ	EHQYQTYK	TAYCAYCCNGARMGNGCNAAYCA	TTRTANGTYTGRTAYTGRTGYTC	2048	256	0.48301	61.1667	67.4	97	4	458	TYGHKCK	VMEKNPH	ACNTAYGGNCAYAARTGYAA	TGNGGRTTYTTYTCCATNAC	256	128	74.3	100	64.9125
Ver_94	XP_012818132.1_52708224_52710800	1950	6	231	872	SGNVEEVC	WNEATQVY	WSNGGNAAYGTNGARGARGTNTG	TANACYTGNGTNGCYTCRTTCCA	8192	512	0.526917	104.5	64.8	100	223	892	ERITTFD	AKNFQIE	GARMGNATHACNACNTTYGA	TCDATYTGRAARTTYTTNGC	1536	192	69.3	100	64.9048
Ver_95	XP_012808177.1_35671824_35674905	2070	6	118	799	IYREHFQH	GFNMKELN	ATHTAYMGNGARCAYTTYCARCA	TTNARYTCYTTCATRTTRAANCC	768	512	0.435659	80	68.2	97	96	808	QAVYYCK	VKHEMDF	CARGCNGTNTAYTAYTGYAA	AARTCCATYTCRTGYTTNAC	256	64	74.8	96.5	64.8308
Ver_96	NP_001096334.1_109973408_109974519	453	8	238	380	EMFHIGQQ	NTPEELIQ	GARATGTTYCAYATHGGNCARCA	TGDATNARYTCYTCNGGNGTRTT	192	3072	0.719626	28.375	66.5	97.5	164	407	TAIWLPK	NNKVSIF	ACNGCNATHTGGYTNCCNAA	AADATNSWNACYTTRTTRTT	1536	1536	59.8	94.5	64.8236
Ver_97	NP_001121454.1_115329634_115331490	1128	7	219	586	IVLTQFHF	YDLKYALR	ATHGTNYTNACNCARTTYCAYTT	CKNARNGCRTAYTTNARRTCRTA	3072	8192	0.567867	65	57.9	100	75	614	TNPDQYF	YEEAVDL	ACNAAYCCNGAYCARTAYTT	ARRTCNACNGCYTCYTCRTA	256	512	71.4	96	64.8081
Ver_98	NP_001093700.1_129583858_129586495	1428	7	272	739	SDINDNCP	DTGMNAVI	WSNGAYATHAAYGAYAAYTGYCC	ATNACNGCRTTCATNCCNGTRTC	1536	1024	0.563596	84.5714	63.7	96.5	145	792	VLPQEYF	DHGYPEP	GTNYTNCCNCARGARTAYTT	GGYTCNGGRTANCCRTGRTC	1024	256	69.8	93	64.71
Ver_99	XP_004912024.2_149425206_149426439	585	7	28	214	SHNFCKKC	MQAYDPEI	WSNCAYAAYTTYTGYAARAARTG	ATYTCNGGRTCRTANGCYTGCAT	1024	256	0.516667	31.2857	69.1	95.5	8	254	EDLTCPI	MQEFREK	GARGAYYTNACNTGYCCNAT	TTYTCNCKRAAYTCYTGCAT	1024	128	68	96	64.6991
Ver_100	XP_031749638.1_85119533_85120793	705	7	100	326	DPTRGMEY	CFYNSDYM	GAYCCNACNMGNGGNATGGARTA	ATRTARTCNSWRTTRTARAARCA	2048	1024	0.648402	53.1429	63.1	95.5	37	415	RWDYFTE	FEQEQGN	MGNTGGGAYTAYTTYACNGA	TTNCCYTGYTCYTGYTCRAA	256	128	71.7	96	64.6971
Ver_101	XP_031758467.1_129304173_129307935	1590	5	562	1083	YILKNHQK	CHTGEKPY	TAYATHYTNAARAAYCAYCARAA	TANGGYTTYTCNCCNGTRTGRCA	768	1024	0.742633	151.6	70	100	524	1193	HYCNKVF	GMHQKKH	CAYTAYTGYAAYAARGTNTT	TGYTTYTTYTGRTGCATNCC	128	64	73.5	100	64.6541
Ver_102	XP_004911188.1_59387418_59388760	729	7	225	459	LNYFLAPE	FPKDTAYV	YTNAAYTAYTTYYTNGCNCCNGA	ACRTANGCNGTRTCYTTNGGRAA	8192	1024	0.604762	50.5714	63.2	97.5	88	503	KEEAFTD	MDAITKD	AARGARGARGCNTTYACNGA	TCYTTNGTDATNGCRTCCAT	256	192	70.7	95	64.6246
Ver_103	XP_012818470.1_48957034_48958406	927	6	36	336	RLEQGIKF	MYIHTGKP	MGNYTNGARCARGGNATHAARTT	GGYTTNCCNGTRTGDATRTACAT	6144	384	0.524648	46.5	70.2	100	24	407	TGKMAPQ	YKCNLCD	ACNGGNAARATGGCNCCNCA	TCRCANARRTTRCAYTTRTA	512	256	70.3	99	64.6207
Ver_104	XP_002934593.2_57191704_57192601	750	7	15	256	LGNYDEMK	KPTAYVRP	YTNGGNAAYTAYGAYGARATGAA	GGNCKNACRTANGCNGTNGGYTT	512	8192	0.787037	62.5714	66.7	100	6	264	ALANRVQ	MDGQDQV	GCNYTNGCNAAYMGNGTNCA	ACYTGRTCYTGNCCRTCCAT	8192	64	61.4	97	64.6139
Ver_105	XP_004915349.1_89043598_89046305	822	6	156	421	KGFIIQPD	KICHYPFT	AARGGNTTYATHATHCARCCNGA	GTRAANGGRTARTGRCADATYTT	1152	384	0.456693	35.8333	70.8	97	22	430	CNKAFPM	KANCERH	TGYAAYAARGCNTTYCCNAT	TGNCKYTCRCARTTNGCYTT	256	512	73.4	99	64.4494
Ver_106	XP_004913665.1_64190128_64191307	756	7	33	276	MEPAWHVW	WIYNITHG	ATGGARCCNGCNTGGCAYGTNTG	CCRTGNGTDATRTTRTADATCCA	256	288	0.606195	50.2857	71.1	97.5	25	292	QHPDVFY	AFKITSR	CARCAYCCNGAYGTNTTYTA	CKNSWNGTDATYTTRAANGC	256	6144	64.3	93	64.3988
Ver_107	XP_004912776.1_24220638_24221819	1071	6	50	398	KDICEAQN	QETIKVLL	AARGAYATHTGYGARGCNCARAA	ARNARNACYTTDATNGTYTCYTG	384	6144	0.741538	96.3333	67.6	100	27	408	EMKYALD	IQELEKG	GARATGAARTAYGCNYTNGA	CCYTTYTCNARYTCYTGDAT	256	384	65.9	100	64.3306
Ver_108	NP_001016192.2_74668130_74669177	501	7	58	216	FMFRQTNI	WKFTYVHK	TTYATGTTYMGNCARACNAAYAT	TTRTGNACRTANGTRAAYTTCCA	512	256	0.774834	45	68	93	42	228	CLYGNHK	DNRHYTF	TGYYTNTAYGGNAAYCAYAA	AANGTRTARTGNCKRTTRTC	512	512	70.2	95	64.2897
Ver_109	XP_002940055.1_136014262_136015324	975	7	9	325	KQNNGEQI	DEVMYALH	AARCARAAYAAYGGNGARCARAT	TGNARNGCRTACATNACYTCRTC	256	1024	0.538732	36.4286	68.5	98	1	354	TPRPLNI	KYDFTTH	ACNCCNMGNCCNYTNAAYAT	TGNGTNGTRAARTCRTAYTT	8192	256	61.6	99	64.2896
Ver_110	XP_012813375.1_152507906_152508926	366	7	11	124	AKMYEEYQ	TEVKLDDM	GCNAARATGTAYGARGARTAYCA	ATRTCRTCNARYTTNACYTCNGT	128	2048	0.407767	12.4286	66.2	97.5	1	145	VTYEAHK	ENGALVE	GTNACNTAYGARGCNCAYAA	TCNACNARNGCNCCRTTYTC	512	2048	67.4	98	64.0611
Ver_111	XP_031748324.1_32714579_32715199	432	8	43	178	DYFRKFEP	HCVIGKVA	GAYTAYTTYMGNAARTTYGARCC	GCNACYTTNCCDATNACRCARTG	512	1536	0.387597	11	64.7	93	25	197	KKEIVQP	GHWWKAL	AARAARGARATHGTNCARCC	ARNGCYTTCCACCARTGNCC	192	128	68.2	92.5	64.0309
Ver_112	XP_017947392.2_53307759_53308330	471	7	18	166	IFYNDFWG	EQGVTVLA	ATHTTYTAYAAYGAYTTYTGGGG	GCNARNACNGTNACNCCYTGYTC	96	8192	0.4	16.7143	65.6	98	2	178	AIKTNQD	YDVFVFH	GCNATHAARACNAAYCARGA	TGRAANACRAANACRTCRTA	384	256	70.9	94	64.0031
Ver_113	XP_002933345.1_38817242_38819287	1155	6	166	542	SPGWAQTQ	EYFKGDTI	WSNCCNGGNTGGGCNCARACNCA	ATNGTRTCNCCYTTRAARTAYTC	8192	512	0.723288	97.8333	66.3	99	141	566	EAYKMAW	KEWYVGV	GARGCNTAYAARATGGCNTG	ACNCCNACRTACCAYTCYTT	128	128	73.2	94	63.9989
Ver_114	XP_012823392.1_104617225_104619353	1794	5	124	713	NTKEKIAF	WHPKPYCQ	AAYACNAARGARAARATHGCNTT	TGRCARTANGGYTTNGGRTGCCA	768	256	0.695886	164.8	70	100	3	727	GMHLKPY	GYWMCCH	GGNATGCAYYTNAARCCNTA	TGRCARCACATCCARTANCC	512	32	71.6	98.5	63.9326
Ver_115	XP_002941641.1_58011300_58012912	948	7	23	330	HAFLMNDC	MFVDAFSK	CAYGCNTTYYTNATGAAYGAYTG	TTNSWRAANGCRTCNACRAACAT	512	2048	0.386986	35.5714	66.1	99	1	338	YLVYNGD	QVFDSKE	TAYYTNGTNTAYAAYGGNGA	TCYTTNSWRTCRAANACYTG	1024	1024	62.2	99	63.9098
Ver_116	XP_031749407.1_89116601_89117371	513	7	86	248	RSGWHTFP	FDDEYNIV	MGNWSNGGNTGGCAYACNTTYCC	ACDATRTTRTAYTCRTCRTCRAA	8192	192	0.358974	15	64.8	99	74	261	KWNVVEK	NMIVEEC	AARTGGAAYGTNGTNGARAA	CAYTCYTCNACDATCATRTT	128	96	70.6	94	63.8838
Ver_117	XP_002933010.1_118538634_118540755	1473	7	85	567	ADIVTIFN	IFRFLDDM	GCNGAYATHGTNACNATHTTYAA	ATRTCRTCNARRAANCKRAADAT	2304	3072	0.771493	124.857	59.6	98	52	661	YTACLDP	GEIEKKL	TAYACNGCNTGYYTNGAYCC	ARYTTYTTYTCDATYTCNCC	1024	384	62.2	97	63.8829
Ver_118	NP_001116900.1_20365842_20366635	786	7	20	273	SAIKCTMC	KQIKNRMK	WSNGCNATHAARTGYACNATGTG	TTCATNCKRTTYTTDATYTGYTT	3072	384	0.513158	28.1429	61.6	97.5	12	283	YCTYENW	DWLFLNA	TAYTGYACNTAYGARAAYTG	GCRTTNARRAANARCCARTC	128	512	67.9	100	63.8754
Ver_119	XP_004911174.2_65014074_65015927	1131	7	221	589	EGNPKPDI	NWGPGFGH	GARGGNAAYCCNAARCCNGAYAT	TGNCCRAANCCNGGNCCCCARTT	1024	1024	0.355932	36.1429	62.5	97	197	597	ENVAFDD	YVDVFKD	GARAAYGTNGCNTTYGAYGA	TCYTTRAANACRTCNACRTA	256	256	68.6	98	63.85
Ver_120	XP_031746336.1_83697328_83699113	969	7	321	635	FYEKGLEK	EPVMRVTL	TTYTAYGARAARGGNYTNGARAA	ARNGTNACNCKCATNACNGGYTC	1024	8192	0.605263	58.7143	57.1	96	294	646	PEKKNIM	KYEHAFN	CCNGARAARAARAAYATHAT	TTRAANGCRTGYTCRTAYTT	192	128	76.5	94	63.8011
Ver_121	XP_012814095.2_82305113_82305893	429	8	57	191	LKTITEQQ	FCRHCGDD	YTNAARACNATHACNGARCARCA	TCRTCNCCRCARTGNCKRCARAA	3072	1024	0.425197	11.625	60.6	93.5	48	227	KKNTAFV	EKQQPFQ	AARAARAAYACNGCNTTYGT	TGRAANGGYTGYTGYTTYTC	256	128	66.2	97.5	63.7856
Ver_122	NP_001001242.1_140379356_140381185	555	8	276	452	FVAPVLFF	MCLHAYFN	TTYGTNGCNCCNGTNYTNTTYTT	TTRAARTANGCRTGNARRCACAT	8192	512	0.349112	15	57	100	169	529	LVEDTWK	YIQDTCP	YTNGTNGARGAYACNTGGAA	GGRCANGTRTCYTGDATRTA	512	192	73.4	87	63.7711
Ver_123	XP_031758796.1_46064191_46064972	774	7	27	276	CHIHPNYF	ENATVAFF	TGYCAYATHCAYCCNAAYTAYTT	AARAANGCNACNGTNGCRTTYTC	384	2048	0.531707	30.8571	66.1	96	10	289	PCNMVLK	CHPNNQR	CCNTGYAAYATGGTNYTNAA	CKYTGRTTRTTNGGRTGRCA	512	256	67.3	97	63.7414
Ver_124	XP_012813822.1_100412266_100415479	2058	6	102	779	SLNVVKMT	MATHPDKT	WSNYTNAAYGTNGTNAARATGAC	GTYTTRTCNGGRTGNGTNGCCAT	8192	512	0.791118	199	60.7	96	61	789	YPQILPK	EWMNNGY	TAYCCNCARATHYTNCCNAA	TANCCRTTRTTCATCCAYTC	1536	32	68.8	95.5	63.678
Ver_125	XP_004917982.2_96721047_96722475	567	7	209	389	HQFHEEMI	TYPQQNRS	CAYCARTTYCAYGARGARATGAT	SWNCKRTTYTGYTGNGGRTANGT	64	8192	0.809211	33.7143	62.9	98	191	500	MQGERKF	FYGRPET	ATGCARGGNGARMGNAARTT	GTYTCNGGNCKNCCRTARAA	256	1024	67	98	63.6558
Ver_126	NP_001017292.1_182341002_182342181	408	8	190	317	HKDNEWYN	FCRVEGGQ	CAYAARGAYAAYGARTGGTAYAA	TGNCCNCCYTCNACNCKRCARAA	64	4096	0.619469	16.375	68	94.5	182	329	FACVTAY	IFLFVTM	TTYGCNTGYGTNACNGCNTA	ATNGTNACRAANARRAADAT	1024	1536	63	91.5	63.6539
Ver_127	XP_002941051.4_38401598_38403504	1308	6	136	563	NQIGKDEM	NCMAIGIP	AAYCARATHGGNAARGAYGARAT	GGDATNCCDATNGCCATRCARTT	384	576	0.619048	86.3333	73.3	94	126	594	EEGDYTC	GNKFLHP	GARGARGGNGAYTAYACNTG	GGRTGNARRAAYTTRTTNCC	256	512	69	96.5	63.6414
Ver_128	XP_004911174.2_65170458_65175594	2049	6	101	775	IVVTFKED	EEKTAYQL	ATHGTNGTNACNTTYAARGARGA	ARYTGRTANGCNGTYTTYTCYTC	1536	1024	0.493171	123.167	67.5	98	91	901	DNAPVFP	NITVKDL	GAYAAYGCNCCNGTNTTYCC	ARRTCYTTNACNGTDATRTT	512	768	65.9	97.5	63.6352
Ver_129	XP_031748753.1_89830678_89832256	621	7	111	309	MVAEYAVE	KANGQHEI	ATGGTNGCNGARTAYGCNGTNGA	ATYTCRTGYTGNCCRTTNGCYTT	1024	512	0.59893	32	64.8	93.5	12	376	KRMCHEN	QNDAYLN	AARMGNATGTGYCAYGARAA	TTNARRTANGCRTCRTTYTG	128	512	71.6	96	63.5792
Ver_130	XP_031747872.1_1575880_1577391	834	7	72	341	PRMYNQVK	EALKENFK	CCNMGNATGTAYAAYCARGTNAA	TTRAARTTYTCYTTNARNGCYTC	1024	1024	0.552529	35.4286	64.3	100	10	372	ERQNIAE	YQHEEII	GARMGNCARAAYATHGCNGA	ATDATYTCYTCRTGYTGRTA	768	96	67.9	93	63.4404
Ver_131	NP_001120624.1_75817794_75818725	558	7	96	273	YAKGIEWY	KGRIHPEV	TAYGCNAARGGNATHGARTGGTA	ACYTCNGGRTGDATNCKNCCYTT	384	3072	0.48538	13.5714	66.5	93.5	85	299	QEIHFFD	FYQITGR	CARGARATHCAYTTYTTYGA	CKNCCNGTDATYTGRTARAA	96	768	72.5	95	63.4358
Ver_132	XP_002935890.2_15940276_15942630	510	7	154	315	RPFCMAYI	YTPKLIKA	MGNCCNTTYTGYATGGCNTAYAT	GCYTTDATNARYTTNGGNGTRTA	1024	3072	0.612903	31.8571	64.6	95.5	117	326	KLNFVED	KCFDKKL	AARYTNAAYTTYGTNGARGA	ARYTTYTTRTCRAARCAYTT	512	128	67.4	98	63.4084
Ver_133	NP_001007950.1_103319255_103321147	1647	6	53	593	GNDVYRYP	YTTNCFGD	GGNAAYGAYGTNTAYMGNTAYCC	TCNCCRAARCARTTNGTNGTRTA	2048	1024	0.747495	137.833	62.4	97	41	657	HPKYQCD	FVKIKAS	CAYCCNAARTAYCARTGYGA	SWNGCYTTDATYTTNACRAA	128	1536	68.3	99	63.381
Ver_134	XP_004912121.2_156981432_156982915	753	7	23	265	HESGQCWN	FFGLTDNR	CAYGARWSNGGNCARTGYTGGAA	CKRTTRTCNGTNARNCCRAARAA	1024	4096	0.519149	37.2857	61.1	99	11	281	GMLDPHQ	DQWRDPA	GGNATGYTNGAYCCNCAYCA	GCNGGRTCNCKCCAYTGRTC	512	256	67.7	97	63.3531
Ver_135	NP_001107725.1_28385934_28387020	570	7	83	264	MTIPDLYF	CWLPENVF	ATGACNATHCCNGAYYTNTAYTT	AANACRTTYTCNGGNARCCARCA	1536	1024	0.390805	21.7143	66.1	99	63	329	PIGFVGN	GETFRDK	CCNATHGGNTTYGTNGGNAA	TTRTCNCKRAANGTYTCNCC	1536	1024	65.3	96	63.3314
Ver_136	XP_012810998.2_69691320_69692142	543	7	72	244	QRYPGIFN	CTDVALEF	CARMGNTAYCCNGGNATHTTYAA	AAYTCNARNGCNACRTCNGTRCA	3072	4096	0.427711	22.5714	66	96	27	261	VPPIMFE	YVGGILT	GTNCCNCCNATHATGTTYGA	GTNARDATNCCNCCNACRTA	384	3072	64.3	100	63.3272
Ver_137	XP_031754562.1_17125403_17129447	1482	7	492	977	EPGDVLFQ	FCTVKIIL	GARCCNGGNGAYGTNYTNTTYCA	ARDATDATYTTNACNGTRCARAA	4096	2304	0.649269	112.571	63.5	96	468	989	VEDVNDN	DNPPQFK	GTNGARGAYGTNAAYGAYAA	TTRAAYTGNGGNGGRTTRTC	256	256	67.2	90	63.2895
Ver_138	XP_012819286.1_33611416_33611849	372	6	11	126	HLEIFNQV	CVAKIFQI	CAYYTNGARATHTTYAAYCARGT	ATYTGRAADATYTTNGCNACRCA	768	768	0.590476	20	67.9	100	3	141	LCCFKEY	YKHNTHP	YTNTGYTGYTTYAARGARTA	GGRTGNGTRTTRTGYTTRTA	256	128	72	99	63.2884
Ver_139	NP_001016208.1_8458568_8459816	807	8	104	364	QSTTNYFV	MKCYRSNA	CARWSNACNACNAAYTAYTTYGT	GCRTTNSWNCKRTARCAYTTCAT	4096	2048	0.586345	44.625	57.2	100	92	381	LVCLVIH	AKKNYVG	YTNGTNTGYYTNGTNATHCA	CCNACRTARTTYTTYTTNGC	6144	256	60.5	95.5	63.2781
Ver_140	NP_989053.1_174005908_174007818	999	7	174	498	NMEYCRGQ	HCWRIKWK	AAYATGGARTAYTGYMGNGGNCA	TTCCAYTTDATNCKCCARCARTG	512	192	0.700315	71.2857	65.4	94.5	90	527	QMLEICE	KFFPNVY	CARATGYTNGARATHTGYGA	TANACRTTNGGRAARAAYTT	192	256	70.1	91	63.2618
Ver_141	XP_002937766.3_52758669_52759542	504	8	104	263	LFRFAIEH	AMSPIGDA	YTNTTYMGNTTYGCNATHGARCA	GCRTCNCCDATNGGNSWCATNGC	6144	6144	0.418301	16.75	52.3	97.5	88	283	HLEEFNN	NCCTIDW	CAYYTNGARGARTTYAAYAA	CARTCDATNGTRCARCARTT	256	192	69.8	96.5	63.2583
Ver_142	XP_002935366.2_119023681_119026322	1950	7	99	740	RYGMDKQT	EKKIRITT	MGNTAYGGNATGGAYAARCARAC	GTNGTDATNCKDATYTTYTTYTC	512	2304	0.352291	66.5714	62.8	98	85	787	LSNYHCK	GFPPKEL	YTNWSNAAYTAYCAYTGYAA	ARYTCYTTNGGNGGRAANCC	2048	1024	61.6	99	63.2209
Ver_143	XP_012816216.1_97104612_97105917	831	7	93	361	VNAYPLDM	QMAFLRQY	GTNAAYGCNTAYCCNYTNGAYAT	TAYTGNCKNARRAANGCCATYTG	4096	2048	0.602317	52.7143	63.1	96.5	57	382	LEPEVFH	AFKHGRT	YTNGARCCNGARGTNTTYCA	GTNCKNCCRTGYTTRAANGC	1024	1024	66.2	97	63.197
Ver_144	XP_012816460.1_16095812_16096909	885	7	48	334	RIPGAYYF	GDTVWLYS	MGNATHCCNGGNGCNTAYTAYTT	SWRTANARCCANACNGTRTCNCC	6144	8192	0.62	57.1429	59.8	98	27	356	FDKVYVN	YITFTGF	TTYGAYAARGTNTAYGTNAA	AANCCNGTRAANGTDATRTA	256	768	66.5	98	63.1823
Ver_145	NP_989004.1_57905113_57905572	525	7	24	190	AVNNMDQT	KANVLTNR	GCNGTNAAYAAYATGGAYCARAC	CKRTTNGTNARNACRTTNGCYTT	256	8192	0.679389	30	62.9	96.5	16	198	NAMNRFI	YKQEIGF	AAYGCNATGAAYMGNTTYAT	AANCCDATYTCYTGYTTRTA	256	192	70.6	95	63.1117
Ver_146	NP_001072586.1_147119450_147120688	1365	6	48	494	RTVNGYDT	EYLINDIH	MGNACNGTNAAYGGNTAYGAYAC	TGDATRTCRTTDATNARRTAYTC	4096	1152	0.617391	68.5	62.3	99	38	503	IRVPQHK	PCIKEQM	ATHMGNGTNCCNCARCAYAA	ATYTGYTCYTTDATRCANGG	1536	192	72	100	63.1007
Ver_147	XP_031752312.1_7111138_7113837	1581	6	41	559	AIYPNDGF	QNWIANVV	GCNATHTAYCCNAAYGAYGGNTT	ACNACRTTNGCDATCCARTTYTG	1536	384	0.764583	147	68.7	96	17	573	VAAYLMI	KQNEILM	GTNGCNGCNTAYYTNATGAT	ATNARDATYTCRTTYTGYTT	1024	384	67.3	93	63.0965
Ver_148	NP_001120088.1_97656295_97657696	528	7	164	331	REFYMKDM	AEMGCYGL	MGNGARTTYTAYATGAARGAYAT	ARNCCRTARCANCCCATYTCNGC	256	1024	0.698113	30.8571	69.9	97.5	147	364	TRKFRDE	APYQVCL	ACNMGNAARTTYMGNGAYGA	ARRCANACYTGRTANGGNGC	2048	1024	62.4	95	63.065
Ver_149	NP_001120886.1_55587133_55588614	615	8	212	408	GTLADRMA	QYYAICFL	GGNACNYTNGCNGAYMGNATGGC	ARRAARCADATNGCRTARTAYTG	8192	768	0.621053	35.125	59.9	94	147	459	IKPGGKW	GVNRAYP	ATHAARCCNGGNGGNAARTG	GGRTANGCNCKRTTNACNCC	768	2048	62.8	97	63.0494
Ver_150	XP_031747174.1_47863641_47867858	1632	6	480	1015	EPPVIIKY	IDEITPLK	GARCCNCCNGTNATHATHAARTA	TTNARNGGNGTDATYTCRTCDAT	2304	4608	0.726	132.667	62.4	96	466	1032	DEWCPKK	NFTPDKF	GAYGARTGGTGYCCNAARAA	AAYTTRTCNGGNGTRAARTT	64	256	72.4	95.5	63.01
Ver_151	NP_001008036.1_151972137_151974285	1659	7	144	688	ELMAQNQP	EQFTVVML	GARYTNATGGCNCARAAYCARCC	ARCATNACNACNGTRAAYTGYTC	512	1024	0.611328	77.7143	65.1	95.5	129	735	LQLKNVI	WPDIGVP	YTNCARYTNAARAAYGTNAT	GGNACNCCDATRTCNGGCCA	2048	384	63.1	96	63.001
Ver_152	NP_989283.1_150042499_150043422	396	7	101	224	VGCYVHYP	EKDHPLQI	GTNGGNTGYTAYGTNCAYTAYCC	ATYTGNARNGGRTGRTCYTTYTC	1024	1024	0.584071	23.1429	65.9	97	82	306	DSMGYAF	TMWNEHF	GAYWSNATGGGNTAYGCNTT	AARTGYTCRTTCCACATNGT	1024	32	70.5	92	62.975
Ver_153	NP_001120363.1_31258021_31258632	393	7	74	196	DEEPMDMV	EFQWLRAN	GAYGARGARCCNATGGAYATGGT	TTNGCNCKNARCCAYTGRAAYTC	64	2048	0.443478	14	64.9	95.5	33	209	VYQEPIM	VNCKGKD	GTNTAYCARGARCCNATHAT	TCYTTNCCYTTRCARTTNAC	384	256	72.9	93	62.9432
Ver_154	NP_001006759.1_93178066_93179365	552	7	198	373	QLYPNEFP	YNWDWTLQ	CARYTNTAYCCNAAYGARTTYCC	TGNARNGTCCARTCCCARTTRTA	1024	256	0.622642	35.8571	67.6	95.5	188	466	VLQIFFP	WGDIRDH	GTNYTNCARATHTTYTTYCC	TGRTCNCKDATRTCNCCCCA	768	384	64.8	96	62.9051
Ver_155	NP_001016531.1_61138749_61139585	666	7	40	253	QEVDHYFD	EQIGPNRL	CARGARGTNGAYCAYTAYTTYGA	ARNCKRTTNGGNCCDATYTGYTC	256	6144	0.442211	28.4286	68.6	100	2	273	GEGKDNF	VCDFSFN	GGNGARGGNAARGAYAAYTT	TTRAANSWRAARTCRCANAC	256	1024	64	92	62.8708
Ver_156	XP_031762702.1_96586028_96586739	549	8	10	184	LVFGVQGN	EGWRVFTR	YTNGTNTTYGGNGTNCARGGNAA	CKNGTRAANACNCKCCANCCYTC	8192	4096	0.46988	26.5	57.2	92.5	2	201	MGLTFIN	FPVNAAT	ATGGGNYTNACNTTYATHAA	GTNGCNGCRTTNACNGGRAA	768	1024	65.5	99	62.8626
Ver_157	NP_001072291.1_95196000_95197522	1170	6	153	534	AEAHEFWK	EDCYKFWS	GCNGARGCNCAYGARTTYTGGAA	SWCCARAAYTTRTARCARTCYTC	256	256	0.424324	55.3333	70.7	98	9	554	VVGIFGK	DQHCVHK	GTNGTNGGNATHTTYGGNAA	TTRTGNACRCARTGYTGRTC	1536	128	67.7	97.5	62.7922
Ver_158	XP_002932861.1_66815989_66817123	852	7	47	322	AICMGLYV	WGFHTKLN	GCNATHTGYATGGGNYTNTAYGT	TTNARYTTNGTRTGRAANCCCCA	1536	1024	0.578358	42	66.2	95.5	23	352	ANREVNM	KGMRHFC	GCNAAYMGNGARGTNAAYAT	CARAARTGNCKCATNCCYTT	1024	256	68.2	93	62.7598
Ver_159	XP_012814974.2_106119237_106120241	576	7	151	334	PRKCGPNI	KPQRLMAA	CCNMGNAARTGYGGNCCNAAYAT	GCNGCCATNARNCKYTGNGGYTT	4096	4096	0.725146	51.7143	57.7	95.5	141	343	NAVDQIW	YTCEIMA	AAYGCNGTNGAYCARATHTG	GCCATDATYTCRCANGTRTA	384	96	75.6	93	62.7257
Ver_160	XP_012811189.1_22873568_22875428	861	7	75	353	ASHEDVVK	CHVFMVDP	GCNWSNCAYGARGAYGTNGTNAA	GGRTCNACCATRAANACRTGRCA	8192	256	0.55642	49.7143	63	98	29	365	RAGYGFT	HKIHQGI	MGNGCNGGNTAYGGNTTYAC	ATNCCYTGRTGDATYTTRTG	2048	192	64	97	62.7214
Ver_161	XP_002937528.3_92887275_92888454	354	7	259	368	TGILIYEM	IKFAEKSL	ACNGGNATHYTNATHTAYGARAT	ARNSWYTTYTCNGCRAAYTTDAT	4608	6144	0.572816	20.4286	60.2	96.5	251	384	YKKCDEF	EDWLCCQ	TAYAARAARTGYGAYGARTT	TGRCARCANARCCARTCYTC	64	128	73	95	62.5549
Ver_162	XP_002934163.1_112160209_112161102	810	7	40	301	QGQQFHCH	FMRTDPVC	CARGGNCARCARTTYCAYTGYCA	CANACNGGRTCNGTNCKCATRAA	256	2048	0.525424	29.7143	63.3	93	29	314	KQLFCDV	DAMNYHL	AARCARYTNTTYTGYGAYGT	ARRTGRTARTTCATNGCRTC	256	128	71.4	96	62.5442
Ver_163	XP_012823341.1_34062189_34064139	1644	6	54	593	INGVRCPF	EDFRCIAG	ATHAAYGGNGTNMGNTGYCCNTT	CCNGCDATRCANCKRAARTCYTC	6144	1536	0.498069	84.3333	64.6	96	15	655	VLECPIC	CWDHCIK	GTNYTNGARTGYCCNATHTG	TTDATRCARTGRTCCCARCA	1536	48	70.5	99	62.5011
Ver_164	XP_002932002.1_25146245_25146974	633	6	12	214	PLFGYIQD	NFMMIFAD	CCNYTNTTYGGNTAYATHCARGA	TCNGCRAADATCATCATRAARTT	3072	96	0.556122	42.5	70.3	94	2	237	VFMIWNA	MYGAGFI	GTNTTYATGATHTGGAAYGC	ATRAANCCNGCNCCRTACAT	48	256	72.7	97.5	62.4922
Ver_165	XP_002934230.1_128048593_128049997	690	8	103	324	CCRICFEE	QCYQQVGC	TGYTGYMGNATHTGYTTYGARGA	CANCCNACYTGYTGRTARCAYTG	768	512	0.601896	44.25	57.8	96	53	335	EYFFDRD	FIAMGIF	GARTAYTTYTTYGAYMGNGA	AADATNCCCATNGCDATRAA	256	288	63.5	94	62.3935
Ver_166	XP_031759743.1_152907731_152914037	1971	6	479	1127	AVTGYKDP	VDEAVRKG	GCNGTNACNGGNTAYAARGAYCC	CCYTTNCKNACNGCYTCRTCNAC	2048	4096	0.676562	149.833	63.4	96	442	1166	TGYIIDP	FQAMKKD	ACNGGNTAYATHATHGAYCC	TCYTTYTTCATNGCYTGRAA	576	64	70.2	93	62.2742
Ver_167	XP_012814240.2_96758834_96759670	699	7	24	248	ESPKNNYK	WGVQDITQ	GARWSNCCNAARAAYAAYTAYAA	TGNGTDATRTCYTGNACNCCCCA	2048	768	0.481651	37.5714	62.9	95.5	16	259	HDWALFH	IDAFECM	CAYGAYTGGGCNYTNTTYCA	ATRCAYTCRAANGCRTCDAT	256	192	70.6	93	62.1774
Ver_168	XP_004917827.1_132407261_132408782	1119	5	31	395	KLCEYITQ	KCGRATQN	AARYTNTGYGARTAYATHACNCA	TTYTGNGTNGCNCKNCCRCAYTT	1536	4096	0.573034	70.8	66.2	100	9	434	WCKDYEQ	YMANGEK	TGGTGYAARGAYTAYGARCA	TTYTCNCCRTTNGCCATRTA	32	128	78.9	100	62.168
Ver_169	XP_031758440.1_7688273_7688867	372	7	50	165	LAETKGCQ	KEYLLCFS	YTNGCNGARACNAARGGNTGYCA	SWRAARCANARNARRTAYTCYTT	4096	8192	0.495327	15.1429	59.8	94	6	188	DNKKVHQ	QELMWPA	GAYAAYAARAARGTNCAYCA	GCNGGCCACATNARYTCYTG	128	128	71.5	99	62.1473
Ver_170	XP_002937023.1_114953051_114953717	543	7	36	208	CNIYIFDH	FAGDYTTA	TGYAAYATHTAYATHTTYGAYCA	GCNGTNGTRTARTCNCCNGCRAA	288	2048	0.418182	19.5714	66.2	94.5	28	216	FVIQDCE	NARKLID	TTYGTNATHCARGAYTGYGA	TCDATNARYTTNCKNGCRTT	192	3072	68.1	95	62.1325
Ver_171	XP_031760775.1_75424705_75425540	477	6	111	261	ELHMEIDW	YIKFVEVE	GARYTNCAYATGGARATHGAYTG	TCNACYTCNACRAAYTTDATRTA	384	768	0.61194	29.6667	68.7	97	87	278	VQKMNWK	VECLEKA	GTNCARAARATGAAYTGGAA	GCYTTYTCNARRCAYTCNAC	32	512	70.2	99	62.119
Ver_172	XP_004917683.2_82106686_82108243	1089	7	139	493	IEGGWDAD	IYITENGV	ATHGARGGNGGNTGGGAYGCNGA	ACNCCRTTYTCNGTDATRTADAT	768	1152	0.573487	70.8571	65	94.5	16	518	LIDGFEG	KTYIDEA	YTNATHGAYGGNTTYGARGG	GCYTCRTCDATRTANGTYTT	768	192	68.8	90	62.0969
Ver_173	XP_012818237.1_33337907_33339101	567	7	158	338	PHFDRRQA	DDVYTGMC	CCNCAYTTYGAYMGNMGNCARGC	CACATNCCNGTRTANACRTCRTC	4096	512	0.50289	28.1429	60.2	96.5	118	353	PDRFKDF	PEKHKGF	CCNGAYMGNTTYAARGAYTT	AANCCYTTRTGYTTYTCNGG	512	256	67	99	62.0534
Ver_174	XP_012822300.1_44488769_44489808	1023	6	41	373	ACYFNWEE	EEQDIFAG	GCNTGYTAYTTYAAYTGGGARGA	CCNGCRAADATRTCYTGYTCYTC	128	384	0.733564	68	73.4	94	18	382	NVKRGQH	KPLEQEN	AAYGTNAARMGNGGNCARCA	TTYTCYTGYTCNARNGGYTT	1024	512	65	98	61.9438
Ver_175	XP_031752947.1_126184560_126186207	1053	7	174	516	KKVPLTEP	FGEMAQLA	AARAARGTNCCNYTNACNGARCC	GCNARYTGNGCCATYTCNCCRAA	4096	1024	0.349254	39	57.9	96.5	79	527	PNHNTLQ	PEKDTIC	CCNAAYCAYAAYACNYTNCA	CADATNGTRTCYTTYTCNGG	1024	384	66.9	100	61.9428
Ver_176	NP_001011150.1_62144432_62145115	600	7	11	202	LGHSDQCW	MEEIPENY	YTNGGNCAYWSNGAYCARTGYTG	TARTTYTCNGGDATYTCYTCCAT	8192	192	0.605882	31.1429	62.3	100	2	239	RLCTEEC	VAEINKL	MGNYTNTGYACNGARGARTG	ARYTTRTTDATYTCNGCNAC	2048	768	62.7	97	61.8892
Ver_177	XP_004915081.1_146969237_146970307	960	7	51	362	EEQYNPQQ	FYTDFMGQ	GARGARCARTAYAAYCCNCARCA	TGNCCCATRAARTCNGTRTARAA	256	256	0.590278	52.8571	65.7	95.5	12	370	LDWTQTF	VIFEGDP	YTNGAYTGGACNCARACNTT	GGRTCNCCYTCRAADATNAC	512	384	68.5	90	61.8875
Ver_178	XP_002932543.2_16351247_16351970	390	8	53	174	MVAALVMP	AFYLPLCV	ATGGTNGCNGCNYTNGTNATGCC	ACRCANARNGGNARRTARAANGC	2048	8192	0.403509	14.375	50.6	94.5	36	184	FHRVPHN	FVYWKIY	TTYCAYMGNGTNCCNCAYAA	TADATYTTCCARTANACRAA	1024	96	68.2	100	61.8643
Ver_179	XP_031759626.1_148273082_148273818	396	7	46	169	WIIQNPDP	ACQMLCKW	TGGATHATHCARAAYCCNGAYCC	CAYTTRCANARCATYTGRCANGC	288	512	0.5625	22.7143	64.4	93.5	22	189	VQGKFFG	PCGIMQT	GTNCARGGNAARTTYTTYGG	GTYTGCATDATNCCRCANGG	256	192	67.9	97	61.8527
Ver_180	XP_031753312.1_180202326_180204932	1251	7	401	809	LVTGEDEY	WDYLLNWC	YTNGTNACNGGNGARGAYGARTA	CACCARTTNARNARRTARTCCCA	4096	512	0.674931	84.1429	62	95	282	825	EVKDVND	VFTEIAR	GARGTNAARGAYGTNAAYGA	CKNGCDATYTCNGTRAANAC	256	1536	66.2	93	61.8023
Ver_181	NP_001008447.2_31603466_31604547	366	7	69	182	CLQFLAWN	AKYFDVNC	TGYYTNCARTTYYTNGCNTGGAA	CARTTNACRTCRAARTAYTTNGC	2048	512	0.626168	27.4286	66.9	93	51	220	VGWYHYA	FQTQLGP	GTNGGNTGGTAYCAYTAYGC	GGNCCNARYTGNGTYTGRAA	128	1024	66.2	96	61.7656
Ver_182	XP_004916746.1_22855658_22857224	873	7	170	452	PRCFTPGE	WPGTKKTF	CCNMGNTGYTTYACNCCNGGNGA	AANGTYTTYTTNGTNCCNGGCCA	8192	1024	0.616788	54.4286	60.8	97	39	467	YVQHKWD	FAQIIAV	TAYGTNCARCAYAARTGGGA	ACNGCDATDATYTGNGCRAA	64	576	71.4	90	61.7446
Ver_183	NP_001120883.1_106068499_106071643	1782	7	379	964	LDLGTNFI	FYMAHQRL	YTNGAYYTNGGNACNAAYTTYAT	ARNCKYTGRTGNGCCATRTARAA	8192	1024	0.677249	154.571	64	94.5	301	977	NFLAKEI	DVIILIF	AAYTTYYTNGCNAARGARAT	AADATNARDATDATNACRTC	512	1728	61	89	61.692
Ver_184	XP_002936385.1_102178363_102179459	570	7	53	234	YLEDPAFD	EKGMANLA	TAYYTNGARGAYCCNGCNTTYGA	GCNARRTTNGCCATNCCYTTYTC	2048	1024	0.39375	17.2857	64.7	94.5	39	381	QVDPRKY	QIPHKTY	CARGTNGAYCCNMGNAARTA	TANGTYTTRTGNGGDATYTG	1024	384	69.7	94	61.6525
Ver_185	XP_017948700.2_114157268_114159029	1791	6	36	624	LRTAKNMA	FQKDICIG	YTNMGNACNGCNAARAAYATGGC	CCDATRCADATRTCYTTYTGRAA	4096	288	0.48917	79.5	66.1	95	6	653	IHGVAIE	NGHVYEK	ATHCAYGGNGTNGCNATHGA	TTYTCRTANACRTGNCCRTT	1152	256	69.7	97.5	61.5982
Ver_186	XP_004913543.1_47309487_47310816	834	7	132	401	CFGSANVC	AFFPANLD	TGYTTYGGNWSNGCNAAYGTNTG	TCNARRTTNGCNGGRAARAANGC	8192	4096	0.701299	59.8571	53.6	95.5	23	413	LIFPCYW	QEVFDKR	YTNATHTTYCCNTGYTAYTG	CKYTTRTCRAANACYTCYTG	768	256	73.1	96	61.5613
Ver_187	XP_002931571.1_47717097_47718492	1164	7	78	457	NVFLWNGE	WNFVEINV	AAYGTNTTYYTNTGGAAYGGNGA	ACRTTDATYTCNACRAARTTCCA	1024	192	0.767313	120.857	66.2	94.5	55	493	FSGHVLH	GCAVWFA	TTYWSNGGNCAYGTNYTNCA	GCRAACCANACNGCRCANCC	8192	256	56	95	61.5404
Ver_188	XP_017947880.1_91347798_91348556	666	7	18	231	CEPLPFDV	HMVKRAVM	TGYGARCCNYTNCCNTTYGAYGT	ATNACNGCNCKYTTNACCATRTG	2048	2048	0.659686	47.4286	59.4	97.5	10	255	TPLYNLE	QAMIYKL	ACNCCNYTNTAYAAYYTNGA	ARYTTRTADATCATNGCYTG	4096	192	63.5	99	61.5162
Ver_189	XP_002939563.2_45978205_45979457	507	7	91	251	YLFEPLWH	MVAFSGKY	TAYYTNTTYGARCCNYTNTGGCA	TAYTTNCCNSWRAANGCNACCAT	2048	4096	0.524138	23.7143	57.7	96.5	77	366	VGEFFNQ	EQFEKWR	GTNGGNGARTTYTTYAAYCA	CKCCAYTTYTCRAAYTGYTC	256	64	72.7	95	61.5136
Ver_190	NP_001016092.1_127901775_127902626	363	7	110	222	ALKQTMGD	VKRYDVGA	GCNYTNAARCARACNATGGGNGA	GCNCCNACRTCRTANCKYTTNAC	2048	4096	0.657143	21.2857	62.6	97.5	15	240	PNFWVWT	TDPQDAE	CCNAAYTTYTGGGTNTGGAC	TCNGCRTCYTGNGGRTCNGT	64	512	69	93	61.4905
Ver_191	XP_012826650.2_98866825_98867344	450	7	16	157	KRPGEDKV	FTIICTIG	AARMGNCCNGGNGARGAYAARGT	CCDATNGTRCADATDATNGTRAA	2048	1728	0.563492	18.4286	57.3	97	6	169	LNWCAWF	APNFVEA	YTNAAYTGGTGYGCNTGGTT	GCYTCNACRAARTTNGGNGC	128	512	68.1	100	61.4903
Ver_192	XP_002931675.2_51694941_51696083	1113	6	19	381	IEDIANHW	DMDDVTQV	ATHGARGAYATHGCNAAYCAYTG	ACYTGNGTNACRTCRTCCATRTC	576	256	0.603499	66.5	66	99	7	389	WMLMVNP	YKKALEI	TGGATGYTNATGGTNAAYCC	ATYTCNARNGCYTTYTTRTA	64	512	65.4	99	61.488
Ver_193	XP_017949281.1_48665931_48668092	1731	7	45	613	DKELVKEQ	ECENRLVQ	GAYAARGARYTNGTNAARGARCA	TGNACNARNCKRTTYTCRCAYTC	1024	4096	0.686833	131	60.8	92	28	656	EDLKDQK	QEEIRKV	GARGAYYTNAARGAYCARAA	ACYTTNCKDATYTCYTCYTG	256	384	65.7	92	61.4829
Ver_194	NP_001119970.1_21153082_21154362	687	8	13	233	MIRLTVWF	AWLIFTNC	ATGATHMGNYTNACNGTNTGGTT	CARTTNGTRAADATNARCCANGC	3072	1536	0.740196	43.5	62.8	97	4	244	PCEYLLG	CPVAFFS	CCNTGYGARTAYYTNYTNGG	SWRAARAANGCNACNGGRCA	2048	2048	53	96.5	61.4452
Ver_195	XP_031750475.1_45711039_45713565	1605	6	36	562	RTDKEAWP	WGQTPVKQ	MGNACNGAYAARGARGCNTGGCC	TGYTTNACNGGNGTYTGNCCCCA	1024	1024	0.469729	56.5	67.5	96	6	584	LGDHYEN	KNDNGTE	YTNGGNGAYCAYTAYGARAA	TCNGTNCCRTTRTCRTTYTT	512	256	72.8	94	61.4287
Ver_196	XP_017952695.1_106934967_106936549	1296	6	75	498	TCLNIGQM	QVYNTETD	ACNTGYYTNAAYATHGGNCARAT	TCNGTYTCNGTRTTRTANACYTG	3072	1024	0.386308	48.6667	68.5	97	27	507	HIIDFAY	WERDLHF	CAYATHATHGAYTTYGCNTA	AARTGNARRTCNCKYTCCCA	288	512	68.1	97.5	61.4199
Ver_197	NP_001007960.1_136797286_136798270	411	7	57	185	LAIPQGQQ	FPAQFMNG	YTNGCNATHCCNCARGGNCARCA	CCRTTCATRAAYTGNGCNGGRAA	6144	256	0.504505	13	61.8	100	28	193	VLQPVKK	NIHIPVA	GTNYTNCARCCNGTNAARAA	GCNACNGGDATRTGDATRTT	2048	576	63	98	61.4176
Ver_198	XP_002934972.1_160626000_160627603	762	7	216	461	EKYIFVHK	FECAGFNA	GARAARTAYATHTTYGTNCAYAA	GCRTTRAANCCNGCRCAYTCRAA	384	512	0.506329	37.1429	67.8	96.5	204	491	SGLFPDA	DEVQVYH	WSNGGNYTNTTYCCNGAYGC	TGRTANACYTGNACYTCRTC	8192	256	61.8	94	61.3537
Ver_199	XP_002943901.2_118200089_118201031	459	6	95	239	ACLIYINM	CFVPYHIV	GCNTGYYTNATHTAYATHAAYAT	ACDATRTGRTANGGNACRAARCA	2304	768	0.652174	32.5	67.2	95	86	284	LKIFHCQ	CFDPILY	YTNAARATHTTYCAYTGYCA	TANARDATNGGRTCRAARCA	384	768	72.4	98	61.336
Ver_200	XP_002934220.1_127515132_127516240	600	6	123	314	QPEVYGHF	HIDQRKGE	CARCCNGARGTNTAYGGNCAYTT	TCNCCYTTNCKYTGRTCDATRTG	1024	1536	0.708791	53	70.3	99	93	325	IDFNTII	CFWAGCP	ATHGAYTTYAAYACNATHAT	GGRCANCCNGCCCARAARCA	288	128	65.9	95	61.2446
Ver_201	XP_031749134.1_89571965_89572619	576	7	38	221	EGLKVTDA	FEDRKFAD	GARGGNYTNAARGTNACNGAYGC	TCNGCRAAYTTNCKRTCYTCRAA	4096	1024	0.660494	45	61.4	95.5	14	229	TCLIIED	IGNTVKH	ACNTGYYTNATHATHGARGA	TGYTTNACNGTRTTNCCDAT	1152	768	67.1	95	61.2367
Ver_202	XP_017947392.2_53325866_53326695	540	6	77	248	NLHTVAFY	DWQNEEML	AAYYTNCAYACNGTNGCNTTYTA	ARCATYTCYTCRTTYTGCCARTC	4096	64	0.6125	32.3333	70.1	96	12	259	WMGNKPP	GIKVNPA	TGGATGGGNAAYAARCCNCC	GCNGGRTTNACYTTDATNCC	64	768	68.2	98	61.2109
Ver_203	XP_031756704.1_77279928_77281025	687	7	22	242	RKLSMKMK	MDHTFNIE	MGNAARYTNWSNATGAARATGAA	TCDATRTTRAANGTRTGRTCCAT	4096	192	0.502513	35.1429	58.8	100	10	251	SFPDKIK	ENAQHLK	WSNTTYCCNGAYAARATHAA	TTNARRTGYTGNGCRTTYTC	1536	512	66.1	95	61.1788
Ver_204	XP_012808841.2_115942346_115945135	519	7	232	396	NGIVDVQG	DCGLPPHI	AAYGGNATHGTNGAYGTNCARGG	ATRTGNGGNGGNARNCCRCARTC	1536	4096	0.613924	33.8571	58.8	99	222	509	VECPQPE	EDGTWNG	GTNGARTGYCCNCARCCNGA	CCRTTCCANGTNCCRTCYTC	512	128	67.2	95	61.1641
Ver_205	NP_001008162.2_10718699_10719614	471	7	94	242	LVRQDHQI	KPELLAFQ	YTNGTNMGNCARGAYCAYCARAT	TGRAANGCNARNARYTCNGGYTT	4096	8192	0.556338	25.2857	58	96.5	12	256	EFTQVHM	NPKGFGY	GARTTYACNCARGTNCAYAT	TANCCRAANCCYTTNGGRTT	256	512	72.4	94	61.1579
Ver_206	XP_002936975.2_76945011_76949206	1977	5	540	1190	LKDFWPKV	HNYNFDIN	YTNAARGAYTTYTGGCCNAARGT	TTDATRTCRAARTTRTARTTRTG	512	192	0.770312	195.4	66.1	98.5	492	1217	PPVIIKY	DQNLPQK	CCNCCNGTNATHATHAARTA	TTYTGNGGNARRTTYTGRTC	1152	512	64.5	100	61.1431
Ver_207	XP_031761224.1_100994832_100996688	1689	6	86	640	TNQVEVPD	INDFISVE	ACNAAYCARGTNGARGTNCCNGA	TCNACNSWDATRAARTCRTTDAT	2048	4608	0.578475	81.3333	60.6	99	4	730	SVHHKCN	YMHVAEV	WSNGTNCAYCAYAARTGYAA	ACYTCNGCNACRTGCATRTA	1024	128	67.3	100	61.1227
Ver_208	NP_001011173.1_191973264_191974768	807	6	283	543	WQENPYPF	YQGHLANF	TGGCARGARAAYCCNTAYCCNTT	AARTTNGCNARRTGNCCYTGRTA	256	2048	0.376984	29.1667	68.1	98	265	551	FVKDGDK	PDIIHVQ	TTYGTNAARGAYGGNGAYAA	TGNACRTGDATDATRTCNGG	256	576	67.3	99	61.1195
Ver_209	XP_031749465.1_77174258_77175464	471	6	189	337	CNTPKKQW	YIHYNGDF	TGYAAYACNCCNAARAARCARTG	AARTCNCCRTTRTARTGDATRTA	512	384	0.59854	25	72.1	94	75	386	VDAIYKA	TFNVGDL	GTNGAYGCNATHTAYAARGC	ARRTCNCCNACRTTRAANGT	384	1024	66.7	100	61.1046
Ver_210	XP_031761214.1_18064607_18066817	1299	6	199	623	PLIKHQPE	EEDKNTNK	CCNYTNATHAARCAYCARCCNGA	TTRTTNGTRTTYTTRTCYTCYTC	3072	256	0.737101	110.833	64.9	98	139	709	PQSNYFT	QPKPTYK	CCNCARWSNAAYTAYTTYAC	TTRTANGTNGGYTTNGGYTG	1024	512	60.8	100	61.0885
Ver_211	XP_004916795.1_27949150_27949994	393	6	136	258	ATLHEPIM	VNPEQYGI	GCNACNYTNCAYGARCCNATHAT	ATNCCRTAYTGYTCNGGRTTNAC	6144	1024	0.301724	9.5	68.6	100	92	268	RYLIEFE	DAPINEV	MGNTAYYTNATHGARTTYGA	ACYTCRTTDATNGGNGCRTC	1536	384	66.8	99	61.0878
Ver_212	XP_031761152.1_16479966_16483053	1584	7	493	1012	KVKEDLVK	EYHDDELS	AARGTNAARGARGAYYTNGTNAA	SWNARYTCRTCRTCRTGRTAYTC	2048	2048	0.523139	86.7143	53.2	97	438	1028	QEILKDV	FAEKMLL	CARGARATHYTNAARGAYGT	ARNARCATYTTYTCNGCRAA	384	512	65	99	61.0704
Ver_213	XP_031757540.1_83648694_83649782	573	7	69	251	LIWVWPFG	HKDYITEK	YTNATHTGGGTNTGGCCNTTYGG	TTYTCNGTDATRTARTCYTTRTG	768	384	0.511364	25.7143	67.8	96.5	28	288	LLIYIKP	FIHVEDF	YTNYTNATHTAYATHAARCC	AARTCYTCNACRTGDATRAA	2304	192	63.3	93	61.0487
Ver_214	XP_012815672.1_71856244_71857678	1071	6	83	431	QEIDNCYH	KKHTRHFS	CARGARATHGAYAAYTGYTAYCA	SWRAARTGNCKNGTRTGYTTYTT	192	4096	0.346154	36.8333	65.5	97	20	440	RGYCWTE	DVHPYIL	MGNGGNTAYTGYTGGACNGA	ARDATRTANGGRTGNACRTC	512	768	69.9	99	61.0483
Ver_215	XP_031761808.1_37603685_37604358	486	7	58	211	GATVIHYD	FPDQRLQW	GGNGCNACNGTNATHCAYTAYGA	CAYTGNARNCKYTGRTCNGGRAA	3072	4096	0.593103	28.2857	64.8	97	38	221	ELIPWYV	KQYVSLY	GARYTNATHCCNTGGTAYGT	TANARNSWNACRTAYTGYTT	384	4096	59.4	99	60.9998
Ver_216	XP_031761688.1_65252008_65252924	672	6	113	328	DISYNAFE	FCWKPHEV	GAYATHWSNTAYAAYGCNTTYGA	ACYTCRTGNGGYTTCCARCARAA	3072	128	0.632184	37.6667	69.2	99	75	367	VGWIFTN	YYDGMGQ	GTNGGNTGGATHTTYACNAA	TGNCCCATNCCRTCRTARTA	384	128	70.9	92	60.9649
Ver_217	XP_012826767.2_24506945_24507612	351	7	66	174	MFQFAIEH	NIFPADEK	ATGTTYCARTTYGCNATHGARCA	TTYTCRTCNGCNGGRAADATRTT	192	768	0.392157	14.1429	71.8	92	31	186	VKIYDEI	EKMQGAA	GTNAARATHTAYGAYGARAT	GCNGCNCCYTGCATYTTYTC	192	128	71.8	86	60.9568
Ver_218	XP_012823963.2_171450601_171451791	417	7	23	153	VILAFVMG	INACTKDI	GTNATHYTNGCNTTYGTNATGGG	ATRTCYTTNGTRCANGCRTTDAT	3072	768	0.439024	13.7143	63.2	93.5	6	197	YLKGHDQ	HEYVDQP	TAYYTNAARGGNCAYGAYCA	GGYTGRTCNACRTAYTCRTG	512	128	73.8	91	60.8949
Ver_219	NP_001072585.1_126033891_126034329	444	8	10	149	LCRNKYYG	DDPTVHDG	YTNTGYMGNAAYAARTAYTAYGG	CCRTCRTGNACNGTNGGRTCRTC	2048	1024	0.622047	32.625	59.6	95.5	2	160	YQLDTGH	GYVFGLE	TAYCARYTNGAYACNGGNCA	TCNARNCCRAANACRTANCC	1024	2048	63.6	90.5	60.8747
Ver_220	XP_002932258.1_32000025_32001031	651	6	107	315	AFIIQEDE	FEEDIQLP	GCNTTYATHATHCARGARGAYGA	GGNARYTGDATRTCYTCYTCRAA	576	768	0.475248	28.8333	67.9	93	47	325	DAIWGIV	YMENKAF	GAYGCNATHTGGGGNATHGT	AANGCYTTRTTYTCCATRTA	288	64	72.9	98	60.8692
Ver_221	XP_031750840.1_213575282_213577191	1317	6	16	446	HIPLVHCQ	QNYYKLVT	CAYATHCCNYTNGTNCAYTGYCA	GTNACNARYTTRTARTARTTYTG	3072	1024	0.774869	119	64.4	100	5	536	PKLTGET	EGQVYVN	CCNAARYTNACNGGNGARAC	TTNACRTANACYTGNCCYTC	2048	512	62.8	95	60.8415
Ver_222	XP_002940359.1_85258409_85258889	411	6	18	146	MGELLDNF	FCQEMTDK	ATGGGNGARYTNYTNGAYAAYTT	TTRTCNGTCATYTCYTGRCARAA	2048	128	0.632479	26.1667	68.5	99	10	156	ERNQLKA	TDEQPRK	GARMGNAAYCARYTNAARGC	TTNCKNGGYTGYTCRTCNGT	1024	1024	64.4	100	60.7986
Ver_223	XP_017949763.1_58206830_58208305	1062	6	172	517	GRQPIIMQ	KFFMEQHV	GGNMGNCARCCNATHATHATGCA	ACRTGYTGYTCCATRAARAAYTT	2304	64	0.607595	65	68.5	100	121	539	RYSGNME	KQLENEM	MGNTAYWSNGGNAAYATGGA	ATYTCRTTYTCNARYTGYTT	2048	256	62.7	96.5	60.7622
Ver_224	XP_002937704.2_109288216_109292786	849	6	1108	1382	KVCANHWI	QWKERGIG	AARGTNTGYGCNAAYCAYTGGAT	CCDATNCCNCKYTCYTTCCAYTG	256	768	0.467433	42.8333	70.4	100	1052	1409	VTGEEDE	DQVLKLC	GTNACNGGNGARGARGAYGA	CANARYTTNARNACYTGRTC	512	2048	60.6	99	60.7452
Ver_225	XP_012817985.1_58048763_58050252	1083	7	151	503	IMVTLAPN	QPNTKYTF	ATHATGGTNACNYTNGCNCCNAA	AANGTRTAYTTNGTRTTNGGYTG	6144	1024	0.59364	53.1429	63.5	97.5	36	530	GLRNHMT	TFEPTNL	GGNYTNMGNAAYCAYATGAC	ARRTTNGTNGGYTCRAANGT	1024	1024	62.9	93	60.7118
Ver_226	NP_001072820.1_150519680_150520694	603	7	116	308	AFLIGWNV	DAFYRRGY	GCNTTYYTNATHGGNTGGAAYGT	TANCCNCKNCKRTARAANGCRTC	1536	8192	0.473118	27.7143	59.2	95.5	88	317	LCYAEFG	WAGFIVA	YTNTGYTAYGCNGARTTYGG	GCNACDATRAANCCNGCCCA	512	384	67.8	97	60.6752
Ver_227	NP_001128291.1_44934547_44937997	1176	7	613	996	EVIRVEKD	AQKAFTGI	GARGTNATHMGNGTNGARAARGA	ATNCCNGTRAANGCYTTYTGNGC	3072	2048	0.705882	95.8571	61.4	94	605	1004	SQEKTIY	EDPVTKR	WSNCARGARAARACNATHTA	CKYTTNGTNACNGGRTCYTC	1536	1024	65.7	91	60.5847
Ver_228	XP_031761776.1_14080973_14081519	423	7	46	178	NIYIAQNG	EELWMGPW	AAYATHTAYATHGCNCARAAYGG	CANGGNCCCATCCANARYTCYTC	576	512	0.723577	27.5714	61.8	96.5	11	186	VDREYET	NNLHIPM	GTNGAYMGNGARTAYGARAC	ATNGGDATRTGNARRTTRTT	512	768	64	97	60.5836
Ver_229	XP_002937338.2_10684849_10688001	1902	6	172	797	TRFCHNCW	AKPFIETV	ACNMGNTTYTGYCAYAAYTGYTG	ACNGTYTCDATRAANGGYTTNGC	1024	1536	0.457655	100.167	69.6	93	108	811	QLCRICG	HCDIGNA	CARYTNTGYMGNATHTGYGG	GCRTTNCCDATRTCRCARTG	1536	192	65.7	95	60.4901
Ver_230	NP_001072857.1_111814177_111814620	348	7	17	124	KAYVEFVN	PDEEGVHE	AARGCNTAYGTNGARTTYGTNAA	TCRTGNACNCCYTCYTCRTCNGG	1024	1024	0.633663	19.2857	63.2	96.5	1	133	VFFINFP	NFLFYYE	GTNTTYTTYATHAAYTTYCC	TCRTARTARAANARRAARTT	192	256	62.1	98	60.4259
Ver_231	NP_988985.1_108678614_108679679	606	7	48	241	SFEKCRDT	EPQFLGKA	WSNTTYGARAARTGYMGNGAYAC	GCYTTNCCNARRAAYTGNGGYTC	4096	2048	0.427807	23.8571	61.2	95.5	16	255	KMQLVAD	GKAVQTA	AARATGCARYTNGTNGCNGA	GCNGTYTGNACNGCYTTNCC	512	1024	64.5	98	60.3747
Ver_232	XP_031756599.1_109099584_109101598	1791	5	54	642	FTVAEGDQ	DCKKHIRV	TTYACNGTNGCNGARGGNGAYCA	ACNCKDATRTGYTTYTTRCARTC	2048	768	0.456294	86.8	69.1	97.5	4	652	FPGHFEQ	GEKPYAC	TTYCCNGGNCAYTTYGARCA	CANGCRTANGGYTTYTCNCC	256	512	71.8	100	60.3667
Ver_233	XP_002933190.2_25472256_25474023	513	7	17	179	KMIANNPH	KKPLHPRT	AARATGATHGCNAAYAAYCCNCA	GTNCKNGGRTGNARNGGYTTYTT	384	8192	0.657895	35.5714	60.3	92	8	306	AQLEIYK	CPWEIYD	GCNCARYTNGARATHTAYAA	TCRTADATYTCCCANGGRCA	768	96	73.6	92	60.3449
Ver_234	XP_031759578.1_49108387_49109196	363	7	98	210	ETVAVKIF	NILVKNDL	GARACNGTNGCNGTNAARATHTT	ARRTCRTTYTTNACNARDATRTT	3072	3072	0.320755	10	59	99	80	219	RFAEVYK	CCLCDFG	MGNTTYGCNGARGTNTAYAA	CCRAARTCRCANARRCARCA	1024	256	63.6	99	60.3448
Ver_235	XP_002931922.1_156612127_156612819	408	7	12	139	NKCDARTY	EKVDVPKA	AAYAARTGYGAYGCNMGNACNTA	GCYTTNGGNACRTCNACYTTYTC	2048	1024	0.479339	18.4286	62.8	93	3	156	RVTGGFN	VHFEKYN	MGNGTNACNGGNGGNTTYAA	TTRTAYTTYTCRAARTGNAC	4096	128	68.8	95	60.302
Ver_236	XP_012819467.1_128783205_128785857	1806	6	259	852	LQHIREQM	YIERVQKL	YTNCARCAYATHMGNGARCARAT	ARYTTYTGNACNCKYTCDATRTA	3072	3072	0.684575	149.167	63.5	97	148	862	VTKTLME	EQQMLLA	GTNACNAARACNYTNATGGA	GCNARNARCATYTGYTGYTC	1024	512	60.6	96.5	60.2894
Ver_237	XP_012824247.1_163706701_163707996	549	6	97	271	TYFHALME	HGGVFKDE	ACNTAYTTYCAYGCNYTNATGGA	TCRTCYTTRAANACNCCNCCRTG	1024	1024	0.305389	15.5	66.5	97	66	279	DEETQNW	IYIPLQE	GAYGARGARACNCARAAYTG	TCYTGNARNGGDATRTADAT	128	1152	69.2	99	60.2785
Ver_238	NP_001039135.1_12087748_12088445	642	7	22	227	WTEIPGAH	WICGEEAL	TGGACNGARATHCCNGGNGCNCA	ARNGCYTCYTCNCCRCADATCCA	1536	768	0.502732	28	67.4	99	8	236	SHSMDEV	MEKYDDE	WSNCAYWSNATGGAYGARGT	TCRTCRTCRTAYTTYTCCAT	2048	32	60.1	92	60.2617
Ver_239	XP_012824471.1_80375448_80376157	369	6	39	153	SEADENEM	EKMELFVN	WSNGARGCNGAYGARAAYGARAT	TTNACRAANARYTCCATYTTYTC	2048	512	0.342593	12.1667	63.4	95	16	164	DFQKAMD	DTIFEMQ	GAYTTYCARAARGCNATGGA	TGCATYTCRAADATNGTRTC	64	96	75.6	98	60.2589
Ver_240	XP_002932168.2_62952370_62953077	345	7	103	209	DTWGGAIE	CQKGLTGQ	GAYACNTGGGGNGGNGCNATHGA	TGNCCNGTNARNCCYTTYTGRCA	1536	4096	0.29	9.85714	61	95.5	90	227	KTNEEYC	GHTNFGE	AARACNAAYGARGARTAYTG	TCNCCRAARTTNGTRTGNCC	128	512	70.8	93	60.2166
Ver_241	XP_002936826.1_40456135_40457569	711	6	205	433	NTKYAEPM	FYICNGLA	AAYACNAARTAYGCNGARCCNAT	GCNARNCCRTTRCADATRTARAA	1024	1536	0.696833	62.5	71.4	97	114	497	VNYIMPF	WATWTWL	GTNAAYTAYATHATGCCNTT	ARCCANGTCCANGTNGCCCA	192	128	65.1	93	60.1863
Ver_242	XP_002938007.2_159169443_159170834	1299	6	13	437	HPERGNQP	CNIFPADL	CAYCCNGARMGNGGNAAYCARCC	ARRTCNGCNGGRAADATRTTRCA	2048	1536	0.572464	68.1667	64.6	92	4	448	TYGHKCK	VMKRNPH	ACNTAYGGNCAYAARTGYAA	TGNGGRTTNCKYTTCATNAC	256	512	70.1	99	60.1115
Ver_243	XP_012811698.1_33115199_33116261	519	8	54	218	CNTEQPGC	GQYFLYGF	TGYAAYACNGARCARCCNGGNTG	AANCCRTANARRAARTAYTGNCC	1024	2048	0.819444	48.875	60.4	93	17	250	HSTFVGK	TEKTIFL	CAYWSNACNTTYGTNGGNAA	ARRAADATNGTYTTYTCNGT	4096	768	60.4	92	60.1035
Ver_244	XP_002934319.2_144254517_144255667	543	8	37	209	AFPNGRND	FKLNARKD	GCNTTYCCNAAYGGNMGNAAYGA	TCYTTNCKNGCRTTNARYTTRAA	4096	4096	0.656627	35.5	58.4	91	9	329	MFMKTHK	PEIQYLT	ATGTTYATGAARACNCAYAA	GTNARRTAYTGDATYTCNGG	32	768	69.2	88.5	60.0485
Ver_245	NP_001191751.1_3863877_3865295	666	7	32	245	KLAMYIDF	NNSKFYHI	AARYTNGCNATGTAYATHGAYTT	ATRTGRTARAAYTTNSWRTTRTT	768	1024	0.631841	52.5714	62.1	95.5	11	254	ALGKIFT	TTQEYLF	GCNYTNGGNAARATHTTYAC	AANARRTAYTCYTGNGTNGT	1536	1024	63.8	94	60.0464
Ver_246	XP_012815841.1_104288526_104289339	615	7	49	245	VILQDKEH	MEMEHSLI	GTNATHYTNCARGAYAARGARCA	ATNARNSWRTGYTCCATYTCCAT	1536	1024	0.521053	26.7143	63.3	96.5	19	261	VADGNKD	WKKISHT	GTNGCNGAYGGNAAYAARGA	GTRTGNSWDATYTTYTTCCA	512	384	64.3	94	60.0332
Ver_247	XP_012811051.1_58525816_58526624	627	7	52	252	NHYKCDQC	TFHPPRPQ	AAYCAYTAYAARTGYGAYCARTG	TGNGGNCKNGGNGGRTGRAANGT	128	8192	0.497175	29.2857	62.8	94.5	19	289	KTHYKME	AYLGLTE	AARACNCAYTAYAARATGGA	TCNGTNARNCCNARRTANGC	64	8192	63.5	97	60.0209
Ver_248	XP_031758515.1_4529276_4530201	780	7	61	312	QFLGGTMI	VNGMLLQY	CARTTYYTNGGNGGNACNATGAT	TAYTGNARNARCATNCCRTTNAC	2048	4096	0.605505	40.2857	58.4	94.5	37	337	ATNIVGC	EWVMEST	GCNACNAAYATHGTNGGNTG	GTNSWYTCCATNACCCAYTC	1536	256	64.7	99	60.008
Ver_249	XP_012814019.1_103462180_103463508	861	7	51	329	RKIHKDAE	TKRVDVPT	MGNAARATHCAYAARGAYGCNGA	GTNGGNACRTCNACNCKYTTNGT	1536	8192	0.552941	35.2857	58.5	95.5	11	443	NQMVHMN	KPDVPPK	AAYCARATGGTNCAYATGAA	TTNGGNGGNACRTCNGGYTT	32	1024	63.1	100	59.9972
Ver_250	NP_001123824.1_51001622_51002838	792	6	126	381	PVLNQIFE	CEKTISVN	CCNGTNYTNAAYCARATHTTYGA	TTNACNSWDATNGTYTTYTCRCA	3072	6144	0.398374	29.3333	64.2	99	3	389	WPTKIDV	IQRNPKE	TGGCCNACNAARATHGAYGT	TCYTTNGGRTTNCKYTGDAT	192	768	68.8	97.5	59.9899
Ver_251	XP_012826017.1_21898948_21899913	774	7	62	311	CRTVTPDA	ANEKALQQ	TGYMGNACNGTNACNCCNGAYGC	TGYTGNARNGCYTTYTCRTTNGC	8192	2048	0.491525	32.8571	57.4	98	37	319	ARQGYWA	KGITVKQ	GCNMGNCARGGNTAYTGGGC	TGYTTNACNGTDATNCCYTT	512	768	64.9	97	59.9736
Ver_252	XP_004912756.1_100720961_100722346	702	6	208	433	ETFDAMKN	FIHDQMLF	GARACNTTYGAYGCNATGAARAA	AANARCATYTGRTCRTGDATRAA	256	384	0.693069	63.8333	73	95	144	442	KLNFEQQ	DFVNDVE	AARYTNAAYTTYGARCARCA	TCNACRTCRTTNACRAARTC	256	256	68.8	89	59.9713
Ver_253	NP_001123722.2_108398343_108399523	507	6	43	203	NLTAMWGC	KIKQELPE	AAYYTNACNGCNATGTGGGGNTG	TCNGGNARYTCYTGYTTDATYTT	1024	1536	0.474026	26.3333	65.6	95	1	211	MEDCLHT	DYYIVAN	ATGGARGAYTGYYTNCAYAC	TTNGCNACDATRTARTARTC	128	384	69.1	100	59.9446
Ver_254	XP_012824490.2_105174390_105175427	405	7	129	255	KYILVMDI	TQLKIDYN	AARTAYATHYTNGTNATGGAYAT	TTRTARTCDATYTTNARYTGNGT	768	1536	0.436975	12.8571	64.1	95.5	102	263	TEMILTK	PFAKGFR	ACNGARATGATHYTNACNAA	CKRAANCCYTTNGCRAANGG	768	1024	61.7	98	59.9245
Ver_255	XP_012819686.1_64042840_64043697	576	6	93	276	EQVKFEIC	KANNPGVR	GARCARGTNAARTTYGARATHTG	CKNACNCCNGGRTTRTTNGCYTT	384	4096	0.526316	27.6667	66.7	95	74	284	GFKKVED	EVVCMTL	GGNTTYAARAARGTNGARGA	ARNGTCATRCANACNACYTC	256	512	67.8	100	59.9212
Ver_256	XP_031759872.1_94857867_94859297	690	7	100	321	DVFGAVPF	DPFGAKPF	GAYGTNTTYGGNGCNGTNCCNTT	AANGGYTTNGCNCCRAANGGRTC	4096	2048	0.666667	54.4286	59.2	100	14	377	QRPLLMD	DDFGAVP	CARMGNCCNYTNYTNATGGA	GGNACNGCNCCRAARTCRTC	4096	512	59.7	96	59.9165
Ver_257	XP_004918720.2_11711311_11712577	708	7	108	335	DLAIEEGF	NKMAAQNC	GAYYTNGCNATHGARGARGGNTT	CARTTYTGNGCNGCCATYTTRTT	3072	256	0.527638	33.4286	65.6	95.5	98	348	EAMLDEI	DTILNLE	GARGCNATGYTNGAYGARAT	TCNARRTTNARDATNGTRTC	256	3072	61	95	59.9139
Ver_258	XP_031754740.1_52174968_52175594	438	7	17	154	ALSKNNEV	YQHIKTGF	GCNYTNWSNAARAAYAAYGARGT	AANCCNGTYTTDATRTGYTGRTA	8192	768	0.535433	23.4286	62.7	95.5	8	193	VLLDHIQ	YTEAVLT	GTNYTNYTNGAYCAYATHCA	GTNARNACNGCYTCNGTRTA	3072	2048	59.9	100	59.8862
Ver_259	XP_031757573.1_88520508_88521115	492	6	31	186	EFVQYQAD	ACQLFLEC	GARTTYGTNCARTAYCARGCNGA	CAYTCNARRAANARYTGRCANGC	512	4096	0.72028	38.6667	61.2	96	12	196	VFEDGEN	FPVYIAE	GTNTTYGARGAYGGNGARAA	TCNGCDATRTANACNGGRAA	256	768	71	100	59.87
Ver_260	XP_031751977.1_44392408_44393965	717	7	152	382	YKKMHRIN	FTTMLKHE	TAYAARAARATGCAYMGNATHAA	TCRTGYTTNARCATNGTNGTRAA	384	1024	0.528571	35.4286	63.8	96.5	142	452	AHDAPGF	DICDQIK	GCNCAYGAYGCNCCNGGNTT	TTDATYTGRTCRCADATRTC	1024	144	67.4	89	59.8329
Ver_261	NP_001006730.1_137306313_137307251	585	7	114	300	CRMESCFD	YHVHNGED	TGYMGNATGGARWSNTGYTTYGA	TCYTCNCCRTTRTGNACRTGRTA	2048	512	0.244444	10.4286	60.9	96	1	314	MQAKKRY	CKHGKDW	ATGCARGCNAARAARMGNTA	CARTCYTTNCCRTGYTTRCA	256	128	69.2	93	59.7303
Ver_262	XP_031757849.1_44705601_44707234	1506	6	55	548	DEDDYQMF	QKIKKANQ	GAYGARGAYGAYTAYCARATGTT	TGRTTNGCYTTYTTDATYTTYTG	64	384	0.806306	147.167	64.3	96	34	585	IRQALFP	EEKKQGG	ATHMGNCARGCNYTNTTYCC	CCNCCYTGYTTYTTYTCYTC	3072	128	61	95	59.6948
Ver_263	XP_031759234.1_57369965_57371256	777	6	129	379	AEALHNIW	KAITMTAN	GCNGARGCNYTNCAYAAYATHTG	TTNGCNGTCATNGTDATNGCYTT	3072	1536	0.407407	34	62.9	98	119	402	HTWVKAI	VFIHQPR	CAYACNTGGGTNAARGCNAT	CKNGGYTGRTGDATRAANAC	256	768	69.6	97.5	59.5981
Ver_264	XP_004910832.1_129555148_129556306	879	6	122	406	YAVQYRPE	KDIKEAIE	TAYGCNGTNCARTAYMGNCCNGA	TCDATNGCYTCYTTDATRTCYTT	4096	576	0.477679	33	60.6	95	88	430	GFHNHTD	KEPIWVM	GGNTTYCAYAAYCAYACNGA	ATNACCCADATNGGYTCYTT	256	192	73.5	99	59.5961
Ver_265	NP_001072885.1_157985195_157986011	528	7	118	285	IGEDIVPY	HQMPWQLP	ATHGGNGARGAYATHGTNCCNTA	GGNARYTGCCANGGCATYTGRTG	2304	256	0.490683	22.4286	65	99	110	294	TLDVNID	EQREKKE	ACNYTNGAYGTNAAYATHGA	TCYTTYTTYTCNCKYTGYTC	1536	256	59.5	94	59.5916
Ver_266	XP_031758162.1_53133701_53134742	507	6	160	320	HQRWYEKE	EWQFQKRL	CAYCARMGNTGGTAYGARAARGA	ARNCKYTTYTGRAAYTGCCAYTC	256	512	0.355263	13	69.5	99	80	348	GPGRWKT	DTMLIMQ	GGNCCNGGNMGNTGGAARAC	TGCATDATNARCATNGTRTC	1024	192	62.7	99	59.5901
Ver_267	XP_031760410.1_153509204_153527727	2085	5	1270	1956	ATGGIIDP	GYFDEEMN	GCNACNGGNGGNATHATHGAYCC	TTCATYTCYTCRTCRAARTANCC	4608	128	0.728228	206.2	64.5	93.5	1233	1977	VTGYKDP	FDPNTHE	GTNACNGGNTAYAARGAYCC	TCRTGNGTRTTNGGRTCRAA	512	256	72.6	93	59.5778
Ver_268	XP_031758024.1_61479602_61480480	525	6	10	176	IKGGIEAC	YPDITNFL	ATHAARGGNGGNATHGARGCNTG	ARRAARTTNGTDATRTCNGGRTA	2304	1536	0.530201	28.5	64.7	98	1	243	IMDGMTE	ADEEQTP	ATHATGGAYGGNATGACNGA	GGNGTYTGYTCYTCRTCNGC	96	256	70.3	95.5	59.5674
Ver_269	NP_001016030.1_33151967_33152981	624	7	97	296	LQRAAKFG	DEIVEMIR	YTNCARMGNGCNGCNAARTTYGG	CKDATCATYTCNACDATYTCRTC	8192	576	0.466292	26.4286	59.9	96.5	36	312	PIPIKVA	KVQPILE	CCNATHCCNATHAARGTNGC	TCNARDATNGGYTGNACYTT	1152	1536	62.6	98	59.5575
Ver_270	XP_012822424.2_64236182_64237026	465	7	76	222	EYIRKLKA	AFKTGKVG	GARTAYATHMGNAARYTNAARGC	CCNACYTTNCCNGTYTTRAANGC	3072	2048	0.613636	25.2857	56.3	99	10	233	ATTMNEF	KYDVRNI	GCNACNACNATGAAYGARTT	ATRTTNCKNACRTCRTAYTT	256	512	70.7	91	59.5065
Ver_271	XP_031761214.1_18070639_18072300	501	6	404	562	HFTVYRDP	WQYPNGTH	CAYTTYACNGTNTAYMGNGAYCC	TGNGTNCCRTTNGGRTAYTGCCA	2048	512	0.560811	23.3333	68	98	396	580	PLIIDKN	KWVHPEN	CCNYTNATHATHGAYAARAA	TTYTCNGGRTGNACCCAYTT	1152	128	71.4	91.5	59.5055
Ver_272	XP_017946299.1_202542293_202543063	660	6	31	242	DVEALIIQ	MTNATFIG	GAYGTNGARGCNYTNATHATHCA	CCDATRAANGTNGCRTTNGTCAT	4608	768	0.348039	24.1667	62.9	100	13	250	VQAIKTN	DHMKKGP	GTNCARGCNATHAARACNAA	GGNCCYTTYTTCATRTGRTC	768	64	72.9	93	59.5008
Ver_273	XP_002937761.3_52446315_52447571	414	7	170	299	SDENLMEH	EPHVVTVT	WSNGAYGARAAYYTNATGGARCA	GTNACNGTNACNACRTGNGGYTC	2048	4096	0.473214	14.7143	54.8	97.5	159	377	PKEVDKN	PDEHEPL	CCNAARGARGTNGAYAARAA	ARNGGYTCRTGYTCRTCNGG	256	512	66.8	99	59.4955
Ver_274	NP_001116901.1_110892953_110893483	435	6	35	171	QHCNATFK	EKYTLTPQ	CARCAYTGYAAYGCNACNTTYAA	TGNGGNGTNARNGTRTAYTTYTC	512	4096	0.785714	38.3333	67.4	98	4	184	YKCQICN	HPVRPEQ	TAYAARTGYCARATHTGYAA	TGYTCNGGNCKNACNGGRTG	96	2048	66.8	95	59.4622
Ver_275	XP_002936091.2_44273666_44275457	1437	6	52	522	DYFRAMFK	FGHQMATI	GAYTAYTTYMGNGCNATGTTYAA	ATNGTNGCCATYTGRTGNCCRAA	512	512	0.729665	118.667	69.7	93	37	582	GNEFPAH	GGKKWQD	GGNAAYGARTTYCCNGCNCA	TCYTGCCAYTTYTTNCCNCC	512	128	69	87	59.4553
Ver_276	XP_031753760.1_66829484_66830111	399	7	19	143	AQDAIDAF	YIPQDFNS	GCNCARGAYGCNATHGAYGCNTT	SWRTTRAARTCYTGNGGDATRTA	1536	1536	0.288136	8.42857	60.2	94	3	199	YKCDFLN	PFYELED	TAYAARTGYGAYTTYYTNAA	TCYTCNARYTCRTARAANGG	256	512	67.4	97	59.4274
Ver_277	XP_002932993.1_117957255_117958280	639	8	90	294	TKAVKQTK	PNLARWDY	ACNAARGCNGTNAARCARACNAA	TARTCCCANCKNGCNARRTTNGG	2048	4096	0.464646	27.125	55.3	96	78	304	VTDLRKG	THINQLQ	GTNACNGAYYTNMGNAARGG	TGNARYTGRTTDATRTGNGT	4096	768	59.8	95.5	59.4149
Ver_278	XP_031756903.1_111895374_111897553	864	7	215	494	IPETMDED	EYTKSIEK	ATHCCNGARACNATGGAYGARGA	TTYTCDATNSWYTTNGTRTAYTC	384	3072	0.692607	61	59.1	93	203	542	EVDTGIH	PQKQIRE	GARGTNGAYACNGGNATHCA	TCNCKDATYTGYTTYTGNGG	768	768	67.9	93	59.4065
Ver_279	XP_012809026.1_9282121_9283019	423	7	12	144	PENKDLFF	FQNPVYQM	CCNGARAAYAARGAYYTNTTYTT	ATYTGRTANACNGGRTTYTGRAA	1024	512	0.581197	24.8571	67.5	99	2	248	IDFTRLP	GPQRRID	ATHGAYTTYACNMGNYTNCC	TCDATNCKNCKYTGNGGNCC	3072	6144	52.3	98	59.4019
Ver_280	XP_002937528.3_92895970_92898465	1086	6	267	620	NNAGMPPF	KPKRWISF	AAYAAYGCNGGNATGCCNCCNTT	AANSWDATCCANCKYTTNGGYTT	1024	6144	0.705521	90.6667	56.8	99	198	659	RYQEVWT	VIHMLPP	MGNTAYCARGARGTNTGGAC	GGNGGNARCATRTGDATNAC	256	768	65.7	100	59.394
Ver_281	XP_012814103.2_76284416_76285449	867	7	34	314	DLQAHINH	PFTQPGGM	GAYYTNCARGCNCAYATHAAYCA	ATNCCNCCNGGYTGNGTRAANGG	1536	4096	0.5	29.2857	62.5	96.5	5	349	VQRIEQC	GPHHPDQ	GTNCARMGNATHGARCARTG	TGRTCNGGRTGRTGNGGNCC	768	512	64.3	93	59.3871
Ver_282	XP_031758796.1_46001223_46002615	1344	7	35	474	VLEDTVKD	AKVEPPKK	GTNYTNGARGAYACNGTNAARGA	TTYTTNGGNGGYTCNACYTTNGC	4096	2048	0.491049	52.4286	55.4	96.5	24	498	PEKLQWE	GTDRLCA	CCNGARAARYTNCARTGGGA	GCRCANARNCKRTCNGTNCC	256	4096	61.9	100	59.3637
Ver_283	XP_012819117.2_117941716_117943637	522	6	127	292	EGDYTCYA	DNIFLTAP	GARGGNGAYTAYACNTGYTAYGC	GGNGCNGTNARRAADATRTTRTC	512	3072	0.63522	36.3333	66.2	98	66	434	KDFKVDC	VGYIEKL	AARGAYTTYAARGTNGAYTG	ARYTTYTCDATRTANCCNAC	128	768	67.9	95	59.3401
Ver_284	XP_012817723.1_69612067_69614002	1656	5	115	658	KQHGQQNE	YQCPICEH	AARCARCAYGGNCARCARAAYGA	TGYTCRCADATNGGRCAYTGRTA	256	384	0.637571	129.8	68	97.5	9	676	DPLIHVI	HMINHCK	GAYCCNYTNATHCAYGTNAT	TTRCARTGRTTDATCATRTG	1536	48	68.4	97	59.3055
Ver_285	XP_012823371.1_98470250_98471603	972	6	82	397	LEQNANHP	DKNYMRLE	YTNGARCARAAYGCNAAYCAYCC	TCNARNCKCATRTARTTYTTRTC	1024	1024	0.627832	61	67.2	95	1	430	MDMGNQH	KQAVKLA	ATGGAYATGGGNAAYCARCA	GCNARYTTNACNGCYTGYTT	32	1024	67.2	95	59.303
Ver_286	XP_002936308.2_59855885_59857249	1026	6	106	439	ADRLKFFE	IYRPFVDK	GCNGAYMGNYTNAARTTYTTYGA	TTRTCNACRAANGGNCKRTADAT	4096	3072	0.560897	60.6667	61.8	100	42	449	HKKNVQC	KQMGLRK	CAYAARAARAAYGTNCARTG	TTNCKNARNCCCATYTGYTT	128	1024	67.6	95	59.2894
Ver_287	XP_004910830.1_129555148_129556355	849	6	99	373	SGFHNHTD	KDIKEAIE	WSNGGNTTYCAYAAYCAYACNGA	TCDATNGCYTCYTTDATRTCYTT	4096	576	0.42471	33.8333	62.2	99	29	401	VEADLEH	WVMRQDI	GTNGARGCNGAYYTNGARCA	ATRTCYTGNCKCATNACCCA	1024	128	67	99	59.276
Ver_288	XP_031760372.1_14699435_14700558	510	7	65	226	DELKVTVK	YHFTCAIK	GAYGARYTNAARGTNACNGTNAA	TTDATNGCRCANGTRAARTGRTA	4096	768	0.422078	18.1429	64.6	95.5	24	235	NISTLDV	QCMFFKD	AAYATHWSNACNYTNGAYGT	TCYTTRAARAACATRCAYTG	6144	32	62.1	95	59.2714
Ver_289	NP_001007940.1_14925552_14926445	543	7	34	206	FLHVLGDA	FHDEGIHA	TTYYTNCAYGTNYTNGGNGAYGC	GCRTGDATNCCYTCRTCRTGRAA	8192	384	0.47561	31.1429	61.5	97	26	215	AQLNMRG	TIQPEFA	GCNCARYTNAAYATGMGNGG	GCRAAYTCNGGYTGDATNGT	1024	384	64.3	93	59.2567
Ver_290	XP_031754766.1_54432570_54433412	378	7	28	145	NLGMLAMD	AEKCLVET	AAYYTNGGNATGYTNGCNATGGA	GTYTCNACNARRCAYTTYTCNGC	2048	2048	0.405405	14.8571	58.3	95.5	20	159	PQDANGY	EEYIQRH	CCNCARGAYGCNAAYGGNTA	TGNCKYTGDATRTAYTCYTC	512	384	70.7	93	59.2524
Ver_291	XP_031750717.1_201522946_201523441	360	7	36	147	NVFKVHKC	NTHMRTHG	AAYGTNTTYAARGTNCAYAARTG	CCRTGNGTNCKCATRTGNGTRTT	512	1024	0.485714	14.8571	62.7	96.5	26	155	ITQPLKK	MAFIKSK	ATHACNCARCCNYTNAARAA	TTNSWYTTDATRAANGCCAT	1536	768	60.3	98	59.2524
Ver_292	XP_012819472.1_128783205_128785429	1809	6	107	701	LQHIREQM	YIERVQKL	YTNCARCAYATHMGNGARCARAT	ARYTTYTGNACNCKYTCDATRTA	3072	3072	0.684575	149	63.5	97	63	711	YQGNGDY	EQQMLLA	TAYCARGGNAAYGGNGAYTA	GCNARNARCATYTGYTGYTC	256	512	62.9	91.5	59.2192
Ver_293	XP_004918272.1_8254390_8256638	1341	7	202	640	KLQQEFYE	QVQSPMLG	AARYTNCARCARGARTTYTAYGA	CCNARCATNGGNSWYTGNACYTG	512	8192	0.624685	73.4286	55.5	97.5	191	693	DHMTPEQ	PVHLKSP	GAYCAYATGACNCCNGARCA	GGNSWYTTNARRTGNACNGG	128	8192	60.2	98	59.2018
Ver_294	NP_001007912.1_27567697_27568468	660	7	11	222	LIMLNRYF	YGMVGALQ	YTNATHATGYTNAAYMGNTAYTT	TGNARNGCNCCNACCATNCCRTA	6144	4096	0.457286	28.4286	58.1	99	3	230	LALNFQP	FEVLMAI	YTNGCNYTNAAYTTYCARCC	ATNGCCATNARNACYTCRAA	2048	512	62.8	96	59.178
Ver_295	NP_001090796.1_70399850_70400723	438	6	99	236	GVIDWENW	FVHYRVKE	GGNGTNATHGAYTGGGARAAYTG	TCYTTNACNCKRTARTGNACRAA	384	2048	0.496183	25.6667	68.6	96	43	265	NVTIFYH	PFYAYTF	AAYGTNACNATHTTYTAYCA	AANGTRTANGCRTARAANGG	384	512	69.1	94	59.1354
Ver_296	XP_031757585.1_16865150_16865884	783	7	29	281	LEYNHTYE	QVDVSVEM	YTNGARTAYAAYCAYACNTAYGA	ATYTCNACNSWNACRTCNACYTG	1024	8192	0.715736	40.5714	53.5	98	11	294	PRCGEHK	QDLVQKE	CCNMGNTGYGGNGARCAYAA	TCYTTYTGNACNARRTCYTG	1024	512	67	96	59.1309
Ver_297	XP_017948752.2_10674925_10676488	1116	5	94	457	IHGGKTPN	WVHAQCMD	ATHCAYGGNGGNAARACNCCNAA	TCCATRCAYTGNGCRTGNACCCA	3072	128	0.532394	69.2	69.5	98.5	32	479	GQKGWPK	KYFCNEH	GGNCARAARGGNTGGCCNAA	TGYTCRTTRCARAARTAYTT	256	64	73.2	95.5	59.0909
Ver_298	XP_031755037.1_101211717_101214721	1044	7	64	403	TVKKIAKC	YKLKGTGI	ACNGTNAARAARATHGCNAARTG	ATNCCNGTNCCYTTNARYTTRTA	1536	4096	0.440367	50.1429	57.4	95.5	16	435	KICKGMF	QTYESMD	AARATHTGYAARGGNATGTT	TCCATNSWYTCRTANGTYTG	96	512	67.5	93	59.0905
Ver_299	XP_004916227.2_72440291_72442553	1335	6	329	765	LQPYFENG	QYDNLEDY	YTNCARCCNTAYTTYGARAAYGG	TARTCYTCNARRTTRTCRTAYTG	1024	512	0.76962	101.333	66.8	98	303	811	RPLYQYK	GQGAFLP	MGNCCNYTNTAYCARTAYAA	GGNARRAANGCNCCYTGNCC	2048	2048	60.6	94	59.0137
Ver_300	NP_001016018.1_36695355_36696603	966	6	110	423	LQMSHIVE	GDKPHKCN	YTNCARATGWSNCAYATHGTNGA	TTRCAYTTRTGNGGYTTRTCNCC	6144	512	0.634855	56.5	61.5	95	29	431	ENKFCDV	YCDMVFA	GARAAYAARTTYTGYGAYGT	GCRAANACCATRTCRCARTA	64	64	77.1	90.5	58.9987
Ver_301	XP_012814051.1_102656722_102657744	678	7	12	229	FYNYLRTH	EQLKFRAC	TTYTAYAAYTAYYTNMGNACNCA	CANGCNCKRAAYTTNARYTGYTC	4096	4096	0.774038	69.1429	57.8	100	1	248	IIKSCNP	ATGYEVD	ATHATHAARWSNTGYAAYCC	TCNACYTCRTANCCNGTNGC	1152	1024	59.3	94	58.9669
Ver_302	XP_031753227.1_172140296_172141286	561	6	101	279	QFYTNLHG	YKCTRPFA	CARTTYTAYACNAAYYTNCAYGG	GCRAANGGNCKNGTRCAYTTRTA	1024	2048	0.552326	38.5	64.6	95	87	293	YWPFGDF	DPILFYF	TAYTGGCCNTTYGGNGAYTT	AARTARAANARDATNGGRTC	128	768	67.3	99	58.9573
Ver_303	XP_004915241.1_117149965_117151609	1029	6	25	359	GECGYPEN	YPNAVGFP	GGNGARTGYGGNTAYCCNGARAA	GGRAANCCNACNGCRTTNGGRTA	1024	2048	0.424149	35.6667	63.8	96	9	374	LFGEDGN	MHQQPIH	YTNTTYGGNGARGAYGGNAA	TGDATNGGYTGYTGRTGCAT	1024	96	68.3	98	58.919
Ver_304	XP_004917233.2_97905904_97906501	411	7	26	154	CGRNHHVH	DALCAVEL	TGYGGNMGNAAYCAYCAYGTNCA	ARYTCNACNGCRCANARNGCRTC	2048	8192	0.598361	21.5714	53	95	8	187	KKVYQIE	QELMWPA	AARAARGTNTAYCARATHGA	GCNGGCCACATNARYTCYTG	192	128	71	97	58.9132
Ver_305	XP_012819925.1_106884210_106884786	474	6	18	167	RKDGKDPN	NQDFSGFQ	MGNAARGAYGGNAARGAYCCNAA	TGRAANCCNSWRAARTCYTGRTT	2048	2048	0.728571	39.5	57	100	1	186	VCNWFIN	EMELQAK	GTNTGYAAYTGGTTYATHAA	TTNGCYTGNARYTCCATYTC	96	256	71.1	97.5	58.8862
Ver_306	XP_012813388.1_175421504_175422122	396	7	62	185	VGFTTGEE	DTEVLQYQ	GTNGGNTTYACNACNGGNGARGA	TGRTAYTGNARNACYTCNGTRTC	4096	2048	0.513043	18	58.8	99	50	194	GYQILHM	QHLTLRG	GGNTAYCARATHYTNCAYAT	CCNCKNARNGTNARRTGYTG	768	8192	59.5	99	58.8812
Ver_307	NP_001096551.1_69539273_69539738	378	7	18	135	SCAVKTCW	WCCYVRCR	WSNTGYGCNGTNAARACNTGYTG	CKRCANCKNACRTARCARCACCA	8192	1024	0.468468	16	57.2	99	9	144	DCRCHGV	CETMTDV	GAYTGYMGNTGYCAYGGNGT	ACRTCNGTCATNGTYTCRCA	512	128	66.1	94	58.7916
Ver_308	XP_031748428.1_31305703_31307011	663	6	92	304	YKAWVYGD	PFAQWLGL	TAYAARGCNTGGGTNTAYGGNGA	ARNCCNARCCAYTGNGCRAANGG	512	4096	0.561576	38	63	96	69	317	INLAVCD	NPICYCF	ATHAAYYTNGCNGTNTGYGA	AARCARTARCADATNGGRTT	1536	192	68.8	97.5	58.706
Ver_309	XP_017948585.2_67998074_67999208	666	7	52	265	LYCEVPKA	FYYMDYLM	YTNTAYTGYGARGTNCCNAARGC	ATNARRTARTCCATRTARTARAA	2048	256	0.444444	27.5714	63	98	41	273	SRIFVED	FNYSKPF	WSNMGNATHTTYGTNGARGA	AANGGYTTNSWRTARTTRAA	6144	1024	56.8	97	58.6763
Ver_310	NP_001096327.1_33013802_33015080	1290	5	90	511	HYQPDPKM	FKPFFGNI	CAYTAYCARCCNGAYCCNAARAT	ATRTTNCCRAARAANGGYTTRAA	512	512	0.716621	100	66.5	98.5	55	522	KHHQYQP	DVTANCL	AARCAYCAYCARTAYCARCC	ARRCARTTNGCNGTNACRTC	64	1024	67.2	100	58.6397
Ver_311	XP_012825444.1_28446175_28447177	414	7	60	189	MTMPDVYF	DAIMVFIG	ATGACNATGCCNGAYGTNTAYTT	CCDATRAANACCATDATNGCRTC	256	576	0.455285	15.2857	68.3	96.5	40	240	PVGLCYN	VCTQFTL	CCNGTNGGNYTNTGYTAYAA	ARNGTRAAYTGNGTRCANAC	2048	1024	64.2	87	58.6318
Ver_312	XP_004917675.1_86449212_86449835	441	7	23	161	KGQMVDIH	EKGFCGWL	AARGGNCARATGGTNGAYATHCA	ARCCANCCRCARAANCCYTTYTC	384	512	0.541985	22.8571	70.7	97	15	179	GTITRGK	PYSIVEL	GGNACNATHACNMGNGGNAA	ARYTCNACDATNSWRTANGG	6144	6144	48.5	99	58.6298
Ver_313	XP_031751221.1_35327495_35328085	366	7	16	129	FLKKCVCY	ETDPLYDE	TTYYTNAARAARTGYGTNTGYTA	TCRTCRTANARNGGRTCNGTYTC	1024	2048	0.429907	13.4286	60.4	95.5	7	181	FALGKQT	GPCTGKT	TTYGCNYTNGGNAARCARAC	GTYTTNCCNGTRCANGGNCC	1024	1024	61.2	99	58.5911
Ver_314	XP_002939362.2_32305434_32306386	768	5	62	309	KTVLINNM	QPFKMDLT	AARACNGTNYTNATHAAYAAYAT	GTNARRTCCATYTTRAANGGYTG	3072	512	0.396624	30.8	67.9	98.5	10	319	KFDEHED	DHIMEVL	AARTTYGAYGARCAYGARGA	ARNACYTCCATDATRTGRTC	64	192	72.9	100	58.5682
Ver_315	XP_002932555.2_19772651_19773360	495	7	42	198	PGQIFLVE	INGEDMGP	CCNGGNCARATHTTYYTNGTNGA	GGNCCCATRTCYTCNCCRTTDAT	6144	384	0.546099	28.8571	65.1	93.5	29	221	FANGVCF	DVFASTK	TTYGCNAAYGGNGTNTGYTT	TTNGTNSWNGCRAANACRTC	512	4096	61.8	94	58.5635
Ver_316	XP_002937327.2_18108408_18109114	399	6	36	160	RECIFVTN	INPMLYAF	MGNGARTGYATHTTYGTNACNAA	AANGCRTANARCATNGGRTTDAT	3072	1536	0.410256	17.5	67.1	95	21	189	MQGWNEI	VDIGEDM	ATGCARGGNTGGAAYGARAT	ATRTCYTCNCCDATRTCNAC	32	384	73.5	91.5	58.5612
Ver_317	NP_001120158.1_132803414_132807816	2037	4	471	1141	GIMEVCQF	YAGDMAGK	GGNATHATGGARGTNTGYCARTT	TTNCCNGCCATRTCNCCNGCRTA	384	1024	0.762997	212.25	68.7	95.5	406	1240	QMAFYEI	EYADHII	CARATGGCNTTYTAYGARAT	ATDATRTGRTCNGCRTAYTC	64	192	74.2	98	58.5514
Ver_318	XP_004915906.1_28325572_28327483	1806	5	26	619	IDKRKKPN	HNNLKDIY	ATHGAYAARMGNAARAARCCNAA	TADATRTCYTTNARRTTRTTRTG	1536	768	0.650909	124.4	60.9	96	8	655	GWWYVQI	NGWWYCQ	GGNTGGTGGTAYGTNCARAT	TGRCARTACCACCANCCRTT	64	32	73.8	98.5	58.4872
Ver_319	NP_001072459.1_70141679_70142682	954	7	25	334	RNDGHFCD	HEEVSQPV	MGNAAYGAYGGNCAYTTYTGYGA	ACNGGYTGNSWNACYTCYTCRTG	1024	4096	0.525735	41.4286	59	95.5	2	352	GVKTFTH	QTVPGSE	GGNGTNAARACNTTYACNCA	TCNSWNCCNGGNACNGTYTG	1024	8192	60.4	98	58.4869
Ver_320	XP_017947140.2_121142218_121143211	405	7	104	230	DRYMAIVQ	CFVPFHIC	GAYMGNTAYATGGCNATHGTNCA	CADATRTGRAANGGNACRAARCA	1536	768	0.633333	26	66	93.5	45	279	VYMMNVA	FQARVIS	GTNTAYATGATGAAYGTNGC	SWDATNACNCKNGCYTGRAA	64	6144	60	95	58.478
Ver_321	XP_012822218.1_52636070_52637645	468	8	324	471	TCNIPLAF	GFVQLNLG	ACNTGYAAYATHCCNYTNGCNTT	CCNARRTTNARYTGNACRAANCC	6144	8192	0.368794	16.125	55.8	94.5	312	479	DPYIAVV	MGLANVL	GAYCCNTAYATHGCNGTNGT	ARNACRTTNGCNARNCCCAT	768	2048	58.9	96.5	58.4772
Ver_322	NP_001090831.1_81970364_81971432	645	7	80	286	FVITLPFW	EALAFFHC	TTYGTNATHACNYTNCCNTTYTG	CARTGRAARAANGCNARNGCYTC	6144	2048	0.535354	35.4286	57.9	94	66	296	TDKYRLH	NPILYAF	ACNGAYAARTAYMGNYTNCA	AANGCRTANARDATNGGRTT	2048	1536	61.6	100	58.474
Ver_323	XP_002933305.3_116911458_116912028	438	7	19	156	LHAPTGKT	PDTVEAHR	YTNCAYGCNCCNACNGGNAARAC	CKRTGNGCYTCNACNGTRTCNGG	8192	4096	0.427419	16.4286	60.4	96.5	11	179	CAFQGTV	EEIQLLN	TGYGCNTTYCARGGNACNGT	TTNARNARYTGDATYTCYTC	512	1536	62.6	96	58.4696
Ver_324	XP_017947395.1_30027915_30028736	453	7	67	209	TGDIYTTE	YDLTIKVQ	ACNGGNGAYATHTAYACNACNGA	TGNACYTTDATNGTNARRTCRTA	3072	3072	0.529412	20.8571	60.2	94	58	238	APYLRVD	DNAPKFE	GCNCCNTAYYTNMGNGTNGA	TCRAAYTTNGGNGCRTTRTC	8192	256	64.8	96	58.4548
Ver_325	XP_012826604.2_82431741_82432554	540	7	32	203	LHLHFPDP	CDFICSNK	YTNCAYYTNCAYTTYCCNGAYCC	TTRTTNSWRCADATRAARTCRCA	4096	1536	0.627329	35.4286	55.1	94	12	250	THMCPEC	HANEKIH	ACNCAYATGTGYCCNGARTG	TGDATYTTYTCRTTNGCRTG	128	192	72.3	92	58.4313
Ver_326	NP_001116911.1_135359685_135360918	762	7	70	315	LDAMDICA	KDWCLLAM	YTNGAYGCNATGGAYATHTGYGC	ATNGCNARNARRCACCARTCYTT	768	2048	0.487179	26.8571	61.9	98	34	382	PKALHHY	DAADFLL	CCNAARGCNYTNCAYCAYTA	ARNARRAARTCNGCNGCRTC	1024	2048	57.4	97	58.4312
Ver_327	NP_001072871.1_145551363_145553259	609	7	27	221	AWTDGKQV	TELPLDKI	GCNTGGACNGAYGGNAARCARGT	ATYTTRTCNARNGGNARYTCNGT	512	8192	0.611702	37.2857	60.5	96	16	351	LYQAIHP	VPDIIAF	YTNTAYCARGCNATHCAYCC	AANGCDATDATRTCNGGNAC	768	1152	65.7	91	58.4293
Ver_328	NP_001096174.1_157807581_157809092	543	6	371	543	VMRPEPQT	KFYMEQHV	GTNATGMGNCCNGARCCNCARAC	ACRTGYTGYTCCATRTARAAYTT	2048	64	0.6	34	69.3	95	360	551	AHILQPV	ENVIKTY	GCNCAYATHYTNCARCCNGT	TANGTYTTDATNACRTTYTC	1536	384	67.7	93	58.4224
Ver_329	XP_004920816.2_140888514_140889349	420	7	139	270	KPGDLVEF	EDLIMEKR	AARCCNGGNGAYYTNGTNGARTT	CKYTTYTCCATDATNARRTCYTC	4096	768	0.456	18.8571	62.9	95.5	13	279	SYKEVPT	NDQIGKA	WSNTAYAARGARGTNCCNAC	GCYTTNCCDATYTGRTCRTT	2048	192	66.7	90	58.4079
Ver_330	XP_002941149.1_118017215_118018252	480	6	95	246	VIFYFTMY	HFARIPYT	GTNATHTTYTAYTTYACNATGTA	GTRTANGGDATNCKNGCRAARTG	384	3072	0.57931	32.6667	65.5	96	67	283	LTFPFKI	NACLDPF	YTNACNTTYCCNTTYAARAT	AANGGRTCNARRCANGCRTT	1024	1024	65.6	98	58.4068
Ver_331	XP_031747520.1_87265888_87268879	1137	6	367	737	ENNHLKEE	MEEWKQQV	GARAAYAAYCAYYTNAARGARGA	ACYTGYTGYTTCCAYTCYTCCAT	512	32	0.537604	65	64.1	97	217	747	EALKMEK	TVQNMQH	GARGCNYTNAARATGGARAA	TGYTGCATRTTYTGNACNGT	256	128	67.4	93	58.3322
Ver_332	XP_002936231.1_11537195_11538971	1056	6	229	572	KAVKGYFT	MKRVLGEV	AARGCNGTNAARGGNTAYTTYAC	ACYTCNCCNARNACNCKYTTCAT	1024	4096	0.620896	72.3333	59.6	98	128	582	TPVRMEW	HTWITEN	ACNCCNGTNMGNATGGARTG	TTYTCNGTDATCCANGTRTG	1024	192	70.1	93	58.3204
Ver_333	XP_012812688.1_12496027_12496636	489	7	26	180	PVQETTFH	EGHLAMRQ	CCNGTNCARGARACNACNTTYCA	TGNCKCATNGCNARRTGNCCYTC	2048	4096	0.5	16.1429	63.7	94.5	15	195	EAPTQVT	PMTGVCV	GARGCNCCNACNCARGTNAC	ACRCANACNCCNGTCATNGG	1024	512	62.9	94	58.286
Ver_334	XP_017947166.2_136363750_136364891	480	7	74	225	FCHEEGDG	FHAIGQLL	TTYTGYCAYGARGARGGNGAYGG	ARNARYTGNCCDATNGCRTGRAA	256	6144	0.303448	10.2857	61.9	95.5	22	249	WKGVRWK	GYEATRI	TGGAARGGNGTNMGNTGGAA	ATNCKNGTNGCYTCRTANCC	256	2048	62.3	96	58.2798
Ver_335	XP_002933836.2_103336738_103338082	1095	7	115	471	GKENMVTF	KGNIILIP	GGNAARGARAAYATGGTNACNTT	GGDATNARDATDATRTTNCCYTT	512	3456	0.436137	37.8571	62.8	95.5	2	491	LYAVGNF	FYKGTSP	YTNTAYGCNGTNGGNAAYTT	GGNSWNGTNCCYTTRTARAA	2048	2048	63.4	91	58.2416
Ver_336	NP_001012289.1_108713268_108714074	552	7	20	195	LAIKIKYD	FMLVFYQF	YTNGCNATHAARATHAARTAYGA	AAYTGRTARAANACNARCATRAA	2304	512	0.538462	29.2857	60.1	94	12	204	YGALRCN	HPCKKLF	TAYGGNGCNYTNMGNTGYAA	AANARYTTYTTRCANGGRTG	4096	512	62.4	97	58.1988
Ver_337	XP_031759976.1_9473801_9475337	1167	6	76	456	YFTFVMDP	CPGRFFAT	TAYTTYACNTTYGTNATGGAYCC	GTNGCRAARAANCKNCCNGGRCA	256	4096	0.695418	96.5	62.6	93	63	497	KHGDIFT	GFGTMQP	AARCAYGGNGAYATHTTYAC	GGYTGCATNGTNCCRAANCC	192	256	69.2	93	58.1839
Ver_338	NP_001090727.1_10199644_10202909	567	7	14	194	KAETIQAD	QDFSTLYG	AARGCNGARACNATHCARGCNGA	CCRTANARNGTNSWRAARTCYTG	1536	8192	0.445255	15.2857	58.1	97.5	5	277	PVTMRAI	DFQRELF	CCNGTNACNATGMGNGCNAT	AANARYTCNCKYTGRAARTC	2048	1024	61.3	98	58.1626
Ver_339	XP_002940479.2_64574391_64575384	600	6	33	224	TKRAVIFM	ICFAPYHI	ACNAARMGNGCNGTNATHTTYAT	ATRTGRTANGGNGCRAARCADAT	6144	768	0.5	35.1667	67.3	96	21	272	LALWVFY	DPVIYYF	YTNGCNYTNTGGGTNTTYTA	AARTARTADATNACNGGRTC	2048	384	64.4	96.5	58.1558
Ver_340	XP_012808161.2_126870101_126871501	429	6	30	164	QILNLPEI	GQPIHECR	CARATHYTNAAYYTNCCNGARAT	CKRCAYTCRTGDATNGGYTGNCC	6144	1536	0.398438	15.3333	58.9	99	18	188	IPAIGHF	PQFCGAD	ATHCCNGCNATHGGNCAYTT	TCNGCNCCRCARAAYTGNGG	1152	512	69.3	99	58.1171
Ver_341	XP_004917321.1_107754615_107755372	582	6	34	219	WIREKTKV	HKMWENRQ	TGGATHMGNGARAARACNAARGT	TGNCKRTTYTCCCACATYTTRTG	768	128	0.502793	19.1667	69.6	96	26	243	LECNETK	KQAEAFL	YTNGARTGYAAYGARACNAA	ARRAANGCYTCNGCYTGYTT	512	512	67	93	58.0453
Ver_342	NP_001002904.1_200970161_200970787	345	7	39	145	KFHLAMEN	PNYLNGFE	AARTTYCAYYTNGCNATGGARAA	TCRAANCCRTTNARRTARTTNGG	512	2048	0.56	17.7143	65.8	96.5	22	153	STATTED	CFVCDKE	WSNACNGCNACNACNGARGA	TCYTTRTCRCANACRAARCA	8192	128	60	92	58.0212
Ver_343	XP_012812276.1_137621637_137622864	711	7	39	267	IFCHDFQN	NEVLLEQN	ATHTTYTGYCAYGAYTTYCARAA	TTYTGYTCNARNARNACYTCRTT	192	4096	0.770732	57	61.5	94	6	345	DFLRNVC	QQELVAP	GAYTTYYTNMGNAAYGTNTG	GGNGCNACNARYTCYTGYTG	2048	1024	61.6	93	57.9963
Ver_344	NP_001090874.1_103066882_103067739	603	7	22	214	EPGFFPWQ	NMFCAGYY	GARCCNGGNTTYTTYCCNTGGCA	TARTANCCNGCRCARAACATRTT	512	256	0.578378	32.7143	69.4	93.5	12	222	IKRIIGG	EGGKDTC	ATHAARMGNATHATHGGNGG	CANGTRTCYTTNCCNCCYTC	1728	512	56.7	93	57.9682
Ver_345	XP_002931656.2_86775209_86777528	2013	6	76	738	CRLFFYPC	DTPLHCAC	TGYMGNYTNTTYTTYTAYCCNTG	CANGCRCARTGNARNGGNGTRTC	4096	4096	0.741987	194	57.6	96	6	776	LFTNPYA	KTPLQVA	YTNTTYACNAAYCCNTAYGC	GCNACYTGNARNGGNGTYTT	1024	2048	63.8	89.5	57.9475
Ver_346	NP_001191183.1_108635809_108636558	441	5	12	150	KQTGETKI	MIFMGYQN	AARCARACNGGNGARACNAARAT	TTYTGRTANCCCATRAADATCAT	1024	96	0.572519	28.6	68	97.5	4	170	MEINVEK	YDETIKA	ATGGARATHAAYGTNGARAA	GCYTTDATNGTYTCRTCRTA	96	192	73.8	98.5	57.9434
Ver_347	XP_002932206.1_81991504_81993009	1497	6	10	500	WRTFKYPN	KYGLKIHM	TGGMGNACNTTYAARTAYCCNAA	ATRTGDATYTTNARNCCRTAYTT	1024	1536	0.739454	119.333	66.3	91	2	550	ERYICWY	CGKVLVR	GARMGNTAYATHTGYTGGTA	CKNACNARNACYTTNCCRCA	192	4096	63.4	94	57.9189
Ver_348	XP_031746546.1_92767450_92768590	495	6	72	228	YVLQHDNW	IFLVCFGP	TAYGTNYTNCARCAYGAYAAYTG	GGNCCRAARCANACNARRAADAT	1024	3072	0.566667	32	65.8	90	41	269	QIKAKNE	FNCVADP	CARATHAARGCNAARAAYGA	GGRTCNGCNACRCARTTRAA	192	256	73.1	95	57.9066
Ver_349	XP_004917306.1_106810274_106811766	1197	7	78	468	RARIADWP	NEIGGEGE	MGNGCNMGNATHGCNGAYTGGCC	TCNCCYTCNCCNCCDATYTCRTT	6144	1536	0.598837	58.4286	50.3	97	69	539	TPGVPKM	EHVDLGA	ACNCCNGGNGTNCCNAARAT	GCNCCNARRTCNACRTGYTC	2048	1024	66.4	96	57.8898
Ver_350	XP_031761377.1_6256150_6257222	1038	6	40	377	LNQKVKQT	NFAVAKVQ	YTNAAYCARAARGTNAARCARAC	TGNACYTTNGCNACNGCRAARTT	1024	2048	0.696486	90.3333	61	99	6	407	HEDIIGI	QCQTRII	CAYGARGAYATHATHGGNAT	ATDATNCKNGTYTGRCAYTG	288	768	60.2	97.5	57.8893
Ver_351	XP_031761562.1_99192894_99194673	1248	5	39	446	KQIENLQV	YWPEHFLP	AARCARATHGARAAYYTNCARGT	GGNARRAARTGYTCNGGCCARTA	768	512	0.737662	114.4	64.2	95	24	495	PFGELMT	CYEMFDR	CCNTTYGGNGARYTNATGAC	CKRTCRAACATYTCRTARCA	512	64	70.8	98.5	57.8605
Ver_352	NP_989240.1_105788823_105789957	627	7	83	283	IRQTWGNE	GEGKAPYH	ATHMGNCARACNTGGGGNAAYGA	TGRTANGGNGCYTTNCCYTCNCC	1536	2048	0.53886	40.4286	66.6	94.5	20	291	YSYRYLI	PCIYNKM	TAYWSNTAYMGNTAYYTNAT	ATYTTRTTRTADATRCANGG	8192	192	54.4	96	57.851
Ver_353	NP_001039125.1_59698801_59700852	972	7	390	705	DAIGILNN	HQIAQKYG	GAYGCNATHGGNATHYTNAAYAA	CCRTAYTTYTGNGCDATYTGRTG	4608	384	0.719298	73.5714	62.4	92	262	746	FACEVRC	QVGHYEL	TTYGCNTGYGARGTNMGNTG	ARYTCRTARTGNCCNACYTG	1024	512	64.6	89	57.8491
Ver_354	XP_002936802.3_68795127_68796048	369	7	47	161	LFWADYGQ	DNINWLRD	YTNTTYTGGGCNGAYTAYGGNCA	TCNCKNARCCARTTDATRTTRTC	1024	1536	0.407407	14.1429	65.3	93	37	188	HIVVDPK	PCLENNG	CAYATHGTNGTNGAYCCNAA	CCRTTRTTYTCNARRCANGG	768	512	63.9	92	57.8186
Ver_355	XP_004912343.1_3118652_3120533	1311	5	81	509	AKHLQVCP	WFQHRCPL	GCNAARCAYYTNCARGTNTGYCC	ARNGGRCANCKRTGYTGRAACCA	2048	1024	0.589074	106.2	66.2	96	44	520	TFHMCKE	GCTFVQN	ACNTTYCAYATGTGYAARGA	TTYTGNACRAANGTRCANCC	64	512	75.5	91.5	57.7971
Ver_356	XP_002938281.3_132269992_132271057	921	6	56	354	RQLQDEYD	AYIFDAKH	MGNCARYTNCARGAYGARTAYGA	TGYTTNGCRTCRAADATRTANGC	2048	768	0.810219	96.3333	64.6	95	26	366	LQQIDNI	DEVEVLT	YTNCARCARATHGAYAAYAT	GTNARNACYTCNACYTCRTC	384	1024	61.7	95.5	57.7887
Ver_357	NP_001005685.1_69109218_69109900	384	7	31	150	DDLMYEQY	KMWLVRHL	GAYGAYYTNATGTAYGARCARTA	ARRTGNCKNACNARCCACATYTT	256	2048	0.442478	14	62.3	97	1	210	PEIVRET	EANEIVS	CCNGARATHGTNMGNGARAC	SWNACDATYTCRTTNGCYTC	1536	1536	57.8	97	57.7696
Ver_358	XP_031747498.1_114592133_114595529	1758	5	147	724	WDLFDNYT	DFTVNYCI	TGGGAYYTNTTYGAYAAYTAYAC	ATRCARTARTTNACNGTRAARTC	256	512	0.571178	109.6	69.2	96	83	809	AKVPEKC	PEKNCGQ	GCNAARGTNCCNGARAARTG	TGNCCRCARTTYTTYTCNGG	512	256	72	91.5	57.7455
Ver_359	XP_012820855.1_93428388_93430254	852	6	339	614	VLNGEIEK	PYFMKGSI	GTNYTNAAYGGNGARATHGARAA	ATNSWNCCYTTCATRAARTANGG	3072	2048	0.625	51.6667	64	95	257	636	PTQQNQY	KTEDFIQ	CCNACNCARCARAAYCARTA	TGDATRAARTCYTCNGTYTT	256	192	70.3	92	57.7021
Ver_360	XP_004916154.1_85521936_85523165	1152	6	20	395	LLHKANQM	PQGFIQRE	YTNYTNCAYAARGCNAAYCARAT	TCNCKYTGDATRAANCCYTGNGG	4096	3072	0.492795	61.8333	64	96	4	428	TKMGMIQ	CGAELPD	ACNAARATGGGNATGATHCA	TCNGGNARYTCNGCNCCRCA	96	2048	68.7	91.5	57.6948
Ver_361	NP_001016996.1_112254880_112256527	1341	5	30	468	NWQKLIEP	PFEQTNWK	AAYTGGCARAARYTNATHGARCC	TTCCARTTNGTYTGYTCRAANGG	384	256	0.727053	111.2	69.8	95	8	557	INDVRKK	WPGVNGC	ATHAAYGAYGTNMGNAARAA	CANCCRTTNACNCCNGGCCA	768	512	65	98.5	57.667
Ver_362	XP_031756917.1_114930028_114935386	1773	5	484	1066	LPNTVQHM	HMNPHMTL	YTNCCNAAYACNGTNCARCAYAT	ARNGTCATRTGNGGRTTCATRTG	4096	256	0.616725	115.6	68.4	95	375	1120	PMQFHQN	HYKRQIY	CCNATGCARTTYCAYCARAA	TADATYTGNCKYTTRTARTG	64	384	71.4	93	57.6534
Ver_363	NP_001093689.1_50489348_50490138	513	7	37	199	NGGTCQDG	TQIKNTNK	AAYGGNGGNACNTGYCARGAYGG	TTRTTNGTRTTYTTDATYTGNGT	1024	768	0.596026	26	58.4	95.5	12	229	CQCQAGF	DYNLVHE	TGYCARTGYCARGCNGGNTT	TCRTGNACNARRTTRTARTC	256	512	67.6	91	57.6248
Ver_364	XP_031751395.1_126309530_126310118	345	7	58	164	TATDIHKG	DTTYDVKV	ACNGCNACNGAYATHCAYAARGG	ACYTTNACRTCRTANGTNGTRTC	1536	1024	0.62	20.1429	61.1	93	14	186	NTALIQW	VQFRTLP	AAYACNGCNYTNATHCARTG	GGNARNGTNCKRAAYTGNAC	1536	4096	63	96	57.6182
Ver_365	XP_031746496.1_37475993_37478599	1389	6	25	479	VKQYELEF	FKEFRASC	GTNAARCARTAYGARYTNGARTT	CANSWNGCNCKRAAYTCYTTRAA	1024	8192	0.713198	115.333	59.6	97	15	539	TDERQAQ	EVVRNYT	ACNGAYGARMGNCARGCNCA	GTRTARTTNCKNACNACYTC	1024	1024	61.2	96.5	57.5959
Ver_366	XP_004914801.1_23624401_23626015	1119	7	42	406	RKFRTNFD	HHETNSAY	MGNAARTTYMGNACNAAYTTYGA	TANGCNSWRTTNGTYTCRTGRTG	4096	4096	0.597701	62.1429	57.2	96.5	34	460	LSFFDPA	NTRIEPY	YTNWSNTTYTTYGAYCCNGC	TANGGYTCDATNCKNGTRTT	4096	1536	56.9	98	57.5929
Ver_367	NP_001017086.1_78273192_78273746	453	6	23	165	PETFLDHE	FAEQLKPL	CCNGARACNTTYYTNGAYCAYGA	ARNGGYTTNARYTGYTCNGCRAA	2048	4096	0.407407	18.1667	61.4	95	15	176	RGLCDNM	EKIDPKR	MGNGGNYTNTGYGAYAAYAT	CKYTTNGGRTCDATYTTYTC	2048	384	68	100	57.5314
Ver_368	NP_001120554.1_196095151_196095970	378	7	36	153	TFYTLVCG	WCFIDWRT	ACNTTYTAYACNYTNGTNTGYGG	GTNCKCCARTCDATRAARCACCA	4096	192	0.463636	15.1429	63.4	96.5	14	252	VGNLIAI	EIQMVIL	GTNGGNAAYYTNATHGCNAT	ARDATNACCATYTGDATYTC	3072	288	62.5	91	57.5221
Ver_369	XP_012811993.1_56562902_56564066	477	6	86	236	LFYMNMYI	CFVPYHIF	YTNTTYTAYATGAAYATGTAYAT	AADATRTGRTANGGNACRAARCA	128	768	0.733813	42.1667	68.4	94	61	281	PFRILYH	DPVMYFL	CCNTTYMGNATHYTNTAYCA	ARRAARTACATNACNGGRTC	3072	256	65.4	94	57.506
Ver_370	XP_004910784.1_60507241_60508708	912	6	105	400	AKLNREEN	PFGTDYRN	GCNAARYTNAAYMGNGARGARAA	TTNCKRTARTCNGTNCCRAANGG	4096	4096	0.677656	78	60	98	86	458	EAQVEKQ	KKPGLAQ	GARGCNCARGTNGARAARCA	TGNGCNARNCCNGGYTTYTT	256	2048	64.4	95.5	57.4581
Ver_371	XP_031762261.1_106934967_106935996	555	7	49	225	GAAVFLQM	FGGTPYTD	GGNGCNGCNGTNTTYYTNCARAT	TCNGTRTANGGNGTNCCNCCRAA	8192	4096	0.441176	22.1429	59	99	27	335	HIIDFAY	YATGGRN	CAYATHATHGAYTTYGCNTA	TTNCKNCCNCCNGTNGCRTA	288	4096	64.5	90	57.4519
Ver_372	NP_001001196.1_63258773_63259451	750	5	26	267	HRMGMGQF	QNEFDFMT	CAYMGNATGGGNATGGGNCARTT	GTCATRAARTCRAAYTCRTTYTG	512	64	0.510638	33.2	69	98.5	3	275	DHMMAMN	DFVCKQQ	GAYCAYATGATGGCNATGAA	TGYTGYTTRCANACRAARTC	16	128	71.4	97	57.4372
Ver_373	XP_031752748.1_78098776_78103575	1815	5	186	782	SIHQAPDT	EKLMMDWN	WSNATHCAYCARGCNCCNGAYAC	TTCCARTCCATCATNARYTTYTC	6144	64	0.604693	108.6	64.5	97.5	51	795	LKMKNNG	PGYNWNQ	YTNAARATGAARAAYAAYGG	TGRTTCCARTTRTANCCNGG	128	128	67.4	98.5	57.424
Ver_374	NP_001072294.1_5523843_5524574	447	7	34	174	KIKVEFEE	QFEGRPMP	AARATHAARGTNGARTTYGARGA	GGCATNGGNCKNCCYTCRAAYTG	384	1024	0.570248	22.4286	61.4	95.5	18	198	FRELRDT	KHTLPNY	TTYMGNGARYTNMGNGAYAC	TARTTNGGNARNGTRTGYTT	4096	1024	57.4	98	57.3796
Ver_375	XP_017950449.1_82905092_82905583	345	6	39	145	EDTQAFDI	WGPRFKKL	GARGAYACNCARGCNTTYGAYAT	ARYTTYTTRAANCKNGGNCCCCA	512	2048	0.47	12.5	63.4	98	29	153	VTYNDEG	ADMYGGD	GTNACNTAYAAYGAYGARGG	TCNCCNCCRTACATRTCNGC	256	256	69.2	94	57.3756
Ver_376	XP_002937243.1_118637522_118638217	387	5	56	176	DRTWQDYK	GWWYDACA	GAYMGNACNTGGCARGAYTAYAA	GCRCANGCRTCRTACCACCANCC	512	128	0.491228	20.8	68.5	95	40	193	GWTVIQH	IYWQKDC	GGNTGGACNGTNATHCARCA	CARTCYTTYTGCCARTADAT	384	48	76.5	97	57.3589
Ver_377	NP_001004886.1_46116059_46117013	399	7	148	272	TTFAIIEN	CCSDMAIT	ACNACNTTYGCNATHATHGARAA	GTDATNGCCATRTCNSWRCARCA	2304	1536	0.576271	21.7143	56.5	95	92	292	WSKHCDK	MYGVYRL	TGGWSNAARCAYTGYGAYAA	ARNCKRTANACNCCRTACAT	256	1024	62.4	98	57.1828
Ver_378	XP_012814081.1_76721214_76723230	1368	5	110	557	QWYEIYDK	EMPNQLRK	CARTGGTAYGARATHTAYGAYAA	TTNCKNARYTGRTTNGGCATYTC	96	2048	0.421412	60.6	70.8	97	67	607	GNCTVEQ	VKWGQQE	GGNAAYTGYACNGTNGARCA	TCYTGYTGNCCCCAYTTNAC	512	128	72	92.5	57.1819
Ver_379	XP_012813245.1_130930331_130931014	642	7	16	221	HSDRCWMP	DAEEVVRE	CAYWSNGAYMGNTGYTGGATGCC	TCNCKNACNACYTCYTCNGCRTC	1024	4096	0.581006	27.8571	55.3	95.5	5	229	VNCTDEC	IDKLLQD	GTNAAYTGYACNGAYGARTG	TCYTGNARNARYTTRTCDAT	256	1536	63.4	97	57.1598
Ver_380	XP_012820860.1_92471202_92472220	915	6	36	332	YTATVTKG	WGPNVQRL	TAYACNGCNACNGTNACNAARGG	ARNCKYTGNACRTTNGGNCCCCA	4096	4096	0.546125	45	57.4	100	20	349	AKKMREV	QGITMDE	GCNAARAARATGMGNGARGT	TCRTCCATNGTDATNCCYTG	256	192	68.1	95	57.1112
Ver_381	XP_012821072.2_31487443_31489855	549	7	79	253	QQIVQMKQ	EKDAVLDR	CARCARATHGTNCARATGAARCA	CKRTCNARNACNGCRTCYTTYTC	192	4096	0.87037	56.7143	56.9	93.5	29	261	EIKQLMG	MAESQEA	GARATHAARCARYTNATGGG	GCYTCYTGNSWYTCNGCCAT	192	512	58.6	99	57.0936
Ver_382	XP_004912810.1_16092961_16093920	489	6	87	241	FIRDTYNQ	EVLKMAKE	TTYATHMGNGAYACNTAYAAYCA	TCYTTNGCCATYTTNARNACYTC	1536	1024	0.506757	19.5	63.4	98	76	267	FHEGAPY	KVHFTRR	TTYCAYGARGGNGCNCCNTA	CKNCKNGTRAARTGNACYTT	512	2048	65.2	96.5	57.0802
Ver_383	XP_004913617.2_67635632_67636127	450	7	22	163	SKQKVQQH	KMLMELSA	WSNAARCARAARGTNCARCARCA	GCNSWNARYTCCATNARCATYTT	2048	4096	0.443478	15.1429	49.2	98	7	172	QESKMDY	AANFKDQ	CARGARWSNAARATGGAYTA	TGRTCYTTRAARTTNGCNGC	256	256	67	98	57.0102
Ver_384	XP_031753956.1_2350340_2351318	777	6	32	282	LNKWGQYA	ENGIKAVE	YTNAAYAARTGGGGNCARTAYGC	TCNACNGCYTTDATNCCRTTYTC	512	1536	0.520492	34.5	68.5	95	9	293	YTLIEKW	GQATKRL	TAYACNYTNATHGARAARTG	ARNCKYTTNGTNGCYTGNCC	768	4096	65.7	92	56.9525
Ver_385	XP_002931733.1_75159962_75160747	600	7	36	227	YRRMIQTK	EKIGELVA	TAYMGNMGNATGATHCARACNAA	GCNACNARYTCNCCDATYTTYTC	3072	3072	0.490566	22.4286	61.3	96.5	5	291	CYSVNGD	DMLVAIR	TGYTAYWSNGTNAAYGGNGA	CKDATNGCNACNARCATRTC	2048	1536	59.4	94	56.9164
Ver_386	XP_017952374.2_100396583_100397628	717	6	100	330	VTLVEHPF	MNLWAIFC	GTNACNYTNGTNGARCAYCCNTT	CARAADATNGCCCANARRTTCAT	8192	384	0.318386	25.3333	65	98	42	352	PTWVTVG	MVGDKTF	CCNACNTGGGTNACNGTNGG	AANGTYTTRTCNCCNACCAT	1024	256	65	94	56.8882
Ver_387	XP_002944008.1_213958033_213960088	1080	7	291	642	YPIWSTWA	GDTLMVAP	TAYCCNATHTGGWSNACNTGGGC	GGNGCNACCATNARNGTRTCNCC	1536	4096	0.538462	54.8571	54.4	95	191	691	GILERYW	DEVAYFL	GGNATHYTNGARMGNTAYTG	ARRAARTANGCNACYTCRTC	3072	512	66.3	92	56.8828
Ver_388	XP_031759010.1_25907422_25909310	684	5	16	235	GNAQNIPE	YKEYIDNR	GGNAAYGCNCARAAYATHCCNGA	CKRTTRTCDATRTAYTCYTTRTA	1536	384	0.665094	46.2	68.6	96.5	5	377	DAYLKGN	GFTEQDD	GAYGCNTAYYTNAARGGNAA	TCRTCYTGYTCNGTRAANCC	1024	256	67.8	100	56.8524
Ver_389	XP_012818556.1_24894729_24896069	993	6	55	377	ATSKFFKE	QTFANRCN	GCNACNWSNAARTTYTTYAARGA	TTRCANCKRTTNGCRAANGTYTG	4096	2048	0.756579	96	58.6	95	28	451	GHLCDVT	HTGDKPY	GGNCAYYTNTGYGAYGTNAC	TANGGYTTRTCNCCNGTRTG	1024	512	67.8	93	56.8357
Ver_390	XP_002935740.1_18013534_18014096	411	6	25	153	DQTRFTAY	CDTGWHTR	GAYCARACNMGNTTYACNGCNTA	CKNGTRTGCCANCCNGTRTCRCA	4096	1024	0.462185	19.1667	62.2	95	11	161	EGATHIK	TVQCKDG	GARGGNGCNACNCAYATHAA	CCRTCYTTRCAYTGNACNGT	768	256	71.3	94	56.8303
Ver_391	XP_002939587.1_17890719_17891520	360	6	123	234	PLHDHPGM	DCHYYRLL	CCNYTNCAYGAYCAYCCNGGNAT	ARNARNCKRTARTARTGRCARTC	4096	4096	0.67619	29.8333	58.6	95	100	284	YMHICET	FWCGGEP	TAYATGCAYATHTGYGARAC	GGYTCNCCNCCRCACCARAA	48	128	73.7	94	56.7987
Ver_392	NP_001008060.1_67903151_67904102	408	7	55	182	LPCKHIFC	DIPKKGVA	YTNCCNTGYAARCAYATHTTYTG	GCNACNCCYTTYTTNGGDATRTC	1536	1536	0.224138	5.28571	66.9	96.5	39	225	VPECAIC	ADGADST	GTNCCNGARTGYGCNATHTG	GTNSWRTCNGCNCCRTCNGC	768	4096	57.3	92	56.7821
Ver_393	XP_031758839.1_57791693_57793023	1248	6	40	447	GTPAVPKM	NQPIHREK	GGNACNCCNGCNGTNCCNAARAT	TTYTCNCKRTGDATNGGYTGRTT	8192	1536	0.505102	61.1667	66.3	94	14	461	LNGNMGP	EHIDLGA	YTNAAYGGNAAYATGGGNCC	GCNCCNARRTCDATRTGYTC	512	768	63.6	94	56.7619
Ver_394	XP_002937766.3_52732576_52733262	456	6	56	199	KVNPDQVE	VDDIQMLL	AARGTNAAYCCNGAYCARGTNGA	ARNARCATYTGDATRTCRTCNAC	1024	1536	0.613139	30.6667	63	94	2	208	DQFNAEE	DHIVKTQ	GAYCARTTYAAYGCNGARGA	TGNGTYTTNACDATRTGRTC	128	384	73.6	90.5	56.7547
Ver_395	XP_012812884.2_90573790_90575262	819	6	69	333	YEMIVAEG	MENKLEGI	TAYGARATGATHGTNGCNGARGG	ATNCCYTCNARYTTRTTYTCCAT	384	512	0.581395	48	66.4	92	16	479	FQQMFDE	EVETINQ	TTYCARCARATGTTYGAYGA	TGRTTDATNGTYTCNACYTC	32	384	71.3	89.5	56.729
Ver_396	XP_017947878.1_91347822_91348556	669	6	10	224	CEPLPFDV	HMVKRAVM	TGYGARCCNYTNCCNTTYGAYGT	ATNACNGCNCKYTTNACCATRTG	2048	2048	0.658031	50.6667	59.4	97	2	248	TPLYNLE	QAMIYKL	ACNCCNYTNTAYAAYYTNGA	ARYTTRTADATCATNGCYTG	4096	192	63.5	99	56.7213
Ver_397	NP_001090704.1_49013700_49014647	1035	5	54	390	ANKWKTIH	GFLPWEKK	GCNAAYAARTGGAARACNATHCA	TTYTTYTCCCANGGNARRAANCC	384	1024	0.790323	114.6	65.1	96.5	17	398	YVIPKGE	KYFQDLL	TAYGTNATHCCNAARGGNGA	ARNARRTCYTGRAARTAYTT	768	512	68.2	95.5	56.7183
Ver_398	XP_004911210.1_54157304_54158505	603	6	118	310	YTLLGEWK	EYKLIYTV	TAYACNYTNYTNGGNGARTGGAA	ACNGTRTADATNARYTTRTAYTC	4096	1536	0.435484	25.1667	61.1	92	91	318	TVTNFFI	FHVIAMC	ACNGTNACNAAYTTYTTYAT	CACATNGCDATNACRTGRAA	512	192	69.4	99	56.6847
Ver_399	XP_031756897.1_111820582_111821887	498	6	29	186	RYGEYICD	QMQMIPVG	MGNTAYGGNGARTAYATHTGYGA	CCNACNGGDATCATYTGCATYTG	1536	192	0.763514	35.3333	68.2	99	14	208	QRWPEPG	GKTAAFL	CARMGNTGGCCNGARCCNGG	ARRAANGCNGCNGTYTTNCC	512	2048	60.2	93	56.6718
Ver_400	XP_004917775.1_66632602_66633956	1011	6	92	420	PQIQTADG	WQTFQVQG	CCNCARATHCARACNGCNGAYGG	CCYTGNACYTGRAANGTYTGCCA	1536	256	0.682432	53.6667	62.9	95	30	442	EAGNIVQ	QQITLTP	GARGCNGGNAAYATHGTNCA	GGNGTNARNGTDATYTGYTG	768	1536	64	96.5	56.6486
Ver_401	XP_031753884.1_31573968_31574703	519	6	74	238	NREEQVQK	PDGLMVAT	AAYMGNGARGARCARGTNCARAA	GTNGCNACCATNARNCCRTCNGG	1024	4096	0.668874	34.6667	61.6	97	64	246	NKDKIEE	PAQTLTD	AAYAARGAYAARATHGARGA	TCNGTNARNGTYTGNGCNGG	96	4096	63.8	98	56.6445
Ver_402	XP_017950782.1_95502573_95506697	1521	5	53	551	KAFGTQIN	KPTTCMLQ	AARGCNTTYGGNACNCARATHAA	TGNARCATRCANGTNGTNGGYTT	1536	2048	0.599589	109.6	66.2	96	15	559	MFPCQHC	KVLLNEY	ATGTTYCCNTGYCARCAYTG	TAYTCRTTNARNARNACYTT	64	2048	64.8	98.5	56.6009
Ver_403	XP_004911719.1_44836448_44837109	450	7	29	170	KTCIVDDI	CCSMQDCV	AARACNTGYATHGTNGAYGAYAT	ACRCARTCYTGCATNSWRCARCA	768	512	0.574627	20.8571	54.3	94.5	15	207	FNYTFAH	GKYNSTF	TTYAAYTAYACNTTYGCNCA	AANGTNSWRTTRTAYTTNCC	256	2048	63.8	98	56.5901
Ver_404	XP_031748780.1_64001725_64002301	345	9	49	155	KYKMSSDG	THLVIKNV	AARTAYAARATGWSNWSNGAYGG	ACRTTYTTDATNACNARRTGNGT	4096	3072	0.53	16.6667	41.4	95	13	171	VTTKLGE	YKVQLSN	GTNACNACNAARYTNGGNGA	TTNSWNARYTGNACYTTRTA	4096	4096	56.6	93	56.5708
Ver_405	XP_002931555.2_51897906_51898440	456	6	16	159	NTIRKAWN	HQYLDGTW	AAYACNATHMGNAARGCNTGGAA	CANGTNCCRTCNARRTAYTGRTG	1536	2048	0.5	18.5	65.9	93	8	172	IHDKLQV	NGVTLYP	ATHCAYGAYAARYTNCARGT	GGRTANARNGTNACNCCRTT	384	2048	64	99	56.5663
Ver_406	XP_031749695.1_20140227_20142780	996	6	254	577	TEMNGPNN	GWGQTPIK	ACNGARATGAAYGGNCCNAAYAA	TTDATNGGNGTYTGNCCCCANCC	512	1536	0.708185	68.5	62.8	93	168	585	NGNHGAW	QNTAWDT	AAYGGNAAYCAYGGNGCNTG	GTRTCCCANGCNGTRTTYTG	512	128	67.8	93	56.5589
Ver_407	XP_031760004.1_25211039_25212556	768	6	26	273	ELQECQAC	MGHTCVRE	GARYTNCARGARTGYCARGCNTG	TCNCKNACRCANGTRTGNCCCAT	1024	2048	0.589958	52.1667	63.4	93	16	335	LCGEEYF	QCNVRYF	YTNTGYGGNGARGARTAYTT	AARTANCKNACRTTRCAYTG	512	512	69.8	92	56.5078
Ver_408	XP_002940541.3_114898230_114899325	609	6	97	291	WLFGMFMC	NVIQVSCH	TGGYTNTTYGGNATGTTYATGTG	TGRCANSWNACYTGDATNACRTT	128	6144	0.554348	35.8333	60.7	93	65	305	TNFLIGN	ACYNPFI	ACNAAYTTYYTNATHGGNAA	ATRAANGGRTTRTARCANGC	1536	256	67.2	99	56.5013
Ver_409	XP_017946181.1_170108624_170109362	471	6	13	161	QLEDEMTD	YHGYCPDC	CARYTNGARGAYGARATGACNGA	CARTCNGGRCARTANCCRTGRTA	512	512	0.56338	24.3333	65.2	98	3	242	DQIDTLT	KPQKTIL	GAYCARATHGAYACNYTNAC	ARDATNGTYTTYTGNGGYTT	768	768	58.9	99	56.4925
Ver_410	NP_001090712.1_62365423_62366035	486	5	16	169	HADVVQMF	KEICHQNV	CAYGCNGAYGTNGTNCARATGTT	ACRTTYTGRTGRCADATYTCYTT	512	192	0.417808	21.6	73.3	96	2	189	VIVDING	KQFPVGA	GTNATHGTNGAYATHAAYGG	GCNCCNACNGGRAAYTGYTT	576	512	66.7	98.5	56.492
Ver_411	XP_031760358.1_139903609_139904950	618	7	217	414	VRLQYVHP	MPVAVLHP	GTNMGNYTNCARTAYGTNCAYCC	GGRTGNARNACNGCNACNGGCAT	8192	4096	0.724868	45.1429	55	94.5	182	436	DELCGEE	EDIMQNP	GAYGARYTNTGYGGNGARGA	GGRTTYTGCATDATRTCYTC	512	48	68.3	90	56.4899
Ver_412	XP_012812045.1_129479052_129479970	459	6	64	208	GLKIWECT	ETIYNPDY	GGNYTNAARATHTGGGARTGYAC	TARTCNGGRTTRTADATNGTYTC	768	768	0.664122	37.6667	68.7	94	56	240	LIPGVYE	HYFGVGG	YTNATHCCNGGNGTNTAYGA	CCNCCNACNCCRAARTARTG	3072	512	62.9	94	56.4592
Ver_413	NP_001016130.1_173598108_173598687	495	7	9	165	GILDCVKE	FYKGFGAV	GGNATHYTNGAYTGYGTNAARGA	ACNGCNCCRAANCCYTTRTARAA	3072	1024	0.448276	19.7143	65.8	95.5	1	175	SEIIRDN	QYTLHAA	WSNGARATHATHMGNGAYAA	GCNGCRTGNARNGTRTAYTG	4608	1024	57.1	92	56.4533
Ver_414	XP_031758852.1_93123099_93125422	1650	5	99	640	VVLVGYKC	KQGLVENY	GTNGTNYTNGTNGGNTAYAARTG	TARTTYTCNACNARNCCYTGYTT	8192	2048	0.775238	166.2	59.2	98.5	80	703	KTMKHEN	NGYYEET	AARACNATGAARCAYGARAA	GTYTCYTCRTARTANCCRTT	64	128	71.4	90	56.4472
Ver_415	XP_002934720.2_40979997_40981007	939	5	10	314	RIKAIKEM	YYHVFREG	MGNATHAARGCNATHAARGARAT	CCYTCNCKRAANACRTGRTARTA	2304	1024	0.748276	94.2	65.1	97.5	2	342	HHFSTKQ	DHGNWCI	CAYCAYTTYWSNACNAARCA	ATRCACCARTTNCCRTGRTC	1024	64	65.6	98.5	56.4449
Ver_416	XP_012821050.1_35523573_35524405	789	7	22	276	CAHVEGWT	KKRNRNRQ	TGYGCNCAYGTNGARGGNTGGAC	TGNCKRTTNCKRTTNCKYTTYTT	512	8192	0.598214	40.2857	53.7	95.5	1	296	PWGRCMG	GYQTRQV	CCNTGGGGNMGNTGYATGGG	ACYTGNCKNGTYTGRTANCC	256	1024	61.8	97	56.3578
Ver_417	NP_001072311.1_125264019_125265872	1077	5	236	586	DWNPIEEK	DEDMLMKV	GAYTGGAAYCCNATHGARGARAA	ACYTTCATNARCATRTCYTCRTC	192	128	0.727273	92.6	68.7	92.5	225	595	NIAYEDV	EYLNQEK	AAYATHGCNTAYGARGAYGT	TTYTCYTGRTTNARRTAYTC	192	256	69.9	95.5	56.3482
Ver_418	XP_031755774.1_3951067_3952216	375	6	255	371	LNRIQKIE	PKPKRTFE	YTNAAYMGNATHCARAARATHGA	TCRAANGTNCKYTTNGGYTTNGG	4608	4096	0.8	33	58.7	98	206	379	CSYPETE	YEADKNH	TGYWSNTAYCCNGARACNGA	TGRTTYTTRTCNGCYTCRTA	2048	128	66.6	96.5	56.3448
Ver_419	NP_001017125.1_107309263_107310232	723	5	36	268	YQYWAVVF	NIHGPWDE	TAYCARTAYTGGGCNGTNGTNTT	TCRTCCCANGGNCCRTGDATRTT	512	384	0.371681	28.6	68	96.5	12	276	QPFPDNY	AEIKEDL	CARCCNTTYCCNGAYAAYTA	ARRTCYTCYTTDATYTCNGC	256	384	68.8	100	56.3295
Ver_420	XP_002931629.1_89958347_89959084	441	7	58	196	ISRYWNDI	KCFSSWVQ	ATHWSNMGNTAYTGGAAYGAYAT	TGNACCCANSWNSWRAARCAYTT	3072	8192	0.378788	15.5714	47.5	95	43	228	VPEIQYF	FDTAVEA	GTNCCNGARATHCARTAYTT	GCYTCNACNGCNGTRTCRAA	384	512	70.9	97	56.2678
Ver_421	NP_001008024.1_138042581_138043267	513	6	22	184	DELNVRCE	DCYNPMNN	GAYGARYTNAAYGTNMGNTGYGA	TTRTTCATNGGRTTRTARCARTC	4096	128	0.554839	30.1667	61.3	94	1	212	VAKQEEF	DGMIYAV	GTNGCNAARCARGARGARTT	ACNGCRTADATCATNCCRTC	256	192	73.1	91.5	56.2671
Ver_422	XP_002937205.1_79035866_79038113	1938	5	57	694	SHKITEKK	CNKKQLDP	WSNCAYAARATHACNGARAARAA	GGRTCNARYTGYTTYTTRTTRCA	3072	512	0.368839	79	61.4	98.5	49	724	YKKPLYG	WHYECIP	TAYAARAARCCNYTNTAYGG	GGDATRCAYTCRTARTGCCA	512	48	67.9	100	56.2656
Ver_423	NP_001135667.1_90912106_90912792	363	7	76	188	ALDFCDFT	THFILMND	GCNYTNGAYTTYTGYGAYTTYAC	TCRTTCATNARDATRAARTGNGT	1024	768	0.67619	16.4286	64.4	94.5	2	211	QQLFEEI	EDPLVLL	CARCARYTNTTYGARGARAT	ARNARNACNARNGGRTCYTC	256	8192	53.4	98	56.2637
Ver_424	NP_001016095.2_93632987_93634019	432	7	173	308	KFVLKADD	DMLEKHQT	AARTTYGTNYTNAARGCNGAYGA	GTYTGRTGYTTYTCNARCATRTC	2048	256	0.362205	16.4286	64.5	91	150	345	DSYENLT	CQRKDGI	GAYWSNTAYGARAAYYTNAC	ATNCCRTCYTTNCKYTGRCA	2048	512	59.8	95	56.2637
Ver_425	XP_002933535.3_54520915_54521625	435	7	40	176	GGWLLIQQ	GWWYNNCQ	GGNGGNTGGYTNYTNATHCARCA	TGRCARTTRTTRTACCACCANCC	6144	64	0.546154	26.5714	59.4	94.5	29	204	LSVYCDQ	PYEIENG	YTNWSNGTNTAYTGYGAYCA	CCRTTYTCDATYTCRTANGG	4096	192	64.3	91	56.2549
Ver_426	XP_031752551.1_38663942_38666024	1500	4	69	560	KNHPDEFC	DQEEWHAQ	AARAAYCAYCCNGAYGARTTYTG	TGNGCRTGCCAYTCYTCYTGRTC	256	128	0.299587	52.25	73.8	98.5	41	640	QWKKIYC	HVDEQIF	CARTGGAARAARATHTAYTG	AADATYTGYTCRTCNACRTG	48	192	75.8	98	56.2004
Ver_427	NP_001072493.1_114990459_114990933	417	7	16	146	FEHSLEMK	IHTRMRMF	TTYGARCAYWSNYTNGARATGAA	AACATNCKCATNCKNGTRTGDAT	2048	1536	0.53719	21.5714	52.7	97	6	154	CITAFHV	MHLRQDL	TGYATHACNGCNTTYCAYGT	ARRTCYTGNCKNARRTGCAT	384	1024	62.9	97	56.1954
Ver_428	XP_012826781.2_128688188_128691756	1920	4	64	695	SWNELPKI	EVAAKIMN	WSNTGGAAYGARYTNCCNAARAT	TTCATDATYTTNGCNGCNACYTC	4096	768	0.678973	185	61.7	98.5	19	787	VLQDAFI	FMVNQME	GTNYTNCARGAYGCNTTYAT	TCCATYTGRTTNACCATRAA	1024	32	71.8	100	56.1731
Ver_429	XP_004913466.1_23361167_23362089	603	6	93	285	ETHCFYID	GELMDITP	GARACNCAYTGYTTYTAYATHGA	GGNGTDATRTCCATNARYTCNCC	384	1536	0.468927	26.5	69.5	93	51	298	APLATME	QECLATD	GCNCCNYTNGCNACNATGGA	TCNGTNGCNARRCAYTCYTG	2048	1024	64.5	93	56.1547
Ver_430	XP_002933547.3_57243686_57245440	1113	5	104	466	ESMGLYMD	FMDDKDYY	GARWSNATGGGNYTNTAYATGGA	TARTARTCYTTRTCRTCCATRAA	2048	64	0.573864	66.6	60.5	100	42	534	NYMEIVN	FHYRIGA	AAYTAYATGGARATHGTNAA	GCNCCDATNCKRTARTGRAA	96	768	69.8	98.5	56.1512
Ver_431	XP_002931688.2_113478679_113479238	354	7	10	119	PVKTIEDF	YAARAYNC	CCNGTNAARACNATHGARGAYTT	CARTTRTANGCNCKNGCNGCRTA	1536	4096	0.72	27.8571	59.1	95.5	2	177	RVRFELK	VYTKGAD	MGNGTNMGNTTYGARYTNAA	TCNGCNCCYTTNGTRTANAC	8192	1024	60.2	94	56.1421
Ver_432	XP_002940359.1_85250898_85252413	1446	5	27	500	EVIHCAEF	QIKCEPSY	GARGTNATHCAYTGYGCNGARTT	TANSWNGGYTCRCAYTTDATYTG	768	3072	0.432071	60.4	66.8	96	11	526	QFAYTAK	CPVQDRG	CARTTYGCNTAYACNGCNAA	CCNCKRTCYTGNACNGGRCA	512	1024	66.6	100	56.1327
Ver_433	XP_002934169.1_108236414_108237461	453	6	185	327	NNDTLEDM	MEEMKLVD	AAYAAYGAYACNYTNGARGAYAT	TCNACNARYTTCATYTCYTCCAT	1024	256	0.580882	24.5	64.7	97	159	336	KDTDWLK	KHGQLIK	AARGAYACNGAYTGGYTNAA	TTDATNARYTGNCCRTGYTT	256	768	62.9	95.5	56.1114
Ver_434	NP_001017273.1_41635810_41636432	447	6	58	198	IGNPGCTY	GMGKMAVS	ATHGGNAAYCCNGGNTGYACNTA	SWNACNGCCATYTTNCCCATNCC	3072	2048	0.796875	48	59.6	94	42	206	VRIKGKD	WHHDENL	GTNMGNATHAARGGNAARGA	ARRTTYTCRTCRTGRTGCCA	1536	64	69	95	56.1047
Ver_435	XP_004917361.1_114789317_114790433	624	7	115	314	KVACSNWK	PKYILDFS	AARGTNGCNTGYWSNAAYTGGAA	SWRAARTCNARDATRTAYTTNGG	2048	6144	0.507853	33.1429	56	98	107	325	RFLYCYV	YPLPNIT	MGNTTYYTNTAYTGYTAYGT	GTDATRTTNGGNARNGGRTA	1024	1536	59.1	95	56.0801
Ver_436	XP_004913078.1_77905185_77905832	495	7	28	184	RVTWLGHA	FAGDTGYC	MGNGTNACNTGGYTNGGNCAYGC	CARTANCCNGTRTCNCCNGCRAA	8192	2048	0.409396	17.8571	60.8	98	1	209	ELDKELP	IPIGAYE	GARYTNGAYAARGARYTNCC	TCRTANGCNCCDATNGGDAT	1024	1152	57.8	93	56.0292
Ver_437	XP_031761454.1_132638089_132639121	801	5	53	311	DEAPCVNG	NCKPMQMY	GAYGARGCNCCNTGYGTNAAYGG	TACATYTGCATNGGYTTRCARTT	1024	64	0.545455	45	71	98.5	6	366	VVFSQAP	MDKKQNV	GTNGTNTTYWSNCARGCNCC	ACRTTYTGYTTYTTRTCCAT	4096	32	61.2	100	56.018
Ver_438	NP_001120155.1_5037388_5038163	429	7	42	176	FLQGMTVN	QFLHGIGA	TTYYTNCARGGNATGACNGTNAA	GCNCCDATNCCRTGNARRAAYTG	2048	3072	0.530435	22.8571	63	94	32	192	GVLFFLC	TYLDENV	GGNGTNYTNTTYTTYYTNTG	ACRTTYTCRTCNARRTANGT	4096	512	58	94	56.0034
Ver_439	NP_001243149.1_128681528_128682481	402	7	120	245	ILKGCGGD	WNTMTLQQ	ATHYTNAARGGNTGYGGNGGNGA	TGYTGNARNGTCATNGTRTTCCA	6144	512	0.435897	14.1429	57.8	100	103	253	EVLKKIF	QYQLRSQ	GARGTNYTNAARAARATHTT	TGNSWNCKNARYTGRTAYTG	768	8192	52.1	100	55.9904
Ver_440	XP_012820831.1_100074797_100078611	510	5	216	377	HFLCKACN	YTVTKGDM	CAYTTYYTNTGYAARGCNTGYAA	ATRTCNCCYTTNGTNACNGTRTA	1024	2048	0.559211	36.6	65.1	98.5	189	387	QCKKCFY	HCATKKH	CARTGYAARAARTGYTTYTA	TGYTTYTTNGTNGCRCARTG	64	256	69.4	98.5	55.9831
Ver_441	XP_031758832.1_52307579_52308363	492	6	17	172	HEGDMYNM	YQTPPSMP	CAYGARGGNGAYATGTAYAAYAT	GGCATNSWNGGNGGNGTYTGRTA	128	4096	0.496644	18	60.5	95	4	237	RHMDGMY	EITFPPG	MGNCAYATGGAYGGNATGTA	CCNGGNGGRAANGTDATYTC	128	768	68.4	96.5	55.955
Ver_442	NP_001120379.1_160384887_160385612	510	7	30	191	GGTLQDFF	FCRAFPFH	GGNGGNACNYTNCARGAYTTYTT	TGRAANGGRAANGCNCKRCARAA	4096	2048	0.685039	25.2857	56	97.5	17	253	ICFEENE	PFVIRTK	ATHTGYTTYGARGARAAYGA	TTNGTNCKDATNACRAANGG	96	3072	65.1	90	55.9416
Ver_443	NP_001106540.1_54761821_54762467	348	7	60	167	TVISMEYM	GNSAMNPI	ACNGTNATHWSNATGGARTAYAT	ATNGGRTTCATNGCNSWRTTNCC	3072	4096	0.46	13.7143	51.5	94.5	28	175	PMFGWNN	VYAFRIK	CCNATGTTYGGNTGGAAYAA	TTDATNCKRAANGCRTANAC	64	1536	69.8	94	55.9285
Ver_444	XP_031759385.1_37684319_37685556	600	6	16	207	PFMFATGE	EILTYVQE	CCNTTYATGTTYGCNACNGGNGA	TCYTGNACRTANGTNARDATYTC	1024	3072	0.821229	56.6667	62.2	93	1	281	DEEGAEH	CQKMKHM	GAYGARGARGGNGCNGARCA	ATRTGYTTCATYTTYTGRCA	256	32	68.5	92.5	55.912
Ver_445	XP_012812992.1_148679008_148679960	447	5	149	289	HNLQEYAK	NVFGNACI	CAYAAYYTNCARGARTAYGCNAA	ATRCANGCRTTNCCRAANACRTT	1024	1024	0.338462	12.4	67.9	97	59	307	LFVWYCY	EHYGPTN	YTNTTYGTNTGGTAYTGYTA	TTNGTNGGNCCRTARTGYTC	256	512	71.9	97	55.8957
Ver_446	NP_001096407.1_85204641_85207504	2004	4	363	1022	PYEVCMKG	PNIWTAWQ	CCNTAYGARGTNTGYATGAARGG	TGCCANGCNGTCCADATRTTNGG	256	384	0.483766	137	70.3	100	352	1043	WKIKDNP	QEWPGLY	TGGAARATHAARGAYAAYCC	TANARNCCNGGCCAYTCYTG	48	512	71.4	94.5	55.892
Ver_447	XP_031755018.1_97174418_97175366	390	5	121	242	YLEGMDCN	EEDIDQIV	TAYYTNGARGGNATGGAYTGYAA	ACDATYTGRTCDATRTCYTCYTC	512	288	0.756757	31.8	68.6	100	112	250	IRYCPED	AEIKMSM	ATHMGNTAYTGYCCNGARGA	ATNSWCATYTTDATYTCNGC	768	768	64.6	98.5	55.8733
Ver_448	XP_004917917.1_125487973_125488987	441	6	95	233	LFYLNMYA	CFVPYHVN	YTNTTYTAYYTNAAYATGTAYGC	TTNACRTGRTANGGNACRAARCA	1024	1024	0.610687	25.1667	62.8	95	79	288	GNHWPFG	YFFVAEK	GGNAAYCAYTGGCCNTTYGG	TTYTCNGCNACRAARAARTA	128	256	70.1	91.5	55.8635
Ver_449	XP_012820743.2_114391515_114393389	1098	6	64	421	DFETIAHP	CKLEVELA	GAYTTYGARACNATHGCNCAYCC	GCNARYTCNACYTCNARYTTRCA	768	4096	0.672365	89.3333	60.7	96	56	430	DSIDAHT	KEAETDE	GAYWSNATHGAYGCNCAYAC	TCRTCNGTYTCNGCYTCYTT	1536	256	58.4	97.5	55.8511
Ver_450	NP_001006869.1_135109101_135110265	1029	5	38	372	KLNEHMME	VFIDKENL	AARYTNAAYGARCAYATGATGGA	ARRTTYTCYTTRTCDATRAANAC	128	768	0.687307	87.8	69.9	93.5	8	381	FHEETID	MPGLKFD	TTYCAYGARGARACNATHGA	TCRAAYTTNARNCCNGGCAT	192	512	69.3	93	55.8465
Ver_451	XP_012824529.1_152557156_152557985	354	7	69	178	MVYYNFFA	VNPLIYAY	ATGGTNTAYTAYAAYTTYTTYGC	TANGCRTADATNARNGGRTTNAC	128	6144	0.4	13.4286	61.5	95.5	26	189	LTPMLGW	EFRHTFR	YTNACNCCNATGYTNGGNTG	CKRAANGTRTGNCKRAAYTC	4096	1024	56.5	96	55.788
Ver_452	XP_004915474.1_33105506_33106919	1137	5	69	439	IKNLFMQM	DYNVYRVR	ATHAARAAYYTNTTYATGCARAT	CKNACNCKRTANACRTTRTARTC	384	4096	0.705382	106.6	62.1	100	22	452	AYRTEFQ	DWGETGT	GCNTAYMGNACNGARTTYCA	GTNCCNGTYTCNCCCCARTC	1024	256	66.9	94.5	55.7652
Ver_453	XP_002933468.2_60697082_60699875	1701	4	343	901	KGARMLWE	YGDEIQDF	AARGGNGCNMGNATGYTNTGGGA	AARTCYTGDATYTCRTCNCCRTA	2048	384	0.548148	129.25	66.2	98.5	280	936	MTWEIEC	IMKGVAF	ATGACNTGGGARATHGARTG	AANGCNACNCCYTTCATDAT	48	384	73.9	98	55.7561
Ver_454	NP_001120101.2_85315609_85318199	1434	5	168	637	RKNYMKFK	EQDIHLAL	MGNAARAAYTAYATGAARTTYAA	ARNGCNARRTGDATRTCYTGYTC	256	3072	0.769401	141.2	63.8	96	159	686	MLRAIRK	NDHFIVK	ATGYTNMGNGCNATHMGNAA	TTNACDATRAARTGRTCRTT	6144	192	63	97	55.752
Ver_455	XP_031754894.1_79910563_79912551	852	6	229	504	MVQKKLEE	QTEPVGTI	ATGGTNCARAARAARYTNGARGA	ATNGTNCCNACNGGYTCNGTYTG	512	4096	0.657993	58.1667	61.4	95	214	523	WERQEIQ	KVEIIKH	TGGGARMGNCARGARATHCA	TGYTTDATDATYTCNACYTT	192	288	65.2	94	55.7378
Ver_456	XP_002933516.3_36130515_36131644	768	6	37	284	RPAQCTDF	DFYALNHF	MGNCCNGCNCARTGYACNGAYTT	AARTGRTTNARNGCRTARAARTC	4096	1024	0.634855	56.1667	67	94	16	363	YVWNVTG	YITANGI	TAYGTNTGGAAYGTNACNGG	ATNCCRTTNGCNGTDATRTA	256	768	65.3	89.5	55.7338
Ver_457	XP_002934458.2_127965060_127966195	786	6	102	355	KWVTALEE	TMIQPPVK	AARTGGGTNACNGCNYTNGARGA	TTNACNGGNGGYTGDATCATNGT	2048	1536	0.569672	43	62.3	97	26	377	IEYTPED	DDPYPVL	ATHGARTAYACNCCNGARGA	ARNACNGGRTANGGRTCRTC	384	1024	64.8	93	55.701
Ver_458	XP_017946466.2_159023123_159024302	1080	6	15	366	VTPLDIYD	DDGCPTVN	GTNACNCCNYTNGAYATHTAYGA	TTNACNGTNGGRCANCCRTCRTC	6144	2048	0.550595	64.1667	63.8	95	4	385	VSTWIQF	WVCQDMD	GTNWSNACNTGGATHCARTT	TCCATRTCYTGRCANACCCA	1536	32	69	87	55.6766
Ver_459	XP_004917647.1_127644221_127646749	1089	4	202	556	TQDEMMDK	EKGAPIET	ACNCARGAYGARATGATGGAYAA	GTYTCDATNGGNGCNCCYTTYTC	64	1536	0.597668	85	68.8	100	134	576	EMKIHNF	GEPIQTV	GARATGAARATHCAYAAYTT	ACNGTYTGDATNGGYTCNCC	48	768	74.1	98	55.6324
Ver_460	XP_017946193.2_170666603_170667670	603	6	65	257	HLKAGCPM	YEVDGGKL	CAYYTNAARGCNGGNTGYCCNAT	ARYTTNCCNCCRTCNACYTCRTA	4096	2048	0.675978	46	65.8	97	15	266	NYLRTHP	YQLYHWL	AAYTAYYTNMGNACNCAYCC	ARCCARTGRTANARYTGRTA	2048	256	58.3	95.5	55.6282
Ver_461	XP_031754654.1_35969870_35971281	1200	5	50	441	GEDEAIVM	WDIPRNES	GGNGARGAYGARGCNATHGTNAT	SWYTCRTTNCKNGGDATRTCCCA	1536	3072	0.73822	111.2	64.6	100	32	459	LTYFIRC	EDTGHDL	YTNACNTAYTTYATHMGNTG	ARRTCRTGNCCNGTRTCYTC	3072	512	63.4	94.5	55.5839
Ver_462	XP_012822629.1_95913273_95914302	444	6	149	288	LMEDLLEK	DVDFNCLD	YTNATGGARGAYYTNYTNGARAA	TCNARRCARTTRAARTCNACRTC	4096	1024	0.473684	19.3333	50.6	100	4	301	AKHVYEQ	QTWVVIL	GCNAARCAYGTNTAYGARCA	ARDATNACNACCCANGTYTG	256	768	69.7	99	55.5825
Ver_463	XP_031757132.1_151350868_151352368	1125	5	71	437	FWLSMDYV	AKQLGFIM	TTYTGGYTNWSNATGGAYTAYGT	ATDATRAANCCNARYTGYTTNGC	1024	3072	0.738739	102.2	59.4	97.5	29	450	TVGNLYI	CWIPYFV	ACNGTNGGNAAYYTNTAYAT	ACRAARTANGGDATCCARCA	2048	96	69.5	97	55.5623
Ver_464	NP_001191796.2_21309090_21310957	870	5	331	612	GILQMYYE	WTMNLQRQ	GGNATHYTNCARATGTAYTAYGA	TGNCKYTGNARRTTCATNGTCCA	768	1024	0.505455	48.6	65.9	96	307	662	RIPEKKN	WKIDRLP	MGNATHCCNGARAARAARAA	GGNARNCKRTCDATYTTCCA	768	768	67.1	100	55.5409
Ver_465	XP_031750016.1_34573431_34574890	534	6	146	315	KHKDSFTY	WQLATKGK	AARCAYAARGAYWSNTTYACNTA	TTNCCYTTNGTNGCNARYTGCCA	2048	2048	0.685185	41.6667	56.4	98	57	425	PLDCMFC	CGKAFRT	CCNYTNGAYTGYATGTTYTG	GTNCKRAANGCYTTNCCRCA	256	1024	68.4	94	55.5278
Ver_466	XP_012822018.1_54993536_54994120	411	6	36	164	CNKHRLDG	YVFIVFGF	TGYAAYAARCAYMGNYTNGAYGG	AANCCRAANACDATRAANACRTA	2048	1536	0.583333	25.1667	55.7	96	26	183	EGFCEYV	VPDMQTY	GARGGNTTYTGYGARTAYGT	TANGTYTGCATRTCNGGNAC	128	256	71.3	95.5	55.5091
Ver_467	NP_001120159.1_137454347_137455577	867	5	35	315	YREYIAQM	EENWPACQ	TAYMGNGARTAYATHGCNCARAT	TGRCANGCNGGCCARTTYTCYTC	1536	256	0.332117	30.2	70	93.5	25	347	DKVQAEY	NQNFEET	GAYAARGTNCARGCNGARTA	GTYTCYTCRAARTTYTGRTT	256	64	72.8	94.5	55.493
Ver_468	XP_012809330.1_108808913_108809847	537	6	38	208	ITFPIQKV	NDFICGGL	ATHACNTTYCCNATHCARAARGT	ARNCCNCCRCADATRAARTCRTT	1152	1536	0.45	22.8333	65.9	95	22	278	GKHYLCG	WGIINAT	GGNAARCAYTAYYTNTGYGG	GTNGCRTTDATDATNCCCCA	512	288	64.7	93	55.4517
Ver_469	XP_031749762.1_14437277_14439944	1677	5	248	798	EVLKVEKD	DPDTGKEM	GARGTNYTNAARGTNGARAARGA	ATYTCYTTNCCNGTRTCNGGRTC	2048	1024	0.639556	132.2	61.9	96	127	827	KEVLRIE	QECDWEE	AARGARGTNYTNMGNATHGA	TCYTCCCARTCRCAYTCYTG	3072	32	61.9	100	55.4107
Ver_470	XP_012816935.2_121702150_121704571	438	5	390	527	TGAWDNQK	GWGDAPSQ	ACNGGNGCNTGGGAYAAYCARAA	TGNSWNGGNGCRTCNCCCCANCC	512	8192	0.320611	8.8	64.9	98.5	362	563	SQGEWKQ	GWNDYKN	WSNCARGGNGARTGGAARCA	TTYTTRTARTCRTTCCANCC	512	64	69.3	100	55.3622
Ver_471	NP_001096518.1_167827817_167828648	444	8	60	199	VDDREDWP	PWHRVFLL	GTNGAYGAYMGNGARGAYTGGCC	ARNARRAANACNCKRTGCCANGG	512	8192	0.643411	27	55.2	91.5	27	221	GDGSPCG	FTIPYWD	GGNGAYGGNWSNCCNTGYGG	TCCCARTANGGDATNGTRAA	4096	192	55.5	95.5	55.3464
Ver_472	XP_004912180.1_13357714_13359293	558	6	237	414	TNPKEFIE	DQIWSEHP	ACNAAYCCNAARGARTTYATHGA	GGRTGYTCNSWCCADATYTGRTC	768	768	0.476471	31	65.6	97	205	457	VEALFKH	EWQRALN	GTNGARGCNYTNTTYAARCA	TTNARNGCNCKYTGCCAYTC	1024	1024	66.7	88	55.2834
Ver_473	XP_002935366.2_119019205_119020062	477	7	28	178	LCVDAAGH	EAQRKKLQ	YTNTGYGTNGAYGCNGCNGGNCA	TGNARYTTYTTNCKYTGNGCYTC	8192	4096	0.676471	28.5714	57.2	95.5	5	191	KHCTFPH	IQASMDR	AARCAYTGYACNTTYCCNCA	CKRTCCATNSWNGCYTGDAT	256	1536	61	93	55.2781
Ver_474	XP_002941151.1_118053867_118054895	711	5	48	276	FIFYLKNI	ACNVCLDP	TTYATHTTYTAYYTNAARAAYAT	GGRTCNARRCANACRTTRCANGC	768	2048	0.441441	30.2	60.6	98.5	35	284	AVWIFFH	IIYFFMC	GCNGTNTGGATHTTYTTYCA	CACATRAARAARTADATDAT	192	72	71.1	100	55.2764
Ver_475	NP_001121514.1_102716954_102717643	447	7	16	156	FLKRFPQT	TWYLLPNR	TTYYTNAARMGNTTYCCNCARAC	CKRTTNGGNARNARRTACCANGT	4096	8192	0.654135	30.1429	53.9	94.5	7	191	LLNDYKQ	CIGEYSL	YTNYTNAAYGAYTAYAARCA	ARNSWRTAYTCNCCDATRCA	1024	3072	61.1	97	55.2693
Ver_476	XP_012818301.1_44088320_44088895	534	7	9	178	DEEVEGMQ	NDTDSNHD	GAYGARGARGTNGARGGNATGCA	TCRTGRTTNSWRTCNGTRTCRTT	256	2048	0.572464	24	53.3	96.5	1	195	LNDFIIQ	KGNRTVG	YTNAAYGAYTTYATHATHCA	CCNACNGTNCKRTTNCCYTT	576	2048	63.3	94	55.244
Ver_477	XP_012820783.1_107163133_107165032	906	6	302	595	NAEEHCFY	IKEGLNKH	AAYGCNGARGARCAYTGYTTYTA	TGYTTRTTNARNCCYTCYTTDAT	256	1536	0.910072	109.5	68.4	96	266	628	NARIDNE	KNSVQQF	AAYGCNMGNATHGAYAAYGA	AAYTGYTGNACNSWRTTYTT	768	1024	58.5	86	55.2398
Ver_478	XP_004910435.2_187518622_187520141	771	6	165	413	KFDSNHNP	KVPHDWRE	AARTTYGAYWSNAAYCAYAAYCC	TCNCKCCARTCRTGNGGNACYTT	1024	1024	0.590717	50.6667	61.5	94	132	425	ATLLYDQ	HIEAKKL	GCNACNYTNYTNTAYGAYCA	ARYTTYTTNGCYTCDATRTG	4096	384	62.1	97.5	55.2307
Ver_479	NP_989310.1_36302159_36302745	468	7	20	167	KRKALAYG	FVYLVPYA	AARMGNAARGCNYTNGCNTAYGG	GCRTANGGNACNARRTANACRAA	8192	4096	0.574627	28.4286	51	96.5	12	195	AMVGKYF	DIIGNIT	GCNATGGTNGGNAARTAYTT	GTDATRTTNCCDATDATRTC	256	432	67.1	92	55.2292
Ver_480	XP_031748772.1_19592502_19594542	999	6	60	384	PKMTTFQD	DKNVNRSQ	CCNAARATGACNACNTTYCARGA	TGNSWNCKRTTNACRTTYTTRTC	512	8192	0.592593	59.8333	62.5	98	8	478	AVKKLAE	IAAMLEM	GCNGTNAARAARYTNGCNGA	ATYTCNARCATNGCNGCDAT	2048	768	57.1	96.5	55.2215
Ver_481	NP_001006874.1_140984816_140985531	396	6	17	140	QPCFYPDE	DCMWSGFS	CARCCNTGYTTYTAYCCNGAYGA	SWRAANCCNSWCCACATRCARTC	512	2048	0.669725	25.8333	60.7	99	8	226	NPDLEFD	DPAVVFP	AAYCCNGAYYTNGARTTYGA	GGRAANACNACNGCNGGRTC	512	1024	62.4	95.5	55.1876
Ver_482	XP_031747876.1_2695778_2699027	1905	4	261	887	CRVDIKPD	ETMFNACL	TGYMGNGTNGAYATHAARCCNGA	ARRCANGCRTTRAACATNGTYTC	3072	512	0.724315	176.5	67.5	97	219	1019	VHPIKLQ	YDPNECF	GTNCAYCCNATHAARYTNCA	AARCAYTCRTTNGGRTCRTA	1536	128	70.7	94.5	55.1301
Ver_483	XP_031757196.1_105033072_105033651	375	5	47	163	PICVLNEM	QKIHNQTA	CCNATHTGYGTNYTNAAYGARAT	GCNGTYTGRTTRTGDATYTTYTG	3072	384	0.563636	16.8	69.6	97.5	17	176	GWFDTKI	QKCVLPL	GGNTGGTTYGAYACNAARAT	ARNGGNARNACRCAYTTYTG	128	2048	67.1	97	55.1292
Ver_484	XP_002934897.1_96152929_96155333	1647	5	26	566	EEFRTLYA	KNKAPAFY	GARGARTTYMGNACNYTNTAYGC	TARAANGCNGGNGCYTTRTTYTT	4096	1024	0.707547	141.6	57.8	96	16	692	ITGQLVE	FNTEQIQ	ATHACNGGNCARYTNGTNGA	TGDATYTGYTCNGTRTTRAA	3072	192	67.1	97	55.0814
Ver_485	XP_031755179.1_130502738_130503332	426	7	9	142	YTEWILEA	IERFLKGQ	TAYACNGARTGGATHYTNGARGC	TGNCCYTTNARRAANCKYTCDAT	768	6144	0.35514	9.42857	59.3	93.5	1	169	MVKLANP	HQQLRLA	ATGGTNAARYTNGCNAAYCC	GCNARNCKNARYTGYTGRTG	512	4096	56.4	99	55.0603
Ver_486	NP_001116923.1_36696414_36697221	453	6	95	237	LVKNGENQ	KDHPKTGA	YTNGTNAARAAYGGNGARAAYCA	GCNCCNGTYTTNGGRTGRTCYTT	2048	1024	0.664122	30.3333	67.4	94	63	265	KYALTNI	WTTLSQD	AARTAYGCNYTNACNAAYAT	TCYTGNSWNARNGTNGTCCA	1024	4096	55.4	100	55.0588
Ver_487	XP_012814463.1_18938255_18939059	567	6	43	223	IIKLIQAD	DKHWNSQC	ATHATHAARYTNATHCARGCNGA	CAYTGNSWRTTCCARTGYTTRTC	3456	512	0.473988	24.3333	60.1	98	2	234	LQVNKVM	QTYVRAL	YTNCARGTNAAYAARGTNAT	ARNGCNCKNACRTANGTYTG	1024	4096	63.8	95.5	55.0468
Ver_488	XP_002940076.1_148792773_148793701	465	7	35	181	SKGMKYFV	EPDWFEKQ	WSNAARGGNATGAARTAYTTYGT	TGYTTYTCRAACCARTCNGGYTC	1024	128	0.715385	28	67.5	95	1	290	VSLDLWE	MPRDSGI	GTNWSNYTNGAYYTNTGGGA	ATNCCNSWRTCNCKNGGCAT	8192	4096	47.7	96	55.0454
Ver_489	NP_001120905.1_18154435_18155168	468	6	42	189	YILNGDYT	CPQWQLGD	TAYATHYTNAAYGGNGAYTAYAC	TCNCCNARYTGCCAYTGNGGRCA	1536	1024	0.528571	26.1667	63.5	92	14	202	TNIEVKQ	KTCGKGF	ACNAAYATHGARGTNAARCA	AANCCYTTNCCRCANGTYTT	384	512	69.2	92.5	55.0442
Ver_490	XP_002933240.1_85815984_85816596	414	6	12	141	KANVTAEF	KIYETFRN	AARGCNAAYGTNACNGCNGARTT	TTNCKRAANGTYTCRTADATYTT	2048	1536	0.311475	10.8333	67.7	94	1	154	VGEIKAH	DEEKKEE	GTNGGNGARATHAARGCNCA	TCYTCYTTYTTYTCYTCRTC	768	64	62.1	95	55.0341
Ver_491	NP_001093724.1_28668999_28669825	627	6	23	223	YLTAEAFG	FKDCDGKY	TAYYTNACNGCNGARGCNTTYGG	TAYTTNCCRTCRCARTCYTTRAA	4096	256	0.541667	36.1667	64	91	9	248	ALKIQFG	PGKDELF	GCNYTNAARATHCARTTYGG	AANARYTCRTCYTTNCCNGG	768	1024	67.1	94	55.0247
Ver_492	NP_001006779.1_52958686_52959411	456	6	37	180	YSRFHGMF	YAFYNTEQ	TAYWSNMGNTTYCAYGGNATGTT	TGYTCNGTRTTRTARAANGCRTA	4096	512	0.459854	17.1667	63.1	99	15	190	PLFVYLH	NTAEISP	CCNYTNTTYGTNTAYYTNCA	GGNSWDATYTCNGCNGTRTT	4096	3072	56	100	55.0207
Ver_493	XP_031757523.1_110986162_110986780	372	6	27	142	NTPSYQQN	CEHDVLRD	AAYACNCCNWSNTAYCARCARAA	TCNCKNARNACRTCRTGYTCRCA	4096	4096	0.678899	30	56.4	95	14	174	QALIYPV	FHGCMIF	CARGCNYTNATHTAYCCNGT	AADATCATRCANCCRTGRAA	1536	96	67.8	97.5	55.0057
Ver_494	NP_001120362.1_164974358_164975200	459	6	23	167	YGNPNENM	GQAHKDEA	TAYGGNAAYCCNAAYGARAAYAT	GCYTCRTCYTTRTGNGCYTGNCC	512	512	0.515385	20.6667	66	94	13	176	LQRLIQE	KELKQGH	YTNCARMGNYTNATHCARGA	TGNCCYTGYTTNARYTCYTT	6144	512	57.6	100	54.9742
Ver_495	XP_012827210.1_44045803_44046564	492	7	37	192	VYSFMCQH	QYIIPAFL	GTNTAYWSNTTYATGTGYCARCA	ARRAANGCNGGDATDATRTAYTG	1024	2304	0.402685	19.4286	64.8	94.5	29	243	IRNLFGV	VTANIVL	ATHMGNAAYYTNTTYGGNGT	ARNACDATRTTNGCNGTNAC	3072	3072	57.6	90	54.9539
Ver_496	XP_031751553.1_164974358_164975256	459	6	36	180	YGNPNENM	GQAHKDEA	TAYGGNAAYCCNAAYGARAAYAT	GCYTCRTCYTTRTGNGCYTGNCC	512	512	0.526316	19.8333	66	94	26	189	LQRLIQE	KELKQGH	YTNCARMGNYTNATHCARGA	TGNCCYTGYTTNARYTCYTT	6144	512	57.6	100	54.9395
Ver_497	XP_031746416.1_108180151_108181001	543	6	60	232	ESPNLQFF	EKQENDVI	GARWSNCCNAAYYTNCARTTYTT	ATNACRTCRTTYTCYTGYTTYTC	8192	256	0.62963	34	63.3	91	21	253	VNHLGHY	VEKHFND	GTNAAYCAYYTNGGNCAYTA	TCRTTRAARTGYTTYTCNAC	1024	128	69.8	92	54.9349
Ver_498	XP_012821134.1_85204641_85207510	1968	4	374	1021	PYEVCMKG	PNIWTAWQ	CCNTAYGARGTNTGYATGAARGG	TGCCANGCNGTCCADATRTTNGG	256	384	0.403255	88.5	70.3	100	363	1042	WKIKDNP	QEWPGLY	TGGAARATHAARGAYAAYCC	TANARNCCNGGCCAYTCYTG	48	512	71.4	96.5	54.8718
Ver_499	XP_002941467.1_84434019_84435417	1023	5	91	423	HQEWPQHQ	YQVGYGHL	CAYCARGARTGGCCNCARCAYCA	ARRTGNCCRTANCCNACYTGRTA	128	2048	0.45679	48.8	60.6	98.5	7	457	KPKGDGQ	QHMDYKD	AARCCNAARGGNGAYGGNCA	TCYTTRTARTCCATRTGYTG	512	32	71	97	54.8679
Ver_500	XP_012823150.1_17615449_17617591	990	5	107	428	NALKQTPK	DCNPKACR	AAYGCNYTNAARCARACNCCNAA	CKRCANGCYTTNGGRTTRCARTC	4096	1024	0.560261	64.6	63.8	93.5	79	469	DYIANCT	EGMVHPI	GAYTAYATHGCNAAYTGYAC	ATNGGRTGNACCATNCCYTC	192	256	72.6	95.5	54.8585
Ver_501	XP_002936822.1_39728375_39732366	903	4	269	561	TFKMEYEN	WNPATDAQ	ACNTTYAARATGGARTAYGARAA	TGNGCRTCNGTNGCNGGRTTCCA	128	1024	0.461538	54.75	71.2	98.5	212	660	DEAHKIK	DEHIAYL	GAYGARGCNCAYAARATHAA	ARRTANGCDATRTGYTCRTC	192	384	72	100	54.8522
Ver_502	XP_002938766.1_29666935_29668226	609	6	86	280	EGSWEDFQ	PYLEQFKR	GARGGNWSNTGGGARGAYTTYCA	CKYTTRAAYTGYTCNARRTANGG	1024	2048	0.755435	61	61.4	91	70	387	FIDKTTG	KGHRKGE	TTYATHGAYAARACNACNGG	TCNCCYTTNCKRTGNCCYTT	384	1024	61.5	99	54.7974
Ver_503	XP_031746624.1_144810975_144812521	618	5	108	305	YEWAVRFM	QPLDVCIK	TAYGARTGGGCNGTNMGNTTYAT	TTDATRCANACRTCNARNGGYTG	1024	3072	0.44385	27.6	65.1	97.5	90	317	FQKATKI	NFLHKKW	TTYCARAARGCNACNAARAT	CAYTTYTTRTGNARRAARTT	256	256	68	98.5	54.7808
Ver_504	XP_012818098.1_78761246_78763193	603	6	104	296	GPQDGVID	DEDHAYAL	GGNCCNCARGAYGGNGTNATHGA	ARNGCRTANGCRTGRTCYTCRTC	3072	1024	0.719298	39	62.1	97	74	307	NEVVDLT	PKTGCVI	AAYGARGTNGTNGAYYTNAC	ATNACRCANCCNGTYTTNGG	1024	1024	62	94	54.748
Ver_505	XP_017952853.1_46646038_46647664	600	6	285	476	ERNGPIQI	KPFEMGNF	GARMGNAAYGGNCCNATHCARAT	AARTTNCCCATYTCRAANGGYTT	3072	256	0.850932	53	66.2	92	268	492	EHKVIAP	AAQHNHV	GARCAYAARGTNATHGCNCC	ACRTGRTTRTGYTGNGCNGC	384	256	65.8	89.5	54.7027
Ver_506	XP_002936974.2_76990782_76991987	516	6	148	311	VGAEVTYG	FPVMYKLA	GTNGGNGCNGARGTNACNTAYGG	GCNARYTTRTACATNACNGGRAA	4096	1024	0.640523	36.6667	62.1	94	16	363	HMQALHF	DFEVIEM	CAYATGCARGCNYTNCAYTT	ATYTCDATNACYTCRAARTC	256	192	69.1	90	54.691
Ver_507	XP_031758392.1_15037669_15039277	741	6	56	294	KSLQEANI	NIQPKPIQ	AARWSNYTNCARGARGCNAAYAT	TGDATNGGYTTNGGYTGDATRTT	8192	1152	0.651741	32	58.3	96	47	388	EDQPFDI	PMGQPHA	GARGAYCARCCNTTYGAYAT	GCRTGNGGYTGNCCCATNGG	128	256	69.3	92	54.6553
Ver_508	XP_031758024.1_61900111_61901318	774	5	59	308	QNLAVIFD	GNKIYTIA	CARAAYYTNGCNGTNATHTTYGA	GCDATNGTRTADATYTTRTTNCC	3072	1152	0.353909	25.8	66.1	97	25	324	LEEFVKG	MTEYKKR	YTNGARGARTTYGTNAARGG	CKYTTYTTRTAYTCNGTCAT	512	128	67.2	98.5	54.6042
Ver_509	XP_002937112.1_54100515_54101672	711	6	39	267	VVHLADFD	EYFWGKAP	GTNGTNCAYYTNGCNGAYTTYGA	GGNGCYTTNCCCCARAARTAYTC	4096	256	0.364865	23.6667	66.9	94	10	298	KRKKGNY	GTEDRQN	AARMGNAARAARGGNAAYTA	TTYTGNCKRTCYTCNGTNCC	512	1024	62.4	93	54.5864
Ver_510	NP_001119536.1_48716255_48717473	624	5	132	331	YIYDVPPQ	PDDTKQLA	TAYATHTAYGAYGTNCCNCCNCA	GCNARYTGYTTNGTRTCRTCNGG	1536	2048	0.567708	44	61.6	98.5	20	426	ETYDVPP	GWMEDYD	GARACNTAYGAYGTNCCNCC	TCRTARTCYTCCATCCANCC	512	32	69.7	97	54.5776
Ver_511	XP_017944938.2_74765249_74765897	399	7	46	170	CYLTDSHT	YKIFGFPT	TGYTAYYTNACNGAYWSNCAYAC	GTNGGRAANCCRAADATYTTRTA	8192	768	0.649573	28.8571	54.4	95.5	10	204	EDYTVIF	AYLAGED	GARGAYTAYACNGTNATHTT	TCYTCNCCNGCNARRTANGC	384	2048	65.1	90	54.5721
Ver_512	XP_002940055.1_136136875_136137778	579	6	89	273	NYESHNKG	HNMVQFSH	AAYTAYGARWSNCAYAAYAARGG	TGNSWRAAYTGNACCATRTTRTG	1024	1024	0.511364	27.6667	58.6	93	1	282	MVRKKNP	KDFQKVN	ATGGTNMGNAARAARAAYCC	TTNACYTTYTGRAARTCYTT	256	128	69.2	95	54.555
Ver_513	NP_001072478.1_96894152_96896966	1290	4	102	523	YYNMKKHV	KQVNGIPT	TAYTAYAAYATGAARAARCAYGT	GTNGGDATNCCRTTNACYTGYTT	64	1536	0.802532	131.5	69.1	97	94	616	KCQFTDT	WKTCPVC	AARTGYCARTTYACNGAYAC	CANACNGGRCANGTYTTCCA	128	256	70	96.5	54.5258
Ver_514	XP_031755179.1_130474267_130476777	1302	5	155	580	TTENYENP	MNQTAQYP	ACNACNGARAAYTAYGARAAYCC	GGRTAYTGNGCNGTYTGRTTCAT	512	256	0.595109	68.6	65.6	95	8	609	DLETVQA	PHGNMMY	GAYYTNGARACNGTNCARGC	TACATCATRTTNCCRTGNGG	1024	64	67.9	95.5	54.5049
Ver_515	XP_004913667.1_64042865_64043970	603	7	101	293	YNVVFGGQ	EVYKTGVT	TAYAAYGTNGTNTTYGGNGGNCA	GTNACNCCNGTYTTRTANACYTC	2048	2048	0.494624	29.8571	60.2	93.5	74	301	DVNVKGT	HYFSMEK	GAYGTNAAYGTNAARGGNAC	TTYTCCATNSWRAARTARTG	512	256	63	88	54.4889
Ver_516	XP_017946820.1_58928136_58928679	468	6	11	158	VKMVPIKI	IFPKDEHL	GTNAARATGGTNCCNATHAARAT	ARRTGYTCRTCYTTNGGRAADAT	768	768	0.608696	30.8333	64.3	98	3	168	RVIDNNT	EAQQRRK	MGNGTNATHGAYAAYAAYAC	TTNCKNCKYTGYTGNGCYTC	768	2048	60	93	54.4888
Ver_517	XP_031756078.1_82859038_82860692	1509	5	48	542	HYDNTGFV	KMPADWRQ	CAYTAYGAYAAYACNGGNTTYGT	TGNCKCCARTCNGCNGGCATYTT	512	512	0.408624	66.4	70.2	100	7	554	QPLETKP	HIEARRL	CARCCNYTNGARACNAARCC	ARNCKNCKNGCYTCDATRTG	1024	6144	56.9	97	54.4576
Ver_518	XP_031749293.1_49533513_49534443	432	5	90	225	EALDWGQK	CFQVIFPQ	GARGCNYTNGAYTGGGGNCARAA	TGNGGRAADATNACYTGRAARCA	1024	768	0.682171	33	67.7	96	23	246	WQGCYAE	QEWMEAL	TGGCARGGNTGYTAYGCNGA	ARNGCYTCCATCCAYTCYTG	128	64	73.9	90	54.4493
Ver_519	NP_001106575.1_158783657_158784833	1089	5	15	369	VMPLDIYD	EDDIKWVC	GTNATGCCNYTNGAYATHTAYGA	CANACCCAYTTDATRTCRTCYTC	1536	192	0.534682	64.2	68.6	95	4	390	ISCWIQF	YMERLHE	ATHWSNTGYTGGATHCARTT	TCRTGNARNCKYTCCATRTA	576	512	62	98.5	54.3741
Ver_520	XP_031759001.1_99212347_99213805	945	5	195	501	PEVLWMHK	NIFKTYIP	CCNGARGTNYTNTGGATGCAYAA	GGDATRTANGTYTTRAADATRTT	512	576	0.739583	79	70.4	98.5	180	515	LIVHPCP	YQTWGAN	YTNATHGTNCAYCCNTGYCC	TTNGCNCCCCANGTYTGRTA	1536	256	67.6	86	54.363
Ver_521	XP_012824741.2_156522142_156523465	453	7	298	440	TTNLPPQI	QGNMMDFL	ACNACNAAYYTNCCNCCNCARAT	ARRAARTCCATCATRTTNCCYTG	8192	128	0.687023	29.4286	61.9	93.5	216	463	SNGGHFV	QNDLDLE	WSNAAYGGNGGNCAYTTYGT	TCNARRTCNARRTCRTTYTG	2048	1024	57	92	54.3417
Ver_522	XP_004910498.2_195025716_195026402	540	6	28	199	EPVEIEVE	KKIHVCQY	GARCCNGTNGARATHGARGTNGA	TAYTGRCANACRTGDATYTTYTT	1536	384	0.677215	33.1667	56.9	96	17	209	VITETLP	KQFDHFG	GTNATHACNGARACNYTNCC	CCRAARTGRTCRAAYTGYTT	3072	64	64.1	97.5	54.2762
Ver_523	XP_004913508.3_18568979_18572567	2085	6	155	841	CSVIKHHQ	CFPESMLL	TGYWSNGTNATHAARCAYCAYCA	ARNARCATNSWYTCNGGRAARCA	3072	8192	0.699377	146.167	54.3	97	66	850	DPLLQIK	DERNILS	GAYCCNYTNYTNCARATHAA	SWNARDATRTTNCKYTCRTC	3072	6144	54.7	96.5	54.2478
Ver_524	NP_001120404.1_120426752_120427406	441	7	51	189	QLNKCPAC	YAETKDSG	CARYTNAAYAARTGYCCNGCNTG	CCNSWRTCYTTNGTYTCNGCRTA	2048	4096	0.304	14.1429	62	97.5	37	217	ASFQRNE	FNPEPLV	GCNWSNTTYCARMGNAAYGA	ACNARNGGYTCNGGRTTRAA	4096	1024	59.2	87	54.2111
Ver_525	XP_031759533.1_104951513_104953011	537	7	253	423	NMSDDMKE	VHTTINDG	AAYATGWSNGAYGAYATGAARGA	CCRTCRTTDATNGTNGTRTGNAC	256	1536	0.486842	21.5714	61.2	98	115	435	TSVTMTT	FNIIDHT	ACNWSNGTNACNATGACNAC	GTRTGRTCDATDATRTTRAA	4096	144	50.7	95	54.2027
Ver_526	XP_004915452.1_42219975_42220642	414	6	21	150	MYLPSCTY	NGVLPQAF	ATGTAYYTNCCNWSNTGYACNTA	AANGCYTGNGGNARNACNCCRTT	8192	8192	0.403509	13	52.1	98	7	158	LMMDFDE	DQFFETA	YTNATGATGGAYTTYGAYGA	GCNGTYTCRAARAAYTGRTC	64	128	71.3	95	54.1844
Ver_527	XP_031754669.1_37709845_37710754	396	6	10	133	NKVNPHKV	HKAATKGS	AAYAARGTNAAYCCNCAYAARGT	SWNCCYTTNGTNGCNGCYTTRTG	512	8192	0.5	18.1667	55.6	95	2	229	KWQLDNW	PMEEKEL	AARTGGCARYTNGAYAAYTG	ARYTCYTTYTCYTCCATNGG	128	128	66.2	99	54.162
Ver_528	XP_031759153.1_80334768_80336426	357	5	24	134	IDELIPKN	PMTHFGGT	ATHGAYGARYTNATHCCNAARAA	GTNCCNCCRAARTGNGTCATNGG	2304	1024	0.403846	12.8	61.9	100	14	258	NALIKDP	TAKEHYP	AAYGCNYTNATHAARGAYCC	GGRTARTGYTCYTTNGCNGT	768	256	68.5	98.5	54.1474
Ver_529	NP_001121426.1_133877088_133877862	396	7	80	203	HYFIDRDG	FIKSENGT	CAYTAYTTYATHGAYMGNGAYGG	GTNCCRTTYTCNSWYTTDATRAA	768	3072	0.478632	15.7143	57.7	94	40	219	NVGGYLY	TFVCTLE	AAYGTNGGNGGNTAYYTNTA	TCNARNGTRCANACRAANGT	2048	2048	57.6	96	54.1108
Ver_530	XP_031749465.1_77184606_77186703	1014	6	179	508	VMKKPMCN	MFPPTANM	GTNATGAARAARCCNATGTGYAA	ATRTTNGCNGTNGGNGGRAACAT	128	1024	0.417445	33.8333	66.5	91	99	536	SQIYGDG	QQKDPLR	WSNCARATHTAYGGNGAYGG	CKNARNGGRTCYTTYTGYTG	1536	1024	60	96.5	54.1067
Ver_531	XP_004914603.1_81669492_81670217	546	6	46	219	ATQQMIKE	CNGSHFDV	GCNACNCARCARATGATHAARGA	ACRTCRAARTGNSWNCCRTTRCA	384	2048	0.5375	27	63.7	97	36	232	EPSKIET	MQQDPAQ	GARCCNWSNAARATHGARAC	TGNGCNGGRTCYTGYTGCAT	1536	128	59	95	54.0998
Ver_532	XP_002935922.1_109037196_109038057	762	5	23	268	PGTCQVKF	KGGVFVCS	CCNGGNACNTGYCARGTNAARTT	SWRCANACRAANACNCCNCCYTT	2048	8192	0.724891	67.8	61.2	96	5	292	HVQFDNC	AVRCIQN	CAYGTNCARTTYGAYAAYTG	TTYTGDATRCANCKNACNGC	128	1536	70.2	95.5	54.0827
Ver_533	XP_012812265.1_79293068_79294130	738	6	54	291	MVNLTIAD	NCVLDPII	ATGGTNAAYYTNACNATHGCNGA	ATDATNGGRTCNARNACRCARTT	3072	3072	0.70614	62.8333	61.6	92	46	299	KLNEIKI	YCFLTKK	AARYTNAAYGARATHAARAT	TTYTTNGTNARRAARCARTA	384	512	64.2	93	54.0518
Ver_534	XP_031762080.1_78298065_78298627	402	6	36	161	VVYDWKTF	QTACSWLQ	GTNGTNTAYGAYTGGAARACNTT	TGNARCCANSWRCANGCNGTYTG	512	8192	0.568966	22	59	96	27	174	VVETDFG	CQTQGIA	GTNGTNGARACNGAYTTYGG	GCDATNCCYTGNGTYTGRCA	512	384	67.1	93	54.0448
Ver_535	XP_002941625.1_199658177_199659336	744	6	69	308	WLFGKAMC	NPILYCLM	TGGYTNTTYGGNAARGCNATGTG	ATNARRCARTANARDATNGGRTT	512	6144	0.526066	39.8333	64.3	91	55	318	TLPFWAV	EFRKALK	ACNYTNCCNTTYTGGGCNGT	TTNARNGCYTTNCKRAAYTC	1024	2048	61.4	96.5	54.0398
Ver_536	XP_002937015.3_101507271_101508306	687	5	33	253	TGVKVYDD	TMIFMGYQ	ACNGGNGTNAARGTNTAYGAYGA	TGRTANCCCATRAADATCATNGT	2048	192	0.804762	77	67.1	91	2	386	FAMEIKV	DGTEDPS	TTYGCNATGGARATHAARGT	SWNGGRTCYTCNGTNCCRTC	96	2048	65.2	98.5	54.0345
Ver_537	XP_004917262.1_99998408_99999239	528	5	66	233	NTVRQIQE	FEDIDTSM	AAYACNGTNMGNCARATHCARGA	ATNSWNGTRTCDATRTCYTCRAA	3072	3072	0.692308	39.6	62	100	50	290	YKMLVEP	DHIMEIL	TAYAARATGYTNGTNGARCC	ARDATYTCCATDATRTGRTC	256	144	68.2	95.5	54.0189
Ver_538	XP_031759978.1_134196725_134197755	498	6	41	198	AVTIHNTH	KGAEWVNG	GCNGTNACNATHCAYAAYACNCA	CCRTTNACCCAYTCNGCNCCYTT	3072	512	0.46	23.3333	64	97	11	251	GRYPIHW	GHLDELG	GGNMGNTAYCCNATHCAYTG	CCNARYTCRTCNARRTGNCC	1536	2048	60.8	93	53.9873
Ver_539	NP_001016567.2_41585850_41587350	1518	4	22	519	PATFIDKY	GWWFCKVL	CCNGCNACNTTYATHGAYAARTA	ARNACYTTRCARAACCACCANCC	1536	256	0.649682	127.75	71.2	97	7	532	SGWWYIQ	WEGWIPS	WSNGGNTGGTGGTAYATHCA	SWNGGDATCCANCCYTCCCA	384	384	63.1	100	53.9747
Ver_540	XP_012820831.1_99831150_99832508	819	5	98	362	VHITEDGQ	QIIVTEEL	GTNCAYATHACNGARGAYGGNCA	ARYTCYTCNGTNACDATDATYTG	1536	2304	0.664032	61.2	65	94.5	13	386	QGATFVE	THYIVTE	CARGGNGCNACNTTYGTNGA	TCNGTNACDATRTARTGNGT	1024	768	68.1	95.5	53.9046
Ver_541	NP_001015939.1_147177328_147178687	432	6	165	300	RHDFPAEW	WTPVLDPH	MGNCAYGAYTTYCCNGCNGARTG	TGNGGRTCNARNACNGGNGTCCA	2048	4096	0.647619	25	65.2	93	75	384	FLEGQIA	CGLYFPA	TTYYTNGARGGNCARATHGC	GCNGGRAARTANARNCCRCA	768	1024	64.7	91.5	53.8989
Ver_542	XP_031757050.1_139242798_139243932	414	7	124	253	TQYVAAND	YYSYVELP	ACNCARTAYGTNGCNGCNAAYGA	GGNARYTCNACRTANSWRTARTA	2048	8192	0.558333	21.8571	51	99	95	363	CGSVHQG	AYIEYDV	TGYGGNWSNGTNCAYCARGG	ACRTCRTAYTCDATRTANGC	2048	192	60	94	53.8318
Ver_543	XP_031756676.1_70770978_70772538	1491	5	20	508	KYHLERHH	DGLAAFNG	AARTAYCAYYTNGARMGNCAYCA	CCRTTRAANGCNGCNARNCCRTC	2048	4096	0.557173	94.6	51	98.5	5	524	KCPHCDY	GCIKRPD	AARTGYCCNCAYTGYGAYTA	TCNGGNCKYTTDATRCANCC	128	1536	69.8	100	53.8046
Ver_544	XP_002935810.2_44165351_44167690	1470	4	35	516	KGVLMFKK	EACNFMQP	AARGGNGTNYTNATGTTYAARAA	GGYTGCATRAARTTRCANGCYTC	1024	128	0.633554	119	66.6	97	27	605	TDAPNPH	MDKFVVE	ACNGAYGCNCCNAAYCCNCA	TCNACNACRAAYTTRTCCAT	1024	128	70	98	53.7668
Ver_545	XP_012812139.2_109837889_109838808	858	6	12	289	MLFGIFAW	DGKEAPFS	ATGYTNTTYGGNATHTTYGCNTG	SWRAANGGNGCYTCYTTNCCRTC	1536	4096	0.811765	78.5	64.2	92	2	322	KPNLKQW	CAVVMSA	AARCCNAAYYTNAARCARTG	GCNSWCATNACNACNGCRCA	512	2048	58.2	94	53.7606
Ver_546	XP_031748666.1_15257522_15261020	1446	5	22	495	QNELEAQC	IQCQKYIH	CARAAYGARYTNGARGCNCARTG	TGDATRTAYTTYTGRCAYTGDAT	1024	288	0.637931	115	64.6	92	12	566	QRLHKVN	EKLKDVT	CARMGNYTNCAYAARGTNAA	GTNACRTCYTTNARYTTYTC	2048	512	63.4	97	53.7531
Ver_547	XP_002936778.3_150012727_150013898	714	6	123	352	GMTCQSCV	GMTCNSCV	GGNATGACNTGYCARWSNTGYGT	ACRCANSWRTTRCANGTCATNCC	2048	2048	0.800948	76.3333	50.5	94	86	401	EIEDMGF	AIEDMGF	GARATHGARGAYATGGGNTT	AANCCCATRTCYTCDATNGC	96	192	73.6	90.5	53.7496
Ver_548	XP_017948295.1_21500187_21501306	618	5	117	314	TLLDEWKF	FHVVAMCS	ACNYTNYTNGAYGARTGGAARTT	SWRCACATNGCNACNACRTGRAA	2048	2048	0.450262	25	62.1	96	90	330	VTNFFIA	GWMNKNY	GTNACNAAYTTYTTYATHGC	TARTTYTTRTTCATCCANCC	384	32	71.4	97	53.7489
Ver_549	XP_031746583.1_5802585_5804944	450	6	326	467	LQEDMKVK	AFLHVVKK	YTNCARGARGAYATGAARGTNAA	TTYTTNACNACRTGNARRAANGC	512	4096	0.274074	10.8333	61.3	97	187	599	HDLNRTF	IEKLNET	CAYGAYYTNAAYMGNACNTT	GTYTCRTTNARYTTYTCDAT	2048	384	62.2	95	53.7403
Ver_550	XP_002936068.3_11841674_11842376	465	5	61	207	HPWETGHC	DEGVVIEN	CAYCCNTGGGARACNGGNCAYTG	TTYTCDATNACNACNCCYTCRTC	512	1536	0.453237	22.4	65.2	95	6	225	MEELVHD	MEYEEQK	ATGGARGARYTNGTNCAYGA	TTYTGYTCYTCRTAYTCCAT	256	32	68	98.5	53.7225
Ver_551	XP_031759373.1_76399364_76400029	429	6	39	173	FLEYMNNV	AEKCVEYF	TTYYTNGARTAYATGAAYAAYGT	AARTAYTCNACRCAYTTYTCNGC	256	512	0.359375	13.8333	68.3	94	23	189	KGVTFIF	VTPKSYL	AARGGNGTNACNTTYATHTT	ARRTANSWYTTNGGNGTNAC	768	8192	57.7	95	53.6675
Ver_552	XP_012811910.1_57391756_57394507	813	5	685	947	LGMGMVHP	YVGDRFKC	YTNGGNATGGGNATGGTNCAYCC	CAYTTRAANCKRTCNCCNACRTA	1024	2048	0.776892	72.4	62	95	677	956	EFMTYQD	TTELYAD	GARTTYATGACNTAYCARGA	TCNGCRTANARYTCNGTNGT	64	2048	68.6	95.5	53.6074
Ver_553	XP_031759455.1_89715116_89715871	681	6	16	234	PLNGNHGN	HTYYQLGR	CCNYTNAAYGGNAAYCAYGGNAA	CKNCCNARYTGRTARTANGTRTG	4096	4096	0.588517	30.1667	55.8	97	3	245	LNNARDT	DGFIVPP	YTNAAYAAYGCNMGNGAYAC	GGNGGNACDATRAANCCRTC	2048	768	60.3	100	53.6009
Ver_554	XP_012827177.1_129947679_129949129	915	5	64	360	DCTDAAYI	CHPEREAE	GAYTGYACNGAYGCNGCNTAYAT	TCNGCYTCNCKYTCNGGRTGRCA	1024	2048	0.524138	52.8	58.2	98.5	14	410	REHCMKA	PKIERAN	MGNGARCAYTGYATGAARGC	TTNGCNCKYTCDATYTTNGG	128	1536	69.4	97	53.5861
Ver_555	XP_002934538.3_143924532_143932134	1803	5	638	1230	GFVKYDKN	PEFTILNT	GGNTTYGTNAARTAYGAYAARAA	GTRTTNARDATNGTRAAYTCNGG	512	3072	0.786689	194.8	66	91	513	1320	FLLKAEP	IPEFQLP	TTYYTNYTNAARGCNGARCC	GGNARYTGRAAYTCNGGDAT	2048	768	59.6	91.5	53.582
Ver_556	XP_031759882.1_153396639_153398035	900	5	132	423	YQAPIYDE	MPGPVVRA	TAYCARGCNCCNATHTAYGAYGA	GCNCKNACNACNGGNCCNGGCAT	768	8192	0.571429	55.4	61.3	97.5	12	439	ERMLIKV	QQENKHW	GARMGNATGYTNATHAARGT	CARTGYTTRTTYTCYTGYTG	768	64	69.4	94.5	53.5403
Ver_557	NP_001116880.1_96546768_96547321	372	6	108	223	QEVILVQT	VQIKTLEG	CARGARGTNATHYTNGTNCARAC	CCYTCNARNGTYTTDATYTGNAC	3072	3072	0.543689	14.3333	58.2	100	73	231	PMIALQP	EFSVTMW	CCNATGATHGCNYTNCARCC	CACATNGTNACNSWRAAYTC	768	1024	56.4	100	53.5363
Ver_558	XP_031749422.1_37704877_37706659	405	6	113	239	NYVFQGQH	DCSEVELT	AAYTAYGTNTTYCARGGNCARCA	GTNARYTCNACYTCNSWRCARTC	512	8192	0.598291	23.6667	57.2	92	8	259	GVHIEEK	DKIYTID	GGNGTNCAYATHGARGARAA	TCDATNGTRTADATYTTRTC	384	288	69.4	95	53.5289
Ver_559	XP_031754508.1_10116949_10117947	993	5	21	343	IQTAFRQY	KEALQAMI	ATHCARACNGCNTTYMGNCARTA	ATCATNGCYTGNARNGCYTCYTT	3072	1024	0.555195	56.4	61.2	98.5	3	358	MLEHKYG	CENPASC	ATGYTNGARCAYAARTAYGG	CANSWNGCNGGRTTYTCRCA	128	2048	64.2	98.5	53.47
Ver_560	XP_004911282.1_30474966_30475864	543	6	10	182	KANQDNPF	AELNKHFG	AARGCNAAYCARGAYAAYCCNTT	CCRAARTGYTTRTTNARYTCNGC	512	1024	0.701987	35.3333	67.2	99	1	248	LTPPTTP	WDGTQAY	YTNACNCCNCCNACNACNCC	TANGCYTGNGTNCCRTCCCA	8192	256	54	92	53.46
Ver_561	NP_001123393.1_71484068_71484611	384	7	34	153	QLLGNPEF	FIERRKHQ	CARYTNYTNGGNAAYCCNGARTT	TGRTGYTTNCKNCKYTCDATRAA	8192	3072	0.433628	14	58.3	95.5	15	161	IKLADFG	NDVRPIR	ATHAARYTNGCNGAYTTYGG	CKDATNGGNCKNACRTCRTT	768	3072	61.1	89	53.437
Ver_562	XP_017947523.1_31008934_31009792	489	5	132	286	EDKITPEN	EDFHGLLP	GARGAYAARATHACNCCNGARAA	GGNARNARNCCRTGRAARTCYTC	768	4096	0.547945	18.6	64.4	96	45	302	GRMNQGT	ICDMPVH	GGNMGNATGAAYCARGGNAC	TGNACNGGCATRTCRCADAT	512	192	68.9	97	53.4341
Ver_563	XP_012811170.1_26404533_26405465	522	5	24	189	LYPFNIEY	EKYIQNLF	YTNTAYCCNTTYAAYATHGARTA	AANARRTTYTGDATRTAYTTYTC	1536	768	0.427673	22.6	70.5	98.5	2	309	HTPQCNC	NIAAFLF	CAYACNCCNCARTGYAAYTG	AANARRAANGCNGCDATRTT	256	1536	65.3	91.5	53.4104
Ver_564	NP_001165369.1_25898655_25899324	495	6	41	197	VDLIEHPD	EGMVCKPA	GTNGAYYTNATHGARCAYCCNGA	GCNGGYTTRCANACCATNCCYTC	3072	512	0.473684	16.6667	67.4	93	26	227	HYLHIRP	WIPIQYP	CAYTAYYTNCAYATHMGNCC	GGRTAYTGDATNGGDATCCA	1536	144	59.6	94	53.3969
Ver_565	NP_001361526.1_45769639_45770383	360	7	82	193	GMHCNSCV	GMTCNSCV	GGNATGCAYTGYAAYWSNTGYGT	ACRCANSWRTTRCANGTCATNCC	1024	2048	0.861386	37.1429	51.5	93	24	245	QIEAAGF	DMGFDAS	CARATHGARGCNGCNGGNTT	SWNGCRTCRAANCCCATRTC	768	512	63.8	93	53.3709
Ver_566	XP_004911877.1_121113083_121114166	459	5	103	247	AGVNFMTC	PYHVAIIQ	GCNGGNGTNAAYTTYATGACNTG	TGDATDATNGCNACRTGRTANGG	1024	2304	0.474453	26	68.3	93.5	71	297	PTRIAYY	YFFACKG	CCNACNMGNATHGCNTAYTA	CCYTTRCANGCRAARAARTA	3072	128	66.5	97	53.3589
Ver_567	XP_012814486.1_18380384_18380985	384	8	16	135	WNKENRFC	EIYNDRRY	TGGAAYAARGARAAYMGNTTYTG	TANCKNCKRTCRTTRTADATYTC	256	3072	0.477876	17.625	62.4	91.5	8	188	LLRHGEG	AHGNSTR	YTNYTNMGNCAYGGNGARGG	CKNGTNSWRTTNCCRTGNGC	8192	8192	48.4	92	53.3389
Ver_568	XP_031756011.1_4453993_4454672	417	6	51	181	TNTFGFKK	NQTDKEKG	ACNAAYACNTTYGGNTTYAARAA	CCYTTYTCYTTRTCNGTYTGRTT	1024	256	0.395161	15.5	66	96	4	224	DAKVSEK	KYPDVAS	GAYGCNAARGTNWSNGARAA	SWNGCNACRTCNGGRTAYTT	2048	2048	55.4	96.5	53.3091
Ver_569	XP_004910992.2_105759937_105760723	495	6	31	187	MLCPPVPW	PHNMDFRG	ATGYTNTGYCCNCCNGTNCCNTG	CCNCKRAARTCCATRTTRTGNGG	4096	512	0.653061	38	61.8	96	2	200	GLIKPHP	PPYFNHL	GGNYTNATHAARCCNCAYCC	ARRTGRTTRAARTANGGNGG	1536	512	62.2	91.5	53.3004
Ver_570	XP_012825886.1_53024256_53025072	588	6	47	234	HKFSCYDN	HVTPYQVR	CAYAARTTYWSNTGYTAYGAYAA	CKNACYTGRTANGGNGTNACRTG	1024	4096	0.637931	45.5	61.4	97	39	251	IKCSRMH	EHEKFVQ	ATHAARTGYWSNMGNATGCA	TGNACRAAYTTYTCRTGYTC	1536	128	63.3	89	53.2956
Ver_571	XP_017952212.1_34873221_34874214	507	6	182	342	NLYHHVCM	TKREQIAT	AAYYTNTAYCAYCAYGTNTGYAT	GTNGCDATYTGYTCNCKYTTNGT	1024	3072	0.648276	21.5	63.5	97	166	355	LSVAQDE	KANKQVR	YTNWSNGTNGCNCARGAYGA	CKNACYTGYTTRTTNGCYTT	8192	512	61.2	91.5	53.2817
Ver_572	XP_002932970.1_80905786_80907908	882	6	132	417	LTPEQVAW	MNLNVQMT	YTNACNCCNGARCARGTNGCNTG	GTCATYTGNACRTTNARRTTCAT	8192	256	0.665441	62.6667	64	95	77	429	KYEEPLQ	QMLMSQK	AARTAYGARGARCCNYTNCA	TTYTGNSWCATNARCATYTG	512	512	55.8	94	53.2633
Ver_573	XP_031759907.1_106143089_106144736	525	7	27	193	KRKRKAKK	FICANAVL	AARMGNAARMGNAARGCNAARAA	ARNACNGCRTTNGCRCADATRAA	4096	3072	0.655629	45.4286	41.7	99	10	201	ISARKQD	HENRDKK	ATHWSNGCNMGNAARCARGA	TTYTTRTCNCKRTTYTCRTG	6144	256	61.4	98	53.2366
Ver_574	XP_004910622.1_155628454_155629706	768	6	152	399	VKEERKED	HNGILNRT	GTNAARGARGARMGNAARGARGA	GTNCKRTTNARDATNCCRTTRTG	1024	6144	0.562791	32.8333	55.5	92	18	448	APVTHQI	NPKEVEA	GCNCCNGTNACNCAYCARAT	GCYTCNACYTCYTTNGGRTT	1024	256	69.2	95	53.1653
Ver_575	XP_031761008.1_126655312_126656172	411	7	51	179	LKIRKPND	GDSKVMKW	YTNAARATHMGNAARCCNAAYGA	CAYTTCATNACYTTNSWRTCNCC	6144	2048	0.594828	19.1429	54.1	94	18	204	IVAQLFG	VFQPLQI	ATHGTNGCNCARYTNTTYGG	ATYTGNARNGGYTGRAANAC	1536	1024	61.6	93	53.1615
Ver_576	XP_031758133.1_73525162_73526014	735	5	17	253	QALKDAHE	KTELQMVQ	CARGCNYTNAARGAYGCNCAYGA	TGNACCATYTGNARYTCNGTYTT	2048	1024	0.391304	25.4	63.5	95	7	269	TKNDEHE	KCQKLQV	ACNAARAAYGAYGARCAYGA	ACYTGNARYTTYTGRCAYTT	128	256	69.2	97	53.1195
Ver_577	XP_002935713.2_118979311_118980459	570	6	60	241	IAIMMGAD	DEIESYMN	ATHGCNATHATGATGGGNGCNGA	TTCATRTANSWYTCDATYTCRTC	576	768	0.825581	62	58.7	94	44	376	AGMLLKK	MKQAANV	GCNGGNATGYTNYTNAARAA	ACRTTNGCNGCYTGYTTCAT	2048	128	61.8	94	53.1175
Ver_578	XP_002940055.1_136102322_136102926	393	5	25	147	FNTVHCQE	PNVEAAHL	TTYAAYACNGTNCAYTGYCARGA	ARRTGNGCNGCYTCNACRTTNGG	512	4096	0.495575	19.8	67.4	96	2	166	VHNCYKC	KGFLQGV	GTNCAYAAYTGYTAYAARTG	ACNCCYTGNARRAANCCYTT	128	1024	67.8	94	53.0877
Ver_579	XP_031750482.1_2044846_2045569	624	6	13	212	NIYMQRMG	PYIAEGES	AAYATHTAYATGCARMGNATGGG	SWYTCNCCYTCNGCDATRTANGG	192	6144	0.518519	32.8333	60.1	99	4	220	MEKKLDF	DTDSDLC	ATGGARAARAARYTNGAYTT	CANARRTCNSWRTCNGTRTC	128	4096	53.4	99	53.0866
Ver_580	NP_001096307.1_105142632_105143979	468	6	211	358	GQPLVFDM	KNLTLDQM	GGNCARCCNYTNGTNTTYGAYAT	ATYTGRTCNARNGTNARRTTYTT	4096	4096	0.631206	33.6667	62.1	98	64	384	LDLDEWK	FVPKRKH	YTNGAYYTNGAYGARTGGAA	TGYTTNCKYTTNGGNACRAA	512	1024	62.3	89	53.0819
Ver_581	XP_031756665.1_69205300_69206005	525	5	45	211	CPFCRHET	VYGFCQCL	TGYCCNTTYTGYMGNCAYGARAC	ARRCAYTGRCARAANCCRTANAC	1024	1024	0.425806	22.6	62.8	98.5	15	219	KPKILDC	CQGMCDC	AARCCNAARATHYTNGAYTG	CARTCRCACATNCCYTGRCA	768	64	65	98.5	53.0495
Ver_582	XP_002940742.3_9446334_9448945	1251	5	372	780	IDLQQNHI	DGWCVEAF	ATHGAYYTNCARCARAAYCAYAT	AANGCYTCNACRCACCANCCRTC	768	512	0.691729	116	67.9	95	271	838	IMGAGFG	QDVGWFL	ATHATGGGNGCNGGNTTYGG	ARRAACCANCCNACRTCYTG	384	256	63.5	88.5	53.0331
Ver_583	NP_001072291.1_95192734_95193616	822	7	18	283	FQPSTPDP	KPHYAQLM	TTYCARCCNWSNACNCCNGAYCC	ATNARYTGNGCRTARTGNGGYTT	8192	2048	0.477733	30.1429	53.7	95.5	1	297	LLEEKCC	PDAPLQI	YTNYTNGARGARAARTGYTG	ATYTGNARNGGNGCRTCNGG	1024	2048	58	94	53.0146
Ver_584	XP_002935869.3_57397128_57398787	477	6	283	433	LKDTEAVM	DQETYSGK	YTNAARGAYACNGARGCNGTNAT	TTNCCNSWRTANGTYTCYTGRTC	4096	4096	0.552448	23.6667	64.6	95	227	508	SFTIDKP	DADKASV	WSNTTYACNATHGAYAARCC	ACNSWNGCYTTRTCNGCRTC	1536	2048	56.1	96.5	52.9777
Ver_585	XP_004912946.1_48101587_48102782	441	5	143	281	MPTLTPAF	QPIEMPTL	ATGCCNACNYTNACNCCNGCNTT	ARNGTNGGCATYTCDATNGGYTG	8192	1536	0.641221	31	57.7	98.5	65	302	NLFFQCM	GQQDNPL	AAYYTNTTYTTYCARTGYAT	ARNGGRTTRTCYTGYTGNCC	256	512	69	98.5	52.9709
Ver_586	XP_012818343.1_108907011_108908111	504	5	109	268	YFSDLKQH	KNFFVCQV	TAYTTYWSNGAYYTNAARCARCA	ACYTGRCANACRAARAARTTYTT	4096	256	0.342105	15.4	62.2	100	82	289	TAQQKWP	HVAIEHT	ACNGCNCARCARAARTGGCC	GTRTGYTCDATNGCNACRTG	128	384	68.6	94.5	52.9569
Ver_587	XP_002938191.1_52815554_52817316	645	5	365	571	NMTDNQTQ	NETQTAMD	AAYATGACNGAYAAYCARACNCA	TCCATNGCNGTYTGNGTYTCRTT	256	512	0.51	35.2	65.4	96.5	293	587	MDQAVMC	WNTMESQ	ATGGAYCARGCNGTNATGTG	TGNSWYTCCATNGTRTTCCA	64	256	69.8	91.5	52.9497
Ver_588	XP_031753559.1_131195159_131195882	489	6	17	171	QQPPQLID	KTIQNGRE	CARCARCCNCCNCARYTNATHGA	TCNCKNCCRTTYTGDATNGTYTT	3072	3072	0.627586	28.1667	57.3	94	9	185	QGIMGNT	CGDLLNE	CARGGNATHATGGGNAAYAC	TCRTTNARNARRTCNCCRCA	192	2048	62.3	98	52.9332
Ver_589	XP_002933093.3_195152926_195153880	522	6	24	189	DDPWVEFI	DFYAQVSD	GAYGAYCCNTGGGTNGARTTYAT	TCNSWNACYTGNGCRTARAARTC	256	4096	0.817568	50.8333	64.4	93	2	306	GKLDEVN	PVPDYTS	GGNAARYTNGAYGARGTNAA	SWNGTRTARTCNGGNACNGG	1024	4096	60.2	91.5	52.8917
Ver_590	XP_012818310.1_63258766_63259451	651	4	28	236	HRMGMGQF	QNEFDFMT	CAYMGNATGGGNATGGGNCARTT	GTCATRAARTCRAAYTCRTTYTG	512	64	0.393617	28.25	69	100	5	244	DHMMAMN	DFVCKQQ	GAYCAYATGATGGCNATGAA	TGYTGYTTRCANACRAARTC	16	128	71.4	98	52.8606
Ver_591	NP_001016617.1_120655287_120656127	786	5	34	287	VHRLKKDI	GDWRPEMS	GTNCAYMGNYTNAARAARGAYAT	SWCATYTCNGGNCKCCARTCNCC	4096	2048	0.470339	41	58.6	98.5	9	312	HIGDVHF	TIKEFCN	CAYATHGGNGAYGTNCAYTT	TTRCARAAYTCYTTDATNGT	384	192	72.2	93	52.8499
Ver_592	XP_012824436.1_12275648_12277634	834	5	260	529	IDEEQAFG	QDKPPRFR	ATHGAYGARGARCARGCNTTYGG	CKRAANCKNGGNGGYTTRTCYTG	384	4096	0.572581	52.4	61.9	100	252	595	TKRNNWI	DHANEEW	ACNAARMGNAAYAAYTGGAT	CAYTCYTCRTTNGCRTGRTC	256	128	70.7	88.5	52.8491
Ver_593	XP_031759575.1_9772595_9773966	1056	6	22	365	LWEALAKK	FVSADEGD	YTNTGGGARGCNYTNGCNAARAA	TCNCCYTCRTCNGCNSWNACRAA	4096	8192	0.700935	80.8333	47.6	97	14	387	AQEGDLH	YIYIKFE	GCNCARGARGGNGAYYTNCA	TCRAAYTTDATRTADATRTA	1024	144	67.2	94	52.8389
Ver_594	XP_031758891.1_70718421_70720613	1638	4	32	569	KGVLMFKK	MEKYVVDS	AARGGNGTNYTNATGTTYAARAA	SWRTCNACNACRTAYTTYTCCAT	1024	1024	0.631365	130.5	61.1	95.5	6	653	EKQVKEA	VMKHQPY	GARAARCARGTNAARGARGC	TANGGYTGRTGYTTCATNAC	128	128	70.9	100	52.8273
Ver_595	NP_001006816.1_108907130_108908111	393	6	186	308	LYWCEQCD	CGKGFSGM	YTNTAYTGGTGYGARCARTGYGA	ATNCCNSWRAANCCYTTNCCRCA	256	8192	0.495652	13.3333	59.2	96	108	317	FSDLKQH	EYCKHLN	TTYWSNGAYYTNAARCARCA	TTNARRTGYTTRCARTAYTC	2048	256	66.2	91.5	52.8256
Ver_596	XP_031751080.1_6721212_6722959	993	5	204	526	FLWDEGFH	EHDPPYWR	TTYYTNTGGGAYGARGGNTTYCA	CKCCARTANGGNGGRTCRTGYTC	512	512	0.618421	76.8	67.7	97.5	189	588	PLFTAVP	WEQYNDS	CCNYTNTTYACNGCNGTNCC	SWRTCRTTRTAYTGYTCCCA	4096	128	63.2	90	52.8049
Ver_597	XP_004918670.1_13638444_13640064	855	5	206	482	FSINVGHM	QIENFAQA	TTYWSNATHAAYGTNGGNCAYAT	GCYTGNGCRAARTTYTCDATYTG	6144	384	0.466667	35.6	64.6	93.5	184	500	YDDAMQF	VPMTFIT	TAYGAYGAYGCNATGCARTT	GTDATRAANGTCATNGGNAC	64	384	70.1	94.5	52.7896
Ver_598	NP_001072461.1_13343552_13344548	789	5	29	283	VQTHFIHT	EYENLDNF	GTNCARACNCAYTTYATHCAYAC	AARTTRTCNARRTTYTCRTAYTC	768	512	0.716102	67.6	63.2	92	7	331	PCGCTKD	FTDNQLL	CCNTGYGGNTGYACNAARGA	ARNARYTGRTTRTCNGTRAA	512	1024	65.6	98.5	52.7809
Ver_599	XP_004910720.1_71607499_71608816	774	5	98	347	MRYEVKMT	IEENFLQF	ATGMGNTAYGARGTNAARATGAC	AAYTGNARRAARTTYTCYTCDAT	256	768	0.504202	38	64.6	95	86	384	INVERYY	DFRIPGQ	ATHAAYGTNGARMGNTAYTA	TGNCCNGGDATNCKRAARTC	768	1536	64.3	98.5	52.7723
Ver_600	XP_031756695.1_75488535_75490725	510	6	98	259	AWCKFHEI	KMFTLFEH	GCNTGGTGYAARTTYCAYGARAT	TGYTCRAANARNGTRAACATYTT	128	512	0.458065	22.1667	71.9	96	90	293	ANAELCT	GNSEVYV	GCNAAYGCNGARYTNTGYAC	ACRTANACYTCNSWRTTNCC	1024	2048	52.4	91.5	52.7637
Ver_601	XP_002937620.2_61111178_61112012	591	7	40	228	MDVFTEAE	QPGTLQPP	ATGGAYGTNTTYACNGARGCNGA	GGNGGYTGNARNGTNCCNGGYTG	512	8192	0.510989	33.4286	55.5	96	29	240	ACLRVIG	DFPPLAC	GCNTGYYTNMGNGTNATHGG	CANGCNARNGGNGGRAARTC	6144	2048	57.7	91	52.7415
Ver_602	XP_012817827.1_31885673_31886233	486	6	36	189	PVIFGLNN	AKINGRER	CCNGTNATHTTYGGNYTNAAYAA	CKYTCNCKNCCRTTDATYTTNGC	6144	6144	0.671642	36.8333	58.3	98	27	197	WIFAFAV	KAMRVLP	TGGATHTTYGCNTTYGCNGT	GGNARNACNCKCATNGCYTT	192	2048	60.9	93	52.7401
Ver_603	XP_031752677.1_108566535_108568918	2031	5	97	765	VLEANCCD	KYSEAAEL	GTNYTNGARGCNAAYTGYTGYGA	ARYTCNGCNGCYTCNSWRTAYTT	2048	8192	0.660911	166.2	53.8	98.5	89	788	KEIRYLD	VGPFKLR	AARGARATHMGNTAYYTNGA	CKNARYTTRAANGGNCCNAC	1536	4096	59.4	97	52.7141
Ver_604	XP_031748320.1_137943_138630	561	5	36	214	KGTPAVKN	CEFIDNYP	AARGGNACNCCNGCNGTNAARAA	GGRTARTTRTCDATRAAYTCRCA	4096	192	0.613095	41.2	69.9	97.5	15	236	PRNGLVK	TITDAGL	CCNMGNAAYGGNYTNGTNAA	ARNCCNGCRTCNGTDATNGT	8192	3072	57.5	97	52.7132
Ver_605	XP_012812509.1_117172830_117173336	357	7	17	127	AVILTYDV	FETSAKTG	GCNGTNATHYTNACNTAYGAYGT	CCNGTYTTNGCNSWNGTYTCRAA	6144	8192	0.63	25.5714	52.3	99	2	137	EQFHGLG	VDLLFET	GARCARTTYCAYGGNYTNGG	GTYTCRAANARNARRTCNAC	512	2048	55.6	94	52.6879
Ver_606	XP_004918127.2_15957715_15958428	702	6	19	244	VGCIGGCD	NKGRQFHT	GTNGGNTGYATHGGNGGNTGYGA	GTRTGRAAYTGNCKNCCYTTRTT	3072	1024	0.79803	72.3333	59.8	98	11	259	PPLMPLE	QCGFFQW	CCNCCNYTNATGCCNYTNGA	CAYTGRAARAANCCRCAYTG	4096	128	55.5	93	52.6842
Ver_607	NP_001025605.1_60053570_60054656	753	7	83	325	IFNLAIAD	NYRYELMK	ATHTTYAAYYTNGCNATHGCNGA	TTCATNARYTCRTANCKRTARTT	4608	1024	0.669492	50.8571	57.9	91	74	333	TTGYETH	AFIFKYS	ACNACNGGNTAYGARACNCA	SWRTAYTTRAADATRAANGC	1024	768	59.2	90	52.6329
Ver_608	XP_017947446.2_16567774_16569144	351	7	78	186	RHAHEQDT	KKLLKEYY	MGNCAYGCNCAYGARCARGAYAC	TARTAYTCYTTNARNARYTTYTT	1024	2048	0.633663	23.1429	53.4	95.5	25	243	EMIATNT	KHVSMQI	GARATGATHGCNACNAAYAC	ATYTGCATNSWNACRTGYTT	192	512	62.1	90	52.6217
Ver_609	XP_017947245.1_167997608_167998425	510	6	38	199	QTAVIKPF	EIQLPTTM	CARACNGCNGTNATHAARCCNTT	ATNGTNGTNGGNARYTGDATYTC	3072	6144	0.546154	21.5	63.9	94	3	207	GKSVTWA	TTFAEIQ	GGNAARWSNGTNACNTGGGC	TGDATYTCNGCRAANGTNGT	2048	768	59.4	94	52.5392
Ver_610	XP_012823886.1_100008412_100009165	432	5	72	207	IQEEMTQD	DTVLTGMM	ATHCARGARGARATGACNCARGA	ATCATNCCNGTNARNACNGTRTC	192	4096	0.661417	31.6	60.9	97.5	52	248	HMLVEPN	DHIVEIL	CAYATGYTNGTNGARCCNAA	ARDATYTCNACDATRTGRTC	512	576	67	97	52.5296
Ver_611	NP_001072243.1_24744534_24745535	540	7	61	232	GMPFLIHQ	FFICWAPF	GGNATGCCNTTYYTNATHCAYCA	AANGGNGCCCARCADATRAARAA	1536	384	0.6	36	65	94.5	14	267	VICLLGI	GYANSCL	GTNATHTGYYTNYTNGGNAT	ARRCANSWRTTNGCRTANCC	6144	4096	48.9	91	52.5154
Ver_612	XP_012825199.2_150102961_150104547	630	5	230	431	AQKILEET	HNLKMFWQ	GCNCARAARATHYTNGARGARAC	TGCCARAACATYTTNARRTTRTG	1536	128	0.529101	35.8	66	93.5	183	544	NSPFQKV	GNGYKFL	AAYWSNCCNTTYCARAARGT	ARRAAYTTRTANCCRTTNCC	1024	512	62.2	100	52.4362
Ver_613	XP_002934067.1_152995175_152996292	732	5	100	335	TPVVALWQ	KYGDVPIY	ACNCCNGTNGTNGCNYTNTGGCA	TADATNGGNACRTCNCCRTAYTT	8192	1536	0.480349	43.4	62.1	97.5	55	366	EMHVTHF	NYINEAL	GARATGCAYGTNACNCAYTT	ARNGCYTCRTTDATRTARTT	128	384	69.7	91.5	52.3995
Ver_614	XP_002934124.2_13027549_13028219	405	6	39	165	YGFPRQFI	YVNRKGLH	TAYGGNTTYCCNMGNCARTTYAT	TGNARNCCYTTNCKRTTNACRTA	2048	8192	0.375	11.6667	60.6	94	5	175	IAVLDCD	NCLMVCD	ATHGCNGTNYTNGAYTGYGA	TCRCANACCATNARRCARTT	1536	256	64.3	93	52.3688
Ver_615	NP_001120571.1_137807196_137808657	672	5	112	327	LKPFNAEP	HWQQNDYK	YTNAARCCNTTYAAYGCNGARCC	TTRTARTCRTTYTGYTGCCARTG	2048	64	0.539216	45.8	69.7	91.5	53	384	EPFWALY	KGYAWSG	GARCCNTTYTGGGCNYTNTA	CCNSWCCANGCRTANCCYTT	512	1024	60.7	98.5	52.3462
Ver_616	XP_002938833.2_52180431_52181264	462	6	78	223	ARQEPQGQ	VKAHAPVT	GCNMGNCARGARCCNCARGGNCA	GTNACNGGNGCRTGNGCYTTNAC	4096	4096	0.348624	9.33333	55.8	99	20	331	QEQLRYG	YQHPPEY	CARGARCARYTNMGNTAYGG	TAYTCNGGNGGRTGYTGRTA	1024	256	60.8	96.5	52.3451
Ver_617	XP_004914212.1_143552226_143552664	369	7	16	130	GETVALQC	WVCIIYQT	GGNGARACNGTNGCNYTNCARTG	GTYTGRTADATDATRCANACCCA	8192	288	0.542857	14.2857	65.5	97.5	4	139	LVHPLED	KKSEEYS	YTNGTNCAYCCNYTNGARGA	SWRTAYTCYTCNSWYTTYTT	4096	2048	46	92	52.2251
Ver_618	XP_004913040.4_68621259_68622877	930	5	34	335	LMLVKECK	DQNGNTTQ	YTNATGYTNGTNAARGARTGYAA	TGNGTNGTRTTNCCRTTYTGRTC	2048	1024	0.692833	71.8	60.4	98.5	24	441	EERGKNK	PHPQLKV	GARGARMGNGGNAARAAYAA	ACYTTNARYTGNGGRTGNGG	512	1024	61.4	97	52.2234
Ver_619	XP_002943807.1_6688431_6689736	822	5	100	365	FERILPNK	EELNQRWM	TTYGARMGNATHYTNCCNAAYAA	ATCCANCKYTGRTTNARYTCYTC	6144	1024	0.60181	49.2	60.7	95	91	435	YCIVEKW	TDLEAIK	TAYTGYATHGTNGARAARTG	TTDATNGCYTCNARRTCNGT	192	1536	70.9	93	52.1915
Ver_620	XP_017950306.1_60988004_60991888	2073	4	111	793	KLDVKQTE	CITQLKKE	AARYTNGAYGTNAARCARACNGA	TCYTTYTTNARYTGNGTDATRCA	2048	1536	0.764444	230.25	63.7	98.5	99	893	AHIEEMN	NKLSEWK	GCNCAYATHGARGARATGAA	TTCCAYTCNSWNARYTTRTT	96	1024	61.8	91	52.1828
Ver_621	XP_002938263.2_33024436_33026119	978	5	114	431	GKGADNDG	IFQNQWGL	GGNAARGGNGCNGAYAAYGAYGG	ARNCCCCAYTGRTTYTGRAADAT	1024	384	0.589831	64	61.3	95	106	491	GYITNGY	FPKAYEL	GGNTAYATHACNAAYGGNTA	ARYTCRTANGCYTTNGGRAA	768	512	66.2	95.5	52.1752
Ver_622	XP_002933521.3_53922448_53923155	534	5	29	198	VGGTLKDF	FEILTPKI	GTNGGNGGNACNYTNAARGAYTT	ATYTTNGGNGTNARDATYTCRAA	8192	3072	0.472393	24	59.9	95	16	217	KICYEED	NMQFTVR	AARATHTGYTAYGARGARGA	CKNACNGTRAAYTGCATRTT	96	256	74.2	93	52.1332
Ver_623	NP_001011370.1_99675862_99676787	585	6	46	232	TVGQAVAY	GFFLNHYL	ACNGTNGGNCARGCNGTNGCNTA	ARRTARTGRTTNARRAARAANCC	8192	2048	0.444444	25.6667	56	92	23	290	PFDIGFE	KNIGKIV	CCNTTYGAYATHGGNTTYGA	ACDATYTTNCCDATRTTYTT	384	288	67.8	94	52.121
Ver_624	NP_001072320.1_152664851_152665858	681	5	78	296	CQASGYPQ	DGPTTFAQ	TGYCARGCNWSNGGNTAYCCNCA	TGNGCRAANGTNGTNGGNCCRTC	8192	4096	0.628571	43.2	55.8	96	1	312	NPWRCDC	GHEMFVI	AAYCCNTGGMGNTGYGAYTG	ATNACRAACATYTCRTGNCC	256	128	71.1	97	52.0723
Ver_625	XP_031748381.1_159661935_159663090	954	5	51	360	VVAEGEGQ	IKWVCQDM	GTNGTNGCNGARGGNGARGGNCA	ATRTCYTGRCANACCCAYTTDAT	4096	192	0.483444	53.2	66.3	96	32	377	SLDEMVV	DYMERLQ	WSNYTNGAYGARATGGTNGT	TGNARNCKYTCCATRTARTC	2048	512	61	95.5	52.0544
Ver_626	XP_017949663.1_71194046_71195384	456	5	116	259	TCVYIAEI	QPNILFYA	ACNTGYGTNTAYATHGCNGARAT	GCRTARAANARDATRTTNGGYTG	1536	1536	0.416058	17	65.6	100	61	309	TGGFLID	KTFLCIG	ACNGGNGGNTTYYTNATHGA	CCDATRCANARRAANGTYTT	3072	768	62.4	94.5	52.0121
Ver_627	XP_012821068.1_31750247_31750997	351	5	24	132	GLAIDEET	WFHDMNPQ	GGNYTNGCNATHGAYGARGARAC	TGNGGRTTCATRTCRTGRAACCA	3072	64	0.441176	14	71.4	94	6	187	DEDDPNI	DALKNEG	GAYGARGAYGAYCCNAAYAT	CCYTCRTTYTTNARNGCRTC	128	512	64.4	93	52.0067
Ver_628	XP_031753884.1_31593939_31595507	1368	4	16	463	LIQDPAKE	QMHINPAN	YTNATHCARGAYCCNGCNAARGA	TTNGCNGGRTTDATRTGCATYTG	3072	384	0.638636	92.75	70.4	97	8	498	YAVQLIN	NQGWGDC	TAYGCNGTNCARYTNATHAA	CARTCNCCCCANCCYTGRTT	1536	128	68.4	93	51.948
Ver_629	XP_017946978.1_46228583_46229222	462	5	44	189	VEQCNLDY	WKHAIHRE	GTNGARCARTGYAAYYTNGAYTA	TCNCKRTGDATNGCRTGYTTCCA	1024	768	0.697674	35.4	68.4	95	2	230	YGPKVNF	IALSFQG	TAYGGNCCNAARGTNAAYTT	CCYTGRAANSWNARNGCDAT	512	6144	58.4	98.5	51.9209
Ver_630	XP_031760269.1_143109074_143109797	621	5	9	207	DFLVDMHM	EKRYLAEG	GAYTTYYTNGTNGAYATGCAYAT	CCYTCNGCNARRTANCKYTTYTC	512	4096	0.643617	42.6	60.8	98.5	1	219	VQDMGKK	DTDPFTP	GTNCARGAYATGGGNAARAA	GGNGTRAANGGRTCNGTRTC	128	512	65.7	94.5	51.9051
Ver_631	XP_002932921.3_41076919_41079652	1293	4	216	638	GLFPPQIN	PQFITPVF	GGNYTNTTYCCNCCNCARATHAA	AANACNGGNGTDATRAAYTGNGG	6144	3072	0.624096	99.75	61	100	187	651	YPQTPNN	IIQVMKG	TAYCCNCARACNCCNAAYAA	CCYTTCATNACYTGDATDAT	512	144	66.9	100	51.8986
Ver_632	XP_017951618.1_96721269_96722646	792	5	34	289	PTCVIAKV	EDIGAYSY	CCNACNTGYGTNATHGCNAARGT	TANSWRTANGCNCCDATRTCYTC	3072	6144	0.527426	37	59.3	100	12	343	HLEKHGC	EGDDICQ	CAYYTNGARAARCAYGGNTG	TGRCADATRTCRTCNCCYTC	512	192	69.2	91.5	51.8733
Ver_633	XP_012822424.2_64242862_64243349	366	6	9	122	LKLNAICA	EGVYMVQP	YTNAARYTNAAYGCNATHTGYGC	GGYTGNACCATRTANACNCCYTC	6144	512	0.75	32.6667	59.8	99	1	131	MAAKRKG	GCSDEED	ATGGCNGCNAARMGNAARGG	TCYTCYTCRTCNSWRCANCC	512	1024	50.6	99	51.8649
Ver_634	XP_031748416.1_87883_88562	351	6	10	118	KMVKVWDM	ANPEGLCY	AARATGGTNAARGTNTGGGAYAT	TARCANARNCCYTCNGGRTTNGC	128	4096	0.27451	9	65.2	99	1	129	GWLATGG	GDLAFAA	GGNTGGYTNGCNACNGGNGG	GCNGCRAANGCNARRTCNCC	2048	2048	47.7	99	51.8646
Ver_635	XP_002936442.2_107676904_107678146	744	5	59	298	QPKFTNVD	EMTKMASR	CARCCNAARTTYACNAAYGTNGA	CKNSWNGCCATYTTNGTCATYTC	1024	2048	0.672897	53.8	64.7	97.5	26	306	QECCFDP	PFAKLTV	CARGARTGYTGYTTYGAYCC	ACNGTNARYTTNGCRAANGG	64	2048	67.4	88.5	51.8245
Ver_636	XP_002941332.1_9727473_9728429	390	6	59	180	LLYNANPN	AWQGHLPI	YTNYTNTAYAAYGCNAAYCCNAA	ATNGGNARRTGNCCYTGCCANGC	8192	2048	0.526316	19.3333	57.2	91	25	246	KILQPQD	AAETGHT	AARATHYTNCARCCNCARGA	GTRTGNCCNGTYTCNGCNGC	768	1024	61.5	100	51.8194
Ver_637	XP_031762525.1_81211632_81214247	660	4	215	426	RFIEDEDY	KYAKEGLI	MGNTTYATHGARGAYGARGAYTA	ATNARNCCYTCYTTNGCRTAYTT	768	2048	0.390244	26	65.6	100	193	435	NIRQFIM	KPIFDNF	AAYATHMGNCARTTYATHAT	AARTTRTCRAADATNGGYTT	576	192	69.8	100	51.8034
Ver_638	XP_031760271.1_147053907_147055270	984	4	94	413	CLIECEQK	DTYQRIQA	TGYYTNATHGARTGYGARCARAA	GCYTGDATNCKYTGRTANGTRTC	768	1536	0.447712	55.5	63.8	95.5	4	423	DLMVCGK	DTEWKFG	GAYYTNATGGTNTGYGGNAA	CCRAAYTTCCAYTCNGTRTC	512	64	72.9	100	51.7749
Ver_639	NP_001120371.1_92739992_92742068	1926	5	108	741	ALQLLKMN	EFEVGSEY	GCNYTNCARYTNYTNAARATGAA	TAYTCNSWNCCNACYTCRAAYTC	8192	4096	0.742504	175.8	47.7	93.5	12	764	DKYNHQF	EINGNYR	GAYAARTAYAAYCAYCARTT	CKRTARTTNCCRTTDATYTC	64	384	73.7	90	51.7117
Ver_640	XP_031747158.1_110302666_110303468	507	6	80	240	AKLMMNNE	EEKAVEAG	GCNAARYTNATGATGAAYAAYGA	CCNGCYTCNACNGCYTTYTCYTC	256	1024	0.527027	25.5	60.9	95	11	259	EDLMKFH	KGLLQTR	GARGAYYTNATGAARTTYCA	CKNGTYTGNARNARNCCYTT	128	8192	61.3	91.5	51.6865
Ver_641	NP_001072244.1_51719814_51721161	939	5	104	408	LLDQWIFG	HFKLVYCI	YTNYTNGAYCARTGGATHTTYGG	ATRCARTANACNARYTTRAARTG	1536	1024	0.581633	63.8	65.2	96.5	89	427	ILVVLFC	NPILYGF	ATHYTNGTNGTNYTNTTYTG	AANCCRTANARDATNGGRTT	6144	1536	57.8	97	51.6313
Ver_642	XP_002931515.4_98740734_98741788	753	6	59	301	HVAATYDG	HPLTGYDG	CAYGTNGCNGCNACNTAYGAYGG	CCRTCRTANCCNGTNARNGGRTG	2048	4096	0.738197	74	59	93	1	340	VFDNCSH	DGDCCDP	GTNTTYGAYAAYTGYWSNCA	GGRTCRCARCARTCNCCRTC	1024	128	56.4	95	51.617
Ver_643	XP_004914500.1_116512508_116513241	411	7	46	174	FSFVFWPF	FCNKYLRF	TTYWSNTTYGTNTTYTGGCCNTT	AANCKNARRTAYTTRTTRCARAA	2048	2048	0.278689	12.7143	52	97.5	16	183	YVLQGIP	PQPRGIV	TAYGTNYTNCARGGNATHCC	ACDATNCCNCKNGGYTGNGG	1536	3072	59	91	51.5145
Ver_644	XP_002931975.3_127157812_127158707	576	5	60	243	NMNVFLPD	PDRQAEML	AAYATGAAYGTNTTYYTNCCNGA	ARCATYTCNGCYTGNCKRTCNGG	1024	2048	0.426901	21	60.4	93.5	2	295	RCEMEKY	NPDLEKR	MGNTGYGARATGGARAARTA	CKYTTYTCNARRTCNGGRTT	128	1024	68.3	98.5	51.5141
Ver_645	XP_017949644.1_33628052_33628693	381	6	54	172	EDIADIEA	DFLGEAIG	GARGAYATHGCNGAYATHGARGC	CCDATNGCYTCNCCNARRAARTC	576	3072	0.669643	26.8333	56.5	93	10	184	TANSGED	NCRQFIG	ACNGCNAAYWSNGGNGARGA	CCDATRAAYTGNCKRCARTT	4096	384	61.1	97.5	51.5052
Ver_646	XP_031746455.1_99831909_99832667	378	6	146	263	SFKREKTE	YTIETESQ	WSNTTYAARMGNGARAARACNGA	TGNSWYTCNGTYTCDATNGTRTA	8192	6144	0.801887	34.1667	52.2	91	2	274	RHEDGTQ	VEEARKM	MGNCAYGARGAYGGNACNCA	ATYTTNCKNGCYTCYTCNAC	1024	1024	66	98	51.4545
Ver_647	XP_012823285.1_106105743_106106432	564	5	13	192	ADRWLEEV	VDPFEAQW	GCNGAYMGNTGGYTNGARGARGT	CAYTGNGCYTCRAANGGRTCNAC	2048	1024	0.591716	32.2	63.7	100	3	223	QANHRRT	QKTFEIE	CARGCNAAYCAYMGNMGNAC	TCDATYTCRAANGTYTTYTG	2048	192	61.1	94.5	51.4386
Ver_648	XP_002933192.4_25688046_25690306	1500	6	103	594	GIVVYLDV	YILDTHTA	GGNATHGTNGTNTAYYTNGAYGT	GCNGTRTGNGTRTCNARDATRTA	6144	3072	0.522822	93.6667	52.9	93	17	603	PPGAGKT	AKVVADR	CCNCCNGGNGCNGGNAARAC	CKRTCNGCNACNACYTTNGC	2048	2048	55.8	99	51.3731
Ver_649	NP_001116268.1_41130114_41130889	534	6	67	236	DPTLLQMK	EEQQEGLL	GAYCCNACNYTNYTNCARATGAA	ARNARNCCYTCYTGYTGYTCYTC	4096	2048	0.369427	13.8333	53.3	99	20	246	KERKTYQ	VNAEKVV	AARGARMGNAARACNTAYCA	ACNACYTTYTCNGCRTTNAC	512	512	61.8	95	51.3613
Ver_650	XP_002935001.1_68201725_68202907	540	7	113	284	DDQLISCG	EMPLECIF	GAYGAYCARYTNATHWSNTGYGG	AADATRCAYTCNARNGGCATYTC	6144	768	0.753086	42.4286	52.4	91	63	307	SEYKTGP	FNILQAA	WSNGARTAYAARACNGGNCC	GCNGCYTGNARDATRTTRAA	2048	768	60.6	92	51.3594
Ver_651	XP_012814082.1_76721214_76723218	921	4	81	379	QVIQTLDC	WNMWLEFD	CARGTNATHCARACNYTNGAYTG	TCRAAYTCNARCCACATRTTCCA	3072	64	0.593103	69	66.6	92.5	70	477	KGQWYEI	ATNPDKE	AARGGNCARTGGTAYGARAT	TCYTTRTCNGGRTTNGTNGC	64	512	73.9	96.5	51.359
Ver_652	NP_001016091.1_47480168_47481835	537	4	374	544	QIMTGFGE	EYTEGNKL	CARATHATGACNGGNTTYGGNGA	ARYTTRTTNCCYTCNGTRTAYTC	768	1024	0.4875	19.75	66.3	100	317	559	NNTVTYE	EYHVHCI	AAYAAYACNGTNACNTAYGA	ATRCARTGNACRTGRTAYTC	512	128	68.4	100	51.3582
Ver_653	XP_004918132.2_15409061_15414365	1698	4	1445	2002	LEAIVQKI	QEHWVHEA	YTNGARGCNATHGTNCARAARAT	GCYTCRTGNACCCARTGYTCYTG	3072	128	0.730693	152.25	66.3	100	1428	2020	GAMKTKV	VAGKLYG	GGNGCNATGAARACNAARGT	CCRTANARYTTNCCNGCNAC	256	2048	61.8	92.5	51.3223
Ver_654	XP_012819702.1_53740989_53741770	426	6	115	248	TSPPYDNF	MQMKGPAT	ACNWSNCCNCCNTAYGAYAAYTT	GTNGCNGGNCCYTTCATYTGCAT	8192	256	0.552846	19.5	65	92	65	262	YNPQSWD	MGAKLPK	TAYAAYCCNCARWSNTGGGA	TTNGGNARYTTNGCNCCCAT	512	1024	59.9	91.5	51.3202
Ver_655	XP_004914770.1_32305438_32306386	891	4	61	349	KTVLINNM	FKMDLTEL	AARACNGTNYTNATHAAYAAYAT	ARYTCNGTNARRTCCATYTTRAA	3072	1024	0.516667	51	64.5	97	36	357	QRQTIFN	DHIMEVL	CARMGNCARACNATHTTYAA	ARNACYTCCATDATRTGRTC	768	192	69.7	100	51.2964
Ver_656	NP_001039192.1_42317852_42318617	357	5	36	146	GDFRHTIH	CEPVMEEK	GGNGAYTTYMGNCAYACNATHCA	TTYTCYTCCATNACNGGYTCRCA	3072	256	0.320388	11.8	62.1	97.5	2	250	PAKTPIY	DEVLNVM	CCNGCNAARACNCCNATHTA	ATNACRTTNARNACYTCRTC	1536	1024	64.3	97	51.2375
Ver_657	NP_001015696.1_118039312_118040326	627	5	74	274	TLMLPFKI	QNQLFIAK	ACNYTNATGYTNCCNTTYAARAT	TTNGCDATRAANARYTGRTTYTG	4096	1536	0.564767	40.4	61.2	90	59	293	FIVYLKN	CMDPLIY	TTYATHGTNTAYYTNAARAA	TADATNARNGGRTCCATRCA	768	384	69.3	97	51.105
Ver_658	NP_001072520.1_35750742_35752097	399	6	38	162	ERIFLQNN	HGNKLWSL	GARMGNATHTTYYTNCARAAYAA	ARNSWCCANARYTTRTTNCCRTG	3072	8192	0.40678	16.1667	55.8	95	7	234	PVDCVCY	NGNPWDC	CCNGTNGAYTGYGTNTGYTA	CARTCCCANGGRTTNCCRTT	512	128	68.4	89	51.1037
Ver_659	XP_017947907.2_99890398_99891931	906	5	51	344	QGIDGHPY	ADNVNRHE	CARGGNATHGAYGGNCAYCCNTA	TCRTGNCKRTTNACRTTRTCNGC	1536	2048	0.802817	96	64.3	100	40	374	KAGSYGV	VDQLIEK	AARGCNGGNWSNTAYGGNGT	TTYTCDATNARYTGRTCNAC	4096	768	55.8	91.5	51.0939
Ver_660	XP_031758511.1_82218_83197	345	6	36	142	LGMEDTGF	KDGDLDGY	YTNGGNATGGARGAYACNGGNTT	TANCCRTCNARRTCNCCRTCYTT	2048	2048	0.53	16.3333	57.7	96	2	235	HYSNLAF	QFGPHVE	CAYTAYWSNAAYYTNGCNTT	TCNACRTGNGGNCCRAAYTG	4096	512	61.4	93	51.0709
Ver_661	XP_002937141.3_119216783_119217881	438	6	33	170	DETYIKKH	FPPAPVQC	GAYGARACNTAYATHAARAARCA	CAYTGNACNGGNGCNGGNGGRAA	384	4096	0.440945	16.3333	62.5	94	20	190	PKRNPNT	EVTKLPV	CCNAARMGNAAYCCNAAYAC	ACNGGNARYTTNGTNACYTC	1024	2048	57.6	94	51.0709
Ver_662	XP_004918697.2_19376381_19377247	687	7	26	246	FAVSQFGC	HYQPWSYM	TTYGCNGTNWSNCARTTYGGNTG	ATRTANSWCCANGGYTGRTARTG	8192	1024	0.507042	37.7143	55.7	99	16	280	MRRALAV	AVRQLKN	ATGMGNMGNGCNYTNGCNGT	TTYTTNARYTGNCKNACNGC	8192	4096	48	93	51.0199
Ver_663	XP_002937710.3_109416678_109419702	393	5	282	404	DLEFKINE	EFESMKQQ	GAYYTNGARTTYAARATHAAYGA	TGYTGYTTCATNSWYTCRAAYTC	768	512	0.689655	31.4	60.8	93.5	273	435	KDEYFHE	ETVNRLQ	AARGAYGARTAYTTYCAYGA	TGNARNCKRTTNACNGTYTC	64	4096	68.4	95.5	51.0113
Ver_664	XP_012823465.1_70249842_70251297	417	6	340	470	NRWTPPCC	QDVEFPEH	AAYMGNTGGACNCCNCCNTGYTG	TGYTCNGGRAAYTCNACRTCYTG	2048	512	0.471074	20.5	64.5	91	322	511	TARCFGT	IENPEYP	ACNGCNMGNTGYTTYGGNAC	GGRTAYTCNGGRTTYTCDAT	2048	192	62	90	51.0072
Ver_665	XP_004917306.1_106786915_106787492	390	7	24	145	KSNVFRDF	FNCSCRDV	AARWSNAAYGTNTTYMGNGAYTT	ACRTCNCKRCANSWRCARTTRAA	8192	4096	0.469565	14.2857	50.2	94	8	164	DVPSFGP	KIFYERG	GAYGTNCCNWSNTTYGGNCC	CCNCKYTCRTARAADATYTT	4096	384	57.9	96	50.9942
Ver_666	XP_031756113.1_15476206_15476770	432	5	32	167	VFFCQPEG	HYPFFSTF	GTNTTYTTYTGYCARCCNGARGG	AANGTNSWRAARAANGGRTARTG	512	4096	0.449612	20.8	57.6	100	16	176	RYPLEDH	ECLYTLK	MGNTAYCCNYTNGARGAYCA	TTNARNGTRTANARRCAYTC	2048	2048	61.6	100	50.9703
Ver_667	XP_002935227.1_42984770_42985325	486	5	30	183	TVHNFVPD	IDANGIPV	ACNGTNCAYAAYTTYGTNCCNGA	ACNGGDATNCCRTTNGCRTCDAT	2048	2304	0.546763	20.8	64.7	93.5	8	200	GDQIVVE	NCEDYLM	GGNGAYCARATHGTNGTNGA	ATNARRTARTCYTCRCARTT	768	256	70.9	90	50.9342
Ver_668	XP_004913631.2_57856262_57856753	372	5	29	144	LVTYDEEG	YDFLNDWG	YTNGTNACNTAYGAYGARGARGG	CCCCARTCRTTNARRAARTCRTA	2048	256	0.5	20	65.2	96	21	154	NVAEIHE	FKMLAEL	AAYGTNGCNGARATHCAYGA	ARYTCNGCNARCATYTTRAA	384	512	66.4	91.5	50.9039
Ver_669	XP_012814479.1_81266151_81266823	594	5	14	203	ESTNTWEP	GWGVKTLQ	GARWSNACNAAYACNTGGGARCC	TGNARNGTYTTNACNCCCCANCC	2048	4096	0.562842	42.8	56.5	93.5	6	217	LVKWKGW	FVMEYVG	YTNGTNAARTGGAARGGNTG	CCNACRTAYTCCATNACRAA	512	128	68.1	98.5	50.8712
Ver_670	NP_001072649.1_162139600_162141100	873	4	183	465	PGRDFNFT	FEEMTILY	CCNGGNMGNGAYTTYAAYTTYAC	TANARDATNGTCATYTCYTCRAA	2048	768	0.632576	67.5	65.4	98.5	114	497	RTPGRDI	QDNGMDW	MGNACNCCNGGNMGNGAYAT	CARTCCATNCCRTTRTCYTG	8192	64	64.2	100	50.8526
Ver_671	XP_002934139.3_13634586_13635399	381	6	98	216	RLEATEEI	KYTLVVDE	MGNYTNGARGCNACNGARGARAT	TCRTCNACNACNARNGTRTAYTT	8192	4096	0.666667	27.3333	55.4	98	8	308	HVCLSDE	KFLNVFM	CAYGTNTGYYTNWSNGAYGA	ATRAANACRTTNARRAAYTT	4096	512	56.4	96.5	50.8228
Ver_672	NP_989385.1_129758763_129759629	684	5	36	255	NEKPPRFQ	IKPEKILE	AAYGARAARCCNCCNMGNTTYCA	TCNARDATYTTYTCNGGYTTDAT	2048	2304	0.778302	61.6	58.3	96	5	278	LNTEQNG	DECFALY	YTNAAYACNGARCARAAYGG	TANARNGCRAARCAYTCRTC	512	512	68.6	91.5	50.7951
Ver_673	XP_002943024.2_36970530_36973309	1761	4	201	779	FDWVVAHI	VFHAGVIG	TTYGAYTGGGTNGTNGCNCAYAT	CCDATNACNCCNGCRTGRAANAC	512	3072	0.625251	138.25	61.9	98.5	182	873	CPDACVD	WPPEDHA	TGYCCNGAYGCNTGYGTNGA	GCRTGRTCYTCNGGNGGCCA	512	128	67	93	50.7741
Ver_674	XP_002942331.3_43216412_43217814	777	4	145	395	FTMAKPKE	PKYGIVQE	TTYACNATGGCNAARCCNAARGA	TCYTGNACDATNCCRTAYTTNGG	512	1536	0.351464	31.75	69.1	97	107	403	APDKTGI	FFRNVCG	GCNCCNGAYAARACNGGNAT	CCRCANACRTTNCKRAARAA	1024	512	65.4	100	50.7266
Ver_675	XP_012823169.2_20325711_20327494	639	6	358	562	ALLQQGFD	YTVPMELM	GCNYTNYTNCARCARGGNTTYGA	ATNARYTCCATNGGNACNGTRTA	8192	2048	0.747312	58.3333	59.3	96	248	625	RQVAPTC	TGPPIIV	MGNCARGTNGCNCCNACNTG	ACDATDATNGGNGGNCCNGT	4096	2304	59.3	88	50.6538
Ver_676	XP_002936367.2_93964854_93965492	477	7	46	196	ISKVIIQQ	FEPRTAVK	ATHWSNAARGTNATHATHCARCA	TTNACNGCNGTNCKNGGYTCRAA	6912	8192	0.734375	24.5714	53.8	95.5	4	204	DIGPCRA	NFIASEL	GAYATHGGNCCNTGYMGNGC	ARYTCNSWNGCDATRAARTT	1536	3072	56.9	90	50.6444
Ver_677	XP_002941687.1_37349325_37350761	927	6	57	357	PKVVLYKN	IKLSKDHE	CCNAARGTNGTNYTNTAYAARAA	TCRTGRTCYTTNSWNARYTTDAT	4096	6144	0.725191	69.5	50.6	98	47	372	LEMGNLV	YVAKLNN	YTNGARATGGGNAAYYTNGT	TTRTTNARYTTNGCNACRTA	1024	1024	58.8	94	50.6433
Ver_678	XP_031750156.1_194239841_194240653	528	5	16	183	TGVFNNQE	QALHNTNL	ACNGGNGTNTTYAAYAAYCARGA	ARRTTNGTRTTRTGNARNGCYTG	1024	4096	0.566667	25.4	61.4	94.5	7	215	LQKFQKD	PHPTVGE	YTNCARAARTTYCARAARGA	TCNCCNACNGTNGGRTGNGG	256	2048	64.8	97	50.6033
Ver_679	XP_031753312.1_180163241_180164954	441	7	283	421	VHELVVQA	VNDNPPLF	GTNCAYGARYTNGTNGTNCARGC	AANARNGGNGGRTTRTCRTTNAC	4096	4096	0.515152	19.2857	53.4	94.5	181	492	LEAYDGG	TAAPLDY	YTNGARGCNTAYGAYGGNGG	TARTCNARNGGNGCNGCNGT	1024	4096	58.6	90	50.5357
Ver_680	XP_002941166.2_99435438_99440596	1818	3	61	658	KHKMIAMG	ENYIQETP	AARCAYAARATGATHGCNATGGG	GGNGTYTCYTGDATRTARTTYTC	96	384	0.489286	114.667	68.3	100	27	747	ACGTLWN	QWENNVK	GCNTGYGGNACNYTNTGGAA	TTNACRTTRTTYTCCCAYTG	1024	64	71	100	50.5213
Ver_681	XP_012823408.2_79853189_79855163	834	5	61	330	EANITEQT	IQPKPAGV	GARGCNAAYATHACNGARCARAC	ACNCCNGCNGGYTTNGGYTGDAT	768	3072	0.734513	57	62.2	93.5	51	448	PCDILQQ	IVIPAQH	CCNTGYGAYATHYTNCARCA	TGYTGNGCNGGDATNACDAT	768	1152	63.9	94.5	50.5124
Ver_682	XP_002935872.2_56891210_56892293	534	5	109	278	DRYIAIVQ	HCCLNPVL	GAYMGNTAYATHGCNATHGTNCA	ARNACNGGRTTNARRCARCARTG	4608	4096	0.668712	48.6	58.4	93.5	90	286	GIYAINF	YAFIGVK	GGNATHTAYGCNATHAAYTT	TTNACNCCDATRAANGCRTA	576	768	70.2	92.5	50.3744
Ver_683	XP_031756765.1_86820355_86821134	636	4	24	227	DEEVDITD	EKQAIPEF	GAYGARGARGTNGAYATHACNGA	AAYTCNGGDATNGCYTGYTTYTC	768	768	0.885417	77.75	62.4	98.5	14	239	NAVKIEK	QAKTPER	AAYGCNGTNAARATHGARAA	CKYTCNGGNGTYTTNGCYTG	384	1024	68.6	96	50.3575
Ver_684	XP_031758927.1_95554874_95556791	951	5	204	512	AEKAVLGY	QCELAFTG	GCNGARAARGCNGTNYTNGGNTA	CCNGTRAANGCNARYTCRCAYTG	8192	2048	0.589404	62.4	60.6	90	170	542	TGFIIDP	KEMGYRC	ACNGGNTTYATHATHGAYCC	CANCKRTANCCCATYTCYTT	576	256	69.5	93	50.3562
Ver_685	NP_001072581.1_76466003_76466709	543	5	36	208	GLFAVVMH	GKWLLFDD	GGNYTNTTYGCNGTNGTNATGCA	TCRTCRAANARNARCCAYTTNCC	4096	2048	0.705521	49	57.9	100	7	220	GLSKINT	VTEEKDF	GGNYTNWSNAARATHAAYAC	AARTCYTTYTCYTCNGTNAC	6144	256	59.6	97	50.3534
Ver_686	XP_031756890.1_110931923_110932877	885	5	16	302	QNGGTCEN	CQNRGRCI	CARAAYGGNGGNACNTGYGARAA	ATRCANCKNCCNCKRTTYTGRCA	1024	4096	0.713262	77.4	58.9	96	4	317	EEDINEC	CDCYRPY	GARGARGAYATHAAYGARTG	TANGGNCKRTARCARTCRCA	96	512	65.1	91.5	50.3526
Ver_687	XP_002933049.1_73410421_73411240	555	6	82	258	VCFTPLEA	FYTDFVGE	GTNTGYTTYACNCCNYTNGARGC	TCNCCNACRAARTCNGTRTARAA	4096	1024	0.698795	44.1667	63.8	98	74	270	GLLDFCG	GVPRAKP	GGNYTNYTNGAYTTYTGYGG	GGYTTNGCNCKNGGNACNCC	2048	4096	53.4	88	50.3044
Ver_688	XP_017949016.1_65638687_65639589	588	5	69	256	CRNKSAHF	QNKENFRP	TGYMGNAAYAARWSNGCNCAYTT	GGNCKRAARTTYTCYTTRTTYTG	8192	512	0.583815	36	60.4	93.5	30	272	ELYRKGT	AEPTVQK	GARYTNTAYMGNAARGGNAC	TTYTGNACNGTNGGYTCNGC	2048	1024	63.2	98.5	50.2524
Ver_689	XP_002940046.3_27797187_27799632	1047	4	101	441	LAIENPVE	VNDNAPQF	YTNGCNATHGARAAYCCNGTNGA	AAYTGNGGNGCRTTRTCRTTNAC	6144	1024	0.461078	60	64.5	94	38	552	VGNIAKD	DQNDNAP	GTNGGNAAYATHGCNAARGA	GGNGCRTTRTCRTTYTGRTC	768	128	70.5	98	50.2331
Ver_690	XP_012824858.2_87936470_87937622	1020	5	57	388	KSCIDRCD	KIQIVPRQ	AARWSNTGYATHGAYMGNTGYGA	TGNCKNGGNACDATYTGDATYTT	6144	4608	0.599349	70	54	98.5	48	419	LFTLDEH	DKLGEQK	YTNTTYACNYTNGAYGARCA	TTYTGYTCNCCNARYTTRTC	2048	512	62.4	97	50.2164
Ver_691	XP_004918750.1_8420525_8421587	528	5	120	287	DRYFAIVQ	CCLNPFLY	GAYMGNTAYTTYGCNATHGTNCA	TANARRAANGGRTTNARRCARCA	3072	4096	0.614907	39.8	60.4	96	54	297	RLKTMTD	IGVKFRN	MGNYTNAARACNATGACNGA	TTNCKRAAYTTNACNCCDAT	2048	1536	63.2	95.5	50.216
Ver_692	NP_001128289.1_2480553_2481636	759	5	34	278	MEAEALAK	KFDWLDLD	ATGGARGCNGARGCNYTNGCNAA	TCNARRTCNARCCARTCRAAYTT	2048	1024	0.738397	67.8	49.2	100	25	315	DVDKEEA	DPWDAVL	GAYGTNGAYAARGARGARGC	ARNACNGCRTCCCANGGRTC	128	512	65.8	97	50.1691
Ver_693	XP_031753517.1_71246718_71248391	1191	4	36	424	TNQNAVFQ	FDFKQLYC	ACNAAYCARAAYGCNGTNTTYCA	CARTANARYTGYTTRAARTCRAA	1024	512	0.62	68.5	66.6	97	18	453	IYPRVDK	DGNNIYV	ATHTAYCCNMGNGTNGAYAA	ACRTADATRTTRTTNCCRTC	1536	192	67.8	94.5	50.1652
Ver_694	XP_002935857.1_70487051_70488071	678	5	87	304	VEHCWYFG	NPIVYAFF	GTNGARCAYTGYTGGTAYTTYGG	AARAANGCRTANACDATNGGRTT	128	1536	0.535545	38.2	70.3	92.5	52	314	FKQLHTP	WFRRALK	TTYAARCARYTNCAYACNCC	TTNARNGCNCKNCKRAACCA	512	4096	58.2	94	50.1193
Ver_695	XP_002938608.1_101198166_101199420	768	4	142	389	GVLWIMDE	FIAMGIFT	GGNGTNYTNTGGATHATGGAYGA	GTRAADATNCCCATNGCDATRAA	768	576	0.518672	52.75	67.4	92.5	120	405	MNEYFFD	EHDVPGT	ATGAAYGARTAYTTYTTYGA	GTNCCNGGNACRTCRTGYTC	32	512	74.4	93	50.0817
Ver_696	NP_001016806.1_11604655_11605519	603	5	83	275	QLVFAIQN	QAGNNLLI	CARYTNGTNTTYGCNATHCARAA	ATNARNARRTTRTTNCCNGCYTG	3072	8192	0.719512	41.4	58.5	96	17	310	IGPPAVE	VQIPQQA	ATHGGNCCNCCNGCNGTNGA	GCYTGYTGNGGDATYTGNAC	3072	384	60	100	50.0653
Ver_697	XP_017947114.1_108472819_108474215	1056	5	105	448	PFFMNDQN	VDQEERSA	CCNTTYTTYATGAAYGAYCARAA	GCNSWNCKYTCYTCYTGRTCNAC	128	8192	0.466667	43	62	91	70	457	DGHIDPQ	PEPIQPI	GAYGGNCAYATHGAYCCNCA	ATNGGYTGDATNGGYTCNGG	384	768	61.2	100	50.0177
Ver_698	XP_004911380.1_12526790_12527495	522	4	21	186	DVSQKLNE	WQEEKEKV	GAYGTNWSNCARAARYTNAAYGA	ACYTTYTCYTTYTCYTCYTGCCA	8192	64	0.468966	27	59	95.5	2	206	CQKAGEI	EMYQKNQ	TGYCARAARGCNGGNGARAT	TGRTTYTTYTGRTACATYTC	256	32	75.3	100	50.0097
Ver_699	XP_002933971.1_87635357_87636076	411	6	47	175	ETYNRLTN	MTDRQMLP	GARACNTAYAAYMGNYTNACNAA	GGNARCATYTGNCKRTCNGTCAT	8192	1024	0.380165	12.8333	54.1	98	25	195	PADYTAC	QQNFFDS	CCNGCNGAYTAYACNGCNTG	SWRTCRAARAARTTYTGYTG	1024	256	63.6	90	49.9868
Ver_700	XP_002936594.2_168979052_168980277	939	4	45	349	TKIRCLKC	IQWYLFND	ACNAARATHMGNTGYYTNAARTG	TCRTTRAANARRTACCAYTGDAT	6144	384	0.613559	83	61.9	98.5	33	375	TLVEKMF	PKDTAYV	ACNYTNGTNGARAARATGTT	ACRTANGCNGTRTCYTTNGG	512	512	70.9	92.5	49.9806
Ver_701	XP_031761659.1_67779976_67781473	870	6	108	389	ETDMYPEF	HTSQGMGI	GARACNGAYATGTAYCCNGARTT	ATNCCCATNCCYTGNSWNGTRTG	256	4096	0.605469	48.6667	58.6	96	99	397	RIEGFPF	PVLPYPE	MGNATHGARGGNTTYCCNTT	TCNGGRTANGGNARNACNGG	1536	4096	55.3	92	49.9786
Ver_702	NP_001005006.1_12498148_12499343	651	4	44	252	EICRINID	EEFLDPIT	GARATHTGYMGNATHAAYATHGA	GTDATNGGRTCNARRAAYTCYTC	1728	1536	0.626263	50.75	59.4	100	4	296	DGYEVEN	DPFTGVA	GAYGGNTAYGARGTNGARAA	GCNACNCCNGTRAANGGRTC	256	1024	69.6	98	49.9143
Ver_703	XP_002941844.2_12057590_12058982	1206	4	18	411	NGDQQNGY	DYGNTKPL	AAYGGNGAYCARCARAAYGGNTA	ARNGGYTTNGTRTTNCCRTARTC	512	2048	0.434896	58	65.2	98.5	1	434	QLHETVK	QNKAPML	CARYTNCAYGARACNGTNAA	ARCATNGGNGCYTTRTTYTG	1024	256	69.5	93	49.9017
Ver_704	XP_031755776.1_3951067_3951696	504	5	25	184	ECSYPETE	PKPKRTFE	GARTGYWSNTAYCCNGARACNGA	TCRAANGTNCKYTTNGGYTTNGG	4096	4096	0.710345	40.6	50.8	100	5	192	PCSEKTF	YEADKNH	CCNTGYWSNGARAARACNTT	TGRTTYTTRTCNGCYTCRTA	2048	128	67.8	95.5	49.8906
Ver_705	XP_004918561.1_42922485_42923728	765	5	94	340	KTENGGFC	NDKLIAEM	AARACNGARAAYGGNGGNTTYTG	ATYTCNGCDATNARYTTRTCRTT	1024	1536	0.66087	57.4	67.9	92.5	11	434	AAMLVKV	QKRTYEK	GCNGCNATGYTNGTNAARGT	TTYTCRTANGTNCKYTTYTG	1024	512	59.2	92.5	49.8057
Ver_706	NP_001008081.1_141495437_141496059	543	5	14	186	HLDKRKFY	GFYRGYVA	CAYYTNGAYAARMGNAARTTYTA	GCNACRTANCCNCKRTARAANCC	2048	4096	0.44375	25.8	57.8	93.5	6	206	NIQIIEW	WPFYHFY	AAYATHCARATHATHGARTG	TARAARTGRTARAANGGCCA	216	64	68.6	95.5	49.7935
Ver_707	XP_031756151.1_118162143_118163304	450	5	15	156	NQRRWIFH	QEDFAYSG	AAYCARMGNMGNTGGATHTTYCA	CCNSWRTANGCRAARTCYTCYTG	1536	2048	0.577778	18.6	63.1	95	5	216	CRICARE	DYEAICK	TGYMGNATHTGYGCNMGNGA	TTRCADATNGCYTCRTARTC	3072	192	63.8	94	49.7009
Ver_708	XP_017948751.2_10141837_10142479	378	5	41	158	IFKDVLEA	CPNCIRLK	ATHTTYAARGAYGTNYTNGARGC	TTNARNCKDATRCARTTNGGRCA	1536	6144	0.827273	34.8	60.9	100	15	166	QGKSPYK	KKIRELQ	CARGGNAARWSNCCNTAYAA	TGNARYTCNCKDATYTTYTT	2048	1536	56	97	49.5985
Ver_709	XP_002939552.1_33780454_33781158	396	6	97	220	RFVQQAEE	FFAVILGG	MGNTTYGTNCARCARGCNGARGA	CCNCCNARDATNACNGCRAARAA	2048	6144	0.367521	10.8333	58.8	97	9	228	LTRPGQP	PYLIWKL	YTNACNMGNCCNGGNCARCC	ARYTTCCADATNARRTANGG	8192	768	55.1	94	49.5891
Ver_710	XP_031750508.1_736776_737707	999	4	22	346	ECHRVEAQ	YWSRHFIV	GARTGYCAYMGNGTNGARGCNCA	ACDATRAARTGNCKNSWCCARTA	2048	3072	0.707395	94.25	54.9	97	14	364	MQEDWIE	PTVAWLC	ATGCARGARGAYTGGATHGA	CANARCCANGCNACNGTNGG	24	2048	69.5	100	49.5856
Ver_711	XP_004913686.1_59921744_59923841	1254	4	176	585	HVPHFVPY	EHPFFVYG	CAYGTNCCNCAYTTYGTNCCNTA	CCRTANACRAARAANGGRTGYTC	2048	512	0.634961	98.75	62.8	97	130	727	YPPIHYA	FIPQEVK	TAYCCNCCNATHCAYTAYGC	TTNACYTCYTGNGGDATRAA	384	384	68	93	49.5438
Ver_712	XP_031760313.1_59006431_59007652	768	5	135	382	LKDRETDI	DIDQSIEQ	YTNAARGAYMGNGARACNGAYAT	TGYTCDATNSWYTGRTCDATRTC	4096	2304	0.733624	67	53.4	97.5	4	398	TQGPIDG	DPTFEPI	ACNCARGGNCCNATHGAYGG	ATNGGYTCRAANGTNGGRTC	768	512	65.4	94	49.5251
Ver_713	XP_031759242.1_142534420_142535344	456	6	44	187	AVRHITEQ	YQRYFLGQ	GCNGTNMGNCAYATHACNGARCA	TGNCCNARRAARTANCKYTGRTA	6144	4096	0.758065	27.3333	59.9	98	36	286	PQRLLWQ	DGIGYVL	CCNCARMGNYTNYTNTGGCA	ARNACRTANCCDATNCCRTC	4096	1536	54.5	90.5	49.4897
Ver_714	NP_001016527.1_53024256_53025057	585	5	42	228	HKFSCYDN	HVTPYQVR	CAYAARTTYWSNTGYTAYGAYAA	CKNACYTGRTANGGNGTNACRTG	1024	4096	0.622857	47.2	61.4	97.5	34	245	IKCSRMH	EHEKFVQ	ATHAARTGYWSNMGNATGCA	TGNACRAAYTTYTCRTGYTC	1536	128	63.3	90	49.455
Ver_715	XP_002933859.2_106044918_106048032	1194	4	378	767	LGINFIKQ	GNPFECTC	YTNGGNATHAAYTTYATHAARCA	CANGTRCAYTCRAANGGRTTNCC	2304	1024	0.647059	117.5	66.9	91	233	893	CPRCFNA	DWVINEL	TGYCCNMGNTGYTTYAAYGC	ARYTCRTTDATNACCCARTC	512	192	68	92.5	49.4073
Ver_716	XP_012814281.1_137880696_137881595	498	5	47	204	EKALLIFN	NCYKGYLP	GARAARGCNYTNYTNATHTTYAA	GGNARRTANCCYTTRTARCARTT	6144	1024	0.786667	44.8	61.4	91	11	296	STAELKC	PFDVKCE	WSNACNGCNGARYTNAARTG	TCRCAYTTNACRTCRAANGG	8192	256	64.4	95.5	49.4001
Ver_717	NP_001072498.1_21550637_21551987	621	5	84	282	VHRVGDEM	GMKISATV	GTNCAYMGNGTNGGNGAYGARAT	ACNGTNGCNSWDATYTTCATNCC	4096	6144	0.723529	50.8	59.4	97	67	290	ACSMQYD	IFNPKSP	GCNTGYWSNATGCARTAYGA	GGNSWYTTNGGRTTRAADAT	512	1536	59.7	95.5	49.3801
Ver_718	XP_012818378.1_45324548_45325406	438	6	88	225	NSIAKDIK	VHELFLQM	AAYWSNATHGCNAARGAYATHAA	ATYTGNARRAANARYTCRTGNAC	4608	4096	0.557252	25.6667	56.1	92	67	236	GKQNTRF	VEEQADT	GGNAARCARAAYACNMGNTT	GTRTCNGCYTGYTCYTCNAC	1024	256	66.6	88	49.3423
Ver_719	NP_001039234.1_184751576_184752697	507	5	134	294	GNNWIFGE	CFTPSNII	GGNAAYAAYTGGATHTTYGGNGA	ATDATRTTNSWNGGNGTRAARCA	384	6144	0.61039	36.6	58.6	92.5	125	336	PFKIAYH	DPFLYFL	CCNTTYAARATHGCNTAYCA	ARRAARTANARRAANGGRTC	384	1024	64.9	97	49.3419
Ver_720	NP_001016967.1_38549072_38550262	792	5	102	357	SMGLYMGE	GQMYHYDL	WSNATGGGNYTNTAYATGGGNGA	ARRTCRTARTGRTACATYTGNCC	4096	256	0.63786	54.2	60.8	96	93	374	PDLSKAV	QDQKPIF	CCNGAYYTNWSNAARGCNGT	AADATNGGYTTYTGRTCYTG	8192	192	58.7	95.5	49.2925
Ver_721	XP_031750840.1_213597762_213598615	714	6	18	247	VCQPLFEE	EGVVEGAE	GTNTGYCARCCNYTNTTYGARGA	TCNGCNCCYTCNACNACNCCYTC	2048	4096	0.730159	53.6667	54.6	95	5	369	HYQPVGF	WGHLFGS	CAYTAYCARCCNGTNGGNTT	SWNCCRAANARRTGNCCCCA	512	2048	62	88	49.2854
Ver_722	XP_031752950.1_126583365_126584046	384	6	116	235	VIPDLEKD	WEAIREAS	GTNATHCCNGAYYTNGARAARGA	SWNGCYTCNCKDATNGCYTCCCA	3072	6144	0.691589	29.8333	57.1	92	60	246	PDLENDD	HKKRQMV	CCNGAYYTNGARAAYGAYGA	ACCATYTGNCKYTTYTTRTG	512	128	63.5	89.5	49.2781
Ver_723	XP_012818960.1_109099588_109101598	1683	3	79	631	ALIDMMYT	DCKKHIRV	GCNYTNATHGAYATGATGTAYAC	ACNCKDATRTGYTTYTTRCARTC	384	768	0.329044	72.6667	67.7	100	3	641	FPGHFEQ	GEKPYAC	TTYCCNGGNCAYTTYGARCA	CANGCRTANGGYTTYTCNCC	256	512	71.8	100	49.2774
Ver_724	XP_031752842.1_100840674_100841607	447	5	115	255	MGLMDNWK	QAIAFLKE	ATGGGNYTNATGGAYAAYTGGAA	TCYTTNARRAANGCDATNGCYTG	128	3072	0.544776	23.2	66.2	93.5	105	267	HKVQQAT	AEKKMLD	CAYAARGTNCARCARGCNAC	TCNARCATYTTYTTYTCNGC	256	256	67	87.5	49.2669
Ver_725	XP_004911181.2_60893648_60895112	1407	4	19	479	EQQNGVCD	EEQKRMLI	GARCARCARAAYGGNGTNTGYGA	ATNARCATNCKYTTYTGYTCYTC	512	1024	0.401786	59.5	66.4	98.5	2	489	QETVKRK	QKGMMNQ	CARGARACNGTNAARMGNAA	TGRTTCATCATNCCYTTYTG	1024	32	66.1	93	49.2362
Ver_726	XP_012817223.1_144850541_144851416	618	5	22	219	SKDSGMNV	YDWCSTCS	WSNAARGAYWSNGGNATGAAYGT	SWRCANGTNSWRCACCARTCRTA	8192	4096	0.544974	35	45.2	100	6	232	GAKRQEH	DNEGYFL	GGNGCNAARMGNCARGARCA	ARRAARTANCCYTCRTTRTC	1024	256	70.6	97	49.209
Ver_727	XP_031752822.1_94965599_94966167	369	5	70	184	NTSNEEFK	PMQAISEG	AAYACNWSNAAYGARGARTTYAA	CCYTCNSWDATNGCYTGCATNGG	2048	3072	0.398148	14	56.7	100	62	192	IYRNAKK	ETENSDG	ATHTAYMGNAAYGCNAARAA	CCRTCNSWRTTYTCNGTYTC	768	1024	59.8	98.5	49.2017
Ver_728	XP_031748282.1_154982193_154982804	360	5	32	143	ERFITPQA	FQPEPYGL	GARMGNTTYATHACNCCNCARGC	ARNCCRTANGGYTCNGGYTGRAA	3072	2048	0.5	19.2	63.8	97.5	24	151	DRRYMKN	EDDNRSL	GAYMGNMGNTAYATGAARAA	ARNSWNCKRTTRTCRTCYTC	512	4096	57.6	95.5	49.1874
Ver_729	XP_004914677.2_55887223_55888354	429	5	146	280	IQGQWPKK	ETDSTIEV	ATHCARGGNCARTGGCCNAARAA	ACYTCDATNGTNSWRTCNGTYTC	384	6144	0.590551	29.6	55.1	98.5	137	318	KDRKDVW	NQPEPEH	AARGAYMGNAARGAYGTNTG	TGYTCNGGYTCNGGYTGRTT	512	256	65.2	94.5	49.1847
Ver_730	XP_017946313.1_197902711_197903329	420	6	49	180	EKAAMYDI	EVELDALA	GARAARGCNGCNATGTAYGAYAT	GCNARNGCRTCNARYTCNACYTC	256	8192	0.604839	20.6667	58.7	97	39	188	KLGKDEK	EIERIER	AARYTNGGNAARGAYGARAA	CKYTCDATNCKYTCDATYTC	512	1152	52.1	95	49.1748
Ver_731	XP_012812043.1_129479052_129480162	441	4	173	311	KIWECTFD	ETIYNPDY	AARATHTGGGARTGYACNTTYGA	TARTCNGGRTTRTADATNGTYTC	192	768	0.590551	33.5	72.1	97	163	343	LIPGVYE	HYFGVGG	YTNATHCCNGGNGTNTAYGA	CCNCCNACNCCRAARTARTG	3072	512	62.9	94.5	49.1556
Ver_732	XP_002937649.2_34116363_34118210	537	3	200	370	VCEGQIAN	HYFQPLWN	GTNTGYGARGGNCARATHGCNAA	TTCCANARNGGYTGRAARTARTG	1536	512	0.4625	27	71	100	183	395	HQINQFC	MPFHGGQ	CAYCARATHAAYCARTTYTG	TGNCCNCCRTGRAANGGCAT	96	256	72.8	100	49.122
Ver_733	XP_031747239.1_146470250_146474055	2004	5	227	886	RKPRWTKV	EMPFMHSL	MGNAARCCNMGNTGGACNAARGT	ARNSWRTGCATRAANGGCATYTC	4096	1024	0.505426	105.4	56.4	97.5	217	998	QSKPLKK	EMAYGWM	CARWSNAARCCNYTNAARAA	ATCCANCCRTANGCCATYTC	4096	64	58.2	93	49.1146
Ver_734	NP_988923.1_31114194_31115127	345	6	32	138	YGTLTDCV	GKKRGFGF	TAYGGNACNYTNACNGAYTGYGT	AANCCRAANCCNCKYTTYTTNCC	4096	4096	0.51	16	50.2	94	9	146	CKLFIGG	VYFQNHD	TGYAARYTNTTYATHGGNGG	TCRTGRTTYTGRAARTANAC	768	128	68.2	90.5	49.021
Ver_735	XP_002939691.2_80387283_80388734	390	5	378	499	ELQEHRYT	PDVYYFES	GARYTNCARGARCAYMGNTAYAC	SWYTCRAARTARTANACRTCNGG	2048	2048	0.782609	32.8	58.2	93.5	263	507	DHYVPCT	DHVALKH	GAYCAYTAYGTNCCNTGYAC	TGYTTNARNGCNACRTGRTC	256	1024	66.8	94	49.0173
Ver_736	XP_031762671.1_36708672_36709930	987	3	40	360	IYINDTEF	HMGIRPFQ	ATHTAYATHAAYGAYACNGARTT	TGRAANGGNCKDATNCCCATRTG	576	1536	0.423077	55.6667	68.8	98	32	399	QNLFCDV	CDMDFKH	CARAAYYTNTTYTGYGAYGT	TGYTTRAARTCCATRTCRCA	256	32	73.6	100	49.0116
Ver_737	XP_002936433.3_50726989_50727726	492	5	26	181	EVKVRHQM	QGVAPTTH	GARGTNAARGTNMGNCAYCARAT	TGNGTNGTNGGNGCNACNCCYTG	2048	8192	0.397163	15.4	62.2	93.5	10	246	GFIPKKE	CTRKQQL	GGNTTYATHCCNAARAARGA	ARYTGYTGYTTNCKNGTRCA	384	1024	64.6	94	49.0073
Ver_738	NP_001135487.1_164499452_164500496	423	5	105	237	FPVWSQNH	FFLCWSPY	TTYCCNGTNTGGWSNCARAAYCA	TANGGNSWCCARCANARRAARAA	2048	4096	0.735043	36.2	54.2	92.5	69	284	FGTAMCK	YVFMGQD	TTYGGNACNGCNATGTGYAA	TCYTGNCCCATRAANACRTA	256	128	75.3	90	48.9709
Ver_739	XP_031750084.1_45258340_45259041	630	4	27	228	SRCYNEMA	YPDIGFPL	WSNMGNTGYTAYAAYGARATGGC	ARNGGRAANCCDATRTCNGGRTA	2048	3072	0.705202	57.75	63.2	100	9	240	YNEAGFD	KGFIKSI	TAYAAYGARGCNGGNTTYGA	ATNSWYTTDATRAANCCYTT	256	1536	63.5	96.5	48.9134
Ver_740	XP_012813478.1_16552875_16554177	978	5	38	355	HNIEESCF	AEHLAKGF	CAYAAYATHGARGARWSNTGYTT	AANCCYTTNGCNARRTGYTCNGC	1536	4096	0.878689	112.2	55.3	91	9	398	LLQFAYT	ECPWLGI	YTNYTNCARTTYGCNTAYAC	ATNCCNARCCANGGRCAYTC	2048	512	63.5	94	48.9032
Ver_741	NP_001072864.1_166180204_166181800	549	5	51	225	TSMDPHGN	GYLADCPG	ACNWSNATGGAYCCNCAYGGNAA	CCNGGRCARTCNGCNARRTANCC	4096	4096	0.608696	30	58.7	95	30	256	LPVHYPG	DCTEVSN	YTNCCNGTNCAYTAYCCNGG	TTNSWNACYTCNGTRCARTC	2048	2048	60.2	98.5	48.8751
Ver_742	XP_031752079.1_98919563_98920794	417	5	230	360	YPSFHWDP	MHYPRVSP	TAYCCNWSNTTYCAYTGGGAYCC	GGNSWNACNCKNGGRTARTGCAT	1024	8192	0.355372	13.4	55	96	213	423	MTPFMGI	HTLKDIE	ATGACNCCNTTYATGGGNAT	TCDATRTCYTTNARNGTRTG	128	768	67.5	95.5	48.8231
Ver_743	XP_031758377.1_9898292_9899091	594	6	55	244	AANLTYMP	YDENTNEP	GCNGCNAAYYTNACNTAYATGCC	GGYTCRTTNGTRTTYTCRTCRTA	2048	256	0.468927	25.3333	63.9	93	1	270	MPPSPLD	EGKEPLV	ATGCCNCCNWSNCCNYTNGA	ACNARNGGYTCYTTNCCYTC	8192	1024	47	97.5	48.8163
Ver_744	XP_004918469.1_47006849_47007797	501	6	23	181	MERLRPFQ	QVEELRMQ	ATGGARMGNYTNMGNCCNTTYCA	TGCATNCKNARYTCYTCNACYTG	8192	2048	0.524823	24.1667	53.1	94	14	214	PVSGTKT	IKQENAV	CCNGTNWSNGGNACNAARAC	ACNGCRTTYTCYTGYTTDAT	8192	192	60.4	94	48.8077
Ver_745	XP_012824690.1_102355155_102355829	480	5	44	195	VYMQQLGN	FTAPVQIN	GTNTAYATGCARCARYTNGGNAA	TTDATYTGNACNGGNGCNGTRAA	1024	3072	0.557971	27.8	64.1	92.5	5	204	NPSTEDE	YGIVQIP	AAYCCNWSNACNGARGAYGA	GGDATYTGNACDATNCCRTA	2048	576	60.3	95.5	48.7916
Ver_746	XP_002937603.2_49071046_49072054	387	5	107	227	NFDKLMDG	EFFGFDDQ	AAYTTYGAYAARYTNATGGAYGG	TGRTCRTCRAANCCRAARAAYTC	256	256	0.385965	14.4	62.4	92	85	251	SNCRTYC	NYKIKYF	WSNAAYTGYMGNACNTAYTG	AARTAYTTDATYTTRTARTT	4096	96	62.3	97	48.7528
Ver_747	XP_031756017.1_49615459_49616866	390	5	40	161	NLGAEFEP	DFALFQAN	AAYYTNGGNGCNGARTTYGARCC	TTNGCYTGRAANARNGCRAARTC	2048	2048	0.495652	17	60	95	2	200	TDPMMDF	FMEVNVS	ACNGAYCCNATGATGGAYTT	SWNACRTTNACYTCCATRAA	64	512	66.8	91.5	48.707
Ver_748	XP_002935378.2_109704114_109705857	1146	5	53	426	EDPRMMAF	ETKKLNGK	GARGAYCCNMGNATGATGGCNTT	TTNCCRTTNARYTTYTTNGTYTC	512	2048	0.62465	80	60.1	97.5	26	534	YTHEEYI	GQSFGEQ	TAYACNCAYGARGARTAYAT	TGYTCNCCRAANSWYTGNCC	128	2048	56	93	48.6877
Ver_749	XP_012816457.1_59937939_59938588	393	5	68	190	WALRRQNE	EMNFFQLP	TGGGCNYTNMGNMGNCARAAYGA	GGNARYTGRAARAARTTCATYTC	8192	256	0.112069	3.6	61.8	96	48	210	CNNCAAY	KMAFEEQ	TGYAAYAAYTGYGCNGCNTA	TGYTCYTCRAANGCCATYTT	256	64	68.3	88.5	48.6681
Ver_750	XP_004915406.1_58723836_58724898	510	5	126	287	AIVHAVFA	HCCINPII	GCNATHGTNCAYGCNGTNTTYGC	ATDATNGGRTTDATRCARCARTG	3072	576	0.694805	47.6	53.8	93.5	59	299	KNMTDIY	GEKFRKY	AARAAYATGACNGAYATHTA	TAYTTNCKRAAYTTYTCNCC	96	512	71.1	91.5	48.6452
Ver_751	XP_012818808.2_101583076_101583829	390	5	13	134	EFQEVKYV	DFYSFACG	GARTTYCARGARGTNAARTAYGT	CCRCANGCRAANSWRTARAARTC	256	2048	0.656863	28	58.4	97.5	5	244	YSLTAHY	YKTQGVY	TAYWSNYTNACNGCNCAYTA	TANACNCCYTGNGTYTTRTA	8192	512	59	97	48.6239
Ver_752	XP_004911181.2_60965506_60966474	462	5	43	188	SEMGMAPY	KQHFPQGL	WSNGARATGGGNATGGCNCCNTA	ARNCCYTGNGGRAARTGYTGYTT	2048	1024	0.550725	25.2	63.8	90	4	314	RNQAALQ	GDEWMQE	MGNAAYCARGCNGCNYTNCA	TCYTGCATCCAYTCRTCNCC	4096	32	62.9	95.5	48.6209
Ver_753	XP_031754664.1_37543558_37544143	381	4	23	141	AWMQFLKE	HVYCKACL	GCNTGGATGCARTTYYTNAARGA	ARRCANGCYTTRCARTANACRTG	256	1024	0.598214	27.25	68.1	95.5	8	165	LDNLWEE	NCPEPKC	YTNGAYAAYYTNTGGGARGA	CAYTTNGGYTCNGGRCARTT	512	256	63.8	98	48.584
Ver_754	XP_031750831.1_213031354_213033776	1827	3	231	831	RIQTEIAE	CAETIYLN	MGNATHCARACNGARATHGCNGA	TTNARRTADATNGTYTCNGCRCA	4608	3072	0.692042	168.667	63	98	221	839	YIVKELQ	KCINNFK	TAYATHGTNAARGARYTNCA	TTRAARTTRTTDATRCAYTT	768	96	68.5	97.5	48.581
Ver_755	NP_001016444.1_1088863_1089447	525	6	44	210	KQLIELTE	KPCPFFLD	AARCARYTNATHGARYTNACNGA	TCNARRAARAANGGRCANGGYTT	6144	2048	0.706667	38.8333	55.4	92	15	219	AQLQQVE	KCRFKEN	GCNCARYTNCARCARGTNGA	TTYTCYTTRAANCKRCAYTT	1024	256	61.4	90.5	48.5535
Ver_756	XP_012820430.2_12879885_12880722	354	4	95	204	VIAGDTGC	HERDVNTD	GTNATHGCNGGNGAYACNGGNTG	TCNGTRTTNACRTCNCKYTCRTG	6144	2048	0.281553	11	61.8	98.5	87	256	AIEQHPV	FMYPVKE	GCNATHGARCARCAYCCNGT	TCYTTNACNGGRTACATRAA	384	128	73.6	93	48.5113
Ver_757	XP_012812165.1_160667987_160668563	348	5	56	163	QRLDIEAE	IEKERLQV	CARMGNYTNGAYATHGARGCNGA	ACYTGNARNCKYTCYTTYTCDAT	6144	3072	0.316832	10.4	59.1	97.5	19	177	FPHIEEF	IQREGHL	TTYCCNCAYATHGARGARTT	ARRTGNCCYTCNCKYTGDAT	192	1536	65.3	91.5	48.4928
Ver_758	XP_012826604.2_82427290_82430384	1803	3	504	1096	QQRGLNTH	DCEYTTKN	CARCARMGNGGNYTNAAYACNCA	TTYTTNGTNGTRTAYTCRCARTC	8192	512	0.590664	145	62.8	98	447	1117	LEGRVQM	EKPYKCH	YTNGARGGNMGNGTNCARAT	TGRCAYTTRTANGGYTTYTC	4096	128	68.4	100	48.4922
Ver_759	XP_012824785.1_114755051_114756549	711	4	148	376	LNAEAVNN	MKPEYGRP	YTNAAYGCNGARGCNGTNAAYAA	GGNCKNCCRTAYTCNGGYTTCAT	4096	1024	0.638009	55	58.8	100	64	391	TRLEDVA	KQEFHQP	ACNMGNYTNGARGAYGTNGC	GGYTGRTGRAAYTCYTGYTT	4096	64	66.4	96.5	48.3311
Ver_760	NP_001096271.1_113372701_113373435	489	5	90	244	KITVYRNG	FYALAEDM	AARATHACNGTNTAYMGNAAYGG	ATRTCYTCNGCNARNGCRTARAA	3072	2048	0.6	35	61.1	95	37	255	FVEVKPG	FKRYAKK	TTYGTNGARGTNAARCCNGG	TTYTTNGCRTANCKYTTRAA	512	512	60.2	94	48.3118
Ver_761	XP_012813965.1_125476765_125477881	549	5	108	282	IIHPTGWK	AMASTCVN	ATHATHCAYCCNACNGGNTGGAA	TTNACRCANGTNSWNGCCATNGC	1152	8192	0.642424	39.2	56.7	92.5	100	299	IALERHQ	NFQKEVK	ATHGCNYTNGARMGNCAYCA	TTNACYTCYTTYTGRAARTT	3072	128	67.6	93	48.2906
Ver_762	XP_002938519.2_128949166_128950474	813	4	178	440	MQGERKFI	FYGHPETG	ATGCARGGNGARMGNAARTTYAT	CCNGTYTCNGGRTGNCCRTARAA	512	1024	0.624473	64.25	67.1	100	101	452	VSNGQGD	CCYKEEL	GTNWSNAAYGGNCARGGNGA	ARYTCYTCYTTRTARCARCA	4096	128	61	92.5	48.289
Ver_763	XP_012815222.2_37590353_37590863	435	5	23	159	AWMQFLKE	DGQVQCLN	GCNTGGATGCARTTYYTNAARGA	TTNARRCAYTGNACYTGNCCRTC	256	2048	0.725806	39.6	67.1	90	8	167	LDNLWEE	CPEPKCA	YTNGAYAAYYTNTGGGARGA	GCRCAYTTNGGYTCNGGRCA	512	256	62.6	90	48.2697
Ver_764	XP_002939780.3_98946942_98947458	390	5	31	152	ICATHLNQ	QQYLEGMW	ATHTGYGCNACNCAYYTNAAYCA	CACATNCCYTCNARRTAYTGYTG	3072	512	0.596491	23.8	65.4	95	8	164	IFDKLQV	VNSFLPQ	ATHTTYGAYAARYTNCARGT	TGNGGNARRAANSWRTTNAC	384	8192	55.4	95.5	48.2481
Ver_765	XP_012825995.1_7121904_7123091	492	4	61	216	CELKIGDF	KYHDPDDE	TGYGARYTNAARATHGGNGAYTT	TCRTCRTCNGGRTCRTGRTAYTT	1536	256	0.375839	20	66.7	98.5	10	250	DLHQIIH	AEIDDFH	GAYYTNCAYCARATHATHCA	TGRAARTCRTCDATYTCNGC	576	192	66.9	93	48.2356
Ver_766	XP_031757311.1_102689696_102691138	768	4	142	389	YDDVAQDE	PKVIQAQG	TAYGAYGAYGTNGCNCARGAYGA	CCYTGNGCYTGDATNACYTTNGG	512	1536	0.612069	60.5	62.7	98.5	126	403	TPVVDWD	KGPCILP	ACNCCNGTNGTNGAYTGGGA	GGNARDATRCANGGNCCYTT	512	1536	63.1	96.5	48.2254
Ver_767	XP_031746416.1_108207982_108209299	1203	4	101	493	VGDSIYDH	YKTVVHAL	GTNGGNGAYWSNATHTAYGAYCA	ARNGCRTGNACNACNGTYTTRTA	6144	4096	0.772487	117.25	57.9	95.5	27	527	FGALNEE	HVMGYFG	TTYGGNGCNYTNAAYGARGA	CCRAARTANCCCATNACRTG	1024	128	66.8	94.5	48.194
Ver_768	XP_002940219.2_59873681_59874766	384	6	195	314	VMTIAYTK	EKQSCDST	GTNATGACNATHGCNTAYACNAA	GTNSWRTCRCANSWYTGYTTYTC	1536	8192	0.380531	12	54.2	96	86	322	WENGVGC	QALVTFA	TGGGARAAYGGNGTNGGNTG	GCRAANGTNACNARNGCYTG	256	2048	62	89	48.1862
Ver_769	XP_002941593.1_41707681_41708386	348	5	37	144	ENNQVVAK	FGITSCDP	GARAAYAAYCARGTNGTNGCNAA	GGRTCRCANSWNGTDATNCCRAA	1024	6144	0.514851	14.4	57.4	96	26	170	HDSANFN	KEYWVVY	CAYGAYWSNGCNAAYTTYAA	TANACNACCCARTAYTCYTT	1024	128	63.1	95.5	48.1443
Ver_770	NP_001072650.1_35719421_35720420	561	5	17	195	GTKMDLIE	QIEELKRK	GGNACNAARATGGAYYTNATHGA	TTNCKYTTNARYTCYTCDATYTG	1536	3072	0.783439	53.8	61.8	94	3	206	ELKMELK	EQKLVEV	GARYTNAARATGGARYTNAA	ACYTCNACNARYTTYTGYTC	512	512	56.5	95.5	48.1275
Ver_771	XP_002939769.2_47631962_47633317	795	4	66	322	VNEKHNYK	YCVYKKRI	GTNAAYGARAARCAYAAYTAYAA	ATNCKYTTYTTRTANACRCARTA	256	1024	0.532258	46.25	66.3	94	7	331	DTHITVY	EDQVWKE	GAYACNCAYATHACNGTNTA	TCYTTCCANACYTGRTCYTC	768	64	70.5	91	48.0623
Ver_772	XP_012821798.1_114246527_114247595	435	4	95	231	GYPCSWTF	CNHTIMTI	GGNTAYCCNTGYWSNTGGACNTT	ATNGTCATDATNGTRTGRTTRCA	4096	384	0.568	29.75	60.2	98.5	16	274	NQMGEYA	AAFLPEW	AAYCARATGGGNGARTAYGC	CAYTCNGGNARRAANGCNGC	64	2048	66.8	98	48.0467
Ver_773	XP_012822466.1_80395533_80396927	1035	5	84	420	CFLPSYCW	FQNERFTA	TGYTTYYTNCCNWSNTAYTGYTG	GCNGTRAANCKYTCRTTYTGRAA	8192	1024	0.622642	69.6	57.2	95	23	443	YAEICGF	MTPLKCS	TAYGCNGARATHTGYGGNTT	SWRCAYTTNARNGGNGTCAT	384	2048	64.7	89	48.0459
Ver_774	XP_031757868.1_43684093_43684717	411	5	33	161	QFTLCFEA	DIYNFRLW	CARTTYACNYTNTGYTTYGARGC	CANARNCKRAARTTRTADATRTC	1024	3072	0.778689	38.8	64.6	97.5	7	204	QKVIIPQ	KAENNLS	CARAARGTNATHATHCCNCA	SWNARRTTRTTYTCNGCYTT	576	2048	59.5	87.5	48.0279
Ver_775	XP_004917683.2_82103548_82104221	444	6	53	192	GKGESIWD	PWVISYAG	GGNAARGGNGARWSNATHTGGGA	CCNGCRTANSWDATNACCCANGG	3072	6144	0.583333	27.3333	52.7	94	45	200	VEGGWAE	YGTGQHP	GTNGARGGNGGNTGGGCNGA	GGRTGYTGNCCNGTNCCRTA	512	512	64.4	88	47.9991
Ver_776	XP_002933656.2_41884267_41885864	591	5	313	501	PNTLFGDV	NDKKRAEK	CCNAAYACNYTNTTYGGNGAYGT	TTYTCNGCNCKYTTYTTRTCRTT	4096	1024	0.434066	26.6	59.8	94	287	577	QKRYEDQ	QAKKEKE	CARAARMGNTAYGARGAYCA	TCYTTYTCYTTYTTNGCYTG	256	128	65	91.5	47.9933
Ver_777	XP_031760372.1_14714911_14717410	651	5	96	304	DDVFLKPQ	PFKTPMRP	GAYGAYGTNTTYYTNAARCCNCA	GGNCKCATNGGNGTYTTRAANGG	2048	2048	0.685	50.2	57.1	93.5	11	334	KIEATQK	YERPPLT	AARATHGARGCNACNCARAA	GTNARNGGNGGNCKYTCRTA	384	4096	61.7	95.5	47.991
Ver_778	XP_002937239.2_36148224_36148984	522	6	23	188	AMILLYYA	QIEKAGPV	GCNATGATHYTNYTNTAYTAYGC	ACNGGNCCNGCYTTYTCDATYTG	3072	1536	0.553459	29	58.2	95	11	200	IFLFLRG	TMDVVFA	ATHTTYYTNTTYYTNMGNGG	GCRAANACNACRTCCATNGT	6144	256	53.7	92	47.9894
Ver_779	XP_012820386.1_97500549_97501648	528	5	171	338	PKTTDTEE	KGNFCDQY	CCNAARACNACNGAYACNGARGA	TAYTGRTCRCARAARTTNCCYTT	2048	256	0.378882	17.8	65	92	121	349	IEAYRDP	PQHPYQW	ATHGARGCNTAYMGNGAYCC	CAYTGRTANGGRTGYTGNGG	768	256	65	89	47.9123
Ver_780	XP_031748343.1_21153326_21154476	450	5	28	169	RQCSICEA	CTLHNTPV	MGNCARTGYWSNATHTGYGARGC	ACNGGNGTRTTRTGNARNGTRCA	6144	4096	0.694915	27.2	53.3	96	18	193	RCTFLNP	KIPPEAL	MGNTGYACNTTYYTNAAYCC	ARNGCYTCNGGNGGDATYTT	2048	1536	60.7	100	47.9078
Ver_781	XP_012813027.1_103555445_103556265	411	5	29	157	EAVAKGDW	CKGALYKT	GARGCNGTNGCNAARGGNGAYTG	GTYTTRTANARNGCNCCYTTRCA	2048	2048	0.616667	26.2	64.4	100	9	168	KTCKKRQ	EGMLTSL	AARACNTGYAARAARMGNCA	ARNSWNGTNARCATNCCYTC	512	8192	50.2	95.5	47.906
Ver_782	XP_031762525.1_81162310_81166307	2037	5	52	722	YGEEDIPF	MTLINFAP	TAYGGNGARGARGAYATHCCNTT	GGNGCRAARTTDATNARNGTCAT	768	1536	0.575235	117.2	66.1	93.5	39	871	MFFGLTP	IKASQQS	ATGTTYTTYGGNYTNACNCC	SWYTGYTGNSWNGCYTTDAT	512	6144	46.8	94	47.8759
Ver_783	XP_031756866.1_107247784_107248909	942	4	63	368	SEYIYKWC	NQKESVFM	WSNGARTAYATHTAYAARTGGTG	ATRAANACNSWYTCYTTYTGRTT	768	2048	0.821918	109.5	64.2	97	53	381	LATICCI	IKALEVN	YTNGCNACNATHTGYTGYAT	TTNACYTCNARNGCYTTDAT	1536	1536	62.3	91	47.8613
Ver_784	XP_004912277.1_173367907_173368417	369	5	24	138	EMDTLDPQ	QTVVQVLA	GARATGGAYACNYTNGAYCCNCA	GCNARNACYTGNACNACNGTYTG	1024	8192	0.564815	17.8	53.6	100	4	147	SHTAFTK	KTTQQLP	WSNCAYACNGCNTTYACNAA	GGNARYTGYTGNGTNGTYTT	4096	1024	57.2	100	47.8401
Ver_785	XP_004911258.2_40816790_40819314	921	5	105	403	QIKDTACK	GDSFDGVP	CARATHAARGAYACNGCNTGYAA	GGNACNCCRTCRAANSWRTCNCC	768	8192	0.713262	84	54.2	97.5	83	498	CVPHTAI	KPALAPK	TGYGTNCCNCAYACNGCNAT	TTNGGNGCNARNGCNGGYTT	1024	4096	58	94	47.803
Ver_786	XP_031758925.1_95597310_95598779	426	5	336	469	QGIGHFQN	HEESQGPV	CARGGNATHGGNCAYTTYCARAA	ACNGGNCCYTGNSWYTCYTCRTG	768	4096	0.409449	18.4	58.5	98.5	227	478	QRLKEFQ	METEAIN	CARMGNYTNAARGARTTYCA	TTDATNGCYTCNGTYTCCAT	1024	192	67.5	86	47.7546
Ver_787	XP_017946820.1_58961136_58963645	1716	3	156	719	VWYIPDKK	PEKMNEVG	GTNTGGTAYATHCCNGAYAARAA	CCNACYTCRTTCATYTTYTCNGG	384	256	0.604736	139	70.3	94	84	752	STENMLY	WKFFEET	WSNACNGARAAYATGYTNTA	GTYTCYTCRAARAAYTTCCA	2048	32	65.4	97.5	47.7197
Ver_788	XP_012812453.1_108431337_108432141	570	5	41	222	LKNAGVGF	EEQRMGLR	YTNAARAAYGCNGGNGTNGGNTT	CKNARNCCCATNCKYTGYTCYTC	8192	4096	0.402299	24.8	56.6	94.5	11	248	EDFYVTV	ENFTFVS	GARGAYTTYTAYGTNACNGT	SWNACRAANGTRAARTTYTC	256	1024	63	95.5	47.6724
Ver_789	XP_004920453.1_141682708_141685216	363	4	601	713	WRFDVPWY	WCNYELYF	TGGMGNTTYGAYGTNCCNTGGTA	AARTANARYTCRTARTTRCACCA	512	256	0.59	25.75	69	95.5	552	762	NYTCYHP	TYLEWPA	AAYTAYACNTGYTAYCAYCC	GCNGGCCAYTCNARRTANGT	128	512	67.2	91	47.651
Ver_790	XP_002937353.1_28008902_28009811	513	5	83	245	NFTAAFAM	IWPVFCFD	AAYTTYACNGCNGCNTTYGCNAT	TCRAARCARAANACNGGCCADAT	2048	384	0.532468	29.2	61.7	93.5	53	269	VWCFCFA	CPWDSQL	GTNTGGTGYTTYTGYTTYGC	ARYTGNSWRTCCCANGGRCA	64	1024	62.3	91.5	47.6278
Ver_791	XP_031748037.1_25241096_25241628	465	5	32	178	VDEPKLNT	VHIHPQAA	GTNGAYGARCCNAARYTNAAYAC	GCNGCYTGNGGRTGDATRTGNAC	2048	1536	0.403226	19.2	61.2	100	19	188	DHEALSC	VCRHVLD	GAYCAYGARGCNYTNWSNTG	TCNARNACRTGNCKRCANAC	4096	4096	48.6	100	47.5323
Ver_792	XP_031756010.1_4431676_4432727	858	5	90	367	GQKSMLEK	QQYSHPNT	GGNCARAARWSNATGYTNGARAA	GTRTTNGGRTGNSWRTAYTGYTG	4096	2048	0.532075	47.6	50.7	95	9	375	PTGMNEN	ATVAPFM	CCNACNGGNATGAAYGARAA	ATRAANGGNGCNACNGTNGC	256	2048	66.5	94.5	47.4954
Ver_793	NP_001107545.1_63976368_63977048	486	6	56	209	LQSKEEKK	FFKSDFTY	YTNCARWSNAARGARGARAARAA	TANGTRAARTCNSWYTTRAARAA	4096	2048	0.880282	50.6667	45.8	92	43	217	DIFTTGT	NPQFEYA	GAYATHTTYACNACNGGNAC	GCRTAYTCRAAYTGNGGRTT	768	128	64.5	93	47.4795
Ver_794	XP_012826026.2_99180285_99181105	555	5	36	212	VEMIASKV	TQKQKERI	GTNGARATGATHGCNWSNAARGT	ATNCKYTCYTTYTGYTTYTGNGT	3072	1024	0.565476	31.2	53.2	94.5	8	260	DAPKRQE	GEEDLFV	GAYGCNCCNAARMGNCARGA	ACRAANARRTCYTCYTCNCC	1024	512	65	95.5	47.4149
Ver_795	XP_012811649.2_92149991_92150874	363	4	175	287	FRCKPCQY	NHFPRKVY	TTYMGNTGYAARCCNTGYCARTA	TANACYTTNCKNGGRAARTGRTT	1024	2048	0.336538	13.5	67.6	94	47	306	IMLANVA	KNNYIQH	ATHATGYTNGCNAAYGTNGC	TGYTGDATRTARTTRTTYTT	768	96	67.1	94.5	47.3881
Ver_796	XP_031755114.1_116765328_116766431	429	6	243	377	EEIEMYMN	MFSAGKGV	GARGARATHGARATGTAYATGAA	ACNCCYTTNCCNGCNSWRAACAT	48	4096	0.70339	32.8333	56.1	95	143	387	VIFDLED	KASKWYS	GTNATHTTYGAYYTNGARGA	SWRTACCAYTTNSWNGCYTT	768	2048	50.3	95.5	47.3659
Ver_797	XP_012816107.1_27918772_27919411	510	5	15	176	SGCEKITD	YCGHSFCC	WSNGGNTGYGARAARATHACNGA	CARCARAANSWRTGNCCRCARTA	6144	2048	0.802632	47	55.6	94.5	5	239	CCQNLRH	GCYQITD	TGYTGYCARAAYYTNMGNCA	TCNGTDATYTGRTARCANCC	1024	384	64.6	91.5	47.2973
Ver_798	XP_002934448.3_44175198_44177030	351	7	330	438	NNLARLWK	DCTCESIA	AAYAAYYTNGCNMGNYTNTGGAA	GCDATNSWYTCRCANGTRCARTC	8192	3072	0.705882	29.1429	51.3	96.5	198	468	LQVLNLT	CNTPPKY	YTNCARGTNYTNAAYYTNAC	TAYTTNGGNGGNGTRTTRCA	8192	512	53	87	47.2843
Ver_799	XP_031761159.1_16470243_16470925	366	5	62	175	PPVVTEED	EMTEEKVQ	CCNCCNGTNGTNACNGARGARGA	TGNACYTTYTCYTCNGTCATYTC	4096	256	0.757009	28.8	60.7	90	5	198	QVELETP	ITGWQNE	CARGTNGARYTNGARACNCC	TCRTTYTGCCANCCNGTDAT	1024	192	65.7	91.5	47.2156
Ver_800	NP_001090707.2_64054582_64055460	744	5	19	258	KIEDLKWH	ENDGYVPD	AARATHGARGAYYTNAARTGGCA	TCNGGNACRTANCCRTCRTTYTC	384	1024	0.695652	55.2	68.3	97.5	3	267	ENMVLFN	EMSDSET	GARAAYATGGTNYTNTTYAA	GTYTCNSWRTCNSWCATYTC	256	2048	49.3	90	47.2112
Ver_801	NP_001128280.2_74176055_74176945	747	4	64	304	LKQWKFAW	NTGVFIKG	YTNAARCARTGGAARTTYGCNTG	CCYTTDATRAANACNCCNGTRTT	512	1536	0.79717	75.25	65.3	98.5	47	317	KFQEMKE	TELVDRT	AARTTYCARGARATGAARGA	GTNCKRTCNACNARYTCNGT	32	4096	63.2	89	47.1682
Ver_802	XP_004913447.1_12954519_12956033	549	5	32	206	PFLCTECG	HTGEAHLC	CCNTTYYTNTGYACNGARTGYGG	CANARRTGNGCYTCNCCNGTRTG	2048	4096	0.509091	34.2	61.2	91	16	222	QLCHLKK	DPHTLRA	CARYTNTGYCAYYTNAARAA	GCNCKNARNGTRTGNGGRTC	1024	4096	58	97	47.1677
Ver_803	XP_031759743.1_152902624_152906005	681	5	264	482	QEEAEKQK	EAYQRKLL	CARGARGARGCNGARAARCARAA	ARNARYTTNCKYTGRTANGCYTC	256	8192	0.5625	40	56.4	91	239	534	WRQKANE	EEIRILK	TGGMGNCARAARGCNAAYGA	TTNARDATNCKDATYTCYTC	256	2304	63.6	95.5	47.1402
Ver_804	XP_002932921.3_41072797_41073866	903	5	31	323	HGNMNNQQ	FPVNKDVT	CAYGGNAAYATGAAYAAYCARCA	GTNACRTCYTTRTTNACNGGRAA	128	1024	0.65371	61.8	64.2	92.5	18	343	GPPNVMQ	DISAGHF	GGNCCNCCNAAYGTNATGCA	AARTGNCCNGCNSWDATRTC	512	3072	60	87.5	47.1366
Ver_805	XP_004914561.1_93123099_93124831	630	5	240	441	DDELSPDE	KQGLVENY	GAYGAYGARYTNWSNCCNGAYGA	TARTTYTCNACNARNCCYTGYTT	8192	2048	0.81383	63.2	49.2	98.5	171	504	SFATHPN	NGYYEET	WSNTTYGCNACNCAYCCNAA	GTYTCYTCRTARTANCCRTT	4096	128	63.8	92.5	47.1175
Ver_806	XP_031759101.1_71458503_71459279	606	5	51	244	IPQPVRHH	KDTDRMST	ATHCCNCARCCNGTNMGNCAYCA	GTNSWCATNCKRTCNGTRTCYTT	6144	4096	0.557377	37.6	51.8	98.5	5	263	IEYQRNH	TQSNGVR	ATHGARTAYCARMGNAAYCA	CKNACNCCRTTNSWYTGNGT	384	8192	57.4	98.5	46.9409
Ver_807	XP_031756011.1_4431711_4432727	834	6	61	330	GQKSMLEK	VQLPHPQQ	GGNCARAARWSNATGYTNGARAA	TGYTGNGGRTGNGGNARYTGNAC	4096	4096	0.568093	49	46.9	96	25	341	SAKHTAT	HPNTATV	WSNGCNAARCAYACNGCNAC	ACNGTNGCNGTRTTNGGRTG	4096	1024	56.2	95	46.9379
Ver_808	XP_002941158.3_191896756_191900311	819	5	575	839	DGEKVSNT	EGEGKLIT	GAYGGNGARAARGTNWSNAAYAC	GTDATNARYTTNCCYTCNCCYTC	4096	3072	0.715953	81	52.6	90	555	902	GNIFYVH	MYVHDDS	GGNAAYATHTTYTAYGTNCA	SWRTCRTCRTGNACRTACAT	384	256	69	90	46.9313
Ver_809	XP_012820325.1_85507074_85508510	576	4	310	493	PPAVPTHT	GHYAQDCK	CCNCCNGCNGTNCCNACNCAYAC	TTRCARTCYTGNGCRTARTGNCC	8192	512	0.384181	21	59.2	95.5	224	504	GLNQMVP	MEANQQG	GGNYTNAAYCARATGGTNCC	CCYTGYTGRTTNGCYTCCAT	512	64	70.2	96	46.8966
Ver_810	XP_031759548.1_92149983_92150874	363	4	217	329	FRCKPCQY	NHFPRKVY	TTYMGNTGYAARCCNTGYCARTA	TANACYTTNCKNGGRAARTGRTT	1024	2048	0.326923	13	67.6	94	75	348	MAELTTV	KNNYIQH	ATGGCNGARYTNACNACNGT	TGYTGDATRTARTTRTTYTT	1024	96	65.6	94.5	46.8834
Ver_811	XP_031761374.1_130285839_130286363	426	4	23	156	CFLAKVHE	QIDTITPE	TGYTTYYTNGCNAARGTNCAYGA	TCNGGNGTDATNGTRTCDATYTG	2048	2304	0.557692	25	64.7	100	6	168	DLGSNIH	YNVLAKV	GAYYTNGGNWSNAAYATHCA	ACYTTNGCNARNACRTTRTA	6144	1024	55.7	100	46.8705
Ver_812	NP_001025584.1_21557408_21558984	1092	4	88	443	ALAVVYFG	DFIFYQNG	GCNYTNGCNGTNGTNTAYTTYGG	CCRTTYTGRTARAADATRAARTC	8192	192	0.632184	92	63.2	92.5	25	492	ADLTPEE	NYKVDLD	GCNGAYYTNACNCCNGARGA	TCNARRTCNACYTTRTARTT	2048	512	64.6	93	46.8643
Ver_813	XP_002940961.1_12970710_12971433	432	5	56	191	MKTPTNYY	WIYNCIIQ	ATGAARACNCCNACNAAYTAYTA	TGDATDATRCARTTRTADATCCA	512	216	0.379845	15	65.1	96	13	204	LAFLCGP	FYVLPMG	YTNGCNTTYYTNTGYGGNCC	CCCATNGGNARNACRTARAA	4096	512	59.7	87.5	46.8368
Ver_814	NP_001116899.1_128193165_128193820	390	6	11	132	IESKPAKF	MKTSCSHG	ATHGARWSNAARCCNGCNAARTT	CCRTGNSWRCANSWNGTYTTCAT	6144	8192	0.40708	13.6667	46.9	97	2	154	GNSMEVQ	PEVENDR	GGNAAYWSNATGGARGTNCA	CKRTCRTTYTCNACYTCNGG	1024	512	62.1	91.5	46.8097
Ver_815	XP_012820670.2_128510486_128511168	552	6	38	213	IRIVQIEQ	CHHRKQKV	ATHMGNATHGTNCARATHGARCA	ACYTTYTGYTTNCKRTGRTGRCA	3456	512	0.569697	31.3333	57.2	92	22	225	RYSGAQD	FDALLKG	MGNTAYWSNGGNGCNCARGA	CCYTTNARNARNGCRTCRAA	8192	2048	54.4	92	46.792
Ver_816	NP_001362234.1_49184827_49185978	825	4	11	277	CPQHLGCT	YFPEQVYW	TGYCCNCARCAYYTNGGNTGYAC	CARTANACYTGYTCNGGRAARTA	2048	512	0.627907	67.75	64.3	94	3	350	KTLMFFE	ADYRARG	AARACNYTNATGTTYTTYGA	CCNCKNGCNCKRTARTCNGC	256	4096	59.3	98	46.7784
Ver_817	XP_004915349.1_89050156_89050894	546	5	20	193	ASKLMDFK	CTVCNKRF	GCNWSNAARYTNATGGAYTTYAA	AANCKYTTRTTRCANACNGTRCA	4096	2048	0.786207	46.6	60.3	97	12	204	NKSLDLN	QDLTRHM	AAYAARWSNYTNGAYYTNAA	ATRTGNCKNGTNARRTCYTG	8192	2048	49	98.5	46.7768
Ver_818	XP_031759857.1_39474438_39475996	1173	4	54	436	TQLAGNAW	WQTVQVQN	ACNCARYTNGCNGGNAAYGCNTG	TTYTGNACYTGNACNGTYTGCCA	8192	512	0.369272	46.25	59.2	98.5	18	451	GTPGENQ	QVQNAGL	GGNACNCCNGGNGARAAYCA	ARNCCNGCRTTYTGNACYTG	1024	1024	65.6	94.5	46.7545
Ver_819	XP_031752434.1_15826410_15827367	348	5	69	176	LAENGLEP	ADIWREDS	YTNGCNGARAAYGGNYTNGARCC	SWRTCYTCNCKCCADATRTCNGC	8192	3072	0.49505	16.2	52.5	98.5	46	289	GKIIHRN	NYNTLPC	GGNAARATHATHCAYMGNAA	CANGGNARNGTRTTRTARTT	1152	1024	62.9	94	46.7379
Ver_820	XP_031752854.1_106168459_106169805	669	5	182	396	NWRCRGPF	TEACMRLV	AAYTGGMGNTGYMGNGGNCCNTT	ACNARNCKCATRCANGCYTCNGT	4096	4096	0.639594	47.2	58	95	168	420	KQYRTLP	DEVVINY	AARCARTAYMGNACNYTNCC	TARTTDATNACNACYTCRTC	2048	384	61.6	90	46.7274
Ver_821	NP_001093726.1_128541704_128542741	369	5	32	146	DKELENIM	YQQCLLNA	GAYAARGARYTNGARAAYATHAT	GCRTTNARNARRCAYTGYTGRTA	768	2048	0.351852	11.8	62.5	98.5	20	161	VSDRMRK	KPGAGWD	GTNWSNGAYMGNATGMGNAA	TCCCANCCNGCNCCNGGYTT	8192	512	54.3	93	46.7154
Ver_822	XP_002933816.2_119683630_119684152	372	7	30	145	MHQRLSFG	DVESFLNE	ATGCAYCARMGNYTNWSNTTYGG	TCRTTNARRAANSWYTCNACRTC	8192	8192	0.568807	20.5714	41.9	95	21	153	KYRKQCM	YGLLPER	AARTAYMGNAARCARTGYAT	CKYTCNGGNARNARNCCRTA	256	8192	59.4	91	46.687
Ver_823	XP_012819298.1_29745127_29746483	387	6	14	134	KAELERMQ	EKKRLEEQ	AARGCNGARYTNGARMGNATGCA	TGYTCYTCNARNCKYTTYTTYTC	2048	2048	0.552632	17.1667	53.1	97	1	162	KLIEEME	MIQLLKR	AARYTNATHGARGARATGGA	CKYTTNARNARYTGDATCAT	192	1536	59.6	87	46.6394
Ver_824	XP_031758006.1_810803_812314	393	5	126	248	TLLADDQK	TFVHIAEK	ACNYTNYTNGCNGAYGAYCARAA	TTYTCNGCDATRTGNACRAANGT	8192	1536	0.284314	8.6	62.8	100	118	256	RSQEGAP	THLNVMS	MGNWSNCARGARGGNGCNCC	SWCATNACRTTNARRTGNGT	8192	2048	52.5	93	46.5941
Ver_825	XP_004916254.1_99611863_99612914	750	5	49	290	SGYFRAMF	DCDELVTV	WSNGGNTAYTTYMGNGCNATGTT	ACNGTNACNARYTCRTCRCARTC	8192	2048	0.489362	44.4	57.3	96.5	41	298	HRAVLAA	DCYNPQT	CAYMGNGCNGTNYTNGCNGC	GTYTGNGGRTTRTARCARTC	8192	128	58.2	92.5	46.5851
Ver_826	XP_017951330.1_110691863_110695504	1650	3	577	1118	SKTEERYH	KKNYAQEY	WSNAARACNGARGARMGNTAYCA	TAYTCYTGNGCRTARTTYTTYTT	8192	256	0.535645	100	62	98	539	1133	EDFLIQH	KEDVPAD	GARGAYTTYYTNATHCARCA	TCNGCNGGNACRTCYTCYTT	384	512	69.8	97.5	46.5393
Ver_827	XP_017951446.2_86601302_86602046	633	4	28	230	ETFATAQN	FKTPDIDL	GARACNTTYGCNACNGCNCARAA	ARRTCDATRTCNGGNGTYTTRAA	2048	1536	0.609626	45.25	62.9	98.5	6	239	TATVEDM	KDVFAAL	ACNGCNACNGTNGARGAYAT	ARNGCNGCRAANACRTCYTT	1024	1024	66.8	89	46.5278
Ver_828	XP_017952813.2_63832018_63840091	801	4	2238	2496	PQEILLEV	FDVFAEPS	CCNCARGARATHYTNYTNGARGT	SWNGGYTCNGCRAANACRTCRAA	6144	4096	0.693878	78.5	53.2	97	2219	2520	QHVIEFD	FEFQVTE	CARCAYGTNATHGARTTYGA	TCNGTNACYTGRAAYTCRAA	192	256	72.3	91	46.4646
Ver_829	XP_002932183.2_63632143_63632654	558	6	18	195	FLTDAEKK	DPELVVTV	TTYYTNACNGAYGCNGARAARAA	ACNGTNACNACNARYTCNGGRTC	2048	8192	0.773333	46.5	56.8	96	9	204	KQKSLTN	GDLEQLL	AARCARAARWSNYTNACNAA	ARNARYTGYTCNARRTCNCC	4096	4096	43.8	96.5	46.4407
Ver_830	NP_001096543.1_95920266_95921144	381	4	138	256	DVVQAIEQ	GFRPPMDY	GAYGTNGTNCARGCNATHGARCA	TARTCCATNGGNGGNCKRAANCC	1536	2048	0.46789	20.5	60.3	98.5	129	276	ELVLQGC	HKDQVYT	GARYTNGTNYTNCARGGNTG	GTRTANACYTGRTCYTTRTG	4096	128	66.2	94.5	46.4247
Ver_831	XP_004918984.2_148673417_148674569	627	5	75	275	ERWVKREM	EPLDQFLW	GARMGNTGGGTNAARMGNGARAT	CANARRAAYTGRTCNARNGGYTC	2048	4096	0.666667	37.2	57.6	96	24	321	QVERELK	PKTLEQL	CARGTNGARMGNGARYTNAA	ARYTGYTCNARNGTYTTNGG	2048	2048	55.6	95.5	46.3843
Ver_832	XP_004917703.1_84434285_84435417	618	6	92	289	HQEWPQHQ	KMKIKVSS	CAYCARGARTGGCCNCARCAYCA	SWNSWNACYTTDATYTTCATYTT	128	6144	0.68	41.8333	51.8	95	7	304	KPKGDGQ	DEGSGKS	AARCCNAARGGNGAYGGNCA	SWYTTNCCNSWNCCYTCRTC	512	8192	50	96.5	46.3263
Ver_833	XP_002939315.3_115101107_115105018	519	4	131	295	STPFEVEE	IKIPHEFQ	WSNACNCCNTTYGARGTNGARGA	TGRAAYTCRTGNGGDATYTTDAT	8192	576	0.716129	46	60.4	97	7	314	TYFEKKE	KDPKHQL	ACNTAYTTYGARAARAARGA	ARYTGRTGYTTNGGRTCYTT	128	256	69.6	89.5	46.324
Ver_834	XP_002933950.2_52548049_52548825	399	5	39	163	AIFGERDM	GEYLTRHT	GCNATHTTYGGNGARMGNGAYAT	GTRTGNCKNGTNARRTAYTCNCC	3072	8192	0.322034	12.2	60.2	93.5	20	194	SLAWKAP	GQPNEYF	WSNYTNGCNTGGAARGCNCC	AARTAYTCRTTNGGYTGNCC	4096	256	61.9	91.5	46.2975
Ver_835	XP_002934734.3_14188263_14189805	519	5	110	274	CNEYGQEK	FKDAAFDD	TGYAAYGARTAYGGNCARGARAA	TCRTCRAANGCNGCRTCYTTRAA	256	512	0.766234	44	63.2	92.5	100	286	EECTTSY	DEGRPDL	GARGARTGYACNACNWSNTA	ARRTCNGGNCKNCCYTCRTC	2048	2048	49.4	98.5	46.2503
Ver_836	XP_002932929.3_42348292_42349177	456	6	55	198	NGLIAGMD	NPFLIPGM	AAYGGNYTNATHGCNGGNATGGA	ATNCCNGGDATNARRAANGGRTT	3072	6144	0.664179	29.5	60.6	97	2	214	FLPESKF	MFLSPGI	TTYYTNCCNGARWSNAARTT	ATNCCNGGNSWNARRAACAT	4096	4096	46.8	90	46.2494
Ver_837	XP_002934394.1_95103190_95104861	1353	3	36	478	TAEAWNIN	KDAVPTIF	ACNGCNGARGCNTGGAAYATHAA	AADATNGTNGGNACNGCRTCYTT	768	3072	0.458333	82.6667	66.8	98	27	486	LENGVAQ	CGKIKGL	YTNGARAAYGGNGTNGCNCA	ARNCCYTTDATYTTNCCRCA	2048	768	63.3	100	46.2379
Ver_838	NP_001072283.1_36299094_36299851	363	5	140	252	FSYYTACC	FAAIVDLK	TTYWSNTAYTAYACNGCNTGYTG	TTNARRTCNACDATNGCNGCRAA	4096	6144	0.647059	31	56.9	94	76	260	HNVCELC	EEVHYIL	CAYAAYGTNTGYGARYTNTG	ARDATRTARTGNACYTCYTC	512	384	65.3	88.5	46.1492
Ver_839	XP_002932149.3_151320859_151322298	543	5	79	251	LWIHSNNI	NGNQWICD	YTNTGGATHCAYWSNAAYAAYAT	TCRCADATCCAYTGRTTNCCRTT	3072	192	0.391566	22.2	58.8	96	21	375	PGACVCY	KENMSKT	CCNGGNGCNTGYGTNTGYTA	GTYTTNSWCATRTTYTCYTT	1024	256	63.3	87.5	46.1404
Ver_840	XP_017948738.2_119949480_119950569	390	5	32	153	PYHIKTGE	IYFSQLYH	CCNTAYCAYATHAARACNGGNGA	TGRTANARYTGNSWRAARTADAT	1536	6144	0.614035	30.4	58.8	96.5	13	170	GTLVKPY	WNREALR	GGNACNYTNGTNAARCCNTA	CKNARNGCYTCNCKRTTCCA	4096	2048	59.4	90	46.1265
Ver_841	XP_017947930.2_104997790_104998489	687	5	28	248	DKLIIRFT	FPECSIQC	GAYAARYTNATHATHMGNTTYAC	CAYTGDATNSWRCAYTCNGGRAA	4608	3072	0.767327	75.4	53.4	90	1	260	GPNWLTE	PCCPLQA	GGNCCNAAYTGGYTNACNGA	GCYTGNARNGGRCARCANGG	1024	1024	60.9	95.5	46.0744
Ver_842	XP_017945650.1_2389674_2393354	2052	3	119	794	AQAFFVFD	WEDDFRFK	GCNCARGCNTTYTTYGTNTTYGA	TTRAANCKRAARTCRTCYTCCCA	1024	256	0.714729	217.667	62	96	106	839	GTATHVV	IDTPGFG	GGNACNGCNACNCAYGTNGT	CCRAANCCNGGNGTRTCDAT	2048	768	60.2	95	46.0469
Ver_843	XP_017949976.2_146985638_146991186	378	5	1006	1123	YSTHDIKI	PMQAIKCS	TAYWSNACNCAYGAYATHAARAT	SWRCAYTTDATNGCYTGCATNGG	3072	1536	0.745455	35.2	61.5	91	962	1156	ELFNIVD	KALIVAK	GARYTNTTYAAYATHGTNGA	TTNGCNACDATNARNGCYTT	768	3072	61.3	90	45.9836
Ver_844	XP_031752669.1_108635853_108636558	603	4	11	203	DKQTGETK	EKTVTDVS	GAYAARCARACNGGNGARACNAA	SWNACRTCNGTNACNGTYTTYTC	1024	8192	0.582857	40.25	57.6	97	2	213	YAMEINV	DGNAAEL	TAYGCNATGGARATHAAYGT	ARYTCNGCNGCRTTNCCRTC	96	1024	68.4	93	45.9617
Ver_845	NP_001121504.2_15048177_15049630	438	4	227	364	CGSIDHMK	NGELQALT	TGYGGNWSNATHGAYCAYATGAA	GTNARNGCYTGNARYTCNCCRTT	1536	8192	0.708333	34.5	59.7	100	219	384	TQPGQLI	HPRAWFV	ACNCARCCNGGNCARYTNAT	ACRAACCANGCNCKNGGRTG	2048	512	60.4	96.5	45.9604
Ver_846	XP_004912133.1_22508905_22511228	2010	3	103	764	FDPEFWNF	DERYISMP	TTYGAYCCNGARTTYTGGAAYTT	GGCATNSWDATRTANCKYTCRTC	128	3072	0.676562	176.333	60.4	98	70	821	LYKCADE	KCQTLFG	YTNTAYAARTGYGCNGAYGA	CCRAANARNGTYTGRCAYTT	512	512	70.6	88	45.8824
Ver_847	XP_031762448.1_108546410_108547437	879	4	26	310	LVVKNYYN	NAAGYLIF	YTNGTNGTNAARAAYTAYTAYAA	AADATNARRTANCCNGCNGCRTT	2048	6144	0.627737	73.5	59.4	94	3	347	RTWIEPV	GILIMAF	MGNACNTGGATHGARCCNGT	AANGCCATDATNARDATNCC	768	1152	62.3	96.5	45.8657
Ver_848	NP_001015950.1_97988505_97989348	351	5	73	181	LALTMVKV	YVKDTYAG	YTNGCNYTNACNATGGTNAARGT	CCNGCRTANGTRTCYTTNACRTA	8192	1024	0.421569	13	59.1	92.5	63	268	KRVSFAD	YGLFPEW	AARMGNGTNWSNTTYGCNGA	CAYTCNGGRAANARNCCRTA	8192	1024	57.2	97	45.8638
Ver_849	XP_004913023.1_63510866_63512423	1281	5	51	469	IVSCTNKN	VFLEPVKE	ATHGTNWSNTGYACNAAYAARAA	TCYTTNACNGGYTCNARRAANAC	6144	4096	0.523114	77	54.7	92.5	42	480	PTACICA	GQNGKVR	CCNACNGCNTGYATHTGYGC	CKNACYTTNCCRTTYTGNCC	768	1024	61.8	90	45.8463
Ver_850	XP_031759399.1_25940877_25942449	582	3	107	292	IIFDEPMD	HKEAKRFE	ATHATHTTYGAYGARCCNATGGA	TCRAANCKYTTNGCYTCYTTRTG	288	1024	0.545977	42.3333	65.4	100	39	350	NIAFMIT	TIKQLEN	AAYATHGCNTTYATGATHAC	TTYTCNARYTGYTTDATNGT	144	768	68.1	97.5	45.8387
Ver_851	XP_012821811.1_107149018_107151592	1434	3	131	600	HYECVDCK	THTGERPY	CAYTAYGARTGYGTNGAYTGYAA	TANGGNCKYTCNCCNGTRTGNGT	256	8192	0.660465	114.667	65	94	80	659	YQCLECG	GEYPYKC	TAYCARTGYYTNGARTGYGG	CAYTTRTANGGRTAYTCNCC	256	256	66.8	97.5	45.8174
Ver_852	XP_002939752.1_138983739_138984867	696	4	67	290	NLYIFNMA	HCVVNPIL	AAYYTNTAYATHTTYAAYATGGC	ARDATNGGRTTNACNACRCARTG	384	3072	0.589862	53	64.9	92.5	50	312	LVIWVNW	AVVKYIP	YTNGTNATHTGGGTNAAYTG	GGDATRTAYTTNACNACNGC	768	768	63.8	93	45.8153
Ver_853	XP_002933289.2_115703759_115704370	540	6	13	184	KIFGSVHP	GNIVGWGV	AARATHTTYGGNWSNGTNCAYCC	ACNCCCCANCCNACDATRTTNCC	6144	1536	0.634146	42	49.9	91	3	192	TAILFPM	TEILPHG	ACNGCNATHYTNTTYCCNAT	CCRTGNGGNARDATYTCNGT	3072	1536	64	87	45.7877
Ver_854	XP_002941532.2_132603256_132605075	633	4	109	311	DLPTIEEA	EAQKKRIE	GAYYTNCCNACNATHGARGARGC	TCDATNCKYTTYTTYTGNGCYTC	3072	1536	0.763006	57.75	60.7	95.5	18	320	DVDIVMG	IFAKHRQ	GAYGTNGAYATHGTNATGGG	TGNCKRTGYTTNGCRAADAT	192	768	66.4	91	45.7821
Ver_855	NP_001072475.1_145104783_145105845	525	4	132	298	PVGGFGPM	DQDAILCE	CCNGTNGGNGGNTTYGGNCCNAT	TCRCANARDATNGCRTCYTGRTC	8192	1536	0.509677	30.25	58.2	100	121	308	FSPPAGQ	CQKWFHR	TTYWSNCCNCCNGCNGGNCA	CKRTGRAACCAYTTYTGRCA	8192	64	63.7	94.5	45.7483
Ver_856	XP_017947139.1_121061111_121062197	561	3	105	283	VGIYFMTC	MNMNCCID	GTNGGNATHTAYTTYATGACNTG	TCDATRCARCARTTCATRTTCAT	768	48	0.5	34.6667	71.7	94	97	291	FIFYMNT	PIIYFFA	TTYATHTTYTAYATGAAYAC	GCRAARAARTADATDATNGG	48	288	68.2	97.5	45.7192
Ver_857	XP_012815040.2_150037230_150040678	1899	3	576	1200	QNAAMMIK	EILQAQIQ	CARAAYGCNGCNATGATGATHAA	TGDATYTGNGCYTGNARDATYTC	192	2304	0.525755	126	58.3	98	426	1217	QFEYPIH	EDQPLGM	CARTTYGARTAYCCNATHCA	ATNCCNARNGGYTGRTCYTC	192	1024	72.3	93	45.6711
Ver_858	XP_031748515.1_162356509_162357177	393	5	84	206	KELNQEIQ	EVWMAVFS	AARGARYTNAAYCARGARATHCA	SWRAANACNGCCATCCANACYTC	768	1024	0.324324	11.4	62.6	96	19	223	RRLKQEP	CMRVCRT	MGNMGNYTNAARCARGARCC	GTNCKRCANACNCKCATRCA	4096	1024	54.3	92.5	45.6587
Ver_859	XP_031752408.1_11340912_11341881	441	5	38	176	MAIRETWG	YPPFCSGT	ATGGCNATHMGNGARACNTGGGG	GTNCCNSWRCARAANGGNGGRTA	768	8192	0.575758	30	58.1	95	18	208	KNPPFLV	EDVFIGL	AARAAYCCNCCNTTYYTNGT	ARNCCDATRAANACRTCYTC	1024	768	62.8	87.5	45.6472
Ver_860	XP_031761913.1_16334922_16335795	801	4	17	275	ELYGLDGC	IFPYVTTK	GARYTNTAYGGNYTNGAYGGNTG	TTNGTNGTNACRTANGGRAADAT	8192	3072	0.595918	58.5	58	95.5	6	291	FIYAALQ	HAYGILM	TTYATHTAYGCNGCNYTNCA	ATNARDATNCCRTANGCRTG	1536	1536	63.1	96.5	45.6439
Ver_861	XP_031751926.1_31144640_31145128	399	5	15	139	RYNTAADA	NFIDVIIT	MGNTAYAAYACNGCNGCNGAYGC	GTDATDATNACRTCDATRAARTT	4096	864	0.513043	20.4	55.7	98.5	7	148	ITQGLPA	QIASDKD	ATHACNCARGGNYTNCCNGC	TCYTTRTCNSWNGCDATYTG	3072	1536	54.7	95.5	45.639
Ver_862	NP_001072649.1_162150614_162151757	591	4	95	283	TKFTDAYN	EIRMEGSP	ACNAARTTYACNGAYGCNTAYAA	GGNSWNCCYTCCATNCKDATYTC	1024	6144	0.508287	32.25	59.6	97	37	340	CRQDTPN	DDEPIPG	TGYMGNCARGAYACNCCNAA	CCNGGDATNGGYTCRTCRTC	1024	384	66.2	93	45.6204
Ver_863	XP_031746460.1_86728694_86729575	381	5	54	172	DDARKVFD	FQYLTVGI	GAYGAYGCNMGNAARGTNTTYGA	ATNCCNACNGTNARRTAYTGRAA	2048	4096	0.672727	30.8	59.5	90	46	291	LEWLLGN	EPWLFAI	YTNGARTGGYTNYTNGGNAA	ATNGCRAANARCCANGGYTC	4096	512	55.2	98.5	45.6054
Ver_864	NP_001123728.1_165571783_165572445	354	5	45	154	ACIYLGYY	EENVSELK	GCNTGYATHTAYYTNGGNTAYTA	TTNARYTCNSWNACRTTYTCYTC	3072	8192	0.533981	19.4	48.1	94	10	167	KYPIVEQ	KVLENIK	AARTAYCCNATHGTNGARCA	TTDATRTTYTCNARNACYTT	384	768	67.8	94.5	45.6011
Ver_865	XP_002940585.1_92579724_92580248	348	4	22	129	FWRPVLPW	IDLFGNEH	TTYTGGMGNCCNGTNYTNCCNTG	TGYTCRTTNCCRAANARRTCDAT	8192	1536	0.277228	9.25	57.4	98.5	2	138	KTLFEEI	NFTKNLE	AARACNYTNTTYGARGARAT	TCNARRTTYTTNGTRAARTT	512	512	66.2	96	45.5776
Ver_866	XP_002936433.3_50759336_50760502	492	6	170	325	SHYDSEHV	PQFSAAFG	WSNCAYTAYGAYWSNGARCAYGT	CCRAANGCNGCNSWRAAYTGNGG	8192	8192	0.571429	19	40.6	98	49	341	EVNTDLG	GIPKDLQ	GARGTNAAYACNGAYYTNGG	TGNARRTCYTTNGGDATNCC	1024	1536	63.1	92	45.5395
Ver_867	XP_012824490.2_105157222_105157851	585	5	24	210	NEGKLMET	GKPRTYIT	AAYGARGGNAARYTNATGGARAC	GTDATRTANGTNCKNGGYTTNCC	512	6144	0.808989	52.2	58.8	94.5	15	218	SDKLDEY	EERADIS	WSNGAYAARYTNGAYGARTA	SWDATRTCNGCNCKYTCYTC	2048	3072	54.3	93	45.4835
Ver_868	XP_031757849.1_44709992_44711080	393	5	260	382	ILQDSQKV	DKLNDYLW	ATHYTNCARGAYWSNCARAARGT	CANARRTARTCRTTNARYTTRTC	6144	2048	0.785714	34.6	51.8	96	153	406	SQPNKEN	EKFQCLS	WSNCARCCNAAYAARGARAA	SWNARRCAYTGRAAYTTYTC	1024	1024	63	91.5	45.4246
Ver_869	NP_001106588.1_59537361_59538375	864	3	16	295	CMMGALQE	QKGTFYFP	TGYATGATGGGNGCNYTNCARGA	GGRAARTARAANGTNCCYTTYTG	512	512	0.6337	79	65.1	96	8	353	DGLHEQM	FDMNTAV	GAYGGNYTNCAYGARCARAT	ACNGCNGTRTTCATRTCRAA	512	128	74.6	90	45.4196
Ver_870	NP_989128.1_46857447_46858252	705	5	16	242	TAEAFGFK	DELFALEQ	ACNGCNGARGCNTTYGGNTTYAA	TGYTCNARNGCRAANARYTCRTC	2048	4096	0.527523	41	58	93.5	4	253	QFGLINC	QVVLTAG	CARTTYGGNYTNATHAAYTG	CCNGCNGTNARNACNACYTG	768	4096	61.6	88.5	45.4146
Ver_871	XP_004913100.1_83696613_83698439	591	5	144	332	GQKTKSPK	WTMDDSID	GGNCARAARACNAARWSNCCNAA	TCDATNSWRTCRTCCATNGTCCA	8192	768	0.455056	28.6	45	95	10	378	AEAMQVP	YEEKTKL	GCNGARGCNATGCARGTNCC	ARYTTNGTYTTYTCYTCRTA	256	256	65.7	97	45.3415
Ver_872	XP_002936594.2_168960949_168961631	417	4	25	155	VIEAAKQP	PQCIPTGK	GTNATHGARGCNGCNAARCARCC	TTNCCNGTNGGDATRCAYTGNGG	1536	3072	0.556452	23.75	63.9	91	1	167	MDKILEA	FCQQLIR	ATGGAYAARATHYTNGARGC	CKDATNARYTGYTGRCARAA	192	768	64.8	96	45.2946
Ver_873	XP_012820340.1_72905123_72906083	444	5	172	311	GAAEAEIM	KTGHQICK	GGNGCNGCNGARGCNGARATHAT	TTRCADATYTGRTGNCCNGTYTT	3072	768	0.317308	7	61.6	95	157	321	HCRPLAG	KCEELKK	CAYTGYMGNCCNYTNGCNGG	TTYTTNARYTCYTCRCAYTT	4096	256	55.2	93	45.2753
Ver_874	XP_002934296.2_68615470_68616528	597	3	26	216	EYRCKAKN	KNKVTIDG	GARTAYMGNTGYAARGCNAARAA	CCRTCDATNGTNACYTTRTTYTT	1024	768	0.685393	48.3333	66.9	100	18	230	GISYKDA	YMACVCP	GGNATHWSNTAYAARGAYGC	GGRCANACRCANGCCATRTA	1536	128	64	97.5	45.2612
Ver_875	XP_012824490.2_105149934_105150404	375	5	13	129	SDCNWEED	KGLPFYAG	WSNGAYTGYAAYTGGGARGARGA	CCNGCRTARAANGGNARNCCYTT	512	4096	0.781818	31.8	60.3	91.5	5	139	PTKLIEI	PAGKLVA	CCNACNAARYTNATHGARAT	GCNACNARYTTNCCNGCNGG	1536	4096	57.8	92.5	45.2463
Ver_876	NP_001016183.1_18039583_18040318	405	6	23	149	WKRAKREE	ENKQLKAE	TGGAARMGNGCNAARMGNGARGA	TCNGCYTTNARYTGYTTRTTYTC	2048	1024	0.716667	31.6667	56.1	94	6	174	ELQRDSH	DFVEKSE	GARYTNCARMGNGAYWSNCA	TCNSWYTTYTCNACRAARTC	8192	1024	50	91.5	45.2423
Ver_877	XP_031747953.1_107976945_107977766	408	4	47	174	KVGCSNWK	PMFLLCDP	AARGTNGGNTGYWSNAAYTGGAA	GGRTCRCANARNARRAACATNGG	2048	2048	0.561983	28.25	53	92.5	38	182	HKFIYCE	CNIHYDI	CAYAARTTYATHTAYTGYGA	ATRTCRTARTGDATRTTRCA	96	96	76.5	93	45.22
Ver_878	XP_031757363.1_5437624_5438193	390	4	24	145	NQENQCCK	MPCKRHRQ	AAYCARGARAAYCARTGYTGYAA	TGNCKRTGNCKYTTRCANGGCAT	128	2048	0.365217	13.5	64.4	100	15	155	TPLATNQ	GDKVGRP	ACNCCNYTNGCNACNAAYCA	GGNCKNCCNACYTTRTCNCC	4096	2048	59.6	92.5	45.2037
Ver_879	XP_004911679.1_91750103_91750793	345	5	84	190	IRTNDVAK	WKYYKVPK	ATHMGNACNAAYGAYGTNGCNAA	TTNGGNACYTTRTARTAYTTCCA	6144	256	0.49	14.2	63.3	92.5	45	205	PLTPFHH	PPQLPND	CCNYTNACNCCNTTYCAYCA	TCRTTNGGNARYTGNGGNGG	2048	2048	54.8	93	45.1204
Ver_880	XP_017947166.2_136385050_136386832	681	5	197	415	TPDPFLKP	EAFCQSPV	ACNCCNGAYCCNTTYYTNAARCC	ACNGGNSWYTGRCARAANGCYTC	4096	4096	0.635922	42.8	53.6	94.5	189	443	GTPRHQP	DPFAPLH	GGNACNCCNMGNCAYCARCC	TGNARNGGNGCRAANGGRTC	2048	2048	59.8	92.5	45.0549
Ver_881	NP_001297042.1_18384890_18385930	546	3	61	234	GMPFLIHQ	CWAPYYIL	GGNATGCCNTTYYTNATHCAYCA	ARDATRTARTANGGNGCCCARCA	1536	768	0.473054	32.3333	66.7	98	23	271	GNCIVIY	CINPFIY	GGNAAYTGYATHGTNATHTA	TADATRAANGGRTTDATRCA	576	288	69.6	95	45.0264
Ver_882	NP_001072200.2_72905123_72905951	447	3	201	341	AAEAEIMN	GHQICKFR	GCNGCNGARGCNGARATHATGAA	CKRAAYTTRCADATYTGRTGNCC	768	768	0.12381	6	64.2	100	190	349	AGECMNK	KCEELKK	GCNGGNGARTGYATGAAYAA	TTYTTNARYTCYTCRCAYTT	128	256	67.8	100	45.0027
Ver_883	XP_012812375.1_55525552_55527439	357	4	61	171	LKNDVYCE	CKAAGVEG	YTNAARAAYGAYGTNTAYTGYGA	CCYTCNACNCCNGCNGCYTTRCA	1024	2048	0.192308	6	66.2	97	35	179	FAGKNRV	QVVEEGN	TTYGCNGGNAARAAYMGNGT	TTNCCYTCYTCNACNACYTG	1024	512	62.4	91	44.978
Ver_884	XP_017946313.1_197898128_197900195	888	3	264	551	GRPETPKH	VEDLNKGA	GGNMGNCCNGARACNCCNAARCA	GCNCCYTTRTTNARRTCYTCNAC	8192	2048	0.576512	46.6667	62.6	98	186	572	TPKQKNE	VQKFIKD	ACNCCNAARCARAARAAYGA	TCYTTDATRAAYTTYTGNAC	256	192	72	95	44.9735
Ver_885	XP_031750027.1_7107599_7109150	1236	3	20	423	FIGLVVDE	EMHELFPD	TTYATHGGNYTNGTNGTNGAYGA	TCNGGRAANARYTCRTGCATYTC	6144	512	0.415617	65.3333	63.7	98	5	476	KVLHNED	KIAIDGP	AARGTNYTNCAYAAYGARGA	GGNCCRTCDATNGCDATYTT	512	576	68.8	95	44.9364
Ver_886	NP_001072581.1_76460399_76461064	351	5	9	117	YLQHDAQE	EENQRQTR	TAYYTNCARCAYGAYGCNCARGA	CKNGTYTGNCKYTGRTTYTCYTC	1024	2048	0.72549	31.4	61	96	1	164	ELNPMYE	NWLKSSG	GARYTNAAYCCNATGTAYGA	CCNSWNSWYTTNARCCARTT	256	8192	52.7	91.5	44.9063
Ver_887	XP_031754812.1_63337022_63338348	732	4	86	321	IVHPMRYE	FYGWLNRQ	ATHGTNCAYCCNATGMGNTAYGA	TGNCKRTTNARCCANCCRTARAA	1536	2048	0.70852	78	65.9	94	77	409	AINIERY	PGQIPEE	GCNATHAAYATHGARMGNTA	TCYTCNGGDATYTGNCCNGG	1152	768	61.3	87.5	44.8817
Ver_888	XP_031749015.1_35550194_35550765	522	5	12	177	CAQLREYI	YVVLYDAE	TGYGCNCARYTNMGNGARTAYAT	TCNGCRTCRTANARNACNACRTA	4096	4096	0.709677	42	57.2	93.5	3	187	LICASDD	FVRQLEI	YTNATHTGYGCNWSNGAYGA	ATYTCNARYTGNCKNACRAA	6144	2048	52.3	97	44.8802
Ver_889	XP_004911170.1_65987082_65989113	1488	4	61	548	LLNETIQA	FWTCAYRL	YTNYTNAAYGARACNATHCARGC	ARNCKRTANGCRCANGTCCARAA	6144	2048	0.817582	174	62.7	92.5	4	569	RHKGLQQ	GAVELLC	MGNCAYAARGGNYTNCARCA	CANARNARYTCNACNGCNCC	2048	8192	55.8	87.5	44.858
Ver_890	XP_012824944.2_57956598_57957620	702	4	85	310	NSGCQTVH	DFIDSLMK	AAYWSNGGNTGYCARACNGTNCA	TTCATNARNSWRTCDATRAARTC	8192	3072	0.608491	46.25	55.4	95.5	55	336	PHNPGKQ	DDILGQH	CCNCAYAAYCCNGGNAARCA	TGYTGNCCNARDATRTCRTC	512	768	66.4	94.5	44.7998
Ver_891	XP_031749954.1_29112377_29112823	381	5	11	129	FARDLPDF	AEGDDFEL	TTYGCNMGNGAYYTNCCNGAYTT	ARYTCRAARTCRTCNCCYTCNGC	8192	1024	0.690909	30.2	56.2	98.5	3	138	GHSDPEE	DQSELNQ	GGNCAYWSNGAYCCNGARGA	TGRTTNARYTCNSWYTGRTC	2048	2048	50.8	95.5	44.7937
Ver_892	NP_001120502.1_77142489_77143895	1203	4	169	561	QFSHIKKD	KDVFKGFD	CARTTYWSNCAYATHAARAARGA	TCRAANCCYTTRAANACRTCYTT	1536	512	0.607903	92	60.9	100	145	569	DKPVTIP	PTASPFC	GAYAARCCNGTNACNATHCC	CARAANGGNSWNGCNGTNGG	768	8192	52.9	93	44.7408
Ver_893	XP_031752874.1_112491776_112492793	879	4	11	295	LDKWLNKV	EQFYTLVP	YTNGAYAARTGGYTNAAYAARGT	GGNACNARNGTRTARAAYTGYTC	1024	2048	0.788462	79.25	62.2	98.5	3	323	QPSSNKW	WVKIDLT	CARCCNWSNWSNAAYAARTG	GTNARRTCDATYTTNACCCA	8192	384	54.9	92.5	44.7279
Ver_894	XP_002938597.1_101324944_101326924	714	3	33	262	LKYVDDIQ	EEQVKAIP	YTNAARTAYGTNGAYGAYATHCA	GGDATNGCYTTNACYTGYTCYTC	1536	768	0.660465	63.6667	67.9	96	20	388	VETPYGF	GEEMDMN	GTNGARACNCCNTAYGGNTT	TTCATRTCCATYTCYTCNCC	1024	32	70.4	90.5	44.6782
Ver_895	XP_012809911.1_1892367_1893630	351	4	149	257	YDLDGLEK	EEKIPVFI	TAYGAYYTNGAYGGNYTNGARAA	ATRAANACNGGDATYTTYTCYTC	4096	768	0.568627	24.5	58.8	95.5	138	295	AIENLDD	NAVYILI	GCNATHGARAAYYTNGAYGA	ATNARDATRTANACNGCRTT	768	1536	62.9	96.5	44.6688
Ver_896	XP_031748202.1_4981328_4982624	471	4	116	264	HSDRFGFP	NDCVYRNM	CAYWSNGAYMGNTTYGGNTTYCC	ATRTTNCKRTANACRCARTCRTT	8192	1024	0.5	32	58.3	94	94	363	LYCWFCC	KMIVDPR	YTNTAYTGYTGGTTYTGYTG	CKNGGRTCNACDATCATYTT	128	384	68	92.5	44.6321
Ver_897	XP_012821099.1_25940882_25942449	573	3	67	249	DVQTVNID	FPKKQLAA	GAYGTNCARACNGTNAAYATHGA	GCNGCNARYTGYTTYTTNGGRAA	1536	2048	0.594286	47.6667	60.7	96	40	289	IAFMITK	QHKEAKR	ATHGCNTTYATGATHACNAA	CKYTTNGCYTCYTTRTGYTG	288	256	69.5	100	44.5911
Ver_898	XP_002936715.1_201405977_201406430	402	4	11	136	RRQEKLEV	KAKEHIQS	MGNMGNCARGARAARYTNGARGT	SWYTGDATRTGYTCYTTNGCYTT	8192	1536	0.559322	23.5	55.7	100	3	144	FQNRRAK	IGKPWQT	TTYCARAAYMGNMGNGCNAA	GTYTGCCANGGYTTNCCDAT	2048	192	63.2	94.5	44.5359
Ver_899	XP_002942242.1_44431682_44433365	711	5	59	287	KPWQRLNH	NCFELFGF	AARCCNTGGCARMGNYTNAAYCA	AANCCRAANARYTCRAARCARTT	2048	1024	0.581081	45.6	59.5	95	21	303	EVLLERG	KPWLLEV	GARGTNYTNYTNGARMGNGG	ACYTCNARNARCCANGGYTT	8192	1024	48.6	95.5	44.5114
Ver_900	XP_017946459.1_143318874_143319813	348	3	67	174	SFLETWYI	INHFFCDI	WSNTTYYTNGARACNTGGTAYAT	ATRTCRCARAARAARTGRTTDAT	4096	192	0.415842	19	65.1	96	56	257	HKPMYFF	FMYARPK	CAYAARCCNATGTAYTTYTT	TTNGGNCKNGCRTACATRAA	64	512	72.8	95	44.4948
Ver_901	XP_012820753.2_110458387_110460121	738	3	31	268	KAQSPDFE	WYENKAIG	AARGCNCARWSNCCNGAYTTYGA	CCDATNGCYTTRTTYTCRTACCA	4096	192	0.143478	10.6667	67.6	96	21	296	VRIFREY	YTNHCIG	GTNMGNATHTTYMGNGARTA	CCDATRCARTGRTTNGTRTA	3072	192	66.1	100	44.4726
Ver_902	NP_001123393.1_71458503_71459267	531	4	51	219	IPQPVRHH	FTFPGDSD	ATHCCNCARCCNGTNMGNCAYCA	TCNSWRTCNCCNGGRAANGTRAA	6144	8192	0.512346	31.75	52.7	98.5	5	240	IEYQRNH	KDTDRMS	ATHGARTAYCARMGNAAYCA	SWCATNCKRTCNGTRTCYTT	384	1024	62.9	98	44.3938
Ver_903	XP_002932017.1_27388375_27388840	354	5	11	120	KGNYWSFA	EIKFSIDY	AARGGNAAYTAYTGGWSNTTYGC	TARTCDATNSWRAAYTTDATYTC	1024	2304	0.762376	32.8	54.1	98.5	1	132	VPRTEGN	PDPLPVL	GTNCCNMGNACNGARGGNAA	ARNACNGGNARNGGRTCNGG	4096	8192	51.4	95.5	44.3509
Ver_904	NP_001116901.1_110904560_110905620	360	5	61	172	FHACLSKN	YKKSLENH	TTYCAYGCNTGYYTNWSNAARAA	TGRTTYTCNARNSWYTTYTTRTA	8192	4096	0.63	25.8	47.4	95	22	217	LKYLNDD	KCPVKFE	YTNAARTAYYTNAAYGAYGA	TCRAAYTTNACNGGRCAYTT	1024	256	64.8	93	44.3382
Ver_905	XP_002937235.3_36235947_36237412	615	3	94	290	VTWGNYAW	HHQIGLCY	GTNACNTGGGGNAAYTAYGCNTG	TARCANARNCCDATYTGRTGRTG	1024	1536	0.614973	51.6667	67.4	92	13	336	LECHFTW	IFHFKAA	YTNGARTGYCAYTTYACNTG	GCNGCYTTRAARTGRAADAT	512	192	70.4	95	44.3059
Ver_906	NP_001107506.1_108808913_108809813	453	4	68	210	TTLALMFG	NVVKARMQ	ACNACNYTNGCNYTNATGTTYGG	TGCATNCKNGCYTTNACNACRTT	8192	2048	0.477941	29.75	55	97	19	260	NIAITFP	WGIINAT	AAYATHGCNATHACNTTYCC	GTNGCRTTDATDATNCCCCA	576	288	66.3	93	44.067
Ver_907	XP_002937754.1_52810424_52811462	363	4	13	125	CLLTFIFH	GHDHVSHL	TGYYTNYTNACNTTYATHTTYCA	ARRTGNSWNACRTGRTCRTGNCC	6144	8192	0.59434	25.5	49.8	97	4	138	HMHTKFC	QEGKHFH	CAYATGCAYACNAARTTYTG	TGRAARTGYTTNCCYTCYTG	64	128	73.9	91	44.0518
Ver_908	XP_012814446.2_64302547_64303550	423	6	35	167	MNIKIADF	EDSMDSGH	ATGAAYATHAARATHGCNGAYTT	TGNCCNSWRTCCATNSWRTCYTC	288	8192	0.309524	12.3333	52.4	93	5	176	HQIITGM	TISTAFT	CAYCARATHATHACNGGNAT	GTRAANGCNGTNSWDATNGT	576	6144	51.2	94	44.0486
Ver_909	XP_031754450.1_8630671_8632430	636	6	310	513	IPFADDVE	KKEKKSKN	ATHCCNTTYGCNGAYGAYGTNGA	TTYTTNSWYTTYTTYTCYTTYTT	1536	1024	0.670213	50	46.1	97	215	545	PQNEEPA	WKSVFSG	CCNCARAAYGARGARCCNGC	CCNSWRAANACNSWYTTCCA	256	4096	50.4	93	44.0036
Ver_910	XP_002935257.1_34873272_34874214	480	4	182	333	NLYHHVCM	TKREQIAT	AAYYTNTAYCAYCAYGTNTGYAT	GTNGCDATYTGYTCNCKYTTNGT	1024	3072	0.569343	24.75	63.5	97	166	343	LSVAQDE	TVLKANK	YTNWSNGTNGCNCARGAYGA	TTRTTNGCYTTNARNACNGT	8192	2048	56.6	94.5	43.9931
Ver_911	XP_031753350.1_121213600_121216100	1053	3	175	517	ECPDYLEW	QQHLHHKR	GARTGYCCNGAYTAYYTNGARTG	CKYTTRTGRTGNARRTGYTGYTG	1024	1024	0.718954	100.667	58.4	100	113	603	QLYEKFN	VQIKKPK	CARYTNTAYGARAARTTYAA	TTNGGYTTYTTDATYTGNAC	256	384	67.6	92.5	43.974
Ver_912	NP_001011161.1_143319568_143320315	453	5	75	217	ESGGEYIY	DGWNNLNY	GARWSNGGNGGNGARTAYATHTA	TARTTNARRTTRTTCCANCCRTC	6144	512	0.644444	29.2	54.5	93.5	22	226	IAGTMIG	TEELKKP	ATHGCNGGNACNATGATHGG	GGYTTYTTNARYTCYTCNGT	576	512	59.3	91.5	43.9618
Ver_913	XP_031747921.1_150628280_150629524	537	4	119	289	KPKVSWIH	AQLKEKTQ	AARCCNAARGTNWSNTGGATHCA	TGNGTYTTYTCYTTNARYTGNGC	3072	2048	0.819876	59	53.7	100	29	321	GEYTYLK	EKPTPPQ	GGNGARTAYACNTAYYTNAA	TGNGGNGGNGTNGGYTTYTC	1024	1024	59.6	94.5	43.9315
Ver_914	XP_002938090.1_132330903_132332841	1362	3	81	526	MFTGGLYE	YNPARGEW	ATGTTYACNGGNGGNYTNTAYGA	CAYTCNCCNCKNGCNGGRTTRTA	2048	4096	0.556901	97.6667	61.8	96	73	547	AACPYFK	NYQIVRH	GCNGCNTGYCCNTAYTTYAA	TGNCKNACDATYTGRTARTT	512	768	70.3	90.5	43.9105
Ver_915	XP_012817776.1_60972245_60974556	810	5	147	408	NTIQQLQA	MVQMQHSG	AAYACNATHCARCARYTNCARGC	CCNSWRTGYTGCATYTGNACCAT	1536	512	0.651261	51.2	54.8	95	47	497	TIQTQDI	QETQGSL	ACNATHCARACNCARGAYAT	ARNSWNCCYTGNGTYTCYTG	384	4096	56.5	90	43.8987
Ver_916	XP_017947634.1_57815236_57815991	558	6	62	239	NSPWRTHI	YGPTERTP	AAYWSNCCNTGGMGNACNCAYAT	GGNGTNCKYTCNGTNGGNCCRTA	8192	8192	0.731707	51	53.2	98	14	250	HSPVINH	FPQMSRS	CAYWSNCCNGTNATHAAYCA	SWNCKNSWCATYTGNGGRAA	3072	8192	47.9	87	43.8875
Ver_917	XP_012817781.1_60108183_60108556	396	3	20	143	TQYLHEDG	IMDEAHER	ACNCARTAYYTNCAYGARGAYGG	CKYTCRTGNGCYTCRTCCATDAT	1024	384	0.438095	22	67.9	100	6	153	IVVGETG	NTDVLFG	ATHGTNGTNGGNGARACNGG	CCRAANARNACRTCNGTRTT	1536	1024	61	97.5	43.8538
Ver_918	XP_031749529.1_60313360_60313969	387	5	18	138	GRDNFQEV	VKVFAVGV	GGNMGNGAYAAYTTYCARGARGT	ACNCCNACNGCRAANACYTTNAC	1024	4096	0.614035	23.6	55	93.5	3	170	KQADIVF	QELSELN	AARCARGCNGAYATHGTNTT	TTNARYTCNSWNARYTCYTG	384	8192	55	95.5	43.8216
Ver_919	XP_012818174.1_137454358_137455577	870	3	36	317	YREYIAQM	ENWPSCQK	TAYMGNGARTAYATHGCNCARAT	TTYTGRCANSWNGGCCARTTYTC	1536	1024	0.32	37.3333	64.5	94	26	348	DKVQAEY	NQNFEET	GAYAARGTNCARGCNGARTA	GTYTCYTCRAARTTYTGRTT	256	64	72.8	93	43.7134
Ver_920	XP_002937018.3_115795941_115796640	450	4	63	204	CVKQPIGK	FGEVSACQ	TGYGTNAARCARCCNATHGGNAA	TGRCANGCNSWNACYTCNCCRAA	1536	8192	0.661654	38.25	59.8	94	6	215	LETVVAN	TGKLYAC	YTNGARACNGTNGTNGCNAA	CANGCRTANARYTTNCCNGT	4096	2048	61	94.5	43.7084
Ver_921	XP_031754548.1_15849427_15850036	375	5	70	186	VIVEALKC	EALKALFN	GTNATHGTNGARGCNYTNAARTG	TTRAANARNGCYTTNARNGCYTC	6144	8192	0.418182	18.2	54.2	97.5	36	194	LVPVTTK	VTLDSWN	YTNGTNCCNGTNACNACNAA	TTCCANSWRTCNARNGTNAC	8192	4096	50.5	97	43.689
Ver_922	XP_031754994.1_93250356_93253944	498	5	936	1093	YQHDDSET	EVQASDPY	TAYCARCAYGAYGAYWSNGARAC	TANGGRTCNSWNGCYTGNACYTC	1024	8192	0.536424	23.8	51.6	94.5	787	1128	QAPKKGN	TNMDIRS	CARGCNCCNAARAARGGNAA	SWNCKDATRTCCATRTTNGT	512	1536	64	88.5	43.6848
Ver_923	XP_004913746.1_38363693_38365988	1110	4	84	445	WTTGDQDT	QMCVNYVG	TGGACNACNGGNGAYCARGAYAC	CCNACRTARTTNACRCACATYTG	512	256	0.772727	100	62.6	95.5	67	453	QRQPRQC	GFECYCS	CARMGNCARCCNMGNCARTG	SWRCARTARCAYTCRAANCC	2048	512	53.6	91	43.6807
Ver_924	NP_001072452.1_66632065_66633124	549	5	62	236	LPFWATYY	PFHVLTFL	YTNCCNTTYTGGGCNACNTAYTA	ARRAANGTNARNACRTGRAANGG	2048	8192	0.607143	37.8	58.4	91.5	49	279	FNLAVAD	NPLLYCF	TTYAAYYTNGCNGTNGCNGA	AARCARTANARNARNGGRTT	2048	2048	57.2	90	43.6794
Ver_925	XP_012816327.1_137698888_137700043	693	4	55	277	LREEGYQP	NACKASGI	YTNMGNGARGARGGNTAYCARCC	ATNCCNSWNGCYTTRCANGCRTT	4096	8192	0.693396	63.5	56.5	92.5	31	391	LRVFNPM	AQNILRV	YTNMGNGTNTTYAAYCCNAT	ACNCKNARDATRTTYTGNGC	4096	3072	62.9	94.5	43.6319
Ver_926	XP_012820920.1_57485244_57486507	684	5	91	310	EFHYVLQV	CCTPAMLF	GARTTYCAYTAYGTNYTNCARGT	AANARCATNGCNGGNGTRCARCA	1024	2048	0.611374	55.2	60.9	95	79	359	LLITIIT	EPNLVRH	YTNYTNATHACNATHATHAC	TGNCKNACNARRTTNGGYTC	6912	4096	49.1	90	43.5863
Ver_927	XP_012823677.1_39167476_39168359	624	5	103	302	TQTLPDFT	KYNRRNNP	ACNCARACNYTNCCNGAYTTYAC	GGRTTRTTNCKNCKRTTRTAYTT	4096	2048	0.75	51	48.2	93.5	3	312	RSEMDKY	EKRRIHH	MGNWSNGARATGGAYAARTA	TGRTGDATNCKNCKYTTYTC	1024	1536	58.1	95.5	43.5354
Ver_928	XP_004911656.2_86052446_86053375	1032	3	12	347	YHPERINQ	FPQLLDPQ	TAYCAYCCNGARMGNATHAAYCA	TGNGGRTCNARNARYTGNGGRAA	1536	8192	0.745928	97.6667	56.8	98	4	358	TYGIKCK	AEILTYK	ACNTAYGGNATHAARTGYAA	TTRTANGTNARDATYTCNGC	384	1536	67.5	95	43.5308
Ver_929	XP_012814699.1_69886456_69887245	498	3	78	235	IPCMIPFV	QHYMKESA	ATHCCNTGYATGATHCCNTTYGT	GCNSWYTCYTTCATRTARTGYTG	576	512	0.291667	16.3333	64.9	98	42	265	IMARTPE	KPKVFTC	ATHATGGCNMGNACNCCNGA	CANGTRAANACYTTNGGYTT	1536	512	65.5	97.5	43.5302
Ver_930	XP_004916695.2_6547243_6550771	1017	3	197	527	GPNLEAPD	QNQPVLIA	GGNCCNAAYYTNGARGCNCCNGA	GCDATNARNACNGGYTGRTTYTG	8192	3072	0.472222	59.3333	60.2	96	147	540	ECVQNQE	YNLAQPI	GARTGYGTNCARAAYCARGA	ATNGGYTGNGCNARRTTRTA	128	1024	67.6	97.5	43.5142
Ver_931	XP_012820589.1_151262808_151264419	1014	3	113	442	YGPECTFK	IEKCWLLG	TAYGGNCCNGARTGYACNTTYAA	CCNARNARCCARCAYTTYTCDAT	1024	1536	0.432727	50.3333	67.4	94	43	579	RGWLKDE	QDPREVG	MGNGGNTGGYTNAARGAYGA	CCNACYTCNCKNGGRTCYTG	1024	1024	65.8	95	43.5008
Ver_932	NP_001090670.1_89756845_89758693	888	3	256	543	SNLVNKMI	VDEHTQLE	WSNAAYYTNGTNAAYAARATGAT	TCNARYTGNGTRTGYTCRTCNAC	4096	2048	0.671875	77	61.1	98	210	615	YLPVGPK	KKFLNVF	TAYYTNCCNGTNGGNCCNAA	AANACRTTNARRAAYTTYTT	4096	512	60.2	100	43.476
Ver_933	NP_001120110.1_26538144_26538990	627	4	17	217	LLEDFDNI	PQPAMRQR	YTNYTNGARGAYTTYGAYAAYAT	CKYTGNCKCATNGCNGGYTGNGG	2048	4096	0.664948	51.5	54.8	94	2	232	IVRGNKP	QEPIMPY	ATHGTNMGNGGNAAYAARCC	TANGGCATDATNGGYTCYTG	1536	192	67.3	91	43.4433
Ver_934	XP_031753118.1_156709680_156711264	507	6	110	270	RKMGSFKK	DNLNFLKK	MGNAARATGGGNWSNTTYAARAA	TTYTTNARRAARTTNARRTTRTC	4096	2048	0.751724	42	47.1	97	98	328	GNSSTWN	PIRAKDF	GGNAAYWSNWSNACNTGGAA	AARTCYTTNGCNCKDATNGG	8192	1536	47.6	94	43.3577
Ver_935	XP_004916333.2_111211394_111212423	417	3	93	223	YPCSFTFY	AHCNHTIM	TAYCCNTGYWSNTTYACNTTYTA	ATDATNGTRTGRTTRCARTGNGC	4096	768	0.414634	21.6667	59.3	96	16	273	NQMGEYA	EWIGIPA	AAYCARATGGGNGARTAYGC	GCNGGDATNCCDATCCAYTC	64	288	71.9	97.5	43.3457
Ver_936	NP_989139.1_146977231_146978645	963	3	140	452	PQFQTVDG	NPQAQTIT	CCNCARTTYCARACNGTNGAYGG	GTDATNGTYTGNGCYTGNGGRTT	1024	1536	0.379195	37.3333	62.4	94	132	514	PNIQYQV	GIQVHQL	CCNAAYATHCARTAYCARGT	ARYTGRTGNACYTGDATNCC	192	768	66.3	100	43.2451
Ver_937	XP_012822979.2_31151100_31151892	483	6	57	209	DLPPDAAW	CPHLKQCI	GAYYTNCCNCCNGAYGCNGCNTG	ATRCAYTGYTTNARRTGNGGRCA	8192	1024	0.727273	39	57.9	92	47	237	ALFLWSE	GKGKTQE	GCNYTNTTYYTNTGGWSNGA	TCYTGNGTYTTNCCYTTNCC	8192	512	49.8	86	43.2336
Ver_938	XP_017946681.1_79293068_79294044	702	3	70	295	LPLWIVYY	DPIIYCFL	YTNCCNYTNTGGATHGTNTAYTA	ARRAARCARTADATDATNGGRTC	6144	1152	0.530233	52.6667	60.8	96	50	303	NEIKIFM	TKKFRKH	AAYGARATHAARATHTTYAT	TGYTTNCKRAAYTTYTTNGT	144	512	66.4	97.5	43.1304
Ver_939	XP_031754585.1_21812490_21814397	600	4	139	330	MFTFVEKP	EISKQQPY	ATGTTYACNTTYGTNGARAARCC	TANGGYTGYTGYTTNSWDATYTC	256	3072	0.615385	48	58.2	92.5	57	477	PPTYAET	AGIEPQV	CCNCCNACNTAYGCNGARAC	ACYTGNGGYTCDATNCCNGC	1024	768	63.2	92.5	43.0976
Ver_940	XP_002935370.3_120048008_120049002	579	4	139	323	TFIQSLMV	CAQILIGM	ACNTTYATHCARWSNYTNATGGT	ATNCCDATNARDATYTGNGCRCA	6144	4608	0.533708	17	53.3	95.5	129	344	RCFLVCM	DDNVKKE	MGNTGYTTYYTNGTNTGYAT	TCYTTYTTNACRTTRTCRTC	2048	128	65.8	94.5	42.9103
Ver_941	XP_012820857.2_92851733_92852769	1017	4	34	364	ADFSVYNA	NKTGTVRY	GCNGAYTTYWSNGTNTAYAAYGC	TANCKNACNGTNCCNGTYTTRTT	4096	8192	0.753894	105.5	55.2	94	26	382	RPYVPEE	WVGVELH	MGNCCNTAYGTNCCNGARGA	TGNARYTCNACNCCNACCCA	2048	1024	61.2	89	42.7921
Ver_942	NP_001016353.1_24038711_24039138	369	5	16	130	EVEIIVEE	QQRICNLL	GARGTNGARATHATHGTNGARGA	ARNARRTTRCADATNCKYTGYTG	1152	6144	0.480392	21.6	45.8	98.5	6	138	KKRKMNF	GEATIIS	AARAARMGNAARATGAAYTT	SWDATDATNGTNGCYTCNCC	128	4608	57.9	94	42.7403
Ver_943	XP_004912806.1_12057590_12058979	1203	3	17	409	NGDQQNGY	DYGNTKPL	AAYGGNGAYCARCARAAYGGNTA	ARNGGYTTNGTRTTNCCRTARTC	512	2048	0.469974	75.3333	65.2	98	4	455	TVKRKLD	EQNQMFL	ACNGTNAARMGNAARYTNGA	ARRAACATYTGRTTYTGYTC	4096	64	63.2	90.5	42.7196
Ver_944	XP_031753904.1_28209360_28211775	1338	4	151	588	QDPDVGTN	VDADSGHN	CARGAYCCNGAYGTNGGNACNAA	TTRTGNCCNSWRTCNGCRTCNAC	2048	8192	0.563805	100.5	56.4	91	115	643	EILDIND	DNGDPPL	GARATHYTNGAYATHAAYGA	ARNGGNGGRTCNCCRTTRTC	576	1024	61.3	91	42.7182
Ver_945	XP_031752677.1_108635853_108636547	540	3	29	200	QRGVKVYD	EKTVTDVS	CARMGNGGNGTNAARGTNTAYGA	SWNACRTCNGTNACNGTYTTYTC	4096	8192	0.576923	35.3333	57.8	98	1	210	MEINVEK	DGNAAEL	ATGGARATHAAYGTNGARAA	ARYTCNGCNGCRTTNCCRTC	96	1024	67.8	97.5	42.7106
Ver_946	XP_031756514.1_36677400_36694340	1818	3	2502	3099	MPKFKMPK	PEGKFKMP	ATGCCNAARTTYAARATGCCNAA	GGCATYTTRAAYTTNCCYTCNGG	128	256	0.746377	139.333	59.9	92	2426	3108	GTKFKMP	FKMPKFG	GGNACNAARTTYAARATGCC	CCRAAYTTNGGCATYTTRAA	128	64	70.1	88	42.6758
Ver_947	XP_031760027.1_12696349_12697078	588	4	25	212	LTKLYVKE	FKPFPGMR	YTNACNAARYTNTAYGTNAARGA	CKCATNCCNGGRAANGGYTTRAA	8192	1024	0.615819	46.75	58.2	95.5	17	235	KLAGWQD	YQETLPS	AARYTNGCNGGNTGGCARGA	SWNGGNARNGTYTCYTGRTA	512	4096	64	87.5	42.6608
Ver_948	XP_004916654.2_120468897_120469989	351	5	36	144	FRMKKTVN	PYLVFRDT	TTYMGNATGAARAARACNGTNAA	GTRTCNCKRAANACNARRTANGG	1024	8192	0.607843	21.8	60.1	90	25	191	VGNGLVI	AMIVTRF	GTNGGNAAYGGNYTNGTNAT	AANCKNGTNACDATCATNGC	4096	1536	58.1	87.5	42.5674
Ver_949	XP_031757038.1_135547863_135548457	486	3	26	179	NRTWQEYK	GWWFDSCL	AAYMGNACNTGGCARGARTAYAA	ARRCANSWRTCRAACCACCANCC	512	1024	0.373832	17.3333	65.3	94	3	208	CDMVTDG	YWGTWYI	TGYGAYATGGTNACNGAYGG	ATRTACCANGTNCCCCARTA	128	64	68.1	95	42.5361
Ver_950	XP_031759638.1_12367747_12368464	606	5	11	204	PNKNMLEE	ETPSQDEE	CCNAAYAARAAYATGYTNGARGA	TCYTCRTCYTGNSWNGGNGTYTC	512	4096	0.588889	33.4	51.3	97.5	3	223	KTLELLP	QEQTDKI	AARACNYTNGARYTNYTNCC	ATYTTRTCNGTYTGYTCYTG	8192	128	53.8	91.5	42.4349
Ver_951	XP_012820955.1_61997181_61999092	411	4	49	177	HATRFRHY	KETIPLYD	CAYGCNACNMGNTTYMGNCAYTA	TCRTANARNGGDATNGTYTCYTT	8192	3072	0.616667	27.5	58.5	97	13	193	VALHEYP	ENVVQRD	GTNGCNYTNCAYGARTAYCC	TCNCKYTGNACNACRTTYTC	1024	1024	65	86	42.4238
Ver_952	XP_012818767.1_119828748_119829792	738	6	40	277	ETLNFWTH	GHSHQLFH	GARACNYTNAAYTTYTGGACNCA	TGRAANARYTGRTGNSWRTGNCC	1024	8192	0.79638	58.8333	50.2	96	14	286	CFILSGY	FTFLSIY	TGYTTYATHYTNWSNGGNTA	TADATNSWNARRAANGTRAA	6144	6144	45.7	89.5	42.372
Ver_953	XP_002934685.2_77721007_77721902	462	4	53	198	QQGAMWQG	QPPMIRRD	CARCARGGNGCNATGTGGCARGG	TCNCKNCKDATCATNGGNGGYTG	128	6144	0.42029	17	55.8	94	13	214	NQFPFQF	EATQPVL	AAYCARTTYCCNTTYCARTT	ARNACNGGYTGNGTNGCYTC	128	2048	63	94.5	42.3197
Ver_954	XP_031749295.1_88018833_88019483	363	3	29	141	KLVVQCYM	KNMHDNMR	AARYTNGTNGTNCARTGYTAYAT	CKCATRTTRTCRTGCATRTTYTT	2048	64	0.433962	21.6667	69	98	2	164	YTRDCEE	CADEHGG	TAYACNMGNGAYTGYGARGA	CCNCCRTGYTCRTCNGCRCA	512	256	68.2	86	42.3164
Ver_955	XP_004914521.1_118455767_118457632	1302	3	23	448	WTCMEYYD	QIDDTRRK	TGGACNTGYATGGARTAYTAYGA	TTNCKNCKNGTRTCRTCDATYTG	64	6144	0.535109	81	65.8	94	7	480	VIKLDHG	DTLTNPL	GTNATHAARYTNGAYCAYGG	ARNGGRTTNGTNARNGTRTC	768	4096	57.5	97.5	42.2796
Ver_956	NP_001011044.1_68749322_68750216	468	4	61	208	DISAYIDP	QPGHPTPP	GAYATHWSNGCNTAYATHGAYCC	GGNGGNGTNGGRTGNCCNGGYTG	4608	4096	0.637795	36.5	44.8	98.5	2	277	EQANFYE	NNIAVRK	GARCARGCNAAYTTYTAYGA	TTNCKNACNGCDATRTTRTT	128	1536	68.8	93	42.2747
Ver_957	XP_012817313.1_97988477_97989348	351	4	82	190	LALTMVKV	YVKDTYAG	YTNGCNYTNACNATGGTNAARGT	CCNGCRTANGTRTCYTTNACRTA	8192	1024	0.382353	13	59.1	91	11	278	MAVDVAM	YGLFPEW	ATGGCNGTNGAYGTNGCNAT	CAYTCNGGRAANARNCCRTA	512	1024	62.8	94.5	42.2146
Ver_958	XP_012823565.1_55011251_55013900	423	4	237	369	NQRKTPPM	IDQGEPKN	AAYCARMGNAARACNCCNCCNAT	TTYTTNGGYTCNCCYTGRTCDAT	4096	768	0.544	19.75	67	92.5	204	447	PQLEREM	PVGWSPY	CCNCARYTNGARMGNGARAT	TANGGNSWCCANCCNACNGG	2048	4096	54.1	93	42.1848
Ver_959	XP_031752571.1_41165425_41166446	495	5	79	235	KSKTEFDF	TMEELKLP	AARWSNAARACNGARTTYGAYTT	GGNARYTTNARYTCYTCCATNGT	2048	2048	0.406667	18.4	56.7	93.5	29	300	NESFLNG	GQGMAAR	AAYGARWSNTTYYTNAAYGG	CKNGCNGCCATNCCYTGNCC	2048	1024	51.7	93	42.1549
Ver_960	XP_002933034.1_72457946_72459455	453	5	160	302	YAKTETYG	GFLNANRE	TAYGCNAARACNGARACNTAYGG	TCNCKRTTNGCRTTNARRAANCC	1024	8192	0.588235	36.4	57.2	92.5	11	319	ISNLNGT	AIYMAGV	ATHWSNAAYYTNAAYGGNAC	ACNCCNGCCATRTADATNGC	6144	384	55.8	87.5	42.1516
Ver_961	XP_002939636.1_25709947_25712962	582	6	31	216	LQHGAEVN	DNNGRTPL	YTNCARCAYGGNGCNGARGTNAA	ARNGGNGTNCKNCCRTTRTTRTC	4096	8192	0.776536	12	62.4	96	7	230	ADADSRT	GHASVVN	GCNGAYGCNGAYWSNMGNAC	TTNACNACNSWNGCRTGNCC	8192	8192	38.2	89	42.0775
Ver_962	XP_031760412.1_153509204_153512639	450	3	164	305	KMSIYQAM	TKGFFDPN	AARATGWSNATHTAYCARGCNAT	TTNGGRTCRAARAANCCYTTNGT	1536	1024	0.274074	14.6667	62.8	100	139	313	KRYLEGT	THENLTY	AARMGNTAYYTNGARGGNAC	TANGTNARRTTYTCRTGNGT	2048	1024	60.8	97.5	42.0697
Ver_963	XP_002939450.3_32152851_32153650	636	5	15	218	DLSDHHEP	DFFSALEK	GAYYTNWSNGAYCAYCAYGARCC	TTYTCNARNGCNSWRAARAARTC	4096	8192	0.739362	58	47.8	98.5	5	226	NKLWRSH	FVELSQE	AAYAARYTNTGGMGNWSNCA	TCYTGNSWNARYTCNACRAA	4096	4096	43.7	100	41.893
Ver_964	XP_002937887.1_106067009_106068583	879	4	157	441	GFFNRPTF	HTYMPPRH	GGNTTYTTYAAYMGNCCNACNTT	TGNCKNGGNGGCATRTANGTRTG	4096	2048	0.742308	93.5	55.3	94	98	524	LVFYTRT	FPHLSME	YTNGTNTTYTAYACNMGNAC	TCCATNSWNARRTGNGGRAA	4096	2048	52.1	96.5	41.891
Ver_965	XP_031749455.1_89876412_89877206	357	4	103	213	VGKGQFAE	AHLHSDYT	GTNGGNAARGGNCARTTYGCNGA	GTRTARTCNSWRTGNARRTGNGC	2048	8192	0.475728	17.25	55	95.5	7	250	KEVIPVA	CDFGIAL	AARGARGTNATHCCNGTNGC	ARNGCDATNCCRAARTCRCA	768	768	65.7	89.5	41.808
Ver_966	XP_031750344.1_6034425_6035733	1074	3	33	382	RKSEWIYD	PDDIKRFV	MGNAARWSNGARTGGATHTAYGA	ACRAANCKYTTDATRTCRTCNGG	3072	1536	0.607903	87.3333	62	96	24	392	GHYNTLP	IIANGKL	GGNCAYTAYAAYACNYTNCC	ARYTTNCCRTTNGCDATDAT	1024	1152	61.5	93	41.7967
Ver_967	XP_012815209.1_32661540_32662832	1080	3	110	461	GLQNIAIQ	EKIKVLLN	GGNYTNCARAAYATHGCNATHCA	TTNARNARNACYTTDATYTTYTC	4608	6144	0.745562	112.667	57.6	96	49	470	KSQQVRF	IQDLEKA	AARWSNCARCARGTNMGNTT	GCYTTYTCNARRTCYTGDAT	4096	384	58.4	97.5	41.7011
Ver_968	NP_001072285.1_4389621_4390524	555	4	111	287	VAPLVNNG	NMIIGQTM	GTNGCNCCNYTNGTNAAYAAYGG	ATNGTYTGNCCDATDATCATRTT	8192	576	0.589286	30.75	59.5	92.5	75	360	TVQTLNG	QNPTNIQ	ACNGTNCARACNYTNAAYGG	TGDATRTTNGTNGGRTTYTG	2048	384	60.9	91	41.6827
Ver_969	XP_031752622.1_46350682_46351364	618	4	40	237	GDSCDGVD	IHRLEKAA	GGNGAYWSNTGYGAYGGNGTNGA	GCNGCYTTYTCNARNCKRTGDAT	8192	6144	0.679558	47.75	46.8	100	8	247	FIEEIQA	EEPVEWE	TTYATHGARGARATHCARGC	TCCCAYTCNACNGGYTCYTC	144	128	58.6	96.5	41.6171
Ver_970	XP_012820194.1_29189516_29190254	558	3	29	206	LLPNWRQM	FWQPLYSH	YTNYTNCCNAAYTGGMGNCARAT	TGNSWRTANARNGGYTGCCARAA	8192	4096	0.426901	27.3333	59.2	98	1	237	MGCRDVH	DIPVVTH	ATGGGNTGYMGNGAYGTNCA	TGNGTNACNACNGGDATRTC	512	1536	65.7	95	41.5216
Ver_971	NP_001123815.2_108566535_108568819	1116	3	255	618	WNPPQEKT	VQNAIQQA	TGGAAYCCNCCNCARGARAARAC	GCYTGYTGDATNGCRTTYTGNAC	256	768	0.670846	95.3333	60.7	98	197	756	FHEEKKP	KYSEAAE	TTYCAYGARGARAARAARCC	TCNGCNGCYTCNSWRTAYTT	64	2048	57	95	41.5176
Ver_972	XP_012823408.2_79839225_79840430	954	3	24	333	PSVTWAKA	NEHLQSAI	CCNWSNGTNACNTGGGCNAARGC	ATNGCNSWYTGNARRTGYTCRTT	8192	8192	0.60424	75	53.6	98	12	392	TKLVIKH	PNHNGGL	ACNAARYTNGTNATHAARCA	ARNCCNCCRTTRTGRTTNGG	1536	1024	61.2	100	41.5028
Ver_973	XP_004917088.1_77539554_77540977	501	4	368	526	SMLFDLNE	IEHVDLGA	WSNATGYTNTTYGAYYTNAAYGA	GCNCCNARRTCNACRTGYTCDAT	8192	3072	0.531469	30.25	58.8	97	299	536	HKEKLRK	YQDYFHG	CAYAARGARAARYTNMGNAA	CCRTGRAARTARTCYTGRTA	1024	64	61.4	86	41.4405
Ver_974	XP_031747035.1_78342962_78343621	675	4	30	246	AERWLEEV	FEAQWAAL	GCNGARMGNTGGYTNGARGARGT	ARNGCNGCCCAYTGNGCYTCRAA	2048	1024	0.73913	51.75	53.4	98.5	20	274	QPGHRRT	QKTFEIE	CARCCNGGNCAYMGNMGNAC	TCDATYTCRAANGTYTTYTG	4096	192	59.9	89	41.3988
Ver_975	XP_004916321.1_107467730_107470542	684	3	438	657	KKFNGKQW	QTNLTFTV	AARAARTTYAAYGGNAARCARTG	ACNGTRAANGTNARRTTNGTYTG	256	4096	0.301508	20	58.2	98	418	781	TAAQQKY	IVRNPDV	ACNGCNGCNCARCARAARTA	ACRTCNGGRTTNCKNACDAT	512	1536	61.8	100	41.3238
Ver_976	XP_012821946.2_64794497_64795267	516	4	47	210	NWVLTAAH	KDSCQGDS	AAYTGGGTNYTNACNGCNGCNCA	SWRTCNCCYTGRCANSWRTCYTT	4096	8192	0.772727	53	47.8	94	21	250	GEFPWQV	YGVYTKV	GGNGARTTYCCNTGGCARGT	ACYTTNGTRTANACNCCRTA	128	512	67.6	91	41.3106
Ver_977	XP_031759274.1_152681197_152682391	588	3	20	207	FLSEVEKC	YFWVFKGV	TTYYTNWSNGARGTNGARAARTG	ACNCCYTTRAANACCCARAARTA	8192	256	0.491713	39.6667	60.4	96	10	344	PVDCQLH	YCIQHTD	CCNGTNGAYTGYCARYTNCA	TCNGTRTGYTGDATRCARTA	1024	192	71.4	88	41.2885
Ver_978	XP_004910415.1_204932186_204932865	483	4	34	186	AEEAQVDP	FDLDVFIS	GCNGARGARGCNCARGTNGAYCC	SWDATRAANACRTCNARRTCRAA	1024	6144	0.471429	26	55.2	94	23	203	QRDPRAG	EDLPDNK	CARMGNGAYCCNMGNGCNGG	TTRTTRTCNGGNARRTCYTC	4096	512	57.2	96.5	41.1956
Ver_979	XP_031750507.1_49403746_49404768	486	4	165	318	SEDEAQCF	KEIWLLQM	WSNGARGAYGARGCNCARTGYTT	ATYTGNARNARCCADATYTCYTT	2048	1536	0.544218	34.25	63.2	92.5	83	326	CRLVTPD	ANRKALV	TGYMGNYTNGTNACNCCNGA	ACNARNGCYTTNCKRTTNGC	8192	4096	55.2	91	41.1518
Ver_980	NP_989159.1_110881681_110882296	372	5	74	189	ALKCLCNI	MEILKVLF	GCNYTNAARTGYYTNTGYAAYAT	AANARNACYTTNARDATYTCCAT	4096	3072	0.45283	18	57.6	95	18	197	CQVACLE	NITFDSS	TGYCARGTNGCNTGYYTNGA	SWNSWRTCRAANGTDATRTT	1024	6144	53.3	86	41.0621
Ver_981	XP_031755941.1_34442016_34442915	366	4	31	144	CGQYANDV	QQEQLYSL	TGYGGNCARTAYGCNAAYGAYGT	ARNSWRTANARYTGYTCYTGYTG	512	8192	0.615385	23.75	56	92.5	11	230	LREKERQ	YTQKIHE	YTNMGNGARAARGARMGNCA	TCRTGDATYTTYTGNGTRTA	4096	192	63.2	91	41.0524
Ver_982	XP_002931862.2_51107030_51107772	378	4	28	145	CDPLFSKA	MKYFQWAH	TGYGAYCCNYTNTTYWSNAARGC	TGNGCCCAYTGRAARTAYTTCAT	8192	64	0.531532	24.5	62.1	92.5	20	161	VGVVGPW	DIWVDTA	GTNGGNGTNGTNGGNCCNTG	GCNGTRTCNACCCADATRTC	4096	192	60.3	87.5	40.9798
Ver_983	NP_001120549.1_15506873_15507553	354	4	74	183	SVDREDQI	FPMMGIGQ	WSNGTNGAYMGNGARGAYCARAT	TGNCCDATNCCCATCATNGGRAA	8192	384	0.574257	18.75	60.8	95.5	4	211	GLSPFHE	MPQLQQM	GGNYTNWSNCCNTTYCAYGA	ATYTGYTGNARYTGNGGCAT	8192	256	54.2	92.5	40.9785
Ver_984	NP_001016200.1_82310599_82311229	555	4	22	198	EKEKLEFI	FVFTYPEA	GARAARGARAARYTNGARTTYAT	GCYTCNGGRTANGTRAANACRAA	512	1024	0.615894	40.5	59.2	98.5	11	213	ALQAEIA	AAHRKGS	GCNYTNCARGCNGARATHGC	SWNCCYTTNCKRTGNGCNGC	1536	8192	49.7	93	40.8797
Ver_985	XP_012820192.1_29189492_29190254	525	3	43	209	TFNRNEKN	FWQPLYSH	ACNTTYAAYMGNAAYGARAARAA	TGNSWRTANARNGGYTGCCARAA	1024	4096	0.4125	26.6667	59.3	96	4	238	MGCRDVH	EIDIPVV	ATGGGNTGYMGNGAYGTNCA	ACNACNGGDATRTCDATYTC	512	576	65.2	95	40.7966
Ver_986	NP_001340300.1_20625143_20625841	540	4	14	185	ELIPNGGE	QVMNGSLG	GARYTNATHCCNAAYGGNGGNGA	CCNARNSWNCCRTTCATNACYTG	6144	8192	0.527273	25.75	53.5	94	4	207	LFDLEND	PAMQGNA	YTNTTYGAYYTNGARAAYGA	GCRTTNCCYTGCATNGCNGG	1024	256	62.8	91	40.6619
Ver_987	XP_031752242.1_177849236_177850172	501	3	123	281	DRYVAICN	ANFYLLIP	GAYMGNTAYGTNGCNATHTGYAA	GGDATNARNARRTARAARTTNGC	3072	6144	0.529801	37.3333	61.8	98	56	292	SLHQPMY	NPIVYAV	WSNYTNCAYCARCCNATGTA	ACNGCRTANACDATNGGRTT	2048	768	63.3	90.5	40.5705
Ver_988	NP_001131089.2_142025950_142026628	648	3	9	216	FDDPNLFG	KVTFAKVL	TTYGAYGAYCCNAAYYTNTTYGG	ARNACYTTNGCRAANGTNACYTT	1024	4096	0.658537	49	56	96	1	291	MADPIMD	KPAVTLT	ATGGCNGAYCCNATHATGGA	GTNARNGTNACNGCNGGYTT	96	4096	62.7	97.5	40.519
Ver_989	XP_031757356.1_58644233_58644872	390	5	69	190	ETEDYRQF	EKSTFREE	GARACNGARGAYTAYMGNCARTT	TCYTCNCKRAANGTNSWYTTYTC	1024	8192	0.631579	22	50	96	23	212	KERGSEK	PEVKLKM	AARGARMGNGGNWSNGARAA	ATYTTNARYTTNACYTCNGG	4096	1024	51.4	92.5	40.497
Ver_990	NP_001072787.1_104570157_104571225	864	4	46	325	SCLCTAWP	PENRVVAQ	WSNTGYYTNTGYACNGCNTGGCC	TGNGCNACNACNCKRTTYTCNGG	8192	8192	0.703422	86	54.7	92.5	17	351	QRCRLGP	ATNRPDA	CARMGNTGYMGNYTNGGNCC	GCRTCNGGNCKRTTNGTNGC	8192	2048	50.6	96.5	40.4559
Ver_991	NP_001185697.1_145967145_145967705	417	3	42	172	AQRQACMY	PHQYHSVH	GCNCARMGNCARGCNTGYATGTA	TGNACNSWRTGRTAYTGRTGNGG	1024	4096	0.357724	18.3333	55.3	100	3	183	PYKKPYM	MVPEWNE	CCNTAYAARAARCCNTAYAT	TCRTTCCAYTCNGGNACCAT	256	64	69.2	90.5	40.3902
Ver_992	XP_004910950.1_115060277_115061831	1101	3	107	465	ETLDNGKP	PFGGFKES	GARACNYTNGAYAAYGGNAARCC	SWYTCYTTRAANCCNCCRAANGG	2048	4096	0.420455	58.6667	58.6	96	43	485	PTTGEVI	AYTEVKT	CCNACNACNGGNGARGTNAT	GTYTTNACYTCNGTRTANGC	2048	512	63.6	92.5	40.3803
Ver_993	NP_001107499.1_106671842_106672904	426	5	106	239	TSEDPTYT	AEFKRLKR	ACNWSNGARGAYCCNACNTAYAC	CKYTTNARNCKYTTRAAYTCNGC	8192	8192	0.251969	10.2	47.6	95	89	280	TRVGSMF	YKPPVER	ACNMGNGTNGGNWSNATGTT	CKYTCNACNGGNGGYTTRTA	8192	1024	55.1	93	40.3332
Ver_994	XP_002932970.1_80900775_80901665	405	4	200	326	PTGIPEFD	QQNFMLMQ	CCNACNGGNATHCCNGARTTYGA	TGCATNARCATRAARTTYTGYTG	3072	128	0.575	22.25	62.8	94	185	356	SVLNDPE	PQGSLMG	WSNGTNYTNAAYGAYCCNGA	CCCATNARNSWNCCYTGNGG	8192	4096	49.1	94.5	40.2507
Ver_995	XP_012813872.1_30027941_30028736	450	3	67	208	TGDIYTTE	YDLTIKVQ	ACNGGNGAYATHTAYACNACNGA	TGNACYTTDATNGTNARRTCRTA	3072	3072	0.440299	25	60.2	92	27	236	PEEQPPN	NDNAPKF	CCNGARGARCARCCNCCNAA	AAYTTNGGNGCRTTRTCRTT	512	256	63.6	97.5	40.0994
Ver_996	XP_031754622.1_27404159_27406595	1011	3	221	549	IVTDANDN	NDNAPRVL	ATHGTNACNGAYGCNAAYGAYAA	ARNACNCKNGGNGCRTTRTCRTT	1536	8192	0.654206	99.6667	61.5	92	113	591	IEDINDN	KVVAVDA	ATHGARGAYATHAAYGAYAA	GCRTCNACNGCNACNACYTT	144	1024	58.5	93	39.9774
Ver_997	XP_031751565.1_155373392_155374006	378	3	19	136	IYKVEIQN	DVVTPLWQ	ATHTAYAARGTNGARATHCARAA	TGCCANARNGGNGTNACNACRTC	576	4096	0.459459	21.3333	64.3	92	9	144	YIKDDLF	VPYEEQL	TAYATHAARGAYGAYYTNTT	ARYTGYTCYTCRTANGGNAC	384	512	64.3	92.5	39.9264
Ver_998	XP_031752146.1_175161553_175162699	831	3	65	333	NHFKPIVC	CKTKHLEQ	AAYCAYTTYAARCCNATHGTNTG	TGYTCNARRTGYTTNGTYTTRCA	768	1024	0.709163	87.6667	68.6	98	21	374	FSAPDLT	EEDRKLA	TTYWSNGCNCCNGAYYTNAC	GCNARYTTNCKRTCYTCYTC	8192	1024	53.4	86	39.9004
Ver_999	XP_012820219.1_97273591_97274638	366	4	222	335	DKKEAETE	YHATALGA	GAYAARAARGARGCNGARACNGA	GCNCCNARNGCNGTNGCRTGRTA	512	8192	0.280374	9	53.4	97	213	359	LCDLGNG	THLIAAR	YTNTGYGAYYTNGGNAAYGG	CKNGCNGCDATNARRTGNGT	2048	6144	52.1	98	39.8268
Ver_1000	XP_017951279.1_60835041_60836172	660	3	68	279	VYTIMDYW	AMASTCVN	GTNTAYACNATHATGGAYTAYTG	TTNACRCANGTNSWNGCCATNGC	384	8192	0.595122	54.3333	60.2	96	37	289	QKEKANV	IYGFLNS	CARAARGARAARGCNAAYGT	SWRTTNARRAANCCRTADAT	128	3072	63	90	39.8069
Ver_1001	XP_012812721.1_78423257_78423784	474	4	15	164	MSTPKPPK	QTIIEIDP	ATGWSNACNCCNAARCCNCCNAA	GGRTCDATYTCDATDATNGTYTG	8192	864	0.664336	29.5	49.9	94	5	211	QTIQNVV	HNVEIVV	CARACNATHCARAAYGTNGT	ACNACDATYTCNACRTTRTG	384	384	61	93	39.6849
Ver_1002	XP_002938445.1_14228516_14229392	567	3	17	197	IINMALVN	WNKHTAQA	ATHATHAAYATGGCNYTNGTNAA	GCYTGNGCNGTRTGYTTRTTCCA	2304	256	0.551724	40.6667	63.3	94	8	263	KAFQPLD	VFGYRKV	AARGCNTTYCARCCNYTNGA	ACYTTNCKRTANCCRAANAC	1024	1024	62.4	90.5	39.6742
Ver_1003	XP_012824490.2_105127510_105128472	528	4	17	184	EIAFLNQQ	MPKLAPLG	GARATHGCNTTYYTNAAYCARCA	CCNARNGGNGCNARYTTNGGCAT	1536	8192	0.807692	50.5	57.4	98.5	4	209	SDDTDET	MPLLAPV	WSNGAYGAYACNGAYGARAC	ACNGGNGCNARNARNGGCAT	1024	4096	46.6	92.5	39.4619
Ver_1004	XP_031750164.1_35335608_35336548	510	3	115	276	GFEGYREP	CGVPTKIW	GGNTTYGARGGNTAYMGNGARCC	CADATYTTNGTNGGNACNCCRCA	2048	3072	0.392157	22.6667	60.5	94	70	333	PRIEITP	WPKQLVP	CCNMGNATHGARATHACNCC	GGNACNARYTGYTTNGGCCA	2304	512	59.2	97.5	39.4111
Ver_1005	XP_031750443.1_686689_687637	909	3	37	331	VERLEADK	NARVIKWL	GTNGARMGNYTNGARGCNGAYAA	ARCCAYTTDATNACNCKNGCRTT	8192	3072	0.5	52.3333	58.4	100	17	339	NKGPEYF	YGLRQAR	AAYAARGGNCCNGARTAYTT	CKNGCYTGNCKNARNCCRTA	256	8192	61.6	88	39.3905
Ver_1006	XP_031761871.1_129677020_129677746	675	3	22	238	IPMEKLKW	FVLLRHWD	ATHCCNATGGARAARYTNAARTG	TCCCARTGNCKNARNARNACRAA	768	8192	0.593909	50.6667	56.8	96	4	250	QLACGAF	FNLLCYN	CARYTNGCNTGYGGNGCNTT	TTRTARCANARNARRTTRAA	2048	1024	57.8	97.5	39.3685
Ver_1007	XP_002935665.2_127344787_127347148	375	3	190	306	LFIGNLDH	FAYIQYES	YTNTTYATHGGNAAYYTNGAYCA	SWYTCRTAYTGDATRTANGCRAA	6144	1536	0.245455	9.66667	60.2	98	180	323	PEDDHRA	QMRGFPL	CCNGARGAYGAYCAYMGNGC	ARNGGRAANCCNCKCATYTG	512	1024	61.5	92.5	39.2989
Ver_1008	XP_002937618.3_49378107_49380006	534	4	68	237	QELGTKFE	EKSLIMEE	CARGARYTNGGNACNAARTTYGA	TCYTCCATDATNARNSWYTTYTC	2048	3072	0.759494	51	50.1	94	25	380	MWASFNK	HIKYLNS	ATGTGGGCNWSNTTYAAYAA	SWRTTNARRTAYTTDATRTG	256	1536	60.2	89.5	39.0854
Ver_1009	XP_031754528.1_11160724_11161549	531	3	84	252	VCFTPLEA	FMLFYTDF	GTNTGYTTYACNCCNYTNGARGC	AARTCNGTRTARAANARCATRAA	4096	512	0.65	46.3333	58.3	98	42	262	LFIIPHA	EGLYNGV	YTNTTYATHATHCCNCAYGC	ACNCCRTTRTANARNCCYTC	1152	1024	60.7	90.5	39.0567
Ver_1010	XP_031752996.1_134300916_134301969	444	3	137	276	VFSPKKGQ	KPVDQKRS	GTNTTYWSNCCNAARAARGGNCA	SWNCKYTTYTGRTCNACNGGYTT	8192	8192	0.496241	21.6667	54.6	96	28	345	QSRWKEE	IDQLKRG	CARWSNMGNTGGAARGARGA	CCNCKYTTNARYTGRTCDAT	1024	1536	59.5	100	39.0553
Ver_1011	XP_002936228.2_12786508_12788142	366	3	50	163	KTAPTPPK	HGAKDTEW	AARACNGCNCCNACNCCNCCNAA	CAYTCNGTRTCYTTNGCNCCRTG	8192	1024	0.560748	24.6667	57.3	98	29	198	RLLPKDK	EKPALPR	MGNYTNYTNCCNAARGAYAA	CKNGGNARNGCNGGYTTYTC	8192	4096	54	100	38.9163
Ver_1012	XP_017949130.2_114772111_114773683	579	3	67	251	DALAVINN	QQKYVSPL	GAYGCNYTNGCNGTNATHAAYAA	ARNGGNSWNACRTAYTTYTGYTG	6144	8192	0.502825	35.3333	55.2	94	43	267	ETICLDD	TNPVVKL	GARACNATHTGYYTNGAYGA	ARYTTNACNACNGGRTTNGT	768	2048	61.4	97.5	38.8926
Ver_1013	XP_031762600.1_39358113_39358896	354	3	22	131	LPVPIMDC	ETKADKKV	YTNCCNGTNCCNATHATGGAYTG	ACYTTYTTRTCNGCYTTNGTYTC	3072	512	0.69	27.3333	62.7	92	4	142	KEESFAW	YVACLSN	AARGARGARWSNTTYGCNTG	TTNSWNARRCANGCNACRTA	1024	8192	53.8	100	38.7626
Ver_1014	XP_012811052.1_58459436_58460450	579	6	18	202	ASYGEVQE	ANAVLQDK	GCNWSNTAYGGNGARGTNCARGA	TTRTCYTGNARNACNGCRTTNGC	8192	4096	0.606936	33.1667	57.6	92	8	240	FGNSSET	AALSKKV	TTYGGNAAYWSNWSNGARAC	ACYTTYTTNSWNARNGCNGC	8192	8192	31.2	94	38.7231
Ver_1015	XP_031753230.1_172512229_172513119	345	3	151	257	FLENQLHP	YFLEKVEM	TTYYTNGARAAYCARYTNCAYCC	ATYTCNACYTTYTCNARRAARTA	2048	1024	0.42	19.3333	60.5	94	114	280	LDYMYGG	EARKYYI	YTNGAYTAYATGTAYGGNGG	ATRTARTAYTTNCKNGCYTC	256	512	61.9	92.5	38.6325
Ver_1016	NP_001039257.1_1364953_1366375	480	3	187	338	HVFSCYFG	DQCGIHNL	CAYGTNTTYWSNTGYTAYTTYGG	ARRTTRTGDATNCCRCAYTGRTC	2048	768	0.6	36.6667	62.2	98	99	447	NFSIQWA	CFDDSLY	AAYTTYWSNATHCARTGGGC	TANARNSWRTCRTCRAARCA	384	2048	56.8	90	38.6094
Ver_1017	NP_001135563.1_32261323_32262344	546	3	25	198	DPNDFDFT	IKKRKTRE	GAYCCNAAYGAYTTYGAYTTYAC	TCNCKNGTYTTNCKYTTYTTDAT	256	6144	0.434483	25.3333	51.8	100	15	328	YFQKVGD	EPQDLSV	TAYTTYCARAARGTNGGNGA	ACNSWNARRTCYTGNGGYTC	256	4096	63.8	92.5	38.5824
Ver_1018	XP_002934619.1_90533870_90534809	375	3	127	243	DFQYFIWH	PHFSHWDK	GAYTTYCARTAYTTYATHTGGCA	TTRTCCCARTGNSWRAARTGNGG	96	1024	0.4	16.6667	64	92	95	252	AQWCWRP	FGTHADF	GCNCARTGGTGYTGGMGNCC	AARTCNGCRTGNGTNCCRAA	128	512	65	88	38.5795
Ver_1019	XP_031746887.1_4405086_4405908	399	4	17	141	SQIRMHNF	EERQRQHR	WSNCARATHMGNATGCAYAAYTT	CKRTGYTGNCKYTGNCKYTCYTC	3072	4096	0.62069	25	51.4	94	8	282	SKSVWEQ	EKEHRNH	WSNAARWSNGTNTGGGARCA	TGRTTNCKRTGYTCYTTYTC	4096	256	56.2	93	38.4517
Ver_1020	NP_001006125.1_38595084_38595803	570	3	21	202	AIQIKYDD	QYLHPCRQ	GCNATHCARATHAARTAYGAYGA	TGNCKRCANGGRTGNARRTAYTG	576	4096	0.382857	26.3333	63.2	96	8	213	VSVTYGA	HNVEDFL	GTNWSNGTNACNTAYGGNGC	ARRAARTCYTCNACRTTRTG	8192	256	60.2	88	38.4067
Ver_1021	XP_012818896.1_116465291_116466155	651	3	53	261	DYGKYGIK	TYNVYKAV	GAYTAYGGNAARTAYGGNATHAA	ACNGCYTTRTANACRTTRTANGT	768	1024	0.56383	49.3333	60.9	96	40	272	FGWTWVG	AHALHNL	TTYGGNTGGACNTGGGTNGG	ARRTTRTGNARNGCRTGNGC	128	2048	55.4	92.5	38.3566
Ver_1022	XP_017946836.1_71562122_71563649	672	3	155	370	FPLELVKD	YTTLVGCI	TTYCCNYTNGARYTNGTNAARGA	ATRCANCCNACNARNGTNGTRTA	8192	8192	0.605769	57.6667	55.5	98	130	448	QIDRTAF	QNGKLKP	CARATHGAYMGNACNGCNTT	GGYTTNARYTTNCCRTTYTG	1536	512	64.3	86	38.32
Ver_1023	NP_001025686.1_70952465_70953308	918	3	31	328	WVQLSQKP	AQYLIGQR	TGGGTNCARYTNWSNCARAARCC	CKYTGNCCDATNARRTAYTGNGC	4096	6144	0.532819	60.6667	49.7	94	20	338	TVKAIME	YEQGVRA	ACNGTNAARGCNATHATGGA	GCNCKNACNCCYTGYTCRTA	384	1024	70.9	88	38.063
Ver_1024	XP_031746889.1_685698_686497	468	3	51	198	FERKKNYD	TDKESFYS	TTYGARMGNAARAARAAYTAYGA	SWRTARAANSWYTCYTTRTCNGT	512	8192	0.271429	14.6667	57.6	94	39	247	ISMLTQA	HFMYKPL	ATHWSNATGYTNACNCARGC	ARNGGYTTRTACATRAARTG	3072	128	63.2	92.5	38.0155
Ver_1025	XP_004917027.1_71201274_71203310	1182	4	47	432	AGSDKLWA	WVVLANQW	GCNGGNWSNGAYAARYTNTGGGC	CAYTGRTTNGCNARNACNACCCA	8192	2048	0.738544	121.25	51.4	91	38	526	FVRFSAW	TVNLDHS	TTYGTNMGNTTYWSNGCNTG	SWRTGRTCNARRTTNACNGT	8192	4096	48.2	92.5	38.0147
Ver_1026	XP_002935199.3_100060360_100061560	402	3	69	194	SWGIRNEK	KETAIVPV	WSNTGGGGNATHMGNAAYGARAA	ACNGGNACDATNGCNGTYTCYTT	6144	3072	0.474576	25.3333	61.6	92	7	218	EKETRGQ	FYTEAVL	GARAARGARACNMGNGGNCA	ARNACNGCYTCNGTRTARAA	1024	1024	64.2	88	37.9074
Ver_1027	XP_002941805.1_124945685_124946412	480	3	77	228	MGALCYAE	FFQGLYAY	ATGGGNGCNYTNTGYTAYGCNGA	TANGCRTANARNCCYTGRAARAA	2048	2048	0.447552	26	60.5	96	41	237	IVGAGIF	GWWSLNY	ATHGTNGGNGCNGGNATHTT	TARTTNARNSWCCACCANCC	2304	1024	54.2	95	37.8987
Ver_1028	XP_002940478.3_64266618_64267569	405	3	84	210	QVLCCTTE	KAKQHLAM	CARGTNYTNTGYTGYACNACNGA	ATNGCNARRTGYTGYTTNGCYTT	4096	2048	0.541667	27.6667	58.7	92	14	273	KMKDRLE	EVKKALK	AARATGAARGAYMGNYTNGA	TTNARNGCYTTYTTNACYTC	512	1024	56.7	97.5	37.7142
Ver_1029	NP_001016610.1_138207411_138208103	492	3	63	218	SMDDTGHY	WDWVRRKP	WSNATGGAYGAYACNGGNCAYTA	GGYTTNCKNCKNACCCARTCCCA	2048	1024	0.295775	16.3333	59.6	94	20	232	SGIEVEA	GHKSNVF	WSNGGNATHGARGTNGARGC	AANACRTTNSWYTTRTGNCC	3072	2048	54.8	97.5	37.6577
Ver_1030	XP_012814746.2_104570132_104571225	909	3	51	345	GCCLCTAW	KMVIVAAT	GGNTGYTGYYTNTGYACNGCNTG	GTNGCNGCNACDATNACCATYTT	4096	1536	0.545775	67	57.6	94	24	356	QRCRLGP	DAIDPAL	CARMGNTGYMGNYTNGGNCC	ARNGCNGGRTCDATNGCRTC	8192	1536	51.4	97.5	37.6434
Ver_1031	XP_002938507.1_129134547_129135246	450	4	16	157	QEEDASPE	QELLTEVK	CARGARGARGAYGCNWSNCCNGA	TTNACYTCNGTNARNARYTCYTG	4096	8192	0.641791	33	43.8	94	7	222	DGMLTLD	QEIKELR	GAYGGNATGYTNACNYTNGA	CKNARYTCYTTDATYTCYTG	2048	768	56.6	96.5	37.5181
Ver_1032	XP_002933369.2_50619524_50620025	492	4	21	176	PVCSHNFC	CGQCVSEE	CCNGTNTGYWSNCAYAAYTTYTG	TCYTCNSWNACRCAYTGNCCRCA	4096	4096	0.773723	56.5	53.4	94	13	188	LFEEPVT	FHSVNLI	YTNTTYGARGARCCNGTNAC	ATNARRTTNACNSWRTGRAA	1024	4096	54.6	86	37.3812
Ver_1033	XP_031757713.1_132101713_132106964	744	3	78	317	SGIMELYG	PMNSLVDT	WSNGGNATHATGGARYTNTAYGG	GTRTCNACNARNSWRTTCATNGG	6144	8192	0.543478	54	49.4	94	3	338	CELEECQ	DVIKKIN	TGYGARYTNGARGARTGYCA	TTDATYTTYTTDATNACRTC	256	288	61.7	95	37.122
Ver_1034	NP_001005712.1_169634325_169635370	396	4	132	255	ADKPRPQP	TFEEPVVQ	GCNGAYAARCCNMGNCCNCARCC	TGNACNACNGGYTCYTCRAANGT	4096	2048	0.424779	17.25	54.6	94	94	306	KRELKLA	IMETLSG	AARMGNGARYTNAARYTNGC	CCNSWNARNGTYTCCATDAT	4096	3072	48.9	93	36.8439
Ver_1035	NP_001121519.1_6234139_6234667	363	3	21	133	PPQTFSYF	GYNPYRHT	CCNCCNCARACNTTYWSNTAYTT	GTRTGNCKRTANGGRTTRTANCC	8192	2048	0.737864	33	52.4	96	3	147	ADVGEED	NPYIAPP	GCNGAYGTNGGNGARGARGA	GGNGGNGCDATRTANGGRTT	512	768	61.5	90	36.4114
Ver_1036	XP_004912829.1_21812490_21814367	597	3	189	379	MFTFVEKP	KELEISKQ	ATGTTYACNTTYGTNGARAARCC	TGYTTNSWDATYTCNARYTCYTT	256	6144	0.596685	48	56.7	96	108	387	PPTYAET	QPYQLQS	CCNCCNACNTAYGCNGARAC	SWYTGNARYTGRTANGGYTG	1024	2048	52.8	92.5	36.3199
Ver_1037	XP_002937042.2_49665040_49666876	552	3	463	638	TVQNFLFW	ADNSDMSD	ACNGTNCARAAYTTYYTNTTYTG	TCNSWCATRTCNSWRTTRTCNGC	2048	8192	0.532544	40.3333	47.1	92	352	657	EYLDFVD	DWLVKAM	GARTAYYTNGAYTTYGTNGA	ATNGCYTTNACNARCCARTC	512	512	67.1	92.5	36.2845
Ver_1038	XP_002933776.2_103521730_103522882	876	3	35	318	ESEQIVQI	QEGLCESE	GARWSNGARCARATHGTNCARAT	TCNSWYTCRCANARNCCYTCYTG	3072	8192	0.552347	63	46.9	100	27	328	ETLKLEV	NGFEAST	GARACNYTNAARYTNGARGT	GTNSWNGCYTCRAANCCRTT	2048	2048	54.2	95	36.2241
Ver_1039	XP_017946688.2_50631402_50632167	390	3	41	162	KPAFLYDY	WNLCTVFG	AARCCNGCNTTYYTNTAYGAYTA	CCRAANACNGTRCANARRTTCCA	2048	1024	0.743363	41.6667	64.6	94	30	186	AAEILAV	FENCLSF	GCNGCNGARATHYTNGCNGT	AANSWNARRCARTTYTCRAA	3072	2048	50.7	88	35.9168
Ver_1040	XP_031760379.1_14699435_14700444	372	4	100	215	NLDLDLWV	YVQRDEVR	AAYYTNGAYYTNGAYYTNTGGGT	CKNACYTCRTCNCKYTGNACRTA	4096	4096	0.38	17.75	46.7	94	83	249	FCHEEGD	GQLLPQQ	TTYTGYCAYGARGARGGNGA	TGYTGNGGNARNARYTGNCC	128	4096	56.4	89.5	35.5909
Ver_1041	XP_004914715.1_44978059_44985198	729	3	443	677	SWEALICV	VEGERAVT	WSNTGGGARGCNYTNATHTGYGT	GTNACNGCNCKYTCNCCYTCNAC	6144	8192	0.575221	56.6667	53.6	92	373	693	FKKMVTP	WISAAVT	TTYAARAARATGGTNACNCC	GTNACNGCNGCNSWDATCCA	128	3072	56.2	92.5	35.5004
Ver_1042	XP_031758065.1_111660176_111660890	402	3	74	199	LCVAIFAC	VYVVGVNP	YTNTGYGTNGCNATHTTYGCNTG	GGRTTNACNCCNACNACRTANAC	6144	4096	0.434783	19.6667	48.9	94	55	244	YKWKSPP	HYCTVDP	TAYAARTGGAARWSNCCNCC	GGRTCNACNGTRCARTARTG	512	256	58.6	90.5	33.6776
Ver_1043	XP_002933305.3_116889359_116889820	411	3	13	141	QGYGIYKI	KPELSDWE	CARGGNTAYGGNATHTAYAARAT	TCCCARTCNSWNARYTCNGGYTT	768	4096	0.630252	31	53.5	96	2	149	RRGFEFN	WCRSKSE	MGNMGNGGNTTYGARTTYAA	TCNSWYTTNSWNCKRCACCA	2048	8192	47.2	93	33.3541

## Sheet: Use for primer synthesis
Primer name	Nucleotide Sequence of Primer (5' to 3')	Number of base pair
Ver_1_F1	TAYGGNCARGARCARTGGGA	20
Ver_1_R1	CANACRTTRTCYTCNGGCCA	20
Ver_1_F2	GGNGAYYTNTAYGAYAARGARAA	23
Ver_1_R2	CCRTTYTTRAACCAYTGRCAYTC	23
Ver_2_F1	AARAAYTAYGTNATHGAYAA	20
Ver_2_R1	ATNCCRTAYTTRTTNACNGC	20
Ver_2_F2	TAYTTYMGNGTNATGGCNGARAA	23
Ver_2_R2	ATNACNCKRAADATRTAYTCRTT	23
Ver_3_F1	GARGGNAAYGARTAYGARTT	20
Ver_3_R1	AANGTRTAYTCCATRTAYTT	20
Ver_3_F2	GGNTAYATHATHGARATGTGYAA	23
Ver_3_R2	CKYTTYTCNACDATRTARTTNGT	23
Ver_4_F1	ATHGCNYTNGAYMGNTAYTG	20
Ver_4_R1	TCYTTRTTRAARTANGCRTA	20
Ver_4_F2	ACNGAYCCNATHGAYTAYGTNAA	23
Ver_4_R2	ACDATRAARAANGGNARCCARCA	23
Ver_5_F1	AAYACNGCNYTNCAYGAYTG	20
Ver_5_R1	ATDATRTCNGGRTGRTTRTT	20
Ver_5_F2	GARAARGAYGGNTAYGGNATGAC	23
Ver_5_R2	SWNGGRAAYTTRCANACNGGRTA	23
Ver_6_F1	GAYACNCCNTAYATGAARTG	20
Ver_6_R1	ARRTGNCKNCCRCANGCCCA	20
Ver_6_F2	CCNAARCAYGCNMGNCARTGYAA	23
Ver_6_R2	ATNCKYTCRAANACNGTRAARTC	23
Ver_7_F1	MGNACNTAYCARGTNTGYAA	20
Ver_7_R1	CANGCNCCNACNGGNACCAT	20
Ver_7_F2	GGNWSNTGYAARGARACNTTYAA	23
Ver_7_R2	CAYTCNCCRTCNCCRTTRCARTA	23
Ver_8_F1	AARTAYMGNACNCAYGAYGG	20
Ver_8_R1	TANGGNGGDATNCCRTGRTC	20
Ver_8_F2	TGYAAYAAYYTNCARCAYCCNAT	23
Ver_8_R2	GGRTCDATNCCNCCYTCRTTNAC	23
Ver_9_F1	GCNTAYYTNGTNGARCARAA	20
Ver_9_R1	GGNGCDATRTGYTCNCCYTG	20
Ver_9_F2	CCNMGNAARATHGGNGTNTGYAT	23
Ver_9_R2	AARAACATNARNCCYTCNGCCCA	23
Ver_10_F1	GTNTGYCARTGGTTYATHGA	20
Ver_10_R1	ATNGGRTTDATNCCRAARAA	20
Ver_10_F2	TTYGTNGTNTTYGAYCCNACNAA	23
Ver_10_R2	TGNCKDATRAANGCDATYTTRTT	23
Ver_11_F1	TGGTTYACNGCNGARTGYAT	20
Ver_11_R1	TTNARYTCRTGRTARCAYTG	20
Ver_11_F2	YTNMGNATGATGMGNATHTTYTG	23
Ver_11_R2	ACRAANSWRTGRTADATRAANGT	23
Ver_12_F1	GTNTGYGCNGTNGGNAARCC	20
Ver_12_R1	CCRTCNCKNACRTARTADAT	20
Ver_12_F2	ATGGCNTAYGGNGAYYTNAAYGA	23
Ver_12_R2	TGNGCCATNCCRTARTANGGYTG	23
Ver_13_F1	MGNAAYTAYTAYYTNGARAA	20
Ver_13_R1	TTNGTNGCNCKNACYTGRTA	20
Ver_13_F2	GARAARAARCARAAYAARTGGAT	23
Ver_13_R2	TGRTANCCNCCYTTRAAYTCYTG	23
Ver_14_F1	YTNTGGGGNAAYAARTGYGA	20
Ver_14_R1	CCNGGYTTNARNCCNACYTG	20
Ver_14_F2	GTNYTNGAYAAYGCNGGNTTYGA	23
Ver_14_R2	CKRTARTTNARRTCNCCYTTRAA	23
Ver_15_F1	TGYTGYTAYACNGGNAARAT	20
Ver_15_R1	AARCANARNCCNGCNCCNGT	20
Ver_15_F2	TGYYTNTAYGARGARAAYGARGA	23
Ver_15_R2	AARTGNGGNACRTADATNGCCAT	23
Ver_16_F1	AAYATHMGNTTYGGNACNAT	20
Ver_16_R1	ACNGCRTGYTTNGCYTGRTT	20
Ver_16_F2	CARGAYYTNGTNAAYTAYGTNCA	23
Ver_16_R2	CKNGCRTCRTTYTGRTCYTCNCC	23
Ver_17_F1	MGNATGCAYCCNTAYATHAA	20
Ver_17_R1	ATRTCRTGNCKYTTYTGRTA	20
Ver_17_F2	ATGCAYCCNACNGTNAARATHAA	23
Ver_17_R2	GGYTGRTTRTGRTAYTTYTCRTA	23
Ver_18_F1	TGYCARCAYTAYGTNTGYAA	20
Ver_18_R1	TTYTCNCCRTTNGCCATRTA	20
Ver_18_F2	TGYAARGAYTAYGARCARTTYGA	23
Ver_18_R2	TTYTGNGTNGCNCKNCCRCAYTT	23
Ver_19_F1	ATHCCNTTYAARGGNMGNCC	20
Ver_19_R1	AAYTGRTARTCNARNCCYTC	20
Ver_19_F2	ACNMGNAAYGAYACNGGNAARTA	23
Ver_19_R2	TTNCKYTCYTTYTTYTCNACRTG	23
Ver_20_F1	AAYGCNGCNMGNGAYGGNAA	20
Ver_20_R1	TTNCKRTTNACRTCNGCNCC	20
Ver_20_F2	YTNATGGCNGCNMGNTAYGGNCA	23
Ver_20_R2	ATYTCYTTRTGNCCYTTRTARCA	23
Ver_21_F1	ATGTAYATHTGYACNGAYCA	20
Ver_21_R1	TTDATNGCYTCRTTYTCRAA	20
Ver_21_F2	TGYAAYMGNAARTTYGAYGAYCA	23
Ver_21_R2	TANCCRTGNACNARYTCRTCYTT	23
Ver_22_F1	CARTGYTTYTAYGARTGGGA	20
Ver_22_R1	TGRCANGGNACRTCRTAYTC	20
Ver_22_F2	TGYMGNCARAAYATGTGGACNAA	23
Ver_22_R2	CCRTCNACNARNGGRAAYTGYTC	23
Ver_23_F1	CCNTAYTTYTGYGAYCARGT	20
Ver_23_R1	CCNGTRTGDATYTTCATRTG	20
Ver_23_F2	CARATGTGGCAYGTNGTNGAYAA	23
Ver_23_R2	ACNARRTGRTGYTTCATYTTRAA	23
Ver_24_F1	ATGAAYTAYATHGTNGARAA	20
Ver_24_R1	GGRTTCCANACNACNGTCAT	20
Ver_24_F2	GGNAARTGGGTNMGNGTNAAYAA	23
Ver_24_R2	GGNCCNGTNCCCATYTTRTTYTC	23
Ver_25_F1	CARATHAAYAAYGCNGGNTT	20
Ver_25_R1	GCYTCRCARTARTCRTCYTT	20
Ver_25_F2	TAYGGNAAYCARYTNGAYGARTT	23
Ver_25_R2	TTYTTRTGCATRTGCCARCARAA	23
Ver_26_F1	AAYCARAARMGNACNCAYTT	20
Ver_26_R1	CAYTGDATRCAYTTYTTRTA	20
Ver_26_F2	YTNGARGTNGCNMGNTGYTGYCA	23
Ver_26_R2	TTYTTYTCDATYTCRTTCCANCC	23
Ver_27_F1	GGNCARCARATHTAYGTNAA	20
Ver_27_R1	TTNARRTAYTGNCCRCARAA	20
Ver_27_F2	TGYACNYTNCCNATGTTYGTNAA	23
Ver_27_R2	GTNACYTCRTACCARCARTGRAA	23
Ver_28_F1	ATHGARACNGCNTTYYTNAA	20
Ver_28_R1	ATRAANGGRCANGTCATRAA	20
Ver_28_F2	GARTGYGAYYTNACNTAYCAYAA	23
Ver_28_R2	AANGTRTARTCYTTRTCCATYTC	23
Ver_29_F1	GAYCAYAAYACNCARTAYTT	20
Ver_29_R1	ATRTANGTRTTYTCNCCYTG	20
Ver_29_F2	TTYAAYCCNGAYAAYYTNATGCA	23
Ver_29_R2	TCYTGDATCCANACYTCRTAYTT	23
Ver_30_F1	TTYAAYCCNTGYGARGAYAT	20
Ver_30_R1	ATNGCRTANARRAANGGRTT	20
Ver_30_F2	ACNGTNCCNMGNTTYYTNATGTG	23
Ver_30_R2	ATNGGNGCCATRCANGTRAARTC	23
Ver_31_F1	ATGGGNYTNACNTTYATHAA	20
Ver_31_R1	GTNGCNGCRTTNACNGGRAA	20
Ver_31_F2	YTNGTNTTYGGNGTNCARGGNAA	23
Ver_31_R2	CKNGTRAANACNCKCCANCCYTC	23
Ver_32_F1	ACNTGYATHAARATGGARGT	20
Ver_32_R1	TCYTGNARRTARTCYTTCAT	20
Ver_32_F2	AAYGGNGTNMGNAARGAYTTYCA	23
Ver_32_R2	TCNACRTCNGGYTGYTCRTARAA	23
Ver_33_F1	GAYGGNGARAARCARCCNCA	20
Ver_33_R1	ACNGCYTGRTGYTTYTTNCC	20
Ver_33_F2	AAYGGNCARATHGARTAYGTNTT	23
Ver_33_R2	TCRTANCKYTGNCCRTTNGGYTT	23
Ver_34_F1	GTNCARGARGARAARGAYGT	20
Ver_34_R1	TCDATRAANGGYTTRTCDAT	20
Ver_34_F2	TGYCAYYTNYTNAARATHGARGA	23
Ver_34_R2	ARYTCNCCRCARTANACRCAYTC	23
Ver_35_F1	YTNGAYTAYGARACNAARCA	20
Ver_35_R1	TTDATRTCNCKYTCRCANGC	20
Ver_35_F2	CAYYTNACNGTNAARGCNTTYAA	23
Ver_35_R2	CAYTCRTCDATRTCNGTYTCRCA	23
Ver_36_F1	GARYTNTAYCAYATGGAYGC	20
Ver_36_R1	CAYTCNACNGCNGTYTGCCA	20
Ver_36_F2	TTYATGAARGGNACNTGGGCNCA	23
Ver_36_R2	TARTTYTTRTCRAARTTRTARAA	23
Ver_37_F1	GARTGGGGNTTYYTNTGYGA	20
Ver_37_R1	GCCATNCCYTTRTGCATRTC	20
Ver_37_F2	GAYATHTAYTTYCARGCNCAYAA	23
Ver_37_R2	TGRCANCKYTGRTARAANCCYTT	23
Ver_38_F1	GTNTGYGGNGCNGTNTTYCA	20
Ver_38_R1	CKYTGYTCCATCCANCCRTT	20
Ver_38_F2	GTNTGYTGYACNATGGARTGGAA	23
Ver_38_R2	ATRTCNCCRTGNACRTTYTTRAA	23
Ver_39_F1	CARGARGCNYTNTGGGAYAT	20
Ver_39_R1	TTYTGDATRAANGGYTCRTC	20
Ver_39_F2	AARTAYAARGAYGCNAAYATHAT	23
Ver_39_R2	GGNGTYTCYTGNACRTARTGYTC	23
Ver_40_F1	YTNGAYYTNGARAAYTGGTA	20
Ver_40_R1	TGNARNACYTTNCCCATRTA	20
Ver_40_F2	TTYAAYATHCAYCCNYTNTAYCA	23
Ver_40_R2	ATCCAYTGNGGRTGCATYTTRCA	23
Ver_41_F1	TTYCAYGARGGNGCNCCNTA	20
Ver_41_R1	CANGGRAANCCRTADATYTT	20
Ver_41_F2	TTYATHMGNGAYACNTAYAAYCA	23
Ver_41_R2	GCCCANACDATRTCNCCNACRCA	23
Ver_42_F1	AAYAARGGNCCNGAYTAYTT	20
Ver_42_R1	CAYTTDATDATNCKNGCRTT	20
Ver_42_F2	GTNATHAAYGCNAARCARGARCC	23
Ver_42_R2	GGRTCNARNCCRCARTARTTRAA	23
Ver_43_F1	ATHATGGGNGARACNGGNTG	20
Ver_43_R1	GTYTGNCCNGTYTCCATRCA	20
Ver_43_F2	AAYATGAARYTNGTNAARGTNCA	23
Ver_43_R2	GTRTAYTCYTGRTCYTTNGGRAA	23
Ver_44_F1	TAYTAYGARGCNTTYCCNCC	20
Ver_44_R1	TGNCCYTCCCANARRTGRTA	20
Ver_44_F2	CARGARATHATGACNGTNTGGAA	23
Ver_44_R2	TGYTCNARYTGDATNCCRCANAC	23
Ver_45_F1	TAYTTYAARTTYTTYATHGT	20
Ver_45_R1	TANCCRAANARYTTRAARTC	20
Ver_45_F2	AARGAYAARTTYGTNCAYAAYCC	23
Ver_45_R2	ATNCCNGGNGGDATNGTNGGRTA	23
Ver_46_F1	TGYGAYATHTGGGAYGGNCA	20
Ver_46_R1	CCRTTRTGNACRTCNCCCAT	20
Ver_46_F2	AAYAARTGYTAYATGGAYGCNGA	23
Ver_46_R2	AAYTTNARNCCCATYTTYTCRTC	23
Ver_47_F1	CCNGCNTGGAAYCAYTTYTT	20
Ver_47_R1	ATNACYTCCCAYTGRTCRCA	20
Ver_47_F2	ACNAARGCNATHTGYATGTAYTG	23
Ver_47_R2	CACCARTAYTCNARYTGYTTYTG	23
Ver_48_F1	ATHGGNAARCARATGGTNGA	20
Ver_48_R1	ATNCCRAAYTGNGTNGGRTC	20
Ver_48_F2	GARATGATHYTNAARTTYTTYGA	23
Ver_48_R2	ACYTTDATRTTYTTNGCNCCYTC	23
Ver_49_F1	YTNGTNGARGARATHGAYCA	20
Ver_49_R1	TCNGTRCAYTTNGCDATRAA	20
Ver_49_F2	CAYACNGTNGCNATHGARGGNAA	23
Ver_49_R2	ATNGGNGGRTANCCNGCYTGCAT	23
Ver_50_F1	GCNATHAARGAYTAYTGYCC	20
Ver_50_R1	TANCCDATRTACCAYTCYTT	20
Ver_50_F2	GGNGARTGGTGGTAYGCNCAYAA	23
Ver_50_R2	ATNACRTCNCCYTTYTTRTAYTC	23
Ver_51_F1	CAYGAYGCNGARATHCARAA	20
Ver_51_R1	TTNGGYTCNGGRCAYTGRTG	20
Ver_51_F2	AARATGCCNATHACNGAYGCNGA	23
Ver_51_R2	TTYTTRCANCKNGCRTGYTGYTC	23
Ver_52_F1	WSNAARGCNTGGGARAAYTT	20
Ver_52_R1	CARTCYTGYTCDATYTTNAC	20
Ver_52_F2	GGNTGGAAYCAYYTNGARCCNTA	23
Ver_52_R2	GCYTTNARYTCRAANACNGGCCA	23
Ver_53_F1	CAYGGNATHATHTAYTGYTA	20
Ver_53_R1	TARTCDATYTGRCANGGRTG	20
Ver_53_F2	CCNAARGTNGCNTGYACNAAYTG	23
Ver_53_R2	TGNCKCCARTGYTCRTTRAANGG	23
Ver_54_F1	TGGTGGAAYCCNAARTTYGA	20
Ver_54_R1	TCYTTYTTYTCYTGRCARAA	20
Ver_54_F2	YTNGARMGNTGYTTYCCNCARAC	23
Ver_54_R2	ATYTTNGTRAANCCNACDATRTC	23
Ver_55_F1	CCNGTNATHACNTGGCARAA	20
Ver_55_R1	GGYTGNCCRTCYTTYTCCCA	20
Ver_55_F2	AARAAYMGNTTYGGNATHGAYCA	23
Ver_55_R2	CANSWRTCYTCNCCRTAYTTRTT	23
Ver_56_F1	MGNTAYTTYATHGARTTYTG	20
Ver_56_R1	TTNARRTCYTCNARRTGCCA	20
Ver_56_F2	GTNGCNGAYMGNTTYAARAARGG	23
Ver_56_R2	TANCCRAANCCCATRAACCANGC	23
Ver_57_F1	GAYAAYTAYTGYTTYCCNGA	20
Ver_57_R1	GGYTCNCCDATNACNGTNGC	20
Ver_57_F2	GTNCARGGNGCNYTNAAYGAYCC	23
Ver_57_R2	ATCATRTCRAANCKNARRTANCC	23
Ver_58_F1	AARGTNATGYTNAARGARTA	20
Ver_58_R1	ACDATRCARTTYTGRTGRAA	20
Ver_58_F2	GARGTNGARCAYATHTTYAARTG	23
Ver_58_R2	ACRTGNCCRCANGGNARNCCCAT	23
Ver_59_F1	MGNATHCCNGTNGCNTTYCC	20
Ver_59_R1	GTNGGNARCCANGCNACRTT	20
Ver_59_F2	AARAAYATHATGATGTAYGCNTG	23
Ver_59_R2	TADATNGCRTTNGGRTCRTGRAA	23
Ver_60_F1	TTYATHTTYATHTGYGCNAA	20
Ver_60_R1	ARRAAYTCRTCRTGYTCRAA	20
Ver_60_F2	CAYGARAAYMGNGAYAARGARAC	23
Ver_60_R2	CKRTCCATNGGRTCYTCYTTRTT	23
Ver_61_F1	TGYAARAAYGTNCAYTAYGA	20
Ver_61_R1	TCNSWNACRTGRAANACRTG	20
Ver_61_F2	TTYGARAARGTNMGNCARTGGGT	23
Ver_61_R2	ARYTCYTCYTTNARNGCYTCNCC	23
Ver_62_F1	CARTGYGCNAARTAYATGAT	20
Ver_62_R1	TADATRTTRTCYTTRTAYTC	20
Ver_62_F2	GCNGAYCAYTAYGGNCAYCARGA	23
Ver_62_R2	TGRAAYTCCATNGCNACNGGCAT	23
Ver_63_F1	ATHACNGARGTNGAYATHAA	20
Ver_63_R1	TGYTGNSWRAARTCRCANGG	20
Ver_63_F2	YTNAARTTYGARAAYYTNGAYAT	23
Ver_63_R2	ATNACNCCNGCNGCYTGYTTYTG	23
Ver_64_F1	AARTGGGTNGARTGYGTNTG	20
Ver_64_R1	GGRAARTCNCCRTTYTGNGC	20
Ver_64_F2	ATHAAYGTNAAYCAYGARTTYGA	23
Ver_64_R2	ATNCCYTCNGGNGTRAARCACCA	23
Ver_65_F1	ATHACNCCNGCNAAYTTYGA	20
Ver_65_R1	CCNCKRAARAAYTTRTGRCA	20
Ver_65_F2	ATHAAYGTNGGNGTNATHTAYGA	23
Ver_65_R2	TANGGYTTYTCNCCNGTRTGDAT	23
Ver_66_F1	AARGAYTTYTGYGGNGARTT	20
Ver_66_R1	ARRTTYTGNGGCATNGGRTA	20
Ver_66_F2	GTNATHCARGAYGARGARTTYTA	23
Ver_66_R2	GCYTCYTTNCKRTAYTGYTTRTC	23
Ver_67_F1	TTYAAYATHCARCARGAYTG	20
Ver_67_R1	TGRCARCANARCCARTCYTC	20
Ver_67_F2	CARYTNTGYAAYGGNYTNGARCA	23
Ver_67_R2	GCNCKYTTCATRTCDATCCARTT	23
Ver_68_F1	GTNAARWSNATGCARATGTT	20
Ver_68_R1	CANGTRTTNGCRTGDATRTC	20
Ver_68_F2	TGYGTNACNCARTTYGAYCCNAA	23
Ver_68_R2	CANGTNACNGGYTTYTCRAAYTC	23
Ver_69_F1	CAYCARGAYGGNATGGCNAA	20
Ver_69_R1	TCYTGNACNACYTGRTGYTT	20
Ver_69_F2	GTNGCNGGNGAYGTNCCNTTYCA	23
Ver_69_R2	GTYTCYTTYTTNCCNGCYTGRTA	23
Ver_70_F1	CARTTYCCNCCNGARGARTG	20
Ver_70_R1	GTNARRTTYTTYTCRAAYTT	20
Ver_70_F2	ATHAAYCCNGAYYTNACNGTNGA	23
Ver_70_R2	TCNSWNACRTTRTARTARTCRAA	23
Ver_71_F1	GGNTAYGARTGYAARTAYTG	20
Ver_71_R1	TGYTCRTTNARRAAYTTRTG	20
Ver_71_F2	AAYATGTTYACNTTYCAYGTNGA	23
Ver_71_R2	GCRTANCKNGTRTCNCCRAACCA	23
Ver_72_F1	TAYAAYCARTGGGTNCCNCA	20
Ver_72_R1	GCYTTNCKRTACATNCCYTT	20
Ver_72_F2	MGNCARGTNYTNTGYGARAARTG	23
Ver_72_R2	GGRAANCCRTGDATYTTNCCCCA	23
Ver_73_F1	GARTGGYTNAARAARTTYTG	20
Ver_73_R1	ATNARRTCYTTRAANCCRTT	20
Ver_73_F2	ACNYTNAAYGARATGTGGTGYCA	23
Ver_73_R2	TGNGTYTTYTGRCADATYTTYTC	23
Ver_74_F1	CCNAAYGAYGARCAYCARGC	20
Ver_74_R1	GCYTCNACYTTYTTDATRTC	20
Ver_74_F2	GGNMGNCCNGGNATHGARAARTT	23
Ver_74_R2	GGNGTRCANGTRTADATRTCYTG	23
Ver_75_F1	ACNAARTGYGAYGARGGNGT	20
Ver_75_R1	TCCATNGGYTCNGCRTARTC	20
Ver_75_F2	YTNGARGGNACNCARAARGCNAA	23
Ver_75_R2	TCNGCNGCRTTRTCRTACATRTG	23
Ver_76_F1	CARGGNAAYACNAARTAYTT	20
Ver_76_R1	TGNGTDATRAARTCRCAYTT	20
Ver_76_F2	AARTTYTGYAAYTTYACNTAYAT	23
Ver_76_R2	CANGCRAANGGRTANGTDATYTC	23
Ver_77_F1	TGGTGYMGNGAYCCNTTYAA	20
Ver_77_R1	TTRTGYTCNARYTCYTGRTC	20
Ver_77_F2	AAYGARAARTTYTGYTAYGGNGA	23
Ver_77_R2	CCDATYTCYTTNACNGCDATRAA	23
Ver_78_F1	TGYYTNAARATHTTYCAYCA	20
Ver_78_R1	TANGGYTTYTCNCCNGTRTG	20
Ver_78_F2	GARCARAARCCNTTYGTNTGYGG	23
Ver_78_R2	TCRCANCKRTGYTGNACRAAYTC	23
Ver_79_F1	TAYGCNGTNYTNTAYCCNAT	20
Ver_79_R1	TANCKRTCNCCRAARCACAT	20
Ver_79_F2	TAYCCNATGAARATHACNGGNAA	23
Ver_79_R2	GTYTTRTTCCANARNCCRTADAT	23
Ver_80_F1	CAYCARAAYGTNTTYCCNAA	20
Ver_80_R1	TGRAANACRTGDATNGTYTG	20
Ver_80_F2	AAYGTNGARAARCCNCCNTGYTT	23
Ver_80_R2	ATNACYTTRTCRCAYTTRAANGT	23
Ver_81_F1	GGNGAYCCNAAYTAYCAYCC	20
Ver_81_R1	ARYTGNGCNACRAARCARTC	20
Ver_81_F2	CARYTNGAYTTYACNTAYGARAT	23
Ver_81_R2	ACNGGYTCRAANARRTACCANGC	23
Ver_82_F1	GTNAARATHCAYCCNAAYAC	20
Ver_82_R1	ATYTCNARRTGYTGNACNGT	20
Ver_82_F2	AARTAYACNWSNCAYTAYCCNCA	23
Ver_82_R2	GTRTANCCRAANGCYTCYTTCCA	23
Ver_83_F1	GCNACNACNGTNGAYTGYAA	20
Ver_83_R1	TANARYTCRTTNARNGGDAT	20
Ver_83_F2	GARYTNTAYATHAAYCAYAAYCA	23
Ver_83_R2	TGNARRTGNGTNARRTTRTAYTC	23
Ver_84_F1	GAYYTNCARATHATGGTNGG	20
Ver_84_R1	AARAARTCRTGNCKNGTRAA	20
Ver_84_F2	ACNCAYGTNGTNGARAARTTYAA	23
Ver_84_R2	TTDATRTCYTTDATYTCNACYTG	23
Ver_85_F1	GAYGGNTTYMGNGCNGAYTA	20
Ver_85_R1	CAYTGNGCCATNCCRTGRTC	20
Ver_85_F2	ACNAARACNTTYCCNAAYCAYTA	23
Ver_85_R2	SWNGCRTCNGGYTCYTCCCARTA	23
Ver_86_F1	YTNGARGAYYTNAAYGARGC	20
Ver_86_R1	GTYTTRTTRTARAANGCDAT	20
Ver_86_F2	TGYCCNAAYAAYMGNGARATHCA	23
Ver_86_R2	GTYTTRTCDATDATNCCCATRAA	23
Ver_87_F1	GARGAYGAYTTYYTNGARTA	20
Ver_87_R1	TARTTDATYTTYTTYTCRAA	20
Ver_87_F2	CARGARCAYATHAARTTYATHGA	23
Ver_87_R2	GCRTCNGGRTGRTCRAACATRCA	23
Ver_88_F1	GARTAYTGYAAYAARGTNTT	20
Ver_88_R1	ARNGCYTCNGGYTGDATRTC	20
Ver_88_F2	MGNATHCAYACNAAYGARAARCC	23
Ver_88_R2	CANACRTANACRAANGGRTGYTT	23
Ver_89_F1	GARCARCAYGCNGAYCCNAA	20
Ver_89_R1	TTYTGYTTRTTNGTCATRTC	20
Ver_89_F2	TGYGGNGCNACNGCNYTNCAYTT	23
Ver_89_R2	CANACRTCRTTNGTRTGRAARTC	23
Ver_90_F1	GTNCCNTTYGCNGAYYTNTG	20
Ver_90_R1	TCRTAYTCNCKNGCRAARTG	20
Ver_90_F2	MGNATGGCNTAYGGNATHAARGA	23
Ver_90_R2	TANGTRTCNGGNCCNGGRTTYTG	23
Ver_91_F1	TTYGARGTNTAYTGYGAYAT	20
Ver_91_R1	GTNCCCCARAADATNCCRTT	20
Ver_91_F2	GARTTYTGGYTNGGNAAYGAYAA	23
Ver_91_R2	TARTAYTTNCCRTTNARRTTNGC	23
Ver_92_F1	AAYTAYGCNGAYCAYTGYTT	20
Ver_92_R1	CKRAANARNGGYTTNGCNCC	20
Ver_92_F2	ATGCAYGCNGARAAYYTNTGGCC	23
Ver_92_R2	GGNCCRCARTAYTCRTTRTADAT	23
Ver_93_F1	ACNTAYGGNCAYAARTGYAA	20
Ver_93_R1	TGNGGRTTYTTYTCCATNAC	20
Ver_93_F2	TAYCAYCCNGARMGNGCNAAYCA	23
Ver_93_R2	TTRTANGTYTGRTAYTGRTGYTC	23
Ver_94_F1	GARMGNATHACNACNTTYGA	20
Ver_94_R1	TCDATYTGRAARTTYTTNGC	20
Ver_94_F2	WSNGGNAAYGTNGARGARGTNTG	23
Ver_94_R2	TANACYTGNGTNGCYTCRTTCCA	23
Ver_95_F1	CARGCNGTNTAYTAYTGYAA	20
Ver_95_R1	AARTCCATYTCRTGYTTNAC	20
Ver_95_F2	ATHTAYMGNGARCAYTTYCARCA	23
Ver_95_R2	TTNARYTCYTTCATRTTRAANCC	23
Ver_96_F1	ACNGCNATHTGGYTNCCNAA	20
Ver_96_R1	AADATNSWNACYTTRTTRTT	20
Ver_96_F2	GARATGTTYCAYATHGGNCARCA	23
Ver_96_R2	TGDATNARYTCYTCNGGNGTRTT	23
Ver_97_F1	ACNAAYCCNGAYCARTAYTT	20
Ver_97_R1	ARRTCNACNGCYTCYTCRTA	20
Ver_97_F2	ATHGTNYTNACNCARTTYCAYTT	23
Ver_97_R2	CKNARNGCRTAYTTNARRTCRTA	23
Ver_98_F1	GTNYTNCCNCARGARTAYTT	20
Ver_98_R1	GGYTCNGGRTANCCRTGRTC	20
Ver_98_F2	WSNGAYATHAAYGAYAAYTGYCC	23
Ver_98_R2	ATNACNGCRTTCATNCCNGTRTC	23
Ver_99_F1	GARGAYYTNACNTGYCCNAT	20
Ver_99_R1	TTYTCNCKRAAYTCYTGCAT	20
Ver_99_F2	WSNCAYAAYTTYTGYAARAARTG	23
Ver_99_R2	ATYTCNGGRTCRTANGCYTGCAT	23
Ver_100_F1	MGNTGGGAYTAYTTYACNGA	20
Ver_100_R1	TTNCCYTGYTCYTGYTCRAA	20
Ver_100_F2	GAYCCNACNMGNGGNATGGARTA	23
Ver_100_R2	ATRTARTCNSWRTTRTARAARCA	23
Ver_101_F1	CAYTAYTGYAAYAARGTNTT	20
Ver_101_R1	TGYTTYTTYTGRTGCATNCC	20
Ver_101_F2	TAYATHYTNAARAAYCAYCARAA	23
Ver_101_R2	TANGGYTTYTCNCCNGTRTGRCA	23
Ver_102_F1	AARGARGARGCNTTYACNGA	20
Ver_102_R1	TCYTTNGTDATNGCRTCCAT	20
Ver_102_F2	YTNAAYTAYTTYYTNGCNCCNGA	23
Ver_102_R2	ACRTANGCNGTRTCYTTNGGRAA	23
Ver_103_F1	ACNGGNAARATGGCNCCNCA	20
Ver_103_R1	TCRCANARRTTRCAYTTRTA	20
Ver_103_F2	MGNYTNGARCARGGNATHAARTT	23
Ver_103_R2	GGYTTNCCNGTRTGDATRTACAT	23
Ver_104_F1	GCNYTNGCNAAYMGNGTNCA	20
Ver_104_R1	ACYTGRTCYTGNCCRTCCAT	20
Ver_104_F2	YTNGGNAAYTAYGAYGARATGAA	23
Ver_104_R2	GGNCKNACRTANGCNGTNGGYTT	23
Ver_105_F1	TGYAAYAARGCNTTYCCNAT	20
Ver_105_R1	TGNCKYTCRCARTTNGCYTT	20
Ver_105_F2	AARGGNTTYATHATHCARCCNGA	23
Ver_105_R2	GTRAANGGRTARTGRCADATYTT	23
Ver_106_F1	CARCAYCCNGAYGTNTTYTA	20
Ver_106_R1	CKNSWNGTDATYTTRAANGC	20
Ver_106_F2	ATGGARCCNGCNTGGCAYGTNTG	23
Ver_106_R2	CCRTGNGTDATRTTRTADATCCA	23
Ver_107_F1	GARATGAARTAYGCNYTNGA	20
Ver_107_R1	CCYTTYTCNARYTCYTGDAT	20
Ver_107_F2	AARGAYATHTGYGARGCNCARAA	23
Ver_107_R2	ARNARNACYTTDATNGTYTCYTG	23
Ver_108_F1	TGYYTNTAYGGNAAYCAYAA	20
Ver_108_R1	AANGTRTARTGNCKRTTRTC	20
Ver_108_F2	TTYATGTTYMGNCARACNAAYAT	23
Ver_108_R2	TTRTGNACRTANGTRAAYTTCCA	23
Ver_109_F1	ACNCCNMGNCCNYTNAAYAT	20
Ver_109_R1	TGNGTNGTRAARTCRTAYTT	20
Ver_109_F2	AARCARAAYAAYGGNGARCARAT	23
Ver_109_R2	TGNARNGCRTACATNACYTCRTC	23
Ver_110_F1	GTNACNTAYGARGCNCAYAA	20
Ver_110_R1	TCNACNARNGCNCCRTTYTC	20
Ver_110_F2	GCNAARATGTAYGARGARTAYCA	23
Ver_110_R2	ATRTCRTCNARYTTNACYTCNGT	23
Ver_111_F1	AARAARGARATHGTNCARCC	20
Ver_111_R1	ARNGCYTTCCACCARTGNCC	20
Ver_111_F2	GAYTAYTTYMGNAARTTYGARCC	23
Ver_111_R2	GCNACYTTNCCDATNACRCARTG	23
Ver_112_F1	GCNATHAARACNAAYCARGA	20
Ver_112_R1	TGRAANACRAANACRTCRTA	20
Ver_112_F2	ATHTTYTAYAAYGAYTTYTGGGG	23
Ver_112_R2	GCNARNACNGTNACNCCYTGYTC	23
Ver_113_F1	GARGCNTAYAARATGGCNTG	20
Ver_113_R1	ACNCCNACRTACCAYTCYTT	20
Ver_113_F2	WSNCCNGGNTGGGCNCARACNCA	23
Ver_113_R2	ATNGTRTCNCCYTTRAARTAYTC	23
Ver_114_F1	GGNATGCAYYTNAARCCNTA	20
Ver_114_R1	TGRCARCACATCCARTANCC	20
Ver_114_F2	AAYACNAARGARAARATHGCNTT	23
Ver_114_R2	TGRCARTANGGYTTNGGRTGCCA	23
Ver_115_F1	TAYYTNGTNTAYAAYGGNGA	20
Ver_115_R1	TCYTTNSWRTCRAANACYTG	20
Ver_115_F2	CAYGCNTTYYTNATGAAYGAYTG	23
Ver_115_R2	TTNSWRAANGCRTCNACRAACAT	23
Ver_116_F1	AARTGGAAYGTNGTNGARAA	20
Ver_116_R1	CAYTCYTCNACDATCATRTT	20
Ver_116_F2	MGNWSNGGNTGGCAYACNTTYCC	23
Ver_116_R2	ACDATRTTRTAYTCRTCRTCRAA	23
Ver_117_F1	TAYACNGCNTGYYTNGAYCC	20
Ver_117_R1	ARYTTYTTYTCDATYTCNCC	20
Ver_117_F2	GCNGAYATHGTNACNATHTTYAA	23
Ver_117_R2	ATRTCRTCNARRAANCKRAADAT	23
Ver_118_F1	TAYTGYACNTAYGARAAYTG	20
Ver_118_R1	GCRTTNARRAANARCCARTC	20
Ver_118_F2	WSNGCNATHAARTGYACNATGTG	23
Ver_118_R2	TTCATNCKRTTYTTDATYTGYTT	23
Ver_119_F1	GARAAYGTNGCNTTYGAYGA	20
Ver_119_R1	TCYTTRAANACRTCNACRTA	20
Ver_119_F2	GARGGNAAYCCNAARCCNGAYAT	23
Ver_119_R2	TGNCCRAANCCNGGNCCCCARTT	23
Ver_120_F1	CCNGARAARAARAAYATHAT	20
Ver_120_R1	TTRAANGCRTGYTCRTAYTT	20
Ver_120_F2	TTYTAYGARAARGGNYTNGARAA	23
Ver_120_R2	ARNGTNACNCKCATNACNGGYTC	23
Ver_121_F1	AARAARAAYACNGCNTTYGT	20
Ver_121_R1	TGRAANGGYTGYTGYTTYTC	20
Ver_121_F2	YTNAARACNATHACNGARCARCA	23
Ver_121_R2	TCRTCNCCRCARTGNCKRCARAA	23
Ver_122_F1	YTNGTNGARGAYACNTGGAA	20
Ver_122_R1	GGRCANGTRTCYTGDATRTA	20
Ver_122_F2	TTYGTNGCNCCNGTNYTNTTYTT	23
Ver_122_R2	TTRAARTANGCRTGNARRCACAT	23
Ver_123_F1	CCNTGYAAYATGGTNYTNAA	20
Ver_123_R1	CKYTGRTTRTTNGGRTGRCA	20
Ver_123_F2	TGYCAYATHCAYCCNAAYTAYTT	23
Ver_123_R2	AARAANGCNACNGTNGCRTTYTC	23
Ver_124_F1	TAYCCNCARATHYTNCCNAA	20
Ver_124_R1	TANCCRTTRTTCATCCAYTC	20
Ver_124_F2	WSNYTNAAYGTNGTNAARATGAC	23
Ver_124_R2	GTYTTRTCNGGRTGNGTNGCCAT	23
Ver_125_F1	ATGCARGGNGARMGNAARTT	20
Ver_125_R1	GTYTCNGGNCKNCCRTARAA	20
Ver_125_F2	CAYCARTTYCAYGARGARATGAT	23
Ver_125_R2	SWNCKRTTYTGYTGNGGRTANGT	23
Ver_126_F1	TTYGCNTGYGTNACNGCNTA	20
Ver_126_R1	ATNGTNACRAANARRAADAT	20
Ver_126_F2	CAYAARGAYAAYGARTGGTAYAA	23
Ver_126_R2	TGNCCNCCYTCNACNCKRCARAA	23
Ver_127_F1	GARGARGGNGAYTAYACNTG	20
Ver_127_R1	GGRTGNARRAAYTTRTTNCC	20
Ver_127_F2	AAYCARATHGGNAARGAYGARAT	23
Ver_127_R2	GGDATNCCDATNGCCATRCARTT	23
Ver_128_F1	GAYAAYGCNCCNGTNTTYCC	20
Ver_128_R1	ARRTCYTTNACNGTDATRTT	20
Ver_128_F2	ATHGTNGTNACNTTYAARGARGA	23
Ver_128_R2	ARYTGRTANGCNGTYTTYTCYTC	23
Ver_129_F1	AARMGNATGTGYCAYGARAA	20
Ver_129_R1	TTNARRTANGCRTCRTTYTG	20
Ver_129_F2	ATGGTNGCNGARTAYGCNGTNGA	23
Ver_129_R2	ATYTCRTGYTGNCCRTTNGCYTT	23
Ver_130_F1	GARMGNCARAAYATHGCNGA	20
Ver_130_R1	ATDATYTCYTCRTGYTGRTA	20
Ver_130_F2	CCNMGNATGTAYAAYCARGTNAA	23
Ver_130_R2	TTRAARTTYTCYTTNARNGCYTC	23
Ver_131_F1	CARGARATHCAYTTYTTYGA	20
Ver_131_R1	CKNCCNGTDATYTGRTARAA	20
Ver_131_F2	TAYGCNAARGGNATHGARTGGTA	23
Ver_131_R2	ACYTCNGGRTGDATNCKNCCYTT	23
Ver_132_F1	AARYTNAAYTTYGTNGARGA	20
Ver_132_R1	ARYTTYTTRTCRAARCAYTT	20
Ver_132_F2	MGNCCNTTYTGYATGGCNTAYAT	23
Ver_132_R2	GCYTTDATNARYTTNGGNGTRTA	23
Ver_133_F1	CAYCCNAARTAYCARTGYGA	20
Ver_133_R1	SWNGCYTTDATYTTNACRAA	20
Ver_133_F2	GGNAAYGAYGTNTAYMGNTAYCC	23
Ver_133_R2	TCNCCRAARCARTTNGTNGTRTA	23
Ver_134_F1	GGNATGYTNGAYCCNCAYCA	20
Ver_134_R1	GCNGGRTCNCKCCAYTGRTC	20
Ver_134_F2	CAYGARWSNGGNCARTGYTGGAA	23
Ver_134_R2	CKRTTRTCNGTNARNCCRAARAA	23
Ver_135_F1	CCNATHGGNTTYGTNGGNAA	20
Ver_135_R1	TTRTCNCKRAANGTYTCNCC	20
Ver_135_F2	ATGACNATHCCNGAYYTNTAYTT	23
Ver_135_R2	AANACRTTYTCNGGNARCCARCA	23
Ver_136_F1	GTNCCNCCNATHATGTTYGA	20
Ver_136_R1	GTNARDATNCCNCCNACRTA	20
Ver_136_F2	CARMGNTAYCCNGGNATHTTYAA	23
Ver_136_R2	AAYTCNARNGCNACRTCNGTRCA	23
Ver_137_F1	GTNGARGAYGTNAAYGAYAA	20
Ver_137_R1	TTRAAYTGNGGNGGRTTRTC	20
Ver_137_F2	GARCCNGGNGAYGTNYTNTTYCA	23
Ver_137_R2	ARDATDATYTTNACNGTRCARAA	23
Ver_138_F1	YTNTGYTGYTTYAARGARTA	20
Ver_138_R1	GGRTGNGTRTTRTGYTTRTA	20
Ver_138_F2	CAYYTNGARATHTTYAAYCARGT	23
Ver_138_R2	ATYTGRAADATYTTNGCNACRCA	23
Ver_139_F1	YTNGTNTGYYTNGTNATHCA	20
Ver_139_R1	CCNACRTARTTYTTYTTNGC	20
Ver_139_F2	CARWSNACNACNAAYTAYTTYGT	23
Ver_139_R2	GCRTTNSWNCKRTARCAYTTCAT	23
Ver_140_F1	CARATGYTNGARATHTGYGA	20
Ver_140_R1	TANACRTTNGGRAARAAYTT	20
Ver_140_F2	AAYATGGARTAYTGYMGNGGNCA	23
Ver_140_R2	TTCCAYTTDATNCKCCARCARTG	23
Ver_141_F1	CAYYTNGARGARTTYAAYAA	20
Ver_141_R1	CARTCDATNGTRCARCARTT	20
Ver_141_F2	YTNTTYMGNTTYGCNATHGARCA	23
Ver_141_R2	GCRTCNCCDATNGGNSWCATNGC	23
Ver_142_F1	YTNWSNAAYTAYCAYTGYAA	20
Ver_142_R1	ARYTCYTTNGGNGGRAANCC	20
Ver_142_F2	MGNTAYGGNATGGAYAARCARAC	23
Ver_142_R2	GTNGTDATNCKDATYTTYTTYTC	23
Ver_143_F1	YTNGARCCNGARGTNTTYCA	20
Ver_143_R1	GTNCKNCCRTGYTTRAANGC	20
Ver_143_F2	GTNAAYGCNTAYCCNYTNGAYAT	23
Ver_143_R2	TAYTGNCKNARRAANGCCATYTG	23
Ver_144_F1	TTYGAYAARGTNTAYGTNAA	20
Ver_144_R1	AANCCNGTRAANGTDATRTA	20
Ver_144_F2	MGNATHCCNGGNGCNTAYTAYTT	23
Ver_144_R2	SWRTANARCCANACNGTRTCNCC	23
Ver_145_F1	AAYGCNATGAAYMGNTTYAT	20
Ver_145_R1	AANCCDATYTCYTGYTTRTA	20
Ver_145_F2	GCNGTNAAYAAYATGGAYCARAC	23
Ver_145_R2	CKRTTNGTNARNACRTTNGCYTT	23
Ver_146_F1	ATHMGNGTNCCNCARCAYAA	20
Ver_146_R1	ATYTGYTCYTTDATRCANGG	20
Ver_146_F2	MGNACNGTNAAYGGNTAYGAYAC	23
Ver_146_R2	TGDATRTCRTTDATNARRTAYTC	23
Ver_147_F1	GTNGCNGCNTAYYTNATGAT	20
Ver_147_R1	ATNARDATYTCRTTYTGYTT	20
Ver_147_F2	GCNATHTAYCCNAAYGAYGGNTT	23
Ver_147_R2	ACNACRTTNGCDATCCARTTYTG	23
Ver_148_F1	ACNMGNAARTTYMGNGAYGA	20
Ver_148_R1	ARRCANACYTGRTANGGNGC	20
Ver_148_F2	MGNGARTTYTAYATGAARGAYAT	23
Ver_148_R2	ARNCCRTARCANCCCATYTCNGC	23
Ver_149_F1	ATHAARCCNGGNGGNAARTG	20
Ver_149_R1	GGRTANGCNCKRTTNACNCC	20
Ver_149_F2	GGNACNYTNGCNGAYMGNATGGC	23
Ver_149_R2	ARRAARCADATNGCRTARTAYTG	23
Ver_150_F1	GAYGARTGGTGYCCNAARAA	20
Ver_150_R1	AAYTTRTCNGGNGTRAARTT	20
Ver_150_F2	GARCCNCCNGTNATHATHAARTA	23
Ver_150_R2	TTNARNGGNGTDATYTCRTCDAT	23
Ver_151_F1	YTNCARYTNAARAAYGTNAT	20
Ver_151_R1	GGNACNCCDATRTCNGGCCA	20
Ver_151_F2	GARYTNATGGCNCARAAYCARCC	23
Ver_151_R2	ARCATNACNACNGTRAAYTGYTC	23
Ver_152_F1	GAYWSNATGGGNTAYGCNTT	20
Ver_152_R1	AARTGYTCRTTCCACATNGT	20
Ver_152_F2	GTNGGNTGYTAYGTNCAYTAYCC	23
Ver_152_R2	ATYTGNARNGGRTGRTCYTTYTC	23
Ver_153_F1	GTNTAYCARGARCCNATHAT	20
Ver_153_R1	TCYTTNCCYTTRCARTTNAC	20
Ver_153_F2	GAYGARGARCCNATGGAYATGGT	23
Ver_153_R2	TTNGCNCKNARCCAYTGRAAYTC	23
Ver_154_F1	GTNYTNCARATHTTYTTYCC	20
Ver_154_R1	TGRTCNCKDATRTCNCCCCA	20
Ver_154_F2	CARYTNTAYCCNAAYGARTTYCC	23
Ver_154_R2	TGNARNGTCCARTCCCARTTRTA	23
Ver_155_F1	GGNGARGGNAARGAYAAYTT	20
Ver_155_R1	TTRAANSWRAARTCRCANAC	20
Ver_155_F2	CARGARGTNGAYCAYTAYTTYGA	23
Ver_155_R2	ARNCKRTTNGGNCCDATYTGYTC	23
Ver_156_F1	ATGGGNYTNACNTTYATHAA	20
Ver_156_R1	GTNGCNGCRTTNACNGGRAA	20
Ver_156_F2	YTNGTNTTYGGNGTNCARGGNAA	23
Ver_156_R2	CKNGTRAANACNCKCCANCCYTC	23
Ver_157_F1	GTNGTNGGNATHTTYGGNAA	20
Ver_157_R1	TTRTGNACRCARTGYTGRTC	20
Ver_157_F2	GCNGARGCNCAYGARTTYTGGAA	23
Ver_157_R2	SWCCARAAYTTRTARCARTCYTC	23
Ver_158_F1	GCNAAYMGNGARGTNAAYAT	20
Ver_158_R1	CARAARTGNCKCATNCCYTT	20
Ver_158_F2	GCNATHTGYATGGGNYTNTAYGT	23
Ver_158_R2	TTNARYTTNGTRTGRAANCCCCA	23
Ver_159_F1	AAYGCNGTNGAYCARATHTG	20
Ver_159_R1	GCCATDATYTCRCANGTRTA	20
Ver_159_F2	CCNMGNAARTGYGGNCCNAAYAT	23
Ver_159_R2	GCNGCCATNARNCKYTGNGGYTT	23
Ver_160_F1	MGNGCNGGNTAYGGNTTYAC	20
Ver_160_R1	ATNCCYTGRTGDATYTTRTG	20
Ver_160_F2	GCNWSNCAYGARGAYGTNGTNAA	23
Ver_160_R2	GGRTCNACCATRAANACRTGRCA	23
Ver_161_F1	TAYAARAARTGYGAYGARTT	20
Ver_161_R1	TGRCARCANARCCARTCYTC	20
Ver_161_F2	ACNGGNATHYTNATHTAYGARAT	23
Ver_161_R2	ARNSWYTTYTCNGCRAAYTTDAT	23
Ver_162_F1	AARCARYTNTTYTGYGAYGT	20
Ver_162_R1	ARRTGRTARTTCATNGCRTC	20
Ver_162_F2	CARGGNCARCARTTYCAYTGYCA	23
Ver_162_R2	CANACNGGRTCNGTNCKCATRAA	23
Ver_163_F1	GTNYTNGARTGYCCNATHTG	20
Ver_163_R1	TTDATRCARTGRTCCCARCA	20
Ver_163_F2	ATHAAYGGNGTNMGNTGYCCNTT	23
Ver_163_R2	CCNGCDATRCANCKRAARTCYTC	23
Ver_164_F1	GTNTTYATGATHTGGAAYGC	20
Ver_164_R1	ATRAANCCNGCNCCRTACAT	20
Ver_164_F2	CCNYTNTTYGGNTAYATHCARGA	23
Ver_164_R2	TCNGCRAADATCATCATRAARTT	23
Ver_165_F1	GARTAYTTYTTYGAYMGNGA	20
Ver_165_R1	AADATNCCCATNGCDATRAA	20
Ver_165_F2	TGYTGYMGNATHTGYTTYGARGA	23
Ver_165_R2	CANCCNACYTGYTGRTARCAYTG	23
Ver_166_F1	ACNGGNTAYATHATHGAYCC	20
Ver_166_R1	TCYTTYTTCATNGCYTGRAA	20
Ver_166_F2	GCNGTNACNGGNTAYAARGAYCC	23
Ver_166_R2	CCYTTNCKNACNGCYTCRTCNAC	23
Ver_167_F1	CAYGAYTGGGCNYTNTTYCA	20
Ver_167_R1	ATRCAYTCRAANGCRTCDAT	20
Ver_167_F2	GARWSNCCNAARAAYAAYTAYAA	23
Ver_167_R2	TGNGTDATRTCYTGNACNCCCCA	23
Ver_168_F1	TGGTGYAARGAYTAYGARCA	20
Ver_168_R1	TTYTCNCCRTTNGCCATRTA	20
Ver_168_F2	AARYTNTGYGARTAYATHACNCA	23
Ver_168_R2	TTYTGNGTNGCNCKNCCRCAYTT	23
Ver_169_F1	GAYAAYAARAARGTNCAYCA	20
Ver_169_R1	GCNGGCCACATNARYTCYTG	20
Ver_169_F2	YTNGCNGARACNAARGGNTGYCA	23
Ver_169_R2	SWRAARCANARNARRTAYTCYTT	23
Ver_170_F1	TTYGTNATHCARGAYTGYGA	20
Ver_170_R1	TCDATNARYTTNCKNGCRTT	20
Ver_170_F2	TGYAAYATHTAYATHTTYGAYCA	23
Ver_170_R2	GCNGTNGTRTARTCNCCNGCRAA	23
Ver_171_F1	GTNCARAARATGAAYTGGAA	20
Ver_171_R1	GCYTTYTCNARRCAYTCNAC	20
Ver_171_F2	GARYTNCAYATGGARATHGAYTG	23
Ver_171_R2	TCNACYTCNACRAAYTTDATRTA	23
Ver_172_F1	YTNATHGAYGGNTTYGARGG	20
Ver_172_R1	GCYTCRTCDATRTANGTYTT	20
Ver_172_F2	ATHGARGGNGGNTGGGAYGCNGA	23
Ver_172_R2	ACNCCRTTYTCNGTDATRTADAT	23
Ver_173_F1	CCNGAYMGNTTYAARGAYTT	20
Ver_173_R1	AANCCYTTRTGYTTYTCNGG	20
Ver_173_F2	CCNCAYTTYGAYMGNMGNCARGC	23
Ver_173_R2	CACATNCCNGTRTANACRTCRTC	23
Ver_174_F1	AAYGTNAARMGNGGNCARCA	20
Ver_174_R1	TTYTCYTGYTCNARNGGYTT	20
Ver_174_F2	GCNTGYTAYTTYAAYTGGGARGA	23
Ver_174_R2	CCNGCRAADATRTCYTGYTCYTC	23
Ver_175_F1	CCNAAYCAYAAYACNYTNCA	20
Ver_175_R1	CADATNGTRTCYTTYTCNGG	20
Ver_175_F2	AARAARGTNCCNYTNACNGARCC	23
Ver_175_R2	GCNARYTGNGCCATYTCNCCRAA	23
Ver_176_F1	MGNYTNTGYACNGARGARTG	20
Ver_176_R1	ARYTTRTTDATYTCNGCNAC	20
Ver_176_F2	YTNGGNCAYWSNGAYCARTGYTG	23
Ver_176_R2	TARTTYTCNGGDATYTCYTCCAT	23
Ver_177_F1	YTNGAYTGGACNCARACNTT	20
Ver_177_R1	GGRTCNCCYTCRAADATNAC	20
Ver_177_F2	GARGARCARTAYAAYCCNCARCA	23
Ver_177_R2	TGNCCCATRAARTCNGTRTARAA	23
Ver_178_F1	TTYCAYMGNGTNCCNCAYAA	20
Ver_178_R1	TADATYTTCCARTANACRAA	20
Ver_178_F2	ATGGTNGCNGCNYTNGTNATGCC	23
Ver_178_R2	ACRCANARNGGNARRTARAANGC	23
Ver_179_F1	GTNCARGGNAARTTYTTYGG	20
Ver_179_R1	GTYTGCATDATNCCRCANGG	20
Ver_179_F2	TGGATHATHCARAAYCCNGAYCC	23
Ver_179_R2	CAYTTRCANARCATYTGRCANGC	23
Ver_180_F1	GARGTNAARGAYGTNAAYGA	20
Ver_180_R1	CKNGCDATYTCNGTRAANAC	20
Ver_180_F2	YTNGTNACNGGNGARGAYGARTA	23
Ver_180_R2	CACCARTTNARNARRTARTCCCA	23
Ver_181_F1	GTNGGNTGGTAYCAYTAYGC	20
Ver_181_R1	GGNCCNARYTGNGTYTGRAA	20
Ver_181_F2	TGYYTNCARTTYYTNGCNTGGAA	23
Ver_181_R2	CARTTNACRTCRAARTAYTTNGC	23
Ver_182_F1	TAYGTNCARCAYAARTGGGA	20
Ver_182_R1	ACNGCDATDATYTGNGCRAA	20
Ver_182_F2	CCNMGNTGYTTYACNCCNGGNGA	23
Ver_182_R2	AANGTYTTYTTNGTNCCNGGCCA	23
Ver_183_F1	AAYTTYYTNGCNAARGARAT	20
Ver_183_R1	AADATNARDATDATNACRTC	20
Ver_183_F2	YTNGAYYTNGGNACNAAYTTYAT	23
Ver_183_R2	ARNCKYTGRTGNGCCATRTARAA	23
Ver_184_F1	CARGTNGAYCCNMGNAARTA	20
Ver_184_R1	TANGTYTTRTGNGGDATYTG	20
Ver_184_F2	TAYYTNGARGAYCCNGCNTTYGA	23
Ver_184_R2	GCNARRTTNGCCATNCCYTTYTC	23
Ver_185_F1	ATHCAYGGNGTNGCNATHGA	20
Ver_185_R1	TTYTCRTANACRTGNCCRTT	20
Ver_185_F2	YTNMGNACNGCNAARAAYATGGC	23
Ver_185_R2	CCDATRCADATRTCYTTYTGRAA	23
Ver_186_F1	YTNATHTTYCCNTGYTAYTG	20
Ver_186_R1	CKYTTRTCRAANACYTCYTG	20
Ver_186_F2	TGYTTYGGNWSNGCNAAYGTNTG	23
Ver_186_R2	TCNARRTTNGCNGGRAARAANGC	23
Ver_187_F1	TTYWSNGGNCAYGTNYTNCA	20
Ver_187_R1	GCRAACCANACNGCRCANCC	20
Ver_187_F2	AAYGTNTTYYTNTGGAAYGGNGA	23
Ver_187_R2	ACRTTDATYTCNACRAARTTCCA	23
Ver_188_F1	ACNCCNYTNTAYAAYYTNGA	20
Ver_188_R1	ARYTTRTADATCATNGCYTG	20
Ver_188_F2	TGYGARCCNYTNCCNTTYGAYGT	23
Ver_188_R2	ATNACNGCNCKYTTNACCATRTG	23
Ver_189_F1	GTNGGNGARTTYTTYAAYCA	20
Ver_189_R1	CKCCAYTTYTCRAAYTGYTC	20
Ver_189_F2	TAYYTNTTYGARCCNYTNTGGCA	23
Ver_189_R2	TAYTTNCCNSWRAANGCNACCAT	23
Ver_190_F1	CCNAAYTTYTGGGTNTGGAC	20
Ver_190_R1	TCNGCRTCYTGNGGRTCNGT	20
Ver_190_F2	GCNYTNAARCARACNATGGGNGA	23
Ver_190_R2	GCNCCNACRTCRTANCKYTTNAC	23
Ver_191_F1	YTNAAYTGGTGYGCNTGGTT	20
Ver_191_R1	GCYTCNACRAARTTNGGNGC	20
Ver_191_F2	AARMGNCCNGGNGARGAYAARGT	23
Ver_191_R2	CCDATNGTRCADATDATNGTRAA	23
Ver_192_F1	TGGATGYTNATGGTNAAYCC	20
Ver_192_R1	ATYTCNARNGCYTTYTTRTA	20
Ver_192_F2	ATHGARGAYATHGCNAAYCAYTG	23
Ver_192_R2	ACYTGNGTNACRTCRTCCATRTC	23
Ver_193_F1	GARGAYYTNAARGAYCARAA	20
Ver_193_R1	ACYTTNCKDATYTCYTCYTG	20
Ver_193_F2	GAYAARGARYTNGTNAARGARCA	23
Ver_193_R2	TGNACNARNCKRTTYTCRCAYTC	23
Ver_194_F1	CCNTGYGARTAYYTNYTNGG	20
Ver_194_R1	SWRAARAANGCNACNGGRCA	20
Ver_194_F2	ATGATHMGNYTNACNGTNTGGTT	23
Ver_194_R2	CARTTNGTRAADATNARCCANGC	23
Ver_195_F1	YTNGGNGAYCAYTAYGARAA	20
Ver_195_R1	TCNGTNCCRTTRTCRTTYTT	20
Ver_195_F2	MGNACNGAYAARGARGCNTGGCC	23
Ver_195_R2	TGYTTNACNGGNGTYTGNCCCCA	23
Ver_196_F1	CAYATHATHGAYTTYGCNTA	20
Ver_196_R1	AARTGNARRTCNCKYTCCCA	20
Ver_196_F2	ACNTGYYTNAAYATHGGNCARAT	23
Ver_196_R2	TCNGTYTCNGTRTTRTANACYTG	23
Ver_197_F1	GTNYTNCARCCNGTNAARAA	20
Ver_197_R1	GCNACNGGDATRTGDATRTT	20
Ver_197_F2	YTNGCNATHCCNCARGGNCARCA	23
Ver_197_R2	CCRTTCATRAAYTGNGCNGGRAA	23
Ver_198_F1	WSNGGNYTNTTYCCNGAYGC	20
Ver_198_R1	TGRTANACYTGNACYTCRTC	20
Ver_198_F2	GARAARTAYATHTTYGTNCAYAA	23
Ver_198_R2	GCRTTRAANCCNGCRCAYTCRAA	23
Ver_199_F1	YTNAARATHTTYCAYTGYCA	20
Ver_199_R1	TANARDATNGGRTCRAARCA	20
Ver_199_F2	GCNTGYYTNATHTAYATHAAYAT	23
Ver_199_R2	ACDATRTGRTANGGNACRAARCA	23
Ver_200_F1	ATHGAYTTYAAYACNATHAT	20
Ver_200_R1	GGRCANCCNGCCCARAARCA	20
Ver_200_F2	CARCCNGARGTNTAYGGNCAYTT	23
Ver_200_R2	TCNCCYTTNCKYTGRTCDATRTG	23
Ver_201_F1	ACNTGYYTNATHATHGARGA	20
Ver_201_R1	TGYTTNACNGTRTTNCCDAT	20
Ver_201_F2	GARGGNYTNAARGTNACNGAYGC	23
Ver_201_R2	TCNGCRAAYTTNCKRTCYTCRAA	23
Ver_202_F1	TGGATGGGNAAYAARCCNCC	20
Ver_202_R1	GCNGGRTTNACYTTDATNCC	20
Ver_202_F2	AAYYTNCAYACNGTNGCNTTYTA	23
Ver_202_R2	ARCATYTCYTCRTTYTGCCARTC	23
Ver_203_F1	WSNTTYCCNGAYAARATHAA	20
Ver_203_R1	TTNARRTGYTGNGCRTTYTC	20
Ver_203_F2	MGNAARYTNWSNATGAARATGAA	23
Ver_203_R2	TCDATRTTRAANGTRTGRTCCAT	23
Ver_204_F1	GTNGARTGYCCNCARCCNGA	20
Ver_204_R1	CCRTTCCANGTNCCRTCYTC	20
Ver_204_F2	AAYGGNATHGTNGAYGTNCARGG	23
Ver_204_R2	ATRTGNGGNGGNARNCCRCARTC	23
Ver_205_F1	GARTTYACNCARGTNCAYAT	20
Ver_205_R1	TANCCRAANCCYTTNGGRTT	20
Ver_205_F2	YTNGTNMGNCARGAYCAYCARAT	23
Ver_205_R2	TGRAANGCNARNARYTCNGGYTT	23
Ver_206_F1	CCNCCNGTNATHATHAARTA	20
Ver_206_R1	TTYTGNGGNARRTTYTGRTC	20
Ver_206_F2	YTNAARGAYTTYTGGCCNAARGT	23
Ver_206_R2	TTDATRTCRAARTTRTARTTRTG	23
Ver_207_F1	WSNGTNCAYCAYAARTGYAA	20
Ver_207_R1	ACYTCNGCNACRTGCATRTA	20
Ver_207_F2	ACNAAYCARGTNGARGTNCCNGA	23
Ver_207_R2	TCNACNSWDATRAARTCRTTDAT	23
Ver_208_F1	TTYGTNAARGAYGGNGAYAA	20
Ver_208_R1	TGNACRTGDATDATRTCNGG	20
Ver_208_F2	TGGCARGARAAYCCNTAYCCNTT	23
Ver_208_R2	AARTTNGCNARRTGNCCYTGRTA	23
Ver_209_F1	GTNGAYGCNATHTAYAARGC	20
Ver_209_R1	ARRTCNCCNACRTTRAANGT	20
Ver_209_F2	TGYAAYACNCCNAARAARCARTG	23
Ver_209_R2	AARTCNCCRTTRTARTGDATRTA	23
Ver_210_F1	CCNCARWSNAAYTAYTTYAC	20
Ver_210_R1	TTRTANGTNGGYTTNGGYTG	20
Ver_210_F2	CCNYTNATHAARCAYCARCCNGA	23
Ver_210_R2	TTRTTNGTRTTYTTRTCYTCYTC	23
Ver_211_F1	MGNTAYYTNATHGARTTYGA	20
Ver_211_R1	ACYTCRTTDATNGGNGCRTC	20
Ver_211_F2	GCNACNYTNCAYGARCCNATHAT	23
Ver_211_R2	ATNCCRTAYTGYTCNGGRTTNAC	23
Ver_212_F1	CARGARATHYTNAARGAYGT	20
Ver_212_R1	ARNARCATYTTYTCNGCRAA	20
Ver_212_F2	AARGTNAARGARGAYYTNGTNAA	23
Ver_212_R2	SWNARYTCRTCRTCRTGRTAYTC	23
Ver_213_F1	YTNYTNATHTAYATHAARCC	20
Ver_213_R1	AARTCYTCNACRTGDATRAA	20
Ver_213_F2	YTNATHTGGGTNTGGCCNTTYGG	23
Ver_213_R2	TTYTCNGTDATRTARTCYTTRTG	23
Ver_214_F1	MGNGGNTAYTGYTGGACNGA	20
Ver_214_R1	ARDATRTANGGRTGNACRTC	20
Ver_214_F2	CARGARATHGAYAAYTGYTAYCA	23
Ver_214_R2	SWRAARTGNCKNGTRTGYTTYTT	23
Ver_215_F1	GARYTNATHCCNTGGTAYGT	20
Ver_215_R1	TANARNSWNACRTAYTGYTT	20
Ver_215_F2	GGNGCNACNGTNATHCAYTAYGA	23
Ver_215_R2	CAYTGNARNCKYTGRTCNGGRAA	23
Ver_216_F1	GTNGGNTGGATHTTYACNAA	20
Ver_216_R1	TGNCCCATNCCRTCRTARTA	20
Ver_216_F2	GAYATHWSNTAYAAYGCNTTYGA	23
Ver_216_R2	ACYTCRTGNGGYTTCCARCARAA	23
Ver_217_F1	GTNAARATHTAYGAYGARAT	20
Ver_217_R1	GCNGCNCCYTGCATYTTYTC	20
Ver_217_F2	ATGTTYCARTTYGCNATHGARCA	23
Ver_217_R2	TTYTCRTCNGCNGGRAADATRTT	23
Ver_218_F1	TAYYTNAARGGNCAYGAYCA	20
Ver_218_R1	GGYTGRTCNACRTAYTCRTG	20
Ver_218_F2	GTNATHYTNGCNTTYGTNATGGG	23
Ver_218_R2	ATRTCYTTNGTRCANGCRTTDAT	23
Ver_219_F1	TAYCARYTNGAYACNGGNCA	20
Ver_219_R1	TCNARNCCRAANACRTANCC	20
Ver_219_F2	YTNTGYMGNAAYAARTAYTAYGG	23
Ver_219_R2	CCRTCRTGNACNGTNGGRTCRTC	23
Ver_220_F1	GAYGCNATHTGGGGNATHGT	20
Ver_220_R1	AANGCYTTRTTYTCCATRTA	20
Ver_220_F2	GCNTTYATHATHCARGARGAYGA	23
Ver_220_R2	GGNARYTGDATRTCYTCYTCRAA	23
Ver_221_F1	CCNAARYTNACNGGNGARAC	20
Ver_221_R1	TTNACRTANACYTGNCCYTC	20
Ver_221_F2	CAYATHCCNYTNGTNCAYTGYCA	23
Ver_221_R2	GTNACNARYTTRTARTARTTYTG	23
Ver_222_F1	GARMGNAAYCARYTNAARGC	20
Ver_222_R1	TTNCKNGGYTGYTCRTCNGT	20
Ver_222_F2	ATGGGNGARYTNYTNGAYAAYTT	23
Ver_222_R2	TTRTCNGTCATYTCYTGRCARAA	23
Ver_223_F1	MGNTAYWSNGGNAAYATGGA	20
Ver_223_R1	ATYTCRTTYTCNARYTGYTT	20
Ver_223_F2	GGNMGNCARCCNATHATHATGCA	23
Ver_223_R2	ACRTGYTGYTCCATRAARAAYTT	23
Ver_224_F1	GTNACNGGNGARGARGAYGA	20
Ver_224_R1	CANARYTTNARNACYTGRTC	20
Ver_224_F2	AARGTNTGYGCNAAYCAYTGGAT	23
Ver_224_R2	CCDATNCCNCKYTCYTTCCAYTG	23
Ver_225_F1	GGNYTNMGNAAYCAYATGAC	20
Ver_225_R1	ARRTTNGTNGGYTCRAANGT	20
Ver_225_F2	ATHATGGTNACNYTNGCNCCNAA	23
Ver_225_R2	AANGTRTAYTTNGTRTTNGGYTG	23
Ver_226_F1	YTNTGYTAYGCNGARTTYGG	20
Ver_226_R1	GCNACDATRAANCCNGCCCA	20
Ver_226_F2	GCNTTYYTNATHGGNTGGAAYGT	23
Ver_226_R2	TANCCNCKNCKRTARAANGCRTC	23
Ver_227_F1	WSNCARGARAARACNATHTA	20
Ver_227_R1	CKYTTNGTNACNGGRTCYTC	20
Ver_227_F2	GARGTNATHMGNGTNGARAARGA	23
Ver_227_R2	ATNCCNGTRAANGCYTTYTGNGC	23
Ver_228_F1	GTNGAYMGNGARTAYGARAC	20
Ver_228_R1	ATNGGDATRTGNARRTTRTT	20
Ver_228_F2	AAYATHTAYATHGCNCARAAYGG	23
Ver_228_R2	CANGGNCCCATCCANARYTCYTC	23
Ver_229_F1	CARYTNTGYMGNATHTGYGG	20
Ver_229_R1	GCRTTNCCDATRTCRCARTG	20
Ver_229_F2	ACNMGNTTYTGYCAYAAYTGYTG	23
Ver_229_R2	ACNGTYTCDATRAANGGYTTNGC	23
Ver_230_F1	GTNTTYTTYATHAAYTTYCC	20
Ver_230_R1	TCRTARTARAANARRAARTT	20
Ver_230_F2	AARGCNTAYGTNGARTTYGTNAA	23
Ver_230_R2	TCRTGNACNCCYTCYTCRTCNGG	23
Ver_231_F1	AARATGCARYTNGTNGCNGA	20
Ver_231_R1	GCNGTYTGNACNGCYTTNCC	20
Ver_231_F2	WSNTTYGARAARTGYMGNGAYAC	23
Ver_231_R2	GCYTTNCCNARRAAYTGNGGYTC	23
Ver_232_F1	TTYCCNGGNCAYTTYGARCA	20
Ver_232_R1	CANGCRTANGGYTTYTCNCC	20
Ver_232_F2	TTYACNGTNGCNGARGGNGAYCA	23
Ver_232_R2	ACNCKDATRTGYTTYTTRCARTC	23
Ver_233_F1	GCNCARYTNGARATHTAYAA	20
Ver_233_R1	TCRTADATYTCCCANGGRCA	20
Ver_233_F2	AARATGATHGCNAAYAAYCCNCA	23
Ver_233_R2	GTNCKNGGRTGNARNGGYTTYTT	23
Ver_234_F1	MGNTTYGCNGARGTNTAYAA	20
Ver_234_R1	CCRAARTCRCANARRCARCA	20
Ver_234_F2	GARACNGTNGCNGTNAARATHTT	23
Ver_234_R2	ARRTCRTTYTTNACNARDATRTT	23
Ver_235_F1	MGNGTNACNGGNGGNTTYAA	20
Ver_235_R1	TTRTAYTTYTCRAARTGNAC	20
Ver_235_F2	AAYAARTGYGAYGCNMGNACNTA	23
Ver_235_R2	GCYTTNGGNACRTCNACYTTYTC	23
Ver_236_F1	GTNACNAARACNYTNATGGA	20
Ver_236_R1	GCNARNARCATYTGYTGYTC	20
Ver_236_F2	YTNCARCAYATHMGNGARCARAT	23
Ver_236_R2	ARYTTYTGNACNCKYTCDATRTA	23
Ver_237_F1	GAYGARGARACNCARAAYTG	20
Ver_237_R1	TCYTGNARNGGDATRTADAT	20
Ver_237_F2	ACNTAYTTYCAYGCNYTNATGGA	23
Ver_237_R2	TCRTCYTTRAANACNCCNCCRTG	23
Ver_238_F1	WSNCAYWSNATGGAYGARGT	20
Ver_238_R1	TCRTCRTCRTAYTTYTCCAT	20
Ver_238_F2	TGGACNGARATHCCNGGNGCNCA	23
Ver_238_R2	ARNGCYTCYTCNCCRCADATCCA	23
Ver_239_F1	GAYTTYCARAARGCNATGGA	20
Ver_239_R1	TGCATYTCRAADATNGTRTC	20
Ver_239_F2	WSNGARGCNGAYGARAAYGARAT	23
Ver_239_R2	TTNACRAANARYTCCATYTTYTC	23
Ver_240_F1	AARACNAAYGARGARTAYTG	20
Ver_240_R1	TCNCCRAARTTNGTRTGNCC	20
Ver_240_F2	GAYACNTGGGGNGGNGCNATHGA	23
Ver_240_R2	TGNCCNGTNARNCCYTTYTGRCA	23
Ver_241_F1	GTNAAYTAYATHATGCCNTT	20
Ver_241_R1	ARCCANGTCCANGTNGCCCA	20
Ver_241_F2	AAYACNAARTAYGCNGARCCNAT	23
Ver_241_R2	GCNARNCCRTTRCADATRTARAA	23
Ver_242_F1	ACNTAYGGNCAYAARTGYAA	20
Ver_242_R1	TGNGGRTTNCKYTTCATNAC	20
Ver_242_F2	CAYCCNGARMGNGGNAAYCARCC	23
Ver_242_R2	ARRTCNGCNGGRAADATRTTRCA	23
Ver_243_F1	CAYWSNACNTTYGTNGGNAA	20
Ver_243_R1	ARRAADATNGTYTTYTCNGT	20
Ver_243_F2	TGYAAYACNGARCARCCNGGNTG	23
Ver_243_R2	AANCCRTANARRAARTAYTGNCC	23
Ver_244_F1	ATGTTYATGAARACNCAYAA	20
Ver_244_R1	GTNARRTAYTGDATYTCNGG	20
Ver_244_F2	GCNTTYCCNAAYGGNMGNAAYGA	23
Ver_244_R2	TCYTTNCKNGCRTTNARYTTRAA	23
Ver_245_F1	GCNYTNGGNAARATHTTYAC	20
Ver_245_R1	AANARRTAYTCYTGNGTNGT	20
Ver_245_F2	AARYTNGCNATGTAYATHGAYTT	23
Ver_245_R2	ATRTGRTARAAYTTNSWRTTRTT	23
Ver_246_F1	GTNGCNGAYGGNAAYAARGA	20
Ver_246_R1	GTRTGNSWDATYTTYTTCCA	20
Ver_246_F2	GTNATHYTNCARGAYAARGARCA	23
Ver_246_R2	ATNARNSWRTGYTCCATYTCCAT	23
Ver_247_F1	AARACNCAYTAYAARATGGA	20
Ver_247_R1	TCNGTNARNCCNARRTANGC	20
Ver_247_F2	AAYCAYTAYAARTGYGAYCARTG	23
Ver_247_R2	TGNGGNCKNGGNGGRTGRAANGT	23
Ver_248_F1	GCNACNAAYATHGTNGGNTG	20
Ver_248_R1	GTNSWYTCCATNACCCAYTC	20
Ver_248_F2	CARTTYYTNGGNGGNACNATGAT	23
Ver_248_R2	TAYTGNARNARCATNCCRTTNAC	23
Ver_249_F1	AAYCARATGGTNCAYATGAA	20
Ver_249_R1	TTNGGNGGNACRTCNGGYTT	20
Ver_249_F2	MGNAARATHCAYAARGAYGCNGA	23
Ver_249_R2	GTNGGNACRTCNACNCKYTTNGT	23
Ver_250_F1	TGGCCNACNAARATHGAYGT	20
Ver_250_R1	TCYTTNGGRTTNCKYTGDAT	20
Ver_250_F2	CCNGTNYTNAAYCARATHTTYGA	23
Ver_250_R2	TTNACNSWDATNGTYTTYTCRCA	23
Ver_251_F1	GCNMGNCARGGNTAYTGGGC	20
Ver_251_R1	TGYTTNACNGTDATNCCYTT	20
Ver_251_F2	TGYMGNACNGTNACNCCNGAYGC	23
Ver_251_R2	TGYTGNARNGCYTTYTCRTTNGC	23
Ver_252_F1	AARYTNAAYTTYGARCARCA	20
Ver_252_R1	TCNACRTCRTTNACRAARTC	20
Ver_252_F2	GARACNTTYGAYGCNATGAARAA	23
Ver_252_R2	AANARCATYTGRTCRTGDATRAA	23
Ver_253_F1	ATGGARGAYTGYYTNCAYAC	20
Ver_253_R1	TTNGCNACDATRTARTARTC	20
Ver_253_F2	AAYYTNACNGCNATGTGGGGNTG	23
Ver_253_R2	TCNGGNARYTCYTGYTTDATYTT	23
Ver_254_F1	ACNGARATGATHYTNACNAA	20
Ver_254_R1	CKRAANCCYTTNGCRAANGG	20
Ver_254_F2	AARTAYATHYTNGTNATGGAYAT	23
Ver_254_R2	TTRTARTCDATYTTNARYTGNGT	23
Ver_255_F1	GGNTTYAARAARGTNGARGA	20
Ver_255_R1	ARNGTCATRCANACNACYTC	20
Ver_255_F2	GARCARGTNAARTTYGARATHTG	23
Ver_255_R2	CKNACNCCNGGRTTRTTNGCYTT	23
Ver_256_F1	CARMGNCCNYTNYTNATGGA	20
Ver_256_R1	GGNACNGCNCCRAARTCRTC	20
Ver_256_F2	GAYGTNTTYGGNGCNGTNCCNTT	23
Ver_256_R2	AANGGYTTNGCNCCRAANGGRTC	23
Ver_257_F1	GARGCNATGYTNGAYGARAT	20
Ver_257_R1	TCNARRTTNARDATNGTRTC	20
Ver_257_F2	GAYYTNGCNATHGARGARGGNTT	23
Ver_257_R2	CARTTYTGNGCNGCCATYTTRTT	23
Ver_258_F1	GTNYTNYTNGAYCAYATHCA	20
Ver_258_R1	GTNARNACNGCYTCNGTRTA	20
Ver_258_F2	GCNYTNWSNAARAAYAAYGARGT	23
Ver_258_R2	AANCCNGTYTTDATRTGYTGRTA	23
Ver_259_F1	GTNTTYGARGAYGGNGARAA	20
Ver_259_R1	TCNGCDATRTANACNGGRAA	20
Ver_259_F2	GARTTYGTNCARTAYCARGCNGA	23
Ver_259_R2	CAYTCNARRAANARYTGRCANGC	23
Ver_260_F1	GCNCAYGAYGCNCCNGGNTT	20
Ver_260_R1	TTDATYTGRTCRCADATRTC	20
Ver_260_F2	TAYAARAARATGCAYMGNATHAA	23
Ver_260_R2	TCRTGYTTNARCATNGTNGTRAA	23
Ver_261_F1	ATGCARGCNAARAARMGNTA	20
Ver_261_R1	CARTCYTTNCCRTGYTTRCA	20
Ver_261_F2	TGYMGNATGGARWSNTGYTTYGA	23
Ver_261_R2	TCYTCNCCRTTRTGNACRTGRTA	23
Ver_262_F1	ATHMGNCARGCNYTNTTYCC	20
Ver_262_R1	CCNCCYTGYTTYTTYTCYTC	20
Ver_262_F2	GAYGARGAYGAYTAYCARATGTT	23
Ver_262_R2	TGRTTNGCYTTYTTDATYTTYTG	23
Ver_263_F1	CAYACNTGGGTNAARGCNAT	20
Ver_263_R1	CKNGGYTGRTGDATRAANAC	20
Ver_263_F2	GCNGARGCNYTNCAYAAYATHTG	23
Ver_263_R2	TTNGCNGTCATNGTDATNGCYTT	23
Ver_264_F1	GGNTTYCAYAAYCAYACNGA	20
Ver_264_R1	ATNACCCADATNGGYTCYTT	20
Ver_264_F2	TAYGCNGTNCARTAYMGNCCNGA	23
Ver_264_R2	TCDATNGCYTCYTTDATRTCYTT	23
Ver_265_F1	ACNYTNGAYGTNAAYATHGA	20
Ver_265_R1	TCYTTYTTYTCNCKYTGYTC	20
Ver_265_F2	ATHGGNGARGAYATHGTNCCNTA	23
Ver_265_R2	GGNARYTGCCANGGCATYTGRTG	23
Ver_266_F1	GGNCCNGGNMGNTGGAARAC	20
Ver_266_R1	TGCATDATNARCATNGTRTC	20
Ver_266_F2	CAYCARMGNTGGTAYGARAARGA	23
Ver_266_R2	ARNCKYTTYTGRAAYTGCCAYTC	23
Ver_267_F1	GTNACNGGNTAYAARGAYCC	20
Ver_267_R1	TCRTGNGTRTTNGGRTCRAA	20
Ver_267_F2	GCNACNGGNGGNATHATHGAYCC	23
Ver_267_R2	TTCATYTCYTCRTCRAARTANCC	23
Ver_268_F1	ATHATGGAYGGNATGACNGA	20
Ver_268_R1	GGNGTYTGYTCYTCRTCNGC	20
Ver_268_F2	ATHAARGGNGGNATHGARGCNTG	23
Ver_268_R2	ARRAARTTNGTDATRTCNGGRTA	23
Ver_269_F1	CCNATHCCNATHAARGTNGC	20
Ver_269_R1	TCNARDATNGGYTGNACYTT	20
Ver_269_F2	YTNCARMGNGCNGCNAARTTYGG	23
Ver_269_R2	CKDATCATYTCNACDATYTCRTC	23
Ver_270_F1	GCNACNACNATGAAYGARTT	20
Ver_270_R1	ATRTTNCKNACRTCRTAYTT	20
Ver_270_F2	GARTAYATHMGNAARYTNAARGC	23
Ver_270_R2	CCNACYTTNCCNGTYTTRAANGC	23
Ver_271_F1	CCNYTNATHATHGAYAARAA	20
Ver_271_R1	TTYTCNGGRTGNACCCAYTT	20
Ver_271_F2	CAYTTYACNGTNTAYMGNGAYCC	23
Ver_271_R2	TGNGTNCCRTTNGGRTAYTGCCA	23
Ver_272_F1	GTNCARGCNATHAARACNAA	20
Ver_272_R1	GGNCCYTTYTTCATRTGRTC	20
Ver_272_F2	GAYGTNGARGCNYTNATHATHCA	23
Ver_272_R2	CCDATRAANGTNGCRTTNGTCAT	23
Ver_273_F1	CCNAARGARGTNGAYAARAA	20
Ver_273_R1	ARNGGYTCRTGYTCRTCNGG	20
Ver_273_F2	WSNGAYGARAAYYTNATGGARCA	23
Ver_273_R2	GTNACNGTNACNACRTGNGGYTC	23
Ver_274_F1	TAYAARTGYCARATHTGYAA	20
Ver_274_R1	TGYTCNGGNCKNACNGGRTG	20
Ver_274_F2	CARCAYTGYAAYGCNACNTTYAA	23
Ver_274_R2	TGNGGNGTNARNGTRTAYTTYTC	23
Ver_275_F1	GGNAAYGARTTYCCNGCNCA	20
Ver_275_R1	TCYTGCCAYTTYTTNCCNCC	20
Ver_275_F2	GAYTAYTTYMGNGCNATGTTYAA	23
Ver_275_R2	ATNGTNGCCATYTGRTGNCCRAA	23
Ver_276_F1	TAYAARTGYGAYTTYYTNAA	20
Ver_276_R1	TCYTCNARYTCRTARAANGG	20
Ver_276_F2	GCNCARGAYGCNATHGAYGCNTT	23
Ver_276_R2	SWRTTRAARTCYTGNGGDATRTA	23
Ver_277_F1	GTNACNGAYYTNMGNAARGG	20
Ver_277_R1	TGNARYTGRTTDATRTGNGT	20
Ver_277_F2	ACNAARGCNGTNAARCARACNAA	23
Ver_277_R2	TARTCCCANCKNGCNARRTTNGG	23
Ver_278_F1	GARGTNGAYACNGGNATHCA	20
Ver_278_R1	TCNCKDATYTGYTTYTGNGG	20
Ver_278_F2	ATHCCNGARACNATGGAYGARGA	23
Ver_278_R2	TTYTCDATNSWYTTNGTRTAYTC	23
Ver_279_F1	ATHGAYTTYACNMGNYTNCC	20
Ver_279_R1	TCDATNCKNCKYTGNGGNCC	20
Ver_279_F2	CCNGARAAYAARGAYYTNTTYTT	23
Ver_279_R2	ATYTGRTANACNGGRTTYTGRAA	23
Ver_280_F1	MGNTAYCARGARGTNTGGAC	20
Ver_280_R1	GGNGGNARCATRTGDATNAC	20
Ver_280_F2	AAYAAYGCNGGNATGCCNCCNTT	23
Ver_280_R2	AANSWDATCCANCKYTTNGGYTT	23
Ver_281_F1	GTNCARMGNATHGARCARTG	20
Ver_281_R1	TGRTCNGGRTGRTGNGGNCC	20
Ver_281_F2	GAYYTNCARGCNCAYATHAAYCA	23
Ver_281_R2	ATNCCNCCNGGYTGNGTRAANGG	23
Ver_282_F1	CCNGARAARYTNCARTGGGA	20
Ver_282_R1	GCRCANARNCKRTCNGTNCC	20
Ver_282_F2	GTNYTNGARGAYACNGTNAARGA	23
Ver_282_R2	TTYTTNGGNGGYTCNACYTTNGC	23
Ver_283_F1	AARGAYTTYAARGTNGAYTG	20
Ver_283_R1	ARYTTYTCDATRTANCCNAC	20
Ver_283_F2	GARGGNGAYTAYACNTGYTAYGC	23
Ver_283_R2	GGNGCNGTNARRAADATRTTRTC	23
Ver_284_F1	GAYCCNYTNATHCAYGTNAT	20
Ver_284_R1	TTRCARTGRTTDATCATRTG	20
Ver_284_F2	AARCARCAYGGNCARCARAAYGA	23
Ver_284_R2	TGYTCRCADATNGGRCAYTGRTA	23
Ver_285_F1	ATGGAYATGGGNAAYCARCA	20
Ver_285_R1	GCNARYTTNACNGCYTGYTT	20
Ver_285_F2	YTNGARCARAAYGCNAAYCAYCC	23
Ver_285_R2	TCNARNCKCATRTARTTYTTRTC	23
Ver_286_F1	CAYAARAARAAYGTNCARTG	20
Ver_286_R1	TTNCKNARNCCCATYTGYTT	20
Ver_286_F2	GCNGAYMGNYTNAARTTYTTYGA	23
Ver_286_R2	TTRTCNACRAANGGNCKRTADAT	23
Ver_287_F1	GTNGARGCNGAYYTNGARCA	20
Ver_287_R1	ATRTCYTGNCKCATNACCCA	20
Ver_287_F2	WSNGGNTTYCAYAAYCAYACNGA	23
Ver_287_R2	TCDATNGCYTCYTTDATRTCYTT	23
Ver_288_F1	AAYATHWSNACNYTNGAYGT	20
Ver_288_R1	TCYTTRAARAACATRCAYTG	20
Ver_288_F2	GAYGARYTNAARGTNACNGTNAA	23
Ver_288_R2	TTDATNGCRCANGTRAARTGRTA	23
Ver_289_F1	GCNCARYTNAAYATGMGNGG	20
Ver_289_R1	GCRAAYTCNGGYTGDATNGT	20
Ver_289_F2	TTYYTNCAYGTNYTNGGNGAYGC	23
Ver_289_R2	GCRTGDATNCCYTCRTCRTGRAA	23
Ver_290_F1	CCNCARGAYGCNAAYGGNTA	20
Ver_290_R1	TGNCKYTGDATRTAYTCYTC	20
Ver_290_F2	AAYYTNGGNATGYTNGCNATGGA	23
Ver_290_R2	GTYTCNACNARRCAYTTYTCNGC	23
Ver_291_F1	ATHACNCARCCNYTNAARAA	20
Ver_291_R1	TTNSWYTTDATRAANGCCAT	20
Ver_291_F2	AAYGTNTTYAARGTNCAYAARTG	23
Ver_291_R2	CCRTGNGTNCKCATRTGNGTRTT	23
Ver_292_F1	TAYCARGGNAAYGGNGAYTA	20
Ver_292_R1	GCNARNARCATYTGYTGYTC	20
Ver_292_F2	YTNCARCAYATHMGNGARCARAT	23
Ver_292_R2	ARYTTYTGNACNCKYTCDATRTA	23
Ver_293_F1	GAYCAYATGACNCCNGARCA	20
Ver_293_R1	GGNSWYTTNARRTGNACNGG	20
Ver_293_F2	AARYTNCARCARGARTTYTAYGA	23
Ver_293_R2	CCNARCATNGGNSWYTGNACYTG	23
Ver_294_F1	YTNGCNYTNAAYTTYCARCC	20
Ver_294_R1	ATNGCCATNARNACYTCRAA	20
Ver_294_F2	YTNATHATGYTNAAYMGNTAYTT	23
Ver_294_R2	TGNARNGCNCCNACCATNCCRTA	23
Ver_295_F1	AAYGTNACNATHTTYTAYCA	20
Ver_295_R1	AANGTRTANGCRTARAANGG	20
Ver_295_F2	GGNGTNATHGAYTGGGARAAYTG	23
Ver_295_R2	TCYTTNACNCKRTARTGNACRAA	23
Ver_296_F1	CCNMGNTGYGGNGARCAYAA	20
Ver_296_R1	TCYTTYTGNACNARRTCYTG	20
Ver_296_F2	YTNGARTAYAAYCAYACNTAYGA	23
Ver_296_R2	ATYTCNACNSWNACRTCNACYTG	23
Ver_297_F1	GGNCARAARGGNTGGCCNAA	20
Ver_297_R1	TGYTCRTTRCARAARTAYTT	20
Ver_297_F2	ATHCAYGGNGGNAARACNCCNAA	23
Ver_297_R2	TCCATRCAYTGNGCRTGNACCCA	23
Ver_298_F1	AARATHTGYAARGGNATGTT	20
Ver_298_R1	TCCATNSWYTCRTANGTYTG	20
Ver_298_F2	ACNGTNAARAARATHGCNAARTG	23
Ver_298_R2	ATNCCNGTNCCYTTNARYTTRTA	23
Ver_299_F1	MGNCCNYTNTAYCARTAYAA	20
Ver_299_R1	GGNARRAANGCNCCYTGNCC	20
Ver_299_F2	YTNCARCCNTAYTTYGARAAYGG	23
Ver_299_R2	TARTCYTCNARRTTRTCRTAYTG	23
Ver_300_F1	GARAAYAARTTYTGYGAYGT	20
Ver_300_R1	GCRAANACCATRTCRCARTA	20
Ver_300_F2	YTNCARATGWSNCAYATHGTNGA	23
Ver_300_R2	TTRCAYTTRTGNGGYTTRTCNCC	23
Ver_301_F1	ATHATHAARWSNTGYAAYCC	20
Ver_301_R1	TCNACYTCRTANCCNGTNGC	20
Ver_301_F2	TTYTAYAAYTAYYTNMGNACNCA	23
Ver_301_R2	CANGCNCKRAAYTTNARYTGYTC	23
Ver_302_F1	TAYTGGCCNTTYGGNGAYTT	20
Ver_302_R1	AARTARAANARDATNGGRTC	20
Ver_302_F2	CARTTYTAYACNAAYYTNCAYGG	23
Ver_302_R2	GCRAANGGNCKNGTRCAYTTRTA	23
Ver_303_F1	YTNTTYGGNGARGAYGGNAA	20
Ver_303_R1	TGDATNGGYTGYTGRTGCAT	20
Ver_303_F2	GGNGARTGYGGNTAYCCNGARAA	23
Ver_303_R2	GGRAANCCNACNGCRTTNGGRTA	23
Ver_304_F1	AARAARGTNTAYCARATHGA	20
Ver_304_R1	GCNGGCCACATNARYTCYTG	20
Ver_304_F2	TGYGGNMGNAAYCAYCAYGTNCA	23
Ver_304_R2	ARYTCNACNGCRCANARNGCRTC	23
Ver_305_F1	GTNTGYAAYTGGTTYATHAA	20
Ver_305_R1	TTNGCYTGNARYTCCATYTC	20
Ver_305_F2	MGNAARGAYGGNAARGAYCCNAA	23
Ver_305_R2	TGRAANCCNSWRAARTCYTGRTT	23
Ver_306_F1	GGNTAYCARATHYTNCAYAT	20
Ver_306_R1	CCNCKNARNGTNARRTGYTG	20
Ver_306_F2	GTNGGNTTYACNACNGGNGARGA	23
Ver_306_R2	TGRTAYTGNARNACYTCNGTRTC	23
Ver_307_F1	GAYTGYMGNTGYCAYGGNGT	20
Ver_307_R1	ACRTCNGTCATNGTYTCRCA	20
Ver_307_F2	WSNTGYGCNGTNAARACNTGYTG	23
Ver_307_R2	CKRCANCKNACRTARCARCACCA	23
Ver_308_F1	ATHAAYYTNGCNGTNTGYGA	20
Ver_308_R1	AARCARTARCADATNGGRTT	20
Ver_308_F2	TAYAARGCNTGGGTNTAYGGNGA	23
Ver_308_R2	ARNCCNARCCAYTGNGCRAANGG	23
Ver_309_F1	WSNMGNATHTTYGTNGARGA	20
Ver_309_R1	AANGGYTTNSWRTARTTRAA	20
Ver_309_F2	YTNTAYTGYGARGTNCCNAARGC	23
Ver_309_R2	ATNARRTARTCCATRTARTARAA	23
Ver_310_F1	AARCAYCAYCARTAYCARCC	20
Ver_310_R1	ARRCARTTNGCNGTNACRTC	20
Ver_310_F2	CAYTAYCARCCNGAYCCNAARAT	23
Ver_310_R2	ATRTTNCCRAARAANGGYTTRAA	23
Ver_311_F1	CCNGTNGGNYTNTGYTAYAA	20
Ver_311_R1	ARNGTRAAYTGNGTRCANAC	20
Ver_311_F2	ATGACNATGCCNGAYGTNTAYTT	23
Ver_311_R2	CCDATRAANACCATDATNGCRTC	23
Ver_312_F1	GGNACNATHACNMGNGGNAA	20
Ver_312_R1	ARYTCNACDATNSWRTANGG	20
Ver_312_F2	AARGGNCARATGGTNGAYATHCA	23
Ver_312_R2	ARCCANCCRCARAANCCYTTYTC	23
Ver_313_F1	TTYGCNYTNGGNAARCARAC	20
Ver_313_R1	GTYTTNCCNGTRCANGGNCC	20
Ver_313_F2	TTYYTNAARAARTGYGTNTGYTA	23
Ver_313_R2	TCRTCRTANARNGGRTCNGTYTC	23
Ver_314_F1	AARTTYGAYGARCAYGARGA	20
Ver_314_R1	ARNACYTCCATDATRTGRTC	20
Ver_314_F2	AARACNGTNYTNATHAAYAAYAT	23
Ver_314_R2	GTNARRTCCATYTTRAANGGYTG	23
Ver_315_F1	TTYGCNAAYGGNGTNTGYTT	20
Ver_315_R1	TTNGTNSWNGCRAANACRTC	20
Ver_315_F2	CCNGGNCARATHTTYYTNGTNGA	23
Ver_315_R2	GGNCCCATRTCYTCNCCRTTDAT	23
Ver_316_F1	ATGCARGGNTGGAAYGARAT	20
Ver_316_R1	ATRTCYTCNCCDATRTCNAC	20
Ver_316_F2	MGNGARTGYATHTTYGTNACNAA	23
Ver_316_R2	AANGCRTANARCATNGGRTTDAT	23
Ver_317_F1	CARATGGCNTTYTAYGARAT	20
Ver_317_R1	ATDATRTGRTCNGCRTAYTC	20
Ver_317_F2	GGNATHATGGARGTNTGYCARTT	23
Ver_317_R2	TTNCCNGCCATRTCNCCNGCRTA	23
Ver_318_F1	GGNTGGTGGTAYGTNCARAT	20
Ver_318_R1	TGRCARTACCACCANCCRTT	20
Ver_318_F2	ATHGAYAARMGNAARAARCCNAA	23
Ver_318_R2	TADATRTCYTTNARRTTRTTRTG	23
Ver_319_F1	GGNGTNAARACNTTYACNCA	20
Ver_319_R1	TCNSWNCCNGGNACNGTYTG	20
Ver_319_F2	MGNAAYGAYGGNCAYTTYTGYGA	23
Ver_319_R2	ACNGGYTGNSWNACYTCYTCRTG	23
Ver_320_F1	GTNTAYATGATGAAYGTNGC	20
Ver_320_R1	SWDATNACNCKNGCYTGRAA	20
Ver_320_F2	GAYMGNTAYATGGCNATHGTNCA	23
Ver_320_R2	CADATRTGRAANGGNACRAARCA	23
Ver_321_F1	GAYCCNTAYATHGCNGTNGT	20
Ver_321_R1	ARNACRTTNGCNARNCCCAT	20
Ver_321_F2	ACNTGYAAYATHCCNYTNGCNTT	23
Ver_321_R2	CCNARRTTNARYTGNACRAANCC	23
Ver_322_F1	ACNGAYAARTAYMGNYTNCA	20
Ver_322_R1	AANGCRTANARDATNGGRTT	20
Ver_322_F2	TTYGTNATHACNYTNCCNTTYTG	23
Ver_322_R2	CARTGRAARAANGCNARNGCYTC	23
Ver_323_F1	TGYGCNTTYCARGGNACNGT	20
Ver_323_R1	TTNARNARYTGDATYTCYTC	20
Ver_323_F2	YTNCAYGCNCCNACNGGNAARAC	23
Ver_323_R2	CKRTGNGCYTCNACNGTRTCNGG	23
Ver_324_F1	GCNCCNTAYYTNMGNGTNGA	20
Ver_324_R1	TCRAAYTTNGGNGCRTTRTC	20
Ver_324_F2	ACNGGNGAYATHTAYACNACNGA	23
Ver_324_R2	TGNACYTTDATNGTNARRTCRTA	23
Ver_325_F1	ACNCAYATGTGYCCNGARTG	20
Ver_325_R1	TGDATYTTYTCRTTNGCRTG	20
Ver_325_F2	YTNCAYYTNCAYTTYCCNGAYCC	23
Ver_325_R2	TTRTTNSWRCADATRAARTCRCA	23
Ver_326_F1	CCNAARGCNYTNCAYCAYTA	20
Ver_326_R1	ARNARRAARTCNGCNGCRTC	20
Ver_326_F2	YTNGAYGCNATGGAYATHTGYGC	23
Ver_326_R2	ATNGCNARNARRCACCARTCYTT	23
Ver_327_F1	YTNTAYCARGCNATHCAYCC	20
Ver_327_R1	AANGCDATDATRTCNGGNAC	20
Ver_327_F2	GCNTGGACNGAYGGNAARCARGT	23
Ver_327_R2	ATYTTRTCNARNGGNARYTCNGT	23
Ver_328_F1	GCNCAYATHYTNCARCCNGT	20
Ver_328_R1	TANGTYTTDATNACRTTYTC	20
Ver_328_F2	GTNATGMGNCCNGARCCNCARAC	23
Ver_328_R2	ACRTGYTGYTCCATRTARAAYTT	23
Ver_329_F1	WSNTAYAARGARGTNCCNAC	20
Ver_329_R1	GCYTTNCCDATYTGRTCRTT	20
Ver_329_F2	AARCCNGGNGAYYTNGTNGARTT	23
Ver_329_R2	CKYTTYTCCATDATNARRTCYTC	23
Ver_330_F1	YTNACNTTYCCNTTYAARAT	20
Ver_330_R1	AANGGRTCNARRCANGCRTT	20
Ver_330_F2	GTNATHTTYTAYTTYACNATGTA	23
Ver_330_R2	GTRTANGGDATNCKNGCRAARTG	23
Ver_331_F1	GARGCNYTNAARATGGARAA	20
Ver_331_R1	TGYTGCATRTTYTGNACNGT	20
Ver_331_F2	GARAAYAAYCAYYTNAARGARGA	23
Ver_331_R2	ACYTGYTGYTTCCAYTCYTCCAT	23
Ver_332_F1	ACNCCNGTNMGNATGGARTG	20
Ver_332_R1	TTYTCNGTDATCCANGTRTG	20
Ver_332_F2	AARGCNGTNAARGGNTAYTTYAC	23
Ver_332_R2	ACYTCNCCNARNACNCKYTTCAT	23
Ver_333_F1	GARGCNCCNACNCARGTNAC	20
Ver_333_R1	ACRCANACNCCNGTCATNGG	20
Ver_333_F2	CCNGTNCARGARACNACNTTYCA	23
Ver_333_R2	TGNCKCATNGCNARRTGNCCYTC	23
Ver_334_F1	TGGAARGGNGTNMGNTGGAA	20
Ver_334_R1	ATNCKNGTNGCYTCRTANCC	20
Ver_334_F2	TTYTGYCAYGARGARGGNGAYGG	23
Ver_334_R2	ARNARYTGNCCDATNGCRTGRAA	23
Ver_335_F1	YTNTAYGCNGTNGGNAAYTT	20
Ver_335_R1	GGNSWNGTNCCYTTRTARAA	20
Ver_335_F2	GGNAARGARAAYATGGTNACNTT	23
Ver_335_R2	GGDATNARDATDATRTTNCCYTT	23
Ver_336_F1	TAYGGNGCNYTNMGNTGYAA	20
Ver_336_R1	AANARYTTYTTRCANGGRTG	20
Ver_336_F2	YTNGCNATHAARATHAARTAYGA	23
Ver_336_R2	AAYTGRTARAANACNARCATRAA	23
Ver_337_F1	AARCAYGGNGAYATHTTYAC	20
Ver_337_R1	GGYTGCATNGTNCCRAANCC	20
Ver_337_F2	TAYTTYACNTTYGTNATGGAYCC	23
Ver_337_R2	GTNGCRAARAANCKNCCNGGRCA	23
Ver_338_F1	CCNGTNACNATGMGNGCNAT	20
Ver_338_R1	AANARYTCNCKYTGRAARTC	20
Ver_338_F2	AARGCNGARACNATHCARGCNGA	23
Ver_338_R2	CCRTANARNGTNSWRAARTCYTG	23
Ver_339_F1	YTNGCNYTNTGGGTNTTYTA	20
Ver_339_R1	AARTARTADATNACNGGRTC	20
Ver_339_F2	ACNAARMGNGCNGTNATHTTYAT	23
Ver_339_R2	ATRTGRTANGGNGCRAARCADAT	23
Ver_340_F1	ATHCCNGCNATHGGNCAYTT	20
Ver_340_R1	TCNGCNCCRCARAAYTGNGG	20
Ver_340_F2	CARATHYTNAAYYTNCCNGARAT	23
Ver_340_R2	CKRCAYTCRTGDATNGGYTGNCC	23
Ver_341_F1	YTNGARTGYAAYGARACNAA	20
Ver_341_R1	ARRAANGCYTCNGCYTGYTT	20
Ver_341_F2	TGGATHMGNGARAARACNAARGT	23
Ver_341_R2	TGNCKRTTYTCCCACATYTTRTG	23
Ver_342_F1	WSNACNGCNACNACNGARGA	20
Ver_342_R1	TCYTTRTCRCANACRAARCA	20
Ver_342_F2	AARTTYCAYYTNGCNATGGARAA	23
Ver_342_R2	TCRAANCCRTTNARRTARTTNGG	23
Ver_343_F1	GAYTTYYTNMGNAAYGTNTG	20
Ver_343_R1	GGNGCNACNARYTCYTGYTG	20
Ver_343_F2	ATHTTYTGYCAYGAYTTYCARAA	23
Ver_343_R2	TTYTGYTCNARNARNACYTCRTT	23
Ver_344_F1	ATHAARMGNATHATHGGNGG	20
Ver_344_R1	CANGTRTCYTTNCCNCCYTC	20
Ver_344_F2	GARCCNGGNTTYTTYCCNTGGCA	23
Ver_344_R2	TARTANCCNGCRCARAACATRTT	23
Ver_345_F1	YTNTTYACNAAYCCNTAYGC	20
Ver_345_R1	GCNACYTGNARNGGNGTYTT	20
Ver_345_F2	TGYMGNYTNTTYTTYTAYCCNTG	23
Ver_345_R2	CANGCRCARTGNARNGGNGTRTC	23
Ver_346_F1	ATGGARATHAAYGTNGARAA	20
Ver_346_R1	GCYTTDATNGTYTCRTCRTA	20
Ver_346_F2	AARCARACNGGNGARACNAARAT	23
Ver_346_R2	TTYTGRTANCCCATRAADATCAT	23
Ver_347_F1	GARMGNTAYATHTGYTGGTA	20
Ver_347_R1	CKNACNARNACYTTNCCRCA	20
Ver_347_F2	TGGMGNACNTTYAARTAYCCNAA	23
Ver_347_R2	ATRTGDATYTTNARNCCRTAYTT	23
Ver_348_F1	CARATHAARGCNAARAAYGA	20
Ver_348_R1	GGRTCNGCNACRCARTTRAA	20
Ver_348_F2	TAYGTNYTNCARCAYGAYAAYTG	23
Ver_348_R2	GGNCCRAARCANACNARRAADAT	23
Ver_349_F1	ACNCCNGGNGTNCCNAARAT	20
Ver_349_R1	GCNCCNARRTCNACRTGYTC	20
Ver_349_F2	MGNGCNMGNATHGCNGAYTGGCC	23
Ver_349_R2	TCNCCYTCNCCNCCDATYTCRTT	23
Ver_350_F1	CAYGARGAYATHATHGGNAT	20
Ver_350_R1	ATDATNCKNGTYTGRCAYTG	20
Ver_350_F2	YTNAAYCARAARGTNAARCARAC	23
Ver_350_R2	TGNACYTTNGCNACNGCRAARTT	23
Ver_351_F1	CCNTTYGGNGARYTNATGAC	20
Ver_351_R1	CKRTCRAACATYTCRTARCA	20
Ver_351_F2	AARCARATHGARAAYYTNCARGT	23
Ver_351_R2	GGNARRAARTGYTCNGGCCARTA	23
Ver_352_F1	TAYWSNTAYMGNTAYYTNAT	20
Ver_352_R1	ATYTTRTTRTADATRCANGG	20
Ver_352_F2	ATHMGNCARACNTGGGGNAAYGA	23
Ver_352_R2	TGRTANGGNGCYTTNCCYTCNCC	23
Ver_353_F1	TTYGCNTGYGARGTNMGNTG	20
Ver_353_R1	ARYTCRTARTGNCCNACYTG	20
Ver_353_F2	GAYGCNATHGGNATHYTNAAYAA	23
Ver_353_R2	CCRTAYTTYTGNGCDATYTGRTG	23
Ver_354_F1	CAYATHGTNGTNGAYCCNAA	20
Ver_354_R1	CCRTTRTTYTCNARRCANGG	20
Ver_354_F2	YTNTTYTGGGCNGAYTAYGGNCA	23
Ver_354_R2	TCNCKNARCCARTTDATRTTRTC	23
Ver_355_F1	ACNTTYCAYATGTGYAARGA	20
Ver_355_R1	TTYTGNACRAANGTRCANCC	20
Ver_355_F2	GCNAARCAYYTNCARGTNTGYCC	23
Ver_355_R2	ARNGGRCANCKRTGYTGRAACCA	23
Ver_356_F1	YTNCARCARATHGAYAAYAT	20
Ver_356_R1	GTNARNACYTCNACYTCRTC	20
Ver_356_F2	MGNCARYTNCARGAYGARTAYGA	23
Ver_356_R2	TGYTTNGCRTCRAADATRTANGC	23
Ver_357_F1	CCNGARATHGTNMGNGARAC	20
Ver_357_R1	SWNACDATYTCRTTNGCYTC	20
Ver_357_F2	GAYGAYYTNATGTAYGARCARTA	23
Ver_357_R2	ARRTGNCKNACNARCCACATYTT	23
Ver_358_F1	GCNAARGTNCCNGARAARTG	20
Ver_358_R1	TGNCCRCARTTYTTYTCNGG	20
Ver_358_F2	TGGGAYYTNTTYGAYAAYTAYAC	23
Ver_358_R2	ATRCARTARTTNACNGTRAARTC	23
Ver_359_F1	CCNACNCARCARAAYCARTA	20
Ver_359_R1	TGDATRAARTCYTCNGTYTT	20
Ver_359_F2	GTNYTNAAYGGNGARATHGARAA	23
Ver_359_R2	ATNSWNCCYTTCATRAARTANGG	23
Ver_360_F1	ACNAARATGGGNATGATHCA	20
Ver_360_R1	TCNGGNARYTCNGCNCCRCA	20
Ver_360_F2	YTNYTNCAYAARGCNAAYCARAT	23
Ver_360_R2	TCNCKYTGDATRAANCCYTGNGG	23
Ver_361_F1	ATHAAYGAYGTNMGNAARAA	20
Ver_361_R1	CANCCRTTNACNCCNGGCCA	20
Ver_361_F2	AAYTGGCARAARYTNATHGARCC	23
Ver_361_R2	TTCCARTTNGTYTGYTCRAANGG	23
Ver_362_F1	CCNATGCARTTYCAYCARAA	20
Ver_362_R1	TADATYTGNCKYTTRTARTG	20
Ver_362_F2	YTNCCNAAYACNGTNCARCAYAT	23
Ver_362_R2	ARNGTCATRTGNGGRTTCATRTG	23
Ver_363_F1	TGYCARTGYCARGCNGGNTT	20
Ver_363_R1	TCRTGNACNARRTTRTARTC	20
Ver_363_F2	AAYGGNGGNACNTGYCARGAYGG	23
Ver_363_R2	TTRTTNGTRTTYTTDATYTGNGT	23
Ver_364_F1	AAYACNGCNYTNATHCARTG	20
Ver_364_R1	GGNARNGTNCKRAAYTGNAC	20
Ver_364_F2	ACNGCNACNGAYATHCAYAARGG	23
Ver_364_R2	ACYTTNACRTCRTANGTNGTRTC	23
Ver_365_F1	ACNGAYGARMGNCARGCNCA	20
Ver_365_R1	GTRTARTTNCKNACNACYTC	20
Ver_365_F2	GTNAARCARTAYGARYTNGARTT	23
Ver_365_R2	CANSWNGCNCKRAAYTCYTTRAA	23
Ver_366_F1	YTNWSNTTYTTYGAYCCNGC	20
Ver_366_R1	TANGGYTCDATNCKNGTRTT	20
Ver_366_F2	MGNAARTTYMGNACNAAYTTYGA	23
Ver_366_R2	TANGCNSWRTTNGTYTCRTGRTG	23
Ver_367_F1	MGNGGNYTNTGYGAYAAYAT	20
Ver_367_R1	CKYTTNGGRTCDATYTTYTC	20
Ver_367_F2	CCNGARACNTTYYTNGAYCAYGA	23
Ver_367_R2	ARNGGYTTNARYTGYTCNGCRAA	23
Ver_368_F1	GTNGGNAAYYTNATHGCNAT	20
Ver_368_R1	ARDATNACCATYTGDATYTC	20
Ver_368_F2	ACNTTYTAYACNYTNGTNTGYGG	23
Ver_368_R2	GTNCKCCARTCDATRAARCACCA	23
Ver_369_F1	CCNTTYMGNATHYTNTAYCA	20
Ver_369_R1	ARRAARTACATNACNGGRTC	20
Ver_369_F2	YTNTTYTAYATGAAYATGTAYAT	23
Ver_369_R2	AADATRTGRTANGGNACRAARCA	23
Ver_370_F1	GARGCNCARGTNGARAARCA	20
Ver_370_R1	TGNGCNARNCCNGGYTTYTT	20
Ver_370_F2	GCNAARYTNAAYMGNGARGARAA	23
Ver_370_R2	TTNCKRTARTCNGTNCCRAANGG	23
Ver_371_F1	CAYATHATHGAYTTYGCNTA	20
Ver_371_R1	TTNCKNCCNCCNGTNGCRTA	20
Ver_371_F2	GGNGCNGCNGTNTTYYTNCARAT	23
Ver_371_R2	TCNGTRTANGGNGTNCCNCCRAA	23
Ver_372_F1	GAYCAYATGATGGCNATGAA	20
Ver_372_R1	TGYTGYTTRCANACRAARTC	20
Ver_372_F2	CAYMGNATGGGNATGGGNCARTT	23
Ver_372_R2	GTCATRAARTCRAAYTCRTTYTG	23
Ver_373_F1	YTNAARATGAARAAYAAYGG	20
Ver_373_R1	TGRTTCCARTTRTANCCNGG	20
Ver_373_F2	WSNATHCAYCARGCNCCNGAYAC	23
Ver_373_R2	TTCCARTCCATCATNARYTTYTC	23
Ver_374_F1	TTYMGNGARYTNMGNGAYAC	20
Ver_374_R1	TARTTNGGNARNGTRTGYTT	20
Ver_374_F2	AARATHAARGTNGARTTYGARGA	23
Ver_374_R2	GGCATNGGNCKNCCYTCRAAYTG	23
Ver_375_F1	GTNACNTAYAAYGAYGARGG	20
Ver_375_R1	TCNCCNCCRTACATRTCNGC	20
Ver_375_F2	GARGAYACNCARGCNTTYGAYAT	23
Ver_375_R2	ARYTTYTTRAANCKNGGNCCCCA	23
Ver_376_F1	GGNTGGACNGTNATHCARCA	20
Ver_376_R1	CARTCYTTYTGCCARTADAT	20
Ver_376_F2	GAYMGNACNTGGCARGAYTAYAA	23
Ver_376_R2	GCRCANGCRTCRTACCACCANCC	23
Ver_377_F1	TGGWSNAARCAYTGYGAYAA	20
Ver_377_R1	ARNCKRTANACNCCRTACAT	20
Ver_377_F2	ACNACNTTYGCNATHATHGARAA	23
Ver_377_R2	GTDATNGCCATRTCNSWRCARCA	23
Ver_378_F1	GGNAAYTGYACNGTNGARCA	20
Ver_378_R1	TCYTGYTGNCCCCAYTTNAC	20
Ver_378_F2	CARTGGTAYGARATHTAYGAYAA	23
Ver_378_R2	TTNCKNARYTGRTTNGGCATYTC	23
Ver_379_F1	GTNAAYTGYACNGAYGARTG	20
Ver_379_R1	TCYTGNARNARYTTRTCDAT	20
Ver_379_F2	CAYWSNGAYMGNTGYTGGATGCC	23
Ver_379_R2	TCNCKNACNACYTCYTCNGCRTC	23
Ver_380_F1	GCNAARAARATGMGNGARGT	20
Ver_380_R1	TCRTCCATNGTDATNCCYTG	20
Ver_380_F2	TAYACNGCNACNGTNACNAARGG	23
Ver_380_R2	ARNCKYTGNACRTTNGGNCCCCA	23
Ver_381_F1	GARATHAARCARYTNATGGG	20
Ver_381_R1	GCYTCYTGNSWYTCNGCCAT	20
Ver_381_F2	CARCARATHGTNCARATGAARCA	23
Ver_381_R2	CKRTCNARNACNGCRTCYTTYTC	23
Ver_382_F1	TTYCAYGARGGNGCNCCNTA	20
Ver_382_R1	CKNCKNGTRAARTGNACYTT	20
Ver_382_F2	TTYATHMGNGAYACNTAYAAYCA	23
Ver_382_R2	TCYTTNGCCATYTTNARNACYTC	23
Ver_383_F1	CARGARWSNAARATGGAYTA	20
Ver_383_R1	TGRTCYTTRAARTTNGCNGC	20
Ver_383_F2	WSNAARCARAARGTNCARCARCA	23
Ver_383_R2	GCNSWNARYTCCATNARCATYTT	23
Ver_384_F1	TAYACNYTNATHGARAARTG	20
Ver_384_R1	ARNCKYTTNGTNGCYTGNCC	20
Ver_384_F2	YTNAAYAARTGGGGNCARTAYGC	23
Ver_384_R2	TCNACNGCYTTDATNCCRTTYTC	23
Ver_385_F1	TGYTAYWSNGTNAAYGGNGA	20
Ver_385_R1	CKDATNGCNACNARCATRTC	20
Ver_385_F2	TAYMGNMGNATGATHCARACNAA	23
Ver_385_R2	GCNACNARYTCNCCDATYTTYTC	23
Ver_386_F1	CCNACNTGGGTNACNGTNGG	20
Ver_386_R1	AANGTYTTRTCNCCNACCAT	20
Ver_386_F2	GTNACNYTNGTNGARCAYCCNTT	23
Ver_386_R2	CARAADATNGCCCANARRTTCAT	23
Ver_387_F1	GGNATHYTNGARMGNTAYTG	20
Ver_387_R1	ARRAARTANGCNACYTCRTC	20
Ver_387_F2	TAYCCNATHTGGWSNACNTGGGC	23
Ver_387_R2	GGNGCNACCATNARNGTRTCNCC	23
Ver_388_F1	GAYGCNTAYYTNAARGGNAA	20
Ver_388_R1	TCRTCYTGYTCNGTRAANCC	20
Ver_388_F2	GGNAAYGCNCARAAYATHCCNGA	23
Ver_388_R2	CKRTTRTCDATRTAYTCYTTRTA	23
Ver_389_F1	GGNCAYYTNTGYGAYGTNAC	20
Ver_389_R1	TANGGYTTRTCNCCNGTRTG	20
Ver_389_F2	GCNACNWSNAARTTYTTYAARGA	23
Ver_389_R2	TTRCANCKRTTNGCRAANGTYTG	23
Ver_390_F1	GARGGNGCNACNCAYATHAA	20
Ver_390_R1	CCRTCYTTRCAYTGNACNGT	20
Ver_390_F2	GAYCARACNMGNTTYACNGCNTA	23
Ver_390_R2	CKNGTRTGCCANCCNGTRTCRCA	23
Ver_391_F1	TAYATGCAYATHTGYGARAC	20
Ver_391_R1	GGYTCNCCNCCRCACCARAA	20
Ver_391_F2	CCNYTNCAYGAYCAYCCNGGNAT	23
Ver_391_R2	ARNARNCKRTARTARTGRCARTC	23
Ver_392_F1	GTNCCNGARTGYGCNATHTG	20
Ver_392_R1	GTNSWRTCNGCNCCRTCNGC	20
Ver_392_F2	YTNCCNTGYAARCAYATHTTYTG	23
Ver_392_R2	GCNACNCCYTTYTTNGGDATRTC	23
Ver_393_F1	YTNAAYGGNAAYATGGGNCC	20
Ver_393_R1	GCNCCNARRTCDATRTGYTC	20
Ver_393_F2	GGNACNCCNGCNGTNCCNAARAT	23
Ver_393_R2	TTYTCNCKRTGDATNGGYTGRTT	23
Ver_394_F1	GAYCARTTYAAYGCNGARGA	20
Ver_394_R1	TGNGTYTTNACDATRTGRTC	20
Ver_394_F2	AARGTNAAYCCNGAYCARGTNGA	23
Ver_394_R2	ARNARCATYTGDATRTCRTCNAC	23
Ver_395_F1	TTYCARCARATGTTYGAYGA	20
Ver_395_R1	TGRTTDATNGTYTCNACYTC	20
Ver_395_F2	TAYGARATGATHGTNGCNGARGG	23
Ver_395_R2	ATNCCYTCNARYTTRTTYTCCAT	23
Ver_396_F1	ACNCCNYTNTAYAAYYTNGA	20
Ver_396_R1	ARYTTRTADATCATNGCYTG	20
Ver_396_F2	TGYGARCCNYTNCCNTTYGAYGT	23
Ver_396_R2	ATNACNGCNCKYTTNACCATRTG	23
Ver_397_F1	TAYGTNATHCCNAARGGNGA	20
Ver_397_R1	ARNARRTCYTGRAARTAYTT	20
Ver_397_F2	GCNAAYAARTGGAARACNATHCA	23
Ver_397_R2	TTYTTYTCCCANGGNARRAANCC	23
Ver_398_F1	ACNGTNACNAAYTTYTTYAT	20
Ver_398_R1	CACATNGCDATNACRTGRAA	20
Ver_398_F2	TAYACNYTNYTNGGNGARTGGAA	23
Ver_398_R2	ACNGTRTADATNARYTTRTAYTC	23
Ver_399_F1	CARMGNTGGCCNGARCCNGG	20
Ver_399_R1	ARRAANGCNGCNGTYTTNCC	20
Ver_399_F2	MGNTAYGGNGARTAYATHTGYGA	23
Ver_399_R2	CCNACNGGDATCATYTGCATYTG	23
Ver_400_F1	GARGCNGGNAAYATHGTNCA	20
Ver_400_R1	GGNGTNARNGTDATYTGYTG	20
Ver_400_F2	CCNCARATHCARACNGCNGAYGG	23
Ver_400_R2	CCYTGNACYTGRAANGTYTGCCA	23
Ver_401_F1	AAYAARGAYAARATHGARGA	20
Ver_401_R1	TCNGTNARNGTYTGNGCNGG	20
Ver_401_F2	AAYMGNGARGARCARGTNCARAA	23
Ver_401_R2	GTNGCNACCATNARNCCRTCNGG	23
Ver_402_F1	ATGTTYCCNTGYCARCAYTG	20
Ver_402_R1	TAYTCRTTNARNARNACYTT	20
Ver_402_F2	AARGCNTTYGGNACNCARATHAA	23
Ver_402_R2	TGNARCATRCANGTNGTNGGYTT	23
Ver_403_F1	TTYAAYTAYACNTTYGCNCA	20
Ver_403_R1	AANGTNSWRTTRTAYTTNCC	20
Ver_403_F2	AARACNTGYATHGTNGAYGAYAT	23
Ver_403_R2	ACRCARTCYTGCATNSWRCARCA	23
Ver_404_F1	GTNACNACNAARYTNGGNGA	20
Ver_404_R1	TTNSWNARYTGNACYTTRTA	20
Ver_404_F2	AARTAYAARATGWSNWSNGAYGG	23
Ver_404_R2	ACRTTYTTDATNACNARRTGNGT	23
Ver_405_F1	ATHCAYGAYAARYTNCARGT	20
Ver_405_R1	GGRTANARNGTNACNCCRTT	20
Ver_405_F2	AAYACNATHMGNAARGCNTGGAA	23
Ver_405_R2	CANGTNCCRTCNARRTAYTGRTG	23
Ver_406_F1	AAYGGNAAYCAYGGNGCNTG	20
Ver_406_R1	GTRTCCCANGCNGTRTTYTG	20
Ver_406_F2	ACNGARATGAAYGGNCCNAAYAA	23
Ver_406_R2	TTDATNGGNGTYTGNCCCCANCC	23
Ver_407_F1	YTNTGYGGNGARGARTAYTT	20
Ver_407_R1	AARTANCKNACRTTRCAYTG	20
Ver_407_F2	GARYTNCARGARTGYCARGCNTG	23
Ver_407_R2	TCNCKNACRCANGTRTGNCCCAT	23
Ver_408_F1	ACNAAYTTYYTNATHGGNAA	20
Ver_408_R1	ATRAANGGRTTRTARCANGC	20
Ver_408_F2	TGGYTNTTYGGNATGTTYATGTG	23
Ver_408_R2	TGRCANSWNACYTGDATNACRTT	23
Ver_409_F1	GAYCARATHGAYACNYTNAC	20
Ver_409_R1	ARDATNGTYTTYTGNGGYTT	20
Ver_409_F2	CARYTNGARGAYGARATGACNGA	23
Ver_409_R2	CARTCNGGRCARTANCCRTGRTA	23
Ver_410_F1	GTNATHGTNGAYATHAAYGG	20
Ver_410_R1	GCNCCNACNGGRAAYTGYTT	20
Ver_410_F2	CAYGCNGAYGTNGTNCARATGTT	23
Ver_410_R2	ACRTTYTGRTGRCADATYTCYTT	23
Ver_411_F1	GAYGARYTNTGYGGNGARGA	20
Ver_411_R1	GGRTTYTGCATDATRTCYTC	20
Ver_411_F2	GTNMGNYTNCARTAYGTNCAYCC	23
Ver_411_R2	GGRTGNARNACNGCNACNGGCAT	23
Ver_412_F1	YTNATHCCNGGNGTNTAYGA	20
Ver_412_R1	CCNCCNACNCCRAARTARTG	20
Ver_412_F2	GGNYTNAARATHTGGGARTGYAC	23
Ver_412_R2	TARTCNGGRTTRTADATNGTYTC	23
Ver_413_F1	WSNGARATHATHMGNGAYAA	20
Ver_413_R1	GCNGCRTGNARNGTRTAYTG	20
Ver_413_F2	GGNATHYTNGAYTGYGTNAARGA	23
Ver_413_R2	ACNGCNCCRAANCCYTTRTARAA	23
Ver_414_F1	AARACNATGAARCAYGARAA	20
Ver_414_R1	GTYTCYTCRTARTANCCRTT	20
Ver_414_F2	GTNGTNYTNGTNGGNTAYAARTG	23
Ver_414_R2	TARTTYTCNACNARNCCYTGYTT	23
Ver_415_F1	CAYCAYTTYWSNACNAARCA	20
Ver_415_R1	ATRCACCARTTNCCRTGRTC	20
Ver_415_F2	MGNATHAARGCNATHAARGARAT	23
Ver_415_R2	CCYTCNCKRAANACRTGRTARTA	23
Ver_416_F1	CCNTGGGGNMGNTGYATGGG	20
Ver_416_R1	ACYTGNCKNGTYTGRTANCC	20
Ver_416_F2	TGYGCNCAYGTNGARGGNTGGAC	23
Ver_416_R2	TGNCKRTTNCKRTTNCKYTTYTT	23
Ver_417_F1	AAYATHGCNTAYGARGAYGT	20
Ver_417_R1	TTYTCYTGRTTNARRTAYTC	20
Ver_417_F2	GAYTGGAAYCCNATHGARGARAA	23
Ver_417_R2	ACYTTCATNARCATRTCYTCRTC	23
Ver_418_F1	TGYWSNTAYCCNGARACNGA	20
Ver_418_R1	TGRTTYTTRTCNGCYTCRTA	20
Ver_418_F2	YTNAAYMGNATHCARAARATHGA	23
Ver_418_R2	TCRAANGTNCKYTTNGGYTTNGG	23
Ver_419_F1	CARCCNTTYCCNGAYAAYTA	20
Ver_419_R1	ARRTCYTCYTTDATYTCNGC	20
Ver_419_F2	TAYCARTAYTGGGCNGTNGTNTT	23
Ver_419_R2	TCRTCCCANGGNCCRTGDATRTT	23
Ver_420_F1	GTNCCNGARATHCARTAYTT	20
Ver_420_R1	GCYTCNACNGCNGTRTCRAA	20
Ver_420_F2	ATHWSNMGNTAYTGGAAYGAYAT	23
Ver_420_R2	TGNACCCANSWNSWRAARCAYTT	23
Ver_421_F1	GTNGCNAARCARGARGARTT	20
Ver_421_R1	ACNGCRTADATCATNCCRTC	20
Ver_421_F2	GAYGARYTNAAYGTNMGNTGYGA	23
Ver_421_R2	TTRTTCATNGGRTTRTARCARTC	23
Ver_422_F1	TAYAARAARCCNYTNTAYGG	20
Ver_422_R1	GGDATRCAYTCRTARTGCCA	20
Ver_422_F2	WSNCAYAARATHACNGARAARAA	23
Ver_422_R2	GGRTCNARYTGYTTYTTRTTRCA	23
Ver_423_F1	CARCARYTNTTYGARGARAT	20
Ver_423_R1	ARNARNACNARNGGRTCYTC	20
Ver_423_F2	GCNYTNGAYTTYTGYGAYTTYAC	23
Ver_423_R2	TCRTTCATNARDATRAARTGNGT	23
Ver_424_F1	GAYWSNTAYGARAAYYTNAC	20
Ver_424_R1	ATNCCRTCYTTNCKYTGRCA	20
Ver_424_F2	AARTTYGTNYTNAARGCNGAYGA	23
Ver_424_R2	GTYTGRTGYTTYTCNARCATRTC	23
Ver_425_F1	YTNWSNGTNTAYTGYGAYCA	20
Ver_425_R1	CCRTTYTCDATYTCRTANGG	20
Ver_425_F2	GGNGGNTGGYTNYTNATHCARCA	23
Ver_425_R2	TGRCARTTRTTRTACCACCANCC	23
Ver_426_F1	CARTGGAARAARATHTAYTG	20
Ver_426_R1	AADATYTGYTCRTCNACRTG	20
Ver_426_F2	AARAAYCAYCCNGAYGARTTYTG	23
Ver_426_R2	TGNGCRTGCCAYTCYTCYTGRTC	23
Ver_427_F1	TGYATHACNGCNTTYCAYGT	20
Ver_427_R1	ARRTCYTGNCKNARRTGCAT	20
Ver_427_F2	TTYGARCAYWSNYTNGARATGAA	23
Ver_427_R2	AACATNCKCATNCKNGTRTGDAT	23
Ver_428_F1	GTNYTNCARGAYGCNTTYAT	20
Ver_428_R1	TCCATYTGRTTNACCATRAA	20
Ver_428_F2	WSNTGGAAYGARYTNCCNAARAT	23
Ver_428_R2	TTCATDATYTTNGCNGCNACYTC	23
Ver_429_F1	GCNCCNYTNGCNACNATGGA	20
Ver_429_R1	TCNGTNGCNARRCAYTCYTG	20
Ver_429_F2	GARACNCAYTGYTTYTAYATHGA	23
Ver_429_R2	GGNGTDATRTCCATNARYTCNCC	23
Ver_430_F1	AAYTAYATGGARATHGTNAA	20
Ver_430_R1	GCNCCDATNCKRTARTGRAA	20
Ver_430_F2	GARWSNATGGGNYTNTAYATGGA	23
Ver_430_R2	TARTARTCYTTRTCRTCCATRAA	23
Ver_431_F1	MGNGTNMGNTTYGARYTNAA	20
Ver_431_R1	TCNGCNCCYTTNGTRTANAC	20
Ver_431_F2	CCNGTNAARACNATHGARGAYTT	23
Ver_431_R2	CARTTRTANGCNCKNGCNGCRTA	23
Ver_432_F1	CARTTYGCNTAYACNGCNAA	20
Ver_432_R1	CCNCKRTCYTGNACNGGRCA	20
Ver_432_F2	GARGTNATHCAYTGYGCNGARTT	23
Ver_432_R2	TANSWNGGYTCRCAYTTDATYTG	23
Ver_433_F1	AARGAYACNGAYTGGYTNAA	20
Ver_433_R1	TTDATNARYTGNCCRTGYTT	20
Ver_433_F2	AAYAAYGAYACNYTNGARGAYAT	23
Ver_433_R2	TCNACNARYTTCATYTCYTCCAT	23
Ver_434_F1	GTNMGNATHAARGGNAARGA	20
Ver_434_R1	ARRTTYTCRTCRTGRTGCCA	20
Ver_434_F2	ATHGGNAAYCCNGGNTGYACNTA	23
Ver_434_R2	SWNACNGCCATYTTNCCCATNCC	23
Ver_435_F1	MGNTTYYTNTAYTGYTAYGT	20
Ver_435_R1	GTDATRTTNGGNARNGGRTA	20
Ver_435_F2	AARGTNGCNTGYWSNAAYTGGAA	23
Ver_435_R2	SWRAARTCNARDATRTAYTTNGG	23
Ver_436_F1	GARYTNGAYAARGARYTNCC	20
Ver_436_R1	TCRTANGCNCCDATNGGDAT	20
Ver_436_F2	MGNGTNACNTGGYTNGGNCAYGC	23
Ver_436_R2	CARTANCCNGTRTCNCCNGCRAA	23
Ver_437_F1	GTNGTNTTYWSNCARGCNCC	20
Ver_437_R1	ACRTTYTGYTTYTTRTCCAT	20
Ver_437_F2	GAYGARGCNCCNTGYGTNAAYGG	23
Ver_437_R2	TACATYTGCATNGGYTTRCARTT	23
Ver_438_F1	GGNGTNYTNTTYTTYYTNTG	20
Ver_438_R1	ACRTTYTCRTCNARRTANGT	20
Ver_438_F2	TTYYTNCARGGNATGACNGTNAA	23
Ver_438_R2	GCNCCDATNCCRTGNARRAAYTG	23
Ver_439_F1	GARGTNYTNAARAARATHTT	20
Ver_439_R1	TGNSWNCKNARYTGRTAYTG	20
Ver_439_F2	ATHYTNAARGGNTGYGGNGGNGA	23
Ver_439_R2	TGYTGNARNGTCATNGTRTTCCA	23
Ver_440_F1	CARTGYAARAARTGYTTYTA	20
Ver_440_R1	TGYTTYTTNGTNGCRCARTG	20
Ver_440_F2	CAYTTYYTNTGYAARGCNTGYAA	23
Ver_440_R2	ATRTCNCCYTTNGTNACNGTRTA	23
Ver_441_F1	MGNCAYATGGAYGGNATGTA	20
Ver_441_R1	CCNGGNGGRAANGTDATYTC	20
Ver_441_F2	CAYGARGGNGAYATGTAYAAYAT	23
Ver_441_R2	GGCATNSWNGGNGGNGTYTGRTA	23
Ver_442_F1	ATHTGYTTYGARGARAAYGA	20
Ver_442_R1	TTNGTNCKDATNACRAANGG	20
Ver_442_F2	GGNGGNACNYTNCARGAYTTYTT	23
Ver_442_R2	TGRAANGGRAANGCNCKRCARAA	23
Ver_443_F1	CCNATGTTYGGNTGGAAYAA	20
Ver_443_R1	TTDATNCKRAANGCRTANAC	20
Ver_443_F2	ACNGTNATHWSNATGGARTAYAT	23
Ver_443_R2	ATNGGRTTCATNGCNSWRTTNCC	23
Ver_444_F1	GAYGARGARGGNGCNGARCA	20
Ver_444_R1	ATRTGYTTCATYTTYTGRCA	20
Ver_444_F2	CCNTTYATGTTYGCNACNGGNGA	23
Ver_444_R2	TCYTGNACRTANGTNARDATYTC	23
Ver_445_F1	YTNTTYGTNTGGTAYTGYTA	20
Ver_445_R1	TTNGTNGGNCCRTARTGYTC	20
Ver_445_F2	CAYAAYYTNCARGARTAYGCNAA	23
Ver_445_R2	ATRCANGCRTTNCCRAANACRTT	23
Ver_446_F1	TGGAARATHAARGAYAAYCC	20
Ver_446_R1	TANARNCCNGGCCAYTCYTG	20
Ver_446_F2	CCNTAYGARGTNTGYATGAARGG	23
Ver_446_R2	TGCCANGCNGTCCADATRTTNGG	23
Ver_447_F1	ATHMGNTAYTGYCCNGARGA	20
Ver_447_R1	ATNSWCATYTTDATYTCNGC	20
Ver_447_F2	TAYYTNGARGGNATGGAYTGYAA	23
Ver_447_R2	ACDATYTGRTCDATRTCYTCYTC	23
Ver_448_F1	GGNAAYCAYTGGCCNTTYGG	20
Ver_448_R1	TTYTCNGCNACRAARAARTA	20
Ver_448_F2	YTNTTYTAYYTNAAYATGTAYGC	23
Ver_448_R2	TTNACRTGRTANGGNACRAARCA	23
Ver_449_F1	GAYWSNATHGAYGCNCAYAC	20
Ver_449_R1	TCRTCNGTYTCNGCYTCYTT	20
Ver_449_F2	GAYTTYGARACNATHGCNCAYCC	23
Ver_449_R2	GCNARYTCNACYTCNARYTTRCA	23
Ver_450_F1	TTYCAYGARGARACNATHGA	20
Ver_450_R1	TCRAAYTTNARNCCNGGCAT	20
Ver_450_F2	AARYTNAAYGARCAYATGATGGA	23
Ver_450_R2	ARRTTYTCYTTRTCDATRAANAC	23
Ver_451_F1	YTNACNCCNATGYTNGGNTG	20
Ver_451_R1	CKRAANGTRTGNCKRAAYTC	20
Ver_451_F2	ATGGTNTAYTAYAAYTTYTTYGC	23
Ver_451_R2	TANGCRTADATNARNGGRTTNAC	23
Ver_452_F1	GCNTAYMGNACNGARTTYCA	20
Ver_452_R1	GTNCCNGTYTCNCCCCARTC	20
Ver_452_F2	ATHAARAAYYTNTTYATGCARAT	23
Ver_452_R2	CKNACNCKRTANACRTTRTARTC	23
Ver_453_F1	ATGACNTGGGARATHGARTG	20
Ver_453_R1	AANGCNACNCCYTTCATDAT	20
Ver_453_F2	AARGGNGCNMGNATGYTNTGGGA	23
Ver_453_R2	AARTCYTGDATYTCRTCNCCRTA	23
Ver_454_F1	ATGYTNMGNGCNATHMGNAA	20
Ver_454_R1	TTNACDATRAARTGRTCRTT	20
Ver_454_F2	MGNAARAAYTAYATGAARTTYAA	23
Ver_454_R2	ARNGCNARRTGDATRTCYTGYTC	23
Ver_455_F1	TGGGARMGNCARGARATHCA	20
Ver_455_R1	TGYTTDATDATYTCNACYTT	20
Ver_455_F2	ATGGTNCARAARAARYTNGARGA	23
Ver_455_R2	ATNGTNCCNACNGGYTCNGTYTG	23
Ver_456_F1	TAYGTNTGGAAYGTNACNGG	20
Ver_456_R1	ATNCCRTTNGCNGTDATRTA	20
Ver_456_F2	MGNCCNGCNCARTGYACNGAYTT	23
Ver_456_R2	AARTGRTTNARNGCRTARAARTC	23
Ver_457_F1	ATHGARTAYACNCCNGARGA	20
Ver_457_R1	ARNACNGGRTANGGRTCRTC	20
Ver_457_F2	AARTGGGTNACNGCNYTNGARGA	23
Ver_457_R2	TTNACNGGNGGYTGDATCATNGT	23
Ver_458_F1	GTNWSNACNTGGATHCARTT	20
Ver_458_R1	TCCATRTCYTGRCANACCCA	20
Ver_458_F2	GTNACNCCNYTNGAYATHTAYGA	23
Ver_458_R2	TTNACNGTNGGRCANCCRTCRTC	23
Ver_459_F1	GARATGAARATHCAYAAYTT	20
Ver_459_R1	ACNGTYTGDATNGGYTCNCC	20
Ver_459_F2	ACNCARGAYGARATGATGGAYAA	23
Ver_459_R2	GTYTCDATNGGNGCNCCYTTYTC	23
Ver_460_F1	AAYTAYYTNMGNACNCAYCC	20
Ver_460_R1	ARCCARTGRTANARYTGRTA	20
Ver_460_F2	CAYYTNAARGCNGGNTGYCCNAT	23
Ver_460_R2	ARYTTNCCNCCRTCNACYTCRTA	23
Ver_461_F1	YTNACNTAYTTYATHMGNTG	20
Ver_461_R1	ARRTCRTGNCCNGTRTCYTC	20
Ver_461_F2	GGNGARGAYGARGCNATHGTNAT	23
Ver_461_R2	SWYTCRTTNCKNGGDATRTCCCA	23
Ver_462_F1	GCNAARCAYGTNTAYGARCA	20
Ver_462_R1	ARDATNACNACCCANGTYTG	20
Ver_462_F2	YTNATGGARGAYYTNYTNGARAA	23
Ver_462_R2	TCNARRCARTTRAARTCNACRTC	23
Ver_463_F1	ACNGTNGGNAAYYTNTAYAT	20
Ver_463_R1	ACRAARTANGGDATCCARCA	20
Ver_463_F2	TTYTGGYTNWSNATGGAYTAYGT	23
Ver_463_R2	ATDATRAANCCNARYTGYTTNGC	23
Ver_464_F1	MGNATHCCNGARAARAARAA	20
Ver_464_R1	GGNARNCKRTCDATYTTCCA	20
Ver_464_F2	GGNATHYTNCARATGTAYTAYGA	23
Ver_464_R2	TGNCKYTGNARRTTCATNGTCCA	23
Ver_465_F1	CCNYTNGAYTGYATGTTYTG	20
Ver_465_R1	GTNCKRAANGCYTTNCCRCA	20
Ver_465_F2	AARCAYAARGAYWSNTTYACNTA	23
Ver_465_R2	TTNCCYTTNGTNGCNARYTGCCA	23
Ver_466_F1	GARGGNTTYTGYGARTAYGT	20
Ver_466_R1	TANGTYTGCATRTCNGGNAC	20
Ver_466_F2	TGYAAYAARCAYMGNYTNGAYGG	23
Ver_466_R2	AANCCRAANACDATRAANACRTA	23
Ver_467_F1	GAYAARGTNCARGCNGARTA	20
Ver_467_R1	GTYTCYTCRAARTTYTGRTT	20
Ver_467_F2	TAYMGNGARTAYATHGCNCARAT	23
Ver_467_R2	TGRCANGCNGGCCARTTYTCYTC	23
Ver_468_F1	GGNAARCAYTAYYTNTGYGG	20
Ver_468_R1	GTNGCRTTDATDATNCCCCA	20
Ver_468_F2	ATHACNTTYCCNATHCARAARGT	23
Ver_468_R2	ARNCCNCCRCADATRAARTCRTT	23
Ver_469_F1	AARGARGTNYTNMGNATHGA	20
Ver_469_R1	TCYTCCCARTCRCAYTCYTG	20
Ver_469_F2	GARGTNYTNAARGTNGARAARGA	23
Ver_469_R2	ATYTCYTTNCCNGTRTCNGGRTC	23
Ver_470_F1	WSNCARGGNGARTGGAARCA	20
Ver_470_R1	TTYTTRTARTCRTTCCANCC	20
Ver_470_F2	ACNGGNGCNTGGGAYAAYCARAA	23
Ver_470_R2	TGNSWNGGNGCRTCNCCCCANCC	23
Ver_471_F1	GGNGAYGGNWSNCCNTGYGG	20
Ver_471_R1	TCCCARTANGGDATNGTRAA	20
Ver_471_F2	GTNGAYGAYMGNGARGAYTGGCC	23
Ver_471_R2	ARNARRAANACNCKRTGCCANGG	23
Ver_472_F1	GTNGARGCNYTNTTYAARCA	20
Ver_472_R1	TTNARNGCNCKYTGCCAYTC	20
Ver_472_F2	ACNAAYCCNAARGARTTYATHGA	23
Ver_472_R2	GGRTGYTCNSWCCADATYTGRTC	23
Ver_473_F1	AARCAYTGYACNTTYCCNCA	20
Ver_473_R1	CKRTCCATNSWNGCYTGDAT	20
Ver_473_F2	YTNTGYGTNGAYGCNGCNGGNCA	23
Ver_473_R2	TGNARYTTYTTNCKYTGNGCYTC	23
Ver_474_F1	GCNGTNTGGATHTTYTTYCA	20
Ver_474_R1	CACATRAARAARTADATDAT	20
Ver_474_F2	TTYATHTTYTAYYTNAARAAYAT	23
Ver_474_R2	GGRTCNARRCANACRTTRCANGC	23
Ver_475_F1	YTNYTNAAYGAYTAYAARCA	20
Ver_475_R1	ARNSWRTAYTCNCCDATRCA	20
Ver_475_F2	TTYYTNAARMGNTTYCCNCARAC	23
Ver_475_R2	CKRTTNGGNARNARRTACCANGT	23
Ver_476_F1	YTNAAYGAYTTYATHATHCA	20
Ver_476_R1	CCNACNGTNCKRTTNCCYTT	20
Ver_476_F2	GAYGARGARGTNGARGGNATGCA	23
Ver_476_R2	TCRTGRTTNSWRTCNGTRTCRTT	23
Ver_477_F1	AAYGCNMGNATHGAYAAYGA	20
Ver_477_R1	AAYTGYTGNACNSWRTTYTT	20
Ver_477_F2	AAYGCNGARGARCAYTGYTTYTA	23
Ver_477_R2	TGYTTRTTNARNCCYTCYTTDAT	23
Ver_478_F1	GCNACNYTNYTNTAYGAYCA	20
Ver_478_R1	ARYTTYTTNGCYTCDATRTG	20
Ver_478_F2	AARTTYGAYWSNAAYCAYAAYCC	23
Ver_478_R2	TCNCKCCARTCRTGNGGNACYTT	23
Ver_479_F1	GCNATGGTNGGNAARTAYTT	20
Ver_479_R1	GTDATRTTNCCDATDATRTC	20
Ver_479_F2	AARMGNAARGCNYTNGCNTAYGG	23
Ver_479_R2	GCRTANGGNACNARRTANACRAA	23
Ver_480_F1	GCNGTNAARAARYTNGCNGA	20
Ver_480_R1	ATYTCNARCATNGCNGCDAT	20
Ver_480_F2	CCNAARATGACNACNTTYCARGA	23
Ver_480_R2	TGNSWNCKRTTNACRTTYTTRTC	23
Ver_481_F1	AAYCCNGAYYTNGARTTYGA	20
Ver_481_R1	GGRAANACNACNGCNGGRTC	20
Ver_481_F2	CARCCNTGYTTYTAYCCNGAYGA	23
Ver_481_R2	SWRAANCCNSWCCACATRCARTC	23
Ver_482_F1	GTNCAYCCNATHAARYTNCA	20
Ver_482_R1	AARCAYTCRTTNGGRTCRTA	20
Ver_482_F2	TGYMGNGTNGAYATHAARCCNGA	23
Ver_482_R2	ARRCANGCRTTRAACATNGTYTC	23
Ver_483_F1	GGNTGGTTYGAYACNAARAT	20
Ver_483_R1	ARNGGNARNACRCAYTTYTG	20
Ver_483_F2	CCNATHTGYGTNYTNAAYGARAT	23
Ver_483_R2	GCNGTYTGRTTRTGDATYTTYTG	23
Ver_484_F1	ATHACNGGNCARYTNGTNGA	20
Ver_484_R1	TGDATYTGYTCNGTRTTRAA	20
Ver_484_F2	GARGARTTYMGNACNYTNTAYGC	23
Ver_484_R2	TARAANGCNGGNGCYTTRTTYTT	23
Ver_485_F1	ATGGTNAARYTNGCNAAYCC	20
Ver_485_R1	GCNARNCKNARYTGYTGRTG	20
Ver_485_F2	TAYACNGARTGGATHYTNGARGC	23
Ver_485_R2	TGNCCYTTNARRAANCKYTCDAT	23
Ver_486_F1	AARTAYGCNYTNACNAAYAT	20
Ver_486_R1	TCYTGNSWNARNGTNGTCCA	20
Ver_486_F2	YTNGTNAARAAYGGNGARAAYCA	23
Ver_486_R2	GCNCCNGTYTTNGGRTGRTCYTT	23
Ver_487_F1	YTNCARGTNAAYAARGTNAT	20
Ver_487_R1	ARNGCNCKNACRTANGTYTG	20
Ver_487_F2	ATHATHAARYTNATHCARGCNGA	23
Ver_487_R2	CAYTGNSWRTTCCARTGYTTRTC	23
Ver_488_F1	GTNWSNYTNGAYYTNTGGGA	20
Ver_488_R1	ATNCCNSWRTCNCKNGGCAT	20
Ver_488_F2	WSNAARGGNATGAARTAYTTYGT	23
Ver_488_R2	TGYTTYTCRAACCARTCNGGYTC	23
Ver_489_F1	ACNAAYATHGARGTNAARCA	20
Ver_489_R1	AANCCYTTNCCRCANGTYTT	20
Ver_489_F2	TAYATHYTNAAYGGNGAYTAYAC	23
Ver_489_R2	TCNCCNARYTGCCAYTGNGGRCA	23
Ver_490_F1	GTNGGNGARATHAARGCNCA	20
Ver_490_R1	TCYTCYTTYTTYTCYTCRTC	20
Ver_490_F2	AARGCNAAYGTNACNGCNGARTT	23
Ver_490_R2	TTNCKRAANGTYTCRTADATYTT	23
Ver_491_F1	GCNYTNAARATHCARTTYGG	20
Ver_491_R1	AANARYTCRTCYTTNCCNGG	20
Ver_491_F2	TAYYTNACNGCNGARGCNTTYGG	23
Ver_491_R2	TAYTTNCCRTCRCARTCYTTRAA	23
Ver_492_F1	CCNYTNTTYGTNTAYYTNCA	20
Ver_492_R1	GGNSWDATYTCNGCNGTRTT	20
Ver_492_F2	TAYWSNMGNTTYCAYGGNATGTT	23
Ver_492_R2	TGYTCNGTRTTRTARAANGCRTA	23
Ver_493_F1	CARGCNYTNATHTAYCCNGT	20
Ver_493_R1	AADATCATRCANCCRTGRAA	20
Ver_493_F2	AAYACNCCNWSNTAYCARCARAA	23
Ver_493_R2	TCNCKNARNACRTCRTGYTCRCA	23
Ver_494_F1	YTNCARMGNYTNATHCARGA	20
Ver_494_R1	TGNCCYTGYTTNARYTCYTT	20
Ver_494_F2	TAYGGNAAYCCNAAYGARAAYAT	23
Ver_494_R2	GCYTCRTCYTTRTGNGCYTGNCC	23
Ver_495_F1	ATHMGNAAYYTNTTYGGNGT	20
Ver_495_R1	ARNACDATRTTNGCNGTNAC	20
Ver_495_F2	GTNTAYWSNTTYATGTGYCARCA	23
Ver_495_R2	ARRAANGCNGGDATDATRTAYTG	23
Ver_496_F1	YTNCARMGNYTNATHCARGA	20
Ver_496_R1	TGNCCYTGYTTNARYTCYTT	20
Ver_496_F2	TAYGGNAAYCCNAAYGARAAYAT	23
Ver_496_R2	GCYTCRTCYTTRTGNGCYTGNCC	23
Ver_497_F1	GTNAAYCAYYTNGGNCAYTA	20
Ver_497_R1	TCRTTRAARTGYTTYTCNAC	20
Ver_497_F2	GARWSNCCNAAYYTNCARTTYTT	23
Ver_497_R2	ATNACRTCRTTYTCYTGYTTYTC	23
Ver_498_F1	TGGAARATHAARGAYAAYCC	20
Ver_498_R1	TANARNCCNGGCCAYTCYTG	20
Ver_498_F2	CCNTAYGARGTNTGYATGAARGG	23
Ver_498_R2	TGCCANGCNGTCCADATRTTNGG	23
Ver_499_F1	AARCCNAARGGNGAYGGNCA	20
Ver_499_R1	TCYTTRTARTCCATRTGYTG	20
Ver_499_F2	CAYCARGARTGGCCNCARCAYCA	23
Ver_499_R2	ARRTGNCCRTANCCNACYTGRTA	23
Ver_500_F1	GAYTAYATHGCNAAYTGYAC	20
Ver_500_R1	ATNGGRTGNACCATNCCYTC	20
Ver_500_F2	AAYGCNYTNAARCARACNCCNAA	23
[truncated: 2,173 more rows]
