# Supplementary material for: UPrimer: A Clade-Specific Primer Design Program Based on Nested-PCR Strategy and Its Applications in Amplicon Capture Phylogenomics
Source: Mol Biol Evol. 2023 Oct 13;40(11):msad230. doi: 10.1093/molbev/msad230 (PMC10630340; doi:10.1093/molbev/msad230)
Supplement: msad230_Supplementary_Data [file msad230_supplementary_data.zip › Appendix 21. Vertebrata/Appendix 21. Reference nucleotide sequences of NPCLs for Vertebrata.fasta]

>Ver1
ATTGATGGAACAAAAGGACAAGCAGCACTTAGCATAAACTCTACAGTTAGCCATGATGCAGCATGGTATACTGCCACAGCCATTAACAAGGCTGGACGTGATACTACAAGATGTAAAGTAAATGTTGAAGTGGAATTTGCTGAGCCAGAACCAGAGAGAAGGCTAATCATTCCAAAGGGAACATACAAAGCTAAAGAGATTGCAGCTCCAGAACTGGAACCCCTCCATCTTCGCTATGGTCAGGAACAGTGGGAAGAGGGAGATCTCTATGACAAAGAGAAGCAGCAGAAGCCCTTCTTTAAGAAGAAGCTCACTTCTGTAAGGCTCAAACGTTTTGGGCCATCACACTTTGAATGCCGACTTACACCAATTGGAGATCCAACAATGGTTGTTGAATGGCTCCATGATGGAAAACCACTGGCTGCTGCCAACAGACTTCGAATGGTTAATGAATTTGGATATTGTAGTCTAGATTATGAGGTAGCTTACCCAAGAGACAGTGGTGTCATAACTTGTAGAGCAACAAACAAATATGGGACAGATCACACATCAGCGACTTTAATAGTTAAGGATGAGAAAAGTCTTGTTGAGGAGACTCAGTTGCCTGAGGGCCGTAGAGGAATGCAAAGAATTGAAGAAATGGAAAGACATGCACATGAAGGAGCTCTTGTTGGTGTAACAGAGGAAATAAAAGAAAAGCAAAAACCAGAAATTGTTTTGTTTCCTGAGCCAGCACGAGTATTTGAAGGAGAAATTGCACGATTCCGTTGTCGTGTTACTGGATATCCTCAGCCAAAAGTTAACTGGTACCTAAATGGACAACTTATTCGTAAAAGTAAAAGATTCAGACTTCGCTATGATGGTATTTACTACCTTGAAATTGTTGACTGCAAATCCTATGACTCAGGAGAAGTCAAAGTCTCTGCTGAAAACCCAGATGGTGTTGTTGAACATGTTGTTAAACTTGAGATTCAACAGAAAGAAGATTTTAGATCTGTTCTTCGTCGTACACAGGAACCTAAAGTGACAGCTCCCGCACCTGAATCAGGCAAACTTCACTTTGAAGTTAAGAAAGTAGAAAAGGTTGTTGATGCTTCAGGAAAAGAAGTTGTGAAACTGAAGAAAGCAGAGAGAATTAGCCATGAAAAAATTTCTGAAGAATCAGAAGAACTGCGTAGCAAATTTAAACGCAGAACAGAGGAGGGGTATTATGAAGCCATTACTGCTGTTGAGATGAAATCTCGCAGAAAAGATGAAGCATATGAAGATATGCTAAAGAAGACAAAAGATGACCTTATGCACTGGACCAAAGAACTAACTGAAGAAGAGAAGAAAGCGCTTGAAGCTGAAGGCAAAATAACTATTCCAACATTCAAGCCTGACAGAATAGAGTTATCCCCAAGCATGGAAGCTCCTAAGATTCATGAAAGAATCCAAAGTCAAACAGTAGCACAAGGATCAGAGGCTCATTTCAGAGTTAGAGTTGTTGGAAAGCCAGATCCAGAATGCCAATGGTTCAAAAATGGTGTAAAAATTGAAAGGTCTGACCGCATTTACTGGTACTGGCCAGAAGACAATGTTTGTGAGTTAGTTATCAGGGATGTCGTCGCTGAAGATTCTTCCAGCATTATGGTTAAAGCAATAAATGTAGCTGGTGAAACCTCAAGCCATGCCTTCTTGCTGGTGCAA
>Ver2
CCCCCTGGCCCACCTTCTAATCCAAGAGTTACAGACACAACAAAGTCCACAGCAACATTAAACTGGGGCAAGCCTCATTATGATGGTGGTCTTGAAATTCTTGGTTACATTGTTGAGCACCAAAAGGAAGGAGAAGAAGAATGGGTTAAAGATACAACTGGCTCAGCTCTCCGCATTACTGAGTTTGTTGTTGCCAATCTTCAACCTGGAGGAAAATATAAATTCAGGATCCGTGCTATTAATGCTGCAGGCACTGGAGAACCAGCACAGATTGACAGTGTAGACATTAAAGACCGAGAAGAACTTCCTGACTTTGAATTGGATGCTGAGTTAAGAAGGACTCTTGTAGTTAGAGCTGGCTTAAGCATTCGCATATTTGTGCCAATTAAAGGACGCCCAACACCAGAAGTAACCTGGATGAAAGGAGATATACCCCTGAAAATACGTGCCAATATTGAGAACACAGAATCATTTTCACTGTTAATCATTACTGAATGCAACAGGTATGATGCTGGAAAATACACAATGATGCTTGAAAATGCAGCTGGAAAGAAATCTGGATTTGTAAATGTTAAAGTTTTGGATTCACCAGGACCTCCATTAAACCTTAAAGCCAGGGATGTAACAAAAGACAGCATTACTTTACAATGGGATATGCCTCTTATCGATGGTGGCTCCAGAATTACTAACTATGTTGTTGAGAAACGTGAATCAACTCGAAAGGCTTATTCAACCATTACAACTAACTGTCAGAAGTGCTCGCTGAGGGTCCCCAATTTAGCAGAAGGGTGTGAATATTACTTTAGAGTTTTGGCAGAAAATGAGTTTGGAATTGGTGAACCCACTGAAACTGCTGAGCCAATAAGAGCCTCTGAAGCCCCATCTCCTCCTGATAGCCTGAATATTATGGACATTACTAAGAATAGTGTAAGCCTTGCTTGGCCAAAACCAGAGCATGATGGAGGAAGCAAGATCACTGGCTATGTCATTGAAGCACAAAAGAAAGGTTCTGATCAGTGGTTACACGTAACAACAGTGAAATCACTGGACTATGTAGTTAAGAACCTTAATGAAAATGAAGAATATGTATTCCAAGTAATGGCTGTAAACAGTGCAGGAAGAAGTGATCCTAGGGAAAGCAGGCCAGTTGTTGTTAAAGAACAGTTAATGCTTCCAGAATTTGATTTGCGAGGCATCTACCAAAAGTCAGTTGTTGCAAAGGCTGGTGATAATATTAAAGTTGAAATCCCTGTGTTGGGAAGACCAAAACCCAGTGTAACCTGGAAGAAAGAAGATCAGCTTCTTAAGGAAACACAGAGAGTTAACGTGGAGCGCACATCAACTGCAACAATTCTAAATATCAATGAATGCACCAGGAATGATTCTGGAAAGTACACTCTAACAGCTAAGAATATTGTTGGGGAAATCACTGACATCATATCTGTTCAAGTCCATGATATTCCTGGAATTCCAAAAGGCCCCATTAAGTTTGATGAAATTTCATCTGACTTTATTACACTTTCTTGGGATCCCCCAGAGAATGATGGCGGAGTTCCAATAAACAGCTATATAGTTGAAATTCGTGAAACTAACAGCACAACTTGGACTGAATTAGCTTCAACTGTCATACGCACAACATTCAAAGCCACACGTCTGACTACTGGTTTGGAATACCAATTCCGTGTTAAAGCACAGAACAGATATGGAACTGGTCCTGCCTTGAATTCAGAGTCTGTAGTTGCTGCTTATCCATTTAAGGTTCCAGGGCCACCAGGTACACCTCAAGTTATTGCAGTTACTAAGGACTCAATGACTATCAGCTGGCATGAGCCAGTAACAGATGGTGGAAGCCCAATTCTAGGATACCATATTGAAAGAAAAGAGCGAAACAGTATACTCTGGCAGACTATAAGCAAGAATTTGATAGTAGGAAATATATATAAATCCTCAGGACTTACTGATGGCATAGCATATGAATTCCGTGTTGTCGCTGAAAACATGGCTGGTAAGAGCAAGCCAAGCAAGTCCTCTGACCCAACTTTTGCACTGGATCCAATAGACGCACCAGGAAAACCAATTGCTCTCAATGTAACTAGGCATGCAGTAACACTTCAGTGGACAAAACCTGAATACAATGGAGGTTTTAAGATAACTGGATACACTGTTGAGAGAAAAGACCTTCCTAATGGCCGCTGGCTTAAAGCTAACTTCAGCAACATCCTTGAGACTGAATTTACTGTAAGTGGATTAAATGAAAATGCAGAATATGAGTTTAGAATAATTGCAAGAAATGCAGCTGGAGCTGTCAGTCAGCCATCTGAGCCATCTGATGCTATCACTTGCAGAGATGATATAGAAGAACCAAGAATAATGGTAGATGCAAAATTCAAAGACATTATCATTCTGAAAGCTGGTGAAATGTTCAGACTTGATGCTGATGTTGCTGGTCGTCCACCTCCAACATTGTCTTGGACTAAAGAAGGAAAAGACCTAGAAGACACAGCCAAATTGGAAATTAAAATAGCTGATTTTTCAACATCACTAATAAATAAGGATTCAGCCAGAAAAGATGGTGGAGCATATACACTGACAGCATCTAACCCTGGTGGATTTGCAAAACATGTATTCAATGTCAAAGTTCTTGATAGACCAGGCCCTTGCGAAGGTCCTTTGTCTGTTTCTGATGTCACTTGTGAAAAGTGTGTACTGTCATGGCTACCTCCAATGGATGATGGAGGTGCAAAGATTGATCACTACGTAGTTGAAAAACGTGAAACCAGCAGACTGGCCTGGACTAATGTTGCAACAGATGTTCAGGTTACAAAGTTTAAGGTTACCAAGCTACTAAAGGGAAATGAATACATCTTCCGTGTTATGGCTGTTAACAAATATGGAGTAGGAGAAGTTTTAGAATCAGAGCCTGTCCTAGCAGTCAATCCCTATGTACCTCCAGATCCACCAAAAACTCCTGAGGTGACAGCTATTACCAAAGATTCTATGATTGTGTGTTGGGGACATCCAGAATCTGATGGTGGAAGCCCAATAACTAACTATGTTGTAGAAAGACGTGACAAAGCTGGCTTACGCTGGATTAAGTGCAACAAGCGAATCCTTACTGATTTGCGTTACAAGGTTTCAGGACTAACAGAAGGACATGAATTTGAATATAGAATCATGGCTGAAAATGCTGCTGGACTTAGTAAACCAAGCCCATGCAGTCAATTTTACAAAGCATGTGATACTGTTTTCAAGCCTGGCCCTCCAGGAAATCCAAGAGTTTTGGATACTAGCAAATCTTCAATTACAATTGCTTGGAATAAACCAGTGTATGATGGAGGTTCAGAAATAACTGGCTACATGGTTGAAATATGTCTACCTGAAGAAGATGAATGGAAAGTTGTAACACCACCAGCTGGACTCAAAGCAACTTCCTTTACAATAACAGGGTTGAAAGAAAACCAAGAGTATAAAATTAATATATATGCCTTGAACTCTGAGGGTGTTGGAGAGCCTGCTCTTGTCCCAGGATCACCTAAAGCTGAAGAAAGGATGTTACCACCAGAGATTGAATTAGATGCAGAACTCCGTAAAGTTATTTGCATTAGAGCATGCTGCACATTGCGTCTATTTGTACCAATTAAGGGAAGACCTGCTCCAGAAGTCAAATGGACAAGAGAAAATGGTGAACCAATTGAAAGGGCAAGCATTGAATCCACAAGCTCATACACTTCACTAATTGTTGAAAATGTAAACAGATTTGACAGTGGCAAATATATGCTGACAATAGAAAACAGTTCAGGAAGCAAGTCAGCCTTTGTGAATGTCAGAGTCCTTGATACACCTGGTGCACCTCAAGATCTTAAAATAAAAGAGATCACAAAGGAATCTGTTACATTATCATGGGAGCCCCCTCTTATAGATGGTGGATCCAAAATTAAAAATTACATTGTTGAAAAGCGTGAATCAACAAGAAAAGCATATTCAACAGTTGCTGCCAACTGCCATAAGACCAGCTGGAAAGTAGACCAGTTGCAGGAAGGTTGCAATTACTATTTTAGAGTCCTTGCTGAAAATGAATACGGAATTGGTTTACCTGTAGAAACATCTGAATCTGTGAAAGTATCAGAAAGGCCTCTACCCCCAGGCAAGATTACTTTGGTTGATGTAACCAGAAACAGTGTTTCACTGACATGGGAAAAACCAGAACATGATGGAGGAAGCAGAATATTGGCTTATATTGTAGAAATGCAGAGCAAAGGTAGTGAAAAATGGGCTACATGTTCTACAGTAAAAACAACTGAAGCTAAAATAACAGGCCTAATACAAGGAGAAGAATACATGTTCCGTGTATCTGCTCAAAATGAAAAAGGAATCAGTGATCCTCGGCAGCTGGGAGTCCCAGTAGTTGCAAAAGACCTTGTTATTGCACCAGCATTTAAGCTTCTTTTCAACACCTTCAGTGTTTTAGCAGGAGAAGATCTAAAGGTTGATGTTCCATTTGTTGCACGACCCAAGCCTACAGTAACATGGCATAAAGATAATTTACCGCTAAAACAGACCACTCGAGTTAACGCAGAGAATACAGAAAGTAACTCACTTCTGACAATTAAAGAAGCTTCCAAGGAAGATGTTGGACAGTACACAGTAACACTTGCTAACTCTGCAGGTGAAGCCACTGAACAGCTTAGCATTGTGGTTCTTGATAAACCAGAGCCACCAACAGGACCAGTAAAGATTGATGAAGTAACAGCAGACAGTGTTACCATTTCATGGCAACCTCCAAAATACGATGGTGGAAGTTCGATCAATAACTACATTGTGGAGAAACGTGACACTTCTACAACAAATTGGCAAATTGTATCAGCAACTGTAGCTAGAACAACTATTAAAGCTACAAGACTAAAAACGGGTTGTGAATATCAGTTCCGCATTGCTGCTGAGAACCGTTATGGAAAGAGTGGATATTTGACATCAGAATCAGTCATAGCTCAGTATCCATACAAGCTGCCTGGACCACCTGGAACACCATTTGTGACAGCAGTAACTAGAGATAGTATGGTTGTACAATGGAATGAGCCTGTAAATGATGGTGGTAGCAAGATTCTAGGGTACCATGTTGAAAGCAAAGAAAGAAACAGTATACTTTGGGTGAAGCTAAACAAAACAATCCTCCCTGACACAAGAATTAAAACAACCAACATTGAAGAAGGTATTGAATATGAATTCAGAGTTTATGCAGAGAACATCGTAGGAATTGGCAAACCTAGCAAAGTATCTGAGTGCTATGTGGCAAGAGATCCATGTGATCCTCCTGGTCGTCCAGAGCCTGTAATTGTCACAAGAAATTCAGTGACCCTTCAGTGGACAAAGCCTGAATATGATGGTGGCAGCAAGATCACAGGTTACATTGTTGAAAAGAAAGAACTGCCTGAAGGCCGTTGGATGAAAGCAAGCTTTACAAATGTTATTGAAACTGAATTTGCTGTTACTGGACTTGTTGAAGATCAAAGATATGAATTCCGTGTTATTGCAAGAAATGCTGCAGGAATTTTCAGTGAACCTTCTGACAGCACAGGGCCAATAACTGCAAGAGATGAAGTCGAACCACCTCGCGTAAGCATGGATCCAAAATATAAAGAAACTATAACAGTAAATGCTGGTGAGACATTTAAAATTGATGCTGATGTTCATGGCAAACCCATACCTTCAATTCAGTGGATTAAAGCTGGAGAAGAACTTGCAAATACAGCTCGTCTGGAAATTAAAAATACTGATTTCACTACATCTCTAAGTGTAAAAGAAGCTATTCGTACAGATAGTGGTCACTATAATCTTTTGCTGAAAAATGTTGCTGGTGAAAAATCAGTGTCAGTGAACATTAAGGTACTTGACAGGCCTGGACCTCCTGAAGGACCAATTGCTATTACTGGTGTTAGTGCTGAGAAATGCACTTTAACATGGAAACCTCCCCAACAAGATGGTGGAAGTGATATTTCCCATTATATCGTAGAGAGACGAGAAACCAGCCGCTTAGTTTGGACAGTGGTTGATAGCAATGTACAAACTCTAAGCTGCAAAGTAACAAAACTTTTGGAAGGCAACGAATACATCTTCCGTGTTATGGCTGTAAATAAGTACGGAGTTGGAGAACCACTTGAATCTGAACCAGTCCTTGCAAGGAATCCATATGTAGTCCCACAAGCTCCAAAAGCTCCTGAGGTCACAGCTATTACAAAAGACTCCATGATTGTTGTTTGGGAAAGACCGGCATTTGATGGTGGCAGTGAAATAACAGGCTATGTTCTTGAAAAGCGTGACAAAGAAGGCATACGCTGGACAAGATGCAACAAGCGTATAATTAGTGAACTACGTTTCAGGGTAACAGGTCTTGTTGAATCTCATCTCTATGAATTCAGAGTATCTGCTGAAAATGCTGCAGGTTTAAGTGAACCAAGTCCATCTTCCATTTATTATAAGGCAAGTGATCCTATTTATAAACCAGGTCCTCCAAATAACCCAAGAGTCGTTGATGTTACAAGATCTTCAGTAATACTATCATGGGGTAAACCAATCTATGATGGTGGATGTGAGATCCAGGGTTACATTGTTGAAAAGTGTGACCTGAGCAGTGAAGAATGGTCTATTTGTACTCCTCCAAGTGGCATAAAAGAAACCAGATTTGAAGTTGAGAAACTGTTGGAAAAACATGAATATAAATTCCGTATATGTGCAGTTAACAAGGCTGGAGTTGGAGAGCATGCGGATCTTCCTGCATCAATTATTGTAGAAGAGAAGCTGGAAGTACCTGATCTAGATCTAGATCCAGAACTCAGAAAGATTGTAAATGTAAGAGCTGGTGGCTCATTAAGACTTTTCATTCCATTCAGAGGACGTCCAGCTCCTGAGGTAAAATGGGGAAAAGTTGAAGGTGATATCAGAGACATAGCTCAGATTGATGTAACTAGTAGTTTCACTTCACTCGTAATAGACAATGTTAATCGATTTGATTCTGGAAAATACACTTTGACACTAGAAAACAGCAGTGGCACAAAGTCTGCATTTATAAGCGTTCGGGTTCTGGATACACCAAGTGAACCTGTAAACCTCAAAATAAAAGAAGTCACCAAGGATTCAGTATCTCTTACATGGGAGCCACCTGCATTGGATGGTGGTGCTAAAATAAAGAATTACATAATTGAAAAACGTGAAACCACCAGAAAAGCTTATGCAGCTGTTGCAACAAATTGCCACAAAACATCCTGGAAAATAGACCAACTTCAGGAAGGTTGCAGCTATTATTTCAGGGTAACTGCTGAAAATGAATATGGTATTGGTGTTCCTGCAGAAATTGCAGATCCTGTTAAAGTATCGGAGGTTCCACAGCCTCCAGGCAAAATAACAGTGGTTGATGTGACAAGAAACAGTGTATCACTTTCATGGGAAAAGCCTGAACATGATGGAGGCAGCAAGATTATTCAATACATTGTCGAAATGCAAGCTAAAGGAAGTGAAAAATGGTCAGACTGTGCTCGTGTTAAAGCTCTTGAAGCAGTAATAACAAACTTAGCACAAGGAGGAGAATATCTCTTTAGAGTTGTGGCAGTTAATGAGAAGGGTAAGAGTGACCCACGATCTCTTGCAGTTCCAGTAGTTGCCAAAGACCTAGTTATAGAGCCGGATGTTCGCCCTGCATTCAGTAGTTACAGTGTTCAAGTTGGACATGATTTGAAGGTTGAAGTTCCCATTTCTGGAAGACCAAAGCCAGAAATTACATGGACAAAAGATGGCCAGCCTCTGAAGCAGACAACAAGAGTTAATGTTACAGATACACCAAATCTTACTGTACTGAATATAAAGGAAACTTCTAAAGATGACTCAGGCATGTACGCAATTTCAGTCTCCAACATTCTTGGCCAAAAAGTGGCTTCTATTGAAATTATAACATTAGACAAGCCTGATCCACCATGTGGCCCAGTGAAGTTTGATGATATTAGTGCAGAAAGCATTACATTATCCTGGAACCCTCCCATATACACAGGAGGTTGCCAGATTTCAAACTATGTGGTTGAAAAGAGGGACACAACTACCACACTTTGGGAAACTGTTTCAGCTACAGTTGCCAGAACTACACTAAAGGTGTCAAAACTAAAGACTGGCACAGAATACCAATTTAAAATATTCGCAGAAAACAGATATGGCAGAAGCTTTGGATTAGACTCTGAAGCAGTAGTAGCACAGTATCCTTACAAGGAACCTGGACCACCTGGTACACCATTTTCTGCAACTATAACAAAGGATAGTATGGTTGTTCAGTGGCATGAGCCTATTAATGATGGTGGAAGCAGAGTCTTGGGATATCATCTTGAGCGAAAAGAAAGAAACAGCATTATGTGGACAAAGATTAATAAAAGTATTATTCCAGACACATATTTTAAGACCACTAATCTCGAAGAAGGCATTGAGTATGAGTTTAGAGTTTATGCTGAAAATATTGTTGGTACTGGCAAACCAAGCAAAGTTTCTGAGTGCTACTGTGCCCGAGACCCATGTGATCCTCCAGGTTGCCCTGAACCAATTATTGTCACTAGAAGCGCAATTACACTCAGCTGGAAAAAACCTGAATATGATGGTGGAAGCATGATAACTGGATACATTGTTGAAAAACGTGATCTACCTGAGGGACGATGGATGAAAGCAAGTTTTACAAATGTAATTGAAACACAGTTTACAGTAACAGGACTCACCGAAGACCAGAGATATGACTTCAGAGTTATTGCAAGGAATGCTGCAGGAACCTTCAGCAAGCCTTCTGATAGTACAGGACCAATAACTGCAAAAGATGAAGTAGAGCCACCTAGAATTTCTATGGATCCAAAATACAAAGACACCATAGTCATTAATGCAGGTGAAACATTCAAACTTGATGCTGATGTACATGGAAAACCTCTACCAACAATACAGTGGTTTAAGGGTGATAAAGAAGTTGAGGATTCAGCTAGATGTGAGATTAAAAATACTGATTTTAAAGCCCTCATTGTTGTCAAGGATGCAATCAGAATTGATGGTGGACAGTACATCTTGCAAGCTTCCAATGTTGCAGGAACAAAATCGGTACCTATCAATGTTAAAGTACTAGATCGACCAGGTCCTCCAGAGGGTCCTGTTCAAGTTACTGGAGTAACATCTGACAAATGCTCATTGGCATGGGCTCCACCTCAACATGATGGAGGCAGTGATATTTCTCACTACGTAATTGAAAAGAGAGAAACAAGTCGCCTTGCCTGGACTGTTGTTGCCACTGAAGTAGTACCTACATCACAAAAAGTAACAAAGCTTTTGGAAGGCAATGAATATATTTTCCGAATAATGGCTGTAAACAAATATGGTGTTGGTGAGCCATTGGAGTCTGTACCAGTATTGATGAAAAATCCATTTGTGCCACCAGGTCCACCAAAGGCTCTGGAAGTAACTAACATTGCTAAAGACTCTATGACTGTTTGTTGGAATCGACCAGATAATGATGGAGGCAGTGAAATAATTGGTTATATTGTAGAAAAACGAGACAGGGCTGGCATTAGGTGGACTAAATGCAACAAACGCAGGGTAACAGACTTAAGATTTAGAGTTACAGGATTAACAGAAGATCATGAATATGAATACAGATTATCAGCTGAAAATGCTGCTGGAATTGGTGAGCCAAGCCAGGCTTCAGCCTACTTTAAAGCATGTGATCCAATTTTCAAACCTGGGCCACCTACAAACCCACACGTAGTGGATACATCTAAAAACTCTGTCACAGTTGTTTGGGGTAAACCTATTTATGATGGTGGAAGTGATATACAAGGGTATATTGTGGAAATCTGTAAAGAAGATGAAGAAGAATGGACAATATGTACCCCTCAAACTGGTTTACAAGTTACTAAATATGAGATCACAAAACTTATTGAACATAAACAATACCAAGTTCGCATCTGTGCTATAAATAAGGCTGGAGTAGGTGAAGCTGCTGCAGTCCCAGGTACTGTAAAACCAGAAGATAAGCTTGAAGCTCCAGAAATTGAACTTGATTCTGAACTAAGAAAAGGAATACTAGTGAGAGCTGGTGGAAATGCTAGAATTCATATTCCATTTAAAGGAAGACCTACCCCAGAAATAAGCTGGTCAAAAGAAGATGGAGAGCTCACTGAAAAATCACAAATTGAAAGAGGTCTAAACTACACTCAGCTTTCAATTGATAACTGCGACAGAAATGATGCTGGAAAGTATATTCTTACACTTGAAAACAGCAGTGGCTCAAAATCTGCATTTGTAACCCTGAAGGTTCTTGACACACCAGGCCCACCTATAAACCTCCTTGTGAAAGATATCAAGAAAGATTCAGTCACACTTACATGGGAACCTCCTCTCATTGATGGTGGTGCAAAGATAAAGAACTATGTTATTGATAAGCGGGAGTCCACTAGGAAAGCTTATGCTAATGTTACAGCTAAATGCAATAAAACAAGTTACAAGGTAGAAAATCTTACCGAAGGAGCCATCTATTATTTCAGAGTTATGGCTGAAAATGAATATGGTGTTGGTGTACCAGTGGAAACAGTGGATGCAGTAAAAGCATCTGAAGCACCACTACCTCCAGGCAAAATCAGTCTCACAGATGTTACCCAAAGAAGTGCATCCCTTATGTGGGAAAAACCAGAACATGATGGAGGCAGCAGAATCATAGGATACTTAGTTGAAATGCAACCCAAAGGTGTGGAAAAATGGAGCACTGTTACTGAATCTAAAACATGCAGTGCTGTTGTTTCAGGATTAAGCCCAGGGCAAGAATATTCATTCCGGGTGCTTGCTTACAATGAAAAAGGAAAAAGTGATCCAAGAATACTTGGCATTCCAGTGATAGCGAAAGACTTAACAATTGAGCCAAGCTTTAAACTAATGTTTAATTCCTATAATGTACAAGCTGGTGAAGATCTCAAGATCGACATCCCTGTTATAGGCAGACCTAAGCCAGCCATCACTTGGACAAAAGATAGCCAGCCACTGAAACAAACAACAAGAGTAAATGTTGAGGATACACCATCATCAACCATCTTACATATTAAGGAAAGCAACAAAGATGACTTTGGCAAATATACTGTAACCGCAACAAATACTGCTGGCACAGCAACTGAAAACATTAGCATTATTATTCTGGATAAACCTGGCCCACCAAAAGGCCCTGTTCGTTTTGATGAAATTAGCTCTAATTTTGTGGTGTTTTCATGGGATGCTCCAGAATATACAGGTGGATGCCAGATTAATAATTACATAGTTGAAAAACGTGATACAACTACCACAGCATGGCAGATGGTGTCAGCTACAGTTGCAAGAACAACAATCAAGGTAACCAAGCTTACAACAGGATCTGAATATCAATTCAGAATACATGCTGAAAATAGGTATGGAAAGAGTACACCTTTAGATTCTTCTGCAGTTGTTGTACAATATCCCTACAAAGAACCAGGTCCTCCAGGAACACCATTTGTTACATCACTTTCAAAGGATCACATGCTTGTCCAGTGGCATGAGCCAGTAAATGATGGAGGAAGCAAAGTACTAGGATACCATTTAGAACGCAAGGAGAAGAACAGTATACTCTGGGCAAAATTAAATAAGACTCTAATCCAAGACACAAAACTAAAAACAAATGGCCTTGAAGAGGGTCTAGAATATGAGTTTAGAGTATATGCTGAGAATATTGTTGGCATTGGAAAAGTAAGTAAGGTATCAGAGTGTTATGTTGCCCGTGATCCATGTGATCCTCCTGGACGTCCAGAAGCAATTGAAATTACAAGAAACTATGTTAATCTTCAGTGGACCAAACCAGAGTATGATGGTGGCAGTAAAGTAACAGGTTACATTGTGGAAAAGAAAGAACTGCCTGATGGCCGCTGGATGAAGGCCAGCTTTACAAATGTATTAGAAACAGAATTCAATGTAACCGGGCTTACAGAAGATCAAAGATATGAGTTCAGAGTTATTGCAAGAAATGCTGCTGGAAACTTTAGTGAACCTTCAGAAAGCACTGGGCCCATAACTGCTAGAGATGAAATTGATGCACCAAGGGCTTCCCTAGATCCAAAATACAAAGATGTGATTATTGTAAATGCTGGGGACACTTTTGTTCTTGAAGCTGACATCCATGGCAAACCAATTCCTGACATTGCTTGGTCCAAAGATGGAAAAGAGCTTGAAGCTGCAACAGCAAGAATGGAAATAAAATCCACCATTCAAAAGACAACACTCATTGTCAAAGATTGTGTTAGAGTTGATGGTGGTCAGTATGTTTTGAACCTCAGTAATGTTGGTGGAACAAAGTCTATTCCTATAACAGTTAAAGTTCTTGATCGACCAGGTCCACCAGAAGGTCCACTGAAAGTAACAGGTGTAACAGCAGAAAAATGTTACTTAGCATGGGGTCCACCTGCACATGATGGTGGAGCAAATATCTCCCATTATACTATAGAGAAAAGAGAAACAAGCAGACTCTCATGGACTCAAGTTGCATCAAATGTTCAGGCTCTTAGTCACAAAGTCACAAAATTACTTACAGGAAATGAATATATCTTCCGTGTAGTGGCTGTAAATAAATATGGAATTGGAGAACCCTTAGAATCTGAACCAGTCTTAGCTCGTAATCCTTTCAAGCCTCCAAGTGCACCTTCAACACCTGAGGTTACAGCCATCACAAAGGATTCTATGGTTGTTACCTGGGGTCGTCCACAAGACGATGGTGGAGCAGAAATAGAAGGATATATTCTTGAGAAGCGTGATAAAGATGGCATTCGTTGGACAAAATGCAATAAAAAACGATTAACTGATTTACGTCTCAGAGTAACAGGTCTTACAGAGGGACATTTCTTTGAATATAGAGTTTCAGCTGAAAATGCAGCTGGAGTTGGAGAGCCTAGTGAACCATCCATTTTCTACAGGGCTTGTGATGCCATATATCCACCAGGTCCTCCAAGTAATCCAAAAGTAACTGATGCATCTAGATCATCTGTTTCTCTTGCTTGGAGCAAGCCAATTTATGATGGTGGAGCCCAAGTTTCAGGTTATGTTATAGAAATGAAAGAATCAACTGCTGATGAATGGACAACATGCACACCACCAACAGGATTGCAAGGTAAACAATTTACAGTAACAAAACTGAAAGAAAACACAGAATATTGCTTCCGTATTTGTGCCATGAACTCAGAAGGAGTTGGAGAACCTGCTGCTATTCCAGGAACTGTCATTGCTGCTGACAAATTAGAGCCTCCTGAAATTGAACTTGATGCTGATTTAAGAAAGACTGTAACTGTGCGAGCTAGTGGTACACTTCGCTTGTTTGTCACAATCAAAGGTAGACCAGAACCTGAAGTAAAATGGGAAAAAGCAGAAAGCACTCTGAGTGACAGAGCCCAAATTGAAGTTACAAGCTCATATACAATGTTAGTAATTGATAATGTCAACCGATTTGATAGTGGAAAATATAATCTGACCTTGGAAAATAACAGTGGTTCAAAAACAGCTTTCATCAATGTTAGAGTACTTGATTCTCCAAGTGCCCCAGTAAACTTGAAAATCAAAGAAATCAAGAAAGATTCAGTAATACTGTCATGGGAGCCACCACTGATTGATGGAGGATCAAAAATAACAAACTACATTGTTGAAAAACGTGAATCCACAAGAAAGGCATATGCAACAGTAACAAGTAATTGCACTAAAAATACATTTAAAATTGATCAGTTACAAGAAGGAGGCATCTACTACTTCCGTGTTCTAGCTGCCAATGAACATGGTGTTGGTTTGCCAGCAAGTACACCTGATGCAATAAAAGTGTCCGAAGCACCTCTTCCTCCTGGAAGGGTTACTCTGCTTGATGTAACTCGCAACAGTGCTAGTATATCATGGGAGAAACCAGAGAGTGATGGTGGTAGCAAAATAACAAGCTACATTGTGGAGATGCAAACTAAAGGAAGTGAAAAATGGAGCACATGCACTCAAGTGAAGACACTTGAAGCAACTATAAAAGGCCTTACAATGGGAGAAGAATATACTTTCAGGGTAATTGCTGTAAATGAGAAAGGAAAGAGTGATCCAAGGCAATTAGGTGTGCCTGTGGTTGCCAAGGATATTGAAGTCCAACCAACAGTTGAACTACTCTTCAATACCTTTAGTGTGAAAGCTGGAGATGACCTTAAAATTGACATACCCATTCGAGGAAGACCAGATCCAGCCGTAACTTGGAAGAAGGATGGTCAAGCTTTAAAACAAACAACTAGAGTAAATGTCCAGGTTTCAAAGACATCCACGTTACTTTCAATAAAAGAAGCGTCAAAAGATGATGTTGGAACATATGAATTAACTGCTTCAAATACCGCAGGATCAACAACAGCATCAATTGGTGTAATTGTGCTTGACAAACCTGGACCACCAGGCCCTATACAAGTTGACGATATTAGCGCAGACAGCATTTCATTCTCTTGGAGTCCACCTGAATATGATGGTGGCTGTCATATTAGTAATTATGTAGTAGAAAAGAGAGACACAACTACAACAGTATGGGAATTAGTCTCTGCAACTGTGGCTAGAACATCAATTAAAGTGGCACGATTAACAACTGGGTCAGAGTATCAATTCCGTGTTTTTGCAGAAAACCGCTATGGTAGAAGCCATTATACTGATAGCCCAGCTATTGTTGCACAGTATCCATTTAAACCACCAGGTCCCCCAGGAACACCCCAAGTTGCTCATGCCACAAAAGCTTTCATGATGGTAACCTGGCAAATTCCAGTGAATGATGGTGGAAGTAGAGTTCTTGGATACCATCTGGAAAAGAAAGAAAGAAGTAGCATTCTATGGGCAAAGGTAAACAAAACTCTTATAAATGATACACAACTGAAGGTAACTGGTCTTGAAGAAGGACTGATGTATGAATATCGGGTATATGCTGAAAACATTGCTGGAATTGGAAAGTGCAGCAAATCATGTGAGCCAGTTGCTGCAAGGGACCCATGTGATCCTCCAGGCCAGCCAGAAGTTACTAATATCACAAGAACATCTGTATCATTGTCCTGGACTAAACCAGAATATGATGGAGGAGCAAAGATTACAGGATACATTATTGAAAGGCGAGAATTGCCTGATGGACGTTGGCTTAAATGCAACTTTACCAATATTCAAGAGACTTACTTTGATGTAACTGCTCTTACAGAAGATGTGAGATATGACTTCCGTGTTATTGCAAAGAATGCTGCAGGATTATTTAGTGAGCCATCTGAAACAACAGGACCTATAACAGTAAAGGATGATGTAGATGCCCCACGAATAATGATGGATGTCAAATTTAGAGATGTTGTAGTTGTCAAAGCTGGAGAGATCTTAAAAATTAATGCAGATATTGCAGGACGTCCTCATCCTATAGTTTCATGGACAAAGGATGGAAAAGAAATTGAAGAAAAAGCAAGAGTTGAAATCAGTTCAACTGATAACAGCACTGTTCTTACGGTAAAAGACTGCATAAGAAGGGATTCAGGTCAATATGTCTTAACCTTACAAAATGTTGCAGGAACAAGATCTTTAGCTGTAAATTGTAAAGTACTTGACAGACCTGGTCCTTCTGCTGGTCCACTACAAATCGCAGGTGTAACAGCTGAAAAGTGCACACTTTCCTGGGGACCTCCTCAAGAAAATGGTGGGGCTGAAATCGACTACTATATAGTTGAAAAGAGAGAAACAAGTCGCATTGCCTGGACCATTTGTGAGTCAGAACTACGTACCACTTCCTGTAAAGTAACAAAACTTCTGAAGGGTAACGAATACGTTTTCAGAGTGATGGGTGTTAATAAATATGGAGTTGGTGAACCATTAGAGAGTGAAGCTGTTAAAGCACTGGATCCATTTACAGTACCATCTCCACCAAAATCATTGGAGATCACAAGTGTGACTAAAGAATCTATGACTCTTTGCTGGGCAAGACCAGAAAGCGATGGTGGTAGTGAGATAGCTGGATATATTATTGAAAGACGAGAGAAGAACAGTCTGAGATGGTTGCGTGTAAACAAAAAACCTGTTTATGATCTAAGAGTGAAGTCATCTGGCTTAAGAGAAGGATGTGATTATGAATACCGTGTATATGCTGAAAATGCTGCAGGCATTAGTGCCCCAAGTGATTGTTCACCATTAATACGTGCAGAGGATCCAATATTCCTGCCATCACCACCAACAAAACCGAAAATTGTAGATTCAACAAAGACAAGCATAACATTAGAATGGACAAAACCATTGTTTGATGGAGGTTCTCCAGTAACTGGTTATGCAGTTGAATACAAAAAATCTGATGACAGTGAATGGACAACAGCTGTCACCAATGTTAAAGGTACAGAATACACAGTTATTGCACTAACATCTGGTGCTGAATACTCATTTAGAGTTAAATCAATCAACAAGGTTGGAACAAGTGACCCAAGTGAAAGCACTGAGCCTCATATAGTAAAGGAAAGAGAAGAAGAACCTGTATTTGATATTGACAGTGAAATGCGAAAGACATTAATTGTCAAATCTGGTGGATCATTTACAATGACAGTGCCTTTCAGAGGAAAACCTGTTCCCAATGTAATGTGGAGTAAACCAGACATTGATCTTAGATCAAGAGCTGCTATTGATACAACAGACAGCCGAACATCCCTCACTATTGAAAAAGCAACAAGAAATGATTCTGGAAAGTATACACTAACCCTACAGAATGTTCTCAACACAGCTACACTGACATTAGTTGTAAAGGTGCTTGACTCTCCTGGACCTCCTTCTAACATTATTGTGAAAGAAGTAACAAAAGAATCTGCAGTTCTATCTTGGGACGTTCCTGAAAATGATGGTGGTGCACCAGTTAAGAATTACCACATTGAAAAACGAGAAGCAAGTAAGAAAGCTTGGGTCAGTGTGACAAATAACTGTCATCGTCTTACATACAAGGTCACCAACCTTCAAGAGAGTGGAGTTTATTACTTTAGAATTTCTGGAGAAAATGAATTTGGCGTTGGAGTTCCTGCTGAGACAAAGGATGGTGTGAAAATAACA
>Ver3
GTTCCAGATGCACCTGGTGTACCAGATTCTACTCATGTAACTGGAGATAGCATTACCGTCACATGGGCAAGGCCAAAATCTGATGGTGGAAATGAAATAAAGCATTACATTCTTGAACGAAGAGAGAAAAAGAGTCTGCGCTGGGTGAAAGTATCAAGCAAAAAACCAATTACAGAAACAAGATTCAGAGTAACTGGTCTGGTTGAAGGTAATGAGTATGAATTCCGTGTTATGGCAGAAAACGCAGGTGGCATTGGAGAGGCTAGTGGAATATCAAGGCTTATCAAATGTAAAGAGCCTGTGAACCCTCCAAGTGCACCAAGCATTGTTAAAGTAACAGATACAACAAAAACATCAGTGTCTTTGGAATGGACAAAACCTGCTTTTGACGGTGGCATGGAGATAATTGGATATATTATTGATATGTGCAAAGCTGATCTTGGTGAATGGCACAAAGTAAATGCAGAAGCTGTTGTCGCTACAAAGTATACTGTTGTTGATCTTGAAGCTGGGCAAGAATACAAGTTTAGAGTTTCTGCTGTCAATGGTGCTGGTAAAGGAGACAGCTGTGAAGTGCCAGCCACAGTACAAACTGCAGACAGACTGACTTCTCCTGAAATTGATATTGATGCCAACTTCAAGCAAACTCACATTGTCAGAGCTGGAGCAAGCATACGTCTGTTCATTGCTTTCAAGGGAAGACCTACTCCCACAGCAACCTGGACCAAACCAGATTCTGACCTTAGCCTGAGAGCTGATATTCAAACAACAGACTCTTTCAGTACTTTAACTGTGGAAGACTGTAACAGATATGATGCTGGTAAATACACTCTTACTGTAGAAAATAACAGTGGCAGCAAGGCTATTACTTTCACTGTCAAAGTTTTGGATTCTCCTGGTCCACCAGGCCCTATTACTTTCAAAGATGTAACTAGAGGATCTATCACCTTATTGTGGGATGCACCACTCAATGATGGAGGCGCACGTATCCACCATTATGTAGTGTCAAGACGTGAAGCAAGCCGTCGCAGCTGGCAAGTTGTCAGTGAAAAATGTACTCGACAGATCATTAAGGTAACAGATCTTGGAGAAGGTTTGCCATATTTCTTCAGAGTTTCAGCAGAAAATGAATATGGTGTAGGTGAACCATATGAAACACAAGAACCTACTGTAGCTACTGAAGAGCCAGCACTACCAAAGAGACTGGATATCATTGATACAAGCAAGACATCAGTATCACTGGCTTGGCTTAAGCCTGATCATGACGGTGGAAGTCGCATCTCTTCCTATCTTATTGAAATGAAACAAAAAGGATCAGACCACTGGATTGAAGCTGGTCAAACAAAACTTCTGACTCTGACAATTAATAACCTTACTGAAAATACAGAATATGAATTCCGTGTCCGTGCCAAGAATGATGCTGGTTATAGTGAGCCAAGAGAAGCATTCTCATCTGTAATTATCAAAGAGCCTCAAATTGAGCCAACAGCAGATTTAAGTGGAATTACCAGACAACACATCACCTGTAAAGCTGGAAACAATTTCACAATTGATATACCCATCAGTGGTCGACCAGTGCCAAAGGTAACATGGAAACTGGAAGAGATGAGACTCAAGGAAACAGACAGATTTAACATTAAGACCACAAAGGACAGAACAACTCTAACAGTTAAAGACAGCATGAGAGGAGACTCTGGAAGATATTATCTCACCCTTGAGAATACTGCTGGTGTGAAAACATTTACTGTTACAGTAACAGTGATTGGAAGACCAGGGCAGGTCACAGGACCCATAGAAGTTTCTTCTGTATCCGCTGAGTCATGTGTATTGAATTGGGCAGAACCTGAAGATGATGGAGGTACCGATATCACAAACTACATCGTTGAAAGACGTGAATCTGGAACAACAAATTGGCAGCTTGTTAATTCCAGCGTTAAACGTACACAAATTAAAGTTACTCACCTTGTCAAATACATGGAGTACACTTTCCGTGTCAGTGCTGAAAACAGATTTGGTGTCAGTAAACCTCTTGAATCTTCCCCCATTGTTGCTGAACATCCATTT
>Ver4
ATGGATGCTTTAAACAACACTACCTCTTCGGACCACACTCCAGAGACGGGCAATGTTACGGAGCCGGAGGAGGTAGCCCTGAGCTACCAGATCGTCACTTCTCTCTTTCTAGGGACGCTCATTCTATGTGCGATTTTTGGCAACGCGTGTGTGATCGCAGCCATCGCCTTGGAAAGGTGTCTCCAGACTGTGGCCAACTATCTCATAGGCTCCCTGGCTGTCACCGACCTGATGGTGTCGGTGCTGGTTTTGCCCATGGCTGCACATAACCAAGTACTGAACAAGTGGACTCTGGGGCAGGTAACCTGCGATATCTTTATCTCTTTGGACGTGTTGTGTTGCACGTCGTCTATTTTGCATCTGTGCGCAATTGCGCTGGACCGGTACTGGGCGATCACCGACCCCATAGACTATGTGAATAAGCGAACTCCCAGGCGGGCTGCTGTGCTCATTAGTATCACTTGGATAGTAGGGTTTTCCATCTCCATCCCACCCATGCTAGGCTGGAGGACCCCTGAAGACAGGTCCGACCCCAATGCGTGTAAAATCAGCGAAGATCCCGGTTACACCATTTACTCAACTTTCGGTGCGTTCTACATCCCGCTCATCCTCATGTTGGTGCTGTACGGGAAGATATTTAAGGCAGCCCGGTTCAGGATCCGAAAAACTGTCAAGAAGGCAGAAAAAAAGAAAGTGGCAGACACCTGCTTGTCGGTGTCGCCAGCAGTCGCGGAGAGGAAAAGTAATGGGGAACCCAGCAAGAACTGGAAGCGGACTGTCGAACCAAAGCCCAGCGCTTGCGTCAATGGGGCAATAAGGCATGGGGAGGATGGGGCTGTCCTGGAAATTATCGAGGTCCACCATTATGTGAACTCCAAAAGCCACCTGGACCTGCCAAACCATGCCCACGACATGGCAGTAGCCCCCTGCTCTGAGAAGAGGAACGACAGAGCTACAGACGCAAAGAGGAAAGTGGCTTTGGCCAGGGAACGTAAAACTGTCAAAACCTTAGGTATTATAATGGGCACCTTCATCTTCTGCTGGCTGCCCTTCTTCATTGTAGCTCTTGTTTTGCCTTTCTGTGAAACATGCCACATGCCACACTTGTTGTTCGATGTTATAAACTGGCTTGGCTACTCCAACTCCCTGCTCAACCCTATCATATATGCTTACTTTAACAAAGATTTCCAAAGTGCTTTTAAGAAAATCATCAAGTGCAAATTCTGTAGACAG
>Ver5
AACACGGCCTTACATGACTGTGCTGAATCTGGAAGTCTGGAAATCATGCAGATGCTTCTAAAGTATGGAGCCAGAATGGAGAAGGATGGGTACGGCATGACACCGCTACTGTCTGCCAGCGTCACTGGGCACACAAACATTGTTGACTTTCTTACTCAGCACCCACAAACTAGCAAAATTGAGCGCATAAATGCACTTGAACTACTGGGAGCAACATTTGTAGATAAGAAGAGAGACCTCTTGGGTGCCTTAAAGTACTGGAAGAGAGCTATGGATATGCGATACAGTGATAGGACTAACATTATCAGCAAGCCTGAACCCCAAACTTTAATTATGGCGTATGATTATGCAAGGGAGGTAAATACCGCTGAAGAGTTAGACAACCTCATTGCTGATCCAGATGAGATGAGAATGCAAGCCCTTCTGATTAGGGAACGAATTTTGGGTCCTTCTCACCCAGATACATCTTACTACATCAGGTACCGTGGGGCAGTCTACGCCGACTCTGGAAACTTTAAAAGATGCATCAATTTGTGGAAGTATGCCTTGGACATGCAGCAAAACAACTTGGACCCTTTAAGTCCAATGACTGCAAGCAGTTTGTTGTCCTTCGCGGAGCTTTTTTCCTTCATGCTTCAGGACCGGGCAAAAGGCCTGTTAGGAACTACAGTTACATTTGATGATCTCATGGGCATACTGTGCAAAAGTGTCATGGAAATTGACAGAGCCGTCAAACAAACGGCACCACCTCCTGACCAAGTCCAGCTAAACAAGGCCCTCTCTATTATCTTGCACTTGATCTGTTTGCTGGAAAAGGTACCATGCAGCCCTGACCAAGAGCACTTCAAAAAGCAAAATATTTATAGGTTCCTTAAGCTGCATCCCAAAGGAAAGAACAACTTCAGCCCCCTCCACCTGGCAGTAGACAAAAACACAACTTGTGTTGGCCGTTATCCTGTTTGCAAATTCCCCTCATTTCAAGTGACTGCCATCTTGCTGGAGTGTGGCGCAGACGTAAATGTCAGAGATGCCGAGCAGAACAGCCCTTTGCACATTGCTGCTCTTAACAACCACCCAGATATTATGAATCTGCTAGTCAAATCCGGAGCACACTTCGACTCGACAAATTCGCACAACCAGACTGCCTGTGATTTACTGGATGAGAAAGAAATGGCCAAGAACTTGATCCAGCCTATCAACCACACTACCCTACAGTGTCTCGCTGCACGCGTGATAGTGAAACATAACATACAGTACAAACAAGAAATCCCAGAAAAGCTGGAGAGCTTTGTATTGCTTCATAGA
>Ver6
ATGAGTGGCTCCAAGCCTGACATCCTCTGGGCACCTCATCATGTGGACAGATTTGTTGTATGTGATTCTGAGCTCAACCTTTACCACATAGAATCTGCCGCAAGTCCCAGCTCTGAATTAAAAGCAGGATCCCTGCGGCTGTCTGAAGAGACCACAGCCACTTTACTGGCTATAAATTCTGACACTCCTTACATGAAATGTGTAGCCTGGTATCCCAAGTATGACCCAGAATGTCTTTTGGCTGTCGGTCAGGCCAATGGAAGAGTTGTGCTAACAAGTCTGGGCCAGGACCACAATTCTAAATGTAAAGACTTGATTGGAAAGGAGTTTGTCCCCAAACATGCACGTCAGTGTAACACGTTGGCTTGGAACCCCCTTGACAGTAATTGGCTTGCAGCTGGGTTAGACAAACACCGGGCTGACTTCTCAGTATTGATCTGGGACATAAGCAGCAAGTATACTCCAGAGGTAGCAGTTCCTACGGAGAAAGTCCGTCTTGCACCCGGTGATAGTGAAACATGTTCAGTGGTTACCAAACCACTTTATGAATTAGGACAGAATGATGCTTCCCTCTCTCTTTGTTGGCTTCCGAGAGACCAGAAACTGCTTTTGGCTGGGATGCATCGTAACTTGGCAATATTTGATTTGAGGAATACAAATCAGAAAATTTTTGTAAATACTAAAGCTGTCCAAGGGGTGACAGTGGACCCGCATTTCCATGACAGAGTAGCTTCATTTTTTGAAGGTCAAGTCGCCATTTGGGATCTTCGAAAATTTGAAAAACCAGTGTTAACGTTAACAGAGCAACCAAAACCCCTAACCAAAGTAGCCTGGTGCCCAACTAGAACTGGACTGCTGGCTACTCTGACTAGAGACAGTAATATTATCAGACTGTATGACATGCAGCACACTCCCACACCCATTGGGGACGAAACAGAGCCTACCATCATTGAAAGGAGTGTCCAGCCTTGTGATAACTATATTGCATCTTTTGCTTGGCACCCTACAAGCCAAAACCGAATGGTGGTCGTTACTCCTAACAGGTCAATGTCAGATTTTACTGTGTTTGAGAGGATCTCTTTGGCTTGGAGCCCCACAACTTCACTGATGTGGGCTTGCAGCAGGCAGCTGTATGAATGTACAGAGGAAGGGAAATGCAGCTCTTCATTAGATCGAGATATAGCCACTAAAATGAGACTCAGAGCTTTATCACGATATGGACTCGACACAGAGCAGGTCTGGAGAAATCATCTGTTGGCAGGAAATGATGATCCTCAGTTGAAATCCTTGTGGTACACTTTACAC
>Ver7
TGGGAGGAAGTAAGTGGATACGATGAAGCCTCAAACCCAATCCGGACGTATCAGGTTTGTAATGTACGGGATGGTAATCAGAATAATTGGCTACGTACGCAGTTTATTCCACGGCAAGATGTTCAGCGCGTGTATGTGGAGTTGAAGTTTACTGTCAGAGACTGTAACAGCCTGCCGAATATCCCAGGATCTTGCAAAGAGACCTTTAATTTCTTCTACTATGAATCGGACTCTGACTCTGCTTCTGCTGACAGCCCATTCTGGATGGAAAACCCATACATGAAGGTGGATACCATAGCTCCAGATGAGAGCTTTTCACGACGGGATTCTGGGCGTGTCAACACAAAGATACGTAGCTTTGGACCTTTATCCCGTACAGGTTTCTACTTGGCTTTTCAGGACCTGGGTGCCTGTGTATCCCTAATTTCAGTTCGTGTCTTCTTTAAAAAGTGTCCTCGAACCATTGCTGGATTTGCCACTTTTCCCGAGACAGTTACAGGGGCTGAAGCAACATCACTTGTTATTGCACCAGGTACATGTGTGCCGAATGCCCTAGAAGTTTCTGTGCCTCTCAAGCTGTACTGCAATGGAGATGGAGAATGGATGGTGCCTGTGGGTGCCTGTACATGCGCATCTGGGTTTGAAGCAGCTGGGAAGGACACTCAATGCCAA
>Ver8
TATCACTATAATGATCTTGTTTCTCCTCAGTACCTCAATATGATTGCTAATCTATCAGGGTGTGCAACACACAGAAGAATCAATAATTGCTCAAATATGTGCTTTCACCAGAAATACAGAACCCACGATGGAACTTGCAATAACCTACAGCATCCTATGTGGGGAGCATCACTGACCGCTTTTGAACGTTTGTTAAAGTCTGTTTATGAAAATGGATTTAATCTGCCAAGGGGAATATCAGGAAGAATTTATAATGGCTTCCCTCTTCCTTTGCCTCGTTTAGTTTCAACAACATTGATAGGAACTCATACAATTACGCCAGACGAACAGTTTACTCATATGTTGATGCAGTGGGGACAATTTCTTGATCATGATCTTGATTCTACTGTAGTGGCTCTTAGTCAGGCTCGGTTTTCTGATGGTCAGGATTGCAGTGTTGTCTGTACAAATGATGCTCCTTGCTTTCCCATTATGGTTCCACCTAATGACCCACGGGTCCGAAATAATGCACGCTGTATGTCCATGGTTCGTTCAAGCCCTGTATGTGGAAGTGGCATGACCTCTCTTTTAATGAACTCTGTTTATCCCAGAGAGCAAATGAACCAGCTGACTTCTTATATTGATGCCTCCAATGTCTATGGAAGTTCTGACCATGAGTCCAATGAAATCAGGGATTCAGCAAGCCACCGTGGTCTCTTAAAACAGGGTATTGTTCAAAGATCTGGAAAACCCCTTCTACCATTTGCCACTGGACCTCCAACAGAATGTATGAGAGATGAAAACGAGAGCCCAATACCATGTTTCTTAGCCGGAGACCATCGAGCAAATGAGCAGTTGGGACTCACAAGCATGCACACTTTGTGGTTTCGGGAACATAACAGAATTGCAACCGAATTGCTGAGACTAAACCCACATTGGGATGGAGATACAATATATCATGAAACCCGTAAGATTGTTGGAGCACAAATGCAGCACATAACATATTCACACTGGTTACCAAAAATATTTGGAGATGTAGGCATGAAGATGCTTGGAGAGTACAAAAGTTATGATCCCAATGTAAATGCTGGAATCTTGAATGAATTTGCAACTGCTGCGTTTAGGTTTGGCCATACACTTATAAATCCTATTCTTTACCGTCTGGATGAAAAATTTGAGCCTATTCCACAAGGTCATGTACCTCTCCACAGGGCATTCTTCTCTCCATTTAGAATTGTAAATGAAGGTGGTATAGATCCACTTCTTCGAGGACTCATTGGCGTTGCAGCAAAAATGCGTGTCACATCACAGTTACTGAATACGGAACTTACAGAGAAACTCTTCTCCATGGCCCATGCTGTAGCCTTGGATCTGGCAGCACTGAATGTCCAGAGGGGTCGTGACCATGGCATACCTCCTTACCATGATTTTAGAGTCTTCTGTAATCTCTCCACAGTGCAGACATTTGACGATCTTAGAAATGAAATAAAGAATCCAGATGTCAGGGAGAAGCTTAAG
>Ver9
ATGGTGCTGCCACCTCCTGACAAACGTCATGTGTGTCTTACAACAATCGTCATCATGACAAGCATGGCATTTATGGATGCCTACCTGGTGGAACAAAATCAAGGACCAAGGAAAATCGGAGTGTGCATTATTGTGCTTGTCGGTGACATCTGTTTTTTAATTGTTCTTCGTTATGTGGCTGTTTGGGTTGGAGCTGAGGTAAAAACGGCTAAGAGGGGTTACGCCATGATTTTATGGTTCTTATATATTTTTGTGTTGGAAATCAAGTTATATTTTATATTTCAAAACTACAAAGCAGACAAAAAAAATGTAGATACTGTGGCCAGGAAGGCATTGACTTTGCTTTTATCCATCTCCGTGCCAGGACTATATTTGGTTCTGGTAGCACTAGACAGTATGGAATATGTAAGAACTTTCAGGAAAAAGGAGGACCTTAGGGGCCGTCTCTTTTGGGTGGCTCTTGATTTACTTGACATTTTGGATATTCAAGCCAACCTGTGGGAGCCTCACAAAACTGGATTGCCAATCTGGGCCGAAGGTCTCATGTTTTTTTACTGCTACATCCTACTTCTAATTCTACCTTGTGTCTCGTTGAGTGAAATCAGCATGCAAGGAGAACACATCGCCCCCCAGAAAATGATGCTTTACCCAGTCTTAAGCCTTGTCACAATCAACATTGTCACCATTTTTATCAGAGCAGTCAATATGATTCTTTTTCAAGACAGTAGAGTTTCGACTATCTTTATCGGAAAGAACATTATTGCGATAGCCACAAAGGCCTGCACTTTTCTGGAATATAAAAAACAAGTGAAAGAATTTCCACAAAACGCCATTGCTTTAGAACTTCAACAAAATTCGATATCACACAATCAGACAATTCACAGTACACAGGGGGTTCATCATGAGCAGTCACCATCAAGGGAAATAATTGATACA
>Ver10
TACCCATTTAATGAGGTTTGCCAGTGGTTCATTGATCGTGCTGACCTGATCTTTGTGGTTTTTGACCCAACCAAGTTAGATGTTGGCCTGGAGTTGGAAATGCTGTTCCGGCAGCTGAAAGGACGAGAGTCCCAAATCCGTATTATCTTAAATAAGGCTGACAGCTTGGCCACTCAAGAACTGATGAGGGTTTATGGTGCACTGTTCTGGAGTTTGGCGCCTCTGATCAATGTGACAGAACCACCAAGAGTCTATGTCAGCTCTTTCTGGGCTGATGACTACCATGCTGAAACACACAGGGAACTCTTCCTTAAGGAGGAGATCTCCCTTTTAGAAGATCTCAACCAGGTCATCGAAAATCGGCTGGAAAACAAGATTGCTTTTATTCGTCAGCATGCTATCAGGGTTCGTATCCATGCTCTTCTGGTGGACCGTTATCTTCATACTTATAAAGACAAAATGACATTTTTCAGCGACGGAGAGCTAGTGTTTAAGGACATTGTGGAAGATCCTGATAAATATTTCATCTTCAAATCCATCCTCGCTAAGACCAATGTCAGCAAGTTTGATCTTCCCAACAAAGAAGCTTACAAAGATTTCTTTGGAGTGAACCCAATTTCAAGCTTCAAACTCCTTTCCCAGCAGTGCTCCTACATGGGAGGTTGTCTTTTAGAAAAGATTGAGAAAGCCATTACTCATGAGCTCCCAGATCTTCTTGGCAGCATTGGCCTCGGTAAAAAACCTGGGTCACTCAACTGTGATGTGACCGGCTGCGGAGAGGCTCCAAAAAATCGCTACAGGAAACAT
>Ver11
ATAATCGAAGCAATCTGTATAGGGTGGTTCACCGCCGAATGCATAGTGAGGTTCATTGTCTCCAAGGATAAGTGTGAATTTGTGAAAAGACCCTTGAACATCATTGACTTGTTGGCCATAACGCCTTATTATGTCTCCGTGCTCATGACTGTCTTTACAGGGGAGAATCCACAGCTGCAGAGAGCCGGGGTCACCCTGAGAGTTCTGAGAATGATGAGAATATTCTGGGTCATTAAGCTAGCGAGGCACTTTATTGGCCTTCAGACCCTCGGCTTGACCTTGAAACGTTGTTACAGGGAGATGGTCATGCTGCTGGTCTTCATTTGTGTTGCCATGGCCATCTTTGGTGCCCTTTCCCAGCTCCTCGAACATGGCTTGGACCTTGAGGCAAAGAACGAGGATTATTCCAGTATCCCCGCGGCCTGCTGGTGGGTGATCATTTCCATGACCACAGTTGGCTACGGTGACATGTACCCTATCTCCGTCCCTGGGAGAATACTGGGGGGAGTGTGTGTGGTCAGTGGTATTGTTTTACTGGCGTTGCCTATAACATTCATCTACCACAGCTTCGTGCAATGTTATCATGAACTGAAGTTTAAATCTGCTAGGTACGGAAGGAGCTTATCGAATGAATTCCTAAAC
>Ver12
GTCTGTGCTGTTGGAAAACCAATGTGTCTTCTGTTTGAATACATGGCCCATGGAGATCTAAATGAGTACCTGCGACATAGATCACCCCGCGCCCTAAGTAGTCTAAGTCACAGCAGTCTTGCCGCAAAAGTCAGGCTATGTGACTTAAATCCATCTCCACTATCATGTACTGACCAGCTCTGCATTGCCCGTCAAGTGGCTGCTGGCATGGCTTATCTCTCTGAAAGAAAATTTGTTCATCGGGATTTGGCCACAAGAAATTGCTTGGTTGGGGAGAATATGGTGGTTAAAATAGCTGATTTTGGCCTCTCTCGAAATATATATTCGGCTGATTACTACAAAGCAAACGAGAATGATGCCATTCCAATCCGCTGGATGCCCCCAGAGTCTATTTTTTATAACCGCTATACAACGGAATCAGATGTTTGGGCTTATGGTGTGGTACTCTGGGAGATATTCTCATATGGTATGCAACCATACTATGGCATGGCTCATGAAGAAGTTATTTACTATGTTAGAGATGGAAATATTTTGTCATGTCCAGAAAACTGTCCACTGGAGTTGTACAATCTAATGCGACTCTGCTGGAGCAAGATGCCATCTGATAGGCCAAGTTTTGCTTGTATCTATCGCATTCTAGAACGCATGTATGAGAGAGCTGTCTCTGCTGTTCATGTG
>Ver13
AAACCAGGAGTTCCAGCTCAACCAATTGTTACTGCAGTTACAAAGGATTCTTGCGTGGTGTCATGGAAACCTCCAGCTAGTGATGGGGGTGCGAAGATCACAAACTATTATCTTGAAAAGAGAGAGAAGAAGCAGAACAAATGGATTTCAGTTACAACAGAGGAAATCCGTGAGACTGTTTATTCTGTCAAAGGTCTTATTGAGGGTCTTGAATATGAGTTCCGTGTGAAATGCGAAAATCTTGGAGGAGAAAGCGAATGGAGCGAGGTTTCTGAGCCCATTGTTCCTAAGTCAGATGTAGCAATCCGTGCTCCACAGTTTAAGGAGGAACTAAGAAATCTTAATGTGAAATACAGAAGCACTGCAACATTTGTCTGCAAAGTAATTGGTCATCCCAAACCTGTTGTTAAATGGTTTAAACAAGGCAAAGAAATACTTCCAGATGGAGAAAAAGTGAAGCTGCAAGAATTCAAGGGTGGATATTATCAGCTAGTTATTACTAATTCCTCAGAAGATGATGCCACTGTTTATCAAGTCAGAGCCACCAACCAAGGAGGATCTATTTCTGCTACTGCTTCCTTGGATGTGGAA
>Ver14
GTTTGTTTATGGGGCAATAAGTGTGACCTTTCTATATCAGGAGGCCTGGACAATTCACAGAAATTCAGTATCCTGAGCTCTCTAGAATCTTTCATGCCTTTTATTCTAGTTAATGACATGGAGTCAGTGTGGGCTGTGCTATCGGGGAGCAAAAACCTAGAGAGTGGTAAAGAGTTAATGAAAAGAGTTGACATTGTCCTAGACAACGCTGGATTTGAGTTAATCACTGATTTTGTATTAGCCGATGCCTTGCTGTCTCTTCGGCTTGCCTCTGAAGTGCATTTCCATGCCAAGTGCATGCCGTGGTTTGTTTCAGATACTACAAAGCATGATTTTAATTGGACAATCAAGCATCTTCAAGCAGCCAATCACAAATGGATGTCAAAGTGCGGGGTAAACTGGAAGGAGAATTTACAGAGGAGCTGCTGGATTTATCATGAGCATCTTTTCTGGACTTTACCCCATGAGTTCTGCATGATGGCTCAGACTGCTCCTGATTTGTACTCAGAGCTGCAGAAATCTGATTTGGTTATATTTAAAGGGGATCTAAACTACAGGAAACTTACTGGGGATCGAAAGTGGGAGTTCACTGTTCCTTTCTTTCAGGCTCTCACAACATTCCATCCTGCCCCACTGTGTAGTATAAGGACTCTGAAAGCCGATGTGCAGGTTGGTTTAAAACCAGGTGTTGGAGAGCAACTTTCTTCCAATGAGCCTGACTGGATGATCAGTGGGAAATATGGGGTGGTTCAGCTGTCAACTTCAGTG
>Ver15
GGAATGTTTGTTTTGGGTCTACCATATGCAATCCTTCATGGTGGATACTTGGGACTGTTTCTCATTATATTTGCAGCTGTTGTTTGTTGCTACACTGGTAAAATCCTCATTGCTTGCCTCTATGAAGAGAATGAAGACGGTGAAACAGTGAGGGTGAGGGACTCCTATGTGGACATTGCCAATGCTTGCTGTGCACCAAGGTTCCCTAAGCTCGGGGGAAGAGTTGTTAATGTGGCCCAGATTATCGAACTGGTGATGACCTGCATTCTCTATGTAGTAGTGAGTGGCAACTTGATGTACAACAGCTTCCCAAGCCTGCCAATTTCCCAGAAGTCTTGGTCCATCATTGCCACCGCTATGCTCCTGCCCTGCGCGTTTCTCAAGAACCTTAAAGCTGTGTCAAAGTTCAGCTTGCTCTGCACCTTAGCTCATTTTGTCATCAACGTCCTGGTAATTGCCTACTGTCTGTCCAGAGCAAGGGACTGGGCCTGGGACAAAGTGAAGTTCTACATTGATGTTAAGAAGTTCCCCATCTCCATTGGCATCATTGTCTTCAGCTACACCTCCCAGATCTTCCTGCCGTCTCTGGAAGGGAACATGCAGAGCCCAAAGGAATTCCACTGCATGATGAACTGGACTCATATTGCAGCTTGTATTCTCAAGGGACTCTTTGCCCTTGTGGCTTACCTAACCTGGGCAGATGAAACCAAGGAAGTAATTACAGACAACTTACCATCAACCATCAGGGCAGTGGTCAACTTATTTCTGGTAGCGAAAGCCCTGTTGTCTTATCCACTGCCTTTCTTTGCAGCAGTCGAGGTTTTGGAGAAGTCGCTTTTTCAAGAGGGCGCGAGGGCCTTCTTTCCAAACTGCTACGGGGGTGACGGGAGACTGAAATCTTGGGGTCTTACCCTTAGATGTGCCCTAGTAGTCTTTACTCTACTCATGGCCATTTACGTGCCCCATTTCGCCCTGCTAATGGGTCTCACCGGCAGCCTGACAGGAGCTGGTCTTTGCTTCCTCCTTCCAAGTCTCTTCCACCTCAAGCTGTTGTGGAGGAAGCTACAGTGGCACCAAGTCTTCTTTGACGTCTCCATCTTCGTCATTGGTTCCATCTGTAGCGTTTCTGGCTTTGTGCATTCTCTAGAGGGGCTAATAGAAGCCTTTAGATTCAATATAGAAGAT
>Ver16
ATGGCACCAAAGAAGAAGAATGCTAAGAAGAATAAGGCAGACATCAATGAGATGACCATCATTGTAGAGGACAGCCCTCTAAGCAAACTTAATGGTTTGAGTGGTCTAATTGATGGTGGGAATGGCTTCAGTTACATCTCAACAGAAGTTACGGATTCCTCCTATGGCACTACCCTTATGGAAGGGATGAGCAGAATGAGGCAGGACAGTTTCCTTTGTGATCTAACCATTGGTACCAAAACAAAATCTTTTATGGTTCACAAAGTTGTTATGGCCTCCTGCAGTGAATACTTCTATGACATCCTCAAGAAAGATTCCTCAACTCAGAGAGTTGACCTGAATGATATCTCTCCATTAGGCTTAGCCACTGTAATAACATATGCATACACTGGAAAGATCACCCTTTCTTTATATACTATTGGCAGCACCATATCTTCAGCAATTTACCTGCAGATCAATGCCCTTGTAAACATGTGCTGTGATTTTCTAATGCAAGAAATGAATGTTGAAAACTGCATGTATGTTGCTAATATTGCAGAAACCTATGGACTCAAAAGTACAAAAGAAGCAGCACAGAAATTTATCAGAGACAACTTCATTGAGTTTTCTGATACAGACCAGTTTTTAAAATTAACCTTTGATCAAATCAATGAACTTCTAATAGATGACTATTTACAGCTTCCTTCTGAAATTGTGGCGTTCCAGATTGCAATGAAATGGCTAGACTTTGATGAAAAGAGAATAAAATATGCCTCCGAACTCCTTAGCAATATCCGCTTTGGTACCATCTCAGCCCAAGACCTTGTCAACTATGTCCAGTCAGTGCCTCGTATGATGCAAGATACAGATTGCCACAGACTTTTGGTAGAAGCCATGAATTATCATCTCCTTCCATATCATCAGAACACATTGCAGTCTAGAAGAACAAAGATACGTGGTGGTTCCAGGGTCCTGGTTACTGTTGGGGGTCGCCCAGCTCTCGCAGAAAAGTCCCTAAGCAGAGAAATCCTATACCGAGATCCTGATGGTGGATGGAAAAGACTGGCAGAGCTTCCAGCTAAGAGTTTCAATCAGTGTGTCACTGTAATGGATGGATTTCTTTATATTGCTGGTGGTGAAGACCAGAATGATGCCCGAAACCAAGCCAAACATGCTGTCAGCAATTTCTGC
>Ver17
CCAAGTACTCCTCAGGCTGCAAGTGGATCATACTATGGCCATAGCCCAAGTTATTTTAGTCAGTCTAATCATGCAGGAAATTCGAAGCCAACCAGCAAGTTTTTTCAGTGCAAATTCTGCATTCGATATTTTAGATCAAAAAACCTTCTTGTGGAACATACTAGAAAGGTTCATGGGAATGGTGGAGCAAATATAACAGGCTCTTCAAATGTTGGACCTTCAAACTATAACATAATGTTGCACGATGGATTTGGCAAAGTATTTTCTTGTCAGTTTTGCACTTACAAGTCTCCCAGAAGGGCAAGAATATTAAAGCATCAGAAAATGTATCACAAGAATAGCCTGAAGGAAACTCCAATGCCTCCTGTATCCAGCCCTCCACAAATATCCATGCCTATTCCACTTCAAGAAGCATGTAAAGAATTACCAGCAGAAGTAGTAGAGCGTAGTATCCTAGAATCAATGGTAAAACCACTTACAAAGTCTAGGGGGAACTTTTGTTGTGAATGGTGTAGCTATCAGACACCACGAAGAGAGCGATGGTGTGACCACATGATGAAAAAACACCGTGGAATGGTCAAAATACTGTCAAGCTTAAGACAAGATGGAATGAACATGTCAGATCTGCAGAACAAAAGTTCTCAAGTTTCCAGTCCTGGTGGAAGCTTTATGCCTCTTACTATAGGCCATGACATTCCTAATGTTAACATTTCAAATTACAGAAGCCCTGTGAATAATGCACTTACTAGAGGCAACCTACCCAAATATTCATCTATGCCATACGTTCCAATTAAACCAAAGCCATCATCAGATACTGGTATAATGAATTTGTCAGATAGATCACCTTACGCAGTTTCAGAAAAATCCAGTGCTGTGCTTGACATGGATAGCAATAGCTTGCTAAATGATTCAAGTTCTGATGATGACTACATTGATCTAGATAGTGAAAATGGCTTAAGCCCAATGGATCCTCATGGTTCAGGGATTTCTGGAGAACCATTATTAGGATCAGAAAACAACAAATTACTAGAAACAAAGGGCATTCCTTTTAGAAGGTATATGAACAGATTTCAGTGTCCCTTTTGTCCTTTCCTTACCATGCATAGACGGAGCATCTCTCGTCATATTGAAAACATTCATCTCTCTGGAAAGACTGCTGTCTACAAGTGTGATGAGTGTCCTTTTTCATGCAAAAGCCCTTTAAAACTAGGTGCCCACAAGCAGTGCCATAGTGGTGCTCCATCAGAGTGGGACAGTATAAGTACACTTAATGAAAGTCTTTCCTCTTTTAATGATGCTTTTGAAAGCAGTAATGGCAATGGTAAAAAAGCTGGAGTTGTGACAGACTCCACCCAGCAGAACCCATACAAATGTACTATGTGCAACTATTCTACAACAACCTTAAAAGGATTGCGTGTTCATCAGCAACACAAGCACTCATTTTGTGATGATATGCCACAACCTAATAGTAACATGGTACGACAGGCACAAGACGATCCTGATTCAATCACTTCAGGTACTGTAAGAAAAAGTCAAACTTCCATATTAGGGTTATCTTCTAAAAATAATTTTGTAGCAAAGACATCTCGGAAAAACTCAAATGATTTCCCTTTAGACTTATCACCAGTAAAAAAAAGAACTAGAATTGATGAGATTGCAAGCAATCTGCAGAGCAAAATTAACCAAAGCAAACAACAGGAAGATAATGTCATAAATGTGGAAGATGATGATGAGGAAGTAGAGGAGGAGGAAGAGGAGGAAGAAAATGAAGTGGAAATAGAAGTAGAAATAGACAAAGAAGAGGAACAGTCTGAGCAGATGGATACAACTGATGCATATGGAATCCATCAAATGTGGGCTAGAGATGCTAATAATCCTCAGAAAAATGTGAGTTACAGGAATATTCAGCACAATTATGCAGCAACACCCAATGGAGCAGAAATTGAACTGACTTTGTCAGATGATGAAGAAGATTACTACTACCAGTCTACTGGCATGAAAGAGCAAGAAACAAGTGCATCCACATCTCACAATCAGTCTAGTATCTATAATGAAAATGAGCAGAATGAAAACGCAGAGTATAATGAAGAATCAGGAAGGTTATACTATTGTAAGCACTGTGACTTTAGCAACAAATCTGCCAGGAGTGTGAGCACCCATTATCAAAGGATGCACCCATATATTAAATTTAGTTTTAGGTATATTTTGGATCCAAGTGATCACAGTGCTGTGTATAGGTGCCTTGAATGCTATATTGATTACAATAACTTTGAAGATTTACAGCAGCATTATGCTGAGCATCATCCAGAAGCAATGAATGTTCTCAATTTTGACCAGTCAGATTTGATATATCGGTGCCGATTTTGTTCATACACAAGCCCTAATGTTCGAAGTCTAATGCCACATTACCAAAGAATGCACCCAACAGTTAAAATAAATAATGCAATGATTTTTTCAAGCTATGTTGTTGATCGTCAAGAAGAGTTGAATTCAGAGTCCCAAACATTAAGAGAAATTTTGAATTCAGCCCCCAAAAGTATGGTAACATCTACACCAACAGGCCAAGGAGCTAGCAGCTCTGCAACTTTTAACAAAAATTCCATTCAGCCATTTGGCACAGAAACTGAAAATCCGAAAAGCTCTGTAAACAGCGTGGTTGTTTACGACTGTGATGTTTGCAAGTTTGCAAGTCCAAACATGCATTCTGTTTTGGTACATTACCAGAAAAAGCATCCGGATGAAAAAGCTTCCTACTTCAGAATTCAAAAAACAATGAGGGTAGTTTCTGTGGAAGGTGCTGCTGCAATTTCACAACTGGCATTAGAGGTAAGCTCTTCAGTTCAACAAAAATCTCCCGTACCCACTCCAAATGTGACTTCCCCATCAGAAGTAACTCCCGAATTATACTTCTGCAAGCACTGTTCATATAGCAATCGATCAGTTGTGGGTGTATTGGTTCACTATCAAAAAAGACATCCTGAAATTAAGGTTACTGCAAAGTACATTCGACAGGCTCCTCCAACTGCAGCAACTGTGAGAAATGTAGATGCACTACAAAACCCACCCATAAAACAACCAACTTCCACCTCAAATTCAAAGAAAGGCAATACACAACCAAGGGGAAATGAGATGTTCTTCTGCCAGCACTGTGATTATGGGAATCAGACTGTGAAAGGAGTTCTCATCCATTACCAAAAGAAACACAGAGATTTTAAAGTGAATGCCGATGTTATCAGACAGCATACTGCTGCTATTAGGAGTATGTGTGAACAAGGACAAAAGAAGCCTGTAACAAACACACAGGCTCTTCCATCTACCAGTGAACATGACAAAGAGAAGCTTAGAAGCCTGAGATGTAGGCAGTGCTCATATTCAACTCCTTATGTTTATGCCCTTAGAAAGCATATGAAAAAAGATCATCCTGCTTTAAGAGCAACTGTTACATCAATTCTGAAATGGGCATTTTTAGATGGCCTAATAGAGGCTGGATATCACTGTGAGTGGTGCATTTATTCTCATCCAGAGCCAAGTGGATTGCTTGAACATTACCAAAAGAGACATCCTGAGCACTATGTTGATTACACGTATATGGCTACCAAGTTATGTGCGGGTCCAGATTGCCCACCTAATGAAGCCTCCACAGAATCAAAATCCTATAAGTGTAGGGACTGTACTTTTGAAGCGCCATCAATTTGGGACATCACCAACCACTACCAAGCATTTCACCCTTGGGCTCTGAAAGGTAATGAATCTGTGCTATTTAACATAATTAAGGAAAAGGATGTTAATTCAGAAGAGGCTTCATATTCTGCTGAAAAGCCTACTATAAATGTAGAACCACAAATGGACAGTGGTGATGACTTCATTTTATCACAAGGAAAGACTTTACCATTGCAAACAAATAATTCTGCCCTGTCTTCTTCTCCATATTTGTGCACAGTTTGCCATTCAGAATACAATAATTTACATGGGCTTTTGACACATTATGGAAAAAAACATCCTGGTATGAAAGTTAAAGCTGCAGACTTTGCTCAGGAGGTTGATATAAATCCAGGAGCAGTTTATAAATGCAGGCACTGTCCATATATTAATACACGGATTCATGGTGTGCTCACTCACTATCAAAAGAGACATCCTTCCGTTAAAGTAACTGCTGAAGATTTTGTGCATGATGTTGAGCAGTCTACTGAAATGTCTCAGAATGAATCTGACGAAAATAGTCGCATATTTAAGCAAGGGTATGGGGCATATAGGTGTAAAATATGCCCATATACTCATGGAACCCTGGAGAAACTGAAAATCCACTATGAAAAATATCATGACCAGCCAGAACCTGACATGCTTTCATCGCCAAAAGATTTTGCTTCTGTTGAGACAGATGTTCTTTTAGATGAACATCCTCCTCAGACTGTTGTTACTTTAGAAGCTGCTGTAGTAAAAGGACCTACAAAGTATAAGAGAAACCATATGGCCCCACACACAGTCTTCAGATGTCAGTTATGTAAATACTTCTGTTCAACCAGAAAAGGTATAGCCAGGCACTACCGCATTAAACATAATAATGTAAGAGCTCAACCTGAAGGCAAAAACAATTTGTTTAAATGTGCACTATGTTCCTATACAAACCCTATTCGTAAAGGTCTTGCTGCTCACTACCAAAAGCGGCATGATATAGATGCATACTACACACATTGTTTAGCAGCATCTAGAACGGTATCGGACAAACCAAATAAAGTTGTTATTCCTAGCCCACAAAAAGATGATTCACTAGAGTTAAGTGAAGAGTTAAAGAAAGCAGTAGAAATGAAAAAATGTTCACTGTGCTCTTTCCAGTCCTACAGCAAAAAAGGTATTGTCACCCATTATATGAAACGCCATCCTGGAGTATTTCCAAAAAAACAATATGGCAGCAAACTTGGTAACTACTTTACAACTGTGTATGCTGAGGAAAATGAACAGCCGGCAACTGAGGAGGCAACTGAGACAGAACCAGAACCCCAGGAACAAGAGTTACTTCCTTTTAGATGTATAAAGTGCTTCAAACTCTCTTTTAGCACAGCAGAACTCCTGTGCATGCATTATACTGATCACCACAGCAAGGACATAAAAAGAGACTTTTCCGTACTGGGTACCTCAGGCACACGTTCCCTTACTACCACTTACCAATGCAAACATTGCAATAGCAAACTTAACAGTGTAGCTGATCTTACCATTCATCTGAATGCTCACAATGAGGACTTCCAGAAACGTGCCAAACGTCAGGAAAGGAGAAAGCAGCTTTTGAACAAGCAGAAACTCACAGAGATTGCAGAAAATAAAGAAAAG
>Ver18
AAACTGCTGGAAGATCCCATTGCACCAATCAACTCAACGTGCCAGCACTATGTGTGCAAGCAGTGCAAGGGGAAGAAGATGATGATGAAGCCTTCTTGCAGCTGGTGCAAAGACTATGAGCAGTTTGAGGAGAATAAGCAACTGAGCATCCTGGTAAACTGTTATAAAAAGCTCTGTGAATATATCACTCAGACGCCACTGGCGCAGGACATTTTAAATACAGTTGAGTGTTCTGCAGACATTTTGGCTTTTCTTCCTGAAGAGCCTCCTGTTGAGGAAAAACAGGAATCCACCTCAGAGCCACCCTCGCCTTTGTGTCGCTCGCATTCTCCATTACCAACTAAATCTGAACATGGATCAGAACATGAAGCAACCATTTGTCAACTACCACAAGACAGACCTAGTATTGAGGCAGAGTGCTTGGTCTCTAATGGACTGCCCAATTGTAATGGGCTGTCTGAGACTGAACTCCCTGTAAATATCCCCTCCCCCGAAAGCCCCAGCCCCATGGACCTCTGTTGCACAGCTGTTGACATTAAAACAGAAGACCTGTCGGAGAGCTTAGATACTGTGTGTGATCCGGTATCCACTAGTGACTTGTGTGCCGCAGGACTTGATATTTGTGGCTATAACGATGATCTTAAAAGTGGTGGCCCGTTGTTGCTGAGTGTCGAGGAAGTCCTGCAGAGCCTAGAGACCGTTTCAAGTACAGAGGTCAGTGACTGTGATTTGCAGCACAGTTTGGATACCACAGCTTCTAATGGGGCTTTCTTGGAACTCTGTCCCCAACCCCTGACACACACTGTTTTGCTGTCTGACAGCCATGCCCCAGCACATGGGATCTCCTGCACTACCGCCACCCTAAAAATGGTAAAGACTCATCGCAAGCGATCCCGTTCCGAAAGCGACAGTGAAAAGGTGCTTCCGTTACCAATTTCTAGCATCATACTTGGGCCAACTCTGGGATCCCCTGCCCCTCTGTTACTGACACGGGAAAACAGGAACTTCTTGCAGCCAATGGCAACTGTCCCCAATGGGGGTAGCTCACCCAAAATCAGTAAAACTATTCTCTTGTCTAATAAAAACCTGAAAAAGAACCCAGAGCACGGTCCTAAGAAAACCCATCAAAAATCCAAACCAGCCTTGCTGAAAACAAAGGACAAGGTAAAGGAAAAAATCCCCACCAATAATGTGGTGCCTGGAAGTCCCACCAAAACTGTATATAAAAAGCCACAGGAGAAAAAAGGCTGCAAATGTGGACGTGCTACCCAAAATCCAAGTGTTCTTACGTGCCGAGGACAGCGCTGTCCTTGCTATTCTAATCGCAAAGCCTGCCTGGACTGCATTTGCCGTGGCTGCCAAAACTCATACATGGCAAATGGAGAGAAGAAGCTAGAGGCATTTGCAGTGCCTGAAAAGGCTCTGGAGCAGACCAGGCTTACTTTGGGCATTAATGTAACAAGCATTGCTGTGCGAAATGCCAGCACAAGCACCAGTGTCATCAATGTCACAGGTTCCCCTGTAGCGACCTTTTTAGCTGCCAGTCCCCACGATGACAAAAGCTTAGATGAAGCTATAGACCTTAGATTTGACTGT
>Ver19
GAACCAGAGATTGATCTTGATGTTGCTCTCAGAACCTCTATAGTAGCCAAGGCAGGTGAAGATGTGCAAATAATGATTCCATTCAAAGGAAGACCAGCACCAAGTGTAACATGGAGAAAGGGAGAGAAAAACATCAGCAGTGACCCAAGATACAATATACAAAATACAGAATCATCAACATTAGTAGATATTCCCCAAGTTACCCGTAACGATACTGGAAAGTATGTACTCACAATAGAAAATGGTGTAGGCCAACCAAAATCAACATTTGTTACTGTCAAGGTACTTGATACACCATCTGAATGCCAGAAATTGCAACTGAAGAATATTTCACGAGGTACTGTGACATTAGTATGGGAACCTCCACTTATTAATGGTGGAGCTGAAGTGACCAACTATGTTATTGAAAAGCGTGATGCTACCAAGAGAGCCTGGGCAGCTGTTACAACTAAATGCTCTAATACATCATTTAAGATCACCGGTTTGTCAGAGAAGACTTCATTCTTTTTCCGAGTTCTTGCAGAAAATGAAAATGGACTGGGAGAGCCTGCCGAAACAGCAGAGCCTGTGAAAGCATCTGAAGTTCCTGGACCTATAAGAGATCTAACAATGAAAGATTCTACAAAAACATCAGTTACACTTTCTTGGAGCAAACCAGACTATGATGGTGGCAGTATTGTCACTGAATATATCATTGAAAGCAAACTTAAAGATACACAAGAATGGTCTCATGCTAGCATCAGTAAAGTTTGTGAAAATGAAGTCACTAAACTTAAGGAACTTTCAGTTGTAGAGTTCAGAGTTGCAGCGAAAAACGAAAAAGGTTTAAGCGACTGGGTACACACTGCACCCATTACAGTAAAGGACTATGTAATCACACCAGAAGCAGACATTTCTGAAATAGTCGGAGGCCAAATCACTGTACGCATTGGGCACAATGTGCACATAGAACTACCCTACAAAGGCAAACCTAGACCAACCATTTCTTGGTTGAAGGATAATATTCCTCTTAAAGAAAGCGAGCAAGTAAGATTTAAGAAAACTGAATCAAAATTAAGTTTAAATATCAAGAATGTCAAAAAGGAAAATGGTGGCAAGTATACATTGATCCTTGATAATTTAGTTTCTCGCAAGTCCTATGCAATAACTGTGATAACTCTAGGTCCTCCATCTAAACCAAAGGGTCCAGTTAGATTTGATGAAATCAAGGCTGACAGCATTATTATGTCTTGGGATGCTCCAGAAGACAATGGAGGAGGAGAAATTACTTCCTATAGCATAGAGAAGCGTGAAACTTCCCAAACTAACTGGAAGATGGTATGCTCCAGTGTTGCCAGAACTACTTTCAAGATTCCAAATCTTGTCAAAGGAACTGAATACCAGTTTAGGGTAAAGGCTGAAAACAGATATGGAGTGAGCCCACCTCTGAATTCTGTAGATGTCATTGCTAAACACCAGTTTAGACCACCAGGCCCACCAGGAAAGCCAGTTGTTTATAATATCACTTCTGATGGAATGACAATCTCATGGGATGCACCAATATATGATGGAGGATCTGAAATCACTGGATTCCATGTTGAAAAGAAAGAAAGAAACAGCATTCTGTGGCAACGTGTTAACACCTCACCAGTTTCCAATCGGGAATACAGAATAACAGGTTTAATTGAGGGATTGGACTACCAGTTCCGTGTACTTGCTGAAAATAATGCTGGCCTTAGCCCTGTGAGTGAGCCCAGCAAATTCACACTTGCTGTTTCTCCTGTT
>Ver20
ATGGATCTAAAGACAGCAGTGTTCAATGCAGCTCGTGATGGTAAACTTCGTCTTCTTTCCAAGCTGCTGGAAAACAAAGCAAAGGATGAAGTTGTCGTGCTAATGTCGGAGAAAACAAACGGTGCCACCCCTCTTTTAATGGCGGCCAGGTATGGTCACCTGGATATGGTTGATTACTTACTGGATCAATGTAGTGCCTCTGTTGAGATTGGGGGCTCTGTTAATTTTGATGGTGAGACAATAGAAGGCGCTCCACCTCTCTGGGCTGCCTCTGCTGCTGGGCACCTAAAAGTAGTCCAGTCACTACTGGATCATGGAGCTTCTGTGAACAATACGACTCTTACCAACTCCACACCTTTGCGGGCAGCCTGCTTCGATGGGCATCTAGAGATTGTCAAGTACCTGGTAGAGCACAAAGCTGATTTGGAAGTAGCCAACCGCCATGGACACACCTGTTTAATGATTTCTTGCTACAAGGGTCACAAAGAGATTGCACAGTTCCTCCTGGAGAAGGGAGCTGATGTAAACAGGAAGAGTGTTAAA
>Ver21
ATGATGGCAAAAAATAAAGAGCCCCGTCCACCATCATATACCATTAGCGTTGTTGGATTGTCTGGTACTGAGAAGGATAAAGGCAATTGTGGAGTTGGAAAGTCTTGCTTGTGCAACAGATATGTTCGTCGAAAAGCTGATGATTTTTATTCAGAGCATACCTCTGTCCTCAGCACAATTGACTTTGGAGGGCGTGTTGTCAACAATGACCATTTTTTGTACTGGGGTGACGTAACAGAAGTTGGCGAGGATGGGGTTGATTGCAAGTCCAATATAATTGAGCAAACTGAGTTCATTGATGACCAGACCTTTCTTCCTCACCGGAGTACAAATCTTCAACCTTATATAAAAAGAGCAGCAAATACAAAGCTGCAGTCGGCAGAAAAACTAATGTATATCTGCACGGATCAACTTGGCCTGGAGCAGGATTTTGAGCAGAAACAAATGCCTGAAGGAAAACTGACTGTAGATGGATTTGTGCTATGCATTGATGTTAGCCAAGGATGCAACCGAAAGTTTGACGATCAGCTGAAGTTTGTCAATAACCTTTACACACATGTAGCAAAAACAAAAAAACCCATCATTATTGCAGCAACAAAATGTGATGAATGTGTGGACCATTACCTGAGGGAAGTACAGGGATTTGCCTCTAACAAGAAAAACCTACTTGTAGTAGAAACATCAGCACGGAATAATATAAATGTTGAAACATGTTTTGCAGCACTAATTCAAATGTTGGACAAAACAAGAAGTAAACCCAAAATCATTCCTTACTTGGAAGCCTTTAAAATACATAGGCAGATTGTCATCTCTGCTTCTGATAAGTTTGATAAGCTCATTGTACAAACTGTACGGGATTACCATGCAGTATGGAAAACAGTGAGTAATAAGTTGAAAAACCATTCTGATTATGAGGATTACATCAATTTGGAAGGAACTGTAAAGGCAAAAAAAACTTTCTCAAAACACATAGACCAGCTAAAGCAAGAACATATTCGGAAAAGAAAAGAAGAATATCTTAAGACACTACCTAGAACTCTTAACACATTATTGCCGAAGCTCGAAGATATTGAAAATTTAAGTTGGGCAGAAGCTATTCAAGTTTTAGAAAAGCGGCCTGATTTTAGCTTGTGGTTTGTGATGCTGGAAACGGTTCCTTGGGATCAAACGGATCATATTGACAAAGTAACAGACAGGCGCATTCCATTTGATCTTCTTTGTACTTTAGAAGCTGAAAAAGTCTATCAAAGCCATGTTCAGCATCTTGTCTCTGAAAAGAGAAGAGTAGAAATGAAAGAGAGATTCAAAAAGACCCTTGAGACAATACCGATCATTTCACCTGGTCAGCCATGGGAAGAATTAATATGTTTTCTTCTTGATGATGAAGCCTACAAGTTTATCAGTGAGTCTGACAGAGTGGATGTTTATCGCAAACACCAGAGAGAATTAATTGAAAAAGCCAAAGAAGAATTTCAGGAGATGCTATTTGAACACTCTGAGCTTTTCTATGATTTGGATCTCAATGCAACTCCCAGCACTGATAAAATGAGTGAAATTAATGCAGTTCTTGGGGAAGAGCCAAGGTACAAAGCTCTTCAGAAACTTGCAACTGAACGAGAATCCCTTCTCCTTAAACACATAGGATTTGTTTATCATCCTACTAAAGAAACCTGTCTTAGTGGTCAGAGCTGTATGGACATTAAAGTAGAGCAAGTTCTTGCTAACAGTCTTCTGCAGTCCAATCTTGGTCGTATGAACTTATATCAAGACAGTACTAACCTTGATCGGATTAACCTGCTCATTCTTGGCAAGGATGGACTTGCCCAAGAGATGACTAATGAGATAAGGACACAATCAACAGATGATGAGTTTGCATTGGATGGAAAAATATATGAATTAGACCTGAAAACAGTAGATGCAAATTCCCCATATCTTTTAAGCCAATTACGGACCTCTGGTTTTAAACCTCATGGTTGTTTCTGTGTTTTTAGCTCAATTGAGTCACTTAATTTTATTGGAGACTGTATTGGCAAGATAAGATGTGAAGCCCAGATAAGAAGAGAAAAGGATATTGCCAGCCTTCCATTTGCATTAATTCTTGCTAACCAGCGAGACAGTACCAGCAAAAACCTGCCAATTTTGAGGCATCAAGGACAGCAGTTAGCAAATAAGCTTCAGTGCCCATTTGTAGACATACCTGCTGGCACATACCCACGTAAATTTAATGAAACTCAAATAAAGCAAGCACTAAGGGGGGTACTGGAATCTGTAAAGCACAATTCTGATATTGCTAGTCCAGCTCCAACAATCAAAGAGCTCTCAGAAGCTGACTTGAGGATTGTGATGTGTGCCATGTGTGGAGATCCATTTAGTGTGGACCTCATTCTCTCTCCTTTTCTTGAGTCCCGCACTTGTAGTGCTGCTCAGCCTGGCCAAATCAACTCTCTGATGCTTGATAAAATTATTGGTGATAAGCGGAGAAGGATACAGATAACTATACTGTCTTACCATTCCTCCATCGGGGTAAGAAAAGATGAACTAGTTCATGGATATATTTTGGTTTATTCTGCTAGGAGGAAGGCATCTATGGGAATGCTACGAGCTTTCCTTTCCGAAGTACAAGACACAATACCAGTACAACTGGTAGCTGTCACAGATAGTCAAGCAGACTTCTTTGAGAATGAGGCCATTAAAGAGTTGATGACTGAGGGGGAGCACATTGCAACTGAGATTTCAGCAAAATTCACTGCTTTATATTCTTTATCTCAGTATCACCGTCAGACTGAGGTTTTTACACCATTCTTTTGTGATGTATTAGAAAAGAAAACCTCAATTGAAAACTCTTACCTGGCAGAAAGCACTAGGGAGGCCAGCCAACAATGTGAAGATGTTTTTACTCATTCATCGCGGGGGAACTCTCCAGCATACATCTGCTATCCAGATTCCGAAGATGATACTGAAGCACCACCACCTTATAGCCCAATCGGTGATGATGTTCAGCTTTTGCCAAAATGTCCATTGGACAATGAAGGGAATGAGTATCCCATACATAGCACTCCACTTAACTGTCATGACCACGAGCGCAACCATAAAGTGCCTCCTCCGATAAAACCTAAACCTGCTGTACCCAAGCCCAGAGTAAATAGACTGGACCCAAACCTGGTAAAAACCATTGAAGCTGGTATGGGCAAAAACCCAAGAAAGCAAGCTTTGCGCACTCATTTAACACATGGAGAGGATCTCGATGCTTCAGATAACTATGCGGAACCAGCAGACACAATACACAAACCCAAAGACTTTATCAATGACACATACGCAATTCCAGATGATAGTCAAAACCATAGCAGTAGATTACGCTGGTTTTTCACCCCACAAGGAGATGAAGAGAATGGCATTCCAGACAGAGTGCCAAGGGGCCAAGTAGAAAGAAGGCCTTCAAAATATAAGTATATGTCTAAAACTCTGTTTAGTAAGAGCAAATCGTACCGCTATCGCCGGGCACATTCTGATGCTAGTGATGAGGAGGCACTTACAGGAAAAGAACGCAAAAGGAAACCAAAGCACAGACCTAGTGAGGAGGATCCATTGCTCTCCCCCACTGTAGACAGCTGGAAAGGAGGAATAGATAACCCAGCCATCACTTCT
>Ver22
ACAGCATGTGCAACTCCACTCATTTGTAGCCTCGGGAGGCCAGTGGATTTAGAAAAGGATGATTATCAGAAAGTCATCTGTAATAATGAACACTGCCCTTACAGTACCTGGATGCATCTACAGTGCTTCTATGAATGGGAGAGCAGCATTCTTGTCCAATTCAATTGCATTGGTAGAGCACGCAGCTGGAATGAGAAGCAGTGCCGACAGAACATGTGGACTAAGAAGGGTTATGACCTAGCTTTCCGTTTCTGCTCATGCCGGTGTGGACAGGGCCACTTAAAGAAGGACACAGACTGGTACCAAGTAAAACGGATGCAGGATGAAAAGAAAAAGAAATCTGCAACAGAAAAGCCCTGTGGTAGATCCACTTCAGAATCCTCTGATGACATTAAGAAGTGCAGAGGCACTGTCAAATCTCAGAAGGGACTGACTTTTGACCTTCCTCGTAGGCACTCGGTGGACAGGCAGAACTCTCAAGAAAAAAGTATAGGTGGAGGTTCTCATAGTCTGCGTTCTCCCTGTGTTTCTCCTGGGCAGTCTCCTCCAGCTGGATACCCTGTCCTTTCTCCTTCTCATTTTAATGTTCCTCGTAGCTCCAGATACTTAGGCGAATTTCTAAAGAATGCAGTCCATTTGGAGCCTCACAAGAAAAGCTTGGCTACATCAGGAGCAATTAGGAACTCTCATTATGACTGCAGTATGCCTGGACTACAGACCCACAGGTCTATGCGATTGGATGCACCAGTACAGTTTCTTCGAAGACTTGACCTCTCTGAACTTCTAGCCCATATACCACGGCATAAACTGAATACTTTCCATGTACGCATGGAAGATGATGCACAAGTTGGGCAGGGTGAGGACCTTCGCAAATTTATCCTCTCGGCTCTCAGCGCAAGCTACAGAAATGTAGTAAATTGCGCGTTATGTCACCGGACACTCCCTGTGTTTGAGCAGTTTCCTCTGGTAGATGGTACATTGTTTCTCAGCCCATCCAGGCATGATGAAATTGAATATGATGTCCCTTGCCACCTGCAA
>Ver23
ATGGAGGCCGGTTCCGGTGCTTTCCGCGTCGAGTTCCCCAACTTCTCCAGCACCATTTTGGCCAAGTTGAACCAGCAGCGCCAGCTCGGGCAACTGTGCGACATCTCAGTGGTGGTCCAGGGCCACCTCTTCCGAGCACACAAAGCCGTGTTGGCGGCAAGCTCCCCTTACTTCTGTGACCAGGTTCTACTGAAGAACAGCAGGCGAGTGGTTTTGCCCGACGTCATGAACCCCCGAGTGTTCGAGAACATCCTCTTGTCCTCCTACACCGGGAGACTCTCGCTCCCCGCCCACGAGATCGTCAGTTACCTGACAGCGGCAAGCTTCCTTCAGATGTGGCACGTGGTCGACAAGTGTACGGAGCTGTTAGAAGGAAACCCGACTCTCTTATGTCAGAAGGCCAACGCTGGCAGCGACCACCAGTCTCCGAGCAGCAGCAACTACAACAGTCTGAGCGAAGGCTTCGAGCTCGGGGCGGTCGGGCCGGTGGATTTTCGGAAGGGCGAAGAGATGAGAGATGTCGAAAACGAGGTAGAAAGTCCTAAAGACGACGAGCTGTCGTCCCAACTCACCGAACACGAGTACCTGCCGAGCAACTCTTCGACCGAACACGACCAGCTCAGCACGGAGTTGACCAGCCAAGACGGAGAAGAAGTGGCCAGCGACAGTGCCGAATATCACTACACTCGGCCCATCTACATGAAACCGAGCATCATGTCCCACAAGAGATGGATCCACGTCAAACCAGAAAGGTTCGAGCAGGAGTGCGAAGGCATGGAAGCCCACCCTACTTTTGAAGACCACATTTCAGAGTCCATTAACGCCGGCCCCTTAGAACCCCAAATCCAGTCCTCCGGCATCGGCGACACGTTCGACCTTTGCGGCAAAAAGCCAGGGGACTTAGAAGGGCACGGCAAAGTGACACGTTACGACGAGCAAGTCGATTTTTACGGAGCTTCCATGGAAGAGTTCACCGCGGAGCGAGACGACCACCTCGACGCGCACGGAGTGGAAAACCCCTCCGCCCCCTACGGGGAAGGAATCGAGGTAGCCGCTGGGATTAAAGAAGAAACCTCTCCGTCCGGCTTCACCGCCGTCGTATACAAACTGTACCCCTGCCAGTGCGGCAAAAGCTTCACGCACAAAAGCCAACGGGATAGGCACATGAGCATGCATCTCGGCCTACGCCCTTACGGCTGTGGCGTCTGCGGCAAGAAATTTAAGATGAAGCACCACTTAGTCGGCCACATGAAGATCCACACAGGGATCAAGCCGTACGAGTGCAACATCTGTGGCAAACGCTTTATGTGGCGGGACAGCTTTCACCGGCACGTCACCTCGTGTTCCAAATCATATCATGCTTCGAAAGTGGAGCCGCCGGCACCGGCCGACAGC
>Ver24
GCACCAAGTATTGAAGTTGATGTTAAGCTGATTGAAGGTCTGGTAGTCAAAGCTGGTACAACTGTAAGACTTCCTGCCATTATGAGAGGCATCCCAGTTCCAACTGCAAAATGGGTTACTGATAGCACAGAAATTAAATCAGAAGGCAACTATACAATTGATACAGACAGTTACTCAACAGTGCTCACACTAAAGGAATGCACAAGGAAGGATACAGGGGAGTATCTGCTAACAGTATCAAATGCAGCTGGAAGCAAGACTGTAGCACTTCATCTTACAGTTTTGGATGTCCCTGGACCACCAACAGGTCCAATAAATATTCTGGAAGTTACACCAGAATATATGGTTATCTCTTGGAGACCACCAAAGGATGATGGTGGAAGTGCTGTAATGAACTATATAGTTGAGAAATGTGAAGGAAAGAAAGAAACTTGGGGAATAGTCAGTACTGGAAGCACTCAGACTAAAGCCAAGATTCCACGTCTCCAAAAAGGTTGTGAATATACTTTCCGTGTTAGAGCAGAAAACAAAATGGGTATTGGTAAGCCCCTTGATTCCAAGCCAACTGTTGCCAAGCATATGTTTGATCCACCTTCACCACCCGGAAAACCAGCTGTGCTTGATATTACTGAAAATGCTGCCACAGTTACATGGACAATACCAAAATCTGATGGTGGCAGTCCAATTAGTGGTTATATACTTGAGAGAAGAGAAATATCTGGTAAATGGATTAGGGTCAACAAAACACCAGTGCTTGACCTGAAGTTCCGAGCTACTGGGTTATATGAAGGAAACACTTATGAATTCAGAGTATTTGCTGAGAATATTGCTGGACTAAGTAAGCCATCACCAGTATCTGATCCAATAAAAGCCACTCGTCCAATATCACCCCCAGGTCCACCAATAAATCCAAAACTTAAAGACAAGAGTAGAGAAACAGCTGATTTAGTATGGACAAAACCCAACAGAGATGGAGGAAGCCCTATTTTAGGTTATGTTGTGGAATGCCAGAAATCAGGATCAGCACAGTGGAACAGAATCAACACTGATGATCTAATTAAACAATGTGCCTTTAGAGTACCTGGCCTAATAGAAGGAAATGAATACAGGTTCCGGATTAAAGCTGCAAATATCATAGGAGAGGGTGAACCAAGAGAACTACCTGAATCTGTAATTGCAAAGGATATCCTTCACCCACCAGAAATTGATCTTGATGTGACCTGCCGTGACCTACTCACTGTGAGAGTTGGGCAAACAATTCACATTTCTGCTCGTGTGAAGGGTAGACCTGACCCAGACATGACATTTTCCAAAGATGGACGAGTAGTTGGTAAAGACAACAGAACTGAGATAACACAGGACTTCCCACATGTTGATATGCAGATAAAATCAGCAGTAAGAGCTGATCATGGTAAATACACAATATTGGCAAAGAACACCAGTGGACAGGCACAAGCTGTAGTTATTGTCAATGTGCTAGACAGACCTGGACCATGTCAGAACCTTAAGATTAGCTATGTTACTAAAGACGCCTGTATGGTGTCTTGGGAAAATCCACAAGATAATGGTGGGTCAGAAATAACAAACTATATAGTAGAATACCGTGAACCAAATCAACGAGGATGGTATGTTATTTCTTCAGACCTCACAAAACGTTTAATCAAAGCATCATTGATTGAAAATCATGAATACTTCTTCAGAGTCTGTGCAGAGAACAAGGTAGGCCCAGGCCCAGTGGTTGAAACTAAAACACCTATTCTGGCTATTAATCCAGTTGATAAGCCAGGTGAGCCAGAAAACCTTCATATTGCTGAAGTAGGGAAAACGTTTGTTTATCTGAAATGGCGTAGACCAGATTATGATGGTGGAAGCCCAAATCTGACTTATCATGTTGAAAGGAAACTTAAAGATTCTGAAGAATGGGAAAGAGTTCATAAAGGTAGCATCAAGGAAACCAGTTACCTAATAGACAAATGTCATGAAAATCAACTGTATCAGTTCAGAGTCCAGACCAAGAATGAAGGGGGTGAGAGTAACTGGGTAAAAACAAGTGAAGTTTTAGTAAAAGAAGAGCTTTTAAAGCCTGTTCTGGATGTTAAATTAGTTGGAACACTAGTTGTGAAGGCTGGTGAGACGATTAGAATTGAAGCTGGAGTAAGAGGAAAACCACAGCCTGAAATAACATGGAATAAAGATAAAGATGCCACCGATCTAAGTAAATCTCCTAGGCTTAAAGTTGAGAATGGATCTGATTTCTCAAAGTTTATTCTTGAAAAGTCAAAGAGAACGGATACTGGTAAATATGTTGTCACTGCCACAAACACAGCAGGAAGTTTCACAGCATATGCCTCTGTCACAGTTCTTGATGTACCAGGTGCCGTAAGAAACATTAAAATTTCTGATATATCAAATGATAGATGCACACTTAGCTGGGATCCACCAGAAGATGATGGCGGCTGTGAAATACAAAACTATATTCTGGAAAAATGCGAGAGCAAACGTATGGTTTGGTCCACATACTCTTCCTCTATTATACTGAATCGTGCACAAGTAACTCGTCTGATAGAAGGAAATGAATACATATTTAGACTTCGAGCAGAGAATAAAATGGGCACTGGTCCACCTACAGAAACCAAACCAATAGTTGCTAAAACACGCTATAATAGACCTGGTCCTCCCGAGCCTCCTGAGGTAACCAAAGTAAGCAAAGAAGAAATGACAGTGGTCTGGAATCCACCTGAGTATGATGGTGGCAAATCTGTGACTGGATATATTCTAGAAAAGAAAGAAAAGAGGTCCTTGAGATGGGTTGCTGTCACAAAAAGTGCAGTCCCAGAAAGACGCATGAAAGTTGCAAACCTCATCCCAGGGCATGAATACCAGTTCCGTGTTAAAGCAGAGAATGAAATAGGACTTGGAGATCCAAGTGGGCCATCAAGACCTGTTGTTGCAAAGGATCCCATA
>Ver25
ATGCTGAGATTTGCACTTCATTTTCTTTCTCACCTCATATTTCTACAAAGGCCTTTTTTGTTTTGCAAACCAGAGATGGGCCTTGGGACAGTAATCTGGCCCAAAAACTGGGTATCGTTTTTGAAGTCATGGCTTGTGTTTTCATTTGGACTTTCTATACAGTTATCCCAATCTGTGGCGTGTCCAAGTGTGTGCCGATGCGACCGGAACTTTATCTACTGCAATGAGCGGAGCTTGACCTCAGTGCCTCTTGGAATACCGGAGGGTGTAACCGTGCTCTACCTCCATAATAACCAAATTAATAATGCTGGATTCCCAGCAGAACTGCACAATGTCCAGTCAGTGGACACGGTTTACCTGTATGGCAATCAGCTAGATGAGTTCCCTATGAACCTTCCCAAAAATGTCAGAGTGCTTCACCTCCAGGAGAATAACATTCAGACCATTTCAAGGGTGGCACTAGCACAGCTGACAAAGCTGGAAGAATTGCACTTAGATGATAACTCTATATCAACAGTAGGGGTGGAGGACGGTGCATTTCGGGAAGCCATTAGTTTAAAGATGCTATTCCTATCCAAAAATCACTTGAGTAGTGTGCCAGTAGGCCTTCCATTATGTTTGCAAGAGTTAAGGTTGGATGAAAACCGCATAGCCACAATTTCAGATCAAGCCTTCCAAAATCTTACTAACTTAGAACGTTTAATTTTGGATGGCAATCTCCTCACTAATAAAGGAATTACAGATGGTACCTTTAGCCATCTACCAAAACTTAAGGAATTTTCAATGGTACGTAACTCACTCACCACTCCTCCTACTGACCTCCAGGGCACTTATTTGGTAAAGCTTAACCTACAAGACAACCAAATTAACCATATACCAGTGTCAGCCTTTGCCAGTCTGCACAAGCTTGAGAGATTGGATATTTCTAACAACCGCCTCAAGATGTTGACTAAAGGGGTTTTTGATAACTTAACAAATTTAAAGCAGCTAACTGCAAGAAATAACCCTTGGTATTGTGACTGCAGTATTAGATGGGTTACAGAGTGGCTTAAATCTCTTCCAGCAGCTATTAATGTTCGTGCTTTCATGTGCCAGGGACCAGAGCATTTCCGCGGAATGGCTGTTAGGGAACTGAATGTGAATCTATTATCCTGTCCAACAACCACCCCTATTCTGCCACCAGTTACATCTGCCTCTCCAACTATTGCACCAACCACACCACTATCTACTGTCTTCATTGTAACACCCACTGAAGCACCTACAGAACCAACACCTACCCCATCATTACCCCCAATATCCCCTACTTTACCTGACCAGGTAATCATTGTTGACAAGGTGACTCCTTTACACCAAGATCGTCTTCAAATAGTCATTCATTATGTGAATAACACCTGTGTCAATGTCAAGTGGATTTCATTTATTTCAGTAATATCCTTCAAACTCACTTGGGTTAAAATGGGACATAGTCTGGTTGAGGGTATTGTTCATGAACGGATAGTTAGCAGTGACAGACTGCATTTCACTCTAGTGAATCTGGAGCCTAAGTCCACTTATAGGATTTGCTTGGTTCCGCTTGATGCTTTTAATAACTATCAAGCAGGTGAAGAGACAGTGTGTGCAGAGGCAATCACAAAGGCTTCTCTTTTAAATAATGGCAGCAACAGCCCATCCAGCCATGAACAGACAACCCCTCAAGGCATGGGCTCTCCATTTCTGCTGGCAGGATTGATAGGGGGGGCTGTAATTATTGTACTTGTTCTTCTCCTGAGCATCTTCTGTTGGCACATGCACAAAAAGGGTCGCTACACATCTCAGAAGTGGAAATATAACCGTGGGCGACGGAAAGATGACTATTGTGAAGCTGGCACCAAAAAGGACAACTCCATCCTGGAGATGACGGAAACTAGCTTTCAGATTGTCTCCTTAAACAATGACCAGCTCCTTAAAGGAGGTTTTAGACTGCAGCCGATTTATGCCCCAAATGGGGGTATTAGTTACACAGATTGTCACATCCCCAATAACTTGAGGTACTGCAACAACAGCAGTGTTCCAGACTTGGAGCACTGTCACACG
>Ver26
TATGACCCTCGTTTCAACACATGGATTCATCTCGCAAACATGATCCAGAAACGCACACATTTCAGTTTCAATGTGTTTAATGGGCTTATTTTTGCAATCGGAGGCCGGAATTCTGACGGCGGTCTGGCATCAGTTGAGTGCTATGTGCCTTCAACCAATCAGTGGCAAATGAAAGCACCACTAGAGGTAGCTAGGTGCTGTCATTCTAGCTCCATAATAGATGGTAAAATCTTGGTCGTAGGTGGATATATAAATAATGCATACTCTCGATCTGTGTGCATGTATGACCCTTCTATGGATAGCTGGCAAGATAAAGCAAACCTCAGTACCCCTAGAGGATGGCATTGCTCTGTTACACTTGGTGACAGGGTGTATGTTATGGGTGGCAGTCAACTTGGTGGTCGTGGTGAGAGAGTTGATGTCCTACCCGTTGAGTGTTACAATCCCCACACAGGTCAGTGGAGCTATGTTGCTCCTCTTCAGAATGGAGTTAGTACAGCCGGTGCTTCAACTCTTAATGGAAAAATCTATCTAGTCGGTGGTTGGAATGAAGTTGAAAAGAAATATAAGAAATGCATCCAGTGCTACAATCCTGATCTCAATGAATGGACAGAGGAAGATGAGTTACCTGAAGCAACAGTTGGAGTGTCATGCTGCTCCATTAACATGCCCAATTTTAAAACACGAGAATCTAGGGCA
>Ver27
GCCTGTTCATGGCTTCAGGAAGAAATGGGACCAGATTCAGATCCTGTAGTCATTGTAAGATTTTTAGGGTCAACCGACATGAGTTCTGCATTAAACTGTCTGCTGCAAAGCATATGTGAACAACTGGCAGTGAATTACCGATGTTTACTACAGAGTCGTCCAAAGAAGATTCTGAACCTCCATGAGCTCTTTCTGAATTTGTTAAATGAGTCTTCATTTCACAGACCCCTCGTCATCATATTAGATGGTGTGGAACAGCTTTCAGACAGCGACGATGCAAGGAAACTTTGGTGGCTGCCAGTTCATCTCCCCCGCACAGTTCGCATCATCATATCAACACTGCCAAACAAACATGGAATCCTCCAAAAATTACGGTGCCTTATACACAATGAGGATAGTTACATTGAACTCATCCCTAGGGACAAAAAAATGTGCAGCCAAATACTCAAGCATCAGCTACTCAGAGTCAAACGAAAAGTAACATCAGGGCAACAAATTTATGTCAATGAAGCCTTTTCAAAGTGTACTCTGCCAATGTTTGTAAATCTAACATTTAGAGAAGTCAGGAACTGGAGATCTCATAAAGATGTTGATGGTTCAACTCTTTGTGTTACTGTCCATAGGAACATAGAGCAGCTATTCTGGTCTCTTGAAAACAAATGTGGACCAAGGTTTGTTTCAAGGGCTCTTGGCTACATTACAATGGCAACAACAGGGCTTAGTGAGGTAGAATTAGAGGACATCTTAGCACTTGATAACACTGTAATGAGTGAAGTATTGTCTAACATGAAACCATATATTCCATTAAGAATACCATATATAATGATTGCCCAACTAAAGGAAGACCTTACTGGATATCTTGTAGAGAGACAGGTCAGAAATGTTACCCTTTTGGTTTGGGCAAATAGACACCTGCAACTTGTTGCTCAGAAGTTCTATCTACAGAATGCTGATGATTTACAAGAGATGCACAGCAACATGGCAGAATATTTTTTGGGTGTTTGGGCAGGTGGCATAAAGAAACCTTTTTACAATGAGCCTCAATATTTTGAAAACTGCATTCGCAAAGAAACTAGAAGCATTTTAGATGAGAACAAGCATTACAATGAACAAACTTCGTTTGATAGGCAACCACCAGAGCAACCTTGGGCATTCCAGTGCAACCCCTTAGAGCCTGATATTTTTTTTGTCAACCATAGAAAAATGACAGAATTGTTGCATCACCTGACAAGAAGTGGAATGATGGAGGAGCTGATGACTGGTATTACTATGAACTTTAGTTGGCTTTACACAATGATCAAAATAGGTCAGTTTGAAAGGGCTCTAAGCGATATTGCAGTAGCTTATAACTACTCGCAACAAAAAGAACTGAAGTTTCTTGCAAGCACCCTTCAAAGCATAAAACATAAAATATTAAAAAATCCAGGGTCACTTTCTGCTGAATTGCAACAAATCCTTCTGCCAGTTGTAAGTTCCTTGCCTAAGTTTCGCAACCTTCTCGTACAATGTGACAAAGACGGCCCTAAATACTGTTCTATTGTGCCCCTACATTCTTCCATGGATGTAACATACAGCCCAGAAAGAATTTCCTTGTCCACTAGTTCATTGCATGTCATGGAGATTCTTCCAACCTATAGCCCAAGTATAATTATTACTGCACTTGAAAATGGTTCTATTAGCACGTGGGATGTGGAATCGAGGCAGCTTCTCAGACAAATCACAACAACCCAGTTTGTAATTATAGGTATGAAACTTACAGCAGATGAAAAATATCTTGTTGTATCTACAACCAACAACACCCTATTAATCTATGACAACCTAAATTCATGCCTTTTGGCCGAAGTAGAAATTAAAGGTTCAAAGCACAGTGGGCTTAGCGGAGGATCCAGTGTTATCCATGGCTTTACATTGTCAAACACACATGCTCTTGGTTGGCTGGAATCAAGCAAAAATGTCAATGTCATTGATTTGCTTTATGGGTGGCCTCTGTATAACTTCCACTGCTGGTATGAAGTCACTTGTATACAGTGTTCTTCTGATGGAATATATGCCTTTTGTGGGCAGTACCTCAATACTACTACTATTTTTCATTTAGGAACTGGAGAAAAGCTATGTACAGTAACATCCGAGTTTTCTGGTGGTTTTGTGAAATCTATCCTTGTTCTTGAAACAAGTCAAGAAATGGTTATGATTGACAATGAAGGTAGCCTTTCTGTTTGGAGCACTGAGGACATAACAAATCCCCAACTAACTGAAGAGTTTGATTGTACAAAAGAGGACAGTGAAGTGGTCAGCATTGAGCTTTCTGAAGACCAAAGTGCAATCCTTATCTGCAAAGCATCAAGCATTGAACTTCTTGACACACGTATGTGGAAGGTCTCCGAGAAGTTTCGGGCTAAGCATAATGAACGATTCATATCAGCTGTGCTCTCCAAAAATTGCGACTGTATAATTGCTTCCATGGAAAATACCTCATCTGTTTTTGTTTGGCGTAGAGACACCGGTCAGTGTATGGCGAGTTTACAAGAAATCTCAGGAAACATAGTAAAATTAGTGAAATCGAGCCATCATAACTTACTTCTGTCACTGACTGTCAGTGGTGTTCTTTCCATTTGGGATATTGATATTTTAACAGCGATGTCTAATATTGACAAAACCGGAAGAGCCGTTCACAAGGTTATATTGTCAAACCGAGGAGACTATATATACTCACTGGATGGATCGGAATCCGTACAGAAGTGGAATTTTAACACTGGTTTTATTGAGTCCTCCTTTAAGCATGAAAGTATTGTTGAAAATTGTGTGCTTACAACGACAGGCGACCTAATGGTCACATCAGACGAAAAATGTGGCCAGTATGTATGGCACACTGGCACAGGAGAAAATCTCTTCCGAATCTGTGGGCAAAGAATATCCCAGCTACTGATTACCCATAATGACCAGTTTATAGTCTCTCTCTGTGAACAAAATGCATCCAGGGTGTGGAGGTTAGCAACAGGACATAAAGTTTGTAATATCCTAGCTGCCTTAAAGAATGCACTTATAACAACTGCAAATACATTTTTGGTTGGCATGACCCAGAACAAACTCTTAGCTGTAAGTTTATGGACAGGAAGCATAACAAAAAAATTCTGTTGTGATGATGGAGCAACAATTGTGAGTTTTAGATTAATCCCCGATTGTCCAGATTTTGTTGTTTTTCTTACATCTGCTGAAGCTGTGAATATCTGGAGCCTTGCAGAAGAAGCGATTTGTCGGAGAGTTCAGCTTCCATGTAATTTTCTGAAACATCTTGAAGATTTTGATATTTCCCCAAATGGAAAGCTAGGCATCATCACGCACGGTGATGAGAAATTTAATGTCCTGGATTTGCACAGTGGCAAACTTCGGATTGTTCATGCATCAGGGGTGATATGGAAGCAGAGCTTGTCCTGCGATGGACGCTACCTTGTCTACATTGGATTCCGCGGTGAAGATGATGAGGATAATTCTGTCTCCAGCTTAATAGTGATGAGGCTTGCAGATGGGAAAAATATTGGTGCTTGTTCATTATATAAAACTCCAACCTTTTTGGCTTTATCACAGAGGCACCTCAACATTATTGTTGGATTTGATGATGGGAGCCTGGGCACTTACACGGTTGTGGACCGTGTTGATGCCACGTTGAAAATCAAAATCGCCACTTCAAACAGCAGGCAAATCTTCAACAACAAGACGCATATATACAGACCTAAGTGCAATAACTATACTTTTAAAATCACACCTGACTGCCTATGGAGAGAATCTACTGAAGTGTTTGCCAGAGATAGTCCAATCACAGTTTCTGACTCTGGAGAAGGGACAGATACAACTCCAACCAAAAAACATAACTTTTGTTATGAGAAAATGTGTGCTGCCATTGACTGTAGAGGACAGAGCTTTGCTGCTAACAAC
>Ver28
GTCACTTTCCTGTCTGAAGAAAAAGTGTATGAAATTCTTGAATTGTGTAGAGAAAAAGAGGACTACTCGCCTTTAATTCGGGTGATCGGGAGAGTATTTTCCAGTGCAGAAGCTTTGGTTCAGAGTTTCCGAAAAGCAAAGCACCATACAAAGGAGGAGCTAAAATCCTTGCAAGAAAAGGATGAAGATAAGGATGAAGATGAAAAGGAAAAAGCTGCATCATCTGCTGCTGCAATGGAAGAGGATTCTGGAGCATCATCCTCAAGGTTAAGTGACAACTCACAAGGAGACAACAACATACAGAAACTAGGCCCTGAAGAAGTGTCTCTAGATATAGAAGCAGTTCGACGGGTGTATCACAGGTTACTTTCTAATGAGAAAATAGAAACTGCCTTTCTGAATGCACTTGTGTACCTTTCTCCTAATGTGGAATGTGACTTAACTTATCATAATGTTTATTCACGAGATCCCAACTATCTCAATTTGTTTATAATCGTCATGGAGAATGGTAATCTCCATAGTCCTGAATACCTGGAAATGGCTTTACCGTTGTTTTGCAAAGCAATGAGTAAATTGCCATTAGCAGCGCAAGCAAAGTTGATCCGTCTTTGGTCAAAGTACAGCGCTGAGCAGATTCGCCGAATGATGGAAACATTTCAGCAGCTTATAACCTATAAAGTTATAAGTAACGAGTTCAACAGTCGAAATTTAGTCAATGATGATGATGCTATTGTTGCAGCAACAAAGTGCTTAAAAATGGTTTACTATTCAAATGTTGTTGGTGGAGAGATTGAAACTGACCATAATGAAGAGGAAGATGATGAACCTGTTCCTGAGTCCAGTGAGTTAACTCTGCAGGAGCTGCTAGGGGAAGAACGAAGAAACAAAAAAGGCCCTCGAGTAGATCCCCTTGAAACCGAACTTGGTGTTAAAAGCATTGATTGCAGGAAACCTCTCATCCCTTTCGAGGAATTCGTTAACGAACCACTAAATGATGTTCTAGAAATGGACAAAGATTATACTTTCTTTAAAGTAGAGACTGAAAACAAATTCTCTTTTATGACTTGCCCCTTTATCCTGAATGCAGTTACAAAGAATCTTGGTCTGTATTATGACAACAGAATCCGCATGTACAGTGAAAGGCGAATAACTGTTCTGTATAGTCTAGTGCAAGGACAGCAACTTAACCCCTATTTGAGGCTCAAAGTACGGCGAGATCACATCATTGACGATGCTCTTGTTAGG
>Ver29
ATGAATATATCAGCAGTGTTCAATGCGCTGCTCGTATCCATCATGGCTGCAGTGTTGTGGAAACATGTGAAGTTATTAGAGCAGTTTTATGTGATTGAGGAGGAGCTGGAACTGACTCGGCAGTCTCAAGAGTTGTCGCAAGTGCGCATTGATTATCAGGCAGCATTGCAAGCGCTAGTGGAAGATGGCACCAGAATGGTATGTTCTGGTAGGATGCATACAGACCGTGTTTGTCGCTTTGAGTCACTTTGCTACTCTACAGAGGCTGAAGAGTTTGTCTTCTTCCATAGTAACTCCTCAATTATGTTGCCTAATTTGGGCCCAAGACGTTTTCAGCCTGCATTGCTAGATTTGTCTTCAGTTGATGACCACAACACACAGTATTTTAACTTTATAGAGCTTCCAGCTGCTGCTTTAAAATTCATGCCTAAGCCTGTCTTTGTACCAGACGTTGCACTGATCATGAACAGATTTAATCCTGATAATTTAATGCACGTTTTCCACGATGACCTTATCCCTATTTTCTATACTATACAACAGTTTGCAGACCTAGACTTTGAATCTAGACTCTTCTTTATGGAAGGATGGAATGAGGGCTTGCATTTTGAACTTTATAAGTTCATGAGCAATAAGCAGCCCCTGTTAAAAGAACAACTGAAAACACTAGGCAGACTTCTTTGTTTCACTAAATCTTATGTGGGGCTATCAAAGATCACAACATGGTATCAGTATGGTTTTGTTCAGCCACAAGGTCCAAAAGCAAACATACTGGTTTCAGGAAATGAAATTAGACACTTTGCAAAATTCATGATGGGAAAATTAAACATAACTAAAGATCAAAATGCTGCAGAAGCATATATTGTCTTATTTAGCCGATCAATGAACCGACTAATTGTAAATGAGGCAGAGCTGCTCTTGGCTCTTGCTCAGGAGTTTCAGATGAAAACGATAACGGTTTCCCTTGAAGACCATTCATTTGCAGATATTGTACGGCTTATTAGCAATGCAACCATGCTTGTCAGCATGCATGGTGCACAATTAATCACGTCTCTCTTCCTACCAAAAGGTGCCATTGTGGTAGAGCTTTTCCCATATGGTGTAAACCCTGAACACTACACTCCATACAAAACACTGTCAACACTACCTGGTATGGAACTCCAATATGTTGCCTGGCAGAATACTGAAGAGGAAAATACAATCGCTTATCCTAACCGACCATGGGAACAGGGGGGGATTGTGCACCTAGACAAAACAGAGCAGGAACGTATAAAGAAGAGCAAGGAAGTACCACGTCACCTCTGTTGCCGCAACCCTGAGTGGCTTTTTCGTATTTATCAGGACACAAAAGTCAACATTTCTTCTCTGATTCAAGTTATCAAAAGTAAAACAAAACTTGGATCTAGGAGACAAAAGTGGACACAAGGACTGTATCCTGGGAAAGTGAGGGAATCAAAATGCCAAGCTTCTGCCCAGGGTACAGGTGAGGCCAAGCTGTTTGTGTCTTGGCAGATCCCCTGGAACCTCAAGTTCCTGAAAGTAAGAGATGTAAAATATGAAGTATGGATACAAGAACAAGGTGAAAACTCTTACATGCCTTATATCTTATCTCAGCAGAACTACACTTTTTCTGAGAATATTAAACCTTTAACAACTTATTTAGTGTGGATCAGATGCATTTTCAATAAAACCCTTCTTGGACCCTTTGCAGAGGTTTTAGTGTGCAATACA
>Ver30
TCAAACGAAATTCCTTCCAATCTGCCACTGTGGACTGAAAAGGAGAAGAATCTAACAGCCATGTTTTTTGATCACGACGAAGCCGATCTAATCGCAGACTACGAGTACCTGTGCCAGCCCAAGATCCTGAAGTGCAGCCCAGAACCAGACGCGTTCAACCCTTGTGAAGACATCATGGGATACGACTTCCTCCGAGTGCTGATATGGTTCATAAGCATACTCGCCATTGCAGGCAATGCAGTTGTCCTCTTTATTTTGCTAACAAGCCACTGCAAGCTGACGGTACCTCGGTTTCTGATGTGCAACCTGTCCTTTGCGGACTTTTGCATGGGGATTTATCTGCTGCTCATCGCGTCTGTAGATTCTCAAACAAAAAGCAAGTATTATAACCATGCCATTGATTGGCAGACCGGGAGTGGATGCAGCGCGGCTGGCTTTTTCACTGTGTTCGCCAGCGAGCTCTCTGTTTATACGCTGACTGTGATCACCCTAGAGAGATGGCATACAATAACCTACGCAATGCAACTAGACCGAAAGCTCCGTTTGAGGCATGCCATTCTCATCATGCTGGGGGGCTGGATATTTTCACTCGTAATAGCAATGCTGCCTCTTGTTGGCGTTAGCAATTACATTAAGGTCAGCATATGCTTGCCTATGGACATAGAAACCCCGCTCTCACAAGCCTATATCATATTTATTCTAGTACTCAACGTCATTGCCTTTATCATTATCTGTGCCTGTTATATTAAAATTTACATAGCAGTGCAAAACCCAGAGCTTGCGCCGACAAACAAAGATACCAAATTAGCCAAAAAGATGGCAGTGCTCATCTTCACAGACTTCACGTGTATGGCACCAATATCATTCTTTGCCATCTCTGCTGCATTTAAAGTCCCTCTTATCACTGTGACAAATTCAAAAATACTGTTGGTCTTGTTCTACCCCGTCAACTCGTGCGCCAATCCTTTTTTGTACGCAATCTTCACAAAGGCCTTTCGGAGGGATTTCTTTTTGCTCATGAGCAGGTTCGGGTGTTGTAAGACGCAGGCGGAACTCTACAGAGTTAATAACTTCACTGCGTATACCTCCAACTTGAAAATGGACAGTTTATACACGGGACCGAAAAAAACTTCCCGGGCTGAATTCCACGTGATGGCGCCTGACTGTCAGCAGCTGAATGATCACGAGAAACCGGCAAGCACAGGCAGT
>Ver31
ACCCTAGGGCTCTACAAAGGAATTGGATCACCCATGATGGGACTTACATTTATCAATGCCCTTGTGTTTGGTGTTCAAGGAAACACACTAAGATATCTTGGCAAAGACACTCCATTAAACCAGTTTCTTGCAGGTGCCGCCGCTGGCTCCATTCAATGCGTCATCTGTTGCCCCATGGAATTAGCAAAAACAAGGATGCAACTTCAGGGAACAGGAGAATACAAATCCAGGTCAAAAACGTACAAAAACTCTCTGGACTGTATGGTGAAAATCTACCGCAAGGAAGGTGTGCGGGGTATTAATAGAGGGATGGTGACCACCTTCCTCAGGGAGACGCCAAGTTTTGGATTTTACTTCTTAACATATGATTACCTGACAAGGTATCTTGGCTGTGAAATTAATGACACTTTCATTATTCCCAAGCTTCTGTTTGCTGGAGGAATGTCTGGGATTGTATCATGGCTCTCCACCTATCCCATTGATGTGATCAAGTCAAGGCTTCAGGCAGATGGAATTGGAGGAGTGAATAATTATAATGGCATAATGGACTGTGTTCGAAAGAGTTACAAGGAAGAAGGCTGGAGAGTGTTTTCAAGAGGTCTGACCTCTACCTTACTCCGAGCCTTCCCGGTTAATGCGGCTACATTTGCCACAGTCACTTTGTTCCTTATGTACATGAGAGGAGAAAATGACATAAGTGAATGTGACGCTGGCCCAGCGATTCAGCAGCCAACTAGCATG
>Ver32
ATGAAGAAAATTAGTCTAAAAACTTTTCGAAAGTCTTTTAATTTGAATAAAGGCAAGGAAGAAAATGACTTTGTAATGGTACAGCAGCCATCAATGACAAATAATTTTGGGAAAGATGACTCCTTGTTTGGTAGCTGTTATGGTAGAGATCTAACAGGCTGTGAAATAAGTAGCGAGGATGAAAAAAATGGAAAGAATAGGCCAAAAAGTGAAAGCTTAATGGGTACATTAAAAAGACGTCTTTCTGCTAAGCAGAAACAAAAAGGAAAGAGCAGTACATCTGGAAACTGTGCTGAGGAAGACACATTTTCATCATCTTCTGCCCCTATAACTTTTAAAGATGTCAGAGCACAGAGGCCATTACGATCAACATCCCTCCGTACACACCATTATAGTCCAACTCCTTGGCCGCTGCGGCCAACCAATTCTGAAGAGACTTGCATAAAAATGGAGGTTAAAGTAAAGGCATTGGTTCACTCATCCAGTCCAAGCCCAGCACTAAATGGTGTTAGAAAGGACTTTCATGAGTTGCAATCAGATAATGTTTTTCAGGAACAAAGTAATGCATTGAAAAGTACAGAGTCACACAATGGAGACTTGCATCTACATATTAATGAACATGTGCCTGTAGTTATAGGACTTATGCCTCAGGACTATATACAGTATACTGTGCCTTTAGATGAGGGAATGTATCCTTTGGAAGGATCACGTGCTTTCTGTTTAGACAGCTCCTCACCTATGGAAATATCAACCATACCTTCTCAAATTGGAAATGGTTTTCATGAAGAGGAAAATCAGTTGACACCCGATGTAGTAGTGGCGCCAGACATATTTGTGGACCAGGCTGTTAATGGTTTGTTACATACAAGCAGTGGAGTCCTGTTTCAAAACTCCAGGATTAGTCACAGTGATGTCCCTCCACTTTCACCATTACTACCTCCTGTCCAGAATAGTCAAATCCCAAGGACCTTTGCAGGACTTAATAGCACAGATGGAAACATAGCTGAAAATATGCGTTGTCATTTGAACTTTGATCCCAGTACTGCTCCCGGTGTTGCCCGTGTTTATGATTCAGTGCAAAATAGTGGACCTATGGTCGTTACAAGTCTGACGGAAGAGCTTAAAAAACTTGCCAGACAAGGTTGGTACTGGGGACCTATAACACGTTGGGAAGCAGAAGAAAAACTGGCTAATGTGCTGGATGGTTCTTTTCTGGTTCGAGACAGTTCTGATGATCGTTACCTTTTAAGCTTAAGTTTTCGCTCTCATAGCAAAACACTTCATACTAGAATTGAACACTCAAATGGAAGATTTAGTTTTTATGAACAGCCAGATGTTGAAGGACACACTTCAATAGTGGAGCTAATTGAACATTCCATCAGAGACTCAGAAAATGGAGCTTTTTGCTATTCCAGGTCTCGTGTACCAGGATCTGCAACATATCCAGTAAGACTGACAAATCCAGTGTCGCGGTTTATGCAGGTGCGGTCTCTGCAGTATCTGTGCCGCTTTGTCATACGTCAGTACACAAGAATAGACCTGATTCAAAAACTGCCTTTGCCAAACAAAATGAAGGATTATTTACAGGAAAAGCACTAC
>Ver33
ATGAGGACTGAGGGGGTACCGAGTTGCTGGAGCTCCTGGCTGCTCCTGCTGCAGATTTCCCTGGCTCTGGCCGCCACCAAACAGCTGCTGAAGTACCGGATTGCGGAGGAAGGTCCGGCCGATGTGCGGATCGGCAATGTGGCTAAGGAGATCGGGATCGTGAAAGGCTCCGGGGACGTGACCTTCAGCCTGGAGTCCGGTTCCGACTACTTTAAGATTGACAACGTGACCGGGGAGCTGAGCACCACAGAGCGCCGAATAGACCGGGAGAAGCTGCCGCAGTGCCAGATGATCTTCGATGAGAACGAGTGCTTCATAGACTTTGAGGTGTCGGTGATCGGGCCGGCGCAGAGCTGGGTGGAGCTGTTTGAGGGTAGGGTGGTCATTCTGGACATCAACGATAACACCCCGACTTTTCCATCCCCGGTGCTCACCCTCACTGTAGAGGAGAACCGGCCGGTGGGGACTCTGTATCTGCTGCCCACGGCCACCGACCGAGACTTCGGCAGGAATGGGATAGAGCGCTACGAGCTGATCCAGGACGCGGGGGAAAGTTTGTATGTGTCCGGCCGAAGGGGGGCGGCAGAGAGCTCCCTGTACCCGGGCAAGAGGAGGATGGAGTCGGACAGTAGGAGCAGCGTTTTCGAGCTGCAAGTGGCCGACACCTCGGATGGGGAGAAGCAGCCGCAGCTCATAGTGAAGGGGCCGCTGGACCGGGAACAGAGGGATTCCTATGAGCTCACCCTGCGGGTAAGAGACGGGGGAGAACCTCCCCGATCCTCCCAGTCCATTCTCAGGGTCCTCATCACCGATGTCAATGACAACAACCCTCGGTTCGAGAAAAGCGTGTACGAGGCGGACCTGGCAGAGAACAGCGCCCCCGGCACCCCTATCCTGCAACTGAGAGCCACCGACTACGACGTAGGAGTAAACGGGCAGATCGAGTATGTGTTTGGGGCAGCAACCGAGTCGGTGAGAAGACTCCTCAGGCTGGACGAGAACTCCGGTTGGCTCAGTGTCCTGCACCGGATAGACAGGGAGGAGGTCAATCAGCTGAGATTCACTGTCATGGCCAGGGATAGGGGGCAGCCCCCTAAAACTGACAAGGCCACAGTGGTCCTTAACATTAAGGATGAGAACGACAATGTGCCCCTGATAGACATCAGGAAGATCGGCAGGATCCCAGTGAAGGATGGCATGGCCAATGTGGCGGAGGATGTGCTGGTAGATACCCCCATAGCCTTGGTGCAGGTGTCAGACAGGGACCAGGGAGAGAATGGAGTCGTTACCTGCACTGTGGTCGGGGACGTCCCGTTCCAGCTGAAACCTGCAAATGACGGAGAGGGGGAGCAGAACAAGAAGAAGTATTTCCTGCACACCTCGGCGCCCCTCGACTACGAGAACGTTAAGGAATACAATGTCATCATAGTGGCCGTGGATTCCGGCAGCCCCAGCCTATCCAGCAATAACTCCCTTATCGTCAAAGTGGGGGACACCAATGACAACCCCCCGGTGTTCAGCCAGGCCGTGGTGGAAGTGGCCTTCCCTGAAAATAATGTACTGGGAGAGCGAGTGGCCACAGTTCTGGCCACAGACGCCGACAGCGGCAAAAACGCAGAGATCGCTTATTCCCTGGAGCCTTCCATGGAAGGGATCTTCTCCATTCATCCAGACACTGGGGATATAACCGTCAATATCATCCTGGACAGGGAGCAGACGGACAGGTACGAGTTCAAAGTGATCGCCAAAGACAAGGGAATCCCCGTCCTGCAGGGGACAACCTCGGTGGTGGTCCAGGTGGCAGATAGGAATGACAACGAGCCCAGGTTCATGCAGGACGTGTTCACCTTCTATGTGAAAGAGAACTTGCAACCCAACAGCCCAGTCGGGATGGTGACCGTGATGGACGCAGACAAAGGTCGCAATGCAGAGATGAGTTTATTTATCGAGGAAGACAGCGATATATTCTCCATAGAGAACGATACAGGAACTATCTATTCCACTGTCTCATTTGATAGGGAGCACCAGACCAGCTACACATTTAAGGTGAAAGCAGTAGATGGTGGAGACCCTCCAAGATCGGCCACAGCCACCGTGTCCCTTTTTGTGATGGATGAAAACGACAATGCCCCTACCATTAGTTTCCCAATTAATAGTTCCTATGCTGTGCTGTCCCCTTCCAGCAATGTGAGGACTGTTGTTGCCTCTGTAGTGGCAACCGACAGTGACAATGGTGTCAATGCTGATCTGAACTACAGCATCGTAGGGGGGAATCCCTATAAGCTCTTTGAAATTGACTCCACCAGTGGAGTGGTGTCTTTGGTTGGCAAGCTCACCTCAAAGCACTATGGTCTGCACCGACTAGTGGTGCAGGTGAATGACAGTGGGCAGCCCCCCCAGTCTACAATAGCTTTGGTACATGTGTTTGTCAATGAAACCATCTCCAATGCCACAGTGGTTGATTACCAAATTGCCAGAAGTTTGCACACCCCATTAACCCAGGATATTGCTGGAGACCCCAGCTATGACATGAGCAAGCAGAGACTAAGCATAGTGATTGGAGTGGTGGCTGGGATCATGACTGTCATCCTCATCATACTAGTAGTGGTCATGGCCAGGTACTGTAGAGCCAAAAGCAAGAATGGGTACGAAGCTGGGAAAAAGGACCATGAGGATTTCTTCACCCCCCAACAGCATGATAAGAACAAAAAACCCAAAAAGGACAAGAAAAATAAGAAATCCAAGCAGCCCCTGTACAGCAGTATAGTGACAGTGGAGGCTTCCAAGCCCAATGGACAAAGATATGACAGTGTCAATGAGAAGCTGTCAGACAGCCCCAGTATGGGAAGGTACAGAACTGTTAATGGAGGTCCGGGTAGCCCCGATCTGGCCCGGCATTACAAATCCAGCTCCCCACTGCCTACTGTACAGCTCCACCCTCAGTCACCTACTGCTGGCAAAAAACACCAGGCTGTGCAAGACTTACCCCCAGCCAATACTTTTGTAGGAGCTGGAGACAACATCTCAATTGGATCAGACCACTGTTCTGAGTATAGCTGTCAAACCAATAACAAGTACAGCAAACAG
>Ver34
GTGGATGTGGACCTGGCCAAGTCTTGTGCAGATTTACCAGTGGATGATGAGGAGCTGCAGAAGAAGCTGTGGTTGAAGATTGCTCGCCATGTGGTTCAGGAGGAGAAGGATGTGAAAAAAGCCATGGTCTGCTTGTCCAGCTGCCACCTCCTGAAAATTGAGGATATCTTACCGTTCTTTCCTGATTTTGTGACCATTGACCACTTCAAGGAGGCCATTTGCAACTCCCTTGAAGACTACAACAAACATATTGAGGAGCTGAAGAGGGAGATGGAAGATGCCACCCTGAGTGCCAAACGGATCCGGGAGGACATGCAAGAAATGAGAAACAAGTATGGATTAGTGGATCCGCAGGACAAGTGCACTTTCTGTGACTTCCCACTCCTTAACCGCCCCTTCTATCTTTTCCTATGTGGCCACATGTTTCACTTTGACTGCCTCATGCAGGTCGTTGTCCCTAACCTGCCGTCTTACAAACAGGTAAAACTGGAGGACCTCCAACAGAAGCTGGCAGCTGCCGTGCAACCTCCAAAGAGCCGCTCTCAGGCCAAGGAGGAGGACGCTATAAATCTTGGCAAAATACAGCAAAACCGCGAGCAAATAAAGGCAGATATTGATGACATTGTGGCCGCCGAATGCGCCTATTGCGGTGAACTCATGATTCGCACAATTGACAAGCCCTTCATAGATCCACAGAAATACAAGGAGGAGATGCTTTCTTGGCTT
>Ver35
TCTTTCGTGTTTGCAGTGACAGTAACAGATGAAGATATTGGTTCCAATGCCGAGTTGCATTTTTCTCTGAAGGGTCGAAATTCAGAAAAATTTCACATTGATCCACTACGTGGTGCCATCAGAACTGCAGGTGCAATAGAGGGGGCTTCTGAAATCACCTTTTCAGTCCATGTTAGAGATGGAGGTCTCAACTCTAAGACAGACTTAACCACAGTGACAGTGAGATTTGCTAACAAAGCTGACTTCCCACTGATTCGAGCTGATCGCAAGACTTTCACTTTTCCAGAGAATCAAGAAGTGGGCACGCTTGTTTCAACCATCTTTGGCTCTTCATCAAGAGGTGGCTCCTTGTCTTTTTATATTGCTAGTGGCAATTTTGGCAACACCTTTCATATTGATGAACTAAATGGACAACTGTATATCAAAAATCCACTGGACTTTGAAACCATGCCAAAATATGAACTCTGGGTTGAAGCAAGAGACATGGGCTTTCCTCCATTTTCTTCTTATGAGAAATTAGAAATAACTGTTTTGGATGTCAATGACAATCAACCACAGTTTAAACAAGACCCTTTTATAGCAGAAATAATTGAAAATCTGTCCCCACGCAAAATACTGACAATTTCAGCTGAGGATAAAGACAGTGGCTCCAATGGGCAGGTTGAATATACAATATTTGATGGTAATAAAGAGGCTTTTTTTAGTATTAATCGAGTTAATGGTGAGATTAGAAACACCCGACAACTAGATAGAGAGAAAGCATCTCAATATACTTTATCTGTTAAAGCTTCTGATAAAGGTTCCCCTGCAAGGAGCTCTATAGTAAAAGTCATTATTTATGTTTTAGATGACAATGACAATGCTCCAAGATTTTCTCAGATATTTAGTGCTTTTGTTGCTGAGAATGCTGTTTTGGGTTGTTTTGTTACACAAGTTACTACTTCCGATGAAGACGCTGGTGCAAATGCAATTAGTCGATACACCATTGCAGATACAAGCCTTCCTTTTCATATCAATCTCAATACAGGAGTTATTACAGTAAGCAGGCCTCTGAATAGGGAGGATAATGATCGGTATATTGTGCGAGTGTCTGCACATGATTCTGGATGGACAGTAAGCACAGACGTGACAATATTTGTAACTGATGTTAATGATAATGCCCCCAGATTCAGTAAACCATCCTATTATTTAGACTATCCAGAAACACTGGACATTGGTTCCAAAGTAACCCAAGTATTTGCAACAGATTCAGATGAGGGTCTCAATGGGCACGTATATTACTTTATTAAATCCCAGTCTGAATTATTCAGAATCAACTCGACTACAGGAGAAATTTTTAATAAGCAGCATTTAAAGTATCAAAACCCGAGTGTTTCAGGCAATATAAATATCAACAGGCACAGTTTTATTGTAAGTGCTTCTGACAGAGGCAGTCCTCCTATTATGAGTGAAACTACAGTGTCAATCAATATTGTGGACAGCAATGACAATGCCCCCAAATTCTCGTCAACAAAATACTTTACTCCTGTTTCAAAGAATGCTAAAATTGGAACAAAATTAATCAAGGTCACAGCAGTTGATGACAAGGATTTTGGACTTAATTCTGAAGTGGGATATTCTCTATCAACTGAAAACATCCATGGAAAGTTCCAAATAGACAAAGAGACTGGCTGGATTACAGTGGCTTCATCTTTAATGATGGATATTAATAAGAACTATATGATTAAAGTTTTCGCTAAGGACAAAGGCAACCCCCCCTTGTCATCACAAGCACTGGTTAATATAACTGTCACTGAGGAAAATTATCATACCCCAGAATTTTCTCAAAGCCATGTGAGTGTAACTGTTCTGGAAAGCCTTAGTGTAGGAACTGTTATAAGAACCATCTCAGCAAGGGACAGAGATGCTTCCATGAATGGAATAATAGCATATAATATATCTTCAGGAAATGAAGCTGGCCTTTTTGCTATTAATGCATCCACAGGTGCCCTGTCTCTTTTAAAGAATCTGGATTATGAACTGTGCCAAAAACATGACTTAACCATTAGTGCTGTTGATGGGGGATGGGTGGCAAAGACAGGCTATTGTGTTGTTACAATTTACGTTAAAGATGTAAATGATAATCCTCCTATTTTCAAGGCTGATGAATATTTCCCTAGTGTTATGGAAAATGCTCCAAGTGGGACAACTGTGATACGCTTAAATGCAACAGATGTAGATTCTGCTCCAAATGCAGTTATTGCATATTCTGTGCAGTCTTCAGATAGTGATCTTTTCGTGATCGACCCAAACACAGGGATAATCACAACCCAAGGCTTTCTGGACTATGAAACAAAGCAGCATTATCATCTAACTGTAAAAGCATTTAATGTGCCTGATGAGGAGCGATGTAGTTTTGTCACAGTGACTGTTCAGTTAGAGGGAGCCAATGAGTATGTGCCCAGATTTGTATCAAAGTTGTATTATTTTGAAGTTTCTGAAGCTGCTCCCAAAGGTACTGTTGTTGGAGAAGTGTTTGCAAGTGATCGTGATGGAGGTATTGATGGAGATGTTCACTATTTAATCTTTGGCAGCAGCAGGAAAAAAGGTTTCCAGATCAACAAGAAGACAGGGAAGATCTCAGTGTCAGGCATTCTAGACAGGGAAAAAGAAGAAAGAATCTCCTTGAAAATTATAGCTAAAAATGTTGGAAGTATCCGAGGGGCTGACATTGATGAAGTAAATGTTAACATTACTATACTTGATGCCAATGATCCTCCTGTCTTTAGTTTAAAAGTATATAATGTTCAGATCAGTGAAGGGGTAACCCCAGGTACTCATGTTACTTTTGTAAGTGCCTTTGATTCTGATTCCGTTCCCAGCTGGAGCAGATTTTCATACTTTATTGGCTCTGGAAATGATAAAGGTGCCTTTGCCATTAATCCACAAACAGGGCAGGTCACTGTTACCACAGAACTGGATAGAGAGATGACCCCCCTGTATAACCTTACAGTGTTAGCCATTGACTCAGGATCACCATCTGCTACAGGAAGTGCTGCTCTTTTGGTTACTTTAGATGATATCAATGACAATGGACCAACTCTGTCTACGACCAAAGGAGAAGTCAAAGAAAACTACAGAGCAGGAACACATGTGATGACTTTACAGTCAACAGATTTAGACCTTCCTCCAAATCAAGGTCCATTTAGTTATTATCTCCTCAGTACTGGGCCTGCTACCAGTTATTTTAGCCTCAGCCCTGGAGGAATTCTCACCACAACTAGAGAGATTGATAGAGAACAAATCAATGAGTTTTTCTTATCAGTTGTCACAAGAGATTCAGGGTTTCCACAGATGTCTTCCACGGGAACTGTTCACATAACGGTGACAGATCAGAATGACAACCCTTCCGAACCCAGGGCTGTGGATATTTTTGTACATTATTATGGAAACCTCTTTCCTGGTGGAACTCTAGGCAGTGTAAAGCCTCAAGACCCAGATGTGTTGGATAGTTTCCATTGTTCTCTAACCTCAGGAGTGACAAGCCTATTCAATATTCCAGCTGACAGTTGTGACCTAAATTCTCAATCAAGATCAACCGATGGGACATTTGACTTAACAGTTCACAGCAGTGATGGTTTACATAGTCCTGTAACTAACAATGTCCGAGTCTTCTTTGCAGGGTTCAGTAATGCTACAATTGATAATAGTGTCCTTCTTCGCCTTAATGTAGCAACAGTAAAGGACTTCTTAACAAATCACTATCTGCATTTCTTGCGCATTGCTAGTTCACAGCTTACTGGGCTAGGAACTGCAGTACAAATCTATGGAGTATATGAAGAAAATAACCGAACATTTTTAATGACAGCTGTTAAAAGAGGAGGTAACCAATATGTCAATCCCAGTGGAGTTGGTACATTTTTTGAGAGCATCAAAGAAATCCTGCTCAGGCAAAGTGGAGTATGGATAGAATCTGTAGATCATGATTCTTGTTCTTATAACCCTTGTCATAATGGAGGAAGCTGTCTGAGGAGACTTGCTGTAAGCCCATTAACAAAAGTCCTGGAAAGCGTTCCTGTAATTATTGTGGCAAATGAGCCACTTAAAACATTCATGTGCAGATGTATGCCAGGATATGAAGGAGAATTCTGTGAAACTGATATTGATGAATGTCTGCCACTTCCATGTCATAATGGTGGGACATGCCACAATTTGGTAGGAGGATTTTCTTGCAGCTGTCCAGATGGCTTTACTGGAATCGCCTGTGAGAGAGATATCAATGAGTGCCTCTCTACCCCCTGCAAAAATGGTGCTGTTTGCCAGAATTTCCCAGGAGGCTTTAACTGTGTCTGCAAAGCTGGCTCAACA
>Ver36
CTTGAAGATGAGGGCTCTTCTGCAAGTCACGATGAAGCAGAAGACGTAAAAAAAAGGCAGCCAGTTCGGGAGAGTAAAAAGAATGGCAAACCCAAAAGAAGAAGGATTACGATAGAGTCAGACAGTGATAATGAAGGCTCTGATGATGAATTCAAGCCAGAAGACAGTGCTAGTAGTGATGAGGCCAGTAGTGGGGTGGATGAAGCTAAACTGTCAGAACCTGATTCTGAAACTGAAGAAGATAGCCCAGTCAAGGTCCCTTTAAAGCGTAAAAGAGGGAATCCTGACAAACCAACTGGCCCAAAAAAGCGCTTGCAAGATGAACTTTCAGAAACCCCCAAAAGAGCAAGCAATGTGTCTGCAGAGGCCAAGTTAAAGTTATCTTCCTTCTCTGCTCCCGAGTCTTTCGAATCACAGACAAATGCTGGCGGGACTGGCAGTGTTTCTGTATGGGACCATGAAAAGTTTGATTGGCTGCAAGATGGGAGAAGGAAGGATCTTAAACGTAAAAAGCAGAACGATGCTGATTACGACCCAAGCACCTTGTATGTCCCAGATGACTTCCTTAATAAATGCACTCCAGGCATGAGAAAATGGTGGCAGCTTAAATCTCAGAACTTTGATACGGTTATCTTTTATAAGGTTGGCAAGTTTTATGAACTTTATCACATGGATGCTGTCATTGGGGTCAACGAGTTGGGCCTGACATTCATGAAAGGCGCATGGGCTCATTCTGGCTTTCCAGAGATTGCTTTTGGACGATTTTCCGATGTTCTCGTACAGAAAGGATACAAAGTAGCCAGAGTGGAGCAGACGGAAACTCCAGAGATGATGGAAGTCCGGTGCAAGTCAATGTCACATCCAAGTAAATTTGACAGGGTTGTAAGAAGAGAAATATGCAGGATCATTACTAAAGGGACTCAGACTTACAGTGTTTTAGATGGCAATCCGTCTGAAAGCCATAGTAAGTATCTTCTGTGCTTCAAAGAGAAAATGGATGATTCCTCTGGTCAAAGAAGAATATATGGTGTTTCTTTTGTGGACACCTCTGTAGGGAAATTTCACGTAGGTCAGTTTGAAGATGACCGCCATTGTTCGAGGTTTAGAACTTTGGTAGCCCATTTCCCTCCAATTCAGATCTTGTTTGAGAAAGGCAACCCTTCTTCAGATACAAAGAAAGTTTTGAAGAGCTGTCTGTCAACTTCCATTCAGGAAAGCCTGCAGCCTACATCTCAGTTTTGGGATGCATTCAAAACACTGAAAACTTTAGCTGAAGAAGCTTACTTTGAAAAAGATTTTCAACCTGGCAGTGGCAACTTGCCAACAGTTTTGAAAAACTTGACTTCAGAAAATGACTCTTTAGCACTTACTCCTGGCGAAAAGAGTGAATTGGCTCTTTCAGCGCTTGGAGCATGTATATATTACCTTAAGAAATGTCTTATTGACCAAGAGCTGCTCTCTATGGCAAACTTTGAAGAATACATTCCTGTGGATACGGGCATAGAAAAAGCCCAGGCTTCAAGTAGTTTCTTTGCCAAGACGAGTCAGCGCATGGTTCTTGATGGAGTAACACTTACAAATCTGGAAATTCTCCAGAATGGAACAAATGGTTCTACAGAAGGGACACTGTTAGAAAAGCTGGACACATGCTCTACACCCTTTGGGAAGCGTCTCTTAAAACAGTGGCTGTGCGCCCCTCTTTGTAATCCCTTCTCCATTAATGATCGTTTAAACGCAGTGGAAGATCTCATGGACCTTCCTGATAAAGTGTCTGAAGTTAGTGATCTCCTAAAGAAACTCCCTGATCTAGAGAGGCTGCTGAGCAAAATTCACAGTATCGGTTCCCCACTTAAAAGCCAGAACCATCCAGATAGCAGGGCTGTAATGTACGAGGAAATCGCTTACAGCAAGAAGAAGATTGCAGATTTCTTATCTGCTCTGGAGGGGTTTAAAGTCATGAGAGAAGTGATCAGTATTCTGGAAGATGCTGCTGCTAACTTTAAGTCAAGTATACTGAAACAAATTGTAAGTATTAAAGGTAAAACTCCCCAGGGACACTTCCCTGACCTATCGGCAGAGCTGAAGAGATGGGATACTTCTTTTGATCACGAGAAAGCGCGCAAGACTGGTGTGATCACTCCTAAAGTGGGTTTTGATCCGGATTACGATGAAGCATTGAAAGATATCAAAACCACAGAACAAGATCTTAACGAGTATTTGGATAAACAGCGCAAACGACTCAGCTGTAAAACTGTCGTCTACTGGGGGACGGCCAAGAACCGATACCAAATGGAAATTCCCGAGAGTGTTACAGAGCGTAACCTGCCGGAAGAGTATGAATTAAAATCGACAAAAAAAGGATACAAGCGCTATTGGACTAAAGCAATTGAAAAGATGTTTGGAGACCTCGCGAACGCAGAGGAACGGCGGGATGCCGCTCTTAAAGACTGTATGAGGAGGCTCTTCTATAACTTTGATAAAAACTACAAAGAATGGCAGACTGCTGTGGAATGCTTTGCGGTATTA
>Ver37
ATGGACAGGTCAAGTCATTGTAGTTACGTTCTTCAGCAACTGTACAATCAAAGAGAATGGGGATTTCTTTGTGACTGCTGTATTGCTATTGATGACATTTATTTTCAAGCCCACAAGGCTGTTCTAGCTGCTTGTAGTTCTTACTTTAAAATGATGTTTATAAATCACCAGAACACTGTTTCACAAATAAATCTCAGCAGCATAAAGGTTAGTGCACAATGTTTTGATCTTATTTTACAGTTTATGTACTTGGGAAAAATACTGCACCTCCCTGAAAATTTTGATCAGCTTAAGCAAGCAATGAGCTATCTACAACTGTATGTTATTCCTGAATGCTTGGAGGATATACAGGATGCAAATTCTTCAAACCTAAAATGCTCCTCTACAGCCTCTAGTAGCCAAAGTTGTAAGATGGTTTTTGGTGTGCGTATGTATGAGGAACCTGCATCCAAGAATGTAGAAGAGCCAAATCGCTGGGTGTCAGACCCTGCCATATCTGTAAATGTGCAGCAAGAAAAAAAGCAAGACACTGGCTTAAAGCCCTCATTCCGAAAACAAATGTGTGAGGTTGTTAAAAAGATTAACTCCTCAAAAGCGTCAAACTCAAGGGAGCGTGCATCCAGGCGTTTCGGAAGGAGTTTTACTTGCGACAGTTGTGGATTTGTATTCAGTTGTGAGAGACTTCTGGATGAGCACACACTAACCTGCACTAACAGGCACATGTATCAAAACAAAGAAGCAAGTGCTAGTGAATCAACTGAACAAGGGTCGCCAAATCCTAAACAATCCCCTTTGGAAGAGAGCAGGTGTAAAGTTGATTCAAGTCAGTCTACAGAAGATTCCCTGTCATCTGGAAGTACAAAACATTTTTTGGATGATTTGGAGCAAATAAAAAACACTGTAGTTGAAACTACTAATAATAACCCAGTTATTATTAAAATTGAGTCAGATGATTGCTCCCTTGTAGAAATGGATGACATTAATATTGTTAAAATATCGGATAAAGATTACTTTGATCCGTCCGATGTTGACGATTTGGAAGATGAAACTGATGAAACTCTTAGTAATTACTGTGTGGATGAACAGTACAGCAAAGAGGGGAAATATGTTCACATCCAAGATATACAACCAAAAGACAGAAATTGCAGAAAAGGAATAAGGTATATGAATAGCAGAGAAAATGTACCAGCAGAGGATGGCCCTGAGACTACCTGCGAGCTTTGTGGCTTGACAGTTACAGACGATGATCTTTCGTCTCATTACTTATCTAAACACATTGAAAATATATGTGCTTGTGGAAAATGTGGACAGATATTAGTAAAAGGTCGTCAGTTACAGGAGCATGCACAGCGATGTGGGGAGCCACAGGAGCTAATGGAAAGCAGTTCTAGAAACAGTGAGGTTTATGGTGAGGCTATTGAGGAGCCTTCTGCAGTGGGTGATATGCTTGGTGATATATGGGATGATATGACTGACAGCCCAAAAAAGGAAATTTATAAACATTCAGCTTGCCCCTTTCGCTGTCCCAACTGCGGCCAAAGGTTCCAGAATGAAAATCAGGTAGTAGAGCACATGTCTCAGTGTTTGGATCATGAAGGTTATAGACATTCTGTTTCAGATGAGAATGAGCGAGATCACAGGAGAAAGCATTTCTGTGATATCTGTGGTAAAGGGTTTTACCAGCGCTGTCACTTGCGAGAACATTATACAGTTCACACTAAAGAAAAACAGTTTGCCTGTCAGACTTGCGGAAAGCAATTTTTGCGAGAGCGCCAGCTTCGTTTGCATAATGATATGCACACAGGAATGGCCAGGTATGTGTGCTCGTTATGTGACCAAGGGAACTTCCGAAAACACGACCATGTCCGTCACATGATTTCTCACTTGGCAGCTGGGGAAACTATATGCCAAGTCTGCTTTCAGATTTTCTCCAGCAATGAACTCTTGGAACAGCACATGGATATCCATCTTTACACATGTGGTGTTTGTGGTGCAAAATTTAACCTGCGCAAAGACATGAGATCACATTATAATTCTAAGCATTTTAAAAAGGCA
>Ver38
ATGGATGAAAAACCTCAACATTCTCATTGTGTCAACTGTGTCAGCCGACGTTGTATGATCAGGCCTGACAATGGAGTTTCCTGTGATTTAATTGGGTGTCCGCATGTTTGTGGGGCAGTCTTTCATTCCTGTAAGGCTGATGAACATCGGATTTTGTGCCCCCTTGAAAGAGTGCCTTGCTTAAATAATGGCTTTGGATGCCCTTTTATTGTGACCCGTAACAAGCTAGCAGAGCATTTGCAAATATGTCCTGCAAGTGTAGTATGCTGCACTATGGAATGGAATAGATGGCCAGTAAGTTATGCTGACCGCAAATCTTATGAAAACCTGAGTAAAGATGTTGATGAAGTAGAGCAGCTGGATATGGCCTTAGCACTCCAAGATCAACGGATGCTTCTGGAATCCCTTAAAGTGGCAACTATGATGCCAAAAGCAACCGAAAAGCTTGGGTCGCTAGAACAAATTTCTGTTGAATCTGTTAGCTGTGATAAGCCGACTGCAAATGGAATTGCAAATGGGTTTGCTAATGAAATCACAAATGGAATTGCTAGCGAACTTGCAAATGGCATGGCTAATGAAATTACAAATGGAATTGCTAGTGAAATTGCAAATGGAATTGCACATGGCATTTCTGATGATGACGATTCATACAGTGCACTATATCAAGCTACTGTAGAGACCACTAAAAGTTTAGCAGCAGCACTGGATATTCTTAATAATGCCACAAGAGACATTGCCATGCTGAATGGAAGGTTACGAGAGGCAAGCTGCGAGATGAACAGAAATTTTCAGTTGTCTGAACAGAGTTGCATAGGTAATTATGGCAACAAAGATCAGGAATATGAAGAGGAAGAAAATATTGAAGCTGTGGGTGGCATTGCCTGCAGCTCCGTAAAACATGTGCATCAGAATGGTTCAAGTGATTTCTACCCTGGGTCAAACGGCAGTTATGATCTAGTTAATGAAGATGTTCAAGTAAGTAATCCAACCCTTTTGTGCAATGGCTTTCACAATCAAAATCCAGGAGATGTGCACACTTTTCAGTCTAGGCAAAATGGTGATTGTGATTTAGAAATGGATTCTGAGGAGGTCTTGCTTAATCCAAATAAACCCTTGTCTGCTGTAGTACAAGAATCGGATATGGTGAATGGTGTTAAGCTTGAGGGCACTGAAAAAGATCAAAGGCTGGATGGAAAAGAGGAGCAAGGACTGAGGAATGTAGCTGTTTTTGGTAGACGTCCTTTTCTTGTTGATGCTCACTGGTTTAAAGCTAAAATGGAAGACAAAGCGGTTGATACAGCAGATTTGGACCTTAAGGAAGATCCCATGGGTCTTAATGGAATTGACCTTATTACAGCTGCTTTGCTTTTTTGCTTAGGGGATTCACCTGGGGGAAGAGGCATTTCAGACAGTCGTAATGTTGATGGCTATCGTGTTGATTTTGGAACACAGACTTTTTCTTTTCCTTCTGCAATACTTGCTACAAATACAATGGTTGGCGATATTGCCTCAGCTTCTGCATGTGATCATGCAAATCCACAGCTTTCTAACCCCAGTCCTTTTCAGACACTTGGTCTGGATTTGGTGCTGGAATGTGTTGCAAGGTACCAAACTAAACAGAGATCTATGTTTACATTTTTATGTGGGCAACTATTTAGAAGAGATGAATTTTCTTCTCATTTCAAAAATGTTCACGGCGATATTCATGCTGGTCTCAATGGTTGGATAGAGCAAAGATGTCCTTTGGCGTATTATGGATGCACATATTCCCAACGCAGATTTTGTCCTTCAACACAAGGGTCAAAGATTATTCACGATCGACATTTAAGATCATTTGGAGTTCAGCCTCATTTATCTAGTTTATTTGAAAATGCAAGGAGTTATTCAGTAGGACTGTCACTTGATCATTTTAGTAGTTTACCATACGAGGTTCTCCAGCACATTGCAGGATTCCTCGATGGCTTTAGTTTATGCCAATTTTCTAGAGTATCTAAACTTATGAGGGATGTTTGTGCCAGTTTGCTTCAAGCCCGTGGAATGGTTGTTCTTTTGTGGGAAAAGAGACAGTACCCTTCTGGAAGTTCTTGGCAAATCAAAGAAAAG
>Ver39
CAAATCCTAAGGGAGAACAACTGTTTGCAGACCTTACTACAGCACTTGAAATCACACAGTTTGACTATTGTAAGCAATGCCTGTGGGACCCTGTGGAATTTATCAGCACGAAATGCAAAAGACCAAGAGGCCCTCTGGGACATGGGAGCAGTCAGCATGCTCAAAAACCTTATTCATTCAAAGCACAAAATGATAGCTATGGGCAGTGCTGCAGCTTTAAGAAACTTAATGGCAAACAGGCCTGCAAAATACAAGGATGCCAATATTATGTCCCCTGGCTCAAGTGTGCCATCTCTTCATGTTCGGAAACAGAAAGCTTTGGAAGCAGAATTAGATGCACAGCATTTGTCTGAAACATTTGACAATATTGATAATTTAAGCCCCAAAACCACCCACCGCAATAAGCAACGGCATAAGCAGAACCTGTGCAGTGAGTATGTTCTGGATTCAAGCAGGCATGATGATTCGATTTGCCGCTCAGACAATTTTAGCCTTGGTAATTTGACTGTTCTTTCTCCATATATTAATTCAACTGTGCTACCGGGATCATCTTCACCTCGACCAACTATGGAAGGTAACAGGCCTGAAAAAGACAGAGAAAGAACAGCAGGACTTAGCAACTACCATTCTGCCACTGAAAATTCAGGAAACTCCTCGAAACGTATTGGTGTACAGTTGTCAACTACAGCTCAGATTTCTAAAGTTATGGATGAGGTATCAAATATTCACATGGTTCAGGAAGACAGAAGTTCAGGGTCTGCTTCTGAAATGCACTGCATGTCAGATGAAAGAACTTCACAAAGGAAACCTTCTAGTAATCACCCTCATTCAAATCCATTCAGTTTTGCTAAAGGAGATAGTTCCAACAGGGGGTGCCCTGTAGCATTTATGAAGATGGAATACAAAATGGCATCTAATGACAGTTTAAACAGTGTCAGCAGCACAGATGGGTATGGGAAACGTGGCCAAGTGAAGCCATCTGTAGAGTCTTACTCTGAAGATGATGAAGGTAAATTTGGTAGTTATGGACACTATCCTGCCGGCCTAGCACACAAAATTCACAGTGCAAATCACATGGATGATAACGATACAGAACTAGATACACCAATAAATTATAGTCTGAAATATTCAGATGAGCAATTGAACTCTGGTAGACAAAGCCCATCACAGAATGAGAGGTGGGCAAGACCAAAGCACATCATAGACAGTGAAATGAAACAAAGTGAGCAGAGGCAGCCTAGAACCACCAAAACAACATATAGTTCATATACTGAAAATAAAGAAGAAAAGCATAAAAAATTCCCTCCTCATTTCAACCAACCAGAAAATGCACCTGCTTACGCCAGATCAAGGGGTACAAACAACCAAGCTGACCAGTCTAGAGTGGGCTCTAATCTTTCAAACAATTCAAAAGCTTCCAAACCTCATTGTCAAGTTGATGACTATGATGATGATAAAACAACTAATTTTAGTGAACGTTATTCTGAGGGGGAACAACAGGAGGACGAAAATGAAAGACAAAACAAGTACAACATTAAGCCTTATGCCTCAGACGAACACCACGGGGAACAGCCAATTGATTACAGCCGAAAGTATCCTACAGATGTTCCTTCATCGGCACAGAAACCATCCTTCCCATATTCAAATAACCCATCAAAGCAAAAACCTAAAAAAGAGCAAGTTTCGTCCAGCAGTAACACACCAACTCCATCGCCAAACTCCGGGAGACAAAATCAGCTTCATCCTAACTCTGCCCAAACCAGACCTGGGCTAAATAGACCAAAACAAACTTCTAGCAAGCCTCCTTCTATTACCCAAGAGACAATTCAAACATATTGTGTAGAAGATACTCCCATATGTTTTTCACGGGGCAGTTCTTTATCTTCTCTCTCCTCTGCGGAAGATGAGATTGAAGGACGGGAAAGAAGTTCAAGGGGACAAGAATCTAATAACACACTTCAAATAACAGAACCTAAAGAAAACAAGAGTGCAGTCTCCAAAGATGGTGCCATAAATGAAACTCGTTCTTCAGTACACCATACACGGACTAAAAACAACAGACTTCAAACATCAAATATATCACCCTCTGATTCATCTAGACACAAATCTGTAGAGTTTTCATCGGGTGCTAAGTCCCCATCAAAGAGTGGTGCGCAAACACCTAAAAGCCCACCAGAACATTATGTCCAAGAAACACCTTTAATGTTTAGTAGGTGCACTTCAGTGAGCTCATTAGATAGTTTTGAGAGTCATTCTATTGCTAGCTCTATAGCTAGCTCTGTGGCAAGTGAGCACATGATTAGTGGAATTATTAGCCCTAGCGATCTTCCCGACAGCCCCGGTCAAACAATGCCTCCAAGCAGAAGTAAAACACCACCACCTCCTCAAACAGTCCATGCTAAGAAAGATAGCAGTAAGCCTAAAGTCTCTGGTGAAGAAAGGGATAAAGTTGCAAAGCAGACAGGTGTACATTCTGCAATTCAAAGAGTCCAAGTGCTTCAGGAAGCAGACACTCTCTTGCATTTTGCTACTGAGAGTACACCTGATGGCTTCTCGTGTGCATCCAGTCTCAGTGCCTTAAGTCTGGATGAACCATATATTCAGAAAGATGTAGAGCTAAAAATTATGCCACCTGTTTTGGAAAATGATCAAGGGAATGAAGCAGAGCCAGAAAAGGAGTCTACAGACAATCTAAATAAAAAGGAGAATAAAAGATCAGAGCAAGAAAAGGATATGCTTGATGACACAGACGATGACATTGATATACTTGAAGAATGTATCATTTCTGCCATGCCAAGGAAACCTTCAAGGAAAAACAAGAAAGTTCCCCAACCAACAGCTGGAAAGCCACCACCACCAGTTGCAAGAAAACCAAGTCAGTTACCGGTATATAAACTACTTTCATCTCAAAACAGACTACAGACTCAAAAACATGTAAATTTCACACATTCAGATGATATGCCTAGAGTGTACTGTGTTGAAGGAACACCAATAAATTTTTCTACAGCAACTTCTCTTAGTGATCTCACAATAGAGTCCCCACCAAATGAACTGACAAATAATGATCAGCCAAATACTGGCTCTCTGTCCACTGACTTAGAAAAGAGAGACACCATTCCTACTGAGGGAAGGAGTACAGATGACACAGATGCAAGTAAAAAATTAAATCCTTCTACCTCAGTACTGGATGAGGATAAAGCTGAGGAAGGTGACATTCTTGCAGAATGCATTCATTCTGCCATGCCTAAAGGGAAAAGTCACAAACCGTACAGAGTCAAAAAAATAATGGATCAGATTAATCACACATCAGCTGGTACATCCTCAGGTAATAACAGAAGTATGCAGGAAATTGATAAGAATAAGCCAACCTCACCAGTAAAACCTATGCCACAAAGTATCGAGTTCAAGGGACGCTTAAAGAAAAATACAGAGTCGAAACTAAACCCTAGTAGCGAAAACCAGTACAGTGATCCAAGGAAACAGAATAGTAAAAACACCTCAAAAGATGCAAATGAAAAGATTCCAAACAACGAAGAGAGAACTAAAGGATTTGCATTTGATTCTCCTCACCATTATACACCAATTGAAGGGACTCCATATTGTTTTTCAAGGAATGATTCGTTAAGTTCCCTAGATTTCGATGATGACGATATTGATCTTTCCAAAGAAAAGGCAGAGTTGAGAAAAGAAAAGGGAACAAAGGATACTGACCGAAAAGGTAAATACAAAAATGAGAATCCAGCTATAAATCAGATAGGTAAACAAGAACAGGTTGGGCCAAAGAGCTTAGAAGGAAGAGGTCAACCTAAAGCATTGGTACACAAACCAACTTCATTCTGTCCTGCTGCGAAAGGGACCCAGGACAGAGGGGGTGCTAAAGATGAAAAGATGCAAAATTTTGCTATTGAAAATACTCCTGTTTGCTTTTCTCGCAATTCATCTTTGAGCTCACTAAGTGATATTGATCAGGAGAACAATAATAAAGAAACTGAACCTATAAAACAAACAGAAATGACTGAAACACAGATAGGACTGCGCAGACCTCAAACTTCAGGGTATGCACCTAAATCTTTTCATGTGGAGGACACGCCAGTGTGTTTTTCTAGGAACAGTTCTCTTAGTTCTTTGAGTATAGATTCTGAAGATGATTTATTGCAGGAATGCATAAGTTCTGCTATGCCCAAGAAGAAGAAGCCTTCAAAAGCAAAGAATGAAGGTGAAAAAAGTAGTTCAAACAGTGTTGGTGGCATTCTGGCTGAGGAACCAGATCTTACTCTGGACCTGAGAGATCTTCAAAGTCCTGATTCTGAAAATGCTTTTTCCCCAGACTCTGAAAACTTTGACTGGAAAGCAATTCAGGAAGGTGCCAATTCAATAGTGAGTCGTTTACATCAAGCTGCTGCTGCTGGCTCACTCTCTCGACAAGGATCTTCAGATTCTGATTCAATTCTGTCATTGAAATCAGGAATTTCCTTGGGATCCCCATTTCATCTTACTTCGGACAAGGAGGAAAAGACCATCACTTGTAACAAAGGGCCAAAAATTGTAAAGCCCAGTGATAAAAGTGCACTTGAAAATAAAAAAACTGAAGACGAACCTAAAGGAATAAAAGGGGGCAAAAAAGTTTATAAGAGCTTAATAACAGGGAAATCACGATCCAGCTCAGACTTCTCAAGTCATTGTAAGCAATCAGTACAAACAAATATGCCTTCAATCTCCCGTGGCCGAACAATGATCCATATTCCTGGTGTTCGTGCTAGCTCTCCCAGCACAAGTCCTGTATCAAAAAAAGGACCTGTTTTTAAAAATGCACCATCCAAAAGTCCAAATGAAAACCAGAGTTTGAGTAATTCACCCAAAGGATCAAAACCTTTAAAATCAGAATCTTTCTATGGTAGCAGGCAGTCATCAACATCAGGTGGATCAAGTAAAGGAAACTCCAGGTCAGGATCTAGGGATTCTGTTTCTTCAAGGCCATCTTCACAACAATTAAGCAGACCTTTGCAGTCTCCTGGTCGGAACTCTATTTCACCTGGTAGAAATGGAATAAGTCCTCCAAACAAATTTTCTCAATTGCCAAGGACATCATCTCCTAGTACAGCATCTACAAAATCATCTGGCTCAGGAAGAATGTCTTATACATCTCCAGGGAGGCAGCTAAGCCAACCAAACCTTAGCAAACAATCAGGACTGCCCAAAACGCCTAGCAGTATACCTCGAAGTGAATCTGCATCAAAAGGTTTGAACCAAAATGTAAACACTGGGCCAAACAAAAAAGTAGAGCTGTCCAGAATGTCCTCGACAAAATCCAGTGGAAGTGAATCTGACCGATCTGAGAGACCTGCTTTGGTGCGCCAGTCTACCTTTATTAAGGAAGCACCTAGCCCTACATTAAGGAGGAAATTGGAAGAATCTGCTTCATTTGAGTCCTTATCTTCCTCCTCTAGAGCAGATTCTCCAACAAGGTCTCAAACCCAGACACCAGCTTTAAGCCCTTCTCTTCCTGATATGTCTTTATCAACGCACTCCATTCAAGCTGGGGGATGGCGAAAAATGCCCCCCAACCTGAACCCTGCTGCAGAACATGGTGATAGCCGCAGACGTCATGACATAAGTCGATCACATTCAGAGTCTCCATCCAGGCTTCCAATCACGCGATCAGGTACGTGGAAACGTGAACACAGTAAGCATTCATCTTCACTTCCCCGTGTTAGTACGTGGAGAAGAACTGGAAGTTCATCATCCATTCTTTCTGCTTCATCCGAATCTAGTGAAAAAGCAAAGAGTGAAGATGAAAAGCAGCAAGTTTGTTCCTTTCTCGGACCTAAATCAGAGTGCTCATCTTCTGCAAAAGGAACTTGGAGAAAAATAAAAGAAAGTGAAATTCTTGAGACCCCCAGTAATGGCTCATCAAACACTATTGCAGAGTCCAGTTGTAGTTTAGAATCTAAAACTTTAGTTTACCAAATGGCCCCTGCTGTTTCTAAAACCGAGGATGTATGGGTAAGGATAGAGGATTGCCCAATTAATAATCCAAGATCAGGAAGGTCTCCTACTGGGAATTCTCCACCAGTTATTGATAATGTTTTAGATCAGGGTCAGAAGGAAGAGGCAGTAAAGGACTGCCATACCAGGCACAATTCGGGGAACGGGAACGTACCTTTACTGGAAAATAGGCAGAAATCTTTTATTAAACTAGATGGCTCAGATACAAAGGGAACTGACCCAAAGACTCTAATAAACAACCAGCAAGAGACAAATGAAAATACTGTTGCTGAGCGTACACCATTTAGCTCAAGCAGCTCGAGCAAACACAGCTCACCAAGTGGAACTGTTGCAGCCCGCGTCACACCCTTTAACTATAACCCCAGTCCCAGAAAAAGCACCGCAGAGAGCAGCACATCGCGGCCATCCCAGATACCCACCCCTGTGACTAATAGTACAAAGAAACGAGACTCCAAAACAGAAACAACAGACTCTAGTGGCTCTCAGAGCCCCAAAAGGCACTCTGGTTCCTATCTGGTGACTTCGGTG
>Ver40
TTGTCTACCTCCCGGGAAAGTACAGGACAAGTGGCATCAAAACGAGGAGCCACTAATGATATGGAGACCTTCAGTCTTACAGTTAACCCTCTCAGTGACAGGCTTTCCCTTTTGAGCACCAGCAGTGAAACTATTCCAATGGGAGTGTGTGATTTTGACCTTCCAGACCAACAGACTGAGATATTGCAAAGCTCTGACTCTGGTTGCTCTCAGTCATCAGTGGGTGAAAGTGTCAACTATGATGTTGATGCAGAGAGTATATCTGCTCAAGATAACTGCCAAACCTTAGCAGAAGAACCTATTGCTGAAATTGTTCAGCAAGTTATTTTAGACTTGATATACAAAGTTCTTACAGACCTTGGTGAAGATGCTGAATCAAGTTATTCACAAGATAATCAGCAAGACACCCCGCATATCATAAATATGCCCAACTCTACTGCCAGTGCTAGGGACAATGAGGGTGAAGTAGTTCAGTTGAATGATGATGTTCTGGTAGCCAATGACCCATCTAGACTTTTATCTGTGTCTGCAGAAGTTGGCATAGAAAGCCTAGCAAATGCTATTTCTAGAAATATTTCCTCTCCATGCATCATGGGCCAACAAAACCCCACAGAGTTTAACCTTAACTTGGAATCACAAAGCAGAAAAAGAAGCCACAGCAGTATACAGTTCAATTTTATAGGAAAAGCTACTGAAAAAGACAGTTCTGCTAAAGATGTCAGCAAACAGGGTGCAAAGCCCAAGTTAAAAATGTCTAGGAGGAAAGATGAAGATAAGAAAAAAACACAGAATGAAAAGCTAAAACAGGCAAATGTTTTTTTTAGTGATGGGTTGGATTTAGAGAACTGGTACAGCTGTGGAGAAGGAGAAATTTCGGAAATTGAAAGTGATGTAGGATCTCCAGGAGTACGTAAATCTCCACATTTTAACATCCATCCTCTTTATCAGCATGTGCTGCTCTACCTTCAGCTTTATGACTCCTCAAGGACATTATATGCACTTACTGCCATTAAAGCCATATTAAAGACAAGTCCCACAGTTTTTGTAAAAGCTATTTCAACCACTAATGTTAGCAATGCTTATACCCCGCAATTGTCATTGCTTCAAAATCTTTTGGCCCGCCATCGGATATCTGTAATGGGAAAAGATTTTTATAGCAATATTCCACTGGACTCAAATCACAATTTTCGCAGTTCAATGTATATAGAAATCCTTATATCTTTATGTCTGTACTTTATGAGAAGCCACTATCCTACTCACGTAAAGGTAACGCAGCAAGATCTGATGGGTAATCGCAACATGCAAATGATGAGCATAGAAATTCTGACTCTTCTTTTCACAGAGCTTGCTAAAGTTATAGAAAGCTCTGCAAAGGGTTTCGCCAGTTTCATATCTGATATGTTATCAAAGTGCAAGGTTCAGAAAGTAATACTTCATTGCTTGTTGTCATCGATTTTTAGCGCTCAGAAGTGGCACAGTGAAAGAATGGCTGAGAAGAACATAATGGCAATAGAAGAGGGATTCTCTGAGGACAGCCTAATTAATTTCTCAGAAGATGAGTTTGACAATGGCAGCACATTGCAGTCTCAGCTTTTAAAGGTTCTTCAGAGTCTGATCATTCTGGAGCACCGTGTGCTGACAGTTCCAGAAGATAACGAAGCAGGCTTTGATTTTGTCATTACTGACTTGGAAAACATTAATCCCCAGCAGCCAATGACTTCACTTCAGTACTTGCACTCTCAACCGATCACATGCCAGGGGATGTTCCTTTGTGCTGTGATCAGGGCTTTACATCAGCATTACACGTGCAAAATGCACCCTCAGTGGATTTGCCTTATGACATCCACCTTGCCTTATATGGGGAAGGTTCTGCAAAAAGTTGTAGTTTCAGTGACTTTACAGCTTTGCAGAAATCTGGATAACTTAATTCAGCAGTACAAGTATGAAACTGGAATAACAGACTCA
>Ver41
TTTGGACCCCATGGAATTCCTGTTACTGTCCATCCTAGGCGAGAATACAAAAATAAGCCAGTGGAATCCATTCAGGAGGAGAGCAAGTCATTCCATGAAGAGCCGTTGGTAAAAAGTGAAGAAAATTCTCCTGAGGATGTTACCCCCATTCAGCAATTGGAGAATTGTAAAGTTCAAAATCTGTGGACTACAAAACCTCCACCACTTTTCCACGAAGGAGCTCCATATCCTCCTCCTTTGTTTATCAGGGACACGTATAACCAGTCAATACCTCAGCCACCTCCCCGTAAAATTAAAAGACCCAAAAAGAAAATCTACAGAGAGGAACCTACTTCCATAATGAATGCCATTAAGCTACGACCCAGGCAGGTCTTGTGTGATAAATGTAAAAATAATGTTGTGGCGGATAAGAAGGAGATCAGAAAAGTTGCAACTGACTCTTACAAGACAGAAGAAGGAAAGAGACGGCGGCACGAAACTGTAACTACTGTGAACAAAAAACTCAAAACTGATCACAAGGTAAATGGAAAAAGTCAAAATGAAAGTCAGAAAAGAACGCCTATTACCAAGGTTACTAACCTTGCACATGGACGAGGGAAAGTGGTAAAAGTACCTTCTCAAACAAGTGCAGCAAAGACTCAGATGCACACTAAGGAGGTGCTTCAGAACAAAAATATGGATCATGTAAAGGCACGAGAAGTGCTTAAAATGGCCAAGGAAAAGGCACAAAAAAAGCAGAAGGTAACAACATCATCTAAAAATGCACACAGTAAAGTCCACTTTACACGGCGCCTTCAGAACTCCAGCTCAGGGACCCTCCCTCCAAGACTACGCATCAAACCTCAAAGGTACCGCAACGAGGAGAATGACTCTTCGCTCAAGCCTGGACTTGAGACCTTACGGAGCAGCAAGATTGGTATCAAGCCTCAGACACGCTACTCTGCCACCCGTTCTGCAGGTGAGACACCCTCAGAAATACAGAGCCCCTCAAATGGCCCTGAAGAGATCAGCAGTGAAATGCAGGATACAAATGTCTGTGTACCACCTGAGGAGCAGGACTTGCAGCAAACACTGGGCAAAAGGGGCAGCAAAAGCAATATCACAGTTTACATGACCATAAATCAAAAGAAAGCTAACTCTTCCAGTGCCTCAGTGTGTAGTAGTGATAGCACAGATGATATGAAATCGTCCCACTCTGAGTGTAGTTCTACTGAAAACTTTGATTTCCCCCCAGGCAGCATGCACGCACCTTCCTCTTCCTCCTCCTCTTCTGCCTCTTCCAAAGAAGAGAAAAAGCTGAGTAATTCCTTGAAAATAAAGATGTTTTCCAAAAATGTCTCTAAATGTGTGACCCCTGATGGCAGGACCATATGTGTCGGGGACATTGTTTGGGCAAAGATTTATGGCTTTCCGTGGTGGCCAGCACGTATACTCGCTATAACTGTCAGTCGAAAAGATACCGGTCTGCTTGTCCGGCAGGAAGCTCGCATATCATGGTTTGGGTCCCCAACAACCTCTTTTCTTGCTTTGTCACAGCTCACCCCATTTTTAGAAAACTTTCAGTCACGTTTTAACAAGAAGAGAAAGGGTCTTTATCGCAAGGCTATTACAGAAGCAGCTAAGGCTGCCAAACAGCTCACTCCAGAGGTGCGGGCCCTCCTGACACAATTTGAAACG
>Ver42
ATGCCTACAGAAACACTACAGACAGGTAGCATGGTGAAACCTGTCAGCCCAGCAGTTACTTTCACATCTGCTGTTCCCCTCCGAATCCTCAACAAAGGACCCGATTACTTCCGTAGGCAGTCCGAGCCTAATCCTAAAAGGCTCAGTGCAGTGGAGAGACTAGAAGCCGATAAGGCGAAATATGTCAAGAGCCAAGAGGTTATTAATGCCAAACAAGAACCTGTAAAGCCAGCAGTCCTTGCAAAACCTCCCATTTGCCCCGGAGCCAAAAGAGCTCTCAGTAGCCCAACCATGAAGATGTTTAACAATAATGCAAAGAATGAAAGCTGTGTACAAAGAGAGAATTTAAAGCTAGAAATACTTAAAAACATTATTAACAGTTCCGAAAGCTCTAGTACAGGTTCAGCGCATAAACAAAGTTCCCGAAATTGGCCTCCAAACAGGTCTGACTCTGCTGACCTTAATCGGCATTCTTTTGCGGAATCCTTGAAAGTCTACCCTACGCAAACACACAGTAGCCCTCAAGACAGCAACTCCAACATCAGCAGGAGGTTTCTGGAAAAGACGACCAATACTTTTTTACATGTTTCTCACAGTTCTTCAGACATTAGGAAAGTGACCAGTGTGAAGCAGATAAAAGCAATACCTTGCAGCAGCTCGGCCCCACCGCTGCCTCCTAAACCCAAGCTTGCCCCTCTTTCTACCTTAAAGTCACCAGAGAATGACAATTTGGATTCAGGATGCGGCGTCAGTCGGAGACCATCGCTGCAGCGGTCCAAATCGGATTTAAGTGACCGTTACTTTCGAGTCGACGCAGACGTGGAGCGATTCTTTAATTACTGTGGACTGGATCCTGAAGAGCTTGAAAAACTTGGGATGGAGAATTTCACAAGGGCTAACTCCGACATCATTTCTCTAAACTTTCGCAGCGCAAGCATGATCAGCTCAGACTGTGAGCAGTCTCAGGACAGCAACAGTGACCTTAGAAATGACGACAGTGCCAACGACCGCGTCCCCTATGGCATCTCTGCCATTGAAAGGAATGCCAGAATCATTAAGTGGTTGTATAGCATTAAGCAAGCCAGAGAATCACAGAAAGTGTCCCACGTG
>Ver43
TCGTCTCAAGTGATGCAGAACATTTTTATGGACTTTTTCCCTAAAATATCCTGCTGTTCTCCAAATGAGGTGCTGACGAAAATGATGGAAAATCAGACTGGACAAAATGAAGATCCGGGAATGGACAAGAAGGAATTTGAGAGTGAATGTTTTCAGCGGCCTTTTCAGTATTTGATACGGTTTGAAGGGAAACAAAGTCTGGATAAATTTACATACATGAAAGGTTCAGTAGAAGGAAATGAGGCAAGATGTTTGCAGTTGTTCCTTTTGCACTGTGGGGTTATGGACCCATCATGGGCAGAACTTCGAAATTTTGCATGGTTCTTAAACGTTCAATTGAAAGATAGTGAGAATTCTGTTTTCTGCAAGCCAGAATTTGTGGAAGATGCAATGCAAGGTTTCAAGAATTTTGTAGTGGACTTTATGATTTTGATGGCAAAAGATTTTGCAACCCCTTCATTACAGATTACTGACGAGAGTCCAGGCAGACAAACTTGTGAAGAAGCCTGTGCTAATGATGGAGACCTTGCTCCATTCCAGATACGTAAGAAATGGGAATCGGAGCCACATCCCTACATTTTCTTCAATGATGACCGCATGACAATAACATTTATTGGTTTTCACTTGCGCCTAAACAGCACTGGAAATGTTGATGCTATAAACCCAAGAGATAATAGCATTATAAAGAAAAATATTATGACAAGACAACTTTACCGAGACTTAGAGAATCAAAGAGTTCAGTTTAATATAGACTTTGATACCCTACCGAGGGAGGAGAAGATAACTATGTTATCCAGAGTTTTGGGAATAAATAAACCACAGGATCCAGATGAAACGTATGAGCTGACTATGGATAACACACTGAAGATTCTGGCTGTTACAATGAGGTTCCGATGTGGAATTCCGGTTGTCATTATGGGAGAAACAGGGTGTGGAAAAACCAGACTCATCAAGTTTATTTGCAAATTATGGAAAGGGAATCTGAATGCAGAAAATATGACATCTGCTGCAGAAAATATGAAACTTGTAAAGGTTCATGGTGGTACAAGTGCTGAGATTATTTACAAAAATGTGCTGGAGACACAAACCATTGCCCTCGCTAACAAACAAAACAAATGTGATACAGTGCTGTTTTTTGATGAAGCAAACACAACTCAAGCCATAAGCAGTATCAAAGAGGTCCTGTGCGACCACACTGCAGATGGCATGCCTTTAATCGGCAACTCGGGTCTACAAGTCATCGCTGCATGTAACCCCTACAGGAGGCACACAGAAGAAATGATCACACGACTGGAATCTGCTGGTTTAGGGTACAGAGTAAAAGCCGATGAAACTAATGAACGACTGGGGTCCATTCCATTAAGACAATTAGTTTATCGTGTTCATCCATTGCCTCCAAGTATTATGCCTCTAGTTTGGGATTTCGGTCAACTAAATAACGAAACGGAAAAGAAATACATTCAACAGATAGTACAGCATTTGGCAAATGAGACTGAAATGGATCAGAGGGATATACAGCTATTGACCAATGTGCTTTCGGCTTCTCAGTCATATATGAGAAATAGAAGTGATGAATGCAGCTTTGTAAGCCTCCGAGATGTTGAACGTTGTGTAGAAGTGTTTAAATGGTTCTACCGCAATAGTGACCTATTGCAGGCGAATATGGAAAACATGTTTCCCAGGTATGAAATACAAAATAAAAAGGCGTGGTCTCTTGTTCTGGCCATTGGGGTATGTTACCACGCCTCATTAGAGAAGAAAGATGCTTACAGGAGGGCAATTTGCCAATATTTTCCTGGTCTCTACAGAGACCAAAAAGCAATCCTAGAGGTAATAACAGGTATCCAGGACCTCTTTTTAGATCGTATACACCTAAGAGACAACATTGCCAAGAATCTTGCTTTGAAGGAAAATCTTTTTATGATGGTGATTTGCATTGAACTCAGGATCCCATTATTTCTTGTTGGGAAACCTGGAAGCTCTAAATCCCTTTCAAAGACCATAGTTGCTGATGCTATGCAAGGCCAAGCATCGCACACAGAACTGTATAAACATCTTAAGCAAATCCACCTTGTGTCTTTCCAGTGTAGTCCTCACTCAACTCCAGAAGGCATAATTGGCACTTTCAGGCACTGTGCCCGTTTCCAGAAAGACAAGAACCTACATGAATATGCATCTGTGGTGGTGCTAGATGAAATAGGGCTGGCAGAGGACTCTCCTAAAATGCCTTTAAAAACACTGCATCCTTTGTTGGAGGATGGTTGCATAGATGATGAGACATCACCTTACAAAAAAGTTGGCTTCATAGGAATTTCTAACTGGGCACTAGATCCTGCAAAAATGAATAGAGGCATATTTGTATCCCGTGGAGACCCTGATCAGAATGAGCTCATTGAAAGTGCAAAGGGAATCTGTTCGTCTGATGACTTGATCATCAATGATATTGATCATCATTTCAAAAAATTTTCTGATGCATATCTAACACTGTGTGAAATGCAAGATAAAGAATTCTTTGGTTTACGTGATTTTTACAGTTTGATTAAAATGGTTTTTGCCTTTACGAAGCACTCGAAAAATGAACCAACACAATGTGAGATTGCCACAGCAATACTGAGGAATTTCAGTGGGAAGGATGACTTGGACGCCTTGAGTATTTTTATATCAAATCAAGAAGCAAACACATATAGGGAGGAAATTAAAATAATGGATTTGGTAATGGAGAACATAAGAAATGAGAGTGCTGATATAGAGTCTCGATACCTGCTGTTGTTAACTAGAAATTATGCAGCACTACAGATTCTCCAGCAAACATTGGCTAAAGAAAACCAACATCCTGAGATTATCTTTGGGTCCAGCTTTCCAAAAGACCAAGAATATACTCAGATCTGCCGAAACATCAACCGTGTTAAAATCTGTATGGAAACAGGACAGACAGTTGTCCTTCTTAATCTCCAAAATCTTTACGAGAGTCTCTACGATGCATTAAATCAATATTATGTCTATCTAGCTGGCCAGAAATATGTTGACTTGGGTCTAGGTACACATCGAGTAAAATGCAGGGTCCACCCAAAGTTTAGACTGATAGTCATTGAAGAGAAAGAAATTGTATACAGAGAATTCCCAATTCCTCTTATTAACAGACTTGAGAAACATTATCTGGACCTTAACACAGTTCTAGAGAGAAGACAAAGACTAACTGTAAAGGAACTGAATTACTGGGTTCAAGATTTCACTGCTGGAGACAAAGAACAACTTATTGGGCAGAAACAGGACTATCAACCTGCAGATGTCCTCATTGGTTACCACTCCGACACCTGTGCATCAGTGTTGTTACAAATAACAGGGAAACTGAAAGAAGAATACTGTGATAATGACCTAGAAGTAGCAGACGTAAAAGAGGAGGCAAAGGCTGCTTTGCTGAACTGTGCAACACCCGATGCCGTCATTCGACTGGGCAGAAACGAGTTGGTCGATGAGTACTTCAACAAACAGAAGCATGGGTCTCTAGTTGACTTTGTTAAGAGCCACATTCATTCAGGATCCAAACATCAAACTGTATTTACAGAG
>Ver44
TATTATGAAGCTTTCCCACCACTCTCAGAGAAGCCAGTTTGCCTGCAGGAAATCATGACTGTTTGGAACAAATCAAAAATCTGCTCTTATTCTAGCTCTTCCTCATCTTCTACAGCCCCGCAAACAAGCACCGAAACTCCATCTCCAAAGGAATGCAATAGTGAGTGTGAAACCACGACCATTGGCAAAAGTGGAGCTTTGAACACTGTACAGGGAAAAAATTCACAAAGAAAAAGCAAGAACGAAAAAGAAAATAAGTTTAACAAAGGCGCAACAGAAGAGAAATTTGGCTTGAGTAAAAGTGTCAGGCACAAGTCCAGTGGTAAGATTCGCCCACGGTCCTGGTCATCGGGCTCAAGTGAAGCCGGCTCAAGCTCAAGTAGTCATCAAGGGGACATGAAAACAAGGTTCATCAAAGTAAGGCATAAAGTTCGTGAAGTACGAAACAAAAAGGGGAAAAGTGGTCATAAGGTCCCTACTAAAAACGCAGAGAAGGTGGAAAAGAAAAATGTTGTTGGAAGCAGCTGCAGTGCAAGTTCTGTTAGACCGCTCTGTAAGCGAGTTAAACGGCATGTGAGAGAGCACGCATGGAAAGAACCTGAGGATGAAGGAAATGAAGTCTTTGGAGATAGGAAAACTGAAACCGAATACAGAGAGGAGCCTTTGTGGTATACTGAACCCATCACAGAATATTTTGTTCCTATAAATAGCAAAAGCAAATTAGAGACGACTTATCGAAAGAGTCAGCAAAATTTGTATAACCGGTCAGAAGATATTGAAGAGCTGTCTGAGTTTGTACATGCTCTACGTCTAAGTAACCACAATATCCATCAAACATACCTCACAGCAGGTACTTTTATTGAGGGTCACTTTGTAGAAATGCCTGCAGTTGTAAATGAGACCAGTGACCATACTGGGACCTCGAACTGTTCTCTGTTTGAGGACAATTATTTGGATGATGTTCATCCTTTAGAACTTACGCACTTCTATGAAGTGGAAATTGACCAATCCATGTTGGATCCTGGTGCCTCAGAAGAAATGCAAGGAGAAAGTCGTATCTTGAATATGATCCGACAGAAAAGTAAAGTGAAAAGTGATTTTGAGGCCGAATTTTGCAGAGTGTTGGATGAGAAGAGATTGCAAGGGGAAAGTGCAATATGGTCAGAATCAACCAGTTCTGTTGGTGCTGATGGTTTGTTCTTTCAAGACCACAGTAATTTAGCTCAGTTTTGGGAGCCATGTTCACCTTCGAGCTCTGTTGATGCAGACGGGGAAAGTTTGGGAGGGGACTCCCCAAATGCATTTTCCCCTTTTCTAGACAGCACAAAGCTTAGCACCCATTCACATGCGGGCAATCAAGATTTATTTTTTGATGCAAGTAACTCTTATTTTTCAGTGTTTGAAGTGCAGTGCAGTAATTCTGTATTTTCGCTGCCCAGGGAGAGGATATTGGATGACAAAGTTAAAGAAGAGTCTTGTTCCACCGTGAATGGGTTTGGTAAAACGCAATCACGATTGCTAATATGGACCAAAAATAGTGCCTTTGATGAAAATGAACAATGCTCAAATATTTCAACTCGAACCTGTAGTCCATGGTCGCACTCAGAAGGAACCCGATCGGATACCGAAACCTTTAACTGTCATTTTGAAGAACCGTCCCTTTCAAATATTGAAGACCCAAATTATGTAGTTCCCAGGGTGGCTTTAGGTCTTCAAGATGATGAACCTTCTTGTTTAAACACAAGGAGTTCATTTCCGCAAAAGAAAAATTTAGAAGACGAATCGACTTTGCCCCTAAATAAGAAATCAAAATTGGAATCTGTCTGTGGTATTCAACTTGAACAAGAATGTCATGAATTATCAGACGCTAGTGATGCCGGGAAAGCAAGCTACCAGGGTGAACATGGGTACAGCTCAGGGGTCATTAAGGACATCTGGACAAGTATGTCGGACAGGAATTCTGAGATAATGGACGATCCTTTATTTCCAGTCGGCGTAAATGCATACACTGGTCAGGATGCCGAGGCTACAGATGAAGCCTTTCAGGAACCCAGTAAAGCTGTCCAGAGATCTGAGTATCATCTTTGGGAAAGCCAAAAAGACCCTGTTGAAAAAAGAGCTTTTCTCGCATGTGAATCTGAGGTAGACTGTGGAGATTATACTACCCCATCCAAACCCTGGGAAGTAAACCATGTTAAAGAAAACTCCTTCATTCTTGGAGGGGTTTACGGAGAGTTCAAGGCCTTTGGTGGCGATGATGAATGGGCTGCGCTTCCACCCAACCAGGTGAAAGAAGGCTTACTGGAATGTGCCGCTTCCGATGTTGTCACAATTGCAGGTACTGATGTTTTCATGACGCCGGGAAATAGTTGTGCACCTGGCCATCGACCATTGTGGAAGCCGTTGATTTCATTTGAGGAAAATGAACAGCCGAAAAATAGAGAGAAAGGCCTAAGTAAAGGATTTTCTTTCATTCTTCATGAAAACCTTCTTGAAACATGCGCTAACCTACAAATAGATGAACCTGACGTGGGGTATTCATTCTCATCTTTTGAGCTGAACAATCGTTTTTCACAAGTTCTTCACGTGGAGTGCTCGTTTGAGCCTGGTTGCATTTCGGCGTGCAGCCCTAACTTTAAGCCAAAATCTTTCTGTTTGGATTCAGGTGGGGAAACGGGCAATCCCAGGGTCTGTGGCATTGACCGAACGCAGTACAGGTCAATAAGAATTTCCCCACGAACGCACTTCCGCCCCATATCTGCATCAGAGCTGTCTCCTGTTGGGGGAAGTGATTCAGACTTCGAATCTGAAAAAGATGAAGCGGCTGTACCTGCTGTTTCAGAAGAAGTGTTTGCAGATCCTCAAGATGATCTTAAGCCTCTGGAAGAGGATGCAGAGAACGAAGGTCATTTTTATGGAAAGTCTGAGCTTGAGTCCGGGAAGTTTCTTCCTAGCCTAAAGAAGTCTGGTATGGAGAAGAGTGCACAGACCTCCTTGGATTGCCAAGAGGACTCCCTTGGTGCGCTGCCACCAGATAAACAGGGCAATTTAGACTTCAGGATCATTGAGTCGTTGGAAAGTGATAGCGTGGAAAGCTCCAAAATAAACTGCAAAAAAGTGGAGCCGAATAACCAAGCAGATAAAGGAGGCAGCTACGAAATCGGTTGTGAATCTATGTGTGCTGAAGAAATGGGAGAG
>Ver45
TTAAATTCATATTTCAAATTTTTCATTGTGCGAGATCCATTTGAAAGACTTATTTCTGCTTTCAAGGACAAATTTGTTCATAACCCACGCTTTGAGCCTTGGTATAAGCATGACATCGCACCAGCTATCATCCGAAAGTATAGGAAGGATCGCAGAGAGTCCAGGGGTGGGCTTCAGTTTCAAGACTTTGTACGATACTTGGGGGACCCAAACCACAGGTTTCTTGATCTCCAGTTTGGCGATCATATAATTCACTGGATAACCTATGTGGAACTGTGTGCACCATGTGAAATAAATTACAATGTAATTGGACATCATGAAACCCTAGAAGATGATGCCCCATACATCTTAAGGGAAGCTGGAATAGATCACTTGGTATCCTACCCTACAATACCTCCAGGAATAACAAAGTACAACAAATCCAAGGTAGAAAACTATTTCTCTAAAGTATCCAAAAGGGACATCAGGCGCCTATATACAAGGTTTGAGGGGGACTTCAAGCTTTTTGGATATAAAGATCCAACATTCTTATTT
>Ver46
GAATGTGAAACTTATGAAAAATGCTGCCCAAACGTCTGTGGGTCAAAGAGCTGCGTGGCTGCACGTTACATGGACGTCAAAGGCAAGAAAGGGCCGATTGGCATGCCAAAGGGGGCCACGTGTGATCTCTTCATGTGTACGCAGCAAGGCTCCGAGTGTGACATCTGGGACGGGCAGCCGATCTGTAAATGCAAAGACAGATGCGAGAAAGAGCCAAGCTTTACCTGTGCGTCGGACGGGCTTACGTATTACAATAGGTGCTTCATGGATGCCGAGGCTTGCACAAAGGGAATCACCCTGACTGTAGTCACCTGCAAATACCATCTGTCTTGGCCCAATACTAGCCCAGCGCCTTTCCAAACCACCTCAAACCCAACCATAGCTTCTCTGGAAACTGCTTTCAAAAACGGTATCCCACCCACCTTGGTGAACAACCCTGTCGAGAAGGTGGTCGACGTAGGGGATACAGTGAGCTTCCATTGCGACGTCACTGGCAAACCTACACCAGAGATTACCTGGGAGAAACAGGTGGATGGAAAGGAAAATGTTATAATGCGCCCTAACCACGTTGTGGCAAACATAGTAGTGACCAACATCGCCCAGCTGGTAATATATAACACCCAGCTGCAAGATGCAGGGATATATACATGTACCGCCAGGAATGCAGGAGGGATTATCAAGGTCAACTTTCCCTTATCTGTAAACAAGCTGCCAGCCAAAGAAAAGTCCACCAACAAGACATTTTTTCCAACAGACGAGTGCCTGAAACCTCCCGACAGTGACGACTGCGGGGAAGAGCAGACTCGGTGGTATTTCGATGCCAAGAAAAACAATTGCTTTATATTTATATACGGCAACTGCAACAGCAATTACAACCACTTTGACACGTACGAGTCGTGCATGCTGACCTGCATGAATGGGCCGGTCAATGTTTGTAATTTCCCCGCTCTCCAAGGTATGTGTAAAGCCTACAAGCCCAGATGGGCCTACAACAAACAGCTGAAACAGTGCCAGTCCTTTATTTACGGCGGATGTGGAGGGAACGACAACAATTTTGAAACGAAAGAGACCTGCGAAGACATGTGCCCCTTCCCTAAAAACCAGAAGTGTAAGATCTGCAAACCCCGACAGAAGCTGGTGACGAGCTTCTGTAAAAGTGACTTCACCATCCTCGGGCGCATCACGGAACTGACCGAGGAATTCGATTCTGGGCACGCTCTTGTCTCCGTCGAGGAGGTTTTAAAAGACGAGAAAATGGGACTGAAGTTTCTGGGCAAAGAACCGCTTGAAATCACTCTTCTTAACATAGATTGGAGCTGCCCATGTCCCAATGTGACTCTGGTCAACAGCCAGCTGATCATTATGGGCGACGTGCACAACGGAATGGCCACGTTGCAGCCTCACAGTTTCGTGGGCACATCGAGTGCCCGGCGCATAAGAAAGCTGCGCGAAGTCATTTACAACAAAACTTGTGACCTTCTCAAGGAGATTTTAGGACAGCCG
>Ver47
ATGGAAAGTAATCTTGCTGAAGAAAAAAGCAACGATCTGAAAGTTGAAGATGATGAAGACAGAAATAGCGACTTGGATGGCATGCAAATAAAAATGGAATCAGATGACCTAAAACAGACCGAAAGCAGCGATGAACAAGAAGATAAGGATCAATTCTGTGCCGATACCTCAAATACTTTTGTTTCAGCTGAAAATGAGGATGATTATGGTGTTCTGTTTTCTCAGTACACTACTACTCTTTATGATGCAGCAATGGAGGCTGTTACACAAAGTATACTTACAAATAAAAATATTAGCAATCGGAAAAAATCTCCAGCTTGGAACCATTTTTTTATATCTCCCCGGGACAGTACTAAAGCAATATGCATGTATTGTATGAAAGAGTTTAGCAGAGGGAAAAATGAAAAAGACCTAAGTACAAGTTGTTTAATGAGGCATGTTAGAAGGGCGCATCCTAGAGTCCTTGTTTCTGAAAATGGAACTATGCCAGGTATATCTTCCTACTCTCCACCAACATTACTTCTACCTCCGCAATCTTTAGATGCTGCAGAATCCAATGTTACACCTGCTAAATATAAAAAATCAGCATTAAAAATATCTCCCTCAGAAAAAGTACCAGAGGAAACTTTGACTTTATCAGATGAAATATCCTCAGACTTTTCATTGTCAGGAAAAAACAAAGAAGAGGTTTCTGTGGTCTCGCCAGTGTCATTTCCAAACAGTCAATTAGATGAAACCACTGAGAACATTGTAGAAAAACACATTCCAACTCCAAAAAATTCATCTGGTTCTAGGAGAAGGTCTGCTGTCTGGAAGCATTTTTATTTATCTCCACTGGATAATTCAAAAGCAGTTTGTATACACTGCATGAATGAATTTAGCAGAGGAAAAAATGGAAAGGACCTTGGAACTAGTTGCTTAATAAGGCATATGTGGAGAGCACACCGTTCAATTGTTTTGCAAGAGAATGGCGGAGGAACAAGTTTGCCGCCCCCTTATTCTGTGCCTCCTACCTTGTTGCCATCTCTCCTTCCTTCAGATGGTGGTGATGTTGGATTTGTTGCTGTATCTCCAGGAAAAATGGGTAAAGACCCTGCTTCTATTCCTTCATCTCCTGATAGGGCTTCAGTGGAAATTCAGTGTGGTGTTCCTAATGGTAACTTAATTGATGACGATGATGAATCCGTTTTGCATTCCTCAGAAAGTAATACTGAGTCGTTATTGCTACCTTCCCCTGAAAAACTTGGTCGTGGTCGCAGATCTTTAACATATAAGCCGCACGTTTTTCAACCAAGTAAAAAATGTATGAAAAGGTTAAAATCTGAAGTATGGCACCATTTCTCATTATCTACAACTGATAATCAGAAAGCAGTGTGTAAGTATTGCAGTTGCATGATTAGCAGAGGCAAAAAAGGAGATTTGGGAACAAGCTGTTTAATGAGGCATTTATATAGACGACACCCAGAAGTCATATTGAACCAAAAAAAAATTGACATCAGTCTAGCCAATTCTCCTTATGCTACTTTAGCTTCTGCAGAGTGCTCATCAAAAATGACAGAATTAACAATAGTAAATCACGATAATCAAATTGTATTTCCAACAAACAGCAAAAAGACCTCAAAACTGTGGAATCACTTTTCAATTTGTTCTGCAGACTCAACAAAAGTTATATGTATGCACTGTGGTCGAACAATAAGCCGAGGGAAAAAACCAACCAATTTAGGAACCAGTTGTCTCTTAAGACATTTGCAACGGTTTCACAGCAATGTTCTTCAAAACAATAGTGTTTCCGAAACGTTGCGTCCTGCCGATTCACAAACACCAGTGAACACTGAATTAGCAGCCTCCTCTTTTGAAGACACCACTGACAAATTTAGTGACTCTCATCCAGTTGCCAAAAAAATTACAAGTCTTATAGCTGAAATGATTGCACTTGATCTTCAGCCATATTCCTTTGTAAATAATGTAGGATTCAATAGACTACTTGAATATCTTCAGCCTCAATATTCATTACCATCTGCATCTTACTTTTCAAGAACAGCAATCCCCGATATGTATGAAAATGTAAAGCAGATCATAGTCTCGCACTTAAAAGAAGCAGAAAGCGGTGTAATCCATTTTACAGCTGGAATATGGATGAGCAGTCAAACGCGGGAATACTTAACACTTACTGCTCATTGGGTAACATTTGAGTCATCTTTTAGACCACATTGTGAAAATCACCACTGTTCAGCACTTCTGCATGTTTCGCAAATTGATTGTGACTATAATGATGTTAGTGTTCAAAAACATCTAGAATACTTGTGGGAATCCTGGATAGCTTCATGTGGACTTCAGATAGGCATAACAGTAACAGATAATCACAGCATAGCAAAAACATTAAATGAAAGTGAACATTCAAGTGTTCAATGCTTTGGACATACAGTGGACCTAATTGTTAATGAGGCAATTAAAAGTCAAAGGATGGTGCAAAACTTGTTAAGTATTGCAAGAAAAATCTGTGAACGTGTACACCGCTCCACAAAAGCAAAAGAAAAATTAGCAGAGTTGCAAAAAGAATATGATTTACCTCAGCACCATTTGATTCAGGATGTCCCTTCTAAATGGAACACTTCATTTCACATGTTAGACCGACTAATTGAACAGAAAAGGGCAATTGATGAAATGTCTATCGAGTGCAGCTTCAGAGAACTAATAAGCTGTGATCAGTGGGAAGTAATGCAGTCTGTCTGCCATGCACTGAAACCATTTGAAGCAGCCAGTAGAGAGATGAGTATGCACATGGCCACATTAAGCCAGGTTATTCCAATGATTCATATACTTAACAGAAAAATAGAGATGTTATTTGAAGAAACCATGGGTATTGATACAATGCTGAAATCGCTTAAAGAAGCCATGGTTTGTCGTCTGTCGTCAACGCTTCATGATCCCCGATATATATTTGCGACACTCTTAGACCCCAGGTACAAAGCTTCCTTATTTTCAGAGGAGGAGGCTGAGGAGTACAAACAAGGATTAATCAGGGAACTGGAGATACTAAGTTCTACCTCAGATGATGCACTCATCCTAAATGGGTGCAACAAAAGTTCTTCGCCAAAAAGCAACGGTGAGGAAAACATTTGGTCACTTATGGCAAATATTAAAAGATCAAAGGCATTAAAAGAAAAATTGCCAGAAGATATTGTGTTTGCTTACTTGGAAGAAGAAGTTCTTGAACATAACTGTGATCCATTAACTTACTGGAACTTGAAGAAATCGGCATGGCCAGTTTTAGCAAAACTGGCTGTCAGATTCCTTGGATGCCCACCTAGCATTATTCCCTCTGAGAGACTTTTTAACACTGCAAATGAAAATTGCAATTTTAACCAAAATAGACTAATGATGGAACATTTTGAGCAGCTAATCTTTTTAAAAGTCAATCTCCCTTTAATTTACTTCCAGTAT
>Ver48
AATGTTGTGAATGGGACAATAGGAAAACAAATGGTGGACACACTTGTAGAGTCGTCAAGCAATGTAGAAATGATCCTCAAGTTCTTTGATATGTTTCTTAAGCTGAAAGACTTGACTAGCTCTGATGCCTTCAAGGAATATGATCCAGAGGGGAAAGGCGTAATTTCCAAGAAAGAGTTCCAGAAGGCAATGGAGGGACAGAAGCAATATGCACAATCAGAAATTGAATTCCTACTCTCCTGTGCTGAAGCTGATGAAAATGATATGTTTAATTATGTTGAATTTGTAGATAGATTTCATGAGCCTGCAAAAGACATCGGATTCAATGTGGCTGTTCTGTTGACAAATCTTAATGAACATATGCCAAATGATTCCCGGCTCCAGTGTCTGTTAGAACCTGCTAGTAGTGTTTTAAGTTACTTTTCTCCATACCTAGGTCGCATTGAAATTATGGGAGGAGCAAAGAGAATAGAAAGAGTTTACTTTGAGATCAGTGAGTCAAGCCGGACACAGTGGGAAAAACCACAGGTCAAGGAATCAAAGAGACAATTCATATTTGATGTGGTGAATGAAGGCGGAGAACAAGAAAAGATGGAGCTATTTGTTAACTTCTGTGAAGACACAATTTTTGAGATGCAATTGGCATCTCAGATCTCTGAATCAGATGCTGCAGAGAGGCCTGAGGAAGAAGAAGAGGAGGAACCACATCACATTATAGAAGTTGGCGAAGAAGATGAGGAAACAGAGTCTTTAGAATCTTCTTCAGCATTTATTGTAGCTTGTACATCTCTTAAAAACAATACTTCCAATTTCCTAAAAATGCTTACCTTGAAAAATATTGGTAAACAGCTCAGAAAGGTGAAGAAGATGACTTTAAAGGAACTAGTGAAGGTTTTCTTCTCATTTTTCTGGATGCTTTTTGTCGGCCTATTTCAGTTTGTGTTTACTATTGTATGGGGCATATTCCAGATACTTTGGAGCACTGTGTTTGGAGGAGGTTTAGTGGAAGGGGCCAAAAACATTAAAGTTACAAAGATTTTGGGTGATATGCCAGACCCTACTCAGTTTGGAATTCATGATGATGTCCTGGAAGCTGAAAAGGTAGATGCTCCTGAACATGCAGCTTCCACTGAACTTACTAATCTTGTAAAAGGAGATAAAGGGGACACAGATATTCCAGATATTTTTGGCATTCAGGCGAAAAAGGAAGGCTCAAAGCATGGCCCAGAAATTGGACTTGGTGATTTCTCAGAAGCTGTAAGTGCAGAGAGTACTCCAAGCTTGGAGAATGCCGTCCGCAAGAAAAAAAACGCAATT
>Ver49
GTCAAGTTTGAAGCCAAGGCTGCTCTAAACCAAGCTTTGGAAATGAAACGCCAGGGGAAGAAGGAAAAAGCCCATAAGCTTCTTCATCATGCCTTAAAGATGGATCCAGATCATGTGGATGCCTTAAATGAGCTTGGCATCCTACTGGAAGAAGAAAAGGACATCATTCAAGCTGACTATTTATATTCTAAAGCTTTGACGATATCCCCACATAATGAAAAGGCTTTGATAAACCGAGACCGCACACTGCCCCTTGTTGAAGAAATTGACCAGAGGTACTTCAGTTTAATCGACAGCAAAGTTAAGAAATTGATGTCAATCCCTAAAGGCAATCCTGCTCTCCGCAGGGTTATGGAAGAGTCTTATTACCATCACATCTATCACACAGTAGCTATAGAAGGAAACACCCTCTCACTTTCAGAGATCCGACACATCATTGAAACACGTTACGCTGTGCCAGGAAAGAGCCTTGAAGAGCAGAATGAGGTCATAGGTATGCATGCTGCCATGAAATACGTCAACGCAACTTTGGTTTCCAGAATAGGATCGGTGACCATTGACAACATCTTAGAAATACATCGGCGGATTTTGGGCTATGTGGATCCTGTAGAAGCTGGCCGTTTTCGGCGTAACCAAGTTTTTGTTGGTCACCATATTCCACCCCATCCTAGAGATGTAGAGAAGCTCATGCAGGAATTTGTGCAGTGGCTAAACTCTGAAGAAGCAATGAGCCTACATCCTGTGGAGTTTGCAGCTCTAGCCCATTATAAACTAGTGTACATACATCCTTTTGTAGATGGCAATGGTAGGACGTCTCGCTTGCTTATGAACCTTATTTTGATGCAAGCAGGATACCCACCAATTACTGTAAGGAAAGAACAGAGGTCAGAGTATTACCATGTTTTAGAAATAGCCAATGAAGGGGATGTGAGGCCTTTCATAAGGTTTATTGCCAAATGCACTGAGAGCACCTTAGATCTTTTATTGATTGCTACAGCAGAGCATCCTGTGGGTCTTCCAGAGCCCAATCATGGCTTTTCAGAGTGCAAACAAACTATTACAATTAAGACT
>Ver50
CTCTCTCCTAGTTCCCTGCGTGTTGACAATCCTGCATCACTGGATAATGTAAAGGAAGTTGTGGCCATCAAGGACTATTGCCCCAATAATTTCACTACTCTGAAGTTCTCCAAAGGAGAGCACTTGTATGTACTTGACACTTCTGGTGGAGAATGGTGGTATGCGCACAACACAACAGAAATGGGTTACATTCCCTCCTCTTACGTGCAGCCACTCAACTATCGAGACTCCTGCCTTAGTGACAGTGGAATGATAGATGGTCTTCTGGAGAGCGTGGATGAGGGGGTAAAGGAACTGGACCTCCTGGGAGACTGGACCGAAACCATCAGTCAGGACCCGATCAAAAAATGTCACAATAATCCCTTTTTACGGCCTTCTGTTTCAAACCCATTTCTTAACGGTCCTTTAATGCCCCAGATCCATGCTTTAGAAACTGGAAATTCTGTGGATTTACTTCTCTTTGATCCGCTGGCTCCTAGCCATGCTTTTTCCTCTGAAACCAGTACAGATGTGCTTCTAGATTTGCTCCCTAACAACACCCAAAATGAGGTAGCTGTACCGGTTAAGAGGGACAATCCATTTTTCCGGAGCAAGCGTTCCTACAGCCTCTCCGAGCTGTCTGTCCTCCAGGCAAAGTCTGAGAACCCAACTACAGGCAGCTTCTTTGCTGGCCTTAAGTCCCCAGCACCCGAGCAGTTCCAGAGTAGGGAGGACTTTAGAACTGCTTGGCTTAACCATCGCAAACTAGCCAGGTCCTGCCATGATCTGGACCTGCTTGGCCAAAATCCTGGCTGGGGTCAGACGCAGCCTGTGGAGACAAGCATAGTCTGCAGGCTGGACAGCTCGGGGGGTGCCGTTCAGCTGCCGGACACTAACATCAGCATTCATGTCCCAGAGAAACACGTGGCCTCGGGTGAAACTCAGCAAATCTCTCTTAAAGCCCTACTTGATCCACCACTGGAACTTAATAATGACAAGTGCACTACTGTCAGCCCTGTGCTGGAGATCAAACTTAGTAACATGGATGTGCAGAGTCCTCTTACCTTGGAATTAAGAATTTCTGTGGCGCTAGGGGGTAATGCTTCTGCATTGAATATGGTAGGAATAAAATGCCTGCGGAGTGATGCTAAGGAAGGGCCATACAATCCTGTGACACAGATTTATATATATGGAGATACAGTTCAAGTAAAACTAGACAACTTAGAGCCAGTCATGTATGTAGTAATGGTGGCTCAAGGACAAGGTATTGTGTCCCCTTCCTCTGTGTGGGAGTATATTAATAAAAAGGTCACTGTTGGACTGTATGGGCCCAAACACATACATCCCTCATTTAAAGCTGTTTTAGCCATATTTGGTCATGACTGTGCCCCAAAAACCCTGCTGGTCAATGAGGTAGGGCAGCAAGCCAACAACTCTGCTCCAGTGACCCTTCAGCTGTGGGGTAAGCAGCAGTTTGTGCTACCCAAGCCTCAGGATTTACAACTTTGCCTTTTTTCTAATATGACTAACTATAGAGTGGATGCTGGTGATCAGGGCAAAATGGTGCGTGGCTTCCAGCTAAAACTTGGCAAGGTCAGTAGACTTATCTTTCCAATTATTTGCCAGGAACCTGCCCAGCTCTCTGATTTCACGCTAAGGGTTCAAGTGAGAGATGAAGTTGGAGGTGTTCTATCACAGTACTGTGTTCAAACCCCCCGGCCACCTCCAAAAACTGGTAACAAGTCCACTGGACCGAGAAGGTTCCTGAAGAAGAAGGAGGTAGGAAAGATTGTTCTGTCTCCCCTTGCTGTTACATGCAAATACCCAACTTTCCAAGACCGAACAGTCACCAGTCTGAAGTATGGAAAACTTCTAAAAACTGTGGTGAGGCAAAGCAAGAATCCCTATCTGCTGGAGTACAAAAAAGGTGATGTGATAGGGTTGCTGAGTGAGGAAAAGATCCGACTTAAAGGGCAGTTGTGGAACAAGGAATGGTATATTGGATATTACCAAGGAAAATTGGGACTGGTTCATGCCAAGAATGTACTTGTTGTGGGTAAAGTGAAGCCAAGCTTTTTCTCTGGTCCTGAACTGACTACAGGGCTTCTCCTGGAACAGATGTTGCGTCCTTGCAAGTTCCTGACCTATATCTATGCTTCTGTTCGAACCTTATTAATGGAGAACATTGGGAGCTGGAGATGTTTTGCAGACGCTCTGGGTTATGGAAACTTGCCCCTCTCTTACTTCTGTCGTGTAGAATTGGAGAGCGAGACCGAAAGGGTGGCCTCTGTCCTGGAGAAACTTAAAGAAGAGTGTAACAGTGAAGGCAAAGAGAAAAAATCCTTCCAAAAAGAATTGATCATG
>Ver51
ATGAGTATTGTGTTATGTGTGGCCGAGGGGGAGTTTTTCACACACGATGCAGAAATTCAGAAATCTGCCCTTCAGATTATCATCAACTGTGTTTGTGCTCCTGAAACGCGAGTCTCCAGCATTGGCAAGTATGTCTCTGGGACACCTCGAAGAAGGGGACTTGTTTGTCCGACCTTCCATCATCACGGACGTGGAGAGCCTACACTTTCCAAGATGTGGAATGTTGTCCAATCTAATAATGGTATCAAAGTTCTTTTGTCTTTGCTGTCTGTTAAAATGCCCATCACGGATGCCGATCAGATCAGGGCTTTGGCTTGCAAGGCACTAGTTGGCCTAAGCAGGAGCACTTCAGTTCGACAAATTATTTCAAAGCTGCCCCTGTTCAGCAGCAGCCAGATCCAGCAGCTGATGAAAGAGCCAATCCTCCAGGACAAGCGTAGTGAGCATGTGCGGTTCTGCAAGTATGCAGCCGAGTTGATTGAGCGAGTGTCTGGGAAGCCACTGCTAATGGGAAGTGATGTGTCTCTTGCACGCCTGCAAAAGGCAGATGTAGTAGCACAATCTCGTATTACATTCCCTGAAAAAGAACTCTTGCTACTAATACGGAATCACCTGGTATCCAAGGGATTGCAGGAAACTGTGGCCACATTGACGCGAGAGGCTGATCTACCTATGACTGCTGCTTTGCATTCTTCTACCTACCTGCCTGCCACTGCTACCCAACCACCCACTACTTCTTCACCTGTTTCTCTGCCACGCACACCACGGATCCCTGCTAGACTTTCAAGTACAGCACTGTGCCCTCACCCTCCTTCTTCAAGACCTCAGTTACCACCACCTTTATCATCTCCTGCCCCAGTATCCACAGGCTCACCACTCATTGGGCGTATCAGCTTTGCTCGAGAACGGCAGTCACCTTGTAATGGAAAGAGGGGGCGTGTTCTGCGGCAGAAATCAGATCATGGAGCCTATAGCCAAAGCCCTGCCTTCAGAAAGCAAATGGAAAGACATGTGCCGTCTCCTCCCACTCTGGACAGCATTATGACTGAGTATCTGCGAGAACAGCATGCACGCTGCAAGAATCCAGTTGCTATATGCCCCCCTTTCTCCCTCTTTACTCCACATCAGTGCCCAGAGCCTAAACAACGCAGGCAAGCCCCTACAAACTGCACTTCCAGATTAACCCGACGTGCTGCCTTTCCCAAATATGGAGGTGTAGATGGGGGCTGTTTTGACCGACATCTAATATTCAGC
>Ver52
ATCATGAAATACCCCCTCCATGTCATTACGGAGCTGAAGGAGTACCTGATTGATGTGGCCTCCAAGGCCGGAATGCACTGGCTGTCCACTATCATCCCCACGCATCACATCAATGCCCTGATCTTCTTTTTCATTATCAGCAACCTCACCATTGATTTTTTTGCCTTTTTTATCCCTCTGGTGATTTTCTACCTGTCCTTTATCTCCATGGTGATTTGCACACTCAAGGTTTTCCAGGACAGCAAAGCCTGGGAGAATTTCCGCACCCTGACTGACTTGTTGCTTCGATTCGAGCCCAATCTGGACGTTGAGCAAGCCGAAGTGAACTTTGGTTGGAATCACATGGAGCCGTATTTGTACTTCTTAATATCTGTTTTCTTTGTCATCTTTTCCTTCCCAATCACCGACAGAAACTGGATTCCATGCTCAGAGCTGGCCACCATATCCATATTTTTCACCATCACCAGTTACTTGAGTTTGAGCACTAGCGCGGAGCCTTACACCCGGCGCGCCTTGATGACGGAGGTGGCTGCTGGTGCCCTCTCCCTATTGGATCATTTGCCAATATCGCTGCCCTACCTTAATATCTTCAGTAAAACCTTTTTTACTGTACCTGTTGGTCATTTTATCATATTTCACATAAGTGTCCCGTGCCTTCTCTTTCTGCACTTGTTCTATCTATTCTTCAGAATGGCTAAACTAAGGAATTTCAAAGGTGTCTATTGTTACCTGGTGCCCTACTTGGTTTGCTTTATGTGGTGTGAATTATCTGTGGTAATTATACGTGAATCCACTACCATTGGCCTGATCCGGGCGTCTGTCGGCTATTTCCTCTTTCTCTTTGCTCTGCCGATACTTATTGTGGGCATCGTGGTCATGTGCATTGTCCATTTTATAAAATGGTTCATTTCCCTAGAGCTGACAAAGATTGTGGTGACTTTAATTTTATGCACTATTCCTGTACTTCTTCGTTGGTGGTCTAAAGCTAACTATTCCGCCGTAAACATGGTTAAATCATTAACTAAAAGCTCCATTGTGAAGCTTATTCTGGTTTGGATCACCGCCATAATGATGTTTTGTTGGGTATACGTGTATCGATCTGAGGGCATGAAGGTTTACAACTCTACTTTGACTTGGCACCAGTATGGCTTCATTTGTGGGCCTAGAGCATGGAAGGAAACCAATATGGCACGGACCCAGATACTTTGCAGTCACTTGGAAGGGCACAGGGTAACTTGGACAGGCAGGTTCAAGTATGTCCGGCTTACAGAAATTGACAACAGTGCAGAGTCTGCCATCAACATGCTTCCTCTCTTGATAGGAAATTGGATGAGGTGTTTATATGGTGAAGCTTACCCAGCATGTGAGCCTCAGAACGTCACCATGGAAGAAGAGGAGCTTTGTCGCTTGAAGTTCCTCTCTAAGCACTCGTGCCACATGAAGAGGTTCGACCGGTACAAATTTGAGATAACAGTGGGCATGCCTTTTAACGGGGTAAATGCAAGCAAGCCGATTGAAGAAGATGACATTACGAAAGATATTGTGCTGAGGGCAAGCAATGAGTTCAAACAAGTGTTACTAAACCTGCGGCAGGGCAGCATCATAGAGTTCAGCACCATCCTAGAGGGGCGCCTCGGCAGCAAGTGGCCGGTCTTTGAACTAAAAGCCATAAGCTGCTTAAACTGCATGGCCAAACTTACGCCGGCCTCCAGGCATGTGAAGATAGAACAAGACTGGCGGCGAGATGTCCATACGGCTTTGAAATTTGCTTTTGATTTCTTCTTCTCCCCATTCCTCTCAGCCATT
>Ver53
ATGGCCAAGTCGAGGCTCTTCTGTCTGCTAGTGGCGTTGGGTTCAGTTTTCATGATTCTCTTCATCATTGTCTATTGGGACAATGTTGGGACAGCTAATCTGAATCTTCACACTTCCTTCAGCAAGTCTCTTCTTCCTCAGTCATCTGCAGAGCTTTCGACTGCCGTTACAGTACCAAGAAACCGATTTGTTTCAGATGTAGATGCATTTTTAGATCACTTTCTTAATTTTAGCACAAAAAAAAGTGAATTTCAGAGCACAAAAGCAGAAAAAATGCCACTACGAGGCCCAAGCAGCCTGGAGGAAAATGTCAGAGGATACGATTGGTCCACCAAAGAAAAATTAGAGGATGCAATTCTAGATCAGGAAATAATACAGCAGGAGAGAAAACGGAATTTATTACAGTTTTGTGGCAACTCAAGCTTTAGTTTTCCGACAAAGGAACGTTCTTTTGATGACATCCCTAATCGGGAATTAGATCATTTAATAGTAGATGATCGTCATGGCATTATTTACTGCTACGTTCCAAAAGTTGCCTGCACCAATTGGAAGCGAGTGATGATTGTGCTAAGTGAGAGCCTCCTGGACAAGAAGGGAGTTCCGTACCAAGATCCCTTACTAATTCCTCGTGAGGATGTCCACAATACAAGTAGTCACCTAACCTTTAACAAATTTTGGCGCCGTTATGGTAAATTTTCTCGACACATGATGAAGATTAAGTTAAAGAAATACACCAAGTTTCTTTTTGTTCGTGATCCTTTTGTCCGTCTCATCTCTGCATTCCGCAGCAAGTTTGAGCTTGAAAATGAAGACTTCTACCGCAGCTTTGCAGTGCCTATTTTGACTCGATTCTCCAATAGAACCAGCGTTCCTGACACAGTCGGGGAAGCGTTCTCCTCTGGCGCAATGCCATCTTTTTCTCAATTTATGCAATATCTTCTGGATCCACAGACAGAAGAGCAGAGGCCGTTCAATGAACATTGGAGGCAGGTGTATCGCCTATGCCACCCATGCCAAATTGAATATGATTTTATTGGCAAGCTGGAAACTCTCAGTGAAGATGCAGCACTTCTTTTAAGACAATTAAACTTAGAGTCACTCTTCCAGTTCCCTCCCAGTTACAGAAACAGGACTGCGAGCAGCTGGGAGGATGACTGGTATTCAAAACTTCCTGTAGCTTGGAGAAAGAAACTGTACAAATTGTACGAGGCTGATTTTGTTCTCTTTGGCTACCCCAAACCAGAAAACCTGCTTAGTGTA
>Ver54
AAAAGTCCCAGACAACTCTATATCAACAACATGGCTTCCCCTGTGAACCAGCAGCTGCTGCATCATACTGAGGTTAGGTGTGATGGGAGCGGGGACTGCAGCAGCGTGACAGTGAGAATTAATAGGCAGCACCACCAAGGGCCATCCAGGCGTTGCAAATACAGTATTTCATCCAGCTGCAGTTCAGGGGAGTCTGGAGTTAAAAAGGCCGGAGGTTCTGGGGGTGCCCGAAGGCAAAAAAAGCTTCCTCAGCTGTTTGAGAGGTCCACATCGAGGTGGTGGAATCCTAAATTTGATTCCAATAATCTAGAGGAGGCCTGTGTGGAAAGGTGCTTCCCTCAGACCCAGCGCAGATTCCGTTATGCTCTCATGTACCTCTCTGTGGCTGGGCTGCTATGGAGCATCTACTTTAGTGTCCACATGAAGTCCAAGCTTGTTAGTCACTTGGCACCTACCCTGTGCTTCCTTATAGTGTGCCTAGGCTTTTTTTCCTTCACTTTTACAAAGTCCTATGCCCGCCATTGCACAGCAATCTCCTTGCTTGTTACTCTGCTGGTATTTGCACTGACTTTGGCTTCTCAGTTCCAGGTGCTAAGCCCTGGATTAGTTAGTGACAGTCTCTTAAACCTAACATCCTCTACAGCAACAGATTTCTCTTCTTGCCTCTCTCAGGTGGGCAGTTTCTCCATATGTGTGGAGGTCCTGCTTCTCCTCTACACAGTCATGCACTTGCCTCTATACCTCAGTGCCTGCCTTGGCGTTGCTTACTCGATCCTCTTTGAAACATTTGGATATCATTTTAGAGATGAACGGTGTTTTGGCCCATTAGTGGGCAGAATGGCCCACTGGGAGCTTCTCAGCAAGGCACTGTTGCATATTTGCATTCATGCTATAGGTGTGCATCTTTTCATAATGTCTGAGGTCCGATCTCGTAGCACCTTTTTAAAAGTCGGCCAGTCCATTATGCATGGCAAGGACTTGGAAGTGGAGAAAGCACTTAAAGAGAGAATGATTCATTCGGTTATGCCGAGAATCATTGCAGATGACTTGATGAAACAGGGAGATGATGAAAGTGAGAACTCTGTGAAGCGCCACTCAGCCTCTAGCCCTAAAAGCCGCAAAAAGAAGTCCTCTATTCAGAAAACACCAATAATCTTTAGACCTTTCAAGATGCAGAGGATTGAACAGGTGAGCATTCTTTTTGCAGACATTGTTGGATTTACCAAGATGAGTGCTAACAAGTCAGCTCATGCCTTAGTAGGGCTCCTCAATGACCTTTTTGGTCGTTTTGACCGCCTGTGTGAGGAGACAAAATGTGAAAAAATTAGCACTCTAGGCGATTGCTATTATTGTGTGGCAGGGTGCCCTGAGCCACGGCCAGACCATGCTTATTGCTGCATTGAGATGGGGCTTGGCATGATTGAGGCAATTGAGCAGTTTTGCCAGGAAAAGAAGGAGATGGTTAACATGCGTGTTGGTGTACACACTGGTACGGTTCTGTGTGGTATCCTTGGAATGAGAAGGTTCAAGTTCGACGTGTGGTCAAATGATGTCAACCTGGCTAACCTGATGGAACAGCTTGGAGTTGCTGGCAAAGTGCATATTTCTGAGAAAACCGCTAGATACTTGGATGATCGCTACTTAATGGAGGACAGTATGGTGGTTGAACGTTTGGGACAGATTGTGGCAGCTGATCAGCTAAAA
>Ver55
CCTGCGAAAATTCACTTGCCCAAACATCTTGAAGGAATGGGAGCTGTTCATGCCCTACGGGGAGAAATTGTTAGTATCAAAATTCCATTCTCTGGTAAACCAGACCCTGTCATCACATGGCAGAAAGGACAAGATCTTATTGACAACAATGGGCAATACCAAGTGATTGTCACTCGATCTTTCACTTCGCTGGTGTTCTCCAATGGTGTGGAAAGGAAAGATGCTGGCTTTTATGTTGTCTGTGCAAAGAACAGATTTGGCATTGACCAAAAGACTGTTGAGCTTGATGTAGCTGATGTGCCTGACCCACCAAGAGGAATTAAAGTTAGTGACATTTCAAGAGATTCAGTCAACCTGACTTGGAATCCACCAGCAACTGATGGTGGTAGTAAAATCATCAATTATATCATTGAAAAATGTGCCACCACTTCAGAAAGATGGATTCGTGTTGCACAAGCTCGCGAAACTAGATACACCGTGGTTAACTTGTTTGGCAAGACTAGATATCAATTCCGGGTAATTGCAGAAAATAAATTTGGACAGAGTAAGCCATCTGAACCAACTGATCCAATTGTCACAAAGGAAGATAAGACAAGAATGTTGAATTATGATGATGAAGTTACAGAGATTGAAATATCCAAAACAAAAGCAGTACATTCATCTACAAAGGTGCTTCATGAGAAATTCTCAATTGCTGAAGAACTTGGACATGGGCAGTTTGGCATTGTACATCGTTGCATTGAAAATTCTTCAAAGAAGACATATTTAGCCAAGTTTGTAAAGGTTAAAGGTGCCGATCAAGTATTAGTAAAGAAAGAAATTTCTATACTGAATGTTGCCCGTCACAGAAACCTGTTATACCTTCATGAATCATTTGAAAGTCTTGAAGAACTTGTTATGATATTCGAATTTATCTCTGGTAGTGACATTTTTGAAAGACTCTCTGTAGCTGGATTTGAACTATGTGAAAGGGAGATTGTGTCTTATGTACGCCAAGTCTGTGAAGCACTTGAATTCCTTCATGCTAACAGCATTGGACACTTTGACATCAGACCAGAGAACATTATTTATACCACAAGGAGAAGCTCAACTATTAAAATTACTGAATTTGGACAGGCCAGGCAGCTAATACCTGGTGACAGCTTTAGAATTCAGTTCAGTGCTCCTGAATATTATGCACCTGAAGTGCATCAGCATGATTTGGTCAGCTCAGCCACTGATATGTGGTCCCTTGGTACACTTGTATATGTACTTTTAAGTGGTCTTAATCCTTTTGCTGCTGAAACAAACCAACAGATGATTGAAAATATCACCAATGCTGAATACAACTTTGAGGATGAAGCATTCAAGGATGTGTCACTAGAAGCATTGGACTTTATTGACAGGCTTATAATAAAAGAAAGGAAAGCTCGCATGACTGCCGCTGAAGCTCTTGAACACTCCTGGCTAAAACAAAAGACAGAAAAAGTCAGCACTAAAGTTATTAAGACATTAAGACATAGACGCTACTACCAAACTCTCATTAAGAAAGAATGGAATTTTGCAGTCTCTGTTGCTCGCATCTGTAATGGTGGTGCCATACGATCCCAGAAGGGAGTCACAGTTGCTAAAGTAAAAGTTGCTTCAATTGAAATTGGCCCAGTAACAGGACAGATCACACATGCTGTTGGAGAAGAAGGCGGATATGCCAAATTTTCATGCAAAATTGAAAACTATGACCAGTCTACCGAAGTGACTTGGTACTTTGGTATCCGACAGCTAGAAAACAGTGACAAATATGAAATCACTTATAATGAAGGCAATGCCAGCATCTATGTAAAGGACATCTCTAAATCTGATGACGGTACCTACAGATGCAAAGTAGTTAATGACTACGGAGAGGACAGTTCATATGCCGAATTGTTTGTTAAAGGTGTTAGAGAACAAAATGATCACTACAGGTGCAGGACAGTGAAGAAGGTGAAACGCAGAGTTGATGCAATGAGACTTTTGGAGAGACCACCAGAGTTTACACTTCCACTGTTCAACCGTACCGCCTACATTGGTGAAAATATCAGATTTGGAGTAACAATAACAGTCCATCCTGACCCACACGTGACATGGCTGAAATCAGGCCAGAAAATCAAACCAGGTGAAGATGAGAAGAAATATACTTTTGAATCTGACAAAGGATTGTACCAGCTTATCATACATAATTTAACCACTGATGATGATGCTGAGTATACTGTAGCGGCAAAGAACAAATATGGTGAAGACAGCTGCAAAGCCAAACTGACAGTTATTCCTCATCCAGCAGCAGCAGACAATACTTTAAGACCAATGTTTAAACGGCTGCTGGCAAATGCTGAATGCCAAGAAGGCCAATCAGTCAGGTTTGAAATCAGAGTATCTGGTACTCCAAAACCAACACTTAAATGGGAGAAAGATGGTCAGGCCTTGGCTCTGGGTCCCAACATTGAAATAATACATGAAGGTCTAGATTACTTTGCTCTCTTCATTAGAGATACACTGCCAGAAGACTCAGGTTACTACAGAGTAACTGCTACAAACAGTGCTGGCTCCACAAGCTGCCAAGCTTATCTGAAGGTGGAACGTATGAGATATGTCAAGCGTGAATTCAAGTCTGAGGAAGAACGTAAAGTACACGTTCAGAAGCAGATTGACAAGACCCTAAGAATGGCTGAAATTCTTTCTGGGGCAGATTCAGTTCCACTGACACCAGTTGCACAGCAAGCTCTAAGAGAAGCTGCTTTCTTATATAAGCCAGCTGTCAGTACCAAAACTGTTAAAGGAGAATATGATATTAAGAAAGAAGTGATAAAGAAAGAAGCTAAAGTTATCCGCATGCCATATGAAATTCCAGAACCACGTGTGCGTTCTGCAACTGCACTTGAAGAAGATCAAACTATTAAGCAGTTTGTACCACTGTCTGAAATGAAATGGTACAGAAAGCTAAGAGATCAATACGAGATGCCAGAACCTCTTGAGCGCATTGTTCAAAAGCGTCCCAAACGTATTCGCCTCTCTAGATGGGAGCAGTTCTATGTTATGCCTCTTCCACGTATTACTGACCAATATAAGCCTAAGTGGCGCATTCCAAAATTATCACAGGATGATCTGGAAACTGTGAGACCTGCTCGTCGCCGTACACCTTCACCTGATTATGAGCTCTATTATAGACCAAGAAGGCATTCTCTTGGAGATGCATCTGATGATGAACTGCTTCTCTCAGTTGATGATTATTTAGCTATGAAGAGAGTTGAAGAGGAAAGATTGCGTCTGGAAGAAGAGCTGGAATTAGGCTTTTCTGCTTCTCCTCCAAGTCGTAGTCCCCCAAGATTCGAGCTGTCAACCCTTCGCTATACCTCCCCAACTAGAACAGAAAGGAGAAGTGAAACAGAAGCAAAATACTCAAGTTACCAAATCCCGACCAAAGCTGAAACAGTAACAAGCTATGCAGATCTTAGAGAACGTTATGAGAAAGCTGTGTATAAACCACCTAAACAAAAGCAAAGAATTATTGATGACAGAGAGGACGAAGAATTACTTCGACCTTACAGCACATCTCAGAGGATTTCACAGTATGCAAGGGATCTTGAGTATATGGAAAAGGCAGAAAAATCTAGAGTGCAAACCAGAAGAGAAATAACTAAATTTACAGATGTAGAAGAAGAAACAGAGTCACTACAAGTCACAAGGCATATGCGTGAAACATCACCAGAGGTTTCTAAATTGCTTGGAAGAAGAAGGTCTCTTTCGCCAACCTATATAGAATTAATGCGTCCTGTATCTGAACTAATCAGACCACGTTCAAAGCCAGCTGAGGTGCGTAAACCTGAAAGACGGTCCCCAACACCTGAAAGAACAAGGCCACGGTCACCTAGCCCAGTTTCTAGTGAACGGTCTCTTTCCCGTTTTGAGAGAACAGCGAGGTTTGATATATTTTCAAGATATGAATCTATGAAAGCAGCTCTGAAAACTCAAAAGACATCTGAAAGAAAATATGAAGTATTGACTCAGCAGCCTTTCACGCTAGACCATGCTCCTCGTATAACATTACGAATGCGTTCTCACCGCGTGCCTGTTGGCCAAAACACCAGGTTTATACTGAATGTTCAGTCAAAACCAACAGGTGAAGTGACATGTTATCACAATGCTGTTGAAATCCAGGAGAGTAGCAAGATTCATATAAGTAATGTAAGTGGTGTCGTAACGCTAGAAATTATTGATTGCCAGCCAGAAGACAGTGGAACATACCGTGTAGTGTGCTCAAACTACAAAGGGGAAACCTCTGACTATGCAACATTAGACATTGCCGGAGGAGATTTTTCATCATATGTGCCTAAGCGCAGAGATGATATTGTTCCTAAGTCAGCCTTTCCTGAATTATTAAAGTCAGAAGACTATGCCGTCTCATCTTTCAAGAAAACTTCCGCAATGGAAGCTAGCTCTGCAAGAAGAGAGGTTAGTTCACAAGTAACATCTTTAAGAGAATCTAGAGAGTCATATGAGGCTTATGCATCTGAAGAGAAGCGAGTTTCTGCCTCTGAAGCCAAAGCTGTGGAAGAAAGAGTTGTTCACAGGAAGTTTAAGTCTTCAGAGCCAGCAAAACTACTGACAAGGCCACAGTCAATCACAGTTGCTGAAGGTGACAGTGCTAGATTTTCATGTGACTTTGATGGTGAGCCAGCTCCAACAGTTACATGGGCACATGCTGGACAAACAATCTTTTCTTCTGTGCGTCATCAAGTGACATCAACAAAATACAAGTCAACATTTGAAATTACCTCTGTCAACTCTTTTGATGAAGGCAGCTACACAGTAGTAGTTGAGAATTCTGAAGGAAAGCAAGAAGCACATTTTACTTTGACAATTAAACGTGGAAAGGCAGCAGAAAAGGGTGTTACATCCCCATCTAGAGTAAAATCTCCAGAGCCACACAAAAAATCCCATGAGTCTATAAAGTCACCAAAAAGAGTGAAATCCCCTGAACCAACTACAGGTTCAAAAGCTAAACCATCTAGCAAGTCGCCTGCAGATAAAGTACAGCTACCCACAGTTGCAGCTCCAAAGATTGCTCAGAATCTAAAAGTTGCAGCAAGTGATGATAAAGTTAAAATGTCCTGCATAGTTGAAAGCACCTTACTAAGTGGAAGAGAAGTGACATGGTTAAAAGATGGTAAAAAACTGAAAGAAGACTCTCATTTCAGTTTCCACTATTCAGCTGATGGGACCTACGAACTTACAATACATAGTCTTTCACAGACTGACCAGGGTGAATATGTTTGTGAAATTACTGGAGAAGGTGGTGTGTCCAGAACTACACTGATGTTCACAGGGCAAACCTTTAAAAGTGTCTTTTCCCAAGTGTCCAGTGCAATTGAGTCAAAGAGGATAATTCAGAAATCTAAATCCGAAGTTTCATCTCAATCAAAAATGATTATGGAGGAAACCAGCAAGACTGAACTGGTCGCTGAAGAAATCAGAGCTACTCAGGCTGAAATTAAAGCTTTAGTAAGTTCTGTCAAATTCAGTGAAGGCCAAAAAGTCACACTGAAAGCCAATATACCTGGAGCATCTCAAATAAAGTGGATTCTAAATGGATATGAAGTCAGCAACTCTGAAAGCTACAGGTATGGAGTGTCGGGCAATGACCAGACTTTAACTATTAAGAAAGTCAGTGCTAAAGATCAAGGAATTCTTACCTGTGAAGCTAAAACAGAAGCCGGACTTGTCAAATGTCAGTTTGACCTGACTGTGAGCCAAGATGTTTCAAATGCACCAGCCTTCGTCTACCAACCCAAGTCTCAAAATGTGAATGATGGTCAAAATGTCGTATTTACATGTGAAGTCACTGGTGATCCATCTCCAGAAGTCGAGTGGTTTAAAGACAATATACCT
>Ver56
ATGGCAAAAGGAGATAAGGTTGCTATCTTATCTGAAGATGAGGAGGACCAAAAAAGGAAGTATGTACTTGCTGATCCTTTTAACAGCACCTCACTTGACCCTGACCATGACCTTGCTGGATCCACTGGACCTCCCCAAGCAGCTGAGACAATGTCTACTGCTGATCAGGATATGGACTGGCTAGAAAGACACTGTATCAAAATTAACAATGATCTTCTTATTTCTAAAGTCTTCTACTTCTTTTTCTACTCTGCATATGGATCCCTCTATCCACTATTACCTGTTTATTACAAACAACTGGGAATGAATGCTACTCAGAGTGGGCTGCTTGTAGGAATTAGGTACTTTATTGAGTTCTGCAGTGCCCCTTTCTGGGGAGTGATTGCTGATCGCTTTAAGAAAGGCAAGATGGTCCTCCTGTTTTCAGTTCTCTGTTGGGTTTTATTTAATTTGGGAATTGGATTTGTTAAGCCAGCAGCACTGAGTTGCATGACAAGTAATCTTGAGCCTGTATATCCTACCAACTCCAGCCTTGTTACAATAGACATACCATCAACAATCGCTGGAATTATTTCAAACTCCACAAAAAACAAGAATAAAAGGGAAACATTGGAAGACTCTAGTTTGAAAGGAAATTACCTTCAACTACAACAAAGTACTCAAGATATCAATAATGACAGTGCTATCAATATTACAACACAGAGTACAACCTCTACTATTTTAATTACCACAACTACAGTAGTTGCATTGACTGAAGTTAAGACTCCCACTGCTGATCAGTTTATTTTGGAATATAACAAAGAAGATGTAGAAACCATGTTTCTGTTACTTTTGCTGGTAGTTATAATAGGAGAGTTTTTTAGTGCCCCAGCTGTCACTATAGTAGATACGGTGACACTACAATATTTGGGCAAACATAGAGATCGGTATGGACTGCAAAGAATGTGGGGTTCCCTTGGATGGGGCCTGGCTATGTTGTCTGTTGGTATAGGAATTGATAACACCCATATTGATGTGATTATCGAGGGTATCGGTTGCTTAGATCCAGATTATAAAAATTACCGCATCGCATTTATTGTATTTGGTGTCCTGATGACAGTGGCTCTAATTGTTTCTACGCAATTTCACTTTCACTACCATCACTTAAAACAAGAAGAAGACAGGAGAGAAGACTTAGAGAGCTCAACAATAGAATCAAGTTCCCAAACTGAATCTTCAGTAAATCAGAATGAGAGAGAGCAGAGGGATACAAATCAGGCTTTTAGATTCCGGGACTTGATCAAAATTATTTGCACAGTGCAGTATGGCTCAGTCCTTTTTGTGGCTTGGTTTATGGGTTTTGGTTATGGATATGTTTTCACGTTCCTTTTTTGGCACCTGCAAGACCTTAATGGGACCACAACATTGTTTGGAATCTGCTCCGTCTTGAGTCATGTGTCTGAACTTACCGCTTATTTCTTCAGCCACAAGGTGATTGAACTAGTTGGTCATATA
>Ver57
ATGTCCCCCCTATTTAAAGCATTGACGACTGTCCTTTTTTTTTGCATTGTTGCCAGCAACCCGGTTTTTCAACCTTCTTTGGTAATGGATATGGCTAAAGTCCTACTTGACAATTATTGCTTTCCAGAAAACCTTGTGGGAATGCAGGAGACCATTGAACAAGCTATGAAAAGTGGGGAGATTTTACATATCTCAGATCCTGAAACCTTGGCAAATGTATTCACATCTGGAGTACAAGGCTTTTTAAATGATCCTCGCCTGGTGGTCTCCTATGAACCTAATTACTCTGGTCCCCGAAAAGAACAATCACCAGAGCCAACACTTGAACAGCTAAAATTCTTGCTTGATCATTCTGTCACGTATGATCTTTTACCAGGCAATATTGGCTACCTCAGAATTGATTTCATCATTGGCCAAGATGTGGTTCAGAAAGTTGGTCCCCTCCTCGTCAACAATATATGGAAGAAGCTGATGCCAAGCTCTGCTCTTATTTTGGATTTAAGGTATAGCACCCAGGGGAAGGTTTCTGGGATACCTTTTGTTGTTTCTTACCTTACTGACCCTCAAATTCATATTGATAGTATTTATAATCGCCCTTCAAATACCACAACAGATCTGTGGACTCTATCTGAACTAATGGGTGAGAGGTATGGAAAAGATAAAGATGTTGTGGTACTTACAAGCAAATACACTGAGGGTATTGCAGAAGGTGCTGCATATATTTTGAAACATATGAGCAGGGCAATAGTTGTCGGTGAAAAAACTGCAGGGGGATCTTTAGATATTCAGAAAATAAAGATTGGTCAATCTGAATTCTATATCACTGTTCCAGTTTCAAGGTCTATTAGTCCTCTGACAGGGCAAAGTTGGGAAGTAGCTGGTGTTTTCCCTTGTGTTGTAGTTAATGCAAACAATGCTCTGAATAAAGCTCAAGGTATCCTTGCTGTTCGCTCATCTATTACCCATATTTTGCTTCAGCTCAGTGAGATCTTAGTAAATAACTACGCTTTTTCAGAACGCATCCCAACCTTACTGCAACACCTTCCAAACTTAGATTACTCCTCTGTAATATCAGAGGAAGATATAACTGCCAAACTCAATTATGAGCTACAATCTCTAACCGAGGATCCAAGGTTAGTGCTGAAGAGTAAAACTGATTCATTAGTGATGCCAGAGGATTCCACTCAGGTTGAAAACTTACCAGATGATGAAGCTACTCTTCAAGCACTGGTCAACACTGTCTTTAAAGTGAGCATACTCCCTGGAAATATTGGATACCTCCGCTTTGATGAATTTGCTGATGTCTCTGTTCTTGCTAAATTAGGACCTTATATAGTTAACACGGTATGGGACCCCATCACAGTAACAGAAAATCTTATTATTGACTTAAGGTACAATATAGGGGGATCCTCCACATCAATTCCCTTGCTTCTATCCTATTTTCAAGAACCAGAGAATAGAATTCACCTTTTCACTATATATAACAGGCAACAAAATTCTACTAATGAAGTTTATAGTCTCCCCAAGGTACTTGGAAAACCATATGGCTCCAAGAAAGGGGTATATGTACTAACAAGCCATGAAACAGCTACAGCTGCTGAAGAATTTGCTTACCTTATGCAGTCCTTAAGTCGGGCAACTATCATTGGTGAAATAACCTCTGGCAACCTTATGCACTCCAAAGCATTTCCCCTTGATGGGACTCGATTGTCTGTCACTGTGCCCATCATGAACTTCATAGATAACAATGGTGACTATTGGTTGGGAGGTGGAGTAGTTCCAGACGCTATTGTCCTGGCAGATGAAGCATTAGACAAGGCTAAGGAAATTATTGCATTTCACCCCAGTGTATTTGCATTAGTTGAGGGGACTGGACATCTTCTTGAAGTACACTATGCTATCCCAGAGGTGGCGTATAAAGTAAGTAGTGTTCTTCAAAATAAATGGTCTGAAGGAGGGTACCGTTCAGTTGTTGATCTTGAATCTTTGGCCTCCCAGTTAACCTCTGAGATGCAGGAAAACTCTGGAGACCACCGACTTCATGTGTTCTACAGTGATACTGAGCCAGAAATTTTAGAGGATCAGCCACCTAAAATCCCCTCCGCTGAGGAACTTAACTACATTATTGATGCACTTTTTAAGATTGAAGTATTACAAGGAAATGTGGGATATTTGCGTTTTGACATGATGGCGGATACAGAAATTATTAAAGCTATTGGCCCTCAGCTGGTTAGCCTGGTCTGGAATAAGTTGGTTGAAACCAACTCTCTCATCATTGATATGAGATACAACACTGGAGGCTATTCAACAGCAATTCCTATATTCTGCTCTTATTTCTTTGATCCAGAGCCTCTTCAGCATCTATATACTGTGTATGATCGAAGCACTTCCTCAGGCACAGACATATGGACACTTCCTGAGGTGGTTGGTGAAAGATATGGTTCCACAAAAGACATCTATATACTAACCAGTCATATGACAGGATCTGCAGCTGAAGTATTTACCAGGTCTATGAAAGAGCTAAACAGGGCCACTATTATTGGGGAACCTACAAGTGGTGTATCTTTATCTGTGGGCATGTACAAAGTAGGAGAGAGCAATCTATATGTGTCAATTCCCAACCAAGTTGTAATCAGCTCTGTTACTGGCAAAGTATGGAGTGTGTCAGGTGTTGAACCCCATGTTATCGCGCAAGCAAGTGAAGCTATGAATGTAGCACATCACATTATTAAACTTCGCACAAAGATTCCCTCTGTCATTCAAACAGCAGGAAAGCTGGTTGCAGATAACTATGCATTTGCTGACACAGGAGCAGATGTTGCTTCTAAGCTTATTGCTTTGGTGGATAAAATAAACTATAAAATGATCAAATCTGAGGTAGAGTTGGCTGAAAAACTTAATTATGACCTTCAGTCATTGTCAAAAGACGTCCATTTGAAGGCTGTCTACATACCTGAGAATTCTAAGGACCGTATCCCCGGAGTAGTGCCAATGCAG
>Ver58
TACTGCAGAAAGAGAGGGTGGATGAGATCAACCCTCATCATATCCGTGCCCCAGACCAACACGTCTAAAGGCAAAGTGATGCTGAAGGAGTACAGTGGGCGCAAGATAGAAACCGAGCACATATTTAAGTGGATAACGGCACACGCTGCATCACGGATTAAAACCATTTACAGTTCTGAGCACCTGAAAGATGAATGGAACAAGAGCGACCAATACGGGGTCAAGTTGTACCTTTTCGCTAACCTTGACCAGCCTCCAGCTTTTTTCTCTGCACTCAGCGTTAAGTTTACAGGGAGAGTAGAGTTCATATTTGTTAATGTTGGCGACTGGGATAACACAAGTTGCATGGAGGAAATTGGCATCTTCAGGACCCCTTCTTATGTTCTTAAAACACCGGAGGGAATTTACAAGTATGGGAATAACACGGGGGAATACATATCCCTGCGCGCCATGGATGCGTTTTTACGGTCCCTTCAACCGGAAGTGAATGACTTGTTTGTGCTAAGCTTAGTATTGGTCAATCTCATGGCGTGGATGGACTTGTTTATCACCCAAGGAGCCACCATCAAACGATTTGTTGTCCTAATAAGCACTTTAGGGACGTACAACTCTCTGCTGATCATCTCTTGGTTACCTGTGCTGGGATTCCTGCAACTTCCTTACCTTGACAGTTTCTATGAGTATAGTTTAAAGCTCCTTCGCTACTCGAACACAACCACCCTGGCCTCGTGGGTGCGGGCAGATTGGATGTTCTACTCCTCGCACCCTGCGCTGTTTCTTGGCACTTACCTCGGCCATGGACTGCTCATCGATTACTTTGAGAAGAAAAGGCGACGTAACGGCAATGCCGACGAAGTGAATGCCAACAATCTGGAGTGGTTGTCCAGCCTTTGGGACTGGTACACCAGCTACCTGTTTCACCCGATTGCTTCTCTCAACCATTTTCCCATGGACTCCGACTGGGATGAAGACCCAGACCTGTTTCTTGAGAGGTTAGCGTTTCCTGATTTATGGCTTCATCCTCTAATCCCCACAGATTACATTAAAAATTTACCAACATGGCAGTTTCAGTGTCAGTGTGCTCATTCGGATGAAGAATCCTTAGAAGGATCCCAGGAGAGCGACTGCGACTCGGAATTGGAAAACAATAGCGGTAAACACTTTTCTGAACAGGATATTCCTGCCGCGTCCCACCAAGCAGAGCCAGCATTAGATTGCCCCGGCCAGGGATGCTCGTGTCCCTGTAGAACACAGAAATGCAGCCCAACTGAAAGGAAAACCAGGTCGCCATATGGATCCAAATGCACTAAGAACGACATGGAGCCTAACTGGGCCTCGTGGCCTGGGAACATGTTGCACTGTACAGAATGCGTTGTTTGCTTAGAGAATTTTGAAAATGGCTCTTTGCTGATGGGTTTGCCCTGCGGTCATGTATTTCACCAAAATTGCATTGTGATGTGGCTGGCCGGAGGGAGACACTGCTGCCCCGTTTGTCGCTGGGCATCCTATAAAAAGAAACATTTTGCACGTCCTCAGTCTTCTACCAGTCACCCCCCTTCC
>Ver59
GTCTCTTTTTCTTCTCGGATTCCTGTTGCTTTTCCTTCAGGAGATGCCAGCTCCCTCAGCAAAAACATTATGATGTATGCTTGTACTACCTCAATCAGGGAGGCTGTGTCTGCTGCCCTGCAGCAAGAAAGAATGACTTCCACCATCTCTGGTGTAAATTCATTGACTTGTACGAAAGATCTTCTAAACAAGAATGTTAAATCTTCAACAGTCATGATGGTGTCAAAGCACATCGATGGATCCTTAAATCAGTGGGCAGTTACTTTTGCAGACAAGTCTGCCTTTACCACTGTGCTTACTGTGTCTCACAAGTTTAGATATTGTGGCCACAGATTCCACTTAAATGATCTTGCCTGCCACTCTGTTCTTCCTTTGCTGCTAACTTCATCTCATCACAATGTGCTGACAACCCCAGACACTGACAATCCATGGGAATTGGAACGAAGCAGTAAAGTAACAGATCCCATGAAGAACTTGAAAGGTTTTCCTAGACAACACTTCAGAAATGCAGCTACTCAAACCTTTCATGATCCAAACGCGATTTATAGTGAACTTATATTATGGCGTGTTGATCCAATTGGTCCCTTATCATACAGTGGGGGAGTTTCAGAACTAGCTCGTATAAACTCTCTGCGTACTGCTGCTTTCTGCAATGTGGCATGGCTTCCAACACTTATACCAAGTTACTGCTTA
>Ver60
ATGATAGCAACTGGAGGAGTTATAACTGGACTGGCAGCCTTAAAAAGGCAAGACTCTGCCAGATCACAGCACCTGCTGTCACGACCTACTTCACCACCTCCAGATAAAAAACCAGTTCGACGGCGACCAAGAGCAGATGTAGTCATTGTGCGAGGAAAAATACGCCTTTATTCTCCATCTGGCTTTTTTCTTATCCTGGGAGTTTTAATATCTGTTGCAGGAATAGCTATGGCAGTACTTGGATATTGGCCACAGAAGGAGCCATTTTTATCTTCTGAAGTTACAGTTGAGGTTAACAGAACCAAAATTTTGGAAGAAGCTGGGATGATGGTAAAATTCTTTGAACAGCATTTGCACTCAGAAAAGATGAAAATGTTAGGTCCATTTACCATGGGGATTGGAATTTTTATTTTTATTTGTGCCAATGCTATACTACATGAAAACCGAGACAAGGAGACTAAAGTTATTCATATGAGAGACATTTATTCAACTGTCATAGATATTCACAGTACAAGAATCAAGGAACAGAAACATTTAAATGGCACATTTTCTGGTTTTTATGGGGAATCTGAATTCAGACATTCTGAAAATTCATGTGCATCTAAATTAGCAGCAAACACCATTGCCTCATTTTCTGGAATGAGTGACAGCTACAAAAATTGCAGCTCTATGGGGGATGAGGAAAACCTCCCTCGAGAAACCAAAACTTTTGCAAATTTATTACCCCCACTTCTCATGGAAGGTTCTGGTTCAGTCTTTGGAATTCCTTGTCATTCAAACAAATTAGGAGATGATAAGTGTGGAGGTTCCAAAAAATGTGAGACAAAGTCAATTGTATCATCATCAATTAATGCCTTTACATTACCTGTAATAAAACTAAACAACTGTGTCATTGATGAACCGGATATTGATAACATCACAGAAGACTCTGAAATTAATAATACCAGACCGAGGAATATGTCAGTGGATTCATTATCTGTTCCTTCCCCAGATATTACCAGGCCTTTCAAACCTACAAATGCACCCCTTACGAGAAGCTTTTCTATCATGGAGCCACTGCCAAGTAACCATTCTACCACACCTGTACCAAACACTGGACAGCTTTTATCTCCTGGAGCTGCTCGCAAGCCGTTTGGATCTAATACCTCTTTACATATTTTATCTGCCCATTCGAAATCTTTAGACTTAGACAGAGGTCATTCTACCTTGACTGTACAAGCTGAACAAAGAAAGCACCCCAGCTGGCCTAGACTTGACCGAAGCAATAGCAAAGGGTATATGAAACTTGAAAACAAAGAGGACCCAATGGACCGGCTAATTGTGCCTCAAGCTCAGTCTGCTAAAAAAGACTACACAAACAAGGAGAAACTCTTGATGATTTCACGGTCCCACAATAACTTGAGTTTTGAACATGATGAATTTTTGAGTAACAATCTTAAAAGAGGCACTTCCGAAACAAGATTT
>Ver61
TGTAAGAACGTTCACTATGACTTGGTCTTCATCTTGGACACCTCTTCAAGCGTAGGCAAAGAAGACTTCGAAAAGGTTCGGCAGTGGGTAGCAAATTTAGTGGACACGTTTGAGATCGAGCCAGATAAGACCCGCGTGGGCGTTGTACGGTACAGTGGGAAACCTTATACTGAGTTTGATTTGGGAAGATACCAGACTCTGGAAGATGTGAAAGAAGCTGCTCGAAATATTAAATATTATGGAGGAAACACCAACACTGGGGATGCACTTCGATATATAACAACGTACAGTTTCTCTGAAGAGGCCGGCGGGAGGCCTAGGGACAGGGCGATTAAAAAAGTAGCCATACTTTTGACAGATGGACGGAGCCAAGATCTGGTGCTGGAACCAGCCACTGCTGCCCATAAAGCAGGGATCAGGATATTTGCCGTTGGAGTTGGGGAAGCTCTAAAAGAAGAACTGGATGAGATCGCCTCTGATCCCAAATCCGCTCACGTCTTCCACGTGTCTGACTACAATGCTATCGATAAGATCAGAGGAATTTTGAGAAGAAGACTTTGTGAA
>Ver62
TCTATGTTCACTAGCGGCCTTACAGAGAGCACCCAGAAAGAAGTGCGGTTAGTCGGAATTGAAGCAGAGTCGATGCAACTTGTATTGAACTATGCATATACATCCAGAGTTCAGCTAACCGAGGCAAACGTCCAAGCATTATTCACTGCGGCGAGCATCTTCCAGATCCCTTCTCTCCAGGATCAGTGCGCGCAGTATATGATTAGCCGCTTGGAACCACAAAACTGTATCGGAGTCTTTAGCTTTGCTGATCACTACGGCCATCAGGAACTTAAGGAGAAAGCCCAAGACTACATCCGCAAAAAGTTTCTGTACGTCACCAAAGAGCAAGAGTTTCTGCACCTGAGGAAAGACCAACTGATAAGCATATTGAACAGCGACGACTTGGATGTGGAGAAGGAAGAGCACGTTTACGACAGCATCATCAGCTGGTATGAGCACGAGCAGGAGACGAGAGAAATGCATCTTCCGGAAATATTTGCCAAATGTATCCGCATGCCCCTCATGGAAGAGACATTTGTGGAACAGATCCCTCCCATATTTGCACAGGCCATGCCCATAAACAGAGTACAGAAGGGAAAGATTAGTGCCAATTGCTGTACTCGGAGACTGGGCATGACCGCTTCTGAAATGATCATCTGCTTCGAGGCCGCAAACAAACACTCAGGAAAAAAGCAAACTGTGCCTTGTCTGGACACACTGACAGGAAAAGTCTATAAACTATGCAAACCGCCTGGTGACTTGAGAGAAGTTGGGATCCTTGTGACGCCAGATAATGAACTCTACATTGCGGGGGGGTATAGGCCGAGTAACAATGACGTCTGCATAGACCACAAGGCAGAAAGTGACTTCTGGTTGTACGACCATTCAAGCAATCGATGGCTGCCTAAGGCCCCCTTGCTCCGAGCGCGAATAGGCTGCAAACTGGTTCATTGTTGTGGTAAATTATACGCTATTGGGGGCCGCGTTTATGAAGGGGATGGGCGCAATCCTCTCAAATCTGTTGAGTGCTACGATACCAGAGACAACTGTTGGACAGCTGTGAGTTTAATGCCAGTGGCAATGGAGTTTCATAGTGCTGTGGAATACAAAGACAAAATCTATATTCTACAG
>Ver63
ATGAAGGGAAAAGAGCGCTCCCCGGCCAAGGCCAAACGGTCCCGGGGGGCGGAGGAATCAACTCGCGAGAGAAGCGGAAAAAAACTGAGCTCCGGTGGAGGCAGTAACGGATCATCGGGAAAGACATCTGAAAGCAGCACAGGCCGCCGGAGCCTGCATGTGGAAAAGGCTATTTCCTCGAGCCGCGACTATGATCAATCGAGCAGAGCCCAGGGCTTGCATCGCTACGGCTCCCCCGGGGCAAGCAGTGGCAGTAGCAGCAGTAAAGGTGGCGCTGAGAGCCGAGGCGGCGGCGGCCGGGCTACAGAGAGCCGTGCAGAGCCAGAATACTACAAATCCTTGCGGATAAGCGAGCTGGGCTCCTCGCTAAGTGACGAGGCAATAGAGGATGGACTTTTCCATGAATTCAAAAAATTCGGAGACGTAAGTGTGAAAATCTCTCGCGAGGGGGACGAGCGTGTGGCCTTAGTGAATTTCAGGCGCGCCCTGGATGCCCGAGCCGCTAAGCACGCCCGCGGGAGGCTTGTCCTTTACGACAGACCCCTCAAGATTGAGGCTGTTTATTTGAATGTCGGCGGTACTAACCGGAGGCGCAGCCGCAGCCCTGGGGAGAAAGACTCGTATGGCGGACTCGCCGCCGCTGTTTCCACACTAGCCACACACAGGCACCCTCACGGCCAGCGCGCACTCTCCCCCGGCGGCCTGGGCTACAGAGACTATAGGCTGCAGCAGCTGGCTCTGGGGCGCCTCCCACCGGCTCCGGCAGCTCTACCCAGGGAGCTGGACAGGGAACGGGAATACAGCCTTTATGATAGCCGGCTAAGGTCTACCTACACAGTAGATCCCCGACTGAACTTTAGAGACGAAGACCTTGCTTTAGAGATTGATGCCAGAGCTAATCGTACACTCTTTGTTGGAAATCTGGATGTCGTTGTCAAGGAGAGTGAAATTTATAGGGTCTTTGGACGTTTTGGAACTATTACAGAAGTAGATATAAAACGAGCTGGTCGTGGGCAGCAAACGACCTATGGTTTCATAAAGTTTGAAAACCTTGACATGGCTCACAGGGCAAAGGTTGCAATGTCCGGCAAGATGCTTCGTAGTCATGCTTTAAAGATCGGCTATGGGAAAGTAGTACCAACAAACCGCCTTTGGGTGGGGGGTCTGGGACCTTGGGTACCAGTAACTGCATTGGCCCGGGAATTTGATAGATTTGGCACCATCCGTCAAATTGATTACCGCAAGGGGGAAAACTGGGCGTATATACAATATGAAAGTCTGGATGCTGCCCAAGCTGCCTGTACCCAGATGAGAGGCTTCCCTATGGGGGGTGACCATAGAAGACTTCGTGTGGATTTTGCAGAAGCAGATGTTCGTTTTCCACATCCTTATGTTCAGCCATTACCCATCCCTTATATTGATTTTGGAGAGGAGACACCAGGACATCGGACTAGTGAAGCCAGCAGAGCCAGAGATCGTTCACCACCTTTAATATTCAGGGACAGGGAAAGAGATGCTTATACAAACAATGATTGGGTGTCACCTCCTGCCAGAGACAGACACAGAGTCACTAGTGAATCTCTTGAAACAATAGAACGACGTGCAGATAATTGGGCTTTAGACAGAGACCGTGAAAGAGATGAAGTGAACAGAGATCAGCCCAGGAAAAGGAGACTGGATGATAGCCGTCACCTAGACAGATCACCAGAGAGTGACCGCTCTAGAAAGAGACACTGTGTCACTCCTGAACGTAGCCCTGAAGGCAGTGGAGGTCGAGACAACCGTTACAATGACTCTGATCGAGTAGCATGCCGCTCCTCACCTTCTAGAGATTGGAAGGGAAGCCTGGAGCGGGGTCAAGAAGACAAACATGATAGAAAAAACTCAGTTGAAAGAGAAAGAAGGCATCGTGTACCTGCAAATAAAAGCCCTTTAAAAAAGGATGAGCATCCAGAGGGCAACAGCAAAGTGAAACCTCCACAAAAATCAGAAGCAGCACACAAGCTGTGTCTGGCTTGGCAAGGTATGCTGCTGCTTAAGAACAGCAATTTTCCATCCAATATGCACCTTTTGCAAGGAGATCTTGGAGTTGCATCCAGCTTGCTGGTTGAGGGACCTTCAGGAGGAAAGGTGGCACAGCTAAAAATTACACAGCGCCTACGACTTGACCAGCCAAAGTTGGATGAAGTTACTCGACGCATCAGAGTGGCAGGGCCTAATGGCTATGCCATCCTACTTGCCATTCCTGGTACTTCCGAGGGTTCATCAGTGGACCAAGCCAGTTCAACACAACGACCCCTAAGAAACCTGGTGTCCTACTTAAAACAAAAACAAGCCGCAGGTGTTATCAGCCTGCCCGTTGGGAGCAATAAAGACAAAGATCATGCAGGAGTTCTTCATGCTTTTCCTCCCTGTAATTTTTCCCAGCAGTTTCTTGATGCTGAAGCAAAAGCCCTTGTGAAGTCTGATGATGACTACCTTATAATGATTATAGTTCGTGGGGCATCC
>Ver64
ATGAAGATGAGGTGGCACAAGATGTTCCTGCTGCTTTGCATGGCTGGCCTGTGTGTGATCTCTGTACTTCACTTTCTAAAGGCCCTCTCCTATGTCTCGCTGTCCCGTGAGTTGGTCTCTTTAAGCCCTAATTTTATCTCTGGGTTTTTGTGGGAGTCCCGACCTTTGATTCCCCAATTCGTGGACAGGGCTGAAGTTGGTACCCAGGTCCTGCGCACTCCGGAATACTACCATCCACCTCAGCTTAACAACAACCCACCCAGACCGCCATCTTCAATCCAGGGTGAGCACTTGAGAGCAGAGGATATGCATCTTGTTGATTTTGTCCTTCAGGAAGATACCACAGAATATTTTGTTCATACCAAGTCAGGTGGTGTATGCTATAAGCAAGGAACGAAATCCCTAGATCGCACACCTTCTGAGAAACCAGAACGTAGTTCCCACCGTAGGCAAGCACCCGGTGCGCCTCGGCAACAGCAGACACAACAGCGCAGAAAGTGGGTGGAGTGCGTGTGTCTGCCAGGCTGGTATGGGCCTAGTTGTGGTGTGCCTACAGTTGTTCAACACTCTAACCTTCCCACCAAGGACCGCTTGACACCTCGTTCAAAACCAAGGCGTGTTATTAATGCTATCAACATAAATCATGAATTTGATCTGCTTGAGGCACGTTTCCATGAACTAAATGGGGTTGTCGATGTTTTCCTAGTGTGTGAGTCAAACTTTACAGCTTACGGAGAGGCAAGGCCACTTTTATTCCGTCAGATGCTTCTTAATGGCACTTTTGATTACATCAAATCCAAAGTGGTATATGTCTATTTGAACCATTTTCCAGAGGGTGGTAAACAAGATGGATGGATAGCAGATGACTACCTTAGAACATTTCTAACCCGTAATGGGGTAGGGCGTCTTCGCAACCTGAGAGACGATGACTTATTTATTATAGATGATGCAGATGAAATCCCTAGCAGGGAGGGGTTACTGTTCCTTAAACTGTATGATGGCTGGACCGAGCCTGTTGCCTTCCACATGCGCAAGTCACTATATGGCTTCTTCTGGAAGCAGCCAGGGACCTTGGATGTAATTTCTGCCTGTACTGTGGGAATGTTACGTTATGTATATGGAATGGATGGCATCCGTTTGCGACGGCGGGAGTACTACACAATGCCCAACTTTCGACAGTATGAGAACAAAACTGGTCACATCTTGGTGCAGTGGTCTGTGGGAAGTCCACTGCACTTTGCAGGGTGGCATTGCTCTTGGTGCTTCCCACCAGAGGGCATCTATTATAAACTTATCTCGGCACAAAATGGGGATTTCCCTAGATGGGGGGACTATGAAGACAAAAGAGACCTCAATTACATACGTTGGCTCATAAAAACAGGTGGTTGGTTTGATGGGACGAAACAAGAGTACCCACCAGCAGATCCTCATGAGCACATGTATGCTCCAAAATATATCATGGAAAATACCCAACGCTTCAGCTACTTGGTCAAAAACCCCTACAGCAGC
>Ver65
ATGGGTATGAGGATCAAACTAAACAGCAGCGACCATCCCAGCAACCTGCTGCGGGAATTGAACAAAGCAAGGCTGTCCGAGACATTATGCGATGTTACTATTGTTGTGGGGAACCGATCCTTTGCAGCTCACAAAGCTGTGTTAGGCTCTGCAGCTGCTTATTTCCACAAGCTGTTCTTAAGCACTGAACTGGATGTAGCACGTACATATGTTGTGGACTTCATAACCGCTGCTAACTTTGAAAAAGTGTTATGCTTCATCTACACTTCTGAGCTGTTCACTGATCTGATAAATGTGGGCGTTATTTATGAAGTAGCAGAAAAACTTGGAATGGAAGATTTGCTGAAAGCCTGCCATGCAACCTTTCCAGACTTAGAGGGATCCTCTGGACAGAAGAATCAATGTTCTGTTTCCTCAAGTGAAGGCCGCTCAAGCACATTAAGTGTTGTCTCCACAGAGCAAAGCCACGGTGAGTCAAAAGGCAATGGATTGGATAATCACCTGCCTAATACAGATAAAAGTTTAACTGGGCAAGGAGATAATATAGCATGCTTTAAAGGTGAGGAACAGGATCCTAATCTGAACCAAGCACCAAATTTTGTGCTACATGCTAAATCTGAGGAGCAAAGCACATCAGGAAGATACCAGTCCTCTCAATGTTCAGTTAATTCTGGGTTTGTCCCGACAAGTACCTGCCAGCAGTACAAACCTCAGCATAATGGGGAGTACAACAAAAGTGGATACTATTCTGGGGATACTTCCATAAATGTAAATCCAAAAGAATCTCCAGGAGGATTTGAGGCAATGGGAGAGCTACACCTTGAAGAACTAGAAGAGGAGGAGCTGCAGTTTGATGAGGGCGGAGATGAAGATTCGGGTCCTTCAGGGGAAGTGATTGAACTTAGTGATGGCAGTGAGGATGAACTGCTTATATTTGGACAAGGGGAATCAAGAAGTAGCAAAGCAATGCCATGCCAAGTGTGCAAGAAAGTACTGGAACCAAACTTGCAGCACATTCGTCAACATGCAAGGGAACATGTAGACCCCCGCACTGGCAGCTGCAAGGTGTGCCAAGCTCGCTTTCATGACCGTGGTGCTATGGTTACTCATGTCTTGTCTCACATAGGTATTTTTCTGTTTTCCTGTGATATGTGCGAAGATAAGTTTTTTAGCCAGTGGCAGCTTACTTTGCATCGTGGGCAAGAAGGAGCAGTATCAGAGCACAATATTATCGTACAACCAGGTCAGCCACTTCCAGGTGAGGTAAATGCATTTGTTGGGACAATGGGTACTGAACTACCTTGTGGAGCCTGTCACAGGACAATGCTACGGGATTTTCACTCCGTGCGATCTCATGCCCTAGAACATGTTAACCCAAAGGGCTTATCTTGCAATTTGTGTGAACAACGGCATTTAACACTGTGTGGACTTATGTGGCATGTCTTCTCCCACATGTCTATATCCGTCTTCTCATGCTCACTTTGTGCTAGCAGCTTCCTGGAACGACACCTTCTAGAGAAACACATGGCTGTTCACCAAAACCTAGATGAGCCTCTGTTTCGCTGCCACCTCTGCTCCCAAGGCTTTAAATTGGAATCTGCACATAGGCAACATTTAGCCCAGCATCGATGTGGCAGCATTCCTTCAGACCGCCCTGGGTTTCCTGAATTCTCTCATGTTCAGCTGGGAACCTCTAAGAGAAAAGCAGAGGATTTTTCAGTAGATGAGCATTCGCTTTCAGGACAGACAGGCCACAGCAAGTACACTTGTAAAGTGTGTGGAAAATCCTTCTCCCACACCAGTGAGTTCAATTACCATCGGCGTATTCACACGGGTGAAAAGCCATACCAGTGCAAAGTGTGTCACAAGTTCTTCCGTGGTCGCTCAACCATCAAGTGCCACCTGAAGACACATGCAGGGGCCCTAATGTATAGGTGTACTGTTTGTGGACATTACAGCTCCACCCTAAACCTCATGGGAGAGCATATTGCAATTCATCGGGGTAACTTACCTGCAGACTTCACTATTGACCAAACATTTATGTACACAATTCACTCCAAAGAAACAGATAAAAGTGGTGAAAGC
>Ver66
TTTTTGTTGCTGCGGCTGAAGGAGTTCTGCGGGGAGTTCCTAAAGAAGAACCTGAGCCTATCAAACTGCGTGGCTATCCACAGCCTGGCTCACATGTACTCGCTGACCCAACTGGCTTTAAAATCCGCAGAGATGATCCGCCGGAACTTCTTCATGGTGATTCAGGACGACGAGTTTTACACGCTCCCCTTTCACCTGGTAAGAGACTGGCTTTCCGACCCGGAGATCACGGTGGATTCCGAGGAGATCCTTTTCGAAGCAGTCTTGAAATGGGTTCAGAGGAACAGCGAGGAAAGAGAGAGATATTTCGAGGAACTGTTCCGGCTGCTTCGGCTGTCTCAGATGAAGCCCACTTATCTCACGTGGCACGTGAAACCCGAGAGACTTGTGGCAGGAAACGAAGCTTGCCTGAAATTAGTGGCCGAGGCAGTGGAAGGACACGCCCTACGGTCCGAAAACCTGCAACCGGGTCAGTTTCAGCCAACCGCAAACCACATGTCGGCCTACCCACGTTTTGGTCAGAATATGGATGTTATTATGGTGATCGGAGGGGTCACTGAAGGCGGCGACTACTTAAGTGAATGCGTCGGATACTTCATTAACGAGGACAGATGGGTAAACTTGCCACACATTCACAACCACCTCGATGGTCACGCCGTGACCGCCACCGATTCATACGTGTACGTGGCTGGCTCTATGGAACCTGGATTTGCCAAGACGATGGAAAGATACAACCCAAACAGAAATCTGTGGGAGCAAGTCAGCAATCTAATTACCAGGAAGCATTCCTTCGGACTTGTGTCGGTTAAAGGGAACCTGTATAGTATAGGCGGCCACGAAAACTTCATCCCGGGTTTTAAGGACGTGACGGTTTATGACCCGGAGCAAGACAAGTGGCAGATACTAGAGTCTGCCCCCAAAATCTTGCGTGACGTTAAAGCTGTTAGCGTGGAAGATCGCTACGTCTACCTCACAGCTCGCACCCCCGTGGACACCGGCAACGAAGATGGACTCCGAACTATTACGTGCAGATACGACATAGAGAGCAATACCTGGCAGGACACGGATTCCCTGCCCCTCCTCGATAACTACTGTGCATTCCAAATGTCCGTGGCTTACACCAACTTTTACGACACCGCCTCTTGCTGCCCTAAAACCTACTCGACGTCGGTGGAAGAGGCGCAGAGCAAGATCAACAGGCTGAGTCCCGGTGAAATCCTGGAGAGCCTGCCCCCCGAGGTGCTCAGCATCGAGGGCGCCGCAATTTGCTGTTTCAAAGACGACGTCTTTATCATAGGCGGCTGGAAGAACAGCGACGACATAGACAAGCAGTACCGCAAAGAAGCGTATCGATACTGCGCAGAGCGCAGGCGTTGGATGCTGCTGCCCCCTATGCCTCAGCCTCGCTGTCGGGCCACGGCCTGCCCCGTCAGAATTCCTTTCCGCCACTTACACGGTACCCAGAAGTACCCCATGCCCCCTAACCTGATGTGGCAGAAGGATAGAATGCGGCAGATGCAGGAAATGCACCGCCAGACTGTGCGCCTAACGCGCTCGCAGATTGAATGC
>Ver67
ATGTGCAAGGCAGAGGATACAAAATCTCAATCAAACCTGTCACTCCCAGTCCATTTTAATATACAGCAAGACTGTGGAAATTTTGTGGCTACTGTTCCATCAAGTATGTTACATCCACCCAACATACCCAAGGGTCCTTCTTCTAATGAGAGTTCACAGACTGTGGGCCCAGCTAGTGAGCAGGAGTGTGTGGTGGTGATCACTAGAGAGGTGCCCTATCTCACTGCTGCAGAGTTTGTAGAGGAGTCTGGGTCTACCCACCAACTGCAGCCTGAGGTTTATGAGCGCCAGGTTTGTCTTCTCTTACTCCAGCTCTGTAATGGTTTGGAGCATCTAAAGGAACATGGCATTATCCATAGAGATCTGTGCTTGGAAAATCTCTTGCTTGTCCATTGGCAGAATTCTCCGGAAAAGATCAAAGATGTAAAATATGTTCCTAGGCTCATTGTTAGTAATTTCTCCAAAGCCAAACAAAGATCTGGGTGTGAGGAGTCAAAGCCAAGGAGAGATAAAACTAGGCTGGCACCCGAAATTATGGCAGCTTCCCAATATAAAAAATTTGATGAGTTTCAAACAGGAATCCTTATTTATGAACTACTCCATCAACCCAATCCATTTGAGGTCCGCGCAAGCCTTCATGAACATGATTACAGCCAGAAAGATTTGCCATCACTTCCAGCTTTGTCTGTTTATTCTCGTGGGCTTCAGCACCTTGCCCACTTGCTGCTCGAGGCTGACCCAATTAAACGTATCCGTATTTCTGAAGCTAAGCGAGTGCTTCAATGTCTCTTATGGGGCCCAAGAAAAGACTTGACTGATCAACCCTTCAGCCATGAGGAAGCTTTCCACTGTGCTCTTCAGAACTGGATTGACATGAAACGTGCCCTTCTGATGATGAAGTTCGCTGAGCAGGCACTTGAGCCCCAGCAAAATATTTCACTGGAGGACTGGCTCTGTTGCCAGTACTTAGCATCAGCAGATCCATGT
>Ver68
GTTACCAAAAAGGTGAAGAGCATGCAGATGTTCCACAAGCCGGTCAGCCAGGCAGTACAGGGAGATCGTCTGGGTATTTGTGTGACTCAGTTTGACCCTAAGCTGCTGGAAAGAGGACTTGTATGTACTCCAGAGTCTTTGCACACTATTCATGCAGCTATAATATCTGTAAATAAAATACCATACTACAAAGGATCCCTACAAACCAAGGCCAAGTTTCACATAACTGTCAGCCATGAAACAGTCATGGCAAAAGTGACTTTCTTTAGCCTCCCCCCTGCCAGTTTCAATGAAGAATTGCCAGCGAATGTGTTTGATTTCGGGAAGGAGTATCTGTACCAGGATGGCTACATTTCCAAAGACTCCAAGAACTCAGAGCAGAACAAAGTGGACAACCACCAAGGAGAAGAAGCCATACCCAAGCAGCAGTGGGCCCTCTTAGAATTTGAAAAACCCGTGACGTGCCCCAAGTTGTGTCTTGTTATTGGCTCCAAGTTAGACACCGACATCCATTCCAACACCTGTAGACTTGCCTTTCATGGTGTCTTGATAGAAGGTGTAGAAGATAAAAATTATTCCGAGAGCTTCCTGCCCAATCTCAAAGTCTATAAATTAAAGCACAAGGAAGGGCAGGTAGAACGG
>Ver69
GTGAAAGCCAATGATTCTGACCAAGGAGTTAATGCAGAGATTGATTACTCCTTCCACCAAGCCTCAGATACAGTCCGGCGGCTTCTGCATTTGGACAGATCCACAGGTCTGATAACAGTCCAGGGTCCTATTGACCGAGAAGATGTAGGTACTCTGAAATTCTCGGTGGTTGCAAAGGATAAAGGAGCCAATCCCAAGACTGCCCGCACCCAGGTGACAATTACAATTCGAGACACAAATGACAACAAACCAGTGATAGAAATCAGAGGATTTGGCCTTGTTACGCACCAAGGTGGAGTAGCTAACATTTCCGAAGATGTTCCAGTGGAGACACCGGTGGCTTTGGTGCAAGTCTCTGATATAGATGAGGGGGTAAATGCTGCTGTGACTTGTGTGGTGGCTGGAGATGTCCCATTCCAACTGAAACAAGTTAGTGATACAGGCAGCGATAGCAAGAAAAAATACTTCCTACAAACCACCACGGCGCTGGACTATGAATCTGTGAAAGAGTACACAATTGAAATCGTGGCTGTGGACTCGGGCAACCCTCCCCTTTCCAGCACAAACTCTCTTAAGGTGCAAGTGACTGATGTGAATGATAATGCGCCTGTCTTTAGTCAAAGTTTGATGGAGGTGGTATTTCCTGAAAACAATGATATTAATGATTTAGTGATGGAAGTAAGTGCAACTGATGCAGACAGTGGTCCCAACTCTCAGCTTCATTACTCAATTCTACCAGACCCATCTGCTAGGGGCATTTTTTCAATAAACCCAGACTCTGGTCAGATTCGAGTCAACACGGTATTGGATCGGGAACAGAGGGAACATTATGATTTTCATGTAGTTGCTGTAGATAAGGGAATCCCAAGTCTAAAAGGAACAGCCTCTGTTGTCATCACTGTATTGGATCGTAATGATAATGACCCCAAGTTTATGCTAAATGGCTACAATTTCTCGGTAATGGAGAATATGCCACGATTAAGCCCTGTGGGCATGGTAACTGTCATTGATGCAGATAAAGGGGAAAATGCTCATATCCACCTTTCTGTGGAACCAGAGAGTGGAGAGTTTGTCATCCAGAACGGGACAGGCACTATCCTCTCCAGCATCTCCTTTGACCGGGAGCATCAGAGCACCTACACCTTCCGGTTGAAGGCGGTGGACGGAGGGGACCCGCCCCGTTCCTCCTACGTTGGGGTGACCATAAATGTCCTTGATGAAAATGATAATGCCCCAGTGATTGTTGTTCCATCTAACATTTCCTACAAGTATCTCACCCCTCAAACGCATCCAGGTACACCGGTCAATTGGGTGAGAGCAGAAGACATGGATACAGGCATAAATGCAGAACTCGATTACAGCATTGCTAGCGGTAATCCCTTTGAACTTTTTCAAATCTCTCATAATAATGGTGAGGTAACCCTGGAAAAAGCGATAATAAGAAAGCATTATGGCCTTCACCGCCTAGTTGTAAAAGTAACTGATAAAGGGAAGCCTTCCAGACATGGCACAGCCTTAGTTCACTTCTATATCAATGAGACATTGACAAATCAGACTTTAGTTGAAACTTTACTTGGTCACAGCCAGTTCACCCCATTAGACATAGACATTGCTGGAGACCCAGAGTATGAGCTAAGCAAGCAACGGAGCAACATAATATTTGGTGTAATTACTGGTATTGTTGCAGTAATTTTAGTCATTGTGGTAGTTGTTGTGGCACGATATTGTCGGCAAAAAGAAGCCAAGAGTGGCTATCAAGCTGGAAAAAAGGAGACAAAAGACTTGTATGCTCCAAAGCAGGGCAATAAAAACAACAAAATCAAAAACAAAGTCAAGAAGAGCAAGTCTCCAAAGCCACCCAAGCCAGTTGAAGAAGATGAGGAAACTGGTTTGCAGAAGTCCCTTAAATTTAACCTGATGAGTGACTCTGTTGGAGACAGCCCGCGTATTCACCTTCCTTTGAATTACCCCCCAGGCAGCCCTGACTTGGGCCGTCACTATCGTTCAAACTCCCCTCTGCCATCAATTCAGCTGCAACCACAGTCCCCATCTGCCTCCAAGAAGCACCAGGTGGTGCAGGATCTTCCAGCCACTAACACTTTTGTTGGCACTGGGGACAACAATTCCACTGGCTCTGATCAGTACTCGGATTACAGCTACCGGACCAACACCCAGAAATACAACCACAAGCAG
>Ver70
GTGCCCACCCCAAGTCCAGAGGTCCTTCGGCATACACTGAACATGCTTGTGCGAGAGAGAAAGATCTACCCTACTCCTGATGGATACTATATCGTTACACCACAGACCTATTACATAACCCCATCTCTTATAAGAACTAACAGTAAATGGTACCACTTGGATGAGAGGATACCTGACAGGTCTCAGTGTACCTCTCCACAACCAGGAACTATAACACCATCCCCTTCAGGATGTGTCAGGGACAGAACTCTCTCCAAAAACCACTGCGACTCTTGCCATTGCTGCAGAGAAGATATGCATAGCATTCATGCATCAACCCTACAAAGGAGATCCCCAAAAGACTGCAAAGACTCATACTGCCCCCCATCCATTTGTCAGATTCCCCCAACTGAGAAAAGCAAAAGTACTATAAATTATTCATATAAAACAGAAACACTCACAAAATCTAAAGATGGGGAAAAGCCATCTAAAAAATTTGGCCTAAAATTGTTTAGGCTAAGTTTTAAAAAGGATAAGGCAAAGCAACTGGCCAATTTTTCAGCTCAGTTTCCTCCTGAAGAATGGCCCCTAAGAGACGAGGACACTCCGACCACTATACCCCGTGAAGTAGAAATGGAAATTATTAGGCGAATAAACCCAGACTTGACAGTAGAAAATGTTGTGAGGCACACTGCACTAATGAAAAAACTTGAAGAAGAAAAATCTCAGAGGAGCAAGGCTGGGTCATCAGCTCACCACAGCGGGAGAAGTAGAAGGAGTAGGACTCACAGGAAAACTCATGGAAAATCTCGTTCTCACAGCAAGAATAGGGCTTCCAAAGGTGACCCATCTGAGGGCTCACATCTAGATATACCTGCAGAAAGAGAGTATGAATTCTACCATCCTCGGAATCGATCACCCAGGGAGGGCTGTTTTATAATGGAGCGCAAAGGAGGAGAGAATTTTGTTGTGCTTAGCAATCCGAGCATGATTGAGTCCCATTTTCCTGTTACACCGGAATGGGATGTCTCTGGTGAACTGGCCAAAAGGAGAACTGAAATGCCTTTTCCTGAGCCTTCAAGGGGTAGTTCCCATTCCAAGGTCCATCGTAGCCACAGCCATACACAGGATAGAAGATCAAGAAATGAACGGTCAAATAAAGCCAAGGAAAGGTCTAGGTCCATGGACAACTCGAAGGGGCCTTTAAGCGGTGCTTCTTTAGGTACACCAGATGATCTAGGGGAAGGCTGCAGCCTTGATGAGAAAACGCCAAGCCAGTCTTATATTGATGATGGTACTTTAAGACCATCCCACTCGTTGACTCATCAGCGGACTCTGTCCTACAAAGACCCATGTATAACTGAACTTGCTAGTGGTGGTGCAGATACTCCTAAATCATGCAGCCTAATAGAACAAGGCAAACTTCCAGATACATTATCTTCATACAGTGAACTCAATTCTTGTTCCAAAAAGACAGCAGATGACTATTTTCAGTGTAACACATCTAGTGAAACTATTCTCACTGCTCCATCCCCTTTAGGAAAAAGTAATAAAGAAGATATTGATATTTCAAGTCTCACAGAAGGCCTGAAAAGATTGTCTCCTGCTGAAAAGCCACAACAACATATAGCCAGAGAACAAGGTGAATACCGTGCAGAATCACCAAAGGGCCAGATTAGTGTTCTATCCATTGCTGCTTCTGGCCAAAGTCCTGAGGTGATTTCCAATGGTCGATTGGTGCCACATCATAATGCAGAATCAAGTAGCCTTGACAAAAGGAAAGAAATATTCAGTAAAGATACTTTATTTAAACCTTTGCACAATAGCCTATCTGTGAACAGTTTTCATAAATCTGGTGTGAGCTTGCTAAAATCACACCAAAAAACTTCTCCTGAAACACTGCCAGCAAGCGTTGAAAACTTTGAGCAACCTATTACCACCTCAGTTTCCCAAAACCTTGCCGTCTCACCGAGGCCCCAGGAGCCTGGAGCAAATCCAGAAGCCTCTTTTGATTACTACAATGTCTCTGAAGATGATGAGTCTGAGGAAGGCACACAAAAGACTGTAGAAGAGGAAAAAAATCGAGATGATGTGGGCACCATGCAGTGGCTGCTACAGCGGGAGAAAGAAAGGGATTTGCAAAGGAAGTTCGAGAAGAACCTAACACTTCTGAACCCAAAGGAAAGTGAAAACAGTAGCAGCCAGAGGACCACACATTCTGCTCGCTTAGATAGCATGGACAGTAGCAGCATCACTGTAGATAGTGGATTTAACTCCCCA
>Ver71
ATGGCAAGTAAACGGAAATCGACAACACCATGCATGGTGCTCGCTAGCGAGCCTGATCCTGATCTGGAAATAAATTCAGATAACGAAGAAAGGTCTCCTCATCCTACGACAGCAGAGAACCCTGCTCCCGAGAGCTCCTCCAGTGAAGATGATACGGTAGAACCCAACGATTCTGACAATCAGCAAAATAAAACAGTCGAAGGCGGTTACGAATGTAAATACTGTTCTTTTCAGACTCCGGACTTAAATATGTTTACTTTCCATGTAGATTCCGAACACCCCAATGTAGTGCTGAATTCTTCCTATTTTTGTGTGGAGTGTAACTTCCTAACTAAACGGTATGATTCTCTCTCCGAGCACAACATGAAGTACCATCCTGGAGAGGACAACTTTAAGTTAACCATGGTCAAACGCAACAACCAGACAATTTTCGAACAAACGGTTAACGATCTGACATTCGACGGCAGTTTTGTTCAAGAGGAAAACCAGGAACAGGACGAGCCTAACTCCCCAGGAATATCAATTAGCAAGACCCCAATCATGAAACTAATGAAGGACAAGTCCGACAAGAAGCGGATTACAGTGTCTCAAAATGCAGGTGATGACAGTGCAGAGGACATTGATGTAAAAAGGGAGAGTGACCAAAAGGTGAAACTGCAAGAAGAGACAGAAAAAAAGACACCTCCGCTTGTTTCTGAGCCGGCTAAAACAGTAAATAACATTATCACTAATGCCCCAGAACTCGCTAGTACCATTGTAACTCCGGCTAATGTTCTTCAGTCTGGCCTAGCACAAGTTATCACAGCTGTTCAGGCACAACAGAATTGCAATATCGTTTCCAAAGTCTTAATACCTGTCAATAGCATTCCCAGCTACAACGCTGCCATGGACAATAATACCCTTTTACACGGTGCTTACAACAATTTTCCCTACCCCACAGTCTCGGAAATTAAACTCCTTACTTCTCAAACCAAATTCACAGAGGAGCAAGTAAAAATCTGGTTCTCTGCGCAGCGCCTCAAGCACGGGGTCAGTTGGACGCCCGAAGAAGTGGAAGAAGCGCGGCGAAAGCAGTGCAACGGTACAGTTCATACCGTTCCTCAGACAATTACAGTGATTCCTGCTCATCTGTCCACTGGTGCCAATGGTTTGCCTTCTATTTTTCAAACGTGCCAAATAGTAGGTCAGCCAAGTCTTGTTCTCACCCAGGTTGCAGGTACAAATGCATTACCTGTGACTACACCCATAGCATTGGCTGTAGCTGGAGTTCCAAACAGTGCCCAGCTGCAGAAGGCCCCACTGGCCACCACCCAACCAATACCAGAAACAAAACGAGTGTTGACTATCCCCGCACCACAGATTCCCAAGCAGGAACAGACTGTGATAGGTATTGATTTCAGTATGCGTTCAAAGAAAACAAAGGAACAGTTGACTGCACTGAAAATTAGCTACTTAAAAAGCCAGTTTCCACATAATTCCGAAATTGAACGCTTAATAAAACTGACAGGTCTCACAAAAGGGGAGATCAAAAAATGGTTTAGTGATACGCGATACAACCAAAGGAATTCAAAGGGTAGTCATGGTATTCATTTCACTAGTGACGGTGGGGGCATAATCTTCGATTCTGGCGATGAAACAATAGACTCTCCTACTCTCGTGCCACCACCGCAACGCAGCAGGCAAACTTGGAACCCTTTCCCAGATTTCACACCTCAGAAGTTTAAGGAAAAGACTGCAGAACAGCTTGATGCTTTGGAGGAAAGTTTTCTAAAAAACTCTGTACCCACAGATGAGGAACTAAACAAATTAAGGGTTCAGACTAAACTAACAAGAAGAGAAGTCGATGCCTGGTTCTCGGAGAAAAGGAGATCTACAGGCATAAAGGAGGAAGCAAGTGACCTTAATGAGAGTAATGCAGGCCTGTCTATAAAAGAAGAGGTGGACGCAAATTTTGGGGAAAGTGATGCTTTGGGAAATAAGTCGGGGGCAATGTTTCCGGCAAAGCTTGGAAAAAAGTCCCCGGAACAGTTGCACATGCTTAAAAATGCATTTGTGCATTCACAGTGGCCATCCTCGGCAGAATACGATAAGCTGGCGGATCAAACAGGACTTGCCAGGAGTGATATTGTGGCCTGGTTTGGAGACACGAGGTATGCGTGTAAGCATAACAATCTGAAATGGTTCTACCAATATCAAGGGCAGAACCAGAACATTATGAATGGCCAAACCTCAACTCGAAAACGGGGAAGAGGCAGGCCGAGAGGTAGAGGAAGAGGGAGGCCTCGAGGGCGTCCAAAGGGTCCAAGAAGGACAAATAATTGGGAGAGGGTGACGGTGCCAAAACACAAAACTGGGAAAGCACTGCTAAAGGACTACTATGGGACACACAAATTCCTTAACGAGGAAGACCTCGACGAATTGGTTTCCAAATCTCGCATGGGCTATGAGCAGGTGAGGGAATGGTTTGCAGAAAGGCATCAAAGAGAGGATGCTGGTCTGGATCCTTTTGATGAAGAGGAAGAAGACGAGGATGACTTTTTGGATGACCAAGATGATGAGGAAGAGAATGGAGACACGGATGATAGCGACACCTGGGAGCCCCCAAGACACGTTAGGCGCAGACTTTCTAAAAGGGATGAT
>Ver72
TCTGGGTTGTTCTGTGTGCCGCCTACTCCATTTCCAAAGCACGATGAACCACCTATGGATATTACTCCTACTGATGTTGAACATCCACCGGCTGAAGCAGCTCTTCAAGATGTTGGCCAACCTGTACCAAGCAACAATCAATGCCCTCCTCTCCTTCCACCCCCAGGGACCGCTCCTTCTTATCCTCCTTACTTCGAAGGTGCCCCCTTTCCTACACCTCTGTGGCTGAGGCACTCCTACAATCAGTGGGTCCCGCAGCCACCCCCACGGACTATTAAAAGGACAAAAAGACGAATGGCAAGAAATAGAGACTCAGGGAGGCTCATAATGAGCACCATTCGACTAAGGCCGCGGCAAGTCCTTTGTGAGAAGTGCAAAAACACACTAAATTCCGAAGAGTCTGATAAAGATAAACAGAATGACTCTAGAAATGGTAGGATAAATTCCGAAGAGTCCGATAAAGATAAACAGAATGACTCTAGAAATAGTAGGAGGCTTAATGGTGATGATAAAGAGAAAACTAAATCTCAGCCTAACTGTGAAGACCTAAAGACTATGAAAGACAAAAAAGATGAACAGAGTACCCCTAAGGACTTGGTGCACAGAAGTCCGGTTATAAAGATCTCATACAGTACTCCACAGGGTAAAGGGGAAGTGGTTAAGATTCCATCACGTGTCCATGGCTCTGTTGAGCCTTTTTGTCCAAACCAGACTTTACAAAATGGAAGCAGGGACCAAGAAATGCCAAAGGATGTTGATAGACATCATACGCCCAGGCGCTTAGTGGATAAGTCAACGAGTAACCAGTTAGCTTCCATTCCAAAGTTAAAGTTACCTAAACCCTCGCATTCCAGTTTGGAGGCGCCACCTCCCAAAATCAGGTTAAAACCACAAAGGGGTAGTGGCGGACAGAGTGTTTCTGTATATAAGTCTGAGCTTATAGATGGGATCCATGATCACCAAAACAGCAGAGGGTCTGAAACAGATTCTTCTTCCTTTTATATGGATGACTCCAGAGAAAGAAGCTTTCATGATGTCTCCTTGGGGAGTTCGGGGGAAGATGATGACTTTAAGGGGTTTCCGCACACCAGAGAAGGACACAACCTAAATTTACTTAGGGGTTACCGGAAAAGGAAAGCCGATTCTTCTAGTGCTTCTTTATGTAGCAATGACAGTTTAGATGAATCCAAATCCTCTTGCCTGGAACTAAATGGCATGGAATTTTGCGACCTTCTTCCTGGAGATGACCTCTCTGTGTCGTCTTCCAAAGACGAACAAAAAACGGTTCCACCTCTCACGGTCAGGCTGCACAGTAAAAGTGTTTCGAACTGCATTAATGTAGAAGGAAAGACCGTTTCAGTGGGGGATATAGTATGGGGAAAGGTTCACGGGTTTCCATGGTGGCCTGCAAGAATTCTTAGCATTAATGTCAATCAAAAAGCGGACGGAGATCCATCGTGGCAAGAGGCGACCGTTTCATGGTTTGGTTCTCCGACGGTTTCTAGTTTATCTGTTTCAAAACTTTCCTCATTCTCTGAATTCTTCAAGCTAAGGTTTAATCGCAAGAAGAAAGGAGTGTACCGCAAAGCTATTGCCGAGGCTGCTAAAGCTACTGATCACCTGACTCCAGAAATTAGGGAACTGTTAACGCAATGTGAAACG
>Ver73
CCTGAAGGTGTGGCCATCGCTACCACCATGATCGATGACGATGAGCAAGAAGTGGACTCGGCAGATGAATCGGTCTCCAATGATATGATGGCAGCTACTGACGAGCCTTCCAAAATGTCTGCTGGGAGCGGCAGAAGAATTCGGCGGTTTAAGCAAGAGTGGCTCAAGAAGTTCTGGTTCTTGAGGTACTCCTCCACCTTGAATGAAATGTGGTGCCACGTCTGCCGGCAGTACACCGTGCAGTCGTCGCGGACGTCCGCCTTTATCATTGGTTCCAAACAGTTCAAGATTCATACCATCAAACTCCACAGCCAAAGCAACCTTCATAAAAAATGCTTGCAACTCTACAAGCTCAGGATGCACCCGGAAAAGACGGAGGAAATGTGCAGAAACATGACTCTTCTTTTCAATACGGCATACCACTTGGCGATGGAAGGCAGGCCTTACTATGACTTCCGACCTTTAGCAGAACTACTGAGAAAGTGCGAACTCAGAGTGGTCGACCAGTACATGAACGAGGGCGATTGTCAGATCTTGATCCACCACATCGCCAGAGCACTGCGAGAAGACTTGGTCGAGCGTATCCGACAATCCCCTTTCCTCAGCATTATTTTGGACGGACAAAGTGAAGACCTGCTTGCCGACACTGTGGCGGTTTATGTCCAGTACACTAGCAGCGATGGGCCTCCTGCTACGGAGTTTCTCTCTCTTCAAGAGTTAGGTTTGCCCACCACAGAGAGTTATCTTCAGGGAATCGACAGGGCTTTCTCAGCGTTGGGAATCAGGTTGCAAGATGAGAGGCCGACAGTAGGCTTGGGAGTGGATGGAGCCAACATCACGGCAGGACTTAGAGCAAATTTGTATATGACAATCAGGAAAACTTTGCCTTGGCTACTATGCTTACCATTCATGGTACATCGGCCCCACTTAGAAATATTGGATGCAATTAGTGGTAAAGAACTCCCTTGCCTAGAAGAACTAGAAAACAATCTGAAGCAGCTGCTTAGTTTCTATCGGTACTCTCCTCGACTGATGTGTGAGCTGAGGCTTACCGCCGCGACCCTGTGCGAGGAGACGGAGTTCCTAGGCGACATTCGAGCTGTGAAATGGATCATAGGGGAGCAGAATGTCCTCAATGCCTTGATTAAGGACTATCTAGAGGTGGTGGCACATCTCAAAGATGTCAGCGGCCAAACTCAAAGGGCTGATACGTCGGCAATAGCACTGGCCCTCCTACAATTTCTCATGGATTATCAGTCAATTAAGCTCATCTACTTCCTGCTCGATGTGATAGCAGTCTTGTCCAGACTAGCCTATGTCTTCCAAGGTGAGTACCTCCTGGTTTCTCAAGTGGATGAAAAGGTGGAAGAGGCCATACAAGAGATCAGCCGGTTGACGGATTCCCCCGGCGAATACCTCCAGGAGTTTGAAGAAAACTTCCGGGAGAGCTTCAACGGCATCGCCTTGAAAAATCTACGAGTGGCCGAAGCCAAATTTCAGTCGATTCGGGAGAAGATTTGCCAGAAGACCCAGGTCACGTTGGCTCAACGCTTCGACTCCCGCAGTCGGATGTTCGTGAAGGCGTGTCAAGTGTTCGATCTGTCCACGTGGCCCAGGACCACGGAAGAGCTCATCAACTACGGCGAAGAAGACATGCTACAAATATACGAACTTCTGGAGACCATTCCGAACTTCCTCCACGACCTGGGTAGGGAAGTCGGCGACACGCGGGGTAACCTCCTAATGGAATGGCGGGAGCTCAAGGCGGATTATTGCACAAAAAACGGCTTCAAGGATCTCATCGGCCACATCTGCAAGTACAAGCAGCGCTTTCTCTTCCTTAATAAGATCGTCCAGATTTTAAAAGTCCTCCCCACGTCAACCGCCTGCTGCGAGAAAGGCCGCAACGCCCTGCAGCGGCTACGGAAAAACAACCGCTCCCGGCTGACACTGGATCAAATGAGCGACCTGCTGGCCATCGCCGTGAACGGCGCCCCCATTGCTAATTTCGACGCCAAGCGAGCCCTGGACAGTTGGTTCGAGGAGAAATCGGGAAACAGCTACTCGTTATCGGCGGAAATGCTCAGCAAGATGTCTTCGCTCGACCAGAAGCCGCTACTTCAGCCCATGGAGCACGGCTCGGAGTATTATCAAGACATT
>Ver74
GTCAGTTACGCCTCGTCAAGCCGGCTCCTAAGCAACAAGAACCAGTACAAGTCGTTCCTGCGCACTATGCCGAATGACGAGCACCAAGCCACCGGCATGGCGGATATCATCGAGTACTTCCAGTGGAACTGGGTCGGGACCATCGCGGCCGACGATGACTACGGGCGCCCGGGGATTGAGAAGTTCCGCGAGGAGGCGGAGGAAAGGGAGATCTGCTTTGATTTCAGTGAGCTCATCTCTCAGTACATGGAGGAAGAGGAGATAGACAGGGTGGCCTCAGTGATCCAAAACTCCACCGCCAGGGTCATCGTGGTCTTCTCCAGTGGGCCGGACCTGGAGCCGCTCATCAAGGAGATCGTCAAGCGGAACATTACCGGCCGTATCTGGTTGGCCAGCGAGGCCTGGGCCAGCTCTTCGCTCATAGCCCTGCCCAACTTCTTCGACGTGATGGGGGGAACCATCGGCTTTGCCCTGAGAGCCGGGCAGATTCCAGGCTTCCGCGAATATCTCCGCAACGTCAATGTCAAAATGTCCAACGTCAACGGCTTCCTCAAGGAATTCTGGGAAGAGACCTTTAATTGCCACCTTCCGTCCAAAAGCCTTTCTTCCCCTTCTTCTTTCATGGGGAGCCCCGAGGATCCCAACAGATGGGGCAACAGTTCTTCTTTCCGGCTTCCGTGCAGCGGGAAGGAAAACATCTCGAGCGTGGAGACCCCGTATCTGGACTTCACCCATTTACGGATATCGTACAACGTGTACCTCGCCGTCTATTCCATCGCTTACGCGCTGCAAGATATTTACTCCTGCACCCCCGGGAAGGGGCTGTTTGCCAACAACTCCTGCGCCGACATCAAGAAAGTGGAAGCCTGGCAG
>Ver75
ATGATGATGGCACGGAAACCAGATGTGCGTGTGCCCACCTACAGTGTCAGCGTTGTGGGCCTTTCTGGCACAGAGAAAGAGAAAGGCCAATGTGGCGTTGGAAAATCATGCCTTTGTAATCGATTTGTAAGACCCAGCGCAGATGATTTTCATCTGGACCACACATCCGTCCTGAGCACTAGTGACTTTGGTGGTCGTGTTGTAAACAATGACCATTTTCTGTACTGGGGAGAGAGTGGACGGATGCCAGAAGACTGTGTAGACTTTAAAGTGCATGTGGTGGAGCAGACAGAATTTATTGATGATCAGACATTCCAGCCTCACCGTAGTACTGCCCTACAGCCTTACATCAAGCGTGCTGCCTCCTGTAAGCTGGCCTCTGCTGAAAAACTTATGTACTTCTGCACAGATCAGTTGGGCTTGGAACAGGACTTTGAGCAGAAGCAGATGCCTGAGGGTAAATTGTTGATTGATGGTTTCCTGCTGTGTATAGATGTTAGTCGTGGAATGAACCGGAACTTTGATGATCAGCTAAAATTTGTGTCCAATCTTTACACCCAGCTGGCCAAGACAAAGAAACCCATTGTTCTGGTTCTTACAAAATGTGATGAAGGAGTAGAACGTTATATCCGCGATGCTCATAGTTTTGCCCTTAACAAGAAGAACCTGCAAGTTGTAGAGACTTCTGCCCGGTCTAATGTGAATGTGGATCTGGCCTTCACTACACTAGTACAGCTTATTGACAAAAGCCGTGGAAAGTCTAAAATTATTCCTTATTTTGAGGCACTAAAGCAGCAGAGCCAACTGATTGCTGCCGCAAAGGACAAATATGAATGGCTTGTGAGCCGAGTAGTAAAGTCTCATAATGAGACATGGATCAATCAAAGCAGGCGCATGCAGAGCAACATTGAATACCAAGATTATGTGCATTTGGAAGGAACAGACAAAGCTAAGAAACTATTCCATCAGCACGTGCTACGGCTTAAACAGGAACACATAGAACGACGCAGAAGAAATTACCTCTTAGCTCTCCCACGAGCCTTAGAAAGCCTTGTGCCAGATCTGGATGAAATAGATCACTTAAGCTGGGTTAAGGTTTCTAATTTGCTGGAATCAAAGGCAGAGTTCCTAAAATTTTTTATTGTCCTGGAAGAGACACCTTGGGACTTCACAATCCACATTGACAGCATTGATGAACGCATACCTTATGATTTGCTGGAAACAGTGCCTGCGGAAGAGGTCTATGCTGCCCACTTGGTCAAGTTAAGGAATGCCAGGAAAAAGGAAGAAATGAAGAGATCTTTCAAGGAGAACTTGATCGCTTCTCCTTTCATTACACCAGGTAAGCCTTGGGAAGAGGCTCGGAGTTTTATCATGAGTGAAGAATTTTACCAGTGGCTGGAAGAGCCTGTATATATGGAAATCTACAGCCGACACCAAAAAGAGATCATTGATAAAGCTAAAGAGGAATTTCAGGAGTTGTTGCTTGAGTATTCAGAGCTGTTTTATGAGCTAGAGTTAGATGCCAAACCCAGTAAAGAGAAAATGGGCGTCATCCAGGATGTACTTGGTGAGGAACAACGTTTCAAAGCATTACAGAAGCTGCAGGCGGAGCGAGATGCCCTGATTCTTAAACACATTCACTTTGTCTATCATCCAACCAAGGACACTTGTCCTAGCAACCCTTACTGTGTTGATACAAGGATTGAGCATATACTCAGTTCCAGGTGCACATATCCCTATGACAGACTACACAAAGATCCAAATGTAGATAGGATCAACCTTGTGATCCTTGGAAAGGATGGTTTGGCACGAGAGTTAGCAAATGAGATCCGAGCCCTCTGTACAAATGATGATAAATACGTAATTGATGGAAAGATGTATGAGTTATCCCTAAGGCCTATAGAAGGCAATGTGCGGCTTCCTGTTAATTCATTCCAGACATCCACTTTCCTCCCTCATGGCTGTCTTTGCCTGTACAACTCCAAGGAGTCTCTGTCCTATGTTGTGGAGAGCATTGAGAAAAGCAGAGAATCAAGCCTAGGTCGAAAGGAAAATCACTTGATCCATTTGCCTCTTACGTTGATTCTTGTCAACAGGAGAGGAGACACAAGTAGTGAAACTGCACATAGCCTCATTCAACAGGGCAAACAGGTTGCCAGTAAGCTTCAGTGTTTCTTTCTTGATGCAGCTTCCACTGGAATGGGATATGGTCGCAATATCAATGAGAAGCAAATAAGCCTAATCCTCAGAGGGCTACTGGAGTCAAAAAGAAACTTAAACCTTGTCAGCTCCACTCCAAGCATTAAAGATTTGACAGATTGTGAGCTGCGTATTGTAATGTGCCTCATGTGTGCAGACATATTTAACATAGAAGATGTGCTGAATGCACTAAAACCTCACACTTACCGTCCATCACAATGTGGGCTTGGTGGATCAGTTCTACTTGACCTACCAATTGGCAGTCAAAAACGTCGCTTGGAGCTGCTGTTGTTGTCGTATCATGCCTCCTTTAATGTTCGCAAGACTCGTTTAGTGCACGGCTATATGATTTTTTACGCAGCTAAGCGCCGTGCTTCCCTAGCTATGCTGCGTGCCTTTTTGTGTGAAGTGCAGGACATTGTCCCTGTGCAGCTTGTTGCCTTGACTGAGGGACCTCTAACATTTTTGGATTATGTGGCACGAGAACAGTTACAAGAAGGGGAGGAAATAGCTCAGGACATTGAAGGTAAATTCCTTATTCTACCACAAGGGCAGATACAGCCAAAGTTGGATGTGTTTTACCCCTACTTCAAAGATGTATTGGAGAAAAAAGTAATTATTGAGGCCTCTCACATGTATGATAATACAGCAGAGGCCTGCAGCACCACAGAGGAAGTGTTTAGCTCACCCCGTGCAGGCTCACCCCTTTGTAATTCCCACTTGCCAGACTCTGAAGAAGACCCTGAACCTTCACCTCAACACATTTTATTTCAAAATGAACCTAACATAGCAGCTCCCATAAAATTTACCAGAGAACTGGAGGAGACTGTGATGAACACTTTAGAGAGCAAACTTAACAACAAGGTACCTCCTCCCCTTAAACCAAAGCCCCCTATTCCATATGAAATTACCAAGCCTGAGCTATCATATTTGGATACAGGGGCCCGGGATGGGCACCGTAAGTCCTTGACTTCCATAAACTGGCCCCCTTTGGAGGCCTTTGACCCTTCTGACTATGCTGAACCTATGGATTCAGTAGTGAAGCCAAGAAACCAAGAGGAGAACATTTACTCTGTACCCCATGATAGCACCCAAGGAAAGATCATCACTATACGTAATACCAACAAACCACAATCTAATGGGAGTGGCAATGGCTCAGACAGTGATATGGACACAAACTCATTGGAACGAGCAAGAAAAGCATCCATTGTCACTAAACCTGTCCTTTACCGTACCAAATGTGCTAAACTTGGGAAATTCTCTAGCTACAGGAGTAGTTTAAGTGTTGGCAGTGATGATGAACCTGGACCAATTCGAAGAAAGGAAGAGGAGACTGGAACACAGGGTACAAAGGGGGACAGTACTACGAATTCTTATGAAGCTGATGGAGAGGACCCACGCAAGAGGAATATTTTGCGCAGTCTGCGAAGGACCACTAAG
>Ver76
GTGACCTTTGGTGGAACGTTTATTGGCATTGGGCGTAAAACTCCAGACTGCCAAGGAAACACCAAGTACTTTCGCTGCAAATTCTGCAACTTCACATATATGGGCAACTCGGCCACAGAGTTGGAGCAACACTTTCTTAAGACGCATCCAAACAAAATGAAAATGTCCTCCGATTCTGGTAAACCTTCTGAGAAAAGCACCAATAAATCGAGCCCCATTCCTCGTTCTTGTGAGCCTGGAGATTTGGGAAAATGGCAAGACAAAATCACAGTTAAAGCAGCAGATGATATACCTGTTGGATATTCAGTACCCATTAAACCAGTAGATTCCTGCAGGCAAAATGGTACAGATGATACCAACTACTACTGGTGCAAGTTTTGTAGTTTCAGCTGCGAATCATCCAGCAATTCCAAACTGTTAGAGCACCACAGCAAACAGCATGGGGGAGGGAAATCAGAAAGCCCTAATTCAGATATGAATGACAAGATCTTCAGGGGATCGGTCATTAATCAAAATGAAATTACCAAAAGTTCTGATGAACAGCTCCCAACAAAAATAGAGAAAGGATTGGCTAAAAAGAAAGATGTCTCCAGTGTACCAACTGAGGATATAATAGTTACAAACTACAATTGTCAATTTTGTGACTTTAGGTACTCTAAGAGCCATGGCCCCGAAGTAATATTGGTTGGGCCACTTCTACGCCATTATCAACAGCATCACAATATTCACAAGTGTACTATTAAGCATTGTCCATTTTGTCCCAGAGGCCTTTGCAGCCCCGAAAAGCACCTTGGAGAAATTACTTACCCGTTTGCTTGCAAAAAAAGTAATTGTTCTCACTGTGCTCTCTTGCTGTTGCACTTGTCTGCTGGGGTGACAGGGAGCACAAGAGTTAAACACCAGTGTGATCAATGCTCATTCTCCTCTCCTGATGTAGATGTCCTCCTGCTTCATTATGAGAATGCACATGAAGCCCAGGCATGTGAGGTCAAGCAGGAACTGAATCACCAGCATGGGGCCGATGGGCAGCCGAGCATCAAAGAAAGCAAAGAACACTCATGTACCAAATGTGACTTTATTGTCCAGGTGGAAGAAGATCTGTCCCGACACTAC
>Ver77
ATAAAAGTGACCTCCTCAATTCAAGCTTCGAAGTTAATCAAGCAAGCCGGTGACAGAACCCTGGTGTTCTACGAGAGGCCCGCTGGTCAGAACCAGTCCGCTGGCAGCTTGCCGGAGAACCTTGGGCAGCTGGAAGACCCGGCATTCGCTGCCTCCGCCTTTCCCCAAACCTTTGAAGAGGACTCCGTCAGCTTCATTGTGGATCCAGAGAACAAAGAGTTGGATTCGGAGTTTGAGGACCTCGCCAATGAGGTCAAACCACCCGGAGAGTCCAAAGAGGACTCTGTTTCTGTGACCCAGAGCCCTAAACGCACGGTGGCAACACTTTATACCAAGCCCTTAGGGTCCGTATCCCCTATTCTCAACAGGAAGGCGAATTTGCCAAGTCACCAAACACCTTCGAAGACCCAACCCAAAGTGAATAAAACTGCCCCGCCAGAAACCCAAGACTCCACACCGCAAAACAGGGCTTCTCCTGCCAACAAGCCTCCAGTGCCGCCACGGCCTCAAGTAAAGCTGACTCTAACTTCATGTGAGAATCCGAGTGCTCCAGAGACGGGAGAAGCCACTGTAGAAAAGCCAGAAAGACCACCGCCGCCATCGTTAAATGGAGATAAACAGCCGGAAAAAAGTGCAAAAACCACCGAGACGGTCGATGAAGCACCGGTCCAGAAACCCAGTTCTGTTAAACAGGACGTCGCCAAGGATAAAATATCCGAAAGTTCCTGCAGCACAAAAGACAGCGTGGACGATCCGCACATCTGGGAGTCGAAGGAGATACTGTACAGGAACAAGCAAGGGCGTTGGACAAGGTCCTCCTGTCTATTCGATGTGGAAAATTATCACCGGTATCTGAACGTCGCCCTGTGGTGCAGAGACTCCTTCAAAACGGGGAGCCTCTGCTGCGTGGGGCACATCAGTATCCGACTGGAAGACATTGCCTTAGAGTGCCTGGCCACCGCCTCGCTGGAGTACCTGACCAGTTTTAAGCTCAACCCCACCGAACCTAGAGCCTCCGTCAGTAGAACTGCATTGAGAAACCTGAGCATGCATAAGGGGTTCAACGAAAAATATTGCTACGGGGATGTCACGTTAAACTTCAAATATCTGATGGAGGGCGAGTCCGAGACGTCTAGCATGTTGTCAGAAAGAGAGCGGGACGTCGGCTTCCAGGACGACGGTTCCTCGCTGCAGAAGGAGGAGCTTCCCGTCCCCCCGATGATATTTGCTGAGTCCAAACACAACTTCCAAGACACGCAGTTCCAGAACTCCACCTTGTGCGATTACTGTAAAAGGAAGGTGTGGACCAAGGCCGCTTCCCAGTGTATAAACTGCGGCTACGTGTGTCATAAGAAATGCCAGGAGAAGTGCTTGAACGAAAATCCTTACTGCGTTGCTTCTGATAAAAGGGTCGACCCCGAGTCGAAGTCTTTGGGGAACAGAACTACAGGCATTACCAGGCACATTATAAACACTAGTTCCCGCCTCTTGAACCTACGCCAGGCTCCCAAGCTGCGGCAGCCGGAGCAAGGTTGCGATTTGGTGGAGCCGTCGCCAAAGCACACGCCGAATACTTCAGACAATGAAAGTAGCGACACGGAGACATGTGGGTCAAGTAGTCCATCAAAAAGAGCGTCCGGCGGCAGCGGGAAATTGGCTCGCAGAGACGGCGGCCTGGACGATAGCGTCTTCATTGCGGTGAAGGAGATCGGCCGAGACCTTTACAGAGGCTTGCCGACTGAAGAACGGATACAGAAGCTGGAGTTCATGTTGGATAAACTGCAGAACGAGATCGACCAAGAGCTGGAGCACAATAACTCCCTGGTGAAGGAAGAGAAAGACGCCACCGAGGCGCGACGGAAAGCCCTCCTATCTGCCGCCTTGTCCAAATCCAGCGAGAGGCTTCAGGCCCTGACGTTGCTCATGATTCACTACAGAGCCGGCATCGAGGACATCGAATCCCTGGAAAACTCCTCCCTGGCCCAACCTCGGAAAAACGCTAAATGCGAAGAAGAGGCCGTCGTTGCGGCGGAGGCAGATAACCACGACGAGGATGAGGATGACGTAGGCCAAGCGGAAAGCGAGACTCTCAGCTGCGTATCTCCAGAGGACAAGCTTCCTGCTTCACTTGAACCCGAGCAG
>Ver78
ATGTCAGAGTGCTGGCCTCAAACACAGGTTCCCCCTCCGACTTTGCAGCCCTCGCAGCAACAGCCTTCACAACATCCTGGAGCAGTCTCACTGGCAGAACACCCTATTTCCACTCCGGGCTCAGCAGAGAGTTCTCTGGGCTGTGCTGTTTATGGAATTCTACTGCAGCCAGACTTGGGCATTCATCACCACCCCTTGCCACCCAGTGAACCCCTTCATAAGTGTGGACTGTGTGGCCATGACCTGTCACACTTGCCGAATCCTCAAGAGCATCAGTGTATGCCCTCTGCAAGCCATGACCGCTCTTTCCAATGTACACAATGTTTAAAGATCTTCCACCAGGCCACAGAACTCTTGGAGCACCAGTGTTCACAGGTGGAACAGAAACCCTTTGTATGTGGTGTTTGCAAGATGGGTTTCTCACTCCTTACTTCACTAGCTCAGCATCACAATGTGCATAATGGTGGCTCTCTAAAGTGTTCTATCTGTGAAAAAACCTACAAAGCCACTGAGGCAGAGCGGGTCTGCATACCCACTGTCCCTCCTCCTCCTCCAGCTCCTCCTGCCCAGTCAGCACAGGAATCCCATGACAAACCCTTTTGTTGCACTTTGTGCCAAAAACCTTTTAAGCATCTGTCTGAGTTGTCTCGGCATGAGCGGGTGCACACAGGAGAGAAACCATACAAGTGCACATTGTGTGACAAAAGTTTTAGCCAGTCCTCACATCTTGTACACCACAAGAGAACACACAGCTCAGAGAGGCCCTACAAGTGTACAGTTTGTGATAAAAGTTTCAAACACAGATCACATCTGTTGCGCCACATGTATGCTCATGCAGGCGAGCAACTGTTTCAGTGTCAGACTTGCCAGTTACGTTTCAAAGAATCTTCACAGCTACTCCAGCACCCATGCACACCAGCAGGAGAGAGACCTTTTCGCTGCAGTGCTTGCCAGAAAACCTTCCGCCGGCCATCTGACCTAAGACAACATGAGCGTACACATAGTGAAGAAAGGCCGTTCCACTGCGACCTTTGTCAAATGAGTTTTAAGCAGCAGTATGCACTGATGAGGCATAGGAGGACACACAAAGTAGAGGACCCTTCCAAATGCACCTTATGTGATAAAACTATGGTACAGCCATCACAGCTTTTGTTTCACCAGCATGGGGCTGAAAGCATTTTCAAGTGCAATGCTTGCCAGCGTGGTTTTAGTCAGTCCCAGGAATTACTGCGGCACAAATGTGGGCAAAGCAGTGCTGACCGACCTTTCCAGTGCAGTGTATGCCACAAAGCATACAAGCGTTCTTCTGCCTTACAAAAACACCAGACTACACACTGTGCAGAAAAGCCTTTACGATGCACCGGCTGTGAGCGAAGGTTCTTCTCTTCCTCTGAGTTTGTACAGCATCGTTGTGATCCAGCACGAGAGAAACCGTTAAAGTGTTCAGACTGTGAAAAGCGTTTCAAATATGCATCAGACCTTCAGAGGCATAGGCGGGTACACACGGGTGAAAAACCATACAAATGCTTGTCTTGTGACAAGAGTTTCAAGCAACGGGAACATCTCAATAAACATCAAAGTGTGCACAACAGAGAGCAACAATACAAATGCTTATGGTGTGGAGAGCGATTTCATGAACTGGGACAGTTACAGGAGCATAGTGCTCAACACACTGCAGATGGCACATATCAGGTGGCAGCCTGTCTGCCT
>Ver79
TACTATGCAGTCCTTTATCCTATGGTTTATCCTATGAAGATTACTGGGAACAGAGCAGTACTTGCCTTAGTGTATGTTTGGCTCCATTCTCTTATAGGATGTCTTCCTCCTCTGTTTGGATGGTCTACCTTAGAGTTTGATCACTTCAAGTGGATGTGTGTTGCAGCATGGCACAAAGAGGCAGGGTACACTGCTTTTTGGCAGGTCTGGTGCGCTTTGTTGCCTTTCATAGTAATGATGATTTGCTACGGTTTCATATTTCGAGTAGCAAGGATAAAAGCACGAAAGATTCACTGTGGAACAGTTATAATTGTTCAGGAGGCTTCACAAAAGAATGGGAGAAAGAATTCCAGTACATCTACGTCCTCGTCAGGAAGCAGAAAAAATGGATTTTCTAGTATTGTTTATTCAGCTAACCAATGCAAGGCATTAATAACTATACTGGTTGTTATTGGTGCTTTTGTTCTTACCTGGGGTCCTTATATGATTGTTATAAGTACTGAGGCTTTAAAGGGAAAAAACAGTGTTTCTCCAGTATTGGAGACTTTGGCCACATGGCTATCCTTTACAAGTGCAATTTGCCACCCATTGATTTATGGACTGTGGAACAAAACTGTACGAAAGGAACTTCTTGGCATGTGCTTTGGGAATCGGTACAGAGACCCATTTCATCAGCAACACAGAACATCAAGAATGTTCAGCATCTCAAATAGAATAACA
>Ver80
ATGTTTATGATGGATAATGACACTCCAACAATCAGACCTCGAAGAATTCAGAACCAAAATGTAATTCACCGACTTGAACTCCGAAAAATCAGTTCAGGAAAACCTGGTTCTCACTGGCATCAAGTGAGAATTTTCCATCAGAATGTCTTTCCAAACTACACTGTGGTGAATGTGGAAAAGCCACCTTGTTTTCTTCGCAAATTTTCACCTGATGGCAGGTATTTTATTGCATTTTCTTCAGATCAGACCTCCCTTGAAATCTATGAGTATCAGGGCTGTCAGGCAGCGGAAGATCTCTTACATGGGTATGAAGGGGAAATATTGGCAAATTCTAATGACCAGAGGTCTGTAAACATCCGTGGTAAACTTTTTGAACGTTTTTTTGTTCTTCTCAATATTACAAATGTGGCTTCCAATGGAGAACACCTAAATCGGGAGTGTAGCTTATTTACAGATGACTGTCGCTATGTAATTGTGGGGTCTGCAGCCTATCTTCCTGAGGAACCTTATCCACCCTTTTATGAAATCTATCGTAACAGTGAATCAGTGACTCCCAACCCAAGATCCCCTCTGGAAGACTACTCTTTGCATATTATAGACCTCCACACTGGGAAACTCTGTGACTCGAGAACATTCAAATGTGATAAAATTATCCTTTCCCACAATCAAGGACTTTATTTGTACAAAAATATTTTGGCAGTCCTCTCTGTGCAGCAGCAAACAATTCACGTTTTTCAGGTGACCCCAGAGGGAACATTTATCGATGTTCGAACTATTGGCCGCTTCTGTTATGAAGACGACCTTCTAATATTGTCCGCTGTTTACCCAGAAGTACAACGGGAAACTCAAACAGGAATGGCAAATTTATATAAGGAACCCTTTATAAATTCATTAAAGCACAGACTTCTAGTATATCTATGGAGGAGGGCTGAGCGGGATGGCAGTGCCATGGCCAAGAGAAGGTTCTTCCAGTATTTTGACCAGTTGAGGCAACTTCGGATGTGGAAAATGCAATTATTGGATGAAAATCACCTTTTTATTAAGTACACCAGTGAGGATGTGGTTACTCTTAGGGTCAATGACCCCTCACAGGTACAG
>Ver81
ATGGAGTGGCTTTTAGAAGCAGTCAAGAAAGAATTAAACATTGATTCAAGGCAGCTTATTATGGCTGAAGAGGGAACCCACGTTATTGCCTTGGTATCACAGAAATGGCTGGCAAGCATTAAAGAGCGCCGAACAGTCTCTTCGCAGTGCCCAAAACCAGAAGGGTTTAGCAGTGTGGAAATACAGACATTCCTTCAGAGATCTGTGCATAAGTTACCAGCTGGCTGGACTAGAATAGAAATCCATGGGGTGAGAAAAGAAAGATTGGCCTACCCTGTGGCACTGAATGATGGCTTCTTAGAGGGAAAGAATATTGATTCTGAATCTCTCATCAGGTTTATGCAGTGCATCGCTGTTCAGAATTACAATAACATGTGGAACGCGGCCCGTCGGACTTATGTGCAGCCGTACGAAAGTGTGCATAAAGTGCCAAGCATTCAAGCATTGGATGCGCTAAAGTTGTCACTTCAGAGGGTGTATGGTTGCCCCTTTGTTTTTATAAATAAAGCAGTGCCGAGTTTATCTCCTTCTAAAGACAGTTCCAGCTTTGTATTAGGTGCTTCATCCAGTTCCAATATTGTCCAAGCCGAAGCATTGCTGGAATCTGTATCTATATTATACATAATTTTACCTTATATACAATATTCCTTGTATGATGTGGTCACATTTAGTCCCGCTAAACTTGCCAATAGTCATGCCAAAGTACTCTTTATCTTGTACAATGTACTGCAGGCTCTAAAGGCATGCCATCAAGGGGGGCTATCAAGTGGGGCACTAACATTACGCAGTGTCTTAGTTGATGAGAAACTGTGCAGCCAGTTGAGGCCTAACTTTATTGACTATGAAAGAGAGTGTAAAAGCACAAAAGTGAAAGAAAATATTAATACAGAGCAACTTAGGACTGTTGGGTTGTGCACTTCTTGTAACAACGAGTTAAAACAGATTTTAATAGATTGGATTCATGGCAGGATCAGCAACTATGACTACCTTATGTATCTGAATAAGCTGGCTGGTAGACGAGAAGGTGATCCCAATTACCACCCAGTATTGCCTTGGGTTGTAGATTTCACTACCAAGAATGGAAAATTTAGAGACCTTAGAAAATCTAAGTTTCGATTAAACAAGGGGGACAAGCAGCTGGATTTTACTTATGAGATGACCAAACAAGCATTTGTAGCTGGAGGAAGCAGTTCAGATCACCTGCATGTTCCTCACCACATTTCTGATGTTCTGTCTGACATAACATACTATGTGTACAAGGCTAGGAGGACACCAAAGATTGTACTTTGCAACCACGTGCGATCTCAGTGGGAGCCAAATGAGTACCCTGCAAGCATGGAGCGAATGCAAGGTTGGACTCCTGATGAGTGCATTCCAGAGTTTTACACAGATCCCACCATTTTTAAATCCATCCACACTGACATGCCAGACCTTGAAATACCATCATGGTGCAGTTCATATGAGGACTTTATTCATGTCCACCGTGCACTTTTGGAAAGCCGAGATGTATCCCAGGATCTTCACCACTGGATAGATCTTACCTTTGGGTACAAATTAACTGGGAAGAATGCACTTATGGAAAAAAACGTTTGCCTTCATTTAGTGGATAATCATACTAACTTGACATGTTTTGGGGTGGTCCAGCTTTTTGATCAGCCGCATCCAAAGCGTTTATTAGGCCCCAGTTGCTCTTCTTTTGAACCCCCTGCCATATTGTCTACTCAAAACATTAGTCAAATGAGTGCGTGGAAAGATGAACATACTGGTAATGGAGTCAATGGTCCGGTAGTAGAGGCCACAGTGTGTGAGGCTGTTTGGAATACTGACAAAGTGTGTGCAGGGGATGAAGAACTGGAACAAGGAACAGAAGCTCTTGACTCGCTGAGCATTGTAGGAAAAGGTAATGATCAAGTATGCATCCCCTCTGTTCAGGTTACTAGTGCCAATATATTCCAAGGGGAAAACAGACCTCCAGGTAGTAAGCCAAATAGGATAAGCAGGGCCACAACTAATGCAGAGGAAAGTCAAAGGAAACTATTACTTCCTGATAGTTTTAATCCTGTTCAAGCCCTCGAAGAACTTGAAAAACTGGACAACTTTCTACTTAGGGGCTTACACAGTACTTTACTGCCGGTTGAAAAATCTTCTAAAATATTTCCACTTAGTCTTTTGGGTCTTTTTCAAAGAGATATGCAAGCCTTGGGTGTCATGATTGCAGAGATTGTTTTTGCTGGAAAGATTCATACCACGCCACCAAAAACCTCTTTGCTAGAACGTTATATTTTAGTTCGTAATCTTAGTAGACACCATCCAAAGGAGATTCCACTTCCCCTTTTGCAAATGCTTGAGTCATTACTGCAACTGCACACACCAGAAGAAGAGCTTCTTAAAGATGGTGGGGAAGATACAGGGGCCCTGCTTTTTGAGTTTCCACACATTTCAAAAGGTCTTCCCCCACCTTGTCCTTCTTTACTCCTCAGTCCCTTGTGCTCCATAATCCCTTTTCCTGCATACTTTCCCAATCTACACAAATTTATCTTAACGTACCAGTCAAGAAGAACTGAAGACGAGAGTCAAGGCCGGGAGCTAGTATTTCAGCTGTGGCAGCAAATTGATGGTATCCTCTGTGAGATTAACCCTGAAGGATTGGAGATCCTACTTCCTTTTGTCTTGTCTTTGATGACTGAAGAAAGCACAGCAGTCTATGCTGCATGGTATCTTTTTGAACCGGTAGCCAAGGCTTTAGGTCCAAAAAATTCAAATAAATACCTGTTGAAACCACTAATAGGGGCTTATGAAAGTCCTTCACATCTTAATGGAAGATTTTACCTATATACAGATTGCTTTGTAGCACAGTTGATTGTACGTTTGGGCTTACAGGCATTCCTGTCTAATTTACTTAACCACGTTCTTCAGATACTTATTGGGTTGGAAACCTCAGGTGAAGAGAGAAAGTTGCTGTCAGGAGGAGCTGAAGATGAAGAAAGTGGTGGTGATAGCCCAGTATCCTGCAACTTTGGAGAGGCAAGACAAACCAGTATAGATCAAAGTGCATCCTCTCATGAGCTCCTGGACTACACTTCTGGTGTCACTTTCCATGATCAGGGTTACCTAGCAGAAAATGAGGATTTTCAGGGTACTTTATATGTAAGTGACCCACTTCAACCACAAGAGCCAGAGTCTCTTAGTTTAGGGAGGTTAAGTGACAAGAGCAGTGCAAGTGAAGTCTCCCTTGGGGATGAAAAAGTTACAGACAGTGATTCACTAAAGGAGAAGGGGAGCTTGAAATCTGGAGACAGCAGTCAGGATTTGAAACAAAGTGAAGAATCTGAAGAAGAAGAGGATAGGGAACCCTCTCCTGGGCTCTCTGAGCTAACGTTGTCGGTCAACACTGATGTATCGGTGGATACAGTCCTAGCCAGTGAAAGCAGAGAGGACGAGGAAGAAGAGCAAGACCTAAATAACCAAACAGAGGAAAAGGAGCAAAAGATTTTAATA
>Ver82
ATGGATAAATCTCCCTCCAAACCTTATACCACCAAGAAAAGGGTAAAAATACATCCAAACACAGTGACTGTAAAATATACCTCCCACTACCCCCAGCCAGGAGATGAAGGATTTGAGGATACAATTGAAGATAATGGGAGTTTTCTGGAGGAAAATCCCAAGAAAAGGCTGCTAGGAGATGCTAAACAGAAGGGAAGGACATGTTTCGGGACTATGGATGCAAGGCCAAAACAGATGGAAGACCCAGACAATGGAATTGCTGAGCAGTTACAAAGTTTTGCAGACAGTTCCATATTCCAGTCACGGAAAATGTGGGCAGTGCTGTTTGGCTCTGCATTAGCTCATGGCTGTGTTGCACTCATCACCAGACTGGCTTCTGATCGTTCCAAAGTGCCCTCTTTGGAGCTGATCTTTATTCGCTCAGTTATTCAAGTGCTGTCTGTGCTAATGGTATGTTACTACAAAGAGGACCCCTTTGGCCCTTCAGGGTACAGGTTACGGCTTTTCTTCTACGGTGTGTGCAATGTTATTTCCATAACCTGTGCCTACACATCCTTCTCCATTGTTCCTCCAAGCAATGGAACCATTATGTGGAGAGCAACTACCACTGTCTTCAGTGCTATTCTGGCCTTCTTGCTTCTCGATGAACACATGCCTTATGTTGATTTGGTTACTGTAGTTGGTAGTGTATTTGGTGCATGTTTGGTCATGATACCCAATATTGTTAATGAACAGAACTCATTCCTTGGTGTATGGAAAGAGGCTTTTGGTTACACCATGACAGTTATGGCTGGGTTGACAACAGCACTTGCAATGATCATCTACAGATCTATTAAAGAGAAGGTCAGCATGTGGACTGCTCTCTTTACCTTTGGTTGGACTGGAAGTGTTTGGGGAGCATGTACTATGTTTGTGCTGCAAGAACCAATCATACCACTGGATGGAGAAACCTGGGGTTACCTTATAGCTATCTGCTTGTGTTCCACTGTGGCATTCCTTGGTGTTTATTATGCATTGTATAAATTCCACCCAGCCTTGGTAAGCACTGTCCAGCACTTAGAAATTGTAGTCGCCATGGTCCTTCAGCTTCTTGTCCTGCGCATGTTTCCAAGTGTTTATGATCTAATAGGAGGTGCTGTCATCATAATCAGTGTATTTGCATTGGCTGGTTACAAACTCTACCTGGGCAGATTAGGACGACAAGATTACCATGAAATACTGGACTCTCCAATCAAA
>Ver83
ATGCGCCACACAAACCCGACTCGGAGTCAGAGGATGAAGCCCCGTCTTTGGATGGAGACCTGCCTGTTTGTGATTGTCCTTCACTCTGTCTTCTTCTCCACGTTGGGAGTGTGCCCCCCCCAGTGTGTCTGCGAGACCCGCCCTTGGTTCACCCCGCAGTCCGTCTACCATGAAGCCAAGACAGTCGATTGCAACGACCTCCTACTCACTCACATCCCTGAGAACCTGTCCACCGATATCCAGGTTCTGCTTCTCCAGAGCAACAAGATCTCTCACTTGACTTGGGAACTCCAAGAGCTGAGCAACCTGACCGAGTTGGACCTCTCCCAGAATCACTTTCAAAGCATTGACGACTTGGGCGTGTCCAACCTCTCCCAGCTCATCACTCTGTATCTGGAAGAGAACCAGCTCCGAGAGTTGCCCGACTACTCCTTGAAGGACCTGGGAAGCCTGGAGGAACTCTACATAAACCACAACCAGATCAGCTACATTGGCCCCAGGGCCTTCTCGGGTTTGGGAAGACTCTTAAGGCTACATCTGAATGCCAATCGCTTAGAGATCATCGATCCCAGGTGGTTTGAAGACCTCCCCAATCTTGAGATACTCATGGTAGGAGAGAACCCCGTTACTGCTCTTCAGAGCCTGAACTTCCAGCCCCTCGGCAGACTGCACAGCCTCGTTTTGGCCGGAATGGAACTGGAACACATTCCAGAAAACGCCTTTCAGGGACTGGATTATCTCGAGAGCCTCTCCTTCTTCGATAATCGTCTGACGGAGGTTCCAAAGGAAGCGCTCAAGAACCTGAAGCTGCTAAAGTTCTTGGACCTCAACAAGAATCCCATCCCTGAAATCCGGGGCGGTGATTTTACAGGCATGGAGCACCTGGAGGAGCTGAGCCTGAATTCCATGGAGGAACTGGAACGGGTGGAGGCTGAGGCCTTCCAGGATCTCCCAGAGCTGATCAAGCTGGAGATGTGCAATAACCCAAGGTTGTCGTACCTAGACCCAGAAGCCTTCTCCAGTAATCTAGGTGCCCTGAAGACTCTGCTGCTCAACAATAATCGCCTAGCAATGGTTCCGCTGAAAATATTCCAAGCTCTGCCGGGACTACTCGAGATCAGCCTGTACAGCAACCCCATTCGCTGTGACTGCCAGAACTGCTGGAAGGGTCTCTCCAAGCTCAGACTCATCGAGGCCCAGGCCACGTTGTGTATCAACCCACCTTTGGTCAGTGGGCACCTTTTCCAAGAAATTCAAGGGCAGGCATGGCTGAACAGATGCCCGCCACTAATAGATACCCACCTGATCCCTCCCCAGTTTCAAATTGCCCGGCACCAACCGGTAAAACTCAGCTGCCAGGCGAGTGGCCACCCAAAGCCCGAGATCTACTGGATGACGCCACATGGGGAAAGAGTAACAGGCACCAACGGGCGAGTGAAAATCAACGCGGGAGGCTCGCTGGAGATCACTGACGCGGTGGAGGAAGATTCAGGCTCGTACACGTGCCAGATGTGGAACTCCGACGGGACGGACAGCAAGAGCGTCTTCGTCTCCATTAACAGGACTCAGGAACCAGAGGCCATGAGTCTTCTGATGGTCACCAAGAAGGTCCACTCCAACTTTGCCGTGGTGGAATGGAAAATGCTGAGCGGATCGGGGGTTTCCCCAAATGTTCTGGTCCCGTTCCAGTGGTCCTCGGCTACAATGAGGATACACAACCCTCACATCAGTTACACGGCCAAGGTCCCCCTGGAGGTACAAGAGTACAACCTCACCCACCTTCAGCCCTCCACCAAATATGAAGTTTGCCTCACCGTATCCTCCGTTTCCCAACCGAGTCAACAGTCTTGTCTCAATATAACCACCAGAGACGCTTCTTTCTCCATGGCAGTGGTGGGTCGACCAGTCAGCATCGCCCTATCGGCTGCCCTGGGTTCCCTGGTGGCCGCCCTGTGTATGGCCGCCCTCATCATATACATTGGGTGCCACTGTAGGCACAAAAGCTGTGGCCACTCCCTGAAGAAGTACATGCAGAATGCCCCCTTCATTCCCCTCAATGAGTTCTACCCGCCCCTGATCAGCCTTTGGGAAGGGGAACTAGACAAAGACAAAGAGAGCGCTCTAGAGCAACCGGTTCTAGGCCTCGCCCAGGAAGACAAGGTCTGCCCCCTGGTGGCCCAAATTGACACCTCAAAGACTTTCATTTGGCAGCCG
>Ver84
CACTACAAAGGAAGGGTTTTAGACAACTTGTCTACTGAGGTAAATGATTTTAGTGATGAAGAATACAAAACACCTTTAGCAACTCCTCCCAGCAGTCCACCTCCTGAGGTTACCTCCACTTGTGAAACAGAAGCACCTGCTTCCACAAAAGAAGTACTTAGCAATGACAAACTAGAAGCATACTTACTCAACAACAAGATGTATGAAAAATATTCCCTCTCCTGTATGGATTTGCAGATCATGGTTGGGCATGTAAAAGATAACTGGAAACACATGCATGATGTTGAAGTTGGCCCTGCTCATGTTGTAGAAAAGTTTAATGTGCTCTTACAGTTACAACGCAGGCTAATGTACACCTCTGATCCAAATTATCCTGGAGCCATACTCTCTGGAACATTACCGGATCTTAAGATACACGTGAATGAGGAAAAGATATCTGCACTGCAAAGGTGTTTCACAAGATTGACTAATTCCGAAACAAAACCATCTGATAATACACTCAGGAAAGAAAAAATTTTTAATGAGAGAGAGAACAGTGGAAGGCTTCAGGATTCTGTAATGAACCTGACCCAAAGTATTGTTACTCTTGAGCAGCACACTAGGGAGGTTCTTGTGGAGTCACACCTTCTTTTAGCTGAATTTAAAATTAACTATATGCAGTTAGGTGTTGAAAGCTGTGGCCAGTATATTTCAGTTCTTAAAGTTTTTGGTTCCAATGCTCACTTTTTAAAGAGGCCTTATGATGCTGAGGTAACACTAACAGTCCATGGTCTACTCATGGTGGACACTATGCAAACCTATGGATCTGACTTTGATCTTTTGATGGCTTCACATAAAAACCTGAGCTTTGATGCTCCAACTGGGAGCCTTCGTGAAAGCCGAGCACAGTCTCCTGTTTCCCCAGTATCTGAAGCAAATGATTTTGCACAACCGAATACTGGTGTTTTTAAAGATAAATATAATTGTTCTGAAAATTTGAAAGATCAGGAGTCCCTTATTAAGATTGAATACCAGTTTGTCAGTTCTGAATGTCCTTCAATGAATTTGGACAGCTCACTCCAAGTGATGACTGTGCAAGTGAACAACTTGGATATTATATTGAACCCTGAAACAATTGTGGAACTCATTAGTTTTCTTCAAAAGTCATTCCCAAAAGAAAATGTTGAGGTGAGCCCTCAGCCTTTAAAGAGTGAATTTGAAAGCAATATTCTTGAGCAAGAAACATTCCAGTCCACTTATGAACAGAACACCCACATAGCTGTTGAGATTCATAGGTTAAACATACTACTCTTTAGGACAGTTGCTTTACCTGTTGGTGAGAACTGTGCAAGAAAAATTGCAACTGCTAGCATTGGTGGTACAAAGGTAAATGTATGTTTAGGAAGTAAGTTTGATATAAATGGGTCACTCGGTTGCTTGCAGCTCATGGATCTAACACAAGATGCAGCAAACAGCCAGTATGTCATCAGCATAGGCAGTACAAGCTCCTATGATAACCAGGCAAGTAATGTTGAGGCCTTTGAATGTATGTTTGATAGAAATTTGTTTAATTCCATCCCTATGGATGCATTAAGTTTTACTTTTACCGAACATTCAAAAGAAGAATTCAACCTTAATCTTAAAATGGCTTCTTTACATTATAACCACTCAGCCAAATTTCTTAAAGAGTTAACATTATCTATGGATGAATTAGAAGATAATTTTCAGAATATGCTGAAGACTGCAGCATCGAAAGTGTCTTCAGTACTTGTGAACAAGACAGCTGAATACAGTGAAATGGTTTCATTGTTTGAAACGCCACGGAAACACAGGGATTCCTCTCAATATGAGGAAGAATATGATGGGTTAAATGCATCCAGTCCTAAAATGGACACTGTAAAGTTAATCCTAAATATCAAAATTGAGTCTCCAGTTGTCTCAATACCAAGAAGTCCTGGTAACCCGGAACTGTTGGTAGGACATCTGGGACAAATATTTATTCAGAATTTTGTGTCTGATGATGACCTTTCACGAAGTGACAAACTACAAGTGGAAATAAAAGACATTAAGCTTTATTCCTTGAACAGTAGCCATATAAGTGGAAGGAAGGAACCCAGGTCTGCCAGAAGAGAACAACATAACCCTCCAAACATTCACACAAGCGTCAGTAGTCAGGAAGAAACACATTTTACACGGCAAGATTTTTTTGAATCACTGCATAAAAATGAA
>Ver85
ATGTTGGGAAGGGCTTTCATTGTGGCTGTATTGTACTGTGCGACGTTCTGTAAGGCAGATAAACCTACTAACAGTTCCACTCCCAGGTTAATCATCCTATCCTTCGATGGATTCCGGGCTGACTACCTAACAAGATTCCCCATGCCTAACCTTGATGAGTTTATGAAGGAAGGGGTTCAAGTGGAAGAAGTCAAAAATGTCTTCATAACCAAGACTTTTCCCAACCATTACTCCCTAGTCACCGGCCTTTATGCCGAAAGCCACGGCATCGTGGCCAATCACATGTATGATAATGACACTCGGCAGGTATTCCATATGAACGATTCAAATTCCAAGTGGTGGGACGAGGCAACTCCTATCTGGGTGACAAATCAGAAGCAAGGCCATAAAAGCGGATGTGCCATGTGGCCCGGGTGTAATGTGCCCATGCACAATGTAACCCTCAATGCATCTCTTAATTATAATCCCAATGTTACCTTTACTGAAAGAGTAAATAACGTCACCATGTGGCTTACGAGGCCCAATGATCCAATCAACTTTGCCACTATTTACTGGGAGGAGCCTGATGCAAGCGGACACCGTTTTGGGCCCGATGACCATGACAATATGGCCAAAGTACTGAAAGAAGTGGACGAGCACGTGGGCTACTTGATGTCAGAGCTAAAAAAGGCCAAGCTTTGGGATACAGTCAATGTGATTATCACTAGTGACCATGGCATGGCCCAGTGCTCCAAGGACAGAATTATAAAACTGAATGACTGCATCGGCCCCGGAAACTATACGCTGGTGGACGACAATCCTGTTGCAGCAATCCTTCCACTTTCA
>Ver86
CAATTCACTGCGGCTCTGGAGGATCTGAATGAGGCGATCCAGCTTTGTCCTAACAACCGTGAAATTCAGCGGCTGCTAATGCGCGTCGAGGAGGAATGCAGACAACTTGAGCAGGAGGAGGAGGTGCAGGAATTGCAGGATGAGCCAGAGCAGGAGGTGCAGAATGAAGAAATAGACTCCACACAGGAGGATATCTATGAGGAAGAGTATCTTGAGCAGGACATGGACACTGTTCCTGTGGTGTTACCGACTGAAGTGAGGCCGTGCCCTGGTCTAACAGGAATGCAGAGTCCACCCCAATCTCCTGCCCATCGGGATTCTGCCTATATATCTGGCTTTGACTTCAGGTCCAACAGCTCAGTAGGTTCTCCAACAAGGCAAAGCTACCAGTCTACTTCTCCTTCCCTTTCTCCCACTCACCAGAACTCTCACTACAGAGCCAGTCCTCCTCACACATCACCAGCCCACCAGAGCTCATCATATCGCTTCAGTCCCCCTCCTGTTGGGGGGCAAGTTATGGACTACCCGAGCCCACCTCCTTCACCTCTACGAAGGGCACCCCAGTACAGAGCCAGTCCTCCTAGTGAAAGCATCTCAATGTACAGGCAGCCATCTGGCTCTCCAGTAAGGTATCAACAGGAACCATGCATAAGTCAGCTCCCAGGTAGACCCAAGTCTCCTTTGTCCAAGATGTCTCAAAGGTCCTTCCAGATGTCACAGCTTCCAACTGCCGTTCCTCAACCTGCACACAGGTTGCAACCTGCCAAGGCACAGATTGTACGAAGCAACCAGCCTAGTTCTGCAGTTCACTCCAGTGCAGTAATCTCCAGTGGGACATATGGACAGGTAGCACATGGAATGGCTAGTAAATACCAGACATCTTCTGGGGAGATAAGCCAAAGCCGACTAGTGTACCAAGCCTCTCTAGGAGGTCTCCTACCAGATGGACGTCCTGTACAGCATGTGCAAGCTAGTTTGAGTGCTGGGGCAATATGTCAACAAACATTCCCAAAAGATGACATTCCTCAACGGCCGACCTCTGCCTATAGAGGTGGTATGAGGTACAATCAAACACCACAAATTGGCCGCAGCCAGTCGGCATCTTACTATCCAGTTTGTCACTCCAAACTCGAGCTAGAACGTACTTCTCTGCCATCCAGCCAACTTGGCTCTCCAGAAGTCTCTCACCTGATAAGGAGACCCGTGAGTATCAACCCTAATGAAATCAAGCCTCACCCGCCAACGCCAAGGCCGCTGTTGCACTCGCAAAGTGTGGGACTTCGCTTTTCTCCGTCCAGCAACAGCATTTCATCCTCTTCCAGCCTGTCTGCTAACTTCCGTCCATCAGCCTCCATTCAACAAATGGAGATTCCACTCAAACCAGCCTATGAACGGCTCTGTGATGAGTTATCTCCGGTGTCCCCACCCCAAGGGACTTACCCCAATGAACCTACTCGTTCCCGGACCACCCCCTTCATGGGTATCATCGACAAGACAGCACGGACTCAGCAGTACCCTCATCACCATCAGACGAGCAGACCATGGGCTGTTTCCTCTGTAGACACTGTCCTTAGTCCCACATCTCCTGGTATCCTCCCCCAGCAAGAATCTTTCAGCCCCCCCTCCTCAATCAGCAACATTGCATTTTATAACAAAACCAATAATGCGCAGAATGGGCATCTACTGGAAGACGACTACTACAGCCCTCATGGGGTCTTACCCAATGGCTCCCGAGGGGACCTGTTAGAGAGAGTTACGCAGGCCTCTTCTTATCCTGATGTCAAAGTGGCCAGAACACTGCCTGTTGCGCAGGCTTACCAGGACAACCTTTACCGGCAGCTGTCCAGGGACTCCCGACAGGGCCAGACTTCACCCATCAAACCAAAGAGACCATTTGTGGAGTCCAATGTG
>Ver87
TCTGGTGAGGATGTGATGGTTAATGGCAAAATTGATGAAGACTTTGATGATGAAGAAGATGAAGATCTTATGTGGAGGAATCCCAAAGAGGAAACTGATTTTGATGATGACTTTTTGGAATATGATCAAGAGCATATAAAATTCATTGACAGCATGTTAATGGGATCTGGGGCATTTGTGAAGAAAATTCCTCTTTCTTCATTTGCACCCCCTGATCAGAACTATGAATGGAGGGCGCCAAAGAAACCTCCACTGGAAAGTTCTCAATTTCCCTGCGATTTTGATGATTTTGATTACAGTTCTTGGGATGCCATGTGTTATTTGGATCCCAGCAAGGCTGTAGAGGAGGATGACTTTGTAGTAGGCTTTTGGAATCCATCAGAAGAGAACTGTGGAGCTGATGCTGGAAAGCAGTCTATATCTTATGACCTACACACAGAGCAGTGTATTGCAGACAAAAGTATAGCTGACTGTGTAGAGGCTTTATTAGGCTGCTATCTGACCAGTTGTGGTGAGAGAGCTGCACAACTTTTTCTTTGTTCTTTGGGCTTAAAAGTGCTCCCAGAAGTAAGAAAGCTTGTTACAAACACAAATGTCATTAGTGCATCATCATCTTACCAGAACAGTACCAGAGACAACTGCACTCTTACTGCCAGAACCAACACTGATCTGTCCTCCTGCAAAGGCATAGACTACGGTTATTTAAAGATTCCCCCAAGGTGTATGTTTGAGCACCCAGATGCTGAGAAAACCCTTGACCATCTAATATCTGGTTTTGAAAACTTTGAGAAGAAAATAAACTATCCATTTAAAAACAAGGCTTACCTTCTACAGGCTTTTACACATGCCTCTTACCACTACAATACTATAACT
>Ver88
GTAGGACCGACCCAGCTCAAGATTTTCACTTGCGAGTACTGCAATAAAGTCTTCAAGTTCAAGCACTCCTTGCAAGCTCACTTGAGGATCCACACTAAGGAGAAACCATACAAATGCTCGCTGTGCAGCTACGCCAGTGCGATCAAAGCCAACCTGAGCGTCCATATGAGGAAACACACGGGGGAGAAGTTCAGCTGCGATCACTGCACCTTCAGCTGCCTGAGCAAGGGCCACCTCAAAGTCCACGTAGAGCGAGTCCACAAGAAGATAAAGCAGCACTGCCGCTTCTGCAAGAAAAAGTACTCCGACGTGAAGAATCTAATCAAGCACATCAAGGAAACGCATGACCTGCTGGATAAAAAGGTCCAGGAGACCTTCGACGAGCTGAGGTTGCTCACCAGGGAAGGGAAGCGCCAGCTTCTGTACGACTGTCACATCTGTGAGCGCAAGTTCAAAAATGAGCTGGAAAGGGACAGACACATGCTGGTTCATGGCGACGAGAGACCGTTCGCTTGCGAGCTGTGCGGTCACGGAGCCACCAAATACCAGTCCCTCGAGCTGCACATCCGCAAGCACCCGTTTGTGTACGTCTGCTCCTTCTGTTGTAAGAAATTTGTCAGCACGGTGAGACTAAAAGCCCACATCAAAGAGCGCCACTCGGACGCACAGGAGGCCTTGGTATATAATGACTCCATCAATCAAAGCTTTTGTCTTCTGGAACCAGGCAGTGATATCCAGCCTGAAGCCCTCAGAGATATAGAAAATCCTGCTAAACCATTGACATTAAATGGGGACTTATCATTGGTTCCAGAATTGCACAGCACTGGGCAAGAGAACACCATACAGACTGATGCCCTAGGGACAACATCAGAAGGGCAACAGGAGTCCATGGGTGCTTTCCAAGTAGCAGAGAAGGAGCCAGGAACCTGTTTACCTATTTTAGAAAATGGCGTTGACCCCAAAGCGGGGCCACTCTCCACCCTTGGGTCTGTAGAGAATGAGATTTCCTGCAAAGGTTTTGTGCCTCTCTCGTCTGAGAACGAGAATAATCATTTCTCTTCTGAGCATGAACCTGTTGAGGGTCTCCATTCTGCACCAGCAACCAATCAAGCTGCAGATAATATTTTGGGTTCTGCAGTGTTGGAGGAAGGGGCTAGAAATGTATCTTCCAGAACTGAGCAGAGCACAGAAGTGGCAGAAGGAGGCCCAAACCCCACAACCGAGCCCTCTAGTCATCTTCTTGCCTCGAATCCACCACCCAGCAGCCCAGGGGAAACTGCCGCATTTATGGCCATATTGAATGGCTTACATAAGAGACAGCTGAGCACTGCCTTAATGCAGAAGATACGAAAGATCTATGGCGAACTGGAGTGTGAATACTGC
>Ver89
TATATCATTGATGGAGCTACTGCCTTGTGGTGTGCTGCTGGGGCCGGGCACTATGAAGTGGTCAAGTTGCTGGTAAGCCATGGGGCAAATGTGAACCACACAACTGTCACAAATTCTACCCCCCTGAGAGCTGCATGCTTCGATGGGAGACTGGACATTGTCCGCTTTCTTGTGGAAAACAATGCAAATATTAGCATTGCCAATAAATATGACAACACGTGCCTGATGATTGCTGCTTACAAGGGTCACACTGATGTAGTGCGTTACCTTTTGGAGCAACATGCTGACCCAAATGCCAGAGCTCACTGTGGGGCAACAGCTCTGCACTTTGCAGCAGAAGCCGGACACTTAGATATTGTGCGGGAGCTAGTCAAGTGGAAAGCAGCTATGGTTGTTAATGGACACGGGATGACTCCTCTTAAGGTAGCTGCTGAGAGCTGTAAGGCAGAGGTGGTAGAACTGTTGCTTGCCCATTCAGACTGTGATACCAAGAGCCGTATAGAGGCACTGGAACTTTTGGGAGCCTCTTTTGCCAATGACAGGGAGAATTACAACCTCACCAAGACCTATCAGTATTTGTACTTGGCAATGCTGGAGAGATTTCGGGACCCCTCAAACATTCTTCACAAGGAGGTCCTACCTCCAATTGAGGCCTATGGTATGAGAACAGAGTGTCGAACTCCGCAGGAGTTAGGTGCTATTATCCATAACACTGATGCCCTCCATATGGAGGGCTTGATTGTTCGTGAGCGCATCCTTGGTTCTGATAACATTGATGTGTCACATCCAATAATATACCGTGGGGCAGTGTATGCCGATAACATGCAATTTGAACAGTGCATCAAGTTGTGGCTGCATGCACTGCAGCTGCGTCAGAAAGGAAATCGCAATACACACAAAGACTTGCTGAGGTTTGCTCAAGTGTTCTCTCAGATGATTCACCTCAATGAGCCAGTGAAATCATGGGATGTGGAACATGTGCTGGAATGTAGTGTTCTGGAAATAGAACGTGGGATATCCCGTGTCCAGAATCCCCAAGAGCCCGATGCCCATTCTGCACTGGAAAACCATGAATGTAATCTCTACACTTTTCTTTACCTCGTTTGCATATCCACAAAAACTCGTTGCTCAGAGGAGGAGCAGCCTCGCATTAATAAGCAAATCTACCGCCTTGTACACCTGGATCCTAGAACCCGAGACGGATGCACTCTCCTGCATTTGGCAGTGGACTCTGGCACGCCTGTAGATGACTTCCACACTAATGATGTCTGCAGTTTCCCAAGTGCCCCAGTGGCAAAGCTTCTTATTGACTGTGGAGCGAATGTTAATGCTGTGGACCAGATGGGTAACAGCCCTCTTCATGTTATAGTACAATACAACCGTCCTATCAGTGATTTTCTTACCCTGCATGCCATTATTATCAGTCTTGTAGAGGCAGGGGCTCACCCAGACATGACCAACAAGGAGAAGAAGACCCCTTTGGACAGAAGCACCACAGGGGTATCAGAAATTCTACTGAAAACTCAAATGAAGCTAAGTCTGAAGTGCCTAGCAGCCCGGGCTGTGCGACTTCACAACATTAAATATCAAAATCAGATCCCGAGGACTCTTGAAGAGTTTGTGGAATTTCAT
>Ver90
ATGTCTGCAACAAAAGCCTCCGATTCTGCAGCCGAACGTACTGTGGCCTCACAAGTTCCTTTTGCTGATCTCTGCTGCACTCTTGAAAAAGTTCAAAAATGCAAAAACAGAACTGAGAAAAGTCACATTTTTAAACAATTCGTTGATTCATGGAGAAAATTTCATGAAGCCCTTCATAAAAGTCAGCCAAAAACAACAGATTCTTTCTATCCAGCCATGCGGCTTGTAGTTCCACAACTTGAAAGAGAGAGAATGGCTTATGGAATCAAAGAAACTATGCTTGCTAAATTGTACATTAAGGTTTTAGGCTTGCCAAAAGAAGGCAAAGATGCAATAAAACTTTTGAATTATAGATCGCCAACTAGTTCACATAGTGATGCAGGGGATTTTGCAGCCATTGCTTATTTTGTTCTCAAGTCAAGATGCAGAAAAGAGGGTAGCTTGTCAATACAAGAAGTAAATTACCATTTAGATTCAATTGCTAATAATAATGCAGCAAAAAAGAAGGAACTCATAGAAAAAAGTTTGCTGCATTTGATTGCTAACACGACTGCTCTTGAACAAAAGTGGCTCATCAGAATGATTATTAAGGACATGAAACTGGGTTTTAGCCAGCAAACAGTTTTCTCCATCTTCCATCCCGACGCAGCAGAGCTGCATAATGTTACTACCGATCTTGAGAAAGTTTGTATTCAGCTGCATGATCCTAATGTGTGTCTCAGTGATGTTTCCATATCAATGTTCTCTGCTTTTAAACCAATGCTGGCTGCCATTGCCAATATTCAGAATATTGAAAAGCAAATGAACCACCAGAGTTTTTACATTGAAACAAAACTTGATGGAGAACGAATGCAGATGCACAAAGATGGGGACGTATATAAATATTTCTCACGGAATGGATTTGATTACACACAGCAGTTCGGTGCATCTCCTCTTGAAGGTTCTTTGACGCCATATATTCACAATGCTTTTAGTCTGAACATACAAAATTGCATTCTAGATGGAGAAATGATGGCATACAATCCAAATACTCAGACTTTCATGCAAAAAGGAAATAAGTTTGATATTAAACGCATGGTGGATGATTCTGAGTTGCAAACTTGTTACTGTGTTTTTGATGTTCTGTTGCTTAATGATCAAAAATTGGCACATGAAACTCTCAGAAAAAGATATGACATTCTGCAAGAGATTTTTATCCCAATTCCAGGCAGATTCCATATTGTTGATAAAACAGAAGCAAGCACAAAAAAGAATGTTGTGGATGCACTTAATGAAGCAATTGATAAAAGGGAAGAAGGCATTATGGTTAAAGATCCAATGTCTATCTACAAACCAGACAAACGTGGGGAAGGATGGCTGAAGATTAAGCCTGAATATGTAAATGGCTTAATGGATGAGCTAGACCTAATCATCATTGGAGGCTACTGGGGAAAAGGTTCCCGTGGTGGAATGATGTCCCATTTCTTATGTGGTGTTGCCGAAGCATCAGGTCCTGGGGAAAAACCATCTGTTTTTCACTCAATTTGCCGTGTTGGCTCTGGTTATACCATGAAAGAATTATTTGATCTTGGTTTAAAGTTGGCTCCTCACTGGAAAACATATCGGAAAAGAGACCCACCCAGCAATATTCTTTGTGGAATAGAAAAACCTGAAGCATATATTCAACCTTGTAATTCTGTTATTGTGCAAATTAAAGCAGCAGAAATTGTTACCAGTGATATGTACAAAACTGGTTGCACTCTTAGATTCCCTCGTATTGAAAAAATAAGGGAAGATAAGGAATGGTATGACTGTATGACACTTGATGACTTGGAACAGTTTAGAGACAAAGCATCTGGGAAACTGGCTTCTAAACACTTACATATTGATGATGAACCACATGAAAAGAAACGTAAAACTGCACCAAAGCTTAAGAAAGTGATTGGAATTGTTTCACATCTAAAAGCACCTGACCTCAGTAATGTATATCAGGAGTCCTCTGTGTTTGCAGAAGTGGAGTTCTGTGTTATGAGTGGAACAGATACGCATTCTAAAGATGATCTAGCGAACATTATTGCTAAATGTGGAGGTATTGGGGTACAGAATCCTGGGGCAGATACATACTGTGTTATTGCAGGAACAGAGAATGTGAGAGTGAAAAACATTATCTGCTCAAATAAACATGACGTTGTTAAAGCAGCATGGCTATTGGAGTGTTTTGAAAGTAAAACCTTTGTGCCATGGCAGCCTCACCACATGATACACATGTGTCCATCGACTGCAGAACATTTTGCTTGCGAATATGACTGCTATGGCGATAGCTATATCACAGATACAAGCGAATATCAATTGAGAGAGGTCTTTCACAGAATGTCTAACATAAGAGAGAAAATTCCCTTTGAAATGATGGCTGATTTAGAAGAGAGGTACTCATGGAATAACTCTTCTCATAGTTTCTTTCGTCATTGCACGGTATATGTCGATAGTTTTGCCACAATTAATGACCCAACTACAAGAATAAATACATCCAGCCTAAATCTAAGAGCACTGGAACTACGTTTTCATGGTGCAAAATTAGTAAATCAGCTTGAAGAAGGAATTTCACATGTTGTAGTTGGTGAAGACTTGTCCCGTCTGGAGCAAATGAAAACTATGAGGAGGGCCATTGCAAAAAAATTTAAAATTGTGTCTGTTTCGTGGGTACTTGATTCAGTAAAAATGAGAGTGCCTCAAATGGAAAATTCATATTTGCTA
>Ver91
ATCCAACTTCTATACAAGGATTGCTCTGACTACTATAAGATAGGTAAAAAGGTGGATGGACGTTATAGAGTGACACCGGATGAAAAGAACAAAACATTTGAAGTATACTGTGACATGGAATCTATGGGAGGAGGATGGACAGTGGTGCAAATACGCAAAGATGGAAGCACAAGTTTCAATCGGACTTGGAATGAATATAAAAATGGTTTTGGGAATCTTACTGGAGAGTTTTGGTTAGGAAATGATAAGCTGCATCTTTTAACCAAAAGCACTGATATGATACTAAGAATTGAGCTTGAGGATTTTAAGGGTAATAGAGAATATGCTAAGTATGATCAGTTTTACGTAGCCAATGAATATCTTAAATATCGGCTAACTATTGGTGGCTACAGTGGTACAGCAGGTGATGCTTTACATTTTAGTAAGCAATACAACCATGATCAGAAATTCTTTACTACACCTGATAAAGACAATGACAGATATCCCTCTGGAAACTGTGGATCGTATTATAGTTCTGGCTGGTGGTTTGATGCATGCATGTCTGCTAATCTTAATGGCAAATACTATAAGAATGACTACAAAGGAGTGCGTAATGGCATTTTCTGGGGTACCTGGACTGGTGTCTCAGATGAACATCTTAATAGTTACAGGCAAACTTTTAAATTTGTTAAAATGATGATCAGACCAAAAAGCTTCAGGCCC
>Ver92
ATAGAGATGAAAAAGATCAAAGATTTGCATACCCCATCCCGAGATACCATCAACATCACTCTTTACTACATGCTTTCCTGCTCTCTGGCACCATTGGTGGACCCCATTTTAAGCAACGAGGAGAGAGATAAAATGGAATCGTTTCTGAATTATGCTGATCACTGTTTCACTGGTCATTCCACTATGCATGCTGAGAATTTGTGGCCTAGTAGCCTTAGTGGTATTACACAACTTTTGCAACTTTGGGATTTATGGAAACTGACTTTGCAAAAGAGAGGATGCAAAAGTTTAGTGTCAGCTGGTGCCCATGGACTAATGCAGGGTATGCTTCTGAGCTTTGGAGGCTTGCAGTTTACAGAGAACCACTTACAGTTTCAATCAGACCCACATGTCCTTCACAATAGTTACTCACTTCGTGGAGTACATTATAACAAGGACCTCATTAACCTTGCTGTCCTTTTGGATAAAGATGAAAAGCCTTTTCTCCACGTGTCTGTGAAATTCCAGGATAAACTGGTAAAACTTTATGCCTGTGAAGCAGGATGCCTAAATGAGCCAGTGGAATTGACTTCTGAAATTCGAGGGCACATATTTCCAGTGCTCGTAACTCAGCCATTAACGCCACTGCTGTATATCTCTACAGATCTGACACACCTTCAGGACTTAAGACATACCCTTCATCTGAAGGAAATTTTGGCACATGAAGAACATATGGCAAAGCAATATCGAGGGCTGCCTTTCTTGTTCTGGTTTAGTGTGGCATCACTTATCACACTGTTCCATTTGTTCTTGTTTAAACTTATCTACAATGAGTACTGTGGTCCAGGTGCCAAGCCACTCTTCAGGAGTAAG
>Ver93
AAGAAATGCACATATGGGCACAAGTGTAAATACTACCATCCTGAGCGCGTGAACCAGCCTTTGCGCTCAGTGGCCGATGAGCTGAGGATAAGTGCAAAGCTGTCGGCTGTGAAGACTATGAGTGAAGGCGCTCTGATGAAATGTGGAACAGTGCCATCCAGCATAAAGGGAGATGGGATCATGGAGACAAAGCGTATTGCCCCCAAGAGGCAGTCAGACCCTAGCATCCGTTCTGCAGCCGTGGAACCAGAGCAGAGGCTCTCGGCAGCTCGCAAATCCGAAGCCAATTCTGTGCCATCCTTGGTTTCAGCTCTGAGTGTCCCAACCCTTCCCCCTTCCAAGAGCCATGCTGTTAGTGCTCTGAATACCCGATCGGCCAGCAGCCCTGTACCTGGATCATCGCAGTTCTCCCACCAGAAGTCATCTCTGGAGCACATGGGCAGTGTTCATTATCCTCCTATCTTGGTGACCAACAGTCATGGCAACTCTGTGAGCTATACAGAAGAGTACCCAAAATATGAGTCTCTAGGAGACCATGGATATTACTCCATGCTCAGTGATTTTTCCAACCTGAGTATTAGCAGCATGCCCAGCTCAGAATATTACCCGCCAGAACAAGAACGAGCAGGTTTCTCCAGGAATTCTAGCCCTTGCCCAGAAAGCTGCATGAGCCACAATAGCAGTGACTCCTACTCCTCTTACAGTGACCTATATCTAGGTATATCTGACCCAGGCCTTGAAGATAACATGAAGCCTGCAAGGCCACCACCACAAAGCCGCCTGCAGCCATTTGTTCATGGTTATCATGAAGCCTTAACCAGAGTTCAGAGCTATGGGCAAGAGGAGCCAATGCAAGCTTCACGGAAACAATCCTCTTCTCATTTAGCCCTTCATATTCAACATCCACTCATTGGGGCACGATCCAGCTGCCCAGGAGATTACCCAGTGCAGGAGAACATGCATGCTGGTGCCAATGCTCAGCCAGGTAGGGCATTGGTTATGACCCGAATGGATAGTATATCAGATTCTCGCCTCTATGAGAGCAACCCCATGAGGCAAAGGAGACCCCCACTGTGTCGGGAGCAGCATGCCAGCTGGGACCCATTACCGTGTCCCACAGATTCATACAGCTACCATTCATACCCACTGAGCAACAACCTGATGCAGCCCTGCTATGAACCAGTCATGGTGAGGAGCATGCCTGAGAAAATGGAGCAGCTCTGGCAATCTCCCCACTGGCCACCAATGTCAGGGGAAGTCAGAGATCAACACATCATTCCAGAGCATCAATATCAGACCTACAAGAACCTTTGCAACATCTTCCCACCAGGCATTGTCCTCTCTGTTATGGAGAAGAACCCACATATGATAGACGCCCAACAACTGGCAGCTGTTATAGTTTCACGGTTAAGATCAGGTCACCATCATTGC
>Ver94
ACTGGAACATCTGGGGCCCCTGAGAACAATCCCCCTTGCACTGTGAATATTCCAATTGCACCCATTCATAGTTCAGCCCAAGCGATGTCACCAACTCAAAGTATTGGCTTGGTTCAGTCTTTGCTAGCCAATCAGAATGTACAGTTGGATGTTCTTGCCAATCAAATGGTAGCTGCTGCACCACCACTAGATCACCCAACAGAAAGTGCTGTTCCATATCCAGCTCCAAATCGGTACTCCAACCCAGGACAGGTTATATTTGGTGGGGTTGAAATGGGCCGCTTGATACAGCCCCCACAACCTCCCATGCAAATGGCACACCCACCCCAAGGGTCTGCCCAGATGTCAATTATTGATCACAGTGAAAGGGACCATGAACATCTGCAGAAGACAAAACCTTTGCGCACTATACCTCAGTATGCAGAAGGCGATGCTGTTGTTTTTACAGCTGTTCAGGAAATACAGAACCACAAACTCAATCCTCCTCCACCATACCCAGGAACTATTCCAGCTCCTCCAACATCAGCAGCACCACCTCCTCCTATCTCTCAGCCACCTGTGGATCTCTGTTCAAAGAAGAGTGAATTCTCACTCTTTGCAAATCCCCACTACCAGCCCCCTCTGGGATATGAACGAATTACAACATTTGACAGCAGTGGAAATGTTGAAGAGGTATGCAGGCCACGAATGCGAATGCTCTGTACTCAGAATACATATACACTTCAAGGGCCAGGTAGCTCTGCTACATTAAGGGTTTCTGCAACTGAAAAGAAAATTAAACAGCCTTGCACCAGTGCTACACTGAATAGACTAACTGTTCCTCGTTATTCTATTCCATCTGGGGATCCACCGCCATACCCAGAGATAGCTGCACAGCTTGCTCAAGGAAGAAACATGGCTCAGAGGATAGATAGCAGTCTTATTCATGCTACTCTCCGAAGAAATAGTAGGGAAGCTGCTCTGAAAATGGCTCAGATAGTGGACAACCAGAGAGCACCACAGCAGCATCCCCCCAAATCAAAAAGTAATGTTGTTCCTGCACAGTTCCAGCAAAGGACTCCCACTGCATTGTATACTTGCAGCCAGTGCAGTAGTGGCACTGGTGTAATGAGTAGCAGCAATCATACTGGCAATATTAGCACCAGCACAATTGGTGTCGGAAGTATTCGGCCTGATTTATCTACAGGGAGTGGCCCACAACAGAGTACAGTCATAGTGCACTCTGCCAGCACTACTCCTTTAGCTTCTCAGTCCTCATATAACCTGTTAAGTCCAGCTGAAAGCAGCAGGGACAGGACAGATTATATTAACTCTGCATTTACTGAAGATGAGGCTGTTTCACAGCATTGCTCAGTAGAAAAACCAGTAAGACATTTAAGCCTTGCCGAGGCTGGATTAACTATAAAACGCCCCCCACCTTATCAGTGGGACCCAAGAGTAAGTGAGGATATATGGGTCCCTCAGGAAAGGACTGCTCATAACACATTGCCTATTCCTAAGAGGCCTCCTCCACTTATCATTGGTCAAAACCAGCATTTAGATATGTCACGTGTGCCATTTATTTCCCCAAAGTCCCCAACTAGTCCCATTTCTACATTCCAGGCAAATTACGGAGTTGGGATACCATACACTGGGGCTTATAGTGTACCTTTGCCTCATCAGCAGATTCCAAATCCTTGTTCCCCAAAAGAAGCTTTATCCCCACCACAGTTTGTGCAGCAAGAACCAACAATAGTTATACAGCCAGCATATCCACCCAACCTACCTTGTTGCCCGTTGCCCCCAATGTATCCTGGCAATAGTACTTGTAATGGTTTACAGCTTCCTGCAATAGCTTTGCACCCATGGAACAGTTATAATGCATGCCCACCAGTGCAGAGTGTCCAGGCTGCCCTTCCACCAAAGCCTCACGTAGTGCCAGAAAAGACTGTTTTATCTCCTCCTCATCCAGAACTTCAAAGTAACATAGGTACGGAGGTTATGGTGGAAACTGCTGATAATTTCCAAGAGGTTTTATCATTAACAGAGAGCCCAGTACCCCAGCGAACTGACAAGTTTGCTAAGAAAAACCGAAAGCGAATAGACAGCAGAGCTGAGGAAGGGAATGTGCAAGCTATCACTGAAGGCAAAGTGAAAAAGGATGCAAGAACTTTGGGTGACTTTAATTCCCTTATTGCCAGTCCCAGACTAGGAAGAGAAAAGAAGAAAGTCAAAAGTCAAAAAGACCAGCTAAAATCAAAGAAGCTGAATAAGACAAATGAGTTTCAGGATAGTTCAGAGAGTGAGCCCGAACTTTTTATAAGTGGAGATGAACTGATGAACCAGAGCCAGAGCAATAAAAAAGGCTGGAAAACTAAAAGAAATCTTAGGACAGCGAGTGATCTAGATGAATTTAAGTGCCGAAAGGCTAATGAAAAAGATGATGGACGTTTGGGGAGTCAAGGGTTTGTTTATGTTATGGCAAATAAACAACCTCTATGGAATGAAGCTACACAGGTCTATCAGTTGGACTTTGGAGGCAGAGTGACTCAAGAATCTGCCAAAAATTTTCAGATTGAACTTGAAGGAAGACAG
>Ver95
GATTACCGGACGAAGCAGTTCTGCTGTAGCCAGTGTCCATTCTCTTCAAAGTTCTTCTCTGCCTACAAAAGTCACTTTCGAAATGTTCACAATGAAGACTTTGAAAACCGAATCCTCTTGAACTGTCCCTACTGTACTTACAACGGTGACCGAAAGACCTTGGAGATGCACATTAAAGTATTTCATGCTCCAAATGCACCTTCGTCAAGTCCCGGCCTTGGTGCTTACAAAGATAAAAGCAAGCTTGAGAGCCTTAAACCCAAACAAGCTGACAGTGTAGAGCAAGCTGTTTATTATTGTAAGAAGTGCACTTACAGAGATCCTCTCTATGAGGTAGTTAGAAAGCACATATACAGGGAACATTTTCAACATGTTGCAGCACCTTACGTTGCAAAGACTGGCGACAAGTCACTTAATGGAGCAGTGCCCTTGGGGTCAAGCCAACGAGATGATGGTGGCATTCACTGCAAACGTTGTCTCTTTATGCCGAAGACCTATGAAGCTTTAGTGCAACATGTAATCGAAGACCACGAACGCATAGGTTATCAGGTGACTGCTATGATTGGGCACACAAATGTGGTAGTCCCTAGATCTAAGCCATTGATGCTAATAGCTCCAAAACCACAGGATAAGAAAACCATGGGCATTCCTCAGAGATTGGGTCAAATGTCCCCAGGAAACGTCCGAACCCTTCCTTCCCAACAAATGGTGAATCGGCTCTCAATACCAAAGCCTTCAATGAATTCTAACATGATGTCCAATGTTCACCTACAACAGAATAGCTATGGCGTTAAAAATATGCCACCTGCTTACAATGTTGGGCAGACGGTGCGAATAGGTATGGGTGGAAATTCGGCAGTCTCTATTCAGCAGCAGTCTATGAAACAGTTGCTTCCAGGAGGAAACGGTAGATCGTACACCCTTGGTTCCGATCAAAGGTCACAAGGTCCATTAAGGTACTCCCTTCCATCTGGAAATTCAGGTCTCTCACAGGGTCAATTAAAGCCTGCATCTATAACGCCAGTTCATGTAGCATCGCGAGCATTAGCTCAAGCCAGTTCAAAGCCACCCACGTCGGCAGCAGCGGCAGCTGCTGCTGCAAATTCCAACTCGTCCACTCAGAAGTGGAAAATCTGTACAATCTGCAACGAGTTATTCCCTGAAAATGTGTACAGTGTACATTTTGAAAAAGAGCACAAGGCCGAAAAGGTGCCTGCCGTTGCCAACTACATTATGAAAATCCACAATTTCACTAGCAAATGTCTATACTGTAACCGTTACTTGCCCACTGATACTCTGCTCAATCACATGCTAATCCATGGCCTATCCTGCCCGTACTGTCGTTCCACTTTTAACGACGTGGAAAAAATGGCTGCTCACATGAGAATGGTTCACGCTAATGAAGAAATGGCCCCCAAAACAGATTCCACTTTGACCTTTGATTTGACTTTACAACAGGGCAGCCATACAAATATACATTTACTTGTAACCACTTATAACCTTAGGGATGCTCCGGCAGAGTCTGTAGCGTATCATGCGCAGAATCCAAGTGCGTCTCCTATTCCTCAAAAGACGACACCAAAAACAGTTGAGAAACAGCCCGAACAGCCAGCACCCATTAAAAATACTCCACAGGCTGCCGTTCCCTACAAAAAAGATGTAGGAAAGACACTTTGCCCTCTTTGCTTTTCTATCTTGAAAGGTCCCATATCAGATGCTCTTGCCCACCATTTAAGAGAAAGACATCAAGTCATTCAGACAGTTCACCCTGTTGAGAAGAAGCTAACATATAAATGCATTCATTGTCTTGGTGTCTACACCAGTAATATGACTGCCTCAACCATTACATTGCATCTTGTGCATTGCCGAGGCGTGGGGAAGACACAGAATGGCCAAGACAAATCTGTTCCTCCACCAAAAATTAATGCAGGTCCTTTACTCTCTCCAATGAAACGTACCAATGATTTTGTGGAGATGGCTCTTGCAAAGAGGAGGAGAATGGAAGATGATCCAGATGCACCTGTTATTTTAGATGACAAACCAGAAGAACCCGTGGTCTTGGCTTTGGATCCAAAGGGACATGAAGATGATTCGTACGAAGCACGAAAAGCATTCCTTACAAAATATTTTAACAGACGACCTTACCCCAACCGGCGAGAGATAGAAAAGCTAGCAGCCAGCTTGTGGTTATGGAAGAACGACATTGCTTCCCATTTCAGCAACAAAAGGAAAAAATGTGTTAGAGACTGTGAAAGATATAAAATCAGTGTCTTACTTGGATTTAATATGAATGAGCTCAATAAAGTAAAACATGACATGGCGTTTGGAGCTGAATGGATGTTTAAGAATATCGATGAAACGCAACCCAATGCTAGTAAAACCGTAGACAAGAAAAAATTAAATGAAACCAATTCATCCGATAGCTTCAACAATGAAGATGACTCCAATGAAAGTAGCGGTGAGCCAACCCCAGAGAAAAATATTCCCACAGACCCTCTGTTAAACAACCAAGAGTCAAGCATTTCAATGTCCCCTCTAGAAGCAGTAGAAAAGACCGAAGTAAAGGATGAGGATGTAAAGGCAAAAGATAACGACATGCCAGAAGCACCACAAGAGATCGTTTTAGACAACTCAGATAGTGATGGTGATCGGGAGCAGCCTTCCACATGGAAGGACGAGACCTCACAGCATGGAAGTGATACTGGCTCTCAGCAGGCATCCGATGTAGAAGACACTACTCCAGACACCAAGCCAGAGATATGGGTTAATGATTCCAGCCACAGTGATGATGCTGCAAGTGCAACGGACCCCTCCAACAATGATTCTCCTGTTATGGAAATCAAACAGGAGCCGTCAAAGTGGAAAACTAACTCTTTTGAAAAAGTCGAGGAGTTTTGGTCCAAAGACAAGCCTACGTTATATCCGAATTCAACCAGAAATGACGAAAGCTTGTCTACCCAGCCAATGGAATGGCCAAATAGCACAAATAACAGCGAAGACGGGGAACAGTTTGATATGACTGTTACAGACACTATGCGCAGCACTCTAACAGGTGTAGGACTCAGTAGTCAAGAAGTA
>Ver96
TATTACTCTGTGTTGTATCCATTAGAAAGGAAGATATCGGACTCCAAAGCCAGAGACCTGCTGATCTATATATGGGCACATGCTGTTGTTGCCAGTGTTCCAGTGTTTGCTGTGACCAATGTGACTGATATCTATGCCATGTCCACCTGCTCCCCATCATGGGGTCACTCTTTGGGCCATCTAGTGTATGTCCTTGTTTATAATGTCACCACTGTTTTCATACCGGTGGTTGTGGTTTTCCTTTTCATGCTTCTCATCCGCAGAGCACTGAGTGCAAGTCAAAAAAAGAAAGTGATTATAGCAGCTCTAAGGACACCTCAAAATACAATCTCTATACCGTATGTCTCCCAAAAGGAAGCTGAACTTCATGCCATGCTTCTATCTATGGTTGTAGTATTTATCATCTGCAGTGTTCCATATGTCACCTTGGTAATATATCGCACCATGCTTAATTCCTCACATATCTCAGATTTCCTCTTGCTTACTGCTATCTGGTTACCCAAAGTCTCATTGGTCACCAACCCTTTGCTTTTCTTAACTGTCAACAAATCTGTCCGCAAATGTGTAGTGGGCACCATTGTGCAGCTCCACCGCAGGTACAGCAGAAGGAATGTGGTCAACCTCGGTTCAGTTGCAGAAGTCAACTTAGAGCCTAGTGTGCGGTCTGGCAGCCAGCTCCTGGAGATGTTCCACATTGGCCAGCAACAGATCTTCAAATCTGTGGAGGAGGATGATGATAATGAGATCAAGCTAGAAGCCTCTAGAAACTATAAAATAAAGGAGGCTCTGCCAAGTACCAGCGTCGAGGTGGAACACACACTTGTGCAGAAATTTATTCCCCAGAGCACAGACTCTGCCTCGCAAGTGGCTCCTGTGATGCCAGGGGAGAGCGAAGTGCTAAATGACAAGTACTCCATGCAGTTTGGTTTTGGCCCTTTTGAGTTACCCCCACAGTGGCTCTCTGATAAAAGGAACAGCAAGAAACGGCTGTTACCTCCTTTGGGAAATACTCCTGAGGAGCTTATCCAGACCAAGCAGCCCAAATGCAGACCTGAGCGAAGGATCAGCAGGAACAATAAAGTCTGCATTTTTCCTAAAGTGGATTCC
>Ver97
TCTCACCTCCTGATCTCTGTGAGTTCCAGTGAATGTCTCTATCTTAATCGAAATGCCCAGAAAGTGAGAACTCTTTCTCGTTGGAGGGGTCACTTGGTTGAAAGCATTGGATGGAACAAGCTTTTGGGCAATGAAACAAGCACTGGGCCAATCCTTGTTGGAACTGCTCAGGGTCTGATATTTGAGGCAGAAATTTCTGCCAGTGAAGGTGGCCTTTTTAGCACCAACCCTGACCAGTACTTCCGAAACATTCACACGCTGGAGGAAGAGACAGGTCCTGTCCCCGTTTGCTGTCTGGAAATAAATCGCGGTTATGAAAATAGGTTTTCTGTTATTGCAACAACTCCCAAAAGGCTATTCCAGTTTGCTGCTAAAATACCTGAGGGAACTGAACAACAGGGTTTCACTCCCCTTTTTAACCAGCCTGTAGATGACCTTCCTAGTATCCAGGAGTTTCCGGGAAGTCTTGGTTATAGCGAGATTGCATTTTATACTCAGAAGCTTCGTTCCATTCCAAGTTCTTTTGCTTGGATGATGGGAAATGGAGTCCTTTATGGTAACTTGGATTTCTCTCGCCCAGACTCCATACTGACAGATGTGCAGGTCTGGGAGTATCCATCCAGTGTTGAGAAGCCCATGTCTATTGTGCTCACTCAGTTCCATTTTCTGCTTCTGCTTCCTGACAGAATAAAGGCAATTTGCATTCTTAACGGGCAAGTGGTTTTTGAAGATGTTTTTACAGAAAAGTTTGGGCCATTAAAAAAGATGTTAAAAGATCCCAGTATAGGTCAGATCTGGATTCATACAGAGAGAGCAGTGTTCCGATACCATGTGGAGCGAGAGCCGAGAGATGTTTGGAAGATGTATATGAGCATGGGCAAATTTGACTTGGCCAAGGAATTCTGTAGGGATCGGCCTGAATGCATGGATACTGTGCTGGCTAGTGAGGCTGAGCACTGCTTCCAGAGCAAGAAATACATAGAAAGTGCCAAGTGTTATGCCCTCACCCAAAAATACTTTGAAGAAGTAGCTCTGAAATTCATTGAAGCCAAACAAGAAGAAGCCCTCATGGAGTATCTGCAGAAGAAACTGTCCAACCTGAAATCCTCTGAGAAAATTCAAGTCACTTTGCTAACAACATGGTTGACAGAGCTCTATTTAAATCACCTGGGCATTCTAGAAAGCGACACCTCAAAGAGAAGCTTTTATTTAAAGGCCCGGGATGAGTTCAGGGCATTCCTAAGCAGCCCACGAAACAAAGAATGCCTCTTCAACAACCGGACTTCAATACATGATCTCTTGGCCAGTCATGGAGATACTGAGCACATGGTGTATTTTGCAGTATTAATGCAAGATTATGAAAGAGTAGTTGCCCATCATTGTCAGCATGATGATTACAACGAAGCCCTCAATGTCTTATCAAAGCACAAAGATGAGAAACTGTTTTATAAATTCTCCCCTGTGCTGATGCAGCACATTCCCACCAAGGTGGTAGATGCCTGGATTGCAATGGGCAAGAAGCTAGACCCCAAGAACCTCATTCCTGCTCTTGTTAATTACAGTCAGAGCGCAGGCACTCAGATCAACGAGGCCATAAGATACATGGAATATTGCGTTTATATGATGAAAGAAACTGAACAAGCCATCCACAACTACCTGCTTTCTCTTTATGCCCAGTTCCGACCCGATTCACTGCTTTCTTACCTGGAAAAAGCTGGAACGAATGCTAATCGGATTCACTATGATCTGAAATATGCACTGCGTCTGTGTGCAGAACACGGACATAACCGAGCCTGTGTCCATGTGTACAAGGTTATGGAGCTGTACGAGGAGGCAGTGGATTTAGCTTTAATG
>Ver98
CACTTGTTGTTTCTGTGGCTGCTCGCTCACGTCAGGGGATCTCTCTTCAGTTTGGCGAGTAACAGCAGGGCCACGGAATTGCTTTACACGCTGCAAGAAGGCTTGCCTAAGGGAGTTCATATAGGAAGCATTGGGGACGATCTGCAGCTGGATGTCTTTGCTGATCCTCCTCTGTCATTCAGCCTGGCATCAAAGGGGCTGAGTGAGAAGTACGTGAATCTCAATAACAGCACAGGCGAGCTGTGCACATCATCCGAGGAGCTTGACAGGGAAGCTCTCTGCCCACATTCACTGGTTGCTCAGGAGTGTGTGCTGCTTCTTGATATAATCATTTTGCCTCAGGAATATTTCAGACTTATCAAAGTTAAGATTGCCATCATTGACATCAATGACAATGCTCCACATTTCCCTGTGCCACAGATTTATATTTCAGTCCCAGAAAATGCTCCCGTTAACACGCGGATAGTTATAGAGCACCCAGCTTATGACCCTGATGGTGGAACGAATGGGGTCCAGACTTACAGGCTGGTGGATTACCATGGTGTCTTCACACTTGATGTTGAGGAGAATGAGAGTGGGGAGAGGACACCCTACCTTATTATCATGGGCCCTTTGGACAGAGAAACGAAAGCTGAGTATGAAACCACAATTATTGCAGAAGACGGGGGTAGTCCTCCACTCGTGGGGTCTGCCACACTGTCTATACTGATTAGCGATGTAAATGACAACTGCCCCCAATTCAATGCATCTCAGATTAATGCAACTCTGTATGGGAATTCCACTATAGGGACACAAGTTGTTACAGTGCATGCCATGGATAGAGACTTAGGTCCCAATGCTCTGATAACATATGCCTTCAGTGAAAGGGTGCCACAGGCAGTAAAGGAATACTTCCACCTGGATGAGCTGAAAGGGATTATAAAACTTTCAAAGAGAATTGACGGAAGCACTGTCCAGCAGCATAAATTAACAATACTTGCCAATGGTCCGGGCTGCATTCCAGCTGTGATTACTGTATTCATTTCCATAAATAAAATCACTTTCAGGCCCCCGGAGCTCATACCTCGATATATTGCTAATGAGGAAAACGGTGTTATCTACCTGAAGGAATTGGAGCCTGTCCATTCTCCACTTGCGTTTTTTACCATAAAAGACCCGGATGAAAAATATCAAGTGAATTGCTACCTAGAAGGACAAGGGCCATTTAGACTTTCTGCATTTAAGCCATATAATAATGAATATTTGCTAGAAACAACAGATGCACTAGACTATGAGCTGAAACAGTCCTATAACATAGCAGTGGTTGCACTTAGTCGGGATGGGCATCAGGTTAAAAAGCTTCTAAAAGTCCAAATTCTGGATGAGAATGACAATTCCCCTGTTTTCACAGAATCTACTGTAGAGATAACTATTGAAGAAAACAATGAGCCCAACGCATTTCTGGCTAAACTTTATGCCACAGATGCTGACAGTAATGAAAGTGGTCAGGTATCTTATTTTCTAGGGCCAGATGCACCTTCCTACTTTACTTTAGATAGCGTGACAGGCATTCTTTCAGTTTCTACCATATTGGATCGAGAGGAAAAAGAAAAATACAGGTTTACAGTAAAAGCAAGAGATGCTGGCTTTCCTTCGAGGGAATCTGTTGCTACAGTTCATATCACGGTGCTAGATAAAAATGACAATAATCCTCGTTTTATCAGCAAAGATTTCAGTTTTTTCGTGCCTGAAAATTTTCCAGGATTTGGTGAAATTGGAGTAATTAGTGTCACAGATGCTGACTCTGGGCAGAATGGATGGATAGCTCTATCTATAGTGAATGGAAGTGATATTTTTGTTATTGACAATGGCAAAGGACTGCTAAGGGCCAAGGTTTCTCTGGACAGGGAGCAACAGAGCTCCTATACTCTTTGGGTTGAAGCTGTTGATGGTGGGGACCCTACATTGTCTTCTACAGCTAAAATAACAATCTTGCTTTTGGATGTTAATGATAACCCACCAATGGTCCTCTTCCCTCAGTCCAATATGTCATATCTACTTGTTCTACCCTCCACTCTCCCAGGTTCACCTGTCACAGAAGTTTATGCTGTTGATAAAGACACAGGCATGAATGCTGTTATTGCCTACAGTATCATAGGTCGACGGGGACCCAAACCAGAATCATTTAGGATTGACCCCATAACAGGCAACATCACTTTGGAGGAGGCACTTATGATTAATGACTGTGGATTGTACAGGTTATTAGTAAAAGTTAGTGACCATGGCTACCCAGAACCGCTCTTTTCCACAGTAATGGTAAATCTCTTTGTTAATGACACTGTCACTAATGAAAGTTATATTGAGACCTTACTGAAAAAGGAGCCTGATATCAATATAGAAGAAAAAGAGCCACAAATAGCAATGGAGCCGTCCCAGAAAGAGATGGAAAGTGATTCATGCACACCGACATTGGTTACTCTGTCAATAATATGCCTGGGCTCTGTCATTTTGGTCACTTTGATGGGGATGTACATCTGCTTAAGAAAAGGTAAAAATGACCACAGAATAAATGAGAACGCAGAAGTTCAAATTCCATTAAACAGGAAAATAGACTTCCATATGCTGGAAAAGAGGCCAATAGAGATTTCTAATATT
>Ver99
GATGTGATGGAGGTGCTGGAGGAAGATCTAACGTGCCCAATCTGCTGTAGCCTTTTTGATGACCCAAGAGTCTTACCTTGTTCACACAACTTCTGCAAGAAATGTTTGGATGGTGTTCTGGAAGAGAACTCTCGGACTATGCAGTGGAGGCCTTCCTCTTTCAAATGCCCCACATGCCGTAAAGAGACCCCAACAATGGGCGTTAATGGCCTTCAGGTAAACTATTTGCTTAAAGGCATTGTAGAAAAATACAACAAAATTAAGGTTTCACCAAAGATGCCTGTCTGTAAGGAGCACAGTGATCAGCCTCTCAATATTTTTTGCTCTACTGACTTAAAGCTGATTTGTGGGAGCTGTGCCACCACTGGAGAACACAAGAAGCATGTATTTTCCTCCATTGGGGATGCTTACATTCAAGAGAAAAGCTCTTTGGAGACCTTATTTCAGGGTGTTGAAGAGTGGAATAGCAAAGAGGTTCACTCCCACCTGGACACCTTAGAATCTAACAAAAGAAAGGCTCTTCATTCACTTGCCAAGGAGTCGGACAAAGTCAAGGCCTATTTTGAAAAACTCCAGTATCTGCTGGAACAGAAGAAAAATGAAATCCTCTCCGATTTCGAGACCTTGAAGCTTGCTGTGATGCAGGCCTACGACACTGAGATAAACAAGCTCCATACAGTTCTCAGTGAACAGCGAAAGGCTTGTAATATTGTTGAAGACCTTAAGAATATATCTGATCCTTTTATGTTCCTACAGCAGATGCAGGAATTTAGGGATAAGATGTCATTTATCAAGGAAGCCCCTTTGACTACTGGGCAAGATGTCAATGTCAATCCAGCCATGAAGGAGTTTGATACAAGCATGTGGGACAGCATTAAACTGGGGGAAGTGGATAAACTATCCCTACCACAAGACATAACCAGCAAAAAAGAGCCTGGAGATGCCAAGACCTTGCATAGTTTGAAGCCAATTTTGGTGGTTGCCTGTCTAATTCTTTTGCTAGTGACATTCCTTTGTGCATATCCTTTTATTGACAGCCTTCCAACCTTCACTATTGACCTGCAGGTGATATCTTCATACTTCTTTACCACAACAGCAAAAGCAGCCAACCTAACCATCCTGTTCTGGGAGCAGCTTTCTGAAGAATTACTTATCTTAAAACAAAGGTGCCAGACATATGTCTCTGTGTTTCTGGAGAACGTAGCGGAATTTGTTTGTAAATATAAGTTA
>Ver100
AGGGAGATACAGAACACCAGCAGCCTGTCGGTAGAGGGGGAACATTCTGCTACCTGGCCCCTAGGGATCAATTCTCCCTTCCAGCCACGGACGCGGTTTGAAGTTCTACGCTGGGACTACTTCACCGAGGACCAAACCTTCTCCTGCACCGATGGCTCCCCAAAGTGCGAGCTGATTGGAGCAGACCTTGCCGATGTCACAGACGTCATAAGCACGGCAGTGGATGAGTTGAACCGCAAGTACCAGCCGGTGCTACACGTGCGCAAACAGCAGCTGCTGAACGGCTACCGGCGCTTTGACCCAACGCGGGGCATGGAGTACACCTTGGATCTGCAGCTGGAGTTGGTGACCCAGAGGGGACACAGTCGCTCTATCACCAAACGTGTGCACCTTGTGCGGCCGCTCAGCGAGGTGGAGATCATCCCGATGCCGTATGTGACCGAAGCCAGCCGGATCAATATCATCCTCCCTCTGACGGCGCAGGATCGGGAACACGCCGCTCGGTTCCTCCAGGCCTTCACGGACATCCAAGGCAACGAGAACTCCCTCCTCACCTTGCTTTTTATCTACGACCCGTTCCAAGCCCAGCAGGTCAGCCAGAACGACATATTTGGCCAAGTCAAAAGTATCATCGCAGAATACGAGCGCAAATACCGTGACCTTAAAATCCCTTGGATCAGCGTGAAGACCGACGCTCCCTCCCAGATCCGTTTAATGGACATCATCTCCAAAAAGCACCCGGTAGACACGCTCTTCTTCCTCGCCGGCGTGGGCAGCCACTTGAACACCGAGTTCCTCAACCGCTGTCGTATGAACACCATCAACAACTGGCAGGTCTTCTTCCCCATCCACTTCCAAGGCTACAACCCCGAGGTGTCGGAGCACGGGCAGCAGCCGCATTCTGCCACGCTGGAGCTGTTGCGGGACGCCGGGCGCTTCGACAGGGACGTGTTCGAGGAGTCCTGCTTCTACAATGCCGACTACATGTCCGCCCGCTCCAAAATGAGCGCCGACGCTCAAGAAAACGAAGAGATTCTGGAGATATTGGACATTTACGAGATGTTCATCCGCTACTCCGGGCTCCACGTCTTCCGGGCCGTGGAACCAGCGCTGCTTCAGCAATACAGGTCGAGGGCCTGTAACCCGCGGCTCAGCGAGGAGATCTATCACCGGTGCGTGCAGAGCAATCTGGAGGGTCTGGGCTCTCGGTCTCAGCTTGCCATGCTGCTGTTTGAGCAAGAGCAGGGGAATAGCACT
>Ver101
ATGTGTAGCTCAGAAGACATAGTGGACTGCTATCACAGCGACACATTGCTCTGCCGTTTAAATGAGCAACGCATGCAGGGAACCCTATGTGATGTCACCATTGTGGTTGAAGACACTAAGTTCAAAGCACACAGGAATATCCTGGCAGCATCCAGTTTGTATTTCAGAAAACAGTTTCTGAGTCAAAGCATTTTAATCCAGGGACATGTATTGGAACTTACAGACTTCAAAGCAGACACATTTACAGAAATACTGAATTATATTTATAGTTCTAAGATTGCAGTAAAGCGAAAAGGAGCACTACGAGATATTGCAGATGCTGGGAAAAAACTGGGAATAACGTTTTTAGAAAACATAAAGAATGCTAATTCGAGCTGCAAAAGATCTTCATTGCCTTCTGCTGTCTGCTCCTCACAAGCAGACAATAGGCTGCCACTTACATTGTATCGGGATGACACTGGTCTGAAATCAGAGGCTGTGGAAAAGAAAGGAGACGATCCAGCCATTGCCAATGGACCTAGAATTACCAATGCATTTTCCATTCTAGAAACGGAAGTTTGTGGTTTTTCTCCACTGGATCTGAGAGCAAATTTTAAAAAGACAACAGACTCCACACAAGAAATCAATAGTAAAGATCATTGTGAGAATGGAGTATGCAATGATGGTGAACCAGTAAATACTCTGGCTGAACACTCTTACGCTGTATCTTCAGGGGATCTTCTTTATAAAAGGGATTCTGTATTTGACCATGGAAACAGGCTTAATCATTCAAGGACTGAAGAAAGATCAATGCCTTGTATTGTACCTACAATCCAAGAGGCAGTACCAGCTAGTAGCATGCCGGTGCTTGAACCCCAGTGTGTTATCCCAAAGACTACAACACAAAGCTGTAACGCTAACAATGTAAACAGCTTGAATTGCCCTGGTGTCAAGGATCAAGAAAGTACTCCTTCAGATTTATACAAAGACAATGAAAATGGAGTGGTACAGCTTCCTCCAAATAACTCACCTGCCAAACAGTCCTTCCATGATCCAGCTTTGTCATATTCACTCCCTAAAAAACGCCAAGAGACGTTTAACTGTAAAAACTGCAGCAAAGAGTTTGCGCATTTGAAACGACTGCAGAGACATGAACAGATATGCTTTAAGATGGTGCACAATGACAAAGATACTAAGATAACAGGCAGTCTTTCAGGGGATAATACTTTAGAAAAATCAAGTACTTCTTCAGGTCCAATATCTGACCAAAATTCTCTTCCAAATATTACCACTCCTGGATCAGACCATTTTGTAAAGATAGTAGATGGTAAGATTTTTTATGTGTGCATTGTTTGCAAGCGGAACTATGTTACTCTTTCAAGTCTTCGAAGACATTCAAATGTCCATTCATGGAGGAAATCATATCCCTGTCATTACTGCAACAAAGTCTTTGCCTTAGCTGAGTATCGTACTAAACATGAAATCTGGCACACAGGTGACAGGCGATATCAGTGTATATTTTGCTTAGAAACATTCATGACTTATTACATACTTAAAAATCATCAAAAATCTTCCCATGGAATTGACCCAAGAATGGGAGTGGTCAACAAAACTGCCAATAGAGGGCTAAAACCTAGCATTTATCCATACAAGCTTTATAGACTTTTGCCTATGAAAAATAAAAGAATGCCCTTAAAAACTCCTGGAAATGACACCCCAGCAGGAATACATTTCCAAGGTCACAGCTCCTTTAACACAGCAACCATTGTTCAGAATTCATTAGTTTCTCAGCCCTTTAGTTTGGAAAGCCAGGAGAGTTTGCCTTGCTCTTCTGATACACCACAAAATATTTCAGGCTCAAACATAAATCAGGATACTTGGCCATTTGATGTTTCACAGTCTGATAACAATATAAATGCACTGCCTGAAAAGAAAGATAATTCTCCTCTGCATAATTCCAACTCAGCTCCTACAGGGTGTAATACTTTAGTCAGTTCTTTGAGTAATGAAACCCAAAATATGCCCTCTGTTATTAACTGTACCAGCTCTGCACCTTCTGTGATTATGCACAGCAGTAGAACATCTTCTGTAATAATGCATGGAAATTCAGTAACAGCAACAAATGGGGTAAATTGGTACCATGGAAGAACCATTGTGTCCCCAAAGAGGGATTGTAGTTCTCAAGACCCTGGCAAAGGTGTAGTAGATTCACAATCCATGAAAGAGATGAGTTCTGACGAGAGCAAAGTTAGAGATGTTCAACAGGAAGGACTAGGCTTATTTAGTCCTGTCCCTTCAAAGAAAAAGAAAAGTGTAATCAAACATGGAAATAAAACAGAAACATACATAGCCAAACCAGCCTTGCCTGGAACTCTAGTGAACAGTGGAATTGCTCCTCTTTGCAAGATCACTGTAAAGATTGGTAGTGAAGCTTTGGTAAAACGTCAGATCTCTGGGTCATCGTTGTTTTTTAGAAAAAGTGTAAGACCAAAACATTCAAGGTCAAGAGCAGACAAATCAAATCAAGATTCTGAAGAAGAGAGGAAAGAAAGAAGCTCCATTCGACTTCGAAAATCAGAATCTGCAAAGATGGAAGAAATGTGTGATGATCCTAGTGACCAAGATATTTCTGACAAGCCATGGCGGCCATATTACAACTATAAGCCCAAGAAAAAATCCAAGCACTTTAAGAAATTTAGGAAACTAAAGAAAAGGAAGAAACACAGCAATAAGAGGTCAGATGTGGAAAATAATGAAGAAGCAGACACTAAAGATATATCGAGGAATGTAACTGAAGAGACTGAAAATGGCAAGGAAGAAAATCTACAGACAGCTGAGTATACTGAAAATTCAGCTGCAGAAGACATTGATGTCTCTGACTGGCAGTTAGCCTCTAAGCCTTGTTTCTGTGAACTTTGTCAAAAGTCTTTTCGGAATCCATCAACTTTAAAGGTTCACATGCGTTGTCACACAGGAGAGAAGCCCTACCCATGCAAAACCTGTGGAAAGTGCTTCTCATTCCCGGGAAATCTAAATAAACACGAGCGCATTCATATGGGTGTGAAAAACTTTATGTGTCAATTTTGTAGTAAGTCATTTATGTTAAATGAAACCCTAAAAAAGCATGAGAGGATCCATACAGGAGAGAAATTGTATGGCTGCCAGTTCTGCCCACAGCAATTCCTGTATCTCTGCACAAAAAATAACCATGAGCAAAGACATCAAACAGAACGCAGTGTTAAAGGTTTTGTTTGTATCCAATGCTCCAAAATTTGCAAGACTGCAGCAGCTCTAGGAATGCACCAAAAGAAACATTATCTGAGGAGTCTAAAGCAAAGGGAAAGGAAGGAAATTGCAGCAACAGAGAGCTGGGAGGCATCTACGAGCACTGCATGCAAAATGATGGATTTAACAAACACTAGTGGAGTCACAGATGTGCCTGAAAGTGTTCCTGTTTCCTTTGCAGACAGTGAAACTCCATTATTATCATTTGACAGTGGCTTTAGAGACAATTCCCCCCAAAATGTAGGCACCAGTCATGTTGCTGAGGGTTTGGCACCAGAAGAGCTGCCTGAAAGCAGACTTGGGACTGCGTCAGCACTGCCACCAGTTGGTGAGCATGGCACTGTCTTAATGGAGGTTCCAAAAAGCTGGAAGCACTGGAAAACACGACACTATAGTTTAGAGGACGGTATGAACTCTGATAATTCTTCCACAAGAGAGTGCACAAAGACTTTTACTGAATTAAAGACAATGTCGAGCTTCGACCCCTTTGTCCCT
>Ver102
TTGGATGAAGAAGAGAAAACCATTAAGGCTCTTTGTTCCAAACTGCCTTTGGATGCTTCAGTTCATGACTGTATTGTTGAAGAGTCTTCAGCTTCAGTCTCAGATGACATTTCTAATCACTATTGCACAAAGGGGAGCAAAGGCTGCGGCAATAAAGAAAAATCTTTAATAGAAAATATGTTTGGAGGAAAGCTACAAACTAATATTTGTTGTTTGAACTGCAGAAGTACTTCTCAGAAAAGAGAAGCTTTCACTGATCTTTCCCTGGCTTTTTGTCCTACCTTAGTTGACAAACCTGTACAGAGTACATTAGGGTCCCCTAAGCAAAAGGATGATGACGACTGTATAGAAACTGATATAGCTTCTTCTACACTTGCTCCTTCAACAGAAGATGTTAATGTTGGGCCTGAGAATGAAATATCTGAATGTGAAGAGGTGAAGACGAATGTCAGTTGCGTTTTAGACAACTCCGTATGTGCCAATGCAATTGAGTCTGATGAAATGCCAACCCAAAACAATAGACGTGAAAGAACACTGTCTGTTACAGACTTGCTGAACTATTTTCTGGCCCCTGAGATACTTGATGGTGATAATCAGTATTATTGTGAAAAGTGTGCTTCCCTTCAGAACGCTAAAAAGACTATGCAAATCATGGAAGAGCCAGAATATCTCATCCTAACACTACTACGGTTTTCATATGATCCAAAGTGTCACGTGAGGCGTAAGATCATGGATAATGTATCTATTCCTTTGGTGCTGGAATTGCCCGTAGAAAGAACTACCTCTCCAACTTCACCAGGAGATTGGACACTAGAAACTGACATCCCCGATGTTAGTGAGAATCTTGCTAAAAAGCTGAAGCCCTCTAATACAGAGGACCTTTGCTGTTCACACCCAGTACCCTATGTTTTAAGTTCTGTTGTGGTACATTCTGGCACATCATCTGAAAGTGGCCATTATTATTCATATGCCAGAAATGTTACAAGCACAGAAAGATGTCTTTATGCTGAGAAATCCTGCTATTCTCACGGTCAGCTGGTAGAAAGAGAAACTGGCAGCTCGGTTATGACACACAAAGACACACAATGCAATGATATCTCAAAGGAATGGTTTCTCTTTAATGACAGCAGAGTAACATTTACATCTTTCCAATCTGTTTTAAATATCACCAGTAGGTTTCCAAAGGACACTGCATATGTGCTTATATATAGAAAGCATAACTTTGGCAATTTAAATTGCATCCAGCCTAGTTCAGCAAATGGACTCTGGGTAAATGGTGAACCGCCACTTCAGAAGGAGCTCATGGATGCAATTACAAAAGATAATCTCCTATATTTACAG
>Ver103
GAATGTGTTCGTTTGAAATCAACAGACATCCAACCAGACATATTTAGCTATCTATTACACCTTATGTACACTGGGAAAATGGCACCTCAGCTTATTGATCCTGTACGACTGGAGCAAGGCATCAAATTTTTACACGCCTTCCCCCTCATCCAAGAAGCCAGCCTTGCAAGTCACGGTGGATTTTCCCATGCAGATCAAGTATTCCCATTAGCATCATCTCTGTATGGTATTCAGATTGCTGATCACCAGATAAGGCCCCCTGCAAAGGTCACTCCAGCCACTGAAAAGGCAACTCGTGATACTCGGTCACAAACCTCCAGGCTGGGTCAAGATACCACATCAGAGAATGTACAAATAAGTCAGCTTCCGTCTGCACTTCCTACAGCTAACCGCACAAATCTAACTTTCTCTGAAACAGTTCATGCTCCCCTGTCTCCTGAAGCCAGTTCATCTGTGCTCCCAACAGCAACTTCTGTGGAGGAGAACAGCATGGAGGAATCGCCAACTGATGAGCAAAATACATCACTGACAATTGCGCACGTCAAGCCGAGCATCATGAAACGGAATGGTAGCTTTCCTAAATACTATGCCTGTCATCTGTGTGGCCGTCGCTTTAACCTGAGGAGTAGCCTTCGTGAGCACCTTCAGCTTCATACAGGAATACCATTTAGTTCTGCTGCTGGACAGACAGAGACCAGCATATCCCCCTCTTTTTGCAACAATGGAGCTGATCTAGGAAAAGAATCCATGGAAACTACAGAGGCTGGCATAATAAGTGACAGTGATATGCCACAAATTTCTGACTCTCCAATCATTGATGGGCAGCAGCAGGCAGAAACCCCACCCCCCACCGACATTGCAGATATTGATAATCTTGAGCAGGCAGACCAGGAAAGGGAAGTGAAGCGTAGAAAATATGAGTGCAGCATTTGCGGGCGAAAATTTATTCAAAAAAGCCATTGGAGGGAACACATGTATATCCACACAGGAAAGCCATTCAAATGTAGTACATGTGACAAGAGCTTCTGCAGGGCTAACCAAGCAGCGAGGCATGTGTGTCTAAAGAGTTCTGATACCTACACGGTGGTGGACAAACAGACTCTGGAGTTGTGCTCGTTTGACGAAGGCAGCCAAATGGACAACATGCTAGTTCAAACAAATAAACGTTACAAGTGCAACGTCTGTGACAAAACTTTCTCAACACCCAATGAGGTGGTCAAACACACGTGCCAATCGCAAAACTCAGATGTCTTTGCTCTGGAAGAGGAAGGGAAGCCCCTCCTGTTGAGCAGTGGGGACTCAGAGGCTGCAGATAATGAGCACTCTATGCTGGCATCTATTAAAAAAGAGCAAGAAGGAGTGCTGGAT
>Ver104
ACAAACAAAGGGGATGCTCTTGCAAACCGTGTTCAGAACACCTTGGGAAATTATGATGAAATGAAGGACTTATTAACAAATCACAACAATCAGAGCCATCTTGTAGGAATTCCAAAGAATTCAGTGCCACAGACACCAGCTCCAGTAGAGAAAAACGAGCAGAGCTTTTTTCCAGATCAAAGAAACAGGCTGGCCCCATGCCACCAAAGCAGTAGCCATCCATCATCCTCAATGCCACCTCCCTCTTCGTTGGCCCCAAATACAACTTTGACGCACAACCATGAAGGGTCTAGGAAGTCACGAGTGGATTGGGCCCATGGAGGACACACTTCTTCTTGTACACAATCTAACCAACTCAGCAATCAACCAAGCAGATTAAAACACACTTCTTCACATGATTTACTACAAATAAGATATGAGGACCTTTACAACTGCCAAAATGATCAATACAAAAGTGGTGTTATTGATGAACTCATACCTGCTACATCATCCTCACACTCCAGAAGGCACAACCACCCTAAAGCATTAAGTGGGGAACATGTCTTTAAAGAGAATGCTCATTCAAAATCACCAGTAGACTCTGAAACCCTAGGACATGGTTCTGTCTCTCCCCTTCCATCTACATCATTATTAGCTGCAAACAACAGCCTTTCCTCCCAGAACTTTCCTCCAGGAATACACAGTAAAACAAGCATGGTGCAGCAAAAACCTACAGCTTATGTAAGGCCAATGGATGGTCAGGATCAAGTACCCAATGACTCTCCTGAACTAAAGCCATCAACTGAAATAGATGATGGATATAACAATCCTCTATTTGGAACACTGTTAGAGGGGAAAGTCAATGTACCTGTTACTAAGAGCAAACTGCCAAAGCTTACGATTCCCCAAGGAAATGAG
>Ver105
GTCTGGTGCGAGACAAATTTAAGAAGATGCATCAGTGATTTACATCGCTTCATCTGTGAAACTTGCAATAAAGCATTTCCAATGATCTCTGCTTTGAAACTGCACATGGAAACTCACGAAAAAGGGCAACGTGACAGTAAGCATAAGAATGAATATACAACTGCAGTAGCTCAAGAACAGAAAGCATATATGGCAGCCCTGGGCCTTCAGCACACCAAAGATGTCAAACCTGCTAGCCAGGAAGACAGCATGCCAGACTGTTTTGAGGCAATGCGACGAGAAGCTTTGAAGAGTAACCTTTCTCAGGATATTGGTAGTGTAAGCTTACTTAGCATGTCAACTTTAGAAGCGCCCTCTGTGTGTGGCTCATTCTCCATTCTTCCACCAATGAAAGAGAATGTGAAGCTGCTTTCCCTTCAGCCTTTTCAAAAGGGCTTTACCATACAGCCTGACAACAGTATTGTTGTAAAACCCATCTCTGGGGAGCTTGCTGATATTCAGCAGATATTAAAGATGGCAGCCTCAGCTCCCCCGCAAATTAGTTTCCCACCTCTGGCTAAAACTTCCCCTGGCAGCACTCAGCCTCAAGCCTTCAAGCACATGCCTCTACTGAAGCCAAAGCCACTGGTGGCACCTCGTACAGTTGTTGCTGCCTCTACGCCACCCCCACTCATCAGCACTCAGCAGGCATCTCCAGGCTCTATCAGCCCAAGCCTACCTCCACCACAACTGAGAAATAAGAACACAGTGGAGTCTCCTACAAGCGCCATATTTTTGCAGTCAAGATCTGAAGCCAATAACAGCTATTCAACTCAGAATTTACAATTACCAAACACTGATGCTTTGAGTCAGCATGAAATAAAAACTCAACTTGAACAGGACAGTATTATAGAAGCATTCATGCCCTTGGATTTGGACTCCAAAATAAAGCAAGAAGTAACTGAAGGTGATCTGAAAGCAATTATTTCGAACAACAAAAAAACAACTCAAGCAAAAAAGGTTTTCTATCCTTGTCGGTTTTGTGATCAGGTATTTACATTCTCAGGTCTTTTAAGGGCTCATATTCGCACTCACTTGGGGATCTCGCCATACCAGTGTAATATCTGTGACTATATTGCAGCTGACAAAGCAGCATTAATTCGTCACTTGCGTACACATAGTGGAGAAAGGCCATATGTATGTAAGATTTGCCAGTATCCTTTTACTGTCAAAGCCAACTGTGAGAGGCACCTTCGTAAGAAACACCTTAAAGTCACCAGAAAAGACATTGAAAAAAATATTGATTATATATCTACAAACACAGCTGAAATGGTGGATGCACTCTGTTCGCCAGATACTGTTTGCAAATGCTGTGGTGAGGACTTGAAAAACTATCGTGCCCTTCATATACACATGAGGACCCACAAAAATTTTCAAAAAAAGAAGCCATTTGAGTGCAAGGAGTGTGGAACTGCCTTTTCTGCTAAAAGAAACTGCATACACCACATACTTAAACAACACCAGAATGTGCAAGAGAAAGAAATTGAGAGTCATATTTTAACTGTGACGTGTAGTCCTAAGCATATTCGATCAGGCACCCCAGTTATGGGAGATAGCACTTACCTAGATCGGAAGCCTACAGCATACTTGGTGTCCCATAACGGCTTTCTTCATGGAGGGATGACAAATTTTCCATTAAAACTTGAACCTAATACCAGCTATCCTATAGATCTTGATGAGCCCTTAGATTTTTCACAAAAGAATAAGATTTCTAGTGTTCCCCCAATCAAGCAGGAACAAATCTACAGTCCCCCTGCAGCCTCATATGAGGACATTATGGAGCCCATTGATCTTTCCATCCCTAAACAAGCTAAACAGGACAAAGAGGATTCTCAGATTCAACCAAAAACAACAGTGACTCCGCCTGGGTCTGTTGGACCATTATACAACTGCCAACCATGCCCTGTTCCCTTAAGTGCCAATGAAAACCCAGACAAAGCTACAGCTGTCATACATTCCAAATCAGTAAAAACCCCTTTGCAATTGACAGTCCCTATCATTTCGCCTGCTGTTCTTGGTAGTGCAACGGTTTTGCGCCCCTTGAGGCCTAAACCACCACCTCTCTTGCCAAAGCCTCCAGTCTCTAAAGAACTTCCTCCCCTGGCATCCATTGCACAAATAATTTCATCAGTATCATCTGCATCTGCTTTGTTGAAGACTGAAATTACAAATCCAGCTTCTCAGGTGAATGCCAATAGTTTATCAGCCACTGACAAATCTGGGTCTTCCAAGTCCGTAATGACAATCCCAAACAAAGAACTTGCTGCTTCTTGTAATGCTTCCCAACCTGCTGCAACCCCAAGTACTTCAAACAGCAATGATGCTCTGGTCATAGGAGCAAAAAAACGAGGTAGAAAAAAAGGAACAAAAAACAAGCCGAAAACAGCTCCTGGTCTAGATCTTGAATCTAGTGGGGAATTTGCAAGTATTGAAAAAATGCTAGCCACTACAGACACTAATAAGTTTAGCCCTTACCTTCAGTCTACTGAGGACCTCAAAAATAGCATAGACCGAAATGGAACCAGTGAGGAAGACAGAGACAGCGGTGAAGATAAAAGAGGAAAAAGAAATTCCTATTCCAATTCCCTACAGAAAATCACCTGTCCCTATTGTCCTCGAGTTTTTCCCTGGGCCAGCTCTCTGCAAAGGCATATGCTCACTCACACA
>Ver106
ATGGTCAGATTCCGGGCTCTAAATGTTATAGTTGCAGGATTCTTTCTTCTACAAACAATATTCCTGCTTGTTATCTACTCAAGGAACACAGTGCTGCCAGATGCTGAAACAAAAACAGAGAAAGTCCATCTGCTCATCCTTTCATCCTGGAGGTCAGGATCTTCCTTCATTGGGCAAATCTTCAGCCAGCACCCAGATGTATTTTACCTGATGGAACCAGCATGGCATGTATGGATGTCTATGTTTCAAAACAATGCCAAAACCTTGCACATGGCAGTAAGGGATCTCATTCGATCTGTTTTCTTGTGTGACATGTCTGTATTTGATGCTTACATTCCAAAAAGGATGAACGTATCAGAACTATTTCAGTGGTCTGTAAGCAGAGCTCTGTGCTCATATCCTGCTTGCAGTCACTTTAATCGTGAGGATATCACAAATGAAACAGTGTGTAAAGTAGTTTGTGGGCGCAACTCCTTCAGTAAAATTGAAGAGTCTTGTAATACCTACAGTCATATTGTTTTAAAAGAAGTGCGCTTCTTTGATCTAAAGGTTCTCTATCCACTCCTCACTGACCCTTCTTTAAATCTTAAAATCATTCATTTGGTTCGTGATCCACGAGCAGTCGCCAAATCGCGGGAGCAAGCCATGAAAGCTTTGACTAGAGACAATGGCATTGTCCTTAACACCAATGGCACAAAAGTAGATGACGTCAGGTATGATGTTTTGCGAGAAGTCTGCCGAAGTCATGTCCAGATGTATGAAACAGCCATGGATAAAGCTCCCAGTTTCCTTAAAGGCCGCTATATGTTAGTGCGATATGAGGATGTTGTGAGGGACCCTTTAAGAGAAATAAACCAAATGTATGAATTTTCCAACCTAAAATTGACAGCCAAACTTAAAAGCTGGATCTATAATATTACCCATGGAGTAGGCCCTGGAAGCAAAAAAGAAGCATTTAAAACCACATCCCGGAATGCAGCAAATGTCTCACAGGCCTGGAGGAAAGATCTGTCCTTCCAAAAAATTCAGAAAATCCAGAACATATGTAAAGGTGCAATGAATCTTCTTGGGTACCAATTTATAGACAGTGAGAAAGAGCAGAAGGACATGTCCATGGATTTTGTATTGCCAAGGCGACATTACCAGTTTAGCTGGCTGCCTAATAACGATAAGAAA
>Ver107
ATGGTGAGCAAAGAAGGGGACAAATGTGTGCTGACATCCTCGGAAAGCGAAGTTGAACAAGCGGTTTCACTTGCCTTAGAGATGAAATATGCACTGGACCCCAACAGGCAGATTAAAAAAAGGAATAAAGCCCTCCAAGTGAGGTTTAAAGATATTTGTGAAGCTCAGAATGAACAGAGGGATAAACAGCTTTCTACGGTGCCGCAAACCGACAAGAAAGACAGCAAATCTCTTTCGTACAAAGCTTATCGTAAGTACATGACCGTGCCCGCTCGGAGGTCCATACCCAATGTAACCAAGAGCACAGGGGTCCAAACCTCGCCGGATCTAAAAAAACGCTACCAGACGTTTCCTCTGGATCGGAAAAAAGGAAATATTTTAAAAAATGCTACTGGAGTGGATCCGTTAAAAAACCAGAACAATGGATTTATAATTGACGCTAAGGATAAAAACTCAGGGGACACCATTCAGTGCAGCAGGGTCAACGAACAAGTGGTGGCAGACTTAATGATACACTCGAGTGAAGACATGGATGCCATTCATCCGCTTTCTACTAGTAACTGTTCAGATGCATGTAAAAGCACCGATTCGCACAGCTGTATCAATGAGTCCCCCACTCGCCAAAATCCAGCCAACGTTTCTTTGGAACAGGTCATCTGCCACGTGCATGACGCATCCAAATATGATAGAGGGCCGCTGGGGAACATACATTCTAACCAATCCGGACACATCAAAGTGCTTTTGAAAGAGGAAGCCACGATTCATTCGCCTACACTAAACCCAAACTTGACCGATCCCGAGGAATCCAATCCCGGAAATGATTCTGAACAGACAAGTACATCAGCGGAGGAAGAAACTAAAAGAACTGCCCATCTTAACGGCTTGCAAACGCAAGACGTACATGCGAAAGCCTGTACCGCCCAGGCGCAGTGCCAAGCGACGGAATGTAATAACGAACAGACCCTTCAGATCAATGTTTTACCTGCGGGAAAAAACGCACCTTGTCAGATAGCAGTTGCTTTGAGTGGTGAATGCCAACAAATTGTGCCTCACACTGAAGTAGTAGACTTAAAAGCACAGCTCCACACCATGGAGAATCTGATAAGTTCAAGCCAGGAAACCATAAAAGTGCTTTTGGGTGTTATTCAGGAGTTGGAGAAAGGAGAAGCGCACAGAGAG
>Ver108
GTTTCAAGCTTCAAAAAAATTTTATCCACTCTGACTTTATATGCATTTCCAACTCTCTATTTTTTCACTTTTCTTTACTACACAGACACTGGATCTACTTTTTTTGTTCTCTTTGCATACTTAATGTGCCTGTATGGGAACCATAAAAGCGCAAGTCTTCTTGGTCTGTGTGCTTTCTTTTTCCGTCAGACAAACATCATATGGATTATTTTCTGTGCTGGAAATGTCATTTCAGAAAAACTAACAGAAGCATGGAAAACTCACCTCAAGAAACGAGATGAAAATCCTTCAGCCAAGGGATCAGTTTCAGAAGCAGTGAAAGCTTTAGTGTTTCTTTTTCAGTACTGCTTGTCTGTGAGGAATATAATTATGCTTGTTCAATTAACGTGGCCATATATCACTTTGGTTCTTGGGTTTTTTGTTTTTCTGTCATTTAATGGTGGAATAGTTGTTGGAGATAAAACAAGTCATGAGGCCTGCTTGAACTTCCCACAACTTTTCTATTTCCTTGGTTTTACACTGATTTTTTCATTTTCTCATCTATTTTCCCCCCAAAAGCTAAAGGAATTCATTAAATCTGTTTGGAAGCAACCTCTTATTTATATGGCATTAGCGGGCATCTCAGTTATTTTAATTTGGAAATTCACCTATGTCCATAAATATTTGCTAGCAGATAATCGTCACTACACGTTTTATGTATGGAGAAAAATCTTCCAGCGACATGAACTAGTAAAACACTTGTTAGTTCCAGGCTATCTCTTTGCTGCATGGAGTTTTGCAGACAGTCTGAAGGGCAAGTCCATTTTCTGGTTGCTAATGTTTTACTCCTGTTTGCTGGCTGCCATGGTCCCTCAGAAATTGCTAGAATTTCGTTATTTTATTGTGCCATACATCATCTTTAGACTAAACATACCCATCCCTTCAGTACCTAAGATTCTCTTAGAGCTAGCACTATACGTGACCATAAACATATTCTCTTTTTACTTATTTTTACATAAAACTTTCCAATGGCCGGATAATGAACAAGTTCAGAGATTTATGTGG
>Ver109
ACTCCCAGACCGTTAAATATAATTAAGCAGAACAATGGTGAACAGATCATTAGGAGACGAACAAGAAAGCGCCTTAACCCAGAAGCACTGCAGCCTGAACAGTTAAATAAACATCAAAGACCGAGTAGTGAAGAACAAGCTAATGGAAGTCCTTTAGAAAGAAGGTCAGAGGACCACTCAATGGAAGGTCATCAAAGAGAAAATCAGCAGCTTAGTATGAATAAATATGAGTCCCAAGCTTCATTGACTAAAAGCCATTCTGCTCAGCAGACCATGATTGTCAGCCAAACCATGGATATCCACAAACGGATGCAACCTTTGCACATTCAGATAAAAAGCCCTCAGGAAAGCAGTGGAGAACCAGGAAATAGCTCATCTGTTTCTGATGGTAAAGGAAGCTCAGAGAGAGGAAGTCCGATTGAAAAGTACATGAGACCTATAAAGCATCCTAATTACTCTCCACCTGGAAGCCCAATAGAAAAATATCAGTACCCGCTCTTTGGACTTCCTTTTGTTCACAATGACTTCCAGAGCGAAGCTGACTGGCTGAGATTCTGGAGTAAATATAAGCTGTCAGTTCCTGGAAATCCGCACTACTTGAGTCATGTGCCTGGCCTGCCAAATCCCTGCCCAAATTATGTGCCTTATCCCACCTTTAATCTGCCTGCTCAATATTCCTCTGTTGGGTCAGACAATGACATTCCTCTAGATTTGGCAATGAAGCATTCCAGACCTGGATCAGGAACAAATGGGGCCTCTAAAGAAAAATCTAAGTCGCCATTGAGTGCAAAGGATGATGGTCCTTTGAATGTAACTAAAATAGAGAAATCCGATAAAAGTACGCAAGATGAACTTTCAACAAAATGTGTGCACTGCGGCATTGTCTTTCTGGATGAAGTTATGTATGCTCTACATATGAGTTGCCATGGGGAAAATGGACCTTTTCAATGTAGTATATGCCAACATCTTTGCACGGACAAGTATGACTTCACAACTCATATTCAGAGAGGCCTACATAGGAACATTGCACAAGCTGAAAAGAATGGAAAAACTAAAGAG
>Ver110
GTCACTTATGAAGCTCACAAGGAGTATTTAGCAAAAATGTACGAAGAATATCAAAGACAGGAGGAGGAAAATATCAAAAAGGGGAAGAAAGGAAATGTCAGCACCATTTCTGGCCTTTCGTCACAAGCAGCAGCCGTCAAAGGGGGACTAGAACTTCGAGAGATAGAAGACCTTTCACAGAGTCAAAGCCCGGAGAGTGAAACGGATTACCCCGTTAATGCCGACACCAGGGATTTGCTAATTGCAACCAAAATTTCTGATGATTCTCTTGCAACTTCAGACAGGCCGTCAGGTGGAGTCCGAGTGGAGGTTCATGATCTTTTAGTTGATATTAAGGCAGAAAAGGTTGAAGCCACAGAGGTAAAACTAGATGACCTGGATTTATCCCCTGAGACTCTAGTTGGCAGAGAAAATGGAGCTCTTGTAGAGGTAGAGTCCCTACTGGATAATGTTTATAGTGCTGCAGTAGAAAAACTTCAAAATAATGTCCATGACAGTGTTGGTATTATAAAAGAAACTGAGGAGAAGGACGGACCGTTGATAACTTTAGCTGACGAAAAAGAACAAACTACCCCCAATAATACCTCATTTCTTTTTGATAAGATGACGAATTCTGATGACAAACTCTTACCCGAACTATCTAGTAGCAACCATATTACCCTTGCAAATGTTCAGGATGCACACGTGCACCTAGGTGTTAATGATGATCTTGGCTTGTTGGCTCACATGACAGGAAGTGTGGATCTTACCTGTGCCCCAGGTGTCATTGGGGACAAGGATTTCAAGATCCATACCACAGCGGATAGCTTGAGCAGCATTACTGATAGGGAGCTAGCTTCTTCTTCAAAAGGTCTCGACTACCATCAAATGACTGCAACAACTCTGGAGCCAGAGACTGCGAGTAAATCCATAGTAAATATGGATGCAGGTAGCACGGTGTCGGATACAGAGAGGTCTGATGATGGCAGAGAACTGGGAAAAGAAATCAAGAAAATCCAGACAACTGCCACTACAACACAA
>Ver111
TTAGAGTCAAGAAGGCCAAGCTCTCCGTTAATTGATATTAAACCCATAGAATTTGGTGCATTAGGAGCCAAAAAAGAAATAGTCCAACCAACGGTACTACGAAAATCATATACACCAGAGGACTATTTTAGAAAATTTGAACCCCGCCTATACTCCCTTGATTCTAGTAATGATGATGTAGACTCACTGACTGATGATGAAATTCTAACAAAGTACCAGTTAGGTATGCTGCATTTTAGTACTCAGTATGATCTGCTGCACAACTATCTAAATGTCAGGGTGATAGAAGCCAGAGACTTGCCACCGCCAATATCTTATGATGGTTCAAGACAGGACATGGCTCATTCAAATCCATATGTAAAGATCTGTCTATTACCAGACCAAAAAAACTCAAAGCAAACAGGCGTCAAACGTAAAACCCAGAACCCAGTATTTGAGGAGAGGTACACCTTTGAAATCCAATTTTTAGAAGCCCAAAGAAGAACTCTGCTGTTAACCATAGTGGATTTTGATAAATTTTCACGACATTGTGTTATTGGAAAAGTTGCAATGCCACTGAATGAAGTTGACCTTGTTAAAGGAGGACACTGGTGGAAAGCCATCATTCCAAGCTCTCAG
>Ver112
CGGGCTATCAAGACTAATCAGGATCTTCTGCCAGAAACGCCATGGAACCACATCTTTTTTAATGACTTTTGGGGCACCTTGCTTACTCACAGTGGGAGCCATAAATCCTATCGTCCATTATGCACACTGTCATTTCGCCTTAACTACTTACTTGGAGGTCTGGATCCCTGGAGCTATCATCTAGTCAATATATTATTGCATTCTGCAGTCACAGGCCTCTTCACCAACCTGTGCAAAGCACTTTTTGGAAGTGGATGCTGGACCCTTATAGCAGGGCTTTTGTTTGCATCTCACCCAATACATACAGAAGCAGTTGCTGGCATTGTTGGAAGGGCTGATGTGGGTGCAGGACTCTTTTTTCTACTCTCCTTACTGTGCTACATGAAACATTGCTCAACCCGAGGGTACTCACTCAGCAGCTGGTGCTGGATTCTTTGTGCTGGATTTTGGGCAGCTTGTAGCATGCTGTGGAAGGAGCAGGGAGTCACGGTTTTAGCAGTTTCTGCTGTCTATGATATATTTGTGTTCCATAAATTAAAGATGAATCAAATAATTTCTGTTGTCTTTAAG
>Ver113
ACCATTAGTAAGGAGATAGACCTACTTATCGACTGGCAAAATGTATTTCAAGATCATTCAAAAAATTCCTCAAAGCCTATCAATCCTTTCTGGAATGGATTATCTGAATCCAACCCTTTTCTCGATGATGTTGTTCAAGCTAACACTGTTTCCAAGAGCAACACACATACATCTATCTTGAAAGAGGATCCATTTCTGTTTTTCACAGGACCAGAAGTTAGAAACTCAGTAGCCTCTTCAGGAGATGAGCTTGATATTAATAACCTATTAAGGAAGGCTGCTTCACGCAAAGGTGCAAGATCTAAGAGTGTTTCTGATTTGAGCCTTTTAGATTACAAGGAATCTGATGTTTCTGCTAGTTCAAGTCAGATTCTGGCTCCTGATTTAGACTGGCTTCAGAATGATCGTGAGGCTTATAAAATGGCATGGCTGAGCCATAGGCAGCTGACACGATCTTGTCTTGATTTGGATATTATGAGTCAAAGTCCAGGCTGGGCACAAACACAAGCCACTGATATGCACACACTTTGCAAAATAGACCACCAAGGAGGAGCTGTGCAGCTTCCTGGCTCTAATATAACAATACATGTTCCTGAAGGTCATGTGGCTCCTGGGGAATATCAAGACATCTCTTTAAAAGCACTTTTAGATCCACCATCATCACTTAACAATAATGTCTCAACTACCGTAAGCCCTGTTCTAGAGATTATATTAAGCAACATGAACACGTCAGAAGTTCTCTTGCTGGAAATGAAAATTGCAGCTGAGGTTAAGAAAGATCCTTACAGCCAAGTAATGACTGAAGTTGCTACATTTTATAGCTACAACAAAGAAGGACCCTATGAAAAGCTCCCTGGCGGATATATTTACAAGGACACTTTACAAATCAAATTGCCCACTCTTAGCCGCATTACATACATTGTAACAGCTGCACAAGCCAAATCCATTCAGCCCCCAGCAACCAGTATTTATGATTGCATTCATAAGAGTATAACAGTGGCAGTATTTGGGCCAAAACATATTCATCCAGCTTTCACTACGGTTTTAGCTGTGATAGGGCACAATTATATTCCTGAAATTCTCACAATAGACGACATAAAAAAACGGGGGAAAAATATGCCACCAGTTGTCTTTCAGCTCTGGGGGAAACATCAATTAGTTCTGGATCAGATTCAAGATATGTCGTTCTATTTTGTTCCAAATAACTCGAGCTTTGAAGTAAAAGCAGCAGATAACCAAAACCAAATCAAACAGCAACAGCTGAAAATAGGTAAAATGATCCGGATACAGTTTCCATTTTCACTTAGGGGTAGTGGTGAAATTAGTTCCTTTAATTTCAGGGTTCAGATTAAGGAAAGGGAAAACAGCTCGCTGGTAACAGAATTTGATGTACAAACGCCTGATCACGCACCAAAAATACAATGTTCAGCCAGTAGTCAAACTCGCTTACAGAAAAGGAAAGAGATTATTTCGGCTCCTCCGCCCCAAACAAGCACTATTAGTTACCCTAAATTTCAGGATAAGCCTCTGAAGATAAACAGCTATGCAGTGACTTTAAAAACTGTTTTGCGCCAACAAAAAATGGACTACCTGCTTGAATACTTTAAAGGAGACACAATTGCACTTCTTGGGGAAGATAAAGTAAAAGCCATTGGTCAGACCAAAATAAAAGAATGGTATGTTGGAGTCCTGAGAGGAAAGGTTGGGCTTGTGCACTGCAAAAATGTCAAAATTATCTCCAAAGAGCAAGTTATTGATTTCTCAGACTCACAGTTCACAACCAAGATGCTTTTGGAACAAATTACTCTGCCATTTAAGAAACTTACCTACATTTATTCTTCGGTGCTCTCGCTTGTTTCTGAAAAAGTTACTGACTGGAGATGTCTAGCCGATGTGCTAGGATATTCACATTTATCATTAGAGGACCTCTGTCATGGACATACGGAAAAGAATTCAGAGAGAGTCTCGTCTGTTGTCAAAAAGTTGAAAGAGGACTGCCATGCTGATTCAAAAAAGAGAAAATTCCACTATGAACTAATTATG
>Ver114
GCTTCTGGAATGCATTTAAAGCCATATCATAAGTTGCAGAAAAAAGAATTGTTCTTTGAAATTCGATCAAATCGAGGCATGCATCCCAACAACCAGGGTTCTGCCAAGGAAGAGAAATATAATGGCGCCACCAAGAATTGTTTACCCTCAGCTGAAAACCAAGCTCGAAGGCCACTTGGAGCAATTTCGCAGAATACTATGTGCAATACTGTAGTCAACTGCCCAGCTGCCAGTTTTGAGAGTAGGGCTAAAAATGTCCCAGCAGCCACAATTCACCAGGGCGAAGAAGGTGAGGGTTCATTGGATATATGTGCAATTATTAAGCCTGGAAATACAAAGGAAAAGATTGCCTTCTTTGCAGCCCATCACTGCAGTAACAATAAGAACAGCTCCATGAAAATCAAAAGTAGTGGGGATATGAGTGGGAGAGCTGCTAAAAGGAGAAAAAAGTCTGTGGATCTGAAGCGTGTAAAGAGTCAACTGGAAAAGATGCAAGAAGCACATAAGAAATGCTTCTTGCCTGAACCCCTTTATAATGGAGTTGAAAACTGCTCTGTTAATTTTGTTACAGACAGCGAGGGAATTCTTCCAGGCAGACCACTTTCTGTCATAGAGATGGTAGCCTTTTTGGAGCAAAGAGCAAATACGTTACTTTCTTCTAAACCTTTCACTAATTGCAGTCCTTCAAGATTTACCAGCACCTCTAAGTGTGCTCTTCCTGCCTCTGTGTCTTTATTGGCACTCGGAACCTGTGAACGACAAACGGACAAAGACTCTTCTGAGAAGACCGAACAACTGGAATCTGTGTGTGTGCTGGAGATGGTTGCTAAACTAGAGTCTGAATGCTTAAGGCACCAGAGTGAGCGTGATGCTGGTGGGCTGTCAAGGAGCAATAGCTTCAGAAGGAACGTCGGGCGCATGCTGCTAGCAAGTGGTTCTCAACAGGACAGCAGCAACTCTCTAAATGTCCCTTCTGCGGCCAGCGAAACAGATGAAGACTTATCGGCTTCTTCCATGGAAGAAAAAATCCCTTCTAACAAGGAAGATCATTTAGTTGTAAAATCTTGGGAAAATTGTCTTCAGATTAAGCCTCATGAAGCTGAGTCCTTGCTGCCTGCGGGAGATAACTGTGTAGGAAATGTAGACTTGGAGCTTGTAAGGGAAACCTATATGAAAATTAGAAATAGATGTGATATTGCCGTGTCCGTGGATCCTTGTACATTTTCCTTCTCTCTTTGCGTAAATGCAGTGGAATGTGCCCCAGATTCGCCCGAGACTTCAAGCGGGATTGTTTGTGCAGTGGAAGAAAGTGTGGGAAGCTTTGATAGGCTTTCTGACTCCTGCGCCGAAGCTGCTGATGTATTGATGCATACGTTCTCCGATCAGGAAGCAAAGTGCACGCAAGATAAAGCTTTAATTTTAGCAGGGGATCCATGCCCTGGAACATTGTTCTTTCAGTGTGAGCAAAGTGGGCAGAATCATGCACATGTTCAAATTGTTTCTGAAGTAATGTCCCAGGCAGAGATCCTGAAAGCAAATGCATTTGACAATGCCCTGTGCATACAGAATAGCTCATTCACTGCACAATATGCTGTTTCTGTATCTCCAGTCGAAAGCGAATCTCAGGTACTTGACACCTTGGTAAAGAGGCCGGTGTCTCACGATTTTTTAGAGACCCGATTTAAAATCCAGCAGCTGCTGGAGCCACAGCAGTACATGGCTTTCTTGCCCCACCATATTTTAGTTAAGATTTTTCGATTTCTTCCAACAAGGACCCTGGCAGCTTTAAAATGCACTTCGTGTTACTTCAAATTTATCATTGAACATTATGACATTCGGCCTTGCGATTCTCTCTGGGTTCAGGATCCGCGTTACAAGGACGATCCTTGCAAACAGTGCAAGAAAAAGTATGCAAAGGGGGATGTCTCGTTGTGCTGGTGGCATCCGAAACCTTACTGCCAAGCATTACCTTACGGGCCTGGTTATTGGATGTGCTGCCACATGTCTTATAAAGAAAGCCGTGGCTGTAAGGTTGGGCTTCATGACAATCGCTGGGTGCCTGCTTGCCACAGCTTTAATAGAACCATTTGC
>Ver115
TATTTGGTTTATAATGGCGACCTAACAGAATTTGATGTTGACAATATGGTCCTTATTCAGAAAGTCCACGCCTTTTTAATGAATGATTGCTTGCTCATTGCTACCTCTGTGCCCAATCGCCGAGGGATTTATAAATATAATGCACTCCATAATTTAGATGACCTTGCTGTAGTTAATGTAAAGGAAAATCCCCCAATGAAAGACATGTTCAAAATACTCATGTTTCCTGAAAGTCGTATCTTCCAGGCAGAAAATGCAAAAATTAAAAAAGAGTGGCTGGAAATTCTGGAACAAACAAAAAAAAGTAAAGCTTTGAATGAAAAGCAAAAGCAACAAGAGGAAACAACCCCACAATTGCCTGTTGTACCAGAAATGCCTGCCAACCCATTCATTGATGAGGATGGGACATCTGATGAAGTAGAAGTAGATTTAACAATTGACTGGATCCAGGAGCTTCCGGAAGACTTAGATGTTTGTATAGCTCAAAGAAATTTTGAAGGGGCTGTTGATTTGCTTGATAAACTGAACAGCTATTTGGAAGATAAACCTCTAACACATCCTGTAAAAGAGCTGAAGTCCAAAGTTGATGAGCGGGTTCGACAGCTAACAGATGTGCTTGTTTTTGAACTTTCTCCAGATAGATCTCTGAGGGGTGGCCCAAAAGCAACTCGAAGAGCAGTCTCCCAACTTGTTAGATTAGGTCAGTCCACTAAGGCATGTGAGTTGTTTTTAAAAAACCAAGCAGCTGCCGTACAAACTGCCATACGTCAGCTTAGAATTGAAGGGGCCACTTTGCTCTATATTCATAAACTATGCAATGTATTTTTTACTAGTTTACTTGAAACTGCCAAGGAATTTGAAATGGATTTTGCTGAAAATAATGGTTGCTACTCTGCTTTTATTGTTTGGTCTCGGTTAGCCTTAAAGATGTTTGTAGATGCTTTTAGTAAGCAGGTATTTGACAGCAAGGAAAGTCTCTCTACTGCAGCTGAATGTGTTAAAGTAGCAAAGGAGCACTGTAAACAATTAAGTGAAATAGGTTTAGATCTCACCTTTATACTGCATGCACTGCTTGTAAAAGATATAAAAGCTGCTCTGCAGAGCTACAAAGATATTGTCATTGAAGCTACAAAACACCGTAACTCTGAGGAAATGTGGAGAAGAATGAACCTGATGACTCCTGAAGCACTTGGCAAGCTAAGAGAGGAAATGAAAAATTGTGGAATAAATAACTTTGACCAATATACTGGCGATGACTGTTGGGTTAATATTAGTTACACCATTGTTGCTTTCACAAAACAGACAATGGCCTTTTTAGAAGAAGCACTTAAATTATACTTTCCTGAGCTGCACATGGTGCTGCTTGAATGCTTGATGGAAATTATACTGGTTGCTATTCAGCATGTAGATTACAGTTTAAGATGTGAACAGGAATCTGAAAAGAAAGCCTTTATTAGACAGAATGCATCCTTTTTATATGAAAATGTTCTTGTGGTTGTGGAAAAGAGATTCGAAGAAGGTGTTGGAAAGCCAGCAAAACAACTGCAAGAATTAAGAAATTCCTCAAGATTGGTGCGTGTAAATCCTGAGAGTACAACTTCTGTTGTC
>Ver116
GACGTTACGGCCTCCCGGGTCCGACTCTCCTTCGCCATCGCCAACGAGGGGAACCAGAACCTATTGGTGTTCCAGTCCAACCTGTGGCTTTACCTGAAGCTCCCGGAGGTGATGGACAAGAGCCGGCGCAAGATCCGCATCAAGGTCCATTTCCAGGACGCGTTCAACCCGGGCAAAACCAACGTGGTGGAGAAGAAGGTGGACATTCGGCGCAGCGGCTGGCACACCTTCCCCCTGACCGAGGCCGTCCAATCGCTGTTTGAGGAGGGCGAGCGGAGGCTCAACCTGGAGGTCCAGTGCGACGGCTGCGGGGAATATTCCGTCATCCCCGTCTATGTGGACCCCGGAGAGGAGTCGCACCGGCCCTTCCTGGTGGTGCACGCCCGGCTGGCCGACAACAAGCACCGCATCCGGAAACGGGGCCTGGAGTGCGACGGGCGCACCAACCTCTGCTGCCGGCAACAGTTCTACATTGACTTTCGCCTGATTGGCTGGAACGACTGGATAATAGCCCCTGCCGGTTATTACGGCAATTACTGCGAGGGCAGTTGCCCGGCCTACTTGGCCGGAGTCCCCGGCTCCGCCTCGTCCTTTCACACGGCCGTGGTGAACCAGTACCGGATGAGGGGGCTGAACCCCGGCACGGTCAACTCCTGCTGCATCCCCACCAAGCTCAGCACCATGTCCATGCTTTACTTCGATGACGAGTACAACATCGTCAAGCGGGACGTGCCCAACATGATCGTGGAGGAGTGCGGCTGTGCA
>Ver117
ATGGGTGAAGCTCAGGACTCCTCCTTCCTTCTTGTAAAGATTTTGGAAGATTTAGACTCTAAGCAAAACTCTGTCTCCTACCAAGACCTCTGCAAATCTTTGTGTGCTCGCTATGACTTACCGGAACTGGCCAAGTTGCGCAGCCTTCTGTACTACACAGCATGCCAAGATCCTAGCTTTCCAGCAAGTCTCTTTCGAGACAAGATGCGAAATGCTGCAGAAAATCAGCAGTCCAAGAAAATAATCGCAGCTGCCGATATAGTTACTATTTTTAATCTGATACAGATGAATGAAGGAGTTGCCAAAGACAAACTTCCTATTCAACAGCAGTCGAATCAAAAAGAAACAATGGAGTCAGACACTGATGGTTACAGTGGAACGGACATAGCCCCTCACAAGGAAACTCAGAATACCAGTCGGAGTTATTCCATAACTAGGACCTCCAGTTGCCATAAAGAAGAGAGAGAAGGGTGCCACACATTCCTCCCAGAACCAAATTTCCTGCTTGGTGTTAAAAAAGATGGAAATGTTAGAGCTGGATCCTTGGACAGACTGCAGACCTTAGACTCTTATCCCATGGTTACTCCCCAATCCTGTGAAATGCAAAGTACCTACTTCCCTAGCCAGCCACTTTCTGAGCCAGAATCCCTGCCGCCCACACCAAACGAGGAACCATTTAGGCTCTCATCTTCTAGTGGACAAAGGAGAAATATTTTTAAGGATGATTTCCATAACACGAGAATATCTCCTACCCTAAAAAAGAATGAAGGTAAAATAAGCCCCAAGACTGTGTTCTTTAACCACAGTTTTGAGATGCCATACAGTTCCCACTATCTGAACACAGTTTATTCTTCCACAGAGGATTTTCGTAGGGTGAAGCATGAGAGTTTAGATGATCTTCAGGCCTCAACTTACTTTGGACCCTCTCCTGGGCCTGGATCACAAGACCTAAAAAGAATGTCAAACAAGCCAAAACAAGTCACATCAAAGCCAGTCAAGAGCTGGAGTCTAAACAATGAAGAAGTGCCAGACTTTGAGCGTTCCTTTTTTAACCGAAAAGAGACAAATTTCTGTTACCCTAGCACTGCCTTGGTACAGAGCAGTAGCTTTGTATCAGTTCCAGAGCGACATCATTCTTTCTTACCTGAGTTGGGATTAAAGGCAAATGGGAAAAAATTTTGTGAGCCTCAAGATGTGGAAAAACAGGAGTCAATAAGAAGATTTAGAGAAAAGAATACAAAACTTCCTGCTTGCCAGTTTAGCATAGATAAAACAGAAAGTGTAGGAACCCAGACAGAACAGTCTGACTCCAAAAAGGCAAAGGAGAATGTTCCAGCTAATTGTGGCCGGTATACAGAAACAAGGGCTCGTAACCAATCCGAGGCAGATTCTGAAATCATTAGTGACGATATTAGTGATATATTCCGTTTCCTAGATGATATGAGTATTTGTGGTTCTTCTGGAATCCCTCAGTCTTCCTGCTACAACAGTAGTGGATCCTTGGTTCAAGTTCCCAGATTAGAACCTGAGAGCTCTCCTGAACATGGTCCTAACAGAACCAATAAACCAACCAAGGGCCCTCGCGCGGAGACGGTGGAGGAAGAGGAGCTTAAGAGCAGTGTCAGGAAACTTGTTAGAAGGATTGGGGAGATTGAGAAAAAATTGGAGTCACTTTCTGGTGTGCGTGATGAAGTATCTCAGGTGCTGGCCAAACTCAATAAACTGGATGAAAGAATACAGCCCCCACCAGATAAAATGAAAGGGGAGGCCGAGAGTCTGTCTCACAACAGCGATGTGATAAATAGCACCAGAGCCTCCCCCAGTTCATTTCATGATCAAAATATCCACAATGGAAATGGGGAGAGCAAACCTGAGTGCTGTTGCTCTGATATCAATAATACCAGTGAAAGCCTTCGAGTTAAAGCTCTGAAAAAGAATCTCTATAATCAGAGAACGGTACGGTCCTTAAGTGAGGAAATTTCTTCAAGCGAACCTAAGATAGGAAGTGCGTCGCATGACTGCAGGTCTTGGGCATTCCCTAAACAAACCAGCATCTCTGAGGAGGACAAAAAGGACAAAGGGGCTCAGAACAGCAGAGACTGGCACCGCAAGTCCAAAGAG
>Ver118
ATGACGGAGCATGGCATAAAATGGGCTTGTGAATATTGTACGTATGAAAACTGGCCTTCCGCTATCAAGTGTACCATGTGTCGAGCTCCGAGACCCAGCGGCGCCATTATTACAGAGGAGCCTTTCAAAAACAGCACCCCTGACGTCGGTTCCATGGAAAGGGAAAGCGGGAGCCCTTTAATATGTCCTGATTCGAGTGCAAGGCCACGTGTGAAATCTTCCTATTCTATGGAAACTAGCACCAAGTGGTCCTGCCACATGTGCACCTATCTGAACTGGCCTAGAGCCATCCGATGCACGCAGTGTTTGTCCCAGCGTAGGACACGTAGCCCTACGGAATCCCCCCAATCGTCCGGCTCTAGCTTGCGAGCCATCCCCAGTCCCATTGATCCTTGTGAGGAATACAATGATCGAAATAAACTGAACATTAAAGGTCAGCACTGGACTTGTTCTGCTTGCACTTACGAGAACTGTGCCAAAGCAAAGAAATGCGTTGTGTGCGACCACCCCACCCCCAACAATATGGATGCCATAGAGCTGGCCAATACCGACGAAGCTTCCTCCATTATTAACGAGCAAGACCGTGCTCGATGGAGGGGGGGTTGTAGTAGCAGTAACAGCCAAAGACGGTCTCCACCCACATCCAAGCGGGACTCCGACATGGACTTCCAAAGGATTGAACTGGCCGGGGCTGTGGGCAGCAAAGAGGAGTTTGAACTAGACCTCAAAAAGTTAAAGCAAATAAAGAACAGAATGAGAAAGACAGACTGGCTGTTTCTGAATGCGTGTGTG
>Ver119
TTTGAAGGATGCATTGCCTATGTGAAATATAATAAGGAAATTCTTCCATTCAGTGGGAAACACAACACCGTAAGCATTTCCAAGTCAGATTCAGCTGCTAAAATTGGATGCAGAGGTCCTAATATTTGTGCCAGTAACCCATGCTGGGGAGACTTGATGTGCATAAATCAGTGGCATGCATACTCTTGTGTTCCTCCTGGAGACTGTTCCTCAAGTCCATGCCTAAATGGAGGCAGCTGTGAACCAAATTCACAATCTGGATTTACCTGTATTTGTCCCGAGTCTTACACAGGGAACCTGTGTGAAACTGTTGTTGCTTGTGTTGGTATTGTTTGCCCCCAAGGTAATATATGCAAGAGTGGAATACATGGAGGACACGTATGTGTCTTGAATACACATGCAGAAGAAATTTCTCTCCCACTTTGGGCTGTTCCAGCTATTGTAGGCAGCTGTGCTACCATTCTCGCCTTGTTGGTCCTTAGCTTGATACTGTGCAATCAGTGCAGAGGAAGAAAGGCAAAAGTGCCAAATGATGAAAAGAAACCCAAAGAAAAGAAGAAAAAGGGAAGTGAAAATGTTGCTTTTGATGATCCTGACAATATTCCACCTTATGGTGATGACATGACTATTCGAAAACAGCCAGAAGGAAATCCTAAACCTGATATAATTGAAAGAGAAAATCCATATTTAATCTATGATGAAACAGACATATCCCACAACACTGAAATAATACCAAGTGCTCCCCTGGCTGTTCCTGACACTGAGATAGAACACTATGATATAGAGAATGCCAGTAGTATTGCTCCATCAGATGCTGACATAATTCAGCACTACAAGCAGTTCCGTAGTCACACTCCTAAATTTTCTATTCAGAGGCACAGCCCTCTTGGTTTTGCAAGACAATCACCACTCCCTCTTGGGGCAAGCAGTCTAACTTATCAAAGTTCATATAGCCAGGGACTTAGAACAGCTACATTGGGCCATGCAGGTTGCCCTCCTCCTAATCCACTATCACGTCACAGTCCAGCACCTTTTTCCAAGTCTTCGACATTTTACAGAAGCAGTCCTGCACGAGACTTACACCTTTCAAGAAGGGAAGGCAGCCCTTTAGACATGCATAATGATGTTTGCCAGCCTGGCATTTTTAATTATGCCACACGATTAGGAAGGAGAAGCAAAAGTCCACAGACAATGGCAGGTCATAGCTCAAGGCCAGGCAGTCGTCTGAAACAACCTATAGGACAAATTCCTTTGGAAACTGGACCACCTGTAGGGCTTTCTATAGAGGAGGTGGAAAGGCTAAATACACCTAGACCAAGAAATCCAAGCATATGTAGTGCAGACCATGGGAGATCTTCCTCTGAGGAAGACTGTCAAAGGCCTCTTTCAAGAGTGAGGAATCCAGCAGATGGAATTCCAGCTCCAGACTCATCATCTGACAGTGATTCCCATGAATCATTTACTTGCTCAGAGATGGAGTATGATAGAGACAAGCCCATGGTATACACATCAAGAATGCCAAAATTAACTCAAGTAAATGAATCAGATGCAGATGATGAAGACAATTATGGTTCTAGATTAAAGCCTAGGAGATATCCAGGCCGCAGAGCTGAAGGTGGGCCTGCAACAGCCACTTTACCAGCTGATAGCACATTACCTATGAAGCTTAGCCAGCAAGCTGGTAATTTTAATTGGGACAATCTTTTGAACTGGGGTCCAGGATTTGGGCATTATGTGGATGTTTTTAAAGATTTGGCATCTCTACCAGAAAAAGCAACTGCGAGTGATAACGATGGAGGCAGTGCGGCAAATACAGTTCCCAAAGATGGAGATACAGAACAATATGTA
>Ver120
AATTCTTCTTCTTTTCAAGAGGATGAGGACTTAGATATGGAAAATCTTGGCTGGCCCGTTAATAGTTTCACTATCAATGGGCATACCGACTCACCAACAAAGTCTAAATTTCCTAATTGGGTCACCTTTGAAGATGAGATTGCACCTTCTCAAAAAGATTCCACTCAGAAACTACTGGAAAGTCCAACATCCACCTTAAAAAAAAGGGAACGGCCTAAGAGTTCATTGGTTGATTTCCAGAGAACACAGAGACTTGATTTTACATCATTACACAGGCAAAGTTCTTTAAATTCCCCTCCCACAAAAACTAACCCATTTCATGATGAGACATTAAAACATGTCCTACCCTCCCCAATTAATCCCTTCAGTTCTTATTTTGAAAAACAAGAAAAACGTTCTCAGTGCTCCTCTGTATCCAGTGATCAGGAATCATGCCAAATAAATTTCACTTCTCTTCTTTCTGAAGAACTTGATACTGAACAATTTGAGGACTATCGGAAAAAAAGTTTACAAGCTGATGCTGTAGAGTGCCTCAAGCAAATCCGACTGGAAGACCCAGATTCACCCGGTAGTCCAACTTTGCCAGATGATCCTTTAAAAGATGATGATTCAATTGGTATTTCTTTAAGCTTCACTAAACCTCAGCCGGAAGATGGTTGGCCAATGATGCTTAGAATACCAGAGAAGAAAAATATCATGTCTTCCAGACATTGGGGTCCCATATATGTCAAGGTTACAGAATCTGGTATGCTACAACTTTTCTATGAAAAGGGTCTGGAGAAACCATTTAGAGAATATAAACTAGAGCAAAATCATGAGATATTAGAACCGAAACTCCAGAATTATGATGAGAATGGGAGGATTCACACTGTTAGGATTGATAAAGTTATATACCGAGAAAAACGGAAATACCAACCTATGCCTTTGGTCACTCACACGGGAGAAAGGGAACAGGTAGTCAAGCTAGGTACAACAGACTATTCTGACTTTATAAGTATGATTGCTAACATTCAAGATATTTTGTTTATGCTACCAGTCACAATAGATCTTAGCACTGTGCACCAAAATTACACTGAAGAAGAGATCACTGTGGATGTTAGAGATGAATTTCATGGAATCGTGGGAAAGGGAGATAACAAACTCATTTTTCATTCCGTAGTCACTCATATATATATTCTTAGTTTCATCTCAGGAATGGCTGACTGTAGGATGGGTCTTAATGACATCCTTATTAAAGGAAATGAAGTTGTTGCCAGAAATGACATCATGCCAACAACAACAACCAAGTGGGTGCAACTTCATGAATGCAAATTCCATGCGACTGTAGAGGAAAAAATGTTTCATAGCTCTAGGATGGTTGTGTTTACTCCACTGGATGCCTGCAAGTTTGAACTAATGAGATTTCGGACTGTTTTTTCTGAGAAGACTCTGCCTTTTACCCTCAGGACTGCAGTTTGTGTCCGTGGAGCTGAAGTTCAGCTACAAAGTTGGTTGGTTATGTCCACTGGTTTCTCTTCAAATCGGGACAATTTATCGCAAGTGCCCTGTGAAAATGTTACCATTCGACATCCTGTCCCTGCTGAGTGGGTAAATTATTTCCGTAGGGACAGCATGCTTGGTGAAAGGTCACTGAAAGCCAAAATCAACAGGGAAGCAAGCTTCGGCTCACCCGGCCTATCTGGGTCAGAACCAGCCATGAGAGTTACGCTGGGAACAGCAAAGTATGAAAATGCTTACAATGCTGTTGTATGGAGGATTAACAGGCTGCCTGATAAAAACTCA
>Ver121
GAGAAGGATGAAGCAAATCAGTTACACCAAGAAGCATGGGAACGGCACCACACTAGGAAGGAGCTTCGTAGCAAAAATCAAAATGCCCCTGAAAATCGACCTGAGGAGAGTTTCTTTAGCAGGCTGGACTCTAGTTTGAAGAAGAACACTGCTTTTGTGAAGAAACTCAAAACCATTACTGAACAGCAAAGAGATTCATTGTCCCATGACTTCAACAGCCTTAACCTCAGCAAGTACATAGCAGAGGCAGCAGCCTCCATTGTAGAGGCCAAGTTAAAAATATCTGATGTTAACTGTGCTGTGCATCTGTGTTCTCTTTTCCACCAGCGATATGCTGACTTTGCACAGTCTCTCCTTCAGGTATGGAAGAAGCATTTTGAAGCCCGCAAAGAGGAAAAGACTCCTAATATTACTAAGCTGAGAACAGACTTGCGCTTTATTGCAGAGCTAACCATCATTGGCATCTTTACTGATAAAGAAGGCCTCTCTCTAATTTATGAGCAACTTAAAAACATAATTAATGCTGATCGAGAATCCCACACACATGTTTCAGTAGTAATCAGTTTTTGCCGGCACTGTGGAGATGATATTGCAGGCTTAGTGCCCAGGAAAGTGAAGTGTGCAGCTGAAAAATACAATCTTAATTTTCCTCCTAGTGAGATTATCAGCCCAGAGAAACAACAGCCTTTCCAGAATTTGCTGAAAGAGTATTTCACATCTCTGACGAAACACTTGAAGAGGGACCACAGAGAATTACAAAATATAGAGCGCCAGAAC
>Ver122
GTTGTGGCATCCATTGTTGTGCTGGTGTTGTCTCGCAGAGCACTTTTCAAGTTCTACATGATCACGGCGGCCCTAGCGCTGGCTGCAACTTCAGTGTTGGTCAGTTACTATGCCACCTTGCACTTGAACTTTTCCCGTGCCTCCTACTCCGCGGCTTTGGGGCTTGAATTTCTTCCTTCCAACGGACCTTCCCTATGGATGACGCTTATTGTATTACAACTTATTTTTGGCATTGGTTTCATCACGTTACTCCAGGTCCAGTCCTACTCCCAGCTAATAATACTTGACCTGCTGATCCCCACAGTTGGCTTTATAATAGAACTTCCACTCGGCGTGCAACAAATTTTGGTTTTCATTTCTGCCCTCGTTCTCATACTCTACACTGTAGCTTGCTTGGCTTTCCGCTTCAGATGGTTCTACTACTCAACGAAATATACCGTGCTCCTCCTCAAGCACATGTACCAAGTGTATGGAATACAGCTCATGGTTGAGGATGCTTGGAAAAAGATTCACTTCCCAGACGTGCTGCGCGTTTTCTGGCTGACGCGCTTAGCGACCCAAGCCGTGTTCTTATTCTACGTGGTCAGAGAGTCGAGCAGCGACGCGGGAGAGGTTTCTTACTTTATACCTTGGAATGACCTTTCGGAACTTGTGTGCAACCTAATTATCAATGGCTGCGATTCCACCCTAACAGTATTGGGAATGAGCGCGGTGATCTCGTCAATTGCCCATTACTTGGGCCTGGGAATTCTAGCCTTCATCGGGTCGACGGAGGAAGAGGATAAGCGGCTCGGCTTTGTGGCACCAGTGCTGTTCTTCATATTGGCTCTCCAAACTGGACTGAGTGGGTTGAAACCGGAGGAACGACTTGTCCGCCTTTGTCGAAACATGTGCCTTTTGTTAACAGCAGTCTTGCATTTCATCCACGGAATGACTGACCCCGTGCTAATGTCACTTAGTGCCTCCCATGTGTCATCGTACCGCAGGCACCTTCCAGTATTGCTGGTTTCTGTTTGCCTTTTTGTTCTTCCAGTTCTGCTCAGTTGTGTGCTGTGGCACTACTATGCACTTAACACATGGCTGTTTGCCGTCACGGCATTCTGCGTAGAGCTTTGCTTGAAAGTCATTGTTTCTCTGACAGTCTACACACTGTTTATGATTGACGGTTACTACAGCGTGCTGTGGGAAAAGCTCGACGACTACGTCTACTACGTGCGCTCAACTGGTAGTATTATCGAATTCATCTTCGGAGTAATCATGTTCGGAAATGGGGCCTACACGATGATGTTTGAATCTGGCAGCAAGATCCGGGCATGCATGATGTGTCTGCACGCTTACTTCAACATCTACCTGCAAGCCAAGAACGGGTGGAAGACCTTCATGAACCGGAGGAAAGCTGTGAAAAAAATAAACTCGCTTCCAGAAGTCAAGGGTTCGGAATCACGAGAGATAGACGACGTGTGTGCGATCTGCTACCAAGAGTTCCACACCTCTGCCCGTATTACCCCATGCCACCATTACTTTCATGCCCTTTGCCTTCGCAAGTGGTTGTACATACAAGACACTTGTCCTATGTGCCATCAGAAAGTATATATCGACGATGATTCAAAAGAGAACGCCTCTGTATCCAACAATAATGGTTTTGTGGCGCCCAACGAGGAACCCGCGCAACCCGACGCTGATCGGGAGGCGGATCAGGAACTCGAGGAGCAAAACCTCAGCGAAGACGACAGCGTGGAGTGCGACGACGAGGAATGGACGACAGAACCGCACAACTCCACTTCTGAGGAACACGTCAGCGACGATACAGACTCTCTTGGGGAA
>Ver123
TCTTTGTATAAATGGTCTATGTCTCTACCCTGCAATATGGTCTTAAAGAAAGCAGTGGATGGCCTCCTGTGCTCCATGTGTCATATCCATCCTAATTACTTCTCTTTGCTTATGGGCTGGATGGGTATCACACCACCTCCAATTCAAAGCCAACACAGACTGTCCATAACAGATGACAGCAAAAAGCAAGACCTTAATGCATCACTGACAGATGATTCTAAAAATGCACAAGCACCTCTTGCACTTACAGACTCTCACTTGGCTACTCTTGCTGCCGCATCTCAGTCTCCAGAAGCCATCAAGCAACTACTTGATTCTGGTTTGCCCTCCCTTTTAGTCCGAAGCCTTGTAAATTTTTGCTTTAATCACATATCAAGTTCTGACTGTGCTGCTACACATACAGACTTCACACAGGAGAGACTCCGAAGGCAACACACATCACAGCACTTTAGCAAGATGCCTGTAACAGCAGACTTGGTTGCACCAATTCTCAGGTTTTTGACTGAGGTCGGCAATTGTCATGTAATGAAGGATTGGCTTGGGGGTGCAGAAGTTAATCCTTTATGGACAGCACTTCTGTTTTTACTTTGTCATTCTGGTGCCAGCACAGCTGGACATGTTACTGCTCCACCACATGCAAGTAGCCGGTGTACTTTGTTAAACTCGAATGCAGGAAATGGCCTTACCACCCAACAGAGAACTGCAGTTGAAAATGCATCAGTGGCCTTTTTCTTACAATGCATATCCTGTCATCCAAACAATCAGAGGCTAATGGCACAG
>Ver124
GTACAACGAAACAGGCCTCTTGTGACTTCTCCCAGTCCTATTGGTTCTTCTGAAGGCAAAGTACTCCCTCTAAACGTGCAAGTGGTCACTCAGCACATGCAGTCTGTAAAGCAGTCGCCAAAGACTCCCCAGAATATCCCAGCAAGTCCTGTTGGTGATCGTTCTGCACGACATCGCTACCCTCAGATCCTTCCTAAACCAGCCAGTTCTAATGCTTTGACGATCCGTTCTCCTACCACTGTGGTTTTTACCAGTAGTCCAATCAAGACGGTTGTTCCTACTCCACATGTTAGTTCTCTGAATGTGGTTAAAATGACAACAATCTCTCTTGCTCCAAGCAGTACTGGTACCCCAGTGAAACCAACTCCCAGTAGTAGTACAGGGGCAACTGATGAGACTAGGACTGTTCCTCAGATTAAGAATGGTTCTGTGGTTTCTTTGCAATCTCCTGTACCTAGAGGAGGAACACCTGCATCTTCTTCAGTGGAAGTGAAAACAGAACCTGAAATTGTTTCAGAGGATACGGCAGTGCAGTGCCAAGAGACTCCTGATAGTTCTAAAGCTCAAAAGAGAACTGTAATAGGTTTGACGCAAAAGGGTAATCAAGAGAGTGTGACGTTAAAGCTATCCCAAGATGCTGCCCGGGATCAAGCTGTTAAAGGTGTTGATCATAGAGCTGAAGGAACAAGGACCAAATGTAAAAGCCGTTCTGTTGAAGGTACAACTATTTCTTCAGCAGGCAGTAACCAGAGTACTCTAACTCTTTCTGTTGCACCTCAAACTTTATTTAACAATCGCTCTAGTCAAAACACTAATGGAGATCAAGGAGTGAAAGATGTCAGAGTGTGTAACAAAAGCCCACGGAAGCGATTACCCACTACAGGGCAGGAGTCGCCAATACCACCAGCTAAAAAATCACTTCTGGGTCAAATAACTTCAGATTGCCCTGTACCAGAAGGTATTACCGGTAAGAAGATTCCTAGAACACTGTTAGCAAAAAATGATGATGCTGTTACTCTTGCTTTGGTACCGAGCAAAGAAACAGAAGGAGATAATACCACTTTAGCAGTAAATTACCCTTTGAGTTGTGTTGCTGAAACATCCAGTGATACACCCCAAGAGATTGTGGCCTCATCTCAGGATGTTAAAGTAAAACTAGAAGGAAATGTGTTTAAGTTTGTGAATGAATCGAAGTCGGATAATACTTTTAGTCAAGATGCCTGGCAACACATAGCCGAAGATGCAGACTTCTCGTCTTCTAACTGTGAGCAGACGCAAACTATTGGTGTATTGGATATTTCTGAAACTTCTGGTGCTGATAACCTGCAGAAACCAGTATGGGAAGATTTTGAAGGAATACAGCAAGGCATATACAGCCAGCAACTTGAAGATTCGTCTTTGAATCAGCTACAAGCACATTCTTCAAACCAGTTACCTCAGCATTCTGATATGACTGACCCTAGCTTCTTTTCTTTTGATGATGACCTCACGCAGGACAGCATTGTAGAGGAACTGGTGCTCATGGAAGAACAAATGTCAATGAACAATAATCCTCAGAACTATGGTAACTTGGGTATGGTGCTGCAAAACCAATCAACAGCTAGCCATGGGACACCAGTACCAACTCATCCAGGCAGTGCACACTTTTACCATTCAGTCCACAGTAGTGGAACTCCTGTTCACACTCCCACTCCAACGCCAACTCCCACTCCAACTTTAACTCCAACTCCAACATCTGAAATGATTTCTGGCACTCATAGCCTATCCAGAGAAAGCCCATGCTCTCGCTTAGCTCAAACAACACCTGTAGATAGTGCTTTAGGAAGCAGTCGACATACACCAGTTGGAACGCCTCATTCTAACTGTAGCAGCAGTGTTCCCCCAAGTCCAGTTGAATGCAGAAATCCATTTGCATTTACGCCTATAAGTGCGAGCATCTCATATCATGATGCTACCATTGTGTCAAGTAGTCCAGTAAAACCAATGCAGAGGCCTATGGCAACCCATCCAGACAAAACTAAATTAGAATGGATGAATAATGGGTATGGCAGTGTCGTAAATCCTTCTGTTTCCAGCCATGGTATTCTTCCAAGCTATAAAGAGCTGGACAGTTTCAGAAAGCCACATGCCTTTGCAGTGCCTGGTCAGTCATATCAATCTCAGTCTAGACATCATGACAATCATTTAGGCAGGTTGACCCCTGTGTCACCCGTGCAGCATCAGTTGTCCATTATAAATAATGCCAGCAAGCAAGAGGGATTTGCAGTACCAGCACCTTTAGACAACAAATCTACAAATTCTTCTGGAAATAGCAATTTCAGGTGCCGTAGTGTAAGCCCAGCTGTACATCGTCAACGTAACCTAAGTGGAAACACAAATTGCCCTGTTTCTAATGTACCGCAGTCTAATGTGACAGCTTTTGGAACTCTAGTAGTCCCAGAGATTCACAGCATACTTAGCAACATCCAACCAGATAACAGTGCCAACAGTATAGCTCAACGAAGTCAGTCAGTCCCTCTGACAGTAATGATGCAAACAGCTTTTCCATCTCTACAAAAACAAAATAACACGCAGAACATCACACATGTTTTATTAAGTAAACTGGATTCTGACAGAGATGACGCAGTCAGAGGGTTGGGAATAAATAACATGCCTTCTAATTATACTGCAAGAATGAATCTCACTCAGATTTTAGAAACATCTCCCATGTTTTCTGGTGCCAATCAGCAAAGTATATTAAATTCCAGCAATCCAGCTTATGAATTCCAAACCCCATCTTACCTCACAAAAAACAATAGTTCTGAGCAAATCAGTTTTACATCTGGAGAAAACCAAGCACAAACTGATATTGGAGAGCAGCAACTTGATTTCAGTAGCACTGTTAAGGATCTCTTAGATGGAGATAGCCTCCAAACCAACCAGCAGCTTGTGGTTCAAGTGGCCTCTGAGTTGAACAATGCCTCCGACTTCTCCAGCGACATTCGATTGTCTTCTGAGCTCTCAGGCAGCATCAATGATCTCAATACTTTAGATCCAAATCTGTTGTTTGATCCAGGCCGACAGCCTGGGCAGGACGAGGATGCTACACTGGAGGAAATTAACAATGACCCTTTGTTTCAGCATATTTGCAATGAATCCATAAATTCCATGACCTCTTCTGGATTTGAATGGATGGAAAGCAAGGACCATCCTACAGTTGAAATGTTGGGT
>Ver125
GCACCCTTGGCCCAACCAGAATCTCCAACAGCTTCCACAGGCGAAGATGTGCAGTCACTGGCGGACTCCATGGACTCTGATCGAGACTCTATCTGTAGTAATTCTAATGTCAACAATGGAAAAAATGGGAAAGATAAAGATAAAGAAAAACAAAGGAAGGAGAAGGAAAAGAATAGAACTGATTCTGTGGCAAATAAGCTTGGAAGTTTTAGTAAAACACTGGGTATTAAGTTGAAAAAGAACATGGGGGGCCTTGGAGGATTAGTTCATGGTAAAATCAGTCGAGCTAATTCAGGCAATGGGAAGAACGGGGACTCAACTGACAAAGTTAAAAAGTCCAAATCTCGGAAGGGGAGCAAAGAGGAATCAGGACAGTCTGCCAGTACGTCCCCTTCTGAGAAAACAACTCCATCACCCACCGATAAAGCTAGCATTTCTCCTGTTGATAAACTAACCAACAGATCACTGTCAGATAATAAGTCTGACCCATGGAAATATAGCACAGATGTAAAACTCAGCCTTAATATATTGAGAGCAGCCATGCAAGGGGAACGTAAGTTTATCTTTGCAGGGCTTCTTCTTACCAGTCACCGGCATCAGTTCCATGAGGAAATGATTGGTTTCTACTTAACCAGTGCCCAGGAACGTTTTAATGCTGAGCAAGAGCAGAAAAGGAAGGAGGTTGAGAAGAAAGCTTCTCTAAATGGATCATCGTGTCGAAAGCTAGATCAAGATGGTTTTGCTAAAGATAAGCTGGATTCCTCACCTCAGGACAGGGCATCACCAATCTTGCCTCAAAGCCATACAACACAACTTGTTCTAAAACTCAAAGAACGTTCCAGTCCAACCCCAACATCCTATCCCTCACCCAACAATGGTGCTAAAAAATGCAGCCCCATTCCAGTATCTGCACACTATAGCCATACACCACCAGTCCAAAGGCAAAGTGTTATCCATTTACATGATGTCAACTCCAAGTCGTCCAGCTTCCAAGATGACCCTTATAAGCCAACAATAGGCTCCTTAAAAACTTGTGCTACATATCCCCAACAAAACAGGTCATTATCTTCACAAAGTTATAGCCCGGCAAGGTTATCGGGTATACGCACAGTGAACACAGTGGAATCTCTTACATATGAAAAGCCTTCGGAGCATAAATCTCAGACATATACAAATGGGTTCAACTCTAGTGATATCCGAGACTGCTTAGAATATGCTGATGAGGAAGCCTCTCAGACATGGTTGAACAATGATAAAAACAGCAGAGGCAGAAGCACAGGTTGTCCAATCTATTCACTCCATCAGAGCAGGTGTAAAAAAGAAAATTGTTCTTTTTATGGGCGCCCTGAGACTGAAAATTACTGCTCTTACTGCTACAAAGAGGAGCTGAAGCGTCGGGATAGGGAAAGTAAAGTTCACAGGCAC
>Ver126
CCCAGATCAAAAGACAGAAACTTAAATGGGCGTTCGGCGCAGTACGATGAGGTGCCAGCTGATCCTCGCCACCCAGAAACCAACCTAGAGACGCTGCATGACCGTGACCTTGCTCTAAGCGCTGATCCCTTGCCGCCACCACCTCTGCCACAGCATCCTCCATTTGGGGCTGAATTCTACCCAAGTGATAGTGAAGAGCCAGTAACCACGCTTGAACTCCGACCTGTTAGAAGGTTCATCCCAGATTCCTGGAAAAATATCTTCAAGGGTAAAAAAGAAAATCCATGGGAAAATCCAATGACAGAAATTAACTATACATCAGGAGGAGTTCCATGCTCTCCTCCACGGTCACCATCTCTCCCTGCTTCAGAACCTCATGGAAAAAACTTAGCAGGAGACTCAAAGACAGTTGCTAGTTCCTACAGAGACCCATATGGTGGGTCAGGTGGTAGCTACAATTCCAGGAGAGAAGAAGAAGCTATGTTGCCTCATGACCCCTATGGCTCTTTGGGGCGCCAAACACAAACTGTGAAGACATACAGTGAGAGAGTAGAAGAATACAATATGAGATACGCCTACATGAAATCTTGGGCAGGCTTACTAAGAATCCTTTGCATTGTAGAGCTCCTCCTTGGAGCTGCTGTATTTGCTTGTGTTACAGCTTATATTCACAAGGACAATGAATGGTACAACATGTTTGGCTACTCTCAGCCATATGGATACACTGCAAGTATGCAAGGAGGCTACTATTACAGTGGCCCCAAGACTCCATTTGTACTTGTTGTTGCTGGTTTAGCCTGGATAGTGACCATAATTCTCCTTGTGCTTGGTATGTCCATGTACTATCGAACCATCCTGCTGGATTCTACCTGGTGGCCTCTAACAGAATTTGGCATCAATATATCTTTATTTATACTTTATATGGCTGGAGCAATTGTTTATGTCAATGATACTAACCGAGGGGGACTTTGCTATTACCAGTTATTTAACACCCCAGTGAATGCATCATTCTGCAGAGTAGAAGGTGGGCAAACAGCAGCCATTATCTTCCTATTTGTCAGCATGCTTATGTATTTCATTAGTGCAATGGTTTCCCTGAAGCTTTGGAGGCATGAGTCGGCCAGAAAGAGACGCGAGTTCCTAGGTCAGGAG
>Ver127
TTTGACTCCAGAATCAAAACTTACTCCAATGGAACGCTTCTCATTTATTCAGTTACTGAAAAAGATGCCGGAGACTATTTGTGCATGGCTCGGAACAAACTTGGAGATGATTATGTGGTTCTCAAAGTAAATGTGATGATGAAACCTGCTAAAATTCAGTATAAAAATGAGGTGGACCACAAAGTAATGTATGGAGGAGATTTAAAGGTCGATTGTATAGCTACCGGTGTCCCTAACCCTGAGATTTCTTGGAGCCTTCCCGATGGAAGCATGATCAATAACATTATGCAGTCAGACGACAGTGGCACCAGGACAAGAAGATATGTTGTATTTAATAATGGAACCTTATATTTTAATGAAGTAGGATTGAAGGAAGAAGGGGACTATACATGTTATGCTATAAACCAAATCGGACAAGATGAGATGCGTGTTAGCGTTAAGGTAGTAGCAGAAAAAGCAGTTATTAAGAATAAAACCCACTCTATAATACATGTGCCTTACGGAGATGTAGTCACAGTTTCATGCGAAGCAAAAGGAGAACCTGTTCCCAAGATCATCTGGCTCTCCCCTTCAAATAGACCCATCCCTTCTTTGTCAGACAAATATCAAATTTACAGAGATGGATCTCTTCTGATTCAAAAAGCACAAAGATCTGATAGTGGAAACTATACTTGTATAGCACAGAATACTGGTGGAGAAGACAAAAAGATTGTGCAAATCCAAGTTAAGGTTTTGCCACCAACAATAAATGGCTTCTCTAATCAAATAACCACTATAAAACAATTAGCAATGAGAGATTCTCGACTTATGCTAGACTGCAAAGCTGAAGGAGTCCCAACACCGCGGGTCATGTGGGCATTTCCTGAAGGAGTGATACTTCCTGCTCCTTACTATGGAAACAGAATTACCGTACACCGTAATGGTACACTTGACATCAAAGTTTTAAGGAAAACTGATTCAGTACAGTTAACTTGCATAGGTCGCAATGAAGGTGGGGAGGCAAGATTAGTCGTACATCTGATGGTTACTGATCCAACAGAAAAACCTAAATTCAATACTGAGAATGAAAATATTGTTGTGGGTGAGGGACAATCAGTAAGCTTAAATTGTTCATCCAGAGGAATTCCAGTGCCTGAGAGAATATGGTTTCTTCCAAATGGAACTGAAGTTCACAATGGTAAACAGCTTCACAGATTATACCATAGGAATGATGGTGCCTTGCTCATTGGGTCCATCGCTGTATCTGATGCTGGAACCTATCGGTGCAGGGCTATAAATATTGCTGGATTTGCAGATAAATTGATTACTTTACAGATCGGCCGTAAACCACAAATGAAGAATAATTACAATAATTTAATCAGCATAATTAATGGTGAGACATTACAACTTCATTGTTCAACACATGGAGAGTCCCAGACACAGATTTCATGGACACTGCCTAATGGTGTGATTCTTGATGGTCCACAAACTAGGGGTCGTGTTTCCTTGTTACAGAATGGTACCCTTGTCGTGCGTGATACATCTGTGTATGACAGAGGAAGTTATGTATGCAAAGCAACCACACAATATGGCTCATCAACAATGAATGTTCCTGTGATCGTCATTGCTTATCCTCCACGCATTACCACTAGTCCTGCTCCTGTTACTTATGCAAGACCTGGAAGTTCTGTCCAGTTAAACTGCATGTCAATTGGCATCCCAAAGCCAGAAATCACATGGGAATTACCTGATAAATCTGTTTTGACTGCAGTGGCTCAATCCCGTTTATATGGAAACAAGTTCCTTCATCCTCAGGGGACACTGGTTATTCAACACTCTTCAAAAAGAGATACAGGATACTACAAATGCACAGCTAAAAATATACTAGGGGCTGATACAAAGACAACTTACATACATGTGTAT
>Ver128
ATGAGCCTTTTAACAGGAGTGACTTCTCCCTTTAACATAGTTACTCAGATGTGTCTGCTGGTATCGCTGCTTCTGCTGCAAGTTCCTGGGGTTTTATGCAGCTCCCAGCCAAGGCAGGTCTTTCAGGTATTGGAGGAACAACCTCCAGGGACATATGTGGGGACTATCAGCACCAAACCTGGCTTTACCTACCGGCTTAGTGAATTCCACGTCCTGTTTAGCATTAACTCCACTACAGGTTCCATCTACACCACCTCAAATATTGACAGAGAGAGTTTGATCAGTGATGTTATCAACCTGGTGGTGCTCTCCAGCCAGCCAACCTACCCAACAGAAGTGCGGATTACTGTATTAGATATCAATGACAACTCACCTGTTTTCCCAGAGCCCTCCATTGTAGTTTCCTTTAAGGAAGACACACAGGGTGGGCGCCAAGTCATACTGGACACTGCTACAGACTCTGATGCTGGCACTAACGGTGTAGATCATCGCTCCTATCGTATTGTATCAGGTAACCAGGATGGGCGCTTCAAGCTGGGCATTACAGTTAACCCAAGTGGGGAGGGGGCTTTTCTTCACCTGATGTCCCAAGGTCCCTTAGACAGAGAGACCAATCCATGCTATTATCTGCTGGTGGAGGTGGAGGATAAAGGGACTCCCAAAAGATTAGGTCACCTTCAAGTTAATGTAACTGTGCAAGATATTAATGACAACCCACCAGTTTTCAGCAGCTCCCAGTACCAGGCCAAGATAGAGGAAGACTCCCCAGTAGGTTCAAGCGTTTTAAAAGTGGAGGCCACTGATAGAGATGAAGGCCCTAATGCTGCAATCAGGTATCAACTTGCAGAAGGTACCCCTTTTCAAATAGATCCAGAAAGTGGCCTTGTAACTATTAGGGAACCCCTGGATTATGAGAGCCGGCGGCAATACACCCTCAGCATCCAGGCCAAAGATCTTGGTACCCCACCACTCACCGGCCGCTCAGAGGCACTGGTCCGCCTAATTGATGTAAATGATAATGACCCAGTAGTAAAATTCCGCTATTTCCCTGCTACCTCCCGCTATGCATCAGTTGATGAGAATGCTCAAGTTGGGACAGTGGTGGCTTTGCTTACTGTCACCGATGCAGACTCTCCTGCTGCAAATGGTAATGTTACAGTTGCTATCCTGGGAGGCAATGAACAGCGCCATTTTGAAGTGCAGACTTCTAAAGTCCCTAACCTCAGCCTCATCAAAGTGGCCAGTTCTCTTGACAGAGAAAGAATTCCTTCCTACAACCTGACAGTTAGTGTGTCAGATCAGGGTCATCCCAGGCCCCGCTCCTCAGTGGCCAGCTTAGTCATATATGTTAATGACATCAATGACCACCCTCCAGTTTTCCAGGAGCCACATAGTAAAGTAGAGATCAGTGAGGATTTGCCCCCTGGATCCTACATTTGTGGGGTTTCTGCTTCTGATGGGGATACAGGATTAAATGCCAATCTGCGATACTCTATTGTGTCTGGAAACAAGCTGGGATGGTTCTCTATTAGTGAAAACAGCGGACTGGTAACTAGTACTTCAGCACTGGATCGTGAAATAGCTCCACAACTGCTCTTAAATATCAGTGCTCGGGACCAGGGGCCACAGCCTAAAACAAGTTATGCCACACTCCTTGTCAACCTTCTGGATGTTAATGATCAAAAACCCACTTTTACTGGTATCAATGTAAATGGGCACTTGGTATCTTTGCCAGAAAATTCTTTGGTTGGCACTGAATTGCTCATGCTCAAGGCTACTGATGGTGACCTAGGGGACAATGGAACCATTCGCTTCTACTTTGATGCTGATAACCCTAGCCAGTGCCAGGGATTATTTCGGCTAGACCCTTTGTCTGGCAAATTGAGTAATCGGGCAGATCTGGACAGAGAGCAGCAGGATCGCTGCACTTTACAGATTTTGGCAACTGATCTTGGCACCCCTCCCCTGTCTTCCACAGCCAAGGTCATTGTTTCTCTGTTGGATGTAAATGACAATAGCCCAGTTTTTTATCCAGTGCAGTACTTTGCCAACATACAGGAGAATGAACCACCTGCTAGTTTTGTGGCCACTGTCACAGCTTCTGACCCAGACCTGGGCATCAATGGCACAATCAGATATTCTATTAGAGCTGGGGACACATCAAAATTTCAGGTTCATCCTGAGACTGGAGCAATCTCTACAAAAGCAGCCCTTGACAGAGAAGAAAAAACAGCCTACCAGCTCCAGGTGGTGGCCACAGATGGTGGGGGGCTGCAGTCCCACAATCATGCCATAGTCACCATCACTGTGTTGGACACTCAGGATAATCCCCCATCCTTCTCCCAGGGCTCATATAGTTTTGTTATGTTTGAAAATGTGGCAGTAGGTTATAATGTGGGAACGGTTGTAGCTACCACTATAGATCTTAATACTAATATCACTTACCTGGTAACTACAGGTGACCAAAAGGGGGTCTTTACTATTGACAGATCCACAGGGCTAATCATGACTGCAAGTGTGGTAGATAGGGAGGAGCAAGACTTTTACCAATTGAAAGTGGTGGCCAGTGGTGGGGCTGTAACTGGGGAAGCTATTGTTAACATCACAGTTAAAGACTTAAATGACAATTCCCCTCACTTTGTAAATGCAGTCGAAAATGTCAATGTGGTTGAGAACTGGAAAACGGGTCACATCATTTTTCAGGCCAAGGCCGTAGACCCCGATGAAGGTGTCAATGGTAGGGTATCCTACAGCTTAAAGCAAAATCCTCAAAGCTTGTTTTATGTTGATGAGGTTACTGGTGCTGTGAGCCTTACTGGGCCACTAGATGTTGATACTGGCTCATACCAAGTAGAAATTATAGCATCAGATATGGGGGTACCACAGTTAGCTTCTAGCTTCATCTTAACCATCTCAGTGCATGATGTCAATGACAACCCCCCTGTCTTTGATCAGCTCTCTTATGAAGTGACCCTGTTAGAGTCAGAACCAGTAAATTCAAGATTCTTTAAAGTTTACGCTACTGATAAAGATTCAGGGCTCAATGGAGAGATTACATATTCTATAATTCACGGAAATGTGGGTGAGGCCTTTGGTATATTCCCAGATGGCCAACTCTATGTAAAGAGTGAACTGGACAGAGAGGTTAAGGATTTGTATATTTTGCAGGTCTCTGCCTCAGACAGAGCTGTTGAGCCTCTCAGCACTACTGTGAATGTTACAATAATACTGGAGGACGTTAACGACAATAGACCATTGTTCAATAGCACCAATTATGTTTTCTATTTTGAGGAGGAAAACAGTGGGGGGTCATTTGTTGGGAGAATCTATGCTGTGGACAAGGACTCTGGTTCCAACGGTGAAATAATGTATGCTTTTGAAACCATGCAGCCTGACTTTGAACTGAACACGGTTACTGGGGAGATTACAAGTACCCATCAGTTTGACAGAGAGGCTCTCATGAGGCAGAGGGGGGCTGCAGCATTCACCCTTAAAGTAACCTCCACAGATTTAGGTTTGCCAAAGCCACTCAAAGATCAAGCCACTGTGCAGATTTACATAAGAGATATCAATGATAACCACCCTAAATTTTCTAAAGACTTATATCAAGCTAGCATATCTGAATTGGCTTCTAACATGACCCAGGTGCTAAGGGTGTCTTCATCTGATGTGGATGAGGGCAATAATGGTTTGATAAGCTATTCTATTATGAAGGGGAATGAGGAGAAGCACTTTACAATGGACAGTAGCACAGGGCAAGTGGCACTGGTGGGCAGATTGGACTATGAAGCCACAGCCTCTTATTCTCTGATCATTCAGGCTGTTGATTCTGGGGCAGTTCCATTGAGTGCAACCTCCACCTTAAGCATTGAGGTCCTGGATGAAAATGACAACAGTCCTTCTTTCCCCAAAGCCGCCTTATTTGTGGATGTTGTGGAGAACATGAGAGTTGGGGAGCTGGTGTCCTCTGTGACAGCTACTGACTCTGATTCTGGGGACAATGCAGATATTCACTATAGCATCACAGGGACTAACAACCATGGCACTTTCAGCATTAGTCCCAACACTGGCAGCATTTTCCTTGCCAAGAAGCTGGATTTTGAAACCCAGGCGCTGTACAAGCTGAACATCACTGCAAAGGACAAGGGCAACCCCCCTCGTTCGAGCACCATGTCCGTGATTATAAAGGTGAGAGACTTCAATGACAACCCACCCTCCTTCCCTGCAGGTGACATCTTCAAATCGGTGGTAGAGAACGTTCTCATTGGCACCTCCATACTGACTGTCACTGCCACCGATCCCGATGCTGATATCAATGGGCAGCTGACATATACTATTATCCAGCAGAAGCCAAGGGGCAACCACTTTGTCATTGACGAGGTGAGAGGCACCATCTATACCAACGCGGAGATAGACAGGGAGTTCGCCAACCTGTTTGAGCTGACTGTGAGAGCCAGTGACCTGGCGGTGCCTCTGGAGTCCAGAAAATATGCCTTAAAGAATGTCACCATCTTAATAAGCGACCTCAACGACAATGTGCCCACATTTGTGTCCCAAAACGCCTTTGCTGCAGACCCTTCACTAGCGATCGGATCGGTTTTGTCCACCATTACAGCGTTTGATCCCGATGAAGGGTCCAATGGAGAGATCGAGTATGAGATCATTAGCGGAGACACCGAGACCTTCATAGTGGATCGCTACAGCGGGGACCTAAGGGTCGCCGCCCCCATGCTGCCCTCTCACCTTATCTACAGCCTGATAGTGGCTGCCACTGACTTGGGCGCTGAGCGGAAAGCCACCACCACGGAGCTCACTATTATACTGGAAGGCCAAGATGGCCCGGTGTTCTCGCAACTCAAGTACATCACGATCCTCAAAGAGGGAGAACCGGTCGGTACCAATGTGATAAATATTGAAGCTGCCAGCCCCCGCGGTACCGACTCGGTGGTGGAGTATTTCATTGTGTCGGTCAGATGCGAGGGCAGGACAGTGGGACGGTTATTTACTATTGGGCGCAACACTGGTGTCATCCAAACAGCAGCAGTGCTGGACCGGGAGCGGGGGGCCCGACTGTACCTGGTGGATGTATATGCCATAGAGAAGGAGGCCAGCTTGCCCAAAACCCAGAGAGCCCAG
>Ver129
TATTTCTCCAGGACGGACCGGGTGCTGAAACACAAGCGCATGTGTCACGAGAACCGAGAGAGGAAACCGGGGAAGGGTGCTGGCAAGGGGGGGCTCTTGTCTCCCGAGGGGGACCCCACCCTCTCTCCCAAAGATGGAGGCGCAAAGAGGAAGCAGAAGGGCGACAAGAAGCTGTTGGGCGACAAGGAAAGCCCCTCGGAGAAGGCGGAGCAAAAGAAAGAGAAGAATGACTTCCTGCCCCTGTTCCCCGACGGCACCAAAGTCAAGGACGAGTACATGGTGGCAGAATACGCGGTGGAGATGCCCCAGCCGACTCTTGGCCCCCTGCACTTACAGGAAGTGGTTCCCACAGACATTAATCCCCCCAAGCTTCTCCTGAAGAAGGTGAGTGGCAAGAAGGGCCTGAAGCAGTCGCTGGAGCAGAGCCCAACGCTGTCGGCGCTCTCCGCCTTCGACGACACCAAGGTGGCTAAATACACCTTCGAGCTGGTGGATTCGGGCAGCAACTCGGATTTGGATCATGGGGACCCCCTGCAGGAGGGGGGCAGCAAGCCGGCCAATAGCAGCGTCAGTTACGACGAAGCCATGCAGTTTTCCAAGAAGAAGCGGTACCTGCAGGCAGCGAGCAGCAGCCGGGAATACGCCCTGAACGTCGGCTCCATCGCGTCCCAGCCCTCGGCCACCCAGGCTGCCGTAGCCAGCGTCATGGACGAGAGCGGCGCCGCCGTGCTTATGGACGCCCAATCGCTGTCCGTGGACCTGAAAGCCAATCAGGATAAGAACCAGGTGATCCCGGATGAGGTGCTGCAGACGCTGTTGGATCACTACACGCACAAGGCCAACGGGCAGCACGAGATCTCCTTCAGTGTGGGCGACACCGAGGTCACCTCCAGCATTTCCATCAGCTCGGCGGAGGTGGGCGAGAGCAGCCAATCGGAGGCTCTGGCCGCGAGTGCCCAAGTGGCGGCCGGGGACAAGGCCAGCATGCTGCAGGAATACTCCAAGTTCCTCCAACAGGCGCTGGAGCGGACCAGCCAAAACGACGCCTACCTGAGCAACACGAGCCTTAACTTTGTGACGGACGGAGCGGCCCTGGCCACGCCCAGCACTTTCCCCTCTCTGGACAAACACGTATACGCCACGCTGCCAATCAGCAGCTTCCGCCCGGGCCTGGCCGCCCCGCTCCGCCTGACCCCCGACAAGGCCCACTTTGGCCTCATTGTGACCGACTCCCAGCACAACTTCAGCTTCGCGGCGGACGACGGCAACAGTGCGTCCCCGGCTCCCTCTTCCTCGGCGCAGGATTTCATAGATCAGGTGACCGGGCAGAAGAAGAGCGAATCACAGCCCGTGCACCAGTCCTACCAGCTGAATGCCTTCGAGCAGCCGTACAGGGCTCAGTTCCAGGGGGCCCGGGCCGGCATATCCCCTCAGTTTAGCACTGCCAACGGGCAGGTGAACCTGCGGCAACCGACTGCCAGCCCTGACTTCCCAGAATTCTCTCTGGTGAATGTAAACGAGAGCAGAGCCCAGCTGACTTCCACCACTGACACGGCGGCCGGTCAGACCTTTGGC
>Ver130
GCGGCGCCGCCGGTCCCCAGTAACAACTCGCTGCCGGAGAAGGAGCGCCAACACATTGCGGAGCGGCTGCTGAGGGTGATGTGCGCCGACCTGGGGGCGCTGAGCGTGGTCAACAGCAAAGACTTCCTGAAACTGGCGCAGACCCTGGTCGACACCGGCGCCCGTTACGGCTCCTTCTCGGTGAACGAGATCCTGGGCAACATGAACACCCTGGCGCTCAAGCACCTCCCCCGGATGTACAACCAAGTCAAGGTGAAGGTGACCTGCGCCCTGGGGAGCAACGCCTGCCTGGGCATCGGGGTCACGTGCCACTCCCAGAGCGTCGGGTCCGACTCGTGCTACATCCTGACGGCGTACCAGGTGGAGTGCAAGCAGATCAAGCGCTACGTTCTGGGGATCAAGGACGTGGACAACCGGGACAGCGGCGACTTTATCCACCAATGGGTGCAGAATGTCCTGTCGGAGTTCGTCATGTCGGAGATTCGGACGGTCTACGTTACGGACTGCAAAGTCAACTCCTCCGCCTTCTCCAAGGCCGGGACCTGCCTGCGCTGTTCCGCCTGCTCCTTGAACTCGGTGGTGCAGAGCGTGCTGAGCAAACGCACGCTGCAGGCGCGCAACATGCACGAGGTGGTGGAGCTGCTGAACGTGGCCGAGGAGCTGGCCGGCTCGTCGGGCATCGCCAAGGAGACCTTCGGCTCGCTGGAGGAGAGCTGCCCGCCGCCCTGCTGGAACTCGGTGACAGACTCGCTCCTGCTGGTCCACGAACGCTACGAGCAGATCTGCGAGTTCTACAGCCGGGCCAAGAAGCTCAGCATCATCCAGAATCTCAATAAGCATCTGCTGAGCAACCTGGCCGCCATCTTGGCCCCCGTAAAGCAAGCGGTCATCGACCTCAGCAACGAACGCAAGCCCACCTTGCAGCTGGTCCTGCCCACCTACGTCAAGCTGGAGAAGCTCTTCACCTCCAAAGCCAACGACGCGGGGGTCATCAGCAAACTCTGCCACCTCTTCCTGGAAGCCTTGAAGGAGAACTTCAAGGTGGATTCGGCGCACAAAGTGGCCATGATCTTGGACCCCCAGCAGAAGCTCAGGCCCGTCCCGCCTTACCAGCACGAGGAGATCGTCGGCAAAGTCTGTGAGTTGATCAACGAAGTCCGAGACGTCGTGGAGGAGCAGGAGTTCGAGGCTCCGGCTAAAAAACCCCGGCAAACGTCGGAAAGCTCCAAAGCTTCGGAGGACGACGGTTTGGCCAAAAGTGAAGTGTACGACTATTTGCAGGAGCCGCTGTTCCAGGTGACCCCCGACCTCTTCCAGTATTGGTCGTCCGTCACCCAAAAGCATTCGAAACTGGCCAAACTGGCCTTCTGGCTGCTGGCCGTGCCGGCCGTGGGCGCCCGGAGCGAATGCGTCAATATGTGCGAGCAGACCTTGCTCATCAAACGCAGGAGACTTCTAAGCACAGAGGAGACCAATAAAGTCATGTTCCTCAAGTCCAATATGCTT
>Ver131
CTGCCACCAATATGTCCAGTTGAAGGGAGATTTGGATCTCATAGCCAGGATGCAATCACTCTCAGAGCTATGCAGTTTAAGAGAGGACTCCTCCATGAATTTCGGAAAGGCAATGCAACTAAAGAGCAAATCCGACTTCACAATTTGGTTCAGCAGCTACCAAAGGCCATTATTATTGGGGTGAGAAAAGGAGGAACCAGAGCACTACTGGAAATGTTGAATTTACATCCTGCTGTGGTCAAGGCATCCCAAGAAATTCATTTTTTTGATAATGATGAAAACTACGCAAAAGGCATTGAGTGGTACAGGAAAAAAATGCCCTTTTCCCATCCACACCAAACCACAATAGAGAAGAGCCCAGCATACTTCATTACAGATGAAGTCCCTGAAAGGATTTACAAAATGAACTCTTCCATAAAGCTGCTCATCATTGTTAGAGAACCAACAACCAGAGCTATTTCTGACTACACACAGGTGCTGGAGGGAAAGGAAAGGAAAAATAAAACCTACTATAAATTTGAGAAAATGGCCATGGATTCTAACACCTGTGAGGTAAACACCAAGTACAAGGCCGTGAGGACCAGTATCTACACCAAACATTTAGAAAGATGGTTGAAATATTTTCCCATTGAACAGTTCCACATTGTAGATGGGGATCGACTTATCACTGAACCATTGCCAGAGCTTCAATTGGTGGAAAAGTTTCTCAACCTTCCACCTAGGATAAGTCAATACAACCTGTACTTTAATTCTACAAGAGGGTTCTACTGCTTGCGATTTAACATTGTCTTTAACAAGTGCCTGGCAGGCAGCAAGGGACGTATACATCCAGAAGTCGATCCCTCGGTCATTACCAAATTGCACAAATTCTTTCATCCTTTCAATCAAAAGTTTTACCAGATCACTGGAAGGACATTTAATTGGCCA
>Ver132
ATGATAGGCTCTCCGGACCTGGTGCCTTTTACAATGGAGGAGGGGTATGAAGAGCCATTTCATGGCGCCTCTGGGCTGCCGGAAGAATACACGGTGCCTCTGTTTCCCTTTTCCCAAGCCAATAGCAGTCCCTGGTCCAGGCTGTGTGCTGCCAAATTCAGCAGGGACTTTATTCTCATCTCAGAGTTCTCTGAGCAAGTGGGGCCCCAGCCTCTTCTTACCATCCCTGATGATCAGCGGATTTGTGGCGAGTTTGACCTGAACTACTTCTCCCTGCGCATCATGTCGGTGGACTACCAGGCATCCTTTGTGGGCCACCCCCCGGGTTCATCTTACCCGAAGCTGAATTTCGTCGAGGACTCTAAGGTCGTCTTGGGAGACTCCAAAGAAGGAGCTTTTGCCTATGTCCATCACTTGACCCTGTACGACTTGGAGGCGCGAGGCTTCGTCAGGCCCTTTTGCATGGCCTATATCTCCATGGACGAGGAAAAGATAATGAGACAGTTCTTGGAGCTTTCCAGCGACTTCTCAAAAGCGTCCAAGTGCCTGAAAACCGGCAATAGGAAGGCGTTTGCCAACGAGCTGGAAAAAAAGCTCCGAGACCTTGATTACACCAGGACCGTTCTACAGAGAGAAATGGAAGAACAGATGAAGGCCGACGACAAGGGATTTTACACGACACAAACCATCGATAAAGCCAACGAACTTGCCAGTGTGGAAAAATCCATTATAGAGCATCAGGATTTACTGAAGCAGATCCAGTTATACCCGTACAGGAAAATAAAAGAGCCGGATTTTCAGCCGTATGAGCCAGAAAGTTTACAAGACTCCGATGTTCCGAATGAATCTGAGCAACCATTGCCCCCTTCTAACCCAGAAGAAAGCCTGGTGGAAGAGGAGAGCAGTCTTTACCATCCCAGGTCATCCTACACTCCTAAATTCATAAAGGCAAAATCCTCAAAATGTTTTGATAAGAAATTAAAAACATTGGAGGAACTGGTTGATATTTATTTCTTTACTCAAACAATAGACCTACTGACTAGTATAGAAAAACGATACCGGGGTGACTTGAGTTATCTCCTAATGAAGCAACTTGAAAAGGGACTTTTAGAGCAACAGACGGTTTCCAATTTCTTGTTTGAAGATATTGCGACTTGGGATGCAAAGCTGTCCAGCATGCATTGTTCCAATACTTTGGCGCTTGTTCAGGCTTTGCAGAATCCTACATTTTTGGAAGAACCGGGAAACCTTAAAAATTCAGCAAGTCTGGAGTCGTACAAATCAAGCGTGGAATCTGTCCCTATTAAAATTGAACAGGAAGTATTTGAAGAAGGAAATCATCAAGAGACGGCTGAGCGCGGTGTTTCCGACATCCCAGATAACTGTGAATTTAACGATGTGGATTTTAAAGGGAGTGTTAGTAGCAGCGACAGCATTGAAGTCTTGAGAACAGAGAAGTCAGTTGCGTTGCTCACTCATTCTGAGAGCCAGCCATGTTTGCGACTTAGCCCCCAACCGCCCAGGAGGAAGGTAGGTAGCAGAAGAACCATTAGTGAGGACAGTATTGAAGTTCTAAGCACGTGTCCCTCTGAAAGTGTAATTCCTGAGGATTTTAGACCAGCATATCAAATCGCCATTCATGAAGAGGATCCTGATGGAGTAGATGTGGATGGAGAACAGCCTTGCAATTCCACCAATAATGAGGAGAATGAGCCTTCTCCAAATGATTTATCAGGCGACCCAGCTTGTTGCATGGGGGCAGAAACACTTTTAGCGCAGACAGGAAATGTGACCCCTGTACCTAATGATGGGGACATTAATAAAGTGGTTAGTGTCCCGCCACAGTCGTACAGAAACATGGATCATGCCTTTCAAGTCAAGTTCTCAGTAGACAGGGCTGAGAACCATTCTAATAAAGTGAGTCCCCATGGCCTCTCTAGTCCTGAAGCAGAGTCAACATACTTAATGAGTAGCGGAGAGTCTGTAAGACTAAGCATTGAGGAGTATTCGGACTCTACAAGTTATAGAAGCAGCACGTCGACTTGTTCTGATAGGACACCCTCCCCGGCCCCATGTGTCAGTGGCCTCTCTGAACGACATAGAAGGAAAGCCGGCCAGAATGCACTAATGTTCATTAGACAGTACCCCTTCTCCCACCCTGCCATATATTCTCTTCTCTGTGGAAGGACCCTCATAGTGCTGGGTGAGGAGGAAGCCTTTGTTAGAAGGCTTGTGACGGCACTATCAATTTTTGTGCCCAATCATGGACATGTTGCCAAACCCGTTAACACATGGATGACTTCCCCACTGCACATAATGGATTTTCAGAAGTGGAAACTAATTGGACTTCAA
>Ver133
GACTTCCTTGAATGGTTGGATTACAGAGACAGTCAACATGAAACGGGCACAGTTCGCCGTTCCTTTTCTGCACCACATTCCAACTCTGTTGACGTTGCAGCAGATGTTCACCCAAAGTATCAGTGTGATCTGGTATCTAAAAATGGCAACGATATCTACCGTTATCCCAGCCCACTTCATGCAGTAGCTGTGCAGAGTCCTATGTTTCTTCTTTCTGTTATGGGCAACATAAAGGCAGAGGAACCAGAGGAGGAGATTGGCCCCAATGATAATGATGACTGTATAGTGCCTGAACTAGACCACTTAAAAGATGAAGACTCTTTTCTCCATCAAAGCAGCCTGTGTTCTTTACCACTTTCTTCTGGGAAAAAAATGGATGGGTACATATTAAGCATCATACAGAAAAAAGCACATCCTGTAAGGACTAACAAACCAAGGACTAGTGTCAATGCTGACCCAGGCAAAGGAATTTTACGACATGGGAGTATATGTGTCAAACAGACTGGTGGTGTTTCTCAAAGCAGCACAGTTAACCTGAAAAATTCTAAACAAACATGTTTACATTCCACCGGAATGATCTCTGTGGATAATAGCACTTATCCTTCTCTAAAACAGTGCTCAAAGGAGTCTCTAAGTGAACAGCTGGAAAGTAAAAGGATGCCATCCATCTCCACGTATCCTTCTTGTAATGTCAATGAACTTCAAAGCCAAAACAATTCACGAAATACTGTGAAGTCTGTGTGTCAGGGTCTGGCAAGGGGCTCTGTAGCAATGACCTCAAATGTTCAAAAGGAAAATGTTACGCCCAATGCACCAACTAATCTCTCTAATGCATCAAGTTCGGCCTGTAATGGATCTCCTAGAGAAAGTACGCAGATGAGTGCACTTCTTCCACAAGAGATTAAAGTTGTGCCACCAGTGAAAAAAATTTCCCCCAAAAATACACTCCTTTCTTATCATGCATCATCCTCTTTTGATGAAAGACCACCTTTGGATTTTAAGAGCGAGGGATCGTCATCTCAGAGCTTGGATGAAGGGCTGCTGGTCAATGCTCATTATATACCAGCTCAGCAACAGGGTGTTAAACTTCATAAGAATATCAAAAATGTGAAGATTGTGAAGAGCTCCACTTTAAAACATAGGGCTAATGTTCAGTATGTGGCAGAAAATGGGTCCCAGACGCTGAAAGAAAAATCCAAGGCTGTGGGAAAGAAGTGCAGGTTCCCTGAAGACTTGGATACAAACAAAAAAGTGAAGAAATCCACTCCACGGACTAAAAAAACGTCTCACCCTAATTTTGAACCTGCAGTAGTTGGAAGAAATCCAGTTGCAGTCAGATCTGGAATCAAATCTCATGGACAGCCAAAGGATGTGGTCTTGGCCAAACCCAAACATAAGAGAGGTGACTATCGGAGGTGGAAGTCTTCAGCTGAGATTTCTTATGAAGAAGCATTAAGGCGGGCACGAAGACGAGCCCAGAGAGAAATGATGGGTGTTTATGCCCAAGTGCCGTTTCCTTACGCCAGCCCATACGCTTACATTGCCAGCGACTCTGAATACTCTGCCGAGTGTGAGTCTCTGTTTCACTCCACAGTTGTAGACACCAGTGAGGATGAACAGAGCAATTACACCACAAACTGCTTTGGGGACAGTGAATCCAGTTTGAGTGAGGTTGAATTTGTTGGTGAAAGTACAACGTCAAGTGATACGGATGAAAGTGGTGGACTCATATGGTCCCAGTTTGTACATACCCTTCCCATGCAGGCCACTGCAACGGCTGAACTACAAACCACAGCAAAAGCCTTTGTTAAAATCAAGGCATCACACAACCTTAAGAAGAAAATCCTCCGCTTCAGATCTGGATCTTTAAAGCTGATGACAACTGTT
>Ver134
GTTCCCAGTATTTTCAGTGGTGATCAAATTGGCATGTTGGATCCACATCAGGTACTGTTTGGACGCCATGAATCAGGCCAGTGTTGGAACATTAAAGAAGAAAGCAAAGAAATAAGTGAACTTGTGGACCAATTTGCCCCTTTTATTGGTATTTTTGAAAGCACCAAGGAAACATTTACCCAGGGCAACTTTCCTGGGACTTTTTTCCGATTTCCGCTCCGCGTTCAACCCTCTTTACTAAGCAACAACTTGTACAATAAGGAGAAAGTTCTAGAACTGTTTGAGTCCTTCAGAGCCGATGCAGACACAGTTCTCCTTTTTCTTAAGAATGTCGAGAAAGTGTCTTTGCACGTGCGAGAAGCCGATGGGTCGGAAAAGCTTCTCTTTCGAGTTACGGCAAGTGAAAACAAAACAGTGAAACATGACAGACCCAACTCCATAAAGATTCTTGAAAAAGCAATTGATGGGTACTGTAATGGAGTTCCTAGCAACAGCATAACATGTGTGACATACCATGTAAATATTGGGGTGGAGGATGAAAGTGTCAAGGAGACCCAAACGTCATCTTGGTTAGTTTGTAACGGTGTGGGAGGCCGGGGGATTTGCAGTGAATTAGACTGTCTTGCCGATGATTTAAAGTTTGTGCCTGCTATTGGAATTGCAATGCCTTTGTGTAGCAATGGAGCTGAAAAGGGAGCTGTGTTGGAATTTTCAGGAAGAGCCTTTTGCTTCCTGCCATTACCTCCAGGGGAAGAGAGCAAGACGGGGCTCCCTGTTCATATTAGTGGCTTTTTTGGATTAACAGACAATCGAAGGAGCATCAAATGGAGGGAACTGGACCAGTGGCGAGATCCCGCTGCCCTTTGGAATGAACTTCTTGTGAAAAACGTGGTCCCTAAAGCATACGCCACTCTTATTTTGGAAGCCATTAAAAGGATGGAGATGGCGGAAAACCCAGATTTAACACTTTCCGCAGATAGCATCTACAGAGTATGGCCTGACATTGAAAAAACAAGGCCACACTGGAAGCCGATCATTGAGCCCTTACTAAAGGAGCTATTTCAGAATGCCATTATATATTCTACCAATAATTGCTGGCTGAAAGAAGCAGATGTCAATTTCACAGAGATCGACGAAAGTAAAGAGTACGCAAAAACTACCCTGAACTACCTCCAGAATTCTGGGACTCAAATTGCCAAGGTACCTGCCAATGTTGCTGCTGCATTCCAAGTCCCAGTCAATAATTCAAAGCCAGTGAAGAAGGTCACTCCTGCGCTTCTGAGGCAAGTGCTGAGGAAATGTGGCCACAAGGGACCAACAGATGAGAAACTGCACCTTCTAGAGTTTGTGCTGGCTGATGAAGCCTACAGCGACCTCCTTGGGCTGGAACTGTTGCCTTTGCAAAATGGGACTTTTATTCCTTTCTCTTCATCTGTATCAGAAAAAGATGTAGTGTATATAACGTCAGAAGAGTTCCCC
>Ver135
ATGGATATCTACAACATAGGGCTTGAAACCATTATCTGCAATGTAACATTCCTGGAAATGAATGGATCTAACATTTGCAACGAAAGTTTAGCTGAAGATGGAATCTCAGAGGTCAACAGACACTACCTTATAGGGCTGGTCCTATCCTGTCTCTATACCATTTTACTGTTCCCTATCGGCTTCATAGGCAACATAATGATCTTAGTTGTGAATATCAGTTTCCGGGAAAAGATGACCATTCCCGATCTGTACTTTATCAATCTGGCTGCTGCTGATCTAATTTTGGTCGCAGACTCCCTCATTGAAGTATTTAATCTGAATGAGAAATACTATGACATAACGATACTTTGCACCTTCATGTCCCTTTTCCTTCAGATTAATATGTATAGCAGCATATTCTTCCTCACCTGGATGAGCTTTGACAGGTACATTGCACTGGCGAAGGTGATGAAATCCAATATCTTCCGGACAAAGATGCATGCTCGGCTGAGTTGCGGCCTAATTTGGATGGCGTCTATATCAGCCACACTGCTGCCATTCACTGCCGTACAAGTGCAGCACACAGGGGACATGCATTTCTGTTTTGCAGATGTGAAAGAAATCCAATGGCTAGAAATTACTTTGGGGTTTATCATTCCCTTTGCTATTATTGGCCTGTGCTATTCGCTAATATTTAGAGTGCTGATAAGAGCGCACAAGCATAGATGCATGAGGCCTCGTCGGCAAAAGGCTCTCAGGATGATTGTAATAGTGGTCCTGGTGTTTTTCATTTGCTGGCTGCCAGAAAATGTTTTTATTAGCATCAGCTTACTCCAGAGCGAGGATGAGGAGCAGTCATATAATCGATCCTTCAGGCACAACCACCCACTCACTGGTCACATTGTGAACCTTGCAGCATTCTCCAACAGCTGCCTGAACCCTCTCATTTACAGCTTCTTAGGGGAGACGTTCAGAGACAAACTTCGGCTTTACATCAAAGGCAAAAAGAGCATGGCGGCCTTTAACAGGTTCTGCCAGACCTCTGTGAAATCAGTCATTCCGGAAAGTTCTGATCACTCGGAGGCTAAATACATCACAGGAGTA
>Ver136
ATGAAGCATTTTACCTCAGTTATATTATGTCTATGGATTGCTGTCGGAGTAACAAAGGCTGCCAAAATACTCATTGTGCCGCCAATAATGTTTGAAAGCCATTTGTACATATTTAAAACCCTTGCCTCTGCACTGCATGAGCAAGGACATCAAACTGTTTTCCTTGCTTCTGAAGGAAGAGACATTCCACAATCCAGTCATTATCAAGTCCAGCGTTACCCAGGAATTTTTAATAGCAGCACATCAGATAACTTCCTGCAGTCCAAAATGATGAATATCTTCTCTGGGAGGTTTACAGCACTGGAACTCTTTGACATTCTTGACCACTACTCCAAAAATTGTGATATCATGGTGGGCAATCTGGACCTCATGCGGCGCCTGAAGCAGGAACAATTTGATTTGCTGTTGGTTGATCCTAATGAGATGTGTGGATTTGTAATAGCCAATATATTGGATGTTAAGTATGCTGTTTTTTCTACTGGCCTTTGGTATCCAGCTGAAGTCGGTGCTCCTGCTCCCTTAGCATATGTTCCAGAATTTAACTCGATGTTAACAGACAACATGAACCTGCTGGACAGGATCAAAAATACATTTGTTTACCTAATTTCTCGAATTGGGGTGAATTTTTTAGTCCTGCCGAAATATGATAGGATAATGCAGAAATATAACATTTTTTCAACAAGGTCTATGTATGAATTAGTTCAAGGATCTTGTCTGTGGATGCTATGCACAGATATAGCCCTGGAGTTTCCAAGACCTACACTTCCAAACGTTGTCTATGTTGGAGGAATTCTGACTAAGCCAGTCAGCCCCTTGCCTCAG
>Ver137
AACACAGAGGGATATTTTACAATTGATTCAACTTCTGGTGTGATATCTGTAGCAAAAGCACTGGAGCACCCTTCAAAGAACCAATTTATAATGAATGTAGTGGCAATTGACCAAGGAATACCACAGTTTCAGGACACAACCACAGTTAATGTTTATATCAAGCCTTCTGATGCCTCACCTCCTAAATTTGTGTCTGCTGAGTATGTGGTTGAGATAACTGAACTAATGCCCATAGGTTCTTTTGTTACCATGGTATCCGCAACAAGCTGGTCCTCTATCAATTATGAAATCAGAGATGGCAATACAGAGGGTGCTTTTTACATTAACTGCTACTCTGGCATTATTTCCAGCCTGAAGAAATTGGACTTTGAAACCACATCTTCCTACCAACTCAAAGTGCGTGGTAACAGTTCACTGGGTTTATACAGCGAAACCACAGTTTTTATCTATATTATTGATGAGAATGATAATGCGCCTGTATTTTCCCAAATTATGTATACCGGACAGATCAGTGAAGATGCGATAGTTGGAAGCATGGTCACTAAACTAGACCTTACTCCTTTGATCATTCGAGCTTCTGATAATGACACTGAGTCTAATGCTTTACTTACCTACCAGATCATAGATCCAGAAGTTCTCAAATATTTCCAGATTGATCCAAATATGGGAACTATTTTCACAGCTGCTGAAATTGATTATGAACTTACCAAGGAATTTAATTTTATTGTACATGTACATGATGGAGGCTTGCCAAGTTTATTTGCAGCAACACCTGCAAAAGTCACTATTCAGGTGTATGATATTAATGATTCCCCACCTAGATTCCTAAGAGACATCTATGAGTTGAATGTTTATTTACCAGCTTACCAGAGCATGGAGATCCTCCATGTAGAAGCCAAGGATGAAGATTCCATGGTAACATACAGTATCCCTGAAGGCAATGAGGATAATGCTTTTTTTGTTGAGCAAAACACTGGACTGCTGACTTTGAATAATCCTTCCCTTCTGAATGCATACTGTGAACTTACAGTAAAGGCATCAGATGGATTGTACTATGATACAACCTTGGTAAAAATTAACGTAACGGAGATACAAGATAGCAGCATAAAATTTGATCAGAATTACAAGGCTCAGGTTTTTGAAAATGATGCTCAAGTCCAGGTTTTGACTGTTGTAGGTGTGGTGGGTATTTATCTCAATGAGCCACTTTATTTTTCAGTTCTTACATATACAAATTACTTTCAGATAAGCAGATCTTCTGGTGTCCTGCAGACAAAGGGTTTAGGCTTTGACAGAGAAGTGCAGGAGAAATTTGATGTTGTAATCGAGGTACAGGATAGCAGGAGTCCACCCCGACTTTCTCAAACTAAGGTAGAAGTTCAAGTGGAAGATGTCAATGATAATCAACCAGAATTCATAAACACCCCATACTACATTATAGTTGAGGATGGACTGGAGCCTGGCGATGTTATTTTTCAGGTTACCGCCATAGACAAAGATTCTGGAAAAAACAGTGAATTAACATACTGGTTAACAGAGGAATATAAGTATTTTAGGATTGACCCAAATTTGGGAGATATTGTTTTGAAGCAGCCTTTTGACTTTGAAGCCTTGAATCAATATATTGTGAAAGTAGGAGTAATAGATCATGGGCAACCTCCTTTCCATGCAGAAGAGGAAGTAGTAATTATTGTTAAAAATAAATCCCATCCTATATTCCAGAGTCTTTACTATAAAGTAACAGTTCCAGAAAACATTCCAGTTTACACTCCTATTTTACACATACAGGCCCGCAGTCCAGAGGGCTTTCGTGTCATTTACAATATAGTGGAAAATGAGGTTTTAGTTCTGTTTAACATTGACTTTAAAACTGGCGCTCTTAGTATTGCAGGTCCACTTGATTATGAGAGCAAAACAAAACATATATTAACAGTCAGAGCCACTGACACAGCTATGGGATTATATTCCGAATCTAGAGTCTCAGTAGAGGTTGAGGATGTAAATGATCATGCTCCAGTCTTCTCTAAATTGGTTTACCTCAGTCAAGTTATGGAAAAATTGCCTCCGCACAGACCAGTTATTCAGGTGGGAGCTACTGATCAAGATTCTGGACAAAACCAAAAAGTATCATACCACATTTTAGGAAATAACACAGATGATGCTCTTGAATTCTTTCATATCGAATCCAAAACAGGTGAAATAACAACAACTCAAGAGTTGGATTATGAATCAAGACAGCAATTTCAGTTTAAAGTCAGGGCAATAGATCATGGAAATCCACCTCTACATGCAGATGCTCTAGTCATTGTTAATGTTTCTGATGTGAACGACAATCCTCCAGAGTTTAGTCAGCCTCTATATGAAGCCAATGTTAGTGAACTTGCAAATTGTGGCCACATGATTATAAAAGTCCAGGCTCTTGACAAAGATAGTACAGATGCTGGTAAGCTAGAGTATCTAATTCAATCTGGCAACAACCATCGACATTTCAACATAAATAGAACCTCTGGTGTAATATCTAGGTCTAACCTTTGTAAGAACAGTATAAATCAATCATACTACCTTCTAGTCTCAGTGTCAGATGGAGTCTTTAGGGCCAGTGTTCCGGTGTATATTAATATCACCCATGCCAATAAGCATAGCCCTTCATTTCAGCAAGACATGTATGAAGTTGAACTGGCAGAAAATGCAGATGCAGGCACAGCAGTAATTGAAGTGCTGGCAGTAGATTATGACGATGGTCCCTATGGAATTGTACAATACACAATAATAAATAAGCTGGCCTCTGAGAAGTTCTCAATTGATAGTAAAGGACATATAGCTACACTGGCTAAACTTGACCGTGAGAATTCCACAGAGAGGGTTATAGCTATTAAAATCATGGCCAAGGATGGAGGAGGTAGGGCAGCCTTCTGCACAGTAAAAATAATATTGACTGATGAGAATGACAATCCACCTCAGTTTAAAGCAACAGAGTATACACTGTCTGTACAGTCAAACCTTAATAAAGGTACACCTATAATTAAAGTAGTTGCCTTTGATGCAGATGAAGGACTAAATGCAGATGTCACTTATTCACTTGACACATCTGATGAAGATTTATTTCAGATAAATCCCACAAGTGGTGTTGTCACAGCTAAGGAAAGCATTCTAGGATTAGAAAACCAAGTTATAAATTTTATTGTCATAGCAAAAGATGGCGCGCCTCCACACTGGAGCTCACTTGTCCCTGTTCATCTACAGATAGTGCCAACAGAAGTTCCTCTACCTAGGTTTTCTGAACCTCTATATAGTTTTTTAGCACCTGAAGACTTGCCTATGGGTTCAGAGGTGGGTCTCGTAAAAGCATTGGCTGTAGAGCCAATCATCTATAGCCTTGTGGAAGGAACAACTCCAGAAAGCAACAAAGATGGTGTATTTTCTCTGGATAAGCACACAGGAGCCCTAATTATAAAAAAAGGTGTTGATCATGAAAAAACTAAATGGTATCTAATTGATGTGCAGGCTAATTGCTCTTACCAAGGAAAACAGTTATTATCAATAGTGCCTGTAAGCATACAGGTAAAGGATATTAATGACAACCAGCCTTTTTTTGAGGCAGATCTATATAAAGCTTCCATGGCTGAGAACATGCCCTCTGGAAGCACTGTAATACAGGTTACTGCCAATGACCAGGATACAGGAAGTGATGGGATGGTCACTTATAGCCTAAAATCTGATTCAGCAGAAATCCAGCAGTTCTTCACCATTGACAGTGATAATGGATGGATCACAACATTAAAAGAGTTAGACTGTGAAAAACAAGAAGTCTATCGTTTTTATGTGGTGGCATCAGACCATGGCAGGAAAATACAGCTATCTTCAGAGGCCCTTGTGGAAGTGACAGTGACTGATGATAATGATAACCCCCCATATTTCACCTCTCAAGTTTACAAGGGATCCGTAACTGAGAACAGTGAACCAGGACAAATTGTAACTACCCTCATAATCTGGGACAAAGACATATCTGAGAACAACAGAAAAGTGACATGTTATATCACA
>Ver138
CAGTGTCTGTGCTGTTTTAAGGAGTATAAGCATTTGGAAATCTTTAACCAAGTTGTGTGCGCCCTAATTAATTTGGTAATTGGCCAAGTCCAAGCCCTTCGGGACCAGCTTTTAAAAATTTGCACTACTAGCCCTGATTCTAACTGGCAGGATGACCATAACCCATCTGAGGAGCTGCTAAATGTAGAAAAGGAGCCCCAAGATGAGGAGGGGGAGGAAAGTCACAAGCAGCCATGCAATCCCCAGGAAAAGACGCTAGATAACACAAGAACTTGTAACCTGACTGAAGAAGAATCAATAAAAAGCACTGACCTGTTTAACTTATGGAGTACTGACGAAAAAGAAAAACTGTTGTTGTGTGTGGCAAAAATCTTTCAAATTCAGTTTCCTCTCTATACTGCTTACAAGCATAACACACACCCCACCATAGAG
>Ver139
ATGGTGCTTGCCCATGGCATGGATTCCAGTCGGTCTCAGCACAGCAATCCCACCATCCTTTACCCGGCACACAACACGAGCTTGACCACCTGCCCTATGTCCACCGGAGAATTGTGGGTACCAGGGCTATACAAAGATGTCTCCACAGGAAAGACAAATGGCACGGTGCCGGCCCAGTTACTCTTCCCCGGAGAGATAGCTGCCGCTGGCCTTATCTTTGGAGTAATATGGATTCTCTCTCTGTTTGGTAACGCATTAGTCTGCCTTGTTATCCACCGGAGCCGGAGGACCCAGTCTACTACGAATTACTTTGTGGTTTCTCTGGCTTGTGCGGATTTACTGCTGAGTGTGGGCAGCGCTCCTTTTACCCTGCTACAAGTCACCTCTGGCCATTGGGCACTGGGCAGCGCCATGTGTAAACTGATGCGCTATTTCCACTACTTGACGCCAGGAGTCCAGATTTACGTCCTGCTGTCGATCTGCCTCGACCGCTTCTACACCATACTGTACCCTTTGAGCTTCAAGGTATCCCGGGAGAAAGCCAAGAGAATGATCGCCGCGTCGTGGCTCTTTGACGCCGCTTTTATATCCCCCATTTTCTTCTTCTACGACGGCGTCGACGGGCACTGCAATTTCTTCCCGCCCCCTTCGTGGGACGGAGCTGCTTACGGGGTGGTTCACCTGATCGTGGGCTTTGTGGTTCCGTCCGGGCTTATCATCCTCTTTTATCAGAAGGTGGTGAAATATATTTGGCGCATCGGCACAGACGGGCTCACCGTCAGACGCACCATGAACATCGTGCCAAGGACCAAGGTCAAAACTATCAAAATGTTTCTGATGCTCAACACCATCTTTATGGTGTCCTGGTTGCCGTTCTACGTGGTGCAGTTGTGGCATCCGGATGAGAACGACAGGAGGCAGAGCTGCCTTGTTTTCCTGGCAGTCTCGTGGCTTTCCTTCGGTTCCTCGGCGGCCAAGCCCACCCTGTACTCTGTCTACAATGCCAACTTCCGGCGAGGCATGAAGGAGACTTTTTGTATGTCCTCCATGAAATGTTACAGGAGCAATGCCTACACCATCACCACCAGCTCTCGAATGGCCAAAAGGAACTACGTGGGCATCTGTGAAATGCCCGTCCCTGCCAAAACCGCCGTTAAAGAGTCGGTGTACGACTCTTTCGACCGCGAGGCCAAAGAAAAAAAACTGGCTTGGCCCATTGACTCCAACCCACCTAATACCTTTGTA
>Ver140
GATGCCATAGTTCCCGATCAAGAAAATCACAAATCCAATAATGACACTGAAGATCACCAAGTGGAGGTATTACAGATCGGTCAAGGGCCGACTTTAACGCCCGAAGAAAAGGAAAACAAAGACTATCTAAAGTCCCTGTTTGAAATTTTAATACTAATGGGCAAGCAGAACATCCCTTTGGAAGGCCATAACTCTGAAGTACCCACTGGGGTATTTATCCCCGACAGCTTCCAGGCTTTGCTGGAGTACCGGATCAATTCCGGGGATGATCTATTGAGGAAACGATTTGAGACGACGGCTGTGAACCTAGAGTACTGCTCTAGAACGCAGCAGAGACACATGTTGGAGATATGCGAGAGCTGCATACGGGACGAGATTCTGCGAGAGGTCCGAGATGCCAATTTCTTTTCCGTCGTTATGGAGGACGCGGTCAGTTTGGGTGGGGAGGAACACATGCCTGTGTTTGTTAGGTTCATAGACGAGACGAATAATCTCAGAGAAGAGTTTCTCGGATTTTTACCTTGCGAAGGCGACGCTAAAGCTTTGGCCCTTAATTTCCACACAACGATGACGGAAAAGTGGGGCCTAAACATGGAATTCTGCCGCGGGCAGGCTTACGTCACCTCCAGCGGACTCTCGGCCAACATGAAATTTGTAGCCTCTCAGCTGTTGGAGATGTATCCGCAGGTGGTTCATACTCTGAGTTCTACGTGTGCCTTAAATATATGGCTGGCCAAAGCCATTCCCGTGGCTGGAGTTTCCATCGTTCTTGGCGCCATGAAGGATCTTTATTCCTTTTTTCAAAAATTGCCCCAGTTGAAAGTGGAATTAGAAAGGACCATCAAGGTCCTGTTTCAGGGTAATGAGGAGAAGGCTGACGATTATAAGAACGTCATTCAGACGGAGTGGATAAGCAGACACGATACGTTCGAGATTATAGTCGGCCTTCTTCAGGCCTTTATCCTCTGCTTGGACAAAATCACTTCGGATAATTCTTTCAAATGCAACACAAAGGTAACCAGCCGCGCGTTCATTCTCTCAAGCGCCCTGAGCGACTTTGACTTTATTGTGACGAACGTGATATTAAAGAATGCCCTGTCCTTCACGCGGGCGTTTGGGAAGAACTTACAAGGACTGACGTCGGACATATTCTCCGCAGCCAACAGTCTGACAGCCGTGCTTCACTCGTTGAATGAGGTGAAAGATAACATCGAGGTGTATCATGAGTTTTGGTTTGAGGAGGCCACAAACCTCGCAGAGAAGCTCAGCGTCCAAGTTAAACTGCCGAGCAGATTCCATACGTTGCAGCTCACCAATCTCCAGCCGGATTTAACGGTGGAAAGCTTCTACAAAGATGCACTCAGCGTCCCAACTATTCACCATATCATACAAGGACTGAAGGATATATTTTCAGAACAGCATTTGAAAGCACTGAAATGCTTATCGTTAGTCCCCTCTGTGATGGGCCAATTGAAATTCAGCACCAGCGAGGAGCACAACACGGACATGTACAAGTGCGACCTTCCCAACCCCGACACTCTCTCGGCGGAGCTTCACTGCTGGAGGGTTAAGTGGAAACACAGAGGGAAAGATGTGGAGCTTCCGTCGAACATCTACGAGTCTCTCCACTTGTCCGACATAAAGTTCTTCCCCAACGTGTTTGCTCTGCTGAAGGTTCTCTGCATCCTCCCTGTCATCAAAGTGGACAATGAGAAGTTCGAAGTGGGGCGGAAGCGCCTGAAGGCGTATCTGGGAAACACCGCCGTAGAGCACCGGTCGTGCCAACTGGCGATGCTGAACATAAACTACGATTCCAAACAAGATTTAGATTTAATGGTCGACACTTACATTACAATGTACGAGGAAAACAGAGCGGCGGCCATTTCAGAAATGTCGGAAGGGGTT
>Ver141
GTCCTCAGAGTTTACTTTGATCGCCTTGTGGACAATGGAGACAGGTCTTGGCTTGTTGGATATATTGAAGAGGTGGTGAAAAGTCACATGCGTGAAGATTTCAATAAACTATTTCAACACCTAGATTTTGATGGGGATGGCAAAGTCCAAGAAGATGATTTGCGTAGCTTAATGTTTTGTGATTTTCATGATCTCAAAAGGGAAGACACAAATTACAAAGAAATCAATGATGTTGAAAAATTACGCTTAGTTGTGGAAAGCCACCTTGAAGAATTCAATAACATTAGCAAAAAAACAATGAACCTTGTTCTGTTCCGATTTGCAATTGAGCACATATGTAGGATTTCACGTATACTGAAACAGCCACGCAGTCATGCACTTCTTGTTGGTGTAGGGGGCAGTGGGCGCCAGTCTCTCACTCGGCTAGCAGTACACATGGCTGACTATAGACTTTTCCAAGTTGAAATTTCTAAAAGCTATGGTAATAATGAGTGGCGTGAGGACTTGAAACTAATTTTAAGAAAGTCTACTGAGGGCGAGATGCAGGGTGTCTTTTTGTTTACTGATTCACAGATTAAAAAAGAATCTTTCCTAGAAGATATTAACAACTTGCTAAATGCAGGTGAGGTACCAAATCTTTTTGCTGTTGATGAAAAACAAGAAATTTGTGAACGAATGCGACAAATTGACCGGCAGAGGGATAAAACAAAACAAACAGATGGAAGCCCTTTAGCTTTGTTTAACTTATTTATTGATCGCTGCCGTGATCAGTTGCATGTGGTACTGGCAATGAGTCCCATTGGAGATGCTTTCCGTGACCGTTTGAGGAAATTTCCAGCACTTGTGAACTGCTGTACAATTGATTGGTTTCAG
>Ver142
ATCTTGTCTGGGACCTGCCCAGACGCTAAGTGCCGGGCCCGGTTGTTTTTCCCTGCCCAGGGCTCGGCTAGCATAGAGTGTACGGACTGCGGCCAAAGGCATGAGCAGAGGCAGCTGCTGGAGGTCGAGGAAGTGACCGAACCGGACGTGGTGCTGCATAACCTGCTGCGGAACGCACTGCTCGGTGTGGCAGCTCCGCCCCGGAGGAGCACGGACATGGCTAAAGTCATGGGGCTCTCCAACTATCACTGCAAGCTTCTCTCCCCCATCCTGGCCCGCTATGGCATGGATAAGCAAACGGGCAAGGCCAAACTACTGAGAGACATGAACCAGGGGGACGTGTTTGACTGTTCCCTGCTAGGGGACCGGGCCTTTCTTATCGAACCCGAGCATGTGGATACCGTCGGGTATGGGAAGGACCGCTCAGGCAGCCTCATCTACCTCCATGATACTCTAGAGGACATTAAAAAGTCTAACCTTAACCAAGAGTGCATCATTCCTGTGCATGTGGATGGGGATGGTCACTGCCTTGTCCATGCTGTGTCCAGGGCGCTGGTTGGCCGGGAGCTTTTTTGGCATGCTCTGAGAGAGAACCTGAAGAAACACCTGAAGGAAAATCTGGACAGGTACAAAGCCCTTTTCCATGACTTCATTGATGCGGCTGAATGGGAAGATATTATCAACGAGTGTGACCCTTTGTTTGTGCCTCCAGAAGGAGTTCCACTAGGACTGAGAAATATTCACATTTTTGGCCTGGCCAATGTTCTTCACCGTCCCGTTATCCTTCTTGACTCCCTTAGTGGGATGAGGAGTTCTGGAGATTATTCAGCCACTTTTCTTCCAGGGTTAATACCAGTGGAGATTTGTAAGGGTAAAGATGGACAATTAAATAAGCCAATTTGCATTGCATGGAGTAGTTCTGGGCGCAACCATTATATCCCTTTGGTTGGTATCAAGGGCGGCTCTTTACCAAAGTTGCCTTCAAGACTGCTTCCTAAGGCATGGGGTGTTCCCCAAGATTTGATAAGGAAATATATAAAATTAGAGGAGGATGGCAGCTGTGTGATTGGAGGTGACAGGAGTTTGCAGGACAAATATTTGCTGAGGTTGGTTGCTGCAATGGAGGAAGTATTCATGAACAAGCATGGAATCCATCCCAGTTTAGTATCAGATGTTCATCATTATTTTTATAGAAGAACTGGGGTCATTGGGGTTCAGCCTGAAGAAGTGATTGCTGCTGCAAAGAAGGCAGTATTGGAAAACCGCCTCCATAAATGTCTCATTTGCGGGGCACTGTCAGAACTTCTGGTTCCTCCAGAGTGGTTAGCCCCAGGAGGGAAGTTGTATAACTTGGCAAAAACAACCCACGGTCAACTAAAACCAGATAAAAATTATAGTTTTCCTCTTAACAATATTGTTTGCTCTTATGATGCTGCAAATGACATTTTGGTACCTGACTATAATTTAAGTAATCTGACCAGTTGCAATTGGTGCCGTGGTACCTCAGTACGGCGAGTAAGAAATGATTCCTCCATTGTCTATCTGGATGGGGACAGAACTAATACAAAATCCTTTGGAGGTAAATGTGGTTGTGGCTTCAAACACTACTGGGATGGCAAGGAATACGATAATTTGCCAGAAGCCTTTCCTATTACACTCGAGTGGGGAGGAAGGGTTGTAAGGGAAACAGTATACTGGTTTCAGTATGAAAGTGATGTGACTTTAAATAGCAATGTATATGATGTTGCTATGAAATTAGTTACTAAGCACTTCCCTGGGGAATTTGGCAGTGAAATACTGGTACAAAAAGTTGTAAATACAATATTGCATCAGACTGCCAAAAAGAATCCCAATGATTATACACCAGTAGCTATAGATGGCGCCCATGTCCAAAGAATGGAGGACGTTAAACACGAACAAGAGCCTGAGTCGCATTTGCCGACAAAAATAATTCTTACTGGTCAGAAAGCTAAGACTTTGCATAAAGAGGAGTTAAACATGAGCAAAACTGAAAGGAAACTGCAGCAAAGCATTACAGAACAAGCAGCTGTAATGCAGAAACGGAAAACAGAAAAAATCAAGCAAGAACAGATAGGACCAACACGGTCTTCATCCCCTGGAGCTGCCAGAGAGAGCCCACCATCAGGCCCATCAACACCAACAAAAACTCCCTACTCTCCAACCGCTTCTAAAGAAAAGAAAATACGAATTACAACCAATGATGGGAGGCAGGCAATGCTTACCTTAAAATCCTCTACCACATTCTCAGAACTGCAAGAAGGGATTGCTAAAGAATTGGCTATTCCTCCACATTTACAAAGCATCCGCTATGGATTTCCTCCAAAAGAGCTGGTTCCACCAAAGGAGGGCCTGGAAAATGAGCCAGTCCCATTACAGCATGGTGACAGAGTGACAGTAGAAATTTTAAAGGGTAAAGAAAAACCACAGCCCAACATGTCCCATTCGGTCCATGAAGTAACAGAGGATGATGCTGCAATGTCTAGTAACTCTGTTTCAAAGGAGCTTCAAGAGCAGATTGACAAGGAGATGTACTCATTATGTTTGCTGGCAACTCTCATG
>Ver143
CCTTGGTTTGATATGTATCTGTGTGCCCGTGAATCCATTGTGCTTAATTTTAATCCCTTTATATCTTTTACACCTGACCCAAGGCCGGATTATAACAGGCAGCTGATCAGAGCCACAAACATGACAGTATCTGCCATGCGTTTTCTAAAGACCATGAGAGCTGGGTATTTGGAACCTGAAATCTTCCACTTAAATCCAGCCAAAAGTGACACACTGACATTTCGGAAATTAATCCGGTTTGTGCCCTCCTCTCTTTCCTGGTACGGTGCATATATGGTGAATGCATATCCTTTAGACATGTCACAGTATTTCCGTCTTTTTAACGGTACTCGCATTCCAAAACCTAACAGAGATGAACTGTGGACAGATGAAAAGGGTAGACACTTATTGGTTCTACGAAAAGGGAACTTCTATGTGTTTGATGTCATAGACAAAGATGGAAATATAGTAAAGGCATCTGAAATCCAGGCACATCTACAACACATCTTGTCTGATACCACTCCAGCCCCAGAATTCCCACTAGGGTATTTAACCAGTGAAGAGAGGAACACATGGGCAGTTCTAAGGCAGAAATTGTTAAACAATGGCAACCAAGAGGCTCTGGCAAAAGTGGATTCTGCTGTGTTTTGCTTGTGTTTGGATGATTTCCCCGTTGAAGATCGTGTTAGTTTATCACACAATATGCTGCATGGTTCTGGTCTAAATCGCTGGTTTGACAAGTCATTTAGCATTATCATGACTGAAGATGGTACAGCCGCTGTTAATTTTGAGCACTCATGGGGAGATGGAGTTGCTGTTTTAAGGTTCCAAAATGAGGTTTTTAAGGACAGCACACAGAGGCCAGCGATATCGCCAGAGTCATGTTCTGCTCCTGTGGACTCAAGCAAAGCAGTTCAGAGACTGCACTTTAACTTAGATGACTCTTTGAAAGCTGCAATAGCAAATGCCAAAGAAAAATTTGACACTTCTGTAAATGCACTATCCATTGCAACAATGGAGTTCAAGAAAGGAGGAAAAGAGTTACTCAAGACACAGAAGCTGAGCCCTGATGCTGTGTCACAGCTGTCCTTTCAGATGGCTTTTCTCAGGCAGTATGGCAAGACAACGGCCACATATGAATCCTGCAGCACTGCAGCATTCAAACATGGTCGCACAGAGACTGTAAGGCCAGCTTCCATATACACTAAGAAGTGCTCAGAGGCTTTTGTTATGCATCCGTCCAAGCATAGCCCAGCAGAGCTCCGCAGTATGCTGCAGGACTGTTCCAAATACCACGGACAACTGACCAAGGAAGCAGCAATG
>Ver144
ACAATGTTTTCCCCAAGCCTCGTGACTCTTCTTGGACTACTGGGCCATCTGTTGCTGAATTGCCCTACTGCTCTTGGAACAGACTTCCGTTCTGCTTTCTCAGTTGCCCGCACCAGCAGCATGGAAGGGGGCCCAGAAATGGTCATCAGCTTTGACAAGGTCTATGTGAACATCGGTGGCGATTTCGACCCCAAAACCGGAACATTCAGGTGCAGGATCCCAGGGGCGTATTACTTCTCCTTCACCGTTGGCAAGTTCCCCAAGAAGAACCTTTCAGTCATGCTAATGAAGAATAAGAACGAGGTCCAGGTTATTGTTTACGATGAGCATCACCACAAAGAGAGGAAAGTAGCAAGTCAGAGCGCCATGCTGCAACTGGACTATGGGGACACTGTTTGGCTTCGGCTTCACGGAGACCCAAAATATGCCATCTACAGCAACATTGGGCCTTACACAACTTTCAATGGATATCTCATTTATCCAGATGTGTCCTCCACCTACCAGAGTACTAATGACCCTTACGCATTGCAGAACTATGGTGGAGTCCAGTCATTGAAAGGGCCGGTTTCAGAGACCACCAAAGGCGGCCACATGTCTGCCGACCAGCCCTCAATAAACACAGATCCCAGGTCCGCATTCTCCGTTGCCCGCACTGAAAGCATCGTCGGAACCGAAGACAGTAAGACCGAACATCAAGCCATCACTTTTGACACCGAGTTTGTAAACATTGGGAAAGACTTTAACTTGTCTTCTGGGGAATTTTACTGCAGGGTAGCAGGGGCCTATTACTTTGCCTTCACCATCGGAAAAATGCCCTACAAGACGATGTCGGTCAAGCTGATGAAGAACCAGAACGAAGTGCAAGCCATGATTTATGATGACAGCGATTCCAAGAAGCGAGAGATGCAGAGTCAGAGCATGATGCTCTCACTCCATCCTGGAGACACGGTCTGGCTCTACAGCCACAGCGACGAAGGGTACGGGGCCTACAGCAACCACGGGAAATATATCACTTTCACTGGGTTTCTTGTGTACCCGGAAATGACTCCCAAACAGCATGTGCCTGCCACCAATCAGAAATTAGAAGAGATC
>Ver145
ATGATGCAGATATCAGACACCTACAACCAGAAGCATTCCCTGTTCAATGCCATGAACAGATTCATTGGAGCTGTGAATAATATGGATCAGACTGTGATGGTTCCCAGCTTGCTTAGGGATGTGCCTCTTGATATGGAAGTAAAGGATGAGGTTCACAACACCAATGGAGCCACAAATTATTTCTCCCGGAGGGACATGCACGGCTATTATATCCTGCTCAAATCCATTAGGAATGATATAGAGTGGGGTGTCGTACAGGGAGAGGACAGGAAAAAGGACAAACTCTCCAACATGGAAATCAGCAGGCTGGAGGATGGAGACGGGGAGGAGGACTTGGAAAAGCAATTCCACTATCACCTGAGTGGACTCCACACAGTCCTTAACAAACTCACCAGAAAAGCCCATCTTCTCACCAACAGATATAAAGAAGAAATTGGGTTTGGCAGTTGGGGACAT
>Ver146
GAAACAGCAACGCCAATGCAGAGTGCTCGGTATCCCAGCCCAGCAGAGCTAGATGCATATGCACAGAAAGTGGCTAATAACCCCTTGACCATTAAGATCTTCCCGACAAACATCAGGGTTCCCCAGCACAAGCACCTAAATCGGACTGTGAATGGTTATGACACTACAGGTCAACGATACAGCCCTTACCCAATGCACACAGGTGGATATCAAGGTCTGCTGGCCATTGTGAAATCGGCTAGCAAGAGCGTGGTAAAAAATCCGGAGGGTAAACGGACTAAAATATCTTCTGCACAGGCTGGTGTTGCTCCATACCCATTGTCAAGCACTTTAACTCAAAGCCAAAACTGCAATGGACAGCTAAGTTATCTTGGAAGTCAGAAGCATCTGGATGCACCAGTTCCTCCCAATGTCACAGTGGCAGCATCCGTCATTCCACTAAGCAGCAGAAATTTGGCACTTCAACAGTCTAATTTGCCCTCTATCCAGAGTATAATTTACCAGATTAACCAGCAGTGCCAGGCTCAGGCCTCTCACCAGGCCTGCCAAGGGGTAGTGGTTACGAATTCTAGTCCATCAAAGCAGGGAATGGCTAATGGCTTCACTTCCATGACCGGGAATGCTGTTGCCTACTCTGGGACTGTTTTGCAAGACTGCAGAGGAGGCAGCGAACTTGCTCTGGGTTCTGCTCCTGTAGTAACTAAAACTGGATCTTACCAAGAAGGCATGGACTATCTGATTTGGCAACAGAAGCAGCAACAACTCCGAATCTATAGTGGGGGCAGTGGTGGGGGTGGGGCAATCAGCAAATCTCCTGAAGTTTGCCCTGGAGTGCCCCGCACTTATACTCTTGCTAGTGCTGTTGAAAAAGTCAGCTCCTCTCCTTTAAACTGTGTTGGCATGCATGGTAACTTTTCTGTCGGGCAGTATTTTGCCCCTCCTTGGAACAGCATCTTGGTCACACCCAACAGTGACTGTTACAATCCACAGGAACTTGCCAACGGGCACAGAGATTTGGGAGTACATCCTTCAGATGGGTTAACCAGTATCCCCAGCAAGACCCTTTGTAATACCTCTATACTAAGCAGTAGCCTTCAGTCTTTGGAGTATCTTATCAATGACATTCATCCACCCTGTATCAAAGAGCAGATGCTTGGCAAGGGTTATGAAACAGTGTCTGTGCCAAGGCTTCTAGATCATCAGCATGCTCACATTCGTTTGCCTATCTACAGA
>Ver147
AAAGTTCTAGTGAACAGTGAAATGGGAATCAGCAGATCCGCAGTCCTGGTCGCCGCTTATTTAATGATCTTCCACCACATGACCATCCAGGAAGCCCTGATGACGATGCGCAAAAAAAGAGCTATTTACCCCAATGACGGGTTTATAATGCAGCTGCGGGAACTTAATGAGAAGTTACTGGAGGAGCGGGAGTATTCAGACCAAGACGACGACGCCAATAGCCAAGGCTCTGTCATTGAGGCTAAAGCTTCCTCCATAAGAGTAGAAGAAGAGGATGTTGGGAGCATCATGGGAGCCAAAGTTCATTCTATAACTGTTGAGGAAGAAGATACCACCAGTGTTATGGGTAGTGTAATGAGCATGATGGGAAAGGCAAGTGTGGTCTCCAAGCAGCCAACACTTATTGACGAAGATGAAGAGGAAAGGATATACGAGGAATGGAGAAGAAAGCAAGGTCTTCCACCAAAGGATATACCAAAAAAGCCAGAGAATCCGGACCTGAAACCTCCAGAGGAAGGTGATTGTGGGGATTATGTGAAGCAGATGATACACGAGTGGCAGAATCAAAACGAGAAATACCAGTCGCTCAAACTTGATGATGATGATGATGATGGAAGTTCTTTGATGGGAGGGTACGCCCCAAGCGAATTTAGTGACGTTTCAAGTGTGACTTCCCAGCAGATACAGGCCCTAAAGAGACAGCTCGAAGCCAGTGGAATAAACAGGACGAGCAGAGGACGTAGCGACTCCGTATCAACTGACAGCACGTGGGACATGTGGAACGAGAGGTTACAGGAAATTGAAAAGGAGGCCAAAGCCATGGCTGATAAAGGCACTAAGCAAAAACAGAGAGAGGTGGACGAGGAAAGTGTTTTCTCAGACACCAGCTCTTTATTTAATTTTTGCAAAAAGAACAAAGATAAGTTGACTCCATTGCAAAGGTGGAAAATCAAAAGAATCCAGTTTGGGTACCACAAAAAAGATTCCGAGGCAGCCGACGCTCAGAGTAAGCAGGAAGGTTCCGGGCAAAAACAGGACGACGAGACGAGTCAGTCAGACGTTAGTGTAACTGCCTACCAGGAATGGAAGATGAAGCATCAACAGAAGCTGGGCAGCGAGAACAAGGATGAAATTGTGGAAATTGCAAAAGGTGAAGACACAGCAACGGTTAAAAGGAGGCAAAGGAGGGCTGAGATCATTGAACGTTCCAAGCAAAATCTGGAAGAAAGCCAGTCAATATGTGGCTGGGACACTGCCAGCTCAATCAGTGGGAGCATCCCCTTAACCGCATTCTTCCCCACCGCGCCATCTACAAGTGGCGTTAATGACGCAGCCTCGGTGTTGAGCATGCAAAGCAACAAGTCTGGATTGTCCCAAGCCAAAAGTTTAGCCAGTCAACCCTCGATGGTGCCTCCCAATATGCCGCCGGGAGCAGCAGATGCCATTTCCATGGCCAGTATTCAGAACTGGATAGCGAATGTCGTGACTGAAACCATCGCCCAAAAACAAAATGAAATCATGATGATGTCTCGGGCATCTTCTGCTTTAAGCGTGGCCTCGGGGGATGTCGGCAGGAGAATGGACGATAACAAGGCCTCTTTATTTGGAGCTGCGGCAGGTTCCTGTCTGTCTAACTCCCAGCACCGGGACATGAGAAGCACCGACTCTGTCCTGTCCTACAACACTTCCATGAGCGCTAGTACAGATATATCTACTTCCAAGAGAAAGATTACTCAAACGAGTAAACCGTTCTACGGACTGTTCCTTGACGATGTTGATTTGAAAAAGTTAAATCAAAAAGAAAATGAAATAAGGGAGGAGATAAGTGGGAAAATGTCCAAATATCAAAAGGAAAGAATTGTCAGTAACAACAAGCGCAGTACCGCATATAAGAAGAAAAAGGCAAAGGATACAGAAGAAGATGACGAGACGGAAAGTTTTCTAAGTGCTAAGCTGCCCAGTTATAAACCTTCCTCAAGCCGAGACTACAGCAAGCCCAACCCAAGTCCCTACGACGGTTATTGTGGAAAAGCTACTGCAGCTTCCTCAGAGTTGGAAAAGAACGTCAGCAAATGGCTCAGTGGCGTCAAATCAGAAGGACGGACAGTAGTACAGAATGAGAGTCGGTCTGAAAGGTATTCCTCGAGGTCAGAATACCAAAGAGACAGAGAGTCTGAAATGAATGGCTACGAATATTCCAGGAAGCTAACAGCGGACGATGAGAACACGAGATCTTACGTGGAAAGTACCAGGGAGTCACGGGGATATTCCAACGTCTCGGAGGAAGAGGAGGAAGAGGTGAGGCACAGTTATAGAACATCTAAATTAAATCAAAATTATAGAGAAGACAGTCCAGACATACATTTGGGAGAGACATCATATGACGGGAGCAATAACGACTTGGCAAACTCGAGACGACCACGAACGTATCAGCGGGAAGATGACTCGGATAACTCGGACACATCAGATCTTGGCACAAAAAGAAAATACACCCAGAGCTTGGAGAGGCACGACGAGGGGGGGAATGAAGGCGGAAGCAGTCTAACGGAAAGCAGATATTCAGCGGGGCGGCAGTCTCAGCTTAGGAAACGCAGAGAGGAGGCCGAAGGGGCGGATGATGATGATATCATTGCAGCGTGGCGGAACCGGCAGGAAGAAACCAAGTCGAGACTGCGCCGATATAAAGAAGAGAAT
>Ver148
ATGGTGATGTTGTTGAGGTCATGCTGCAGAGTATTGCTGCCACACATAGTGACGTGCAGAAATCATCATGTTTCAGCTAAAGGAAAACGTTGCTTGTTGTCTCGACTATACCAGCCTAGGAGTCTTTGGGAGGTAAAAGCCTCTGAAACAGAAGCCAAACCCAATGAACCCACTAGTAAGAGCCAAAAGCTCATGATCAAGGCAGGTTTAATCCGTCCCTCCAGCCCTGGCTGCTTTCACTACTTACCATTCACTGTACGTGCCATGGAGAAGCTGATCCGCTTGATTGACAAAGAAATGCAGGATATTGGTGGACAGAAGATTGACATGCCAACCCTGAGCTCGGCTGCCCTGTGGAGGCAGAGTGGCCGGTGGGATTTAATGGGAAAAGAACTTTTCCGTTTGATGGATAGGCATAACCAGGAATACTGCTTGGGTCCTACTCATGAAGAGGCTGTCACACACCTTGTTGCTTCGGAGGGTGGCATTAACAACAAAGAACTTCCTTTGCTTCTTTATCAGATAACAAGAAAGTTTCGAGACGAACAAAGACCTTGCTTTGGTTTGTTACGTGGCCGAGAGTTTTACATGAAAGATATGTATACTTTTGACATTTCAGACGAATCAGCGTATGAGACATATAGAAATGTGTGTGATGCCTACACAAACATTTTTAGGGCACTGGGAGTTCGTTTTGTAAAAGTTCAAGCAGACACTGGCAATATTGGGGGAAAAATGTCTCATGAATTCCACCTGCCTGCAAATATTGGGGAGGACAGGTTACTGGTATGTGGGAGCTGTGACTTCTCTGCCAATGTGGAGCTATTACAGCATAATGAAAAGAACTGTCCAGTGTGCACAGGGCAGTTAAAAGAGACTAAAGGCATTGAGATAGGACATACTTTTTATCTTGGCACTAAATATTCCCATGTTTTTAAGGCTACTTGCTATGATTCTCAGAAAACACCTTTTATAGCAGAAATGGGTTGTTACGGAATTGGTGTTTCAAGACTACTAGCAGCTTCCTTAGAAGTTCTAAGCAAAGAAGATGATATTCACTGGCCTGGACTTATTGCTCCTTATCAGGTCTGTCTGATTTCCCCAAAGAAAGGGAGCAAAGAATCAGAAGCCATTACTATTTCAGAGACACTTTACGATGAGATAATACAGTCAGTTCCTTGGCTTAGAGATGAGACTGTTTTGGACGATAGGAGTTATCTGACAATTGGTAAACGGGTTAAAGAAGCCCATATGACAGGTTACCCATACATCATTGTTGTTGGAAAGAAGGCTTTAGAGACCCCATCTTTGTTTGAAGTAAGGAGTCATAACACAGATGAAGTGCATTTTTTCTCTAGAGAAGGTGTAATTGACTTTTTACAGAGGGTGAAAGTAATC
>Ver149
CAAGATTTTATCATGCTAGCTGGAGTGAATGAAGAAGAAGAAATTATAGGTGGCGATAAGAAAGGAGAAATTGATGATCTCGAAGAGGGAGAATTGCAAGCATTCATAGAAAAGCTGGGTATAAAGAAATTGTCCACTGATAGCATTGACCAAGAAAGTAGTGCAAAGCAGAAGAAGGAGAAAACAGAGCCTAAAGACAGTACCGTAAATAAAAGTACTCAAATAACAGTTGCTACAAATAGTAATAAAGAATTAAAGAAAAAGAAATCAAACGTGGTGCAGCAAAATGATGCAAATAGGGCAACATCAAAAATAAAAGGGAAAGCAGTGTTTGAATTTTGCGAACGAACAATATTATTAATCAAACCTGGTGGAAAATGGTTTGATCACGAATATACACATGACTTCACATTGCATCCTCAAAATGAGGATGAAGTTAACAAATATAAAAGCTTAGCAGAAAAACTGTATGAACATGATAGAAATTTGTATAAAAACCGAAAGGAATTGCAAAAAGGAGCCAATTCTGCATGGATGAAGACTGTTGTTTCAACAGGGACATTAGGAGATAGGATGGCTGCCATGACAGTCCTTATCCAGGATGCACCTGTTCATACATTGCAATTTGTTGAGAACTTAGTAAACTTGGTTAGGAAAAAAGGTAGCAAACAGCAGAACCTGATGGCCCTTGATACAATTAAGGATTTACTACTATCTGATCTATTACCAGATAATCGCAAACTTCACACATTTCTACAGCACCCATTTGACAAACTTGAGGAAGCCTCCAGTGGCAACAGGGATGCAAGAGATCGGCGCCTCATATTATGGTTTTTTGAGGACCAGCTAAAAAAGCAAGTTGCAGAATTTGTCAAAGTGCTGGAAACCTTGTCTCATGATAACTTGGTTGCCACCAAGGCCAAATCTTTAAATGTAGCCCATGAACTTCTATGTAATAAACCTGAAGAAGAAAAATCACTCTTAGTGCTGATAGTCAACAAACTGGGTGACCCTCAGTACAAGATTGCTACTAAGGCATCATACCTACTTGAAACATTGCTGAGTAAGCATCCTAATATGAAAACAGTGGTATGTCTGGAAATTGAGAGGTTGTTGTATCGCCCAAATATCAGTGAAAAAGCACAGTACTATGGAATTTGTTTCTTAAATCAGATTATCTTCTCTCATGAGGAATCAGACCTCGCCAATCAACTCATTACTGTATATTTTTGCTTTTTCCGTGCATGTGTAAAAAAAAAGGACATAGATTCTAAAATCCTGCGAGCTTTGTTGACAGGAGTCAATAGAGCTTATCCATATGCACAGACAGGAAATGAAAAAGTCAAAGAGCAGCTTGATACCCTTTTTAAAATTTTGCACGTTGTTAATTTTAACACAGCAGTACAGATCCTGATGCTGCTTTTTCAAGTAATGGACTCTCAACAGACTGTGTCAAACAGATACTACGGAGCTTTATAT
>Ver150
CTGCATGATCCCGAAAATAATGTGAAGACCTACAATGCTGCAGATGCTGCTGTTAATTTTCCTGCCTTAACGCAGAAGGAAACCCTTGTTTGTCACAGAGCATTGCCCCCCATCAGTTCCAAGGAGCCCTGCTTGCTGAGCCCTCCTTCTCCACTGAGGTTATCTGATGCAGCCGAACATGTTGTCTGTGACCCCTCTGCACAGGCCATTTCCCTGACAACCTGTGTCACCAAGGGCTTGAGTGCCTGGTCCTTGCCCAACGAAAGTGAGAAAACACAGTTTACCATCATGGAGCCTGGGGCAATATCTGCACTTACTGGTGACTGTTTGATGCAACAAAGTCGGACATGTCTAGGCTGCTTCATAGAAACAAAAGATGGTGTTGAACCAGAGCCAGGAGTAAGTCTAAAAATGGGAGATATAAACAGGGACTTTGACACTTGTCCAGTATCAGACATTGGGATTCACTGCATGAGCACAGGGGATAATTTAAAATATGGTGATCAGCTGCTTTCTGACCAGCTCCTTAGCTTTCCTGTTCATAAGTCACAGGAAGTAGACAAAAGAGACACAGAAAAATCATCAGACAGTGACTCCGAGGACCCCACACAAAAAAGCTATTATGATGGTCTGCTGCTGGACAAATGCAATGGGGAGGAAGCTCTGCTAACCAACGTAAACCAAGAGTGGGGCTACTTTGAGTCATTTATCAGTGAAAGTAAGATTGAACTTTTAGACTTGTGCTCCAAGAATGAGCTCTCGGTTAACTTATTTTCAGAGGAAGATGTTGATAATTACATGTTTGACGACGACGACTCTACACTGGGTAGTGATGTATGCTCTCTAAAAATCAGATATGAGTCGTTTCAGGACAATGTGAGAGAAAAGACGACTGCCCTCCAAGAGGATGCCCAGTTCAATTTTTTCCCAAGTGTCTTTTCTAACTGCACTAAAAGGGAGAGCAAGAGCTCCAGAAAGAAAGCACTGGACCCTTCAAATTTTAAGCTCGAAGAAGGGGGAATTTGGGGAGATGATGATGATGATGATGAAGAAGAAGAAGAAGAAGAAGAAAATGAAGAAGAGGAAGTGAAATCCAACCTGAATAAGTCTTGTGGTAGCATGGATGTGGTACAGTATATTAGCACAAAAAGGAATCACTTTCTGGATTCAGTCAATTCAGCAGAAGATTCGGGAGAGTACAGCGATGACAGCTCATGCAGTGAGTCTTCATATGATGTCCTGGGAGACATTAAGGACTGTAGCAGGTACTTGTCCCGTGAGCACTCTCATTCCCTGATCCAACCAAATTATGGTCTTAGAGAAAAGAGAAAAGTCAGGTACAGTGATGACTATTTGTATGACATGGATTCCCTGGAGAATGAGAAAGTTGTAGAGAAGAAGGAAGAAGCTCCTGATGGCCCCAAAGAAGAAGACGATGATGACTGGTGTCCCAAAAAACGAAGGAAAGTTTATAGAAAGGAGCCCCCAGTTATTATAAAATACATAATTATCAACAGGTTTAAGGGGGAGAAGCATATGCTTGTCAAACTTGGCAAGCTTGATGCCACTGAAACCACAGTTACTCTGAGTGATGACCAGCTTGGAAAATATCAAAAGCTAGCACCCCTGAAGGACTACTGGGTGGAACATCAAAGGAACGTATCAGCCATGCATGGAAAAAATAATCCAGATGGCTCTGAAAACCCTGTCCCACCCAAAAAGAGAAAAGGGCAGTTGGCAAATAGACACAGGATGCAGAGGATACAAACCATTGAGCAACCATTGGTCAGAGAGGGGCTTTCCTCCTATGAAAACAGACAAGCATGCAGTAGCAAAGATGATGCCAGCCTTAACGACTTGCATACATTAGCCATAGAAAACCCAAGCTGCATTAAAGGACTGCATTTAGGCAATGTGATTTCAGATGTTGCTCCAGTGCGGAGCAGAACTTTAGAAAGAGAGCTAAAAAACAAAGAGAGAAAGGTAGTTCGTAGAATTAAGTTCAAAAGTGAAGCCAGGCTGAAGTGCAAACAGCTGAAACTGGAGCAGGTAGATGACATTAATGCTCAAGATACAAGTGCAGTCTACCCAACTATGGAAACTCAAAACTCCACAACTGTTTTAAAAGAGGAAGCAATTCATTGTGCATCAGACAATGCCCATCTATCTCAATGCCATGCTGATAATGATACTAAAAATTCTTCTTTTTTACAAGCCAGCTGCTCTCCCGACAAGCCAGTACCATCTGCTCACATTACTACCAATGTACCCGTTCTCCCTGGAGGCTATCTGCAGACATTGTTAGATGCATCAGATTCATCTAGCAGCACTGGCATCACATACTTTTCGCCACATCCCTTGGGGCAGCACTCACTCAATGTCATACAGACAGAAAAACAGTTCAATTCTCTTCAACTTGCACAGAGCTGCGTTCTTTCACCCCCTTCCGAATCTGAGCTGCAGCAATCACCCCATCACTTAGATATGGAACAGAACTTCCCTGATATGTGGCATGGAAAGTCCCCTAGTAGTCAAACCGAGTTCATTGCAAACCTTAGGGAAGTGTCCATCATATCTGGGGCATTTACAGGCTCTACAGCTGTAGCTGATGCAGACATCACTGCTTCTGGATATAGTCAGGTTCATCCAAATACCACCAAACAGCTGTACCACAAAACATATTTGCCAGAAGGCCAGATTCAGCAAGACGACTCTTATCAACCTTGTCATTATAGCAATGGAGAAGGGCGCTTCACTATACAGAGAGGGACGCTTACCACAGACAATGGAAGGCTTATTAGTTTTGACTCAGTAGGCTCATTGTCTGTTAGTTCCAGTAATTACAGCTCTTTAAGTTTGAAGTCATGTGAAAAGGATGGTGAGGATGAAATTAGTGATGATTTCCTAGCCCACTGTAGTCCCAAACTTGTCATACAGCAGAGCATTGATGAAATCACACCGTTAAAAGAGTCCACTGATCTTCTAGACATCTCCAATTTTACCCCTGATAAATTCAGGCACTCTTCACTTTCTGAAATGTCCCCTCCAGATACCCCTAACCTTTCCCCGCAGATTGCAGGCCCAGAAGTAAAGTCCGTCACTAACCTAAAGGGCTTCCAGAATGGCAACCAGGCAGTGAACAATAGCCCCGAGAAAACCAAGTGGAACTGTACTGTGCATCCTTCTCAGGAGCAGACCAATAATGGTTTTGCACTGAATAATCATCAGTTCCAGTTCCACATGTTTAATGATGAGGATTCTGTGAGTGTTTTGGAAAAGGGCCCTTGCTTGCCTGCATTCGATGAAAGTGCAGGGCCCATTACCAGCAATGGCAAAGCATCAAAGTCTAAAAAGAAAACAGCCAGCAGAAATGCAGGTGCCAACCAAAGCTCTCCTCCAAAAAGTACCAAGAAAAAATCCCCCAAAGTTAGCAAAGGTGCAGATAAAACCCAAGTAAAAGCTCCTCGGCAAGCAGGTCCAAAGTCATCCAAAAAAGGCAAAAATGACAAGGGCCAAAGCAGCCGATCAGGCCAGTTGAACAATGCACCCCCCACATCCAAAACTGACATGCAGCATTTTGGACCCGGTGCTTCTAAAGCAGGAAAGCATGCAGCTGGTCAGAACAACTGGGCATCTAATAAAAGTGGCAGTGGTGGCTGGCCAAATTCTAAGAAAGGAAATGCCAACAATCTGCTTGATGATGACCAAAGGGAGTTTGAAGAACCATCTAACATTCTGTCCAACATTGCATCTGGCATGGCTGATGTTCAAAGGTTCATGATGGCCTCCATGGAGCCTTTTTATAGTCCTGCTTGCCATAACAACATTCCTGATATCTTGCTGTCTCCAGAGTCAAACAGCTTGAAACTAAAAACTCTTAAAATTCTTGCTGGGACCCCACAGGAGTTTAAAAAGAAGGTAAATGGCAGCTCGGCCGGGGGCACAAAGAAGTCTGCAAACAAGGGCTCAGGTAAGAAGTTAGGGGTGTTTGACCCCAGCTGTCCTCTGGGTTATGGAGCAAACCTTCACTCCGCCTTTTTTGATAAGAACTTTGGAAACCTAAGTATTTTAACCAATACTGTACCAACTCACAAAAAGTTGTACCGTCATAAGTCAACATCGAAAACGTTGAGGGATGAAAATTTTAAAGGGAAAAGAATGGACCAAGCCCATAAGGACCCTTCGGTCACAGTTGCGTTCGAAAAACTGAGG
>Ver151
ATGAGTGGGTATACCATGCTGCGAAATGGGGGATTGGGGAACGGAGGTCAGCCGTGGATGCTACGTTGGTCCAGTCGAATCAGGCTCTCTTGGCTCAGCTTCACGTTGTTCATCATCCTCGTTTTCTTCCCCCTTATCGCCCACTATTACCTCACCACCATCGACGATGCGAACGATCCCGACAGGAGGATCTTTGGCCCGCGAACGGGGAACGAACTTTGTGAAGTCAAGCACGTACAGGATTTGTGTCGAATCAGAGAATCGGTAAGCGAAGAGCTGCTCCAGCTCGAAGCCAAGCGTCAGGAACTTAATAGCGAAATTGCTAAATTAAACCTTAAAATCGAAGCGTGCAAAAAAAGCATCGAAAATGCTAAGCAGGACCTTCTGCAGCTCAAAAATGTCATCAGTCAAACGGAACATTCATATAAAGAACTGATGGCCCAGAATCAGCCAAAGCTTTCATTGCCAATCCGGCTGTTGCCAGAGAAGGATGATATTAACATACCTTTGCCAAAGTCCAAAAGGAACTGCGGGCTACACAATTGTTTCGACTACTCACGGTGCCCGCTTACTTCTGGGTTCCCCGTATTCGTCTACAACAGTGATCAATACCCTTTTGGTAACTTTATAGACCCTTTAATCAAACAAGCCTTGGAGGCGAGCGTCAGAAATAACGTTTATGTGACTGAAAATGCAAATAATGCGTGTATATATGTAGTCTTAATGGGGGAAATGCAGGAGCCAGTGATGCCAAAACCTACTGAACTGGAGGAACAGTTACACTCTTTGCCATATTGGAGGACTGATGGCCACAACCATCTTATTATAAACTTGTCCAGGAAATCTGAAACCCAGAACTATCTTTATAATGTCAGCACGGGGCGCGCCATGATCGCTCAGTCGACGTTTTATGACTTACAGTACAGGCCCGGTTTTGATATCGTGGTGTCGCCGTTAGTCCACGCCATGTCCGAACCCAACTTCCTGGAGATTCCACCTCAGGTGCCGGTGAAACGGAAGTACCTATTCAGCTTCCAGGGAGAAAAGATTGAGTCGCTGCGTTCTAGTTTGCAAGAGGCCCGGTCGTTTGAGGAAGAAATGGAAGGCAACGCGCCGGCGGACTACGACGACCGCATCATTACTACCCTTAAGGCTGTCCAGGACAGTAAGTTGGATTTTGTCATGGTCGAGTTCACTTGCAAAAATCAGGCGAAGCCAAGTCTGCCCACTGAGTGGGCTTTGTGTGGGGAAAGGGACGACAGGTTGGAGCTACTGAAGCAATCTACATTTGCACTGATAATTACGCCGGGAGATTCGCAGCTGGTTATATCTGCTGGCAGTGCCATGAGGCTTTTCGAAGCTCTGGAGGTAGGCGCTATTCCCGTCATCCTCGGAGAACAGGTTCAACTGCCGTATCACGATACAATCCGGTGGAACGAGGCGGTGTTAATACTACCAAAGCCACGCATCACCGAAGTCCACTTTCTCTTGAGAAGTATATCGGACAATGACCTCCTCTCGCTGAGGAGGCAAGGCCGTTTCCTGTGGGAGACCTACTTTTCTACTTCTGATACAGTATTTAATACTATTTTAGCAACCGTTAGGACTAGAATACAAATTCCCGCCGCTCCCATTAAAGAGGAACCGGCGGTAGAGATTCCTCATCGGTCCGGCAAAGCCGCCGGCACCGATCCCAACATGGCGGACAACGGAGACTTAGATTTGGGGCCGGTGGAAACAGAGCCTCCTTATGCGTCTCCTAAGTATCTGAGAAACTTCACCCTCACCGCAGCGGATATCTACCGCAACTGGAATACAGCCCCCGGCCCTTTTCACCTATTTCCGCACACACCCTTTGATCCTCTCTTACCCTCCGAAGCGAAATTTCTTGGTTCTGGTACTGGTTTCCGGCCGATCGGCGGCGGAGCCGGCGGCTCGGGAAAAGAGTTTCAAGCCGCCCTCGGGGGGAATGTACCCCGGGAACAGTTCACGGTGGTCATGTTGACGTACGAGCGCGAGGAAGTGTTGATGAACTCTTTGGAAAGGCTGAATGGACTGCCGTACTTGAATAAAGTGGTGGTGGTATGGAATTCTCCAAAGCTGCCGTCTGAAGACCTGCTGTGGCCGGATATTGGGGTACCGATCGTG
>Ver152
TACAAAGATGCGATCTATGTCATTTATACCGGTGACAAAGATGTGTCTGAGGAACAGATCCTTAATGGCGCAGCTGCAAGGTTTAACATCAAGCTGTCCCACCCTGTAAAGTTCATCTTCCTGGAAAAGCGAGGACTTGTGGAAGCGAGTTTTTATCCCCGTTTTACTTTGCTGGGCCAGAGTCTGGGCTCTGTTGTTTTAGGCTGGGAAGCTCTTACAAAGTGTGTGCCAGATATTTACATTGATTCTATGGGCTATGCATTTACATTGCCTCTTTTCAAGTATGTCGGAGGATGCCAAGTTGGCTGCTATGTGCATTACCCTACTATCAGCATGGATATGCTGTCTGTTGTGCGCAGCCAGAACGCGAGATTCAACAATGCTGCTTTCATCTCTAACAATCCTGTTCTGAGCAGGCTCAAACTGATTTATTATTACCTGTTTGCAGTAATCTATGGATGGGTTGGTTCATGTAGTGACGTCATCATGGTTAACTCAACATGGACTTTCGCCCACATCCTTGATCTTTGGAAGTGTAGTGAGCGTACCAGCATCGTTTATCCCCCTTGTGATGTTCAGACATTTTTAGATATTAATTTGAATCAGCACAAAGACATAGAGGAGCATTCCATTGTTTCTATTGGGCAGTTTAGGCCCGAGAAGGACCACCCTTTGCAAATATGCGCGTTTGCAGCCTTACTTAAAAAGAAAACCACTGAAAAACTTAAGCTGAAACTTATCCTAATTGGGGGATGTCGAAACAATGAAGATGAACTACGTGTATCAGAACTGAAAAAACTCAGCTCTGAACTCGGAATTCCTGTGGAGTTCAAAGTAAACATTCCGTTTGCAGAACTAAAGAAACATTTGAGTGAAGCTACCATTGGCTTGCACACCATGTGGAACGAGCACTTTGGAATT
>Ver153
CGGCAAGTTGCCCAGAGTGGAGCCAAAGCAAGTGTTATCGGAATGGCGCCATTAGTTTCTGCACCAACCCTCATTGCTGCAACCACTGTCACAACCGTTTACCAACAACCTATTATGAGCCAAGGGGCCCCATTGAGTGCTGAACCCCCAATGTTGCCAAAGGAAGAAGAGAAAAAACAGCCTGAAGAGGAACCAATGGATATGGTGGTAGAAAAACTAGAAGATGTAAATAAAAACGTTAGTCAAATATTAACAGACATTTCTGAAGCCAAAATGTCGGAAGAGTTGAAACCAATGGACACTGATAAAGAGAGTGTGGCTGAACCGAAGTCTTCCGAAGCCTGCATGCAAGAGGATGTGTGTAACGATATTGCTCCTATGCAGACGGATGAGCAAGTTAACAAGGAACAATTTGTCCCTGGTCCAAATGAAAAGCCTCTTTATACAGCTGAAGCAGTGAATCTTGAGGATTTACAACTACTCGCTGATTTATTCTACCTGCCTTATGAACACGGGACAAAAGGTGCTCAGATGCTAAAGGAATTTCAGTGGCTACGTGCCAATAGCAGTGTAGTGAGCGTGAACTGTGGAGGCAAAGATGCTGATAAA
>Ver154
ATGAGGTGTAGAATATACAAAAGGAAAGTGATCATTCTCACATTGGTGGTGGTTGCTTGTGGCTTGGCTTTATGGAGTAGTGGAAGACAAAAGAAAAATGGTTTTGTTCCAGAAGTGGAAACTGACAGATTTCAAAGCAAGGGGCACATATCCCCTGCAGCTAGAAAAGCGTCCAATGAGTCACTCGCAAACAAAGAGCAGAAGGCAAAGGTTGATAACATGACACTGGCCTACAGATCAGTAGTGTTCCAATGGAATTTTGACCAAGCTATAAGAAATGTAGAAAAAATAAACAGGCCTCAGGATGATGTGGTTGTAGTAGTCCAGGTGCACAACAGGCCTGAATTTTTGAAACGTCTCTTGGACTCACTTGGAAAAGCAAAGGGTATTGAGAATGTGCTGTTGGTGTTTAGCCATGATTACTGGTCCCCAGAAATTAACCAGATCATTGCTAGTGTTGATTTTTGTCAAGTTTTACAGATTTTTTTCCCCTTCAGTATTCAGCTTTATCCCAACGAATTTCCTGGACATGATCCTAAAGACTGTCCAAGAGACATAAAGAAAAAAGATGCAATTGAACTGGGCTGTATCAATGCAGAATATCCAGACTCTTTCGGACATTACAGAGAGGCTAAATTCTCCCAAACAAAACATCACTGGTGGTGGAAATTGCAGTTTGTGTGGGATAAGTTAAAGGTATTAAAAGAGCATCATGGATTGGTTTTGTTCATTGAAGAAGATCACTACTTGGCTCCAGATTTTTACTACATCCTTAACAAAATGTGGCAAAAGAAAAATGAAGAGTGCTCTGACTGTGACATGCTATGTCTTGGAACATATGCTCAAACACCATTCGCTGACAAAGCTGGTAAAGTGGAAGTGAAAACGTGGAGATCCACTGAGCATAACATGGGAATGGCAATGACCAGGGAAACTTACAAAAAACTTATATCTTGTTCTGAAACCTTCTGCACTTATGATGACTATAACTGGGACTGGACTCTTCAGTATTTAACTGTTAATTGTCTTCCTAAGTTCTGGAAAGTTATGGTCCCTGAGGTTCCCAGAATTTACCATATAGGAGACTGTGGTATGCACCATAATAAGCCTTGTAGACCCACTACAGAAAGTGCCAAACTTGAGGCTTTGTTTACAAGCAGCCAACAAGAGTTATTTCCTGAGAATATAGCTATTAGCAGGAGGTATACAATGGCTGCTTTATCGCCCCATGTTAAAAATGGTGGATGGGGTGATATAAGAGACCATGAATTGTGTAAAAGTTATCATAGGTTACAG
>Ver155
CTTGGTGAAGGCAAAGACAACTTTATAATGTGCCCTATGGAGGCCTTAAAGTGGGAGGAAAGGAAATACTTGATCCTTGAGGAAATCTTGATGTACCAACCTGATGTATTGTGCCTGCAGGAAGTAGATCACTATTTTGACACCTTCCAGCCTATACTGAGCAGATTGGGCTACCAGTGCACTTTCTTAGCCAAACCATGGTCTCCCTGCCTTGATGTGGAACACAACAATGGACCCGATGGCTGTGCCTTGTTCTTCCTGCAGGATAGATTTCGGCTGGTTAACAGTGCCAAAATCAGACTGTCGGCCAGAACCTTAAAAACCAACCAAGTGGCCATTGCAGAGACCTTGCAGTGTTGTGAAACTGGGAGGTTACTGTGCTTTGCTGTGACCCATTTAAAGGCACGGACAGGATGGGAGAGGTTTAGGCTGGCACAAGGTTCTGACCTTCTACACAACCTCGAATCGATTACTGAGGGTGCCACAGTTCCATTAATTATTTGTGGAGACTTCAACGCAGAGCCTACGGAGGAAGTATACAAAAGATTTGCCTCCTCCAGCTTGAACCTAAACAGTGCTTACAAGTTACTGAGTGAAGATGGAGAATCTGAACCGCCCTACACTACATGGAAGATTCGCCCCACAGGAGAGTCATGCCACACTCTGGATTACATCTGGTACTCCCAGCATGCATTGAGGGTAAACTCTGCTTTAGGTCTGCCAACGGAAGAGCAGATTGGGCCCAATAGGCTCCCTTCTTTTAATTATCCCTCAGATCACCTGTCGTTAGTGTGTGACTTTAGTTTTAACGAAGATCCAGCCAGATTGTTA
>Ver156
ATGATGGGACTTACATTTATCAATGCCCTTGTGTTTGGTGTTCAAGGAAACACACTAAGATATCTTGGCAAAGACACTCCATTAAACCAGTTTCTTGCAGGTGCCGCCGCTGGCTCCATTCAATGCGTCATCTGTTGCCCCATGGAATTAGCAAAAACAAGGATGCAACTTCAGGGAACAGGAGAATACAAATCCAGGTCAAAAACGTACAAAAACTCTCTGGACTGTATGGTGAAAATCTACCGCAAGGAAGGTGTGCGGGGTATTAATAGAGGGATGGTGACCACCTTCCTCAGGGAGACGCCAAGTTTTGGATTTTACTTCTTAACATATGATTACCTGACAAGGTATCTTGGCTGTGAAATTAATGACACTTTCATTATTCCCAAGCTTCTGTTTGCTGGAGGAATGTCTGGGATTGTATCATGGCTCTCCACCTATCCCATTGATGTGATCAAGTCAAGGCTTCAGGCAGATGGAATTGGAGGAGTGAATAATTATAATGGCATAATGGACTGTGTTCGAAAGAGTTACAAGGAAGAAGGCTGGAGAGTGTTTTCAAGAGGTCTGACCTCTACCTTACTCCGAGCCTTCCCGGTTAATGCGGCTACATTTGCCACAGTCACTTTGTTCCTTATGTACATGAGAGGAGAAAATGACATAAGTGAATGTGACGCTGGCCCAGCGATTCAGCAGCCAACTAGCATG
>Ver157
ATGGTGGTGTGTGGGGGTCCCACAGTGTTACGGGACCTTCTAGGGGCGGACACGGAGCCAACCTGGAAGGATGAGGAGGTTTGCGTTGTGGGACTTTTCGGTAAGACGGCGCTGGCCCAGGGCAGCTGGCACAAATGCTCTCTCATAAACTCTCTGTGCGACCGGCACATTTTCCCGCTGTTTCACCGCGCCCCTGAGAGGCCCTCCGAGCGTAGTCTCTTCCAGACCTATTACGAGCAGGAGTCCCGGGTGCTGTACGTCCTTCTGGCAGGGCTGAGTGATACGGGCTCGCTGCTGAAGGCTTGTGAGGAGCTGAGCCGCGGAGTGTCCCATGCAGAGGCTCACGAGTGGTGGAAGGATGAGGAGAAGTTGTACTGCATGCACCTGCTCTATCTATTCTCAGTGTGCCATATCCTGGTTCTGGTGCACCCTACCTGCTGCTTTGATATCACCTATGAGAAACTGTTCAGGGCTTTGGATAGTCTCAGGCAAAAGATGTTGCCATCACTGAAGCCAAGCTTAAAGGATTGTGCTGTGGGTCTGGACTGGAAACTCAATGCCAGACCTTGTCCTCCCAGGCTGCTCTTTATCTTTCAGCTCAACGGAGCTCTTAAAGTAGAGCCAAAGAGTCAAGGCCCACAAACCAACGAGAAACCCAAGAAGCACTCTCCAAAGAGAAGACTGCAGCACGCTTTGGAAGACCAGATCTACCGCATCTTTAGAAAAAGCAGAGTCCTGACTAACCAATCAATCAATTGTCTATTCACTGTGCCTGCTAATCAGGCCTTTGTGTATATTGTGGCCGATGAAGATGAAGATCCTGTAAACATGCTACTGGAGGGTTTGAGGCACAATTGCACTTTGAAAGACACAGAGTCTTTGGTACCTATATCTGGTCCTAGACGTTATCAAATGATGAGACACACGCGCCAACTGTCTTTCACGGTTGAAAATAACACAAGTCTATCTGGTCAGTTGGTTGACTGCACCCTAAGAGAGTTCCTGTTCCAGCATGTGGAGCTGGTTCTCACAAAAAAGGGATTTGATGACAGTGTAGGAAGAAATCCACAGCCATCTCACTTTGAGCTCCCAACATACCAAAAGTGGGTTAGTGTGGCTTTAAAACTGTATGAAATTATCATTGAAAATAAAGATGATGACCCCCCTGCTTTTCCTGGTGGATTCCCCCCAAAGCTTCTTGCTAACATGAAGGTCTTAGAAGGTTATCTGGATGCGGACACCAAGTTCTCAGAAAACAGATGCCAAAAAGCTCTACCTATGGCACATAGCGCTTATCAGTCTAATTTGCCCCATAATTACACCACAACTGTCCATAAAAACCAGCTTGCCCAGGCCCTACGAGTATATAGCCAGCATGCCCGGGGACCTGCTTTTCATAAATATGCCATGGTTCTTAATGAAGATTGTTATAAGTTCTGGAGCAGTGGGCATCAGCTTTGTGAAGAAAGGAGCTTGACAGATCAACACTGTGTACACAAATTTCATTTGCTGCCTAAATCT
>Ver158
ATGTGCAGGTCACTTCGATATTGTGTTAGTCACTGTCTTTATACAGCAATGACAAGGCTAGAAGAAGCTAATAGGGAGGTCAACATGTATTCTTCAGTGAGATATTTGGGCTATTTGGCTAGAATTAGCTTGTTAGTGGCCATATGTATGGGCCTGTATGTCAGATGGGAGCAAACAGCAGATATATTGATACTAGTAATATTTATATTGGGCCTCTTCATCCTTGGAATTGCAAGCATTCTACACTATTATTTTTCAATGGAAGCAGCCAGTTTGAGCCTTTCCAATCTTTGGTTTGGATTTCTTCTTGGACTTCTTTGCTTTATTGACAGTTCAACATTTAAGCATGATGTAAAAGAAGAGGCTACAAAATACTTGCTTCTTTCCTCCATAATTATAAAAACTTTGTGTGCTTTGGTGGAGAGAATTTGTGGCTGTGTTCGACACCGGCCAACTCTCTTGACATCTTCTGAATTTCTGGAACTGGTTGGATTTGCAATTGCCAGTACCATCATGCTGGTACAAAAGTCTCTAAGCATAATCTTGCTAGTTGCAGCATTGGCCATGATCATAATTGACCTGCGAATGAAGTCCTTTCTGTCTATTGCAATCCTAGTTGTTTTTGCATCAATTACGCCAGAGTTATTTTTCAAATCTTTGGATATTCCTGCGAACCCATATGCCTTATCTTGCTTTTTTTTCTGTATAATAAGCAACCCTTTTCTTGATGTATACTTCAGTGGACTGTCTGTAACAGAACGCTGGAAACCATACTTGTACCGTGGAAGAATTTGTAGAAGGTTTTCTGTTATTTCCATTGGATTAATTGAACTTGTTTTTTTTGTGTTTGCAGCTCTAAAACTAGGTGATTTACAACTTTGGTATTTTGTTATTCCTGGATTCTCCATCTTTGGGATATTTTGGTTGATCGGGCACATAATATTTTTGATTACTCTTTGGGGGTTCAATACTAAACTTAACGAGTGTCACAAAGTATATTATACTCACAGACTAGATAACAGCCTAGACAGAGTTATGGCTTCCAAAGGAATGCGCCATTTCTGCCTTATTTCAGAACGATTGGTCTTTTGCAGTCTTCTGGCAACAATCATCCTAGGTGCTGTTTCCTGGCAG
>Ver159
TTTGCTAAGATTCAGGTCAGTTCGTCTGCTCCTATAATACCGTTTAGAGAAACTATCATAAGGCCACCTAAAGTTGATATGGTGAATGAAGAGATTGGAAAGCAACAGAAGATTGCGGTCATACATCAAGTCAAAGAAGAGCAGAGCAAGTGTCCTGAAGGAGTCCAGGTTGACCCTGATGGCTTAGTCACCTTGACTACACCAAATAAGCTAGCTACACTGAGTGTCAGGGCCATGCCCCTTCCAGAAGAAGTGACGCAGCTTCTGGAAAAAAACAGTGATTTAATAAGAACAATGGAGCAAATAAATATGGCTTTAAATGAAGGTAGCTACACCATTCATTTTAATGAGTCAGCCATTGAAAGGATAACCGCATTCAAAAGTAATCTCCAGCAACTCCTGCAAGGAAGAAGGTGGAGGAATGCTGTGGACCAGATATGGTCCTTTGGCCCAAGACGTTATGGCCCAAATATCTTATTGAACCGAATTGAAGGTTATGACAGGCCATCAGTTTGGCAGTGCCTTGAAAAAAGTATTAGAGAGGGGAAATATAGAAATTTTGACAACAGCATTGTTAGTGGATTTCAGCTAGCAACTCTTGCTGGCCCCATGTGCGAGGAACCACTAATGGGTGTGTGCTTTATTGTGGAAAAGCTGGATCTGAGCAGGCCTTTGCTTGCTAAAGATAGTGCTAGCCAAGATTCAGAAGTGGATACCAGAACAGAGCCAGAACATAGTGAAACTGGGACAACTGGGACAACTGGGGCCTTAATCAATAATATCTCAACATCAGCCACTGAGGAAACAGAGTTAATTCCTGAAAATGGTGCAAGACCTTTCAGCAAACGAAAAGGTGACTTATTGACAGATTGCTATGGGCCTTTTTCTGGACAACTTATAGCCACTATGAAGGAAGCTTGTCGTTATGCATTCCAAGTTAAACCCCAGAGACTCATGGCTGCCATGTACACGTGTGAAATAATGGCAACTGCTGAAGTGTTA
>Ver160
ATGTACAGGCCAGCCGACCCTATGAAAAGCCGTCTTAAAATGCAGGTGTCATCGAGACTGAGAAGTGTGGAGGTGGCAAGGGGAAGAACAGGATATGGTTTCACTCTCTCCGGACAGTCCCCATGTGTGATAAGTAGTGTCATCAAGGAAAGTCCAGCTGAGTTTGTTGGGCTGAAACCAGGAGACCAGATATGTGCCGTCAATGAGATCAACGTTAAGAATGCATCGCATGAAGACGTGGTGAAACTGATAGGGAAATGTTCAGGCGTTTTGCATATGGTGATTGCTGAGGTAATACGTCACATAGACTCATGTTCCAGTGATGAGGAACTTGCCTTCTATGAAGGGAAAACTTGTCTGAAGCCAAGACCTGATTCAAAAGCTTTGGGCATCAATAGAGCCAAGAGGGTTGTCGAGGAAATGCAGTCTGGGGGAATTTTTAACATGATTTTTGAAAAGCCTTCATCTAATGCTGCAAAAGGTGATAATCACGCACCAAAACAGAGGTCCAGATCTATGTCTGCTTCTCATTATGAAACGAGACGGGAAAAGGCGAATAAAGTGGATGTGCTCTCAAAGGAGGAGATATCAAAGGTGCTGAGCAATGACTGTCTTTTCTCGAATGGCACAGACAATATGGAGGATTTTGAGCTTGACGCAAGTATTCTAAATGTTGGGATGGTCGTTGGCTACCTCGGCTCCATTGAACTCCCTTCTACGAGCTCAAATCTTGAGTATGACAGTTTGCAGGCCATCCGTGGGTGCATGAGGAGGCTGAGGGCTGAACAGAAAATACATTCACTGGTGCTGATGAAGATAATGCATGACAGCATCCAGTTGTGCACTGATAAGAATGGCGCAATAGCTGTTTATCCTGCTGAAAAGCTAGCATTTAGCGCTGTTTGTCCTGATGACAGAAGGTTTTTTGGCCTTGTCACCATGCAAAGCCCTGACGATCAAAGCCTGGCCGAAGAAGAAGGGGTTTTGAGAACATCGTGCCACGTATTTATGGTAGACCCTGAACTGTTCCATCACAAAATACATCAAGGGATATCCCGCAGATTTGGATTTGAATGTACCCCAGATCCAGACACCAATGGATGCCTAGAGTTCCCAACCTCGTCTTTGCCTGTGCTGCAGTTTATCTCTGTGCTGTATAGAGACATGGGGGAGCTGATTGAAGGAATGAGAGCGAGGGCTTTTCTGGATAATGATGCAGATGCCCATCAGAATAACAGCACCAGCAGTAACAGTGACAGCGGCATTGGGAATTTCAACCAAGAAGAGAAGCCCAATCGAGTGTTAGTTGTCGATTTAGGAAGTGCACCGAGCAAGCACAACCCACATGCACTACGGGAGGCTGCTGGAGGAAGAGCACAAAGCCATCAGGCTGCTCTGCACTGGAATGGTTACCCTAATGAAGAAGAAGGACATTTTTCTTTACAAGGAGCTCACGCTGATAAGCAGCAAAATTTTAAGAAGCATTTAGGCCCATCAGCCCGTATTGAAGTTCCAGTGGTTCCAACAAGAGGCCCAGTACCGCCATCAAAGAAAGCAACTACTTTGGATGGAGGGGGTCAGAGGTGGTTGCCTGTGCATGTGATACGGGACTGGCAACACGGAAATATCAGTGATCAGGAGTCTTACGCAGACTCCACAGATGGATGGTCTAGTATTAACTGTGGTACCCTTCCTCCTCCAATGAGCAAAATTCCAGCTGACAGATACCGGGTGGAAGGAAATTTTGGGCAGCCTCAGCCTGTAACTCGCAAAGTTGAAAGTTGGACTAAAAAAGTGTTTGATGTACATAATAAATTCGGAGCTTCACATAACTCTGCCAGAGCCAGAGAGGATAGAAAG
>Ver161
ATCTTTCGCAACAAGTCCAAGCAGGCCCAAAGGGAATATTACCATTGCCTGGCAGTACGTCAGGGTCTCTCAGAGCACTTTAATATCCAGCAGGACTGTGGGCATTTCCTAGCAGAGGTGCCTGCACGCCTGCTTCCTTGGGAAGATCCTACTGTTTCAGAAGATGAGGGTGAGGAAGAGGAGAAAGAAGGAGAAAAAGTATCTGGCTCTACAGAATCCAAGGTGCCACAAGACAAACAACAGAAACAGCCTGTATCAGGCCACCAGGGATCACTTGGAAAACGTAGGAATAGAATAGTGGTTATTACACGAGAACCACCTCTGCAAACTCTGGCGGACTTTGTTCGTAAAGGTGAAGAAAGGCACCGCCGAGAGCCAGAGGCATACGAGCGCCAAGTATGTTTGCTTCTCCTTCAGCTGTGTGGTGCATTGGAGCACTTAAAGGCGCAGGGCATCACTCACTGTGATTTACGTCTTGACAACTTACTAATTGTTAGCTGCAAACCTGGTGTGAAAGGGTGCAGCTGCTATCCTGGTTCTATGACAGCAGAACAGAGTGACAGCAATATGATGATGGGTTCTTTAGAAAAGAGGGAAACACCATCATGTCCTGGTCGTCTCCTTCTTACCAACTTCAGCCAGGCGAAATTGAAGAGCCAAGCTGCTTGGCGTCCACAGGGTTTAGGAGATCCTACACGACTAGCTCCAGAGATTGTTGGAGCTACTCAGTACCGGCGGAGTGATGAGTTTCAGACAGGGATTCTGATCTATGAGATGTTGCACCTACCTAACCCATTTCAAGATGGAGGTTTAAAAGAGAAAGAATATGCCTGTTGTGATTTGCCAGTGTTGCCACGCCGCTCTCCCTATTCCCGTGGCCTTGGGCGTCTTGCTGGATTACTTTTGCAGCACAGCCCTTCAGACAGGTTGCAGGTGGGGCAAGCTAAAGGGGCCTTACGTTGTCTGATATGGGGACCTCGAGAGGAGGTGCTCCAAGGGCCAGGAGCTCTTCATAATTGGCTTGAGGTAAAGAGAACAATGTTGCTAATAAAGTTGGCAGAGAGATCACTAGATAAAGAGGGAGGGGTGACTTTGGAAGACTGGTTGTGTTGTCAGTACCTGGCATTTGGCACAGCACGGGGACTAGCACAGACAATTCGGCTACTGGAACATCAT
>Ver162
ATGTCCAGATCGGGGGACAGGACTTCAACTTTTGACCCGAGCCATAGTGACAATTTGCTGCATGGTCTAAACCTGCTGTGGAGGAAGCAACTTTTTTGTGACGTGACTCTAACTGCTCAGGGACAGCAATTCCATTGCCACAAAGCTGTGCTGGCTTCTTGCTCTCAGTACTTCCGATCCCTATTTTCAAGCCACCCAGGGCAGGATGTTTTGCCAAATGTGCCCAAGGATCAGCAGCAACAGCAGTCAGAAGAGCCTGGAACCCCTTCCTCATCTCCAGATGATAAGCTCCTGGTCAGCCCTCGGGCCATTAACAATTTGGTTCTGCAAGGCTGCTCCTCAATAGGTTTGCGTCTGGTCCTGGAGTACCTCTATACAGCAAATGTTACACTGTCCCTAGACACAGTGGAGGAGGTGCTGTCAGTTAGTAAAATCCTGCACATCCCTCAGGTTACCAAGCTCTCTGTACAGTTCTTGAATGACCAGATCTCTGTTCAGAACTACAAGCAGGTGTGCAAGATTGCAGCTCTGCACAGCCTCGAGGAGACTAAGAAGCTGGCCAATAAGTACTTGGTGGAAGATGTATTGTTGCTGAACTTTGAGGAAATGCGGGCTATGCTGGATTCTCTTCCACCCCCTGTCGAATCTGAACTTGCACTCTTTCAGATGACTGTACTTTGGCTGGAGCATGATCGGGAGACCCGCATGCAGTATGCTCCAGACTTGATGAAAAGACTGCGCTTTGCCCTAATCCCTGCACCAGAGTTGGTAGAAAGGGTGCAGTCAGTGGATTTTATGAGGTCTGACCCAGTATGCCAGAAACTACTGCTGGATGCAATGAACTATCATCTGATGCCCTTCAGACAGCACTGCAGGCAAAGTGTGGCAAGC
>Ver163
ATGGCTGCTGCCTCTGTTTTAAACGTGGATGCCCTGCGAGAGGTGCTTGAATGCCCCATATGTATGGAAGCATACACTGAAGAACTGCTGAGACCCAAGCTCTTGCAGTGCGGTCATACCACATGCACACAGTGTCTGGAAAAGCTGTTGGCCAGTAACATAAATGGAGTGCGTTGCCCCTTTTGTAGTCGGGTAACACGTGTCACCAGCTTAGCCAACTTGGCTGATAACTTGACTGTTCTAAAGATCATTAACACTAGTGAGTTGGGCCAGACTGTTATAGGATTGATGTGCAAATCCTGCAAGCGAAGATTACCACGGTTCTTCTGTAAGAACTGCATTGTTTCATTATGTGATGCCTGCAAAGAAGCAGATCACGTGCTACTAAACCATATTGTACTTTCACTACAAGATGCTGCCAATGAACGCAGAAAAACACTAGAAGAAAGGCTTGCTAAACTCAGACAGTGCATGCAGGATCTGCAGAAAAGGAAGTCCATATTGGAGGGTCTCACTTCTCAGGTTAAGTGCAAATACAAGTCAATTTTACAAGATTACAGCAAAGAGGAATGTCGAGTTCAGGAAGAGTTAGCTCGCTCACGAAAAATGTTCACGGCATCTTTGTCAGAAGTTGAAAAACTGAACAGCCAGATGCTTGATGAACAAGCTTATCTACTTAATATAACTGAAGTGCAGCTGGTTTCTAGGTGTGATTATATTTTGCTAAAAATAAAGCAGTCAGATACAGCTCTTTTGGAAGACTCTCTAGAAGAAGAAGCTGAGCCTGAACTTGCAGCTGACTTGACATCAGAGCTTACCTTGCAGGATCCTGAGTTCCTCAAAGTAGGGCATGCTGGACCAATACAGGTTGGCCAAGTTGTCAAGAAGCCATACATTGTAAATATGCAGGAACCTCTTCCTGAAGTTTCTACATTTACTACAATTTCATATAAAGAGATGGATATGCAGTCAGAGGAGATTAGCAGTGTCCAGTCTTGTCCATCTGCTCCACTTACCAAAATTCCTGAAGCATCATGCAACTTGCAGCAGTGTCAATTCCTAAGGAAGATGGGCTCTAAAGGAAACATGCCTGGCATGTTTAACCTTCCAGTGAGTCTTCATGTTACTGCACTAGGGGAAGTGTTGGTGGCTGACAGAGGCAACTGCAGAATCCAGGTCTTTAACCGAAAAGGTTTCTTGAGAGAGATTAGGCGAAGCCCATCTGGAATTGACACTTTTGTGCTGAGCTTTCTTGGGGCAGATTTGCCCAATCTCATTCCATTATCGGTAACAATGAACTGTCATGGCCTTATAGGAGTGACAGACAATTATGATAATTCAGTGAAAGTGTATACAATGGAGGGACATTGTATAGCATGCCACAGAAGTCAGCTCAGCAAGCCTTGGGGCATTGCAGCTATGCCCTCGGGTCAGTTTGTGGTAACTGATGTTGAAGGAGGGAAGCTCTGGTGCCTAACCGTAGATCGCAGCTTGGGAGTCGTCAAGTACAGTCGGCTCTGCAATGCTGTGCGTCCAAAGTTTGTCACTTGTGACCAGGAAGGGACTGTATATTTTACCCAAGGACTTGGCCTTAACCTAGAAAACCGTCAATTTGAGCATCATCTAGAGGGTGGCTTCTCTATTGGCTCTGTAGGGTCTGATGGACAGCTAGGGAGACAGATAAGCCACTTCTTTTCCGAAAATGAAGATTTTCGCTGCATTGCAGGGATGTGTGTTGGAGCTCGTGGAGATTTGATAGTGGCAGACAGTGGTCGTAAAGAAATACTTCATTTTCCTAAAAGTGGAGGCTACAGTATCTTAATTAGGGAGGGCCTGACTTGCCCAGTAGGAGTTTCTGTTACTCCTAAAGGACAGTTGTTGGTGCTGGATTGTTGGGATCACTGTATTAAAATATATAGTTATAATGTACGCAGGTACTCTACCCCT
>Ver164
GTTGTATTCATGATTTGGAATGCCATCAATGACCCGCTGTTTGGTTACATACAAGATAACTCCAAAGTACAGTGCTGCAATCGACGTCGCCATTCCATACTGTATGGAGCCCCATTGTATGCCTTAGCCTTCCTGCTTCCCTGGTTCCCATGGAAAGATTATTCTGCAGGTGAATGGCTTATTGGCCTTCATCTTGTGGTGGCACTGTGTGTGTTTGACGGCATGCTTACATTTGTTCTTCTAGCACAATGTGCCCTTTTTGCAGAGATGTCCAGCAAACATGAAAGTCGACTCCAGCTTATTAAGTATAACCAGGTGGCATCATTGTTGGGCTCTTCAAGCATCTTGATTTGTGGGTTGGTGTCCGACAACATGGAAAATTTCGCAAACTTTCAAGTCTTTACATTGTTTCTGGCTATTGTATCCGCTGCGTGCATGTGTTACACCGGTGTGTTCGGTGTAAGCCAGTATGAGAATATGCCGAAAAGCTTTGATAGCAGTCGAGCAGTAGAATCTGACCTCTCATGGGCCTCAGTCTTAACCCTTACCAAGCAGATCCTCACACAAAAGAACTTTATTCTTTTTGTTTCCATGAATTTTTTTCAAGTCTTTCATGGTACTTTCTGCAGCAACTTCATGATTATTTTCGCTGATAATCTCATCCCTAAAGATGCACTGCCATCTTATGTAAGAAGCATCATGTATGGAGCTGGCTTCATTTGCCCTCAG
>Ver165
ATGTTGAAGTTTAAACAAAGAAACAGACCTTCCCCTTTTTCCTACTACAAGGATTTCACAAGAGGACAATATGTTGTAGATGATGACAGAATACGACTTTCCCACAACAACAGTAACCAGCTTTTTTCAGAAAGCAGTTACATTTATTATATTGAAGATGAGGAAGATGATGTGGAAGAACTGAAATGGGCAGAAAGAGAGGAAAAAAGGTTGGATGGATGGAAAAAGCAAAGTATTGCTGCACAAAAAGAGCGTGGGATTTATGAAGAGGAACAAGATGGACGTATACTCTCCCCTTCTTATTATGGAAAAAAGAGAAGAAAATCTTTACACATTAATGTAGGGGGAACTAGCTACCGTATTTCCTATGGAGTTGCAGCCAGTTATCCCAAGTCCCGAATAGGCAGGTTGGCTACATACACTGACCGTCAGCGCAAACTAGATCTTTGCGATGACTACAGCCCAAAGGAGGATGTCTACTTTTTTGATCGAGACCCAGCCATTTTCCATCACATTTACAATTTTTATCGCACTGGGGTGCTATGGGTAAGGGATGAACTATGCCCTCGCAGTTTTCTGGAGGAGATCAATTATTGGGGTGTAAGGGTAAAGCACACACCCCGGTGTTGTCGTATTTCTTTTGAAGAGAGACAGGATGATCTTAATGAGCAGCTGAAAGTGCAAAGAGAGCTGAGAGCTGAAATGGAAACAGAAGAAAACGAGGAACTGTTTCGTGGGATGCTCTATGGACATCTAAGACGTCGAATTTGGAACATGATGGAAAAACCATTCTCGTCAGTGACAGCGAAAGCTATAGCAGTAGCATCAAGTTTTTTTGTCCTTATATCAGTGGTGGCTATGACTCTTAACACTGTAGAGGACATGCAGTATAAAAATGCTGCAGGGCTTCCCAGTGGAAAACCATACCTTGAACACGTGGAGACACTTTGTATTACCTTCTTCACCCTGGAATACCTGCTGCGCCTCATGTCCACACCTGACCTACAACATTTTGGGCGCAGTGTCCTCAATGCTGTTGATTTGATTGCTATCCTTCCTTTGTATTTGCAAATGCTTCTTGAGAGTTTTGCTGATGAAGACCGCAGTGGCAAAGGTTCCAGCCATGAACATGAGATTGAGGCAGTAGGACGGGTTGGAAAGCTTGGGCAAGTTCTGAGAATCATGAGGCTCATGCGTATCTTCCGCATCCTGAAACTGGCACGTCATTCCACTGGCCTTAGAGCATTTGGATTTACACTTCGTCAGTGCTACCAACAAGTCGGTTGCCTCTTTCTCTTCATCGCCATGGGCGTTTTTTCTTTTTCTGCCATGGTATACTCAGTTGAGCATGATGTGTCTGGAACTAATTTTACCAGCATTCCCCATGCTTGGTGGTGGGCAGCA
>Ver166
ATGGAGAAAGCCCAAGTAGAGCAACTACGCCAAGAAACCGAAACCCTCCAGTCAACTTTCCTTTCCGAGAAACACATCCTGATACAAAAAGAGAAGTACATTGAAGAGGAGAAGGCCAAACTAGAGAAGCTGTTTGAAACAGAGGTCAACAAAGCTCAGAATCTGCAAGGAGAGAAGGAACGGCAGCTGAAGCAGCTGGAGGAGGAGAAAAGACTTCTGAAGACCTCCATGGATGATGCCTTCAAAAAGCAAAAAGAGGCCGAAGACAAAGTTAGACAAAAACAAGACGAGCTACAGCAGCTGGATAAGAAGAGGCAGGATCAAGAGAGGCTGTTGGAGGAGGAAAACAGAAAACTTAGGGAAAAACTTGAGCAACTGGAGAAGGAACATAAACTGGCTTTGGAGAAAACAAAGGAAATCACCATCCACAAAGAGACTATCATAACGCAGACAGCGGTCTTGCCGAACGGTAGAGATGCTGTTGACGGCACAGCTCAGAATGGAGAACAAGAGAATGCATTTGATGGCCTGAGGCAGAAAGTCTCTCCAGAAAAGCTACTAGAGGCTGGAATCTTGACCAAAGAAATGTACGACAAGCTGAAAAAGAAGGTGGTGTCTGTGCAAGAAGTTTCCAAGTGGGATGATATCCGGAAATACCTTCAGGGCAAGAGCAGCATCGCCGGCCTGCTCCTTAAGCCAAGTAATGAGAAGATCAGTATTTACAGTGCCATGAAGAAGAAACTGCTCCCACCGGGCACAGCACTTATTTTACTGGAGGCTCAGGCTGCTTCTGGCTACATAATCGACCCAGTGACCAACAAGAGGTTGACGGTCAGTGAAGCAGTAAAAGAAAACGTCATTGGCCCTGAAATACACAATAAAATGCTGTCTGCTGAAAGGGCTGTTACTGGCTACAAAGATCCATACACAGGAGAAAAAATTTCTCTCTTCCAAGCCATGAATAAGGACTTAATTGTGAAAGATCACGGCATCCGCCTTCTGGAAGCCCAGATTGCCACAGGGGGCATTATAGACCCAGTAAACAGTCATCGCGTGCCTATTGAGGCGGCTTACAAACGAGGCTACTTTGATGAGGAAATGAATAAGGTCCTGTCAGATCCCACAGATGATACCAAAGGCTTCTTTGACCCTAACACTCAAGAAAACCTCACATATTTGCAGCTAATGGAAAGGTGCATCGTAGACCCAGAAACTCGCCTCTGTTTGTTGCCTCTAACTGACAAAGCCGGGAAAGAACTGGTCTACACTGACTCAGAAGCCAAGGATGTCTTTAAAAAGGCCACGGTCTCTGTTCCTTTTGGCAAATTCCAGGGAAAGACTGTAACCATCTGGGAAATAATCAACTCCGAGTACTTTACTGAAGAACAGAGACGGGACCTGCTACGGCAGTATAAAACTGGGAAGATCACTGTGGAAAAGATCATTAAGATTGTAATTACGGTGGTGGAAGAAAACGAGAAGAAGAAAGAACTGTGCTTTGATGGCCTCAGAGGTCCAGTCCCTGCCGCAGAACTAGTCGATAGTAAAATTATCGATAAAGATCTCTTCAACCATCTGCATCAAGGCAAGAAGTCTGTCAAGGACGTATCCGACCTTGAGGCAGTTAGAAAGTATTTAACCGGAAGCACGGCCATTGCTGGCGTTCAAGTGGAGAAAACGGGCCAGAAGCTCACCTTCTATGATGCCATACTGAAGAATCTGATGAAACCTGCCACGGCCCTAAATCTGCTGGAAGCACAAGCAGGCACTGGGTACATCATAGATCCCGTTCAGAATAAACTTATGCCGGTAGATGAGGCCGTTAAAGCTGGCATCGTCGGACCAGAATACCATGAGAAGCTGCTCTCCGCGGAGAAAGCCGTCACTGGCTACAAGGATCCGTACACTGGACAAACATCATCACTATTCCAGGCTCTCAAAAAAGGGCTTATCCCTAAAGATAGTGGCATCCGCCTCTTAGATGCACAGCTGGCCACTGGGGGCATCATAGACCCAGTTAAAAACCATCGCCTTCCACTTGACGTTGCCTATAAACGTGGCCATTTAGATGAGGAAACCACTAAACTTCTTTCAGAGTCCACTGATGACAGCACTGGTTTCTATGACCCCAACAGTCAGGAAATTCTGACTTATTCACAGCTACAAAAGAAATGCAAGGTAGACAAAAAAACTGGCCACTACTTGCTGCCTCTGTCCGACCAAGCCATACAAGCGCAGCAAGAAGAGATCTACACCGATTTACAAGCCAAAGAAGCATTCGATAAGACAACAATCGAGGTACCAAGTGGCACCTTTAAAGGAAAGACTGTAACAATCTGGGAGTTAATAAACTCTGAATATTTCACAGAGGAACAAAGGCGTGAACTGATCCGGCAGTACAAGACCGGGAAAGTTACAATTGAGAAGATAATTAAGATAATAATCACTATTGTGGAGGAGACCGAGACAAAGAAGCAACAACGTCTGACATTCACTGGTCTGAGGGCCCCTGTTCCAGCCACTGAGCTTCTGGAGTCCAAGATTATAGACAAGACTCAATATGAGAAGCTAAAAGAGGGCACGGTGTCTGTGAAAGAAATATCCGAAACAGATTCTGTTAGGAAGTATCTGCAAGGCAGCGACTGTATTGCTGGTGTCTATGTGGAAGAAAGCAAGTTGAAGATGCCCATTTACCAAGCAATGAAAAGGAATTTCCTCAGGCCCGGAACTGCCCTGGTTCTCCTGGAGGCTCAGGCTGCCACTGGGTTCATAATTGATCCCATCAAGAACAAAAAACTGTACGTTAATGAGGCCGTCAAAGCTGGTGTCGTGGGTCCTGAACTCCATGAGAAACTTCTCTCGGCAGAGAAAGCTGTGACTGGATACAAAGATCCCTACTCGGGAAATACTATCTCTGTCTTCGAAGCTTTGCAGAAAGGTCTTATCCTGAAGGAGCATGGAATTCGCCTGTTAGAAGCTCAGATTGCCACCGGAGGCATCATAGACCCTGTTCACAGTCACCGTGTCCCTGTGGAAGTTGCCTACCAGCGTGGATACTTCGACGATGCCATGAGCAAGATCTTGTCTGATCCCACTGATGACACCAAAGGCTTTTTTGACCCCAATACACACGAGAACCTTACATACCTACAGCTGAAAGAGAGATGCATTAAAGATCCTGACACGGGTCTAAATCTCCTTCCCTTAAAGAAAGTGGAGAAGACACCTGAAAGTCCTAAAGGTTACAGTGAAGCAGAAACAAGGAAGGTGTTTGAGGAGACTTCAGTAGACATTCCCGCTGGGAGCATGGCTGGCTCGTCTATGACTATATGGGAGTTGATGCAATCAGATCTTCTTCCTCCAGAAGAAAGAGACAGACTGATGGAGGAATTCCGTGCTGGCAGACTGACCAAAGAACGAATGATTATCATAATCATTGAAATTATTGAGAAAACGGAGATTGTCAAGCAGCAGGAGTTGTATTCCTACGACTTTGTGAGACGCCGCATCACGGCCGAAGAGTTGTACGAGTCCAAGCTCATCACGTTGGAAATCTACAACTTGCTCAAACAGGGCACCAAGACCATCCAAGAAGTCATTCAGATAGAGTCTGTCCTGAGATACTTGTACGGCACGGGCTGCGTCGCGGGGCTACAGGCGCCGGCATCTAAAGAAACCATCAGCATTTACCAAGCAATGAAGAAAGGTTTTATCACTTCTGACGTAGCACACGTTCTGCTTGAGGCACAGGCCGCCACCGGCTTCATTATTGATCCCGTAAAGAACGAATTACTAACCGTAGACGAGGCTGTGCGAAAAGGGGTTGTGGGACCTGAAATTCATGACCGACTTCTCTCTGCCGAAAGAGCTGTGACCGGCTACAGAGATCCCTACACCGAGCAGATGATCTCGGTCTTCCAAGCAATGAAAAAAGATTTAATCCCATCCGATCAAGCCCTGAGACTGCTTGATGCCCAGTTAGCCACGGGTGGTGCCATAGACCCCAGATTTGGATTCCACATCCCTAATGACATTGCAATCGCCCGGGGATATCTGAACAAAGATGCGTTAGAAATGATGTCCGAACCCAGTGAAGTTCGTAGTTATACCGACCCATCGACAGAGGAGAAGCTTAGCTATTCCCAGCTCCTAAAGAGGTGCCATAGACATGAGAAAAGCAACCTTTTCCTCCTTCCACTCGCAGACAAGAGAAAGCTGACATTCAAGGGTCTAAGGAAAGAGATCAGCATGGAAGAACTGGTGCGATCTCAAATCATGGATGCGGTTACAGCTCAGCGCCTTCAAGATGGTTTAACTTCTATTGAGGAGGTTTCACAAACCCTGCAGAAATTCCTGGAGGGGACAAGCTGCATTGCTGGTGTCTATGTGGAATCTTCCAAGGAGAGATTTTCTATCTACCAAGCCATGAAAAAGGGCATGATCCGACCAGGTACGGCGTTTGAGTTGCTCGAAGCCCAAGCCGCTACAGGGTATGTTATCGACCCAATCAAGTGCCTGAAGTTAGCTGTTGAAGATGCTGTTCGCATGGGAATAGTAGGTCCAGAATTCAAAGATAAGCTTCTGTCAGCAGAGAGAGCAGTAACTGGTTATAAAGATCCTTATTCTGGAAAGATAATTTCCCTTTTCCAAGCCATGAAGAAAGGCCTTATCCTTAAAGATCATGGAATTCGCTTATTGGAGGCCCAGATTGCCACAGGAGGCATCATTGACCCGGAAGAAAGCCATCGCTTGCCAGTGGAAGTTGCCTACAAAAGAGGTCTTTTCGACGAGGAAATGAATGAGATCCTTACTGATCCAAGTGACGACACCAAGGGCTTCTTTGACCCCAACACAGAGGAGAACCTAACCTACCTTCAGCTGATGGAAAGGTGCATGACTGACCCTGAAACTGGCCTTTGTCTTCTGCCCCTGAAAGAAAAGAAGCGTGAAAGAAAAACCTCTTCAAAGTCCTCTGTTCGTAAGCGCAGAGTCGTTATCGTTGACCCTGAAACTGGTAAAGAGATGTCTGTGTATGAGGCTTATCGCAAGGGACTCATTGACCATCAGACCTACATAGAACTCTCTGAACAAGAATGTGAGTGGGAGGAGGTCACGATCTCTTCATCAGATGGAGTGGTAAAGTCCATGATCACCGACAGAAGATCAGGAAGGCAATATGATATTGATGATGCCCTTTCTAAAGGCCTTATAGACCAGTCTTCACTGGATCAATATCGCTCAGGTTCATTGTCCATAACAGAATTTGCCGATATGCTCTCAGGCAACGTTGGCGGATACCGTTCTAGATCCTCTTCTGTCGGCTCATCTTCCTCATATCCAGCAAGCCCAGCTGGTCGCCCTCAGGTGTCCTGGAGTGACCCAAGTGAGGAGACTGGCCCCATCGCAGGTATTGTTGACACCGACACATTGGAAAAGGTATCGGTGACAGAAGCCATGCATCGCAACCTCGTAGATAACATCACTGGGCAGAGATTGCTAGAAGCTCAAGCTTGTACAGGAGGCATCATTGACCCCGTCACTGGGGAGAAGTATACTGTTGCTGATGCAGTCAATAAAGGCCTAGTAGATAAAATAATGGTCGACAGAATTAACCTTGCCCAGAAAGCTTACAATGGCTTTGAAGATCCAAGAACAAAGACAAAAATGTCCGCCGCCCAAGCCTTGAAGAAGGGTTGGTTATACTATGAAGCCGGCCAGCGGTTCCTCGAGGTGCAGTACCTCACTGGTGGCCTTATTGAGCCGGAGACAGAAGGGCGCGTTAGCCTGGAGGATGCACTTCACAAGGGCACAATTGATTCAAGAACAGCCCAAAAACTGCGAGACATTAACACTTACTCCAAATATCTGACTTGTCCTAAAACCAAGCTGAAGATTTCCTACAAAGAAGCCATGGAGAAGAGCATGGTTGAAGATGGAACTGGGCTAAGACTCCTGGAAGCCTCCTCCCAGTCCAGCAAGGGCTACTACAGTCCCTACAATGTCAGTGGTTCTGGCTCAGCCTCAGGTTCCCGGTCCGGATCAAGAACTGGTTCCAGATCTGGTTCAAGACGAGGAAGCTTTGATGCCACCGGTTCTGGCTCCGGCTCCGGCTTCTCCATGACCTTTTCCTCTTCCTCCTATTCCTCCAGCAGCTATGGCCGCAGATACACAACTGGAGCCCAAGCGAGTCCCATGGACGCAACTCAACTTGCCAATGCACTGTTTCACCTAAGTCAAAACTGTAGCCAGGAAGCAAACCGGGGGGGGATCGACATGTTGCCCCCCCTACTTACTGGCCTAGTA
>Ver167
ACTGACTTTAATATTGACAGCTTACCACTTCCACGTGAGATAAGTCACGAGTGGGCTCTCTTTCACGAAGAATCTCCAAAAAACAATTATAAGTTGTTCCATGAGCCTGCTATTACTTTATTTAACCATACTGCTACCTTCAGCCGACATTCACACTTACCCTTAACAAGCCAGTACTTGGAGGGTCTTCAGGCATTGAGATCTAAGGAATACCTGATATCAATACAGAAAAAAAATTTCCTGAGAAAGAGACTGGCGCCTTTAGCATATGTGCAGTCTGACTGTGATCCCCCATCAGACCGTGATTCTTATGTTCAGGAACTCATGAAATATATTGCAGTGGATTCCTATGGTGAATGCTTACACAACAGAGACCTTCCACAACAAGTGAACAACCCATCCTCTATGGATGACTCACAGTTTCACCACATACTTGCGCAGTATAAATTCATTTTGGCTTTTGAAAATGCAGTTTGTGAGGACTACATAACGGAGAAGTTGTGGAGGCCGCTTAAATTAGGAGCTGTTCCAGTATATTTTGGTGCTCCAAATGTTGAGAACTGGCTTCCAAGCAATAAAAGTGCGATAATTGTGGGCAGGTTTTCCCATCCTAAAGAACTTGCCACATATATAAAAAAGCTGGACAAAAATGACAAACTTTATATGCAATTTATAGAGTGGAAATTGCATGGAAACATTAACAATAAACACTTGCTTTCCACAATCACAGAACGTAAATGGGGAGTGCAAGATGTAACCCAAGATAACTATATTGATGCTTTTGAGTGCATGATCTGTAAAAGAGTATGGGAAAATGTGCGCTTAAAAGAACAG
>Ver168
ATGATGATGAAGCCTTCTTGCAGCTGGTGCAAAGACTATGAGCAGTTTGAGGAGAATAAGCAACTGAGCATCCTGGTAAACTGTTATAAAAAGCTCTGTGAATATATCACTCAGACGCCACTGGCGCAGGACATTTTAAATACAGTTGAGTGTTCTGCAGACATTTTGGCTTTTCTTCCTGAAGAGCCTCCTGTTGAGGAAAAACAGGAATCCACCTCAGAGCCACCCTCGCCTTTGTGTCGCTCGCATTCTCCATTACCAACTAAATCTGAACATGGATCAGAACATGAAGCAACCATTTGTCAACTACCACAAGACAGACCTAGTATTGAGGCAGAGTGCTTGGTCTCTAATGGACTGCCCAATTGTAATGGGCTGTCTGAGACTGAACTCCCTGTAAATATCCCCTCCCCCGAAAGCCCCAGCCCCATGGACCTCTGTTGCACAGCTGTTGACATTAAAACAGAAGACCTGTCGGAGAGCTTAGATACTGTGTGTGATCCGGTATCCACTAGTGACTTGTGTGCCGCAGGACTTGATATTTGTGGCTATAACGATGATCTTAAAAGTGGTGGCCCGTTGTTGCTGAGTGTCGAGGAAGTCCTGCAGAGCCTAGAGACCGTTTCAAGTACAGAGGTCAGTGACTGTGATTTGCAGCACAGTTTGGATACCACAGCTTCTAATGGGGCTTTCTTGGAACTCTGTCCCCAACCCCTGACACACACTGTTTTGCTGTCTGACAGCCATGCCCCAGCACATGGGATCTCCTGCACTACCGCCACCCTAAAAATGGTAAAGACTCATCGCAAGCGATCCCGTTCCGAAAGCGACAGTGAAAAGGTGCTTCCGTTACCAATTTCTAGCATCATACTTGGGCCAACTCTGGGATCCCCTGCCCCTCTGTTACTGACACGGGAAAACAGGAACTTCTTGCAGCCAATGGCAACTGTCCCCAATGGGGGTAGCTCACCCAAAATCAGTAAAACTATTCTCTTGTCTAATAAAAACCTGAAAAAGAACCCAGAGCACGGTCCTAAGAAAACCCATCAAAAATCCAAACCAGCCTTGCTGAAAACAAAGGACAAGGTAAAGGAAAAAATCCCCACCAATAATGTGGTGCCTGGAAGTCCCACCAAAACTGTATATAAAAAGCCACAGGAGAAAAAAGGCTGCAAATGTGGACGTGCTACCCAAAATCCAAGTGTTCTTACGTGCCGAGGACAGCGCTGTCCTTGCTATTCTAATCGCAAAGCCTGCCTGGACTGCATTTGCCGTGGCTGCCAAAACTCATACATGGCAAATGGAGAGAAGAAGCTAGAGGCATTTGCAGTGCCTGAAAAGGCTCTGGAGCAGACCAGGCTTACTTTGGGCATTAATGTAACAAGCATTGCTGTGCGAAATGCCAGCACAAGCACCAGTGTCATCAATGTCACAGGTTCCCCTGTAGCGACCTTTTTAGCTGCCAGTCCCCACGATGACAAAAGCTTAGATGAAGCTATAGACCTTAGATTTGACTGT
>Ver169
ATTATTCGCGTGGGAGACAACAAGAAAGTTCACCAGGTTGAGCTCATCCCCAGCGAGCAGCTCATCGCCGTGATTTCGGGAAGGAACCGCCACGTCCGGCTTTACCCCATGATATCCCTTGACGGGAGAGAGACAGAGTTCTACAAACTGGTAGAAACCAAGGGCTGCCAGGGCATCGTATCAGGGCAGGTGCGCCACGGGGCCCTCACGTGTTTATGCGTGTCCATGAAAAGACAGGTTCTGTGTTACGAACTCAACCAAAGCAAGACGCGCCACAAAAAGATCAAGGAGATCCAGGTTCCGGGGAACGTTCAGTGGATGGCCATTTTTAACGAGCGCCTGTGCGTGGGTTACCAGTCGGGGTTTATGAGGTACCCGCTGCACGCCGACGGGAGCCCCTATAGCCTTCTGCATTCAGACGACCACACACTGTCCTTCCTCACGCAGCAAGCCACGGACGCCATTTGCGCAGTTGAAATCTCAAATAAGGAATACCTGCTGTGTTTTAGCAGCGTCGGGGTTTATGTCGACTGCCAGGGGCGGAGGTCGCGGCAACAGGAACTCATGTGGCCCGCCGGTCCCTTGTCTTGC
>Ver170
GTTGACCCAAAGGATTATATGTTTTCTGGACTAAAGGACCAGACTGTAGGCAAACTGCCAGATAAAGTTGCAGGTCAACAATTTGTTATACAGGAGTGTGAAAACTGCAACATCTACATCTTTGACCACTCTGCAACCATCACTATTGACGATTGTACCAACTGTCGCATATTTTTAGGGCCTGTAAAGGGCAGTGTGTTTTTCCGTGACTGTAAAGACTGCAAATGCGTGGTGGCCTGCCAACAATTCCGCACTAGGGACTGCAGGAGAATGGATGTGTTCCTGTGCTGCTCCACCCAGCCTATTATAGAGTCCTCTACAGGCATGAAGTTTGGATGCTTTCAGTACTATTACCCAGAGCTGGCATTGCAGTTCAAGGAAGCTGGATTGAGCATTTTTAACAATACATGGAGCAACATCCATGACTTTACACCTGTTGCTGGAGAAACAAACTGGTCCCTTCTCCCACCTGATTCTGTCATCCAAGATTTTATACCCCTGCCTGATTCAGAAGAGCTGAAATGTGTTCGGGTTTCTGCAGATATTCATAAGAGCATAATACCTGTAACCTGGGGGCAGCGGCTGAAGAAAAGTGATGAATCCTGCTTGGTGGTTTTCTTTGCTGGAGATTACACCACAGCAAATGCTAGAAAAATGATCGATGAG
>Ver171
AAGAGAGATATTTTGCAAACCATTATGAACATTTTGGAGTCTGTTCAGCTGAAATGGGAACTTTTCCAAAGTTGGACAGATTTTTCAAGACTTCATCTCTCTAATAAATTAGCAATTTTTGGCATTGGTTACAACACCCGATGGAAAGATGACATAAGATATCATTATGCTGAAATAAGTTCGCAAGTACCCCTTGGAAAACGACTTAGAGAGTACTTCAATCCAGAGAAACCAGAAGGAAGAGTTGTTATGACTAGAGTGCAGAAAATGAATTGGAAAAATGTTTATTATAAATTTCTGGAAATAACCATTAGTGAAGCAAGATGCCTTGAACTGCATATGGAGACTGACTGGATACCTATAGCTCACTCCAAGCCAATTGGAGGAGACATTGTCCAATACCTGTTACCTGGCGGCATTCCAAAAAGTCCTGGCCTCTATGCCATTGGGTACGAAGATATGCGTAACAAATCAGTCATGGATGATGGAGTTGTCGACTTAGTTAATGATGGTAATTGTGAAAGCCCTGAAGAGCTTGCCTCAAAGTCTGACCCAATATCTACCAAAATTAACTATTGCTATCTTGGCATTGCAGAGAGCATAACTCTTCAGCAGTGTTTATTTTTTCATTTTCAGTCCACTATCAAGAACCAAAGCAAAGAGTGGGCAAGCATCAATGGATTCTTAGCGCAAAACTGCAAGGTAGAACCTGGAGTGTCACCTAAAACTATCTACATCAAATTTGTTGAAGTGGAAAGAGATTTTCTTTCTGCTGGGTCTTTAGTTGAGTGCCTGGAAAAAGCCATTGGGTACCCTTTAAAGTTCAACAAA
>Ver172
ATCAAGAATGATACAGTACCTGTAAGTTCTTACATAGTCCGGTCCCTCCTGGATGGCTTTGAGGGTCCCCATGGTTACACCCAGAGGTTTGGGTTACACTATGTAGAGTTTACAGATGCCAACAGACAGAGGACCCCCAAGGAATCTGCCTATCTATTCGCTAACATCATTGAAAGTAATGGATTCCCAAAGACACAAAAAGCCCCAAAAGTAGCTGCAGCTTCAAGCTGGTCACAGGCCAAAAAGTTACCCCCTTTGCCCCCTTCTGAAGTTCCATCAAGGGCAAAGGTTGTATGGGAAAAGTTTTCAGGGCAAACGGCCTTTGAAAGAGATATGTATTATCGCGGTGCATTTCCTGATGATTTTCACTGGGGGGTTTCAACTTCGGCGTATCAGGTAGAAGGAGGCTGGGATGCCGATGGGAAAGGGCCAAGCACCTGGGACACATTCACACATACTCCTGGGAATATTGCCAATAATGAGACTGGAGACATTGCCTGTGACAGCTATAACCAGGTGGATGCTGACCTGTACATGCTGAAGTCCTTGGGAGTGACAAGCTATAGGTTCTCCCTCTCCTGGTCTCGGATCTTCCCAACTGGAACCAGCACCCCCAATAGCAAAGGTGTTGAGTACTACAACCAGCTTATCAACAAGCTTCTGGCAAACAACATTTCTCCATTGGTAACACTTTACCACTTTGACCTTCCCCAAGCTCTCCAGGACATAGGTGGTTGGGAGAATGAGAGGGTGCTCGACGCATTTCACAGCTATGCCGACTATTGTTTCAAGATCTTCGGAGATCGGGTCAAGTTTTGGATGACTTTTAATCAACCCCACAGCATTGTGACAGCTGGGTATGGCCTGGGGGTCTTTCCACCTGAAGTGAAAGATGACCCTGGCTCTGCTCCTTATAGGGTTGCCCATAATCTTTTAAAAGTCCATGCCAGGGTTTACCATACCTACGACCAACAGTATAGGGCAAGCCAAGGAGGTGTGATCTCTCTAAGTCTCAACACGGAATGGGCAGAGCCCAAAGATCACAACGATCCAAGGGATGTGGAAGCCGCTGACCGATACCTACAGTTCACACTAGGGTGGTTTGCCCACCCCATCTTCAAAACGGGGGACTACCCAGATGCCATGAAATGGCAAGTGGCGAATAAAAGTGAATTACAGAAACTGAAATCCTCCAGGCTGCCAAGCTTCACCGATAATGAAAAAGCCTACATCCAAGGCACTGCTGATGTCTTCTGCATCAACATCTACACCTCTAAAATAGTCCAGCACAAAACAATCAAGCTGAACCCTCCATCCTTTGAAGGAGACAGAGATACACAGGAATCATTTAACTCAAACTGGCCAACAACTGGGGTTTCAGAGCACAGAGAGGTGCCCTGGGGGCTTAGGAGGCTTCTTAACTGGGTCAAGGAGGAATATGAGAATGTGCCCATTTATATTACTGAGAATGGCGTTACCATAAGCACTGCCACTGAGTTCGATGACAACAACCGCATCTTCTACTACAAAACCTACATTGATGAAGCACTGAAA
>Ver173
ATGAGTGTTGGAAGGAGAAGATTAAAACTGGTGGGTATACTGGCAATGGTGAATCTCTTCATCTATGTTATTGTGGAAGTATCAAGAAGCGACAGTCAAGACAAAAATGCAGATGGACAAATTGTGATACCAAATGGCAAGTTCTGGAAAAAACGGACTGCCAGTAATGCTTATTGGAACAGAGAACAGCAAAAGCTAGACAGATTGTATAACCCAATCTTAAATCTGCTTAATAATGCTACTGTGGAAGAAATGGTAGCTTCCAATGCAAGTTTGTTGAACTCCTGTGACATGGATACAAATGTCCGTGCGGAACTAAAAGATTTTGACCAACTGCCAGACCGATTTAAAGATTTCTTTTATTATTTAAGATGTAAGAATTACTCTTTGTTGTTGGACCAACCAAACAAGTGTGTAGACAAGCCTTTTCTTCTATTGGCCATAAAATCTTTAATTCCCCAGTTTGACAGAAGGCAAGCCATAAGAGAATCCTGGGGAAAGGAACTGAAAATAAATAACATGACAGTTGTAAGAGTGTTTTTACTGGGGGAGACGCCACCAGAAGATAACTACCCTGATCTTTCAGGCATGGTTAAATTTGAAAGTGAGATCCATAAGGACATACTTCTCTGGAACTATAAGGACTCCTTCTTTAATTTAACGTTAAAAGAAGTTCTCTTTCTCAGGTGGGCAAGCCATTCTTGTTCTAGTGCCCAGTTTATCTTTAAAGGAGATGATGACGTTTTTGTGAATACTCCTCTGATCCTGGATTACTTGAAAACGTTGTCTCCGGAAAAAGCCAAAGATTTATTTATCGGTGACGTGATAAAGGATGCTGGACCTCACAGAGAGAAGACTTTGAAATACTACATTCCTGAAAGTATCTATGTAGGTTCTTACCCTCCGTATGCTGGTGGTGGTGGCTTCCTATACTCTGGCTCTGTAGCACAGCGGCTTTACAATGCTACTTCTAGGGTTCTGATATATCCTATTGATGATGTGTACACTGGAATGTGCCTCGAAAAAATTGGCGTTTCCCCAGAAAAACACAAAGGCTTCAAGACGTTTGATATTGATGAGAAACAGAAGAAAAGCATTTGCTCTTACACAAACATAATGTTAGTACATCCCAGAAAGCCTCAAGAAATTATTACGATTTGGTCTAGGCTGCAAGACTCTCAGTTAAACTGC
>Ver174
CGCAGGGACCTTTGTGCTCAACTTCGTCAATGGCAGCTGAAAGTTATTGAAAATGTTAAGAGAGGGCAGCACAAGAAGTCTCTAGACAAACTCTTCCAGGGCTTCAAACCAGCAGTGGAAGCATGTTACTTCAACTGGGAAGAAGCCTATCCTATCCCTGGCATTACCTACTGCAGCACAGACAAGAAGAACTCCTTCTGCTGGGTCAAGGCATTTCAGCAGAGAAGCTGCCGGCTTCAGTGCACTGATGCAGTATGTGAAGGTGGACGAGGGCAGGGGCATGAAAGTTGTCACCTCTTTGGGGACAGATCACGCTCATGCGCTCAGGAGATGTCTGTGCGCCCCAAGGAGCTTGTCGGTAAAAGAAAGGTGACCTCAGAAGTTCCACAGAGGGTCTTGCGAAGACTTTCTGCAGAAGGAGGAGAGAAGACTGTGTATAAATCCACTGTAAATAAAGGAAAAATTGCTGCAAGTAAGTGTCTTGCCAGCAAGCATAGTGGCAAACGTCGAATGAGTAGCGAAGACAGCTCACTGGAACCTGATATGGCTGAAATGAGTCTGGATGACAGCAGTTTGGCACTTGGGGCTGAAGCTTGTAACACTTTTAGCTTTATAGAATCTCCCCTTAGCAGGAGATACCAGGACAACTTTGAGGATGAAGGTGGAGTCTATTATTCTGAAGGGCTTGAACCAGCGGTTGGCGAAAGCGGAGCAATTTCAAAGGCTGATGCTGATCCAGTTGGGGAATCTGCCGCTGCTAGTGGAGAAGAAGATCTGATATCTGCAGATGAGGAAAAAAGCATGAAACCTGAACAGATTGGTGAGAATGGAGCTGTGGGTGGGGGCGGAGGAGAAAGCAAAGAAACTGAAGAAGGGGAACTGAAAGAGAAGGGAGAGGAAGAAGATGACTACCAGGCATACTATCTGAGTCATCAAGAGGCAGCTAAGAATGAAGATGAGAAAGGAGATGAAGGATTAGATGAAGAACAAGACATATTTGCTGGAATAAAACCTCTGGAGCAAGAGAATAGAATGGAG
>Ver175
GACAAAGGGCACTTTGCGAAAACTACATCTGCAGTGAACAAATCAGATTTGCCATCAAAAAACCGAGTTGAGAGCAAATCTCCAAAGCCTGACGGACGAATAAGCCGCTCTAATGCTGATCAGAAGAAACCCAAAAATAACGAAGGCCTTACTGCAAGTGAATCTCTCTTACTGAAGTCTGATGCTGCAAAGCTGAGATCAGACTCTCACAGCAGATCTTCATCTCCCAACCACAACACTCTGCAAATCCTAAAGACAGATGGTAAAGTGAATTCTGGTCTTAGAGCTGAATCACCAGGACCTGGCTCACGTTCCTCTTCACCAAAGCCAAAAACTGTGCCTGCTGGAAAGCCGAATACATCTGGTGCAAGCTCTCCACGCTCTGCATCTCCACAAGAGAAAAGCCTACCTCAAAAAACATCTGGTCCTAGCAAGTCCAAGCTTGAGCCTCCTCGGGAAAGATCTAAGTCAGACTCTTACACGCTTGATCCAGATACATTACGTAAAAAGAAAGTCCCTTTAACGGAACCCTTAAGGGGAAGGTCCACTTCACCTAAACCAAAAATTATTCCAAAAGATGCCAAACCTGCAGGCGGTAGTGAAAACAGGGCACCCTCTCCACATGTGGTTCAAGAAAACCTTCACAGTGAAGTTGTTGAAGTTTGCTCATCCAGTACTTTAAAAACAAACAGTATTACAGACAGTACATGTGAGGATAATGCAGAGGTAAAGAGTGTTGATGATGGCTCAAGTAAAGTCCATTTTAGCATAGGAAAGGCACCGCTTAAAGAAGAGCAAGATACAAGAGCATCTCCTAAAATTAGCCGCAAAAGTACGAGTAGGCATGTTCGGCCTAAAAAAGAAAAATCAAACTTTTTTTTCAAGGGAGAATCCTCAAAGTCTATTGAGCCAGCAAAGGAAGCAATGTCCCCATCTGTGGCTGAATGTGCACGGGCTGTGTTTGCAGCTTTTCTTTGGCATGAAGGTATAGTTCATGATGCAATGGCTTGCTCTTCCTTTCTTAAATTTAATCCAGATCTTTCCAAAGAACACGCACCCATAAGATGCAGTCTTAACAATCAACAACCCTCAGAAGAAAAGGAGGTTAAATTAAAAAACAGACACTCAATAGAAATTTCTTCTGCACTAAACATGTTTCACATTGCCCCACATGGACCAGATATTTCAAAAATGGGCAGTATCAACAAAAACAAAGTGTTATCAATGCTAAAAGAGCCACCACTCCATGAAAAATATGAGGATGGCAAACATGAAACTTCTGCTTTTGACTTACCCAGTCAGCATTCTGTTAAGACAAAATCCCCCCTTCCCTTAACACTGCAACACCTTGTGGCTTTTTGGGAAGACATTTCATTGGCCACCATAAAAGCTGCATCACAGAACATGATTTTCCCAAGCCCTGGTTCTTGTGCTGTGCTAAAAAAGAAAGACGGTGACAAAGATAACAAAAAGGCAAAAAAGGAGAAAAAGAAAAAAGAAAAGGCAGAGTCCAGACCCCGTGGTAATTTGTTTGGCGAAATGGCACAGCTTGCTGTAGGAGGACCAGAAAAAGATACCATCTGTGAGCTGTGTGGAGAGTCTCACCCTTATCCGGTGACATATCACATGCGGCAAGCACATCCA
>Ver176
ATGAGGCTCTGCACAGATGAATGCCGACTTCTAGGACACTCTGACCAGTGCTGGATGCCCCCACTGCCCTCGCCATCATCTGATTACAGGAGCAACATGTTCATTCCTGGAGAGGAGCTCCAGCCCCAGCAGCAACCGCTGCACAATCAGCAGCAGATTCAAGCTCAGACCCCTCTCGCTGAGGAAGACATGCACCCTGTTGAGTCCACAGAGAAGAAAAAGAGCTTTTCAACCTTCGGAAAGGAGTCTCAGGAAGAAGAGTCGGCAGACACATGCACATCCTCCCTCCTCAGTGAAATGAGCAGTGTTTTCCAGCGTCTGTTACCTCCATCTCTGGATAACTATACAGAATGCAATGAAGTCGACCGCACAAACTCATTAGAACGTAGGAAAGGACAAGCCCCAGCTAAGGCTGTGAGTTACCCTCAAGGTGTTGCAACATGGGCAGCGAACACTCATTTCCAAAACCCCAACAATGTTGGGACTCCGCTAGGCAACCATTCAGGTGCACAGCCATCTTCTAAGTGGCTTCCAGCAATGGAAGAGATCCCAGAGAATTATGAGGAAGATGAGTTTGACAATGTACTTAACCATCTCAATGATGGCAAACATGAACTGATGGATGCTAGTGAACTGGTGGCAGAGATTAATAAACTGCTACAAGATGTAAGGCAAACC
>Ver177
CTCGGTGGAGCTATTGGCTATATGCTTGGTGGACTGGACTGGACTCAGACTTTCCTTGGGAGTCTGTTTAAATCTCAAGAACAAGTGTTGTTCTTCTTTGCTGCCATTATTTTTTCGGTGTCCGTTGTGCTTCACCTTTTCAGCATCGAAGAAGAACAGTACAGCCCTCAGCAGGACCGTCTTGAAGATGAAGGGGACACCTTATCCAGCGTCAAGATGAGCAGCACCATTGCGCCCATGTCCCGATTAAATGTTATCAATGAGGACGAGGCCTACTCAACGTTCCCCGATGAAGTGCAGTCAGAGCACGACCTCAGCCTGGACTTCCTTGAGGTGGACATAGTAAGGAGTAAAAGCGACTCTGTCTTGCACGTGCCTGACGCAACTTTAGACTACGAATCAGAGCTGCTCTTTTTAAGTGATATTGAGCCTTCAATTTTTCAAGACTGTTCGTATCCAAACACCCCGCGCAGCAACAGCCAGGAACTAATGAAATCCAAATTCAACAGACTCTCCGCGTTCCTCAGGGAGAACGAGAAGGAAGAGGAAATGTTGCTTGATAATCACATTAACGAAGCCAAAGTTCCCAACGGCAGTGATTACTTACCAAAAGACAACCTGAATGGACACACAGCAATCGGCATGAAGCAATCTTGTACAGCCAACTCCATGCGCCGGAGGAGGCACATGTTCTATCGGCAGCCGTCTTATACTTTCTCATACTACGGCAAAGTTGGTTCCCACCGGTATCGATTCAGAAGGGCGAACGCCATCTTGTTGATAAAGTCGTCACGCAGCATGAATGACATTTATGATATTCAGAAGAAGCAACGGCAGAGACAGAGGCACAGAAACCAGAGTGGCGCCACCAACTCCAGTGGAGACACAGAGAGTGAGGAAGGGGAGACTGAAACCACCGTCAGGCTCCTCTGGTTGTCCATGCTGAAGATGCCCAAGGAACTCATGAGGCTGTGCGTTTGCCATCTGCTGACTTGGTTTTCAATCATCGCCGAAGCTGTATTCTACACCGATTTCATGGGACAGGTCATTTTTGAAGGTGACCCACAG
>Ver178
ATGCCCATGCTGCCGGACAGTAGGATGGAATGGAACATTACAGTGTCCGCTAATGGGAGCGCAGGGGCAGACTCCTGGGGCAAACACCGCTTCTCTGTCTTCAGCGTCCTCATCTTAACTCTGCTGGCCATGCTGGTGATTGCCACCTTCCTATGGAACGTCCTAGTGCTGGTCACCATCCTCAGGGTGAGAACCTTCCACAGGGTGCCCCATAATCTGGTGGCCTCCATGGCCATATCAGACGTGATGGTGGCTGCCTTGGTGATGCCTTTAAGCTTGGTACATGAGCTGAATGACAGGCGCTGGAGGCTGGGCAGGGTGCTGTGCCACATCTGGATCTCCTTTGATGTCCTCTGTTGCACGGCCAGCATCTGGAATGTGACCGCCATCGCCCTGGACAGGTATTGGTCCATCACCAGGCACCTGGAATACACTCTAAAGACCAGAAAGAGGATCTCCAATATCATGATCCTTCTCACTTGGCTCCTTTCTGCTGTTATATCCCTGTCCCCTCTGTTTGGCTGGGGGGAGACCTATTCAGAGGTGAATGAAGAGTGCCAAGTGAGCCAGGAGCCCTCCTACACCATCTTCTCCACCTTTGGGGCATTTTATCTCCCGCTTTGCGTTGTTTTATTCGTCTACTGGAAAATCTACAAAGCTGCCAAATTTCGTATCGGCTCCAAGAAGACAAACACAATAACGCCAATGCCCGAAGTGATCGAG
>Ver179
ATGAGGAGCGTTGTATTCCCCCACAACCTACTTTTCATCTTGCCACTTTTCTTTGTGTGCCCTGCTGCTCACCTTGACTTGGGGCAGAATCCTTGTACTACCCTGGTGCAGGGGAAATTCTTTGGCTATTTCTCCTCTTTGTCTGTCTTCCCCTTGAACTCGTCTCTGTGCTCTTGGATTATACAAAACCCCGACCCTAGGAGGTACACCCTGTACATGAAGGTGTCCAAGCCTTCAGGCGTATGTGAACACCAGCAGATACGAACCTCTCAGTTTGACTCGTTCCTGGAGTCTACCAGAACCTACTTGGGCATGGAGAGTTTTGATGAGGTTCTCCAACTGTGTGATAGCTCCGTCCCTTACGCCTTCCTGCAGTCCAACAAGCAGTTCCTTCAGATGAAGCAGACCCTTCCCAGGCATGAAGGGTCCCAGTTGCAGTGGAAGTCCATCCAACCTCAGGAGACCGACTTCTCATTGGAATACCTGGTTCTGGGGAACCGGAACCCCAGCAAGGCTGCTTGCCAGATGCTCTGCAAATGGTTGGACACTTGTCTAAGCAGCAGCAGCAGCCTGCACCCCTGTGGCATCATGCAGACCCCGTGTTCGTGCCACGACGGGGACGCCCAGGTGCCTCAGGGCGAGGTCACAGGGTTAACCAAGAAAAAGGAGGAGTGTGTTAAAAATGGAATATATCTGGAGAACTGCATCAGCAACTCGAGAGATGGAGCGCTGGAG
>Ver180
ACCCTTTTTGCTAACAAGTTGGTGGAACTGGATCCCCAGTCCCCGTTGGTGGATGTTCTGGTGGAGGCCCGTGACCATGGCTCCCCAAGCCTCGCCTCCCTCACTACCGTGCAGTTCCTGGTTGTGGATGCCAATGACCACTCCCCGACATTCTCCCAATCCCAGTACAGCGCCTCGGTGCCCGAGGATCTCCCATTGGGCAGCACCGTCCTGATCTTGGAAGTGACCGACGCCGACTTCACTCAGGAGAACGCCGCCCTCGACTACACTATTTTGAGTGGAAACACGGACAACGCGTTCCAGGTCCAGAGTGGGATGCGCTTCTGGAATGGCCGCTTTCAGCAGATTGGCTCCATCATCTTGACGGACTCATTGGACTTTGAGGCCATTTCCTTCTACAACCTGACCCTGGGAGCCTCAGACAGAGGAGTCCCGCAGAGGAGTCACTCCGTCCCGGTGTTGATCAATGTTCTCGATATTAATGATAATCCTCCAGTCTTTCCTCGCCCTCTGTACAGTGTCCTCCTAAGTGAAGAGGCTCCTGTGGGTTCCGAGGTGCTACGGGTGCTGGCCCAGGACTCCGACTCGGGGAGCAATGGGTTGGTCCATTACAGTATCACTTCGGGGGACGAGAGCCGACTCTTTCAGATAAATGAGGCAACGGGAGCCATAAGGCTGGCTCGACACCTGGACCGGGAGCGGCAGGCCCTACATGCACTTGTGGTCCTGGCACTTGATGGTCAGGGGGGCCAAGCTAACTTTGCCCTGGTTCCGGTAACCATTGAAGTGCGAGACATAAATGACAACAAGCCCTACTTCCCAGTGCAGATTCTCACCACCAGCATCCGGGAGAACCAACCAGCGAACACTCCTCTCACCAAAATCCATGCTATTGACTTGGACACGGGGGTGTACGGCCAACTCTTCTACACCATGCTGGATTTGGCGGTGGCCGGGTCAGGGATGCTGATGGGGAAAGACATGTTTGTGGTTAACAGAACCTCGGGGGAGCTTCGTTCCAAGCAGAGTTTCGATTACGAGCGCATAAAGGTGTTCAACATGGTAGTGAAAGCTATGGATGCCGGTAACTTCTCAGCCACGGTGACGGTCCAGGTTCTTGTGACCGGGGAGGATGAATATAACCCAGTGTTCATCTCCCCATTCTTTAATTTTGAAGTTCCGGAGGGGGCAGTTAAGGGCGAGAGCCTCGGCCACGTACAAGCGACAGATGAGGACGAAGGGGCTGATGGGGTCGTACTTTACTCTTTCTCCAAGCCATCCCCGTACTTTGGCATCAACGAGACTACGGGCAACATTTATCTGAAGACCGACAGTCAGAGGCACCGCTCTGGGCGTTCCAAACGGGAGACCAGGGAAATGACACTGGAAGTCCACGCCCACAGTCCGCTCCCCTCGTCACGCGTGGCCACGGCTCAGGTAACAGTGGACGTGACACATACCTCCTTCGGCCTGGCACCTGATCTGAATTTACTCCTCGTAGTGTCTGTGGCTTCCTCCTTGGCGGTGGTGGTGGTGCTGGCTGTGGTTGCCATCGTTCTGGTGATTTGCCGATCTCGGGGCATCAATAAGAAACAGCAGGAGGATGATGCCCAGTTGGACACGTTGCAGAGAAGCACTTTGCAGAGGATGGGCCACGACAAGTCCACATTGTCCAGTGGGGATCGAATCTACCATCAGGCCCTCCCTGGTTACACCTTGGACTCATCGGTAGGAGATGCCCCTTACACTAGGGGTGGGTCACTGGATCCTTCACACTCCAGTGGTCGTGGCTCAGCAGAAGCAGCGGAGGATGATGAAATTCGGATGATCAACGAGTACCCCAGAGTCGCCAGCATAACCTCCTCAATGCAGGAACATATCTCGGCACGAGGTCCCGACTCTGGGATCCAGCAGGACGCCGACCAGTTGTCTGACATCTCCTGTGATCCCTCCATGGACACCGAGCAGTGGTTTAAAAGCAAGAAGGGATCCAGCCAGTCACAGATCTATCGGGATGATGGTGGTGGGGGAGGAGCATTTGTGGGGATGGGTTGTGGGCTCAACATGTCCCATCACAAGGACTACTCTTTCCCAGAAGATGGCAAGCCGTCTGTGGAGGGCTCACTGACTGCCATTGTGGCCAGTGATGAAGAATTACGTGGCAGCTATAACTGGGATTATCTCCTTAACTGGTGCCCTCAGTTCCAACCCTTGGCCAGCGTTTTCATGGAGATCGCCCGTCTCAAGGACGAGTCCGCATTACGGAGACCGTTCCAACTCAAACCCAAGTCTGTCCCTCAACCCCGCATTGACCCACCTCCCCTTATAACTTCTGTGGCTCACCCCGGTGCCAAGACCGTTCCACCCAAGCCGGCTGTAGTCAGAGCGTTTCCCAACTTCTCATCTCTGCGCCGCTCCCCTATCACTAATGAAGCCTCGCTCACTTCGTCTGCCATACCCCCCAGCTTTTCTCCATCACTCTCCCCACTTGCAGCACGTTCCCCCGTTGTGTCCCCGTTTGGCATCTCCCAAGGACCCACCGCATCTGTTCTTAGCACGGAACACAACCTTGACCCTGTAGGTGACGGAGAGCTGAGGATT
>Ver181
TATTTCTATTGTGGAGAGATTTCAGTCAATTTGAATCAGGCCATCCCACTGCACCGCTTGGCCAACAAGTATCACATGACAGCTCTACAAAGAGGGGTAACTGAATACATGAAAACTCATTTTTCCAGTGAGTCTGCTCAAGGCCATGTTGTGAGCTGGTACCATTATGCCCTGAGGATGGGTGACATAAATCTACAAGAAAGTTGTCTAAAGTTTCTGGCATGGAATCTTTCTACTATTATGAGCAGCAATGAGTGGGTGACAGTGAGTGACAAGTTGATGGTATCCCTTCTTCAGCGCTCTGATCTGGTTCTGCAGAGTGAGCTAGAGCTGTTTAGTGCTGTAGAAGAATGGATTAGCAAGAATAAACCAGATGCACCAGTGATTGAAAAGGTTCTTCGGTCTATTAGGTATCCAATGATCTCGCCAAGCCAGCTCTTCCAGATTCAGAAAGAATCAGCTGTTCTGGCCTCCTACCACAATTCAGTTCAAGACCTCATGTTCCAGGCTTTCCAGTTTCACTCTGCCTCCCCATTGCACTTTGCAAAGTATTTTGATGTCAACTGCAGCATGTTTGTTCCTCGTAACTATCTCTCCCCTTCTTGGGGTTCTCAGTGGATAATTAACAACCCAGCTAGAGATGACAGAAGCCTAACCTTTCAAACTCAACTAGGTCCAAGCAACCATGACACCAGCAAGAAAATGACATGGAATGCCCTATTTTCTCCTCGCTGGCTTCCAGTCAGCCTCCGACCCGTCTACTCGGAGTCGATACCAAGCAGCTCTCAATCAAATCGCTTAGAGGAAGGGAAACCCCGTCTTGTTGTGACGTCAGCAATGAGTGGAATGGATTTTGCAGGAGTTACATTCCAGAAGACTCTGCTGGTTGGAGTTAAGAGACAACAGAGCAAGGTGTTTGTAAAACATGTCTACAATGTTCATCAGAGCACCGATGAAGTCTTTGACTTCCTGCTCCAGGCTGACCTGCAAAAAAGAACCTCGGAATATCTCATTGACAACTCCCTGCACCTCCACATTATCATAAAGCCTATTTACCATTCTTTGATTAAAGCCAAG
>Ver182
ATGGTGAATAAACTGATTGTAGCCGAGTCTCTGGTGGTGTTTGGCATAGTCCTAAGCATTCACGCCGTGGTCTGGGACCGCTTCTCGTGGTGCACGTTGGCCCTAGCCATCCAGGCTTTTTACGTGCAACACAAATGGGATCGCCTCCTGCAGTCAGGAGGGGCAGTGTTTCAGTACCGATCATCTGCCAACAGCGGCCTCCTTCCGGCCAGCATGGTTATCCCACTTCTGGGTATAGCAATGAGAGAAAGGTGTAAAATATCTGGAAGTGTGTACTTTGAACGCTTTGGAGTGGTCATATCTGCTACCGGCATGGCTCTGGCATACTTCCTGTCCATCATCGCCTTGGGTATCACTAAACCTATCCCTAGAAACACCTGCATCCTTTCTGGCATTGCCGGCAGTGCCATACTCTACACCATGAAAAATTCCCTGGCGGTCTCTGAAGTCATAGAAGTCCTGGAAGTTCTGCTGATCTTTGTGTACCTCAGCATGATCCTTCTGTACCTGCTCCCACGATGCTTCACCCCTGGGGAGGCACTGCTCATCCTAGGAGGCCTGAGCTTTGTGCTCAACCAGCTTATCAAGTGTTCTCTCACTTCTGCGGGGGGCAAGGGAGACCCCATTGATTACCTCCTGCTGGTAACATTGGTTGCCTTGGTCCTGGTGGGAATTATCTTCTCCATTCTCTTTGTGTTTATGGACTCCTCCTCATGCACCTCCGCCCTGTTTTTCTACATGATGACCACTGTTTTGGCTTTAGGGGTCTTTGTGCCCTGGCTGCAGTACCTGATACGTAGACACCCACTTTTATGGCTGCTTGAGTTTCTGGTGCAGTCCCACACTCGGCTATACTTGCTGGCCTTCTGGCTGCTTCTTGCACTTATTGCGTGTGTTGTGGTTCTGCACCAGAATTCCAAGAGGTCTCCAGACTCAAAGAAGCTTCATGTTTCAACAACGATTCGCAAATACTTCCACTTCCTGGCTGTGGCTACCTACATTCCTGGACTCCTATACGACCGGCAGCTACTGTACGTGGCATCTGTCATTTGCTTGGCAGTGTTTGTACTCCTAGAATACATGCGGTATTTCCGGATCAAGCCCTTTGGGCAGACTCTACGAAACCTGCTGACTCTGTTTCTGGATGAACGGGACAGCGGCCCCCTTATTTTAACACACATCTACCTGCTGCTGGGCATGTCACTGCCAGTGTGGCTGTTTCCAAGGGTCTGTGCCACTTCCCTTACAGGCTCGTCCACGTTACTCCCATATGCAGGCGTACTGGCTGTGGGTGTAGGTGACACCGTGGCCTCTGTTTGTGGCAGTGCTATGGGTGAGCTAAGGTGGCCTGGGACAAAGAAGACCTTCGAGGGGACAATGATGTCTATATTCGCTCAGATCATTGCAGCCGCCCTTATTCTAATCTTTGACAGCAGCGTAAACCTAAACAGCGGCTATGTCTGGATTCTGGGGTCCATTACTCTGGTGTCGCTGCTGGAAGCATTCACTACACAAATAGATAATCTGGTCTTGCCGCTGTACCTCCATATACTGCTAATGGTA
>Ver183
GTGTTTTACTTTGGAATGCGAAGACAGCTCCTGTTTTTTCTTATCTCTATCCTCAGCTTTTCAGGACTGCTAGCTACAAACTGGTTTCCTAAAAGTTTGCCGTGTGATGTGGAACAAAATGCCAAAGGAAATGTAATAGTTGTGGACTGCAGTGATCGACATTTGACTTCGATACCATGGGGAATACCTACCAATGTTACTAACCTTACTTTAACCATCAACCATATTCCAAGAATTTCAGTAGACTCATTTGCAGAATTCACAAATCTGGTTGAACTTGATTTCAGATGCAACTGTGTACCAGCCAAAGTGGGACCAAAAGACCATGTGTGCACAAAGAGGTTGGATGTCGAAGACAGAAGCTTTGCTTCACTCTACAATTTAAGGTCTCTTTATTTGGATGGAAACCAGCTTATAGAATTTCCTAAGGGTCTTCCACCAAATCTACAGCTTTTAAGTCTTGAGATTAATAACATCATTTCCATATCAAGAAACAATCTTTCTGAACTAAGTAATATTCAAATGCTGTACCTCGGACAGAACTGCTATCATCGCAACCCATGCAGTGATTCTTTTAAAATTGAAAAAGATGCATTCAAGGACTTAAAAAACCTATCAATTTTGTCTATGAAATCAAATAACTTATCTTTTGTCCCAGGTGGTCTTTCAGACAGTCTGAAAGAACTTTACCTCTATAATAATGCCATTCAGTATATTGAAGAACATGATTTAGAAAATCTCATCAATTTAGAAATTCTTGACCTAAGCGGAAACTGCCCTCGTTGTTACAATTCACCTTTTCCGTGCACGCCATGTCCTAATAATGCTCCAATCCAGATTCATCCTAAAGCTTTTAGCTCCTTGAAAAACCTACAAGTTTTGCGTCTTCATAGTAACTCTCTCCGTTCAATCCCAGAGCAGTGGTTTAAAAATAATAGAAATCTGCAAGTACTAGACCTATCTGAAAATTTTTTGGCTTCAGAAATAAGTACTGCAAATTTTTTAAAATATATACCAAGCCTGAAAAGCCTTGACCTTTCCTTTAACTTTGAGTTACAAGTATATCCTTCAGACTTAAAGCTATCGTCAATATTCTCAAGCTTAGCTTCCTTAGAAACTTTGAGAATCCGTGGTTATGTGTTTCAGAATTTGAAAAAAAACAATCTGATGCCTCTGGTGCACTTACCGAATCTTACACTTCTTGATTTGTCGACAAATTTTATCAAAGTCGCTGACTTTAGTCTTTTCCCAAAGTTTAAATCGCTCCAGACGATAATACTGTCAAATAATAAAATATCTCCCTCTAGTGAAGCTAATATAGATTCTTGTTCAGCCTCCCAAGTATCTTCCGGACATTACATAGGCAGAACATTCCAGGAAGTTCATTATTTTGAATATGATGAAAATGCCCGCAAATGTAAAGCCAAAGACAAAGAGAACTTTACATTTAAGCTTTTTTTGAATGAGAGTTGCCAAGCATATGGTCAGAGTTTAGACCTAAGCCAAAACAATATCTTTTTTGTTAAAGCCACAGATTTTACAAATTTGTCTTTCCTCAAATGCCTCAACCTATCTGGAAATGCCATTAGCCAAACTTTAAACGGAAGTGAATTTAGAAATCTGAATCGATTAAAATATTTAGATTTTTCCAATAATCGTATTGATCTTCTTTATTCTACTGCATTTCAGGAACTTACCGAACTAGAAGTGTTAGATATAAGTAACAACGATCATTACTTTTTGGCAGAAGGAATAACCCATGTGTTCAATTTTACCAAAAATCTTGAAAAATTAACAAAGTTAATGATGAACAATAATCAAATATCCACATCAACAAACAGGCATTTGGTTAGTCAGTCACTCAGGATCCTGGAATTTAAGGGAAATTATCTCAATATTTTGTGGAAAGATGGAGATACAAGATACTTAAATTTCTTCAAGAACTTGAATAAGCTTTATAAACTAGATATTTCTGAAAACTCTTTGACATTTGTTCCCCCTGGTGTTTTTGAAGGCATGCCTCCTGATCTTTTAGAACTCTACTTGGCTAGAAACAAGTTAAAGACATTCAGCTGGGATAAGCTTCACCTTTTAGAAAAACTTAGTGTTTTGGACCTCAGTAACAATTACTTGACCACAGTACCTAGGGAGTTATCCAACTGCACATCTTCTATTAAGAAACTTATTCTGAGCAATAACAAAATTAAAAAACTGACACCTTTTTTTCTAAGGGGTTCTGTCTCTTTAAAATACTTGGATCTAAGTGATAACTTAATTCAGAATATAGGGCATTCAAGCTTTCCCGAAGATGTACTGGATAATTTAACTGAATTACTTCTCCAAGGTAACCCCTTTAAATGCAACTGTAATCTTGTATGGCTTGTCTCCTGGATAAATCAAACTAAAGTTTATATACCTAATTTAGTTACTGGTGTAACTTGCTCTGGGCCTGGGGCACACAGGGGACAGAGTCTGGTCCTCTTGGACCTTTATACCTGTGAACAATATCATTTGAACTTAATTTTACAAGCTCTTTCAGCATCTTTCATTATTTGCTTAATGGTGGTTTCTGTTTCAAGTCACCTTTTCTACTGGGATTTTTGGTTTATATACCACCTATTCAAAGCAAAAATACATGGATATAAGAGGTTTCCAAAATGTTGTTATGATGCATTAATAATGTATGATACCAAAGATTCTGCTGTATCAGACTGGGTTTTCAACGACCTTGTTAATATTTTGGAAAAACAAGGAAACAAAATGTTGAATTTGTGTTTAGAAGAAAGAGACTTTCTAGCAGGTCAGCCATTTTTAGATAACCTTTCTGAAAGTATCCAGATTAGCCGAAAAACTGTGTTTGTACTTACAAGAAAATATGTTAAAAAGGGACATTTTAAGACTGCATTTTATATGGCTCACCAGCGTCTCATTGAGGAAAAAGTGGATGTTATCATCTTAATACTGCTTGAAAAAACTCTACAGAGATCCAGATATCTCCGACTAAGAAAAAGATTATGTGCAAACTCTGTTTTATATTGGCCTTCTAATCCCAATTCTCAAAGTTATTTCTGGCACTGTCTTAAAAGTGCTATAGCAACTGAAAATCAAATGGCATATGACAAACTTTTCAAAGACCATACA
>Ver184
TACCATGAAAGCGATTTTTCAGACCATGATTGGCCTATACATAATAATTTTGAAGTTGATGAAGTTCAGCGTGACCCTAGGGCACTGTCTGATGGTAGTGATGATGAAGAAGTACAAGTGGACCCCCGCAAATACCTTGATGGAGACCGGGAAAAGTATCTTGAAGATCCTGCATTCGATCCCCACTTTTCTACTGAGCCTTGCTGGCAATATCTAGATCACCATGAAAATAAATATTGTGATCTGGAATGTAGCCATACATGTAATTATAAAATGAGGTCTTCCTCTTATTTAGATAACTTAGTATGGAAGGAGAGTGAAGTTAACCATTATTATGAGCCAAAACTTATCATTGATCTTTCTAACTGGAAGGAACAAAATAAGGAGAAGGCAGATAAGAAGGGGAAATCCAAATGTGAAAGGAATGGTTTAGTAAAAGCTCAGTTAGCGCTAGCAGAAGCTTCACAGCAACTGGTTGAGAAGGAAAGGGAAAAGCACAAAGAATTTGACTTTGATTCATTTATTGCAGGTACTATTGAGCTTAGTTTGCAGCATGATTCCTCTTGTGTAGACAAACTCAATGACTTAAATAGCTCAGTGACACAACTTGAATTGAAGAATTTGATCTCAAAGTCAGTTAGCATGGAGAAACAAGAGAAAGGAATGGCCAACTTAGCACAGTTGGGTGCCAGAAATCAGAATTCTTGGGACAGCCAGATTGTAAGTGGGGAAGACTGCTTTCTGAAAGACCAGTTTTGTTGTGATGTAAGGAAAGATGATCATGTTGAGAAGGAAACCAGCTATACAAGTTACTTAGATGATTTTTTTAGCAAAAAAGAAGAGACAGAGGTGACAGAAACAGAGATATCAGGAGATGGAAAGGTCGGTGTTAAAGATTATGATGATGGCCTGTTGAGTTTTAATGGAGACCTCATCCTTAACAAGCAACTGGATTGCATAGGTATTCCTCAGTTTCATAATCCTGTTGGCTCCCCACTAAAATCTATACAAGCCACGTTGGCTCCCTCTACCATGAAATCCTCCCCTCAAATTCCTCACAAAACCTACAGCAGCATTCTGAAACATCTGAAC
>Ver185
GGAATCTACAGCTGCATTCATGGAGTTCCAATAGAGGACAGGCAGTCTGCAATGAACTCTCCTTCAGCCACAATGAACAATACTCATTCCAACATTCTCCGTCTCCTCCGCACTGCCAAAAACATGGCAAATCTTTCTGGGGTAAATGGTTCTCCGCAGAGTGCTTTGGACTTTATACGGCGGGAATCTTCAGTCTATGATATCTCAGAACATCGGCGGAGTTTCACTCACTCTGACTGTAAGTCATTTCAGCCAGAAGAAAATCTTTTTAGTGATTACATCTCAGAGGTGGAGAGGACCTTTGGTAACCTTCAGCTTAAAGACAGCAATGTGTATCAAGATCACTTTCATCACCATCGCCCTCACAGTATAGGGAGCAACAGCTCTATTGATGGGCTGTACGACTGTGATAATGCTCCTTTTACAACACAACCCAGATCTCTGTCCAAGAAACCTTTAGATATAGGCTTGCCATCCAAGCACTCCTCAACACAAATTGGTGATCTGTATGGCAAATTTTCTTTTAAGAGTGATCGTTATGGTGCCCCTGATGACTTAATTAGATCTGATGTTTCTGATATATCAACACATACTGTTACCTATGGGAATATAGAAGGCAATGCTAAGAGAAGGAAACAGTATAAGGACAGCCTGAAAAAGCGCCCAGCATCAGCCAAATCTCGACGGGAATTTGATGAAATTGAATTGGCTTATCGTAGGCGTCCAAGGTCTCCAGATCACAAGCGCTATTTCCGGGACAAAGAGGGCCTGAGGGATTTTTATTTGGATCAGTTCAGGACCAAGGAAAACAATCCACACTGGGAACATGTAGACCTAACCCATATCTACCCAGAAAGAGCAGAAGATTTTAAACATGAAACTTCTTGCGCAAACAGGCAGCACCAGAAGCATGGGGGGGAGTTTGTACAAAATGAACGTAAACATGGCCCTGGAGGAAATGCCTGGGAGAAAAACATGAGCAATGTGGAATGGGAAGATAGAACCTCAAGCAACTTCTGTCGTAACTGTCCTTCAAAGATGCATAACTACACAGGGCAAAACACTAACCGCCAAGCTTGTATTCGTTGTGAAGTCTGCAAGAAAGCAGGAAACCTATATGACATCAGTGAGGACAATTCTTTGCAGGATCTGGATGCTCGACCCATTCCTGCTGCCAACTCTAAATATCCACAGAGTCCTTCTAATGGCAAGGCTCAGAAACGAAACAGAAGCAAACTCCACCGCCAGCATTCTTATGACACATTTGTGGACCTTCAGAAAGAAGATGTTACTTTAGCTCCCCGTAGTGTTAGCCTGAAAGATAAAGAACGCTTCTTGGATGGTAGCCCTTATGCCCATATGTTTGAGATGCCCAATGAGACCTCCTTCACCAGCAAGTCCCATGGCCCAAGCCACAATCCTGGGGGATACATGCTCAGTCGTTCCTTGTACCCAGATCGGGTTACCCAAAACCCATTCATTCCCACATTTGGGGATGACCAATGTCTGCTGCATGGGAGCAAGCCCTACTACTTTAGGCAACCCGCCATTGGTGGCTTGAAAGGAAGGGCGGACTTCCGTGGGGCTGGAAAATCACTTTCTTCTCTACATTCAGGCCCTCCAGGCCATTTCCAAAAAGACATTTGTATAGGGAATCAACCCAATGCCTGCGTTTCAAACAATAAGAACCCCAGGTCTTTCAACAATTCTACCAATGGCCATGTGTACGAGAAATTGTCCAGCATTGAATCTGACGTC
>Ver186
ATGGTTTTATACACTACCCCCTTTCCCAGCAGCTTCCTTTCGTTCCTCCACTCCCTGTCCTGGGCCCTAATTTTCCCTTGTTATTGGCTGGGAGATCGGTTACTGTCTTCATTTTTGCCGACCACCTATGAGAAACGACAACGGTCAGATGATCCATGTTACTTCCAGGCCCTCTGCATTATAATAACCACACCCATTTATTTAGCACTGCTGGTTTCATCACTTCCGTTTGCCTTTATAGGATTTCTGGTGTGGTCGCCTATTCAGGCTGCACGAAGACCCTATATCTATTCCCATGTTCAGGAAAAATCTCATGCAACAGAAGCCAAGTTGCTGGCGGAATGGAGAGCAACAGGCAGTGGAAAAAGCTTCTGCTTTGGAACTGCCAATGTTTGCCTCTTGCCTGACTCAATGGCAAGGTTCAATAACCTTTTTAATACCCAAGCACGGGCTAAAGAAATAGGGAGAAGAATACGCAATGGGGCAAGTAGGCCCCAAATTAAGATATACATAGACTCTCCTACTAACACTTCTTTAAGTGCTGCCAGTTTTAGCAGTCTGGTGTCCCCACAAGGTGGTGATACATCTCACCGAGCAGTAAATGTAGGTATGAAGAGAACAACATCTATGGAATACAAAGGGGAAAATTCTGGGGAAAATAGCAGTGAGGAGGGCAGAGATGGGAGAAATGGAGGAGACACAGCTGATGGAGAAGACAGTCCATGCATCATTCGTATAGGTGGAGAGGACAGTGGACACATCTCTGACACAGAGACTGATGCTATTAGCGGGCATGTGAATGTTGCATGCTTGGCAGAAATTGAGCCAGATTTTCAAAAAAGCCCAATTGCAAACCATAAGAATAAGGATGCAGATGGTGGAAGTCTTGATAGTTGTACAGCCTCTCGGGAGTCACTAGTCAAGGTCCGGGTGGCAGATGGAACTGCTGACCAAAGCAGCATTAACAATAAGCTTTTGTATAAAACATCCATAATCAAGAAGGCTACTGCCCGGAAGAAGAAACACACAGATGACATTCTGGACCATGAGATTTCTGCCTTTTTTCCTGCCAACCTGGACTTTCTGTGTCTCCAGGAAGTATTTGACAAACGTTCTGCAAAGAAATTGAAAGAACAGTTGCACTACTATTTTGAATATGTGCTGTATGATGTGGGGGTTTATAGCTGCCATGGGTGCTGTGGGTTTAAGTTCCTTAACAGTGGGCTTCTGTTTGCCAGTCGTTACCCCATACTAGATGCTACCTATCACTGTTATCCCAATGGGAGAGGAATAGATGCACTTGCTGCCAAAGGAGCTTTGTTTGTCAAG
>Ver187
ATGTGTGGCATTTGTTGCTTGGTTAGTTTTGCAGGTAGCTCTATAGACAGATCATGTCTTCAGGATGATGAAAATCTTAGAAACAGAGGTCCCAGCAGCAGCCAACAGCTAAATAGGAATAACCCATCACATGGATACAATTGTTATTTCTCTGGACATGTTTTACACCTTAGAGGACCGTTGACACCTCAGCCTCTGAAAGACAAAAATGGAAATGTGTTTCTATGGAATGGAGAGTTGTTTGGTGGAATTGAAGTACCATATGCTGAAAATGACACTCAGATAATGTTTCAGCACCTCTCTAAATGTGATGATGAATCCAAAATCATGTCTCTCTTTGCTAAGGTGAAAGGTCCATGGGCCTTTATCTACTATCAGGCTAACTATCACCAATTATGGTTTGGAAGAGATTTTTTTGGTAGGAGGAGTCTTTTATGGAAATTCACTGACGATTTAAACAAGGTTTTCTCTCTAAGTTCAGTATCAGAGTGCAGGTCTGAATCAGACTCTGATGATTGGCAGGAAGTTCCAGCATCTGGACTCTTCAGATGTGACCTACAGTCAAGTGCCAAGTTAAAATATATAGAATTAACATGGTATCCCTGGAAGACTGCTTCAGATATTCTGCCAACAAAAGAATCTCAGATTTTAAAATCTTCCTCTTTAGTTTCTATTGTACTTGGAAAAAGTAAATGGTTAACTGCTCCAGTTTCTCCATTAAATAAACAGATCCCTGAAGAGTTTAAAAAATCGCATAACATCAGTTCTCAAAACAAAACTGCTGTAGAACATCTTAGGATGCTGGCCACAGACCAACACAAAAAAAATGCTCAGTCTCTTATAAAAATTTTAAGTGAAGCTGTAAAGAGAAGGGTTTTATGTCTTCAGCGAGAATGTAATTTAATGTCAAATTCTGAAAAAAATGCAAATGTTGCAATCCTGTTTTCTGGTGGTATTGACTCAATGATTTTAGCAGTGCTTGCAGATCATCATGTTCCACCCGAGGAACCTATTGACCTTCTCAATGTTGCCTTCATGATGAAAGAACAAAAATCCAGTGGTTTAAAAAAACACCTACCTAAGTGTACTTTGCAAATTGCAAACCCTGACCGTCCTACTTCGTATTCTCAATTTGATGTTCCTGATCGTATCACTGGCAGGTCAGGTTTCGAAGAGCTCAAAGCTTTAAACCCATCAAGAACTTGGAATTTTGTGGAAATTAATGTTACACTACAAGAACTCCAGGAAATGAGGCAACACCGCATTTGTTATTTGGTACGACCTCTCAGTACTGTTTTAGATGATAGTATTGGCTGTGCTGTCTGGTTTGCTTCAAGAGGAATAGGTATGCTGACGAGTAATAATGAGATGAAGCCCTACAATAGCACGTCAAAG
>Ver188
TTCCCAACTTTTTGGTCGCCTAGTGACACACCTCTCTACAACCTGGAGCCCTGTGACCCACCACCATTTGATGTGACTCGTTTCCGTGGACTTACAGCATCTGCATTACTTGACCTCACATATCTTACTGGCATCCATGAAGAACCTGGGAAGGTGGGTGCCAAGAGACATGAGAAGAAACATCGTCATGAGTCAGAGGAGAAAGGTGACATAGAACCGAGAGGAGATGCTGACATTGCCACAGAGGTACAAATAACAGAAGACGCCAAATCCAACAATATAGTTCCTAAATTAGAAAATGAGTCCGGGCCACCTTTGGGAGAAACGGCACAGGTTGATATTCAGCATCATTCTACTGATGGAAAAAGGAAGAGTCATGATCACATCCCACGAAGCCATGATGTTGCCCAGTCTGAGATTAGGGCAGTTCAGCTGTCCTATATTAACCTGGGAGCCATGAAGTCTTTGGGAACTCTACTGAGTTGCAGCAAGTATGCAGAACTTCTGCTTATCCCAAAAGTGCTGGCTGATAATGGGCATAATTCAGATTGTGCCAGTTCTCCTGTGGTGCATGAGGATGTGGAAATGAGGGCTGCACTGCAGTTCCTTATGCGCCATATGGTGAAGAGAGCTGTCATGCGCTCACCAATAAAGAGGGCTCTTGGACTTGCTGATTTGGAGAGGGCACAAGCTATGATTTACAAGCTAGTTGTCCATGGGCTACTTGAGGAGCAGTTTGGCAGCCGACTCAGACAA
>Ver189
GTGTCAGACAAACTTAATTTGAAGCAAATCCCACAGAACATCTTTGAGGCTAACAGTACAGACAACGATGTCTACTTAGAGACTGGTTCTCTTATGTCACTCAGTGAGCTGGACTCAGCCTTTTCTCAGTTCAGAAACAAATTAGCCAATGTCACTCTGCAATATGGGGGAAAACAGCCATTTCTTGAAGACCTTCCAAAAGGTCCTCGTCGACATATACTCCTCATGGCCACCACACGCACTGGCTCTTCTTTTGTAGGGGAATTCTTTAATCAGCAGGAAAATATTTTCTACCTGTTTGAACCTCTCTGGCACATTGAAAGAACGGTATCATTTGAATCTGTTGGTGCCAATGCTGTGGGTTCAGCAATTGTCTACAGAGATGTACTTCAGCAACTTTTGCTATGTGATCTCCATATTCTGGAGAGCTTCATCTCACCGCCCCCTGAAAACCACCTTACAAGATTCATGTTTCGTAGAGGTTCCAGTAAATCATTATGTGAAGACCCTGTCTGCACCCCATTTGTTAAAAAGGTCTTTGAGAGGTACCACTGCAAAAATCGTCGATGTGGACCCCTGAACATGACGCTGGCTATGGAAGCATGCTTAAATAAAGAGCATGTGACTGTTAAAGCAGTGCGCATTCGCCAGCTGGAATATTTACGCACTTTAGTTGAAGACCCCCGTTTGGATATGAGGATTATCCAGCTGGTACGGGATCCGAGAGCTGTACTAGCTTCACGCATGGTAGCCTTTTCAGGCAAATATGAGTCATGGAAAAAATGGGCTTTGGAAGGCGCAGCTCCAATACCTGAAGAAGAAGTCCAAAAGTTAAAGGGCAACTGTGAAAGCATCCGTATGTCTGCTGAGCTAGGTTTAAAGCAACCAGAATGGCTTCGGGGGAGGTACATGCTGATACGTTACGAAGATATTGCAAGGTCCCCGCTTCAGAAGGCCAAAGAAATGTACAAATTTGCTGGCATTTCAGTTACTCCACAGGTGGAGCAATGGATCATCAAAAACACACAAGCATCCCAAGATAGCAATGGTATATATTCTACACAAAAGAACTCATCAGAACAGTTTGAGAAGTGGCGGTTCAGTATACCCTTTAAATTGGCTCAGGTGGTCCAGGATGTTTGTAAGCCAGCTATGAACTTGTTTGGTTATAAACTGGCCAATGATTTAGAGACACTTACAAACCGTTCCATCAGTTTGTTAGAAGAAAGGGTTAATTTTTGGGTGACG
>Ver190
ATGCTGCGCTCCATTCATGTGGGCCGCTTCGTGTCTGTGCTCTCGGGAAGCAGCGTGCTGGTCAAGTGCCTGTGGGGGGCTGCGCTGCTCCTCTACTTGCTCACATTCTGGCTCAGCATACCGTTTACAACGTCGGCCTTTGCTGTCACCCCTGGTCTACTGTTGCCTACCAACCTTAGGATCTGGACCCTTGCTACACATGGACTGTTGGAACTTAATTTTTTAGAATTACTTTGCAATCTCCTACTAACACTGGGTGCAGGGCGTCATTTGGAACCTCTGTGGGGTGCTCCCGAACTGCTTCTCTTCTATGGAGTGGTCAGCATTGCTGTTGGAATCCTGGGTTCTTTCTTGTATTTGTTGGCCTATGCAGCAACAGCTCATTCATATTTACTGTTTTCTTCCCACATTCATGGGTTCCCAGCCTTTGCTGGAGCTTTCTTAGTAGCACACAAGCAGACTGTCGGAGATGGGCAAGCAGAGTCAAAATGGTGGATGCAGGCACTGCCTCAGCTAGTTTTCCTAGCAATTATGGCCTTGAGTTTGGCTAAACTGAACCCAAGTCGAATTTTTGTGGGGTACAGTCTTGGTATGCTCTCAGGCTGGGTGTATCTACGATTTTATCAGCGACACAGCCGCGGCAGAGGAGATATGTCTGACCACTTTTCCTTTGCCAGCTTCTTCCCCGGTCCAGTGAAGCCAGCTGCCGCCTTCTTGGGGAATCTGACACATGCAGCCTTAGTTAAACTGCATCTCTGCCCACAGGCAGTGAAAAGATATGATGTGGGGGCTCCTTCATCCATTACCATCAGCTTGCCTGGTACTGATCCACAGGATGCAGAGAGGAGG
>Ver191
ACTAGAATAATTCTCCTAAACTGGTGTGCCTGGTTCCTGAGAATGAAAAGACCTGGGGAAGATAAAGTCAGGCCAGTCTGTCAGCATAAAGAGCGCAGATGTAGCATGACAAGTGTGGATGTTAACACTGTAAGTGGGCAGCAGTCCAGCAATGGCAACATGCTATACATTGGCTTCCGTGGTCTGGAAGGCATCCACTGCACACCCACTCCGGATTCTGGTGTAATCTGCGGCAGGATGACTTGTTCTCCAACAGACGATGAAAATCTCCTTCACAATGTTCACCACTCTGAGGGTGATCCTGACTTAAGCAAGATTTTAGAGGAACTGCGGTATATTGCTAACAGATTTCGAGACCAGGACGATGATGAATCCATTTGTAATGAATGGAAATTTGCTGCATCCGTTGTAGACCGATTGTGTCTTATGGCCTTCTCTGTCTTCACTATTATTTGTACGATTGGCATTCTAATGTCTGCACCAAACTTTGTAGAAGCGGTCTCAAAAGATTTTGCT
>Ver192
GCTCGTGGGCTGATCAGATGGATGCTCATGGTCAATCCTGAGCGTCGAGCAACAATTGAGGATATTGCAAACCACTGGTGGGTTAACTGGAGCTATAAAAGTAGTGTATGTGACTGTGATGTTTTAAGAGACTCTGAATCTCCTCTCCTTGCGAGGTTTATCGATTGGCATAATCGTTCTACCACCAGACAGCTCGAGGCTGAAAACAAAAGCAAGTGCCTTTCAAAACCATCTGAAATGTCATTAGAACAGCAGAGATCTTTAAAGAAATCGAAGAAAGAAAGCGACATTGCACAGTCTTTGCAAGATGGCGCTGATGAAACATCATCAGTGACAACATCAAAGAGACCCAAAGGAATATTAAAGAAAAGAAATGGTGATTATCGTTCACATAGTGCTGGCTATATTGAAGGTGTTGTTAGTCCTGTTTTGTCTCCAACATACAACACTGATGATGAAAACGGGCACATAGATCTATCTCCCAACAGCACACAAGACCTTGAAGTTCCTATTATATGTGATACCAAACAGGCAACGCCAATGCCAAAAAAGGGCATTTTAAAAAAGACACCACAAAGAGAGTCTGGCTATTACTCTTCTCCTGAACGAAGTGAGTCATCTGAACTGTTAGACAATGATGGAGAAGAAAGTATCAATTCTGCACTTGTCATCAGTGAGACAAAAAGAACGGTTTCTCATAGTCTGTCATATAGGAGAAAGGGCATCTTAAAGCATAATAGCAAATATTCCAGCAACTGCATAGATTTGTCAGTGGCTGGTCTCACAGGAGCTTCACTGGACTCTATGAAAGAAGGTGTTATGCCTGGAGAAGGATTGTCTCGAAGCTACAGTCGTCCCTCCAGTGTCATTAGTGATGACAGCATTCTTTCCAATGACTCCTTTGATTTGCTTGAATTAAAAGGTGGTAGATCAAACAAGCAGAGAATACGCAGTTGTGTTTCTGCTGAAAATATCTTGTATCTGCAGGATTTCGATGGACTTCAGAAAAGCTCTCGTCCGCAAAACCTGAAACGCTACCGTAACCGTTTTGCAGACAATAGCTTTTCTTTACTTACAGATATGGATGATGTGACTCAGGTTTATAAAAAAGCATTGGAGATCTGTAACAATCTTACT
>Ver193
TCTGATACTGAGAGTACTGCAACCCATTTGGAAGCCCTGAAAACATTGGTCTCAATTTTGCAAGAGAGAAGGTTTGCTCTTGAGGATCTTAAAGATCAGAAGCAAAAACTGATTGACCACTTGAATATTGATGACAGAGAGTTGGCCAAGGAGCAGACCCGCCATTTTGAGCAACGTTGGACTCAACTAGAGAACCTAGTGAAAAATAAAATTTTGAGTTGTGTTACCACTCTGGAAGAGTTGGGTTTAGTTAACTCCCGTTTACAAGAATTAACAGAATGGGCTGAAGATCAGCAACCAAGTATCTCTGAAGCATTAAAGCAAAGCCCTCCCCCCGAGCTTGCTCAAAACTTGCTCATGGATCACCTTAGTATTTGCAATGAAGTAGAGACCAAGCAGGTGCTCCTAAAAACTTTGATGAAAGACGCTGATAGAATTATGGGTAACTTAGGGCTCAATGAACGACAGCAACTACAAAAGGCCCTAGTGGATTCACAGAATCATATTGACTGTCTTAGTGACTTAGTGAACCAGAGGAAAAAACATTTAAACAAAGCATTGTCTGAAAAAACACAGTTCCTTATGGCAGCTTACCAAACATTAAACCAAATCTATCAACACGAAAAGAAAGTTACATTACAGGAGCACATTTGTCTGTTTCCAGATGATGTCAACAAGCAGATTAGATCTTGTAAAAATGCCCAAGCTAGTTTAAAGGCTCCTCAGAGTGATATAAACGCCCTCTGGAATCAGGGCAGAGACCTGATGAAAGATGCAACTGAGCAGGAGAAATCCGAAGTGTTAGGAAAGCTACAGGAGATTCAAAATGCCTATGAGAGTGCCTTACAGAAATGCGGCCAAAGATTAATTGAACTGGAGAAAAGTTTTGTATCTAGGAAGTATTTTAAGGAAGATTTAGATAAAGCATGCCACTGGATAAAGCAAGCAGATGTTTTAACATACCCAGAAATAAATTTAATGAATGATGATACAGAACTACTTGCACTGCTATCTAGATATCAGCAAATACTTGAACAGGCTCCAGAATATGAAAACCTTTTGTTATCTCTTCAAAGAACTGGACAAGAAATCCTGCCATCACTTGATGAAGTTGACCATTCTTATCTCCAAGAAAAACATAATTCTTTACCACAGCAATTTAACTGTGTTGTTGGATTAGCCAAAGAAAAGCTTACTAAGGTTCAAGAAGCCATCTACAATCGTAAAGAATATGCATCCTTGATTGATTTGACAAGTAAAGCTGTAAAAGAATTAGAAGAAAACTTTATACTCATAGATAAAGTTCCATCAAGGATTTCAGCTGAAGAAGTAGCATCCCTACAACATGATTTTACTTCACTTTTAAATGAAGTATTGTCACTAGGTACAGCAATTAATGAACTTAATCAAAAAAAGGAAATTTTCAGAAGTAGTGGTCAACCGTGGCTACCAGAAGACATGTTGCAGCTTACTTCACAGTATTATAAACTAAAAAGGGTGATAGAGCAGAAGGTTAGTAACCTGGAAGACATGACAGACGCATACTGGAAACATGAGGATCTGTGCTCCAAGCTAAATATGAAATTTGAGACTTTGAGCAAGGAATTAGAGCAAGTTAACAATGAAACACTTCCTGCAGAAGACAAGCTAAAAAGCTATCGTTCATTGGCAGCCAACCTGAAGGATGCTGGAGTTCTTCATAGACATGTAGTTGAGCACCTAGAGGAGCTTTCTCCGATGCTTGAGCATGCAGCCTATGAGAAAGAAGATCTTCAGATTAAACAGTGGCAAGAACAGCTGAAATCCTGGCATCTTGTCATGAAAGAGAGAATGGGAGAATGTGAAAATAGATTAGTGCAGAGTATTGACTTTCAAATTGAAATTAGTCGTACTCTTGAGTGGCTAAGACACTTAAAGGTTGAACTTCATGAACCTGTGGTTTTGGATGGAAAACTTGAAAATATACAGGAAGAAATAAGGAAACTCCAACTCCAACAAGAGGAAACTGTATCTAGACTGAGAATAATAAATGCCTTGGGCGTTCGTGAAAAGAAAAAGTATCTGAAAGCTAAAGAATGTGTTCCTGTAGATCTCGAGACAAGCATCAACAGCCTTTCAAAGCTTGAAGAGGAAGTCCAAGATGCCATAAATATGAAACAG
>Ver194
CCCTTCAAACCATGCGAATATCTCCTTGGTAGCTGGATGATAAGACTCACCGTTTGGTTCATCTTCCTCCTGGCACTGATCTTCAATGTGATTGTCATTGTGACAATGTTTGCCTCCTGTTCCCAACTCACCTCTTCCAAGCTGTTTATTGGTCTGATTGCTGTCTCCAACCTTTTCATGGGGGTGTACACTGGCACCCTGACTGTCCTAGACACCATCTCATGGGGCCAGTTTGCTGAATTTGGAATATGGTGGGAGACGGGCAATGGATGTAAAGTGGCTGGGTTCCTTGCTATTTTCTCTTCTGAAAGTGCCATTTTCTTCCTGATGCTGGCTGCCATAGAGAGAAGCTTGTCAGCCAAGGACATCATTAAGAAAGAAAAGCATCAGCATTTGAGGAAATTTCAGGTCGCTTCACTTCTTGCTGTATTGTTGGCTGCTGCTGCAGGATGCCTACCGCTGTTCCACATTGGAGAGTTCTCTTCCTCTCCTCTATGCTTGCCTTTCCCTACAGGCGAAACACCTTCCTTGGGATTCACAGTAACCCTGGTCCTTCTAAATTCATTGGCATTTTTGATAATGGTTATCACCTACACCAAACTATACTGCACCATAGAGAAAGAGGATCTCTCGGAAAATGCCGAGTCCAGCATGATTAAGCACGTCGCTTGGCTCATCTTCACTAACTGCATCTTCTTCTGTCCTGTGGCCTTCTTTTCCTTTGCCCCACTGATCACTGCCATCTATATTAGTCCGGAAATTATGAAATCTGTCACGTTAATATTTTTGCCCTTGCCTGCGTGCCTCAATCCTGTCCTGTATGTATTCTTTAATCCAAAATTCAAAGAAGATTGGAAGCTGTTGAGATGGCGTTTGACCAAGAGGAGCGGTTCAGTTGCAGTTGCTACGAACTCTCAAAGGGGATGCGTGACTCAGGATTTTTACTATGACTTTGGCATGTATTCGCATCTGCAGGGGGGTAACTTTGCAGTGTGCGACTACTGCGAGTCAGTTCTTTTAAAGAACCCTCCACCTTGTAAACACTTAATAAAGTCTCATAGCTGCCCTACGCTGGCAGTCGTGCCTTGCCAACGACCTGATAATTACTGGTCCGAATTTGGTACCCAGTCTGCCCACTCGGATTGTGCAGATGAAGAGGACTCTTTTGTCTCTGACAGCTCAGACCAAGTGCAGGTCTGCGGCCGAGCCTGCTTTTACCAGAGCCGAGGTTTGCCTTTGGTCCGATATGCATATAATATACCAAGAATGAAAGAC
>Ver195
CTCAGTCACAGTGGTTTGGGAGACCATTATGAGAATTCCCACTGGGGACTGCAGCCGTCTCTCCGAGGTGAAGCCACTTGTAGCTGGGATAAAGTGATAATAGACAGGACTGACAAGGAAGCGTGGCCTTCCATTACTGGAACTGAGAGTGAATCTGCCTCAGAATGTACTACAGACACTGACTCTGCCTCCAACTGTGGCTCAGAGAAAAGTAGCATGGCTACTAGTGCCCAAGGCAACTTCACTGGACATACAAAGAAAACAAATGGCAATAATGGCGCCAATGGAGCACTCATCCAAAGCACTTCTAACCAGAGTGCCCTTGGAGCTGGTGGGGCAAATGGTAATGGGAACTTAGCCAGAGTTTGGGGTGTCGCTCCAGGCTCCAGCTCTGGCATTGCTCACTGCCCTATTGGTGGTGGGGATGGCAAGGTGGACAACATGATTGGGGAGAGCAGGAGTCATAACTGCTGGGGCGCTTCCAACCCAAATACTGGCATTAATCTTAACCTTAACCCGAATGCCAACCCAGCTGCCTGGCCTGTACTTGGACATGAAGGGACTTTGGGAGGCGGCAGTCCTTCCAGCATTTCAAGTCCAGTCGGTGCCATTGGACAGAACATGGGCAACCAGAATGGAAACGCAGCTGGTAGTTTAGGTGCCTGGAGGAACCTGCAGTCACAAGAGAGCACAGAACCACAAACGTCCAATTCTCAGAATGTGTCTTTCAGCGTACAACCTCAGAACCTTAACACTGATGGACCAAATAACACTAACCCCATGAATTCTTCACCAAACCTTATTAATGCAATGCAGACAAATGGACTGCCAAACTGGGGGATGGCTGTCGGAATGGGGGGCATCATCCCACCCCACCTGCAAGGCCTTCCTGGTGCTAATGGTTCAGTTTCTCAAGTCAGCGGGGCGGGAGGTGACGGCACGGGCAGCTCGGTGTGGGGGTTATCGCAGGGCGGCCCGTCTGTAGGAAGCTGCGGTTCAGGGTTCAGTCAGGAAGGAGGAGATGGCAGCTCTAAACAAAATGGCTGCGCAGTTCAGAAAGATGGCAGTGGAATGAGTGCATGGGATTCAGGACCACCTAGTAGCCCCGGGGTGCTGCCTTGGGGGAGAGGCAGAGGCAGCGTAGGAGGCATGCATCCCGGACCATGGGGTCATACTGGACATAGCACAAGTAACGGTGTGAACGGTGAGTGGGGTAAGGTCCCAAACCAGCATTCCAGCAATGACATGAATGGAAAAGGACCCACAGGGTGGGACAGCCCCAGCGTTGGCATGCAGAGCACCCAGCAGGGAGGTGAGCAAATGAATTCTAGGGCCAAAGCGGTTGCATCTGTCACTGCAGCCAACGACAGATGCACCGGCGCTGGGAATGCCAATGAAGGGAAGGGAGGAGATGGTCAGCAGGGAGACCCTGGGATGGCAGAGCAGATGCCAAGACAAGATCTTGACCCGAGAGTCCTTTCCAATACCGGCTGGGGACAGGTCCCCGTCAGACAGAATATTGCATGGGAATTGGAAGAATTTCAGCGTCCCGATCATAAAAATGTTGGGACGGAGGCCTGGGGGGGTTCAAATACTCAGCCTTCAAACTCAGGGGGAAAGAGTGAAGGGTCCATCATGAACAGTACCAATACCTCTTCAGTATCGGGGTGGATGAACACCCAACCTGTGTCTGCCCCTGTAAGTGCAAGCTGGGGAGAAAAAACGCCAAATGGTCCAGGGGGGTGGGGGGAACACGCAAGCTCTACTGTTGTCAATGCTGCTGCCAAAAGTGGTCACGCTTGGAGCGCGTCCGCTAATCAGGAGGACAAGTCGCCCACCTGGAGTGAGCCTCACAAGTCCAAACCCCAAGGGTGGGCCGACGGGCAAAAATCAAATCCAAGCTGGAGTTCTACGGGCGGAGACTGGACCGACGGGCCCCCTGTTCCTCAACACATTACCGACGGAAAGAAAAACGGGACAGGGTGGGACTCCGACAGTAAGCCTGGATCTGGGTGGAACGAGAACTCGCGGCCTGGGACCAGCGGGTGGGGAAATGGCACAAACACCAAGAATAATTCCGGTACAGGCTGGGGGGAGCCCATGAAAGCTCCTCAGCAGCAAAACTGGGCCAATAAACCCCAAGAGAACAATGTGAGTGGGTGGGGAGGAGCAGCATCTGTAAAACAGAATGGATCTGTGTGGATTGGTGGACCGGTGCCAGCAACACCACCAACCAAACAAAAGGATGCTGGAGCTGATTCCACCGGCTGGCAAGAGCCTTCTCCGCCGTCTATACGCCGTAAGATGGAAATAGACGATGGTACCTCAGCTTGGGGTGACCCGAGCAATTATATTAAAACTGTAAACATGTGGGATAGGAATAATCCGGTATCTCAGAGCATCCCTGCAACAAACACCAACTCCGCCGCCACTCCCAGCACCCCTCCAAATACCAATATGGTTGAACCTCAGCCAACTCATCAGCCAAGTGCCCAGCAGAACCGATCCCCACTGCTCGGTCCA
>Ver196
GCAATGTTCACTGGAGGCATGAGGGAAGCAAACCAAGATGTTATTGAATTAAAAGGTGTCTCTTCTAGAGGACTTAGACACATCATTGACTTTGCATATAGTGCAGAAGTAACTTTAGACCTAGACTGCATTCATGATGTTTTAGGAGCAGCAGTATTTCTTCAGATGGTACCAGTTGTGGAGCTTTGTGAAGAATTTTTGAAGTCTGCAATGAGTGTGGAAACGTGCTTGAATATTGGACAAATGGCTACAACCTTTAGTTTGGCATCTCTAAAAGAGTCTGTTGACTCATTCACGTTTAAGCACTTCCTTAAGATTGCTGAAGAAGAAGATTTTCTTCATTTGCCTTTGGAAAGATTGGTTTTCTTTCTTCAAAGCAATAAGCTGAAAAACTGCAGTGAAATAGATTTATTTCATGCTGCAATTCGTTGGCTACAGTTTGACTATTCTCGCCGTGCTAATGCTAGCCGTGTCCTTTGCCATATTCGTTTTCCATTAATGAAGTCTTCAGAATTGGTGGACAGTGTTCAAACAGTAGATATAATGGTGGAGGATGCATTATGCAGACACTATCTTCTTGAAGCTTTCAACTACCAAATATTGCCATTCCGGCAGCATGAGATGCAATCTCCTAGAACAGTAATTAGATCCGATGTCTTTTCACTCGTTACATTTGGTGGCACGCCTTATACAGATAATGACAGAACAGTGAGCAACAAAGTGTACTACTTACCAGATATATGTGCTCGGCAATTTAAGGACCTAAATGAAATGGAAATAGGATGCAGCCATGCTTGTGTTGCAGTGCTTGATAATTTTGTCTATGTTGTAGGTGGACAGCTTTTGCAGTACAGAAGTGGTGAGGGAGCTGTTGATGTCTGTTTTCGCTATGATCCCCATTTAAATCAGTGGTTGCGCATACTGGCCATGCAGGAGAGCAGAATTCAGTTCCAACTCCATGTTTTGAATGGAATGCTATATGCTACTGGAGGGCGAAACCGCTCTGGAAGTTTGGCATCTGTGGAGAGGTACTGTCCAAAAAACAATGAATGGACCTATGTTTGTTCACTTAAACGAAGAACATGGGGGCATGCTGGTGCTACACTTGGTGGAAGGCTCTATATATCAGGAGGTTATGGAGTATCTGTTGATGATAAAAAATCTCTTCATTGTTATGATCCTTCTGTAGATCAGTGGGAATTCAAATCTCCAATGAATGAACCAAGAGTCCTGCATGCAATGGTTGGAACAAAAAATAGAATTTATGCTCTTGGAGGACGGATGGACCATGTTGATCGATGTTTTGATGTGTTGGCTGTTGAGTATTATGTTCCAGAGACTGACACGTGGACAACAGTGATCCCAATGAAAGCTGGGCAATCTGAGGCAGGTTGCTGTCTGTTGGATAAGAAGATTTATATTGTAGGTGGCTACAACTGGCACTTAAACAATGTGACTAGTATTGTCCAGGTATATAATACAGAAACTGATGAGTGGGAAAGGGACCTTCACTTTCCAGAATCATTTGCTGGAATAGCATGTATATCTGTCATATTACCACAAATTATATCTCAGAGA
>Ver197
CTCTCGCCACAACTTAATGTTCATCCATCAAATGAGCAGCCAATTCAAGTGCAAGTACAAATCCAGGGTTCAGGACAGTCACAAACAGCGCAAACAATACAGAATCAGTCCCTGCAGAGCCAGACCCCTTCCCAGATGCAAGTGGCCCAGATTCAGGTCCAGCATGTTCAGGCTGGCCAGCAAATTCAGCCCTCTGATATGCAGGACGATCATATACAGCATCAGCAGATCCAAGCACAGCTAGTGGCAGGACAGTCTGTGGGCAGCGGTATCCAGATACAGCAAACAGCCAGTGCTCTTTCCCCTCCACCCACTCAGCAAGGCTCCCCACGGGAAGTGGAGCGCCGATCCAGCTCTTCGAGTGTCCTTCAGCCAGTAAAGAAGCGCAAAGTGGATATGCCAATCACTTTGTCATATGCAATCTCAGGACAGCCTGTTGCAGCTGTTTTGGCAATTCCACAAGGGCAGCAACAGAGTTATGTGTCTCTGAGGCCAGACTTACTAACAGTAGACAGTGCCCATCTCTATGGGGCCACTGGGACCATTACAAGCCCAACAGGAGAGACGTGGACCATCCCGGTCTACTCTGCTAATGCCCGCAGTGACCTACCGCAGCAGAACATAACCCACATAGCCATCCCTCCAGAGGCCTACAATGCTGTCCACGTTACAGGTTCCCCCACTGTGGCGGCTGTTAAATTAGAAGAGGAGAAGGACAAAATGGTCAAAAATACACACGAGGAAGTGGTGCAGACTCTTGCAAATTCTCTGTTTCCAGCTCAGTTCATGAATGGGAATATCCACATTCCAGTGGCTGTCCAGGCTGTGGCAGGGGCATACCAGAATACAGCACAGACTGTACATATTTGGGACCCT
>Ver198
GCTATGTTTGAAGTAAATATGAAAGAACGAGATGGAGGCAGTGTGACAATCAGCAACCTATCATCAAATGCGGTGGCTGCTTTTCTCGATTATGCCTACACAGGCAAAGCAGAGATCACAGATGAGAACGTGGATATGCTCTTCCAGATGTCATCCTTTCTTCAGGTGCCACTACTTTCCAAAGCATGCAGTGATTTTCTAATAAAGATCATTGATACAAATAACTGTTTGCAACTGTTGTCGATATCAGAGAGCTATGGGTCAACACGGCTTTTCGATCATGCCTTAGAGTTTTCTCTGCAGCATTTTTCCTTGTTGACACAGTCAACAGATTTTTTGGAACTGAATATTGGGGTTCTTGAAAAATGTCTTGAAGATGACTTGCTGAATGTCCCGGAAGAGGAATCCGCATTGGTTGCTGTTATTGCCTGGACCAAACACAGTTTGGATAAAAGGGAAAGATTTTTTCCCCGACTGTTAAGAACAATAAGGTTGCATCAGTTGTCCCAGTCTACACTTCAAAATGTTCTAATCTCAGAGGACCAGCTATTAAAAAGCACAGATTGCTTATCAACTATTAACTCTGCCATAAAACGAGTTGAAGCTGCTGGGGGATTATTTCCGGATGCCCGTCTTTCCACAACTGAGAAGTATATTTTTGTGCACAAAACTGCGGAAGATGGGGGGACACAATGCACTTTTTGCTACAACTTAAAAACGGATAAATGGTTGGAGCTTCCACACATACAACTTACTGATCTACCAGGCTCCAGTCTATCAAGTTATGGAGAAAAAATATTTATAACTGGGGGGTGTAAAGGGCATTGTTGTAGAGGAGTAAGACTTCATATCGCTGAGCCATATCATGATGCTACTGACCAAACTTGGTGCTATTGTCCAGCAAGCAATAATTCCTCTTTAGTCCCAGCCATGAAGAAGCCGAGGACAATGCATACATCTGTCATGGCCCTCAACCAATTATTTGTGATTGGCGGAAAGACTAAAGGAGCACATTACATTAAAAGCCTTTTAGATGTTGAGTCCTATAATCCTCTTGCTAAAGAATGGAAATCGGTAAGCCCCTTGCCAAGAGGAATATACTACCCCGAAGCAAGTGCATGCAAAAATGTCATCTACGTACTGGGTTCCGAAGTAGAAATTACCGACGCTTTTAATCCTTCTCTTGATTGTTTCTTTAAGTATAATGCGGAGACAAATCAATGGTGTGAGCTTGTAGCAGAGTTTGGGCAGTTTTTTCATGCAACATTAATCAAAGCCGTACCGGTGAATAATACATTATACATCTGTGATCTTTCAACATACAAAGTATACAGCTTTTGTCCAGAAACTTGTGTTTGGAAAGGAGAAGGATCTTTTGAATGTGCTGGATTTAATGCAGGGGCTGTTGGGATTGAGGATAAAATTTATATATTAGGAGGTGATTATGCCCCCGATGAAATCACAGACGAGGTGCAAGTCTACCATAGCAACAGATCTGAGTGGGAGGAAGTCTCTCCAATGCCACGGGCTTTAACAGAATTTTACTGTGAAGTCATTCAGTTCAATAAGTGTAGGGATCCCTGGGGAACAAGCCATTTG
>Ver199
ATGACAGAAGAGTCCAATAGTTCTCATATGGTCTGCGATGTGTACAGAGACATGCACCCGTTTACTTACTTCTATTACCTAGTGTTCATGGTTGGATTTTTTGGAAGCTGCTTTGCGTTGTGGGCCTTTACTAGGAGTGACAGCAGTCAGAAGTGTACAAGCATATATCTCATCAACCTACTCATAGCAGACTTCCTGCTGACTCTTGCCTTGCCATTTAAAATTGTTGTAGACCTGGGCATTGCCACATGGAAACTGAAAATATTTCATTGCCAGGTGACAGCTGTTATCATATACATCAACATGTACTTATCCATTATCTTTCTGGGCTTTGTCAGTATGGACCGAAGCCTTCAAACAATCAACAGTTCCAGACTGTACCAAGTGCAAAAGAGGGGGTTTGCTAAGATGATATCTGCAGTTGTTTGGACATTAGTACTTTTTATAATGTTACCAAATATGCTGATACCTATTAACGATATCCCAGAAAGGGATATTGTTGGCTGCATTGACTTTAAGAAAGAAATTGGAAGGCACTGGCATGTTCTTTCAAACTTCATTAGCCTCGCAATATTTTTCAACTGCTCCTGTATTATTTTAATCTCCAATTTTCTTACCATAAAACGGCTTTACAGGCACAAGGACTGTGATGAATTTCTCAACATCAAACAAGCCTTGGTACAGATCCTGCTTGTGACAGCTGGATACGTGATCTGTTTTGTTCCCTACCATATTGTTCGCATCCCCTACACATTGAGCCAAAGCAACATTATAATGGACTGCAGCTTGAAGCAAGTACTTTTCTTTGCAAAAGAATCTACTCTCTTGCTCTCGGTTTCTAACTTGTGTTTTGACCCTATACTCTACTTTTACTTTTCTAAGACATTCAGAACTAAAATCACCAAGACATTTTCCATGAAAAAAGAGGTAACAGCTGTT
>Ver200
GTAAAACAAGAATGGTCTCATGGTTATAGGATCCTACCATCAAACCATGGTTCTCAGAACAGTAGCGATCCTGGAGATATTCTTAGCATTCCCCCAGGAACATCTATGTCCAATAATAGTGTCACAAACTCATTGCCCTCTTATCTATTTGGTTTTGAGAGCAACTCTTCGCCGTATCCCAGTCCCAGACATTCTTCCACCAGGTCCCATTCAGCCCGATCGAAAAAAAGGGCACTTTCTCTGTCTCCACTGTCTGATGGTATTGGAATTGACTTCAATACAATAATTCGCACTTCTCCAACATCTTTAGTTGCCTACATCAATGGGTCAAGAGCATCACCAGCAACCATTTCCCCCCAACCTGAAGTGTATGGACACTTTCTGGGTGTGAGAGGCAGTTGTATTCCTCCATCATGCGCTGGATCAAATTCTCAGAGAAGTCTTCTTGCCACCACTGACAACATCTCACTCCCTGAGAATGTGACTGCAGAATATCAGCGTATGCAACAGCTGGAACAAAATAATTTACAGTCGGATCCCATGAACAACATGGTAGTTAGGCAAGGTGTTGGAGTGGCTGACAGCCAGTCAATAGGTGCCTTAAAAAGTGAAAGGGTGGAGGACTTTTCAGGAGGCATGGCTACGCAGACTCCACTTCCTCTTCCAGCTCCTCCTCCTCATCAAGGCCCTCCTCCTCCATACCATGTCCATCAGCACATGCATCAACATGACCTTTTAAATCATTCCCACCGCCTTTCACTCCCACCAACTGATACAGTGCCTTTGCTAGAAGAGGAGGGTGAGATTGATGATTTCAATGGTAAGCACTGTTGCCGATGGATTGATTGTAGTTCAATGTATGAACAACAGGAGGAACTTGTACGGCACATAGAAAAAGTTCATATAGATCAGAGAAAAGGTGAAGACTTTGCCTGTTTTTGGGCTGGATGCCCTAGAAGATACAAGCCCTTTAATGCCCGGTACAAATTGCTCATTCACATGCGTGTCCACTCAGGGGAGAAACCAAACAAGTGTACG
>Ver201
ACAAAGCGACTGGTGGAAGGAACCATCACGCCGGGGGAGACCTGTCTGATCATCGAGGACGTAGTGACCAGCGGATCCAGCGTCATGGAAACAGCGGAGGTGCTGCGCAGGGAGGGGCTGGTCGTGGAAGACGCCATTGTACTGGTGGACAGGGAGCAGGGGGGCAGGGAGCGCTTGGCACAGGGCGGCATCCGACTCCACTCAGTGTTCTCCCTGTCGCTGCTGATGGAGCTGCTCCGCTCACTGGGGGCTGTTGGCTCGGAAACCGTCAGCAACGTCCAACGTTTCATCCAGGAAAACCAGGTCCCGGCACCGACTCCGACCCCGGACCCCCCCTCAGTAATGGAATATTCCCGCAGGGCCTGTGCCCCGGGGGTCCATCCAGTCGCATCGAGGCTCTTTGCCATCATGGCGCGGAAAGAGACCAACCTGTGTCTGTCGGCCGATGTCACCGACGCCTCCGAGCTGCTCCGATTGGCTGCGGAGTTGGGCCCCTCTATCTGCATGTTAAAGACCCACATCGACATTTTGGGGGATTTCACCCCCAAAGTGGCATCGGAGCTGCAAGCGTTGGCAGAGCAACACCAGTTCCTTCTGTTTGAAGATCGGAAGTTTGCGGATATTGGCAACACCGTCCGGCACCAGTATGAA
>Ver202
AGGAAGAACGTGTCTTTCTTCTTCAGCGTTGGACTGCTGTTTGCCTGGGGTGTTGTTCTATTGGGCGTTCGTTTCTACTGGATGGGAAACACACCGCCAAGCTTTTCAAACTCTGACAACCCAGCGGCAGACTGTGAAGTTCTACTCACACGTACTCTGACCTTCTTTTACTTGCCAACCAAAAACTTGTGGCTGCTTTTTTGTCCAGATACTCTCAGCTTTGATTGGTCTATGGATGCTGTGCCTCTGATTAAAACCATAATTGACTGGAGGAATATACACACTGTGGCCTTCTATATTTTACTTATCCTACTTGCCTACTCAAGTCTGAAGGGTTCTGCAATGAAGAGAGACTGCAACGGGAAATTATTCATGAATGGCAAGCATAATACTAATGGACATAGCTGTCAATCAGATTTAGAACACAAAAATGCAGAGCAGAAGCCTGTGATTGCCTCAAAACTTGAAAATGGCATAAAACATCATATCAGTCATGAAATGCAACTTCCTTCCACAAAAAACATTGTTGTTTTAGCTTTATCTTTGTTAATAGTACCCTTTGTGCCAGCCAGTAATCTATTTTTCTATGTTGGCTTTGTTATTGCAGAGCGTGTTCTATATATACCCAGTATGGGTTTTTGTTTACTTGTAACAGTGGGTGCAAGAGCCCTTTATATCAAGGCCCAAAAAAATTTTCTGAAAAGCCTCCTTTTTTATGCAACCACTGCTTTAATTGTTTTTTATGGCCTCAAGACTGTTGTCAGAAACGGGGACTGGAAGAATGAAGAAATGTTGTATCGATCTGGAATTAAAGTGAATCCAGCAAAA
>Ver203
GCTGGTGTTCAGAGCCCTATCAAGCCCATTTCTCCTACAGCAACAGAATTTTCTCCTCCATCTAGTCCAAATCCTTCAAAAAGGGCAGGAAGTATTAATTGGTCTTTTCCTGATAAAATTAAATCCCCAAGGACTGTCAGGAAGCTGTCCATGAAGATGAAAAAGCTACCAGAACTCAGCAGAAAAAGAAGCATCAAAGGAACATCAAATGCAGACCATGCCCCTTCTGTGTCAAAAAGTAACTGCCAAGATATAAGCCATACAGCATCCTTATCTTCCTCTGGAAATGCAACAGCTGCTGCCAGTAGGAATGTCATTAGCCGATACCACCTCGATAGCAGTGTGTCATCCCAGCAAAACTATAAGAAAAAAAACTCTGGGAGCTCAAAATCCTCAAGTAAAGGGGGCTACCTCAGTGATGGTGACTCCCCTGAACTTATAGCAAAGTCAGGTAAACATGGAGCAGACAATAGGGCCACAAAGGGAAAGGAAGCACTTGCAGGCAGTAATACAAAATCTGATATAGACATTGATGCATTTCGGCATTATAGCTTTTCCGATCAGCCCAAGTGTTTTCAGTATATATCAGGACTCATGAGTCTTCATTTTTATGGAGCAGAGGATTTGAAACCTCCAAAAATAGACTCAAAAGATGTATTTTGTGCAATCCAGGTTGATTCAGTGAATAAAGCAAGGACTGCTCTTCTTACCTGCAGGACAACGTTCTTAGATATGGATCACACATTTAACATTGAACTTGAAAATGCACAGCACTTGAAGCTAGTAGTGTTTAGTTGGGACCCAACACCTCGCAAAAACAGAGTTTGCTGCCATGGAACTGTTGTGCTCCCTGCACTTTTTAGAGTGACAAAGACACATCAGCTAGCTGTTAAATTAGAGCCCAGAGGGCTCATCTATGTGAAGCTGAATTTGATGGAACAATGGGAGAATTCCTTAGACCGCCCAGGAGTGGACAGAGAGCCAATTGTATTTGGTGTTGAGGCTCGAAAAGTTGTTGAAAAAGAAAACGCTGGGCTGATGGTTCCACTGCTGATGGACAAGTGCATTACAGAGATTGAAAAGAGGGGATGTCAG
>Ver204
AGTAAAACTGGACTTTTGTATGAAAGCAAGGTTATTTACGCCTGTAACCCTGGATACAAGCTAGTTGGAAGTAATGTGAGGGTATGTCAGTTGAATCGTCATTGGTACAGTGAGTCACCACCAACATGTGTCCTGCTTACTTGTGAGAAGCCTCCTCCAGTTAAATATGGTTCCATGAAAGGAGAGAATTTTGAAGTTGGCTCAAAAGTTGAATTTTTTTGTGAGGATGGCTATGAACTCTCTGGTGATTTAAGTTGGACATGTCAAAAAAATGGAGAGTGGGACAAAAAGCAAACACCAACTTGTATGCCATCTAAATGTCAGGATCCACCACTGTATGAAAACCATCTAGTTCTGAAAGAAGTACCAAATGAAGTTGGAATTGTAAGATTTTCTTGTAAAGAAGGACATGTACTGGAAGGCTCTTCAGTGTTAAAATGCTTGCCTTCACAGCAATGGAATGATTCTTTCCCACTTTGCAAGCTTGTTTTCTGTTCTTCACCCCCTGAACTTGCCTATGGAGAACCAATTTCTGTCCCTTCTCTTTATTTTGGTAGTACAGTAAAATACACGTGTGTAGATGGATTTCTGCTAAAAGGAGAGTCTGTAATTACCTGCAATGCTTCTGGTATGTGGAGTCCAGATTTTCCAAACTGCAGTCCAATAGAGTGTCCACAACCTGAAGAAATTTTGAATGGGATTGTAGATGTTCAAGGACTTACCTTTCTTAGTGCAGCTCTTTACACTTGTAAGCCTGGGTATGAATTAATTGGAAACTCAACATTAATTTGTGGAGCTGATGGTTATTGGCAAGGTGGTAAGCCAATATGTAAGCCCATTAAGTGTTCAAAGGCCAAAGAAATACTGAATGGGAAATTTTCTTTCCAAAGTCTTAATTATGGACAAACAATTACCTATACATGCAACAGAGGATTTCGACTTGAAGGACAAAATGTACTAACCTGTTTGGAAACAGGAGAATGGAATTCCAACCCACCAATCTGCAAGGAGATAACTTGTGATCCCCCTCAGGGAATTGACAATGGTTTTGTAGAAGGGGCTGATTACAGTTACGGAGCAATGATTATTTTTAGTTGCATGCCAGGATTCCAATTGGTTGGTCTTGCCATGCAAACATGTGAAGAATCTGGCTGGTCCAGTTCTACTCCTGTGTGTCTGCATACAGATTGTGGACTGCCTCCCCATATTGATTTTGGACAATACACTATTGTTACATTTGAAGAAAAAATATTAACTGATGATGAATTAAAACACAGTATATTTGGTGTATCAAATATAATTTTATCTCCAACCACAACATCTAATACCTTAAAGACTGAGAATCATTCTGAAAATTCCCAGTTATCAGAATATTTGTATGGAACTAATGTTATATATTCTTGTAACAATGGCTATGAAATCTTAGGCATGTCGGTACTAACTTGCAAAGAGGATGGGACATGGAATGGTAGTGCTCCGGCATGTGCACCTATAGAATGCAGTATACCTACGGATCCTGAGAATGGTGTGATGCATTATACTGATAATACAATAGGTAGTTCTGTTCATTTTGAATGTAAACCAGGATATGAACTCAACGGTTCTGATAAAAGTATTTGCTTAGCAAATAAACAATGGAACAATGAAATACCAAAATGTGTTATTATATCATGCAAAACACCAAACAAAATTCTGCATGGATACACAGAAGTCTCAAATTACACATACATGAGTGTTATACATTACAAATGTGATAAAGGTTACCAGATATATGGCTTGTCCCAAAGAACATGTCAAATAAGTAAGCAGTGGGATGGGGAAGAACCTATTTGTGTTCCAGTTTCTTGTGGGCAGCCTCCAATGGTAATAAATGGTAAAGTGATAGGAAATGAATATACTTTTAGTAAAACCATTGAGTATGTATGTAATGAAGGTTACAGGCTCTATGGAGAAGAAATTAGAACATGCCTTGAAAATGGAAATTGGAGTGGTACAACACCATCTTGCCTAGCAATTACATGCAAAATCTCTACCACTGTCAATAATGGAGAAGTCACTGGAACAGAATGTGGAGTTGGCAAAGAAATACTTTATAGATGCAATCATGGCTATAAAATGCAAGGCACTCCAAAATTAACTTGTCTTAATGATGGCACATGGAATAGCAATGCTCCTCTTTGTGAACCAATTCATTGTGAACCCCCTGAAGATATTTCCAATGGATATCTAAACAGCTCCAATTTCAAATATAACGAGTACATTCATTATGTATGCTTTCCAGGTTATGAAATGCATGGAAGTTCAACAAGGCAATGCTTAGCCAATGGTGCTTGGAGTGGAAGTCCTCCCACATGTCTGCCTTGTGAGTGTCCCACACCTGTTGTTCAGAATGGAATTATGAGTGGGGATGATTTCACCTGTGGGCATTCGGTCAGTATTAAATGCCGTGAAGGTTTTAAACTCCTTGGTTCCTCTGAGTTAACATGTCAGTCTGCTGGAAAATGGAGCTCTGGGTTTCCTCATTGTGGAAAGGTTCCATGTGGCCCTCCGCCATCTATCCCAAATGCCTTTATTAATGGGAGTAGTTCAACAGATGAAGATGCTATCAGATATAACTGTGTTGCTGGCTATATTATGCAAGGAAAATCAGAGTTATTGTGTACTAAAGAAGGAGTATGGAGTAAACCCTATCCAAACTGCCAATTACTTTCTTGTGGATTACCGCCCAGTGTTTTAAATGCTGTCTTAATAGCTGATTCCTATACTTATGGAAGCACTGCCAATTAT
>Ver205
ATGCAGAGGAATGATCTGGCCCGGCACCTACAGGAGTTCACCCAGGCACACATGCGCATGATGGCCCAGACCCTGCGCAGCTTCAGCAGCTCCGTAACTCCAACCAGCCACATGCCCGATATCTCATTCTGTGACCCCAGCCAGTTTGAGCCTGCCCCCCCATCCGTGGCCACTGTCCACTCCACCCATACGCCGTCCCAGAATGACTGTACACAGGAGACCAGGAACCTCCGGGAGACCATTGAGCAGCTGGAAGGCCGCCTTGTGAGGCAGGACCACCAGATCCGCGAGCTCATAGCCAAGATGGAGACTCAGTGCACCTACGTGAATGAACTCAAACACACCATCCGTTCTCTGGACAACAGACTGGGCGAGATGGAGTCGCAGCAGTGCAGTGGGATCTTTATATGGAGGATCAACAATTTCAATTCACTCCTGAAGAACCAAGAAGAGGAGCGGCCGGTGGTTATTCACAGCCAAGGGTTCTACACCGGGAAGCCTGGATATAAGCTTTGCCTAAGGCTGCACCTCCAGCTTCCCAGCGCCCAGCGATGCGCCAACTACATCTCCTTGTTTGTCCACACAATGCAGGGCGAGTACGATAGCCTCCTACCTTGGCCGCTCCAGGGAACCATCCGTCTGTCTATCCTAGACCAATCAGAAGGAGTCGCTATGCAGGACCAAGAGGAAGTGATGGACACCAAGCCAGAATTGCTGGCCTTCCAGAGGCCAACGGTGGCGAGAAACCCCAAGGGCTTCGGCTACGTCACCTTCATGCACCTACAGGCGTTAAAGCAGCGGCAATACGTGAAAAACGACACCCTCCTCGTGCGCTGCTCAGTGACTACTCACCTGGATCTGATCAGCCCCCGCCGGGAGGGCTTCCAGCCACGCAGCGGAGACGGGGCCCTA
>Ver206
AACCCTCTGAATAATGAAAGCACCCTTACCCATTCTTTTGTTATTGCAAAAAGCAAGTTACCTCTAAAGAATTCAGTCTTTCACAAAGATGCTGCTTCCTTCGAACCTCAGTCTTCTGCTAAAACAGCCTTTCAGTGTCAACACACAAGTGCCCTTTCATCTCATATTTTGAAAAAAGAAGGTCTGATAGAAGAGCTTCCGGAGCCAGCTGAAGAAAAGGGACCTGAACTTTCTGTCCATTCTTTTCAAAATGATAGCACTTACAGTATGAAATACCCAGCATCTTTTAACAATTCTACAAGTCCAGAACTTCTACATAAAGAAGTAAGCAAGAACGATATTACAATTGCAGCAAGTGACAAGACCGCATTTGAAGATGGCATCCCCTTAGTGAATAGACATTTGCAATGCAGAAAATTCACAAGCATTAGAAAGACTGATAAGGACACATCTTTTTTAAAATTAACTCGCCAACTTAGTGAAGGCACATTGGATAGAAATCCTAGAAATCTCATAGAACTAAGTAATCATAAAATGAAAAGATCTTTAGACACCAATGAAAAATGCTGCAATTCTACTACAAACAAAATCTTTTCTGGAACTGTAAATGAAAGCAATGACTTGACCCCTTCTGTTGATGTTAGCAGAGTCATACTGCACACTGCAGATAGTGCCATAAATGATGTAAGCCCAAATAAGCGTAAGGTTCGATCTGAAGAGCTTCAAGAACACACAACAGATATGTCCAGTGGTAATCAGCAGGTGACACATTACAAATTTTTTCCAAGTGTTGTCCTTTCCAACTGTTTGAACCGTCCCCAAAAACTTGCCCCAGTGACTTATAAGGTTCAGCAATGTAAAAAACAATCAAGATTGAAACTGGTTAAAAAATTAAAGGTTGTGGAATATGAGCACCCTAGCGCTAGTGAAAAAGATATTGAGGGCCTTTTAGGTAATCAGGGCTCTGTAGAATACCGGGAAAAAAAACCTCTTCAGAAACAAACTATAGTTACAGGTACAGATATGACATTATGCCCTTCATACCAGGATGCTGTAAATGTAAATGCACTTGTGAAGGACAGTAGTTATGCCCCTGGTAACGCATGTAGTAAAAGTCCTCCTGATGTTGACAGAGTACCATCATGTGATATGGCAGTAATGATGGGCGATGGTGCATTTCAAAGTAATGCTTGTGAGCTAAATAGTTTTGCTAGTCAATTTGAGGAAGGAGCGACAGATTCAGAACCATGTTTGGAAATTTGTGGAAATAAATATACTTTAAGAGGAAAAAGGAAAGTACATTTTGAAAGTGAAGATGGAGAGCCAGTTCAGGGTGCAACAAACTCAAAATCCAGCCTACTTCAGCCTGAGGAAGCCACTGATGAGGTAGAAAATGTTCAGAAAGTGCGCAAGCGCAGAAAGGTTTCTAATAAGTTGCCACCAGTAATTATAAAGTACATCATAATTAATAGATTTAAAGGGAGAAAAAACATGCTAGTGAAACTGGAAAAGCTAGATCCCAGTGAAGAACAGGTCAGATTAACAGAGGATAATATAAAACTATATAACAGAATGGCACCTTTAAAGGATTTCTGGCCCAAGGTGCCTGAATCTCCTGCAACCAAATACCCAATATTACCAATAACACCAAAGAAGAATAACAGACGAAAAACAAAGCAAAAATCTGTAAAGAAAAAACCTGGTAGACTACCTAAAACAGAAACTAAAGTGTTGAAGAGAGCCATACCTGTTCGAAGAAAAAGAATACGTTCTTTCTTATCCCTTCCTATTCCAACGTATAATGCTGAAACAGATGACTGTGGCACAGACTACAAAGATGTTATGTCAAAACTTGGTTTTCTTGTGGAAAGGTGTCCAAGCCCCATAAATATGTCTCCACCACGTTGTTGGTCACCAACTGACCCAAGAGCTGAAGAAATTATGGCAACTCCAATTGCAGATATGCCTCTCTTTAAAAGTCCACTGTTAGTAGATAGTAATAAAGTACATGGCATTTCAATGAAAAAGCAACAAAAGAGAATCAACAAATCTAGAAAAAAGATAGCAACAAGTCCTTCTGCTCTTAGAAACCAGCCAAAAAAAATCAGCCAGCCTAATATGGGCAAAGATGGGAAAAAGCAGAAAGGCAAGTCAGGGTCAAAAAAAAGTGAAAAGGCTCCAAGAAAGCACACAAAGATTAAAGATAAAGACAAAAAAACAAATGCTGAACCTAGAGTTTCTGAACAGTCCTCTTTGCCGCAAAAAGAACATATGGCATCTACTTTAAATGGAGCTGTGCAACCAGTTCCAGTCATCACAAGAGATTTTACTTTATCAGGCTTTTCTACTGGGCATGTGCACTCAACACAACTTCCAACAGATAGTAGTACACAGAATGATTCACCTGGGAACATAAATTCTTTTACAGGAACAACAACCCCACTACATTTTCAGCAATTTTCAAGTATTCCAAAAGACTGCTCAGCTTCAGCATTTGTACCATTAAGCCCAGCTATTAAAACATTCAGTATTAATGCAGTAAAGCCTCAGTTTCCTAATGCATTTCAAGTAAAGGAGTCAAGTGCAACTCAAAACACAACCCAAAATTCATTTACCCGTTCACCTCAGGTAATACAAAATGCACAGTTCACTTTAAATAGCTCACTTACAACTCGAGAGGATGCTGCAGAAGTCCAGAAAAGGCTGTTGGCATCTGCTGGCAAACTTCATGATGTTCAGAACTCACCAAATTCTCTTGCCTCTGAAAAGTTCCAGCCAAAGCTTTTTCCATGTTCATTTAAACATTCTGGAAATTTAGCTGATACATCTAAGAACAGCGATTCAAACACACCAGTCACATCTTCAGAGGAAGGCCATGAAGCACTTAATTCCCCAAACAGTTCTGTTGTAACATGTTTGAAAATGACAGCACTAGAGCAAAAGCAAAGAGGTGATAGTTTTGATGCTGCACAGTTTGCCACTCAGAGAGTGAATCAAAATTGCTTACCAGAAATTTTTTCCTGCACAAAAGGTATTCAGAATACTATGAAATCTGTTTCCCCACAGGCACTACTTGATGCACATTCTGGAATAGCTGTTCTTAAGGAACTGCTTCATAAAAAGCAACAGAAAGTATCATTAAGTAGGGACGAGTCAACTGTTAAGCTCAAATTAAGCTTATCTGGTCCTTCTGAGCCAAAGAGTATAAAGTCTGCAACACATGGTAAAAAAACAAGGACCCCTAGAAGCGCAAAATCTAAGGTGGCTAATAATGTTAAAACTGAGACAGGAAAACATCTGAGTGATTCTGAGAGCAAAAACTATATTCCTGAAAGAAGCCCAGGACTTTTTTCTGACCCTAGCTTTGAGAGCTGCTATTCAATTGAAGACAGTTTGTCTCCTGAGCATAACTACAACTTTGATATTAATGCTGTGGGTCAGACTGGTCTATGCACCTTATACTCTGGGAGTCAGTTTATTCCTGCAGATCAAAATTTACCACAGAAATTTTTGAGTGATCCTTCTCCTCTCCCTGCTTCAGATAATGAATGTTTAAATCATGAATTACAACAGTCAGAAAAGAAGAAACCCCGTTCATTAGGCCATCCGCTGCTAAGACCAAGTTCGCTTAGTCCAGATATGTTTGAAAAATCTGTTGAATTTAAACAAAACCCTCTCCTAAATCAGTGGAAAAATTGCTTACTTTCTCAAAATAACCACCATACACATCCAGTCGATGGGTTTTATAACTGTCAATCAGAAGACAAATATAGGTTAAACAGAAGCATTAGTCTAAAAGATGTTACCTTTAATTTTGCTCACACTGAATGGGCTCAAACTGGGATTAAACACACAATGTTTGATGCATCCCTCCCCCCTAACTCAAATTCCTCGTTTACAGGACTGTTACCTTCACCAGAAGGTGATATTGTTTCTGATGATTTAGAATTATATATATCAAGACACAGTGGGGGACTTACACCAACTCCTGATAGTTCTCCCAGATCGATAAATTCACCATCACAGTCCAAAAATGGAAATTCTACACCACGACCAGTGCACATATTAAAACCTCTCATGTCACCCCCAAGTCGTGAGGAAATAATGGCAACTTTGTTGGACCATGATCTTATGGAAACTATTTATCAAGAACCATTTTTTAGCAATCCTTCTGATGCACCAGAAAAACCG
>Ver207
GCAGGTAGCAGTGTGCACCACAAATGTAACAGTGCCAAACATCGCATCATCTCACCAAAGGTCGAACCAAGGACAGGTGGTTACAGTACTCATTCTGAGGTACAAAACAATGATGTTTCTGAAGGCAAGAATGAACACAGTCATGGCAAATCATCGAGCCGTGAGAAGAGAAATGGCAAAATGGCAAAACCTGTACTGCTTCATCAAAACAGCACTGAGGTTTCTTCGACAAATCAAGTGGAAGTTCCTGACACAACCCAGAACTCTCCTGTCTCCATCAGCAGTGGCCTAAATAGTGATCCAGACATGGCTGACAGTCCTGCAGTTACTGGCGTCTCTAGCATGGCTGTTGCATCGGTGATGGGGAGCCTGTCTCAGAACGCCACCGTGTTTATGTCTGAAGTCACGAATGAAGCAGTATATTCAATGTCTCCGAACACTGGTCCCAATCAACATCTTTTGTCCTCAGATACATCTGCCCAGGGACTAGTACTGGCTGTAAGTTCAGATGGTCACAAGTTTGCCTTCCCTACAACAGGGAGCTCCGATAGCTTATCAATGCTGTCTGCGAATGTTGCCGAAGAGCTTGTACTTTCCACCACTCTCGATAGCAGTCGAAAAATACCTGAAACCGCTATGAATTTTGATCCTGACTGTTTCCTCAACAACCCAAAACAAGGGCAAACCTATGGTGGAGGCGGCCTCAAAGAAGACAACATTTGTTCCAACATGAGAAGATCTTCAAGCACAGACCGCAGTTTCGGTTTCAATGCAGTTTTAGCAAAAGAAATTAAAACAGAGGACACAAGCTTCGAACAGCAGCTAGCGAAAGAAAGTTTCCCATCCACCTCATCAAATACACTTACCTTGACTCCAGGTTCCAGTTTGCTCCCTTCTGGAGGAGGCCTTAGTCCTAGTACCACTTTAGAGCAGATGGATTTTAGTGCCATTGATTCCAACAAGGACTATACAACCAGCTTCAACCATGCAGTGCAGAGTCCTCACGTTCATCAGACACCTTCCCCAAGCTTCTTTTTACAAGATGCCAGCAAACCTATTCCTCTGGATCAAAACTCCCACAATAGTCTAAATGACACAAACAGCACTTATGTCAACACCCTAGAAATTCCAAATGTTAAAACAGAAGTATCTTCCCAGACAGCAAGCAACTGCAATGGTACTATAGACCAAGCTAGGATAGAATCAACATCTTCTCTCCAGCTGATGCAATTTCAGGCAAATTATCAGGCAATGACTGCTGAAGAGGTTCCTATGGAGACATCCCAGCAGACTGAAGGAAATGATGGTTTGCTTAAGCAAGCTGACCTCCAAGCCTGCAGTGCAGAGCACTATATGCAGTCTGATAACAATGCTGGTATGAGGAATGGTGGCAGTCTGCCAATTCTGCAGGGAAACATGGTCCAAGGCCTCTATCCTGTTGCGCATCAGACTATAAATAACTCTTCCAACATGGAGCTCAATTTGGACCATTTTGATATCTCCTTCAGCAACCAGTTCTCAGACCTTATTAATGATTTCATATCTGTAGAAGGTGGGGGTAACACAATCTATGGACATCAACTGGTGGCAGGAGACAATAATGTGTTACCTCAGTCAGAAGATGGTAGCAGGCCTGCTTACTCGCAGGCTGAAATGTGCATACCCTGTTGTAGCCCTCAACAAGCAAGTATGCAACTCAGCGGTGCTGACACTGGGGTAACTACAATGGCTTATATGCACGTGGCAGAGGTGGTGTCAGCAGCAGCCGCAGCACAAAGCACCCTGGGAATGCTGCAACAGAGTGGGCGTTTGTTCATGGTGACAGATTACTCCCCGGAGTGGTCTTATCCTGAG
>Ver208
ATGGCGCTGCGGGCCCGGGCCCTGTATGACTTTAGAGCGGAGAACCCGGGGGAGGTGTCGCTGCGGGAGTCGGAGGTGCTGAGTCTGTGCAGCGAGCAGGACATAGAGGGCTGGCTGGAAGGGCTGAACAGCCGGGGGGAGCGGGGGCTCTTTCCTGCCTCCTACGTGGAAGTTCTCCGGGGGGAACCTGCCGGGCCCCCGCCTCCCCCCCCCCCGGCTCTGGGAGACTCTCGCTACGCCAACTTGCCCACCGGGGGCTACGAGCCGGCCCAGCCTTTCCAGAGCGCCGCTGCCCCGCAGTTGGGCCTCGCCTTCCAGCCCCGGGCTCCCCCCGGCGGGTACCCGGCCAGCCAGCCCAGCGACGACGACTGGGACGATGAATGGGACGACAGCAGCTCCACGGCGGCGGATGAACCGGCTGCCCAGCCGGGGGGGAGTTATCCCGGCGGTTACCATGACTACGAGGGCTCCAGCAGGTACCGCGTATCCACTCGCTCCGACATGCCGCCCGGCCCCTCCTCCCTCGCCTCCTCCCAGGCGGCCGGTAAGGGCTCCGCCACCGTCAGCCGCAACCTCAACCGCTTCTCGGCCTTCGTGAAGAGCGGGGGGGAGGCGTTCGTGCTGGGGGAGGCGGCGGGCTTCGTGCGGGACGGGGACAAGCTGTGCGTGGTGCCGGGGGCCGAGGGGCCGGAGTGGCAGGAGAACCCCTACCCGTTCCGCTGCTCCATAGACGAACCCACCAAGCAGACGAAGTTCAAGGGCATGAAGAGCTACATCTCGTACCGGCTGCTCCCCAGCCACACGGGCCTGCAGGTGCACCGCCGCTACAAGCACTTCGACTGGCTGTACGCCCGGCTGCTCGATAAGTTCCCGGTGGTGTCGGTGCCGCGCATCCCGGAGAAACAGGCCACCGGGCGCTTCGAGGAGGATTTCATCTCCAAGCGGAAGAAGGGGCTGGTGTGGTGGATGGAGCACATGTGCAGCCACCCGGTCCTGGCGCGGTGCGACGCCTTCCAGCACTTCCTCAGCTGCACCGACGAGAAGGCCTGGAAACAGGGCAAGAGAAAGTGCGAGAGGGACGAGATGGTGGGGGCCAACTTCTTCCTCACCCTCAGCCTCCCCCCCGGCTCCCCGGTGCTGGAGCCGCACGATGTGGACGGGAGGTTGGACGGCTTCAAAGTCTTCACCAAACGGATGGACGAGGGGGTCCTGCAGCTCAGCCAGACTGCCGGGGAGTTTGCCCGCAAACAGGCGGCCGGGTTCAAGAAGGAGTACCAGAAGGTGGGCCAGGCAGTCAGGGGGCTGGGGCAGGCCTTTGAGATGGACCACATGGTCTTTTCGGCTGGCCTCAACCGGGCAATGGCCTTTACCGGAGAAGCCTACGAGGCTATCGGGGAGATGTTCGCTGAGCAGCCCCGCCAGGACTTGGACCCCATTATGGACTTGTTGGCCGTCTATCAGGGCCACCTGGCCAACTTCCCCGACATCATCCATGTTCAGAGA
>Ver209
GTGAGGATGCAAGAAAACTCATCATTACAAAACAAAGAGAGTCAGATGGGGATCGGTCCACTACCTGAGAACCCAAACGCCCCTCGACCTCTATTTTCAGATAAACCCCCATTTCCTGATAAGTCCTGCAGCATGCAGCAAAGACCAGAGCAGTTGATAAGTCAACAGCTGAAAGATGGATTGAGAGACGGAGACAGCTCGGTGGATGCTATTTACAAAGCCGTGGTGGATGCCGCCAGTAGGGGGATGCAAGTAGTCATCACCACGTCTGTAACCAGTACGACGCAGATGAGCCCCATTCCAGCTCTCAGTGCCATGAGTGCCTTCACTGCATCAATTGGTGACCCATTAAATCTCTCGAGTGCCGTCAGTGCCGTTATACACGGGAGAAACGCTGGCAATGCCGATCATGAAATGAGAAGTAGGAACCCTAGAGGGAACCGGGGAAGAAAGAACTTGGATCAAGGCAAACATTTGATTGATGGAGATGGATTTGACTATTTTAAGCCATCAGGGTGCAATACTCCTAAAAAACAGTGGAATGGGGGTCAGAGTCCCGGAGAAGCAGCCAGGTGGAAGTGTGAAGAGTTTTTGGATCATAACGCCCAGCTCCATAACAATCCGTGCCCACCAAGACCGGGCAACGTGTCCATTTTGCACTCCTACGAAGATGAGCAATGTCAGATTCTCATCCCACCACGGCACTGTCAGAGCGAGAAGATACTTGAGGAGAACTTCAGATTCAACCATTACAAAAGAACTATGATTAGTTTCAAAGAGCGACTGGAAAACACCGTCGAGAGATTTGCACACATGAATGGAAACCGGCCGCCGCAACACAGAGGATTTGGGGATCTGCTCAGCATTCCTAAACAAGAACTAGCTATGGAGGAGCAGTCTCCCAGTTCTTCAAACAGTCTGGAAAGCTCTTTAGCAAGAGACTACATCCACTACAATGGAGACTTCCATGCCAAAGGCATAAATGGATGCGCCCCTAGTCCTTCGGACACTAAAAGCATCAGTAGCGAGGATGACCTTCGGATCCCTGACTCCCCTTCTTCAAATGAGCTGATACACTATAGACCAAGGACGTTTAATGTGGGTGACTTGGTCTGGGGCCAAATCAAAGGACTTGCTTCTTGGCCCGGAAAACTAGTGAGAGATGGCATACACAACTCATATCAACAGAATTCACAAGAGGGGAAG
>Ver210
GAGATCGACAAGAAAGCTTTCAGTGAACCCTTACGCTCAATAGCAACAGTAAAGTCTGAACACGATCATGGCCGGACTCATGCTGGCAAGGACAGCCACATGAGCCACATACATAGACATTACATGGAACCTGTTCTGAGCCACTCAAAGCTGCAGAGGGTCCCGCAGGATTCCGGAGAAAGGCCAAGTAAATATAAGGAGGAACACAGGCGGATACTTCAAGAAAATACAGAAGCGTCACCCTTTCCGATGAAGGTGAAAGCACATGAGAACGAGCGTGACAGTTATCCCAGAGTAACGTCCATCGTCTCCTCCAGCCCTAAAAGCCACGTGGTGAAACAGGAGAACAACATTGACCGCCATATCACTGAGCTTTATAAACTGAAGAACTCAGTCTCTCAGAGTTTACCGCAAAGTAACTATTTTACCACCTTATCGAACAGTGTGGTCAATGATCCGCCGCGGTCGTTTGCCTCGAAGGAAGTGGTGAACTTGTACCCTGAAAAGCAGAATTGCACCCCATCCTCCGCCAGTTCCACTACGCTCAATTCGTACATGTCGTCCCTCTCCAAGCCGCCGCCGCTTATCAAGCACCAGCCTGAGGAGGTGTCGGCGGGCAAGCTAAGCGAGCCACTTTCTCAGCAAGTGACAAGCCACACCATCACTTCCTACAGAGGAGACAGCCGGAGTCCCACCCAGCTATCCATTTCATCTACTAACACCCTCCGTAGCATGCCTGCCTTGCACAGAGCCCCTGTTTTTCACCCGCCCATCCATCACAGCTTGGAGAGAAAGGACGCAAGCTACAGTAACCTTTCACCGCCCACCTTAACTCCGGTGCAGCCAGTAAGCACAGGCAGCAAAATTCAAGAGCTTCAGAAGCCTCCAACTCTAGTTCCTGAGCCCAAAGAAGGTTCCAGCACGTACAAGAAGACCCCAGAGAAAAGCATCCAGGATGGGTGGAAAGCGAACGAGAAGCAGAACATCAGCAAAGGGGTGTGGATTCCAGAGAAGAGTAACGGCAAGGTGCAAGCTGCGACTGCCTCTGTCATTGTGCGCCCGTCATCGAGTGCAAAGTACGATCCCATTCCAATGGCGCAGAACCTCTCAAAGGAGAGAGTTGGGGATAAACCCTTAGCTGGGGTAAATCAGACTGAGTGCTTAAAGCCTCTGGAACCCCGAGAGACAGCGAGGATCACCCAGCCGCCTGTCTGCTCCGACGGTGCTCTTGTCAATTCGGGTAAGGGATCTCCTGCTCCCTTGCACGTCGCCAACTCTGTTGCACCAGGATCCAGTGTTATGTGCAGCACGAAAACCGACGTGACCACCTCTGCTCCCACGACCACGAGTGTTTCCAGCAGCAGCGGATCGGAGGTGACCTATTCCCTGTCCAACTACTCTGTGTCAGCTTGTGCCGTAATAGAATGTAACACCTCCAAGACTGGAAACCCAACCAGCGCCCAAACCCCAGAGAACCAGGTCATCAACCCAGCTCCAGTTACTCCAGCGAGTGGCAAGGCTACAAGTGCAATTCAACCCAATGCTGCCTATTCTAGTTCCAGTGACTTCATCCACCTGAAAAAGCACAAGGCAGCGTTGGCGGCAGCTCAGCTGAAAAGCACCAATGCCAATGAGACGGAGCCCAGTGCTGTGAAAAATCCCAAATTGCCTGCATCGAGTTCCCCGGATGGTAACGTGGCCTGCAGTTCAGCCAATGCATTGAGCACTTTAGGCAACGGGCCTGTTGCCCAGCCTAACTACCACACAAAATTAAAGAAGGCCTGGCTCACAAGGCACTCAGAAGAAGATAAAAACATTAACAAGCCCGAGAGCGCAGGCTGCACTGTGGTCTCGGAAATCATTAAGCCTTGCACTGTCAATCTCATAGCCTCAACCTCCGAGGAACTTCAGAATAACCTTGACCTCCGAGCGCAGGACGATAAATCTCCCAAAGAGGATAGGCTGACCAGGAGGAGAGTCAAAAGGACTTACGAATCTGGTTCGGAGAGCGAGGACTCTGACGAGAGCGAGAGCAGGTCAGGGCCGAGGCTCAAACGCCAGCCGAAGCCGACGTACAAAAAGAAGCAAAACGATATGCAGAGGCGGAAAGGCGACACAGACAAAGAGGAGGAGTGCAAACCCAATGGCATTCTCAGCCGCAGCGCCAAGGAGAAGAGCAAACTAAAGCTGCAGAGCAGCAGCGGCAAC
>Ver211
GCTGAAGCATCTCCAGCTGAGTGTTGCCAACATGCAAAGGTCCTGGAAGATACTCAGTTTGTGGATGGTTACAAGCAGCTGGGCTTCCAAGAGACTGCATATGGAGAGTTTCTTAATCGCCTGCGTGAGAACCCACGCCTCATTGCATCTTGCCTCGTGGCTGGAGAAAAACTCAACCATGAGAATGCCCAGAGTGTCATACACACTGTCTTTACCTCTCTGTATGGCAACTGTATAATGCAGGAGGATGAGAGCTACTTGTTACAGGTCCTGCGTTACTTAATTGAGTTTGAACTGAAGGAGAGTGATAACCCCCAAAGGCTGCTCAGGAGAGGCACATGTGCTTTTAGCATTATCTTCAAACTTTTCTCTGAAGGCCTTTTCTCCGCCAAGCTCTTCCTAACAGCAACCCTACATGAGCCGATCATGCAGTTGCTGGTGGAAGATGAGGACCACCTAGAAACTGACCCTTCAAAATTGATTGAGCGGTTTTCTCCAGCCCAGCAGGAAAAGTTGTTTGGGGAGAAGGGCAGTGAGGCTTTTCGTCAAAGGGTTCAGGAAATGGTGGAGTCAAATGAAGCTAAGCTTGTGACACTTGTCAATAAATTCATAGGATACTTGAAGCAGAACACATACTGCTTCCCACACAGTCTAAGGTGGATCGTCTCACAGATGTTTAAAACTTTGTCCTGTGTGGAGGGGCTGGAGGTTAGTGAGGTGAGATCTATGTGCACCGACCTGCTACTGACTTGTTTCATCTGCCCAGCAATTGTGAACCCAGAGCAGTATGGGATAATTTCAGATGCTCCAATCAATGAAGTGGCAAGGTTCAACTTAATGCAG
>Ver212
CCGCTTGATCGGAGCCCAGGATCCACAAGACCCATTCCTACTACTTATTCATACAAGCCAGGCTTTCCAACAAGACCTTACCAGTCATGGACGACTGCTCCAATTACAGTGCCTGGACAAACCAAATCAGGCTTTACCTCTCTATCAAGCTCTTCCTCTAATACGCCCTCAGCATCCCCATTAAAATCAATTTGGTCTGGTTCATCTGCTTCTCCTATAAAATCCACATTAGGAGCTTCTACTACTTCTTCTATTAAATCTGTTAGCGATGTAGCATCTCCAATTAGATCATTTCGGACAATTGCTTCACCTATAAAAACGGTTGTGACGCAGTCTCCCTACGCAATTCAAGTTTCCACTGGCTCACCAATCAGAGCTTCTACTATAGCAGAGACTACATCTTTCAAAGGGCTGCCTTCTAGCTCTCCTTTTGCCTCCAGAACTTCTCCAGTGACTACTGCTGGGTCCCTTTTAGAAAGATCATCCATTACAATGACACCTCCAGCATCCCCTAAATCAAATATAAATATGTATTCTTCAAGCTTGCCCTTCAAATCCATCATTACATCTGCAGGGTCACTTTCATCTTCTCCTCTAAAATCAGTTGTCTCTCCTGCTGTCTCTTCTACGAAAGTGACCATGGCAACTTCTCTATCTTCACCCTTAAAACTTGCCAATGGGCCAAGTGAAGTTGGCTTAGTTAATGGATCTGCATCACCATTAAAATATCCACTATGTTCAAATTATATTAATGGTTCAGCTGTCCATATACAGGACAAGATAGCTGCAGTGACAAAATCTGCAACATCCACTGTTAATGCAACTATAGATGCAGTTGAGAAAAACTACTCTGTCTCTTCTACTACTCCACTGCCATATTCACCTCTCAGGTCTTTTTCTTCAACAGCTTCTGCATTTCAGTCAATACGAAATCCTGCTGCCAGCGCACTTTACACATCATTTAGGTCTACACTTGCCTCTACTACCTCATCTGTAACTTCATCAACAATAACTGTGCCAGTATATTCTGTTGTAAATGTATTGTCAGAGCCAACCCTTAAAAAACTTTCCGAATCTGCTTCACTGACAAAATCAGCTGCTGCTCTTGTGTCTCCATCAAAAAACTTAACCACTGAGACTCCTTCTCAGTGGTCTTCAACTCCTGCTAAAACATCTTTATTTCTAGCCCCTAATGCACTTAAGTTAGCCACCACTGCTTCATTATCCTCTAGTCAGGAGATACTGAAAGATGTTGCAGACATGAAAGAAGATTTGATAAGGATGACAGCAATTTTACAAACTGACACTTCAGATGACAAAGCATTTCATCCTGAAATCGCAAAAGAAGCTAGAATTGAGGATGAGGAGCCATTTAAACTGGTCGAAAAAGTAAAAGAAGATTTAGTGAAAGTTAGTGAAATTTTAAAAAAAGACGTGTTTCTCGAAAACAAGTTGTCTACATGTCATGCTGGACACTCACCGGAAGATGAATGGGTAGAATTTAGTAACGAGGAACTTGAAGAAGCAAGGCAGCTTGCAAACACACATGCACCACATAAAGTCGAGATAAAAACAAGAACCTTATCAGAAAAAGACTACAACCTGACAAAGGTTATTGATTATTTGACTAATGACATTGGGGGAAATACATTTTCAACCCTAAAGTACAGGTATGATGATTGCAAAAAAGATGGGGAAGAGAGACAAAAAAGGGTTTTGAAACCAGCAATGACTTTACAGGAGCACAAACTTAAGATGCCTCCATCCTCCATGAGACCCTCTGCTTCAGAAAAAGAGTTATGTAAACTTTCAGACTCTGTGTTTGGGACTGACATGAATTTAGAATCACCTGATGACTTTTCACAGCATGAACAAGACAAGAGTCCTTTGTCTGATAGTGGTTTTGAAACAAGAAGTGAAAAAACACCATCAGCCCCACAAAGTGCTGAAAGCACAGGTCCTAAACCACTTTTTCATGATGTACCCATCCCACCTGTCATAACAGAAACAAGGACAGAAGTTGTGCACGTCATAAGGAGCTATGAACCGACAACTGGAGACATTGTAGAATCTGAAAAAGGGGAAATTCCACCCGTGAAGCCTGATGCAGCTTTCATGGATTTGGAACAAAATTGCCCTGGATCAATGAAAGTCAAAAGTAAAGCCTTCCAGATAAAAGCAGGAATTGACGACGATGACCCCAAAGGTGTTTTGGGCAAAGGCATGCGAGTTAAAGAGGAAACTCATATTACCACTACAACCAGAATGGTGTATCATTCACCACCAGTGATGGAAAATAAATCAGAAAGACTCGAGGAAACAATGTCTGTCCACGATATAATGAAAGCCTTTCAGTCAGGCCGTGATCCTTCCAAAGAGCTTGCAGGTCTGTTTGAACATAAGACTTCAGTAACAGACGTTCAAAAGTGCACTGAAACCTCACATCCATATTCTGAGAGGGACGGCAAATTGAAGCCAAAGCTGGAACGCATTATAGAAGTGCATATTGAAAAAGGTAACCAGGCTGAGCCTACAGAAGTCATAATTAGGGAAACAAAAAAACACCCTGAAAAAGAAATGTATGTTTATCAGAGGGACTTGAGTCAGGTAGATTATAACATCAAAGATGGTATTACTGAAAGAAGTATTTTTCCATGTTCAGAAGACCATGGGCAAGTAGAAGAGGAGGAGCTTACAGCTGAAGAGTCTCTTCCATCTTACTTGGAATCTTCACGAGTAAATACTCCAGTCTCTCAAGAAGAAGACAGTCGTCCTAGTTCAGCTCAGCTTATTTCCGACGATTCCTATAAAACACTCAAATTACTGAGTCAGCACTCTGTAGAGTACCATGATGATGATCTGTCAGAACTCAGAGGGGAGTCTTATAGATTTGCAGAAAAGATGCTCCTTTCTGAAAAAGTAGACATTTCACATTCTGATACCGAGGAGTCAGCCGCAGACCATGCTTTACTCCTTGGCACAGACTTACAGCGTCAAGAAAGACTTTCCAGGGAGAAACTGATCACTACACCCAAAAAAGACATTCTATCAAAAATTTACAAAGATGTTTCTGAAAATGGCATA
>Ver213
AAAATTATGACATCAGCATCTAAAGGAATTTTACGGCCATTTTTAGCTGTCAGCGGAGTGTTGATCTGCTTCATGATATGTTTACTGATATATGTCAAACCAACAAACAACTGGATCTCCAGTCCAATCGAATCAGCACATTCAGTCCTTAAAATGAAGAACTTTTTCTCCTCTAAACAGAATTATTACAATGAAACAGTCGTTTTAATTTGGGTGTGGCCTTTTGGACAGACGTTTGAACTGAAATCCTGCCAGACGCTGTTTAATATTCATGGGTGCCATCTTACTACTGACCGCACACTGTACAACAAATCTCATGCTGTCCTTATTCACCATAGGGACATTAGCTGGGATCTCACTAACCTGCCCCTACAGTTAAGGCCCCCTTTTCAGAAATGGATTTGGATGAATCTGGAATCGCCAACACACACACCACAAAAAAGTGGCATTGAGCACCTATTTAACCTGACTCTAACTTACAGGCGTGACTCGGACATTCAGGTGCCATATGGCTTCATGGTTGTGAGCACAAAACCATTTGAGTTCGAGGTGCCAAGCAAAGACAAGTTTGTCTGCTGGGTTGTTAGCAACTGGAACCCAGAACATGCTAGAGTCAAATATTACAATGAACTTAACAAATACATTGAAATCATAACTTACGGGCAAGCTTTTGGAGAATACTTGAGTGATAAAAGCCTGCTTCCAACTATTTCATCTTGCAAATTTTACCTGTCATTTGAAAATTCCATTCACAAAGATTATATAACAGAGAAACTTTATAATGCATTATTGGCTGGATCTGTGCCCATTGTGTTGGGTCCACCTAGAGAAAACTATGAGAACTACATTCCAGCAGATTCCTTCATCCACGTGGAAGATTTTCTCTCTCCAAGAGAATTATCCGATCACCTTTTAATGCTGAACAAAGATACAGAACAGTACCTGAGCTATTTCAATTGGAGGAAACATTTTACAGTCAGTATGCCACACTTCTGGGAATCCCATGCATGCCTAGCCTGTGACCATGTTAAAAGACATCAAGAATACAAATCAGTTGGGAATCTAGAGAAGTGGTTCTGGAAC
>Ver214
GAGCCTATATACTGTTACACACCTCAAAACTTCACCCGTGATCAAGCCTTGTATGCAAGAGGATATTGCTGGACAGAACTTAAAGATGCCCTACCAGGAGTGGATATTAGTCAATGGCCTTCATTATTTGAACACAAGTTTCTGCCCTATGCTCTTTTAGCCTTTGCTGGAATAATGTACATACCCGCACTGGGTTGGGAATTTCTTGCCTCAACAAGGTTGACTTCGGAGCTGAACTTTCTTCTTCAAGAGATTGACAATTGCTATCACCGGGCAGCAGAGGGGCGTGCCCCCAAAATTGAGAAGCAAATTCAGTCAAAGGGTCCAAGTATTACTGAACGAGAGAAACGAGAGATTATAGAAAATGCAGAAAAGGAAAAAAGCCCTGAACAAAACCTTTTTGAAAAGTACTTGGAAAGACGAGGTCGCAGTAACATCTTAGCCAAGTTATATTTAGCAAGACATTTGCTCATTATTTTTTTAAGCATTATACCAATAACATATTTAAGCACTTATTATGCAACCCAAAAACAGAATGAATTCTTATGTGCACTGGGAGAGCCCTTTCATAAAACCCTAAACTCAAAGTTTTACATAAGAATGAATTGTAAACTGCCAGCTGTTCAGCTCCAAAGAATTATTGCTTCAGTGGATATTTTTCTTCTTAGCTTCATTAATCTAATTATTCTTGTCAATTTAATCCATCTTTTCATTGTCCGAAAGTCCAACTTCATATTTGACAAACTTAACAAAGTTGGCATTAAGACCAAGAAACAGTGGCAAAAGTCACAGTTCTGTGATATTAATATTCTCGCTATGTTTTGCAATGAAAATAGGGACCACATCAAATCCTTAAATCGACTGGACTTTATCACAAATGAGAGTGATCTGATGTATGACAATGTGGTTCGTCAACTGTTGGCGGCTCTGGCACAATCAAACTACGATGCCACACCCACGATGCGTGATTCAGGTATTCAGACTGTTGACCCTAACGCAAACCCAGCAGACATTGATGTCAATGAACAACTTGTTATAAAACGACCAAGGAAGAAAATGAAGTGGATTCCAAGTAGCAATCCTCTTCCTCAACCCTTCAAGGAACAGTTAGCAATCATGAAAATTGAAAACAGCAAGCCCGAAAAGCTTAAACCTGTTAGGAGAAAAACTGCTACAGATAGCATAATAGCCCCTCTTTTAGAAGCTTCTTCCAAATGCTCCTCTCAGATAATTTCTCCTAAAACTGATCTAAGCATCATGGGTGATAAGAAGCATTCTCGTCACTTCTCCTTAGATGTTCATCCATACATCCTTAGCAATAAAAAACCCAAATCAGAGACACAAGATGCTCCTATTGCCTTGTCTGAAAGTCAAGAGAGTGGCTTCCTGAACCATGAAGAAACAATAATCGATTCTGTAACATCTACAAAA
>Ver215
TTTATTATGGGAGATTTATCTGACTCTGAAAGTGATATCTTTGAACAATCAAAAGAGTGGGACTTGCATAGGAGGGAAGAGCAACAGAAGGCATTCAGCCATGGAACAGAGCTAATTCCCTGGTATGTGTTATCCATGAGAGCAGATGTCTATCAGTTTCTTCAGCAAGGAGTGACTGTCATCCGCTATGACCAGGAGACACACATTTCTGTTCGTTGTTTCCTTCAACTCCAACCAGACAACTCCACATTGACTTGGACAAAACCAACCACAACGTGTCTTGCAAACACTAAAAATAAATTAGGAACTGTAAGTAGCAGTGCGGAGATTAAATTTCAGTTCCTTGCCAATGCTGGAATGAATGGACTGGCCGAAGGATTCTTGGACTTATTCTCTGTAAAGGCAGTTTACATGGGACATCCGGGAATTGATATGCACACTGTGTGTGTTCAAAACAAACTATGTAATATGAACCTGGAAGAAAATGGTGTCACATTGCTTTATGGGCTGCACACTACTGACAACAAGTTGCTGCACTTTGTAGCTCCGAAATACACAGCCAGGACATTGTATGATGGACTCCTGGAGTTAACCAAAGCAGTAAGGAAGATAAAACGCTTTCCTGATCAGAGATTACAGTGGTTAAGGAAGCAGTATGTTAGTCTCTACCAG
>Ver216
ATGGACTCAGATGACCCTCTGTTACAAGATGCTTGGTTTGATGACAGTGAACATGAGGAATCCCTGAGGTCTCCAATATGCACTAGCTGCCATTCAAAGTCTAGACCTTTAAAGCATATCATTCCTACTTGTGGATTTTGGAACATAGTAGGCTGGATTTTTACCAATTCTTATTGTGCAGCATTCTTGCTGGCCTTAGGATGCTTGGTTCCAGTGATACTCTCCATTGTTATGTTCCTTTATTATCCTACTCTAGACATTGATATTTCTTATAATGCATTTGAAATTCAAAACCACAAATCCTCTCAGCGATTTGATGCACTCACTCTTGCTCTAAAGTCCCAGTTTGGAACTTGGGGGAGAAACAGAAGAGATGTAGCAGACCTTACATCTGAAACATTGCAGAGATTGATCTTTGAACAGCTGCAGCAGCTCCACCAGAATGCCTCTCAGCAAGGCACTACTGTGAGAGTGAAACGCAGCTCTACTAGGCACAACACAACACAAAGTATCAATGATACAAAAACAGAGACATCGGTGTGCATTGCTGGGAATCAGTCTCGTCACCCAAGAGGAGATTCTAAAAGGGATAGTGCAGTAAATTTTGTGACTCCTATTACCCAAAGCCGTGTCCATTGGCGCATTGAGCTTATATTTTTAGCAAGAGGAGATTCTGAGAATAATATATTTACAAAAGAACGCCTCATGACTATTCACAGTATTGAAAGGAAGATCATGGATCATCCACACTTCAGAGAATTTTGTTGGAAACCTCATGAGACACTAAAGGACCTTCCACTTGGATCTTACTCATATTGCTCACCTCCCAGCTCTTTACTAACATATTTCTTCCCCACTGAAAAAGGTGGAAAAATCTATTACGATGGAATGGGTCAGGACTTGGCTGATGTTTAT
>Ver217
GCTCTTAGCCACCTGGCTCCTACTGGAAAAGTGGTTGATGACAATATTCGAAGCCTTTTCTTCGGAGATTACTTTAAACCAGACAGTGACACCAAGATCTATGATGAAATCACAGATTTAAAGCATCTCACCTCAGTCATGGAACACTACCTCGAAGAATATAATAATGTCAGCAAAGCACCCATGTCCTTGGTCATGTTCAGATTTGCCATTGAGCACATCTCAAGAATCTGCCGAGTGTTAAAACAGGATAACGGTCACCTACTATTGGTTGGAATCGGTGGGAGCGGGCGCCAGAGTGCGACCAAACTGGCCACGTTCATGAACTCGTTCGAGCTTTTCCAAATTGAGATCACAAAGAATTACACCATCAGCGAATGGCGCGACGACGTGAAGAAAGTAATGCTGCAAGCCGGGGTGGCCGGCAAAAATACTGTCTTCCTGTTCTGTGATAATCAGATCAAAGATGAGGGCTTTGTGGAAGATATAAACATGCTGTTGAACACTGGAGACATCCCCAATATATTCCCAGCAGATGAAAAGGCAGAGATTGTTGAGAAGATGCAGGCTATTGCCCGGACAGAAGGCAGGAAAATCGAGGCCACTCCATTGGCAATGTATAACTTCTTCATTGAAAAAGTCAAAGCAAACTTGCACATGGTGTTG
>Ver218
GTGATTCGTGAAAGTTATCTCAAAGGTCACGATCAACTTGTTCCTGTTACCCTTTTGGCCATTGCTGTTATTCTTGCTTTTGTCATGGGTGCAGTCTTCTCTGGAATTATTGTATACTGTATCTGTGACCACCGTCGGAGGGATGTTGATGTTGTCCAAAGGAAGGACAAAGATCTGAGTCGTTCACGCAGAGGTTCTATGGCAAGTGTCACCAAACTAAGTGGACTCTTCGGTGACAGTCAGTCCAAAGAGTCAAAGCCAGAGGCTATCCTTACACCTTTGATGCATAATGGGAAACTTGCTACACCTAGCACAACTGCTAAAATGTTAATTAAAGCTGAGCAACATCATCTTGATCTTGCAGCTTTACCAACTCCCGAATCCACACCAACTTTGCAACAAAAAAGAAAACCCAGCAGGGGAAGCAGAGATTGGGAAAGAAACCAAAATATTATCAATGCATGTACAAAAGACATGTCTGCTATGGTATCACCAGTAATCCCAACCGATTTGCCACTTCATGCATCACCAAGTCATATTCCCAGTGTCGTGGTCCTTCCTATAACACAGCAAGGTTATCAACATGAGTATGTGGACCAGCCAAAACTAACAGAGGTGGCTCAAATATCCATTGAAAACCAGAGTTCCACCCTAGAATACAAAACAATTAAAGAACACCTTGCCAGTAAAAGTCCAAACCATGGTGTAAATTTGGTGGAAAATCTAGACAGCATTCCACCAAAGGTACCACAAAGAGAAGCATCTTTAGGGCCTCCAAGCTCTTCAGTGTCACAAAATGGAATGGGCAAACGTATAGACTTACACTCATCTGCTTACAGTGTGGATTACAAGAGAAACTATCCAACAAACTCTCTCACAAGAACTCACCAGACATCAACACTCAAAAGAAACAACACAAATTCTTCCAATTCCTCTCATCTCTCCAGACATCAGAGTTTTGGTAGAGGGGACAACCCACCTCCTGCTCCACAAAGAGTAGACTCTATACATTTCAGTGCTGCTCAAGGGCAGGCAGTGACTTTAACAAGGCAACCTAGTATCAATGCCTATAACTCTCTCCCAAGATCTGGTGTGAAACGCACACCATCTATAAAACCAGATGTACCACCTAAACCCACATTTTCACCACTGTCATCATCCATTACATCCAACGATGCATGTACA
>Ver219
GTCTTTCATGTGGACACAGGACACTACCTGTGCTTAAACAAGTACTATGGGAGAGGACTGAGCACAGAAGGTTTCCGGCAGGCCCTGTTCCAATATCTTCACAACGGGGTTCGCCTGCGGGTTGATCTTTTTGAACCCATCCTTAGCAAGCTCAGGCGCCTTAAATGTGTTCTGGAAAGCCAAGCCTCTTACCGCTTTTATTCTAGCTCCCTTCTCATTATTTATGATGGGAGAGACTATCCGACAGCCATTGTAGCTGATCCATTGGCCAAGGAACACGCACTCAAAGTAGATGTACGCATGATTGACTTTGCCCACAGCACCTATAAGGGCTTCCGTGATGACCCCACAGTGCATGATGGGCCAGACAAAGGGTATGTTTTGGGCTTGCGCAGTCTTATCAATATCTTGGAGCATATTCGAGATGAGAGCCAA
>Ver220
ATGAAAACTCATCCAGCTGTCATCCTACTTCTCTTCTTTGTGATTGGCTATGGCTCTTCAGAAAACTCTACCACTTCCAGAGGTTGCGGGCTGGATATCTTCCCCCGCTACGTGTACCTTTGCGACCTGGATGCCATTTGGGGGATTGTAGTTGAAGCTGTGGCTGGAGCAGGCGTGCTGACAACCTTGTTGCTGATGCTGATTTTACTAGTGAGACTCCCCTTCATTACTGAAAAGGAGAAGAAAAGTCCACTTGGAATACATTTCCTTTTTCTGCTTGGAACTCTTGGACTCTTCGGCTTAGCTTTTGCCTTTATTATACAGGAGGATGAAGCTATCTGCTGCACCAGGAGGTTCCTATGGGGCGTTCTTTTCGCTCTGTGTTTCTCTTGCTTACTTGCGCAAGGTTGGAGGATCCGCAGGCTTGTTCGCCACGGGAAAAGTCCATCTGGATGGCATATGGTTGGGATGGTTATATGTCTAATGCTGGTACAGGTCATCATCGCAGTCGAGTGGATTATCCTTACAGTTGTCCGAGACAGGAAGCTGGCTTGCAGTTATGAGCCAATGGATTTTGTAATGGTTTTGATTTATGTCATGGTTCTGATGGTGGCAACGTTGGGTCTTTCATTTTTTACTCTCTGCGGGAAGTTTCAGAAATGGAAAAAAAATGGAATATGCCTTATTATTACAACACTTTTTTCTGTTTTAATCTGGGTAGCTTGGATGACCATGTACTTGTACGGTAACAACGAACTCAAGAGAAGCGATAAGTGGAATGATCCCACGTTGGCCATTGCACTGATATCTAGTGGTTGGGTGTTTCTCATTTTTCATGCTATCATTGAGGTCCACTGCACCATTCTCCCAGCCCCACAAGAAAATACAACTAATTATTTTGATACATCTCAACCTCGTATGCGGGAAACTCCTTTCGAGGAAGATATTCAGCTCCCCCGGAGCTATATGGAGAATAAAGCTTTCTCTATGGATGAACATAATGCA
>Ver221
ATGGCTAGCCCACCCAAGCTTGCTGGAGAAACCCTGATTGTGCATCACATACCCCTGGTGCATTGCCAAGTCCCAGATAGACAGCGCTGCCCAACCTCTAAGAGATCACACTCCTACGGGCAGAATGACCTCGGCCTCACCAGAACCACCTCCCTCCCCGAGAGGGACCTCTCCCAAGCCGACTCCTTGGTGTACAGCAGCTTGATTCAGGCTCCAGAACCTTCTGGTAATGAGACGCGAAGCAAGAAGGAGGAGGACTGGCAAGGTCCTAGCGCCAGAAAACGGCACAACCCGTTTCTTCCCAGTGAGGAGGAAGAGGAGGACCTTATAGTGAGTGGGGGTGAGACATCATTCCACCTTCATAATGCATCCAGTGTCCCCAAGTCTTGCTTCCAGTTCAAGGAACCAGCCCTGCCGCCCTTCCACCTCCACGACGCGGCTCCCATTGTGAAGCCTTGGATTCTTACTGGTAGGTCAGGGCTGGTGGATGGACAAGAGGAGAAGACCTCCCCCGATGACCTTCAGAAAGGCAGCAACGGCAACCAAGGTCCATCTGAATTCATCACTGAAGAACATGTATGGAACCAGCATACGGTCCCTGCCTACACTCTGGACTGGAACCAGAGCTCGGTTTTGGGAAACCAAGACCTCCTGCAGAGCCGAGAATGTAGTTGCAACGGTTCCGACACCCTGAGGCACTGCAGGTGCTACAGCGCTTCCAGTCAGTCAGAAATGGACCAGCAGGTGAGTTACGTGAGCGACTCTTCGTGCAACAGTTCCGATGGAATTCTGGTGAACTTCAGCACCCTGTACAACAAGATGAACGGACAACCCAGGTCCAACCTCAACTCTGGAAGCCTCTCCTGTGACTCCTCGTTCTGCAGCCACCCAGACACAGGAGCTTTTTATCTTGACCTGCAAACATCCCCCGCGGAATCCAAAATGTCATGTGACTCGCACCTCCACGAATGCTCTGGAAAGCAATGCGGGTTCCACCACCACCCATCTTCTCCGGTTCTGGACGCCAACTGCAACTCCTACCATTTAAACTGCGACTTGAGGCAGTGTCCTGGGGAAAACTCAGAGCTGACCTCTTGCTTTCAGAGCCAAGCGCGGCTAGTGGTGGCCACCCAGAATTACTACAAGCTGGTTACGTGTGATTTGTCTTCTCAGTCCTCTCCAAGCCCAGCGGGATCCTCCATCACTAGTTGTTCGGATGAACAGACTAAGGGCAGCCCAGTGCAGCCAACAGAATATTTCCTCTTCCAACAACCGGATACAAATCTAGATACAGTTGAGCCTAAAGGGCCCATAGAACGTTCCAAGTCGGACATCATTGAGGGGCAGGTCTACGTCAACGTATCACCTCCAAACTTTACTACTGGGCGTCAGCGCTCACGCAGTTATGACCGTAGCCTGGACAAGAGCCCGAGTACACGTCTGGGGTCACTGGAGCGTATGTTAAGTTGCCCAGTTAAACTCAGCGAGGGGCAAGTTGGCCAAGCCCAGAGTTCATCCCCCAAGAGGGTCACGTCCTTTCTGGAGTTGGCCAAGAGCAGGAAGAAGAATGGCACCAGCCCACCTCTCAGAACCAGCGGGGATTCCTCTTTGGAATTTTCCCCTATTCCGGAGTTCCACCGTGACGGCAATGGGATTACAGAGCATGGAGAATTCCGTAGCCACAGCCTCCCACCCATGTCCTTCTTGCACTGTAGGAGCCGGACCTGTGAGGGGTGCACAGGGGACACCAGGGAGGCCAAAGCCACAAACTCCAACCAAATGGGCGCGGCCCTCCAAACATCGGGGCTTTGTGATATAGACGCCGACGAGGATTTGCTCTGCGATGGGATGGAACCTGGTGGATCCGGTCTGAGCTTCCTCCAGTTGGACCTCAGAGCCAAGGGAGAT
>Ver222
GTATGTGAAAAGGAGAAGTTGCTGACAGAAAGGAACCAACTGAAAGCATGCATGGGAGAATTACTGGACAATTTCTCTTGTCTTTCCCAGGAAGTTTGTAGGGATATCCAAAGCCCTGAGCAGATACAAGCCCTGCACAGATATTGTCCTGTGCTACAGCCCTTGGATCTACCCACAGCTGCCACTTTCAACTCCTTGCCAGCACGAGGAGAACAAAACCTTGTAACAGCTCAGGATGTAGGTGAAAACATGCCATGCTGCAATGAGCAAGGGTCAGTACAGCTAGGAGCTCATTCACTTCCTAATAACATCACAGAAAATTGTATAGCAAGAAGCGTTCCTGAGGGATCTGATCATGGTACCTACATGGAGAGGGGGGAGTGCATGGAACAGATCAACCAAACAGTGACAGTGGACTTCTGTCAGGAAATGACTGACAAATGCACAACAGATGAACAACCGAGGAAAGATTTCACC
>Ver223
AACATGCAGAATCCTGTGAATCGTAGGCAAAGCTGGAAGGGTTCTAAGGAATCCTTGATCCCTCAAAGGCTTGTGTCTCCTTTGTCTGACAATGTAGTTTATGCCTCTGAGAACTCCAGCTCCCAAACAGAAATGGGCAGACCTTTGTCAGGTTCAGGGCTCTCTGCCTTTGCTCAAGCACTTCCTGTTAATGGACAACGTGTGAATCCACCACCCCCTCCTCAAATGAGGAGTGTAACACCACCACCCCCTCCTCCTAGAGGACAAACGCCTCCTCCAAAAGGTACAACTCCTCCTCCAACATCTTGGGAGCCTCAGCCAAAGCGATATTCTGGCAATATGGAATTCTTAATACCACGAATGAACTCTATTCCATCTGGAAGTAGGCAAGAGGGTTTTCCAGTTTCATCAGTTAATACACAGTCTCAAGGGCAAAGAGCCATAAATTCTGTTCCTGTTGGTAGGCAACCTATAATCATGCAGACCTCTAACAACAGCAAGTTTGCATACTCTGGAAGGTCAGGGATGCAGAATGGTAATGGATCAAGTGAGTTCATAACAAATCAGGGAGGTGGAAATATTGGGGGTCGGCAGCCTCCTCCACCCTACTCTATACCTAATGGTCCAAACACTACAACTTTACAGGTACAAAGTGGTAGCGGTGGACCTTTATCATCTAATGCTTACAATAATAGCAATGTGCCCCCTTCCATGCTTGTATCAAATCGAAACAGTCACAATTTAGAGATGTACAACATTAGCTTGCCAGGTCACCCAACTTCCTGGCCTCAGGCTTCGTCTACACAGTCAGCTCCTGGGAGTAACCATGACATGCTGTCTTGGCAAACTAATATTCCTGTTAGGTCCAACTCTTTCAATAATCCAGTGGCAAGCTGGCAGGCACTGTCTACTAACACACAGACTTCTGCCACTACTGTGACTGCAGTCACTCCTTCTCCTATTCAGCAGCCTGTAAAAAGCATTAGGGTTTTAAAACCTGAACTACAGACTGCATTGGCACCCACTCATCCTACCTGGATGACACCGAATGTACAGCCAGGTCCTTTTCAGGAAGGTGTGTCACATAACACTTCAGCGCAACTTGCAGAGGCACCAAATTACCAAGGACCACCACCACCCTATCCAAAACATTTACTACAGCAAAACACTACTGTTTATGAACCTGGATTAAAATCAAGCAAGGAGGATGCTGCAGGTGTATCCACATGTACCCAAGAGGAAATGGAGAAAAATACAGAGCCTACTACAGGCATCACAGAGAAAAAACAAATAACCACATCTCCTGTGCCAGTTAGAAGGAACAAGCGAGATGAAGAAAGGAGGGAGTCACAAATTCAGAGTTATTCACCACAAGCGTTCAAGTTTTTCATGGAACAACATGTGGAGAATATACTGAAATCCCATCACCAGCGTCTACACCGAAAGAAGCAACTAGAAAATGAAATGATGCGG
>Ver224
ACATCTGTGTATGCAATGAACAGATTGCCCCCACAACAACATATGTATGCCTATCCTCAACCTATGCATACACCGCCAACTCAGCAAAGTTCAGCAGCATGTGTATTTCCTCAAGAAATTTATGGTCCTCCACTGCGATTTGAGTCTCCCGCAACTGCAATTTTGTCACCACATAATGAAGAATTTTACAATTACAGTGTTCCACCAGCCAGCACAAATCCACCCCTGCCAGAACCTGGCTATTTTACTAAGCCTTCTACAGCAATGCAGCACTCCAAACAAGAAGTTCCAAAAGTGTCTGATTTGGGGAAAGGTTGCTTAGGTCAGTCAACATCAGAAGGTCAAAAACCATCTCCATTTACTGGACCAATGCAGTCTACTCCAGCACCATCAACTTTCAAGTTTAACTCCAACTTTAAATCCAATGATGGGGATTTTACATTTTCATCAAGTCAAGCAGGAGCGCAGCCAAGTAGTGCTTATACTGGCAGTGAGAGCCTTTTAGGGCTTCTGACGTCTGATAGACCAACCCTAGAGCAAGAGAAAAAATCTTCTAGTTTTGAGAAAATTGCCAATGATGAAAAAAGCATGTTTAGATTTGGGGAAAAGAGCTTTTCATCAGGTTTCTCTATAACTGGAACACAAAGTCAAGATAAGAATCCTTTAGTCTTTGGCCAGACTGAAAACATTTTTACTTTTAAGAGTTCTGCAAAATCTACATTTGCACCTCCAACATTTGGTGTCCAACCCAAAGATGCACACAACCTGAGTGTGGAATCAGATGCAGGAAGTGAACATGCTGCTGCTGATGATGATGGACCACACTTTGAGCCTATTGTACCTCTTCCTGAAAAAATTGAAGTGAGAACTGGAGAAGAGGATGAAGAAGAAATGTTTTGCAATAGAGCAAAACTATTTAGATTTGATGCAGAAACAAAGGAATGGAAGGAAAGGGGTATTGGAAACGTAAAAATTTTAAGACACAGGGTATCTGGCAAGATTCGCCTTTTAATGAGACGTGAACAGGTGCTTAAGATTTGTGCAAATCACTACATAAATGCAGATATGAAACTGAAGCCAAATGCCACATCAGATAAGTCTTATGTGTGGAATGCTTACGACTATGCTGATGAAATGCCCAAGCCAGAGCAGCTTGCTATTCGTTTTAAAACTGTAGATGAGGCTGTTCTTTTCAAGACAAAATTTGAGGAGGCACAAAGGTTACTAGCTTTGACAGAGTCCCCCGTGGCTCCAGTTCAAGAAAAAAATGCAAAATATAAGCAGAAGGTGGATTCTAGCAAGCCAAATGAAACACCCCTTACTTTTGGATCACAATTTGCTTTGAAAAGGGGAGAATGGCAGTGTGATTGCTGCCTTGCTAAAAATGCACCAACGTCCACTTCATGTGTGTGCTGTCAAACACCAAACAAAAACCAGAGCAGCTTAACAAGTTCTACATGCATATCTGCACCATCTTTTACATTTGGCAAGGAAAGTGCTACTAATAAGCTTGGATTTGGTCAGCAACTTTTAAAAAATAAAGAACAATGGACATGTAGCAAGTGTTTGCAGAAAAATGATGCCCTAGTCAGCCTCTGTTCCTACTGCCAAACCCAAAATCAAGCAAAGACTGGCATTTCTCAACCTAACAAAGCCAGTACTGGTTTTACAAACAATGTATCTGCTCAGGGTGATAGTTTGGCAGCAGTGTTTGGAAAAAAACCAGGTCAGTGGGATTGTGATGCATGTTATGTTAGAAATGAACCTTCAGCAAATAAATGTGTTTCTTGTCAAAATACAAAGCCATTGAGTAAAGCTGTTGCCCAAGCAGCATCTTTTTCTTTTGCTCCTGGTGCTGATAATTCACAAAAAAATTTTGGTGCCCAGTTTGCAAAGAAGGAAGGACAATGGGATTGCAATTCATGTCTTGTCAGAAATGAAGCATCTGCTTCAAACTGTGTAGCTTGCCAGAGTGCCAATCCGCAGGCAACAAATAAAGATGCTGTACCACCTGCCCAGACCCCATCTGGCTTCAAATTTGGGCCTTATGCAGAGTTTGGTAAAACACAACCGAGTTTATCAGCTATGTTTTCACGCAAAGAGGGTCAGTGGGAGTGCAGTACATGCTTAGTTATAAACGATGCTTCAAAAGAAAATTGTGCTGCTTGCCAGACTGCTAAACCTGGCTCATCTGCCAGTCAAAGCAAGGAGGTGCCTTTTACTTTTGGTATTAAAGCAAATTCATCACAGAATTTTGGGCAACCTGTTGCGGGATTTAATTGTGATTTCTCTGGAAAAGGGTTCAAATTTGGTATTAGTGACGAAAAATCATCAGCATCAAACTTTGCGTTTCAAGCCCCTGTTTCCAATGATGAATCAAAGGTGGTAAAAGAGGGCTTTAACTTTCCATTGTCTGCCGGTCCTCTTACTTTTAATTTTGGAATATCTGATTCAAATAAGACAAAGGAAATGTCTGCTGGCTTCATGAAGGGTACTTCCACAAACGATAAAGAGTCTGAAACAGCTAAGACTACTACAAAATCTGAAAAAAGCCAACAATGCTCTGATAAAGTTCTAGGCCAGTCTGTACAGAGCTTTTCTTTTGCTGATATCGCAAAAACATCTGATACAGAAGGATTTAATTTTGGTAAAGTAGACCCCAATTTTAAAGGCTTTTCTGGTGCAGGGCAAAAACTATTTATCTCTCAAAATGCCAAAAGCAATGAAGCAGTTGCATCTAATGAGCAGGAAGCTACAGATGATCTTTACAAAACTGAGGAACGTGATGACATCCATTTTGAACCAATAGTCCAACTTCCTGACAAAGTAGATCTCGTAACAGGAGAAGAAGATGAGAAAACTCTGTATTCACAAAGGGTGAAACTGTACAGGTTCGATGCAACAAGCGGACAGTGGAAAGAACGTGGAGTAGGAAATCTAAAGATCCTTAAAAATGATGTCAATGGAAAACTGAGAATGCTCATGAGAAGGGAGCAAGTTCTGAAAGTGTGTGCAAACCACTGGATAACGACTACAATGAATCTGAAGCCCTTAACAGGCTCTGACCGATCCTGGATGTGGATGGCTAATGATTTTTCTGATGGAGATGCAAGGTTAGAGCAGTTAGCTGCAAAGTTTAAAACACCTGAGCAGGCTGAAGATTTTAAGACTAAGTTTGATGAGTGTCAGCGTCTGTTATTAGATATCCCTCTACAGACTCCTCATAAGCTTGTAGACACTGGAAGAACAGCTCATTTGATACAAAAAGCTGAGGAAATGAAAACAGGCCTAAAAGATCTAAAAACATTTTTAACAGATAAAGCTAAACCTTTGGATGAGTCAAATGTGACTGGCTCCACTGAAGTAGTGAAACAGTCGCCTGCAGATGGAACTGAACCCACATTTGAATGGGACACATATGATATGAGAGGAGAAGCTCTTGAAGGGAATTTAGATGACTCTATATATGCCTCTCCACTGGCAAGTAGCCCAGAGAAGAAGAATTTATTTCGGTTTGGTGAATCAGCATCAGGTTTTAACTTTAGCTTCCAACCAGAGCCAAGTCCCTCAAAATCTCCAACAAAATTAAATCATAGCAGGGTGTCTGTGGGCACAGATGAGGAATCTGATGTTACCCAGGAAGAAGAGCGAGATGGCCAGTACTTTGAACCTGTTGTTCCTTTACCTGATTTGATTGAAGTAACAAGTGGGGAAGAAAATGAGCAGGCCCTTTTCTGCCATAGAGCAAAACTTTACAGATTTGATAAAGACTCAAATCAGTGGAAAGAAAGAGGAATTGGAGACTTGAAGATTTTACAGAGATTGGATAATAAATCTGCCCGAGTTGTCATGAGAAGGGATCAGGTATTGAAACTCTGTGCCAATCATCGCATAACAACAGATATAAACCTTCAACCAATGAAAGGGGCTGAAAGAGCCTGGGTATGGACTGCACATGACTTTGCTGAAGGAGAAGGAAAGACAGAATGTTTTGCTGTACGTTTTAAACTACAGGAGGCTGCTGACTTGTTCAAAGAGGGTTTTGAAGAGGCAAAAGAGGCACAAGCTAAAAACTGCTTGCTCACTCCATTTTCTTCTCGTGGCACATCACCCAGAGCTGCTTCATGCGGAAAAGCTGCAATAGCAATACTAGAGGAAACTACAAAAGAGAGAACAGATCAGCAGCCTGAGGAAGACACTTCACTGACAGAAGCTGGCACATCATCTCCTACAGATCAGCCTGCAAAGGCCCTGGTTTCTCCTGCAAAATTTACATTTGGATCTGATGCTGTAAAGAATATCTTTGGTAGTGAGAAGAAGATGCCTTTTGCATTTGGTAATACATCATCCACAAGGTCACTTTTCGGGTTCAGCTTCAATGCTTCTCAAGAAGAAGTGCAAAAGCAGCCTCCCGAAATCACTCTGGATTTTACTTCTACCATTGAGGCTCCGGAGATGTCTGCTCTACAGAAATCATGTCAAGGAAGTGAGCAGAGTCCTATAGTTTCTTCTTCTTTGACATCATCATCAGTATCATCATCAACTCTTATGCAGCCCATGCCAGCCAGA
>Ver225
AATAACAACAATTTGGATGCTTGTTGTGCCGTACTGTCGCAAGAAAGTACAAAATATTTGTACGGAGAAGGAGAATTATCTCTTTCAGATGATCCCCGAATTGCAAGCTTAAGGAACCACATGACTTCTCTGAATTTGGATTTGCAGTCACAAAACGTGTACCTTGATGGAAGGGACGGCACTAGGATGAATGGTAACAGTAGGACTCTGACTCACAGTATAAGTGATGGGCATCTTCATGGAGTACAATCCAGCAATGAACTTTATCAACCAGAGCCACAAACTGCACCTGCTCATGTTCCTGCTAGCTTTAATGTCTTTGGAATGGCCAATACAATTAATTCTTCAAATTCTGGACATCAGTTTGGGCTGCATTTAGGAAGCAAAGGGTCTTCTGTTTCACAGACACCAAGGTTTAACCCTATAATGGTGACATTGGCACCAAATATCCAGCCTAGTCGTAATACTCCAACATCTTTGCACATTCATGGTGTTCCTCCGCCAATTCTTAATAGTCCACATGGAAACTCTATCTACATTAGGCCTTATGTTACTTCACAGAGTGGTACAGCTCGACAGGCACAACAGTCACCAAGTTGGGTGTCTCATAACCCAACACAACCACAACAGATTTATCAGCCGTCGCAACCAAATCCATGGACAACTCTTCCTACTTATTCTGCGCCACATACCTCATTGCAACAGCCAACCCAATCTAGTATTCAGGGCCACCAGACCTCTCATGTCTATATGCCCATAAGCTCACCTACAACTCCTCAAGCACCCATGCTTCATTCATCTGGCAGTGGTTCCCAACCCTCCACCCAGTACAATATTCAAAATATCTCAACAGGACCCAGGAAAAACCAAATTGAAATAAAGCTTGAACCTCCGCAGAGGAGTAATTCATCAATGTTACGACCCTCATCTTCTCGCAGTTCGGCAAACCCTGCCTCTATTAATAGCCAAACCAGAAACCAACCCACTGTTTACATAGCAAGCCCACCAAGCACAGATGAAATGATCTGTCGCAATCAGCCTAAGGTCTACATTTCTGCCAATCCTCAAAGTGTTGATGACCAGGTAATCAGGAACCCACCTACAGTTTTCATATCCGCAAACCCTGGTGCAACAACTGCACCCAGGAATATGTCTGGGCAATTAAGCATGGGTCCTGCTTTTATCCACCACCACCCTCCCAAAAGCCGAGCACACGGTAACAGCACATCAGCCACATCTCCACGTGTGGTGGTAACTCAACCCAACACAAAATATACTTTTAAAATAACTGTCTCACCAAATAAACCTCCTGCTGTTTCTCCAGGGGTAGTCTCTCCAACCTTTGAGCCTACAAATCTGCTTAACCTTACTGATCCATTTGCAGAATCAGAAGGTATGCAACATCTCACGGACCCTATTCTAGCATCTGATAAAATAAGTGAAGCACGAAAGCTAAGCGTGGGATCGGATGATGCAGCATATACACAA
>Ver226
ATGGGGAGTCGACTACCGTCTGCTGCAACTCTTGTCCGGTTTTGTCAGAAGCTGAACAGAGTGAAGACTTTGGAGGATGACTTAATGGAAACTTCCTTGAAAAGATGCCTTTCTACAATTGACCTTACTCTTTTAGGTGTGGGTGGAATGGTTGGTTCAGGTTTATATGTACTGACTGGCACAGTTGCCAAAGAGATAGCAGGTCCAGCTGTCATTATATCCTTCCTTATTGCTGGGGTTGCTTCACTGCTAGCTGCTCTTTGCTACGCTGAATTTGGTGCACGTGTGCCGAAAACAGGGTCAGCTTATATGTTTACGTATGTTTCGGTTGGTGAAATCTGGGCCTTTTTAATTGGCTGGAATGTCATCCTGGAATATATGATTGGTGGAGCTGCAGTGGCAAGAGCCTGGAGTGGGTACCTGGACTCAATGTTTGACCACAAAATTAAGAACTATACAGAAACACATGTTGGCAGTTGGAATGTCCAGTTTCTAGCACACTATCCTGACTTCTTAGCTGCTGGGATTTTGCTGGTTGCCACAGCATTTATTTCTTTTGGTGTCAGAGTATCCTCGTGGCTTAACCACATTTTTGCTGGCATAAGTATGGGGATTATCTTATTTATTCTGATCTTTGGATTCATTCTCGCAGAACCCAAGAACTGGGGTCCTGAAAATGGGGGATTTGCCCCTTTTGGCTTCTCTGGCATTATGTCTGGCACTGCTACCTGCTTTTATGCCTTTGTTGGTTTTGATGTGATAGCGGCCTCCAGTGAAGAAGCCAAGAATCCTCAAAAAGCAGTTCCTATTGCAACAGCCGTCTCATTAGGTCTCGCTACAGCCGCCTACTTCTTGGTGTCCACAGTATTAACATTGATGGTACCTTGGAATACACTTGTACCGGACTCTGCTCTTTCTGATGCATTTTATAGACGGGGCTATTCATGGGCCGGGTTCATTGTGGCTGCTGGTTCCATTTGTGGTAGGTTTAATAACATTTTCTGTTTAACA
>Ver227
TCTGACAGCACAGATGGAATCCAGGCTGTAAATCAGCAAAACCTCCGCTCAGAAAATGCTCTAAGGTCTGCAAGAGAGTCAGAAAATCTGTCCAGTCAACTAGTGGAAGAAAAGAAGAAGGTGGCTCAAGTACAGCAGGCACTGGAGGAGAACACCAAACGCCTGATATTACTGAAGACACAAAGGCCAGTGGAGCGCATAGAGGAAATCGAGGTGGTACAGTATTACAAAGAGCCTAAGGTAGAGAGTGATCTATCAGCGAGAAAAAGCCAAGCTGAAAAGACCAACAAGGAAAGAGAGATCACTAAGTCTGAGATAATCGTGGTGAGCAAACAACTGGCGGCTTTGGAGGAGCAAAGGAACAACATTAAGCCACAGTTACTGACTAAAGAGGTCACACAGATAGAAAGAGATCCCGATTTGGAGTCTAAGGCTCAGTCTCTCACAAAGGAAATAAAGCAACTGAAAGAGGAAAATAATTCAATTTCTTTGGAATTAGAGAGACTAAAGAAAGAAGTGCTGATACTAGAACAGAAGCAGCCAAATATTGTAGAGAAAGTAGTGCTGAAAGAGGTGGTAAAATTAGAGAGGGATCCAGAGACAGTAAAGGCTACCAGGGCACTTCAGCTACAGATTGATGATGAGAATTTCAAAAGAAAATCACTTCAGGAGAACATGGTGAAGCTGAGGAACCGAACCGAAGAGCTGGAAAAGCTGATTGAATCTGTTGAGCCCAAGGTTATAGTTAAGGAGGTAAAGAAGGTTGAACAGGATCCAGAAATCCTGAAGGAAGCAGCAAGGCTAAGGACACTGATTGAAGAAGAAAGAAACAAAAGCGTGGTTGTTACACGGGAGCTGACAGAGCTACAATCTAGGTACGTGTCGGTACAGAAGCAGAAACCCAAAATTGAAATAAAAGAAAGAGTCAATGAAATCTTTATTGTAGAACCAGAAACTGAAAAGGAAATTGCAAGGCTAAAGTCTGTGCTACAAGAAGTCAGTACTAAAAAATCTATGTCTGATAAGGAGCTGGATACAAGCCATACTCAGATGATTTCTCTGAAGTCCCAGAAGCCCACAGTGGAGTATAAGGAAGTTGTCAAGGAGGTGGTCAAGTTAGAGAAAAGCCCAGAGTTGCTAAAGGAGATAGAAAAGTTGAAGGTACAACTGAAGGATATGGAAGCAACTAGCGTCAAGAACGTGGGGCTGAAATCCAAACTTGCCAAAGAAAGGGATGACTGGAAAGTGGAGAGGTCAAAAGTGGAAACTAAAACAGTCAATAAAGAGGTAGTCAAGTATGAAAATGATCCAGTACTAATAAAAGATGCAGAGCGTCTCCGTCAAGAAGCACGAGATGAGGCTCAGAAAAGAAGGGAAGTGGAAGATACCGTGTATGACTTACAAAACAAGTACATGCTGCTTGAGAGAAGGAAGCCAGAGGAGAGGGTTGTGGTACAAGAGGTGCTCCTCGTAAAGCAGGACCCGAAAATAAAAGACGATCACTTTAGACTAAGCAGGACACTTGATGATACAGTAAGCAACAGGCGCCGCCTAGAACGTGAGGTACAACAGTTACGCACCCAAGTGGAAGAGAAACAGAAACTGCTTAACTTTCAAGAAGAAAGAGACAAGAAATTGGCAGCAGAAAAAGAGCTGCGTCAGATTACACTAAGGATCAAGGAGATAGAGGAAAGACCTCCTCCTGTACAGGAGAAGATTGTTATGGAGGAAGTTGTTAAGGTAGAAAGAGACCCTGTTATGGAAAAAGCAGCTAACTCTCTCCGCACTGACTTAGATAATGAACTAAGCCAATATCTGAACATAGAAAGAGAATGCAAAAACCTGCAAATGAAGATAGACATCCTTCAGAGGGAGAAGTCTCTGGAGAAAACCATTTACAAGGAGGTTATTCGAGTGGAAAAGGACAAGGTGCTTGAGAACGAGAGAGTCAGGTTGAGAGAACTGTTTTCAAAGGCCCGTAATGCAAGACAGGACCAGGAAGATGAGAGCAAAAGACTTACGGAAAAGATAGAAAGGGTTGATGCCATGAAGAAAACCTGGTCAAAGGAAGAAGTTGATCTTAAGAAAACAAAAACGCAGCTACAGCAAGAGAAATCAACTATAGAAAATGAACTGTTGGAGCTGAGGAGACAACAGCAGCAGAAGAGCGTGTTCCTCAGCAAGGAGTCTCAGTTACTCTCACAGAAAGCAGAGATTGAACGCCAGAAAAAGATGCAATTGGGTCACGAGCTGTCCCTTTTTGAAAGCAAAATTCTTTCTGAAAAAGATGCCATTTACGAGAAGGAAAGGAATATAAGAGAGCTGCAGTCTCGTGTCAACCGAGAAGAGCGAAACCAAGAGACACAGATGAGAGAGACAAACGTTTCCACAAAAATTTCTATCCTGGACCCTGACACAGGTAAAGAAATGTCTCCCTATGAAGCCTATAAAAGGGGCATTATTGACAGAAGTCAATATATCCAGCTGCAAGAATTAGAGTGTGACTGGGAAGAGATTTCCACTATGGGTTCAAGTGGTGAAATTTCTGTCCTTTTGGATAAGAAGAGTGGCAAACAATATTCCATCGAGGATGCCCTAAGGAACAAGAAAATCACCAAAGACGAACTACAGATGTACCGTGATGGCAAGCTCCCTATTTCTGAATTTGCCCTTCTGGTGGCTGGAGAAAAGCCCCCAGCAGTCTCAATTGGTTCAATAATTGGACCCAAATCCCCAACTTCTACCAACCTAACAACATCTCGCAACTTTTTTAGCACCCAAAGTGCCCCCAAAGTCTTCCACGATGAGAGCTTCCCAATTGCTGGCATTTATGACAAAAGCACAGACAGCAAATGCACAATCAGAAGTGCAATAACGAGAAAAATACTGGATGAAGAAACTGGCCAGAAGCTGCTTGAAGCCCAGGCGGCTACAGGAGGCATCATCCACATTATGAGCAAAGAGAGATATTCAGTTCATAAAGCTATAGACAGGGGCCTGATTGATAGCAGTAACACGCAGAGTCTGCTCCATGCACAGAAAGCCTTCACAGGTGTAGAGGATCCAGTAACCAAAAAGCGATTATCTCTTGGAGAAGCTGTTCAGAAGGACCTCATTCCCAAAGAGAAAGCTTTACCCTCCTTGATTGTCCAGCACCTCACGGGAGGTCTCATTGACACTAAACAAACAGGCCGAATTCCAGTTCCTGAGGCAGAAGAGCAGGGCCTGGTTAGTAAAGAACTGGCTGATAAAATCCAGGATGAAACACAGTACAAGAAGGATCTTATTGACCCTGTCACCAAGGAAAACATCAGTTACAAGGAAGCTATGTCTCGATGCCGAAAAGACCCCAGCAGCGGACTTCTGCTTCTTGAAGCATCCGATTCTTACCAACCTCCTCTTTATCGCCCTGTAAATCCCATCCCTTCCTTGACAACCTATAATTAC
>Ver228
ATCGCCAAGAACAAAAGAATAAAATTAGTGGTGGATCGGGAGTATGAAACCAGTTCAACTGGAGAAGAAAGCGCCCCTGAGTCGAAGAACCGACTTAGTCACCCCAATATTCAAAACAACGTCAACGGAAATATATACATTGCCCAGAATGGGTCTGTTATTAGAACCAGGCGTTCTTGCCTCACCAACAATTTAAAAATATCTTCACCTTTGAGACTGGGAAAGCAATTCAAGAAATTGGACAAACTGGGGGTGACGCACGAGGAGAATATTCAGTTGAACACTTTGTCTAAAGGGGCCTCTATAAAACTAAACTCAAAGCCTTCTTGTATATCCCTGGCCAGTAACAATGCCATGGGCAAAAACATAACGTTTAAGCCGGGGGAACATAAGTTAAAAAGCACAGAAGAACAAGAGTCTGTTGTTGACAATAACGAGGATGTCAAAGAACCAATAGAATTGCACAGTGATCAAACACAATCAGACGAGGAGGAGCTATGGATGGGGCCTTGGAACAATCTTCACATACCAATGACAAAACTA
>Ver229
CCTGGGAAAATGGAGGTGGCATTGCCTAATGTGCCAACCGAAATACACCGTCCATTTACTAAATTCTCAGAATGGAAGTTCAAACTGTTTCGAGTGAAATCCTTAGAGAGGAGACCATCTGAGGAGGAAACAGAGGGGAGTGAGGTCTCATACAGCAGCTCTCAAGAGACATCCCCTGAGTCTACTGTGGTTTTGGAGGATCTTAGTTTGGGGTCTACACCACAGTCACCCTCAAACTTCAAACCACAGGAAGCAAGCGAGAAATCAAATGAGGTTGACAACAATGAGACAGACCTAAAAAGTCTGGGAGAAGAGACCCACATTACCGCCATACAGCAACTTTGCCGCATATGCGGCGCCTCTTTTAAAATGGATCAGCAGAACCGGAGCTATCCCGTCCATGGACCGGTGGACAGCGAAACTCAGGATGTCCTAAGAAGAAGAGAAAAGAAAGTCACCTCTTGGCCTGAGCTCATCTTAAAGGTCTTCAAGACCGACGTGAGAGCTGATGTAGATACCATTCATCCCACTCGCTTTTGCCACAATTGCTGGACTATAATGAATCAGAAGTTCAGCCACAATTCCAGTGAAGTGTATTTTCCCCATAACCAAGCTGTGGAGTGGACGCCTCACTCAGCCACCTGTCATGTGTGCCACTCATCCAAACCCTGGGGCAAGAGAAAGGGTGCACCCCAGCTGAACCCACACAAGATGAAAAGGCGCAAAATGGGGTCCGAATTTGCCAAAAAGTCCAAGGCCTCCTCGAACCACTCAATCCAGCGGAACAGCAGTAAAGCTTTGAACCAGATGAAGGACAGCTGCAAGAAAATCCATCTTGACACCAATCTCCTGGTGGTGGACTATCCATCGGACTTTGTAAAGTCAATGTCTTGCCAAGTGTGTGAGCACATTCTGTCTGATCCAGTGCAAACCTCATGCAAACATCTCTTCTGTAGGATTTGCATCCTGAAATACATAAAGCTCATGGGGTGCTACTGCCCATCATGTAAGTACCCATGCTTCCCTACAGACCTCACAGTGCCAGTTAAATCCTACTTTAATGTCCTGAATGCCTTGTTGCTGAAATGCACTGTGTCTGGCTGTGACGAGGAGATCCCTCTAGGGAAATATTCTCACCATATCTCCAAGCATAAAGAAACCAAGGGAAAGGAGGCGTATGCCCACATTAACAAGGGCGGCAGACCCAGGCAACACCTTCTCACCTTAACACGGAGAGCACAAAAACATCGTCTCAGGGAGCTTAAGATGCAAGTTAAAGCTTTTGCTGATAAAGAAGAAGAAGGTGATGTGAAATCAGTGTGTTTGACACTTTTTCTTCTGGCTCTTAGAGCACGGAATGAGCACAGGCAAGCCGATGAACTGGAAGCCATCATGGAAGGAAGAGGAGCAGGACTTCACCCGGCTGTCTGCCTTGCCATAAGAGTCAACACTTTTCTCAGCTGCAGTCAGTACCATAAGATGTACCGAACTGTTAAAGCCACGACTGGGAGACAGATCTTTCAGCCTCTACATGCTCTCAGGAACGCAGAGAAGGCCCTTCTACCAGGTTATCATAGCTTTGAGTGGAGACCACCTCTAAAGAACGTTTCTACCAGAACAGATGTTGGAATTATTGATGGACTCTCAGGGCTGAACCGATCAGTGGACGAGTACCCGGTGGATACAATCTCCAAGAGGTTTAGGTACGATGCAGCCCTTGTCTCTGCTTTGAAAGACATGGAGGAAGATATCCTTGAAGGCTTAAAGACACAAGGCCTAGATGACTACATGAGCGGTCCTTTCACAGTGGTGGTTAAAGAGTCCTGTGATGGGATGGGAGATGTGAGTGAGAAACATGGCAGTGGCCCAGCAGTTCCGGAGAAGGCCGTGCGTTTCTCTTTCACTGTTATGAATATCAGCGTTGCCAACAACAGTGGCCAAGTTAGGATTTTCGAAGAGACAAAGCCAAATTCTGAACTGTGTTGCAAGCCTCTCTGCCTGATGCTAGCAGATGAATCTGACCACGAGACCCTAACAGCCATATTGTGTCCTCTCATTGCCGAAAGGGAGGCTATGAAAACGGCTGAACTGTTGCTGGAAATTGGAGGTATTCTCAGGAGTTTCAAATTTATGTTCCGCGGCACTGGGTATGATGAGAAGCTGGTGCGAGAGGTAGAAGGACTTGAGGCCTCGGGCTCTATCTATATCTGTACATTATGCGATTCCACCCGTCTAGAAGCTTCCCAGAACTTGGTGAACCATTCCATAACCAGGAGCCACGGTGAGAATTTACAGCGCTACGAGACGTGGAGGAGCAATCCGCACCACGAATCAGTAGATGAGTTACGTGATAGGGTCAAAGGTGTCTCTGCCAAGCCCTTTATTGAAACCCTGCCGTCCATTGATGCTCTACACTGTGACATTGGAAACGCAGCCGAATTTTACAGAATATTTCAGCTTGAAATAGGCGAGTTCTATAAAAACTTCAGCGCCACCAAAGAAGAGAAAAAGAGGTGGCAGGCCACTCTTGACAAGCACCTCAGGAAGAGGATGAACCTGAAGCCCATTATGAGAATGAATGGGAATTTTGCCAGAAAACTCATGAGCAAAGAGACAGTGGAGGCAGTGTGTGAACTGGTTCCCTGTGAGGAACGGCAAACCGCACTGACAGAACTTATGGACTTATATCTCAAAATGAAACCAGTTTGGCGCTCTTCTTGCCCTGCCAAAGAGTGCCCAGAACTGCTTTGCCAATACAGCTTTCACTCTCAGCGTTTTGCGGAGCTCCTGTCCACCAAGTTCAAGTACAGATACGAGGGTAAAATCACCAATTATTTTCACAAAACCCTGGCACACGTGCCAGAAATCATAGAGCGCGATGGCTCAATTGGCGCCTGGGCCAGCGAAGGCAACGAATCTGGGAACAAGCTATTTAGGCGCTTCCGAAAGATGAATGCCAGGCAGTCGAAGGTCTACGAAATGGAAGATGTTCTGAAACACCACTGGCTGTATACATCCAAACACCTCCAGAAATTTATGAATGCACATATTAATCTGAAAAACCAAGGGTTCACTGTAAATCTAGACAATCCTGACCAAATGGAAAGGTTAGAAAGTTCTATGGAATCTTTAGAATCAGTGGAATTC
>Ver230
GTGTTCTTCATAAACTTCCCCACTGGACTTCTCTGTGGAGAAATCAGGAAAGCACATGTTGAGTTTGTGAATGTGAGCAAGTGTCCCCTCACTGGACTAAGGGTTGTTTCCAAAAGACCAGAGTTTTTCACCTTTGGCAGCAATACAGAAGCACTGACGCCGCTAAGTCCAGCAGCCTCAATGAACTGCAGTGCTTATAAGACTGTTGTCACCGATTCTACCTCCCGGTGTTCAGTGCTTACATCTTCTGTTATCTCATCAGATTTTGGAGCTGGTGGTGGAAACCAGACCGAGGTTATTGATATTCCTCTCACAGACTCTGTTCTTGCTCCTGGAGCATCTGTCCAGCTTCCACTGTGGTTACGAGGACCTGACGAGGAAGGAGTTCATGAAATAAACTTTTTGTTTTACTATGAAAGTACAGAAAAACATTCGAGAATG
>Ver231
CAGCCTCGCAAGAAGCTGCTGACCATCTGCGAGCAGTGCAAGAACAAGATGCAGCTGGTGGCCGACCTGCTCCTTCTGTCCAGCGAGCCGCGGCCTGTCAGCCCGGAGAGTTCGCTCCAGCTCGGAGAGGCCTTTGAGAAGTGCCGGGACACGGTGATCGCTCGCACCAAGGGCCTGTCCATCCTCACTCACGATGTGCAGAGCCAGCTCAACATGGGCCGCTTCGCTGAGGTGGGCGACACGGTGCAGGAGATGGGCGATCTGGTGGTGTCCCTGATCGAGCTGTCGGCTCACGCCGCGTACCTGGCCGCCGTGGAGGTGCCTGGCTCTCAGGCCGCTCAGCCCGGGCTTGTGGACCGCTACAAAGTGACCCGATGCCGGCACGAAGTGGAGCAGAGCTGTGCCACCCTGCGAAGTGTGCCCCTGGCGGAACTGACCCCGCAGCTGCTGCTGGAAGTCTCCCAGAACCTCTCCAGGAACCTCAAGATTCTGACGGATGCCAGCGTCGCGGCCAGCGACAAGTCCCGGGACAAGTTTGCCAGGGAGCAGTTCAAGCTGGGGGTGAAGTGTATGAGCACCAGTGCCACCGCGCTGCTGGCCTGCGTCAGGGAAGTCAAGACCTCCCCCAGCGACCTGTCGCGCAACCGATGTGCGCTCTTCAGCGGGCCCCTGGTGCAGGCCGTGCATGCCTTGGTGGGCTTTGCCACTGAGCCCCAGTTCCTGGGGAAAGCTGCCATTCTCAACCCAGAGGGCAAAGCTGTGCAGACTGCCATCCTAGGAGGTGCCATGAGTGTGGTGTCTGCCTGTGTGCTCCTGACCCAATGCCTCAGGGATATAACCCAGCACTCTGATAGCAGCAGCAAGATGACTGACTACAAGGACAGGCTAAGGAGCTCCGCCTGTGCCGTCTCTGATGGCTGCAATCTGCTGTCTCAGGCGCTGAGGGAGAGGTCATCGCCCAGGACTCTGCCCCCAGTCAATGCCAATTCTGTGAAATCTCTC
>Ver232
ACAATGGATTTTCCAGGACATTTTGAACAAACCTTTCAGCAGCTAAATTATCAGAGGCTCCAAGGACAACTCTGTGACTGTGTAATTGTGGTTGGTAGTCGTCACTTCAAAGCTCATCGCTCTGTATTAGCAGCATGCAGTACTCATTTCAGAGCTCTCTTTACAGTGGCAGAGGGCGATCAGAGCATGAACATGATCCAGTTGGACAGTGAAGTTGTGACATCTGAAGCCTTTGCTGCTTTAATTGATATGATGTATACATCCACCCTTATGCTAGGAGAGAGCAATGTCATGGACGTTTTACTTGCAGCATCTCATCTGCATTTGAATTCAGTAGTAAAAGCATGCAAACACTACCTCACCACAAGGACACTTCCTATGTCACCCCCTAACGATAGAGCTCAAGAGCAGAGTGCTCGCATGCAGAGATCTTTCATGCTTCAACAACTTGGTTTAAGTATAGTGAGCTCTGCCTTGAACTCAAATCAGAACACAGAGGACCAGTCTCAGCAACAACAAAGTTCAATAAGCTCTGGCCGAAATAACATGGTTGAACAAAGAGCCACCTTTCCAATAAGACGGCTTCACAAAAGAAAGCAGTCATCAGAGGAAAGAGCAAGGCAACGCATGAGGAACTCTGTAGATGATTGCCTCAATGATGTCACTCCTGAAAGTGTGCAGTCCATGGTTAATTCTCGAGAAGAGTATTTCTCTCCTGATTCAATGAAAATGATGGACAACTTGAAGTCTGATTCTACTCCCGACAACCACGAGGATAGCACAATAATGTTTGATGGTTCATACAGCAACCAAGAAGATACACAAGTGCCAAGTCAGTCTGACAACAGTGCATCAATAGGGTCCCAGGCAGCCCAAGTTGAAACCAGTTACAGTCAAGATTCTGCATGTGATAAAAATATATACTCTTCTGAAACACAAGAAATTATTGTGGGTGATAAAGATCACATGCGAGTTATTGTCAAATCTGAGCCTCTAAGCTCACCAGAGCCTCAAGATGAAGTTAGTGATGTCACTTCCCAAGCAGAGGGTAGTGAGCCAGTTGAGGTAGAAGTTGTTGCAAGTGCAGAAAAGATAGAACTGAGTCCAGAAAGCAGTGATAGAAGTTTCTCTGATCCCCAGTCAAGTACTGACAGAGTAGGGAATCTTCATATATTGGATGTGACGGATAACCTTGAGCACAAGTCTTCCTTTAGTATTTCTAACTTTCTAAGCAAAAGTAGAAATGGCAGCTTAGGCCAAAACAGTGACGACAACATTCCCAATACTACAAGTGACTGCAGAATGGATGGAGAAGTGTCTTATTTAGTGAGCCCAGAGGCAGGAACCAGCAATCATTCTTCTACAGCCATGTCTCATATTGATAATCCATTTAGTGACAGCCAAGACTCTCATTTCACTAGGCCAATGCAAGATGTAATGACTTTATCTTGTGTTCAGTCCTCGAATTATCGAGGAAATGATCCTTTTGGTATGGATTTTCCAAGGTCTGGCTTAGGGCTCCATTCGATGTCAAGATCTATTATGGGGAGTTCTAGGGGCAGAGGTTGTAACTTTCCAAATTATCGGCGTATTGCCCCAAAAATGCCTATTGTAACTTCTGTACGGAGTGCTCAGCTTCAGGATAATGCAAGTAATTCTCAGCTTTTGATGAATGGAGGAAATTCATCATATGAAAATGGTCATACATCACAGCAGGGACCACCCCAGCTGACAAGGGCCTCTGCAGATGTTCTGTCAAAATGCAAGAAGGCTTTATCTGAGCATAATGTGTTGGTGGTCGAAGGTGCCCGTAAATATGCATGCAAAATATGCTGCAAAACCTTTCTCACTTTAACAGACTGCAAAAAGCACATCCGTGTACATACAGGTGAAAAACCGTATGCTTGTCTAAAATGTGGAAAAAGGTTTAGTCAATCTAGCCACCTTTATAAGCATTCCAAAACAACATGCCTTAGGTGGCAAAACAGTAATATTCCAACAGCTTTGCTA
>Ver233
[truncated: 1,069,603 more chars]
