# Supplementary material for: UPrimer: A Clade-Specific Primer Design Program Based on Nested-PCR Strategy and Its Applications in Amplicon Capture Phylogenomics
Source: Mol Biol Evol. 2023 Oct 13;40(11):msad230. doi: 10.1093/molbev/msad230 (PMC10630340; doi:10.1093/molbev/msad230)
Supplement: msad230_Supplementary_Data [file msad230_supplementary_data.zip › Supplementary Table S1. Genome resource information for developing NPCL primers of 21 metazoan groups.xlsx]

## Sheet: 1_Araneae
Species	Taxaid	Groups	Phylum	Class	Order	Family	Genus	Data Type	Assembly
Parasteatoda tepidariorum	114398	Reference	Arthropoda	Arachnida	Araneae	Theridiidae	Parasteatoda	Genome, Proteome, Exome	GCF_000365465.3
Argiope bruennichi	94029	Ingroup	Arthropoda	Arachnida	Araneae	Araneidae	Argiope	Genome	GCA_015342795.1
Dysdera silvatica	477319	Ingroup	Arthropoda	Arachnida	Araneae	Dysderidae	Dysdera	Genome	GCA_006491805.2
Stegodyphus mimosarum	407821	Ingroup	Arthropoda	Arachnida	Araneae	Eresidae	Stegodyphus	Genome	GCA_000611955.2
Oedothorax gibbosus	931172	Ingroup	Arthropoda	Arachnida	Araneae	Linyphiidae	Oedothorax	Genome	GCA_019343175.1
Pardosa pseudoannulata	330961	Ingroup	Arthropoda	Arachnida	Araneae	Lycosidae	Pardosa	Genome	GCA_008065355.1
Trichonephila inaurata	2747482	Ingroup	Arthropoda	Arachnida	Araneae	Nephilidae	Trichonephila	Genome	GCA_019973955.1
Dolomedes plantarius	257759	Ingroup	Arthropoda	Arachnida	Araneae	Pisauridae	Dolomedes	Genome	GCA_907164885.1
Loxosceles reclusa	6921	Ingroup	Arthropoda	Arachnida	Araneae	Sicariidae	Loxosceles	Genome	GCA_001188405.1
Meta bourneti	1926196	Ingroup	Arthropoda	Arachnida	Araneae	Tetragnathidae	Meta	Genome	GCA_933210815.1
Acanthoscurria geniculata	575412	Ingroup	Arthropoda	Arachnida	Araneae	Theraphosidae	Acanthoscurria	Genome	GCA_000661875.1
Haemaphysalis longicornis	44386	Outgroup	Arthropoda	Arachnida	Ixodida	Ixodidae	Haemaphysalis	CDS	GCA_013339765.2
Galendromus occidentalis	34638	Outgroup	Arthropoda	Arachnida	Mesostigmata	Phytoseiidae	Galendromus	CDS	GCF_000255335.2
Tyrophagus putrescentiae	59818	Outgroup	Arthropoda	Arachnida	Sarcoptiformes	Acaridae	Tyrophagus	CDS	GCA_021730765.1
Centruroides sculpturatus	218467	Outgroup	Arthropoda	Arachnida	Scorpiones	Buthidae	Centruroides	CDS	GCF_000671375.1
Dinothrombium tinctorium	1965070	Outgroup	Arthropoda	Arachnida	Trombidiformes	Trombidiidae	Dinothrombium	CDS	GCA_003675995.1

## Sheet: 2_Sarcoptiformes
Species	Taxaid	Groups	Phylum	Class	Order	Family	Genus	Data Type	Assembly
Dermatophagoides farinae	6954	Reference	Arthropoda	Arachnida	Sarcoptiformes	Pyroglyphidae	Dermatophagoides	Genome, Proteome, Exome	GCF_020809275.1
Tyrophagus putrescentiae	59818	Ingroup	Arthropoda	Arachnida	Sarcoptiformes	Acaridae	Tyrophagus	Genome	GCA_021730765.1
Achipteria coleoptrata	229769	Ingroup	Arthropoda	Arachnida	Sarcoptiformes	Achipteriidae	Achipteria	Genome	GCA_000988765.1
Platynothrus peltifer	128015	Ingroup	Arthropoda	Arachnida	Sarcoptiformes	Camisiidae	Platynothrus	Genome	GCA_000988905.1
Blomia tropicalis	40697	Ingroup	Arthropoda	Arachnida	Sarcoptiformes	Echimyopodidae	Blomia	Genome	GCA_021650745.2
Hypochthonius rufulus	66581	Ingroup	Arthropoda	Arachnida	Sarcoptiformes	Hypochthoniidae	Hypochthonius	Genome	GCA_000988845.1
Osperalycus tenerphagus	2051723	Ingroup	Arthropoda	Arachnida	Sarcoptiformes	Nematalycidae	Osperalycus	Genome	GCA_022876805.1
Oppiella nova	334625	Ingroup	Arthropoda	Arachnida	Sarcoptiformes	Oppiidae	Oppiella	Genome	GCA_905397405.1
Psoroptes ovis	83912	Ingroup	Arthropoda	Arachnida	Sarcoptiformes	Psoroptidae	Psoroptes	Genome	GCA_002943765.1
Dermatophagoides pteronyssinus	6956	Ingroup	Arthropoda	Arachnida	Sarcoptiformes	Pyroglyphidae	Dermatophagoides	Genome	GCA_001901225.2
Sarcoptes scabiei	52283	Ingroup	Arthropoda	Arachnida	Sarcoptiformes	Sarcoptidae	Sarcoptes	Genome	GCA_020844145.1
Steganacarus magnus	52000	Ingroup	Arthropoda	Arachnida	Sarcoptiformes	Steganacaridae	Steganacarus	Genome	GCA_000988885.1
Archegozetes longisetosus	66560	Ingroup	Arthropoda	Arachnida	Sarcoptiformes	Trhypochthoniidae	Archegozetes	Genome	GCA_018873245.2
Haemaphysalis longicornis	44386	Outgroup	Arthropoda	Arachnida	Ixodida	Ixodidae	Haemaphysalis	CDS	GCA_013339765.2
Galendromus occidentalis	34638	Outgroup	Arthropoda	Arachnida	Mesostigmata	Phytoseiidae	Galendromus	CDS	GCF_000255335.2
Argiope bruennichi	94029	Outgroup	Arthropoda	Arachnida	Araneae	Araneidae	Argiope	CDS	GCA_015342795.1
Centruroides sculpturatus	218467	Outgroup	Arthropoda	Arachnida	Scorpiones	Buthidae	Centruroides	CDS	GCF_000671375.1
Dinothrombium tinctorium	1965070	Outgroup	Arthropoda	Arachnida	Trombidiformes	Trombidiidae	Dinothrombium	CDS	GCA_003675995.1

## Sheet: 3_Hexanauplia
Species	Taxaid	Groups	Phylum	Class	Order	Family	Genus	Data Type	Assembly
Eurytemora affinis	88015	Reference	Arthropoda	Hexanauplia	Calanoida	Temoridae	Eurytemora	Genome, Proteome, Exome	GCF_000591075.1
Acartia tonsa	136180	Ingroup	Arthropoda	Hexanauplia	Calanoida	Acartiidae	Acartia	Genome	GCA_900241095.1
Caligus rogercresseyi	217165	Ingroup	Arthropoda	Hexanauplia	Siphonostomatoida	Caligidae	Caligus	Genome	GCA_013387185.1
Apocyclops royi	298420	Ingroup	Arthropoda	Hexanauplia	Cyclopoida	Cyclopidae	Apocyclops	Genome	GCA_900607525.1
Tigriopus californicus	6832	Ingroup	Arthropoda	Hexanauplia	Harpacticoida	Harpacticidae	Tigriopus	Genome	GCA_007210705.1
Pollicipes pollicipes	41117	Ingroup	Arthropoda	Hexanauplia	Pedunculata	Pollicipedidae	Pollicipes	Genome	GCA_011947565.3
Sacculina carcini	51650	Ingroup	Arthropoda	Hexanauplia	Rhizocephala	Sacculinidae	Sacculina	Genome	GCA_916048095.2
Amphibalanus amphitrite	1232801	Ingroup	Arthropoda	Hexanauplia	Sessilia	Balanidae	Amphibalanus	Genome	GCA_019059575.1
Lepeophtheirus salmonis	72036	Ingroup	Arthropoda	Hexanauplia	Siphonostomatoida	Caligidae	Lepeophtheirus	Genome	GCA_016086655.3
Daphnia magna	35525	Outgroup	Arthropoda	Branchiopoda	Diplostraca	Daphniidae	Daphnia	CDS	GCF_020631705.1
Daphnia pulex	6669	Outgroup	Arthropoda	Branchiopoda	Diplostraca	Daphniidae	Daphnia	CDS	GCF_021134715.1
Hyalella azteca	294128	Outgroup	Arthropoda	Malacostraca	Amphipoda	Hyalellidae	Hyalella	CDS	GCF_000764305.2
Notodromas monacha	399045	Outgroup	Arthropoda	Ostracoda	Podocopida	Cyprididae	Notodromas	CDS	GCA_905338405.1

## Sheet: 4_Decapoda
Species	Taxaid	Groups	Phylum	Class	Order	Family	Genus	Data Type	Assembly
Penaeus chinensis	139456	Reference	Arthropoda	Malacostraca	Decapoda	Penaeidae	Penaeus	Genome, Proteome, Exome	GCF_019202785.1
Caridina multidentata	293153	Ingroup	Arthropoda	Malacostraca	Decapoda	Atyidae	Caridina	Genome	GCA_002091895.1
Procambarus clarkii	6728	Ingroup	Arthropoda	Malacostraca	Decapoda	Cambaridae	Procambarus	Genome	GCA_020424385.2
Birgus latro	177283	Ingroup	Arthropoda	Malacostraca	Decapoda	Coenobitidae	Birgus	Genome	GCA_018397915.1
Paralithodes platypus	273748	Ingroup	Arthropoda	Malacostraca	Decapoda	Lithodidae	Paralithodes	Genome	GCA_013283005.1
Chionoecetes opilio	41210	Ingroup	Arthropoda	Malacostraca	Decapoda	Majidae	Chionoecetes	Genome	GCA_016584305.1
Homarus americanus	6706	Ingroup	Arthropoda	Malacostraca	Decapoda	Nephropidae	Homarus	Genome	GCA_018991925.1
Macrobrachium nipponense	159736	Ingroup	Arthropoda	Malacostraca	Decapoda	Palaemonidae	Macrobrachium	Genome	GCA_015104395.1
Panulirus ornatus	150431	Ingroup	Arthropoda	Malacostraca	Decapoda	Palinuridae	Panulirus	Genome	GCA_018397875.1
Pandalus platyceros	263425	Ingroup	Arthropoda	Malacostraca	Decapoda	Pandalidae	Pandalus	Genome	GCA_005815305.1
Cherax destructor	6723	Ingroup	Arthropoda	Malacostraca	Decapoda	Parastacidae	Cherax	Genome	GCA_009830355.1
Penaeus monodon	6687	Ingroup	Arthropoda	Malacostraca	Decapoda	Penaeidae	Penaeus	Genome	GCA_015228065.1
Portunus trituberculatus	210409	Ingroup	Arthropoda	Malacostraca	Decapoda	Portunidae	Portunus	Genome	GCA_017591435.1
Eriocheir sinensis	95602	Ingroup	Arthropoda	Malacostraca	Decapoda	Varunidae	Eriocheir	Genome	GCA_013436485.1
Hyalella azteca	294128	Outgroup	Arthropoda	Malacostraca	Amphipoda	Hyalellidae	Hyalella	CDS	GCA_000764305.4
Trinorchestia longiramus	1923959	Outgroup	Arthropoda	Malacostraca	Amphipoda	Talitridae	Trinorchestia	CDS	GCA_006783055.1
Armadillidium nasatum	96803	Outgroup	Arthropoda	Malacostraca	Isopoda	Armadillidiidae	Armadillidium	CDS	GCA_009176605.1
Idotea baltica	82763	Outgroup	Arthropoda	Malacostraca	Isopoda	Idoteidae	Idotea	CDS	GCA_023373965.1

## Sheet: 5_Entomobryomorpha
Species	Taxaid	Groups	Phylum	Class	Order	Family	Genus	Data Type	Assembly
Folsomia candida	158441	Reference	Arthropoda	Collembola	Entomobryomorpha	Isotomidae	Folsomia	Genome, Proteome, Exome	GCF_019202785.1
Sinella curviseta	187695	Ingroup	Arthropoda	Collembola	Entomobryomorpha	Entomobryidae	Sinella	Genome	GCA_004115045.3
Desoria tigrina	370036	Ingroup	Arthropoda	Collembola	Entomobryomorpha	Isotomidae	Desoria	Genome	GCA_906901685.1
Oncopodura yosiiana	2581075	Ingroup	Arthropoda	Collembola	Entomobryomorpha	Oncopoduridae	Oncopodura	Genome	GCA_009869805.1
Orchesella cincta	48709	Ingroup	Arthropoda	Collembola	Entomobryomorpha	Orchesellidae	Orchesella	Genome	GCA_001718145.1
Akabosia matsudoensis	1588080	Ingroup	Arthropoda	Collembola	Entomobryomorpha	Paronellidae	Akabosia	Genome	GCA_019593645.1
Tomocerus qinae	1765738	Ingroup	Arthropoda	Collembola	Entomobryomorpha	Tomoceridae	Tomocerus	Genome	GCA_020055645.1
Allacma fusca	39272	Outgroup	Arthropoda	Collembola	Symphypleona	Sminthuridae	Allacma	CDS	GCA_910591605.1
Ischnura elegans	197161	Outgroup	Arthropoda	Insecta	Odonata	Coenagrionidae	Ischnura	CDS	GCF_921293095.1
Ephemera danica	1049336	Outgroup	Arthropoda	Insecta	Ephemeroptera	Ephemeridae	Ephemera	CDS	GCA_000507165.2
Schistocerca americana	7009	Outgroup	Arthropoda	Insecta	Orthoptera	Acrididae	Schistocerca	CDS	GCF_021461395.2

## Sheet: 6_Blattodea
Species	Taxaid	Groups	Phylum	Class	Order	Family	Genus	Data Type	Assembly
Zootermopsis nevadensis	136037	Reference	Arthropoda	Insecta	Blattodea	Termopsidae	Zootermopsis	Genome, Proteome, Exome	GCF_000696155.1
Periplaneta americana	6978	Ingroup	Arthropoda	Insecta	Blattodea	Blattidae	Periplaneta	Genome	GCA_002939525.1
Blattella germanica	6973	Ingroup	Arthropoda	Insecta	Blattodea	Ectobiidae	Blattella	Genome	GCA_003018175.1
Cryptotermes secundus	105785	Ingroup	Arthropoda	Insecta	Blattodea	Kalotermitidae	Cryptotermes	Genome	GCA_002891405.2
Coptotermes formosanus	36987	Ingroup	Arthropoda	Insecta	Blattodea	Rhinotermitidae	Coptotermes	Genome	GCA_013340265.1
Reticulitermes speratus	60591	Ingroup	Arthropoda	Insecta	Blattodea	Rhinotermitidae	Reticulitermes	Genome	GCA_021186555.1
Cloeon dipterum	197152	Outgroup	Arthropoda	Insecta	Ephemeroptera	Baetidae	Cloeon	CDS	GCA_902829235.1
Schistocerca americana	7009	Outgroup	Arthropoda	Insecta	Orthoptera	Acrididae	Schistocerca	CDS	GCF_021461395.2
Frankliniella occidentalis	133901	Outgroup	Arthropoda	Insecta	Thysanoptera	Thripidae	Frankliniella	CDS	GCF_000697945.2
Cimex lectularius	79782	Outgroup	Arthropoda	Insecta	Hemiptera	Cimicidae	Cimex	CDS	GCF_000648675.2
Pediculus humanus corporis	121225	Outgroup	Arthropoda	Insecta	Phthiraptera	Pediculidae	Pediculus	CDS	GCF_000006295.1
Athalia rosae	37344	Outgroup	Arthropoda	Insecta	Hymenoptera	Tenthredinidae	Athalia	CDS	GCF_917208135.1

## Sheet: 7_Lepidoptera
Species	Taxaid	Groups	Phylum	Class	Order	Family	Genus	Data Type	Assembly
Bombyx mori	7091	Reference	Arthropoda	Insecta	Lepidoptera	Bombycidae	Bombyx	Genome, Proteome, Exome	GCF_014905235.1
Danaus plexippusa	278856	Reference	Arthropoda	Insecta	Lepidoptera	Nymphalidae	Danaus	Genome, Proteome, Exome	GCF_009731565.1
Plutella xylostella	51655	Ingroup	Arthropoda	Insecta	Lepidoptera	Plutellidae	Plutella	Genome	GCA_932276165.1
Leguminivora glycinivorella	1035111	Ingroup	Arthropoda	Insecta	Lepidoptera	Tortricidae	Leguminivora	Genome	GCA_023078275.1
Manduca sexta	7130	Ingroup	Arthropoda	Insecta	Lepidoptera	Sphingidae	Manduca	Genome	GCA_014839805.1
Crocallis elinguaria	934829	Ingroup	Arthropoda	Insecta	Lepidoptera	Geometridae	Crocallis	Genome	GCA_907269065.1
Ochlodes sylvanus	876063	Ingroup	Arthropoda	Insecta	Lepidoptera	Hesperiidae	Ochlodes	Genome	GCA_905404295.2
Orgyia antiqua	335469	Ingroup	Arthropoda	Insecta	Lepidoptera	Erebidae	Orgyia	Genome	GCA_916999025.1
Aricia agestis	91739	Ingroup	Arthropoda	Insecta	Lepidoptera	Lycaenidae	Aricia	Genome	GCA_905147365.1
Agriphila geniculea	1660579	Ingroup	Arthropoda	Insecta	Lepidoptera	Crambidae	Agriphila	Genome	GCA_927399405.1
Dendrolimus kikuchii	765133	Ingroup	Arthropoda	Insecta	Lepidoptera	Lasiocampidae	Dendrolimus	Genome	GCA_019925095.1
Habrosyne pyritoides	721137	Ingroup	Arthropoda	Insecta	Lepidoptera	Drepanidae	Habrosyne	Genome	GCA_907165245.1
Neomicropteryx cornuta	245865	Ingroup	Arthropoda	Insecta	Lepidoptera	Micropterigidae	Neomicropteryx	Genome	GCA_020383195.1
Bombus terrestris	30195	Outgroup	Arthropoda	Insecta	Hymenoptera	Apidae	Bombus	CDS	GCF_014905235.1
Tribolium castaneum	7070	Outgroup	Arthropoda	Insecta	Coleoptera	Tenebrionidae	Tribolium	CDS	GCF_000002335.3
Pediculus humanus corporis	121225	Outgroup	Arthropoda	Insecta	Phthiraptera	Pediculidae	Pediculus	CDS	GCF_000006295.1
Drosophila melanogaster	7227	Outgroup	Arthropoda	Insecta	Diptera	Drosophilidae	Drosophila	CDS	GCF_000001215.4
Cimex lectularius	79782	Outgroup	Arthropoda	Insecta	Hemiptera	Cimicidae	Cimex	CDS	GCF_000648675.2
a A second reference species used to develop the primer set.

## Sheet: 8_Coleoptera
Species	Taxaid	Groups	Phylum	Class	Order	Family	Genus	Data Type	Assembly
Anoplophora glabripenni	217634	Reference	Arthropoda	Insecta	Coleoptera	Cerambycidae	Anoplophora	Genome, Proteome, Exome	GCF_000390285.2
Pterostichus madidus	767470	Ingroup	Arthropoda	Insecta	Coleoptera	Carabidae	Pterostichus	Genome	GCA_911728475.2
Priacma serrata	50550	Ingroup	Arthropoda	Insecta	Coleoptera	Cupedidae	Priacma	Genome	GCA_000281835.1
Harmonia axyridis	115357	Ingroup	Arthropoda	Insecta	Coleoptera	Coccinellidae	Harmonia	Genome	GCA_914767665.1
Brassicogethes aeneus	1431903	Ingroup	Arthropoda	Insecta	Coleoptera	Nitidulidae	Brassicogethes	Genome	GCA_921294245.1
Rhagonycha fulva	41101	Ingroup	Arthropoda	Insecta	Coleoptera	Cantharidae	Rhagonycha	Genome	GCA_905340355.1
Agrilus planipennis	224129	Ingroup	Arthropoda	Insecta	Coleoptera	Buprestidae	Agrilus	Genome	GCA_000699045.2
Melolontha melolontha	7061	Ingroup	Arthropoda	Insecta	Coleoptera	Scarabaeidae	Melolontha	Genome	GCA_935421215.2
Philonthus cognatus	346820	Ingroup	Arthropoda	Insecta	Coleoptera	Staphylinidae	Philonthus	Genome	GCA_932526585.2
Nicrophorus vespilloides	110193	Ingroup	Arthropoda	Insecta	Coleoptera	Silphidae	Nicrophorus	Genome	GCA_001412225.1
Rhyzopertha dominica	92692	Ingroup	Arthropoda	Insecta	Coleoptera	Bostrichidae	Rhyzopertha	Genome	GCA_025024175.1
Bombus terrestris	30195	Outgroup	Arthropoda	Insecta	Hymenoptera	Apidae	Bombus	CDS	GCF_910591885.1
Danaus plexippus	13037	Outgroup	Arthropoda	Insecta	Lepidoptera	Nymphalidae	Danaus	CDS	GCF_009731565.1
Pediculus humanus corporis	121225	Outgroup	Arthropoda	Insecta	Phthiraptera	Pediculidae	Pediculus	CDS	GCF_000006295.1
Drosophila melanogaster	7227	Outgroup	Arthropoda	Insecta	Diptera	Drosophilidae	Drosophila	CDS	GCF_000001215.4
Cimex lectularius	79782	Outgroup	Arthropoda	Insecta	Hemiptera	Cimicidae	Cimex	CDS	GCF_000648675.2

## Sheet: 9_Hymenoptera
Species	Taxaid	Groups	Phylum	Class	Order	Family	Genus	Data Type	Assembly
Bombus terrestris	30195	Reference	Arthropoda	Insecta	Hymenoptera	Apidae	Bombus	Genome, Proteome, Exome	GCF_910591885.1			1
Cephus cinctus	211228	Ingroup	Arthropoda	Insecta	Hymenoptera	Cephidae	Cephus	Genome	GCA_000341935.2			1
Athalia rosae	37344	Ingroup	Arthropoda	Insecta	Hymenoptera	Tenthredinidae	Athalia	Genome	GCA_917208135.1			1
Orussus abietinus	222816	Ingroup	Arthropoda	Insecta	Hymenoptera	Orussidae	Orussus	Genome	GCA_000612105.2			1
Osmia lignaria	473952	Ingroup	Arthropoda	Insecta	Hymenoptera	Megachilidae	Osmia	Genome	GCA_012274295.1			1
Gonatopus flavifemur	2808949	Ingroup	Arthropoda	Insecta	Hymenoptera	Dryinidae	Gonatopus	Genome	GCA_018340375.1			1
Ooceraea biroi	2015173	Ingroup	Arthropoda	Insecta	Hymenoptera	Formicidae	Ooceraea	Genome	GCA_003672135.1			1
Anoplius nigerrimus	1667466	Ingroup	Arthropoda	Insecta	Hymenoptera	Pompilidae	Anoplius	Genome	GCA_914767735.1			1
Vespa velutina	202808	Ingroup	Arthropoda	Insecta	Hymenoptera	Vespidae	Vespa	Genome	GCA_912470025.1			1
Trichogramma pretiosum	7493	Ingroup	Arthropoda	Insecta	Hymenoptera	Trichogrammatidae	Trichogramma	Genome	GCA_000599845.3			1
Leptopilina heterotoma	63436	Ingroup	Arthropoda	Insecta	Hymenoptera	Figitidae	Leptopilina	Genome	GCA_015476425.1			1
Aphidius gifuensis	684658	Ingroup	Arthropoda	Insecta	Hymenoptera	Braconidae	Aphidius	Genome	GCA_014905175.1			1
Telenomus remus	1569972	Ingroup	Arthropoda	Insecta	Hymenoptera	Scelionidae	Telenomus	Genome	GCA_020615435.1			1
												1
Tribolium castaneum	7070	Outgroup	Arthropoda	Insecta	Coleoptera	Tenebrionidae	Tribolium	CDS	GCF_000002335.3			1
Danaus plexippus	13037	Outgroup	Arthropoda	Insecta	Lepidoptera	Nymphalidae	Danaus	CDS	GCF_009731565.1
Pediculus humanus corporis	121225	Outgroup	Arthropoda	Insecta	Phthiraptera	Pediculidae	Pediculus	CDS	GCF_000006295.1
Drosophila melanogaster	7227	Outgroup	Arthropoda	Insecta	Diptera	Drosophilidae	Drosophila	CDS	GCF_000001215.4
Cimex lectularius	79782	Outgroup	Arthropoda	Insecta	Hemiptera	Cimicidae	Cimex	CDS	GCF_000648675.2

## Sheet: 10_Diptera
Species	Taxaid	Groups	Phylum	Class	Order	Family	Genus	Data Type	Assembly
Drosophila melanogaster	7227	Reference	Arthropoda	Insecta	Diptera	Drosophilidae	Drosophila	Genome, Proteome, Exome	GCF_000001215.4
Thecophora atra	1219171	Ingroup	Arthropoda	Insecta	Diptera	Conopidae	Thecophora	Genome	GCA_937620795.1
Protocalliphora azurea	226133	Ingroup	Arthropoda	Insecta	Diptera	Calliphoridae	Protocalliphora	Genome	GCA_932274085.1
Scaeva pyrastri	219539	Ingroup	Arthropoda	Insecta	Diptera	Syrphidae	Scaeva	Genome	GCA_905146935.1
Machimus atricapillus	2794001	Ingroup	Arthropoda	Insecta	Diptera	Asilidae	Machimus	Genome	GCA_933228815.1
Hermetia illucens	343691	Ingroup	Arthropoda	Insecta	Diptera	Stratiomyidae	Hermetia	Genome	GCA_905115235.1
Contarinia nasturtii	265458	Ingroup	Arthropoda	Insecta	Diptera	Cecidomyiidae	Contarinia	Genome	GCA_009176525.2
Anopheles albimanus	7167	Ingroup	Arthropoda	Insecta	Diptera	Culicidae	Anopheles	Genome	GCA_013758885.1
Coboldia fuscipes	170625	Ingroup	Arthropoda	Insecta	Diptera	Scatopsidae	Coboldia	Genome	GCA_001014335.1
Nephrotoma flavescens	2719080	Ingroup	Arthropoda	Insecta	Diptera	Tipulidae	Nephrotoma	Genome	GCA_932526605.1
Bombus terrestris	30195	Outgroup	Arthropoda	Insecta	Hymenoptera	Apidae	Bombus	CDS	GCF_014905235.1
Tribolium castaneum	7070	Outgroup	Arthropoda	Insecta	Coleoptera	Tenebrionidae	Tribolium	CDS	GCF_000002335.3
Pediculus humanus corporis	121225	Outgroup	Arthropoda	Insecta	Phthiraptera	Pediculidae	Pediculus	CDS	GCF_000006295.1
Danaus plexippus	13037	Outgroup	Arthropoda	Insecta	Lepidoptera	Nymphalidae	Danaus	CDS	GCF_009731565.1
Cimex lectularius	79782	Outgroup	Arthropoda	Insecta	Hemiptera	Cimicidae	Cimex	CDS	GCF_000648675.2

[truncated: 11 more sheets: 11_Heteroptera, 12_Sternorrhyncha, 13_Auchenorrhyncha, 14_Bivalvia, 15_Cephalopoda, 16_Gastropoda, 17_Actiniaria, 18_Scleractinia, 19_Cyclophyllidea, 20_Echinodermata, 21_Vertebrata]
