# Supplementary material for: UPrimer: A Clade-Specific Primer Design Program Based on Nested-PCR Strategy and Its Applications in Amplicon Capture Phylogenomics
Source: Mol Biol Evol. 2023 Oct 13;40(11):msad230. doi: 10.1093/molbev/msad230 (PMC10630340; doi:10.1093/molbev/msad230)
Supplement: msad230_Supplementary_Data [file msad230_supplementary_data.zip › Supplementary Table S2. Primer lists of the PCR amplification test for six representative metazoan groups.xls]

## Sheet: Decapoda_60_pairs
No,	NPCL ID	MSA ID	Predicted Amplicon Length (bp)	Inner primers		Outer primers		Successful amplification for nested PCR	Successful amplification for standard PCR
				Nucleotide Sequence of F2 Primer (5' to 3')	Nucleotide Sequence of R2 Primer (5' to 3')	Nucleotide Sequence of F1 Primer (5' to 3')	Nucleotide Sequence of R1 Primer (5' to 3')
1	Dec_1	XP_047471726.1_6628236_6631368	1962	GTNATGTAYAARCAYTAYGARGA	ATYTTNCCRAANACRTTCATYTC	TGGGTNAARACNCAYTAYGA	ACRTTNGGRAARCARTGYTT
2	Dec_2	XP_047472783.1_19342968_19344014	774	YTNMGNATGAAYAARACNGAYGG	TCYTCRTCYTTRTTRTCRTARCA	ACNGAYTGGMGNMGNGAYGC	GGDATNCCRTCRCAYTTRTA	Yes	Yes
3	Dec_3	XP_047480517.1_18766287_18768709	1584	CARAAYCAYGAYGCNGGNGARTG	GGCATNCCRTTRTGRAACCAYTC	ATGAARGTNGARTGGTTYCA	GTNGCYTGNCCCCAYTTRTT	Yes
4	Dec_4	XP_047488271.1_43655161_43658806	1875	AAYACNATHGARTTYGCNGAYTG	ATYTCRCANGCNACNCKNCCYTT	ATHTTYGAYGARGTNCAYTA	ATNCCYTCYTGNACRTCNGT	Yes
5	Dec_5	XP_047501802.1_19509077_19510267	801	AARCCNATGAAYTGYCCNGGNCA	ACRAADATRAARTTRTAYTGYTC	CAYTAYGCNGARAAYATGTT	TCNCCRTGNACYTTRTTRTC	Yes
6	Dec_6	XP_047493063.1_39415488_39417377	1380	ATHGGNACNCCNGTNTGGAAYTT	TANGTDATNCKNGCRTTYTCNCC	GGNACNTTYGAYATHAAYAA	GTYTCRTTRTCDATYTTRAA	Yes
7	Dec_7	XP_047472142.1_38926411_38927437	501	GTNTTYATHATGGAYAAYTGYGA	ARYTGYTGDATRCARTAYTCRTC	ACNAAYGAYTGGGARGAYCA	TGYTTNCCRTCRTAYTCYTT	Yes	Yes
8	Dec_8	XP_047472107.1_14786907_14788611	900	YTNCAYTAYGCNATHCARGARCA	CCNCCYTGRCANGTNCKNGGRTC	GCNCARGAYATHCARAAYAA	ARNACRTTNGTYTTCATNGC	Yes
9	Dec_9	XP_047476290.1_38460217_38462563	1416	TGYTGGAARAARGGNATGTTYCA	TGNGCNCCYTCYTGRTAYTGDAT	GCNGARGARTAYATGGTNAA	TGNGCNARNACNCKRAACAT	Yes	Yes
10	Dec_10	XP_047470632.1_36138329_36142539	987	ACNGARGCNTTYATGGAYGGNAA	TTRAARTCRTANCKRCACCAYTC	TGYTAYCAYGAYCAYACNTG	GCNGTYTCCCARTANGGRTT	Yes
11	Dec_11	XP_047496446.1_15423856_15424930	741	TAYACNATGCAYCARTAYGTNTG	ACNARCATRTCCATDATYTCNCC	TAYCARGCNGTNCAYGGNTG	TGNGTDATRCANGTRTTRTT	Yes
12	Dec_12	XP_047480654.1_37823503_37824859	603	TTYGTNGGNCCNGARCAYTAYAA	TTRAARCACATRTGDATRTTYTC	CARGGNGCNTGYGARAARTT	GGNCCNSWDATRTAYTCCAT	Yes	Yes
13	Dec_13	XP_047474161.1_25718300_25720658	1779	ACNGCNYTNGAYCARGAYCCNTA	GGRTTRCARAANACNCCRTAYTC	GCNTTYCCNGGNGGNATHAT	CCNGTRAARTGYTGRCAYTT	Yes	Yes
14	Dec_14	XP_047485138.1_18461976_18463764	1362	GTNGARYTNACNAARATGTTYCC	GCDATYTCRTTNCCRTCYTTRTA	GGNGGNCCNGARGAYACNGC	TARTARCACCAYTTRTGCAT	Yes
15	Dec_15	XP_047473105.1_20583508_20586445	2043	TGYGARGAYCARGARYTNCARAA	ACNGCRTTRTCRCAYTCYTTYTG	AAYYTNCCNGARATGACNAA	TGRTTNGCDATNCCNGTCAT	Yes
16	Dec_16	XP_047469888.1_31663742_31664606	660	ATGGAYATGGGNATHGTNAAYGC	ATYTTRTCRCANGGRCACATNAC	GTNTTYYTNTAYCAYGCNAT	GCNACRAADATCATYTCRTC	Yes	Yes
17	Dec_17	XP_047490623.1_22856525_22857811	819	YTNGTNCCNGARTAYCARAARGC	CANCCCCACATYTTYTGYTTRTA	GARTTYTAYGCNCCNTGGTG	AAYTGCATYTTYTTNGCRTT	Yes	Yes
18	Dec_18	XP_047474277.1_14278928_14280311	813	GGNCCNAARTGYAARCARTAYTT	GGYTTNACCATRTCRAADATYTC	ATGATHAAYTAYGARGAYTT	TCRTANGTCCARAANCCRTT	Yes	Yes
19	Dec_19	XP_047480488.1_8739841_8742148	975	CARATHAARGTNCAYAAYAARTA	SWNARRTCYTTCATNACYTCYTC	TTYGTNGCNTGGATGAAYGG	TGNACNGCNGGYTCNACYTT	Yes
20	Dec_20	XP_047471985.1_7765829_7767852	1314	GARGGNWSNYTNATGGTNGARAA	AADATNGGRTTYTTNARNGTRCA	AARCARTGYMGNCAYTAYAA	CCRTCNACYTTNGCYTTRCA	Yes	Yes
21	Dec_21	XP_047473951.1_26797289_26798036	696	GGNAAYGAYCCNGARAARTAYAC	ATRTANARRCAYTTRAAYTTRTC	TGYAAYTGGTTYATHAAYGC	GCRTTYTGYTTYTCCCAYTG	Yes
22	Dec_22	XP_047472237.1_20428666_20430220	978	AAYATGGAYGCNTAYAARAARCA	TCNACNGTNGGNACYTTRAANGG	TTYGAYCAYATGAAYAARCA	TANACNGCYTCYTGNGTYTG	Yes	Yes
23	Dec_23	XP_047480752.1_29135534_29136884	828	GARGTNYTNAAYGAYGARCAYAT	TARTCYTCNGCNGTCATCCANGG	CCNMGNATGAAYTAYCAYGC	AACATRTCNACNACYTTCAT	Yes	Yes
24	Dec_24	XP_047481490.1_3521489_3525593	1935	YTNTAYGGNGAYATGGTNGARAC	ACDATNGCCATNCCYTTYTTRAA	CCNGGNCARATHATGGAYAC	TCNGGCATRTACCANGTRTT	Yes
25	Dec_25	XP_047474481.1_27563850_27566851	2052	ATGAARGARGCNAARCAYTGYGG	GTRTCRCARAANGCRCAYTTCAT	GGNCARGAYGCNACNAARGA	CCRTCYTTNACRAARTGCAT	Yes	Yes
26	Dec_26	XP_047474255.1_36894860_36896097	723	AAYATGAARTTYTGYCARGTNTT	CCCATRTTNGTNACNGTRTARTG	ATHTTYGGNTTYCAYCAYAA	ARNGTNGGCATRAARTGRCA	Yes	Yes
27	Dec_27	XP_047479523.1_13442977_13445813	2088	TGGTTYACNTAYACNTTYAAYGA	CACATDATYTTNGCNGCRTCRTA	GTNCAYTGYTTYCARGAYGA	GGRTANACDATRTTYTTYTC	Yes	Yes
28	Dec_28	XP_047488485.1_17729316_17732226	2100	GGNACNACNGCNTTYAARAAYCA	CKNARNGCRAAYTTNACRTCRTA	ACNYTNTTYGAYCARTAYGA	TCYTCDATRTGYTGRTTRTA	Yes	Yes
29	Dec_29	XP_047470410.1_37696411_37697536	810	ATHACNCARYTNTAYGARTTYGA	CARTGDATDATYTTRTTYTTRTA	CCNYTNGCNATGAARACNAC	ACRTTYTCNGGYTTCATRTC	Yes
30	Dec_30	XP_047468612.1_39008806_39010273	1008	GARGCNCARMGNCAYTGGCARGA	CANGTNACCATRAANGGYTCYTC	AARCCNCCNATGTTYGGNGA	GTRAAYTGRCARTARTGRAA	Yes	Yes
31	Dec_31	XP_047477408.1_40319806_40321340	1170	GARGGNTTYYTNAARGCNTGYAC	CCRTCYTTDATYTCNCCYTGRTT	ATHAAYAARCAYCARGARCA	TTYTTNGGNACRTTYTGCAT	Yes	Yes
32	Dec_32	XP_047480519.1_37772413_37773237	612	GGNACNGTNCARAARTTYGTNGA	ATNACRTTRTCNARYTTRTGNGC	ACNCAYAARGCNATHCCNGA	GGYTCNCCRTTDATNGTRCA	Yes
33	Dec_33	XP_047501151.1_16483548_16484727	864	AAYYTNATHATGTGYATHGGNTT	TCRTCNSWDATRTANCCRTTRTT	ATGACNYTNTGGGGNGTNAA	GGRTCYTCCCAYTCNCCRTA	Yes
34	Dec_34	XP_047472419.1_36276705_36278499	1524	CARAARTTYAAYTAYGCNGCNAA	CKYTTNGCRTTNCCNGCRAARTA	GGNGAYGAYCCNGAYAAYAT	GCYTCRTANACRTCDATNGG	Yes	Yes
35	Dec_35	XP_047495771.1_842856_843573	579	GGNTTYCARATHGCNATGGARAA	ATRTTYTCCATRAARTCRAANGG	GTNCCNGARGCNMGNTGYTT	ATNACNCCRCAYTTYTGRTA	Yes	Yes
36	Dec_36	XP_047473638.1_19474545_19477372	1590	GCNGTNWSNGAYAARTAYTGGTA	AARTCYTTNGCNARNGGRTTNCC	GTNTTYGAYGTNGARGTNTG	TCNCKRTTRTTYTTCCARTA	Yes
37	Dec_37	XP_047471356.1_10755731_10758793	1260	TGYGAYCCNGARGCNCARGAYAA	CAYTCNSWRTCRTANCCRCAYTC	TTYCCNACNATHGCNGTNTG	ARNSWRCARTARCAYTTYTC	Yes
38	Dec_38	XP_047476391.1_10617237_10619271	1449	TGYGTNTAYYTNTTYCAYGGNGA	AARCARTGNGCDATNARYTCRTC	CARTGYGTNTTYCAYATHTT	CCDATRTANGCCCANGGNAC	Yes
39	Dec_39	XP_047492484.1_14327622_14332839	2046	GCNATGCCNCARTAYGARATHAA	TGNGTRAAYTCNGGNGCRTTRTC	AAYCARTGGTTYGAYATHGA	AANGCYTCYTGCATRTTNCC	Yes	Yes
40	Dec_40	XP_047477530.1_8134490_8136025	1239	YTNACNAARYTNTTYGAYCARAA	AANGGYTTYTCNCCNGTRTGDAT	ACNYTNTGGCAYGCNGAYAT	TTNCKCCACATRTGNGCYTT	Yes
41	Dec_41	XP_047475384.1_12936219_12939255	2061	YTNATGAAYAAYAARYTNAARCA	ARRAACATNGCRTTNGGDATYTG	GAYYTNGARGCNAAYAAYAT	ARRTTNCKRAARCANCCNGG	Yes	Yes
42	Dec_42	XP_047484441.1_12714615_12716778	1767	TGYTTYYTNCCNGTNCAYACNTT	CCCATRAARTAYTGRTTYTCDAT	YTNMGNTTYACNGTNAARGA	CKRCAYTCNGGCCACATRTG
43	Dec_43	XP_047473510.1_3824537_3825191	393	CCNGGNGAYTAYCAYMGNTTYCA	TTNGTRTCYTTNGGNGCYTCRAA	TTYYTNGGNCCNAAYTGYTG	ATNCKRAANARNGCYTGNCC	Yes	Yes
44	Dec_44	XP_047480347.1_10584205_10585026	405	AARTTYGGNGCNGARACNATGTG	GGCCANGCYTCNGTRTCRTCRTA	GAYGTNAARCCNGARGARTT	TTYTCRTAYTCNACRAARTC	Yes	Yes
45	Dec_45	XP_047473855.1_38221834_38223061	633	GTNATGYTNACNTTYMGNAARCA	GCRTTRTANACNGCRTCYTTYTG	ATHCAYGGNTTYAARAARCC	GTRAACCAYTGRTCRAARTC	Yes
46	Dec_46	XP_047476830.1_18073019_18074188	771	MGNATHTTYCARGAYATHTTYAA	CARTTDATNACYTGYTGCATNGT	CARATGATHACNATHACNTT	ACYTCRCAYTTNCCYTTCCA	Yes	Yes
47	Dec_47	XP_047475934.1_33630369_33631667	798	MGNTGYGGNTAYCAYATHAARGA	GCYTTRAAYTGYTCRTARTTCCA	GGNGARWSNTTYAAYGCNGA	TGDATNARRCACATNCCCAT	Yes	Yes
48	Dec_48	XP_047500078.1_2777551_2779504	1497	TTYCCNAAYCAYACNGTNAAYCA	GCNARNCCNACRAARTTYTTYTC	GARGCNCAYATGACNAARTG	CANGCNACRTAYTCNCCRTC	Yes
49	Dec_49	XP_047493219.1_11805889_11807563	1284	ATGCAYACNGARGGNGCNGAYTT	CCNCKRTGRTCRAARCANGCRTT	GGNAARACNACNGTNTGYCA	TTYTGRCANGCRAADATYTT	Yes	Yes
50	Dec_50	XP_047471949.1_41321565_41322967	1092	AARGAYTGYGCNCARGGNCARGA	CKNGGNARRTCRTANCCRTCYTT	AAYATHAAYGTNAARGGNAT	GCNGGRTGYTCRTAYTCRAA	Yes	Yes
51	Dec_51	XP_047474984.1_24962888_24966321	2070	TAYCARGTNWSNGTNGGNGARGA	CCNARRTCRTANACNGTDATRTT	GAYAAYATHCCNYTNTTYTA	AAYTCNGGNGCRTTRTCRTT
52	Dec_52	XP_047470401.1_35553229_35555651	1779	GGNCAYGARTAYGGNGARAARCC	GGNARNACCATCATRTTYTCYTC	GTNTAYCAYGCNGARTGYGA	TCNARNGTRAARTCYTCRAA	Yes
53	Dec_53	XP_047472031.1_33747249_33748551	756	MGNAARAAYGTNGAYGARACNCA	CCYTCNGTNCKDATYTCYTTYTG	TAYTTYATGGAYGAYAARAA	TGNGGNACDATRTAYTCRTC	Yes
54	Dec_54	XP_047476360.1_863910_866354	1455	CARYTNTTYACNCARAAYAAYTT	TANGCYTGNGCRCAYTTYTCCCA	AARCARCAYGTNGTNYTNTG	ACNARCATRAARTTRTCCCA	Yes	Yes
55	Dec_55	XP_047476115.1_31323636_31326273	1788	AAYACNYTNTTYCCNGTNAARGA	CCDATNGTNCCRAARTTYTGYTG	GCNAARCARMGNGARAAYAA	TGRAANGGNGTNCCNGCYTT	Yes	Yes
56	Dec_56	XP_047489426.1_26221553_26222120	417	ACNGAYGARAARTAYAAYTTYGA	GGYTGYTCDATYTCNCCCATRTG	YTNTTYATHATHGAYCARCA	CKNCCRTGNGGRCARTTCCA	Yes	Yes
57	Dec_57	XP_047485955.1_9295135_9298361	1860	AARATGCARATGTTYATHTGGAA	CAYTGNGCDATYTCNGGRTGCAT	CARACNMGNGAYTGGAAYGA	TGYTGRTTNGCRAARCARTA	Yes
58	Dec_58	XP_047497690.1_18354222_18355344	837	GAYGGNCARGCNCCNGARATGTG	TTYTTRAANARRTCNGCCATYTG	AARGTNGGNTTYATHACNTA	TGYTTNCCRAARAARTTCAT	Yes	Yes
59	Dec_59	XP_047481400.1_19168704_19169478	621	CARATHMGNMGNTAYGGNCAYGA	GCCCARTCNGCNCCYTCCATRTG	ACNYTNATHGTNGARGARCC	ATYTCYTGYTTDATRTARAA	Yes	Yes
60	Dec_60	XP_047469905.1_20575257_20576089	675	TGGGTNGGNATHAARATGTAYGA	ARDATRAAYTGDATRTCRTCYTC	CCNGTNTAYAARTGGTGGCA	TTNARRTARTTYTTNACYTC	Yes	Yes

## Sheet: Gastropoda_60_pairs
No,	NPCL ID	MSA ID	Predicted Amplicon Length (bp)	Inner primers		Outer primers		Successful amplification for nested PCR	Successful amplification for standard PCR
				Nucleotide Sequence of F2 Primer (5' to 3')	Nucleotide Sequence of R2 Primer (5' to 3')	Nucleotide Sequence of F1 Primer (5' to 3')	Nucleotide Sequence of R1 Primer (5' to 3')
1	Gas_1	XP_041360651.1_18971085_18971977	435	AAYGCNTGGTTYACNTTYGARAT	TCNCCRTANCCNACNGTNGTCAT	GCNTTYTTYTAYATHGARTG	AACATNCCNACRTANGTYTT	Yes	Yes
2	Gas_2	XP_041348523.1_41959231_41960337	564	ACNACNYTNGARAARTAYCCNGA	TCNGCNGTRAADATCATNACRCA	GCNATHGGNTGGGTNCCNAT	GTNACDATNGTRTACCARAA	Yes	Yes
3	Gas_3	XP_041351636.1_34961685_34962597	522	GAYTTYGAYGCNAARCCNATGAT	TGRTCNACCATRTCNGCYTTRTT	TAYAARTTYCAYGAYTTYCA	CACATNARNGCNCCRTANAC	Yes	Yes
4	Gas_4	XP_041352734.1_77320388_77321240	552	GGNTGGMGNGTNGARATGGARGA	ACRTTYTTRTAYTCRAARTCNCC	GGNGCNTTYYTNGAYAARCC	ATNACRTCCCADATNCCRTC	Yes	Yes
5	Gas_5	XP_041350380.1_94384144_94385473	813	MGNCCNACNTTYGAYGCNATHTT	ATNGTDATDATNGCCCACCARAA	AARAAYGARTAYTTYTTYGA	TARAAYTTRTTRAARTTYTC	Yes	Yes
6	Gas_6	XP_041375651.1_3884447_3886538	1776	GGNGARTAYATGGCNCARGTNAT	TTNGCYTCRTGNCKNACNGGRTA	TTYACNGGNGCNGARATGAA	TCYTCRTAYTCYTTCCAYTG	Yes	Yes
7	Gas_7	XP_041363538.1_65016129_65017791	1254	YTNGAYAAYATGYTNTAYATGGT	TCNACNARNGCDATNCCRAARCA	YTNGTNATHGTNTGYATHGC	ACDATNGGNCCRAANGCRTA	Yes	Yes
8	Gas_8	XP_041352774.1_78778395_78779450	726	TAYGCNATHATGGGNATGAAYTT	CKNGCNGCRTARTGYTCYTTYTG	CCNGCNYTNTTYAAYATHGG	CKRTANGCYTTYTGDATDAT	Yes	Yes
9	Gas_9	XP_041359156.1_24187915_24189111	546	GTNGARTTYGAYCAYCCNAAYAT	ATCCANCKDATNGGDATNGCRTC	CARGCNGAYTTYGARMGNGA	GTCATNCCRTARTANGGYTG	Yes	Yes
10	Gas_10	XP_041368408.1_10481868_10483272	762	ATHCCNCCNGTNTTYGGNTGGAA	AANCKNGCRTADATNACNGGRTT	ATHACNMGNCCNTTYCARTA	CANARDATYTCYTTRAANGG	Yes	Yes
11	Gas_11	XP_041351933.1_47468699_47469442	465	GCNATHCAYGARATHGCNCAYAA	CCYTTNACRAACATRTARTGYTC	TTYGGNGGNACNATHAAYCA	TCRTTRTGRTANCCNACRTT	Yes	Yes
12	Gas_12	XP_041354384.1_62892308_62893565	1161	GGNCARGGNGCNATHAAYGARTT	ACYTTYTTRCANACNARNGGYTC	AARGTNACNTGYATHAARTG	CCYTCYTGRCANGCNGTNAC	Yes	Yes
13	Gas_13	XP_041375894.1_46018001_46019228	411	CCNATHACNMGNAAYGARGCNGA	GGNARYTGYTGDATRTGRTCRTA	WSNAARTTYGGNTGGTAYTG	TTYTCYTCDATCCANCCYTT	Yes	Yes
14	Gas_14	XP_041369731.1_55739428_55741102	1569	GCNAAYGARYTNATGGGNTAYTG	TTRCARTANCCDATCCARAARAA	AAYTTYYTNGTNATHTGGGC	TCNCKRTTRAANACNGTRTA	Yes	Yes
15	Gas_15	XP_041374048.1_37446196_37447266	894	TAYACNAAYAAYATHTGYTGGAT	CKNARNGTRAANACNCCRTCRTG	CARTTYACNGGNGCNCAYGT	ATYTCNGCNACNACDATRTC	Yes	Yes
16	Gas_16	XP_041366284.1_3613751_3615647	1368	CCNGAYGTNCCNGCNATHTAYTT	TTYTTNACNCCYTCCATNACRAA	TAYGAYMGNTTYGGNCARGA	TGRTAYTCDATRTARTTNCC	Yes
17	Gas_17	XP_041376079.1_26143694_26144603	588	GTNACNGCNAARTAYGAYATHAA	TANGTDATNACNCCDATNGCCCA	AARTAYMGNGAYAARTTYGA	TTYTCRTCRTCRAANGGCAT	Yes
18	Gas_18	XP_041371277.1_58296090_58297143	567	GCNATHCAYGARATHGGNCAYAA	ATRTANGGRAARTCRTGRTGYTC	GARATHAARCARYTNATGGG	ATRAARTCCCANACNACYTT	Yes	Yes
19	Gas_19	XP_041359684.1_63775974_63778443	1515	GARATHCCNGGNACNYTNAAYGG	TGRTCNACNGCNGCNCCCCARAA	GTNGCNGARAAYTTYATHAT	TTRTCNCKRTGCATYTCRTC	Yes
20	Gas_20	XP_041374867.1_39680703_39681907	588	TGGATHGARAAYGCNMGNGARTA	CKNARNACRAADATNCCRTCYTG	CAYATHGTNMGNTAYATGGA	TTRTTNCKRTARTGRTTCCA	Yes	Yes
21	Gas_21	XP_041355168.1_17088108_17089935	2079	TGYGTNAAYTAYGARGGNCCNGA	CAYTGNACRAARTGNGTRTCYTC	TGGGCNATGYTNCAYGAYTT	TCNCCYTGCATRAANGCCCA	Yes	Yes
22	Gas_22	XP_041352810.1_79970680_79973224	2007	GTNGAYTTYGCNAAYAAYGTNTG	ATYTCYTTYTCCATNCKRCADAT	GGNATHYTNGCNGARCAYAA	CKDATDATYTTNACRCARTC	Yes	Yes
23	Gas_23	XP_041363398.1_17971343_17972402	426	GTNGAYACNTAYAAYGTNGCNTT	AARTTNCCNGTNARCATRCARAA	MGNGAYTTYCARMGNGARTT	CCDATRTCNGCRTTYTCCCA	Yes
24	Gas_24	XP_041353666.1_105922584_105923468	783	GCNGGNGCNATHYTNTTYTTYAA	ATYTTRTTNGCYTGNARRAARTC	GTNYTNATHTTYTAYGGNTT	TCCCANARYTGYTTYTGCAT	Yes	Yes
25	Gas_25	XP_041357690.1_59030728_59031764	429	TTYACNYTNTAYATHGTNCARGA	TTNGTYTTNACNGTRTGNCCRAA	TGYMGNGGNYTNACNATHGA	TARTTDATNCCNGCRTGYTT	Yes
26	Gas_26	XP_041347626.1_9530498_9531962	621	GGNCARAARCCNATHACNTTYAT	TTRTGYTGRTANACYTCRTCNGC	GCNAAYATHGGNGAYTGYCA	CAYTCNCCCATRAANCCYTT	Yes	Yes
27	Gas_27	XP_041374430.1_32672313_32673517	642	TGYTGGGTNAARAAYACNTAYTA	TTDATNGGNARNACRCAYTGNAC	GGNAAYCCNATHGARTGYTG	ATRAADATYTTYTCRTTRAA	Yes	Yes
28	Gas_28	XP_041348365.1_36321859_36322342	372	WSNTGYACNATGAARACNTGYTG	TGRAAYTTRCARTTRCAYTGCCA	ACNGAYTGYAARTGYCAYGG	CARTTNACRTARCARCACCA	Yes	Yes
29	Gas_29	XP_041378123.1_7799991_7800912	447	GARGGNGARACNATHGCNTGYTT	TTRTGNSWRTGRCANACRAAYTT	CCNGTNTTYACNCCNGTNGA	TCRAANCCCCARTGRCANGT	Yes	Yes
30	Gas_30	XP_041354983.1_8950204_8951458	903	CCNATHCAYGGNMGNGGNAAYTT	CKYTCRTGNCCCATNARRCADAT	GTNYTNTGYTAYGARCARGT	TARAANACYTGRTCDATNAC	Yes	Yes
31	Gas_31	XP_041370313.1_88563026_88564913	957	YTNTGGGAYGARGGNTTYCAYAA	TANGGNGGRTCRTGYTCNGTRTT	AARGARCCNGTNAAYTAYTG	TARTTCATRTTDATCCADAT	Yes	Yes
32	Gas_32	XP_041364024.1_50852026_50853481	804	GTNGAYATHAARTGGMGNTAYAA	TAYTGNCCRTTYTCYTTYTGRAA	GGNGARGTNAAYATHACNCA	ACNGGDATNGTRTTRTGRAA	Yes	Yes
33	Gas_33	XP_041355048.1_12859517_12862546	1548	GCNGAYGAYYTNTTYATHTAYTG	CKCATYTCNCKRTCNARRTCNGG	AARTTYTTYCCNTAYATGAA	ATNARRAANGTNCCRAAYTT
34	Gas_34	XP_041375873.1_14971836_14972390	351	ATGMGNCCNTTYTTYGGNTAYAA	TAYTTRTADATNGCRTTNACYTC	CARATHATGCAYGAYCCNTT	GGNARRTCYTCRTTNACYTG	Yes	Yes
35	Gas_35	XP_041359627.1_68034042_68035445	618	YTNGARTTYTTYGAYMGNACNGA	CCNGGYTCRCARTCYTGRAADAT	ATHCCNTAYGTNMGNTTYAA	CKYTTNACDATRTACATYTC	Yes	Yes
36	Gas_36	XP_041364874.1_76199576_76200818	657	TTYGGNTTYGCNATGTGYAARAT	ARRAANGCRTANARRAANGGRTT	AARACNGTNACNAAYATGTA	SWNACRCAYTTRAANGCYTT	Yes	Yes
37	Gas_37	XP_041365186.1_5856175_5856972	663	GCNATHAARAARGGNYTNCARGA	ATNCCRTARAANGTRAANGTYTC	GTNATGMGNAAYGCNCARAA	GGRTADATNACYTCNCCDAT	Yes	Yes
38	Gas_38	XP_041347802.1_16592207_16592911	456	TGYTTYGTNGARYTNCAYTTYTG	CCRTTNGTRTGYTTYTGRTARAA	CCNGGNTAYGTNATGCCNCC	AARTTRTCNGCCATRTCNCC	Yes	Yes
39	Gas_39	XP_041370440.1_34171353_34172934	585	TTYAARATHTTYCARMGNTTYAT	ARRTCNACRTCYTCYTTNCCCCA	MGNACNATHGAYTTYAARGA	TGRAANGCRTGNGTCATNCC	Yes	Yes
40	Gas_40	XP_041357285.1_57430195_57430995	423	GCNTAYAAYCARGAYACNCAYCC	CCRTCRTGNGCNARNARRAANGT	TTYACNATHGCNMGNTAYAT	TANACNARYTTCATRTTYTC	Yes
41	Gas_41	XP_041350530.1_4232244_4232817	408	TTYYTNAAYGAYGARAAYAAYGA	TGRTTRTCNACNARRTTCCANCC	YTNGTNTGYAARAAYTGGTA	CCYTGNSWRTCNCCRTTRTG	Yes
42	Gas_42	XP_041369280.1_27534249_27535237	603	CARATHTGYGARATGAARTTYGG	TGCCANCKYTCRTCRTGRTCNGG	ATHGAYGTNCARTAYTTYCC	TADATRAAYTTNACNGCYTC	Yes	Yes
43	Gas_43	XP_041365783.1_72585303_72585984	483	GGNTGYGARATHTTYATHGGNAA	TCNACNGCDATYTGRTGNCCCCA	CARGARAAYGGNCARMGNAA	TCYTGYTCNGGYTCNGCCCA	Yes	Yes
44	Gas_44	XP_041358726.1_43341228_43342627	621	GTNGCNTTYYTNTAYAAYTTYTG	TCRAADATNACRAANARRTAYTC	GAYGGNTGYAAYTGGACNTT	ACDATRTTNGCDATRTGNCC	Yes
45	Gas_45	XP_041349874.1_75858476_75859845	1041	YTNTTYACNATHGAYGARATHAA	TANACNGCRTCRTADATRAAYTG	GGNGGNYTNTTYCCNGTNCA	ARNARYTTYTCNCCRTCDAT	Yes
46	Gas_46	XP_041352956.1_84551977_84555223	1824	GAYATHYTNTGYCAYGTNATGCC	ATRAAYTGRAANCCRTTYTGRTC	GGNTGGGTNATGCCNGAYGA	SWNGTCATNGGRTARTARTT	Yes	Yes
47	Gas_47	XP_041376027.1_9057731_9059600	993	TTYAARCCNGAYAAYATHATGCA	ARCCANSWNGGRTCYTCRCARCA	TGYCAYTTYGARAAYYTNTG	ATNGTRTCYTGRTADATRTG	Yes
48	Gas_48	XP_041351286.1_24041329_24042362	750	GTNATHGAYGCNCARGCNGARGA	ACYTTNCCRCAYTGDATYTCNGC	GARYTNATGCARMGNTGYTG	TCNGGDATYTGNCCNCCYTG	Yes
49	Gas_49	XP_041349782.1_71938963_71939681	405	TGGGTNTGYGGNGGNCARTGGAA	AARTANCKNGGNGGRTCRAADAT	TGYYTNGAYMGNYTNTAYGG	TCRTCCATDATRTAYTCYTT	Yes	Yes
50	Gas_50	XP_041368856.1_44082922_44084314	759	TGYGTNCCNGTNTAYATHGCNGA	ARCATNGGDATNGGNCCCCANCC	GGNGGNTGGTGYATHGARAA	AARTANARYTCDATRTCYTC	Yes
51	Gas_51	XP_041350176.1_88749465_88750073	477	YTNACNAAYATHGGNGAYGTNAT	TGNACNARRTTRAARCACATNGC	GGNCAYGTNGCNCCNAARAC	CAYTTNGCYTTNACRTCYTC	Yes
52	Gas_52	XP_041371320.1_9731238_9732013	549	GTNATHGAYATGWSNAARAARAT	TTNCKDATRTCNGTNARYTTCAT	GAYYTNGTNAAYATHGCNGA	ACYTCYTTCATNARNGGYTG
53	Gas_53	XP_041364663.1_12063101_12064226	741	AARCAYATGMGNAAYACNACNAA	SWRTTCATRTANGCNARRCARTT	ATHGTNCCNACNATHTTYGG	TANARRAANGGRTTNACRCA	Yes	Yes
54	Gas_54	XP_041366155.1_10500856_10501960	747	CCNAARGAYGTNCCNATGTAYAT	ATRTGNCCRTCYTCNACRAARTA	GAYTTYGCNGTNGAYTAYTT	GCNARYTCNCCRAARTANGT	Yes
55	Gas_55	XP_041366502.1_21110958_21111825	471	AAYYTNAAYAARAAYATHCARAA	TANSWDATYTCRTTNCCCATRTA	TGGAARAARTTYACNGTNAA	TCYTCNACNARRAANGGYTT
56	Gas_56	XP_041362073.1_36899127_36901035	675	GAYYTNACNATHGCNAAYAARTA	GCNCCNCKRAADATNACNGGRTG	ACNGTNAARTTYGAYGGNTA	TGCATCCANARNGCDATRCA	Yes	Yes
57	Gas_57	XP_041364736.1_25722630_25724247	936	GARAARCCNATHGGNWSNAARAA	TTYTGRTANARRAANACRTCYTC	GTNGAYCCNGGNYTNGGNAA	TCRCARTAYTTYTCRTGCCA	Yes
58	Gas_58	XP_041363326.1_61904329_61905426	582	ATGACNCARTTYGGNATHATHGA	CCRCANGCRTANCKRTGRTAYTG	ACNAARATGGCNGARCAYTT	TTRTADATYTGNACRTGRTC	Yes
59	Gas_59	XP_041366687.1_76321127_76322477	744	YTNGTNGCNATGTTYGCNGAYTG	CCDATNARDATRCANACCATRAA	GTNGGNAAYAAYCCNCARTT	ARDATYTGRAANACNGCYTG	Yes	Yes
60	Gas_60	XP_041366122.1_27722973_27725490	1278	TGYGCNAARAARCAYAAYTAYGA	SWRCARTCDATDATNACRTGRTG	GTNAARGAYTGYATHAAYGA	ATRTTNACRTGNCCRTAYTC	Yes	Yes

## Sheet: Vertebrata_60_pairs
No,	NPCL ID	MSA ID	Predicted Amplicon Length (bp)	Inner primers		Outer primers		Successful amplification for nested PCR	Successful amplification for standard PCR
				Nucleotide Sequence of F2 Primer (5' to 3')	Nucleotide Sequence of R2 Primer (5' to 3')	Nucleotide Sequence of F1 Primer (5' to 3')	Nucleotide Sequence of R1 Primer (5' to 3')
1	Ver_1	XP_031748778.1_63815744_63817435	1305	GGNGAYYTNTAYGAYAARGARAA	CCRTTYTTRAACCAYTGRCAYTC	TAYGGNCARGARCARTGGGA	CANACRTTRTCYTCNGGCCA	Yes	Yes
2	Ver_2	XP_031748780.1_63966877_63983983	2079	TAYTTYMGNGTNATGGCNGARAA	ATNACNCKRAADATRTAYTCRTT	AARAAYTAYGTNATHGAYAA	ATNCCRTAYTTRTTNACNGC	Yes
3	Ver_3	XP_031748780.1_63991560_63993627	1488	GGNTAYATHATHGARATGTGYAA	CKYTTYTCNACDATRTARTTNGT	GARGGNAAYGARTAYGARTT	AANGTRTAYTCCATRTAYTT	Yes
4	Ver_4	XP_004910432.2_188495411_188496647	813	ACNGAYCCNATHGAYTAYGTNAA	ACDATRAARAANGGNARCCARCA	ATHGCNYTNGAYMGNTAYTG	TCYTTRTTRAARTANGCRTA
5	Ver_5	XP_004910547.1_172021935_172023245	933	GARAARGAYGGNTAYGGNATGAC	SWNGGRAAYTTRCANACNGGRTA	AAYACNGCNYTNCAYGAYTG	ATDATRTCNGGRTGRTTRTT	Yes	Yes
6	Ver_6	XP_004915476.2_34372857_34374163	792	CCNAARCAYGCNMGNCARTGYAA	ATNCKYTCRAANACNGTRAARTC	GAYACNCCNTAYATGAARTG	ARRTGNCKNCCRCANGCCCA	Yes
7	Ver_7	XP_002935194.1_99369175_99369848	432	GGNWSNTGYAARGARACNTTYAA	CAYTCNCCRTCNCCRTTRCARTA	MGNACNTAYCARGTNTGYAA	CANGCNCCNACNGGNACCAT	Yes	Yes
8	Ver_8	NP_001076815.1_134463596_134465097	1125	TGYAAYAAYYTNCARCAYCCNAT	GGRTCDATNCCNCCYTCRTTNAC	AARTAYMGNACNCAYGAYGG	TANGGNGGDATNCCRTGRTC	Yes
9	Ver_9	XP_031747870.1_116837189_116838128	477	CCNMGNAARATHGGNGTNTGYAT	AARAACATNARNCCYTCNGCCCA	GCNTAYYTNGTNGARCARAA	GGNGCDATRTGYTCNCCYTG	Yes	Yes
10	Ver_10	XP_002932477.2_20498931_20499743	345	TTYGTNGTNTTYGAYCCNACNAA	TGNCKDATRAANGCDATYTTRTT	GTNTGYCARTGGTTYATHGA	ATNGGRTTDATNCCRAARAA	Yes
11	Ver_11	XP_002932441.1_17057675_17058321	372	YTNMGNATGATGMGNATHTTYTG	ACRAANSWRTGRTADATRAANGT	TGGTTYACNGCNGARTGYAT	TTNARYTCRTGRTARCAYTG	Yes
12	Ver_12	XP_012808865.1_115689099_115689782	525	ATGGCNTAYGGNGAYYTNAAYGA	TGNGCCATNCCRTARTANGGYTG	GTNTGYGCNGTNGGNAARCC	CCRTCNCKNACRTARTADAT	Yes	Yes
13	Ver_13	XP_031748780.1_64002793_64003387	366	GARAARAARCARAAYAARTGGAT	TGRTANCCNCCYTTRAAYTCYTG	MGNAAYTAYTAYYTNGARAA	TTNGTNGCNCKNACYTGRTA	Yes	Yes
14	Ver_14	XP_031753671.1_19346226_19346997	366	GTNYTNGAYAAYGCNGGNTTYGA	CKRTARTTNARRTCNCCYTTRAA	YTNTGGGGNAAYAARTGYGA	CCNGGYTTNARNCCNACYTG	Yes
15	Ver_15	XP_012827086.1_40249969_40251157	858	TGYYTNTAYGARGARAAYGARGA	AARTGNGGNACRTADATNGCCAT	TGYTGYTAYACNGGNAARAT	AARCANARNCCNGCNCCNGT	Yes
16	Ver_16	XP_004914550.1_96651444_96652616	345	CARGAYYTNGTNAAYTAYGTNCA	CKNGCRTCRTTYTGRTCYTCNCC	AAYATHMGNTTYGGNACNAT	ACNGCRTGYTTNGCYTGRTT	Yes	Yes
17	Ver_17	XP_031746322.1_120613542_120618869	2064	ATGCAYCCNACNGTNAARATHAA	GGYTGRTTRTGRTAYTTYTCRTA	MGNATGCAYCCNTAYATHAA	ATRTCRTGNCKYTTYTGRTA	Yes	Yes
18	Ver_18	XP_002939962.1_132407181_132408782	1290	TGYAARGAYTAYGARCARTTYGA	TTYTGNGTNGCNCKNCCRCAYTT	TGYCARCAYTAYGTNTGYAA	TTYTCNCCRTTNGCCATRTA	Yes	Yes
19	Ver_19	XP_031748780.1_63988207_63989974	1398	ACNMGNAAYGAYACNGGNAARTA	TTNCKYTCYTTYTTYTCNACRTG	ATHCCNTTYAARGGNMGNCC	AAYTGRTARTCNARNCCYTC	Yes
20	Ver_20	XP_004910547.1_172007622_172008166	360	YTNATGGCNGCNMGNTAYGGNCA	ATYTCYTTRTGNCCYTTRTARCA	AAYGCNGCNMGNGAYGGNAA	TTNCKRTTNACRTCNGCNCC	Yes	Yes
21	Ver_21	XP_031747987.1_113390637_113394345	2055	TGYAAYMGNAARTTYGAYGAYCA	TANCCRTGNACNARYTCRTCYTT	ATGTAYATHTGYACNGAYCA	TTDATNGCYTCRTTYTCRAA	Yes	Yes
22	Ver_22	XP_012818007.1_62985441_62986482	864	TGYMGNCARAAYATGTGGACNAA	CCRTCNACNARNGGRAAYTGYTC	CARTGYTTYTAYGARTGGGA	TGRCANGGNACRTCRTAYTC	Yes	Yes
23	Ver_23	NP_001072352.1_4588248_4589646	981	CARATGTGGCAYGTNGTNGAYAA	ACNARRTGRTGYTTCATYTTRAA	CCNTAYTTYTGYGAYCARGT	CCNGTRTGDATYTTCATRTG	Yes	Yes
24	Ver_24	XP_031748780.1_63954071_63957038	1908	GGNAARTGGGTNMGNGTNAAYAA	GGNCCNGTNCCCATYTTRTTYTC	ATGAAYTAYATHGTNGARAA	GGRTTCCANACNACNGTCAT	Yes	Yes
25	Ver_25	XP_002933238.1_84996004_84998080	1473	TAYGGNAAYCARYTNGAYGARTT	TTYTTRTGCATRTGCCARCARAA	CARATHAAYAAYGCNGGNTT	GCYTCRCARTARTCRTCYTT	Yes	Yes
26	Ver_26	XP_004914550.1_96653529_96654262	387	YTNGARGTNGCNMGNTGYTGYCA	TTYTTYTCDATYTCRTTCCANCC	AAYCARAARMGNACNCAYTT	CAYTGDATRCAYTTYTTRTA	Yes
27	Ver_27	XP_031751221.1_35329479_35333415	1527	TGYACNYTNCCNATGTTYGTNAA	GTNACYTCRTACCARCARTGRAA	GGNCARCARATHTAYGTNAA	TTNARRTAYTGNCCRCARAA	Yes
28	Ver_28	NP_001001213.1_113357373_113358620	609	GARTGYGAYYTNACNTAYCAYAA	AANGTRTARTCYTTRTCCATYTC	ATHGARACNGCNTTYYTNAA	ATRAANGGRCANGTCATRAA	Yes
29	Ver_29	XP_012820051.1_51135862_51137593	1113	TTYAAYCCNGAYAAYYTNATGCA	TCYTGDATCCANACYTCRTAYTT	GAYCAYAAYACNCARTAYTT	ATRTANGTRTTYTCNCCYTG	Yes
30	Ver_30	XP_031757897.1_21409602_21410815	585	ACNGTNCCNMGNTTYYTNATGTG	ATNGGNGCCATRCANGTRAARTC	TTYAAYCCNTGYGARGAYAT	ATNGCRTANARRAANGGRTT	Yes
31	Ver_31	NP_001096191.1_96586028_96586772	549	YTNGTNTTYGGNGTNCARGGNAA	CKNGTRAANACNCKCCANCCYTC	ATGGGNYTNACNTTYATHAA	GTNGCNGCRTTNACNGGRAA	Yes
32	Ver_32	NP_001096240.1_101209804_101211406	855	AAYGGNGTNMGNAARGAYTTYCA	TCNACRTCNGGYTGYTCRTARAA	ACNTGYATHAARATGGARGT	TCYTGNARRTARTCYTTCAT	Yes	Yes
33	Ver_33	XP_012820820.1_33876362_33879449	1962	AAYGGNCARATHGARTAYGTNTT	TCRTANCKYTGNCCRTTNGGYTT	GAYGGNGARAARCARCCNCA	ACNGCYTGRTGYTTYTTNCC
34	Ver_34	NP_001121454.1_115332935_115333664	540	TGYCAYYTNYTNAARATHGARGA	ARYTCNCCRCARTANACRCAYTC	GTNCARGARGARAARGAYGT	TCDATRAANGGYTTRTCDAT	Yes
35	Ver_35	XP_004911174.2_65033991_65038341	1821	CAYYTNACNGTNAARGCNTTYAA	CAYTCRTCDATRTCNGTYTCRCA	YTNGAYTAYGARACNAARCA	TTDATRTCNCKYTCRCANGC	Yes	Yes
36	Ver_36	XP_002935421.3_21077898_21080425	1818	TTYATGAARGGNACNTGGGCNCA	TARTTYTTRTCRAARTTRTARAA	GARYTNTAYCAYATGGAYGC	CAYTCNACNGCNGTYTGCCA	Yes
37	Ver_37	XP_002938842.1_100999446_101001504	1821	GAYATHTAYTTYCARGCNCAYAA	TGRCANCKYTGRTARAANCCYTT	GARTGGGGNTTYYTNTGYGA	GCCATNCCYTTRTGCATRTC	Yes	Yes
38	Ver_38	NP_001016885.1_41937954_41940057	1659	GTNTGYTGYACNATGGARTGGAA	ATRTCNCCRTGNACRTTYTTRAA	GTNTGYGGNGCNGTNTTYCA	CKYTGYTCCATCCANCCRTT	Yes	Yes
39	Ver_39	XP_004910523.1_172944917_172951455	2001	AARTAYAARGAYGCNAAYATHAT	GGNGTYTCYTGNACRTARTGYTC	CARGARGCNYTNTGGGAYAT	TTYTGDATRAANGGYTCRTC
40	Ver_40	XP_031757573.1_88524489_88526458	966	TTYAAYATHCAYCCNYTNTAYCA	ATCCAYTGNGGRTGCATYTTRCA	YTNGAYYTNGARAAYTGGTA	TGNARNACYTTNCCCATRTA	Yes
41	Ver_41	XP_002940221.2_16092961_16094642	1386	TTYATHMGNGAYACNTAYAAYCA	GCCCANACDATRTCNCCNACRCA	TTYCAYGARGGNGCNCCNTA	CANGGRAANCCRTADATYTT
42	Ver_42	XP_012820737.1_116283809_116284922	753	GTNATHAAYGCNAARCARGARCC	GGRTCNARNCCRCARTARTTRAA	AAYAARGGNCCNGAYTAYTT	CAYTTDATDATNCKNGCRTT	Yes	Yes
43	Ver_43	XP_012809139.1_141054245_141057812	2004	AAYATGAARYTNGTNAARGTNCA	GTRTAYTCYTGRTCYTTNGGRAA	ATHATGGGNGARACNGGNTG	GTYTGNCCNGTYTCCATRCA	Yes
44	Ver_44	XP_004911311.1_24446761_24449960	1950	CARGARATHATGACNGTNTGGAA	TGYTCNARYTGDATNCCRCANAC	TAYTAYGARGCNTTYCCNCC	TGNCCYTCCCANARRTGRTA	Yes
45	Ver_45	XP_004911836.1_110183964_110184502	360	AARGAYAARTTYGTNCAYAAYCC	ATNCCNGGNGGDATNGTNGGRTA	TAYTTYAARTTYTTYATHGT	TANCCRAANARYTTRAARTC	Yes
46	Ver_46	XP_017953374.2_46114716_46116222	1059	AAYAARTGYTAYATGGAYGCNGA	AAYTTNARNCCCATYTTYTCRTC	TGYGAYATHTGGGAYGGNCA	CCRTTRTGNACRTCNCCCAT	Yes	Yes
47	Ver_47	XP_004913054.1_72496114_72499561	2073	ACNAARGCNATHTGYATGTAYTG	CACCARTAYTCNARYTGYTTYTG	CCNGCNTGGAAYCAYTTYTT	ATNACYTCCCAYTGRTCRCA	Yes
48	Ver_48	XP_031747158.1_110209566_110210885	978	GARATGATHYTNAARTTYTTYGA	ACYTTDATRTTYTTNGCNCCYTC	ATHGGNAARCARATGGTNGA	ATNCCRAAYTGNGTNGGRTC	Yes
49	Ver_49	XP_012812805.1_146272679_146273755	486	CAYACNGTNGCNATHGARGGNAA	ATNGGNGGRTANCCNGCYTGCAT	YTNGTNGARGARATHGAYCA	TCNGTRCAYTTNGCDATRAA	Yes
50	Ver_50	NP_001011179.1_59284249_59286594	1830	GGNGARTGGTGGTAYGCNCAYAA	ATNACRTCNCCYTTYTTRTAYTC	GCNATHAARGAYTAYTGYCC	TANCCDATRTACCAYTCYTT	Yes
51	Ver_51	XP_002935666.2_127314949_127316207	906	AARATGCCNATHACNGAYGCNGA	TTYTTRCANCKNGCRTGYTGYTC	CAYGAYGCNGARATHCARAA	TTNGGYTCNGGRCAYTGRTG	Yes	Yes
52	Ver_52	NP_001106459.1_25485988_25487797	1347	GGNTGGAAYCAYYTNGARCCNTA	GCYTTNARYTCRAANACNGGCCA	WSNAARGCNTGGGARAAYTT	CARTCYTGYTCDATYTTNAC	Yes
53	Ver_53	XP_012825852.1_31175348_31176611	471	CCNAARGTNGCNTGYACNAAYTG	TGNCKCCARTGYTCRTTRAANGG	CAYGGNATHATHTAYTGYTA	TARTCDATYTGRCANGGRTG	Yes	Yes
54	Ver_54	XP_031748711.1_20514899_20516749	1053	YTNGARMGNTGYTTYCCNCARAC	ATYTTNGTRAANCCNACDATRTC	TGGTGGAAYCCNAARTTYGA	TCYTTYTTYTCYTGRCARAA	Yes
55	Ver_55	XP_031748780.1_64003484_64009387	2028	AARAAYMGNTTYGGNATHGAYCA	CANSWRTCYTCNCCRTAYTTRTT	CCNGTNATHACNTGGCARAA	GGYTGNCCRTCYTTYTCCCA	Yes
56	Ver_56	XP_004917350.2_45233821_45235317	1161	GTNGCNGAYMGNTTYAARAARGG	TANCCRAANCCCATRAACCANGC	MGNTAYTTYATHGARTTYTG	TTNARRTCYTCNARRTGCCA	Yes	Yes
57	Ver_57	XP_002940687.1_61238163_61241160	2085	GTNCARGGNGCNYTNAAYGAYCC	ATCATRTCRAANCKNARRTANCC	GAYAAYTAYTGYTTYCCNGA	GGYTCNCCDATNACNGTNGC	Yes
58	Ver_58	XP_004911333.1_17939007_17940571	1362	GARGTNGARCAYATHTTYAARTG	ACRTGNCCRCANGGNARNCCCAT	AARGTNATGYTNAARGARTA	ACDATRCARTTYTGRTGRAA	Yes
59	Ver_59	XP_012814051.1_102672947_102673641	516	AARAAYATHATGATGTAYGCNTG	TADATNGCRTTNGGRTCRTGRAA	MGNATHCCNGTNGCNTTYCC	GTNGGNARCCANGCNACRTT	Yes
60	Ver_60	XP_002936350.1_69190627_69192094	930	CAYGARAAYMGNGAYAARGARAC	CKRTCCATNGGRTCYTCYTTRTT	TTYATHTTYATHTGYGCNAA	ARRAAYTCRTCRTGYTCRAA	Yes	Yes

## Sheet: Araneae_60_pairs
No,	NPCL ID	MSA ID	Predicted Amplicon Length (bp)	Inner primers		Outer primers		Successful amplification for nested PCR	Successful amplification for standard PCR
				Nucleotide Sequence of F2 Primer (5' to 3')	Nucleotide Sequence of R2 Primer (5' to 3')	Nucleotide Sequence of F1 Primer (5' to 3')	Nucleotide Sequence of R1 Primer (5' to 3')
1	Ara_1	XP_015915059.1_2469663_2470911	954	MGNATHTTYAAYTAYGAYACNAT	CKYTCRTGNGCDATYTTYTTRCA	TTYGCNGTNTAYACNTGYAA	TCYTGRCANGCDATNACRAA	Yes
2	Ara_2	XP_042903768.1_461416_463273	1170	CARACNTTYGGNCAYATGGARTT	TANACYTCNGGCATNGTRTTYTG	ATHGARTAYGARGAYATGTT	TCRTCDATNGTRTGYTTRTC	Yes	Yes
3	Ara_3	XP_015928118.1_171078_175836	2058	AARCARACNTGGACNGAYAAYAT	ATNGGNACRTARTAYTCNGGYTC	CAYAARGAYGARAARATGTT	GTRTGRTAYTCYTTRTARTC	Yes	Yes
4	Ara_4	XP_015905207.1_3128314_3130660	1482	GARAAYTGYGTNMGNGCNCAYCA	ACRTCCCANGGRTARTTRAAYTG	TGYYTNCAYGCNTTYTGYAA	CCRTCRAANCCRTAYTTRTT	Yes	Yes
5	Ara_5	XP_015903765.1_4993207_4995003	1506	MGNCARATHAARTGYCCNGARTG	TTYTGYTTNACYTCRTTYTGRTG	CARCAYACNTTYTGYATGGA	TGNCKRTCDATRTCRTCYTC	Yes	Yes
6	Ara_6	XP_042899961.1_312903_315207	1563	GTNTTYATGGCNCAYGCNATHGA	GGYTGRTAYTGNGGNCCCCARTC	ATHAARGTNCARGAYGARAA	GCDATYTCNGCRAANACRTG	Yes	Yes
7	Ara_7	XP_015904753.1_211551_212994	1269	AAYACNAARGAYAARTTYTTYGT	CANACRAARTGRTTNCCCATYTC	ACNGARGTNTTYTAYGTNGA	TCRTTNCCNCCRAAYTCRCA	Yes	Yes
8	Ara_8	XP_015918105.1_253937_255764	1653	GGNGARATHGGNTAYCARACNTT	GCNACYTTYTTYTGRTTYTCYTG	CAYACNYTNMGNCARATHGG	GCRTTYTCYTGYTGCATYTG	Yes	Yes
9	Ara_9	XP_015910716.1_99979_101980	999	ATHTTYAAYGTNATGYTNAARGA	AADATRTGRTGDATYTGYTGNGG	CARAAYCCNTGGCAYTGYGA	ARDATRTCNGTYTCRTAYTC	Yes	Yes
10	Ara_10	XP_015921772.1_57033_58866	1584	YTNGAYGTNTAYCARAAYAAYTT	TTNCCRAARAARTACATRTCYTC	TTYAAYAAYAARACNTAYTT	GTNACDATYTTRTARTTCCA	Yes	Yes
11	Ara_11	XP_015922960.1_78289_80008	1503	YTNAAYCAYCARAARCARGARGA	GTCATNARRTAYTTDATCATRAA	AARGAYATHCCNTAYAAYGA	GTYTTNCCNSWCCADATCCA	Yes	Yes
12	Ara_12	XP_042902488.1_259761_261707	954	TGGATHGARGCNTAYAARCARGA	TANACRTGYTCRCARTCYTTRTC	GCNYTNCARTGYGTNGTNGA	GTCATRCAYTCCCARTCYTT	Yes	Yes
13	Ara_13	XP_015915218.1_300337_302992	1983	CAYTTYGARAARGTNTAYAARTG	ARRTGRTGRAARTTYTCCATYTG	GTNTTYYTNCCNAAYGAYGA	CKDATRAAYTCRTCYTGCAT	Yes
14	Ara_14	XP_042908087.1_180791_182116	834	TAYATHYTNTGYATGGAYGARGG	ARRTARTTRAANSWDATRTCRCA	AARTGYCCNTAYTGYGAYGT	GTRCARTARAAYTTYTTRTG	Yes
15	Ara_15	XP_015928991.1_1154583_1155438	588	AARATGCCNGARTGYTAYTTYTA	TGNCCYTTYTCNCCRCAYTTRAA	AARGGNGAYCARTGYGARTT	TGNCCYTTNGGRCAYTTRTT	Yes	Yes
16	Ara_16	XP_042896718.1_605416_611806	1947	AARACNGCNTAYAARTGGAAYAT	TTNGTDATRTCCCAYTCCCARTT	ACNAARCAYATHAARTAYCA	TCNGGNGTNACNACDATRTT	Yes	Yes
17	Ara_17	XP_042896057.1_955982_957582	825	GTNACNYTNTGGAAYAARGARAT	ACNGGNARRTARAARTCNGGRTT	ATHTTYATHCARGAYGARAT	CKDATNCCNCCYTGRAARTC	Yes	Yes
18	Ara_18	XP_042897385.1_1216004_1219328	1992	GTNYTNAAYMGNGARTAYCARGA	TCRAANARNGGNCKRTGRTCRTT	TAYAAYGTNACNATHCCNGA	TCNGCRAARTGNGTNCCRTC	Yes	Yes
19	Ara_19	XP_042905944.1_430755_431619	381	YTNGGNGCNATGAARCCNAAYAC	ATDATRAAYTGCCARCARTTRTC	ACNGTNMGNGARGGNTTYCA	ACCATRTTNARDATRCANGC	Yes	Yes
20	Ara_20	XP_042895673.1_264012_265323	936	TTYGCNTGYAAYCARTGYGAYAA	TANGGRTGYTTNCCNGTRTGDAT	GTNGAYATHAARACNCAYCA	AANCCYTTNCCRCAYTGRTT	Yes	Yes
21	Ara_21	XP_015903195.1_255794_256801	573	CARCARYTNAARCAYGCNTGGAA	GTDATYTCRCARTGNCCCCANAC	TGGCCNATGAAYATGGGNCA	ARNCCNCCRAARTAYTTDAT	Yes	Yes
22	Ara_22	XP_015929155.1_1862326_1863973	1275	GTNGARAAYYTNYTNCARAARTT	CCRTADATYTCRTCNGGYTTRTG	GCNATHAAYYTNCCNACNGA	ATRCARTTNCCRTCNGGRTA	Yes	Yes
23	Ara_23	XP_015912368.1_352795_354817	1473	ACNMGNTTYGARATHGARAARAA	GGCATYTGNARRTCDATYTTDAT	ATGCARATGACNGARAARGA	CKCATYTTYTTRTAYTCYTC	Yes	Yes
24	Ara_24	XP_042905534.1_394612_396094	738	CARAAYATGCARAARTTYATHAA	TANARCCAYTGYTTRTCYTCYTG	TGGGARAAYACNTTYAAYAT	GCNGGCATNARRTTRTGRTC	Yes	Yes
25	Ara_25	XP_015917789.1_473232_474432	1008	TTYGTNGCNTAYATHTGYTGYCA	TTCATRTGRAARTARCANGGCCA	GTNYTNTAYGGNGGNTAYTG	GGNARNGGDATRTGRTANGC	Yes	Yes
26	Ara_26	XP_042907768.1_2326313_2327128	465	MGNTTYAAYGARGAYTGYGGNTA	ARRCARTGRTARTGNGTYTGYTT	MGNATHYTNAARGAYGARCC	ARNACNGCRTGYTGRCAYTT	Yes	Yes
27	Ara_27	XP_015905640.1_316947_318978	1740	AAYATHTGYCARGARTGGAARTA	ARRTCRTTNCCNACNGCRAAYTG	YTNGTNACNTTYACNTGGTA	ATRAARTANGCNACYTTRTC	Yes	Yes
28	Ara_28	XP_042904627.1_73675_74791	777	CCNAAYYTNAARGGNGTNACNTT	CCRAARTTRAAYTCYTTRTCRTC	YTNAARTTYATHGCNTAYGG	CARTANACRTARAARTTCAT	Yes	Yes
29	Ara_29	XP_015919812.1_1621594_1622276	759	GAYGGNAARATGTTYMGNCAYAT	TTRCARTANCCRTTNARNGGRAA	AARCARCAYTAYTTYATHGA	SWRAAYTGYTGNCCYTCNAC	Yes	Yes
30	Ara_30	XP_015930841.2_273740_280097	1896	YTNAARCAYGCNATHTAYAAYGA	GGRTCRTTYTCDATYTGRCANGC	AARCCNATHATHAAYCAYTA	ACDATCATYTGNGCCATRTC	Yes
31	Ara_31	XP_042894789.1_658968_661413	1680	GGNATHYTNATGGGNAAYCARTG	AARTCDATYTGNARNGCNGGYTT	ATHGCNTTYTGGTTYAAYGA	TTNSWRAACATNGGRTTRTA	Yes	Yes
32	Ara_32	XP_015905153.1_199017_200523	1185	WSNCAYTAYATGGAYGGNATGTT	AAYTGNCCYTTCCAYTTRTCYTG	GGNGGNGAYCCNATGACNTT	TCYTTNACRTADATCCAYTT	Yes	Yes
33	Ara_33	XP_015931019.1_23476_24469	591	GGNGCNTTYCCNGGNATHGAYGA	TCNARDATYTGRTCNARRTAYTT	GCNATGGARATHGAYCCNAA	TTNGTNACRTGRAARTCYTC	Yes	Yes
34	Ara_34	XP_042900974.1_300741_305127	2097	GARGGNGTNYTNCARATGGARAC	ATNCKNGCCATRTTYTGCCANAC	GGNGAYGARAARGCNYTNAA	ARCATNCKNGGNACYTCRAA	Yes	Yes
35	Ara_35	XP_015906770.2_579022_583990	1329	TTYGAYGAYACNAAYCCNGARAA	TTNCKYTGDATYTGDATDATRTC	YTNCAYATHGGNCAYGCNAA	TCRTCRCADATRAARAANCC	Yes
36	Ara_36	XP_015928139.1_389311_390949	1425	CCNGTNCAYTAYMGNACNATHAT	ACNGTRAARAANGGNARCCARCA	ATHTTYGGNGARYTNTGGTG	CANARDATYTTYTTRAANGC	Yes	Yes
37	Ara_37	XP_015906368.2_2312855_2314377	714	AARGTNGGNGAYAAYACNTTYCC	ARNGTNGCRTGNARRTCRAANGG	GCNATHGARATGTAYGGNTT	TCRCANGTRCACCARTGYTC	Yes
38	Ara_38	XP_042899382.1_623660_624365	666	MGNYTNTTYATHAAYGAYCAYCC	ARNCKRCAYTTYTCCCAYTTYTG	TGGCCNGARTTYTGYGARAA	ATRTANCCNCCNGTNGTYTT	Yes	Yes
39	Ara_39	XP_015913291.1_21718_24046	1677	GGNATGCCNGTNATGCAYAARAA	TANGTCATNCCCATRTCYTCYTC	AAYCARTGGGCNATGGAYTT	TTNACNARYTTRCARAACAT	Yes
40	Ara_40	XP_015930369.2_2403051_2404551	1410	YTNGCNGGNATGATHGCNGAYAA	ATNGCYTCRAANGGDATRCACCA	CCNTAYATGACNATHCAYAT	CACATNARRTGRTANGTRAA	Yes	Yes
41	Ara_41	XP_042906099.1_213646_214507	705	ATHGARATGGARGAYGCNCAYTG	ATNACRTCCCANACNCCRTCRCA	ATGGGNGCNTTYYTNGAYAA	TCDATNACRCARTTRCADAT	Yes	Yes
42	Ara_42	XP_042900716.1_100935_102876	1197	YTNMGNGCNGCNTGYTTYGAYGG	TTRCANACRTAYTTNGTRTGRAA	CAYGGNGCNGAYGTNAAYCA	ATRAARTCNGTDATNGGYTT	Yes	Yes
43	Ara_43	XP_042896279.1_567117_569712	1764	GGNYTNTGGAARYTNCARATHAA	ATRTTNGGNARRTTYTGRAANGC	TTYAAYCCNYTNTGYACNTG	CKNCCNACYTGRTCRAANGC	Yes	Yes
44	Ara_44	XP_015916004.1_395773_397624	1638	TGYGAYGGNCAYYTNAARTTYTG	CCRAANACNGTRTGYTTRTTRTC	AARAAYATHCCNGAYAARGA	ATRTTYTGRCANACYTCCAT	Yes	Yes
45	Ara_45	XP_042907773.1_2321369_2322197	711	AARATHAAYMGNCAYTTYCAYTG	TCNCKYTTYTTNARYTTRCARAA	AARGAYTTYCAYGAYAAYAT	CADATRTTRCARTGRAARTG	Yes	Yes
46	Ara_46	XP_015910922.1_818093_818782	528	CCNGTNGAYGGNATHAAYCCNGA	ARYTTYTCNGCRAARTCDATCAT	GAYATGMGNGAYGCNYTNGG	TCNARYTTNCCNGGNACCAT	Yes	Yes
47	Ara_47	XP_042897805.1_531106_532200	861	ATGYTNATGCARTGGGGNCARTT	ACDATYTTNCKNGCYTCRTGRTA	TAYAAYGGNTTYCCNAARCC	GCRTANGTDATRTGYTGCAT	Yes	Yes
48	Ara_48	XP_015915816.1_98703_99861	756	AAYGARGCNATHMGNAAYTGYGG	CCYTTRTCNCKYTCDATRTCYTT	CARGTNCCNCCNGARCARTA	TGNARCCARTTRAADATCAT	Yes	Yes
49	Ara_49	XP_021003660.1_1039775_1040508	378	AAYYTNACNTAYAARCAYGTNAT	ATRTGNACRTCRTCNACCCARAA	TAYCAYGAYATHGTNCARGG	TAYTGCATNGTNCKRTTCCA	Yes	Yes
50	Ara_50	XP_042898161.1_552125_553784	753	CARYTNGARATHCAYGCNACNGA	AANCKNGGNGGRTTRTCRTTYTT	GGNACNGAYGCNGAYAARTT	GGDATRTTRAANGTRTAYTC	Yes	Yes
51	Ara_51	XP_042910569.1_86746_87991	1188	TTYACNGARATGMGNGARATGGA	ACRCAYTGRTARTGRAACCAYTC	TAYYTNGARATGATHGARCA	TGNGGRCARAACCAYTTNCC	Yes	Yes
52	Ara_52	XP_042903174.1_554022_555753	1050	YTNGAYAAYATGYTNTAYATGGT	TCNACYTGNGCDATNCCRAARCA	TGGMGNMGNGTNAAYGAYAA	TTYTCRAANGTRTCRTARTC	Yes	Yes
53	Ara_53	XP_042898679.1_599523_600093	486	AAYCAYTTYAARCCNGARGARCA	CKNARRTCCATYTTRTTNGCRAA	GCNTAYTTYYTNGGNATHAA	GCRCADATRTGCCANGGYTT	Yes
54	Ara_54	XP_042898161.1_674973_680205	2079	CAYGARCCNATHTTYGARAARAA	ACRTANGTRTCNGGNGGYTCRTT	TAYGCNACNGTNGAYGARAA	CKDATRAANCCNGTYTTNGG	Yes	Yes
55	Ara_55	XP_042912371.1_26789_28284	1233	AAYCCNGAYGARGCNTTYAARAA	ACNARRTTRTCDATNCCYTCRTG	YTNGCNTAYCAYTTYTGYCA	GGNGTYTGNCCRTTYTTRTC	Yes	Yes
56	Ara_56	XP_015919124.2_137184_139204	1248	TTYTTYGARAARATHYTNCCNTG	AANGTNCCDATYTGNARRTANGC	ATHATGGCNGARAARTGGTG	ARNGCRTANGGRTTYTTYTC
57	Ara_57	XP_042911101.1_74990_76034	519	GARTGYTAYGCNATHTTYATGAA	CCYTTNCKNACRTARTANGTYTT	ACNGCNGARGARTTYTGYAA	CCNCKRTTRAAYTGRTGRAA	Yes
58	Ara_58	XP_015910946.1_4176_5513	1137	GGNGGNCAYYTNTTYGTNGCNAA	TGNGGRTTNGTYTCYTGNGGRTA	TGYGCNGARATGTTYYTNGA	ARDATNGCNGCRCADATYTT	Yes	Yes
59	Ara_59	XP_015928637.1_1160960_1161704	477	GTNYTNACNCCNAARCARCARAT	CKYTTNCKYTCNARRTCNGCRAA	TTYATHGCNGARGTNAARGA	TCYTCRTARTTYTTYTGCCA	Yes
60	Ara_60	XP_015907220.1_158974_159712	429	GGNGTNGGNGAYTTYTAYTAYGA	TCRTCNACCCANACNARNCCYTC	CARCARTTYCARGARATGTG	TGNARNCCNGGRAACCARTA	Yes

## Sheet: Heteroptera_60_pairs
No,	NPCL ID	MSA ID	Predicted Amplicon Length (bp)	Inner primers		Outer primers		Successful amplification for nested PCR	Successful amplification for standard PCR
				Nucleotide Sequence of F2 Primer (5' to 3')	Nucleotide Sequence of R2 Primer (5' to 3')	Nucleotide Sequence of F1 Primer (5' to 3')	Nucleotide Sequence of R1 Primer (5' to 3')
1	Het_1	XP_024083083.1_780994_783581	1770	CCNCARATHGCNAAYGCNTTYTA	ARNGCYTGRTTRTANGCCATRTC	GAYGGNAARATHGTNTAYAA	TTNARNCCCATRTCCATRTG	Yes	Yes
2	Het_2	XP_014254831.1_625458_627495	1512	GCNCCNCAYTTYCCNATGAARAA	CCNARRTAYTTNGTYTGCATYTT	ATHAARYTNTTYGGNATGGT	CCRTANGCCCARTCRTCRTT	Yes	Yes
3	Het_3	XP_014242128.1_1290717_1291929	621	TTYTAYTGYCAYTTYCCNGAYCA	GGNACDATNCCRAARTGYTCRTT	CAYTGYTTYCARGARACNAA	TTYTTRCARTACATNGCYTC	Yes	Yes
4	Het_4	XP_014252037.1_277647_280089	1806	GCNGTNAARATHTGYYTNGARAT	SWNACNARRCARTTRTTNCCRTG	GGNYTNATGGGNGARGCNAA	TCRTGCATNGCRTAYTTRTA	Yes
5	Het_5	XP_014243670.1_925728_926757	720	GTNATHACNAARTGGMGNGCNAA	GTCCARAARTGNGGYTCYTGDAT	CAYATGTTYTTYGAYTGYAC	ACDATRTAYTTNGGRTCNGC	Yes	Yes
6	Het_6	XP_014240813.1_1347395_1348104	525	GTNGARTTYGCNAAYAARCCNAT	AANGGRAANACYTCYTTYTCDAT	GGNGARATGAARGCNYTNAT	TGNCCNACRTCCATCCARAA	Yes	Yes
7	Het_7	XP_014247712.1_662314_663551	1101	GTNYTNGARGARACNCCNAAYAC	CCNARYTCYTCRTARTCCCAYTT	GARGAYGGNYTNGTNATGAC	CARAARTCDATNGTYTTYTC	Yes	Yes
8	Het_8	XP_014250160.1_412111_415039	1614	GTNGARGGNTGYAAYATGATGTT	TGRTTYTGRAANACYTTNCCRCA	ACNTTYTGYGAYAARGGNGC	ACRTTYTGRTARTGNGTYTT	Yes	Yes
9	Het_9	XP_024082828.1_1820701_1821832	840	ATGGAYTAYGGNAARACNTGGCA	CKRTCRAARTGRAANGGYTTRCA	TGYATHCCNGAYTTYGTNAA	CCYTTRCAYTCRTTNGCRTC	Yes	Yes
10	Het_10	XP_014247750.1_863796_865611	519	TGGGGNAAYATHGCNGTNGARGA	ATNACNGGNCKNCCYTTNGTRTC	ATHACNCARAARGARAARCA	TCYTGDATRTGRTTYTCNAC	Yes	Yes
11	Het_11	XP_014257170.1_179144_181736	2058	GGNTAYATGCCNGARATHGAYTG	ARRAANGCNGTRTARCAYTGYTT	TTYGGNAARCAYAAYGTNTT	CARTAYTGNGCRAAYTTRTG	Yes	Yes
12	Het_12	XP_014243621.1_149542_151342	837	GTNGARCCNAAYMGNAARTGGTT	TAYTGCCANACYTTNGTYTCNCC	CARATGTAYMGNAAYTTYAA	TTNCCNCKYTGCCARTCRTT	Yes	Yes
13	Het_13	XP_014250798.1_2799367_2801653	1950	GCNAARYTNTGGGTNTGYAAYTT	TCNGTRTCDATRTANCKNGGCAT	ACNTAYGARGARTTYATHCA	TACATRTTRTTRTGNGTYTG
14	Het_14	XP_014257443.1_377645_380548	1140	GGNGAYGARATGAAYGCNCAYTT	TGNGGYTTDATNCCNGTCATRAA	YTNCAYTAYGCNAAYTGYAA	CCNGCCATRCARTGRAARAA	Yes	Yes
15	Het_15	XP_014253951.1_160297_163069	2073	GARGAYGCNACNAARTGGATHGA	CCYTCYTGCCANCCCATYTTYTG	MGNGGNTTYGCNTTYGTNGA	ACRCARTCYTTRTANGTYTC	Yes	Yes
16	Het_16	XP_024083618.1_25255_26326	750	CARTAYMGNGARGCNGCNAAYTT	AANARNGCRTCYTTRTCRCAYTC	WSNATGACNATHGCNGAYGT	TCYTTNCKNARYTGNGTRAA	Yes	Yes
17	Het_17	XP_014259547.1_269274_271053	876	GTNYTNGAYATGWSNGGNAAYAA	CKRTTYTCNGCDATRCARTARAA	GGNAARCARACNGTNGARTG	TGNACNGTRTARTTNGCYTC	Yes
18	Het_18	XP_024083487.1_733664_735577	1044	GARTGYGTNAARGGNGAYCARTA	ARDATNGCYTCNCKNGGRTCYTG	TGGGAYTTYGCNGGNATGGA	TGRAADATNGTYTTNGGYTG	Yes	Yes
19	Het_19	XP_014242584.1_468249_469596	663	GGNATHGAYCARGARAAYGCNAA	GTRTTNACRCANCCYTCCATRTT	ACNATHTGYATGTGYCARAT	TTRTGRTCNGTNCCRTCYTT	Yes
20	Het_20	XP_014253970.1_1579972_1580880	525	TGGCARCARTTYAARGAYAAYAA	CKNARNACYTTRTTNGGRTCNCC	GGNATHGARYTNCAYAARGA	CKRCANARNACCCANACRTA	Yes	Yes
21	Het_21	XP_014240445.1_1768003_1771141	2100	AARGTNYTNGGNCCNTAYACNTT	AANCKRTCCCANARNGTCCAYTC	CARGTNTTYTGYGAYTTYGG	TTRAARTARTCDATRAAYTC	Yes	Yes
22	Het_22	XP_014262454.1_1267793_1268840	765	GGNTAYGCNGTNGTNGGNGCNTT	AARTTDATNACNARYTTNGTYTG	TTYATGTGYACNCARGTNGG	ATNARRTTRTARCACATNGC	Yes	Yes
23	Het_23	XP_014247424.1_2305731_2307456	903	ATHCARGAYGTNAAYGAYAAYCA	GGRTCNGTYTCRCARTCDATRTG	GAYYTNCARATHAAYGGNTT	AADATNGGYTCRTTRTCRTT	Yes	Yes
24	Het_24	XP_024082136.1_1077177_1078274	810	TGGGARAARCAYMGNAARACNTG	ATDATRCACATRAARTTYTTNCC	TTYAARACNTGYCAYAAYTG	TCNGGYTCNGCRTCNGGCAT	Yes
25	Het_25	XP_024085094.1_264339_264915	384	TTYAARACNGARCARCCNAAYGG	ACNGCNCCNCCRAANCKNGGYTC	GCNCARTTYMGNAARTGGAA	TCYTTCATNCKDATYTCYTG	Yes	Yes
26	Het_26	XP_024081491.1_160310_161423	885	AARACNCAYATHTGYCARTAYTG	TGNGCRTARTTNCKDATYTGRTG	CAYCARACNGAYAARCCNTA	CCYTTYTCYTTNARNCCYTG	Yes
27	Het_27	XP_014248214.1_177736_178883	798	YTNATHTGGAARCCNGAYTGGGT	GGNACCCADATYTGYTTCCARTC	CAYAARGGNTAYTGGAARAA	GGNACCCADATYTTYTTCCA	Yes	Yes
28	Het_28	XP_024083082.1_772941_775999	2019	ACNCAYTGYTTYAARGARGARGA	TTNGTRAADATRTGRTCYTGNAC	TTYACNGAYTAYCARATHAA	TGDATRAANCCYTGNGGRTA	Yes	Yes
29	Het_29	XP_014260080.1_708000_708963	387	YTNATHGTNGAYAARGCNATGGA	TCYTCNARNACRTGNCKYTTYTG	TAYTGGAARGARGARTGYTT	ATNCKNGGYTCNARYTCRTT	Yes	Yes
30	Het_30	XP_024084550.1_550472_552671	1017	AARGGNTGYTAYACNGAYTTYCA	CCRAAYTTNACCATRTCYTGRCA	ACNCARAARAAYTTYGARAT	ATDATRCANGTYTGYTTNGC	Yes	Yes
31	Het_31	XP_014243237.1_298941_301329	1707	GARATHACNMGNGAYATHAARCA	ATRCARAAYTGNGTRAARTAYTT	ATHAARTGYAARGCNGARCA	ACYTTNARDATCATYTCNGC	Yes
32	Het_32	XP_014248098.1_321367_322086	621	GCNAARTAYGARCCNAARGARAT	TACATDATNACNCCRCANGCCCA	AARGAYGCNGCNAARGARTT	TGYTTNCKRTGCCARAANGG	Yes	Yes
33	Het_33	XP_014259776.1_1531399_1533955	978	CAYGAYGARATHCARACNTTYAA	TCDATYTTYTGRTANCCRTGNAC	GGNGARAAYATHTGYTTYGA	TGRTCCATNCCYTCDATRTT	Yes
34	Het_34	XP_014246100.1_474410_475857	1077	ACNTTYAARTGYGAYGTNTGYGG	TANGGYTTYTCNCCNGTRTGDAT	TAYGCNYTNGTNAAYCARAT	GTYTGNCCRTAYTTYTCRTG	Yes	Yes
35	Het_35	XP_014247892.1_1483769_1485149	657	CCNGGNGCNGCNGARTTYTTYCA	AANARYTCRAARCARAARTCYTG	AAYGGNGGNATHGCNACNGA	ATNARRTTYTCRCACATYTC	Yes
36	Het_36	XP_014240382.1_779548_780681	819	GARYTNATGAARAARATHCCNGA	GTRTCRTANARNGGNGGNGCYTG	ATHGARAARATGCARAAYAA	GGYTTRTANGCYTCRTCCAT	Yes	Yes
37	Het_37	XP_014244572.1_1014172_1014747	480	TAYCCNMGNCCNGARTTYCARTG	GTYTGRCARTCRAAYTCRTGCCA	TAYAAYAARGTNGCNTAYGA	SWNGTNACRTTRCANGGRTT	Yes	Yes
38	Het_38	XP_014250465.1_694826_700031	2097	CAYATGGARTAYGARCCNGARTG	TAYTCRTTYTTYTCDATRTCRAA	ACNTAYATGCARGGNATGGA	GTRTTRTTNARRCAYTCRCA	Yes
39	Het_39	XP_014245864.1_1004404_1005649	714	YTNGCNGTNGCNGAYGARTGYTT	AANGCRTANARDATNGGRTTCAT	ACNGTNACNAAYATGTAYAT	TTNCCNGCNGCRCANGTRCA	Yes
40	Het_40	XP_014258529.1_2190988_2191696	579	WSNGARAARAAYGCNYTNGARAA	TGRAARTCYTTNARNCKRTARCA	CARYTNAAYAAYGCNAARAA	CKNARCCACATNACNGCRTC	Yes
41	Het_41	XP_014258971.1_2629455_2631279	1113	AAYGARATHCCNGAYGTNGTNTA	CARTTRTCDATNSWCATDATYTG	YTNGAYYTNMGNCAYAAYAA	CKRTANGGNCCYTGCATYTT	Yes
42	Het_42	XP_014248544.1_868577_870848	1593	GCNYTNGAYGCNAARGGNCAYTG	TCDATNACNCCYTGRTCRTACCA	GARTAYATHTAYCCNGARCA	TCRCANGCYTTDATRTARTT	Yes
43	Het_43	XP_014253998.1_876760_878839	1422	GGNATHAARTTYTGGGCNTAYAA	ATYTCDATNACRCAYTCYTTRAA	ACNATHAAYTTYCAYGARGA	ACRCAYTCYTCNCCRAACAT	Yes	Yes
44	Het_44	XP_014251352.1_178690_179407	405	AARACNGTNTAYTTYGAYGARAA	ACNGCYTGYTTRCANARCATRCA	GGNACNCCNAAYATHCARGG	TTDATNGCYTGNACRTCRTG	Yes	Yes
45	Het_45	XP_014243789.1_2079238_2080531	918	TAYATGCARGARGTNGARGGNTT	TACCANACRTARAAYTGRTARTG	AARTAYACNGARATHGAYTG	GTRTTCCANGCNARYTCDAT	Yes	Yes
46	Het_46	XP_014262164.1_3713001_3714108	798	GARACNGAYYTNCARAAYGGNTG	TGRAANACNGTRCANCCYTTRTA	TGYATGACNYTNAARACNCA	TCRAARTCNCCNGTDATNAC	Yes	Yes
47	Het_47	XP_014259906.1_156796_158884	939	CARACNGTNGARTGYATHAAYAA	ATRCANACRAANGTNCCRTTRTC	TGYATHTGYAARTGGAARGG	TTNCCNGCYTGRTTYTCNGC	Yes	Yes
48	Het_48	XP_014247848.1_541128_542148	933	MGNGARCCNTTYATHMGNATGCA	TGCCARTCNGGRTTNACCCAYTG	AARCCNAARCCNTGGCAYAT	TCYTCNGTYTGCATNACRCA	Yes
49	Het_49	XP_014243075.1_1325124_1326849	822	CAYACNGAYATHAARCCNGARAA	TTRTCNACCCARCANGCRTTNCC	AAYGGNACNCAYGTNTGYAT	TGDATRTCYTCNGTRAARTG	Yes	Yes
50	Het_50	XP_014240944.1_2047410_2048222	414	AARYTNGAYGCNGCNCARATGTG	GGCCANGCYTCNGTRTCRTCRTA	GCNYTNTTYGAYAAYTAYAA	TGRTTNGCYTGRTCRTTYTC	Yes	Yes
51	Het_51	XP_014245208.1_909393_910059	420	MGNGTNGGNTAYGCNCARGARGA	GGNACRTTRTAYTTYTCRAACAT	ATGYTNTAYGGNGGNGAYGA	GCRTTYTTNACNARRAARAA	Yes	Yes
52	Het_52	XP_014251864.1_904108_909274	1992	GGNGAYAAYGCNAARATHACNTA	TCYTGNCCNACNGCNGCRTTYTC	AAYCCNCCNATHTTYGAYCA	AANACNGGNGTRTGRTCRTT	Yes
53	Het_53	XP_014247642.1_1175973_1177192	681	ACNAARYTNCARMGNATHGARAA	TTCCANACYTCRTCCATYTTRTT	GARCARTAYYTNTTYAAYGT	ACRTCYTCYTCYTGYTTYTT	Yes
54	Het_54	XP_014245402.1_1079681_1080590	489	ACNGTNTTYYTNGCNGARTAYGC	AAYTCRTANGTRTARTTNGGRCA	AARGAYYTNGGNCCNCARAT	TGYTTNCCDATNGCCCANAC	Yes
55	Het_55	XP_014245195.1_222349_223531	726	CCNYTNTAYGARATHCAYTTYTG	TARAANARDATNGGRTCCCARTT	GGNGTNACNATHYTNAARCC	ATCCARTCRCARAARAACCA	Yes
56	Het_56	XP_014247765.1_56595_57895	576	CARGTNCCNGAYTGGAARGARAT	GTNCKCCADATYTGYTTYTTYTC	CARGTNCCNGAYTGGAARGA	CADATYTGYTTYTTYTCNGT
57	Het_57	XP_014256577.1_747251_748133	681	TAYAARYTNYTNCARATHGAYGA	ARRTCNCCRCANGCNARRAANGG	YTNGCNAARGARGARGGNTG	GGNCKDATNGGYTTYTGNAC	Yes
58	Het_58	XP_014254039.1_286791_289443	1845	GCNTGGYTNGTNATGGARTAYTG	AAYTGYTTNCKDATYTGCATYTC	CCNAAYACNGTNGARTAYAA	TTYTGNARCATYTCNGCDAT	Yes	Yes
59	Het_59	XP_014240645.1_1719513_1720869	552	TGYGGNTGGGGNGCNGAYGGNCA	ATRTGNCCDATNCCNARRCANCC	AAYTGYTAYGGNCARTGYGG	TTRTANGGRAARTAYTGRTC	Yes
60	Het_60	XP_024081629.1_3784249_3784740	417	CCNAAYGCNYTNAARTGYACNAT	TTNGGCCARTTYTCRTANGTRCA	AARTGGACNTGYGARTAYTG	GTNCCRCACATDATRCAYTT	Yes

## Sheet: Lepidoptera_100_pairs
No,	NPCL ID	MSA ID	Predicted Amplicon Length (bp)	Inner primers		Outer primers		Successful amplification for nested PCR	Successful amplification for standard PCR
				Nucleotide Sequence of F2 Primer (5' to 3')	Nucleotide Sequence of R2 Primer (5' to 3')	Nucleotide Sequence of F1 Primer (5' to 3')	Nucleotide Sequence of R1 Primer (5' to 3')
1	Lep_1	NP_001108348.1_6045347_6047855	741	ATHGARTGGTAYTTYAAYGGNAA	CCRTTRTGRTACCAYTCDATYTT	CARGTNGARCCNAARAAYGA	TTNCCRTTRTARAACCAYTC	Yes	Yes
2	Lep_3	XP_037870128.1_19630653_19635527	990	ATHTTYACNAARATGGARAAYCA	ATNACCATCCAYTTRTGYTCRAA	ATHACNGCNGARAARTAYTT	CARTCRTARTTNACRTADAT	Yes	Yes
3	Lep_4	XP_037867331.1_564548_567569	582	ATGGGNCARTTYGARCAYCCNAA	GTNCKYTCYTTYTGCCARCARTC	ACNTAYGARGAYCCNAAYCA	TTCATDATYTTYTTYTGRTG	Yes	Yes
4	Lep_8	XP_037872227.1_13020014_13022582	1323	GARTAYTGGTAYCARATGTTYAA	TCNGTNGGYTGDATRTGCATRAA	GAYTAYATHGARGARGCNAA	ARDATYTCRTCCATCATYTG	Yes	Yes
5	Lep_10	XP_037869036.1_8895208_8898350	906	GTNGGNGARTGYAAYATHCARTA	CCNACNGCRCACCARTCRAAYTC	ATHACNGTNTGYAAYATGGA	ATRTCCATNACNACYTCRAA	Yes	Yes
6	Lep_11	XP_004931774.2_8074379_8077019	519	AAYGTNAARATGTAYCARGCNCA	TTRTCNGTNCCNACRTTCCARAA	GGNTTYATHAARTAYTGGCA	ACYTTRTCYTCNGGNCCCAT	Yes	Yes
7	Lep_12	XP_012550513.1_10538595_10540629	840	GTNGARCCNAAYCARAARTGGTT	ATRTAYTGCCANACYTTNGTYTC	CARATGTAYMGNAAYTTYAA	ATRTARTCYTCNGGRTTYTG	Yes	Yes
8	Lep_13	XP_037877729.1_17870884_17873611	705	GTNCCNATHAARGARATGACNGA	ACRTGRTCNCCYTGYTTRAARTA	GARGCNTAYAARCARACNCA	ACCATRTCNCCCCAYTGRAA	Yes	Yes
9	Lep_14	XP_012547749.1_2302245_2304524	834	AAYGAYTAYCAYTGYAAYTGYAA	CCRTTNGCRTARTGYTTYTGRCA	GARGGNGAYATHAAYGARTG	CCRTCCCARTTRCAYTCNGC	Yes	Yes
10	Lep_15	XP_037873120.1_5416979_5418596	1407	TGGCARACNTAYATHAAYTTYGA	ATRTARTCRAANACYTCYTCCCA	TGGATGGARTGGCARCCNGA	ACCATYTCRTCYTCNGGRAA	Yes	Yes
11	Lep_16	NP_001188507.1_13954941_13956870	384	AAYTAYGAYATHCCNGARAARTG	TGRTCCATDATYTTNCCRTANGT	GCNTTYCARGAYCAYAARTA	CAYTGRTCRTTDATRAARAA	Yes	Yes
12	Lep_17	XP_012545804.2_10259246_10260842	639	TAYATHTTYACNATHGAYAAYGA	GCYTTRTTRTAYTGYTCCATRAA	AAYGTNGAYTAYGAYCCNCA	TGNCKRAARTAYTCYTTCAT	Yes	Yes
13	Lep_19	XP_004921577.2_16063450_16065385	405	GARAAYGCNCARTTYACNTAYAA	TTRTAYTTRTTYTCYTGCATRAA	YTNTAYTGYAARTTYGARTA	TTNGCRTARAACCANGTRTC	Yes	Yes
14	Lep_21	XP_021203254.2_11387729_11391017	1200	ATHTTYGAYTAYCAYCARGARGT	CCRCACCARAANACRTARTCRTG	AAYTTYGTNGARACNGARCA	CCYTCRAARCARTTYTTRAA	Yes	Yes
15	Lep_22	XP_004932487.1_10257846_10259472	735	TGGTGYCAYGTNATGGARAARGA	TCRTANARCATYTTYTCRAARTG	CAYAAYCCNGTNCARTGGTA	CANACRCARAANGCNCCYTC	Yes	Yes
16	Lep_23	XP_004921742.1_6976805_6980633	1395	ATHGARTAYTGYAARATHGGNAA	ATCATNGCRTARTCRAACCAYTC	TAYCARGCNCCNGAYGARTG	TCDATYTCRAARTARTTNCC	Yes	Yes
17	Lep_24	XP_037869963.1_5433235_5435671	420	GARATHTAYTGGACNGAYTGGAA	TCNCCRTCRCAYTTCCARAACCA	GAYGAYATHGCNTGGCCNAA	CACATRTANGCNGGYTCRTC	Yes	Yes
18	Lep_26	XP_004925181.2_3241661_3245807	2031	GGNGAYGARATGAAYGCNCAYTT	ATNCCNARNGTNACRTTCATRTC	YTNCAYTAYGCNAAYTGYAA	ATRTCCATRTTNGGNGTYTT	Yes	Yes
19	Lep_27	XP_004929483.1_7072836_7076361	360	TAYACNTGYCCNTTYGTNGARAA	ARYTTNGTYTGCATNCCCCARTA	ACNCARAARATHTAYCAYGT	ACRTCRTGDATRAAYTTYTC	Yes	Yes
20	Lep_28	XP_004923757.1_2736305_2738729	1194	TGGAARGAYGTNGARCARCAYCC	ATRTCYTGDATNGCRTTRTARTC	ACNGTNCARAARATHAAYTT	ATNARRTARTCRTCYTGYTC	Yes	Yes
21	Lep_30	XP_004924656.1_11092535_11094560	699	TAYTTYATGCARAARGARATHTT	TCNARRCANGTNGCRAARTTRTA	CARATHATGAARGGNAAYTA	TGNARNGCRTTCATRCAYTT	Yes	Yes
22	Lep_31	XP_012552768.1_14797552_14799297	948	AAYACNGAYATGCARGARGAYTG	AARTGRTARTCNCCNACCATYTT	GGNATHCCNTAYGCNCARAA	AANACRTARTTDATYTCRTC	Yes	Yes
23	Lep_32	NP_001108348.1_6039012_6040869	834	MGNGTNGARTGGTTYCAYAAYGG	GGYTGNCCRTTYTTRAACCAYTC	AARAAYATHCAYYTNGARTG	TTRTGRTACCAYTCNACYTT	Yes
24	Lep_33	NP_001108348.1_6037279_6038644	873	ATGMGNGTNGARTGGTAYAARGA	TGYTTNCCRTTRAARTACCAYTC	CARGARGGNMGNAAYGCNCA	CCRAARTCRTGRTANGTYTG	Yes
25	Lep_34	XP_004930714.2_15187634_15190114	372	GTNACNTGYAAYATGCAYTTYTA	ATNARDATYTTRTCYTCRAANGT	ATGGCNGARCARAAYATHGG	GTYTTCATNCCYTGCCANGC	Yes
26	Lep_36	XP_004928163.3_2863726_2866194	1638	CCNGAYTAYGTNAAYATGTGYCA	GCCATNACRTCYTCRTGYTTRTT	TAYGCNTTYACNGTNGCNAT	GGRAACCARTACCARTAYTG	Yes	Yes
27	Lep_37	XP_021207180.2_9351422_9353092	858	GTNCARACNAAYATGTGYTAYGA	TCYTTNCCYTGCCARCARAARTA	AARCAYTGGAAYCARTTYTG	CKNACYTGNGGNCCYTTYTC	Yes	Yes
28	Lep_38	XP_012551174.2_3544424_3545825	687	CARACNGTNTTYTAYGCNAARTG	GTRTCYTTRTARCANGTRTTRAA	GARCAYATGGCNTTYAARGG	TGNCKNCCDATRTCYTCRCA	Yes	Yes
29	Lep_40	XP_037866559.1_5613523_5619205	435	GCNTGYAAYTGGTGYATHTAYGA	TCDATRTARTGYTTRTGRTTCCA	CARTGYATHGAYTTYGARCA	ARNGGYTTDATCATRTCDAT	Yes	Yes
30	Lep_41	XP_037874263.1_13441857_13442806	546	TGGGAYATGYTNGGNAARTGYCA	ATNCCYTGNACYTTRCARCARAA	AARATGGTNGARGCNAAYAA	ACYTTRTTNGGCCARTAYTC	Yes	Yes
31	Lep_42	XP_004930568.1_5013131_5014835	711	AARAAYAARCCNATHCARGCNGA	TCNACRTTRAAYTCRTCCATRTG	GTNACNGTNAARCAYCCNGA	TTRTCDATYTGRTTRTGYTC	Yes	Yes
32	Lep_45	XP_004926999.1_430519_431386	345	TTYGCNCARTAYAAYAARGAYCA	TTNGGYTGRAAYTGRTGRTCYTC	TTYAAYGARGTNTTYAAYGA	TGNACRTTNCCRTCYTCRTA	Yes
33	Lep_46	XP_004925552.1_10666986_10668876	1206	TGGATHCCNGAYYTNTTYATGAA	CCCATYTTCCANGCRTARAARTG	GARAARTAYTTYACNCAYGC	ACNGTRAAYTGDATNGCRTT	Yes	Yes
34	Lep_47	XP_037870210.1_1706479_1710207	1035	TGYGARCARGCNGTNAAYGAYCA	CAYTGRTCYTTCATRTTYTCRTA	ACNGARAAYGAYGTNGAYAA	TCYTGRTGNGTYTTNACRTA	Yes	Yes
35	Lep_48	XP_037870123.1_14068538_14071231	741	CCNGGNTAYGTNTGYTGGAARAA	TTNGGRTCNARRTAYTTYTCCAT	GARMGNCAYGTNATGCARAT	TANGCNACYTTRCADATRTT	Yes
36	Lep_50	XP_037877687.1_12784386_12785684	345	ATHCARAARGARTAYGGNTTYTG	GCNGTYTCRTAYTTYTGCCARTC	GARGARGTNGCNGGNTTYTA	CANCCNACNGTRTCNGCYTG	Yes	Yes
37	Lep_51	NP_001186538.1_9642682_9644599	1638	GCNGTNAARATGCARTTYTGYTA	TGNGTCATNCCRAARTANGGYTG	GCNTAYGCNTTYCCNAARTG	GCNARNACRTTNCCRTCYTT	Yes	Yes
38	Lep_52	XP_004925540.2_10171185_10174071	450	CARTGYGARGGNATHAARAARTA	ARYTTCATYTCRAADATRTANCC	AARGARCAYCCNGAYGCNTG	ATRAANACYTGYTCYTGRTC	Yes	Yes
39	Lep_53	NP_001296536.1_1082572_1085284	822	AAYCARAARGAYGARTAYGGNTT	AANGCNCCNACRTGRTTYTGCCA	GCNTGYGAYATHATHGARAC	TGNACYTTYTGRTACATNGC	Yes
40	Lep_56	XP_004932509.1_10739934_10741756	555	CAYGTNTGYTTYGTNATGGARTA	AANGCYTGYTTYTTNACRTCYTC	AAYGARTAYTTYGCNATHAA	TCNGCCATRTANGTRAARTC	Yes	Yes
41	Lep_57	NP_001171774.1_10711506_10714079	1068	YTNTTYATHGCNATGAAYGAYGA	TTNGGNGTCCARAAYTCYTTDAT	CAYYTNGCNCARATHGARAA	ARRTTRTCYTCRAAYTTYTG	Yes	Yes
42	Lep_59	XP_012547288.2_9545501_9547387	1173	AAYMGNGARATHTGGGTNAAYGA	TCRCARTCCCANGTRTARTTYTT	YTNCCNATHGARGCNGARAT	TCRTTRTAYTCCATNGGDAT	Yes	Yes
43	Lep_61	XP_037870966.1_16146659_16150446	1710	CAYATHGCNGAYCARGCNAAYTA	GCRTTNCCRTCRTAYTGRTAYTT	GAYTGYTTYGARGCNGAYCA	CCNARRTTYTGRTTRTAYTT	Yes	Yes
44	Lep_63	XP_004921663.1_16808501_16809412	1329	TGGAARATHATGGAYAAYAARGG	TTDATNGTCCARTTRTARCARTC	CCNAARATHGTNTGYGARAC	ATNGCRTARTARTTNCCRTT	Yes	Yes
45	Lep_67	XP_004928724.1_270290_271988	510	GCNTTYGARTAYTGYGGNCARAA	TTRTCRTTDATRTARAARTTNCC	GGNGGNAARAAYTAYCAYTT	GGNACRAANGTYTCYTTDAT	Yes	Yes
46	Lep_70	XP_012553048.1_2355098_2356057	717	TGYMGNGARGGNTGYACNAARGA	TTNARNGTRTTYTGCCACATRTC	ACNATHTTYATGCARTTYGA	TCNGTRTTRTADATYTTRAA	Yes	Yes
47	Lep_72	XP_012544283.1_8699067_8700400	987	AAYGCNCCNAARGGNTTYTGYAT	GTYTTNARRTCNACRTTRAACCA	ATGGARCAYCAYACNGAYTG	CARTCNGTYTCRTCYTGNCC	Yes	Yes
48	Lep_73	XP_012548168.1_4730017_4731727	468	TGGCCNGAYATHCARTTYCAYTT	TCRTGYTTNGGNCCCATYTTRCA	GCNTTYGTNAAYACNAARTA	ACNARCCARTCYTCYTTDAT	Yes	Yes
49	Lep_74	NP_001119723.1_7159965_7161826	555	GAYGGNTAYAAYGTNTGYATHTT	TTDATRTGYTTNGTYTCRTCCAT	CARGAYYTNAARGGNAAYAT	TCRAAYTGRTTDATRTTNAC	Yes	Yes
50	Lep_77	XP_004933130.1_14030276_14031401	801	AAYYTNGAYAARGCNGTNGARCA	TCCCANACYTCRTCCATYTTYTC	TAYATHTTYAAYGTNTTYGA	GCNACRTCRTCYTCYTGYTT	Yes	Yes
51	Lep_83	XP_004929237.1_6421405_6422887	768	YTNGGNAARGARATGGTNCARAA	TCRTTNCKNACRAARTGCATYTG	TTYAARGARGARCARATHTA	AADATNCKCCANGCYTCYTT	Yes	Yes
52	Lep_88	XP_012549692.2_8655100_8657402	492	GCNATGMGNAARGGNTAYTGGAT	GCDATRTGYTGRTCCCARTCRTA	CAYACNGAYYTNCARGARTA	TCNGTRTGCATRTGRCARTT	Yes	Yes
53	Lep_93	NP_001040293.1_1646477_1648676	432	GGNCARTTYGAYTTYGGNCCNAT	GGNCCDATYTGNGTRTTRAACAT	TTYGAYMGNGCNAARATGGA	AARTGYTCDATYTCRCACAT	Yes	Yes
54	Lep_95	XP_037877741.1_5628470_5630285	525	ATHGTNAAYAARGCNATGGAYTA	CKYTGNGGYTCDATCATCATYTT	CCNCARACNTTYCARGARAT	CKNARNACYTCCCARCAYTG	Yes	Yes
55	Lep_100	NP_001093296.1_5364985_5366005	426	GAYGTNTAYAAYAARTTYCAYAT	AARTCDATNGGRTCRCAYTCNCC	ATHTGYACNACNGTNAAYAA	AANGCYTCRTTDATYTCCCA	Yes
56	Lep_101	XP_037869319.1_1003463_1006461	672	CARATHYTNAARTGYATGTGGTG	AANACNGCNGTYTCDATYTTRTC	ATGAARGARGCNAARCAYTG	CAYTGNCKDATRTGYTCNAC	Yes	Yes
57	Lep_110	XP_037873168.1_10833986_10835149	648	ATGGARGCNAAYGAYGAYAARAT	TTNACNGCCATYTGNGTYTCDAT	ATHAARGARCAYGARGCNTT	TTDATYTCYTCCATYTTRTC	Yes	Yes
58	Lep_111	XP_012551579.1_16037733_16038573	699	GTNGARAARTGYTAYTTYGAYCC	CCYTTNGTRAADATRTCYTCCAT	GCNCCNGTNGAYATGTAYGT	TGNARYTCYTTYTTCATRTA	Yes	Yes
59	Lep_116	XP_004930383.1_3802664_3803648	480	GARGTNATGGCNTTYAARTAYCA	CAYTCNCKRTCRCARTAYTGNAC	GGNAARCAYGARTAYAAYTA	GCYTTYTTRTGNACRAACCA	Yes	Yes
60	Lep_122	XP_037875309.1_15650661_15652802	624	YTNCARCAYATGGAYGARAAYCC	CARTCCATYTGDATNACCCARTT	GGNCARAAYYTNAARTTYGA	AADATYTCYTTRTTYTTCAT	Yes	Yes
61	Lep_123	NP_001165388.1_11529132_11530308	354	AARCARCCNTGGTGYGARTTYGC	TTYTGNCCRAACATCATCCARTT	TTYCARGARYTNTGGAAYAT	AARTARCARTTNGTDATNGC	Yes	Yes
62	Lep_133	XP_004922469.1_11369348_11371022	537	GGNMGNATHTTYTAYAAYCARGC	CCRTANARYTGYTTRAAYTCRTG	TGYATGATHGTNGCNAAYGA	GTNACCATYTTNGCNCCRTT	Yes	Yes
63	Lep_135	XP_037870549.1_15059531_15062194	2064	ATHMGNAARTGGGTNGARAAYCA	GCRTAYTTRCANGTRAANGGRTT	GGNTAYATGGAYAAYCAYAA	SWDATYTCNGGRTCNGTRTC	Yes	Yes
64	Lep_139	NP_001108348.1_6048250_6049658	396	GTNAARACNATHAAYGAYTTYGG	CKNCCRTTRTGRAACCARTCDAT	GARTGGTTYCAYAAYGGNAA	GCDATRAANCCRAARTCRTT	Yes
65	Lep_140	XP_004932327.1_7603011_7604301	846	ATGATHCAYAAYACNAAYTAYCA	TCNGGNGGRTAYTCYTGCCAYTT	GARAAYYTNACNCCNTGGAA	ATRTARAANCCRTGRTTNGC	Yes	Yes
66	Lep_141	XP_037869963.1_5435775_5439276	987	TAYATHTAYTGGGTNGARTTYAA	TTRTTRTCNGCRTARTCRAAYTC	GGNTGYGARCARATHTGYAT	TTYTTYTGNGTCCARTCRTA	Yes	Yes
67	Lep_142	XP_004929661.1_8622805_8624539	366	YTNCAYAARATHGAYTTYCCNTG	AANCCDATNCCYTGRTGYTCRTT	YTNGTNGGNGAYCAYTGYCA	TGRTTCCANARNGGYTGYTT	Yes	Yes
68	Lep_143	XP_004923955.1_1631364_1632693	582	GGNGARATGGTNACNAARCAYGA	TTRTGCATYTCYTTYTCNGCCCA	TGGGAYMGNTTYGARACNAA	CACCANARDATRTTRTAYTC	Yes	Yes
69	Lep_153	XP_012544028.1_9881948_9882790	510	GGNTTYAARGAYTGYCARGCNTG	GCNCKYTCNGGRCANGTRTCRTT	AARTGYCCNCARGGNACNTT	CCNGGYTCRTCYTTRCACAT	Yes
70	Lep_156	XP_012547345.1_13516248_13517925	1032	AAYACNGARATHGGNGARGGNTG	CACATCCARTCNACRAAYTCYTG	GTNCARGCNYTNTAYGAYTT	CANGTNARRAARTGYTGCCA	Yes	Yes
71	Lep_159	NP_001171774.1_10715837_10717727	825	AAYACNCARGAYGGNGCNTTYTA	GTYTCRAARTTCATRTANGCCCA	CARATHMGNTGGTAYGARAA	CANACRTTDATYTCDATNGT	Yes	Yes
72	Lep_162	XP_021207160.2_11798448_11799537	594	CARTAYTTYGTNAARATHGGNTG	AAYTTYTCNACCATDATRTGRTA	ATGATHGTNCAYATHTGYAA	CKRTANGTNACRAACCANGT	Yes	Yes
73	Lep_163	XP_004924088.1_12898132_12898945	489	TGYATHYTNCARACNGAYGARTT	ATNACRTCCCANACNCCRTCRCA	GTNGARATGGARGAYGCNCA	CANGTRTCDATNACYTGRTT	Yes
74	Lep_166	NP_001036895.2_11804295_11805159	585	GAYAARGARATGAARGTNAAYTG	AANCKDATRAANGCRTANCCYTT	GGNAAYGAYCCNTAYGCNTT	TCYTTNCCCCARAARCAYTT	Yes	Yes
75	Lep_167	XP_004929216.2_5205738_5207688	699	GTNGARATHTGYTGYTTYGAYAA	ARNGGRTTRTCNCCNGTDATCAT	TGGATHAARGGNTGYGARGA	ARYTCYTTNGCNACRTGRCA	Yes	Yes
76	Lep_174	XP_037869963.1_5446349_5447955	1305	CARGCNATHTAYAARATGAARGA	TGRTTRTTRCANGTRAARTCCCA	TTYGARGAYMGNGTNTAYTG	TCRTCNCCRTCRCANACCCA	Yes	Yes
77	Lep_178	NP_001108348.1_6034056_6035716	1353	AAYCARTAYGGNGARGCNATHTG	TTYTGNGCNGTRCAYTGRTACCA	GARCARATHTTYAARAAYGC	ARRTGNARNCKYTTYTGYTC	Yes
78	Lep_185	NP_001108348.1_6053025_6054352	450	AARTGGTAYMGNGARAAYTTYCC	TTDATNGCNACRCAYTCRTAYTT	TTYACNAARAARATGCARCC	ACRCAYTTRTARTCNCCYTC	Yes
79	Lep_190	XP_037869036.1_8892352_8894122	915	CCNGGNGCNACNTAYAARGARGA	ATNCCNGCRAANGGNGTCCAYTT	CCNGGNTTYATHGAYGTNCA	ATYTGNCCYTCNACRTANGC	Yes	Yes
80	Lep_193	XP_021203239.2_10179854_10181475	510	TTYYTNAAYGAYTAYTGGAAYAT	TCCATNACYTTRTTDATYTTCCA	AAYYTNGTNACNGAYCARAC	TGNGGNGTCATCATDATRAA	Yes
81	Lep_199	NP_001157385.1_14309662_14310679	360	ATGYTNGAYAAYCCNCARGARTA	GCRTANGCNCCYTTDATRTCCAT	GARGGNATHTAYTGYGGNAA	TAYTGYTTRTAYTTRTTRTT	Yes	Yes
82	Lep_212	XP_004923116.1_5623802_5625098	366	AARYTNGARCAYCARGGNATHAA	TTRTTRTAYTCRAAYTCDATRTG	CARACNGCNGAYATHGARAT	CCRTCCATDATYTCRTAYTT	Yes
83	Lep_221	XP_004931280.1_5386949_5388215	639	TTYTAYTGYCAYCAYCCNGAYAA	GGNACDATNCCRAARTGYTCRTT	GTNGCNTTYTAYACNAAYCA	TCNARYTGYTCNGTRAANGC	Yes	Yes
84	Lep_222	XP_037869291.1_10018767_10020770	1275	GGNATGAAYTGGCARATHCCNTA	GGYTCNGTRTTYTTNACRTGRAA	TAYGAYGTNACNTTYATHAA	ARDATNACRTTRTTRTCCCA	Yes	Yes
85	Lep_231	XP_004924645.2_11211066_11212080	345	AAYTGGGGNGCNAARGTNTAYTT	TTYTTRTTYTCNCCRAANGTCAT	ACNTTYTGYTTYGCNTAYGG	ARNACRTCYTCCATRTCYTG	Yes	Yes
86	Lep_237	XP_037872921.1_10026440_10027498	354	CCNGARGCNATHTTYATHATGTG	ACCATNGTDATNGGCCADATRAA	AARAAYGGNGARTGYAAYAT	TARTCNACYTCRTANCCYTG	Yes	Yes
87	Lep_238	XP_012553162.1_5389895_5392065	420	MGNGCNATGACNCARTGYGGNAA	CAYTTRTCYTGYTCRAAYTGRTA	ATHYTNGARGCNGAYAARGA	AAYTTYTCRCAYTCDATRTG	Yes	Yes
88	Lep_247	XP_012553143.2_5364985_5365777	426	GAYGTNTAYAAYAARTTYCAYAT	AARTCDATNGGRTCRCAYTCNCC	ATGCARYTNGTNGAYGGNAT	AANGCYTCRTTDATYTCCCA	Yes	Yes
89	Lep_249	XP_037870641.1_9554911_9560065	588	AARCARTTYGCNGTNGAYCCNGA	TCRAANACNGGYTCRTGRTCRTT	GAYAAYCCNCCNATHTTYGA	GTRTANGCCCAYTTNGGRTT	Yes	Yes
90	Lep_250	XP_004932563.3_12900480_12901495	384	GGNGCNACNGTNCAYAARATGTG	ATRTTYTCNGTNGCCATRAANGG	CCNATHYTNGGNTTYACNCA	ACNCKDATYTTYTCRTGRCA	Yes	Yes
91	Lep_254	XP_037868399.1_17369686_17371545	822	TAYTAYGARCAYACNCAYCCNTT	GTNGGYTTRAAYTGNCCRTCCCA	GGNAARATGATHTTYAAYGT	GCNGTNGTCATRTCRTTYTG	Yes	Yes
92	Lep_261	XP_037870123.1_14061467_14064195	1194	TTYGAYGGNAARATHGTNTAYAA	TCYTGRTAYTTRTARTGCCARTT	MGNAARMGNGAYGAYCCNCA	GTYTCRTARTTRCANACRTC	Yes
93	Lep_278	XP_004930714.2_15190903_15191807	348	GAYGTNATHGCNAARAARCARCA	ATNCCRTGNACYTGRCADATRTT	CARMGNAAYCCNAARGCNTT	TCNGTCCARAANCKRTGYTT	Yes	Yes
94	Lep_312	XP_004925169.1_2037070_2038084	378	TGGTTYTAYGAYAARGAYGARTG	GCYTTNGCRAARAARTCCATNAC	AARACNAAYATHGARGGNGC	TGYTTYTCDATRTGYTCNAC	Yes	Yes
95	Lep_316	XP_037869570.1_5944780_5945926	417	GARYTNTAYCAYTTYATGGGNTG	TTNCCDATRCAYTCRAANGTRTA	AARGAYCCNGARGGNGTNTT	ACNCCCCANCCYTTRTGRCA	Yes
96	Lep_327	XP_021207466.1_7638722_7639965	696	CARGARYTNGARTTYGAYTTYCA	TTDATNARRAAYTTRTTNGGCCA	CCNTTYGTNATGGARGGNGA	TCNACNGCRTTRTGRAARAA	Yes
97	Lep_334	XP_037870565.1_14222246_14228446	1410	AAYACNCCNTTYTGGGAYATHCA	TTRTCRCACATNGGNACCCAYTG	AAYGARYTNGGNGAYCAYTT	ACRTTDATNGGRTCRAANCC	Yes	Yes
98	Lep_349	XP_037869404.1_6288480_6289802	549	GARAAYCARGARGCNATGATHAA	AANCCDATYTGYTTNACCCAYTC	GTNCCNACNTAYGGNCAYGA	CCRTTYTGNARNCCDATRTC	Yes	Yes
99	Lep_368	NP_001296521.1_2364893_2365907	366	CARTGYCCNAARGCNTTYGCNAA	TTNCCRCARTAYTGRCADATRTG	YTNMGNGARGCNAARCCNTA	TCNGCRTGYTTRTTCATRTG	Yes
100	Lep_421	XP_037867015.1_18547894_18550132	1434	TGYGGNCCNGAYGCNGTNCAYTA	TGNACNCCRAANGGRAAYTCRTA	MGNACNGCNTGGAAYTAYGG	AARTANARRTTRTGYTTRTC	Yes	Yes
