# Supplementary material for: UPrimer: A Clade-Specific Primer Design Program Based on Nested-PCR Strategy and Its Applications in Amplicon Capture Phylogenomics
Source: Mol Biol Evol. 2023 Oct 13;40(11):msad230. doi: 10.1093/molbev/msad230 (PMC10630340; doi:10.1093/molbev/msad230)
Supplement: msad230_Supplementary_Data [file msad230_supplementary_data.zip › Supplementary Table S3. Lepidoptera sample information used for amplicon capture experiment.xls]

## Sheet: Table S3
Table S3. Lepidoptera sample information used for amplicon capture experiment.
Family	Genus	Species	Collection locality	Collection date	Voucher	DNA qualitya
Ingoup
Papilionidae	Papilio	Papilio elwesi	China,Zhejiang, Longquan, Fengyang Mounstain	2019	Bt001	Good
	Atrophaneura	Atrophaneura aidoneus	China, Xizang, Motuo, Yarangcun	2018	PA3027	Low
	Parnassius	Parnassius epaphus	China, Xizang	2018	PAP046	Low
	Bhutanitis	Bhutanitis thaidina	China, Sichuan, Luding	2018	PAP203	Good
	Sericinus	Sericinus montela	China, Guangdong, Dongguan, Guanyin Mounstain	2018	PAP201	Low
	Luehdorfia	Luehdorfia puziloi	China, Jilin, Helong, Nanping	2018	PAP200	Low
Hesperiidae	Satarupa	Satarupa monbeigi	China,Shaanxi, Ningxia, Nanmengxi	2019	Bt008	Good
	Choaspes	Choaspes benjaminii	China,Shaanxi, Baoji, Aoshan Mounstain	2019	Bt009	Good
	Thymelicus	Thymelicus leoninus	China,Shaanxi, Baoji, Huangbaiyuan Nature Reserve	2019	Bt016	Good
	Carterocephalus	Carterocephalus stax	China,Shaanxi, Baoji, Aoshan Mounstain	2019	Bt017	Good
	Celaenorrhinus	Celaenorrhinus dhanada	China, Yunnan, Yingjiangxian	2020	PA4188	Moderate
Pieridae	Pieris	Pieris canidia	China, Zhejiang, Qingyuan	2019	Bt005	Moderate
	Eurema	Eurema hecabe	China,Shaanxi, Ningxia, Nanmengxi	2019	Bt010	Good
Nymphalidae	Euthalia	Euthalia yasuyukii	China, Zhejiang, Qingyuan	2019	Bt004	Good
	Stichophthalma	Stichophthalma howqua	China,Shaanxi, Ningxia, Nanmengxi	2019	Bt007	Good
	Parantica	Parantica aglea	China, Shenzhen, Wutong Mounstain	2019	Bt013	Good
	Polyura	Polyura narcaea	China, Hunan, Zhangjiajie, Wulingyuan	2018	WL0029	Good
	Kaniska	Kaniska canace	China,Shaanxi, Ningxia, Jiangkou	2018	GS0196	Good
	Libythea	Libythea lepita	China,Shaanxi, Baoji, Fengxian	2018	GS0174	Good
	Ariadne	Ariadne merione	China, Hainan, Yinggeling Nature Reserve	2018	HBO102	Good
Lycaenidae	Curetis	Curetis acuta	China, Zhejiang, Qingyuan	2019	Bt006	Good
	Celastrina	Celastrina oreas	China,Shaanxi, Baoji, Aoshan Mounstain	2019	Bt012	Good
	Taraka	Taraka shiloi	China,Shaanxi, Baoji, Huangbaiyuan Nature Reserve	2019	Bt018	Good
	Spalgis	Spalgis epius	China, Hainan, Ledongxian	2018	HB0140	Good
Riodinidae	Takashia	Takashia nana	China,Shaanxi, Baoji, Aoshan Mounstain	2019	Bt015	Good
	Polycaena	Polycaena kansuensis	China, Qinghai, Huzhuxian, Bazhaxiang	2021	MP0186	Good
Outgroup
Drepanidae	Cyclidia	Cyclidia substigmaria	China, Sichuan, Shimian	2017	ouGP018	Good
Endromidae	Mustilia	Mustilia hapatica	China, Guangdong, Shaoguan, Nanling Mounstain	2016	ouGP002	Good
Lasiocampidae	Gastropacha	Gastropacha pardale	China, Guangdong, Yingde, Shimentai Nature Reserve	2017	ouGP031	Good
Pyralidae	Spoladea	Spoladea recurvalis	China, Guangdong, Yingde, Shimentai Nature Reserve	2017	ouGP030	Good
Erebidae	Calliteara	Calliteara melli	China, Guangdong, Yingde, Shimentai Nature Reserve	2017	ouGP038	Good
Sphingidae	Agrius	Agrius convolvuli	China, Guangdong, Yingde, Shimentai Nature Reserve	2017	ouGP033	Good
Noctuidae	Callopistria	Callopistria pulchrilinea	China, Guangdong, Yingde, Shimentai Nature Reserve	2017	ouGP029	Good
a DNA quality (Good: DNA fragements > 4 Kb; Moderate: 500 bp ~ 4Kb; Low: < 500 bp).
