# Supplementary material for: UPrimer: A Clade-Specific Primer Design Program Based on Nested-PCR Strategy and Its Applications in Amplicon Capture Phylogenomics
Source: Mol Biol Evol. 2023 Oct 13;40(11):msad230. doi: 10.1093/molbev/msad230 (PMC10630340; doi:10.1093/molbev/msad230)
Supplement: msad230_Supplementary_Data [file msad230_supplementary_data.zip › Appendix 1. Araneae/Appendix 1. Highest-scoring nested-PCR primers of NPCLs for Araneae.xls]

## Sheet: Detailed information
NPCL ID	MSA ID	Predicted Amplicon Length (bp)	No. of Ingroups in MSA	F2 Primer Start Position in the Peptide MSA	R2 Primer Start Position in the Peptide MSA	Peptide Sequence of F2 Primer (5' to 3')	Peptide Sequence of R2 Primer (5' to 3')	Nucleotide Sequence of F2 Primer (5' to 3')	Nucleotide Sequence of R2 primer (5' to 3',after reverse completement)	Degeneracy of F2 Primer	Degeneracy of R2 Primer	Ratio of Variable Colunms for F2R2	Information Score for F2R2	PCR Score for F2R2	Identify Score for F2R2	F1 Primer Start Position in the Peptide MSA	R1 Primer Start Position in the Peptide MSA	Peptide Sequence of F1 Primer (5' to 3')	Peptide Sequence of R1 Primer (5' to 3')	Nucleotide Sequence of F1 Primer (5' to 3')	Nucleotide Sequence of R1 Primer (5' to 3',after reverse completement)	Degeneracy of F1 Primer	Degeneracy of R1 Primer	PCR Score for F1R1	Identify Score for F1R1	Final Score for nested primer pairs among different MSAs
Ara_1	XP_015915059.1_2469663_2470911	954	11	104	413	RIFNYDTM	CKKIAHER	MGNATHTTYAAYTAYGAYACNAT	CKYTCRTGNGCDATYTTYTTRCA	1536	768	0.439597	39.25	70.5	100	57	431	FAVYTCK	FVIACQE	TTYGCNGTNTAYACNTGYAA	TCYTGRCANGCDATNACRAA	512	384	72.6	100	86.3239
Ara_2	XP_042903768.1_461416_463273	1170	11	234	615	QTFGHMEF	QNTMPEVY	CARACNTTYGGNCAYATGGARTT	TANACYTCNGGCATNGTRTTYTG	256	512	0.483871	50.1667	73.1	97.5	189	623	IEYEDMF	DKHTIDE	ATHGARTAYGARGAYATGTT	TCRTCDATNGTRTGYTTRTC	48	192	74.9	94.5	85.3925
Ara_3	XP_015928118.1_171078_175836	2058	11	183	860	KQTWTDNM	EPEYYVPI	AARCARACNTGGACNGAYAAYAT	ATNGGNACRTARTAYTCNGGYTC	256	1024	0.401493	69.5833	66.5	94	112	998	HKDEKMF	DYKEYHT	CAYAARGAYGARAARATGTT	GTRTGRTAYTCYTTRTARTC	32	64	76.5	99	84.4676
Ara_4	XP_015905207.1_3128314_3130660	1482	11	149	634	ENCVRAHQ	QFNYPWDV	GARAAYTGYGTNMGNGCNCAYCA	ACRTCCCANGGRTARTTRAAYTG	2048	128	0.52	78	70.9	98.5	35	670	CLHAFCK	NKYGFDG	TGYYTNCAYGCNTTYTGYAA	CCRTCRAANCCRTAYTTRTT	512	128	69.8	95	84.0279
Ara_5	XP_015903765.1_4993207_4995003	1506	11	48	541	RQIKCPEC	HQNEVKQK	MGNCARATHAARTGYCCNGARTG	TTYTGYTTNACYTCRTTYTGRTG	1536	256	0.465116	57.1667	68.1	97.5	30	597	QHTFCME	EDDIDRQ	CARCAYACNTTYTGYATGGA	TGNCKRTCDATRTCRTCYTC	64	384	70.4	99.5	83.6154
Ara_6	XP_042899961.1_312903_315207	1563	11	157	669	VFMAHAID	DWGPQYQP	GTNTTYATGGCNCAYGCNATHGA	GGYTGRTAYTGNGGNCCCCARTC	768	256	0.366803	52.5833	66.7	99	126	679	IKVQDEN	HVFAEIA	ATHAARGTNCARGAYGARAA	GCDATYTCNGCRAANACRTG	192	384	72.3	97.5	83.3889
Ara_7	XP_015904753.1_211551_212994	1269	11	144	558	NTKDKFFV	EMGNHFVW	AAYACNAARGAYAARTTYTTYGT	CANACRAARTGRTTNCCCATYTC	256	256	0.601504	46.1667	71.2	98.5	28	589	TEVFYVE	CEFGGND	ACNGARGTNTTYTAYGTNGA	TCRTTNCCNCCRAAYTCRCA	512	256	68	98	83.1702
Ara_8	XP_015918105.1_253937_255764	1653	11	80	622	GEIGYQTF	QENQKKVA	GGNGARATHGGNTAYCARACNTT	GCNACYTTYTTYTGRTTYTCYTG	1536	256	0.662813	138.833	67.7	96	10	641	HTLRQIG	QMQQENA	CAYACNYTNMGNCARATHGG	GCRTTYTCYTGYTGCATYTG	3072	32	62.8	99.5	83.1587
Ara_9	XP_015910716.1_99979_101980	999	11	314	638	IFNVMLKD	PQQIHHIF	ATHTTYAAYGTNATGYTNAARGA	AADATRTGRTGDATYTGYTGNGG	768	576	0.661238	78.8333	64.5	96.5	193	662	QNPWHCD	EYETDIL	CARAAYCCNTGGCAYTGYGA	ARDATRTCNGTYTCRTAYTC	64	384	73.6	97.5	83.0789
Ara_10	XP_015921772.1_57033_58866	1584	11	105	624	LDVYQNNF	EDMYFFGN	YTNGAYGTNTAYCARAAYAAYTT	TTNCCRAARAARTACATRTCYTC	1024	128	0.692308	135.333	72.4	89	46	632	FNNKTYF	WNYKIVT	TTYAAYAAYAARACNTAYTT	GTNACDATYTTRTARTTCCA	128	96	73.4	91	82.8886
Ara_11	XP_015922960.1_78289_80008	1503	11	49	541	LNHQKQED	FMIKYLMT	YTNAAYCAYCARAARCARGARGA	GTCATNARRTAYTTDATCATRAA	512	192	0.391753	53.6667	70.3	98.5	36	558	KDIPYNE	WIWSGKT	AARGAYATHCCNTAYAAYGA	GTYTTNCCNSWCCADATCCA	192	384	65.5	100	82.8802
Ara_12	XP_042902488.1_259761_261707	954	11	116	425	WIEAYKQD	DKDCEHVY	TGGATHGARGCNTAYAARCARGA	TANACRTGYTCRCARTCYTTRTC	192	256	0.0990099	22.4167	75.1	94.5	108	511	ALQCVVD	KDWECMT	GCNYTNCARTGYGTNGTNGA	GTCATRCAYTCCCARTCYTT	2048	16	71.7	95.5	82.5161
Ara_13	XP_015915218.1_300337_302992	1983	10	93	745	HFEKVYKW	QMENFHHL	CAYTTYGARAARGTNTAYAARTG	ARRTGRTGRAARTTYTCCATYTG	256	128	0.534992	122.364	73.9	99	12	867	VFLPNDE	MQDEFIR	GTNTTYYTNCCNAAYGAYGA	CKDATRAAYTCRTCYTGCAT	1024	96	72.7	100	82.4411
Ara_14	XP_042908087.1_180791_182116	834	11	192	461	YILCMDEG	CDISFNYL	TAYATHYTNTGYATGGAYGARGG	ARRTARTTRAANSWDATRTCRCA	384	3072	0.770161	71.25	62.1	97.5	131	474	KCPYCDV	HKKFYCT	AARTGYCCNTAYTGYGAYGT	GTRCARTARAAYTTYTTRTG	128	64	72.4	99.5	82.4199
Ara_15	XP_015928991.1_1154583_1155438	588	11	92	279	KMPECYFY	FKCGEKGH	AARATGCCNGARTGYTAYTTYTA	TGNCCYTTYTCNCCRCAYTTRAA	128	512	0.447514	21.0833	70.4	95.5	78	291	KGDQCEF	NKCPKGH	AARGGNGAYCARTGYGARTT	TGNCCYTTNGGRCAYTTRTT	128	256	75	95.5	82.2625
Ara_16	XP_042896718.1_605416_611806	1947	10	475	1115	KTAYKWNM	NWEWDITK	AARACNGCNTAYAARTGGAAYAT	TTNGTDATRTCCCAYTCCCARTT	256	96	0.786713	184.909	75.5	98	456	1254	TKHIKYH	NIVVTPD	ACNAARCAYATHAARTAYCA	TCNGGNGTNACNACDATRTT	192	1536	66.8	98	82.1132
Ara_17	XP_042896057.1_955982_957582	825	11	270	536	VTLWNKEI	NPDFYLPV	GTNACNYTNTGGAAYAARGARAT	ACNGGNARRTARAARTCNGGRTT	1024	2048	0.559846	40.0833	66.2	98.5	243	544	IFIQDEM	DFQGGIR	ATHTTYATHCARGAYGARAT	CKDATNCCNCCYTGRAARTC	144	768	70.9	98.5	82.1123
Ara_18	XP_042897385.1_1216004_1219328	1992	11	96	751	VLNREYQD	NDHRPLFE	GTNYTNAAYMGNGARTAYCARGA	TCRAANARNGGNCKRTGRTCRTT	4096	4096	0.719136	94.5	64.2	99	4	860	YNVTIPE	DGTHFAD	TAYAAYGTNACNATHCCNGA	TCNGCRAARTGNGTNCCRTC	768	512	68.8	96	81.9169
Ara_19	XP_042905944.1_430755_431619	381	11	26	144	LGAMKPNT	DNCWQFIM	YTNGGNGCNATGAARCCNAAYAC	ATDATRAAYTGCCARCARTTRTC	2048	96	0.598214	23	73.2	98.5	12	154	TVREGFH	ACILNMV	ACNGTNMGNGARGGNTTYCA	ACCATRTTNARDATRCANGC	2048	384	66.1	97.5	81.8322
Ara_20	XP_042895673.1_264012_265323	936	11	68	371	FACNQCDK	IHTGKHPY	TTYGCNTGYAAYCARTGYGAYAA	TANGGRTGYTTNCCNGTRTGDAT	256	1536	0.565657	28.3333	69.6	95	49	381	VDIKTHQ	NQCGKGF	GTNGAYATHAARACNCAYCA	AANCCYTTNCCRCAYTGRTT	384	256	73	97	81.7652
Ara_21	XP_015903195.1_255794_256801	573	11	166	348	QQLKHAWN	VWGHCEIT	CARCARYTNAARCAYGCNTGGAA	GTDATYTCRCARTGNCCCCANAC	512	384	0.278409	6.25	69.8	98.5	107	356	WPMNMGQ	IKYFGGL	TGGCCNATGAAYATGGGNCA	ARNCCNCCRAARTAYTTDAT	32	768	69.8	98	81.3884
Ara_22	XP_015929155.1_1862326_1863973	1275	11	135	551	VENLLQKF	HKPDEIYG	GTNGARAAYYTNYTNCARAARTT	CCRTADATYTCRTCNGGYTTRTG	4096	384	0.408313	45	66.1	99	103	608	AINLPTD	YPDGNCM	GCNATHAAYYTNCCNACNGA	ATRCARTTNCCRTCNGGRTA	3072	256	68.7	98	81.2675
Ara_23	XP_015912368.1_352795_354817	1473	11	46	528	TRFEIEKK	IKIDLQMP	ACNMGNTTYGARATHGARAARAA	GGCATYTGNARRTCDATYTTDAT	1536	576	0.518124	81.3333	63.9	97	23	567	MQMTEKE	EEYKKMR	ATGCARATGACNGARAARGA	CKCATYTTYTTRTAYTCYTC	32	64	70.1	97	81.2672
Ara_24	XP_042905534.1_394612_396094	738	11	151	388	QNMQKFIN	QEDKQWLY	CARAAYATGCARAARTTYATHAA	TANARCCAYTGYTTRTCYTCYTG	96	256	0.582222	33.6667	70.9	94	99	396	WENTFNM	DHNLMPA	TGGGARAAYACNTTYAAYAT	GCNGGCATNARRTTRTGRTC	64	256	73	94.5	80.9936
Ara_25	XP_015917789.1_473232_474432	1008	11	24	351	FVAYICCH	WPCYFHMK	TTYGTNGCNTAYATHTGYTGYCA	TTCATRTGRAARTARCANGGCCA	768	64	0.30625	25.0833	74.3	99.5	11	398	VLYGGYW	AYHIPLP	GTNYTNTAYGGNGGNTAYTG	GGNARNGGDATRTGRTANGC	2048	1536	60.9	98.5	80.9448
Ara_26	XP_042907768.1_2326313_2327128	465	11	87	233	RFNEDCGY	KQTHYHCL	MGNTTYAAYGARGAYTGYGGNTA	ARRCARTGRTARTGNGTYTGYTT	1024	512	0.2	8.5	70.2	98.5	72	241	RILKDEP	KCQHAVL	MGNATHYTNAARGAYGARCC	ARNACNGCRTGYTGRCAYTT	1536	512	67.3	98	80.5094
Ara_27	XP_015905640.1_316947_318978	1740	11	104	675	NICQEWKY	QFAVGNDL	AAYATHTGYCARGARTGGAARTA	ARRTCRTTNCCNACNGCRAAYTG	96	2048	0.436823	77.1667	73.6	93	32	727	LVTFTWY	DKVAYFI	YTNGTNACNTTYACNTGGTA	ATRAARTANGCNACYTTRTC	1024	256	69.7	89.5	80.0195
Ara_28	XP_042904627.1_73675_74791	777	11	87	337	PNLKGVTF	DDKEFNFG	CCNAAYYTNAARGGNGTNACNTT	CCRAARTTRAAYTCYTTRTCRTC	8192	128	0.5	39.6667	66.2	94	57	362	LKFIAYG	MNFYVYC	YTNAARTTYATHGCNTAYGG	CARTANACRTARAARTTCAT	768	64	71.5	98	80.0146
Ara_29	XP_015919812.1_1621594_1622276	759	11	30	274	DGKMFRHI	FPLNGYCK	GAYGGNAARATGTTYMGNCAYAT	TTRCARTANCCRTTNARNGGRAA	512	2048	0.61674	21.75	65.4	99.5	22	310	KQHYFID	VEGQQFS	AARCARCAYTAYTTYATHGA	SWRAAYTGYTGNCCYTCNAC	96	1024	68.3	98	79.8356
Ara_30	XP_015930841.2_273740_280097	1896	10	454	1077	LKHAIYNE	ACQIENDP	YTNAARCAYGCNATHTAYAAYGA	GGRTCRTTYTCDATYTGRCANGC	1536	384	0.530081	102.636	72.2	97	429	1112	KPIINHY	DMAQMIV	AARCCNATHATHAAYCAYTA	ACDATCATYTGNGCCATRTC	288	48	72.7	99.5	79.7836
Ara_31	XP_042894789.1_658968_661413	1680	11	124	675	GILMGNQC	KPALQIDF	GGNATHYTNATGGGNAAYCARTG	AARTCDATYTGNARNGCNGGYTT	1536	3072	0.686679	117.167	64.3	94	93	760	IAFWFNE	YNPMFSK	ATHGCNTTYTGGTTYAAYGA	TTNSWRAACATNGGRTTRTA	96	512	69.8	93	79.7727
Ara_32	XP_015905153.1_199017_200523	1185	11	61	447	SHYMDGMF	QDKWKGQF	WSNCAYTAYATGGAYGGNATGTT	AAYTGNCCYTTCCAYTTRTCYTG	512	128	0.406593	48.5833	68.6	95	40	457	GGDPMTF	KWIYVKD	GGNGGNGAYCCNATGACNTT	TCYTTNACRTADATCCAYTT	512	96	71.1	93.5	79.7416
Ara_33	XP_015931019.1_23476_24469	591	11	135	323	GAFPGIDE	KYLDQILD	GGNGCNTTYCCNGGNATHGAYGA	TCNARDATYTGRTCNARRTAYTT	3072	3072	0.406593	15.4167	60.7	98.5	93	334	AMEIDPN	EDFHVTK	GCNATGGARATHGAYCCNAA	TTNGTNACRTGRAARTCYTC	192	256	75.4	97	79.7108
Ara_34	XP_042900974.1_300741_305127	2097	11	244	934	EGVLQMET	VWQNMARM	GARGGNGTNYTNCARATGGARAC	ATNCKNGCCATRTTYTGCCANAC	1024	512	0.793529	164.25	65	88	189	1063	GDEKALN	FEVPRML	GGNGAYGARAARGCNYTNAA	ARCATNCKNGGNACYTCRAA	1024	1024	64.1	98.5	79.5002
Ara_35	XP_015906770.2_579022_583990	1329	11	267	701	FDDTNPEK	DIIQIQRK	TTYGAYGAYACNAAYCCNGARAA	TTNCKYTGDATYTGDATDATRTC	512	1728	0.481308	66.5833	61.7	99.5	241	709	LHIGHAK	GFFICDE	YTNCAYATHGGNCAYGCNAA	TCRTCRCADATRAARAANCC	1536	192	67.5	97	79.4521
Ara_36	XP_015928139.1_389311_390949	1425	11	121	587	PVHYRTIM	CWLPFFTV	CCNGTNCAYTAYMGNACNATHAT	ACNGTRAARAANGGNARCCARCA	6144	1024	0.730496	107.5	63.4	97	83	638	IFGELWC	AFKKILC	ATHTTYGGNGARYTNTGGTG	CANARDATYTTYTTRAANGC	384	768	67.3	93.5	79.3482
Ara_37	XP_015906368.2_2312855_2314377	714	11	93	322	KVGDNTFP	PFDLHATL	AARGTNGGNGAYAAYACNTTYCC	ARNGTNGCRTGNARRTCRAANGG	1024	8192	0.651584	50.8333	62	98	85	382	AIEMYGF	EHWCTCE	GCNATHGARATGTAYGGNTT	TCRCANGTRCACCARTGYTC	192	64	73.6	93.5	79.3351
Ara_38	XP_042899382.1_623660_624365	666	11	41	254	RLFINDHP	QKWEKCRL	MGNYTNTTYATHAAYGAYCAYCC	ARNCKRCAYTTYTCCCAYTTYTG	3072	512	0.497326	24.9167	67	96.5	21	265	WPEFCEK	KTTGGYM	TGGCCNGARTTYTGYGARAA	ATRTANCCNCCNGTNGTYTT	64	1024	68.2	98	79.2869
Ara_39	XP_015913291.1_21718_24046	1677	10	89	639	GMPVMHKN	EEDMGMTY	GGNATGCCNGTNATGCAYAARAA	TANGTCATNCCCATRTCYTCYTC	256	128	0.538603	74.8182	70.7	99	13	668	NQWAMDF	MFCKLVN	AAYCARTGGGCNATGGAYTT	TTNACNARYTTRCARAACAT	32	256	76.8	96.5	79.2235
Ara_40	XP_015930369.2_2403051_2404551	1410	10	39	500	LAGMIADK	WCIPFEAM	YTNGCNGGNATGATHGCNGAYAA	ATNGCYTCRAANGGDATRCACCA	3072	384	0.456818	76.0909	70.2	100	6	510	PYMTIHM	FTYHLMW	CCNTAYATGACNATHCAYAT	CACATNARRTGRTANGTRAA	192	256	72.5	100	79.1516
Ara_41	XP_042906099.1_213646_214507	705	11	35	261	IEMEDAHC	CDGVWDVM	ATHGARATGGARGAYGCNCAYTG	ATNACRTCCCANACNCCRTCRCA	192	512	0.374429	21.3333	68.9	98.5	1	290	MGAFLDK	ICNCVID	ATGGGNGCNTTYYTNGAYAA	TCDATNACRCARTTRCADAT	512	288	67.1	95	79.0123
Ara_42	XP_042900716.1_100935_102876	1197	11	131	521	LRAACFDG	FHTKYVCK	YTNMGNGCNGCNTGYTTYGAYGG	TTRCANACRTAYTTNGTRTGRAA	8192	512	0.671958	82.8333	64.2	94	116	564	HGADVNH	KPITDFM	CAYGGNGCNGAYGTNAAYCA	ATRAARTCNGTDATNGGYTT	512	384	71	93.5	78.8362
Ara_43	XP_042896279.1_567117_569712	1764	11	83	662	GLWKLQIN	AFQNLPNI	GGNYTNTGGAARYTNCARATHAA	ATRTTNGGNARRTTYTGRAANGC	3072	2048	0.782456	157.75	60.7	95.5	26	686	FNPLCTC	AFDQVGR	TTYAAYCCNYTNTGYACNTG	CKNCCNACYTGRTCRAANGC	1024	1024	64.6	94	78.8046
Ara_44	XP_015916004.1_395773_397624	1638	10	69	606	CDGHLKFW	DNKHTVFG	TGYGAYGGNCAYYTNAARTTYTG	CCRAANACNGTRTGYTTRTTRTC	1024	512	0.474576	68.9091	72.2	97.5	34	619	KNIPDKE	MEVCQNI	AARAAYATHCCNGAYAARGA	ATRTTYTGRCANACYTCCAT	192	64	75.4	97.5	78.7923
Ara_45	XP_042907773.1_2321369_2322197	711	11	79	307	KINRHFHC	FCKLKKRD	AARATHAAYMGNCAYTTYCAYTG	TCNCKYTTYTTNARYTTRCARAA	768	2048	0.726027	47.25	60.6	97.5	49	315	KDFHDNI	HFHCNIC	AARGAYTTYCAYGAYAAYAT	CADATRTTRCARTGRAARTG	64	96	72.9	95	78.641
Ara_46	XP_015910922.1_818093_818782	528	11	19	186	PVDGINPE	MIDFAEKL	CCNGTNGAYGGNATHAAYCCNGA	ARYTTYTCNGCRAARTCDATCAT	3072	384	0.616352	24.75	69.2	99.5	9	232	DMRDALG	MVPGKLD	GAYATGMGNGAYGCNYTNGG	TCNARYTTNCCNGGNACCAT	1024	1024	59.5	100	78.5661
Ara_47	XP_042897805.1_531106_532200	861	11	38	316	MLMQWGQF	YHEARKIV	ATGYTNATGCARTGGGGNCARTT	ACDATYTTNCKNGCYTCRTGRTA	128	1536	0.584559	30.1667	66.7	97.5	7	327	YNGFPKP	MQHITYA	TAYAAYGGNTTYCCNAARCC	GCRTANGTDATRTGYTGCAT	256	96	71.9	91	78.3159
Ara_48	XP_015915816.1_98703_99861	756	11	114	357	NEAIRNCG	KDIERDKG	AAYGARGCNATHMGNAAYTGYGG	CCYTTRTCNCKYTCDATRTCYTT	1536	768	0.423423	31.4167	60.4	98.5	88	375	QVPPEQY	MIFNWLQ	CARGTNCCNCCNGARCARTA	TGNARCCARTTRAADATCAT	512	96	70.5	97.5	78.2876
Ara_49	XP_021003660.1_1039775_1040508	378	11	56	173	NLTYKHVM	FWVDDVHI	AAYYTNACNTAYAARCAYGTNAT	ATRTGNACRTCRTCNACCCARAA	2048	256	0.387387	12.5833	69	97.5	42	239	YHDIVQG	WNRTMQY	TAYCAYGAYATHGTNCARGG	TAYTGCATNGTNCKRTTCCA	192	128	71.5	90.5	78.1082
Ara_50	XP_042898161.1_552125_553784	753	11	54	296	QLEIHATD	KNDNPPRF	CARYTNGARATHCAYGCNACNGA	AANCKNGGNGGRTTRTCRTTYTT	3072	2048	0.545852	45.1667	64.2	95.5	25	407	GTDADKF	EYTFNIP	GGNACNGAYGCNGAYAARTT	GGDATRTTRAANGTRTAYTC	512	192	72.3	93	78.0659
Ara_51	XP_042910569.1_86746_87991	1188	10	22	409	FTEMREMD	EWFHYQCV	TTYACNGARATGMGNGARATGGA	ACRCAYTGRTARTGRAACCAYTC	256	64	0.534392	56.4545	72	97.5	7	424	YLEMIEH	GKWFCPQ	TAYYTNGARATGATHGARCA	TGNGGRCARAACCAYTTNCC	192	128	73.1	99.5	78.0299
Ara_52	XP_042903174.1_554022_555753	1050	11	42	383	LDNMLYMV	CFGIAQVD	YTNGAYAAYATGYTNTAYATGGT	TCNACYTGNGCDATNCCRAARCA	512	1536	0.391566	41.4167	64.4	100	15	466	WRRVNDK	DYDTFEN	TGGMGNMGNGTNAAYGAYAA	TTYTCRAANGTRTCRTARTC	1024	128	67.4	93.5	78.0234
Ara_53	XP_042898679.1_599523_600093	486	11	35	188	NHFKPEEQ	FANKMDLR	AAYCAYTTYAARCCNGARGARCA	CKNARRTCCATYTTRTTNGCRAA	256	1024	0.564626	10.0833	70.4	94.5	8	215	AYFLGIK	KPWHICA	GCNTAYTTYYTNGGNATHAA	GCRCADATRTGCCANGGYTT	1536	96	70.5	93	77.9399
Ara_54	XP_042898161.1_674973_680205	2079	10	444	1128	HEPIFEKN	NEPPDTYV	CAYGARCCNATHTTYGARAARAA	ACRTANGTRTCNGGNGGYTCRTT	384	1024	0.691265	142.545	69	97.5	346	1168	YATVDEN	PKTGFIR	TAYGCNACNGTNGAYGARAA	CKDATRAANCCNGTYTTNGG	512	1536	68.9	97	77.7283
Ara_55	XP_042912371.1_26789_28284	1233	11	127	529	NPDEAFKK	HEGIDNLV	AAYCCNGAYGARGCNTTYAARAA	ACNARRTTRTCDATNCCYTCRTG	512	1536	0.398964	41.6667	69.7	91.5	71	550	LAYHFCQ	DKNGQTP	YTNGCNTAYCAYTTYTGYCA	GGNGTYTGNCCRTTYTTRTC	512	256	73.8	89.5	77.6532
Ara_56	XP_015919124.2_137184_139204	1248	11	74	481	FFEKILPC	AYLQIGTF	TTYTTYGARAARATHYTNCCNTG	AANGTNCCDATYTGNARRTANGC	1536	6144	0.533666	64.1667	60.7	95.5	23	540	IMAEKWC	EKNPYAL	ATHATGGCNGARAARTGGTG	ARNGCRTANGGRTTYTTYTC	48	512	75.4	90.5	77.6307
Ara_57	XP_042911101.1_74990_76034	519	11	184	348	ECYAIFMN	KTYYVRKG	GARTGYTAYGCNATHTTYATGAA	CCYTTNCKNACRTARTANGTYTT	192	2048	0.449367	11.0833	67.6	97	137	399	TAEEFCK	FHQFNRG	ACNGCNGARGARTTYTGYAA	CCNCKRTTRAAYTGRTGRAA	256	256	70.8	92	77.5167
Ara_58	XP_015910946.1_4176_5513	1137	11	152	522	GGHLFVAK	YPQETNPQ	GGNGGNCAYYTNTTYGTNGCNAA	TGNGGRTTNGTYTCYTGNGGRTA	8192	1024	0.729167	79	61	100	141	530	CAEMFLE	KICAAIL	TGYGCNGARATGTTYYTNGA	ARDATNGCNGCRCADATYTT	256	1152	62.3	97	77.5148
Ara_59	XP_015928637.1_1160960_1161704	477	11	33	183	VLTPKQQI	FADLERKR	GTNYTNACNCCNAARCARCARAT	CKYTTNCKYTCNARRTCNGCRAA	4096	8192	0.388889	10.8333	58.2	99.5	20	221	FIAEVKE	WQKNYEE	TTYATHGCNGARGTNAARGA	TCYTCRTARTTYTTYTGCCA	384	32	74.1	95.5	77.4594
Ara_60	XP_015907220.1_158974_159712	429	11	94	228	GVGDFYYE	EGLVWVDE	GGNGTNGGNGAYTTYTAYTAYGA	TCRTCNACCCANACNARNCCYTC	1024	2048	0.578125	29.1667	60.4	96	68	246	QQFQEMC	YWFPGLQ	CARCARTTYCARGARATGTG	TGNARNCCNGGRAACCARTA	32	512	70.6	98	77.2766
Ara_61	XP_042903309.1_957982_959480	1248	11	32	439	DVARFLEP	NFHGELTA	GAYGTNGCNMGNTTYYTNGARCC	GCNGTNARYTCNCCRTGRAARTT	8192	2048	0.68435	71.9167	61.2	97.5	12	497	ETGPQKA	CMEVLTL	GARACNGGNCCNCARAARGC	ARNGTNARNACYTCCATRCA	512	1024	65.3	96.5	77.263
Ara_62	XP_042904041.1_471823_473006	627	11	92	292	WISCDVMC	TWLGYFNS	TGGATHWSNTGYGAYGTNATGTG	SWRTTRAARTANCCNARCCANGT	768	4096	0.26943	14.5	57.9	100	81	301	QWRFGPI	FNPCIYA	CARTGGMGNTTYGGNCCNAT	GCRTADATRCANGGRTTRAA	512	192	69.9	98.5	77.1679
Ara_63	XP_015928347.1_579249_582723	1986	10	67	720	AKEGLFQY	KQERKVDH	GCNAARGARGGNYTNTTYCARTA	TGRTCNACYTTNCKYTCYTGYTT	2048	1024	0.338485	64.1818	66	98.5	42	757	TWQKIHE	FWEQHEK	ACNTGGCARAARATHCAYGA	TTYTCRTGYTGYTCCCARAA	96	32	78.2	96.5	77.1378
Ara_64	XP_042901796.1_731814_733153	1074	11	143	492	LFTAAIDN	CKWSGHAA	YTNTTYACNGCNGCNATHGAYAA	GCNGCRTGNCCNSWCCAYTTRCA	6144	2048	0.831126	86.6667	57.4	92.5	13	516	MDFKVTY	KVAPQVT	ATGGAYTTYAARGTNACNTA	GTNACYTGNGGNGCNACYTT	128	1024	68.8	100	77.1356
Ara_65	XP_042895019.1_232442_232952	483	11	20	172	KMYHCDGE	KCNDTYYE	AARATGTAYCAYTGYGAYGGNGA	TCRTARTANGTRTCRTTRCAYTT	128	256	0.452055	14.4167	74.6	91.5	12	184	CRNAKCI	DGRTCKR	TGYMGNAAYGCNAARTGYAT	CKYTTRCANGTNCKNCCRTC	512	2048	60.6	99.5	77.1115
Ara_66	XP_015906154.1_269529_270006	411	11	18	146	SCTVQTCW	CNCTFHWC	WSNTGYACNGTNCARACNTGYTG	CACCARTGRAANGTRCARTTRCA	8192	128	0.458333	16.1667	61.2	99.5	9	154	QCKCHGM	CQVECKT	CARTGYAARTGYCAYGGNAT	GTYTTRCAYTCNACYTGRCA	128	128	73.2	92	77.0628
Ara_67	XP_015908040.1_423205_424417	504	11	166	325	QFIMFADD	FDDVYLGI	CARTTYATHATGTTYGCNGAYGA	ATNCCNARRTANACRTCRTCRAA	192	2048	0.62069	37.5	66.2	94	144	343	YYNNTIK	HNEHFYF	TAYTAYAAYAAYACNATHAA	AARTARAARTGYTCRTTRTG	192	64	69.9	93.5	77.0275
Ara_68	XP_042896564.1_592329_593383	534	11	113	282	SYHFVIPE	DFEQKQLY	WSNTAYCAYTTYGTNATHCCNGA	TANARYTGYTTYTGYTCRAARTC	6144	512	0.622642	30.4167	66.6	95	72	337	LNVTAFD	ENKPEGT	YTNAAYGTNACNGCNTTYGA	GTNCCYTCNGGYTTRTTYTC	2048	256	68.6	94	76.9633
Ara_69	XP_015925190.1_60014_62550	2100	10	79	770	FIADDHDH	FIKEHADM	TTYATHGCNGAYGAYCAYGAYCA	ATRTCNGCRTGYTCYTTDATRAA	384	384	0.569118	129.818	68.2	96.5	42	919	ARNQWHQ	TCGHVMH	GCNMGNAAYCARTGGCAYCA	TGCATNACRTGNCCRCANGT	256	256	69.1	98	76.9066
Ara_70	XP_015903768.1_4937427_4939530	1332	10	158	593	FWCYNAGH	DMYADAVV	TTYTGGTGYTAYAAYGCNGGNCA	ACNACNGCRTCNGCRTACATRTC	256	512	0.252336	30.5455	67.3	98.5	145	628	INFHEEK	DKMHFTE	ATHAAYTTYCAYGARGARAA	TCNGTRAARTGCATYTTRTC	96	64	77.8	98.5	76.88
Ara_71	XP_042909299.1_357617_358875	573	11	215	397	VYEFRIPE	WDYEQLGK	GTNTAYGARTTYMGNATHCCNGA	TTNCCNARYTGYTCRTARTCCCA	3072	512	0.482353	28.25	67	95.5	203	405	NVNDNAP	EKTIDFW	AAYGTNAAYGAYAAYGCNCC	CARAARTCDATNGTYTTYTC	256	192	67.7	94	76.8562
Ara_72	XP_015905665.1_24657_25593	471	11	15	163	IATVENCF	MHCRKTQF	ATHGCNACNGTNGARAAYTGYTT	AAYTGNGTYTTNCKRCARTGCAT	1536	512	0.239437	7.33333	71.7	96	1	178	MVDRLVN	HCRKCGA	ATGGTNGAYMGNYTNGTNAA	GCNCCRCAYTTNCKRCARTG	2048	512	58.4	100	76.7167
Ara_73	XP_015904300.1_416265_418215	1296	11	142	565	HYQVIPEK	KQFYQLHQ	CAYTAYCARGTNATHCCNGARAA	TGRTGNARYTGRTARAAYTGYTT	768	512	0.661058	81.9167	66.7	96	56	668	FRMLDKG	KFFEQRN	TTYMGNATGYTNGAYAARGG	TTNCKYTGYTCRAARAAYTT	512	256	66.8	88.5	76.5713
Ara_74	XP_042908420.1_147211_149302	819	10	157	421	DFEQCGIH	NQDCHFTI	GAYTTYGARCARTGYGGNATHCA	ATNGTRAARTGRCARTCYTGRTT	384	256	0.636719	61.1818	75.6	96.5	40	472	LQEPNGF	FHEMGHA	YTNCARGARCCNAAYGGNTT	GCRTGNCCCATYTCRTGRAA	1024	64	71.5	94.5	76.5389
Ara_75	XP_015904227.1_193314_194292	534	11	100	269	YEVIIVDD	HVERWAFD	TAYGARGTNATHATHGTNGAYGA	TCRAANGCCCANCKYTCNACRTG	1152	1024	0.54321	26.5	62.9	94.5	57	296	IVPAYNE	NWTEIEG	ATHGTNCCNGCNTAYAAYGA	CCYTCDATYTCNGTCCARTT	768	96	72.3	94	76.5299
Ara_76	XP_015919763.1_2910770_2911564	582	11	79	264	GQVMFNWQ	EGFTDIDH	GGNCARGTNATGTTYAAYTGGCA	TGRTCDATRTCNGTRAANCCYTC	128	768	0.201117	7.66667	71.4	96	27	287	PVNIPGN	EAKLFNA	CCNGTNAAYATHCCNGGNAA	GCRTTRAANARYTTNGCYTC	1536	512	61.7	96.5	76.501
Ara_77	XP_015920111.1_325275_327090	1467	10	87	567	NGVTADGM	ECYNMETG	AAYGGNGTNACNGCNGAYGGNAT	CCNGTYTCCATRTTRTARCAYTC	4096	128	0.350951	59.5455	69.2	92.5	72	583	FTDAMKE	YPQDIWE	TTYACNGAYGCNATGAARGA	TCCCADATRTCYTGNGGRTA	128	96	76.9	99.5	76.4665
Ara_78	XP_042904006.1_345566_347369	1452	10	37	512	GLEVHQFW	WDRRHNCP	GGNYTNGARGTNCAYCARTTYTG	GGRCARTTRTGNCKNCKRTCCCA	2048	1024	0.356522	47.9091	65.4	99.5	24	551	MPNKFHH	KYFMCLV	ATGCCNAAYAARTTYCAYCA	ACNARRCACATRAARTAYTT	64	128	74.7	99.5	76.375
Ara_79	XP_015906544.1_108657_111006	1980	10	69	720	KFIEINKA	KYFCVYHA	AARTTYATHGARATHAAYAARGC	GCRTGRTANACRCARAARTAYTT	288	256	0.472868	101.091	68.2	96.5	18	841	EIKQAYK	IQYWPDN	GARATHAARCARGCNTAYAA	TTRTCNGGCCARTAYTGDAT	192	96	74.8	94	76.3533
Ara_80	XP_042906045.1_163592_165803	972	11	202	517	LIEKERNG	CGFEYTAK	YTNATHGARAARGARMGNAAYGG	TTNGCNGTRTAYTCRAANCCRCA	3072	1024	0.656958	67.4167	64.6	94	150	528	GVCAYLN	MFQDVCV	GGNGTNTGYGCNTAYYTNAA	ACRCANACRTCYTGRAACAT	2048	64	68.8	91.5	76.2835
Ara_81	XP_042904575.1_396195_397285	894	11	46	335	NVCQIYEF	EGVTFQFI	AAYGTNTGYCARATHTAYGARTT	ATRAAYTGRAANGTNACNCCYTC	384	1024	0.321555	33.4167	70.6	93.5	12	354	IEDAMMT	DITEFSE	ATHGARGAYGCNATGATGAC	TCNSWRAAYTCNGTDATRTC	48	1536	64.8	93.5	76.2563
Ara_82	XP_015917898.1_1504125_1506165	1611	11	23	551	KGKQTAEC	IHVRFQHE	AARGGNAARCARACNGCNGARTG	TCRTGYTGRAANCKNACRTGDAT	1024	1536	0.442495	69	64.6	91.5	15	636	PKCQCIW	PDLIDHA	CCNAARTGYCARTGYATHTG	GCRTGRTCDATNARRTCNGG	192	768	67.4	95	76.174
Ara_83	XP_015930721.2_1058541_1061244	1566	10	403	916	NTMIKYCE	KHLNPEYK	AAYACNATGATHAARTAYTGYGA	TTRTAYTCNGGRTTNARRTGYTT	192	1024	0.831579	174.545	70.3	91.5	323	929	FGMGIDK	KDFFKIV	TTYGGNATGGGNATHGAYAA	ACDATYTTRAARAARTCYTT	192	96	70.5	93	76.1318
Ara_84	XP_015912768.1_2614892_2616617	975	10	176	492	HAFICKKE	FPYEQYFM	CAYGCNTTYATHTGYAARAARGA	ATRAARTAYTGYTCRTANGGRAA	384	256	0.589226	58.8182	70.3	100	88	500	IETLHYC	QYGTAPR	ATHGARACNYTNCAYTAYTG	CKNGGNGCNGTNCCRTAYTG	768	2048	67	100	76.0898
Ara_85	XP_042903046.1_170906_171691	612	11	88	283	RFKFFENY	FEAIKEDT	MGNTTYAARTTYTTYGARAAYTA	GTRTCYTCYTTDATNGCYTCRAA	512	384	0.491892	23	66.5	98.5	8	297	LFKQIDA	PKPKVNR	YTNTTYAARCARATHGAYGC	CKRTTNACYTTNGGYTTNGG	384	1024	64	94	76.0272
Ara_86	XP_015904629.1_503186_504210	636	11	29	232	AMNQRDEI	DVFDNKSE	GCNATGAAYCARMGNGAYGARAT	TCNSWYTTRTTRTCRAANACRTC	512	2048	0.349206	20.8333	64.4	95.5	17	246	LDNDFHT	EPDFLHA	YTNGAYAAYGAYTTYCAYAC	GCRTGNARRAARTCNGGYTC	256	512	67.8	95.5	76.0177
Ara_87	XP_015922497.1_1063378_1064948	471	11	273	421	KTEVCPNV	WHVNERAI	AARACNGARGTNTGYCCNAAYGT	ATNGCNCKYTCRTTNACRTGCCA	1024	1024	0.422535	19.25	66.9	92.5	259	536	YGIDELP	CANIFEH	TAYGGNATHGAYGARYTNCC	TGYTCRAADATRTTNGCRCA	768	192	68.9	95	75.9847
Ara_88	XP_042910230.1_91116_93684	1911	10	21	649	LFAAWEVD	EAMVTYKE	YTNTTYGCNGCNTGGGARGTNGA	TCYTTRTANGTNACCATNGCYTC	2048	512	0.418152	85.5455	66.5	99.5	13	673	WGKPVPM	DVKIGMM	TGGGGNAARCCNGTNCCNAT	ATCATNCCDATYTTNACRTC	512	192	69.2	99	75.9603
Ara_89	XP_015927841.1_130620_131748	933	11	94	396	DVHIAFHD	NAQHITDI	GAYGTNCAYATHGCNTTYCAYGA	ATRTCNGTDATRTGYTGNGCRTT	768	768	0.596226	47.5	66.7	99.5	56	406	AFCPFCI	TMQSKNV	GCNTTYTGYCCNTTYTGYAT	ACRTTYTTNSWYTGCATNGT	256	512	61.5	92.5	75.9158
Ara_90	XP_015909573.2_511134_512919	1557	11	87	597	VPGDFNGD	EWVQIIPN	GTNCCNGGNGAYTTYAAYGGNGA	TTNGGDATDATYTGNACCCAYTC	2048	576	0.792531	139.333	66.4	88	29	666	NSDEFTD	MQDAYRF	AAYWSNGAYGARTTYACNGA	AANCKRTANGCRTCYTGCAT	1024	256	66.2	90	75.9084
Ara_91	XP_015924580.1_1629705_1630881	786	10	105	358	KMVHAAQY	WVKEPVAM	AARATGGTNCAYGCNGCNCARTA	ATNGCNACNGGYTCYTTNACCCA	512	1024	0.43038	37.5455	68.1	96.5	26	369	FKVEAIW	FEDGQYI	TTYAARGTNGARGCNATHTG	ATRTAYTGNCCRTCYTCRAA	384	128	75.9	98.5	75.8677
Ara_92	XP_015923362.1_554365_556277	1701	10	40	598	IVLEDHNA	FNPAGDGP	ATHGTNYTNGARGAYCAYAAYGC	GGNCCRTCNCCNGCNGGRTTRAA	1536	2048	0.449275	77	63.5	98	4	614	QVEWFGI	TMEDIPG	CARGTNGARTGGTTYGGNAT	CCNGGDATRTCYTCCATNGT	128	192	73.8	99.5	75.8372
Ara_93	XP_042900213.1_63547_64804	645	11	102	308	DYNGLFNW	AYNSYFEW	GAYTAYAAYGGNYTNTTYAAYTG	CAYTCRAARTANSWRTTRTANGC	1024	2048	0.578125	33.8333	59.3	90	80	331	WIFFTDE	NEHGYFG	TGGATHTTYTTYACNGAYGA	CCRAARTANCCRTGYTCRTT	96	128	72.5	99	75.519
Ara_94	XP_015905016.1_225886_226457	570	11	18	199	VWFLGAKE	PENQKKFR	GTNTGGTTYYTNGGNGCNAARGA	CKRAAYTTYTTYTGRTTYTCNGG	2048	512	0.404624	6.16667	66.6	99	8	214	RKDVKKQ	IENRLAA	MGNAARGAYGTNAARAARCA	GCNGCNARNCKRTTYTCDAT	512	3072	58	100	75.482
Ara_95	XP_015924847.1_275021_281444	2082	10	1376	2061	PIQTQVFN	FDVMELED	CCNATHCARACNCARGTNTTYAA	TCYTCNARYTCCATNACRTCRAA	1536	512	0.233038	68.9091	65.5	95	1273	2194	KFCQDEH	YMGCDQE	AARTTYTGYCARGAYGARCA	TCYTGRTCRCANCCCATRTA	64	64	79.7	94.5	75.4376
Ara_96	XP_015927459.1_86734_88689	1527	11	105	605	PIYDGRAF	DAFLMTIK	CCNATHTAYGAYGGNMGNGCNTT	TTDATNGTCATNARRAANGCRTC	6144	1536	0.652352	112.917	63.4	92.5	88	614	TISDNYD	NQPPKVF	ACNATHWSNGAYAAYTAYGA	AANACYTTNGGNGGYTGRTT	1536	512	62.7	93.5	75.3181
Ara_97	XP_015909449.2_571172_573461	1827	11	123	723	YVTFFYAH	DPEDADFS	TAYGTNACNTTYTTYTAYGCNCA	SWRAARTCNGCRTCYTCNGGRTC	1024	2048	0.750439	145.583	58.4	94	72	847	VPEETTD	TVNTVME	GTNCCNGARGARACNACNGA	TCCATNACNGTRTTNACNGT	1024	512	61.3	95	75.3167
Ara_98	XP_015910070.1_1122772_1123390	495	11	36	192	TGHFLKKI	EGYVVTLA	ACNGGNCAYTTYYTNAARAARAT	GCNARNGTNACNACRTANCCYTC	2048	8192	0.22	14	60.2	100	28	200	SRMQIFT	KNNHHVL	WSNMGNATGCARATHTTYAC	ARNACRTGRTGRTTRTTYTT	1536	256	62.2	100	75.2982
Ara_99	XP_015920234.1_360889_362500	1065	11	101	447	AQGKIKYD	VYDKPWRS	GCNCARGGNAARATHAARTAYGA	SWNCKCCANGGYTTRTCRTANAC	768	4096	0.308824	33.75	65.6	91.5	72	508	PEIHVAQ	GPVQFEK	CCNGARATHCAYGTNGCNCA	TTYTCRAAYTGNACNGGNCC	768	512	70.2	93	75.2825
Ara_100	XP_015917764.1_894834_896277	981	11	94	412	CSKDGVAY	PMQWIDTG	TGYWSNAARGAYGGNGTNGCNTA	CCNGTRTCDATCCAYTGCATNGG	8192	192	0.215434	26.75	66.4	96.5	83	443	QNKKAKD	NQILVWK	CARAAYAARAARGCNAARGA	TTCCANACNARDATYTGRTT	128	384	67.1	91	75.2672
Ara_101	XP_042899681.1_629376_630532	1125	11	22	388	VTDCPLNC	GYTHKHVE	GTNACNGAYTGYCCNYTNAAYTG	TCNACRTGYTTRTGNGTRTANCC	4096	1024	0.758721	91.75	63.2	88.5	6	399	YSDTNYV	CYDNETH	TAYWSNGAYACNAAYTAYGT	TGNGTYTCRTTRTCRTARCA	1024	128	67	95	75.0237
Ara_102	XP_042902314.1_616015_616639	552	11	37	212	PIELPPCE	KIHQTYRV	CCNATHGARYTNCCNCCNTGYGA	ACNCKRTANGTYTGRTGDATYTT	6144	1536	0.550296	16.75	58.5	99	11	246	TQDLVEE	FFNKVEI	ACNCARGAYYTNGTNGARGA	ATYTCNACYTTRTTRAARAA	1024	128	68.2	95.5	74.8714
Ara_103	XP_015920675.1_64722_65184	387	11	43	163	DPHANLVM	YTCVQCGT	GAYCCNCAYGCNAAYYTNGTNAT	GTNCCRCAYTGNACRCANGTRTA	4096	1024	0.699115	14.25	63	97.5	33	181	EALEQDN	HQDTRCL	GARGCNYTNGARCARGAYAA	ARRCANCKNGTRTCYTGRTG	512	1024	66.4	94.5	74.8381
Ara_104	XP_042894789.1_655347_657595	1926	9	50	683	IRLPYVWQ	CDTNKQME	ATHMGNYTNCCNTAYGTNTGGCA	TCCATYTGYTTRTTNGTRTCRCA	6144	128	0.6288	133.4	70.4	93.5	30	700	LFHWTIN	KYDNQPV	YTNTTYCAYTGGACNATHAA	ACNGGYTGRTTRTCRTAYTT	384	128	74.4	98.5	74.7922
Ara_105	XP_042899611.1_471872_472713	786	10	43	296	MFYHTGEN	IDDNAVKT	ATGTTYTAYCAYACNGGNGARAA	GTYTTNACNGCRTTRTCRTCDAT	256	768	0.463115	21.0909	70.7	97.5	29	306	CGKKFIQ	NNQTVDE	TGYGGNAARAARTTYATHCA	TCRTCNACNGTYTGRTTRTT	192	256	71.9	98	74.759
Ara_106	XP_042898857.1_857834_860733	2043	10	265	937	RDLNKYQW	DGQLLKEV	MGNGAYYTNAAYAARTAYCARTG	ACYTCYTTNARNARYTGNCCRTC	2048	4096	0.542986	130.636	63.2	97.5	145	961	CQQIMYN	DFNGIVS	TGYCARCARATHATGTAYAA	SWNACDATNCCRTTRAARTC	48	1536	69.9	96	74.7357
Ara_107	XP_042907734.1_85381_89697	1995	10	258	914	DGQHQVEF	EFIVMEGT	GAYGGNCARCAYCARGTNGARTT	GTNCCYTCCATNACDATRAAYTC	512	384	0.640867	154.909	69.8	90.5	160	979	IVVNPMN	TIVYQHD	ATHGTNGTNAAYCCNATGAA	TCRTGYTGRTANACDATNGT	384	384	68.6	95	74.6658
Ara_108	XP_015917189.1_1222219_1224583	2085	10	143	829	QEAACFPD	NYPATVHG	CARGARGCNGCNTGYTTYCCNGA	CCRTGNACNGTNGCNGGRTARTT	1024	2048	0.337278	52.5455	67.4	97.5	135	850	LPFDKMT	DQFLGCP	YTNCCNTTYGAYAARATGAC	GGRCANCCNARRAAYTGRTC	256	512	69.7	100	74.664
Ara_109	XP_015913700.2_395318_398025	1926	11	131	764	YSFKHTCG	NGLQMLKR	TAYWSNTTYAARCAYACNTGYGG	CKYTTNARCATYTGNARNCCRTT	2048	4096	0.793103	187	57.2	88	20	835	GWVMTDE	EGVEDNR	GGNTGGGTNATGACNGAYGA	CKRTTRTCYTCNACNCCYTC	128	512	70.2	87.5	74.6225
Ara_110	XP_015930692.1_47632_51679	2079	9	545	1229	FQCVICKY	TQGNLRKH	TTYCARTGYGTNATHTGYAARTA	TGYTTNCKNARRTTNCCYTGNGT	384	8192	0.636792	148.8	65.1	98.5	395	1237	NDFADIQ	FYLKHWT	AAYGAYTTYGCNGAYATHCA	GTCCARTGYTTNARRTARAA	192	128	71	100	74.5519
Ara_111	XP_042897100.1_53420_54244	501	11	41	199	ISVIDIND	MFKIGETT	ATHWSNGTNATHGAYATHAAYGA	GTNGTYTCNCCDATYTTRAACAT	6912	384	0.697368	31.5833	58.6	94.5	21	255	QAWDMGK	INDNAPF	CARGCNTGGGAYATGGGNAA	AANGGNGCRTTRTCRTTDAT	64	384	73.8	92	74.5155
Ara_112	XP_042895189.1_71412_72941	1266	9	80	493	NHPYCEIM	EGMDIPKC	AAYCAYCCNTAYTGYGARATHAT	CAYTTNGGDATRTCCATNCCYTC	384	384	0.755844	127.1	75.7	93.5	69	509	IIFDECH	PENFRAY	ATHATHTTYGAYGARTGYCA	TANGCNCKRAARTTYTCNGG	144	1024	70.9	96.5	74.4452
Ara_113	XP_015915886.1_1827599_1828603	519	11	94	258	SFPEWAWF	EVAQFLET	WSNTTYCCNGARTGGGCNTGGTT	GTYTCNARRAAYTGNGCNACYTC	1024	2048	0.424051	24.3333	61	95	43	296	AFYHFEP	QAALEWC	GCNTTYTAYCAYTTYGARCC	CACCAYTCNARNGCNGCYTG	128	512	66.5	97	74.4428
Ara_114	XP_015925116.2_309729_310485	585	11	59	245	FLVGGFAE	MFGDTEIK	TTYYTNGTNGGNGGNTTYGCNGA	TTDATYTCNGTRTCNCCRAACAT	8192	384	0.355556	14.1667	65.2	100	18	261	QGMLRLE	GKCVKAE	CARGGNATGYTNMGNYTNGA	TCNGCYTTNACRCAYTTNCC	4096	512	57.2	98	74.3616
Ara_115	XP_015922656.1_9791_10709	714	11	25	254	MFRQMLHG	VHVNYTRA	ATGTTYMGNCARATGYTNCAYGG	GCNCKNGTRTARTTNACRTGNAC	512	4096	0.668182	54.0833	58.8	97	17	265	ITFPINK	WGIINAS	ATHACNTTYCCNATHAAYAA	SWNGCRTTDATDATNCCCCA	576	1152	63.9	96.5	74.3504
Ara_116	XP_015907045.1_678403_679858	1149	10	91	465	QVCGMKFM	PHEKVMAI	CARGTNTGYGGNATGAARTTYAT	ATNGCCATNACYTTYTCRTGNGG	256	512	0.290761	35.5455	73.1	99	65	488	CERVFQY	ANNFRCV	TGYGARMGNGTNTTYCARTA	ACRCANCKRAARTTRTTNGC	512	512	67	96.5	74.3344
Ara_117	XP_042898451.1_450812_452057	912	11	84	379	TWGLEQCN	DCTKIIED	ACNTGGGGNYTNGARCARTGYAA	TCYTCDATDATYTTNGTRCARTC	1024	576	0.623134	61.1667	67.7	93.5	11	456	GLQKWVT	DDGANVL	GGNYTNCARAARTGGGTNAC	ARNACRTTNGCNCCRTCRTC	512	1024	65.2	89	74.3177
Ara_118	XP_015927543.1_488343_489543	1077	11	22	372	YLDVRDKG	IDLYGCTN	TAYYTNGAYGTNMGNGAYAARGG	TTNGTRCANCCRTANARRTCDAT	4096	3072	0.501466	50.3333	59.6	96.5	9	386	SCLYPEI	EKVMQLP	WSNTGYYTNTAYCCNGARAT	GGNARYTGCATNACYTTYTC	4096	256	63.9	96.5	74.3079
Ara_119	XP_015909995.1_110943_112343	1119	11	117	481	GDYPDLVK	ENIAVIWG	GGNGAYTAYCCNGAYYTNGTNAA	CCCCADATNACNGCDATRTTYTC	4096	576	0.318436	18.5833	62.7	95	47	496	DPFEKYG	FYVVNKD	GAYCCNTTYGARAARTAYGG	TCYTTRTTNACNACRTARAA	128	256	72.4	89.5	74.2042
Ara_120	XP_015929632.2_140130_141510	1068	10	91	438	QTIFQAKC	FEDIGRQM	CARACNATHTTYCARGCNAARTG	ATYTGNCKNCCDATRTCYTCRAA	768	1536	0.519062	41.2727	69.7	99	76	471	VENMGAH	EVCTNYL	GTNGARAAYATGGGNGCNCA	ARRTARTTNGTRCANACYTC	256	512	71.3	94.5	74.1227
Ara_121	XP_015922999.1_663587_668663	1245	9	177	583	GEHKIMDF	NGKQQEWE	GGNGARCAYAARATHATGGAYTT	TCCCAYTCYTGYTGYTTNCCRTT	192	128	0.513021	70.4	73.3	98	35	595	DMNGIIH	IPFINEK	GAYATGAAYGGNATHATHCA	TTYTCRTTDATRAANGGDAT	144	288	70.3	100	74.0758
Ara_122	XP_015909732.1_1525973_1527311	675	11	163	379	YDFPKEWI	ANIMNWFR	TAYGAYTTYCCNAARGARTGGAT	CKRAACCARTTCATDATRTTNGC	128	192	0.583732	50.75	72.5	91.5	62	387	QGPYIYK	VPLNIIT	CARGGNCCNTAYATHTAYAA	GTDATDATRTTNARNGGNAC	384	2304	62.9	89	74.0437
Ara_123	XP_042896564.1_604403_604934	417	11	65	195	YTIEIGND	DNGYVTYS	TAYACNATHGARATHGGNAAYGA	SWRTANGTNACRTANCCRTTRTC	1152	4096	0.589744	16.0833	63.6	95	18	210	QSDYDVE	PFNIDHF	CARWSNGAYTAYGAYGTNGA	AARTGRTCDATRTTRAANGG	1024	192	64.9	96	74.0359
Ara_124	XP_015912574.1_91569_93165	1197	11	109	499	SQYMIIQH	GMVGFYVP	WSNCARTAYATGATHATHCARCA	GGNACRTARAANCCNACCATNCC	1152	1024	0.588889	61.9167	60.6	93	91	544	QRIAEEK	GWFADRP	CARMGNATHGCNGARGARAA	GGNCKRTCNGCRAACCANCC	768	512	67.1	94	74.0247
Ara_125	XP_042900378.1_47449_48707	540	11	178	349	IGDAYNFI	TKGATGHL	ATHGGNGAYGCNTAYAAYTTYAT	ARRTGNCCNGTNGCNCCYTTNGT	768	8192	0.50303	31.9167	60.9	97	159	425	GFKGPNH	FGFGGTN	GGNTTYAARGGNCCNAAYCA	TTNGTNCCNCCRAANCCRAA	512	1024	61.2	98.5	73.9173
Ara_126	XP_015904688.2_119454_126162	2013	9	1062	1724	GDQMVKDA	GKEADDNR	GGNGAYCARATGGTNAARGAYGC	CKRTTRTCRTCNGCYTCYTTNCC	256	1024	0.537984	131.7	66.6	98	953	1841	YAVFNFD	FADNQIV	TAYGCNGTNTTYAAYTTYGA	ACDATYTGRTTRTCNGCRAA	256	192	73.1	97	73.8795
Ara_127	XP_015905914.1_323486_324303	912	11	24	319	PWAMLHDF	DARYKKEH	CCNTGGGCNATGYTNCAYGAYTT	TGYTCYTTYTTRTANCKNGCRTC	512	1024	0.660232	44	65.8	95.5	12	328	RQHCYLC	MVGRVFS	MGNCARCAYTGYTAYYTNTG	SWRAANACNCKNCCNACCAT	1024	4096	55.2	99.5	73.7557
Ara_128	XP_015911693.1_4101684_4102302	504	11	32	191	LEKIAPKE	WTDNIFAI	YTNGARAARATHGCNCCNAARGA	ATNGCRAADATRTTRTCNGTCCA	3072	384	0.69281	31.9167	65.3	92.5	24	219	KDVFQLK	KQFGIPE	AARGAYGTNTTYCARYTNAA	TCNGGDATNCCRAAYTGYTT	512	384	68.8	90.5	73.6773
Ara_129	XP_015926763.2_485812_488597	1974	10	91	740	QRTHYAWK	NGFQMIKR	CARMGNACNCAYTAYGCNTGGAA	CKYTTDATCATYTGRAANCCRTT	1024	384	0.492212	107.545	71.6	90	26	812	GWVMTDE	EGVMDNK	GGNTGGGTNATGACNGAYGA	TTRTTRTCCATNACNCCYTC	128	128	75.3	89.5	73.6228
Ara_130	XP_042899300.1_2414109_2416100	702	10	286	511	EDLYNWMA	MYENIKET	GARGAYYTNTAYAAYTGGATGGC	GTYTCYTTDATRTTYTCRTACAT	128	96	0.552995	41.8182	73.7	99.5	213	602	RYAGGMN	KGYTNLQ	MGNTAYGCNGGNGGNATGAA	TGNARRTTNGTRTANCCYTT	1024	1024	66.5	93.5	73.5936
Ara_131	XP_015913870.1_87941_88988	699	10	54	278	PNCKFVHC	DQNAQLRV	CCNAAYTGYAARTTYGTNCAYTG	ACNCKNARYTGNGCRTTYTGRTC	512	4096	0.720183	38.7273	65.6	97	45	296	DFQNKEC	QQLIPHT	GAYTTYCARAAYAARGARTG	GTRTGNGGDATNARYTGYTG	64	768	70.9	100	73.5846
Ara_132	XP_042901482.1_480273_480965	384	11	44	163	RQPSNYFI	GECEVQFL	MGNCARCCNWSNAAYTAYTTYAT	ARRAAYTGNACYTCRCAYTCNCC	8192	1024	0.185841	6.75	60	98.5	25	171	LTVAGNI	KDPVFNT	YTNACNGTNGCNGGNAAYAT	GTRTTRAANACNGGRTCYTT	4096	256	68	93	73.5756
Ara_133	XP_042900836.1_14576_14937	354	11	20	129	RDDLFLMA	FQKDNFRL	MGNGAYGAYYTNTTYYTNATGGC	ARNCKRAARTTRTCYTTYTGRAA	4096	1024	0.436893	8.91667	57.7	90.5	9	140	GIVQNYM	YYEAVDA	GGNATHGTNCARAAYTAYAT	GCRTCNACNGCYTCRTARTA	384	256	71.5	99.5	73.5401
Ara_134	XP_042905924.1_332170_333580	1218	10	93	490	ECPLQAFQ	EHPAGVQI	GARTGYCCNYTNCARGCNTTYCA	ATYTGNACNCCNGCNGGRTGYTC	2048	2048	0.55	64.0909	65.5	95	14	523	EMQRQHC	QYNEICR	GARATGCARMGNCARCAYTG	CKRCADATYTCRTTRTAYTG	128	192	71.7	98.5	73.5226
Ara_135	XP_042908725.1_46523_47069	393	11	22	144	WVWPMLTY	EHAFVLEN	TGGGTNTGGCCNATGYTNACNTA	TTYTCNARNACRAANGCRTGYTC	512	2048	0.396552	12.5	62.3	97	6	153	LLFPTIE	KEMGALV	YTNYTNTTYCCNACNATHGA	ACNARNGCNCCCATYTCYTT	6144	512	63.5	96	73.5217
Ara_136	XP_015918388.2_83123_84197	540	11	98	269	FLYLHGNA	AEDDGFVP	TTYYTNTAYYTNCAYGGNAAYGC	GGNACRAANCCRTCRTCYTCNGC	4096	1024	0.634146	37.25	61	99	59	320	IKLGVWH	GHKNIYK	ATHAARYTNGGNGTNTGGCA	TTRTADATRTTYTTRTGNCC	768	192	69.7	86.5	73.5202
Ara_137	XP_042903603.1_299007_300157	426	11	96	229	LDERQKKP	MNKIAFHA	YTNGAYGARMGNCARAARAARCC	GCRTGRAANGCDATYTTRTTCAT	2048	192	0.188976	6.58333	66.3	100	2	242	QEIVLKK	MQLMRYE	CARGARATHGTNYTNAARAA	TCRTANCKCATNARYTGCAT	768	256	62.9	90	73.4247
Ara_138	XP_015905358.3_313675_315334	1059	11	80	424	KAIGVTNQ	QTCEIVDA	AARGCNATHGGNGTNACNAAYCA	GCRTCNACDATYTCRCANGTYTG	3072	768	0.523669	55.1667	69.7	88.5	43	569	AGWVEQD	WKKAVKR	GCNGGNTGGGTNGARCARGA	CKYTTNACNGCYTTYTTCCA	256	256	67.8	88	73.3617
Ara_139	XP_015913172.1_127112_129635	2076	10	131	814	IVYRAHKI	IEFDQNKA	ATHGTNTAYMGNGCNCAYAARAT	GCYTTRTTYTGRTCRAAYTCDAT	3072	192	0.595455	122.636	68.5	96	111	880	RILVVDM	EMFELLK	MGNATHYTNGTNGTNGAYAT	TTNARNARYTCRAACATYTC	6144	512	60.2	99.5	73.3613
Ara_140	XP_015930060.1_693738_694878	570	11	215	396	WNPHHNCN	EHEDSVYA	TGGAAYCCNCAYCAYAAYTGYAA	GCRTANACNSWRTCYTCRTGYTC	128	2048	0.614943	27.8333	58.5	99.5	95	410	TPDGKCE	DPWLFAS	ACNCCNGAYGGNAARTGYGA	SWNGCRAANARCCANGGRTC	512	2048	65.4	93	73.1455
Ara_141	XP_015922226.1_729443_730652	942	10	77	382	PAPWYFYM	NFAIYCGM	CCNGCNCCNTGGTAYTTYTAYAT	ATNCCRCARTADATNGCRAARTT	512	768	0.481605	33.3636	71.6	100	24	392	AMPLFGY	QFRETFK	GCNATGCCNYTNTTYGGNTA	TTRAANGTYTCNCKRAAYTG	1024	512	64.9	96.5	73.137
Ara_142	XP_042901959.1_505595_506468	501	11	104	262	VWFADDKG	EFCVCFKC	GTNTGGTTYGCNGAYGAYAARGG	CAYTTRAARCANACRCARAAYTC	256	256	0.565789	28.1667	64.4	95	1	275	MPIDLEM	WDNNDGE	ATGCCNATHGAYYTNGARAT	TCNCCRTCRTTRTTRTCCCA	384	64	69.4	87.5	73.1173
Ara_143	XP_042902345.1_308057_309136	411	10	205	333	EFVWVDNH	FHRWMCDV	GARTTYGTNTGGGTNGAYAAYCA	ACRTCRCACATCCANCKRTGRAA	256	128	0.213115	6.81818	71.3	100	193	345	LETINTN	FVHQYAA	YTNGARACNATHAAYACNAA	GCNGCRTAYTGRTGNACRAA	1536	256	64.7	99.5	73.0184
Ara_144	XP_042907125.1_212403_213531	777	11	57	307	ENTLAFFP	YWDVGFLR	GARAAYACNYTNGCNTTYTTYCC	CKNARRAANCCNACRTCCCARTA	2048	2048	0.847107	86.9167	63.3	92	40	322	RWDAQYF	PNFLLAA	MGNTGGGAYGCNCARTAYTT	GCNGCNARNARRAARTTNGG	256	4096	61.5	93	72.948
Ara_145	XP_042896612.1_1441503_1443493	1548	11	152	659	VDLEDYHY	IDEKSDAL	GTNGAYYTNGARGAYTAYCAYTA	ARNGCRTCNSWYTTYTCRTCDAT	1024	6144	0.578158	75.1667	57.6	99.5	15	761	VGIQRQA	QIPVICL	GTNGGNATHCARMGNCARGC	ARRCADATNACNGGDATYTG	1536	1152	60.3	93.5	72.8858
Ara_146	XP_042896624.1_704104_704563	393	10	20	142	SLVTCWQQ	KFHWCCYV	WSNYTNGTNACNTGYTGGCARCA	ACRTARCARCACCARTGRAAYTT	8192	64	0.232759	7.90909	67.3	100	8	150	VTCKCHG	ECKTCHY	GTNACNTGYAARTGYCAYGG	TARTGRCANGTYTTRCAYTC	256	128	71.2	96.5	72.8575
Ara_147	XP_015914992.1_226289_227126	477	11	21	171	VFEFSETY	QCYLRWIP	GTNTTYGARTTYWSNGARACNTA	GGDATCCANCKNARRTARCAYTG	4096	1536	0.654676	38.9167	54.7	99.5	7	232	FLDCVWQ	DDYTISA	TTYYTNGAYTGYGTNTGGCA	GCNSWDATNGTRTARTCRTC	256	1536	64.9	95.5	72.8451
Ara_148	XP_015919798.2_2180084_2181341	699	10	81	305	EIMMKFWP	FACCHMAG	GARATHATGATGAARTTYTGGCC	CCNGCCATRTGRCARCANGCRAA	24	256	0.5	29.0909	70.1	96.5	71	332	CLFTMPF	KEFKEIF	TGYYTNTTYACNATGCCNTT	AADATYTCYTTRAAYTCYTT	512	96	66.5	99.5	72.7719
Ara_149	XP_021003078.2_2016883_2017670	585	11	91	277	FYTEGNNV	DVIRIFDG	TTYTAYACNGARGGNAAYAAYGT	CCRTCRAADATNCKDATNACRTC	512	2304	0.683908	37.1667	60.8	94	63	295	RFCGDMI	EFCGAGT	MGNTTYTGYGGNGAYATGAT	GTNCCNGCNCCRCARAAYTC	256	512	70.1	89.5	72.6612
Ara_150	XP_015904569.2_233703_238601	2076	9	595	1278	QAVKAICT	YQQAVENF	CARGCNGTNAARGCNATHTGYAC	AARTTYTCNACNGCYTGYTGRTA	1536	512	0.531947	137	66.6	94	497	1347	HQCHKFD	DMAYVIN	CAYCARTGYCAYAARTTYGA	TTDATNACRTANGCCATRTC	64	192	76	94.5	72.6546
Ara_151	XP_042896907.1_612004_613898	1431	11	113	581	LGHDEEDP	HVHTVYRD	YTNGGNCAYGAYGARGARGAYCC	TCNCKRTANACNGTRTGNACRTG	1024	4096	0.468271	68.0833	59.8	86.5	87	650	YNKIFGE	EWQNPDG	TAYAAYAARATHTTYGGNGA	CCRTCNGGRTTYTGCCAYTC	192	64	76.8	88	72.6336
Ara_152	XP_015914678.2_89491_90949	378	10	352	469	FTCPECGK	CNKAFHQV	TTYACNTGYCCNGARTGYGGNAA	ACYTGRTGRAANGCYTTRTTRCA	1024	256	0.036036	0.909091	71.4	99.5	241	483	HKVIRPQ	MHTHNDK	CAYAARGTNATHMGNCCNCA	TTRTCRTTRTGNGTRTGCAT	1536	64	69.3	95	72.6278
Ara_153	XP_015911014.1_491761_492933	897	10	85	375	IKQEDIIE	MHTGEKPH	ATHAARCARGARGAYATHATHGA	TGNGGYTTYTCNCCNGTRTGCAT	432	512	0.608541	51.3636	64.4	99	26	409	KTQGIEE	NMYIDTF	AARACNCARGGNATHGARGA	AANGTRTCDATRTACATRTT	384	96	74.4	92	72.5726
Ara_154	XP_015910938.2_223733_227693	1827	9	496	1096	GDPEMEQK	EEGINGDR	GGNGAYCCNGARATGGARCARAA	CKRTCNCCRTTDATNCCYTCYTC	256	1536	0.510961	108.9	67.2	99.5	488	1184	LDFGAVQ	CNGCQLM	YTNGAYTTYGGNGCNGTNCA	ATNARYTGRCANCCRTTRCA	2048	512	67	100	72.5218
Ara_155	XP_015914126.1_10651_11587	648	10	11	218	NDDAALCK	YEQVNMGD	AAYGAYGAYGCNGCNYTNTGYAA	TCNCCCATRTTNACYTGYTCRTA	2048	256	0.457711	28.0909	66.1	95	1	270	MCEDDAV	WDMMEVY	ATGTGYGARGAYGAYGCNGT	TANACYTCCATCATRTCCCA	64	16	74.5	96.5	72.5182
Ara_156	XP_015919299.2_1603967_1606139	1128	10	251	618	RIAFAEGY	HTAYIPEK	MGNATHGCNTTYGCNGARGGNTA	TTYTCNGGDATRTANGCNGTRTG	6144	1536	0.174515	18.2727	65.8	99	120	676	FENKYGF	MVKEWGM	TTYGARAAYAARTAYGGNTT	ATNCCCCAYTCYTTNACCAT	128	64	73.8	94.5	72.5075
Ara_157	XP_015915494.1_499489_503407	2094	9	107	796	LCDAIKDY	FTIDPATA	YTNTGYGAYGCNATHAARGAYTA	GCNGTNGCNGGRTCDATNGTRAA	1536	3072	0.82866	254.3	63.3	90	98	825	INPKQEW	HIADVTY	ATHAAYCCNAARCARGARTG	TANGTNACRTCNGCDATRTG	192	768	75.1	90	72.4731
Ara_158	XP_042901483.1_968810_972284	1305	10	680	1106	HVLFGEPK	KVDTMIIG	CAYGTNYTNTTYGGNGARCCNAA	CCDATDATCATNGTRTCNACYTT	4096	576	0.760192	122.636	66.1	94	662	1120	VNIKELD	AFVCILI	GTNAAYATHAARGARYTNGA	ATNARDATRCANACRAANGC	768	1536	64	98	72.4636
Ara_159	XP_042902286.1_362292_363004	489	11	26	180	VHHAPGQK	FYKYFLRV	GTNCAYCAYGCNCCNGGNCARAA	ACNCKNARRAARTAYTTRTARAA	2048	2048	0.337931	17.1667	62.4	96.5	16	194	GDIMIGA	QAQVMVD	GGNGAYATHATGATHGGNGC	TCNACCATNACYTGNGCYTG	288	256	63.5	93.5	72.3871
Ara_160	XP_015903481.1_74810_75719	423	11	169	301	AKQMFCFT	DDFVEYEN	GCNAARCARATGTTYTGYTTYAC	TTYTCRTAYTCNACRAARTCRTC	128	256	0.444444	18.9167	69.8	94	139	309	ILAEGIE	DQTNQNV	ATHYTNGCNGARGGNATHGA	ACRTTYTGRTTNGTYTGRTC	2304	128	62.9	89	72.376
Ara_161	XP_042906794.1_45362_49214	2055	8	554	1230	KTMWCQFW	EEHWKENY	AARACNATGTGGTGYCARTTYTG	TARTTYTCYTTCCARTGYTCYTC	64	64	0.286787	79.2222	73.2	98.5	448	1247	EPKNMAY	MYWYGQC	GARCCNAARAAYATGGCNTA	CAYTGNCCRTACCARTACAT	128	32	77	99	72.3705
Ara_162	XP_015913998.1_1334416_1335210	483	9	48	200	GDPIECFT	DQFHTMVN	GGNGAYCCNATHGARTGYTTYAC	TTNACCATNGTRTGRAAYTGRTC	768	256	0.315068	12.4	73.5	99.5	40	209	PIFTKQY	NVGCCAD	CCNATHTTYACNAARCARTA	TCNGCRCARCANCCNACRTT	384	512	71.3	99	72.3259
Ara_163	XP_042896564.1_606419_607520	660	11	86	297	RTVGDFCF	VNLHAPEI	MGNACNGTNGGNGAYTTYTGYTT	ATYTCNGGNGCRTGNARRTTNAC	4096	4096	0.590909	25.75	63.1	96.5	13	341	NATVPEN	YAIVRVI	AAYGCNACNGTNCCNGARAA	ATNACNCKNACDATNGCRTA	1024	3072	60.2	95	72.2929
Ara_164	XP_015926540.2_1946007_1946738	396	11	79	202	AGDTGCGK	KCLTIQRP	GCNGGNGAYACNGGNTGYGGNAA	GGNCKYTGDATNGTNARRCAYTT	4096	6144	0.34188	10.25	57.6	96.5	53	232	AQENLPI	YFNNCPV	GCNCARGARAAYYTNCCNAT	ACNGGRCARTTRTTRAARTA	1024	128	68.2	94	72.2333
Ara_165	XP_015913656.1_232237_233080	480	10	96	247	DLVNKGPK	HDAKRMLQ	GAYYTNGTNAAYAARGGNCCNAA	TGNARCATNCKYTTNGCRTCRTG	4096	2048	0.703448	35.9091	63.3	98	61	267	VHGCYDE	CVYGNWL	GTNCAYGGNTGYTAYGAYGA	ARCCARTTNCCRTANACRCA	256	256	73.3	96	72.2309
Ara_166	XP_015907434.2_823648_825016	480	11	270	421	KHILCMDQ	NIGNFAFT	AARCAYATHYTNTGYATGGAYCA	GTRAANGCRAARTTNCCDATRTT	384	768	0.586207	25.3333	67.8	93.5	253	484	TPFEIRE	QFGIGVN	ACNCCNTTYGARATHMGNGA	TTNACNCCDATNCCRAAYTG	1536	768	63.9	89.5	72.2197
Ara_167	XP_042901987.1_416684_417521	501	10	12	170	RCIAYPFN	YDMFQNIL	MGNTGYATHGCNTAYCCNTTYAA	ARDATRTTYTGRAACATRTCRTA	3072	192	0.302632	10.6364	72.7	98	4	180	LQLYVFV	KKFEHQL	YTNCARYTNTAYGTNTTYGT	ARYTGRTGYTCRAAYTTYTT	2048	128	62.4	100	72.1687
Ara_168	XP_042898234.1_1089723_1094406	1992	10	496	1151	LNPTFKDF	GCHPREQY	YTNAAYCCNACNTTYAARGAYTT	TAYTGYTCNCKNGGRTGRCANCC	2048	2048	0.6336	149.636	66.2	95	456	1163	YPPTIGK	DIVTPTP	TAYCCNCCNACNATHGGNAA	GGNGTNGGNGTNACDATRTC	1536	1536	61.3	96	72.1368
Ara_169	XP_015927514.2_49471_50944	1269	10	31	445	ITLHPIKQ	WGKEDVDL	ATHACNYTNCAYCCNATHAARCA	ARRTCNACRTCYTCYTTNCCCCA	4608	512	0.591584	80.3636	65.3	99.5	20	490	GRLKTKE	EMCWGSK	GGNMGNYTNAARACNAARGA	TTNSWNCCCCARCACATYTC	4096	256	62.8	98	72.0782
Ara_170	XP_015919738.1_91916_93401	645	11	196	402	YLMDVDQF	THVKFPIT	TAYYTNATGGAYGTNGAYCARTT	GTDATNGGRAAYTTNACRTGNGT	512	1536	0.5	30.6667	66.3	94	171	412	EWYHIPV	PKDDNPP	GARTGGTAYCAYATHCCNGT	GGNGGRTTRTCRTCYTTNGG	96	256	64.5	89	72.0631
Ara_171	XP_015912309.1_494292_495639	1293	11	25	447	CNWNLEMA	PDGKREQI	TGYAAYTGGAAYYTNGARATGGC	ATYTGYTCNCKYTTNCCRTCNGG	128	2048	0.750649	98.6667	64.9	91	6	479	QFCSVTG	YELVTNY	CARTTYTGYWSNGTNACNGG	TARTTNGTNACNARYTCRTA	2048	1024	55.8	95	72.0576
Ara_172	XP_015924602.1_2378247_2378920	531	10	13	181	GKINIDGF	YCELFGHD	GGNAARATHAAYATHGAYGGNTT	TCRTGNCCRAANARYTCRCARTA	1152	1024	0.296296	12.8182	66.4	97.5	2	209	EKEYEQK	KMQMYIR	GARAARGARTAYGARCARAA	CKDATRTACATYTGCATYTT	64	48	69.1	99.5	72.009
Ara_173	XP_015926242.1_467771_473753	2073	9	1246	1928	HCFHNDFK	EADIEPYL	CAYTGYTTYCAYAAYGAYTTYAA	ARRTANGGYTCDATRTCNGCYTC	128	1536	0.486527	105.2	67.9	98.5	1214	1941	VLKWNFT	FFQNYIR	GTNYTNAARTGGAAYTTYAC	CKDATRTARTTYTGRAARAA	256	192	70.4	96	72.0033
Ara_174	XP_042903818.1_162712_163732	753	10	70	312	LEWIRDNI	ETGNDVYM	YTNGARTGGATHMGNGAYAAYAT	ATRTANACRTCRTTNCCNGTYTC	1536	1024	0.576271	50.9091	66	93	60	339	NAGMFDQ	HADEINF	AAYGCNGGNATGTTYGAYCA	AARTTDATYTCRTCNGCRTG	128	192	76.5	93	71.9991
Ara_175	XP_015926093.1_82542_83331	726	11	41	274	EFGTQPQF	AMDHQQPL	GARTTYGGNACNCARCCNCARTT	ARNGGYTGYTGRTGRTCCATNGC	1024	512	0.472727	30.9167	65.7	94	33	282	SYDFGTP	VAYPCAL	WSNTAYGAYTTYGGNACNCC	ARNGCRCANGGRTANGCNAC	2048	2048	58.8	95	71.9329
Ara_176	XP_015927514.2_52522_53287	489	10	84	238	ALAIHNTW	THEDVEVG	GCNYTNGCNATHCAYAAYACNTG	CCNACYTCNACRTCYTCRTGNGT	6144	1024	0.331081	14.8182	63.2	97.5	73	251	VMTAQKY	FVGIPCT	GTNATGACNGCNCARAARTA	GTRCANGGDATNCCNACRAA	256	768	71.4	100	71.9291
Ara_177	XP_015908646.1_592108_601009	2091	8	1285	1973	DHYMAIIN	YEDITAKV	GAYCAYTAYATGGCNATHATHAA	ACYTTNGCNGTDATRTCYTCRTA	288	768	0.467359	99.4444	71.2	98	1265	2065	MADGCFN	EDMQGYV	ATGGCNGAYGGNTGYTTYAA	ACRTANCCYTGCATRTCYTC	128	64	77.2	98	71.9265
Ara_178	XP_042898411.1_68235_69473	1275	10	22	438	VLDTKQEF	VEKNARVI	GTNYTNGAYACNAARCARGARTT	ATNACNCKNGCRTTYTTYTCNAC	2048	4096	0.647355	99	65.7	97.5	12	446	SKANYVK	KWLYNCR	WSNAARGCNAAYTAYGTNAA	CKRCARTTRTANARCCAYTT	2048	256	63.5	96.5	71.8865
Ara_179	XP_042897296.1_560570_562478	891	9	282	570	DLMNIEGW	NTEHDPPY	GAYYTNATGAAYATHGARGGNTG	TANGGNGGRTCRTGYTCNGTRTT	768	1024	0.531915	55.6	70.2	94	256	634	WDEGFHN	WEQYDDK	TGGGAYGARGGNTTYCAYAA	TTRTCRTCRTAYTGYTCCCA	64	32	78.4	95	71.8487
Ara_180	XP_021003614.2_80221_81661	837	11	188	458	PHLKKPKY	DCGQVTEA	CCNCAYYTNAARAARCCNAARTA	GCYTCNGTNACYTGNCCRCARTC	2048	1024	0.326996	22.25	61.6	94	62	469	HGETARE	KFVGQNR	CAYGGNGARACNGCNMGNGA	CKRTTYTGNCCNACRAAYTT	2048	512	63.6	95	71.8352
Ara_181	XP_015926100.1_176568_177858	1167	10	24	404	FATGIAVC	FNVPYVYT	TTYGCNACNGGNATHGCNGTNTG	GTRTANACRTANGGNACRTTRAA	6144	1024	0.715493	92	61.5	92.5	14	485	VTCYFEK	YCATFGA	GTNACNTGYTAYTTYGARAA	GCNCCRAANGTNGCRCARTA	256	512	71.8	98	71.8255
Ara_182	XP_042899070.1_654751_655343	534	11	47	216	EPVGKNDG	WAGIELDE	GARCCNGTNGGNAARAAYGAYGG	TCRTCNARYTCDATNCCNGCCCA	1024	1536	0.848101	39.6667	64.1	89.5	31	226	GKTQFAP	GKNDGSV	GGNAARACNCARTTYGCNCC	ACNSWNCCRTCRTTYTTNCC	512	2048	61.6	97	71.7496
Ara_183	XP_015905360.1_229383_230799	1347	10	16	456	LKRTHDMF	DWKTGYNF	YTNAARMGNACNCAYGAYATGTT	AARTTRTANCCNGTYTTCCARTC	2048	256	0.361446	48.4545	72.4	96.5	4	499	QKHSVHT	DKTVKIF	CARAARCAYWSNGTNCAYAC	AADATYTTNACNGTYTTRTC	1024	384	59.5	99.5	71.6402
Ara_184	XP_015911599.1_170940_172062	870	10	25	306	EMVITHEG	IQINDVFL	GARATGGTNATHACNCAYGARGG	ARRAANACRTCRTTDATYTGDAT	384	1152	0.576336	53.6364	66	93	6	337	MELENFK	HQCCIDL	ATGGARYTNGARAAYTTYAA	ARRTCDATRCARCAYTGRTG	128	192	70.2	98	71.5669
Ara_185	XP_042896564.1_285844_286674	675	10	47	263	NDCPPQFE	NDNPPIFV	AAYGAYTGYCCNCCNCARTTYGA	ACRAADATNGGNGGRTTRTCRTT	512	768	0.52381	35.9091	66.9	94	21	280	QVTDMGK	MEAQKGY	CARGTNACNGAYATGGGNAA	TANCCYTTYTGNGCYTCCAT	256	128	75.6	92.5	71.5492
Ara_186	XP_042899219.1_499994_504476	1740	10	125	696	EEIEGYAK	EGGYFNQL	GARGARATHGARGGNTAYGCNAA	ARYTGRTTRAARTANCCNCCYTC	768	1024	0.533929	116.455	62.3	94	113	764	LFYKQQK	YDQCQDT	YTNTTYTAYAARCARCARAA	GTRTCYTGRCAYTGRTCRTA	256	64	69.2	95	71.5137
Ara_187	XP_015919607.1_275574_277304	1431	10	24	492	YGICIWTC	HMFQHVYR	TAYGGNATHTGYATHTGGACNTG	CKRTANACRTGYTGRAACATRTG	576	256	0.299127	40.6364	68.3	96.5	15	511	PARAFKK	KCFHNTE	CCNGCNMGNGCNTTYAARAA	TCNGTRTTRTGRAARCAYTT	2048	128	68.6	95	71.5027
Ara_188	XP_015909834.1_792571_794699	2070	10	93	774	EKTFVKCI	EENFARLQ	GARAARACNTTYGTNAARTGYAT	TGNARNCKNGCRAARTTYTCYTC	512	4096	0.60458	144.727	65.2	93	85	782	KKDKINF	WHEIITF	AARAARGAYAARATHAAYTT	AANGTDATDATYTCRTGCCA	96	144	70.3	89	71.4936
Ara_189	XP_042905925.1_135364_137353	1461	10	113	591	EGIVHDAM	DIRALQNG	GARGGNATHGTNCAYGAYGCNAT	CCRTTYTGNARNGCNCKDATRTC	1536	6144	0.507659	52.3636	64.6	100	100	620	ECLRAVF	TMNGGAD	GARTGYYTNMGNGCNGTNTT	TCNGCNCCNCCRTTCATNGT	4096	512	62.5	100	71.4695
Ara_190	XP_015906532.1_79809_81102	936	10	65	368	LFGVFDGH	WEQMLPHK	YTNTTYGGNGTNTTYGAYGGNCA	TTRTGNGGNARCATYTGYTCCCA	4096	256	0.56229	49.8182	66.5	99.5	21	378	RAFDANQ	VKFVGEH	MGNGCNTTYGAYGCNAAYCA	TGYTCNCCNACRAAYTTNAC	1024	512	66.8	94.5	71.4445
Ara_191	XP_015917573.2_103083_105300	1044	9	224	563	GIFKETDV	DQHQLAKC	GGNATHTTYAARGARACNGAYGT	CAYTTNGCNARYTGRTGYTGRTC	768	1024	0.357357	37.3	68	100	199	602	TEPWFCD	ECDKTEE	ACNGARCCNTGGTTYTGYGA	TCYTCNGTYTTRTCRCAYTC	128	128	71.9	98.5	71.4065
Ara_192	XP_042907173.1_433263_434227	762	11	18	263	CVFCMPFT	FAICHMTA	TGYGTNTTYTGYATGCCNTTYAC	GCNGTCATRTGRCADATNGCRAA	256	384	0.646018	51.5833	66	92.5	9	277	NLNISDI	NPILYGW	AAYYTNAAYATHWSNGAYAT	CANCCRTANARDATNGGRTT	3072	1536	53.1	98.5	71.3471
Ara_193	XP_015928147.2_109650_111738	816	10	81	344	HKIFQDFN	QCMYFGLS	CAYAARATHTTYCARGAYTTYAA	SWNARNCCRAARTACATRCAYTG	192	2048	0.595331	50.3636	69.9	95.5	65	439	AFHNYKT	YCNDILN	GCNTTYCAYAAYTAYAARAC	TTNARDATRTCRTTRCARTA	128	384	72	89.5	71.2997
Ara_194	XP_015910757.1_1171532_1172453	375	11	126	242	RATIADEP	GNMDTVKL	MGNGCNACNATHGCNGAYGARCC	ARYTTNACNGTRTCCATRTTNCC	6144	1024	0.345455	10.3333	64.4	91	72	302	AMDEIGY	GCPLHIA	GCNATGGAYGARATHGGNTA	GCDATRTGNARNGGRCANCC	192	1536	68.4	90.5	71.2922
Ara_195	XP_015904367.1_139016_139589	348	10	45	152	VAKKYIQP	QKGKWRLP	GTNGCNAARAARTAYATHCARCC	GGNARNCKCCAYTTNCCYTTYTG	768	2048	0.237624	8.81818	64	99.5	33	166	LHNVVIF	IDCKFTR	YTNCAYAAYGTNGTNATHTT	CKNGTRAAYTTRCARTCDAT	1536	384	67.7	100	71.2779
Ara_196	XP_020999932.1_572649_573159	354	10	35	144	YNDKFYKD	YYKRIEPA	TAYAAYGAYAARTTYTAYAARGA	GCNGGYTCDATNCKYTTRTARTA	128	1536	0.264706	5.90909	65	100	14	152	DVTPHNI	DAHVLEK	GAYGTNACNCCNCAYAAYAT	TTYTCNARNACRTGNGCRTC	512	1024	69	97.5	71.277
Ara_197	XP_015909615.1_70305_73065	2082	9	44	729	IVATEENV	PNLAAVFT	ATHGTNGCNACNGARGARAAYGT	GTRAANACNGCNGCNARRTTNGG	1536	8192	0.724444	165.3	56.9	95	8	831	QVGKFDW	EHQTFIF	CARGTNGGNAARTTYGAYTG	AADATRAANGTYTGRTGYTC	256	192	75.3	97.5	71.2721
Ara_198	XP_015909011.2_197667_199574	1548	11	49	556	NSKQLAKH	FQRFMNIY	AAYWSNAARCARYTNGCNAARCA	TADATRTTCATRAANCKYTGRAA	8192	384	0.661224	111.083	59.2	89.5	6	623	ALMQLNE	EQNEFEL	GCNYTNATGCARYTNAAYGA	ARYTCRAAYTCRTTYTGYTC	1024	128	62	93	71.2598
Ara_199	XP_015914425.1_239243_241277	1752	10	106	681	KICVKKCP	YEMVIDTL	AARATHTGYGTNAARAARTGYCC	ARNGTRTCDATNACCATYTCRTA	384	768	0.6	121.727	63.8	95	82	693	FSGMDMT	CEDILRN	TTYWSNGGNATGGAYATGAC	TTNCKNARDATRTCYTCRCA	256	1536	62.5	98	71.2352
Ara_200	XP_015914150.1_325407_327063	1131	10	88	456	TQDEEVGD	QNCGGDVI	ACNCARGAYGARGARGTNGGNGA	ATNACRTCNCCNCCRCARTTYTG	1024	1024	0.400552	43.8182	65.5	98	60	472	VMTNDGN	KHATPGN	GTNATGACNAAYGAYGGNAA	TTNCCNGGNGTNGCRTGYTT	256	1024	69.9	94	71.2186
Ara_201	XP_042913444.1_1345_2002	372	11	90	205	WVCGGQWN	HGLLADDP	TGGGTNTGYGGNGGNCARTGGAA	GGRTCRTCNGCNARNARNCCRTG	256	8192	0.587156	19	56.4	95.5	70	213	CLVMDGE	EYIIFDP	TGYYTNGTNATGGAYGGNGA	GGRTCRAADATDATRTAYTC	512	144	70.8	90.5	71.2024
Ara_202	XP_042904370.1_154734_156033	1248	10	67	474	ELAERCQK	GMNYDQLI	GARYTNGCNGARMGNTGYCARAA	ATNARYTGRTCRTARTTCATNCC	4096	512	0.51436	59.5455	65.8	96	48	482	HPRVIAI	EYFENLK	CAYCCNMGNGTNATHGCNAT	TTNARRTTYTCRAARTAYTC	3072	256	63.8	100	71.1542
Ara_203	XP_015903546.1_316279_317314	483	11	17	169	GQFATVYK	QVVTRWYR	GGNCARTTYGCNACNGTNTAYAA	CKRTACCANCKNGTNACNACYTG	2048	4096	0.496552	19.25	60.7	98	3	196	NKVKRYE	VGCILAE	AAYAARGTNAARMGNTAYGA	TCNGCNARDATRCANCCNAC	512	3072	63.3	91	71.1172
Ara_204	XP_042896057.1_959455_960324	390	11	147	268	SFYFVQED	YIHDVGQF	WSNTTYTAYTTYGTNCARGARGA	AAYTGNCCNACRTCRTGDATRTA	2048	768	0.53913	16.5	68.5	87	65	284	VPKTEVK	NIIFKKE	GTNCCNAARACNGARGTNAA	TCYTTYTTRAADATDATRTT	1024	144	65.7	92	71.0791
Ara_205	XP_042905477.1_194453_195213	369	9	138	252	TGEPMKFK	QYGMDIYT	ACNGGNGARCCNATGAARTTYAA	GTRTADATRTCCATNCCRTAYTG	512	192	0.175926	5.5	71.3	100	2	284	GLYFPDE	HCCKYLI	GGNYTNTAYTTYCCNGAYGA	ATNARRTAYTTRCARCARTG	1024	256	69.6	100	71.074
Ara_206	XP_015920743.2_639858_641547	1227	10	35	435	LALEGKDI	MEELEGFK	YTNGCNYTNGARGGNAARGAYAT	TTRAANCCYTCNARYTCYTCCAT	8192	512	0.544987	73.4545	59	95.5	25	478	PTLIQEK	YFEDNPR	CCNACNYTNATHCARGARAA	CKNGGRTTRTCYTCRAARTA	1536	256	70.9	98.5	71.0491
Ara_207	XP_015910137.1_161182_162145	543	11	83	255	LYLCGFKE	AKMEYECR	YTNTAYYTNTGYGGNTTYAARGA	CKRCAYTCRTAYTCCATYTTNGC	4096	256	0.878049	61.75	66	88.5	72	285	IPYPFRQ	HYIDNNQ	ATHCCNTAYCCNTTYMGNCA	TGRTTRTTRTCDATRTARTG	1536	96	67.4	86.5	71.0463
Ara_208	XP_015917631.1_23842_24787	717	11	15	245	PIVPNVVH	HKNYLLPG	CCNATHGTNCCNAAYGTNGTNCA	CCNGGNARNARRTARTTYTTRTG	6144	4096	0.535714	36.8333	54.6	93.5	5	273	YADNITG	NKTFGDM	TAYGCNGAYAAYATHACNGG	ATRTCNCCRAANGTYTTRTT	384	256	72.4	90.5	71.0395
Ara_209	XP_015909775.1_184741_185512	498	11	29	186	RIDGKNFH	DCHINNLY	MGNATHGAYGGNAARAAYTTYCA	TANARRTTRTTDATRTGRCARTC	1536	768	0.688742	24.0833	70.7	95	4	279	SAYEYVK	NYNKEPE	WSNGCNTAYGARTAYGTNAA	TCNGGYTCYTTRTTRTARTT	2048	128	65	81.5	70.9805
Ara_210	XP_015912572.1_68147_70370	1407	9	42	502	GDTVMDYM	FFCTIEPP	GGNGAYACNGTNATGGAYTAYAT	GGNGGYTCDATNGTRCARAARAA	512	768	0.734967	106.6	66.7	95	14	559	HIDAGKT	MGELHID	CAYATHGAYGCNGGNAARAC	TCDATRTGNARYTCNCCCAT	384	384	69.4	99	70.9782
Ara_211	XP_042894580.1_190288_191517	1107	11	20	380	WAEFTVCE	DQFVLVNQ	TGGGCNGARTTYACNGTNTGYGA	TGRTTNACNARNACRAAYTGRTC	512	2048	0.667647	81.5	63.7	94.5	12	397	WSIYLDP	FFQHARP	TGGWSNATHTAYYTNGAYCC	GGNCKNGCRTGYTGRAARAA	1536	512	59.4	88.5	70.9331
Ara_212	XP_042911243.1_833888_835128	822	10	202	467	QKCGPECD	HNERFYEE	CARAARTGYGGNCCNGARTGYGA	TCYTCRTARAANCKYTCRTTRTG	512	512	0.488372	22.2727	64.4	100	118	496	WGDNTTA	FTHIKRL	TGGGGNGAYAAYACNACNGC	ARNCKYTTDATRTGNGTRAA	256	1536	64.5	100	70.8963
Ara_213	XP_015908116.2_379380_383118	1701	10	716	1274	IEQPDYQW	MFKKPSPD	ATHGARCARCCNGAYTAYCARTG	TCNGGNSWNGGYTTYTTRAACAT	384	2048	0.511971	89.1818	64.7	93	646	1318	DGTFKHN	KHKHRHE	GAYGGNACNTTYAARCAYAA	TCRTGNCKRTGYTTRTGYTT	256	256	66.6	97.5	70.8498
Ara_214	XP_042897263.1_258450_259442	588	11	19	206	NKEMQSIQ	TQLCESDV	AAYAARGARATGCARWSNATHCA	ACRTCNSWYTCRCANARYTGNGT	768	8192	0.842105	57.75	51.3	92.5	10	324	SLDKEMA	MYTNQEN	WSNYTNGAYAARGARATGGC	TTYTCYTGRTTNGTRTACAT	1024	64	68.1	96.5	70.849
Ara_215	XP_015917396.1_1013834_1020401	2019	9	78	742	HIEVKDGY	NQFPPERL	CAYATHGARGTNAARGAYGGNTA	ARNCKYTCNGGNGGRAAYTGRTT	768	4096	0.801902	205.9	67	94	1	812	MMNGEGP	EKVFLED	ATGATGAAYGGNGARGGNCC	TCYTCNARRAANACYTTYTC	64	512	64.9	93.5	70.8453
Ara_216	XP_042906951.1_239182_240346	672	11	80	295	PYGEFICK	GYVLTFAN	CCNTAYGGNGARTTYATHTGYAA	TTNGCRAANGTNARNACRTANCC	768	8192	0.625	42.8333	67	89	64	306	VGTVPFI	NPIALYL	GTNGGNACNGTNCCNTTYAT	ARRTANARNGCDATNGGRTT	2048	3072	59.4	94.5	70.818
Ara_217	XP_015927421.1_25482_26967	552	11	189	364	HIRIHTGE	GEKPFVCE	CAYATHMGNATHCAYACNGGNGA	TCRCANACRAANGGYTTYTCNCC	4608	1024	0.668639	30.9167	61.4	91	131	392	QHMRIHT	GEKPFVC	CARCAYATGMGNATHCAYAC	CANACRAANGGYTTYTCNCC	192	512	67.6	91	70.7479
Ara_218	XP_015909406.1_544629_546192	1005	11	44	370	EKMLACQF	EPNLQFTH	GARAARATGYTNGCNTGYCARTT	TGNGTRAAYTGNARRTTNGGYTC	512	2048	0.783699	78.8333	67.9	92.5	2	465	DKVDKLY	NINSLIK	GAYAARGTNGAYAARYTNTA	TTDATNARNSWRTTDATRTT	512	4608	51	94.5	70.7039
Ara_219	XP_015930333.1_600464_601132	399	11	80	204	DKPLGFYI	DHYEEDEI	GAYAARCCNYTNGGNTTYTAYAT	ATYTCRTCYTCYTCRTARTGRTC	2048	128	0.0940171	2.16667	63.9	95	50	213	PEDFRQV	DHTVSMC	CCNGARGAYTTYMGNCARGT	CACATNSWNACNGTRTGRTC	512	1024	61.9	93	70.6572
Ara_220	XP_015910979.1_126037_126904	726	11	44	277	KLVVEDYW	EEITLLNF	AARYTNGTNGTNGARGAYTAYTG	AARTTNARNARNGTDATYTCYTC	2048	6144	0.455752	39.4167	60.8	92.5	1	285	MAISTNG	FGEDYVN	ATGGCNATHWSNACNAAYGG	TTNACRTARTCYTCNCCRAA	1536	256	63	93.5	70.6047
Ara_221	XP_015922767.1_325578_327099	462	11	67	212	MPLGYNHP	FPKYKYPL	ATGCCNYTNGGNTAYAAYCAYCC	ARNGGRTAYTTRTAYTTNGGRAA	1024	1024	0.47482	21.4167	60.1	94.5	58	237	LDVYNQI	VEDLIEQ	YTNGAYGTNTAYAAYCARAT	TGYTCDATNARRTCYTCNAC	512	768	67	90	70.5643
Ara_222	XP_015907325.1_37666_38950	888	10	57	344	AVFTWHGC	CMPLGMKA	GCNGTNTTYACNTGGCAYGGNTG	GCYTTCATNCCNARNGGCATRCA	1024	512	0.516129	43.0909	67.3	93.5	39	395	GTELVKN	AGFICVT	GGNACNGARYTNGTNAARAA	GTNACRCADATRAANCCNGC	2048	768	66.5	98.5	70.5045
Ara_223	XP_042896506.1_87426_88821	1041	10	33	371	DELQTFTK	HQELLRKQ	GAYGARYTNCARACNTTYACNAA	TGYTTNCKNARNARYTCYTGRTG	2048	8192	0.489028	48.6364	56.2	100	5	509	DPHTVIH	KIYETDI	GAYCCNCAYACNGTNATHCA	ATRTCNGTYTCRTADATYTT	768	192	69	100	70.4944
Ara_224	XP_015919272.1_703005_703839	660	11	56	267	SAAMRFFG	FVMEGGAI	WSNGCNGCNATGMGNTTYTTYGG	ATNGCNCCNCCYTCCATNACRAA	8192	1024	0.554404	35.8333	57.3	97	4	339	ALRKLFK	KYGWVTP	GCNYTNMGNAARYTNTTYAA	GGNGTNACCCANCCRTAYTT	8192	256	60.3	95	70.3301
Ara_225	XP_015925064.1_133077_134663	1350	10	20	461	TGFHFKAD	KECEFLCA	ACNGGNTTYCAYTTYAARGCNGA	GCRCANARRAAYTCRCAYTCYTT	1024	512	0.52093	88.8182	66.4	94.5	3	476	PDILVEF	KELVCNG	CCNGAYATHYTNGTNGARTT	CCRTTRCANACNARYTCYTT	1536	512	66.2	93.5	70.3275
Ara_226	XP_015908511.1_757700_758443	834	9	26	295	QMMRQKQI	FELMCKVI	CARATGATGMGNCARAARCARAT	ATNACYTTRCACATNARYTCRAA	128	512	0.723404	50.6	62.3	99	11	309	NKFGPMY	QVDWARN	AAYAARTTYGGNCCNATGTA	TTNCKNGCCCARTCNACYTG	128	512	73	100	70.3194
Ara_227	XP_015914510.1_168316_169207	675	11	25	241	ALVWRKYE	WYFDQSIG	GCNYTNGTNTGGMGNAARTAYGA	CCDATNSWYTGRTCRAARTACCA	4096	768	0.645933	50.9167	64.6	95.5	12	270	FLFLCAC	FNPFSVE	TTYYTNTTYYTNTGYGCNTG	TCNACNSWRAANGGRTTRAA	2048	2048	52.4	95.5	70.317
Ara_228	XP_015923945.2_227739_230214	1314	8	432	861	DFVKGENH	QKEAAGVI	GAYTTYGTNAARGGNGARAAYCA	ATNACNCCNGCNGCYTCYTTYTG	512	2048	0.490385	61.6667	70.1	100	385	889	YIGKFQC	MYAFPPC	TAYATHGGNAARTTYCARTG	CANGGNGGRAANGCRTACAT	192	256	73.9	100	70.2799
Ara_229	XP_015916601.1_86256_88026	1338	9	85	522	WLIMAGMK	YIKTCWQR	TGGYTNATHATGGCNGGNATGAA	CKYTGCCARCANGTYTTDATRTA	384	384	0.243619	32.4	69.5	96.5	39	539	QDFIMEP	YFVTEVL	CARGAYTTYATHATGGARCC	ARNACYTCNGTNACRAARTA	48	1024	70.1	100	70.2767
Ara_230	XP_015914145.1_423582_424355	528	10	112	279	HFIQLIYD	KFNELGYN	CAYTTYATHCARYTNATHTAYGA	TTRTANCCNARYTCRTTRAAYTT	1152	1024	0.695652	32.2727	65.1	100	104	297	LLQVTDG	DHCPYTI	YTNYTNCARGTNACNGAYGG	ATNGTRTANGGRCARTGRTC	4096	256	65.2	96	70.2401
Ara_231	XP_042899737.1_507490_508715	912	11	207	502	TVRDVIEE	EQGAPGIY	ACNGTNMGNGAYGTNATHGARGA	TADATNCCNGGNGCNCCYTGYTC	6144	3072	0.770115	73	61	92	113	511	LWVENPN	QPISIWK	YTNTGGGTNGARAAYCCNAA	TTCCADATNSWDATNGGYTG	512	1152	59	93.5	70.2288
Ara_232	XP_015911044.1_4365398_4367111	678	10	10	227	HGELDKIY	WFAAHLHC	CAYGGNGARYTNGAYAARATHTA	CARTGNARRTGNGCNGCRAACCA	1536	1024	0.478673	35.4545	64.9	98	2	287	KIAVEGC	YDPEWLC	AARATHGCNGTNGARGGNTG	CANARCCAYTCNGGRTCRTA	768	256	71.5	91.5	70.2125
Ara_233	XP_042905587.1_179585_181250	1284	10	18	437	HAAVINGH	GWCCPVLE	CAYGCNGCNGTNATHAAYGGNCA	TCNARNACNGGRCARCACCANCC	3072	2048	0.473171	62.6364	62	99.5	10	480	TVEKWLP	PFKMWSA	ACNGTNGARAARTGGYTNCC	GCNSWCCACATYTTRAANGG	512	256	63.5	98	70.1844
Ara_234	XP_015917361.1_878959_879742	552	10	44	219	GLKAKMYN	KGTVIEVN	GGNYTNAARGCNAARATGTAYAA	TTNACYTCDATNACNGTNCCYTT	1024	3072	0.266272	13.7273	65.6	91.5	1	243	MPQNEHI	WGKYAQV	ATGCCNCARAAYGARCAYAT	ACYTGNGCRTAYTTNCCCCA	64	128	76	95	70.1797
Ara_235	XP_015904031.2_526629_527665	417	10	9	139	ALVIDGYE	PNKFIFHS	GCNYTNGTNATHGAYGGNTAYGA	SWRTGRAADATRAAYTTRTTNGG	6144	1536	0.0806452	3.72727	64.2	98	1	153	MLYGVPI	KYVQPDA	ATGYTNTAYGGNGTNCCNAT	GCRTCNGGYTGNACRTAYTT	1024	256	68.4	98.5	70.161
Ara_236	XP_042898404.1_1010131_1011088	753	10	23	265	CPAGMTGD	HKATCECP	TGYCCNGCNGGNATGACNGGNGA	GGRCAYTCRCANGTNGCYTTRTG	2048	512	0.357447	26.5455	65.9	96.5	11	322	ICVAENH	DGEVCVN	ATHTGYGTNGCNGARAAYCA	TTNACRCANACYTCNCCRTC	384	512	71.2	93	70.1144
Ara_237	XP_042899961.1_331353_332358	465	10	171	317	CAPVFKND	DNGRVTYV	TGYGCNCCNGTNTTYAARAAYGA	ACRTANGTNACNCKNCCRTTRTC	1024	4096	0.478571	23.2727	65.6	95	141	328	QIKAVDN	GNEKGHF	CARATHAARGCNGTNGAYAA	AARTGNCCYTTYTCRTTNCC	384	256	71.7	94.5	70.0497
Ara_238	XP_015904269.2_988812_990729	933	10	86	388	TRYNNKTY	KIALQMNC	ACNMGNTAYAAYAAYAARACNTA	CARTTCATYTGNARNGCDATYTT	2048	768	0.679054	77.8182	62.2	97	19	414	LEIWPGY	CGLDTYH	YTNGARATHTGGCCNGGNTA	TGRTANGTRTCNARNCCRCA	768	1024	66.9	95	70.0484
Ara_239	XP_042895024.1_491321_492733	804	10	79	338	TVMHLAHT	MDFIDHHG	ACNGTNATGCAYYTNGCNCAYAC	CCRTGRTGRTCDATRAARTCCAT	2048	96	0.719298	54.7273	62.2	100	61	441	TFPTQCD	AEQRFFE	ACNTTYCCNACNCARTGYGA	TCRAARAANCKYTGYTCNGC	512	512	64.8	96.5	70.0425
Ara_240	XP_015905887.1_279405_284649	2061	8	899	1577	WKKAVEIM	DKAFYEAG	TGGAARAARGCNGTNGARATHAT	CCNGCYTCRTARAANGCYTTRTC	384	512	0.50744	115	70	96	814	1712	FYEHAGD	NKDDWNK	TTYTAYGARCAYGCNGGNGA	TTRTTCCARTCRTCYTTRTT	256	32	71.6	100	69.9665
Ara_241	XP_015903909.1_461520_462759	795	10	89	345	LWTKKGYD	CMGCLEGW	YTNTGGACNAARAARGGNTAYGA	CANCCYTCNARRCANCCCATRCA	1024	1024	0.54878	36.7273	64.4	96.5	55	378	MHKVCFD	YDVIAAT	ATGCAYAARGTNTGYTTYGA	GTNGCNGCDATNACRTCRTA	64	768	72.1	92	69.8846
Ara_242	XP_015911866.2_44019_45300	909	10	17	311	TWEAIRED	YCPQCNSK	ACNTGGGARGCNATHMGNGARGA	TTNSWRTTRCAYTGNGGRCARTA	1536	2048	0.461806	36.1818	61.1	98	5	324	QKGYRWE	VECKACG	CARAARGGNTAYMGNTGGGA	CCRCANGCYTTRCAYTCNAC	256	256	69.3	96.5	69.8197
Ara_243	XP_015912569.1_111596_113170	399	11	207	331	LVDYFFGK	QFFAQMYG	YTNGTNGAYTAYTTYTTYGGNAA	CCRTACATYTGNGCRAARAAYTG	2048	128	0.587719	21.75	67.3	93.5	166	441	QVLGGRT	VWNIYEQ	CARGTNYTNGGNGGNMGNAC	TGYTCRTADATRTTCCANAC	8192	96	61.6	87.5	69.7781
Ara_244	XP_015928420.2_536775_538920	486	11	458	611	INLEFFDD	DPEHCNAQ	ATHAAYYTNGARTTYTTYGAYGA	TGNGCRTTRCARTGYTCNGGRTC	768	512	0.721088	37.8333	69.3	93	409	623	TLNKIFW	WELHLLK	ACNYTNAAYAARATHTTYTG	TTNARNARRTGNARYTCCCA	768	2048	60.4	85.5	69.7688
Ara_245	XP_015922608.1_478464_479371	789	11	40	294	AWRHNGYD	PFANENVG	GCNTGGMGNCAYAAYGGNTAYGA	CCNACRTTYTCRTTNGCRAANGG	1024	1024	0.485597	34	67.4	91.5	31	302	SDCWYDT	TIKQRAA	WSNGAYTGYTGGTAYGAYAC	GCNGCNCKYTGYTTDATNGT	256	1536	61.2	88.5	69.7674
Ara_246	XP_042898127.1_49324_50626	1314	11	10	439	LAMLAAQC	WHTGERPF	YTNGCNATGYTNGCNGCNCARTG	AANGGNCKYTCNCCNGTRTGCCA	8192	2048	0.632099	49.3333	56.7	95.5	2	449	HPRLGGT	NWLFCGK	CAYCCNMGNYTNGGNGGNAC	TTNCCRCARAANARCCARTT	8192	256	59.3	95.5	69.7661
Ara_247	XP_015911105.1_245373_246019	498	11	31	188	VLEGAYFT	GFGYTAYY	GTNYTNGARGGNGCNTAYTTYAC	TARTANGCNGTRTANCCRAANCC	4096	2048	0.736486	38.4167	57.8	92	21	200	VYLVIFC	PYLDDNV	GTNTAYYTNGTNATHTTYTG	ACRTTRTCRTCNARRTANGG	1536	512	62.2	96	69.7004
Ara_248	XP_015909221.2_221196_222086	429	10	96	230	ITCSENPH	FHNQRDYI	ATHACNTGYWSNGARAAYCCNCA	ATRTARTCNCKYTGRTTRTGRAA	6144	512	0.5	21.4545	64	100	57	277	NTREPDE	KFGEYEW	AAYACNMGNGARCCNGAYGA	CAYTCRTAYTCNCCRAAYTT	1024	128	69	93	69.6314
Ara_249	XP_015931083.2_710595_713262	918	10	439	736	SNWIYCGE	MECCWADL	WSNAAYTGGATHTAYTGYGGNGA	ARRTCNGCCCARCARCAYTCCAT	1536	128	0.524138	44	69.9	95	298	759	RFVELGW	AHENFLD	MGNTTYGTNGARYTNGGNTG	TCNARRAARTTYTCRTGNGC	4096	512	66.2	92.5	69.6134
Ara_250	XP_042898161.1_548062_549939	1044	11	182	521	HFIQPVFQ	ADVHPQDL	CAYTTYATHCARCCNGTNTTYCA	ARRTCYTGNGGRTGNACRTCNGC	768	2048	0.552553	58.25	63.1	88.5	172	575	HIVGKNE	DGKHRNV	CAYATHGTNGGNAARAAYGA	ACRTTNCKRTGYTTNCCRTC	384	512	71.1	83	69.5986
Ara_251	XP_015927542.1_518870_520061	588	10	100	287	RFIHIKDP	WVPFFCIN	MGNTTYATHCAYATHAARGAYCC	TTDATRCARAARAANGGNACCCA	1152	384	0.655367	25.7273	67.4	96.5	79	329	IAFDVMC	IFNTEFR	ATHGCNTTYGAYGTNATGTG	CKRAAYTCNGTRTTRAADAT	192	384	71.5	90	69.565
Ara_252	XP_015904294.2_613690_614863	603	11	83	275	LFFQPHQA	NALEDYFP	YTNTTYTTYCARCCNCAYCARGC	GGRAARTARTCYTCNARNGCRTT	1024	1024	0.413978	19.9167	62.8	90	70	331	FDYDKVE	HEENEWG	TTYGAYTAYGAYAARGTNGA	CCCCAYTCRTTYTCYTCRTG	128	32	70.3	86.5	69.5453
Ara_253	XP_042912371.1_24080_24485	360	10	44	155	GACVNKVD	DKDGMTPL	GGNGCNTGYGTNAAYAARGTNGA	ARNGGNGTCATNCCRTCYTTRTC	2048	1024	0.466667	5.18182	66.4	98	7	164	ENGAQVD	VAAFEGH	GARAAYGGNGCNCARGTNGA	TGNCCYTCRAANGCNGCNAC	512	1024	67.6	95.5	69.5436
Ara_254	XP_015916458.1_149658_151905	1908	8	45	672	NYKQQTWE	NQIQMKET	AAYTAYAARCARCARACNTGGGA	GTYTCYTTCATYTGDATYTGRTT	128	96	0.325282	78.4444	73.7	99	34	695	IKNFEKP	QYQIDAA	ATHAARAAYTTYGARAARCC	GCNGCRTCDATYTGRTAYTG	96	192	69.5	98	69.5077
Ara_255	XP_015929423.1_546717_547815	762	10	63	308	QGLAFFDT	YCIFGQKF	CARGGNYTNGCNTTYTTYGAYAC	AAYTTYTGNCCRAADATRCARTA	2048	384	0.264706	24.3636	66.2	100	22	316	FEFITEG	KKMFLHM	TTYGARTTYATHACNGARGG	ATRTGNARRAACATYTTYTT	192	128	65.7	93.5	69.5041
Ara_256	XP_042899681.1_678948_680012	645	10	20	226	QPRYMNVD	WKVKQAFD	CARCCNMGNTAYATGAAYGTNGA	TCRAANGCYTGYTTNACYTTCCA	1024	256	0.550505	48.1818	70.7	94.5	12	243	GQTVFFA	AEMKHMA	GGNCARACNGTNTTYTTYGC	GCCATRTGYTTCATYTCNGC	512	32	67.5	90	69.4142
Ara_257	XP_015928253.1_202108_203149	846	11	25	298	EKKEVVDK	FAPYNWTY	GARAARAARGARGTNGTNGAYAA	TANGTCCARTTRTANGGNGCRAA	512	512	0.687259	70.75	60.5	91	9	328	MKDQKSF	DDFNWLV	ATGAARGAYCARAARWSNTT	ACNARCCARTTRAARTCRTC	256	128	61	91.5	69.4053
Ara_258	XP_042896755.1_840027_841335	798	10	207	464	FRTCPNCY	IFPTDQRN	TTYMGNACNTGYCCNAAYTGYTA	TTNCKYTGRTCNGTNGGRAADAT	2048	3072	0.381743	28.9091	66	95	183	475	EGHLKCH	FMCIILP	GARGGNCAYYTNAARTGYCA	GGNARDATDATRCACATRAA	512	288	67	96.5	69.3214
Ara_259	XP_015925188.2_9332_10556	564	10	94	273	GLPFLFKV	ANEPHAYL	GGNYTNCCNTTYYTNTTYAARGT	ARRTANGCRTGNGGYTCRTTNGC	8192	2048	0.688235	51.8182	56.8	97.5	10	283	KNYDWGK	DCIECMA	AARAAYTAYGAYTGGGGNAA	GCCATRCAYTCDATRCARTC	64	48	74.3	93.5	69.3193
Ara_260	XP_015916258.1_1066146_1068375	1818	8	89	686	EWGKFLHT	YFMIVRKN	GARTGGGGNAARTTYYTNCAYAC	TTYTTNCKNACDATCATRAARTA	512	768	0.349745	85	67.7	100	9	699	NKLHDVF	PKAIMHF	AAYAARYTNCAYGAYGTNTT	AARTGCATDATNGCYTTNGG	512	192	71.3	100	69.3106
Ara_261	XP_015927811.1_800368_802039	1761	9	49	627	YADIKMQK	HFWCCFPT	TAYGCNGAYATHAARATGCARAA	GTNGGRAARCARCACCARAARTG	192	128	0.653169	94.6	72	97	35	660	WMPNGKD	PFQEKLV	TGGATGCCNAAYGGNAARGA	ACNARYTTYTCYTGRAANGG	64	512	72.7	85.5	69.3084
Ara_262	XP_042894690.1_1238876_1239872	1023	10	14	346	QMLTDNEF	YGTVQKVN	CARATGYTNACNGAYAAYGARTT	TTNACYTTYTGNACNGTNCCRTA	512	2048	0.601881	49.2727	67.8	94	5	364	TNLIINY	KGYGFVT	ACNAAYYTNATHATHAAYTA	GTNACRAANCCRTANCCYTT	1152	512	63.5	97	69.2938
Ara_263	XP_042902909.1_240357_241188	585	10	33	219	RQWMIQHW	QMVAGCFV	MGNCARTGGATGATHCARCAYTG	ACRAARCANCCNGCNACCATYTG	192	512	0.166667	10.8182	68.9	95	23	245	FERNFDK	PDNIANY	TTYGARMGNAAYTTYGAYAA	TARTTNGCDATRTTRTCNGG	256	384	68.9	93.5	69.2877
Ara_264	XP_015904344.2_836770_838147	681	10	61	279	TFCKGRWV	MHQIRVHL	ACNTTYTGYAARGGNMGNTGGGT	ARRTGNACNCKDATYTGRTGCAT	1024	1536	0.636792	42.9091	63.2	99.5	49	296	LRKVYPY	DPIYNHE	YTNMGNAARGTNTAYCCNTA	TCRTGRTTRTADATNGGRTC	4096	192	67.2	93	69.268
Ara_265	XP_015921463.1_193424_195206	1194	9	146	535	MEIKVGDF	NGTFQANF	ATGGARATHAARGTNGGNGAYTT	AARTTNGCYTGRAANGTNCCRTT	384	1024	0.675749	93.6	67.6	96.5	109	545	PEVRYFM	DHTKIIL	CCNGARGTNMGNTAYTTYAT	ARDATDATYTTNGTRTGRTC	1024	576	68.1	95	69.2665
Ara_266	XP_015907523.2_876871_878944	1965	8	80	726	MEYIMQHK	EEFCKELA	ATGGARTAYATHATGCARCAYAA	GCNARYTCYTTRCARAAYTCYTC	48	512	0.711948	167.222	68.6	96	25	734	DFVWHWK	AIAFVKY	GAYTTYGTNTGGCAYTGGAA	TAYTTNACRAANGCDATNGC	32	768	71.1	94.5	69.2314
Ara_267	XP_015913965.2_311447_314339	2052	9	359	1034	ENVKKDHE	YKVKIIPG	GARAAYGTNAARAARGAYCAYGA	CCNGGDATDATYTTNACYTTRTA	256	1152	0.651772	177.7	66.1	91	338	1050	MEGQKID	KTALQIF	ATGGARGGNCARAARATHGA	AADATYTGNARNGCNGTYTT	96	1536	70.6	90.5	69.1847
Ara_268	XP_015912738.1_1917009_1919076	705	11	326	552	NPLLCDCN	YTINNLQP	AAYCCNYTNYTNTGYGAYTGYAA	GGYTGNARRTTRTTDATNGTRTA	4096	1536	0.654378	54.3333	57.6	92.5	228	590	LHTGDFV	DESFMMQ	YTNCAYACNGGNGAYTTYGT	TGCATCATRAANSWYTCRTC	1024	128	61.3	93.5	69.0228
Ara_269	XP_042911462.1_53555_54551	462	11	132	277	VTKQMAEK	PFVVKSYI	GTNACNAARCARATGGCNGARAA	ATRTANSWYTTNACNACRAANGG	512	8192	0.57554	24.5	60.6	90	34	298	HVPTLKE	KIPRTTG	CAYGTNCCNACNYTNAARGA	CCNGTNGTNCKNGGDATYTT	2048	3072	60.3	97	68.9687
Ara_270	XP_042911464.1_53585_54551	462	11	124	269	VTKQMAEK	PFVVKSYI	GTNACNAARCARATGGCNGARAA	ATRTANSWYTTNACNACRAANGG	512	8192	0.57554	24.5	60.6	90	26	290	HVPTLKE	KIPRTTG	CAYGTNCCNACNYTNAARGA	CCNGTNGTNCKNGGDATYTT	2048	3072	60.3	97	68.9687
Ara_271	XP_042898956.1_892464_894624	1467	8	122	602	ALEFINKQ	IKDKFWYC	GCNYTNGARTTYATHAAYAARCA	CARTACCARAAYTTRTCYTTDAT	1536	96	0.345992	40.5556	73	100	86	653	TKTAQEI	CPHMKEV	ACNAARACNGCNCARGARAT	ACYTCYTTCATRTGNGGRCA	512	64	72.1	97.5	68.9188
Ara_272	XP_015903434.1_133254_133965	363	10	104	216	VYGDFQEA	VCLMGHER	GTNTAYGGNGAYTTYCARGARGC	CKYTCRTGNCCCATNARRCANAC	512	2048	0.254717	7.36364	66.5	99	20	230	IELKFVD	IEELACR	ATHGARYTNAARTTYGTNGA	CKRCANGCNARYTCYTCDAT	768	1536	63.8	96.5	68.9181
Ara_273	XP_015903548.1_327804_328659	615	9	76	272	KGVIKDWQ	TDELGDEF	AARGGNGTNATHAARGAYTGGCA	AAYTCRTCNCCNARYTCRTCNGT	384	2048	0.608466	39.2	64.3	98	11	290	EKTHYYC	EHGMLPD	GARAARACNCAYTAYTAYTG	TCNGGNARCATNCCRTGYTC	128	512	71.7	98	68.9171
Ara_274	XP_042894998.1_390277_391151	390	10	102	223	MSPRTNYA	DVEAMLMP	ATGWSNCCNMGNACNAAYTAYGC	GGCATNARCATNGCYTCNACRTC	8192	512	0.535714	17.7273	58.1	95	40	304	VENPYEK	MNEYILQ	GTNGARAAYCCNTAYGARAA	TGNARDATRTAYTCRTTCAT	256	192	73.6	98	68.9128
Ara_275	XP_042904658.1_245902_246834	939	11	69	373	TVGPAMPH	IENMVNGL	ACNGTNGGNCCNGCNATGCCNCA	ARNCCRTTNACCATRTTYTCDAT	4096	768	0.573705	40.9167	65.1	94.5	5	385	DERRENG	EQLAAET	GAYGARMGNMGNGARAAYGG	GTYTCNGCNGCNARYTGYTC	1024	1024	54.4	92	68.8787
Ara_276	XP_042895411.1_261394_262459	900	10	64	355	EDCIRTMK	ACQMRHHN	GARGAYTGYATHMGNACNATGAA	TTRTGRTGNCKCATYTGRCANGC	768	512	0.754167	68.0909	66.8	95.5	48	411	KEIIVGD	EPKNQAI	AARGARATHATHGTNGGNGA	ATNGCYTGRTTYTTNGGYTC	576	256	70.5	86.5	68.8537
Ara_277	XP_015910287.1_371396_374067	1959	11	292	936	SEVAVMPY	EEIKSVTE	WSNGARGTNGCNGTNATGCCNTA	TCNGTNACNSWYTTDATYTCYTC	8192	6144	0.638474	121.667	51.4	92.5	279	944	IPDNDIW	TDVVDWK	ATHCCNGAYAAYGAYATHTG	TTCCARTCNACNACRTCNGT	288	256	66.6	87	68.8497
Ara_278	XP_015921963.1_1101745_1102432	444	11	34	173	MGAARVGK	DWENRFVE	ATGGGNGCNGCNMGNGTNGGNAA	TCNACRAANCKRTTYTCCCARTC	8192	512	0.533835	19	59.4	93	26	183	KGHYRLV	AKENINI	AARGGNCAYTAYMGNYTNGT	ATRTTDATRTTYTCYTTNGC	2048	192	60.2	95.5	68.7949
Ara_279	XP_042901720.1_763869_765054	897	11	57	347	LDCGADVN	KKCSACKS	YTNGAYTGYGGNGCNGAYGTNAA	SWYTTRCANGCNSWRCAYTTYTT	4096	8192	0.771429	74.5	45.8	93.5	39	362	TPLQHAA	CQKLHWF	ACNCCNYTNCARCAYGCNGC	AACCARTGNARYTTYTGRCA	2048	128	65.5	97.5	68.7878
Ara_280	XP_015921531.1_3903069_3904157	927	11	23	323	SIMHMCFI	NPIIYTVF	WSNATHATGCAYATGTGYTTYAT	AANACNGTRTADATDATNGGRTT	384	2304	0.494737	53.3333	63.7	95	11	333	VWVSCDV	TFKRAFW	GTNTGGGTNWSNTGYGAYGT	CARAANGCNCKYTTRAANGT	1024	1024	52.1	93.5	68.6884
Ara_281	XP_015911482.1_104050_105826	1353	9	91	533	DIEKPPCF	KACGDQPI	GAYATHGARAARCCNCCNTGYTT	ATNGGYTGRTCNCCRCANGCYTT	768	1024	0.494253	72	69.5	95.5	47	571	RKIPNQN	VAFTFHP	MGNAARATHCCNAAYCARAA	GGRTGRAANGTRAANGCNAC	768	512	66	97	68.6859
Ara_282	XP_042905133.1_154184_155501	762	10	141	386	DHPLCEEC	AMVAFLDC	GAYCAYCCNYTNTGYGARGARTG	CARTCNARRAANGCNACCATNGC	1024	2048	0.637131	50.9091	61.5	97	13	395	RCCQPLK	QQFKEKV	MGNTGYTGYCARCCNYTNAA	ACYTTYTCYTTRAAYTGYTG	2048	64	64.2	98	68.6849
Ara_283	XP_015930705.2_98978_102713	2079	9	290	974	TLDKEMAE	MHVRKEMA	ACNYTNGAYAARGARATGGCNGA	GCCATYTCYTTNCKNACRTGCAT	1024	256	0.446903	114.8	66.2	94.5	269	1018	IEAKEQH	FEETLDH	ATHGARGCNAARGARCARCA	TGRTCNARNGTYTCYTCRAA	192	512	69.8	93	68.6701
Ara_284	XP_015905100.1_537117_538746	1173	11	111	493	MQTQTAEC	FKKETNIQ	ATGCARACNCARACNGCNGARTG	TGDATRTTNGTYTCYTTYTTRAA	512	384	0.728495	104.167	67.9	85.5	79	521	VDCPGHA	FGQSGKV	GTNGAYTGYCCNGGNCAYGC	ACYTTNCCNSWYTGNCCRAA	512	2048	59	86.5	68.6464
Ara_285	XP_015926857.1_309307_310939	1005	10	108	434	KTGDIEDF	GDIVEFPL	AARACNGGNGAYATHGARGAYTT	ARNGGRAAYTCNACDATRTCNCC	768	3072	0.6375	83.2727	67.9	90.5	99	535	PWHGACF	DPEAAKF	CCNTGGCAYGGNGCNTGYTT	AAYTTNGCNGCYTCNGGRTC	256	512	70.7	88	68.5894
Ara_286	XP_021000848.1_193178_195038	1908	10	45	672	VLRMAVQH	NDEAAMAV	GTNYTNMGNATGGCNGTNCARCA	ACNGCCATNGCNGCYTCRTCRTT	8192	512	0.718954	126.545	59.3	95	17	685	DKMNTYI	EADAGLG	GAYAARATGAAYACNTAYAT	CCNARNCCNGCRTCNGCYTC	64	2048	66.2	92	68.5602
Ara_287	XP_021001753.1_195794_196922	705	10	156	382	DFYIAKVY	FYEPFYVA	GAYTTYTAYATHGCNAARGTNTA	GCNACRTARAANGGYTCRTARAA	768	512	0.543379	40.9091	66.6	97.5	119	397	YVTLATQ	DERFIGY	TAYGTNACNYTNGCNACNCA	TANCCDATRAANCKYTCRTC	4096	768	62.2	95	68.4974
Ara_288	XP_015922450.2_141992_142811	642	10	36	241	DRADAIYV	YDFKPLAS	GAYMGNGCNGAYGCNATHTAYGT	SWNGCNARNGGYTTRAARTCRTA	3072	8192	0.442211	26.5455	58.4	98.5	28	255	NDAFQWF	GCPMDKL	AAYGAYGCNTTYCARTGGTT	ARYTTRTCCATNGGRCANCC	64	256	72.8	93	68.4539
Ara_289	XP_015920966.1_629794_631303	795	10	84	340	VGIEPPFK	KTQVFFPI	GTNGGNATHGARCCNCCNTTYAA	ATNGGRAARAANACYTGNGTYTT	3072	1024	0.54	51.2727	66	93	45	364	HYFCQQE	PDNVEVK	CAYTAYTTYTGYCARCARGA	TTNACYTCNACRTTRTCNGG	64	512	72	89	68.4039
Ara_290	XP_015910191.1_1042184_1043372	1158	10	18	395	YEVLNKKF	VCYISGEP	TAYGARGTNYTNAAYAARAARTT	GGYTCNCCNSWDATRTARCANAC	1024	6144	0.467391	41.7273	59.9	97.5	6	417	VKALEHP	NGYVYGE	GTNAARGCNYTNGARCAYCC	TCNCCRTANACRTANCCRTT	1024	512	64	99.5	68.3651
Ara_291	XP_015905370.1_381243_382374	882	10	37	322	FMWTINNF	KAHVIDFI	TTYATGTGGACNATHAAYAAYTT	ATRAARTCDATNACRTGNGCYTT	96	768	0.250896	14.5455	68.1	95	25	354	WCYTQVK	VAEAFRA	TGGTGYTAYACNCARGTNAA	GCNCKRAANGCYTCNGCNAC	128	2048	62.6	98	68.3463
Ara_292	XP_015907719.1_680599_681135	360	11	23	134	GLWGIKHT	CHAFVCDS	GGNYTNTGGGGNATHAARCAYAC	SWRTCRCANACRAANGCRTGRCA	1536	2048	0.438095	10.6667	61.8	95.5	8	155	PQTYVVK	AFQDYSR	CCNCARACNTAYGTNGTNAA	CKNSWRTARTCYTGRAANGC	1024	2048	61.6	89	68.2865
Ara_293	XP_015908005.2_172135_174818	1353	9	188	630	HNKLQKFE	KAFGNLPV	CAYAAYAARYTNCARAARTTYGA	ACNGGNARRTTNCCRAANGCYTT	512	4096	0.415138	62.4	66	97	152	655	GLPNVKE	AFEGMLQ	GGNYTNCCNAAYGTNAARGA	TGNARCATNCCYTCRAANGC	2048	512	68	97	68.2834
Ara_294	XP_015908172.2_71262_73203	1527	10	48	548	ALHCKAVC	WTMGAKYI	GCNYTNCAYTGYAARGCNGTNTG	ATRTAYTTNGCNCCCATNGTCCA	4096	256	0.551724	90.6364	65.9	91.5	21	601	DNGEFDK	KNYDPNV	GAYAAYGGNGARTTYGAYAA	ACRTTNGGRTCRTARTTYTT	128	128	73.2	85	68.2821
Ara_295	XP_042909378.1_152882_153559	552	10	27	202	KEIQLENE	DCGGFHNQ	AARGARATHCARYTNGARAAYGA	TGRTTRTGRAANCCNCCRCARTC	768	512	0.39645	25.0909	63.5	94.5	19	218	LRGDIAY	FFGWDKI	YTNMGNGGNGAYATHGCNTA	ATYTTRTCCCANCCRAARAA	6144	64	67.9	96.5	68.2608
Ara_296	XP_015926174.2_274672_276502	1095	10	80	436	RWEVRYQC	EEIVNRVT	MGNTGGGARGTNMGNTAYCARTG	GTNACNCKRTTNACDATYTCYTC	2048	3072	0.570201	62.5455	59.8	97	35	487	NAAKRVE	QAMGPTR	AAYGCNGCNAARMGNGTNGA	CKNGTNGGNCCCATNGCYTG	2048	1024	62.6	99	68.2229
Ara_297	XP_015928520.1_144913_146166	1050	10	27	368	NVTEVWGQ	KVIFQDGL	AAYGTNACNGARGTNTGGGGNCA	ARNCCRTCYTGRAADATNACYTT	1024	1536	0.513761	57.6364	67.8	87.5	3	403	WRTDLDF	NVKFEEL	TGGMGNACNGAYYTNGAYTT	ARYTCYTCRAAYTTNACRTT	1024	256	63.6	100	68.2209
Ara_298	XP_015904814.1_26512_27789	840	8	106	377	DNFVIIYE	QVKFEIPY	GAYAAYTTYGTNATHATHTAYGA	TANGGDATYTCRAAYTTNACYTG	576	768	0.0415094	9.77778	71.4	100	91	411	VFIEYFK	YITQNGD	GTNTTYATHGARTAYTTYAA	TCNCCRTTYTGNGTDATRTA	192	384	73.5	99	68.1961
Ara_299	XP_042900398.1_254572_255571	363	11	61	173	CNSEQLEV	FVCHAHHP	TGYAAYWSNGARCARYTNGARGT	GGRTGRTGNGCRTGRCANACRAA	4096	512	0.598039	18.9167	53.8	87.5	29	186	CLPQILN	TCHWGFD	TGYYTNCCNCARATHYTNAA	TCRAANCCCCARTGRCANGT	3072	128	65.5	100	68.176
Ara_300	XP_015928183.1_65921_67481	1059	10	90	434	NWCDWAPF	AFDVGGIL	AAYTGGTGYGAYTGGGCNCCNTT	ARDATNCCNCCNACRTCRAANGC	128	6144	0.671924	69.2727	65.1	92	57	498	PLAVVKN	NGPYALI	CCNYTNGCNGTNGTNAARAA	ATNARNGCRTANGGNCCRTT	4096	2048	62.4	98	68.1433
Ara_301	XP_015915607.2_82064_84803	1626	9	412	945	IFRQYGDH	NKDLHEQF	ATHTTYMGNCARTAYGGNGAYCA	AAYTGYTCRTGNARRTCYTTRTT	1536	512	0.482692	70.9	70.1	93	386	967	LFKKNQY	VADYFGR	YTNTTYAARAARAAYCARTA	CKNCCRAARTARTCNGCNAC	256	1024	68.8	94.5	67.9959
Ara_302	XP_042905206.1_744708_745577	570	11	81	262	GFADFLMG	QMALIVLT	GGNTTYGCNGAYTTYYTNATGGG	GTNARNACDATNARNGCCATYTG	1024	6144	0.422857	22.75	56.2	93.5	3	273	DSYTFCC	CWFPIIV	GAYWSNTAYACNTTYTGYTG	ACDATDATNGGRAACCARCA	1024	144	65.6	90.5	67.8924
Ara_303	XP_015919229.2_157366_158533	390	11	118	239	ITTNIEHD	HKFYGPRI	ATHACNACNAAYATHGARCAYGA	ATNCKNGGNCCRTARAAYTTRTG	1152	2048	0.747826	33	67.5	94	6	368	DYNATTP	TGAACHS	GAYTAYAAYGCNACNACNCC	SWRTGRCANGCNGCNCCNGT	512	4096	57.2	86	67.8805
Ara_304	XP_015916555.1_338253_339522	963	9	42	354	FTKEMRQI	QIMKAVAD	TTYACNAARGARATGMGNCARAT	TCNGCNACNGCYTTCATDATYTG	512	768	0.424242	44.8	68.2	100	6	432	YDHIRNM	DGEGVNL	TAYGAYCAYATHMGNAAYAT	ARRTTNACNCCYTCNCCRTC	384	1024	67.1	93.5	67.8641
Ara_305	XP_042907333.1_47462_48016	345	10	9	115	GRNIQAMN	CKQAIKLF	GGNMGNAAYATHCARGCNATGAA	AANARYTTDATNGCYTGYTTRCA	1536	1536	0.12	3.54545	66.5	97	1	126	IKMAVSN	KEKMFDE	ATHAARATGGCNGTNWSNAA	TCRTCRAACATYTTYTCYTT	1536	32	61.7	98.5	67.858
Ara_306	XP_015930849.1_505627_507435	1116	11	38	401	DLMKKIPD	EQQLKRTD	GAYYTNATGAARAARATHCCNGA	TCNGTNCKYTTNARYTGYTGYTC	768	4096	0.541916	56.25	60.7	96.5	4	410	LRNTDLV	IHNIIMR	YTNMGNAAYACNGAYYTNGT	CKCATDATDATRTTRTGDAT	8192	216	54	91	67.8425
Ara_307	XP_021000100.1_1346188_1346982	492	10	74	229	GTGHLVYN	MIAYNPKH	GGNACNGGNCAYYTNGTNTAYAA	TGYTTNGGRTTRTANGCDATCAT	8192	384	0.639456	35.2727	66.5	89	2	243	MIHQLGK	DKGNQLV	ATGATHCAYCARYTNGGNAA	ACNARYTGRTTNCCYTTRTC	384	512	68.3	96.5	67.8218
Ara_308	XP_042898161.1_533218_534891	1056	10	215	558	LEPPEHYD	WGPNFENL	YTNGARCCNCCNGARCAYTAYGA	ARRTTYTCRAARTTNGGNCCCCA	2048	512	0.240122	16.9091	65	92.5	137	568	QDLVPKK	VFKDIEQ	CARGAYYTNGTNCCNAARAA	TGYTCDATRTCYTTRAANAC	1024	192	69.2	95.5	67.8166
Ara_309	XP_021004041.2_592459_593450	399	11	117	241	LFFAVAVQ	HDPCLAFG	YTNTTYTTYGCNGTNGCNGTNCA	CCRAANGCNARRCANGGRTCRTG	8192	2048	0.732759	24.0833	58.6	92.5	68	314	TPNWFTC	KQGTLVK	ACNCCNAAYTGGTTYACNTG	TTNACNARNGTNCCYTGYTT	256	2048	65.9	88.5	67.8155
Ara_310	XP_042911144.1_54526_55709	627	9	78	278	SKGFDHAQ	YICDHILT	WSNAARGGNTTYGAYCAYGCNCA	GTNARDATRTGRTCRCADATRTA	4096	1152	0.180412	14.9	65.8	98.5	47	312	DQYGKEK	FWCHRAI	GAYCARTAYGGNAARGARAA	ATNGCNCKRTGRCACCARAA	128	256	72.9	94.5	67.777
Ara_311	XP_015930256.1_164263_166069	495	11	321	477	KNLWIAGD	WNVFSKMP	AARAAYYTNTGGATHGCNGGNGA	GGCATYTTNSWRAANACRTTCCA	1536	512	0.633333	33.6667	63.5	91.5	313	503	VNAEMEA	AKLFELH	GTNAAYGCNGARATGGARGC	TGNARYTCRAANARYTTNGC	128	2048	61.4	88	67.7711
Ara_312	XP_042899300.1_2408708_2409631	675	11	92	308	SETQQEET	KTVWFNFA	WSNGARACNCARCARGARGARAC	GCRAARTTRAACCANACNGTYTT	2048	256	0.643564	53.6667	56.7	93	22	322	NLKDLTC	NTRKIDF	AAYYTNAARGAYYTNACNTG	AARTCDATYTTNCKNGTRTT	2048	768	61.6	91	67.7602
Ara_313	XP_015909627.1_1682790_1685010	2073	10	21	703	YFCDIVFD	EHFVPSNN	TAYTTYTGYGAYATHGTNTTYGA	TTRTTNSWNGGNACRAARTGYTC	384	4096	0.466165	122.818	61.3	94	9	755	CDVLFNI	GQLHETK	TGYGAYGTNYTNTTYAAYAT	TTNGTYTCRTGNARYTGNCC	512	1024	66.2	89.5	67.7533
Ara_314	XP_015917343.1_607427_608222	435	10	47	183	SKVEWYGC	HVDIFPFY	WSNAARGTNGARTGGTAYGGNTG	TARAANGGRAADATRTCNACRTG	2048	768	0.4	18.7273	67.4	93	29	196	EDFGIKK	MTKDTWF	GARGAYTTYGGNATHAARAA	AACCANGTRTCYTTNGTCAT	192	64	72.7	88.5	67.6409
Ara_315	XP_015909417.1_398925_399657	408	11	66	193	EYITRAEK	HDREIRFD	GARTAYATHACNMGNGCNGARAA	TCRAANCKDATYTCNCKRTCRTG	3072	3072	0.735537	35.8333	57.3	90.5	31	201	ACYQEGI	NGWIIKI	GCNTGYTAYCARGARGGNAT	ATYTTDATDATCCANCCRTT	256	144	68.1	88	67.6376
Ara_316	XP_042905587.1_165003_165796	567	10	169	349	ICWQTGME	VDHIDTLL	ATHTGYTGGCARACNGGNATGGA	ARNARNGTRTCDATRTGRTCNAC	192	6144	0.609195	14.1818	65.4	95	83	357	TCYVRHK	EDWYPTL	ACNTGYTAYGTNMGNCAYAA	ARNGTNGGRTACCARTCYTC	1024	256	69.6	92	67.6077
Ara_317	XP_015906463.2_294863_295955	687	8	146	366	MCEDWYHG	DTIQAYEE	ATGTGYGARGAYTGGTAYCAYGG	TCYTCRTANGCYTGDATNGTRTC	32	768	0.857143	74.1111	72.4	94	138	399	PDEMIQC	VKQMEAI	CCNGAYGARATGATHCARTG	ATNGCYTCCATYTGYTTNAC	96	128	76.8	92	67.4468
Ara_318	XP_015906555.1_1402315_1402925	480	10	24	175	ALIEVYVN	FYLIQRAQ	GCNYTNATHGARGTNTAYGTNAA	TGNGCNCKYTGDATNARRTARAA	6144	6144	0.582734	19	59.2	96	4	202	KDWIYKQ	THYPHLC	AARGAYTGGATHTAYAARCA	CANARRTGNGGRTARTGNGT	48	1024	69.9	96	67.4369
Ara_319	XP_015929081.2_254168_255215	699	9	30	254	AVLDCEDG	DMVHINYK	GCNGTNYTNGAYTGYGARGAYGG	TTRTARTTDATRTGNACCATRTC	2048	192	0.737327	48.9	69.5	96.5	5	280	AILYVPG	GKQVIHP	GCNATHYTNTAYGTNCCNGG	GGRTGDATNACYTGYTTNCC	3072	384	65.3	96	67.4368
Ara_320	XP_015911207.1_979412_981380	1206	9	187	580	LHYAIQEH	AHIDRRNG	YTNCAYTAYGCNATHCARGARCA	CCRTTNCKNCKRTCDATRTGNGC	1536	6144	0.597911	79	61.5	98	176	601	VNAQDIQ	ECTVNHL	GTNAAYGCNCARGAYATHCA	ARRTGRTTNACNGTRCAYTC	384	512	70.1	94.5	67.4112
Ara_321	XP_042908898.1_1323410_1328627	2070	8	352	1033	TKEAFGWP	PFMQVILM	ACNAARGARGCNTTYGGNTGGCC	ATNARDATNACYTGCATRAANGG	512	1536	0.408618	76.5556	67.7	95.5	220	1140	HCTAMND	NAIDYCL	CAYTGYACNGCNATGAAYGA	ARRCARTARTCDATNGCRTT	128	384	73.6	98	67.3935
Ara_322	XP_042903774.1_1551938_1552990	450	10	24	165	ISVERWYA	GYPLIDVT	ATHWSNGTNGARMGNTGGTAYGC	GTNACRTCDATNARNGGRTANCC	6144	6144	0.451852	20.7273	57.1	99.5	9	187	LTVFATE	CANPFLY	YTNACNGTNTTYGCNACNGA	TANARRAANGGRTTNGCRCA	4096	1024	64.2	100	67.3855
Ara_323	XP_015911606.1_169566_170442	360	9	33	144	RYWKEECF	MDEFIDEL	MGNTAYTGGAARGARGARTGYTT	ARYTCRTCDATRAAYTCRTCCAT	256	192	0.161905	7	70.5	97	13	158	RGTNPQY	CDVILPR	MGNGGNACNAAYCCNCARTA	CKNGGNARDATNACRTCRCA	2048	3072	64.9	99	67.3246
Ara_324	XP_015909401.2_638009_640061	1086	9	280	633	VLIADDMG	WNPGILTQ	GTNYTNATHGCNGAYGAYATGGG	TGNGTNARDATNCCNGGRTTCCA	1536	3072	0.580925	74	65	99	194	665	LYDAQTK	ADDEIWP	YTNTAYGAYGCNCARACNAA	GGCCADATYTCRTCRTCNGC	1024	96	69.9	90.5	67.3226
Ara_325	XP_015915804.1_38258_39395	555	11	103	279	SPYNYVKF	PEDLLNAC	WSNCCNTAYAAYTAYGTNAARTT	CANGCRTTNARNARRTCYTCNGG	4096	8192	0.511765	29.6667	58	92.5	77	369	WTKSAKI	EGLRFYP	TGGACNAARWSNGCNAARAT	GGRTARAANCKNARNCCYTC	1024	2048	53.8	99.5	67.2888
Ara_326	XP_042900102.1_38195_39141	672	11	34	249	PKCSIVET	FWGPLFIV	CCNAARTGYWSNATHGTNGARAC	ACDATRAANARNGGNCCCCARAA	6144	1536	0.479798	24.8333	57.2	89.5	7	285	FHQGLVD	FVNPTLL	TTYCAYCARGGNYTNGTNGA	ARNARNGTNGGRTTNACRAA	1024	4096	60.6	97	67.2825
Ara_327	XP_015906007.2_122521_123211	597	10	20	210	NHGFDYFY	NNTFVYFS	AAYCAYGGNTTYGAYTAYTTYTA	SWRAARTANACRAANGTRTTRTT	256	2048	0.715847	53.1818	63.2	93.5	12	219	GDGCHHP	DNGAHIE	GGNGAYGGNTGYCAYCAYCC	TCDATRTGNGCNCCRTTRTC	256	384	68.9	91.5	67.2534
Ara_328	XP_015916541.1_58146_59168	636	10	132	335	NWLVNHQD	THINQLLF	AAYTGGYTNGTNAAYCAYCARGA	AANARNARYTGRTTDATRTGNGT	512	6144	0.370558	15.6364	63.2	95	68	360	VIDLNKG	WTGYMKG	GTNATHGAYYTNAAYAARGG	CCYTTCATRTANCCNGTCCA	768	64	68.3	94.5	67.2472
Ara_329	XP_042911467.1_58480_59617	861	10	108	386	TISHQMAE	DVMFNGLP	ACNATHWSNCAYCARATGGCNGA	GGNARNCCRTTRAACATNACRTC	3072	1024	0.654275	63.2727	65.2	92.5	96	394	DIRMHQP	WPDEDYL	GAYATHMGNATGCAYCARCC	ARRTARTCYTCRTCNGGCCA	192	128	69.8	88.5	67.2357
Ara_330	XP_015918980.1_3266_4172	615	8	53	249	PCCEICNQ	EKPFMCNI	CCNTGYTGYGARATHTGYAAYCA	ATRTTRCACATRAANGGYTTYTC	384	128	0.352632	27.1111	70.6	98.5	44	277	CQIHNGG	EKPYECD	TGYCARATHCAYAAYGGNGG	TCRCAYTCRTANGGYTTYTC	192	128	70.4	100	67.218
Ara_331	XP_015915115.1_182470_183553	474	11	88	237	PFPNAPPK	CDVRDVAL	CCNTTYCCNAAYGCNCCNCCNAA	ARNGCNACRTCNCKNACRTCRCA	4096	8192	0.559441	25.0833	47.4	96.5	59	284	LELVEAD	GYFIPTW	YTNGARYTNGTNGARGCNGA	CANGTNGGDATRAARTANCC	4096	768	62.7	97.5	67.2048
Ara_332	XP_042897028.1_396699_400998	2004	8	117	776	RYNEPQKV	DFNLMIKN	MGNTAYAAYGARCCNCARAARGT	TTYTTDATCATNARRTTRAARTC	1024	384	0.298622	54.7778	67.9	98.5	7	820	VKTFCQN	NFDFKTG	GTNAARACNTTYTGYCARAA	CCNGTYTTRAARTCRAARTT	256	128	74.6	95.5	67.176
Ara_333	XP_042897019.1_746767_747865	1017	10	18	348	DTEAKLKH	PHVMERLH	GAYACNGARGCNAARYTNAARCA	TGNARNCKYTCCATNACRTGNGG	2048	4096	0.697987	79.1818	60.1	92	1	394	VKDEIEE	DEIEKQK	GTNAARGAYGARATHGARGA	TTYTGYTTYTCDATYTCRTC	192	96	68	94	67.132
Ara_334	XP_015928285.1_571893_573054	957	10	37	347	DENGFKCH	ETVIPAVG	GAYGARAAYGGNTTYAARTGYCA	CCNACNGCNGGDATNACNGTYTC	256	6144	0.621262	72	68.3	89.5	26	400	WYCQMCQ	YEDVSKL	TGGTAYTGYCARATGTGYCA	ARYTTNSWNACRTCYTCRTA	16	2048	65.4	91.5	67.0698
Ara_335	XP_015906419.2_1191180_1192736	846	11	165	438	VYVSCYNF	IEERMPFF	GTNTAYGTNWSNTGYTAYAAYTT	AARAANGGCATNCKYTCYTCDAT	4096	768	0.621212	66.4167	55.6	86.5	73	524	PRIHPFD	IPDHYCV	CCNMGNATHCAYCCNTTYGA	ACRCARTARTGRTCNGGDAT	1536	192	68.8	88.5	67.0242
Ara_336	XP_015920176.1_496485_497370	579	9	33	217	NLNAPKQE	MEMDKNCG	AAYYTNAAYGCNCCNAARCARGA	CCRCARTTYTTRTCCATYTCCAT	2048	32	0.514124	30.2	71.4	91.5	1	225	MVYLHFP	FVTFEKI	ATGGTNTAYYTNCAYTTYCC	ATYTTYTCRAANGTNACRAA	256	256	67.8	97.5	67.0097
Ara_337	XP_015917151.2_1062205_1063712	618	9	376	573	VWKYQGWC	HNFHMNCI	GTNTGGAARTAYCARGGNTGGTG	ATRCARTTCATRTGRAARTTRTG	128	64	0.833333	68.2	72.6	91	352	587	ERLAVPN	DNHCCPI	GARMGNYTNGCNGTNCCNAA	ATNGGRCARCARTGRTTRTC	8192	128	65.6	95	67.0029
Ara_338	XP_042905858.1_38592_38960	357	10	15	125	YIMVLQPE	NPDHEYFK	TAYATHATGGTNYTNCARCCNGA	TTRAARTAYTCRTGRTCNGGRTT	1536	256	0.514563	10.0909	70.3	97.5	7	146	VKVPPVE	KENKDGL	GTNAARGTNCCNCCNGTNGA	ARNCCRTCYTTRTTYTCYTT	2048	256	60.2	93	67.0008
Ara_339	XP_015908340.1_18753_19097	345	10	16	122	LRDTQAKY	KTMDDTLL	YTNMGNGAYACNCARGCNAARTA	ARNARNGTRTCRTCCATNGTYTT	8192	2048	0.43	4.90909	60	94.5	6	130	DAEMEAQ	TVKQYEN	GAYGCNGARATGGARGCNCA	TTYTCRTAYTGYTTNACNGT	128	256	70.5	96.5	66.9801
Ara_340	XP_015928017.1_174611_175601	426	10	140	273	KYIAMGDV	PKETAKLN	AARTAYATHGCNATGGGNGAYGT	TTNARYTTNGCNGTYTCYTTNGG	384	4096	0.393701	14.6364	65.6	97	59	283	FDYMKGI	FGLFYVI	TTYGAYTAYATGAARGGNAT	ATNACRTARAANARNCCRAA	64	1024	68.3	89.5	66.9463
Ara_341	XP_021001238.2_49683_50643	1392	9	49	504	EVFSFECG	PEGYAQID	GARGTNTTYWSNTTYGARTGYGG	TCDATYTGNGCRTANCCYTCNGG	2048	1536	0.796163	128.5	58.8	97	41	512	LRRYGFD	FDKTVAL	YTNMGNMGNTAYGGNTTYGA	ARNGCNACNGTYTTRTCRAA	8192	1024	61.8	100	66.8794
Ara_342	XP_015927928.1_357576_358376	609	10	41	235	DSGMTAFQ	KVQFVVDA	GAYWSNGGNATGACNGCNTTYCA	GCRTCNACNACRAAYTGNACYTT	4096	1024	0.43617	24.9091	59.6	98	8	246	VPPDTFQ	FAHALDK	GTNCCNCCNGAYACNTTYCA	TTRTCNARNGCRTGNGCRAA	1024	1024	65	96.5	66.8488
Ara_343	XP_015923888.1_1083229_1084870	975	8	42	358	KNPFHGEF	NDINEETI	AARAAYCCNTTYCAYGGNGARTT	ATNGTYTCYTCRTTDATRTCRTT	512	384	0.412903	58.6667	66.7	94.5	14	369	DLYQITM	NEQGHKI	GAYYTNTAYCARATHACNAT	ATYTTRTGNCCYTGYTCRTT	768	128	74	100	66.8375
Ara_344	XP_042904113.1_31536_33066	1155	10	118	494	NMISTLQN	KEPQYQKT	AAYATGATHWSNACNYTNCARAA	GTYTTYTGRTAYTGNGGYTCYTT	6144	256	0.63587	84.2727	56.3	95.5	54	519	VPITLNP	KMTPVTE	GTNCCNATHACNYTNAAYCC	TCNGTNACNGGNGTCATYTT	3072	512	61.5	99.5	66.8113
Ara_345	XP_015916473.1_255422_256769	348	11	121	228	VVRKLNFD	KVFNCPAN	GTNGTNMGNAARYTNAAYTTYGA	TTNGCNGGRCARTTRAANACYTT	8192	1024	0.37	8.58333	63	97	90	242	SCQPPKK	WHKPRPP	WSNTGYCARCCNCCNAARAA	GGNGGNCKNGGYTTRTGCCA	2048	512	56	89	66.8109
Ara_346	XP_015906938.1_277467_278102	438	10	58	195	VYFCQPEG	CIISHHPF	GTNTAYTTYTGYCARCCNGARGG	AANGGRTGRTGNSWDATDATRCA	512	4608	0.64	29.4545	58.7	97.5	44	205	AEDHKDF	TFRECLF	GCNGARGAYCAYAARGAYTT	AANARRCAYTCNCKRAANGT	128	2048	65.8	96.5	66.8006
Ara_347	XP_015904628.1_503186_504277	621	10	37	235	WALDNDFH	EVLYVPKY	TGGGCNYTNGAYAAYGAYTTYCA	TAYTTNGGNACRTANARNACYTC	512	4096	0.356383	18	60.9	96	19	335	ANGHMNC	IFERPGF	GCNAAYGGNCAYATGAAYTG	AANCCNGGNCKYTCRAADAT	128	1536	67.8	95	66.7985
Ara_348	XP_015929993.2_17771_19199	543	10	188	360	KEWYGWHF	GKMSRMLA	AARGARTGGTAYGGNTGGCAYTT	GCNARCATNCKNSWCATYTTNCC	64	8192	0.566265	34.5455	58	94.5	177	376	DKELNNY	VDAFGEE	GAYAARGARYTNAAYAAYTA	TCYTCNCCRAANGCRTCNAC	256	512	67.4	98	66.7705
Ara_349	XP_042907453.1_197753_198865	516	10	82	245	YEASYNEV	QEKFYILM	TAYGARGCNWSNTAYAAYGARGT	ATNARDATRTARAAYTTYTCYTG	2048	768	0.448718	21.4545	61.2	91	1	286	METGWVM	HTDYNLR	ATGGARACNGGNTGGGTNAT	CKNARRTTRTARTCNGTRTG	128	1024	69	98	66.7424
Ara_350	XP_015905819.1_566719_568051	1119	8	74	438	WQPVEWHQ	KYWFIGGM	TGGCARCCNGTNGARTGGCAYCA	ATNCCNCCDATRAACCARTAYTT	128	384	0.755418	100.889	70.8	96.5	12	477	TMIAKYF	GAYIGLV	ACNATGATHGCNAARTAYTT	ACNARNCCDATRTANGCNCC	192	3072	66.6	96.5	66.6917
Ara_351	XP_015929415.1_984894_986022	738	10	65	302	QGLAVFDT	NFVIYCIF	CARGGNYTNGCNGTNTTYGAYAC	AADATRCARTADATNACRAARTT	4096	576	0.445887	41.1818	64.1	96.5	24	321	FEFITEG	FCKYPIQ	TTYGARTTYATHACNGARGG	TGDATNGGRTAYTTRCARAA	192	192	70.4	86	66.6802
Ara_352	XP_042896011.1_450231_451014	351	11	192	300	LCDEPMMG	FQAQPQRL	YTNTGYGAYGARCCNATGATGGG	ARNCKYTGNGGYTGNGCYTGRAA	256	4096	0.732673	30.4167	60.7	92.5	113	310	RRCGPNI	AMYSCNI	MGNMGNTGYGGNCCNAAYAT	ATRTTRCANSWRTACATNGC	4096	512	57.7	91.5	66.6658
Ara_353	XP_015924677.2_232745_234308	1212	9	107	502	FLCCEWFY	FKNEVEIH	TTYYTNTGYTGYGARTGGTTYTA	TGDATYTCNACYTCRTTYTTRAA	256	384	0.498715	61.2	70	93.5	47	511	IYNDHED	NHIRDGI	ATHTAYAAYGAYCAYGARGA	ATNCCRTCNCKDATRTGRTT	96	768	69.6	91	66.6648
Ara_354	XP_042908417.1_166724_167936	675	10	128	344	FNLHIAHC	IKQVMRCS	TTYAAYYTNCAYATHGCNCAYTG	SWRCANCKCATNACYTGYTTDAT	1536	3072	0.65534	48.2727	62.9	91.5	20	375	HPVDKNI	NPPNVTV	CAYCCNGTNGAYAARAAYAT	ACNGTNACRTTNGGNGGRTT	256	1024	64.8	97	66.6574
Ara_355	XP_042906076.1_373470_373966	465	11	10	156	RLVIMVNG	DYSVGETT	MGNYTNGTNATHATGGTNAAYGG	GTNGTYTCNCCNACNSWRTARTC	6144	8192	0.774436	41	51.3	96.5	2	170	EECEALC	NFAMVQR	GARGARTGYGARGCNYTNTG	CKYTGNACCATNGCRAARTT	512	256	60.9	92.5	66.6177
Ara_356	XP_015904186.1_164402_165254	438	10	74	211	NTLACICK	HTIMNCTK	AAYACNYTNGCNTGYATHTGYAA	TTNGTRCARTTCATDATNGTRTG	3072	384	0.259542	17.2727	66.7	95	66	219	CAMNIGG	TCPKGLN	TGYGCNATGAAYATHGGNGG	TTNARNCCYTTNGGRCANGT	192	2048	65.6	92	66.5974
Ara_357	XP_042895243.1_1293562_1294137	345	9	12	118	RFGKFIQV	MCDGIFSV	MGNTTYGGNAARTTYATHCARGT	ACNSWRAADATNCCRTCRCACAT	1536	1536	0.13	4.9	64.4	99.5	2	188	AKTVRND	GNVTEIP	GCNAARACNGTNMGNAAYGA	GGDATYTCNGTNACRTTNCC	2048	768	65.9	100	66.5927
Ara_358	XP_015911339.1_82304_83102	345	10	152	258	RICGKTYA	EKPYQCKL	MGNATHTGYGGNAARACNTAYGC	ARYTTRCAYTGRTANGGYTTYTC	3072	512	0.1	2.63636	66.8	99	97	274	GRAACFP	GNLNRHM	GGNMGNGCNGCNTGYTTYCC	ATRTGNCKRTTNARRTTNCC	2048	2048	58	97	66.5823
Ara_359	XP_042904367.1_89089_89528	417	10	32	162	QLGNFEQA	YQEQHLSI	CARYTNGGNAAYTTYGARCARGC	ATNSWNARRTGYTGYTCYTGRTA	1024	4096	0.5	9.36364	60.9	96	2	173	CFEKRLV	INDKVAK	TGYTTYGARAARMGNYTNGT	TTNGCNACYTTRTCRTTDAT	1024	384	63	100	66.5027
Ara_360	XP_015927483.1_52488_53983	930	10	49	350	TRIDQAKK	DKWRPQNL	ACNMGNATHGAYCARGCNAARAA	ARRTTYTGNGGNCKCCAYTTRTC	3072	1024	0.555944	56.7273	65.7	90.5	25	395	FKVLMFP	TAFAKMY	TTYAARGTNYTNATGTTYCC	TACATYTTNGCRAANGCNGT	256	256	65.1	93.5	66.439
Ara_361	XP_015911872.1_220355_222480	1380	8	184	635	DRKCETFH	EIRYFVGT	GAYMGNAARTGYGARACNTTYCA	GTNCCNACRAARTANCKDATYTC	1024	3072	0.34382	55.2222	67.1	98.5	176	670	PDLQCNE	WGVDPQC	CCNGAYYTNCARTGYAAYGA	CAYTGNGGRTCNACNCCCCA	512	256	72.4	96.5	66.4373
Ara_362	XP_015929609.2_1762624_1765420	411	11	144	272	ACGFCFFN	GCPEGEMK	GCNTGYGGNTTYTGYTTYTTYAA	TTCATYTCNCCYTCNGGRCANCC	512	512	0.491803	20.3333	61.2	89.5	133	305	RPPGHHA	EGGYCLP	MGNCCNCCNGGNCAYCAYGC	GGNARRCARTANCCNCCYTC	2048	1024	59.2	93	66.4005
Ara_363	XP_042906135.1_967453_969499	1512	8	152	647	GQHTVIPF	YDGKGNLL	GGNCARCAYACNGTNATHCCNTT	ARNARRTTNCCYTTNCCRTCRTA	3072	4096	0.445808	83.3333	62.4	97	125	707	ETCDCVF	NDCIKKF	GARACNTGYGAYTGYGTNTT	AAYTTYTTDATRCARTCRTT	256	96	72.9	99	66.3407
Ara_364	XP_015904869.1_157824_158925	816	9	130	393	CKALIPDI	FGWMGIMC	TGYAARGCNYTNATHCCNGAYAT	CACATDATNCCCATCCANCCRAA	3072	96	0.844538	77.9	63.7	97.5	21	401	SAGFTYI	HDMYYTD	WSNGCNGGNTTYACNTAYAT	TCNGTRTARTACATRTCRTG	4096	64	65.8	94.5	66.3195
Ara_365	XP_015919385.1_571356_572448	381	10	116	234	NMKLYRGK	CHPDMLKE	AAYATGAARYTNTAYMGNGGNAA	TCYTTNARCATRTCNGGRTGRCA	2048	512	0.758929	34.7273	63.4	91.5	98	289	RCTDENW	FGWVDIC	MGNTGYACNGAYGARAAYTG	CADATRTCNACCCANCCRAA	512	192	74.9	87	66.3128
Ara_366	XP_015929936.1_227843_228941	819	10	45	309	KHSFFEIC	QGNLDPCA	AARCAYWSNTTYTTYGARATHTG	GCRCANGGRTCNARRTTNCCYTG	1536	2048	0.679842	65.5455	61.7	92	25	341	PVWIMRQ	YIANLGH	CCNGTNTGGATHATGMGNCA	TGNCCNARRTTNGCDATRTA	384	1536	66.8	93	66.2771
Ara_367	XP_042896895.1_924203_924960	474	10	93	242	PADLEKHY	QDQPGPHL	CCNGCNGAYYTNGARAARCAYTA	ARRTGNGGNCCNGGYTGRTCYTG	2048	2048	0.342657	18.2727	64.8	93.5	74	257	YDNTLQC	YVHGKDR	TAYGAYAAYACNYTNCARTG	CKRTCYTTNCCRTGNACRTA	512	512	68.6	91.5	66.257
Ara_368	XP_042898161.1_558941_560030	573	10	107	289	KAIDKDEG	NDNPPTFH	AARGCNATHGAYAARGAYGARGG	TGRAANGTNGGNGGRTTRTCRTT	384	1024	0.582857	30.0909	64.3	89.5	75	339	NDMAPEF	QYLIKDG	AAYGAYATGGCNCCNGARTT	CCRTCYTTDATNARRTAYTG	128	384	71.7	91.5	66.1878
Ara_369	XP_042905547.1_1146267_1147407	423	10	202	334	GIRDKVQQ	DKFDLYVS	GGNATHMGNGAYAARGTNCARCA	SWNACRTANARRTCRAAYTTRTC	3072	4096	0.47619	18.4545	61	95	132	382	GPIFVQK	QGFMIAD	GGNCCNATHTTYGTNCARAA	TCNGCDATCATRAANCCYTG	768	192	73.7	88.5	66.184
Ara_370	XP_015914089.1_366779_368384	984	10	40	359	EGRERFNF	EQAMLEDK	GARGGNMGNGARMGNTTYAAYTT	TTRTCYTCNARCATNGCYTGYTC	4096	512	0.413462	54.8182	58.7	93	1	371	MTILPKK	DWEATNE	ATGACNATHYTNCCNAARAA	TCRTTNGTNGCYTCCCARTC	768	128	67.7	95	66.1787
Ara_371	XP_021000548.1_744765_745467	468	11	34	181	WKAVRTEF	AFGIEFLA	TGGAARGCNGTNMGNACNGARTT	GCNARRAAYTCDATNCCRAANGC	2048	3072	0.390071	15.8333	60.2	94	6	223	VEAMRRY	YVVGHLL	GTNGARGCNATGMGNMGNTA	ARNARRTGNCCNACNACRTA	2048	4096	52.7	96	66.1785
Ara_372	XP_015910941.2_86532_88122	924	10	237	536	LNVYTFEN	MPCVEVAD	YTNAAYGTNTAYACNTTYGARAA	TCNGCNACYTCNACRCANGGCAT	2048	1024	0.626712	52.0909	67	92	226	610	WRLMRKE	PVKLKFE	TGGMGNYTNATGMGNAARGA	TCRAAYTTNARYTTNACNGG	1024	1024	58.1	97.5	66.1453
Ara_373	XP_042901485.1_1065118_1065817	507	11	27	187	KVKFFRNG	NKKTAHSF	AARGTNAARTTYTTYMGNAAYGG	AANSWRTGNGCNGTYTTYTTRTT	1024	4096	0.618421	25.3333	57.4	92	18	196	KLIQEKK	QVLNDIT	AARYTNATHCARGARAARAA	GTDATRTCRTTNARNACYTG	384	768	62.9	89.5	66.1297
Ara_374	XP_015918323.2_320245_321004	444	10	62	201	PFEFTPEN	NDNYYEDL	CCNTTYGARTTYACNCCNGARAA	ARRTCYTCRTARTARTTRTCRTT	1024	256	0.293233	11.9091	61.8	98	44	212	SDKLFVH	DVDEILN	WSNGAYAARYTNTTYGTNCA	TTNARDATYTCRTCNACRTC	4096	768	61.4	97.5	66.1029
Ara_375	XP_042912355.1_384354_384878	447	10	35	175	QHHLLDDH	IFAGVYYQ	CARCAYCAYYTNYTNGAYGAYCA	TGRTARTANACNCCNGCRAADAT	2048	1536	0.793651	39	54.2	99	3	184	PKVRDHY	DKNRMEM	CCNAARGTNMGNGAYCAYTA	ATYTCCATNCKRTTYTTRTC	1024	128	69	93.5	66.0299
Ara_376	XP_015903712.1_64084_65575	1206	9	48	441	HDLDNWNK	KMNAQVDY	CAYGAYYTNGAYAAYTGGAAYAA	TARTCNACYTGNGCRTTCATYTT	256	256	0.390625	45.6	71.5	91	23	449	QIKRFKD	VHMLNAT	CARATHAARMGNTTYAARGA	GTNGCRTTNARCATRTGNAC	384	512	66.5	95	65.9724
Ara_377	XP_042901620.1_295189_296479	1287	8	27	447	YAGEDTPK	FQQMWITK	TAYGCNGGNGARGAYACNCCNAA	TTNGTDATCCACATYTGYTGRAA	2048	96	0.348371	38.7778	72	96.5	14	455	LVFDFGH	QEYDEGG	YTNGTNTTYGAYTTYGGNCA	CCNCCYTCRTCRTAYTCYTG	1024	128	67.4	99	65.9385
Ara_378	XP_015925684.1_220717_221374	744	10	30	269	DHLVRKIF	EMQRLNTK	GAYCAYYTNGTNMGNAARATHTT	TTNGTRTTNARNCKYTGCATYTC	6144	2048	0.743455	33	62.2	95.5	20	280	KNEPLQE	VDEQIGQ	AARAAYGARCCNYTNCARGA	TGNCCDATYTGYTCRTCNAC	512	384	66.6	91.5	65.8107
Ara_379	XP_042899068.1_124193_124917	396	11	43	166	SYFKQLFP	CDEVYHLG	WSNTAYTTYAARCARYTNTTYCC	CCNARRTGRTANACYTCRTCRCA	4096	1024	0.538462	18	61.8	92	31	194	VHFDLKG	VARYVRD	GTNCAYTTYGAYYTNAARGG	TCNCKNACRTANCKNGCNAC	512	8192	56	92	65.7681
Ara_380	XP_015928677.1_906303_907070	372	11	26	141	GDLFHENK	KGKTKLCL	GGNGAYYTNTTYCAYGARAAYAA	ARRCANARYTTNGTYTTNCCYTT	1024	4096	0.486239	18.3333	59.6	97	8	156	EEILKIA	DERLHRM	GARGARATHYTNAARATHGC	ATNCKRTGNARNCKYTCRTC	576	4096	55.1	90	65.7393
Ara_381	XP_015928302.2_364353_365841	612	11	66	261	ENPFLEYP	CTYLDQII	GARAAYCCNTTYYTNGARTAYCC	ATDATYTGRTCNARRTANGTRCA	1024	1536	0.645503	44.1667	59.3	92	17	381	AMQSDKI	KTATYCP	GCNATGCARWSNGAYAARAT	GGRCARTANGTNGCNGTYTT	512	512	61.7	86	65.7391
Ara_382	XP_042902882.1_223250_224517	666	10	126	339	NVHITFDP	FFQFSCAG	AAYGTNCAYATHACNTTYGAYCC	CCNGCRCANSWRAAYTGRAARAA	768	2048	0.772727	60.9091	58.6	97	93	359	GFPVYFY	EWLLCGT	GGNTTYCCNGTNTAYTTYTA	GTNCCRCANARNARCCAYTC	512	1024	61.1	96	65.7269
Ara_383	XP_015908071.1_117778_118463	540	11	13	184	RFLSEFWH	YAKELLFF	MGNTTYYTNWSNGARTTYTGGCA	AARAANARNARYTCYTTNGCRTA	8192	4096	0.652439	34	52.5	95.5	4	220	ITVLRDP	WAEKEDF	ATHACNGTNYTNMGNGAYCC	AARTCYTCYTTYTCNGCCCA	6144	64	64	88	65.7099
Ara_384	XP_015905518.1_1380527_1382629	510	10	221	382	DTKLHNYA	QQDLNFVA	GAYACNAARYTNCAYAAYTAYGC	GCNACRAARTTNARRTCYTGYTG	1024	1024	0.441558	20.8182	65.2	91.5	210	390	SEAWEDI	EFLKENF	WSNGARGCNTGGGARGAYAT	AARTTYTCYTTNARRAAYTC	512	256	62.5	97.5	65.648
Ara_385	XP_015923014.1_811875_812754	600	9	71	262	LEYIIHQK	KDMIDPTN	YTNGARTAYATHATHCAYCARAA	TTNGTNGGRTCDATCATRTCYTT	1152	384	0.745856	40.1	70.4	97.5	40	291	VKDFDCC	TNEKLDA	GTNAARGAYTTYGAYTGYTG	GCRTCNARYTTYTCRTTNGT	128	512	69.2	86.5	65.5824
Ara_386	XP_015925894.1_486954_487731	396	9	62	185	HWDHAGGN	CGHEYTAN	CAYTGGGAYCAYGCNGGNGGNAA	TTNGCNGTRTAYTCRTGNCCRCA	512	1024	0.631579	27.2	67.2	94	9	237	LDDNYMY	NPFMRVH	YTNGAYGAYAAYTAYATGTA	TGNACNCKCATRAANGGRTT	128	512	69.2	94.5	65.5643
Ara_387	XP_021004611.1_378172_378646	354	9	58	167	QNLNIMTK	KWIKENFM	CARAAYYTNAAYATHATGACNAA	ATRAARTTYTCYTTDATCCAYTT	768	96	0.47	19	70.9	94.5	1	175	MTFKMPI	YYRNADP	ATGACNTTYAARATGCCNAT	GGRTCNGCRTTNCKRTARTA	64	512	67	93	65.418
Ara_388	XP_015906694.1_1869297_1870218	675	10	28	244	GQHILKNP	MEKNYKTY	GGNCARCAYATHYTNAARAAYCC	TANGTYTTRTARTTYTTYTCCAT	1536	128	0.333333	18.2727	68	90	19	286	QGIRFNT	MDIDDFL	CARGGNATHMGNTTYAAYAC	ARRAARTCRTCDATRTCCAT	768	96	64.4	94	65.4065
Ara_389	XP_015926619.1_186203_187285	657	11	92	302	DSQFLVFV	GQLFIFYT	GAYWSNCARTTYYTNGTNTTYGT	GTRTARAADATRAANARYTGNCC	8192	1536	0.490099	30.8333	51.8	94	63	313	LQEKIMT	FGPVAFV	YTNCARGARAARATHATGAC	ACRAANGCNACNGGNCCRAA	192	1024	65.3	88.5	65.3585
Ara_390	XP_042909316.1_88551_89565	540	10	65	236	QGKPWSPY	ADKANGNY	CARGGNAARCCNTGGWSNCCNTA	TARTTNCCRTTNGCYTTRTCNGC	4096	1024	0.571429	24.0909	54.5	96	37	252	HGSKTNF	TADNIQE	CAYGGNWSNAARACNAAYTT	TCYTGDATRTTRTCNGCNGT	2048	384	65	100	65.2869
Ara_391	XP_015903826.1_269465_271064	1749	8	33	607	AHVCLINA	KDDYVHEM	GCNCAYGTNTGYYTNATHAAYGC	ATYTCRTGNACRTARTCRTCYTT	3072	256	0.661376	89.2222	65.7	94	21	643	LWDDHGQ	GQYVPFN	YTNTGGGAYGAYCAYGGNCA	TTRAANGGNACRTAYTGNCC	256	512	70.1	98	65.2471
Ara_392	XP_015916644.1_13975_16432	1770	8	91	672	SVQEANPY	DPTFKYHA	WSNGTNCARGARGCNAAYCCNTA	GCRTGRTAYTTRAANGTNGGRTC	8192	512	0.603873	115.667	67	91.5	32	700	GDVEIYQ	FNLFDYA	GGNGAYGTNGARATHTAYCA	GCRTARTCRAANARRTTRAA	384	256	70	96.5	65.235
Ara_393	XP_015917512.2_47103_49470	747	9	492	732	LEAMEQQT	DEFGNIDF	YTNGARGCNATGGARCARCARAC	AARTCDATRTTNCCRAAYTCRTC	512	384	0.635556	62.2	65.1	94	477	808	CIDEFDK	KKGYQLY	TGYATHGAYGARTTYGAYAA	TANARYTGRTANCCYTTYTT	96	512	69.3	92	65.2214
Ara_394	XP_042896564.1_267168_268229	897	9	18	308	QENEVPVN	GEIFVNKP	CARGARAAYGARGTNCCNGTNAA	GGYTTRTTNACRAADATYTCNCC	1024	768	0.400709	37	63.8	97	1	349	NQAFQFF	NDNPPVC	AAYCARGCNTTYCARTTYTT	CANACNGGNGGRTTRTCRTT	128	512	63.6	98.5	65.1719
Ara_395	XP_042902039.1_653410_654649	729	10	210	444	KELEDVMN	QQLYAHHA	AARGARYTNGARGAYGTNATGAA	GCRTGRTGNGCRTANARYTGYTG	512	1024	0.345622	22.1818	60.9	97	176	453	KIDRPWK	GFHLYHP	AARATHGAYMGNCCNTGGAA	GGRTGRTANARRTGRAANCC	384	512	64	93.5	65.1548
Ara_396	XP_042895480.1_94176_95094	534	10	110	279	DFVLDAMK	KGVQNFGM	GAYTTYGTNYTNGAYGCNATGAA	ATNCCRAARTTYTGNACNCCYTT	1024	1024	0.440252	26	66	94	57	322	KHDAVLE	CATRIIE	AARCAYGAYGCNGTNYTNGA	TCDATDATNCKNGTNGCRCA	1024	2304	61.3	93.5	65.0747
Ara_397	XP_015923059.1_166759_167341	453	10	31	173	SLVCKNWY	GWNLVDNH	WSNYTNGTNTGYAARAAYTGGTA	TGRTTRTCNACNARRTTCCANCC	4096	1024	0.125	4.63636	64	98.5	17	188	IIFSYLD	QGNYPQL	ATHATHTTYWSNTAYYTNGA	ARYTGNGGRTARTTNCCYTG	4608	512	54.9	99.5	65.0174
Ara_398	XP_015919887.2_1483943_1485685	795	11	181	437	VKGKVKCI	GKKGLFLN	GTNAARGGNAARGTNAARTGYAT	TTNARRAANARNCCYTTYTTNCC	1024	8192	0.718876	62.75	51.8	85.5	37	498	NGIYHLE	GYVFTPL	AAYGGNATHTAYCAYYTNGA	ARNGGNGTRAANACRTANCC	768	2048	65.2	93	64.9981
Ara_399	XP_015913871.1_84298_85090	672	8	66	281	FIHCTKQE	TNQFLREQ	TTYATHCAYTGYACNAARCARGA	TGYTCNCKNARRAAYTGRTTNGT	384	4096	0.583333	28.3333	66.8	98.5	53	289	DFQNKEC	NEQIRGL	GAYTTYCARAAYAARGARTG	ARNCCNCKDATYTGYTCRTT	64	1536	72.7	95.5	64.9981
Ara_400	XP_042897159.1_799363_799666	348	10	9	116	FGMVVLEI	GDPAMRVE	TTYGGNATGGTNGTNYTNGARAT	TCNACNCKCATNGCNGGRTCNCC	2048	4096	0.50495	7.63636	60.3	94.5	1	124	HRIRTVH	WFHNGVP	CAYMGNATHMGNACNGTNCA	GGNACNCCRTTRTGRAACCA	6144	128	63.2	98.5	64.9818
Ara_401	XP_015926212.1_962208_965418	1809	9	474	1068	LYTLAFKP	FCIQNAGR	YTNTAYACNYTNGCNTTYAARCC	CKNCCNGCRTTYTGDATRCARAA	8192	1536	0.441227	87	63	97	427	1085	NDIDHVN	TCMNLLK	AAYGAYATHGAYCAYGTNAA	TTNARNARRTTCATRCANGT	192	1024	64.2	93	64.9799
Ara_402	XP_042910216.1_94962_95894	531	9	94	262	GATKLEQF	TKDFYELV	GGNGCNACNAARYTNGARCARTT	ACNARYTCRTARAARTCYTTNGT	4096	1024	0.49375	25.9	67.6	94	80	310	GFKKVED	NPGVQEV	GGNTTYAARAARGTNGARGA	ACYTCYTGNACNCCNGGRTT	256	512	68.4	93.5	64.9424
Ara_403	XP_015925920.1_213679_216580	1935	8	262	898	GKTLVAEI	WAYQQLLP	GGNAARACNYTNGTNGCNGARAT	GGNARNARYTGYTGRTANGCCCA	8192	2048	0.594595	142.556	59.2	98.5	234	913	YEWQKEC	YCVTMEL	TAYGARTGGCARAARGARTG	ARYTCCATNGTNACRCARTA	32	256	74.2	89.5	64.9342
Ara_404	XP_042902769.1_133237_134057	522	10	54	219	WNPEDPAH	FWFEQMGL	TGGAAYCCNGARGAYCCNGCNCA	ARNCCCATYTGYTCRAACCARAA	512	128	0.512821	22.6364	69.9	88.5	46	248	RRWYEGD	FTFGWLL	MGNMGNTGGTAYGARGGNGA	ARNARCCANCCRAANGTRAA	1024	1024	59.8	96.5	64.8783
Ara_405	XP_042898107.1_2332830_2333648	507	11	49	209	ALSAMECE	MPMDINSS	GCNYTNWSNGCNATGGARTGYGA	SWNSWRTTDATRTCCATNGGCAT	8192	3072	0.582192	23.5833	50.3	91.5	11	307	SDPTHQH	MVGVCVE	WSNGAYCCNACNCAYCARCA	TCNACRCANACNCCNACCAT	2048	512	59.4	98	64.8133
Ara_406	XP_042894757.1_984619_985108	411	10	27	155	MVTQAIME	FIPFLIAG	ATGGTNACNCARGCNATHATGGA	CCNGCDATNARRAANGGDATRAA	384	4608	0.546218	24.0909	62.4	97	9	168	GLFLEDH	AGIVLDI	GGNYTNTTYYTNGARGAYCA	ATRTCNARNACDATNCCNGC	2048	3072	58.4	96.5	64.7739
Ara_407	XP_015905660.1_630536_632573	576	9	91	274	THGTFLNK	KKEAVVAC	ACNCAYGGNACNTTYYTNAAYAA	CANGCNACNACNGCYTCYTTYTT	4096	2048	0.641176	32	59.2	97	81	353	KGFYLYD	KWEENDY	AARGGNTTYTAYYTNTAYGA	TARTCRTTYTCYTCCCAYTT	512	32	71.5	94.5	64.6818
Ara_408	XP_042903070.1_94716_96064	750	10	184	425	TGESFFAM	HKPNMAYG	ACNGGNGARWSNTTYTTYGCNAT	CCRTANGCCATRTTNGGYTTRTG	8192	256	0.442553	32.8182	64	96.5	58	449	SMTQING	CPYQRHP	WSNATGACNCARATHAAYGG	GGRTGNCKYTGRTANGGRCA	768	512	63.1	89.5	64.6552
Ara_409	XP_015911908.1_579457_580258	483	9	39	191	VQIALGDE	QEFRKFDL	GTNCARATHGCNYTNGGNGAYGA	ARRTCRAAYTTNCKRAAYTCYTG	6144	1024	0.246575	11.8	63.1	92.5	29	202	AECLPKY	WEQFPAY	GCNGARTGYYTNCCNAARTA	TANGCNGGRAAYTGYTCCCA	1024	128	72.6	96	64.638
Ara_410	XP_015926869.1_293502_294297	531	9	70	238	TANIFYQY	EDRKNMPY	ACNGCNAAYATHTTYTAYCARTA	TANGGCATRTTYTTNCKRTCYTC	768	512	0.578616	38.1	70.1	92	4	261	CDWSDKQ	IIPHVAT	TGYGAYTGGWSNGAYAARCA	GTNGCNACRTGNGGDATDAT	256	1152	60.7	98.5	64.5742
Ara_411	XP_015911872.1_227709_228953	1005	8	52	378	DFRYVWIH	MYHGYVDL	GAYTTYMGNTAYGTNTGGATHCA	ARRTCNACRTANCCRTGRTACAT	768	512	0.394322	38.1111	69.5	97	2	403	APTYIDM	QPPDMVE	GCNCCNACNTAYATHGAYAT	TCNACCATRTCNGGNGGYTG	768	256	71.8	93	64.5561
Ara_412	XP_015906455.1_287830_289318	576	9	138	321	MVRTWAEK	EVFKQAYI	ATGGTNMGNACNTGGGCNGARAA	ATRTANGCYTGYTTRAANACYTC	1024	512	0.644068	43.7	70.5	91	80	329	GKEANVY	PKRLDEV	GGNAARGARGCNAAYGTNTA	ACYTCRTCNARNCKYTTNGG	512	2048	64.6	94.5	64.5285
Ara_413	XP_042903399.1_38763_39503	537	10	23	193	LCQNGGTC	KNFTMRVD	YTNTGYCARAAYGGNGGNACNTG	TCNACNCKCATNGTRAARTTYTT	4096	1024	0.402439	22.5455	64	92.5	6	239	GFTGENC	QWHLRNT	GGNTTYACNGGNGARAAYTG	GTRTTNCKNARRTGCCAYTG	512	512	67.3	90	64.4963
Ara_414	XP_015914448.1_826345_827083	615	9	20	216	YGACPFCQ	DQEIIVHW	TAYGGNGCNTGYCCNTTYTGYCA	CARTGNACDATDATYTCYTGRTC	1024	576	0.610526	40	70	93.5	10	238	FVKAGDD	MEEKARL	TTYGTNAARGCNGGNGAYGA	ARNCKNGCYTTYTCYTCCAT	512	512	66.8	90.5	64.4498
Ara_415	XP_015919124.2_130385_131171	390	10	120	241	AVYNILHY	FMYTVIYQ	GCNGTNTAYAAYATHYTNCAYTA	TGRTADATNACNGTRTACATRAA	3072	384	0.556522	25.1818	66.1	92.5	95	251	MKLSHDC	FFPFINL	ATGAARYTNWSNCAYGAYTG	ARRTTDATRAANGGRAARAA	1024	384	56.8	98	64.4375
Ara_416	XP_021002775.2_64975_66103	633	10	104	306	CKLVPFVQ	CHIIAMTS	TGYAARYTNGTNCCNTTYGTNCA	SWNGTCATNGCDATDATRTGRCA	4096	2304	0.733333	51.6364	60.6	93.5	81	317	CLFCMPF	NPILYGW	TGYYTNTTYTGYATGCCNTT	CANCCRTANARDATNGGRTT	256	1536	65	91.5	64.4243
Ara_417	XP_015930032.2_307036_307987	465	10	38	184	VINLDPAC	FAIEWMRD	GTNATHAAYYTNGAYCCNGCNTG	TCNCKCATCCAYTCDATNGCRAA	6144	384	0.392857	14.9091	67.3	95	9	250	IVLGMAG	EYETVYK	ATHGTNYTNGGNATGGCNGG	TTRTANACNGTYTCRTAYTC	1536	256	62.4	89.5	64.3258
Ara_418	XP_015914426.2_260985_262182	912	10	66	361	NDHIKIHT	PFVCKHCG	AAYGAYCAYATHAARATHCAYAC	CCRCARTGYTTRCANACRAANGG	288	512	0.463668	26.4545	65.6	92.5	58	384	SFTRKDK	HTGERPY	WSNTTYACNMGNAARGAYAA	TANGGNCKYTCNCCNGTRTG	4096	2048	59.4	95.5	64.3252
Ara_419	XP_042904546.1_215846_217627	960	11	54	365	LILDGQWD	FEGGDVFS	YTNATHYTNGAYGGNCARTGGGA	SWRAANACRTCNCCNCCYTCRAA	3072	4096	0.281967	18.1667	57.3	94.5	35	375	RETGVIN	CADLQSD	MGNGARACNGGNGTNATHAA	TCNSWYTGNARRTCNGCRCA	3072	4096	57.9	89	64.314
Ara_420	XP_015912454.1_58778_60473	981	9	108	426	NLMHVFHD	IYQDTFVD	AAYYTNATGCAYGTNTTYCAYGA	TCNACRAANGTRTCYTGRTADAT	512	768	0.781046	102.2	68.9	95.5	64	575	DHNTQYF	GPFNSNP	GAYCAYAAYACNCARTAYTT	GGRTTNSWRTTRAANGGNCC	128	2048	62	87.5	64.2912
Ara_421	XP_042908777.1_145005_145746	513	8	71	233	SFMANAYV	HEWWDWLT	WSNTTYATGGCNAAYGCNTAYGT	GTNARCCARTCCCACCAYTCRTG	2048	64	0.464052	22.6667	61.7	100	4	250	IPPWKEA	DTMFYVC	ATHCCNCCNTGGAARGARGC	CANACRTARAACATNGTRTC	192	128	72.5	98	64.2828
Ara_422	XP_015918162.2_119791_121803	429	9	60	194	LVAGEVFD	YFWVLTAN	YTNGTNGCNGGNGARGTNTTYGA	TTNGCNGTNARNACCCARAARTA	8192	2048	0.382812	17.5	64.8	98	32	202	VKMKTGM	AVDKIDY	GTNAARATGAARACNGGNAT	TARTCDATYTTRTCNACNGC	256	384	67.4	92.5	64.2714
Ara_423	XP_042905604.1_137845_138502	480	10	34	185	IIAFWFEY	YDCGMHVI	ATHATHGCNTTYTGGTTYGARTA	ATNACRTGCATNCCRCARTCRTA	288	256	0.685315	34.6364	72.3	91	26	193	APNWLND	CNTDGLC	GCNCCNAAYTGGYTNAAYGA	CANARNCCRTCNGTRTTRCA	512	1024	64.7	84	64.2635
Ara_424	XP_015911155.1_226551_229266	2043	8	143	815	FQWLAKYQ	EPVIPYEF	TTYCARTGGYTNGCNAARTAYCA	AAYTCRTANGGDATNACNGGYTC	512	1536	0.374436	100.444	63.4	94.5	25	915	LVQDWVK	FHFLMND	YTNGTNCARGAYTGGGTNAA	TCRTTCATNARRAARTGRAA	512	128	68.4	97.5	64.1779
Ara_425	XP_042902999.1_88672_89304	477	9	30	180	NSIQHMAD	QQLCAILK	AAYWSNATHCARCAYATGGCNGA	TTNARDATNGCRCANARYTGYTG	1536	6144	0.846774	32.5	59.2	95.5	7	192	GTTYFHE	KAHEDAE	GGNACNACNTAYTTYCAYGA	TCNGCRTCYTCRTGNGCYTT	512	256	68.6	97.5	64.1354
Ara_426	XP_015906498.2_338082_338922	414	10	92	221	RIVHNWDF	FICEVCKN	MGNATHGTNCAYAAYTGGGAYTT	TTYTTRCANACYTCRCADATRAA	768	384	0.593496	22.1818	72.7	89.5	76	261	NYCYECH	CPKCERR	AAYTAYTGYTAYGARTGYCA	CKNCKYTCRCAYTTNGGRCA	64	1024	65.2	85.5	64.0951
Ara_427	XP_042900871.1_502134_502654	543	8	23	195	TKPGYIQY	EWAGVELD	ACNAARCCNGGNTAYATHCARTA	TCNARYTCNACNCCNGCCCAYTC	1536	2048	0.65	27.1111	65.9	96.5	7	207	ENTDDFI	KNDGTVA	GARAAYACNGAYGAYTTYAT	GCNACNGTNCCRTCRTTYTT	128	512	71.8	97	64.08
Ara_428	XP_042896221.1_1261840_1263115	621	11	12	210	LMEKQRAK	TFLCGQDT	YTNATGGARAARCARMGNGCNAA	GTRTCYTGNCCRCANARRAANGT	2048	2048	0.521277	38.5833	58.6	94	4	306	TVEAIVQ	KDLPLNL	ACNGTNGARGCNATHGTNCA	ARRTTNARNGGNARRTCYTT	1536	4096	54.4	89	64.0458
Ara_429	XP_015927882.1_536724_537474	498	9	17	174	GHLFQVEY	EYLEKNYS	GGNCAYYTNTTYCARGTNGARTA	SWRTARTTYTTYTCNARRTAYTC	2048	2048	0.13245	4.8	61	100	7	213	DRAITVF	EVAVMKK	GAYMGNGCNATHACNGTNTT	TTYTTCATNACNGCNACYTC	3072	256	63.9	98.5	64.0194
Ara_430	XP_015927732.1_183730_184726	528	10	175	342	IYVAKLEG	KGYLRFVH	ATHTAYGTNGCNAARYTNGARGG	TGNACRAANCKNARRTANCCYTT	3072	8192	0.273292	13.6364	59.5	93.5	125	357	DLKNFPA	EEIAFYG	GAYYTNAARAAYTTYCCNGC	CCRTARAANGCDATYTCYTC	512	192	68.6	92	64.0129
Ara_431	XP_042909272.1_55460_56372	636	10	122	325	IEQYKKEN	ACDRALQD	ATHGARCARTAYAARAARGARAA	TCYTGNARNGCNCKRTCRCANGC	192	8192	0.740933	45	60.5	93	59	333	RVQIFED	AFCGIYF	MGNGTNCARATHTTYGARGA	AARTADATNCCRCARAANGC	768	384	70.3	86.5	64.0013
Ara_432	XP_015922311.2_530028_530804	591	9	20	208	CMLEIIED	PKQRGNLY	TGYATGYTNGARATHATHGARGA	TANARRTTNCCNCKYTGYTTNGG	576	8192	0.811321	58.2	61.3	97	12	250	CRFTEVA	YGFKKEF	TGYMGNTTYACNGARGTNGC	AAYTCYTTYTTRAANCCRTA	1024	128	66.4	93	63.9699
Ara_433	XP_042906677.1_48140_49038	405	11	241	367	DFMRLRNF	DVGKTALT	GAYTTYATGMGNYTNMGNAAYTT	GTNARNGCNGTYTTNCCNACRTC	4096	8192	0.754545	36.0833	52.5	90	195	376	VDPTHRF	QFMTSEY	GTNGAYCCNACNCAYMGNTT	TAYTCNSWNGTCATRAAYTG	2048	512	62.6	91	63.9675
Ara_434	XP_015909616.1_73505_74153	417	10	70	200	QSRGEKKA	KDIELVMS	CARWSNMGNGGNGARAARAARGC	SWCATNACNARYTCDATRTCYTT	8192	3072	0.393443	7.36364	56.2	99.5	52	226	QMAQMAG	DIVNAIM	CARATGGCNCARATGGCNGG	ATDATNGCRTTNACDATRTC	64	576	64.9	93.5	63.9434
Ara_435	XP_015920030.1_86661_87714	459	10	106	250	SWVYCCGN	WDVMLVAT	WSNTGGGTNTAYTGYTGYGGNAA	GTNGCNACNARCATNACRTCCCA	2048	1024	0.59854	33.8182	62.7	91	83	295	NYYFVKW	PGQGCFK	AAYTAYTAYTTYGTNAARTG	TTRAARCANCCYTGNCCNGG	128	512	70.6	87	63.9301
Ara_436	XP_042913784.1_1218114_1218819	372	10	53	168	MEVLYRDT	NCYFTLGA	ATGGARGTNYTNTAYMGNGAYAC	GCNCCNARNGTRAARTARCARTT	2048	2048	0.33945	10.5455	62.5	97.5	26	185	PAVLYAV	FHRGFDE	CCNGCNGTNYTNTAYGCNGT	TCRTCRAANCCNCKRTGRAA	4096	512	57.2	96.5	63.9162
Ara_437	XP_015928796.1_374891_376540	933	8	130	432	LDCAKLAY	HCYFNVWQ	YTNGAYTGYGCNAARYTNGCNTA	TGCCANACRTTRAARTARCARTG	8192	128	0.437288	42.4444	65	94.5	5	505	ALYTHFV	YVQDKCP	GCNYTNTAYACNCAYTTYGT	GGRCAYTTRTCYTGNACRTA	1024	128	70.6	99	63.893
Ara_438	XP_015918672.2_279768_280716	510	10	77	238	NGYNAIGF	EDWLGLKE	AAYGGNTAYAAYGCNATHGGNTT	TCYTTNARNCCNARCCARTCYTC	1536	2048	0.519481	27.3636	58.8	91.5	7	264	LWHGMGD	QIDLNWF	YTNTGGCAYGGNATGGGNGA	AACCARTTNARRTCDATYTG	256	192	69.5	92	63.8593
Ara_439	XP_042904895.1_43136_44252	351	11	263	371	LIDSMTWP	CETCPAVY	YTNATHGAYWSNATGACNTGGCC	TANACNGCNGGRCANGTYTCRCA	3072	2048	0.607843	17.0833	60	89.5	193	384	YEVLRHF	DPPLEEV	TAYGARGTNYTNMGNCAYTT	ACYTCYTCNARNGGNGGRTC	2048	1024	57.8	90.5	63.8327
Ara_440	XP_015930998.1_657671_659105	444	10	146	285	IGYLKWEM	HIPNIDND	ATHGGNTAYYTNAARTGGGARAT	TCRTTRTCDATRTTNGGDATRTG	768	576	0.278195	9.45455	67.2	94.5	86	321	KSIDLQG	AFNGAHK	AARWSNATHGAYYTNCARGG	TTRTGNGCNCCRTTRAANGC	3072	512	59.4	92.5	63.8269
Ara_441	XP_042896663.1_885840_886798	519	10	78	242	RLLNVYWT	CVIAFLKL	MGNYTNYTNAAYGTNTAYTGGAC	ARYTTNARRAANGCDATNACRCA	8192	6144	0.649351	37.5455	56.7	94	63	261	ILQAIGC	EMIQKIK	ATHYTNCARGCNATHGGNTG	TTDATYTTYTGDATCATYTC	2304	72	66.6	93	63.6705
Ara_442	XP_042895666.1_753434_755709	1590	9	142	663	EHKCQNDN	KCKRYLCD	GARCAYAARTGYCARAAYGAYAA	TCRCANARRTANCKYTTRCAYTT	128	2048	0.56699	115.9	66	91.5	76	684	GWKLIGE	GPYVVGQ	GGNTGGAARYTNATHGGNGA	TGNCCNACNACRTANGGNCC	768	2048	59.9	93.5	63.6608
Ara_443	XP_015929985.1_169915_172306	1365	8	99	545	NYDGWFEI	YEKIDKRK	AAYTAYGAYGGNTGGTTYGARAT	TTNCKYTTRTCDATYTTYTCRTA	128	768	0.672941	97.1111	68.6	93	71	682	VIAQCVK	FHIRYKS	GTNATHGCNCARTGYGTNAA	SWYTTRTANCKDATRTGRAA	768	1536	63.5	97.5	63.5965
Ara_444	XP_042904367.1_94547_95096	372	10	67	182	RAYGNIGN	EISDVEGE	MGNGCNTAYGGNAAYATHGGNAA	TCNCCYTCNACRTCNSWDATYTC	6144	6144	0.119266	7.45455	48.7	97.5	59	191	LGDKAGM	KACHFLG	YTNGGNGAYAARGCNGGNAT	CCNARRAARTGRCANGCYTT	2048	512	67	100	63.5694
Ara_445	XP_021002175.2_118551_121160	2064	9	136	815	DVEFHIEI	PYILENGE	GAYGTNGARTTYCAYATHGARAT	TCNCCRTTYTCNARDATRTANGG	384	3072	0.731118	186.3	62.8	86	55	831	FVTTNDH	PTCKVTP	TTYGTNACNACNAAYGAYCA	GGNGTNACYTTRCANGTNGG	512	1024	64	90.5	63.5592
Ara_446	XP_015919112.1_769927_770842	483	9	109	261	FEKAQKIN	KCNHYFCE	TTYGARAARGCNCARAARATHAA	TCRCARAARTARTGRTTRCAYTT	384	128	0.363014	13.1	73.1	93	86	269	PSDMGAT	KCALDNY	CCNWSNGAYATGGGNGCNAC	TARTTRTCNARNGCRCAYTT	2048	512	62.1	93	63.4876
Ara_447	XP_015905129.2_504062_504845	456	8	147	290	EGDHQYKF	EPNHVMLN	GARGGNGAYCAYCARTAYAARTT	TTNARCATNACRTGRTTNGGYTC	256	1024	0.452555	9.44444	71.5	100	105	313	LPTVFKW	ATHRYKK	YTNCCNACNGTNTTYAARTG	TTYTTRTANCKRTGNGTNGC	2048	1024	65.4	94.5	63.4606
Ara_448	XP_015923133.2_74107_75856	1218	9	77	474	YKIDIPAN	NPKTLEFQ	TAYAARATHGAYATHCCNGCNAA	TGRAAYTCNARNGTYTTNGGRTT	1152	2048	0.523196	70.6	65.8	92.5	23	498	EFNDLCF	NKKMPLP	GARTTYAAYGAYYTNTGYTT	GGNARNGGCATYTTYTTRTT	256	256	65.3	91.5	63.4443
Ara_449	XP_015930297.1_137080_137725	366	10	88	201	GYDQGKPC	AKNINHTD	GGNTAYGAYCARGGNAARCCNTG	TCNGTRTGRTTDATRTTYTTNGC	1024	768	0.64486	22.6364	67.9	94	11	209	VINFVHG	EAVPSGQ	GTNATHAAYTTYGTNCAYGG	TGNCCNSWNGGNACNGCYTC	384	8192	59.3	90	63.3933
Ara_450	XP_015919583.1_87485_88391	636	9	83	286	YIIDQTMK	HWLLHAYG	TAYATHATHGAYCARACNATGAA	CCRTANGCRTGNARNARCCARTG	288	2048	0.469388	26	61.9	97	66	320	WFYLGFM	PTVFYIL	TGGTTYTAYYTNGGNTTYAT	ARDATRTARAANACNGTNGG	256	1536	65.7	95	63.3847
Ara_451	XP_042899048.1_636127_636936	381	10	111	229	ACLRKIWI	AKILQYIL	GCNTGYYTNMGNAARATHTGGAT	ARDATRTAYTGNARDATYTTNGC	3072	4608	0.419643	11.4545	55.9	97	10	282	PFREVLQ	FINKVID	CCNTTYMGNGARGTNYTNCA	TCDATNACYTTRTTDATRAA	4096	288	64.4	95	63.3622
Ara_452	XP_015924709.1_40406_41822	1182	9	33	418	KYWLGGPD	AFVDEEHP	AARTAYTGGYTNGGNGGNCCNGA	GGRTGYTCYTCRTCNACRAANGC	2048	512	0.554054	64.4	63.1	92.5	18	430	IYPDQPN	GPWLQVL	ATHTAYCCNGAYCARCCNAA	ARNACYTGNARCCANGGNCC	384	2048	62.4	97.5	63.3501
Ara_453	XP_042911467.1_66265_67163	534	10	23	192	AKVRNAEV	FDWVVAHI	GCNAARGTNMGNAAYGCNGARGT	ATRTGNGCNACNACCCARTCRAA	4096	512	0.503185	25.2727	61.3	93	12	213	QIFLNGA	ACGMKDF	CARATHTTYYTNAAYGGNGC	AARTCYTTCATNCCRCANGC	768	128	69	87.5	63.3413
Ara_454	XP_015922161.1_1806293_1806735	441	10	17	155	MLSMLNIN	PHIYWPNV	ATGYTNWSNATGYTNAAYATHAA	ACRTTNGGCCARTADATRTGNGG	6144	384	0.45082	14.5455	53.8	98	1	166	MLEFNTP	QALWRDR	ATGYTNGARTTYAAYACNCC	CKRTCNCKCCANARNGCYTG	256	2048	60.1	100	63.3311
Ara_455	XP_015918514.1_1654461_1655151	417	8	75	205	NDELFYDP	CNTEVAVY	AAYGAYGARYTNTTYTAYGAYCC	TANACNGCNACYTCNGTRTTRCA	512	2048	0.54918	28	65	96	26	218	DKVMTAH	YHFFNVL	GAYAARGTNATGACNGCNCA	ARNACRTTRAARAARTGRTA	256	256	71.1	97	63.3231
Ara_456	XP_042913997.1_532254_534354	879	7	321	605	CIHFYMGK	MDRITEAV	TGYATHCAYTTYTAYATGGGNAA	ACNGCYTCNGTDATNCKRTCCAT	192	1536	0.702899	79.25	70.7	97.5	278	641	EYQRGNY	KHQMRFD	GARTAYCARMGNGGNAAYTA	TCRAANCKCATYTGRTGYTT	512	128	69.7	97	63.3147
Ara_457	XP_042909995.1_76504_77416	771	10	13	261	NENGSVED	PFEHGRQG	AAYGARAAYGGNWSNGTNGARGA	CCYTGNCKNCCRTGYTCRAANGG	4096	2048	0.720339	50.4545	53.8	92	4	273	SADIKLE	QEFHWLK	WSNGCNGAYATHAARYTNGA	TTNARCCARTGRAAYTCYTG	6144	128	65.3	97	63.3117
Ara_458	XP_042905801.1_188693_189567	432	10	60	195	KYVANMHG	YPFDDSKF	AARTAYGTNGCNAAYATGCAYGG	AAYTTNSWRTCRTCRAANGGRTA	256	2048	0.542636	23.1818	63	93.5	36	269	KRELYVI	ITNGAEW	AARMGNGARYTNTAYGTNAT	CAYTCNGCNCCRTTNGTDAT	2048	768	65.4	89	63.289
Ara_459	XP_042895480.1_111910_112292	348	9	12	119	IQGFVQIE	VETEQIFE	ATHCARGGNTTYGTNCARATHGA	TCRAADATYTGYTCNGTYTCNAC	1152	768	0.564356	9.3	61.5	100	2	147	PLCDPWI	QPGYKYR	CCNYTNTGYGAYCCNTGGAT	CKRTAYTTRTANCCNGGYTG	512	512	65.1	94.5	63.2837
Ara_460	XP_042907009.1_404823_405837	873	9	48	330	ANFIDSYK	WEEIDPKL	GCNAAYTTYATHGAYWSNTAYAA	ARYTTNGGRTCDATYTCYTCCCA	3072	384	0.300725	30.5	62.3	96	12	338	SWIARQQ	MDLYGKF	WSNTGGATHGCNMGNCARCA	AAYTTNCCRTANARRTCCAT	3072	256	61.5	99	63.2483
Ara_461	XP_015913502.1_353237_354210	411	9	185	313	IYPEYHKV	GDNFVRFV	ATHTAYCCNGARTAYCAYAARGT	ACRAANCKNACRAARTTRTCNCC	384	2048	0.779661	31.2	63.1	98	177	321	IFNKLPQ	QGGCLAV	ATHTTYAAYAARYTNCCNCA	ACNGCNARRCANCCNCCYTG	768	2048	62.6	95	63.2394
Ara_462	XP_042894781.1_1148946_1150185	867	10	46	326	DSENIFGY	KINKKQAR	GAYWSNGARAAYATHTTYGGNTA	CKNGCYTGYTTYTTRTTDATYTT	3072	768	0.711679	70.1818	61.6	94	37	337	PEFTHQF	EILRLKN	CCNGARTTYACNCAYCARTT	TTYTTNARNCKNARDATYTC	256	6144	60.7	89.5	63.2089
Ara_463	XP_042902647.1_262218_263328	513	9	52	214	FKLVIPYG	PKIEHALG	TTYAARYTNGTNATHCCNTAYGG	CCNARNGCRTGYTCDATYTTNGG	3072	3072	0.707792	41.6	63.9	92.5	26	240	CPGPIKI	MDYVPFV	TGYCCNGGNCCNATHAARAT	ACRAANGGNACRTARTCCAT	768	128	66.6	94.5	63.1973
Ara_464	XP_015908853.1_307801_309889	867	8	243	523	DMIGIAQT	KDITHVFN	GAYATGATHGGNATHGCNCARAC	TTRAANACRTGNGTDATRTCYTT	576	768	0.511029	45.1111	68.4	92	229	538	PIQCQAW	IEEYVHR	CCNATHCARTGYCARGCNTG	CKRTGNACRTAYTCYTCDAT	384	384	69.7	96.5	63.0563
Ara_465	XP_015917158.1_2298089_2299625	555	11	316	492	WSTIDYEG	FYFTRYAG	TGGWSNACNATHGAYTAYGARGG	CCNGCRTANCKNGTRAARTARAA	1536	2048	0.72561	39.5833	59.9	88	305	518	TAICLLD	FTLCVMW	ACNGCNATHTGYYTNYTNGA	CACATNACRCANARNGTRAA	6144	512	58.9	87	63.0526
Ara_466	XP_021000440.1_317068_318083	501	11	130	288	ISPWNDDP	KGDVVNKG	ATHWSNCCNTGGAAYGAYGAYCC	CCYTTRTTNACNACRTCNCCYTT	1536	1024	0.709459	30.75	55.9	88	70	364	KGVRNRF	EYMNAYD	AARGGNGTNMGNAAYMGNTT	TCRTANGCRTTCATRTAYTC	4096	64	64.2	86.5	62.9995
Ara_467	XP_015909007.1_124902_125840	450	9	9	150	AGMLPKKE	AKIAQNKL	GCNGGNATGYTNCCNAARAARGA	ARYTTRTTYTGNGCDATYTTNGC	2048	1536	0.632812	24.2	61.3	97	1	159	FCNSHMQ	DKQKKTQ	TTYTGYAAYWSNCAYATGCA	TGNGTYTTYTTYTGYTTRTC	256	128	62.5	98	62.9841
Ara_468	XP_015925025.1_103167_104751	1353	8	25	467	FGSYFCYD	MADVTPHD	TTYGGNWSNTAYTTYTGYTAYGA	TCRTGNGGNGTNACRTCNGCCAT	2048	1024	0.441379	76.4444	61	98.5	16	481	ALIFMCF	DFYIRNR	GCNYTNATHTTYATGTGYTT	CKRTTNCKDATRTARAARTC	384	768	66.1	97.5	62.9668
Ara_469	XP_015923548.1_151887_153927	768	10	412	659	CCWLAEET	WIAGFLVE	TGYTGYTGGYTNGCNGARGARAC	TCNACNARRAANCCNGCDATCCA	512	3072	0.68559	54.1818	62	90.5	275	668	KFGSQWF	GWPQHII	AARTTYGGNWSNCARTGGTT	ATDATRTGYTGNGGCCANCC	512	192	62.7	91.5	62.8766
Ara_470	XP_015911540.1_78701_79637	522	10	106	271	IKAVIGKG	CGTPQYIA	ATHAARGCNGTNATHGGNAARGG	GCDATRTAYTGNGGNGTNCCRCA	2304	1536	0.506329	24.2727	60.6	92.5	98	291	SKITAKY	VDMWAVG	WSNAARATHACNGCNAARTA	CCNACNGCCCACATRTCNAC	3072	128	63.7	93	62.8716
Ara_471	XP_015923673.1_224474_225127	357	10	89	199	FPVLPQDK	TKVKGKML	TTYCCNGTNYTNCCNCARGAYAA	ARCATYTTNCCYTTNACYTTNGT	4096	1024	0.553398	19.5455	58.2	91	36	207	TVMDVKT	PYEQVWA	ACNGTNATGGAYGTNAARAC	GCCCANACYTGYTCRTANGG	256	128	68.1	93	62.8713
Ara_472	XP_015910441.2_309336_312143	558	10	227	404	ELNLDFNF	FNNLMYLD	GARYTNAAYYTNGAYTTYAAYTT	TCNARRTACATNARRTTRTTRAA	2048	1024	0.561404	34.9091	57.2	91.5	210	453	IPECVFN	EWLQIDH	ATHCCNGARTGYGTNTTYAA	TGRTCDATYTGNARCCAYTC	384	192	72.9	87	62.831
Ara_473	XP_015907666.2_2599022_2600678	783	10	39	291	QYLFQCDN	CKFKLWSF	CARTAYYTNTTYCARTGYGAYAA	AANSWCCANARYTTRAAYTTRCA	512	2048	0.710744	61.6364	61.5	92.5	7	424	RTEFYDV	QVQVFID	MGNACNGARTTYTAYGAYGT	TCDATRAANACYTGNACYTG	512	384	67.3	84.5	62.8298
Ara_474	XP_042905332.1_102536_103166	414	11	36	165	RYFLHLNQ	VQMISYTI	MGNTAYTTYYTNCAYYTNAAYCA	ATNGTRTANSWDATCATYTGNAC	8192	3072	0.406504	13.8333	53.6	94	25	174	FKNVEVE	VNDSDPF	TTYAARAAYGTNGARGTNGA	AANGGRTCNSWRTCRTTNAC	256	2048	58.4	90	62.8249
Ara_475	XP_015924811.2_295854_297292	552	9	81	256	LDKYRGNF	DWKKYFDI	YTNGAYAARTAYMGNGGNAAYTT	ATRTCRAARTAYTTYTTCCARTC	4096	64	0.686391	47.4	68.2	87.5	23	270	YDCIGFD	KPGFFWK	TAYGAYTGYATHGGNTTYGA	TTCCARAARAANCCNGGYTT	192	128	69.2	91	62.7966
Ara_476	XP_021004379.1_41120_42132	699	10	124	348	NNKQWIFG	KAAKTLGI	AAYAAYAARCARTGGATHTTYGG	ATNCCNARNGTYTTNGCNGCYTT	96	8192	0.437209	28.6364	62.4	90	96	358	TNIFIVN	GVFILCW	ACNAAYATHTTYATHGTNAA	CARCANARDATRAANACNCC	576	1536	64.7	92	62.7687
Ara_477	XP_015903705.2_27462_30113	1803	10	277	869	NLAAKAFH	HEGIQGTS	AAYYTNGCNGCNAARGCNTTYCA	SWNGTNCCYTGDATNCCYTCRTG	4096	6144	0.808743	189.273	56.7	93.5	231	877	QVGRSFF	KPAHYTV	CARGTNGGNMGNWSNTTYTT	ACNGTRTARTGNGCNGGYTT	8192	512	55.6	86.5	62.7588
Ara_478	XP_015914631.2_691688_694193	1329	7	354	788	LIIDEAHN	MVGLPYPN	YTNATHATHGAYGARGCNCAYAA	TTNGGRTANGGNARNCCNACCAT	2304	4096	0.702439	124.75	62.3	97.5	341	830	TRDAYGI	CMKAVNQ	ACNMGNGAYGCNTAYGGNAT	TGRTTNACNGCYTTCATRCA	2048	128	70.7	98	62.7312
Ara_479	XP_042896423.1_723747_725290	801	8	218	476	VYSAYWDD	FYLYWEND	GTNTAYWSNGCNTAYTGGGAYGA	TCRTTYTCCCARTANARRTARAA	2048	256	0.480159	47.2222	61	99	201	533	NDWIQAN	GNHVVWR	AAYGAYTGGATHCARGCNAA	CKCCANACNACRTGRTTNCC	96	512	68	97.5	62.7196
Ara_480	XP_042906089.1_258042_259437	372	10	147	262	IQYGADYN	GYNTDINQ	ATHCARTAYGGNGCNGAYTAYAA	TGRTTDATRTCNGTRTTRTANCC	768	768	0.509434	20.1818	68.4	91.5	118	304	CYTAVPH	YGANVNI	TGYTAYACNGCNGTNCCNCA	ATRTTNACRTTNGCNCCRTA	1024	512	67.4	82.5	62.69
Ara_481	XP_042908122.1_224089_225348	1095	9	77	433	NVQALFQI	YTIKPKDA	AAYGTNCARGCNYTNTTYCARAT	GCRTCYTTNGGYTTDATNGTRTA	2048	768	0.768116	86	63.6	93.5	28	448	LSEIHQD	CDLETEG	YTNWSNGARATHCAYCARGA	CCYTCNGTYTCNARRTCRCA	3072	512	61.5	93	62.6876
Ara_482	XP_015919669.2_1404004_1405450	921	8	99	397	DITEIQPK	KFVMGARL	GAYATHACNGARATHCARCCNAA	ARNCKNGCNCCCATNACRAAYTT	1152	4096	0.537671	65.3333	66	95.5	86	420	RHYYMGH	FKNWGSH	MGNCAYTAYTAYATGGGNCA	TGNSWNCCCCARTTYTTRAA	256	512	65.5	96.5	62.6783
Ara_483	XP_042899269.1_460650_461271	426	11	26	159	LPGVFVDG	ACVFDLLT	YTNCCNGGNGTNTTYGTNGAYGG	GTNARNARRTCRAANACRCANGC	8192	8192	0.677419	20.8333	55.2	93	14	175	EKTYEAQ	AARDAML	GARAARACNTAYGARGCNCA	ARCATNGCRTCNCKNGCNGC	256	2048	57.7	89	62.6452
Ara_484	XP_015916869.2_5681072_5682548	708	7	42	269	LDETQGMC	WNNIGMCF	YTNGAYGARACNCARGGNATGTG	AARCACATNCCDATRTTRTTCCA	1024	96	0.271493	27.375	73.1	100	25	312	HFTRKEY	TMQQYAS	CAYTTYACNMGNAARGARTA	SWNGCRTAYTGYTGCATNGT	512	512	65.3	100	62.6387
Ara_485	XP_042906588.1_30526_31938	1287	10	68	488	LLIFDECH	CNLVIRFD	YTNYTNATHTTYGAYGARTGYCA	TCRAANCKDATNACNARRTTRCA	3072	6144	0.866834	146.909	62.7	90	42	507	NEVLVMT	KGRARAK	AAYGARGTNYTNGTNATGAC	TTNGCNCKNGCNCKNCCYTT	512	8192	51.7	92	62.6196
Ara_486	XP_015928619.1_183364_184086	345	10	93	199	KLLEPLWG	YPVMFTSG	AARYTNYTNGARCCNYTNTGGGG	CCNSWNGTRAACATNACNGGRTA	8192	4096	0.32	9.63636	50.6	97.5	58	227	PNFWVWT	GDMADGF	CCNAAYTTYTGGGTNTGGAC	AANCCRTCNGCCATRTCNCC	64	256	68	94.5	62.5596
Ara_487	XP_015911178.2_100391_101390	510	10	108	269	EGHENEVK	IWKEYLPG	GARGGNCAYGARAAYGARGTNAA	CCNGGNARRTAYTCYTTCCADAT	512	768	0.688312	22.0909	66.1	94.5	78	338	SFDGTTC	DNCIRVF	WSNTTYGAYGGNACNACNTG	AANACNCKDATRCARTTRTC	4096	768	62.7	86	62.5588
Ara_488	XP_015905716.1_45517_46255	534	8	28	197	IGGSENFY	MVVNDWCA	ATHGGNGGNWSNGARAAYTTYTA	GCRCACCARTCRTTNACNACCAT	6144	128	0.251534	14.2222	62.2	98.5	4	205	RVQFENN	FCGMDTT	MGNGTNCARTTYGARAAYAA	GTNGTRTCCATNCCRCARAA	512	128	70.3	97.5	62.5513
Ara_489	XP_042901137.1_87447_87853	393	9	14	136	KDGVEWCA	DVLTGKCV	AARGAYGGNGTNGARTGGTGYGC	ACRCAYTTNCCNGTNARNACRTC	256	4096	0.421053	13.1	64	95	1	144	FIHGTHP	KAEVDFL	TTYATHCAYGGNACNCAYCC	ARRAARTCNACYTCNGCYTT	384	512	67.3	92.5	62.5186
Ara_490	XP_015919029.1_589933_590668	720	10	22	253	QSQGYNPY	KAREHEVR	CARWSNCARGGNTAYAAYCCNTA	CKNACYTCRTGYTCNCKNGCYTT	4096	4096	0.627358	37.6364	53.4	96	8	261	AKWRKQE	MELLRKA	GCNAARTGGMGNAARCARGA	GCYTTNCKNARNARYTCCAT	256	2048	59.6	98.5	62.4865
Ara_491	XP_015921437.1_629226_630008	762	10	14	259	CLIQDQAE	ETPNSDAT	TGYYTNATHCARGAYCARGCNGA	GTNGCRTCNSWRTTNGGNGTYTC	1536	8192	0.626794	41	57.3	94.5	6	299	RSNWFKI	ETPLDLT	MGNWSNAAYTGGTTYAARAT	GTNARRTCNARNGGNGTYTC	1024	4096	55.3	100	62.4669
Ara_492	XP_015908021.1_506465_508475	966	10	176	489	FNESGNGK	DMIGGNNY	TTYAAYGARWSNGGNAAYGGNAA	TARTTRTTNCCNCCDATCATRTC	4096	384	0.686275	90.5455	57.1	94	102	598	GGAMDCF	APVLEKG	GGNGGNGCNATGGAYTGYTT	CCYTTYTCNARNACNGGNGC	256	2048	65.7	85	62.4123
Ara_493	XP_042896921.1_4658319_4660114	390	10	196	317	YVEMKLQE	YDPIFFSH	TAYGTNGARATGAARYTNCARGA	TGNSWRAARAADATNGGRTCRTA	512	3072	0.649123	30.1818	62.3	88	55	325	MNLKDCQ	YAFIDKL	ATGAAYYTNAARGAYTGYCA	ARYTTRTCDATRAANGCRTA	128	384	72.3	85.5	62.4118
Ara_494	XP_015919518.1_1430565_1432254	1266	7	119	532	DQPEKFMD	DYIMVDIC	GAYCARCCNGARAARTTYATGGA	CADATRTCNACCATDATRTARTC	128	288	0.206388	33.625	71.4	97	106	599	KVLKNQE	EYAGNMG	AARGTNYTNAARAAYCARGA	CCCATRTTNCCNGCRTAYTC	512	128	68.5	100	62.3356
Ara_495	XP_015920600.1_86185_86869	453	10	25	167	RYDPKPED	CKPHRFVR	MGNTAYGAYCCNAARCCNGARGA	CKNACRAANCKRTGNGGYTTRCA	2048	4096	0.345588	14.5455	60.8	96	14	180	PVLDLIE	WHCQDWS	CCNGTNYTNGAYYTNATHGA	SWCCARTCYTGRCARTGCCA	6144	64	61.2	91.5	62.3118
Ara_496	XP_015911293.2_327933_329141	549	9	94	268	KCVLAGDH	DGFQGREK	AARTGYGTNYTNGCNGGNGAYCA	TTYTCNCKNCCYTGRAANCCRTC	4096	2048	0.505952	31	63.6	95	71	300	ICFIDEC	INVAITR	ATHTGYTTYATHGAYGARTG	CKNGTDATNGCNACRTTDAT	144	2304	65.3	92.5	62.3066
Ara_497	XP_015916483.2_439359_440285	360	9	81	192	YIDTMGYA	YPPCDVTE	TAYATHGAYACNATGGGNTAYGC	TCNGTNACRTCRCANGGNGGRTA	384	2048	0.61165	25.1	65.5	91	48	222	VEAKYYP	AQFRPEK	GTNGARGCNAARTAYTAYCC	TTYTCNGGNCKRAAYTGNGC	256	1024	67	93.5	62.3014
Ara_498	XP_015923110.1_1164486_1164992	444	8	39	178	LHDHDNPY	IYYQKEKD	YTNCAYGAYCAYGAYAAYCCNTA	TCYTTYTCYTTYTGRTARTADAT	1024	192	0.614173	24.8889	66.6	100	5	188	IRDHYHA	EKKLQKT	ATHMGNGAYCAYTAYCAYGC	GTYTTYTGNARYTTYTTYTC	384	256	62	98	62.2584
Ara_499	XP_042900848.1_63847_65606	1083	9	10	362	HNPIYATD	PEHDSIHE	CAYAAYCCNATHTAYGCNACNGA	TCRTGDATNSWRTCRTGYTCNGG	1536	3072	0.608563	84.3	59.3	98	2	426	PWTHIRQ	DHETYLS	CCNTGGACNCAYATHMGNCA	SWNARRTANGTYTCRTGRTC	768	2048	62.7	90.5	62.1764
Ara_500	XP_015927646.1_445441_446215	531	9	68	236	ELAKTRMQ	FPTNAATF	GARYTNGCNAARACNMGNATGCA	AANGTNGCNGCRTTNGTNGGRAA	4096	4096	0.62963	33.6	58.1	98	2	254	QGLFKGM	TWVFMIC	CARGGNYTNTTYAARGGNAT	CADATCATRAANACCCANGT	1024	96	70.4	89	62.0586
Ara_501	XP_015906190.1_92474_93524	666	10	67	280	PEAREGFE	HKFVIAFV	CCNGARGCNMGNGARGGNTTYGA	ACRAANGCDATNACRAAYTTRTG	4096	768	0.75	60.8182	58.8	90.5	48	350	FLIYFGG	YVTFFEI	TTYYTNATHTAYTTYGGNGG	ATYTCRAARAANGTNACRTA	768	256	63.2	91.5	62.0239
Ara_502	XP_015910931.1_604485_604975	402	10	23	148	FERYYAIC	KQVVFMLI	TTYGARMGNTAYTAYGCNATHTG	ATNARCATRAANACNACYTGYTT	1536	1024	0.581197	25.1818	64.5	94.5	6	161	VEMTAAH	FFICLLP	GTNGARATGACNGCNGCNCA	GGNARNARRCADATRAARAA	512	1536	61.2	87.5	62.0143
Ara_503	XP_042904926.1_58182_58875	540	10	20	191	PILQQICY	NNTCYQEL	CCNATHYTNCARCARATHTGYTA	ARYTCYTGRTARCANGTRTTRTT	2304	512	0.5	25.6364	65	94	1	199	ILYIICE	NNHMELS	ATHYTNTAYATHATHTGYGA	SWNARYTCCATRTGRTTRTT	864	512	59.6	89	61.9942
Ara_504	XP_042904084.1_274350_275523	345	11	98	204	ARFAAEEP	KHMGLSVP	GCNMGNTTYGCNGCNGARGARCC	GGNACNSWNARNCCCATRTGYTT	4096	8192	0.06	1.5	51	91.5	89	323	PFVRFDP	QFDMESL	CCNTTYGTNMGNTTYGAYCC	ARNSWYTCCATRTCRAAYTG	1024	512	59.5	93.5	61.9766
Ara_505	XP_042913598.1_584967_585625	354	9	76	185	LAAFELYN	CYFTLGAV	YTNGCNGCNTTYGARYTNTAYAA	ACNGCNCCNARNGTRAARTARCA	8192	4096	0.436893	12	59.4	94.5	11	203	GDETQPF	YKDFDET	GGNGAYGARACNCARCCNTT	GTYTCRTCRAARTCYTTRTA	512	64	73.6	90	61.9561
Ara_506	XP_015928093.1_691702_692896	375	9	233	349	DFVMKTDD	GFCRHKAG	GAYTTYGTNATGAARACNGAYGA	CCNGCYTTRTGNCKRCARAANCC	256	2048	0.543689	23.2	61.6	93	157	404	AIRETWG	NTQGFFC	GCNATHMGNGARACNTGGGG	CARAARAANCCYTGNGTRTT	768	256	67.6	94	61.903
Ara_507	XP_015913998.1_1315472_1316097	345	9	36	142	CVLPINVF	NQMKAQEE	TGYGTNYTNCCNATHAAYGTNTT	TCYTCYTGNGCYTTCATYTGRTT	6144	128	0.18	7.9	65.3	100	21	185	VRAAIQG	CHAGACH	GTNMGNGCNGCNATHCARGG	TGRCANGCNCCNGCRTGRCA	3072	512	59	93.5	61.899
Ara_508	XP_042901627.1_142726_143182	426	10	23	156	LHVRMVCA	IELMKGDR	YTNCAYGTNMGNATGGTNTGYGC	CKRTCNCCYTTCATNARYTCDAT	4096	1536	0.552	20.1818	60	94.5	8	166	GMNHHGV	GFSILDY	GGNATGAAYCAYCAYGGNGT	TARTCNARDATNSWRAANCC	128	6144	54.8	98.5	61.8395
Ara_509	XP_042906727.1_166483_167176	609	7	31	225	ECLHTFCK	CNDEILGK	GARTGYYTNCAYACNTTYTGYAA	TTNCCNARDATYTCRTCRTTRCA	1024	1536	0.621622	41.625	68.4	99	19	237	CKGYLID	KFIYVTR	TGYAARGGNTAYYTNATHGA	CKNGTNACRTADATRAAYTT	768	768	68.1	99	61.7822
Ara_510	XP_015924808.1_600778_601417	444	10	73	212	QVDQLKYD	YQDKYVLF	CARGTNGAYCARYTNAARTAYGA	AANARNACRTAYTTRTCYTGRTA	1024	1024	0.616541	20	64.8	89.5	54	225	DILVNKE	TCVIMFL	GAYATHYTNGTNAAYAARGA	ARRAACATDATNACRCANGT	768	384	68.8	84.5	61.7438
Ara_511	XP_015918773.2_190299_191469	420	10	75	206	TFIETFGK	VNKADGDL	ACNTTYATHGARACNTTYGGNAA	ARRTCNCCRTCNGCYTTRTTNAC	1536	2048	0.344	13.4545	62.7	91.5	61	281	FRIGLTG	QYNMWMW	TTYMGNATHGGNYTNACNGG	CACATCCACATRTTRTAYTG	6144	8	63	91	61.7095
Ara_512	XP_042898110.1_2570734_2571754	570	9	127	308	SDCVHIND	QDWEKGFY	WSNGAYTGYGTNCAYATHAAYGA	TARAANCCYTTYTCCCARTCYTG	3072	128	0.431034	24.5	70.8	92	11	330	VFVPPRK	YEVVILT	GTNTTYGTNCCNCCNMGNAA	GTNARDATNACNACYTCRTA	4096	1536	56.6	96	61.6324
Ara_513	XP_042905080.1_1310968_1311772	438	10	135	272	HFSLHGQD	HDVEKFPQ	CAYTTYWSNYTNCAYGGNCARGA	TGNGGRAAYTTYTCNACRTCRTG	8192	512	0.526718	16.3636	62.6	92	122	283	ITTVLND	DPTNIVF	ATHACNACNGTNYTNAAYGA	AANACDATRTTNGTNGGRTC	3072	768	64.6	88.5	61.6227
Ara_514	XP_015912722.2_277103_278010	387	10	84	204	LFIQVTKE	NGPSHPQT	YTNTTYATHCARGTNACNAARGA	GTYTGNGGRTGNSWNGGNCCRTT	3072	8192	0.701754	26.7273	57.1	88.5	76	256	GDFPKAE	FYCNLGA	GGNGAYTTYCCNAARGCNGA	GCNCCNARRTTRCARTARAA	512	512	71	90	61.6174
Ara_515	XP_015905674.1_46889_47591	423	8	71	203	LIMNPHGF	MERDCLIG	YTNATHATGAAYCCNCAYGGNTT	CCDATNARRCARTCNCKYTCCAT	1536	1536	0.34127	11.5556	66.5	97.5	35	227	PEIGDKF	AFDVDVC	CCNGARATHGGNGAYAARTT	CANACRTCNACRTCRAANGC	384	512	69.2	93	61.5763
Ara_516	XP_042897338.1_1100570_1102879	879	9	102	386	NLLETFPK	IEKAAFSN	AAYYTNYTNGARACNTTYCCNAA	TTNSWRAANGCNGCYTTYTCDAT	8192	6144	0.579137	58.8	57.4	92	49	418	HLEFNYI	VGDAKNH	CAYYTNGARTTYAAYTAYAT	TGRTTYTTNGCRTCNCCNAC	256	512	71.2	91	61.547
Ara_517	XP_015906059.1_296300_297565	1110	9	41	402	CVALLVMP	IYVTFHQD	TGYGTNGCNYTNYTNGTNATGCC	TCYTGRTGRAANGTNACRTADAT	8192	768	0.591954	56.8	58.9	94	8	414	IGNMLVC	FKEMLCF	ATHGGNAAYATGYTNGTNTG	AARCANARCATYTCYTTRAA	768	128	68.2	90.5	61.4632
Ara_518	XP_015911639.1_345200_346251	1080	10	49	400	VATTEEGK	EAEYLETL	GTNGCNACNACNGARGARGGNAA	ARNGTYTCNARRTAYTCNGCYTC	4096	4096	0.628931	65.9091	53.8	90.5	14	422	LGNPVYE	KFLNDPY	YTNGGNAAYCCNGTNTAYGA	TANGGRTCRTTNARRAAYTT	2048	512	68.2	89.5	61.4061
Ara_519	XP_042898264.1_476348_476885	375	9	17	133	LENCTVIE	WDLIAKEG	YTNGARAAYTGYACNGTNATHGA	CCYTCYTTNGCDATNARRTCCCA	3072	768	0.390909	12.7	65.2	94.5	2	143	KNVDIRN	GHFIKAN	AARAAYGTNGAYATHMGNAA	TTNGCYTTDATRAARTGNCC	768	384	67.3	89	61.3799
Ara_520	XP_015926666.2_713607_714324	513	9	47	209	DGTLEAAK	FVDRLYGE	GAYGGNACNYTNGARGCNGCNAA	TCNCCRTANARNCKRTCNACRAA	8192	8192	0.333333	18.3	58	93	8	221	LLPTYNE	GNEIFQF	YTNYTNCCNACNTAYAAYGA	AAYTGRAADATYTCRTTNCC	4096	192	65.7	98.5	61.2959
Ara_521	XP_015931133.1_273919_275707	552	11	106	281	TFIRDKDF	FCNLSIQQ	ACNTTYATHMGNGAYAARGAYTT	TGYTGDATNSWNARRTTRCARAA	1536	6144	0.526627	22.1667	55.4	90.5	79	429	KLPAIGD	NPWSCHR	AARYTNCCNGCNATHGGNGA	CKRTGRCANSWCCANGGRTT	3072	1024	59	87	61.2938
Ara_522	XP_042904126.1_342098_342717	531	8	19	187	VLAEQRKV	NIVAAGYG	GTNYTNGCNGARCARMGNAARGT	CCRTANCCNGCNGCNACDATRTT	8192	3072	0.351852	11.2222	55.7	100	7	213	GFDTDCM	NGFMLDP	GGNTTYGAYACNGAYTGYAT	GGRTCNARCATRAANCCRTT	256	256	71.7	98	61.2629
Ara_523	XP_042901313.1_570965_571824	636	10	54	257	HYSFELGK	FGLREAEI	CAYTAYWSNTTYGARYTNGGNAA	ATYTCNGCYTCNCKNARNCCRAA	8192	8192	0.624365	40.9091	51.5	98	44	272	LLFGFEI	EYEGPQM	YTNYTNTTYGGNTTYGARAT	ATYTGNGGNCCYTCRTAYTC	2048	256	64.4	90	61.0994
Ara_524	XP_042898247.1_929581_931171	435	9	81	217	NVTEVGPY	FTVFTGED	AAYGTNACNGARGTNGGNCCNTA	TCYTCNCCNGTRAANACNGTRAA	4096	2048	0.761538	43.8	61	89	63	315	YFFNITN	NPDNYCF	TAYTTYTTYAAYATHACNAA	AARCARTARTTRTCNGGRTT	192	128	70	92	61.0774
Ara_525	XP_042902996.1_34669_35866	675	9	95	311	AFLWLYNP	FVTFNKVC	GCNTTYYTNTGGYTNTAYAAYCC	CANACYTTRTTRAANGTNACRAA	2048	1024	0.779904	65.6	59.8	91	8	321	KYTDIDY	QYFLWYL	AARTAYACNGAYATHGAYTA	ARRTACCANARRAARTAYTG	192	256	64.4	94.5	61.0672
Ara_526	XP_015926313.2_247155_248124	450	8	30	171	TVAKWKHC	NGTDEEME	ACNGTNGCNAARTGGAARCAYTG	TCCATYTCYTCRTCNGTNCCRTT	512	256	0.474074	26.2222	66.5	91.5	21	319	PEQKDKN	IAKDPTA	CCNGARCARAARGAYAARAA	GCNGTNGGRTCYTTNGCDAT	128	768	69.8	95.5	61.0629
Ara_527	XP_015911176.1_158254_159511	984	10	96	415	PRCKTCGK	TCGKTFTF	CCNMGNTGYAARACNTGYGGNAA	AANGTRAANGTYTTNCCRCANGT	4096	2048	0.827206	92.6364	55.4	87.5	9	424	HRCYFCG	GNLQRHY	CAYMGNTGYTAYTTYTGYGG	TARTGNCKYTGNARRTTNCC	256	2048	63	92.5	61.0606
Ara_528	XP_015904990.1_129430_130464	783	7	28	280	CVIFNATH	DNYGKQRM	TGYGTNATHTTYAAYGCNACNCA	ATNCKYTGYTTNCCRTARTTRTC	1536	1024	0.671569	49.75	71	93	17	324	ALAFIQP	NYTICFA	GCNYTNGCNTTYATHCARCC	GCRAARCADATNGTRTARTT	1536	192	67.5	100	61.0195
Ara_529	XP_042913539.1_297419_298439	1044	8	28	367	NYVEAAFT	NGVVDAAV	AAYTAYGTNGARGCNGCNTTYAC	ACNGCNGCRTCNACNACNCCRTT	1024	4096	0.459459	44.2222	56	97.5	1	375	EFYHEIN	MGGIINY	GARTTYTAYCAYGARATHAA	TARTTDATDATNCCNCCCAT	96	288	69.8	98	61.0172
Ara_530	XP_042895446.1_771512_772039	510	9	17	178	QNIIALFQ	EIIKGAAG	CARAAYATHATHGCNYTNTTYCA	CCNGCNGCNCCYTTDATDATYTC	2304	2304	0.606667	29.9	56.6	92	9	186	ECVLGYT	FGFTIAD	GARTGYGTNYTNGGNTAYAC	TCNGCDATNGTRAANCCRAA	1024	768	64.6	100	60.9791
Ara_531	XP_042896096.1_548012_550424	939	8	168	472	IEVGTFQY	GNLWHCDE	ATHGARGTNGGNACNTTYCARTA	TCRTCRCARTGCCANARRTTNCC	1536	512	0.409396	48.2222	69.2	94.5	151	487	GLHKVQY	WIKQSNV	GGNYTNCAYAARGTNCARTA	ACRTTNSWYTGYTTDATCCA	1024	384	65.9	91	60.9111
Ara_532	XP_042911358.1_72973_73541	381	10	48	166	TFSCYENF	YWLEGGHS	ACNTTYWSNTGYTAYGARAAYTT	SWRTGNCCNCCYTCNARCCARTA	2048	4096	0.801887	39.1818	57.3	91	5	199	NMLAHRD	HVTPYQV	AAYATGYTNGCNCAYMGNGA	ACYTGRTANGGNGTNACRTG	1024	512	62.9	92	60.7256
Ara_533	XP_042903812.1_213585_214043	390	10	21	142	TCVQFIGN	KESETCMR	ACNTGYGTNCARTTYATHGGNAA	CKCATRCANGTYTCNSWYTCYTT	1536	2048	0.286957	7.72727	59.2	92.5	13	151	FCQLYRG	GIPNAVL	TTYTGYCARYTNTAYMGNGG	ARNACNGCRTTNGGDATNCC	1024	3072	59.7	95	60.6928
Ara_534	XP_015925797.2_520363_521038	366	10	92	205	AREQQPVY	WNRQLCQW	GCNMGNGARCARCARCCNGTNTA	CAYTGRCANARYTGNCKRTTCCA	4096	1024	0.64486	22.0909	59.7	96.5	34	216	YYSDGLF	HGYKDVF	TAYTAYWSNGAYGGNYTNTT	AANACRTCYTTRTANCCRTG	4096	256	60.2	88.5	60.6891
Ara_535	XP_015912250.1_924524_925823	630	10	81	282	CYILVLEA	DPIIYVVR	TGYTAYATHYTNGTNYTNGARGC	CKNACNACRTADATDATNGGRTC	6144	4608	0.451282	30.8182	54	91	46	290	LAVADAY	MPEIKGA	YTNGCNGTNGCNGAYGCNTA	GCNCCYTTDATYTCNGGCAT	4096	192	63.3	95.5	60.6109
Ara_536	XP_042899631.1_1508923_1510198	609	7	115	309	LNPKWTKW	IDNGLAFP	YTNAAYCCNAARTGGACNAARTG	GGRAANGCNARNCCRTTRTCDAT	1024	3072	0.491713	26.875	64.9	98	103	356	VFKPKDE	NFVQELC	GTNTTYAARCCNAARGAYGA	CANARYTCYTGNACRAARTT	256	512	71.6	98	60.5277
Ara_537	XP_042904262.1_275391_277366	1632	6	119	654	CILKYFIE	FKYVEEGQ	TGYATHYTNAARTAYTTYATHGA	TGNCCYTCYTCNACRTAYTTRAA	1152	512	0.465909	96.4286	68.7	99	104	665	KVFIWQA	FFIPYLW	AARGTNTTYATHTGGCARGC	CANARRTANGGDATRAARAA	96	768	70.7	99	60.5165
Ara_538	XP_042901432.1_101382_102576	933	9	34	336	CLSFWAHM	DDITFENC	TGYYTNWSNTTYTGGGCNCAYAT	CARTTYTCRAANGTDATRTCRTC	4096	384	0.696864	81.8	65.7	94	2	393	GSYIYLQ	YPKPCTF	GGNWSNTAYATHTAYYTNCA	AANGTRCANGGYTTNGGRTA	6144	512	58.3	88.5	60.4651
Ara_539	XP_015914323.1_232391_233316	429	9	23	157	TPQEVITD	KNAPEEPN	ACNCCNCARGARGTNATHACNGA	TTNGGYTCYTCNGGNGCRTTYTT	3072	1024	0.078125	6.7	62	93	8	299	STNKTWE	IELVFKP	WSNACNAAYAARACNTGGGA	GGYTTRAANACNARYTCDAT	1024	768	63.1	96	60.3633
Ara_540	XP_015906087.2_200020_203331	1971	6	287	935	PKVLQAFE	FVENCPKG	CCNAARGTNYTNCARGCNTTYGA	CCYTTNGGRCARTTYTCNACRAA	4096	512	0.648903	155.286	69	96	165	1063	VDEVMEA	EKNVYTQ	GTNGAYGARGTNATGGARGC	TGNGTRTANACRTTYTTYTC	128	256	70.6	95	60.302
Ara_541	XP_015921159.1_178979_179726	462	8	44	189	PMPGILKF	DGQTPLHY	CCNATGCCNGGNATHYTNAARTT	TARTGNARNGGNGTYTGNCCRTC	3072	4096	0.649254	38.1111	61.9	100	12	200	DFVTENA	CGHEEVI	GAYTTYGTNACNGARAAYGC	ATNACYTCYTCRTGNCCRCA	256	256	70.6	87.5	60.2841
Ara_542	XP_015916974.1_123182_124388	468	10	49	196	QHLANMMG	HPYSFRCK	CARCAYYTNGCNAAYATGATGGG	TTRCANCKRAANSWRTANGGRTG	256	8192	0.659574	38.5455	58.1	91	17	261	KTINKAM	TGKVTIN	AARACNATHAAYAARGCNAT	TTDATNGTNACYTTNCCNGT	384	1536	67.1	86	60.2724
Ara_543	XP_015927478.1_31501_32365	384	8	54	173	GRFDLIDH	DYIVDHTI	GGNMGNTTYGAYYTNATHGAYCA	ATNGTRTGRTCNACDATRTARTC	6144	768	0.451327	22.4444	61.9	93	30	193	YVKKEKQ	DYYGQTK	TAYGTNAARAARGARAARCA	TTNGTYTGNCCRTARTARTC	128	256	69	97.5	60.1937
Ara_544	XP_015912806.1_347527_348199	504	7	22	181	WRKYPNPM	KGMDEFTV	TGGMGNAARTAYCCNAAYCCNAT	ACNGTRAAYTCRTCCATNCCYTT	1024	256	0.27451	15.75	70.5	93.5	9	212	TFQHPWE	NHFAEET	ACNTTYCARCAYCCNTGGGA	GTYTCYTCNGCRAARTGRTT	128	128	74.7	94	60.1891
Ara_545	XP_015910336.2_255918_256804	510	9	131	292	PLAITDCG	NYGIMDML	CCNYTNGCNATHACNGAYTGYGG	ARCATRTCCATDATNCCRTARTT	6144	192	0.54902	27	66.1	91.5	5	304	QDVEAGT	WVQRNIR	CARGAYGTNGARGCNGGNAC	CKDATRTTNCKYTGNACCCA	512	768	63.9	90	60.1754
Ara_546	XP_015913617.1_386222_388097	1506	10	24	517	FEDLPSDE	INCAPLEA	TTYGARGAYYTNCCNWSNGAYGA	GCYTCNARNGGNGCRCARTTDAT	8192	3072	0.802721	125.182	49.8	95	12	545	KQIRAGP	PGEQFLG	AARCARATHMGNGCNGGNCC	CCNARRAAYTGYTCNCCNGG	1536	1024	60.6	87.5	60.1631
Ara_547	XP_015915292.2_1480296_1481592	447	9	71	211	WSALMVTY	ANAVYFKE	TGGWSNGCNYTNATGGTNACNTA	TCYTTRAARTANACNGCRTTNGC	8192	1024	0.746154	40.3	59.6	95	5	271	QCITAND	PYAGNTL	CARTGYATHACNGCNAAYGA	ARNGTRTTNCCNGCRTANGG	384	2048	68.4	87	60.1274
Ara_548	XP_042900537.1_311680_312488	561	9	51	229	DEMVYHVN	NDCCPVCG	GAYGARATGGTNTAYCAYGTNAA	CCRCANACNGGRCARCARTCRTT	256	512	0.421053	24.9	65.9	90	42	249	FCDLGDI	HIEEHFS	TTYTGYGAYYTNGGNGAYAT	SWRAARTGYTCYTCDATRTG	512	384	61.1	94.5	60.0873
Ara_549	XP_015930196.3_1200506_1201345	462	8	31	176	PGDSVYNE	KDEGHYII	CCNGGNGAYWSNGTNTAYAAYGA	ATDATRTARTGNCCYTCRTCYTT	8192	384	0.275362	14.1111	63.9	92.5	2	223	KTIVEPH	YERDHTV	AARACNATHGTNGARCCNCA	ACNGTRTGRTCNCKYTCRTA	768	512	69	96.5	60.0569
Ara_550	XP_042910350.1_100422_101276	489	9	126	280	VMHVQNGE	HHRHTKGM	GTNATGCAYGTNCARAAYGGNGA	ATNCCYTTNGTRTGNCKRTGRTG	512	2048	0.571429	25.9	61.5	88.5	100	295	EVCYYFQ	GQAHRPL	GARGTNTGYTAYTAYTTYCA	ARNGGNCKRTGNGCYTGNCC	128	4096	66.8	94.5	60.0464
Ara_551	XP_042902488.1_262421_262968	360	10	40	151	IVTSAMKK	CDLLIVFC	ATHGTNACNWSNGCNATGAARAA	CARAANACDATNARNARRTCRCA	6144	6144	0.466667	14.0909	51.5	96.5	28	169	AGEEVDE	TPLVYEP	GCNGGNGARGARGTNGAYGA	GGYTCRTANACNARNGGNGT	512	2048	58.2	98	60.0369
Ara_552	XP_015911822.2_132482_133372	603	8	55	247	EAGIRYFD	KWLEDKHP	GARGCNGGNATHMGNTAYTTYGA	GGRTGYTTRTCYTCNARCCAYTT	3072	256	0.486486	35.3333	66.1	95.5	40	267	YNWCCTQ	DFIDYND	TAYAAYTGGTGYTGYACNCA	TCRTTRTARTCDATRAARTC	64	96	70.4	87.5	59.9884
Ara_553	XP_015921073.1_73111_74413	492	9	310	465	TLWVKFGY	DGWCEPGT	ACNYTNTGGGTNAARTTYGGNTA	GTNCCNGGYTCRCACCANCCRTC	2048	512	0.732877	36.5	68.3	86	302	475	YFTNGPW	KCRELII	TAYTTYACNAAYGGNCCNTG	ATDATNARYTCNCKRCAYTT	512	1536	65.5	90	59.8916
Ara_554	XP_042908803.1_691832_692309	528	10	10	177	CNTLKREK	EQKVAMLQ	TGYAAYACNYTNAARMGNGARAA	TGNARCATNGCNACYTTYTGYTC	4096	1024	0.848101	51.9091	61.3	95	2	189	KLEVAAK	EASKTII	AARYTNGARGTNGCNGCNAA	ATDATNGTYTTNSWNGCYTC	2048	3072	51.5	92	59.8463
Ara_555	XP_015924275.1_94767_95868	462	9	55	200	EDCPLTNA	DTVGAVCV	GARGAYTGYCCNYTNACNAAYGC	ACRCANACNGCNCCNACNGTRTC	2048	4096	0.696296	45.7	56.6	91	8	262	HVGAGYH	GEYLIKT	CAYGTNGGNGCNGGNTAYCA	GTYTTDATNARRTAYTCNCC	1024	768	63.6	97.5	59.8311
Ara_556	XP_015927298.1_104597_105617	594	10	22	211	YLQSMITN	DHPPGNCL	TAYYTNCARWSNATGATHACNAA	ARRCARTTNCCNGGNGGRTGRTC	6144	2048	0.796407	65.3636	58.5	87.5	13	236	KLSGPDT	CYIGQEM	AARYTNWSNGGNCCNGAYAC	ATYTCYTGNCCDATRTARCA	8192	192	62.2	90	59.7617
Ara_557	XP_042897392.1_511652_512144	474	10	55	204	MKELELKE	DWKFAGMV	ATGAARGARYTNGARYTNAARGA	ACCATNCCNGCRAAYTTCCARTC	1024	128	0.687023	14.7273	59.6	94	4	215	IFLTWLP	ICLFGFT	ATHTTYYTNACNTGGYTNCC	GTRAANCCRAANARRCADAT	1536	768	56.6	93	59.6401
Ara_558	XP_015914688.1_239940_241128	819	7	18	282	VEGDIAHD	NGIVPFAE	GTNGARGGNGAYATHGCNCAYGA	TCNGCRAANGGNACDATNCCRTT	1536	3072	0.375969	34	67.3	95.5	5	298	PDCGCPK	EKLQGYH	CCNGAYTGYGGNTGYCCNAA	TGRTANCCYTGNARYTTYTC	512	512	66.4	100	59.6211
Ara_559	XP_042912102.1_11863_13060	810	7	36	297	TQEIHEKV	CTPHAAWY	ACNCARGARATHCAYGARAARGT	TACCANGCNGCRTGNGGNGTRCA	384	1024	0.129412	11.125	66.8	100	28	397	VAFCDAQ	QDTPNHM	GTNGCNTTYTGYGAYGCNCA	ATRTGRTTNGGNGTRTCYTG	512	256	72.2	92	59.4162
Ara_560	XP_015906711.2_1282660_1284403	963	8	65	377	TGNGEFPD	QEELYDYC	ACNGGNAAYGGNGARTTYCCNGA	CARTARTCRTANARYTCYTCYTG	2048	512	0.677852	72.5556	64.6	93	11	499	QTGNSED	GTGCAPF	CARACNGGNAAYWSNGARGA	AANGGNGCRCANCCNGTNCC	2048	2048	57.4	99	59.3757
Ara_561	XP_042904661.1_98758_100399	828	9	152	419	DLHNSVDD	QNTFIDSC	GAYYTNCAYAAYWSNGTNGAYGA	CANSWRTCDATRAANGTRTTYTG	8192	3072	0.793774	80.7	51.6	93.5	102	444	KDIKEEF	VYEMRNR	AARGAYATHAARGARGARTT	CKRTTNCKCATYTCRTANAC	96	512	66.5	92	59.2523
Ara_562	XP_042898995.1_501200_502475	930	10	13	314	WCSLQDPC	VYANREAL	TGGTGYWSNYTNCARGAYCCNTG	ARNGCYTCNCKRTTNGCRTANAC	4096	8192	0.737024	81	53.3	93	2	357	VSHYTLF	IPQPFIR	GTNWSNCAYTAYACNYTNTT	CKDATRAANGGYTGNGGDAT	8192	1152	54.5	94.5	59.2276
Ara_563	XP_042910012.1_17631_18214	549	9	9	183	PPKPGHYQ	YHNVPYRG	CCNCCNAARCCNGGNCAYTAYCA	CCNCKRTANGGNACRTTRTGRTA	2048	2048	0.662651	37.4	61.6	95	1	230	MSDGRPV	FELYKKP	ATGWSNGAYGGNMGNCCNGT	GGYTTYTTRTANARYTCRAA	4096	256	56.2	95	59.1261
Ara_564	XP_042912331.1_9656_11056	606	9	263	456	IVTAAHCF	WGEGCSTP	ATHGTNACNGCNGCNCAYTGYTT	GGNGTNSWRCANCCYTCNCCCCA	3072	4096	0.596774	44	59.9	90.5	249	469	EPPFCGC	YTKVENY	GARCCNCCNTTYTGYGGNTG	TARTTYTCNACYTTNGTRTA	512	256	67.2	89.5	59.1223
Ara_565	XP_042899961.1_334245_335083	591	10	45	233	DPDSNRNG	KETLDREV	GAYCCNGAYWSNAAYMGNAAYGG	ACYTCNCKRTCNARNGTYTCYTT	8192	4096	0.511494	21.1818	47.8	91	4	273	TIWDVND	NDNDPEF	ACNATHTGGGAYGTNAAYGA	AAYTCNGGRTCRTTRTCRTT	192	128	70.9	91.5	59.0759
Ara_566	XP_042901351.1_121801_122475	345	10	15	121	LTPDMVVE	FELLKVKR	YTNACNCCNGAYATGGTNGTNGA	CKYTTNACYTTNARNARYTCRAA	4096	8192	0.37	9.90909	55.1	87.5	7	130	TLEIGDY	QPDEKKA	ACNYTNGARATHGGNGAYTA	GCYTTYTTYTCRTCNGGYTG	1536	128	69.7	90	59.0413
Ara_567	XP_015922311.2_560238_561532	1164	10	157	536	PDDSDDYY	YGRAEFYD	CCNGAYGAYWSNGAYGAYTAYTA	TCRTARAAYTCNGCNCKNCCRTA	2048	2048	0.716923	82.8182	46.2	92	143	556	NPLLDTI	TMIEEKY	AAYCCNYTNYTNGAYACNAT	TAYTTYTCYTCDATCATNGT	4096	96	62.9	93.5	59.0114
Ara_568	XP_042894737.1_248081_248652	363	10	37	149	EENGLIFY	GCIGDTTV	GARGARAAYGGNYTNATHTTYTA	ACNGTNGTRTCNCCDATRCANCC	1536	3072	0.698113	30.3636	60.4	85.5	27	157	AQLTFKF	NNKFQNF	GCNCARYTNACNTTYAARTT	AARTTYTGRAAYTTRTTRTT	1024	64	64.6	89.5	58.9773
Ara_569	XP_015913040.1_1082256_1082775	486	10	42	195	SADFQPPY	PDVLVHGG	WSNGCNGAYTTYCARCCNCCNTA	CCNCCRTGNACNARNACRTCNGG	8192	8192	0.607407	14.6364	54.4	99.5	34	209	PRLTHTP	EQDLLNL	CCNMGNYTNACNCAYACNCC	ARRTTNARNARRTCYTGYTC	8192	2048	47.6	100	58.9138
Ara_570	XP_015927648.1_445441_446194	636	10	14	217	IVFGVYGN	FPTNAATF	ATHGTNTTYGGNGTNTAYGGNAA	AANGTNGCNGCRTTNGTNGGRAA	3072	4096	0.615385	43.1818	57.3	95.5	4	228	PMAGLAA	TWVFMIC	CCNATGGCNGGNYTNGCNGC	CADATCATRAANACCCANGT	2048	96	60.3	85	58.7365
Ara_571	XP_015909359.1_791603_792080	390	9	45	166	NVGLGFKT	KTVRFNVL	AAYGTNGGNYTNGGNTTYAARAC	ARNACRTTRAANCKNACNGTYTT	4096	8192	0.4	7.6	56.2	98.5	13	174	QKQPTVF	KVTKAAG	CARAARCARCCNACNGTNTT	CCNGCNGCYTTNGTNACYTT	512	1024	63.2	92	58.718
Ara_572	XP_015904835.1_275391_277359	924	7	355	654	CNTLKDDQ	FKYVEEGQ	TGYAAYACNYTNAARGAYGAYCA	TGNCCYTCYTCNACRTAYTTRAA	1024	512	0.571918	58.625	68.4	91.5	234	665	NQDKCPH	FFIPYLW	AAYCARGAYAARTGYCCNCA	CANARRTANGGDATRAARAA	128	768	71.8	92	58.5862
Ara_573	XP_042900464.1_414605_415338	609	8	12	206	PTSYAQFK	DACKHHDP	CCNACNWSNTAYGCNCARTTYAA	GGRTCRTGRTGYTTRCANGCRTC	8192	256	0.505319	27	63	97.5	4	238	EAFVLEG	YDGNFCE	GARGCNTTYGTNYTNGARGG	TCRCARAARTTNCCRTCRTA	1024	128	67.6	88.5	58.5616
Ara_574	XP_042901645.1_247318_248164	399	10	46	170	SLWGCCPD	GCCPDGLT	WSNYTNTGGGGNTGYTGYCCNGA	GTNARNCCRTCNGGRCARCANCC	8192	4096	0.780702	34.7273	56.7	88	11	227	KYGCCPD	GCCPDDV	AARTAYGGNTGYTGYCCNGA	ACRTCRTCNGGRCARCANCC	256	256	67.2	86.5	58.4895
Ara_575	XP_042904382.1_413031_413764	369	8	66	180	KFVLQLGD	DCFDVSVL	AARTTYGTNYTNCARYTNGGNGA	ARNACNSWNACRTCRAARCARTC	8192	8192	0.628571	28.4444	51.2	94.5	12	229	TDVQYAD	FQQMNGA	ACNGAYGTNCARTAYGCNGA	GCNCCRTTCATYTGYTGRAA	512	64	71.5	99	58.4685
Ara_576	XP_015906390.2_111679_112687	390	10	41	162	ANQPIQFV	PCHFLKTT	GCNAAYCARCCNATHCARTTYGT	GTNGTYTTNARRAARTGRCANGG	768	2048	0.614679	20.8182	63.7	90.5	18	171	KRENQLA	NPCAKIV	AARMGNGARAAYCARYTNGC	ACDATYTTNGCRCANGGRTT	1024	384	65.5	80	58.4255
Ara_577	XP_015922274.1_638286_638682	351	10	11	119	DFESAEFK	QTKINEII	GAYTTYGARWSNGCNGARTTYAA	ATDATYTCRTTDATYTTNGTYTG	2048	576	0.722772	20.5455	56.2	92.5	2	134	KPKNPLD	ANPKTDT	AARCCNAARAAYCCNYTNGA	GTRTCNGTYTTNGGRTTNGC	1024	512	60.8	90	58.3257
Ara_578	XP_015928387.1_248101_249185	432	10	80	215	ALWKDMFT	QNGIYHPG	GCNYTNTGGAARGAYATGTTYAC	CCNGGRTGRTADATNCCRTTYTG	256	768	0.534884	33	69.8	89	30	271	LDTEEDA	DCLVRTG	YTNGAYACNGARGARGAYGC	CCNGTNCKNACNARRCARTC	512	4096	59.2	80	58.244
Ara_579	XP_015911917.1_652643_653669	489	8	133	287	MCATCEGH	FPIKTVLK	ATGTGYGCNACNTGYGARGGNCA	TTNARNACNGTYTTDATNGGRAA	512	6144	0.751825	47.6667	64.3	92.5	124	312	QDMYGWT	THFGAND	CARGAYATGTAYGGNTGGAC	TCRTTNGCNCCRAARTGNGT	32	512	73.7	83	58.2074
Ara_580	XP_042894622.1_229972_231119	354	9	10	119	QQVLQLKD	NGYHEEIL	CARCARGTNYTNCARYTNAARGA	ARDATYTCYTCRTGRTANCCRTT	4096	768	0.356436	6.9	55.8	98.5	2	201	DKLQELK	PCGPIRI	GAYAARYTNCARGARYTNAA	ATNCKDATNGGNCCRCANGG	1024	3072	54.4	100	58.2042
Ara_581	XP_015921012.2_135874_136534	378	10	29	146	KSIYGLWY	NIPDDILK	AARWSNATHTAYGGNYTNTGGTA	TTNARDATRTCRTCNGGDATRTT	6144	2304	0.540541	17.6364	56.4	92	4	163	REIIWVM	EMSVLNA	MGNGARATHATHTGGGTNAT	GCRTTNARNACNSWCATYTC	576	2048	58.6	92.5	58.1965
Ara_582	XP_015924627.2_131079_131775	555	8	46	222	QEDGLGGY	KDPYHTGN	CARGARGAYGGNYTNGGNGGNTA	TTNCCNGTRTGRTANGGRTCYTT	4096	1024	0.370588	24	61	87.5	3	233	SAVTKCF	FQEQWKR	WSNGCNGTNACNAARTGYTT	CKYTTCCAYTGYTCYTGRAA	4096	64	67.4	100	58.1792
Ara_583	XP_015928228.1_22339_23497	558	8	75	252	YEKLHTID	NPFKCDCN	TAYGARAARYTNCAYACNATHGA	TTRCARTCRCAYTTRAANGGRTT	1536	256	0.611765	34.3333	67.3	88.5	52	365	LIFVGNE	KFHYVSL	YTNATHTTYGTNGGNAAYGA	ARNSWNACRTARTGRAAYTT	1536	2048	63.9	95	58.1309
Ara_584	XP_042903547.1_368193_369093	498	9	154	311	LTPNKVEF	AFQKFQRS	YTNACNCCNAAYAARGTNGARTT	SWNCKYTGRAAYTTYTGRAANGC	4096	4096	0.739726	35.7	61.4	90	41	327	ALKVGCD	EIHNAFS	GCNYTNAARGTNGGNTGYGA	SWRAANGCRTTRTGDATYTC	2048	768	65.9	88	58.0475
Ara_585	XP_015916993.1_68503_69544	984	8	37	356	SVEDTKGN	CEELGLAV	WSNGTNGARGAYACNAARGGNAA	ACNGCNARNCCNARYTCYTCRCA	8192	8192	0.324675	36.7778	57.2	94	10	366	QDRDIKF	IKDGFTM	CARGAYMGNGAYATHAARTT	ATNGTRAANCCRTCYTTDAT	384	384	71	92	58.0416
Ara_586	XP_015926692.1_43699_44543	1044	8	37	376	SDFIMRCQ	CKWSGNAT	WSNGAYTTYATHATGMGNTGYCA	GTNGCRTTNCCNSWCCAYTTRCA	3072	2048	0.538462	52.5556	58.7	96	13	399	MDFKVTY	GKVAPAV	ATGGAYTTYAARGTNACNTA	ACNGCNGGNGCNACYTTNCC	128	2048	65.4	92	57.8724
Ara_587	XP_015928885.1_358423_360301	1602	8	28	553	QLWEMLDY	AQSMPNLN	CARYTNTGGGARATGYTNGAYTA	TTNARRTTNGGCATNSWYTGNGC	512	8192	0.722772	135	53.1	94	19	584	GCYDELY	QDFADFD	GGNTGYTAYGAYGARYTNTA	TCRAARTCNGCRAARTCYTG	512	128	62.8	93.5	57.8378
Ara_588	XP_042908715.1_190610_191010	459	9	9	153	PKNFDRFN	NFPLYVAF	CCNAARAAYTTYGAYMGNTTYAA	AANGCNACRTANARNGGRAARTT	1024	4096	0.825	38.5	60.2	96.5	1	161	QCTCCFK	KHSMQSK	CARTGYACNTGYTGYTTYAA	TTNSWYTGCATNSWRTGYTT	128	2048	51.7	96	57.808
Ara_589	XP_015912994.1_541725_542394	489	9	36	190	NYEKKNKW	NKKLERFY	AAYTAYGARAARAARAAYAARTG	TARAANCKYTCNARYTTYTTRTT	128	2048	0.466216	21.8	63	92.5	28	200	DRRAKLP	YTAEIKQ	GAYMGNMGNGCNAARYTNCC	TGYTTDATYTCNGCNGTRTA	8192	384	59	91.5	57.7452
Ara_590	XP_042895450.1_814265_814892	414	8	21	150	YPGLLEQN	MNGEVLNG	TAYCCNGGNYTNYTNGARCARAA	CCRTTNARNACYTCNCCRTTCAT	8192	1024	0.588235	24	58.2	92	8	180	GRMGEAI	EMENLDT	GGNMGNATGGGNGARGCNAT	GTRTCNARRTTYTCCATYTC	1024	128	65.5	99	57.7232
Ara_591	XP_015928520.1_151464_151972	399	8	34	158	IQRFTRYV	WKHGGPLA	ATHCARMGNTTYACNMGNTAYGT	GCNARNGGNCCNCCRTGYTTCCA	6144	2048	0.483051	6.66667	58.1	96	13	184	QWSVWYC	EAQLIKH	CARTGGWSNGTNTGGTAYTG	TGYTTDATNARYTGNGCYTC	256	768	63.3	99	57.6813
Ara_592	XP_015923815.2_6311_6989	444	9	31	170	RYNDDIFF	MEYPELYY	MGNTAYAAYGAYGAYATHTTYTT	TARTANARYTCNGGRTAYTCCAT	768	512	0.496241	28.6	61.2	93.5	23	183	YFFSKDV	WNRQLDV	TAYTTYTTYWSNAARGAYGT	ACRTCNARYTGNCKRTTCCA	512	512	58.4	92	57.6733
Ara_593	XP_015918497.1_54724_55426	387	8	53	173	NGNGCPFT	FDPATYII	AAYGGNAAYGGNTGYCCNTTYAC	ATDATRTANGTNGCNGGRTCRAA	1024	1536	0.424779	15	62.7	92	7	194	PKCNMCK	EFVCHAP	CCNAARTGYAAYATGTGYAA	GGNGCRTGRCANACRAAYTC	64	256	73	87.5	57.5601
Ara_594	XP_015916918.2_53455_56575	375	8	824	940	NKQTVIAY	EDKIDRLI	AAYAARCARACNGTNATHGCNTA	ATNARNCKRTCDATYTTRTCYTC	1536	3072	0.33945	21.4444	63.6	94	733	981	NPWICNC	FWEKLKY	AAYCCNTGGATHTGYAAYTG	TAYTTNARYTTYTCCCARAA	96	128	70.6	86	57.4362
Ara_595	XP_015904082.1_1221616_1222528	642	7	51	256	LLKHECAY	EMVRHECA	YTNYTNAARCAYGARTGYGCNTA	GCRCAYTCRTGNCKNACCATYTC	4096	512	0.661616	53	63.7	100	15	298	RPMKERF	DMCDYEN	MGNCCNATGAARGARMGNTT	TTYTCRTARTCRCACATRTC	1024	32	69.1	88	57.3485
Ara_596	XP_042901185.1_154526_156257	1428	9	82	549	YFDCQEYD	NAQKCLDY	TAYTTYGAYTGYCARGARTAYGA	TARTCNARRCAYTTYTGNGCRTT	128	1024	0.442516	57	70.4	87.5	74	557	AKYSLAK	PETKEDA	GCNAARTAYWSNYTNGCNAA	GCRTCYTCYTTNGTYTCNGG	8192	256	52.8	90.5	57.2959
Ara_597	XP_042897283.1_875205_876202	366	9	13	126	TPAALDHH	KEFNRPDK	ACNCCNGCNGCNYTNGAYCAYCA	TTRTCNGGNCKRTTRAAYTCYTT	8192	1024	0.401869	15	60.8	94	5	140	NLCLNKY	THSCIKP	AAYYTNTGYYTNAAYAARTA	GGYTTDATRCANSWRTGNGT	1024	1536	54.6	96	57.2242
Ara_598	XP_042911127.1_827179_828334	951	7	86	394	EKICNGAD	YKFPLVTE	GARAARATHTGYAAYGGNGCNGA	TCNGTNACNARNGGRAAYTTRTA	768	4096	0.746479	99.5	68.5	90.5	24	407	IPNKGEM	AQVKKLF	ATHCCNAAYAARGGNGARAT	AANARYTTYTTNACYTGNGC	384	1024	69.8	86	56.9483
Ara_599	XP_042903799.1_342771_343890	1191	8	31	419	VHRDATTK	YYVQDGVD	GTNCAYMGNGAYGCNACNACNAA	TCNACNCCRTCYTGNACRTARTA	8192	1024	0.557641	54	59.4	91.5	15	431	NTGVFTF	METNIPV	AAYACNGGNGTNTTYACNTT	ACNGGDATRTTNGTYTCCAT	1024	192	68	90.5	56.9092
Ara_600	XP_015916514.1_763013_764383	675	8	46	262	METKGDVY	KVPPLKIV	ATGGARACNAARGGNGAYGTNTA	ACDATYTTNARNGGNGGNACYTT	512	6144	0.69802	54.5556	59.9	97.5	38	347	KYQSYCV	EERFQRV	AARTAYCARWSNTAYTGYGT	ACNCKYTGRAANCKYTCYTC	512	1024	54	97.5	56.7393
Ara_601	XP_015912635.1_171820_172363	387	10	18	138	ENCSVVEG	GHFIKDNK	GARAAYTGYWSNGTNGTNGARGG	TTRTTRTCYTTDATRAARTGNCC	4096	384	0.433628	14.9091	57.1	95	2	150	LDVDIRN	CPNTCPD	YTNGAYGTNGAYATHMGNAA	TCNGGRCANGTRTTNGGRCA	3072	512	60.4	83.5	56.5903
Ara_602	XP_015904468.2_58352_58841	348	8	35	142	LPKELDCG	DFYGANLK	YTNCCNAARGARYTNGAYTGYGG	TTNARRTTNGCNCCRTARAARTC	4096	2048	0.762376	8.22222	63.4	89	19	171	LGIPTAN	EIKNDIK	YTNGGNATHCCNACNGCNAA	TTDATRTCRTTYTTDATYTC	6144	144	66.2	94.5	56.5005
Ara_603	XP_015915024.1_91132_92371	354	10	111	220	RRFHRKDH	VHTGKRDF	MGNMGNTTYCAYMGNAARGAYCA	AARTCNCKYTTNCCNGTRTGNAC	8192	4096	0.382353	11.1818	54.8	93.5	88	236	RFKLVRH	FGRKDHL	MGNTTYAARYTNGTNMGNCA	ARRTGRTCYTTNCKNCCRAA	8192	1024	55.8	92	56.4652
Ara_604	XP_015920704.2_44500_46315	960	10	137	448	AIQVYKVF	DCVISYDV	GCNATHCARGTNTAYAARGTNTT	ACRTCRTANSWDATNACRCARTC	1536	3072	0.735593	83.7273	57.9	87.5	96	469	CVSAPTG	TARAGKK	TGYGTNWSNGCNCCNACNGG	TTYTTNCCNGCNCKNGCNGT	8192	4096	49	94	56.4125
Ara_605	XP_015904548.1_701527_702265	504	9	57	216	SMNMEAAM	HDRLVTWL	WSNATGAAYATGGARGCNGCNAT	ARCCANGTNACNARNCKRTCRTG	1024	8192	0.452703	19.1	51	98	8	225	LQEDLFP	QQALMDF	YTNCARGARGAYYTNTTYCC	AARTCCATNARNGCYTGYTG	1024	256	62	91.5	56.2295
Ara_606	XP_015907453.1_1545589_1547080	351	8	390	498	MSDIAYCP	IEKTDGCN	ATGWSNGAYATHGCNTAYTGYCC	TTRCANCCRTCNGTYTTYTCDAT	1536	768	0.676471	31	66.5	89	341	506	QIREGNV	KMTCFRC	CARATHMGNGARGGNAAYGT	CANCKRAARCANGTCATYTT	768	256	67	87.5	56.2235
Ara_607	XP_042895586.1_1231306_1232176	690	7	37	258	PSIKKAQH	PHMRTFVT	CCNWSNATHAARAARGCNCARCA	GTNACRAANGTNCKCATRTGNGG	6144	2048	0.372093	27.75	58.9	97.5	13	277	PPHKKTF	EGNGKKV	CCNCCNCAYAARAARACNTT	ACYTTYTTNCCRTTNCCYTC	512	256	64.8	99	56.2062
Ara_608	XP_042894776.1_468036_469557	885	7	77	363	HDDVTYEA	YVKNGETF	CAYGAYGAYGTNACNTAYGARGC	AANGTYTCNCCRTTYTTNACRTA	512	1024	0.8	88.75	68.8	90.5	10	464	LIIGDEI	PYCVLYD	YTNATHATHGGNGAYGARAT	TCRTANARNACRCARTANGG	1152	1024	59.5	95	56.1962
Ara_609	XP_042898955.1_874610_875531	795	8	55	311	ERNIQIDF	WITKANVR	GARMGNAAYATHCARATHGAYTT	CKNACRTTNGCYTTNGTDATCCA	1152	1536	0.778226	62.2222	68.1	92.5	46	324	SHVIVDE	AGRVQPG	WSNCAYGTNATHGTNGAYGA	CCNGGYTGNACNCKNCCNGC	3072	4096	55.5	90.5	56.1716
Ara_610	XP_015906528.1_33991_34628	456	11	28	171	RALYYMYP	DMRRQKLQ	MGNGCNYTNTAYTAYATGTAYCC	TGNARYTTYTGNCKNCKCATRTC	2048	4096	0.830769	44	51.9	88	7	225	LPQRLQP	WHPQYPS	YTNCCNCARMGNYTNCARCC	SWNGGRTAYTGNGGRTGCCA	8192	512	50.8	88	56.1382
Ara_611	XP_042904367.1_83303_84329	609	9	11	205	VNRNHLFN	CIHFATHI	GTNAAYMGNAAYCAYYTNTTYAA	ATRTGNGTNGCRAARTGDATRCA	4096	768	0.265957	18.4	57.4	93	1	330	ENDRTGF	PDAAVKI	GARAAYGAYMGNACNGGNTT	ATYTTNACNGCNGCRTCNGG	1024	1024	64.2	87.5	56.0408
Ara_612	XP_042903315.1_502114_502919	669	9	56	270	TSRFKDFF	NINDLVPY	ACNWSNMGNTTYAARGAYTTYTT	TANGGNACNARRTCRTTDATRTT	8192	3072	0.525773	21.4	55.7	93	35	297	SHVRFPM	DCLKLHV	WSNCAYGTNMGNTTYCCNAT	ACRTGNARYTTNARRCARTC	8192	1024	57.4	94.5	55.5609
Ara_613	XP_015927963.1_614252_614855	354	10	12	121	RIAQQRET	PYNTKFPL	MGNATHGCNCARCARMGNGARAC	ARNGGRAAYTTNGTRTTRTANGG	6144	2048	0.33	8.45455	57.2	94	4	164	KLNEQQN	PYPEPPS	AARYTNAAYGARCARCARAA	SWNGGNGGYTCNGGRTANGG	256	4096	50	93	55.534
Ara_614	XP_042910480.1_97449_98809	366	9	69	182	HPCAVKNG	DEQCCQKD	CAYCCNTGYGCNGTNAARAAYGG	TCYTTYTGRCARCAYTGYTCRTC	1024	128	0.504673	21.4	67.8	85.5	23	206	WIDHDQQ	CDSKKDC	TGGATHGAYCAYGAYCARCA	CARTCYTTYTTNSWRTCRCA	48	512	59.1	88	55.4844
Ara_615	XP_042910859.1_62732_64042	657	10	61	271	KKHALVKP	GNRHGIPN	AARAARCAYGCNYTNGTNAARCC	TTNGGDATNCCRTGNCKRTTNCC	2048	6144	0.534091	26.7273	50.9	90.5	11	285	EVFKALG	TPHTATV	GARGTNTTYAARGCNYTNGG	ACNGTNGCNGTRTGNGGNGT	1024	2048	56.2	94.5	55.4546
Ara_616	XP_042907445.1_123797_125432	501	9	153	311	EVLDARDP	DKHIKILD	GARGTNYTNGAYGCNMGNGAYCC	TCNARDATYTTDATRTGYTTRTC	8192	1152	0.446667	22.2	55.6	94	40	396	KPKDPGV	KKGGIPN	AARCCNAARGAYCCNGGNGT	TTNGGDATNCCNCCYTTYTT	512	768	61.4	89	55.3586
Ara_617	XP_015928273.2_561924_564456	387	9	418	538	LWCLLGDV	EALKCNYE	YTNTGGTGYYTNYTNGGNGAYGT	TCRTARTTRCAYTTNARNGCYTC	8192	1024	0.743363	31.2	51.8	94.5	307	550	MRCKLEK	WENFLLV	ATGMGNTGYAARYTNGARAA	ACNARNARRAARTTYTCCCA	512	512	62.6	90	55.2897
Ara_618	XP_015906078.2_200017_203331	1899	5	248	872	NLMACMQV	FVENCPKG	AAYYTNATGGCNTGYATGCARGT	CCYTTNGGRCARTTYTCNACRAA	256	512	0.575856	158.5	69.5	94	149	1000	VMEATWA	EKNVYTQ	GTNATGGARGCNACNTGGGC	TGNGTRTANACRTTYTTYTC	128	256	71.6	92.5	55.1763
Ara_619	XP_015904259.2_98534_99354	600	8	46	237	CLLRYWFT	YFGKSAIN	TGYYTNYTNMGNTAYTGGTTYAC	TTDATNGCNSWYTTNCCRAARTA	4096	6144	0.592391	41.4444	55.6	91	23	248	GLNVPYY	YGWKNKD	GGNYTNAAYGTNCCNTAYTA	TCYTTRTTYTTCCANCCRTA	2048	64	68.6	90.5	55.0155
Ara_620	XP_015907631.1_220014_220698	393	9	46	168	LLNDFPFP	QKYAEIAL	YTNYTNAAYGAYTTYCCNTTYCC	ARNGCDATYTCNGCRTAYTTYTG	4096	1536	0.396552	13.8	58.9	89	18	232	TQPGVLE	KQPTLLE	ACNCARCCNGGNGTNYTNGA	TCNARNARNGTNGGYTGYTT	4096	4096	58.4	93.5	54.9235
Ara_621	XP_015925210.2_184071_185292	699	8	192	416	QMLAFCNV	TWLRKYQV	CARATGYTNGCNTTYTGYAAYGT	ACYTGRTAYTTNCKNARCCANGT	512	2048	0.779904	61.8889	62.7	93	48	428	YGSFFEI	THPCYSM	TAYGGNWSNTTYTTYGARAT	ATNSWRTARCANGGRTGNGT	1024	2048	57.8	89.5	54.7966
Ara_622	XP_015922744.2_352886_353356	366	9	14	127	AFSTNQFG	HDLIAHLG	GCNTTYWSNACNAAYCARTTYGG	CCNARRTGNGCDATNARRTCRTG	4096	6144	0.635514	6.7	52.7	96.5	6	201	VTFTMRK	YPYQFLL	GTNACNTTYACNATGMGNAA	ARNARRAAYTGRTANGGRTA	1024	1024	59.4	91.5	54.7469
Ara_623	XP_042895722.1_1644115_1645375	414	9	167	296	NIKTVVNK	DGKEFIQT	AAYATHAARACNGTNGTNAAYAA	GTYTGDATRAAYTCYTTNCCRTC	1536	384	0.593496	27.5	65.7	87.5	116	332	IFKAVLP	MNLPASA	ATHTTYAARGCNGTNYTNCC	GCNSWNGCNGGNARRTTCAT	1536	4096	53.4	91	54.6118
Ara_624	XP_015918936.1_142701_143715	843	7	19	291	AKNVNNWH	GNVQGYFV	GCNAARAAYGTNAAYAAYTGGCA	ACRAARTANCCYTGNACRTTNCC	256	1024	0.802326	88	62.9	91.5	8	355	DPRWLVE	GWKRFYW	GAYCCNMGNTGGYTNGTNGA	CARTARAANCKYTTCCANCC	2048	256	63	92	54.6103
Ara_625	XP_042895375.1_2442895_2443540	522	7	24	189	LACFVGPW	FIATAKQR	YTNGCNTGYTTYGTNGGNCCNTG	CKYTGYTTNGCNGTNGCDATRAA	8192	3072	0.559748	41.625	63.9	88.5	7	212	TNYQLGH	MCFIVIA	ACNAAYTAYCARYTNGGNCA	GCDATNACDATRAARCACAT	1024	144	68.8	92	54.2391
Ara_626	XP_015928279.1_353990_355145	384	10	233	352	VVTEATVE	QQEYGSHG	GTNGTNACNGARGCNACNGTNGA	CCRTGNSWNCCRTAYTCYTGYTG	8192	2048	0.5625	20.5455	49.2	96	160	379	VPTMEPI	EHSISDV	GTNCCNACNATGGARCCNAT	ACRTCNSWDATNSWRTGYTC	512	6144	50.2	93.5	53.8235
Ara_627	XP_042910419.1_394038_394644	399	8	32	156	VRPFGIYI	DALKFHGM	GTNMGNCCNTTYGGNATHTAYAT	ATNCCRTGRAAYTTNARNGCRTC	6144	2048	0.59322	25.3333	62.9	90	21	179	YSMAGLQ	FHAVCLI	TAYWSNATGGCNGGNYTNCA	ATNARRCANACNGCRTGRAA	4096	1024	59.2	92	53.7737
Ara_628	XP_015920676.1_225355_226243	507	6	61	221	LFFCFIPK	ETAQHDFP	YTNTTYTTYTGYTTYATHCCNAA	GGRAARTCRTGYTGNGCNGTYTC	1536	512	0.506494	33.8571	64.8	95	51	279	CPIIVDE	DFELFGY	TGYCCNATHATHGTNGAYGA	TANCCRAANARYTCRAARTC	576	512	67.3	95.5	53.4628
Ara_629	XP_015925985.1_489000_490316	393	9	46	168	DGYNGKNC	PCENGATC	GAYGGNTAYAAYGGNAARAAYTG	CANGTNGCNCCRTTYTCRCANGG	512	2048	0.54386	21.5	66	88.5	34	243	EDMIKDY	TTVSFNT	GARGAYATGATHAARGAYTA	GTRTTRAANSWNACNGTNGT	48	4096	56.3	84	53.2382
Ara_630	XP_015919892.1_1728180_1728654	360	8	28	139	ELEMLLNP	ADITLNML	GARYTNGARATGYTNYTNAAYCC	ARCATRTTNARNGTDATRTCNGC	4096	3072	0.621359	23.3333	47.2	94	10	147	HIVAEIF	NATEQEV	CAYATHGTNGCNGARATHTT	ACYTCYTGYTCNGTNGCRTT	576	256	68.2	93	53.0528
Ara_631	XP_042903712.1_589255_592483	1935	3	396	1032	WRTPEDKM	MKCAFCDT	TGGMGNACNCCNGARGAYAARAT	GTRTCRCARAANGCRCAYTTCAT	1024	128	0.36745	178.75	72.9	100	360	1054	KCMWCGQ	MHFVKDG	AARTGYATGTGGTGYGGNCA	CCRTCYTTNACRAARTGCAT	32	64	76.7	100	52.9502
Ara_632	XP_015906331.1_450815_451473	387	9	19	139	MMDKSRFF	FDVVSQHM	ATGATGGAYAARWSNMGNTTYTT	ATRTGYTGNSWNACNACRTCRAA	1024	4096	0.333333	11.1	48.2	95.5	11	202	RILTIEW	FYRGYYA	MGNATHYTNACNATHGARTG	GCRTARTANCCNCKRTARAA	4608	512	57.7	93.5	52.8404
Ara_633	XP_015923471.2_2123819_2124803	414	7	46	175	FKQLHRCY	KVLTIDQV	TTYAARCARYTNCAYMGNTGYTA	ACYTGRTCDATNGTNARNACYTT	2048	3072	0.585366	29.25	59.6	98	24	204	KLKICFD	PKRKGVE	AARYTNAARATHTGYTTYGA	TCNACNCCYTTNCKYTTNGG	384	2048	63.7	89	52.7517
Ara_634	XP_042895802.1_1086079_1087043	780	6	37	288	ALHGWQDN	HFVHLNNP	GCNYTNCAYGGNTGGCARGAYAA	GGRTTRTTNARRTGNACRAARTG	1024	1024	0.657143	70.4286	65.9	97	18	299	IAAKVWG	APHINAF	ATHGCNGCNAARGTNTGGGG	AANGCRTTDATRTGNGGNGC	384	768	65.6	87	52.3789
Ara_635	XP_015906498.2_332383_333634	474	8	65	214	LEAIFIHG	PQPVMPAV	YTNGARGCNATHTTYATHCAYGG	ACNGCNGGCATNACNGGYTGNGG	2304	2048	0.676056	37.7778	56.2	96.5	21	222	AVKKNLT	DVIDFFT	GCNGTNAARAARAAYYTNAC	GTRAARAARTCDATNACRTC	1024	192	61.8	84.5	52.3391
Ara_636	XP_042908310.1_62306_63386	828	8	40	307	LESHPYNT	NNQFESAI	YTNGARWSNCAYCCNTAYAAYAC	ATNGCNSWYTCRAAYTGRTTRTT	8192	2048	0.565385	54.5556	56.9	90	5	338	LPEPEWG	AYFNPDF	YTNCCNGARCCNGARTGGGG	AARTCNGGRTTRAARTANGC	512	256	65.3	85	52.3173
Ara_637	XP_042908542.1_13870_16216	720	11	104	335	PQSEVPQK	YNMNSTSV	CCNCARWSNGARGTNCCNCARAA	ACNSWNGTNSWRTTCATRTTRTA	8192	8192	0.696078	46.5	45.8	86.5	56	344	GTPGQNP	QNGSMVG	GGNACNCCNGGNCARAAYCC	CCNACCATNSWNCCRTTYTG	1024	1024	55.4	82.5	52.249
Ara_638	XP_042909419.1_42287_42838	429	8	11	145	HYVQTEYG	GFGYYVIG	CAYTAYGTNCARACNGARTAYGG	CCDATNACRTARTANCCRAANCC	512	1536	0.322835	19.4444	59.2	90	1	156	MYGMLLE	QIARTFY	ATGTAYGGNATGYTNYTNGA	TARAANGTNCKNGCDATYTG	512	1536	58.2	93	52.1433
Ara_639	XP_015922456.2_203909_204868	465	9	138	284	NQNLKEET	TFLAFTNL	AAYCARAAYYTNAARGARGARAC	ARRTTNGTRAANGCNARRAANGT	512	8192	0.715447	29.2	52.6	92	121	315	VLAVGIV	FGLIPWG	GTNYTNGCNGTNGGNATHGT	CCCCANGGDATNARNCCRAA	6144	768	52.7	93	51.757
Ara_640	XP_015924389.2_2847_3750	579	8	48	232	VKYNALEI	DYMLLATA	GTNAARTAYAAYGCNYTNGARAT	GCNGTNGCNARNARCATRTARTC	2048	4096	0.744318	57.7778	58	88.5	31	260	VVEFIFN	EQLHQVT	GTNGTNGARTTYATHTTYAA	GTNACYTGRTGNARYTGYTC	384	512	65.2	83	51.5024
Ara_641	XP_042907332.1_156699_158127	483	8	128	280	LDLTVQQI	KTPADIKG	YTNGAYYTNACNGTNCARCARAT	CCYTTDATRTCNGCNGGNGTYTT	8192	1536	0.717241	43.4444	58.9	86	99	322	VVKLNGG	FNTNNLW	GTNGTNAARYTNAAYGGNGG	CANARRTTRTTNGTRTTRAA	2048	512	56.4	94.5	51.3504
Ara_642	XP_042903319.1_275591_277304	1350	4	37	478	NHKGAVTY	HMFQHVYR	AAYCAYAARGGNGCNGTNACNTA	CKRTANACRTGYTGRAACATRTG	2048	256	0.234483	56.4	69.3	98.5	24	497	IWTCLCY	KCFHNTE	ATHTGGACNTGYYTNTGYTA	TCNGTRTTRTGRAARCAYTT	384	128	71.5	100	51.2219
Ara_643	XP_015926667.2_610281_611376	945	7	41	347	FLRLYKNP	AKFGTNVL	TTYYTNMGNYTNTAYAARAAYCC	ARNACRTTNGTNCCRAAYTTNGC	8192	4096	0.45	50.25	59	88.5	18	359	TQRFMDF	YIRKLYD	ACNCARMGNTTYATGGAYTT	TCRTANARYTTNCKDATRTA	256	1536	63.5	92	50.9411
Ara_644	XP_042909092.1_118765_119332	444	6	29	168	LFQFFHNG	MIDFAHTT	YTNTTYCARTTYTTYCAYAAYGG	GTNGTRTGNGCRAARTCDATCAT	512	384	0.574803	30.4286	64.9	93	8	178	GYICKDK	GYDGDTT	GGNTAYATHTGYAARGAYAA	GTNGTRTCNCCRTCRTANCC	192	512	65.8	91.5	50.8979
Ara_645	XP_042900346.1_972022_972994	441	8	122	260	LLKYGVDP	GNATMVHL	YTNYTNAARTAYGGNGTNGAYCC	ARRTGNACCATNGTNGCRTTNCC	8192	2048	0.798077	25.4444	60.8	93	113	340	CNSLDVA	EDAFSCF	TGYAAYWSNYTNGAYGTNGC	AARCANSWRAANGCRTCYTC	4096	1024	52	90	50.6401
Ara_646	XP_042900609.1_54462_55533	1098	8	48	405	VTVNHVNN	VQIVNVNP	GTNACNGTNAAYCAYGTNAAYAA	GGRTTNACRTTNACDATYTGNAC	2048	1536	0.78012	81.4444	49.4	93	4	444	VKSLEDM	PQILTAR	GTNAARWSNYTNGARGAYAT	CKNGCNGTNARDATYTGNGG	4096	6144	56.4	89	49.8261
Ara_647	XP_015904197.1_1298816_1301267	1281	4	193	611	FHDCEIDP	MAFDVWRT	TTYCAYGAYTGYGARATHGAYCC	GTNCKCCANACRTCRAANGCCAT	192	512	0.677582	124.8	69.9	92.5	43	620	DCCIDAP	KMATTEL	GAYTGYTGYATHGAYGCNCC	ARYTCNGTNGTNGCCATYTT	192	512	64.2	100	49.651
Ara_648	XP_042898225.1_887303_887848	456	7	24	167	RHPSEDFI	KITKENFA	MGNCAYCCNWSNGARGAYTTYAT	GCRAARTTYTCYTTNGTDATYTT	8192	384	0.744361	46.625	61.9	94.5	8	196	SFDDKLP	DPLWSLK	WSNTTYGAYGAYAARYTNCC	TTNARNSWCCANARNGGRTC	2048	8192	46.1	97	49.5697
Ara_649	XP_015910904.1_229183_229688	357	6	12	122	NPFQVRDA	FYCLHWIK	AAYCCNTTYCARGTNMGNGAYGC	TTDATCCARTGNARRCARTARAA	2048	384	0.718447	34	66.1	89	2	160	MNDPALY	CPVFEMY	ATGAAYGAYCCNGCNYTNTA	TACATYTCRAANACNGGRCA	512	128	69.5	85.5	49.3359
Ara_650	XP_042902932.1_735769_736466	543	8	62	234	SHHTSMHE	HTFSVPNP	WSNCAYCAYACNWSNATGCAYGA	GGRTTNGGNACNSWRAANGTRTG	8192	8192	0.670807	37.3333	40.4	98.5	21	242	LPIPEIE	IITVTEH	YTNCCNATHCCNGARATHGA	TGYTCNGTNACNGTDATDAT	2304	1152	58	94	49.2613
Ara_651	XP_042898404.1_984258_985620	1035	4	56	392	AQCMADNH	NCPYDETC	GCNCARTGYATGGCNGAYAAYCA	CANGTYTCRTCRTANGGRCARTT	256	512	0.248485	43.4	71.4	97	43	432	EKVCNQP	CPADLTG	GARAARGTNTGYAAYCARCC	CCNGTNARRTCNGCNGGRCA	128	2048	68.4	94.5	48.5736
Ara_652	XP_015922891.1_80272_81730	450	7	119	260	NVLVLDEI	CNPGSPMK	AAYGTNYTNGTNYTNGAYGARAT	TTCATNGGNSWNCCNGGRTTRCA	8192	4096	0.525926	32	51	89.5	70	339	YAFINCM	GKAYDVY	TAYGCNTTYATHAAYTGYAT	TANACRTCRTANGCYTTNCC	192	512	73.1	84	48.3534
Ara_653	XP_015927252.2_74674_75562	387	7	72	192	DAYTRHKK	KGQFFCGN	GAYGCNTAYACNMGNCAYAARAA	TTNCCRCARAARAAYTGNCCYTT	2048	512	0.482456	13	64.4	97	6	229	DYESDFE	VKLRLCE	GAYTAYGARWSNGAYTTYGA	TCRCANARNCKNARYTTNAC	512	8192	50	88	48.2917
Ara_654	XP_015916484.2_439359_440275	456	5	75	218	PDIYIDTM	QFRPEKNH	CCNGAYATHTAYATHGAYACNAT	TGRTTYTTYTCNGGNCKRAAYTG	1152	1024	0.580882	35.8333	66.4	97.5	45	261	VEAKYYP	EDYERVK	GTNGARGCNAARTAYTAYCC	TTNACNCKYTCRTARTCYTC	256	512	67.8	86	48.2008
Ara_655	XP_015913459.2_74230_75686	525	5	288	454	EGCGRMQN	NERWNPDM	GARGGNTGYGGNMGNATGCARAA	ATRTCNGGRTTCCANCKYTCRTT	1024	512	0.51875	33	65	94	244	510	VDGVFWT	KYEHFHR	GTNGAYGGNGTNTTYTGGAC	CKRTGRAARTGYTCRTAYTT	256	128	69.5	89	48.0516
Ara_656	XP_042905793.1_26740_27634	450	5	120	261	DVVKQRMQ	MHHVPSTA	GAYGTNGTNAARCARMGNATGCA	GCNGTNSWNGGNACRTGRTGCAT	1024	4096	0.444444	29	57.5	91	112	270	HNIVMNP	CWCVYEF	CAYAAYATHGTNATGAAYCC	AAYTCRTANACRCACCARCA	96	64	72.7	95.5	47.6747
Ara_657	XP_042900738.1_602240_603725	474	6	102	251	DIICLQEV	CGDFNIEP	GAYATHATHTGYYTNCARGARGT	GGYTCDATRTTRAARTCNCCRCA	1152	384	0.591241	39.2857	67.2	92	54	279	FTVMTYN	GDLSGQA	TTYACNGTNATGACNTAYAA	GCYTGNCCNSWNARRTCNCC	256	8192	54.7	88	46.8043
Ara_658	XP_042895581.1_575504_576087	396	6	24	147	KPPLKRED	QFRTGYLE	AARCCNCCNYTNAARMGNGARGA	TCNARRTANCCNGTNCKRAAYTG	8192	8192	0.575472	20.2857	55.2	98	7	155	KLRTTVQ	QGIMVRD	AARYTNMGNACNACNGTNCA	TCNCKNACCATDATNCCYTG	8192	768	60.9	88	46.2165
Ara_659	XP_042911886.1_20825_21505	444	7	54	193	KEVPGSYF	VDELNEDS	AARGARGTNCCNGGNWSNTAYTT	SWRTCYTCRTTNARYTCRTCNAC	8192	4096	0.586466	33.125	50	88.5	19	218	SLGCIEE	AWRCKKL	WSNYTNGGNTGYATHGARGA	ARYTTYTTRCANCKCCANGC	6144	512	57.5	95	46.0608
Ara_660	XP_042907904.1_115918_117141	612	5	59	254	ELPTVAFK	KKGGIPNE	GARYTNCCNACNGTNGCNTTYAA	TCRTTNGGDATNCCNCCYTTYTT	8192	1536	0.502646	38.5	63	90.5	36	271	LVLNKID	DWNRGYI	YTNGTNYTNAAYAARATHGA	ATRTANCCNCKRTTCCARTC	3072	256	65.6	90	45.6491
Ara_661	XP_042906508.1_311306_312056	540	5	65	236	MANAFVFP	DTMFYLCC	ATGGCNAAYGCNTTYGTNTTYCC	CARCANARRTARAACATNGTRTC	512	512	0.484848	33.8333	63.9	98.5	23	248	VVAKGKN	PDVLLDK	GTNGTNGCNAARGGNAARAA	TTRTCNARNARNACRTCNGG	1024	4096	56.4	88.5	44.9436
Ara_662	XP_015917428.2_343490_344630	642	4	69	274	FLERDWNY	TFILCYFP	TTYYTNGARMGNGAYTGGAAYTA	GGRAARTARCANARDATRAANGT	1024	1536	0.623711	60.6	64.4	91	45	287	AFIVNLC	VKIFKKE	GCNTTYATHGTNAAYYTNTG	TCYTTYTTRAADATYTTNAC	1536	192	63.4	96	44.4072
Ara_663	XP_015929625.2_1747285_1747765	366	5	17	130	TPWGRWWQ	EKFQTEHP	ACNCCNTGGGGNMGNTGGTGGCA	GGRTGYTCNGTYTGRAAYTTYTC	512	256	0.598131	26	64.8	94	2	138	PLSHFDE	GFDFSGA	CCNYTNWSNCAYTTYGAYGA	GCNCCNSWRAARTCRAANCC	4096	2048	52	95.5	44.3854
Ara_664	XP_042907207.1_166599_167671	771	5	75	323	MLRLYPEK	CPPEAFER	ATGYTNMGNYTNTAYCCNGARAA	CKYTCRAANGCYTCNGGNGGRCA	8192	2048	0.595041	63.8333	56.5	92	60	340	IDSEKFY	CGFAALV	ATHGAYWSNGARAARTTYTA	ACNARNGCNGCRAANCCRCA	768	2048	61.4	91	43.9409
Ara_665	XP_015922926.2_294274_295312	594	3	81	270	ADFAYDFG	KVPTFAYE	GCNGAYTTYGCNTAYGAYTTYGG	TCRTANGCRAANGTNGGNACYTT	512	2048	0.49711	40.75	63.6	100	16	292	MSGALNP	YIAFMTE	ATGWSNGGNGCNYTNAAYCC	TCNGTCATRAANGCDATRTA	4096	192	61.5	100	42.8411
Ara_666	XP_042904127.1_31540_33068	1107	3	123	483	LQNDTFKG	KTKWGRGR	YTNCARAAYGAYACNTTYAARGG	CKNCCNCKNCCCCAYTTNGTYTT	1024	4096	0.451977	88.75	60.1	94	33	492	ARCECND	EPQYQKT	GCNMGNTGYGARTGYAAYGA	GTYTTYTGRTAYTGNGGYTC	512	128	70	95	42.5842
Ara_667	XP_015930056.1_700008_701616	1161	3	98	476	QKFTIRPY	KHVINFDF	CARAARTTYACNATHMGNCCNTA	AARTCRAARTTDATNACRTGYTT	3072	384	0.625337	114.5	66.4	91.5	71	519	YLGQIYN	YTVNDIE	TAYYTNGGNCARATHTAYAA	TCDATRTCRTTNACNGTRTA	768	384	69.5	88	42.3217
Ara_668	XP_015905326.2_2288358_2291301	513	2	580	742	PTEAEAQC	KFTWGRPD	CCNACNGARGCNGARGCNCARTG	TCNGGNCKNCCCCANGTRAAYTT	2048	2048	0.269231	31.6667	65.1	100	560	763	HMVEECK	WNKIKVD	CAYATGGTNGARGARTGYAA	TCNACYTTDATYTTRTTCCA	64	96	75	96.5	41.4375
Ara_669	XP_015927492.2_39248_40244	606	3	50	243	LNFWTHFI	GKFDFLGN	YTNAAYTTYTGGACNCAYTTYAT	TTNCCNARRAARTCRAAYTTNCC	512	2048	0.456989	42.25	63.8	94	22	259	VAILTGY	GIMATHH	GTNGCNATHYTNACNGGNTA	TGRTGNGTNGCCATDATNCC	6144	384	63.7	97.5	41.2978
Ara_670	XP_042901351.1_127786_129635	810	2	38	299	KTYNDPGN	DCVTFYNM	AARACNTAYAAYGAYCCNGGNAA	ATRTTRTARAANGTNACRCARTC	1024	512	0.332016	57	70.3	94	4	362	LDYENQM	ENAKWKP	YTNGAYTAYGARAAYCARAT	GGYTTCCAYTTNGCRTTYTC	256	64	75.2	93	41.0947
Ara_671	XP_042908898.1_1335189_1335957	681	2	17	235	TSYIVKQN	EFMNQHWY	ACNWSNTAYATHGTNAARCARAA	TACCARTGYTGRTTCATRAAYTC	6144	32	0.264151	42.6667	72.2	100	3	245	GSTVQEN	HTCKMID	GGNWSNACNGTNCARGARAA	TCDATCATYTTRCANGTRTG	4096	96	68.3	93	40.9775
Ara_672	XP_042907202.1_102579_104075	588	3	49	236	ILNYYCIE	IDYEIQRQ	ATHYTNAAYTAYTAYTGYATHGA	TGNCKYTGDATYTCRTARTCDAT	1152	1152	0.513812	46.25	63.6	92	7	278	GLEVHAQ	DYRYFPE	GGNYTNGARGTNCAYGCNCA	TCNGGRAARTANCKRTARTC	2048	512	65.6	95	40.6803
Ara_673	XP_015905104.1_1691841_1692324	393	2	14	136	ACLSWTKM	MYANQEHC	GCNTGYYTNWSNTGGACNAARAT	CARTGYTCYTGRTTNGCRTACAT	8192	128	0.293103	24.6667	66.7	94	6	144	ASIEPHW	IHDTYPN	GCNWSNATHGARCCNCAYTG	TTNGGRTANGTRTCRTGDAT	3072	384	68	100	39.4011
Ara_674	XP_042901487.1_657887_659105	483	3	99	251	IKELYDFA	FNGAHKVL	ATHAARGARYTNTAYGAYTTYGC	ARNACYTTRTGNGCNCCRTTRAA	768	2048	0.260274	19.5	67.7	88	79	338	KWEMLDG	NPWNCSC	AARTGGGARATGYTNGAYGG	CANSWRCARTTCCANGGRTT	64	512	62.8	95	39.2533
Ara_675	XP_015910484.2_233562_234876	561	3	131	309	GREFLMKD	WPEAVAPF	GGNMGNGARTTYYTNATGAARGA	AANGGNGCNACNGCYTCNGGCCA	2048	2048	0.732558	60.5	63.6	94	112	386	YHIQWKF	VGKKAVS	TAYCAYATHCARTGGAARTT	SWNACNGCYTTYTTNCCNAC	48	4096	65	86	39.0911
Ara_676	XP_042913884.1_111_1860	948	3	58	365	CSNNYLGM	YVQHINYP	TGYWSNAAYAAYTAYYTNGGNAT	GGRTARTTDATRTGYTGNACRTA	8192	384	0.504983	78	61	96	8	373	EIFLNKI	TVPRGTE	GARATHTTYYTNAAYAARAT	TCNGTNCCNCKNGGNACNGT	384	8192	58.9	90.5	38.9966
Ara_677	XP_015909833.1_723148_723661	390	2	21	142	VKIGCFYA	WCIDGLHL	GTNAARATHGGNTGYTTYTAYGC	ARRTGNARNCCRTCDATRCACCA	768	1536	0.313043	27.6667	67.1	94	2	154	AILKKCW	CVITQYQ	GCNATHYTNAARAARTGYTG	TGRTAYTGNGTDATNACRCA	768	384	68.5	93	38.035
Ara_678	XP_042903447.1_518374_520114	1137	2	104	474	GRGNHPKM	AWCKKYKV	GGNMGNGGNAAYCAYCCNAARAT	ACYTTRTAYTTYTTRCACCANGC	4096	128	0.522222	119	64.9	91	92	490	GNYKVEP	TQRAKFE	GGNAAYTAYAARGTNGARCC	TCRAAYTTNGCNCKYTGNGT	256	1024	67.8	86	37.239

## Sheet: Use for primer synthesis
Primer name	Nucleotide Sequence of Primer (5' to 3')	Number of base pair
Ara_1_F1	TTYGCNGTNTAYACNTGYAA	20
Ara_1_R1	TCYTGRCANGCDATNACRAA	20
Ara_1_F2	MGNATHTTYAAYTAYGAYACNAT	23
Ara_1_R2	CKYTCRTGNGCDATYTTYTTRCA	23
Ara_2_F1	ATHGARTAYGARGAYATGTT	20
Ara_2_R1	TCRTCDATNGTRTGYTTRTC	20
Ara_2_F2	CARACNTTYGGNCAYATGGARTT	23
Ara_2_R2	TANACYTCNGGCATNGTRTTYTG	23
Ara_3_F1	CAYAARGAYGARAARATGTT	20
Ara_3_R1	GTRTGRTAYTCYTTRTARTC	20
Ara_3_F2	AARCARACNTGGACNGAYAAYAT	23
Ara_3_R2	ATNGGNACRTARTAYTCNGGYTC	23
Ara_4_F1	TGYYTNCAYGCNTTYTGYAA	20
Ara_4_R1	CCRTCRAANCCRTAYTTRTT	20
Ara_4_F2	GARAAYTGYGTNMGNGCNCAYCA	23
Ara_4_R2	ACRTCCCANGGRTARTTRAAYTG	23
Ara_5_F1	CARCAYACNTTYTGYATGGA	20
Ara_5_R1	TGNCKRTCDATRTCRTCYTC	20
Ara_5_F2	MGNCARATHAARTGYCCNGARTG	23
Ara_5_R2	TTYTGYTTNACYTCRTTYTGRTG	23
Ara_6_F1	ATHAARGTNCARGAYGARAA	20
Ara_6_R1	GCDATYTCNGCRAANACRTG	20
Ara_6_F2	GTNTTYATGGCNCAYGCNATHGA	23
Ara_6_R2	GGYTGRTAYTGNGGNCCCCARTC	23
Ara_7_F1	ACNGARGTNTTYTAYGTNGA	20
Ara_7_R1	TCRTTNCCNCCRAAYTCRCA	20
Ara_7_F2	AAYACNAARGAYAARTTYTTYGT	23
Ara_7_R2	CANACRAARTGRTTNCCCATYTC	23
Ara_8_F1	CAYACNYTNMGNCARATHGG	20
Ara_8_R1	GCRTTYTCYTGYTGCATYTG	20
Ara_8_F2	GGNGARATHGGNTAYCARACNTT	23
Ara_8_R2	GCNACYTTYTTYTGRTTYTCYTG	23
Ara_9_F1	CARAAYCCNTGGCAYTGYGA	20
Ara_9_R1	ARDATRTCNGTYTCRTAYTC	20
Ara_9_F2	ATHTTYAAYGTNATGYTNAARGA	23
Ara_9_R2	AADATRTGRTGDATYTGYTGNGG	23
Ara_10_F1	TTYAAYAAYAARACNTAYTT	20
Ara_10_R1	GTNACDATYTTRTARTTCCA	20
Ara_10_F2	YTNGAYGTNTAYCARAAYAAYTT	23
Ara_10_R2	TTNCCRAARAARTACATRTCYTC	23
Ara_11_F1	AARGAYATHCCNTAYAAYGA	20
Ara_11_R1	GTYTTNCCNSWCCADATCCA	20
Ara_11_F2	YTNAAYCAYCARAARCARGARGA	23
Ara_11_R2	GTCATNARRTAYTTDATCATRAA	23
Ara_12_F1	GCNYTNCARTGYGTNGTNGA	20
Ara_12_R1	GTCATRCAYTCCCARTCYTT	20
Ara_12_F2	TGGATHGARGCNTAYAARCARGA	23
Ara_12_R2	TANACRTGYTCRCARTCYTTRTC	23
Ara_13_F1	GTNTTYYTNCCNAAYGAYGA	20
Ara_13_R1	CKDATRAAYTCRTCYTGCAT	20
Ara_13_F2	CAYTTYGARAARGTNTAYAARTG	23
Ara_13_R2	ARRTGRTGRAARTTYTCCATYTG	23
Ara_14_F1	AARTGYCCNTAYTGYGAYGT	20
Ara_14_R1	GTRCARTARAAYTTYTTRTG	20
Ara_14_F2	TAYATHYTNTGYATGGAYGARGG	23
Ara_14_R2	ARRTARTTRAANSWDATRTCRCA	23
Ara_15_F1	AARGGNGAYCARTGYGARTT	20
Ara_15_R1	TGNCCYTTNGGRCAYTTRTT	20
Ara_15_F2	AARATGCCNGARTGYTAYTTYTA	23
Ara_15_R2	TGNCCYTTYTCNCCRCAYTTRAA	23
Ara_16_F1	ACNAARCAYATHAARTAYCA	20
Ara_16_R1	TCNGGNGTNACNACDATRTT	20
Ara_16_F2	AARACNGCNTAYAARTGGAAYAT	23
Ara_16_R2	TTNGTDATRTCCCAYTCCCARTT	23
Ara_17_F1	ATHTTYATHCARGAYGARAT	20
Ara_17_R1	CKDATNCCNCCYTGRAARTC	20
Ara_17_F2	GTNACNYTNTGGAAYAARGARAT	23
Ara_17_R2	ACNGGNARRTARAARTCNGGRTT	23
Ara_18_F1	TAYAAYGTNACNATHCCNGA	20
Ara_18_R1	TCNGCRAARTGNGTNCCRTC	20
Ara_18_F2	GTNYTNAAYMGNGARTAYCARGA	23
Ara_18_R2	TCRAANARNGGNCKRTGRTCRTT	23
Ara_19_F1	ACNGTNMGNGARGGNTTYCA	20
Ara_19_R1	ACCATRTTNARDATRCANGC	20
Ara_19_F2	YTNGGNGCNATGAARCCNAAYAC	23
Ara_19_R2	ATDATRAAYTGCCARCARTTRTC	23
Ara_20_F1	GTNGAYATHAARACNCAYCA	20
Ara_20_R1	AANCCYTTNCCRCAYTGRTT	20
Ara_20_F2	TTYGCNTGYAAYCARTGYGAYAA	23
Ara_20_R2	TANGGRTGYTTNCCNGTRTGDAT	23
Ara_21_F1	TGGCCNATGAAYATGGGNCA	20
Ara_21_R1	ARNCCNCCRAARTAYTTDAT	20
Ara_21_F2	CARCARYTNAARCAYGCNTGGAA	23
Ara_21_R2	GTDATYTCRCARTGNCCCCANAC	23
Ara_22_F1	GCNATHAAYYTNCCNACNGA	20
Ara_22_R1	ATRCARTTNCCRTCNGGRTA	20
Ara_22_F2	GTNGARAAYYTNYTNCARAARTT	23
Ara_22_R2	CCRTADATYTCRTCNGGYTTRTG	23
Ara_23_F1	ATGCARATGACNGARAARGA	20
Ara_23_R1	CKCATYTTYTTRTAYTCYTC	20
Ara_23_F2	ACNMGNTTYGARATHGARAARAA	23
Ara_23_R2	GGCATYTGNARRTCDATYTTDAT	23
Ara_24_F1	TGGGARAAYACNTTYAAYAT	20
Ara_24_R1	GCNGGCATNARRTTRTGRTC	20
Ara_24_F2	CARAAYATGCARAARTTYATHAA	23
Ara_24_R2	TANARCCAYTGYTTRTCYTCYTG	23
Ara_25_F1	GTNYTNTAYGGNGGNTAYTG	20
Ara_25_R1	GGNARNGGDATRTGRTANGC	20
Ara_25_F2	TTYGTNGCNTAYATHTGYTGYCA	23
Ara_25_R2	TTCATRTGRAARTARCANGGCCA	23
Ara_26_F1	MGNATHYTNAARGAYGARCC	20
Ara_26_R1	ARNACNGCRTGYTGRCAYTT	20
Ara_26_F2	MGNTTYAAYGARGAYTGYGGNTA	23
Ara_26_R2	ARRCARTGRTARTGNGTYTGYTT	23
Ara_27_F1	YTNGTNACNTTYACNTGGTA	20
Ara_27_R1	ATRAARTANGCNACYTTRTC	20
Ara_27_F2	AAYATHTGYCARGARTGGAARTA	23
Ara_27_R2	ARRTCRTTNCCNACNGCRAAYTG	23
Ara_28_F1	YTNAARTTYATHGCNTAYGG	20
Ara_28_R1	CARTANACRTARAARTTCAT	20
Ara_28_F2	CCNAAYYTNAARGGNGTNACNTT	23
Ara_28_R2	CCRAARTTRAAYTCYTTRTCRTC	23
Ara_29_F1	AARCARCAYTAYTTYATHGA	20
Ara_29_R1	SWRAAYTGYTGNCCYTCNAC	20
Ara_29_F2	GAYGGNAARATGTTYMGNCAYAT	23
Ara_29_R2	TTRCARTANCCRTTNARNGGRAA	23
Ara_30_F1	AARCCNATHATHAAYCAYTA	20
Ara_30_R1	ACDATCATYTGNGCCATRTC	20
Ara_30_F2	YTNAARCAYGCNATHTAYAAYGA	23
Ara_30_R2	GGRTCRTTYTCDATYTGRCANGC	23
Ara_31_F1	ATHGCNTTYTGGTTYAAYGA	20
Ara_31_R1	TTNSWRAACATNGGRTTRTA	20
Ara_31_F2	GGNATHYTNATGGGNAAYCARTG	23
Ara_31_R2	AARTCDATYTGNARNGCNGGYTT	23
Ara_32_F1	GGNGGNGAYCCNATGACNTT	20
Ara_32_R1	TCYTTNACRTADATCCAYTT	20
Ara_32_F2	WSNCAYTAYATGGAYGGNATGTT	23
Ara_32_R2	AAYTGNCCYTTCCAYTTRTCYTG	23
Ara_33_F1	GCNATGGARATHGAYCCNAA	20
Ara_33_R1	TTNGTNACRTGRAARTCYTC	20
Ara_33_F2	GGNGCNTTYCCNGGNATHGAYGA	23
Ara_33_R2	TCNARDATYTGRTCNARRTAYTT	23
Ara_34_F1	GGNGAYGARAARGCNYTNAA	20
Ara_34_R1	ARCATNCKNGGNACYTCRAA	20
Ara_34_F2	GARGGNGTNYTNCARATGGARAC	23
Ara_34_R2	ATNCKNGCCATRTTYTGCCANAC	23
Ara_35_F1	YTNCAYATHGGNCAYGCNAA	20
Ara_35_R1	TCRTCRCADATRAARAANCC	20
Ara_35_F2	TTYGAYGAYACNAAYCCNGARAA	23
Ara_35_R2	TTNCKYTGDATYTGDATDATRTC	23
Ara_36_F1	ATHTTYGGNGARYTNTGGTG	20
Ara_36_R1	CANARDATYTTYTTRAANGC	20
Ara_36_F2	CCNGTNCAYTAYMGNACNATHAT	23
Ara_36_R2	ACNGTRAARAANGGNARCCARCA	23
Ara_37_F1	GCNATHGARATGTAYGGNTT	20
Ara_37_R1	TCRCANGTRCACCARTGYTC	20
Ara_37_F2	AARGTNGGNGAYAAYACNTTYCC	23
Ara_37_R2	ARNGTNGCRTGNARRTCRAANGG	23
Ara_38_F1	TGGCCNGARTTYTGYGARAA	20
Ara_38_R1	ATRTANCCNCCNGTNGTYTT	20
Ara_38_F2	MGNYTNTTYATHAAYGAYCAYCC	23
Ara_38_R2	ARNCKRCAYTTYTCCCAYTTYTG	23
Ara_39_F1	AAYCARTGGGCNATGGAYTT	20
Ara_39_R1	TTNACNARYTTRCARAACAT	20
Ara_39_F2	GGNATGCCNGTNATGCAYAARAA	23
Ara_39_R2	TANGTCATNCCCATRTCYTCYTC	23
Ara_40_F1	CCNTAYATGACNATHCAYAT	20
Ara_40_R1	CACATNARRTGRTANGTRAA	20
Ara_40_F2	YTNGCNGGNATGATHGCNGAYAA	23
Ara_40_R2	ATNGCYTCRAANGGDATRCACCA	23
Ara_41_F1	ATGGGNGCNTTYYTNGAYAA	20
Ara_41_R1	TCDATNACRCARTTRCADAT	20
Ara_41_F2	ATHGARATGGARGAYGCNCAYTG	23
Ara_41_R2	ATNACRTCCCANACNCCRTCRCA	23
Ara_42_F1	CAYGGNGCNGAYGTNAAYCA	20
Ara_42_R1	ATRAARTCNGTDATNGGYTT	20
Ara_42_F2	YTNMGNGCNGCNTGYTTYGAYGG	23
Ara_42_R2	TTRCANACRTAYTTNGTRTGRAA	23
Ara_43_F1	TTYAAYCCNYTNTGYACNTG	20
Ara_43_R1	CKNCCNACYTGRTCRAANGC	20
Ara_43_F2	GGNYTNTGGAARYTNCARATHAA	23
Ara_43_R2	ATRTTNGGNARRTTYTGRAANGC	23
Ara_44_F1	AARAAYATHCCNGAYAARGA	20
Ara_44_R1	ATRTTYTGRCANACYTCCAT	20
Ara_44_F2	TGYGAYGGNCAYYTNAARTTYTG	23
Ara_44_R2	CCRAANACNGTRTGYTTRTTRTC	23
Ara_45_F1	AARGAYTTYCAYGAYAAYAT	20
Ara_45_R1	CADATRTTRCARTGRAARTG	20
Ara_45_F2	AARATHAAYMGNCAYTTYCAYTG	23
Ara_45_R2	TCNCKYTTYTTNARYTTRCARAA	23
Ara_46_F1	GAYATGMGNGAYGCNYTNGG	20
Ara_46_R1	TCNARYTTNCCNGGNACCAT	20
Ara_46_F2	CCNGTNGAYGGNATHAAYCCNGA	23
Ara_46_R2	ARYTTYTCNGCRAARTCDATCAT	23
Ara_47_F1	TAYAAYGGNTTYCCNAARCC	20
Ara_47_R1	GCRTANGTDATRTGYTGCAT	20
Ara_47_F2	ATGYTNATGCARTGGGGNCARTT	23
Ara_47_R2	ACDATYTTNCKNGCYTCRTGRTA	23
Ara_48_F1	CARGTNCCNCCNGARCARTA	20
Ara_48_R1	TGNARCCARTTRAADATCAT	20
Ara_48_F2	AAYGARGCNATHMGNAAYTGYGG	23
Ara_48_R2	CCYTTRTCNCKYTCDATRTCYTT	23
Ara_49_F1	TAYCAYGAYATHGTNCARGG	20
Ara_49_R1	TAYTGCATNGTNCKRTTCCA	20
Ara_49_F2	AAYYTNACNTAYAARCAYGTNAT	23
Ara_49_R2	ATRTGNACRTCRTCNACCCARAA	23
Ara_50_F1	GGNACNGAYGCNGAYAARTT	20
Ara_50_R1	GGDATRTTRAANGTRTAYTC	20
Ara_50_F2	CARYTNGARATHCAYGCNACNGA	23
Ara_50_R2	AANCKNGGNGGRTTRTCRTTYTT	23
Ara_51_F1	TAYYTNGARATGATHGARCA	20
Ara_51_R1	TGNGGRCARAACCAYTTNCC	20
Ara_51_F2	TTYACNGARATGMGNGARATGGA	23
Ara_51_R2	ACRCAYTGRTARTGRAACCAYTC	23
Ara_52_F1	TGGMGNMGNGTNAAYGAYAA	20
Ara_52_R1	TTYTCRAANGTRTCRTARTC	20
Ara_52_F2	YTNGAYAAYATGYTNTAYATGGT	23
Ara_52_R2	TCNACYTGNGCDATNCCRAARCA	23
Ara_53_F1	GCNTAYTTYYTNGGNATHAA	20
Ara_53_R1	GCRCADATRTGCCANGGYTT	20
Ara_53_F2	AAYCAYTTYAARCCNGARGARCA	23
Ara_53_R2	CKNARRTCCATYTTRTTNGCRAA	23
Ara_54_F1	TAYGCNACNGTNGAYGARAA	20
Ara_54_R1	CKDATRAANCCNGTYTTNGG	20
Ara_54_F2	CAYGARCCNATHTTYGARAARAA	23
Ara_54_R2	ACRTANGTRTCNGGNGGYTCRTT	23
Ara_55_F1	YTNGCNTAYCAYTTYTGYCA	20
Ara_55_R1	GGNGTYTGNCCRTTYTTRTC	20
Ara_55_F2	AAYCCNGAYGARGCNTTYAARAA	23
Ara_55_R2	ACNARRTTRTCDATNCCYTCRTG	23
Ara_56_F1	ATHATGGCNGARAARTGGTG	20
Ara_56_R1	ARNGCRTANGGRTTYTTYTC	20
Ara_56_F2	TTYTTYGARAARATHYTNCCNTG	23
Ara_56_R2	AANGTNCCDATYTGNARRTANGC	23
Ara_57_F1	ACNGCNGARGARTTYTGYAA	20
Ara_57_R1	CCNCKRTTRAAYTGRTGRAA	20
Ara_57_F2	GARTGYTAYGCNATHTTYATGAA	23
Ara_57_R2	CCYTTNCKNACRTARTANGTYTT	23
Ara_58_F1	TGYGCNGARATGTTYYTNGA	20
Ara_58_R1	ARDATNGCNGCRCADATYTT	20
Ara_58_F2	GGNGGNCAYYTNTTYGTNGCNAA	23
Ara_58_R2	TGNGGRTTNGTYTCYTGNGGRTA	23
Ara_59_F1	TTYATHGCNGARGTNAARGA	20
Ara_59_R1	TCYTCRTARTTYTTYTGCCA	20
Ara_59_F2	GTNYTNACNCCNAARCARCARAT	23
Ara_59_R2	CKYTTNCKYTCNARRTCNGCRAA	23
Ara_60_F1	CARCARTTYCARGARATGTG	20
Ara_60_R1	TGNARNCCNGGRAACCARTA	20
Ara_60_F2	GGNGTNGGNGAYTTYTAYTAYGA	23
Ara_60_R2	TCRTCNACCCANACNARNCCYTC	23
Ara_61_F1	GARACNGGNCCNCARAARGC	20
Ara_61_R1	ARNGTNARNACYTCCATRCA	20
Ara_61_F2	GAYGTNGCNMGNTTYYTNGARCC	23
Ara_61_R2	GCNGTNARYTCNCCRTGRAARTT	23
Ara_62_F1	CARTGGMGNTTYGGNCCNAT	20
Ara_62_R1	GCRTADATRCANGGRTTRAA	20
Ara_62_F2	TGGATHWSNTGYGAYGTNATGTG	23
Ara_62_R2	SWRTTRAARTANCCNARCCANGT	23
Ara_63_F1	ACNTGGCARAARATHCAYGA	20
Ara_63_R1	TTYTCRTGYTGYTCCCARAA	20
Ara_63_F2	GCNAARGARGGNYTNTTYCARTA	23
Ara_63_R2	TGRTCNACYTTNCKYTCYTGYTT	23
Ara_64_F1	ATGGAYTTYAARGTNACNTA	20
Ara_64_R1	GTNACYTGNGGNGCNACYTT	20
Ara_64_F2	YTNTTYACNGCNGCNATHGAYAA	23
Ara_64_R2	GCNGCRTGNCCNSWCCAYTTRCA	23
Ara_65_F1	TGYMGNAAYGCNAARTGYAT	20
Ara_65_R1	CKYTTRCANGTNCKNCCRTC	20
Ara_65_F2	AARATGTAYCAYTGYGAYGGNGA	23
Ara_65_R2	TCRTARTANGTRTCRTTRCAYTT	23
Ara_66_F1	CARTGYAARTGYCAYGGNAT	20
Ara_66_R1	GTYTTRCAYTCNACYTGRCA	20
Ara_66_F2	WSNTGYACNGTNCARACNTGYTG	23
Ara_66_R2	CACCARTGRAANGTRCARTTRCA	23
Ara_67_F1	TAYTAYAAYAAYACNATHAA	20
Ara_67_R1	AARTARAARTGYTCRTTRTG	20
Ara_67_F2	CARTTYATHATGTTYGCNGAYGA	23
Ara_67_R2	ATNCCNARRTANACRTCRTCRAA	23
Ara_68_F1	YTNAAYGTNACNGCNTTYGA	20
Ara_68_R1	GTNCCYTCNGGYTTRTTYTC	20
Ara_68_F2	WSNTAYCAYTTYGTNATHCCNGA	23
Ara_68_R2	TANARYTGYTTYTGYTCRAARTC	23
Ara_69_F1	GCNMGNAAYCARTGGCAYCA	20
Ara_69_R1	TGCATNACRTGNCCRCANGT	20
Ara_69_F2	TTYATHGCNGAYGAYCAYGAYCA	23
Ara_69_R2	ATRTCNGCRTGYTCYTTDATRAA	23
Ara_70_F1	ATHAAYTTYCAYGARGARAA	20
Ara_70_R1	TCNGTRAARTGCATYTTRTC	20
Ara_70_F2	TTYTGGTGYTAYAAYGCNGGNCA	23
Ara_70_R2	ACNACNGCRTCNGCRTACATRTC	23
Ara_71_F1	AAYGTNAAYGAYAAYGCNCC	20
Ara_71_R1	CARAARTCDATNGTYTTYTC	20
Ara_71_F2	GTNTAYGARTTYMGNATHCCNGA	23
Ara_71_R2	TTNCCNARYTGYTCRTARTCCCA	23
Ara_72_F1	ATGGTNGAYMGNYTNGTNAA	20
Ara_72_R1	GCNCCRCAYTTNCKRCARTG	20
Ara_72_F2	ATHGCNACNGTNGARAAYTGYTT	23
Ara_72_R2	AAYTGNGTYTTNCKRCARTGCAT	23
Ara_73_F1	TTYMGNATGYTNGAYAARGG	20
Ara_73_R1	TTNCKYTGYTCRAARAAYTT	20
Ara_73_F2	CAYTAYCARGTNATHCCNGARAA	23
Ara_73_R2	TGRTGNARYTGRTARAAYTGYTT	23
Ara_74_F1	YTNCARGARCCNAAYGGNTT	20
Ara_74_R1	GCRTGNCCCATYTCRTGRAA	20
Ara_74_F2	GAYTTYGARCARTGYGGNATHCA	23
Ara_74_R2	ATNGTRAARTGRCARTCYTGRTT	23
Ara_75_F1	ATHGTNCCNGCNTAYAAYGA	20
Ara_75_R1	CCYTCDATYTCNGTCCARTT	20
Ara_75_F2	TAYGARGTNATHATHGTNGAYGA	23
Ara_75_R2	TCRAANGCCCANCKYTCNACRTG	23
Ara_76_F1	CCNGTNAAYATHCCNGGNAA	20
Ara_76_R1	GCRTTRAANARYTTNGCYTC	20
Ara_76_F2	GGNCARGTNATGTTYAAYTGGCA	23
Ara_76_R2	TGRTCDATRTCNGTRAANCCYTC	23
Ara_77_F1	TTYACNGAYGCNATGAARGA	20
Ara_77_R1	TCCCADATRTCYTGNGGRTA	20
Ara_77_F2	AAYGGNGTNACNGCNGAYGGNAT	23
Ara_77_R2	CCNGTYTCCATRTTRTARCAYTC	23
Ara_78_F1	ATGCCNAAYAARTTYCAYCA	20
Ara_78_R1	ACNARRCACATRAARTAYTT	20
Ara_78_F2	GGNYTNGARGTNCAYCARTTYTG	23
Ara_78_R2	GGRCARTTRTGNCKNCKRTCCCA	23
Ara_79_F1	GARATHAARCARGCNTAYAA	20
Ara_79_R1	TTRTCNGGCCARTAYTGDAT	20
Ara_79_F2	AARTTYATHGARATHAAYAARGC	23
Ara_79_R2	GCRTGRTANACRCARAARTAYTT	23
Ara_80_F1	GGNGTNTGYGCNTAYYTNAA	20
Ara_80_R1	ACRCANACRTCYTGRAACAT	20
Ara_80_F2	YTNATHGARAARGARMGNAAYGG	23
Ara_80_R2	TTNGCNGTRTAYTCRAANCCRCA	23
Ara_81_F1	ATHGARGAYGCNATGATGAC	20
Ara_81_R1	TCNSWRAAYTCNGTDATRTC	20
Ara_81_F2	AAYGTNTGYCARATHTAYGARTT	23
Ara_81_R2	ATRAAYTGRAANGTNACNCCYTC	23
Ara_82_F1	CCNAARTGYCARTGYATHTG	20
Ara_82_R1	GCRTGRTCDATNARRTCNGG	20
Ara_82_F2	AARGGNAARCARACNGCNGARTG	23
Ara_82_R2	TCRTGYTGRAANCKNACRTGDAT	23
Ara_83_F1	TTYGGNATGGGNATHGAYAA	20
Ara_83_R1	ACDATYTTRAARAARTCYTT	20
Ara_83_F2	AAYACNATGATHAARTAYTGYGA	23
Ara_83_R2	TTRTAYTCNGGRTTNARRTGYTT	23
Ara_84_F1	ATHGARACNYTNCAYTAYTG	20
Ara_84_R1	CKNGGNGCNGTNCCRTAYTG	20
Ara_84_F2	CAYGCNTTYATHTGYAARAARGA	23
Ara_84_R2	ATRAARTAYTGYTCRTANGGRAA	23
Ara_85_F1	YTNTTYAARCARATHGAYGC	20
Ara_85_R1	CKRTTNACYTTNGGYTTNGG	20
Ara_85_F2	MGNTTYAARTTYTTYGARAAYTA	23
Ara_85_R2	GTRTCYTCYTTDATNGCYTCRAA	23
Ara_86_F1	YTNGAYAAYGAYTTYCAYAC	20
Ara_86_R1	GCRTGNARRAARTCNGGYTC	20
Ara_86_F2	GCNATGAAYCARMGNGAYGARAT	23
Ara_86_R2	TCNSWYTTRTTRTCRAANACRTC	23
Ara_87_F1	TAYGGNATHGAYGARYTNCC	20
Ara_87_R1	TGYTCRAADATRTTNGCRCA	20
Ara_87_F2	AARACNGARGTNTGYCCNAAYGT	23
Ara_87_R2	ATNGCNCKYTCRTTNACRTGCCA	23
Ara_88_F1	TGGGGNAARCCNGTNCCNAT	20
Ara_88_R1	ATCATNCCDATYTTNACRTC	20
Ara_88_F2	YTNTTYGCNGCNTGGGARGTNGA	23
Ara_88_R2	TCYTTRTANGTNACCATNGCYTC	23
Ara_89_F1	GCNTTYTGYCCNTTYTGYAT	20
Ara_89_R1	ACRTTYTTNSWYTGCATNGT	20
Ara_89_F2	GAYGTNCAYATHGCNTTYCAYGA	23
Ara_89_R2	ATRTCNGTDATRTGYTGNGCRTT	23
Ara_90_F1	AAYWSNGAYGARTTYACNGA	20
Ara_90_R1	AANCKRTANGCRTCYTGCAT	20
Ara_90_F2	GTNCCNGGNGAYTTYAAYGGNGA	23
Ara_90_R2	TTNGGDATDATYTGNACCCAYTC	23
Ara_91_F1	TTYAARGTNGARGCNATHTG	20
Ara_91_R1	ATRTAYTGNCCRTCYTCRAA	20
Ara_91_F2	AARATGGTNCAYGCNGCNCARTA	23
Ara_91_R2	ATNGCNACNGGYTCYTTNACCCA	23
Ara_92_F1	CARGTNGARTGGTTYGGNAT	20
Ara_92_R1	CCNGGDATRTCYTCCATNGT	20
Ara_92_F2	ATHGTNYTNGARGAYCAYAAYGC	23
Ara_92_R2	GGNCCRTCNCCNGCNGGRTTRAA	23
Ara_93_F1	TGGATHTTYTTYACNGAYGA	20
Ara_93_R1	CCRAARTANCCRTGYTCRTT	20
Ara_93_F2	GAYTAYAAYGGNYTNTTYAAYTG	23
Ara_93_R2	CAYTCRAARTANSWRTTRTANGC	23
Ara_94_F1	MGNAARGAYGTNAARAARCA	20
Ara_94_R1	GCNGCNARNCKRTTYTCDAT	20
Ara_94_F2	GTNTGGTTYYTNGGNGCNAARGA	23
Ara_94_R2	CKRAAYTTYTTYTGRTTYTCNGG	23
Ara_95_F1	AARTTYTGYCARGAYGARCA	20
Ara_95_R1	TCYTGRTCRCANCCCATRTA	20
Ara_95_F2	CCNATHCARACNCARGTNTTYAA	23
Ara_95_R2	TCYTCNARYTCCATNACRTCRAA	23
Ara_96_F1	ACNATHWSNGAYAAYTAYGA	20
Ara_96_R1	AANACYTTNGGNGGYTGRTT	20
Ara_96_F2	CCNATHTAYGAYGGNMGNGCNTT	23
Ara_96_R2	TTDATNGTCATNARRAANGCRTC	23
Ara_97_F1	GTNCCNGARGARACNACNGA	20
Ara_97_R1	TCCATNACNGTRTTNACNGT	20
Ara_97_F2	TAYGTNACNTTYTTYTAYGCNCA	23
Ara_97_R2	SWRAARTCNGCRTCYTCNGGRTC	23
Ara_98_F1	WSNMGNATGCARATHTTYAC	20
Ara_98_R1	ARNACRTGRTGRTTRTTYTT	20
Ara_98_F2	ACNGGNCAYTTYYTNAARAARAT	23
Ara_98_R2	GCNARNGTNACNACRTANCCYTC	23
Ara_99_F1	CCNGARATHCAYGTNGCNCA	20
Ara_99_R1	TTYTCRAAYTGNACNGGNCC	20
Ara_99_F2	GCNCARGGNAARATHAARTAYGA	23
Ara_99_R2	SWNCKCCANGGYTTRTCRTANAC	23
Ara_100_F1	CARAAYAARAARGCNAARGA	20
Ara_100_R1	TTCCANACNARDATYTGRTT	20
Ara_100_F2	TGYWSNAARGAYGGNGTNGCNTA	23
Ara_100_R2	CCNGTRTCDATCCAYTGCATNGG	23
Ara_101_F1	TAYWSNGAYACNAAYTAYGT	20
Ara_101_R1	TGNGTYTCRTTRTCRTARCA	20
Ara_101_F2	GTNACNGAYTGYCCNYTNAAYTG	23
Ara_101_R2	TCNACRTGYTTRTGNGTRTANCC	23
Ara_102_F1	ACNCARGAYYTNGTNGARGA	20
Ara_102_R1	ATYTCNACYTTRTTRAARAA	20
Ara_102_F2	CCNATHGARYTNCCNCCNTGYGA	23
Ara_102_R2	ACNCKRTANGTYTGRTGDATYTT	23
Ara_103_F1	GARGCNYTNGARCARGAYAA	20
Ara_103_R1	ARRCANCKNGTRTCYTGRTG	20
Ara_103_F2	GAYCCNCAYGCNAAYYTNGTNAT	23
Ara_103_R2	GTNCCRCAYTGNACRCANGTRTA	23
Ara_104_F1	YTNTTYCAYTGGACNATHAA	20
Ara_104_R1	ACNGGYTGRTTRTCRTAYTT	20
Ara_104_F2	ATHMGNYTNCCNTAYGTNTGGCA	23
Ara_104_R2	TCCATYTGYTTRTTNGTRTCRCA	23
Ara_105_F1	TGYGGNAARAARTTYATHCA	20
Ara_105_R1	TCRTCNACNGTYTGRTTRTT	20
Ara_105_F2	ATGTTYTAYCAYACNGGNGARAA	23
Ara_105_R2	GTYTTNACNGCRTTRTCRTCDAT	23
Ara_106_F1	TGYCARCARATHATGTAYAA	20
Ara_106_R1	SWNACDATNCCRTTRAARTC	20
Ara_106_F2	MGNGAYYTNAAYAARTAYCARTG	23
Ara_106_R2	ACYTCYTTNARNARYTGNCCRTC	23
Ara_107_F1	ATHGTNGTNAAYCCNATGAA	20
Ara_107_R1	TCRTGYTGRTANACDATNGT	20
Ara_107_F2	GAYGGNCARCAYCARGTNGARTT	23
Ara_107_R2	GTNCCYTCCATNACDATRAAYTC	23
Ara_108_F1	YTNCCNTTYGAYAARATGAC	20
Ara_108_R1	GGRCANCCNARRAAYTGRTC	20
Ara_108_F2	CARGARGCNGCNTGYTTYCCNGA	23
Ara_108_R2	CCRTGNACNGTNGCNGGRTARTT	23
Ara_109_F1	GGNTGGGTNATGACNGAYGA	20
Ara_109_R1	CKRTTRTCYTCNACNCCYTC	20
Ara_109_F2	TAYWSNTTYAARCAYACNTGYGG	23
Ara_109_R2	CKYTTNARCATYTGNARNCCRTT	23
Ara_110_F1	AAYGAYTTYGCNGAYATHCA	20
Ara_110_R1	GTCCARTGYTTNARRTARAA	20
Ara_110_F2	TTYCARTGYGTNATHTGYAARTA	23
Ara_110_R2	TGYTTNCKNARRTTNCCYTGNGT	23
Ara_111_F1	CARGCNTGGGAYATGGGNAA	20
Ara_111_R1	AANGGNGCRTTRTCRTTDAT	20
Ara_111_F2	ATHWSNGTNATHGAYATHAAYGA	23
Ara_111_R2	GTNGTYTCNCCDATYTTRAACAT	23
Ara_112_F1	ATHATHTTYGAYGARTGYCA	20
Ara_112_R1	TANGCNCKRAARTTYTCNGG	20
Ara_112_F2	AAYCAYCCNTAYTGYGARATHAT	23
Ara_112_R2	CAYTTNGGDATRTCCATNCCYTC	23
Ara_113_F1	GCNTTYTAYCAYTTYGARCC	20
Ara_113_R1	CACCAYTCNARNGCNGCYTG	20
Ara_113_F2	WSNTTYCCNGARTGGGCNTGGTT	23
Ara_113_R2	GTYTCNARRAAYTGNGCNACYTC	23
Ara_114_F1	CARGGNATGYTNMGNYTNGA	20
Ara_114_R1	TCNGCYTTNACRCAYTTNCC	20
Ara_114_F2	TTYYTNGTNGGNGGNTTYGCNGA	23
Ara_114_R2	TTDATYTCNGTRTCNCCRAACAT	23
Ara_115_F1	ATHACNTTYCCNATHAAYAA	20
Ara_115_R1	SWNGCRTTDATDATNCCCCA	20
Ara_115_F2	ATGTTYMGNCARATGYTNCAYGG	23
Ara_115_R2	GCNCKNGTRTARTTNACRTGNAC	23
Ara_116_F1	TGYGARMGNGTNTTYCARTA	20
Ara_116_R1	ACRCANCKRAARTTRTTNGC	20
Ara_116_F2	CARGTNTGYGGNATGAARTTYAT	23
Ara_116_R2	ATNGCCATNACYTTYTCRTGNGG	23
Ara_117_F1	GGNYTNCARAARTGGGTNAC	20
Ara_117_R1	ARNACRTTNGCNCCRTCRTC	20
Ara_117_F2	ACNTGGGGNYTNGARCARTGYAA	23
Ara_117_R2	TCYTCDATDATYTTNGTRCARTC	23
Ara_118_F1	WSNTGYYTNTAYCCNGARAT	20
Ara_118_R1	GGNARYTGCATNACYTTYTC	20
Ara_118_F2	TAYYTNGAYGTNMGNGAYAARGG	23
Ara_118_R2	TTNGTRCANCCRTANARRTCDAT	23
Ara_119_F1	GAYCCNTTYGARAARTAYGG	20
Ara_119_R1	TCYTTRTTNACNACRTARAA	20
Ara_119_F2	GGNGAYTAYCCNGAYYTNGTNAA	23
Ara_119_R2	CCCCADATNACNGCDATRTTYTC	23
Ara_120_F1	GTNGARAAYATGGGNGCNCA	20
Ara_120_R1	ARRTARTTNGTRCANACYTC	20
Ara_120_F2	CARACNATHTTYCARGCNAARTG	23
Ara_120_R2	ATYTGNCKNCCDATRTCYTCRAA	23
Ara_121_F1	GAYATGAAYGGNATHATHCA	20
Ara_121_R1	TTYTCRTTDATRAANGGDAT	20
Ara_121_F2	GGNGARCAYAARATHATGGAYTT	23
Ara_121_R2	TCCCAYTCYTGYTGYTTNCCRTT	23
Ara_122_F1	CARGGNCCNTAYATHTAYAA	20
Ara_122_R1	GTDATDATRTTNARNGGNAC	20
Ara_122_F2	TAYGAYTTYCCNAARGARTGGAT	23
Ara_122_R2	CKRAACCARTTCATDATRTTNGC	23
Ara_123_F1	CARWSNGAYTAYGAYGTNGA	20
Ara_123_R1	AARTGRTCDATRTTRAANGG	20
Ara_123_F2	TAYACNATHGARATHGGNAAYGA	23
Ara_123_R2	SWRTANGTNACRTANCCRTTRTC	23
Ara_124_F1	CARMGNATHGCNGARGARAA	20
Ara_124_R1	GGNCKRTCNGCRAACCANCC	20
Ara_124_F2	WSNCARTAYATGATHATHCARCA	23
Ara_124_R2	GGNACRTARAANCCNACCATNCC	23
Ara_125_F1	GGNTTYAARGGNCCNAAYCA	20
Ara_125_R1	TTNGTNCCNCCRAANCCRAA	20
Ara_125_F2	ATHGGNGAYGCNTAYAAYTTYAT	23
Ara_125_R2	ARRTGNCCNGTNGCNCCYTTNGT	23
Ara_126_F1	TAYGCNGTNTTYAAYTTYGA	20
Ara_126_R1	ACDATYTGRTTRTCNGCRAA	20
Ara_126_F2	GGNGAYCARATGGTNAARGAYGC	23
Ara_126_R2	CKRTTRTCRTCNGCYTCYTTNCC	23
Ara_127_F1	MGNCARCAYTGYTAYYTNTG	20
Ara_127_R1	SWRAANACNCKNCCNACCAT	20
Ara_127_F2	CCNTGGGCNATGYTNCAYGAYTT	23
Ara_127_R2	TGYTCYTTYTTRTANCKNGCRTC	23
Ara_128_F1	AARGAYGTNTTYCARYTNAA	20
Ara_128_R1	TCNGGDATNCCRAAYTGYTT	20
Ara_128_F2	YTNGARAARATHGCNCCNAARGA	23
Ara_128_R2	ATNGCRAADATRTTRTCNGTCCA	23
Ara_129_F1	GGNTGGGTNATGACNGAYGA	20
Ara_129_R1	TTRTTRTCCATNACNCCYTC	20
Ara_129_F2	CARMGNACNCAYTAYGCNTGGAA	23
Ara_129_R2	CKYTTDATCATYTGRAANCCRTT	23
Ara_130_F1	MGNTAYGCNGGNGGNATGAA	20
Ara_130_R1	TGNARRTTNGTRTANCCYTT	20
Ara_130_F2	GARGAYYTNTAYAAYTGGATGGC	23
Ara_130_R2	GTYTCYTTDATRTTYTCRTACAT	23
Ara_131_F1	GAYTTYCARAAYAARGARTG	20
Ara_131_R1	GTRTGNGGDATNARYTGYTG	20
Ara_131_F2	CCNAAYTGYAARTTYGTNCAYTG	23
Ara_131_R2	ACNCKNARYTGNGCRTTYTGRTC	23
Ara_132_F1	YTNACNGTNGCNGGNAAYAT	20
Ara_132_R1	GTRTTRAANACNGGRTCYTT	20
Ara_132_F2	MGNCARCCNWSNAAYTAYTTYAT	23
Ara_132_R2	ARRAAYTGNACYTCRCAYTCNCC	23
Ara_133_F1	GGNATHGTNCARAAYTAYAT	20
Ara_133_R1	GCRTCNACNGCYTCRTARTA	20
Ara_133_F2	MGNGAYGAYYTNTTYYTNATGGC	23
Ara_133_R2	ARNCKRAARTTRTCYTTYTGRAA	23
Ara_134_F1	GARATGCARMGNCARCAYTG	20
Ara_134_R1	CKRCADATYTCRTTRTAYTG	20
Ara_134_F2	GARTGYCCNYTNCARGCNTTYCA	23
Ara_134_R2	ATYTGNACNCCNGCNGGRTGYTC	23
Ara_135_F1	YTNYTNTTYCCNACNATHGA	20
Ara_135_R1	ACNARNGCNCCCATYTCYTT	20
Ara_135_F2	TGGGTNTGGCCNATGYTNACNTA	23
Ara_135_R2	TTYTCNARNACRAANGCRTGYTC	23
Ara_136_F1	ATHAARYTNGGNGTNTGGCA	20
Ara_136_R1	TTRTADATRTTYTTRTGNCC	20
Ara_136_F2	TTYYTNTAYYTNCAYGGNAAYGC	23
Ara_136_R2	GGNACRAANCCRTCRTCYTCNGC	23
Ara_137_F1	CARGARATHGTNYTNAARAA	20
Ara_137_R1	TCRTANCKCATNARYTGCAT	20
Ara_137_F2	YTNGAYGARMGNCARAARAARCC	23
Ara_137_R2	GCRTGRAANGCDATYTTRTTCAT	23
Ara_138_F1	GCNGGNTGGGTNGARCARGA	20
Ara_138_R1	CKYTTNACNGCYTTYTTCCA	20
Ara_138_F2	AARGCNATHGGNGTNACNAAYCA	23
Ara_138_R2	GCRTCNACDATYTCRCANGTYTG	23
Ara_139_F1	MGNATHYTNGTNGTNGAYAT	20
Ara_139_R1	TTNARNARYTCRAACATYTC	20
Ara_139_F2	ATHGTNTAYMGNGCNCAYAARAT	23
Ara_139_R2	GCYTTRTTYTGRTCRAAYTCDAT	23
Ara_140_F1	ACNCCNGAYGGNAARTGYGA	20
Ara_140_R1	SWNGCRAANARCCANGGRTC	20
Ara_140_F2	TGGAAYCCNCAYCAYAAYTGYAA	23
Ara_140_R2	GCRTANACNSWRTCYTCRTGYTC	23
Ara_141_F1	GCNATGCCNYTNTTYGGNTA	20
Ara_141_R1	TTRAANGTYTCNCKRAAYTG	20
Ara_141_F2	CCNGCNCCNTGGTAYTTYTAYAT	23
Ara_141_R2	ATNCCRCARTADATNGCRAARTT	23
Ara_142_F1	ATGCCNATHGAYYTNGARAT	20
Ara_142_R1	TCNCCRTCRTTRTTRTCCCA	20
Ara_142_F2	GTNTGGTTYGCNGAYGAYAARGG	23
Ara_142_R2	CAYTTRAARCANACRCARAAYTC	23
Ara_143_F1	YTNGARACNATHAAYACNAA	20
Ara_143_R1	GCNGCRTAYTGRTGNACRAA	20
Ara_143_F2	GARTTYGTNTGGGTNGAYAAYCA	23
Ara_143_R2	ACRTCRCACATCCANCKRTGRAA	23
Ara_144_F1	MGNTGGGAYGCNCARTAYTT	20
Ara_144_R1	GCNGCNARNARRAARTTNGG	20
Ara_144_F2	GARAAYACNYTNGCNTTYTTYCC	23
Ara_144_R2	CKNARRAANCCNACRTCCCARTA	23
Ara_145_F1	GTNGGNATHCARMGNCARGC	20
Ara_145_R1	ARRCADATNACNGGDATYTG	20
Ara_145_F2	GTNGAYYTNGARGAYTAYCAYTA	23
Ara_145_R2	ARNGCRTCNSWYTTYTCRTCDAT	23
Ara_146_F1	GTNACNTGYAARTGYCAYGG	20
Ara_146_R1	TARTGRCANGTYTTRCAYTC	20
Ara_146_F2	WSNYTNGTNACNTGYTGGCARCA	23
Ara_146_R2	ACRTARCARCACCARTGRAAYTT	23
Ara_147_F1	TTYYTNGAYTGYGTNTGGCA	20
Ara_147_R1	GCNSWDATNGTRTARTCRTC	20
Ara_147_F2	GTNTTYGARTTYWSNGARACNTA	23
Ara_147_R2	GGDATCCANCKNARRTARCAYTG	23
Ara_148_F1	TGYYTNTTYACNATGCCNTT	20
Ara_148_R1	AADATYTCYTTRAAYTCYTT	20
Ara_148_F2	GARATHATGATGAARTTYTGGCC	23
Ara_148_R2	CCNGCCATRTGRCARCANGCRAA	23
Ara_149_F1	MGNTTYTGYGGNGAYATGAT	20
Ara_149_R1	GTNCCNGCNCCRCARAAYTC	20
Ara_149_F2	TTYTAYACNGARGGNAAYAAYGT	23
Ara_149_R2	CCRTCRAADATNCKDATNACRTC	23
Ara_150_F1	CAYCARTGYCAYAARTTYGA	20
Ara_150_R1	TTDATNACRTANGCCATRTC	20
Ara_150_F2	CARGCNGTNAARGCNATHTGYAC	23
Ara_150_R2	AARTTYTCNACNGCYTGYTGRTA	23
Ara_151_F1	TAYAAYAARATHTTYGGNGA	20
Ara_151_R1	CCRTCNGGRTTYTGCCAYTC	20
Ara_151_F2	YTNGGNCAYGAYGARGARGAYCC	23
Ara_151_R2	TCNCKRTANACNGTRTGNACRTG	23
Ara_152_F1	CAYAARGTNATHMGNCCNCA	20
Ara_152_R1	TTRTCRTTRTGNGTRTGCAT	20
Ara_152_F2	TTYACNTGYCCNGARTGYGGNAA	23
Ara_152_R2	ACYTGRTGRAANGCYTTRTTRCA	23
Ara_153_F1	AARACNCARGGNATHGARGA	20
Ara_153_R1	AANGTRTCDATRTACATRTT	20
Ara_153_F2	ATHAARCARGARGAYATHATHGA	23
Ara_153_R2	TGNGGYTTYTCNCCNGTRTGCAT	23
Ara_154_F1	YTNGAYTTYGGNGCNGTNCA	20
Ara_154_R1	ATNARYTGRCANCCRTTRCA	20
Ara_154_F2	GGNGAYCCNGARATGGARCARAA	23
Ara_154_R2	CKRTCNCCRTTDATNCCYTCYTC	23
Ara_155_F1	ATGTGYGARGAYGAYGCNGT	20
Ara_155_R1	TANACYTCCATCATRTCCCA	20
Ara_155_F2	AAYGAYGAYGCNGCNYTNTGYAA	23
Ara_155_R2	TCNCCCATRTTNACYTGYTCRTA	23
Ara_156_F1	TTYGARAAYAARTAYGGNTT	20
Ara_156_R1	ATNCCCCAYTCYTTNACCAT	20
Ara_156_F2	MGNATHGCNTTYGCNGARGGNTA	23
Ara_156_R2	TTYTCNGGDATRTANGCNGTRTG	23
Ara_157_F1	ATHAAYCCNAARCARGARTG	20
Ara_157_R1	TANGTNACRTCNGCDATRTG	20
Ara_157_F2	YTNTGYGAYGCNATHAARGAYTA	23
Ara_157_R2	GCNGTNGCNGGRTCDATNGTRAA	23
Ara_158_F1	GTNAAYATHAARGARYTNGA	20
Ara_158_R1	ATNARDATRCANACRAANGC	20
Ara_158_F2	CAYGTNYTNTTYGGNGARCCNAA	23
Ara_158_R2	CCDATDATCATNGTRTCNACYTT	23
Ara_159_F1	GGNGAYATHATGATHGGNGC	20
Ara_159_R1	TCNACCATNACYTGNGCYTG	20
Ara_159_F2	GTNCAYCAYGCNCCNGGNCARAA	23
Ara_159_R2	ACNCKNARRAARTAYTTRTARAA	23
Ara_160_F1	ATHYTNGCNGARGGNATHGA	20
Ara_160_R1	ACRTTYTGRTTNGTYTGRTC	20
Ara_160_F2	GCNAARCARATGTTYTGYTTYAC	23
Ara_160_R2	TTYTCRTAYTCNACRAARTCRTC	23
Ara_161_F1	GARCCNAARAAYATGGCNTA	20
Ara_161_R1	CAYTGNCCRTACCARTACAT	20
Ara_161_F2	AARACNATGTGGTGYCARTTYTG	23
Ara_161_R2	TARTTYTCYTTCCARTGYTCYTC	23
Ara_162_F1	CCNATHTTYACNAARCARTA	20
Ara_162_R1	TCNGCRCARCANCCNACRTT	20
Ara_162_F2	GGNGAYCCNATHGARTGYTTYAC	23
Ara_162_R2	TTNACCATNGTRTGRAAYTGRTC	23
Ara_163_F1	AAYGCNACNGTNCCNGARAA	20
Ara_163_R1	ATNACNCKNACDATNGCRTA	20
Ara_163_F2	MGNACNGTNGGNGAYTTYTGYTT	23
Ara_163_R2	ATYTCNGGNGCRTGNARRTTNAC	23
Ara_164_F1	GCNCARGARAAYYTNCCNAT	20
Ara_164_R1	ACNGGRCARTTRTTRAARTA	20
Ara_164_F2	GCNGGNGAYACNGGNTGYGGNAA	23
Ara_164_R2	GGNCKYTGDATNGTNARRCAYTT	23
Ara_165_F1	GTNCAYGGNTGYTAYGAYGA	20
Ara_165_R1	ARCCARTTNCCRTANACRCA	20
Ara_165_F2	GAYYTNGTNAAYAARGGNCCNAA	23
Ara_165_R2	TGNARCATNCKYTTNGCRTCRTG	23
Ara_166_F1	ACNCCNTTYGARATHMGNGA	20
Ara_166_R1	TTNACNCCDATNCCRAAYTG	20
Ara_166_F2	AARCAYATHYTNTGYATGGAYCA	23
Ara_166_R2	GTRAANGCRAARTTNCCDATRTT	23
Ara_167_F1	YTNCARYTNTAYGTNTTYGT	20
Ara_167_R1	ARYTGRTGYTCRAAYTTYTT	20
Ara_167_F2	MGNTGYATHGCNTAYCCNTTYAA	23
Ara_167_R2	ARDATRTTYTGRAACATRTCRTA	23
Ara_168_F1	TAYCCNCCNACNATHGGNAA	20
Ara_168_R1	GGNGTNGGNGTNACDATRTC	20
Ara_168_F2	YTNAAYCCNACNTTYAARGAYTT	23
Ara_168_R2	TAYTGYTCNCKNGGRTGRCANCC	23
Ara_169_F1	GGNMGNYTNAARACNAARGA	20
Ara_169_R1	TTNSWNCCCCARCACATYTC	20
Ara_169_F2	ATHACNYTNCAYCCNATHAARCA	23
Ara_169_R2	ARRTCNACRTCYTCYTTNCCCCA	23
Ara_170_F1	GARTGGTAYCAYATHCCNGT	20
Ara_170_R1	GGNGGRTTRTCRTCYTTNGG	20
Ara_170_F2	TAYYTNATGGAYGTNGAYCARTT	23
Ara_170_R2	GTDATNGGRAAYTTNACRTGNGT	23
Ara_171_F1	CARTTYTGYWSNGTNACNGG	20
Ara_171_R1	TARTTNGTNACNARYTCRTA	20
Ara_171_F2	TGYAAYTGGAAYYTNGARATGGC	23
Ara_171_R2	ATYTGYTCNCKYTTNCCRTCNGG	23
Ara_172_F1	GARAARGARTAYGARCARAA	20
Ara_172_R1	CKDATRTACATYTGCATYTT	20
Ara_172_F2	GGNAARATHAAYATHGAYGGNTT	23
Ara_172_R2	TCRTGNCCRAANARYTCRCARTA	23
Ara_173_F1	GTNYTNAARTGGAAYTTYAC	20
Ara_173_R1	CKDATRTARTTYTGRAARAA	20
Ara_173_F2	CAYTGYTTYCAYAAYGAYTTYAA	23
Ara_173_R2	ARRTANGGYTCDATRTCNGCYTC	23
Ara_174_F1	AAYGCNGGNATGTTYGAYCA	20
Ara_174_R1	AARTTDATYTCRTCNGCRTG	20
Ara_174_F2	YTNGARTGGATHMGNGAYAAYAT	23
Ara_174_R2	ATRTANACRTCRTTNCCNGTYTC	23
Ara_175_F1	WSNTAYGAYTTYGGNACNCC	20
Ara_175_R1	ARNGCRCANGGRTANGCNAC	20
Ara_175_F2	GARTTYGGNACNCARCCNCARTT	23
Ara_175_R2	ARNGGYTGYTGRTGRTCCATNGC	23
Ara_176_F1	GTNATGACNGCNCARAARTA	20
Ara_176_R1	GTRCANGGDATNCCNACRAA	20
Ara_176_F2	GCNYTNGCNATHCAYAAYACNTG	23
Ara_176_R2	CCNACYTCNACRTCYTCRTGNGT	23
Ara_177_F1	ATGGCNGAYGGNTGYTTYAA	20
Ara_177_R1	ACRTANCCYTGCATRTCYTC	20
Ara_177_F2	GAYCAYTAYATGGCNATHATHAA	23
Ara_177_R2	ACYTTNGCNGTDATRTCYTCRTA	23
Ara_178_F1	WSNAARGCNAAYTAYGTNAA	20
Ara_178_R1	CKRCARTTRTANARCCAYTT	20
Ara_178_F2	GTNYTNGAYACNAARCARGARTT	23
Ara_178_R2	ATNACNCKNGCRTTYTTYTCNAC	23
Ara_179_F1	TGGGAYGARGGNTTYCAYAA	20
Ara_179_R1	TTRTCRTCRTAYTGYTCCCA	20
Ara_179_F2	GAYYTNATGAAYATHGARGGNTG	23
Ara_179_R2	TANGGNGGRTCRTGYTCNGTRTT	23
Ara_180_F1	CAYGGNGARACNGCNMGNGA	20
Ara_180_R1	CKRTTYTGNCCNACRAAYTT	20
Ara_180_F2	CCNCAYYTNAARAARCCNAARTA	23
Ara_180_R2	GCYTCNGTNACYTGNCCRCARTC	23
Ara_181_F1	GTNACNTGYTAYTTYGARAA	20
Ara_181_R1	GCNCCRAANGTNGCRCARTA	20
Ara_181_F2	TTYGCNACNGGNATHGCNGTNTG	23
Ara_181_R2	GTRTANACRTANGGNACRTTRAA	23
Ara_182_F1	GGNAARACNCARTTYGCNCC	20
Ara_182_R1	ACNSWNCCRTCRTTYTTNCC	20
Ara_182_F2	GARCCNGTNGGNAARAAYGAYGG	23
Ara_182_R2	TCRTCNARYTCDATNCCNGCCCA	23
Ara_183_F1	CARAARCAYWSNGTNCAYAC	20
Ara_183_R1	AADATYTTNACNGTYTTRTC	20
Ara_183_F2	YTNAARMGNACNCAYGAYATGTT	23
Ara_183_R2	AARTTRTANCCNGTYTTCCARTC	23
Ara_184_F1	ATGGARYTNGARAAYTTYAA	20
Ara_184_R1	ARRTCDATRCARCAYTGRTG	20
Ara_184_F2	GARATGGTNATHACNCAYGARGG	23
Ara_184_R2	ARRAANACRTCRTTDATYTGDAT	23
Ara_185_F1	CARGTNACNGAYATGGGNAA	20
Ara_185_R1	TANCCYTTYTGNGCYTCCAT	20
Ara_185_F2	AAYGAYTGYCCNCCNCARTTYGA	23
Ara_185_R2	ACRAADATNGGNGGRTTRTCRTT	23
Ara_186_F1	YTNTTYTAYAARCARCARAA	20
Ara_186_R1	GTRTCYTGRCAYTGRTCRTA	20
Ara_186_F2	GARGARATHGARGGNTAYGCNAA	23
Ara_186_R2	ARYTGRTTRAARTANCCNCCYTC	23
Ara_187_F1	CCNGCNMGNGCNTTYAARAA	20
Ara_187_R1	TCNGTRTTRTGRAARCAYTT	20
Ara_187_F2	TAYGGNATHTGYATHTGGACNTG	23
Ara_187_R2	CKRTANACRTGYTGRAACATRTG	23
Ara_188_F1	AARAARGAYAARATHAAYTT	20
Ara_188_R1	AANGTDATDATYTCRTGCCA	20
Ara_188_F2	GARAARACNTTYGTNAARTGYAT	23
Ara_188_R2	TGNARNCKNGCRAARTTYTCYTC	23
Ara_189_F1	GARTGYYTNMGNGCNGTNTT	20
Ara_189_R1	TCNGCNCCNCCRTTCATNGT	20
Ara_189_F2	GARGGNATHGTNCAYGAYGCNAT	23
Ara_189_R2	CCRTTYTGNARNGCNCKDATRTC	23
Ara_190_F1	MGNGCNTTYGAYGCNAAYCA	20
Ara_190_R1	TGYTCNCCNACRAAYTTNAC	20
Ara_190_F2	YTNTTYGGNGTNTTYGAYGGNCA	23
Ara_190_R2	TTRTGNGGNARCATYTGYTCCCA	23
Ara_191_F1	ACNGARCCNTGGTTYTGYGA	20
Ara_191_R1	TCYTCNGTYTTRTCRCAYTC	20
Ara_191_F2	GGNATHTTYAARGARACNGAYGT	23
Ara_191_R2	CAYTTNGCNARYTGRTGYTGRTC	23
Ara_192_F1	AAYYTNAAYATHWSNGAYAT	20
Ara_192_R1	CANCCRTANARDATNGGRTT	20
Ara_192_F2	TGYGTNTTYTGYATGCCNTTYAC	23
Ara_192_R2	GCNGTCATRTGRCADATNGCRAA	23
Ara_193_F1	GCNTTYCAYAAYTAYAARAC	20
Ara_193_R1	TTNARDATRTCRTTRCARTA	20
Ara_193_F2	CAYAARATHTTYCARGAYTTYAA	23
Ara_193_R2	SWNARNCCRAARTACATRCAYTG	23
Ara_194_F1	GCNATGGAYGARATHGGNTA	20
Ara_194_R1	GCDATRTGNARNGGRCANCC	20
Ara_194_F2	MGNGCNACNATHGCNGAYGARCC	23
Ara_194_R2	ARYTTNACNGTRTCCATRTTNCC	23
Ara_195_F1	YTNCAYAAYGTNGTNATHTT	20
Ara_195_R1	CKNGTRAAYTTRCARTCDAT	20
Ara_195_F2	GTNGCNAARAARTAYATHCARCC	23
Ara_195_R2	GGNARNCKCCAYTTNCCYTTYTG	23
Ara_196_F1	GAYGTNACNCCNCAYAAYAT	20
Ara_196_R1	TTYTCNARNACRTGNGCRTC	20
Ara_196_F2	TAYAAYGAYAARTTYTAYAARGA	23
Ara_196_R2	GCNGGYTCDATNCKYTTRTARTA	23
Ara_197_F1	CARGTNGGNAARTTYGAYTG	20
Ara_197_R1	AADATRAANGTYTGRTGYTC	20
Ara_197_F2	ATHGTNGCNACNGARGARAAYGT	23
Ara_197_R2	GTRAANACNGCNGCNARRTTNGG	23
Ara_198_F1	GCNYTNATGCARYTNAAYGA	20
Ara_198_R1	ARYTCRAAYTCRTTYTGYTC	20
Ara_198_F2	AAYWSNAARCARYTNGCNAARCA	23
Ara_198_R2	TADATRTTCATRAANCKYTGRAA	23
Ara_199_F1	TTYWSNGGNATGGAYATGAC	20
Ara_199_R1	TTNCKNARDATRTCYTCRCA	20
Ara_199_F2	AARATHTGYGTNAARAARTGYCC	23
Ara_199_R2	ARNGTRTCDATNACCATYTCRTA	23
Ara_200_F1	GTNATGACNAAYGAYGGNAA	20
Ara_200_R1	TTNCCNGGNGTNGCRTGYTT	20
Ara_200_F2	ACNCARGAYGARGARGTNGGNGA	23
Ara_200_R2	ATNACRTCNCCNCCRCARTTYTG	23
Ara_201_F1	TGYYTNGTNATGGAYGGNGA	20
Ara_201_R1	GGRTCRAADATDATRTAYTC	20
Ara_201_F2	TGGGTNTGYGGNGGNCARTGGAA	23
Ara_201_R2	GGRTCRTCNGCNARNARNCCRTG	23
Ara_202_F1	CAYCCNMGNGTNATHGCNAT	20
Ara_202_R1	TTNARRTTYTCRAARTAYTC	20
Ara_202_F2	GARYTNGCNGARMGNTGYCARAA	23
Ara_202_R2	ATNARYTGRTCRTARTTCATNCC	23
Ara_203_F1	AAYAARGTNAARMGNTAYGA	20
Ara_203_R1	TCNGCNARDATRCANCCNAC	20
Ara_203_F2	GGNCARTTYGCNACNGTNTAYAA	23
Ara_203_R2	CKRTACCANCKNGTNACNACYTG	23
Ara_204_F1	GTNCCNAARACNGARGTNAA	20
Ara_204_R1	TCYTTYTTRAADATDATRTT	20
Ara_204_F2	WSNTTYTAYTTYGTNCARGARGA	23
Ara_204_R2	AAYTGNCCNACRTCRTGDATRTA	23
Ara_205_F1	GGNYTNTAYTTYCCNGAYGA	20
Ara_205_R1	ATNARRTAYTTRCARCARTG	20
Ara_205_F2	ACNGGNGARCCNATGAARTTYAA	23
Ara_205_R2	GTRTADATRTCCATNCCRTAYTG	23
Ara_206_F1	CCNACNYTNATHCARGARAA	20
Ara_206_R1	CKNGGRTTRTCYTCRAARTA	20
Ara_206_F2	YTNGCNYTNGARGGNAARGAYAT	23
Ara_206_R2	TTRAANCCYTCNARYTCYTCCAT	23
Ara_207_F1	ATHCCNTAYCCNTTYMGNCA	20
Ara_207_R1	TGRTTRTTRTCDATRTARTG	20
Ara_207_F2	YTNTAYYTNTGYGGNTTYAARGA	23
Ara_207_R2	CKRCAYTCRTAYTCCATYTTNGC	23
Ara_208_F1	TAYGCNGAYAAYATHACNGG	20
Ara_208_R1	ATRTCNCCRAANGTYTTRTT	20
Ara_208_F2	CCNATHGTNCCNAAYGTNGTNCA	23
Ara_208_R2	CCNGGNARNARRTARTTYTTRTG	23
Ara_209_F1	WSNGCNTAYGARTAYGTNAA	20
Ara_209_R1	TCNGGYTCYTTRTTRTARTT	20
Ara_209_F2	MGNATHGAYGGNAARAAYTTYCA	23
Ara_209_R2	TANARRTTRTTDATRTGRCARTC	23
Ara_210_F1	CAYATHGAYGCNGGNAARAC	20
Ara_210_R1	TCDATRTGNARYTCNCCCAT	20
Ara_210_F2	GGNGAYACNGTNATGGAYTAYAT	23
Ara_210_R2	GGNGGYTCDATNGTRCARAARAA	23
Ara_211_F1	TGGWSNATHTAYYTNGAYCC	20
Ara_211_R1	GGNCKNGCRTGYTGRAARAA	20
Ara_211_F2	TGGGCNGARTTYACNGTNTGYGA	23
Ara_211_R2	TGRTTNACNARNACRAAYTGRTC	23
Ara_212_F1	TGGGGNGAYAAYACNACNGC	20
Ara_212_R1	ARNCKYTTDATRTGNGTRAA	20
Ara_212_F2	CARAARTGYGGNCCNGARTGYGA	23
Ara_212_R2	TCYTCRTARAANCKYTCRTTRTG	23
Ara_213_F1	GAYGGNACNTTYAARCAYAA	20
Ara_213_R1	TCRTGNCKRTGYTTRTGYTT	20
Ara_213_F2	ATHGARCARCCNGAYTAYCARTG	23
Ara_213_R2	TCNGGNSWNGGYTTYTTRAACAT	23
Ara_214_F1	WSNYTNGAYAARGARATGGC	20
Ara_214_R1	TTYTCYTGRTTNGTRTACAT	20
Ara_214_F2	AAYAARGARATGCARWSNATHCA	23
Ara_214_R2	ACRTCNSWYTCRCANARYTGNGT	23
Ara_215_F1	ATGATGAAYGGNGARGGNCC	20
Ara_215_R1	TCYTCNARRAANACYTTYTC	20
Ara_215_F2	CAYATHGARGTNAARGAYGGNTA	23
Ara_215_R2	ARNCKYTCNGGNGGRAAYTGRTT	23
Ara_216_F1	GTNGGNACNGTNCCNTTYAT	20
Ara_216_R1	ARRTANARNGCDATNGGRTT	20
Ara_216_F2	CCNTAYGGNGARTTYATHTGYAA	23
Ara_216_R2	TTNGCRAANGTNARNACRTANCC	23
Ara_217_F1	CARCAYATGMGNATHCAYAC	20
Ara_217_R1	CANACRAANGGYTTYTCNCC	20
Ara_217_F2	CAYATHMGNATHCAYACNGGNGA	23
Ara_217_R2	TCRCANACRAANGGYTTYTCNCC	23
Ara_218_F1	GAYAARGTNGAYAARYTNTA	20
Ara_218_R1	TTDATNARNSWRTTDATRTT	20
Ara_218_F2	GARAARATGYTNGCNTGYCARTT	23
Ara_218_R2	TGNGTRAAYTGNARRTTNGGYTC	23
Ara_219_F1	CCNGARGAYTTYMGNCARGT	20
Ara_219_R1	CACATNSWNACNGTRTGRTC	20
Ara_219_F2	GAYAARCCNYTNGGNTTYTAYAT	23
Ara_219_R2	ATYTCRTCYTCYTCRTARTGRTC	23
Ara_220_F1	ATGGCNATHWSNACNAAYGG	20
Ara_220_R1	TTNACRTARTCYTCNCCRAA	20
Ara_220_F2	AARYTNGTNGTNGARGAYTAYTG	23
Ara_220_R2	AARTTNARNARNGTDATYTCYTC	23
Ara_221_F1	YTNGAYGTNTAYAAYCARAT	20
Ara_221_R1	TGYTCDATNARRTCYTCNAC	20
Ara_221_F2	ATGCCNYTNGGNTAYAAYCAYCC	23
Ara_221_R2	ARNGGRTAYTTRTAYTTNGGRAA	23
Ara_222_F1	GGNACNGARYTNGTNAARAA	20
Ara_222_R1	GTNACRCADATRAANCCNGC	20
Ara_222_F2	GCNGTNTTYACNTGGCAYGGNTG	23
Ara_222_R2	GCYTTCATNCCNARNGGCATRCA	23
Ara_223_F1	GAYCCNCAYACNGTNATHCA	20
Ara_223_R1	ATRTCNGTYTCRTADATYTT	20
Ara_223_F2	GAYGARYTNCARACNTTYACNAA	23
Ara_223_R2	TGYTTNCKNARNARYTCYTGRTG	23
Ara_224_F1	GCNYTNMGNAARYTNTTYAA	20
Ara_224_R1	GGNGTNACCCANCCRTAYTT	20
Ara_224_F2	WSNGCNGCNATGMGNTTYTTYGG	23
Ara_224_R2	ATNGCNCCNCCYTCCATNACRAA	23
Ara_225_F1	CCNGAYATHYTNGTNGARTT	20
Ara_225_R1	CCRTTRCANACNARYTCYTT	20
Ara_225_F2	ACNGGNTTYCAYTTYAARGCNGA	23
Ara_225_R2	GCRCANARRAAYTCRCAYTCYTT	23
Ara_226_F1	AAYAARTTYGGNCCNATGTA	20
Ara_226_R1	TTNCKNGCCCARTCNACYTG	20
Ara_226_F2	CARATGATGMGNCARAARCARAT	23
Ara_226_R2	ATNACYTTRCACATNARYTCRAA	23
Ara_227_F1	TTYYTNTTYYTNTGYGCNTG	20
Ara_227_R1	TCNACNSWRAANGGRTTRAA	20
Ara_227_F2	GCNYTNGTNTGGMGNAARTAYGA	23
Ara_227_R2	CCDATNSWYTGRTCRAARTACCA	23
Ara_228_F1	TAYATHGGNAARTTYCARTG	20
Ara_228_R1	CANGGNGGRAANGCRTACAT	20
Ara_228_F2	GAYTTYGTNAARGGNGARAAYCA	23
Ara_228_R2	ATNACNCCNGCNGCYTCYTTYTG	23
Ara_229_F1	CARGAYTTYATHATGGARCC	20
Ara_229_R1	ARNACYTCNGTNACRAARTA	20
Ara_229_F2	TGGYTNATHATGGCNGGNATGAA	23
Ara_229_R2	CKYTGCCARCANGTYTTDATRTA	23
Ara_230_F1	YTNYTNCARGTNACNGAYGG	20
Ara_230_R1	ATNGTRTANGGRCARTGRTC	20
Ara_230_F2	CAYTTYATHCARYTNATHTAYGA	23
Ara_230_R2	TTRTANCCNARYTCRTTRAAYTT	23
Ara_231_F1	YTNTGGGTNGARAAYCCNAA	20
Ara_231_R1	TTCCADATNSWDATNGGYTG	20
Ara_231_F2	ACNGTNMGNGAYGTNATHGARGA	23
Ara_231_R2	TADATNCCNGGNGCNCCYTGYTC	23
Ara_232_F1	AARATHGCNGTNGARGGNTG	20
Ara_232_R1	CANARCCAYTCNGGRTCRTA	20
Ara_232_F2	CAYGGNGARYTNGAYAARATHTA	23
Ara_232_R2	CARTGNARRTGNGCNGCRAACCA	23
Ara_233_F1	ACNGTNGARAARTGGYTNCC	20
Ara_233_R1	GCNSWCCACATYTTRAANGG	20
Ara_233_F2	CAYGCNGCNGTNATHAAYGGNCA	23
Ara_233_R2	TCNARNACNGGRCARCACCANCC	23
Ara_234_F1	ATGCCNCARAAYGARCAYAT	20
Ara_234_R1	ACYTGNGCRTAYTTNCCCCA	20
Ara_234_F2	GGNYTNAARGCNAARATGTAYAA	23
Ara_234_R2	TTNACYTCDATNACNGTNCCYTT	23
Ara_235_F1	ATGYTNTAYGGNGTNCCNAT	20
Ara_235_R1	GCRTCNGGYTGNACRTAYTT	20
Ara_235_F2	GCNYTNGTNATHGAYGGNTAYGA	23
Ara_235_R2	SWRTGRAADATRAAYTTRTTNGG	23
Ara_236_F1	ATHTGYGTNGCNGARAAYCA	20
Ara_236_R1	TTNACRCANACYTCNCCRTC	20
Ara_236_F2	TGYCCNGCNGGNATGACNGGNGA	23
Ara_236_R2	GGRCAYTCRCANGTNGCYTTRTG	23
Ara_237_F1	CARATHAARGCNGTNGAYAA	20
Ara_237_R1	AARTGNCCYTTYTCRTTNCC	20
Ara_237_F2	TGYGCNCCNGTNTTYAARAAYGA	23
Ara_237_R2	ACRTANGTNACNCKNCCRTTRTC	23
Ara_238_F1	YTNGARATHTGGCCNGGNTA	20
Ara_238_R1	TGRTANGTRTCNARNCCRCA	20
Ara_238_F2	ACNMGNTAYAAYAAYAARACNTA	23
Ara_238_R2	CARTTCATYTGNARNGCDATYTT	23
Ara_239_F1	ACNTTYCCNACNCARTGYGA	20
Ara_239_R1	TCRAARAANCKYTGYTCNGC	20
Ara_239_F2	ACNGTNATGCAYYTNGCNCAYAC	23
Ara_239_R2	CCRTGRTGRTCDATRAARTCCAT	23
Ara_240_F1	TTYTAYGARCAYGCNGGNGA	20
Ara_240_R1	TTRTTCCARTCRTCYTTRTT	20
Ara_240_F2	TGGAARAARGCNGTNGARATHAT	23
Ara_240_R2	CCNGCYTCRTARAANGCYTTRTC	23
Ara_241_F1	ATGCAYAARGTNTGYTTYGA	20
Ara_241_R1	GTNGCNGCDATNACRTCRTA	20
Ara_241_F2	YTNTGGACNAARAARGGNTAYGA	23
Ara_241_R2	CANCCYTCNARRCANCCCATRCA	23
Ara_242_F1	CARAARGGNTAYMGNTGGGA	20
Ara_242_R1	CCRCANGCYTTRCAYTCNAC	20
Ara_242_F2	ACNTGGGARGCNATHMGNGARGA	23
Ara_242_R2	TTNSWRTTRCAYTGNGGRCARTA	23
Ara_243_F1	CARGTNYTNGGNGGNMGNAC	20
Ara_243_R1	TGYTCRTADATRTTCCANAC	20
Ara_243_F2	YTNGTNGAYTAYTTYTTYGGNAA	23
Ara_243_R2	CCRTACATYTGNGCRAARAAYTG	23
Ara_244_F1	ACNYTNAAYAARATHTTYTG	20
Ara_244_R1	TTNARNARRTGNARYTCCCA	20
Ara_244_F2	ATHAAYYTNGARTTYTTYGAYGA	23
Ara_244_R2	TGNGCRTTRCARTGYTCNGGRTC	23
Ara_245_F1	WSNGAYTGYTGGTAYGAYAC	20
Ara_245_R1	GCNGCNCKYTGYTTDATNGT	20
Ara_245_F2	GCNTGGMGNCAYAAYGGNTAYGA	23
Ara_245_R2	CCNACRTTYTCRTTNGCRAANGG	23
Ara_246_F1	CAYCCNMGNYTNGGNGGNAC	20
Ara_246_R1	TTNCCRCARAANARCCARTT	20
Ara_246_F2	YTNGCNATGYTNGCNGCNCARTG	23
Ara_246_R2	AANGGNCKYTCNCCNGTRTGCCA	23
Ara_247_F1	GTNTAYYTNGTNATHTTYTG	20
Ara_247_R1	ACRTTRTCRTCNARRTANGG	20
Ara_247_F2	GTNYTNGARGGNGCNTAYTTYAC	23
Ara_247_R2	TARTANGCNGTRTANCCRAANCC	23
Ara_248_F1	AAYACNMGNGARCCNGAYGA	20
Ara_248_R1	CAYTCRTAYTCNCCRAAYTT	20
Ara_248_F2	ATHACNTGYWSNGARAAYCCNCA	23
Ara_248_R2	ATRTARTCNCKYTGRTTRTGRAA	23
Ara_249_F1	MGNTTYGTNGARYTNGGNTG	20
Ara_249_R1	TCNARRAARTTYTCRTGNGC	20
Ara_249_F2	WSNAAYTGGATHTAYTGYGGNGA	23
Ara_249_R2	ARRTCNGCCCARCARCAYTCCAT	23
Ara_250_F1	CAYATHGTNGGNAARAAYGA	20
Ara_250_R1	ACRTTNCKRTGYTTNCCRTC	20
Ara_250_F2	CAYTTYATHCARCCNGTNTTYCA	23
Ara_250_R2	ARRTCYTGNGGRTGNACRTCNGC	23
Ara_251_F1	ATHGCNTTYGAYGTNATGTG	20
Ara_251_R1	CKRAAYTCNGTRTTRAADAT	20
Ara_251_F2	MGNTTYATHCAYATHAARGAYCC	23
Ara_251_R2	TTDATRCARAARAANGGNACCCA	23
Ara_252_F1	TTYGAYTAYGAYAARGTNGA	20
Ara_252_R1	CCCCAYTCRTTYTCYTCRTG	20
Ara_252_F2	YTNTTYTTYCARCCNCAYCARGC	23
Ara_252_R2	GGRAARTARTCYTCNARNGCRTT	23
Ara_253_F1	GARAAYGGNGCNCARGTNGA	20
Ara_253_R1	TGNCCYTCRAANGCNGCNAC	20
Ara_253_F2	GGNGCNTGYGTNAAYAARGTNGA	23
Ara_253_R2	ARNGGNGTCATNCCRTCYTTRTC	23
Ara_254_F1	ATHAARAAYTTYGARAARCC	20
Ara_254_R1	GCNGCRTCDATYTGRTAYTG	20
Ara_254_F2	AAYTAYAARCARCARACNTGGGA	23
Ara_254_R2	GTYTCYTTCATYTGDATYTGRTT	23
Ara_255_F1	TTYGARTTYATHACNGARGG	20
Ara_255_R1	ATRTGNARRAACATYTTYTT	20
Ara_255_F2	CARGGNYTNGCNTTYTTYGAYAC	23
Ara_255_R2	AAYTTYTGNCCRAADATRCARTA	23
Ara_256_F1	GGNCARACNGTNTTYTTYGC	20
Ara_256_R1	GCCATRTGYTTCATYTCNGC	20
Ara_256_F2	CARCCNMGNTAYATGAAYGTNGA	23
Ara_256_R2	TCRAANGCYTGYTTNACYTTCCA	23
Ara_257_F1	ATGAARGAYCARAARWSNTT	20
Ara_257_R1	ACNARCCARTTRAARTCRTC	20
Ara_257_F2	GARAARAARGARGTNGTNGAYAA	23
Ara_257_R2	TANGTCCARTTRTANGGNGCRAA	23
Ara_258_F1	GARGGNCAYYTNAARTGYCA	20
Ara_258_R1	GGNARDATDATRCACATRAA	20
Ara_258_F2	TTYMGNACNTGYCCNAAYTGYTA	23
Ara_258_R2	TTNCKYTGRTCNGTNGGRAADAT	23
Ara_259_F1	AARAAYTAYGAYTGGGGNAA	20
Ara_259_R1	GCCATRCAYTCDATRCARTC	20
Ara_259_F2	GGNYTNCCNTTYYTNTTYAARGT	23
Ara_259_R2	ARRTANGCRTGNGGYTCRTTNGC	23
Ara_260_F1	AAYAARYTNCAYGAYGTNTT	20
Ara_260_R1	AARTGCATDATNGCYTTNGG	20
Ara_260_F2	GARTGGGGNAARTTYYTNCAYAC	23
Ara_260_R2	TTYTTNCKNACDATCATRAARTA	23
Ara_261_F1	TGGATGCCNAAYGGNAARGA	20
Ara_261_R1	ACNARYTTYTCYTGRAANGG	20
Ara_261_F2	TAYGCNGAYATHAARATGCARAA	23
Ara_261_R2	GTNGGRAARCARCACCARAARTG	23
Ara_262_F1	ACNAAYYTNATHATHAAYTA	20
Ara_262_R1	GTNACRAANCCRTANCCYTT	20
Ara_262_F2	CARATGYTNACNGAYAAYGARTT	23
Ara_262_R2	TTNACYTTYTGNACNGTNCCRTA	23
Ara_263_F1	TTYGARMGNAAYTTYGAYAA	20
Ara_263_R1	TARTTNGCDATRTTRTCNGG	20
Ara_263_F2	MGNCARTGGATGATHCARCAYTG	23
Ara_263_R2	ACRAARCANCCNGCNACCATYTG	23
Ara_264_F1	YTNMGNAARGTNTAYCCNTA	20
Ara_264_R1	TCRTGRTTRTADATNGGRTC	20
Ara_264_F2	ACNTTYTGYAARGGNMGNTGGGT	23
Ara_264_R2	ARRTGNACNCKDATYTGRTGCAT	23
Ara_265_F1	CCNGARGTNMGNTAYTTYAT	20
Ara_265_R1	ARDATDATYTTNGTRTGRTC	20
Ara_265_F2	ATGGARATHAARGTNGGNGAYTT	23
Ara_265_R2	AARTTNGCYTGRAANGTNCCRTT	23
Ara_266_F1	GAYTTYGTNTGGCAYTGGAA	20
Ara_266_R1	TAYTTNACRAANGCDATNGC	20
Ara_266_F2	ATGGARTAYATHATGCARCAYAA	23
Ara_266_R2	GCNARYTCYTTRCARAAYTCYTC	23
Ara_267_F1	ATGGARGGNCARAARATHGA	20
Ara_267_R1	AADATYTGNARNGCNGTYTT	20
Ara_267_F2	GARAAYGTNAARAARGAYCAYGA	23
Ara_267_R2	CCNGGDATDATYTTNACYTTRTA	23
Ara_268_F1	YTNCAYACNGGNGAYTTYGT	20
Ara_268_R1	TGCATCATRAANSWYTCRTC	20
Ara_268_F2	AAYCCNYTNYTNTGYGAYTGYAA	23
Ara_268_R2	GGYTGNARRTTRTTDATNGTRTA	23
Ara_269_F1	CAYGTNCCNACNYTNAARGA	20
Ara_269_R1	CCNGTNGTNCKNGGDATYTT	20
Ara_269_F2	GTNACNAARCARATGGCNGARAA	23
Ara_269_R2	ATRTANSWYTTNACNACRAANGG	23
Ara_270_F1	CAYGTNCCNACNYTNAARGA	20
Ara_270_R1	CCNGTNGTNCKNGGDATYTT	20
Ara_270_F2	GTNACNAARCARATGGCNGARAA	23
Ara_270_R2	ATRTANSWYTTNACNACRAANGG	23
Ara_271_F1	ACNAARACNGCNCARGARAT	20
Ara_271_R1	ACYTCYTTCATRTGNGGRCA	20
Ara_271_F2	GCNYTNGARTTYATHAAYAARCA	23
Ara_271_R2	CARTACCARAAYTTRTCYTTDAT	23
Ara_272_F1	ATHGARYTNAARTTYGTNGA	20
Ara_272_R1	CKRCANGCNARYTCYTCDAT	20
Ara_272_F2	GTNTAYGGNGAYTTYCARGARGC	23
Ara_272_R2	CKYTCRTGNCCCATNARRCANAC	23
Ara_273_F1	GARAARACNCAYTAYTAYTG	20
Ara_273_R1	TCNGGNARCATNCCRTGYTC	20
Ara_273_F2	AARGGNGTNATHAARGAYTGGCA	23
Ara_273_R2	AAYTCRTCNCCNARYTCRTCNGT	23
Ara_274_F1	GTNGARAAYCCNTAYGARAA	20
Ara_274_R1	TGNARDATRTAYTCRTTCAT	20
Ara_274_F2	ATGWSNCCNMGNACNAAYTAYGC	23
Ara_274_R2	GGCATNARCATNGCYTCNACRTC	23
Ara_275_F1	GAYGARMGNMGNGARAAYGG	20
Ara_275_R1	GTYTCNGCNGCNARYTGYTC	20
Ara_275_F2	ACNGTNGGNCCNGCNATGCCNCA	23
Ara_275_R2	ARNCCRTTNACCATRTTYTCDAT	23
Ara_276_F1	AARGARATHATHGTNGGNGA	20
Ara_276_R1	ATNGCYTGRTTYTTNGGYTC	20
Ara_276_F2	GARGAYTGYATHMGNACNATGAA	23
Ara_276_R2	TTRTGRTGNCKCATYTGRCANGC	23
Ara_277_F1	ATHCCNGAYAAYGAYATHTG	20
Ara_277_R1	TTCCARTCNACNACRTCNGT	20
Ara_277_F2	WSNGARGTNGCNGTNATGCCNTA	23
Ara_277_R2	TCNGTNACNSWYTTDATYTCYTC	23
Ara_278_F1	AARGGNCAYTAYMGNYTNGT	20
Ara_278_R1	ATRTTDATRTTYTCYTTNGC	20
Ara_278_F2	ATGGGNGCNGCNMGNGTNGGNAA	23
Ara_278_R2	TCNACRAANCKRTTYTCCCARTC	23
Ara_279_F1	ACNCCNYTNCARCAYGCNGC	20
Ara_279_R1	AACCARTGNARYTTYTGRCA	20
Ara_279_F2	YTNGAYTGYGGNGCNGAYGTNAA	23
Ara_279_R2	SWYTTRCANGCNSWRCAYTTYTT	23
Ara_280_F1	GTNTGGGTNWSNTGYGAYGT	20
Ara_280_R1	CARAANGCNCKYTTRAANGT	20
Ara_280_F2	WSNATHATGCAYATGTGYTTYAT	23
Ara_280_R2	AANACNGTRTADATDATNGGRTT	23
Ara_281_F1	MGNAARATHCCNAAYCARAA	20
Ara_281_R1	GGRTGRAANGTRAANGCNAC	20
Ara_281_F2	GAYATHGARAARCCNCCNTGYTT	23
Ara_281_R2	ATNGGYTGRTCNCCRCANGCYTT	23
Ara_282_F1	MGNTGYTGYCARCCNYTNAA	20
Ara_282_R1	ACYTTYTCYTTRAAYTGYTG	20
Ara_282_F2	GAYCAYCCNYTNTGYGARGARTG	23
Ara_282_R2	CARTCNARRAANGCNACCATNGC	23
Ara_283_F1	ATHGARGCNAARGARCARCA	20
Ara_283_R1	TGRTCNARNGTYTCYTCRAA	20
Ara_283_F2	ACNYTNGAYAARGARATGGCNGA	23
Ara_283_R2	GCCATYTCYTTNCKNACRTGCAT	23
Ara_284_F1	GTNGAYTGYCCNGGNCAYGC	20
Ara_284_R1	ACYTTNCCNSWYTGNCCRAA	20
Ara_284_F2	ATGCARACNCARACNGCNGARTG	23
Ara_284_R2	TGDATRTTNGTYTCYTTYTTRAA	23
Ara_285_F1	CCNTGGCAYGGNGCNTGYTT	20
Ara_285_R1	AAYTTNGCNGCYTCNGGRTC	20
Ara_285_F2	AARACNGGNGAYATHGARGAYTT	23
Ara_285_R2	ARNGGRAAYTCNACDATRTCNCC	23
Ara_286_F1	GAYAARATGAAYACNTAYAT	20
Ara_286_R1	CCNARNCCNGCRTCNGCYTC	20
Ara_286_F2	GTNYTNMGNATGGCNGTNCARCA	23
Ara_286_R2	ACNGCCATNGCNGCYTCRTCRTT	23
Ara_287_F1	TAYGTNACNYTNGCNACNCA	20
Ara_287_R1	TANCCDATRAANCKYTCRTC	20
Ara_287_F2	GAYTTYTAYATHGCNAARGTNTA	23
Ara_287_R2	GCNACRTARAANGGYTCRTARAA	23
Ara_288_F1	AAYGAYGCNTTYCARTGGTT	20
Ara_288_R1	ARYTTRTCCATNGGRCANCC	20
Ara_288_F2	GAYMGNGCNGAYGCNATHTAYGT	23
Ara_288_R2	SWNGCNARNGGYTTRAARTCRTA	23
Ara_289_F1	CAYTAYTTYTGYCARCARGA	20
Ara_289_R1	TTNACYTCNACRTTRTCNGG	20
Ara_289_F2	GTNGGNATHGARCCNCCNTTYAA	23
Ara_289_R2	ATNGGRAARAANACYTGNGTYTT	23
Ara_290_F1	GTNAARGCNYTNGARCAYCC	20
Ara_290_R1	TCNCCRTANACRTANCCRTT	20
Ara_290_F2	TAYGARGTNYTNAAYAARAARTT	23
Ara_290_R2	GGYTCNCCNSWDATRTARCANAC	23
Ara_291_F1	TGGTGYTAYACNCARGTNAA	20
Ara_291_R1	GCNCKRAANGCYTCNGCNAC	20
Ara_291_F2	TTYATGTGGACNATHAAYAAYTT	23
Ara_291_R2	ATRAARTCDATNACRTGNGCYTT	23
Ara_292_F1	CCNCARACNTAYGTNGTNAA	20
Ara_292_R1	CKNSWRTARTCYTGRAANGC	20
Ara_292_F2	GGNYTNTGGGGNATHAARCAYAC	23
Ara_292_R2	SWRTCRCANACRAANGCRTGRCA	23
Ara_293_F1	GGNYTNCCNAAYGTNAARGA	20
Ara_293_R1	TGNARCATNCCYTCRAANGC	20
Ara_293_F2	CAYAAYAARYTNCARAARTTYGA	23
Ara_293_R2	ACNGGNARRTTNCCRAANGCYTT	23
Ara_294_F1	GAYAAYGGNGARTTYGAYAA	20
Ara_294_R1	ACRTTNGGRTCRTARTTYTT	20
Ara_294_F2	GCNYTNCAYTGYAARGCNGTNTG	23
Ara_294_R2	ATRTAYTTNGCNCCCATNGTCCA	23
Ara_295_F1	YTNMGNGGNGAYATHGCNTA	20
Ara_295_R1	ATYTTRTCCCANCCRAARAA	20
Ara_295_F2	AARGARATHCARYTNGARAAYGA	23
Ara_295_R2	TGRTTRTGRAANCCNCCRCARTC	23
Ara_296_F1	AAYGCNGCNAARMGNGTNGA	20
Ara_296_R1	CKNGTNGGNCCCATNGCYTG	20
Ara_296_F2	MGNTGGGARGTNMGNTAYCARTG	23
Ara_296_R2	GTNACNCKRTTNACDATYTCYTC	23
Ara_297_F1	TGGMGNACNGAYYTNGAYTT	20
Ara_297_R1	ARYTCYTCRAAYTTNACRTT	20
Ara_297_F2	AAYGTNACNGARGTNTGGGGNCA	23
Ara_297_R2	ARNCCRTCYTGRAADATNACYTT	23
Ara_298_F1	GTNTTYATHGARTAYTTYAA	20
Ara_298_R1	TCNCCRTTYTGNGTDATRTA	20
Ara_298_F2	GAYAAYTTYGTNATHATHTAYGA	23
Ara_298_R2	TANGGDATYTCRAAYTTNACYTG	23
Ara_299_F1	TGYYTNCCNCARATHYTNAA	20
Ara_299_R1	TCRAANCCCCARTGRCANGT	20
Ara_299_F2	TGYAAYWSNGARCARYTNGARGT	23
Ara_299_R2	GGRTGRTGNGCRTGRCANACRAA	23
Ara_300_F1	CCNYTNGCNGTNGTNAARAA	20
Ara_300_R1	ATNARNGCRTANGGNCCRTT	20
Ara_300_F2	AAYTGGTGYGAYTGGGCNCCNTT	23
Ara_300_R2	ARDATNCCNCCNACRTCRAANGC	23
Ara_301_F1	YTNTTYAARAARAAYCARTA	20
Ara_301_R1	CKNCCRAARTARTCNGCNAC	20
Ara_301_F2	ATHTTYMGNCARTAYGGNGAYCA	23
Ara_301_R2	AAYTGYTCRTGNARRTCYTTRTT	23
Ara_302_F1	GAYWSNTAYACNTTYTGYTG	20
Ara_302_R1	ACDATDATNGGRAACCARCA	20
Ara_302_F2	GGNTTYGCNGAYTTYYTNATGGG	23
Ara_302_R2	GTNARNACDATNARNGCCATYTG	23
Ara_303_F1	GAYTAYAAYGCNACNACNCC	20
Ara_303_R1	SWRTGRCANGCNGCNCCNGT	20
Ara_303_F2	ATHACNACNAAYATHGARCAYGA	23
Ara_303_R2	ATNCKNGGNCCRTARAAYTTRTG	23
Ara_304_F1	TAYGAYCAYATHMGNAAYAT	20
Ara_304_R1	ARRTTNACNCCYTCNCCRTC	20
Ara_304_F2	TTYACNAARGARATGMGNCARAT	23
Ara_304_R2	TCNGCNACNGCYTTCATDATYTG	23
Ara_305_F1	ATHAARATGGCNGTNWSNAA	20
Ara_305_R1	TCRTCRAACATYTTYTCYTT	20
Ara_305_F2	GGNMGNAAYATHCARGCNATGAA	23
Ara_305_R2	AANARYTTDATNGCYTGYTTRCA	23
Ara_306_F1	YTNMGNAAYACNGAYYTNGT	20
Ara_306_R1	CKCATDATDATRTTRTGDAT	20
Ara_306_F2	GAYYTNATGAARAARATHCCNGA	23
Ara_306_R2	TCNGTNCKYTTNARYTGYTGYTC	23
Ara_307_F1	ATGATHCAYCARYTNGGNAA	20
Ara_307_R1	ACNARYTGRTTNCCYTTRTC	20
Ara_307_F2	GGNACNGGNCAYYTNGTNTAYAA	23
Ara_307_R2	TGYTTNGGRTTRTANGCDATCAT	23
Ara_308_F1	CARGAYYTNGTNCCNAARAA	20
Ara_308_R1	TGYTCDATRTCYTTRAANAC	20
Ara_308_F2	YTNGARCCNCCNGARCAYTAYGA	23
Ara_308_R2	ARRTTYTCRAARTTNGGNCCCCA	23
Ara_309_F1	ACNCCNAAYTGGTTYACNTG	20
Ara_309_R1	TTNACNARNGTNCCYTGYTT	20
Ara_309_F2	YTNTTYTTYGCNGTNGCNGTNCA	23
Ara_309_R2	CCRAANGCNARRCANGGRTCRTG	23
Ara_310_F1	GAYCARTAYGGNAARGARAA	20
Ara_310_R1	ATNGCNCKRTGRCACCARAA	20
Ara_310_F2	WSNAARGGNTTYGAYCAYGCNCA	23
Ara_310_R2	GTNARDATRTGRTCRCADATRTA	23
Ara_311_F1	GTNAAYGCNGARATGGARGC	20
Ara_311_R1	TGNARYTCRAANARYTTNGC	20
Ara_311_F2	AARAAYYTNTGGATHGCNGGNGA	23
Ara_311_R2	GGCATYTTNSWRAANACRTTCCA	23
Ara_312_F1	AAYYTNAARGAYYTNACNTG	20
Ara_312_R1	AARTCDATYTTNCKNGTRTT	20
Ara_312_F2	WSNGARACNCARCARGARGARAC	23
Ara_312_R2	GCRAARTTRAACCANACNGTYTT	23
Ara_313_F1	TGYGAYGTNYTNTTYAAYAT	20
Ara_313_R1	TTNGTYTCRTGNARYTGNCC	20
Ara_313_F2	TAYTTYTGYGAYATHGTNTTYGA	23
Ara_313_R2	TTRTTNSWNGGNACRAARTGYTC	23
Ara_314_F1	GARGAYTTYGGNATHAARAA	20
Ara_314_R1	AACCANGTRTCYTTNGTCAT	20
Ara_314_F2	WSNAARGTNGARTGGTAYGGNTG	23
Ara_314_R2	TARAANGGRAADATRTCNACRTG	23
Ara_315_F1	GCNTGYTAYCARGARGGNAT	20
Ara_315_R1	ATYTTDATDATCCANCCRTT	20
Ara_315_F2	GARTAYATHACNMGNGCNGARAA	23
Ara_315_R2	TCRAANCKDATYTCNCKRTCRTG	23
Ara_316_F1	ACNTGYTAYGTNMGNCAYAA	20
Ara_316_R1	ARNGTNGGRTACCARTCYTC	20
Ara_316_F2	ATHTGYTGGCARACNGGNATGGA	23
Ara_316_R2	ARNARNGTRTCDATRTGRTCNAC	23
Ara_317_F1	CCNGAYGARATGATHCARTG	20
Ara_317_R1	ATNGCYTCCATYTGYTTNAC	20
Ara_317_F2	ATGTGYGARGAYTGGTAYCAYGG	23
Ara_317_R2	TCYTCRTANGCYTGDATNGTRTC	23
Ara_318_F1	AARGAYTGGATHTAYAARCA	20
Ara_318_R1	CANARRTGNGGRTARTGNGT	20
Ara_318_F2	GCNYTNATHGARGTNTAYGTNAA	23
Ara_318_R2	TGNGCNCKYTGDATNARRTARAA	23
Ara_319_F1	GCNATHYTNTAYGTNCCNGG	20
Ara_319_R1	GGRTGDATNACYTGYTTNCC	20
Ara_319_F2	GCNGTNYTNGAYTGYGARGAYGG	23
Ara_319_R2	TTRTARTTDATRTGNACCATRTC	23
Ara_320_F1	GTNAAYGCNCARGAYATHCA	20
Ara_320_R1	ARRTGRTTNACNGTRCAYTC	20
Ara_320_F2	YTNCAYTAYGCNATHCARGARCA	23
Ara_320_R2	CCRTTNCKNCKRTCDATRTGNGC	23
Ara_321_F1	CAYTGYACNGCNATGAAYGA	20
Ara_321_R1	ARRCARTARTCDATNGCRTT	20
Ara_321_F2	ACNAARGARGCNTTYGGNTGGCC	23
Ara_321_R2	ATNARDATNACYTGCATRAANGG	23
Ara_322_F1	YTNACNGTNTTYGCNACNGA	20
Ara_322_R1	TANARRAANGGRTTNGCRCA	20
Ara_322_F2	ATHWSNGTNGARMGNTGGTAYGC	23
Ara_322_R2	GTNACRTCDATNARNGGRTANCC	23
Ara_323_F1	MGNGGNACNAAYCCNCARTA	20
Ara_323_R1	CKNGGNARDATNACRTCRCA	20
Ara_323_F2	MGNTAYTGGAARGARGARTGYTT	23
Ara_323_R2	ARYTCRTCDATRAAYTCRTCCAT	23
Ara_324_F1	YTNTAYGAYGCNCARACNAA	20
Ara_324_R1	GGCCADATYTCRTCRTCNGC	20
Ara_324_F2	GTNYTNATHGCNGAYGAYATGGG	23
Ara_324_R2	TGNGTNARDATNCCNGGRTTCCA	23
Ara_325_F1	TGGACNAARWSNGCNAARAT	20
Ara_325_R1	GGRTARAANCKNARNCCYTC	20
Ara_325_F2	WSNCCNTAYAAYTAYGTNAARTT	23
Ara_325_R2	CANGCRTTNARNARRTCYTCNGG	23
Ara_326_F1	TTYCAYCARGGNYTNGTNGA	20
Ara_326_R1	ARNARNGTNGGRTTNACRAA	20
Ara_326_F2	CCNAARTGYWSNATHGTNGARAC	23
Ara_326_R2	ACDATRAANARNGGNCCCCARAA	23
Ara_327_F1	GGNGAYGGNTGYCAYCAYCC	20
Ara_327_R1	TCDATRTGNGCNCCRTTRTC	20
Ara_327_F2	AAYCAYGGNTTYGAYTAYTTYTA	23
Ara_327_R2	SWRAARTANACRAANGTRTTRTT	23
Ara_328_F1	GTNATHGAYYTNAAYAARGG	20
Ara_328_R1	CCYTTCATRTANCCNGTCCA	20
Ara_328_F2	AAYTGGYTNGTNAAYCAYCARGA	23
Ara_328_R2	AANARNARYTGRTTDATRTGNGT	23
Ara_329_F1	GAYATHMGNATGCAYCARCC	20
Ara_329_R1	ARRTARTCYTCRTCNGGCCA	20
Ara_329_F2	ACNATHWSNCAYCARATGGCNGA	23
Ara_329_R2	GGNARNCCRTTRAACATNACRTC	23
Ara_330_F1	TGYCARATHCAYAAYGGNGG	20
Ara_330_R1	TCRCAYTCRTANGGYTTYTC	20
Ara_330_F2	CCNTGYTGYGARATHTGYAAYCA	23
Ara_330_R2	ATRTTRCACATRAANGGYTTYTC	23
Ara_331_F1	YTNGARYTNGTNGARGCNGA	20
Ara_331_R1	CANGTNGGDATRAARTANCC	20
Ara_331_F2	CCNTTYCCNAAYGCNCCNCCNAA	23
Ara_331_R2	ARNGCNACRTCNCKNACRTCRCA	23
Ara_332_F1	GTNAARACNTTYTGYCARAA	20
Ara_332_R1	CCNGTYTTRAARTCRAARTT	20
Ara_332_F2	MGNTAYAAYGARCCNCARAARGT	23
Ara_332_R2	TTYTTDATCATNARRTTRAARTC	23
Ara_333_F1	GTNAARGAYGARATHGARGA	20
Ara_333_R1	TTYTGYTTYTCDATYTCRTC	20
Ara_333_F2	GAYACNGARGCNAARYTNAARCA	23
Ara_333_R2	TGNARNCKYTCCATNACRTGNGG	23
Ara_334_F1	TGGTAYTGYCARATGTGYCA	20
Ara_334_R1	ARYTTNSWNACRTCYTCRTA	20
Ara_334_F2	GAYGARAAYGGNTTYAARTGYCA	23
Ara_334_R2	CCNACNGCNGGDATNACNGTYTC	23
Ara_335_F1	CCNMGNATHCAYCCNTTYGA	20
Ara_335_R1	ACRCARTARTGRTCNGGDAT	20
Ara_335_F2	GTNTAYGTNWSNTGYTAYAAYTT	23
Ara_335_R2	AARAANGGCATNCKYTCYTCDAT	23
Ara_336_F1	ATGGTNTAYYTNCAYTTYCC	20
Ara_336_R1	ATYTTYTCRAANGTNACRAA	20
Ara_336_F2	AAYYTNAAYGCNCCNAARCARGA	23
Ara_336_R2	CCRCARTTYTTRTCCATYTCCAT	23
Ara_337_F1	GARMGNYTNGCNGTNCCNAA	20
Ara_337_R1	ATNGGRCARCARTGRTTRTC	20
Ara_337_F2	GTNTGGAARTAYCARGGNTGGTG	23
Ara_337_R2	ATRCARTTCATRTGRAARTTRTG	23
Ara_338_F1	GTNAARGTNCCNCCNGTNGA	20
Ara_338_R1	ARNCCRTCYTTRTTYTCYTT	20
Ara_338_F2	TAYATHATGGTNYTNCARCCNGA	23
Ara_338_R2	TTRAARTAYTCRTGRTCNGGRTT	23
Ara_339_F1	GAYGCNGARATGGARGCNCA	20
Ara_339_R1	TTYTCRTAYTGYTTNACNGT	20
Ara_339_F2	YTNMGNGAYACNCARGCNAARTA	23
Ara_339_R2	ARNARNGTRTCRTCCATNGTYTT	23
Ara_340_F1	TTYGAYTAYATGAARGGNAT	20
Ara_340_R1	ATNACRTARAANARNCCRAA	20
Ara_340_F2	AARTAYATHGCNATGGGNGAYGT	23
Ara_340_R2	TTNARYTTNGCNGTYTCYTTNGG	23
Ara_341_F1	YTNMGNMGNTAYGGNTTYGA	20
Ara_341_R1	ARNGCNACNGTYTTRTCRAA	20
Ara_341_F2	GARGTNTTYWSNTTYGARTGYGG	23
Ara_341_R2	TCDATYTGNGCRTANCCYTCNGG	23
Ara_342_F1	GTNCCNCCNGAYACNTTYCA	20
Ara_342_R1	TTRTCNARNGCRTGNGCRAA	20
Ara_342_F2	GAYWSNGGNATGACNGCNTTYCA	23
Ara_342_R2	GCRTCNACNACRAAYTGNACYTT	23
Ara_343_F1	GAYYTNTAYCARATHACNAT	20
Ara_343_R1	ATYTTRTGNCCYTGYTCRTT	20
Ara_343_F2	AARAAYCCNTTYCAYGGNGARTT	23
Ara_343_R2	ATNGTYTCYTCRTTDATRTCRTT	23
Ara_344_F1	GTNCCNATHACNYTNAAYCC	20
Ara_344_R1	TCNGTNACNGGNGTCATYTT	20
Ara_344_F2	AAYATGATHWSNACNYTNCARAA	23
Ara_344_R2	GTYTTYTGRTAYTGNGGYTCYTT	23
Ara_345_F1	WSNTGYCARCCNCCNAARAA	20
Ara_345_R1	GGNGGNCKNGGYTTRTGCCA	20
Ara_345_F2	GTNGTNMGNAARYTNAAYTTYGA	23
Ara_345_R2	TTNGCNGGRCARTTRAANACYTT	23
Ara_346_F1	GCNGARGAYCAYAARGAYTT	20
Ara_346_R1	AANARRCAYTCNCKRAANGT	20
Ara_346_F2	GTNTAYTTYTGYCARCCNGARGG	23
Ara_346_R2	AANGGRTGRTGNSWDATDATRCA	23
Ara_347_F1	GCNAAYGGNCAYATGAAYTG	20
Ara_347_R1	AANCCNGGNCKYTCRAADAT	20
Ara_347_F2	TGGGCNYTNGAYAAYGAYTTYCA	23
Ara_347_R2	TAYTTNGGNACRTANARNACYTC	23
Ara_348_F1	GAYAARGARYTNAAYAAYTA	20
Ara_348_R1	TCYTCNCCRAANGCRTCNAC	20
Ara_348_F2	AARGARTGGTAYGGNTGGCAYTT	23
Ara_348_R2	GCNARCATNCKNSWCATYTTNCC	23
Ara_349_F1	ATGGARACNGGNTGGGTNAT	20
Ara_349_R1	CKNARRTTRTARTCNGTRTG	20
Ara_349_F2	TAYGARGCNWSNTAYAAYGARGT	23
Ara_349_R2	ATNARDATRTARAAYTTYTCYTG	23
Ara_350_F1	ACNATGATHGCNAARTAYTT	20
Ara_350_R1	ACNARNCCDATRTANGCNCC	20
Ara_350_F2	TGGCARCCNGTNGARTGGCAYCA	23
Ara_350_R2	ATNCCNCCDATRAACCARTAYTT	23
Ara_351_F1	TTYGARTTYATHACNGARGG	20
Ara_351_R1	TGDATNGGRTAYTTRCARAA	20
Ara_351_F2	CARGGNYTNGCNGTNTTYGAYAC	23
Ara_351_R2	AADATRCARTADATNACRAARTT	23
Ara_352_F1	MGNMGNTGYGGNCCNAAYAT	20
Ara_352_R1	ATRTTRCANSWRTACATNGC	20
Ara_352_F2	YTNTGYGAYGARCCNATGATGGG	23
Ara_352_R2	ARNCKYTGNGGYTGNGCYTGRAA	23
Ara_353_F1	ATHTAYAAYGAYCAYGARGA	20
Ara_353_R1	ATNCCRTCNCKDATRTGRTT	20
Ara_353_F2	TTYYTNTGYTGYGARTGGTTYTA	23
Ara_353_R2	TGDATYTCNACYTCRTTYTTRAA	23
Ara_354_F1	CAYCCNGTNGAYAARAAYAT	20
Ara_354_R1	ACNGTNACRTTNGGNGGRTT	20
Ara_354_F2	TTYAAYYTNCAYATHGCNCAYTG	23
Ara_354_R2	SWRCANCKCATNACYTGYTTDAT	23
Ara_355_F1	GARGARTGYGARGCNYTNTG	20
Ara_355_R1	CKYTGNACCATNGCRAARTT	20
Ara_355_F2	MGNYTNGTNATHATGGTNAAYGG	23
Ara_355_R2	GTNGTYTCNCCNACNSWRTARTC	23
Ara_356_F1	TGYGCNATGAAYATHGGNGG	20
Ara_356_R1	TTNARNCCYTTNGGRCANGT	20
Ara_356_F2	AAYACNYTNGCNTGYATHTGYAA	23
Ara_356_R2	TTNGTRCARTTCATDATNGTRTG	23
Ara_357_F1	GCNAARACNGTNMGNAAYGA	20
Ara_357_R1	GGDATYTCNGTNACRTTNCC	20
Ara_357_F2	MGNTTYGGNAARTTYATHCARGT	23
Ara_357_R2	ACNSWRAADATNCCRTCRCACAT	23
Ara_358_F1	GGNMGNGCNGCNTGYTTYCC	20
Ara_358_R1	ATRTGNCKRTTNARRTTNCC	20
Ara_358_F2	MGNATHTGYGGNAARACNTAYGC	23
Ara_358_R2	ARYTTRCAYTGRTANGGYTTYTC	23
Ara_359_F1	TGYTTYGARAARMGNYTNGT	20
Ara_359_R1	TTNGCNACYTTRTCRTTDAT	20
Ara_359_F2	CARYTNGGNAAYTTYGARCARGC	23
Ara_359_R2	ATNSWNARRTGYTGYTCYTGRTA	23
Ara_360_F1	TTYAARGTNYTNATGTTYCC	20
Ara_360_R1	TACATYTTNGCRAANGCNGT	20
Ara_360_F2	ACNMGNATHGAYCARGCNAARAA	23
Ara_360_R2	ARRTTYTGNGGNCKCCAYTTRTC	23
Ara_361_F1	CCNGAYYTNCARTGYAAYGA	20
Ara_361_R1	CAYTGNGGRTCNACNCCCCA	20
Ara_361_F2	GAYMGNAARTGYGARACNTTYCA	23
Ara_361_R2	GTNCCNACRAARTANCKDATYTC	23
Ara_362_F1	MGNCCNCCNGGNCAYCAYGC	20
Ara_362_R1	GGNARRCARTANCCNCCYTC	20
Ara_362_F2	GCNTGYGGNTTYTGYTTYTTYAA	23
Ara_362_R2	TTCATYTCNCCYTCNGGRCANCC	23
Ara_363_F1	GARACNTGYGAYTGYGTNTT	20
Ara_363_R1	AAYTTYTTDATRCARTCRTT	20
Ara_363_F2	GGNCARCAYACNGTNATHCCNTT	23
Ara_363_R2	ARNARRTTNCCYTTNCCRTCRTA	23
Ara_364_F1	WSNGCNGGNTTYACNTAYAT	20
Ara_364_R1	TCNGTRTARTACATRTCRTG	20
Ara_364_F2	TGYAARGCNYTNATHCCNGAYAT	23
Ara_364_R2	CACATDATNCCCATCCANCCRAA	23
Ara_365_F1	MGNTGYACNGAYGARAAYTG	20
Ara_365_R1	CADATRTCNACCCANCCRAA	20
Ara_365_F2	AAYATGAARYTNTAYMGNGGNAA	23
Ara_365_R2	TCYTTNARCATRTCNGGRTGRCA	23
Ara_366_F1	CCNGTNTGGATHATGMGNCA	20
Ara_366_R1	TGNCCNARRTTNGCDATRTA	20
Ara_366_F2	AARCAYWSNTTYTTYGARATHTG	23
Ara_366_R2	GCRCANGGRTCNARRTTNCCYTG	23
Ara_367_F1	TAYGAYAAYACNYTNCARTG	20
Ara_367_R1	CKRTCYTTNCCRTGNACRTA	20
Ara_367_F2	CCNGCNGAYYTNGARAARCAYTA	23
Ara_367_R2	ARRTGNGGNCCNGGYTGRTCYTG	23
Ara_368_F1	AAYGAYATGGCNCCNGARTT	20
Ara_368_R1	CCRTCYTTDATNARRTAYTG	20
Ara_368_F2	AARGCNATHGAYAARGAYGARGG	23
Ara_368_R2	TGRAANGTNGGNGGRTTRTCRTT	23
Ara_369_F1	GGNCCNATHTTYGTNCARAA	20
Ara_369_R1	TCNGCDATCATRAANCCYTG	20
Ara_369_F2	GGNATHMGNGAYAARGTNCARCA	23
Ara_369_R2	SWNACRTANARRTCRAAYTTRTC	23
Ara_370_F1	ATGACNATHYTNCCNAARAA	20
Ara_370_R1	TCRTTNGTNGCYTCCCARTC	20
Ara_370_F2	GARGGNMGNGARMGNTTYAAYTT	23
Ara_370_R2	TTRTCYTCNARCATNGCYTGYTC	23
Ara_371_F1	GTNGARGCNATGMGNMGNTA	20
Ara_371_R1	ARNARRTGNCCNACNACRTA	20
Ara_371_F2	TGGAARGCNGTNMGNACNGARTT	23
Ara_371_R2	GCNARRAAYTCDATNCCRAANGC	23
Ara_372_F1	TGGMGNYTNATGMGNAARGA	20
Ara_372_R1	TCRAAYTTNARYTTNACNGG	20
Ara_372_F2	YTNAAYGTNTAYACNTTYGARAA	23
Ara_372_R2	TCNGCNACYTCNACRCANGGCAT	23
Ara_373_F1	AARYTNATHCARGARAARAA	20
Ara_373_R1	GTDATRTCRTTNARNACYTG	20
Ara_373_F2	AARGTNAARTTYTTYMGNAAYGG	23
Ara_373_R2	AANSWRTGNGCNGTYTTYTTRTT	23
Ara_374_F1	WSNGAYAARYTNTTYGTNCA	20
Ara_374_R1	TTNARDATYTCRTCNACRTC	20
Ara_374_F2	CCNTTYGARTTYACNCCNGARAA	23
Ara_374_R2	ARRTCYTCRTARTARTTRTCRTT	23
Ara_375_F1	CCNAARGTNMGNGAYCAYTA	20
Ara_375_R1	ATYTCCATNCKRTTYTTRTC	20
Ara_375_F2	CARCAYCAYYTNYTNGAYGAYCA	23
Ara_375_R2	TGRTARTANACNCCNGCRAADAT	23
Ara_376_F1	CARATHAARMGNTTYAARGA	20
Ara_376_R1	GTNGCRTTNARCATRTGNAC	20
Ara_376_F2	CAYGAYYTNGAYAAYTGGAAYAA	23
Ara_376_R2	TARTCNACYTGNGCRTTCATYTT	23
Ara_377_F1	YTNGTNTTYGAYTTYGGNCA	20
Ara_377_R1	CCNCCYTCRTCRTAYTCYTG	20
Ara_377_F2	TAYGCNGGNGARGAYACNCCNAA	23
Ara_377_R2	TTNGTDATCCACATYTGYTGRAA	23
Ara_378_F1	AARAAYGARCCNYTNCARGA	20
Ara_378_R1	TGNCCDATYTGYTCRTCNAC	20
Ara_378_F2	GAYCAYYTNGTNMGNAARATHTT	23
Ara_378_R2	TTNGTRTTNARNCKYTGCATYTC	23
Ara_379_F1	GTNCAYTTYGAYYTNAARGG	20
Ara_379_R1	TCNCKNACRTANCKNGCNAC	20
Ara_379_F2	WSNTAYTTYAARCARYTNTTYCC	23
Ara_379_R2	CCNARRTGRTANACYTCRTCRCA	23
Ara_380_F1	GARGARATHYTNAARATHGC	20
Ara_380_R1	ATNCKRTGNARNCKYTCRTC	20
Ara_380_F2	GGNGAYYTNTTYCAYGARAAYAA	23
Ara_380_R2	ARRCANARYTTNGTYTTNCCYTT	23
Ara_381_F1	GCNATGCARWSNGAYAARAT	20
Ara_381_R1	GGRCARTANGTNGCNGTYTT	20
Ara_381_F2	GARAAYCCNTTYYTNGARTAYCC	23
Ara_381_R2	ATDATYTGRTCNARRTANGTRCA	23
Ara_382_F1	GGNTTYCCNGTNTAYTTYTA	20
Ara_382_R1	GTNCCRCANARNARCCAYTC	20
Ara_382_F2	AAYGTNCAYATHACNTTYGAYCC	23
Ara_382_R2	CCNGCRCANSWRAAYTGRAARAA	23
Ara_383_F1	ATHACNGTNYTNMGNGAYCC	20
Ara_383_R1	AARTCYTCYTTYTCNGCCCA	20
Ara_383_F2	MGNTTYYTNWSNGARTTYTGGCA	23
Ara_383_R2	AARAANARNARYTCYTTNGCRTA	23
Ara_384_F1	WSNGARGCNTGGGARGAYAT	20
Ara_384_R1	AARTTYTCYTTNARRAAYTC	20
Ara_384_F2	GAYACNAARYTNCAYAAYTAYGC	23
Ara_384_R2	GCNACRAARTTNARRTCYTGYTG	23
Ara_385_F1	GTNAARGAYTTYGAYTGYTG	20
Ara_385_R1	GCRTCNARYTTYTCRTTNGT	20
Ara_385_F2	YTNGARTAYATHATHCAYCARAA	23
Ara_385_R2	TTNGTNGGRTCDATCATRTCYTT	23
Ara_386_F1	YTNGAYGAYAAYTAYATGTA	20
Ara_386_R1	TGNACNCKCATRAANGGRTT	20
Ara_386_F2	CAYTGGGAYCAYGCNGGNGGNAA	23
Ara_386_R2	TTNGCNGTRTAYTCRTGNCCRCA	23
Ara_387_F1	ATGACNTTYAARATGCCNAT	20
Ara_387_R1	GGRTCNGCRTTNCKRTARTA	20
Ara_387_F2	CARAAYYTNAAYATHATGACNAA	23
Ara_387_R2	ATRAARTTYTCYTTDATCCAYTT	23
Ara_388_F1	CARGGNATHMGNTTYAAYAC	20
Ara_388_R1	ARRAARTCRTCDATRTCCAT	20
Ara_388_F2	GGNCARCAYATHYTNAARAAYCC	23
Ara_388_R2	TANGTYTTRTARTTYTTYTCCAT	23
Ara_389_F1	YTNCARGARAARATHATGAC	20
Ara_389_R1	ACRAANGCNACNGGNCCRAA	20
Ara_389_F2	GAYWSNCARTTYYTNGTNTTYGT	23
Ara_389_R2	GTRTARAADATRAANARYTGNCC	23
Ara_390_F1	CAYGGNWSNAARACNAAYTT	20
Ara_390_R1	TCYTGDATRTTRTCNGCNGT	20
Ara_390_F2	CARGGNAARCCNTGGWSNCCNTA	23
Ara_390_R2	TARTTNCCRTTNGCYTTRTCNGC	23
Ara_391_F1	YTNTGGGAYGAYCAYGGNCA	20
Ara_391_R1	TTRAANGGNACRTAYTGNCC	20
Ara_391_F2	GCNCAYGTNTGYYTNATHAAYGC	23
Ara_391_R2	ATYTCRTGNACRTARTCRTCYTT	23
Ara_392_F1	GGNGAYGTNGARATHTAYCA	20
Ara_392_R1	GCRTARTCRAANARRTTRAA	20
Ara_392_F2	WSNGTNCARGARGCNAAYCCNTA	23
Ara_392_R2	GCRTGRTAYTTRAANGTNGGRTC	23
Ara_393_F1	TGYATHGAYGARTTYGAYAA	20
Ara_393_R1	TANARYTGRTANCCYTTYTT	20
Ara_393_F2	YTNGARGCNATGGARCARCARAC	23
Ara_393_R2	AARTCDATRTTNCCRAAYTCRTC	23
Ara_394_F1	AAYCARGCNTTYCARTTYTT	20
Ara_394_R1	CANACNGGNGGRTTRTCRTT	20
Ara_394_F2	CARGARAAYGARGTNCCNGTNAA	23
Ara_394_R2	GGYTTRTTNACRAADATYTCNCC	23
Ara_395_F1	AARATHGAYMGNCCNTGGAA	20
Ara_395_R1	GGRTGRTANARRTGRAANCC	20
Ara_395_F2	AARGARYTNGARGAYGTNATGAA	23
Ara_395_R2	GCRTGRTGNGCRTANARYTGYTG	23
Ara_396_F1	AARCAYGAYGCNGTNYTNGA	20
Ara_396_R1	TCDATDATNCKNGTNGCRCA	20
Ara_396_F2	GAYTTYGTNYTNGAYGCNATGAA	23
Ara_396_R2	ATNCCRAARTTYTGNACNCCYTT	23
Ara_397_F1	ATHATHTTYWSNTAYYTNGA	20
Ara_397_R1	ARYTGNGGRTARTTNCCYTG	20
Ara_397_F2	WSNYTNGTNTGYAARAAYTGGTA	23
Ara_397_R2	TGRTTRTCNACNARRTTCCANCC	23
Ara_398_F1	AAYGGNATHTAYCAYYTNGA	20
Ara_398_R1	ARNGGNGTRAANACRTANCC	20
Ara_398_F2	GTNAARGGNAARGTNAARTGYAT	23
Ara_398_R2	TTNARRAANARNCCYTTYTTNCC	23
Ara_399_F1	GAYTTYCARAAYAARGARTG	20
Ara_399_R1	ARNCCNCKDATYTGYTCRTT	20
Ara_399_F2	TTYATHCAYTGYACNAARCARGA	23
Ara_399_R2	TGYTCNCKNARRAAYTGRTTNGT	23
Ara_400_F1	CAYMGNATHMGNACNGTNCA	20
Ara_400_R1	GGNACNCCRTTRTGRAACCA	20
Ara_400_F2	TTYGGNATGGTNGTNYTNGARAT	23
Ara_400_R2	TCNACNCKCATNGCNGGRTCNCC	23
Ara_401_F1	AAYGAYATHGAYCAYGTNAA	20
Ara_401_R1	TTNARNARRTTCATRCANGT	20
Ara_401_F2	YTNTAYACNYTNGCNTTYAARCC	23
Ara_401_R2	CKNCCNGCRTTYTGDATRCARAA	23
Ara_402_F1	GGNTTYAARAARGTNGARGA	20
Ara_402_R1	ACYTCYTGNACNCCNGGRTT	20
Ara_402_F2	GGNGCNACNAARYTNGARCARTT	23
Ara_402_R2	ACNARYTCRTARAARTCYTTNGT	23
Ara_403_F1	TAYGARTGGCARAARGARTG	20
Ara_403_R1	ARYTCCATNGTNACRCARTA	20
Ara_403_F2	GGNAARACNYTNGTNGCNGARAT	23
Ara_403_R2	GGNARNARYTGYTGRTANGCCCA	23
Ara_404_F1	MGNMGNTGGTAYGARGGNGA	20
Ara_404_R1	ARNARCCANCCRAANGTRAA	20
Ara_404_F2	TGGAAYCCNGARGAYCCNGCNCA	23
Ara_404_R2	ARNCCCATYTGYTCRAACCARAA	23
Ara_405_F1	WSNGAYCCNACNCAYCARCA	20
Ara_405_R1	TCNACRCANACNCCNACCAT	20
Ara_405_F2	GCNYTNWSNGCNATGGARTGYGA	23
Ara_405_R2	SWNSWRTTDATRTCCATNGGCAT	23
Ara_406_F1	GGNYTNTTYYTNGARGAYCA	20
Ara_406_R1	ATRTCNARNACDATNCCNGC	20
Ara_406_F2	ATGGTNACNCARGCNATHATGGA	23
Ara_406_R2	CCNGCDATNARRAANGGDATRAA	23
Ara_407_F1	AARGGNTTYTAYYTNTAYGA	20
Ara_407_R1	TARTCRTTYTCYTCCCAYTT	20
Ara_407_F2	ACNCAYGGNACNTTYYTNAAYAA	23
Ara_407_R2	CANGCNACNACNGCYTCYTTYTT	23
Ara_408_F1	WSNATGACNCARATHAAYGG	20
Ara_408_R1	GGRTGNCKYTGRTANGGRCA	20
Ara_408_F2	ACNGGNGARWSNTTYTTYGCNAT	23
Ara_408_R2	CCRTANGCCATRTTNGGYTTRTG	23
Ara_409_F1	GCNGARTGYYTNCCNAARTA	20
Ara_409_R1	TANGCNGGRAAYTGYTCCCA	20
Ara_409_F2	GTNCARATHGCNYTNGGNGAYGA	23
Ara_409_R2	ARRTCRAAYTTNCKRAAYTCYTG	23
Ara_410_F1	TGYGAYTGGWSNGAYAARCA	20
Ara_410_R1	GTNGCNACRTGNGGDATDAT	20
Ara_410_F2	ACNGCNAAYATHTTYTAYCARTA	23
Ara_410_R2	TANGGCATRTTYTTNCKRTCYTC	23
Ara_411_F1	GCNCCNACNTAYATHGAYAT	20
Ara_411_R1	TCNACCATRTCNGGNGGYTG	20
Ara_411_F2	GAYTTYMGNTAYGTNTGGATHCA	23
Ara_411_R2	ARRTCNACRTANCCRTGRTACAT	23
Ara_412_F1	GGNAARGARGCNAAYGTNTA	20
Ara_412_R1	ACYTCRTCNARNCKYTTNGG	20
Ara_412_F2	ATGGTNMGNACNTGGGCNGARAA	23
Ara_412_R2	ATRTANGCYTGYTTRAANACYTC	23
Ara_413_F1	GGNTTYACNGGNGARAAYTG	20
Ara_413_R1	GTRTTNCKNARRTGCCAYTG	20
Ara_413_F2	YTNTGYCARAAYGGNGGNACNTG	23
Ara_413_R2	TCNACNCKCATNGTRAARTTYTT	23
Ara_414_F1	TTYGTNAARGCNGGNGAYGA	20
Ara_414_R1	ARNCKNGCYTTYTCYTCCAT	20
Ara_414_F2	TAYGGNGCNTGYCCNTTYTGYCA	23
Ara_414_R2	CARTGNACDATDATYTCYTGRTC	23
Ara_415_F1	ATGAARYTNWSNCAYGAYTG	20
Ara_415_R1	ARRTTDATRAANGGRAARAA	20
Ara_415_F2	GCNGTNTAYAAYATHYTNCAYTA	23
Ara_415_R2	TGRTADATNACNGTRTACATRAA	23
Ara_416_F1	TGYYTNTTYTGYATGCCNTT	20
Ara_416_R1	CANCCRTANARDATNGGRTT	20
Ara_416_F2	TGYAARYTNGTNCCNTTYGTNCA	23
Ara_416_R2	SWNGTCATNGCDATDATRTGRCA	23
Ara_417_F1	ATHGTNYTNGGNATGGCNGG	20
Ara_417_R1	TTRTANACNGTYTCRTAYTC	20
Ara_417_F2	GTNATHAAYYTNGAYCCNGCNTG	23
Ara_417_R2	TCNCKCATCCAYTCDATNGCRAA	23
Ara_418_F1	WSNTTYACNMGNAARGAYAA	20
Ara_418_R1	TANGGNCKYTCNCCNGTRTG	20
Ara_418_F2	AAYGAYCAYATHAARATHCAYAC	23
Ara_418_R2	CCRCARTGYTTRCANACRAANGG	23
Ara_419_F1	MGNGARACNGGNGTNATHAA	20
Ara_419_R1	TCNSWYTGNARRTCNGCRCA	20
Ara_419_F2	YTNATHYTNGAYGGNCARTGGGA	23
Ara_419_R2	SWRAANACRTCNCCNCCYTCRAA	23
Ara_420_F1	GAYCAYAAYACNCARTAYTT	20
Ara_420_R1	GGRTTNSWRTTRAANGGNCC	20
Ara_420_F2	AAYYTNATGCAYGTNTTYCAYGA	23
Ara_420_R2	TCNACRAANGTRTCYTGRTADAT	23
Ara_421_F1	ATHCCNCCNTGGAARGARGC	20
Ara_421_R1	CANACRTARAACATNGTRTC	20
Ara_421_F2	WSNTTYATGGCNAAYGCNTAYGT	23
Ara_421_R2	GTNARCCARTCCCACCAYTCRTG	23
Ara_422_F1	GTNAARATGAARACNGGNAT	20
Ara_422_R1	TARTCDATYTTRTCNACNGC	20
Ara_422_F2	YTNGTNGCNGGNGARGTNTTYGA	23
Ara_422_R2	TTNGCNGTNARNACCCARAARTA	23
Ara_423_F1	GCNCCNAAYTGGYTNAAYGA	20
Ara_423_R1	CANARNCCRTCNGTRTTRCA	20
Ara_423_F2	ATHATHGCNTTYTGGTTYGARTA	23
Ara_423_R2	ATNACRTGCATNCCRCARTCRTA	23
Ara_424_F1	YTNGTNCARGAYTGGGTNAA	20
Ara_424_R1	TCRTTCATNARRAARTGRAA	20
Ara_424_F2	TTYCARTGGYTNGCNAARTAYCA	23
Ara_424_R2	AAYTCRTANGGDATNACNGGYTC	23
Ara_425_F1	GGNACNACNTAYTTYCAYGA	20
Ara_425_R1	TCNGCRTCYTCRTGNGCYTT	20
Ara_425_F2	AAYWSNATHCARCAYATGGCNGA	23
Ara_425_R2	TTNARDATNGCRCANARYTGYTG	23
Ara_426_F1	AAYTAYTGYTAYGARTGYCA	20
Ara_426_R1	CKNCKYTCRCAYTTNGGRCA	20
Ara_426_F2	MGNATHGTNCAYAAYTGGGAYTT	23
Ara_426_R2	TTYTTRCANACYTCRCADATRAA	23
Ara_427_F1	GARAAYACNGAYGAYTTYAT	20
Ara_427_R1	GCNACNGTNCCRTCRTTYTT	20
Ara_427_F2	ACNAARCCNGGNTAYATHCARTA	23
Ara_427_R2	TCNARYTCNACNCCNGCCCAYTC	23
Ara_428_F1	ACNGTNGARGCNATHGTNCA	20
Ara_428_R1	ARRTTNARNGGNARRTCYTT	20
Ara_428_F2	YTNATGGARAARCARMGNGCNAA	23
Ara_428_R2	GTRTCYTGNCCRCANARRAANGT	23
Ara_429_F1	GAYMGNGCNATHACNGTNTT	20
Ara_429_R1	TTYTTCATNACNGCNACYTC	20
Ara_429_F2	GGNCAYYTNTTYCARGTNGARTA	23
Ara_429_R2	SWRTARTTYTTYTCNARRTAYTC	23
Ara_430_F1	GAYYTNAARAAYTTYCCNGC	20
Ara_430_R1	CCRTARAANGCDATYTCYTC	20
Ara_430_F2	ATHTAYGTNGCNAARYTNGARGG	23
Ara_430_R2	TGNACRAANCKNARRTANCCYTT	23
Ara_431_F1	MGNGTNCARATHTTYGARGA	20
Ara_431_R1	AARTADATNCCRCARAANGC	20
Ara_431_F2	ATHGARCARTAYAARAARGARAA	23
Ara_431_R2	TCYTGNARNGCNCKRTCRCANGC	23
Ara_432_F1	TGYMGNTTYACNGARGTNGC	20
Ara_432_R1	AAYTCYTTYTTRAANCCRTA	20
Ara_432_F2	TGYATGYTNGARATHATHGARGA	23
Ara_432_R2	TANARRTTNCCNCKYTGYTTNGG	23
Ara_433_F1	GTNGAYCCNACNCAYMGNTT	20
Ara_433_R1	TAYTCNSWNGTCATRAAYTG	20
Ara_433_F2	GAYTTYATGMGNYTNMGNAAYTT	23
Ara_433_R2	GTNARNGCNGTYTTNCCNACRTC	23
Ara_434_F1	CARATGGCNCARATGGCNGG	20
Ara_434_R1	ATDATNGCRTTNACDATRTC	20
Ara_434_F2	CARWSNMGNGGNGARAARAARGC	23
Ara_434_R2	SWCATNACNARYTCDATRTCYTT	23
Ara_435_F1	AAYTAYTAYTTYGTNAARTG	20
Ara_435_R1	TTRAARCANCCYTGNCCNGG	20
Ara_435_F2	WSNTGGGTNTAYTGYTGYGGNAA	23
Ara_435_R2	GTNGCNACNARCATNACRTCCCA	23
Ara_436_F1	CCNGCNGTNYTNTAYGCNGT	20
Ara_436_R1	TCRTCRAANCCNCKRTGRAA	20
Ara_436_F2	ATGGARGTNYTNTAYMGNGAYAC	23
Ara_436_R2	GCNCCNARNGTRAARTARCARTT	23
Ara_437_F1	GCNYTNTAYACNCAYTTYGT	20
Ara_437_R1	GGRCAYTTRTCYTGNACRTA	20
Ara_437_F2	YTNGAYTGYGCNAARYTNGCNTA	23
Ara_437_R2	TGCCANACRTTRAARTARCARTG	23
Ara_438_F1	YTNTGGCAYGGNATGGGNGA	20
Ara_438_R1	AACCARTTNARRTCDATYTG	20
Ara_438_F2	AAYGGNTAYAAYGCNATHGGNTT	23
Ara_438_R2	TCYTTNARNCCNARCCARTCYTC	23
Ara_439_F1	TAYGARGTNYTNMGNCAYTT	20
Ara_439_R1	ACYTCYTCNARNGGNGGRTC	20
Ara_439_F2	YTNATHGAYWSNATGACNTGGCC	23
Ara_439_R2	TANACNGCNGGRCANGTYTCRCA	23
Ara_440_F1	AARWSNATHGAYYTNCARGG	20
Ara_440_R1	TTRTGNGCNCCRTTRAANGC	20
Ara_440_F2	ATHGGNTAYYTNAARTGGGARAT	23
Ara_440_R2	TCRTTRTCDATRTTNGGDATRTG	23
Ara_441_F1	ATHYTNCARGCNATHGGNTG	20
Ara_441_R1	TTDATYTTYTGDATCATYTC	20
Ara_441_F2	MGNYTNYTNAAYGTNTAYTGGAC	23
Ara_441_R2	ARYTTNARRAANGCDATNACRCA	23
Ara_442_F1	GGNTGGAARYTNATHGGNGA	20
Ara_442_R1	TGNCCNACNACRTANGGNCC	20
Ara_442_F2	GARCAYAARTGYCARAAYGAYAA	23
Ara_442_R2	TCRCANARRTANCKYTTRCAYTT	23
Ara_443_F1	GTNATHGCNCARTGYGTNAA	20
Ara_443_R1	SWYTTRTANCKDATRTGRAA	20
Ara_443_F2	AAYTAYGAYGGNTGGTTYGARAT	23
Ara_443_R2	TTNCKYTTRTCDATYTTYTCRTA	23
Ara_444_F1	YTNGGNGAYAARGCNGGNAT	20
Ara_444_R1	CCNARRAARTGRCANGCYTT	20
Ara_444_F2	MGNGCNTAYGGNAAYATHGGNAA	23
Ara_444_R2	TCNCCYTCNACRTCNSWDATYTC	23
Ara_445_F1	TTYGTNACNACNAAYGAYCA	20
Ara_445_R1	GGNGTNACYTTRCANGTNGG	20
Ara_445_F2	GAYGTNGARTTYCAYATHGARAT	23
Ara_445_R2	TCNCCRTTYTCNARDATRTANGG	23
Ara_446_F1	CCNWSNGAYATGGGNGCNAC	20
Ara_446_R1	TARTTRTCNARNGCRCAYTT	20
Ara_446_F2	TTYGARAARGCNCARAARATHAA	23
Ara_446_R2	TCRCARAARTARTGRTTRCAYTT	23
Ara_447_F1	YTNCCNACNGTNTTYAARTG	20
Ara_447_R1	TTYTTRTANCKRTGNGTNGC	20
Ara_447_F2	GARGGNGAYCAYCARTAYAARTT	23
Ara_447_R2	TTNARCATNACRTGRTTNGGYTC	23
Ara_448_F1	GARTTYAAYGAYYTNTGYTT	20
Ara_448_R1	GGNARNGGCATYTTYTTRTT	20
Ara_448_F2	TAYAARATHGAYATHCCNGCNAA	23
Ara_448_R2	TGRAAYTCNARNGTYTTNGGRTT	23
Ara_449_F1	GTNATHAAYTTYGTNCAYGG	20
Ara_449_R1	TGNCCNSWNGGNACNGCYTC	20
Ara_449_F2	GGNTAYGAYCARGGNAARCCNTG	23
Ara_449_R2	TCNGTRTGRTTDATRTTYTTNGC	23
Ara_450_F1	TGGTTYTAYYTNGGNTTYAT	20
Ara_450_R1	ARDATRTARAANACNGTNGG	20
Ara_450_F2	TAYATHATHGAYCARACNATGAA	23
Ara_450_R2	CCRTANGCRTGNARNARCCARTG	23
Ara_451_F1	CCNTTYMGNGARGTNYTNCA	20
Ara_451_R1	TCDATNACYTTRTTDATRAA	20
Ara_451_F2	GCNTGYYTNMGNAARATHTGGAT	23
Ara_451_R2	ARDATRTAYTGNARDATYTTNGC	23
Ara_452_F1	ATHTAYCCNGAYCARCCNAA	20
Ara_452_R1	ARNACYTGNARCCANGGNCC	20
Ara_452_F2	AARTAYTGGYTNGGNGGNCCNGA	23
Ara_452_R2	GGRTGYTCYTCRTCNACRAANGC	23
Ara_453_F1	CARATHTTYYTNAAYGGNGC	20
Ara_453_R1	AARTCYTTCATNCCRCANGC	20
Ara_453_F2	GCNAARGTNMGNAAYGCNGARGT	23
Ara_453_R2	ATRTGNGCNACNACCCARTCRAA	23
Ara_454_F1	ATGYTNGARTTYAAYACNCC	20
Ara_454_R1	CKRTCNCKCCANARNGCYTG	20
Ara_454_F2	ATGYTNWSNATGYTNAAYATHAA	23
Ara_454_R2	ACRTTNGGCCARTADATRTGNGG	23
Ara_455_F1	GAYAARGTNATGACNGCNCA	20
Ara_455_R1	ARNACRTTRAARAARTGRTA	20
Ara_455_F2	AAYGAYGARYTNTTYTAYGAYCC	23
Ara_455_R2	TANACNGCNACYTCNGTRTTRCA	23
Ara_456_F1	GARTAYCARMGNGGNAAYTA	20
Ara_456_R1	TCRAANCKCATYTGRTGYTT	20
Ara_456_F2	TGYATHCAYTTYTAYATGGGNAA	23
Ara_456_R2	ACNGCYTCNGTDATNCKRTCCAT	23
Ara_457_F1	WSNGCNGAYATHAARYTNGA	20
Ara_457_R1	TTNARCCARTGRAAYTCYTG	20
Ara_457_F2	AAYGARAAYGGNWSNGTNGARGA	23
Ara_457_R2	CCYTGNCKNCCRTGYTCRAANGG	23
Ara_458_F1	AARMGNGARYTNTAYGTNAT	20
Ara_458_R1	CAYTCNGCNCCRTTNGTDAT	20
Ara_458_F2	AARTAYGTNGCNAAYATGCAYGG	23
Ara_458_R2	AAYTTNSWRTCRTCRAANGGRTA	23
Ara_459_F1	CCNYTNTGYGAYCCNTGGAT	20
Ara_459_R1	CKRTAYTTRTANCCNGGYTG	20
Ara_459_F2	ATHCARGGNTTYGTNCARATHGA	23
Ara_459_R2	TCRAADATYTGYTCNGTYTCNAC	23
Ara_460_F1	WSNTGGATHGCNMGNCARCA	20
Ara_460_R1	AAYTTNCCRTANARRTCCAT	20
Ara_460_F2	GCNAAYTTYATHGAYWSNTAYAA	23
Ara_460_R2	ARYTTNGGRTCDATYTCYTCCCA	23
Ara_461_F1	ATHTTYAAYAARYTNCCNCA	20
Ara_461_R1	ACNGCNARRCANCCNCCYTG	20
Ara_461_F2	ATHTAYCCNGARTAYCAYAARGT	23
Ara_461_R2	ACRAANCKNACRAARTTRTCNCC	23
Ara_462_F1	CCNGARTTYACNCAYCARTT	20
Ara_462_R1	TTYTTNARNCKNARDATYTC	20
Ara_462_F2	GAYWSNGARAAYATHTTYGGNTA	23
Ara_462_R2	CKNGCYTGYTTYTTRTTDATYTT	23
Ara_463_F1	TGYCCNGGNCCNATHAARAT	20
Ara_463_R1	ACRAANGGNACRTARTCCAT	20
Ara_463_F2	TTYAARYTNGTNATHCCNTAYGG	23
Ara_463_R2	CCNARNGCRTGYTCDATYTTNGG	23
Ara_464_F1	CCNATHCARTGYCARGCNTG	20
Ara_464_R1	CKRTGNACRTAYTCYTCDAT	20
Ara_464_F2	GAYATGATHGGNATHGCNCARAC	23
Ara_464_R2	TTRAANACRTGNGTDATRTCYTT	23
Ara_465_F1	ACNGCNATHTGYYTNYTNGA	20
Ara_465_R1	CACATNACRCANARNGTRAA	20
Ara_465_F2	TGGWSNACNATHGAYTAYGARGG	23
Ara_465_R2	CCNGCRTANCKNGTRAARTARAA	23
Ara_466_F1	AARGGNGTNMGNAAYMGNTT	20
Ara_466_R1	TCRTANGCRTTCATRTAYTC	20
Ara_466_F2	ATHWSNCCNTGGAAYGAYGAYCC	23
Ara_466_R2	CCYTTRTTNACNACRTCNCCYTT	23
Ara_467_F1	TTYTGYAAYWSNCAYATGCA	20
Ara_467_R1	TGNGTYTTYTTYTGYTTRTC	20
Ara_467_F2	GCNGGNATGYTNCCNAARAARGA	23
Ara_467_R2	ARYTTRTTYTGNGCDATYTTNGC	23
Ara_468_F1	GCNYTNATHTTYATGTGYTT	20
Ara_468_R1	CKRTTNCKDATRTARAARTC	20
Ara_468_F2	TTYGGNWSNTAYTTYTGYTAYGA	23
Ara_468_R2	TCRTGNGGNGTNACRTCNGCCAT	23
Ara_469_F1	AARTTYGGNWSNCARTGGTT	20
Ara_469_R1	ATDATRTGYTGNGGCCANCC	20
Ara_469_F2	TGYTGYTGGYTNGCNGARGARAC	23
Ara_469_R2	TCNACNARRAANCCNGCDATCCA	23
Ara_470_F1	WSNAARATHACNGCNAARTA	20
Ara_470_R1	CCNACNGCCCACATRTCNAC	20
Ara_470_F2	ATHAARGCNGTNATHGGNAARGG	23
Ara_470_R2	GCDATRTAYTGNGGNGTNCCRCA	23
Ara_471_F1	ACNGTNATGGAYGTNAARAC	20
Ara_471_R1	GCCCANACYTGYTCRTANGG	20
Ara_471_F2	TTYCCNGTNYTNCCNCARGAYAA	23
Ara_471_R2	ARCATYTTNCCYTTNACYTTNGT	23
Ara_472_F1	ATHCCNGARTGYGTNTTYAA	20
Ara_472_R1	TGRTCDATYTGNARCCAYTC	20
Ara_472_F2	GARYTNAAYYTNGAYTTYAAYTT	23
Ara_472_R2	TCNARRTACATNARRTTRTTRAA	23
Ara_473_F1	MGNACNGARTTYTAYGAYGT	20
Ara_473_R1	TCDATRAANACYTGNACYTG	20
Ara_473_F2	CARTAYYTNTTYCARTGYGAYAA	23
Ara_473_R2	AANSWCCANARYTTRAAYTTRCA	23
Ara_474_F1	TTYAARAAYGTNGARGTNGA	20
Ara_474_R1	AANGGRTCNSWRTCRTTNAC	20
Ara_474_F2	MGNTAYTTYYTNCAYYTNAAYCA	23
Ara_474_R2	ATNGTRTANSWDATCATYTGNAC	23
Ara_475_F1	TAYGAYTGYATHGGNTTYGA	20
Ara_475_R1	TTCCARAARAANCCNGGYTT	20
Ara_475_F2	YTNGAYAARTAYMGNGGNAAYTT	23
Ara_475_R2	ATRTCRAARTAYTTYTTCCARTC	23
Ara_476_F1	ACNAAYATHTTYATHGTNAA	20
Ara_476_R1	CARCANARDATRAANACNCC	20
Ara_476_F2	AAYAAYAARCARTGGATHTTYGG	23
Ara_476_R2	ATNCCNARNGTYTTNGCNGCYTT	23
Ara_477_F1	CARGTNGGNMGNWSNTTYTT	20
Ara_477_R1	ACNGTRTARTGNGCNGGYTT	20
Ara_477_F2	AAYYTNGCNGCNAARGCNTTYCA	23
Ara_477_R2	SWNGTNCCYTGDATNCCYTCRTG	23
Ara_478_F1	ACNMGNGAYGCNTAYGGNAT	20
Ara_478_R1	TGRTTNACNGCYTTCATRCA	20
Ara_478_F2	YTNATHATHGAYGARGCNCAYAA	23
Ara_478_R2	TTNGGRTANGGNARNCCNACCAT	23
Ara_479_F1	AAYGAYTGGATHCARGCNAA	20
Ara_479_R1	CKCCANACNACRTGRTTNCC	20
Ara_479_F2	GTNTAYWSNGCNTAYTGGGAYGA	23
Ara_479_R2	TCRTTYTCCCARTANARRTARAA	23
Ara_480_F1	TGYTAYACNGCNGTNCCNCA	20
Ara_480_R1	ATRTTNACRTTNGCNCCRTA	20
Ara_480_F2	ATHCARTAYGGNGCNGAYTAYAA	23
Ara_480_R2	TGRTTDATRTCNGTRTTRTANCC	23
Ara_481_F1	YTNWSNGARATHCAYCARGA	20
Ara_481_R1	CCYTCNGTYTCNARRTCRCA	20
Ara_481_F2	AAYGTNCARGCNYTNTTYCARAT	23
Ara_481_R2	GCRTCYTTNGGYTTDATNGTRTA	23
Ara_482_F1	MGNCAYTAYTAYATGGGNCA	20
Ara_482_R1	TGNSWNCCCCARTTYTTRAA	20
Ara_482_F2	GAYATHACNGARATHCARCCNAA	23
Ara_482_R2	ARNCKNGCNCCCATNACRAAYTT	23
Ara_483_F1	GARAARACNTAYGARGCNCA	20
Ara_483_R1	ARCATNGCRTCNCKNGCNGC	20
Ara_483_F2	YTNCCNGGNGTNTTYGTNGAYGG	23
Ara_483_R2	GTNARNARRTCRAANACRCANGC	23
Ara_484_F1	CAYTTYACNMGNAARGARTA	20
Ara_484_R1	SWNGCRTAYTGYTGCATNGT	20
Ara_484_F2	YTNGAYGARACNCARGGNATGTG	23
Ara_484_R2	AARCACATNCCDATRTTRTTCCA	23
Ara_485_F1	AAYGARGTNYTNGTNATGAC	20
Ara_485_R1	TTNGCNCKNGCNCKNCCYTT	20
Ara_485_F2	YTNYTNATHTTYGAYGARTGYCA	23
Ara_485_R2	TCRAANCKDATNACNARRTTRCA	23
Ara_486_F1	CCNAAYTTYTGGGTNTGGAC	20
Ara_486_R1	AANCCRTCNGCCATRTCNCC	20
Ara_486_F2	AARYTNYTNGARCCNYTNTGGGG	23
Ara_486_R2	CCNSWNGTRAACATNACNGGRTA	23
Ara_487_F1	WSNTTYGAYGGNACNACNTG	20
Ara_487_R1	AANACNCKDATRCARTTRTC	20
Ara_487_F2	GARGGNCAYGARAAYGARGTNAA	23
Ara_487_R2	CCNGGNARRTAYTCYTTCCADAT	23
Ara_488_F1	MGNGTNCARTTYGARAAYAA	20
Ara_488_R1	GTNGTRTCCATNCCRCARAA	20
Ara_488_F2	ATHGGNGGNWSNGARAAYTTYTA	23
Ara_488_R2	GCRCACCARTCRTTNACNACCAT	23
Ara_489_F1	TTYATHCAYGGNACNCAYCC	20
Ara_489_R1	ARRAARTCNACYTCNGCYTT	20
Ara_489_F2	AARGAYGGNGTNGARTGGTGYGC	23
Ara_489_R2	ACRCAYTTNCCNGTNARNACRTC	23
Ara_490_F1	GCNAARTGGMGNAARCARGA	20
Ara_490_R1	GCYTTNCKNARNARYTCCAT	20
Ara_490_F2	CARWSNCARGGNTAYAAYCCNTA	23
Ara_490_R2	CKNACYTCRTGYTCNCKNGCYTT	23
Ara_491_F1	MGNWSNAAYTGGTTYAARAT	20
Ara_491_R1	GTNARRTCNARNGGNGTYTC	20
Ara_491_F2	TGYYTNATHCARGAYCARGCNGA	23
Ara_491_R2	GTNGCRTCNSWRTTNGGNGTYTC	23
Ara_492_F1	GGNGGNGCNATGGAYTGYTT	20
Ara_492_R1	CCYTTYTCNARNACNGGNGC	20
Ara_492_F2	TTYAAYGARWSNGGNAAYGGNAA	23
Ara_492_R2	TARTTRTTNCCNCCDATCATRTC	23
Ara_493_F1	ATGAAYYTNAARGAYTGYCA	20
Ara_493_R1	ARYTTRTCDATRAANGCRTA	20
Ara_493_F2	TAYGTNGARATGAARYTNCARGA	23
Ara_493_R2	TGNSWRAARAADATNGGRTCRTA	23
Ara_494_F1	AARGTNYTNAARAAYCARGA	20
Ara_494_R1	CCCATRTTNCCNGCRTAYTC	20
Ara_494_F2	GAYCARCCNGARAARTTYATGGA	23
Ara_494_R2	CADATRTCNACCATDATRTARTC	23
Ara_495_F1	CCNGTNYTNGAYYTNATHGA	20
Ara_495_R1	SWCCARTCYTGRCARTGCCA	20
Ara_495_F2	MGNTAYGAYCCNAARCCNGARGA	23
Ara_495_R2	CKNACRAANCKRTGNGGYTTRCA	23
Ara_496_F1	ATHTGYTTYATHGAYGARTG	20
Ara_496_R1	CKNGTDATNGCNACRTTDAT	20
Ara_496_F2	AARTGYGTNYTNGCNGGNGAYCA	23
Ara_496_R2	TTYTCNCKNCCYTGRAANCCRTC	23
Ara_497_F1	GTNGARGCNAARTAYTAYCC	20
Ara_497_R1	TTYTCNGGNCKRAAYTGNGC	20
Ara_497_F2	TAYATHGAYACNATGGGNTAYGC	23
Ara_497_R2	TCNGTNACRTCRCANGGNGGRTA	23
Ara_498_F1	ATHMGNGAYCAYTAYCAYGC	20
Ara_498_R1	GTYTTYTGNARYTTYTTYTC	20
Ara_498_F2	YTNCAYGAYCAYGAYAAYCCNTA	23
Ara_498_R2	TCYTTYTCYTTYTGRTARTADAT	23
Ara_499_F1	CCNTGGACNCAYATHMGNCA	20
Ara_499_R1	SWNARRTANGTYTCRTGRTC	20
Ara_499_F2	CAYAAYCCNATHTAYGCNACNGA	23
Ara_499_R2	TCRTGDATNSWRTCRTGYTCNGG	23
Ara_500_F1	CARGGNYTNTTYAARGGNAT	20
Ara_500_R1	CADATCATRAANACCCANGT	20
Ara_500_F2	GARYTNGCNAARACNMGNATGCA	23
[truncated: 713 more rows]
