# Supplementary material for: UPrimer: A Clade-Specific Primer Design Program Based on Nested-PCR Strategy and Its Applications in Amplicon Capture Phylogenomics
Source: Mol Biol Evol. 2023 Oct 13;40(11):msad230. doi: 10.1093/molbev/msad230 (PMC10630340; doi:10.1093/molbev/msad230)
Supplement: msad230_Supplementary_Data [file msad230_supplementary_data.zip › Appendix 1. Araneae/Appendix 1. Reference nucleotide sequences of NPCLs for Araneae.fasta]

>Ara1
AGGTTGATAGATAAAACAAAAGTAACCTGTCTGAAATGGGTGCCAGGATCCCAAAACCTTTTCCTTGTGTCTCATACCAGTGGACAAATGTATGTTTATAAAGAAGATTTACCTTGTGGAAATACACCTCCACATTATCAACTATTTAAGCAAGGTGAAGGGTTTGCTGTTTATACATGTAAAACAAAAAGTACAAGAAATCCACTCTATAGGTGGGTAATAGGCTATGGTGCTCTAAACGAATTTTCATTTTCTCCTTGTTCAAAATATCTTGCTACTGTTAGTCAAGATGGCTTCTTAAGAATTTTTAATTATGATACAATGGATCTTGTGGGAGTAGTAAGAAGCTTTTTTGGTGGCCTATTATGTGTGTGTTGGAGTCCAGATGGGAAATATGTTGTAACTGGAGGAGAAGATGATCTTGTAACTGTATGGTCTTTTCAAGAGAAAAGAGTTGTTGCTAGAGGACATGGCCATAAATCATGGGTTAGTGTTGTTGCATTTGATGCATATGTATATAATGATTCTGATGTTATTGATTTAAGTGGTAGTGAAGAAGAAGTAAGTCCATTACCTCCTGATAATACTAGTGATTCTTCAAAAACGTTAGCATCAGGAAGTAAATCTGGTTCGGGCAGCTTGCTTCCTAATTCAGTGTGTGCGAGAAATTCATTATCTGGTAGTAGGTCTTTAAATATTACTTCCTATAGGTTTGGTTCTGTAGGACAAGATACCCAAATTTGTTTTTGGGATTTGACTGAAGATGTTTTAAAACAACCTATAGGGAGGACTAGAACTAGTATGTTGCTCAATAGTCCAAGTACACATCCTCCAAGCTTAAGTAAATGTAATAGTGTTGGAAATGCGCAAGCTAATTGTTGTCCAAAAGAAACTCCACTTGTGGATGGAAATTTAACTTTGCCAAGTCTCAGTATAGGAAATAAAAGTGCAACATTGGAAAAAGAGAAAAAGTCTGACAAAGAACATAAGAGAAACTTTAGTCTTGCTTCAAGGAATGCTGATAAAAATAGCCTTAATAAATCCAACCAAAGTAAGGTGTTGGATGATCCTGTGAAATTAATAGGAACTCCTGTTTGTCCTCGGAGAGATGAAGTTTCTATGCTAGAACCTCTTATATGCAAAAAAATAGCACATGAAAGGTTAACTGCATTAGTTTTCAGGGAGGACTGCTTTGTTATTGCCTGCCAGGAAGGTTTTGTCTGTACCTGGGCAAGACCTGGTAAAGGG
>Ara2
ATGTTTCAATCTTTTGCCATGAATTCAAAATTCAGATTTTATCTGATCTTGGTTGCCAGCACTAGTGTAATATTTGTGCTTCTATATAAAACTCTTTCTAGTGAAGATCAAGACTCAGAATCTCATTCTAAGTATGTGCATACTGATTATAAAGCTCCCCATTTAAGATCTTCTAAAAGTGGTTCATTGGTTAATATAAATGATCTTCTCCCAGTTACTCAGTCTTTGAAGCATTTAGAGAGACAACGTCTTAAGGAAGCTCAGGTGCATGCAAACATAAAAAATTCTGCTTATCGGTCTGGAATATTCAATTTTAATACAGCAGATAATTTAGGGGGAGAGGAAGTAGAGATTGATCATCCAGCAAGATCTGTTAATGAGCGAGTGAGTAAAGGCTCAAAAACTATGAAACCTGAAGAACTTATAAATATCAATAGAAAGTTTGTGCATTTAGACCTGAAAGGTGCTCCTCCAATAGTAAATTATTATAAAAACTTTTTCCCGCTTTTGCATTCATTAGGTGCCAATGGTCTTCTTATAGAATATGAAGACATGTTTCCTTTCCATGGTCCATTAGAACAACTCTCTGCTCGAAATGCATATTCTAAAAATGAACTTAATGAGATATTGTACATTGCAAAATTGAATGAATTGGAGGTAATTCCTTTAATACAAACATTTGGACACATGGAATTTGTTTTGAAACTGCAGGCATATCAAGACTTGCGAGAAGTTCCTGTTTATCCACAAGTTATTTGCCCTTCTAACAATAAGACCCAGATACTTTTAAGACAAATTGTTGACCAAGTTGTTGCTCTTCATCCTCACATCAAGTGGTTGCATATTGGGTCTGATGAAGTGTATTATATTGGTGAATGCTCTCTATGCCAACATAAAATGCGAAAACATTTCATGGATAAGGAAGATCTATTCATTTACCATGTAAAAAACATTGCAAAGTATATCAAAGAAAAATATAATATTCAGCCAATTATGTGGGATGATATGTTTCGCATGGTACCTGATGAAATTATAAGAAAGTCTGAAATTTGGAAATATGTAGAACTAATGGCATGGCAATATAGTCCTTCTGTTGAGGCAAAAATTCAACCTGATGCCTGGATAAAGTATGGTAAATATTTTACTGGTGTTTGGGCTGCAAGTGCTTTTAAAGGTGCTACTGGAGCAAATCAGTATTTGACTAATATATCTTATCATCTGGAAAACCATGTCTCTTGGATTGATGTGCTTTCCAAATACCAGCATGATGTACCATTCAAAGGTTTTGTTCTAACTGGCTGGCAACGTTATGACCATTTTGCAGTTCTTTGTGAACTTTTGCCTGTTTCCATCCCATCTCTTGCTGTAAATTTAATATACTTAGAGAAACAAGTTGTAGACAACAATTTATTCCAAAAGGTTCGAGATATTTTGATGTGTGATTCTCGTCTAACTCTTCAGGCAAATTATACTGTTGATGAAACTCTCTGCAATTATCCCGGAAGTAATGTTTTTAAAGGAGCTCAACGATTAGCCCATGTTTCCTACATGCTGCAGAAATTTTTATCTAATAGCCATTTTATAGGATGGATGCATGAATATAATATTCAGATGTTGTTCTCTAGCCCAGCTCATGTTGAACTTGCTACTCAAAATTTGGAAGCCCTTTCTACTAATGTTACTTTGCTTCACACTTTCATTCAAAATACGATGCCTGAAGTTTATGATAAACATACAATTGATGAGTGGTTAATGACCTTTGTAAAACCTCTTGTGAACCAAATTGAAAAAATTCGTACGCAAGCTAATAATTTGTTAAAGTTTAGGTCCTGGCCTAGAAGGCCATTAAGTAAA
>Ara3
ATGTCGGATAATAGCGATTTAAGTGATGATTGGGAAATGGATGAGCAGCCTAAACCTAAAAAAGGTAATAAAAAACTCTCTGTTGAACGAATTTATCAAAAGAAAACTCAATTAGAGCACATTTTGCTCCGTCCTGACACTTACATCGGATCTGTAGAACATGTTAAACAGCCTATGTGGGTTTACGATGATGGTGTTGGTATGGTTAATAGAGAAATATCATTTGTTCCCGGTTTATATAAGATATTTGACGAAATATTGGTTAACGCTGCCGATAATAAGCAGCGAGATAAAAATATGGATTGCATTAAAATTGAAATTGATGCTGAAAAAAATAAAATAAGCATCTGGAATAATGGTCAGGGTATTCCTGTTGTTGAACACAAAGATGAAAAAATGTTTGTACCTACCATGATATTTGGACATTTGTTGACTTCTTCAAATTATAATGATGAAGAACGAAAGGTAACCGGTGGTAGGAATGGTTATGGTGCTAAATTATGTAATATCTTCAGCACCAAGTTTGTTGTCGAAACGGCATCAAAGCAATACGGTAAGCAGTTTAAGCAGACCTGGACAAACAATATGACTAAAACTGAGGATCCTAAAATTACATCCTTCTCTGGAACAGATTTCACCTGTATATCTTTTTATCCGGATCTACCAAAATTTAAGATGGATGTTTTGGACAAAGACACAATTGCCCTACTGACTAGACGTGCATTTGATATAGTAGGCAGTACCCGTGGTGTAAAAGTACACTTGAATGGAAAGAGATTACCAGTGAAAGGTTTCAAGGACTATATAGAACTTTATTTAAAAGACAAAATGGATGACAATGGCGAACCTCTTAAAGTTGTTCATGAGGTAGTGAATGATCGATGGGAAGTAGCTGTTACCAATAGTGATCATGGTTTTCAACAAGTCAGCTTTGTAAATAGTATAGCCACAACAAAAGGTGGCCGTCATGTAGACCATGTAACAGATCAGCTGACAACTAAAATTGCTGAAGTTATCAAGAAAAAGAATAAAGGAGGTAAAGATGCTAAACCTTTCCAAATAAAGACCCACTTATGGGTTTTTGTTAATTGTTTAATTGAAAATCCTACATTTGATTCTCAAACTAAAGAAAATATGACATTAGTACAAAAGAATTTTGGCTCCAAGTGTGCTCTAAGTGAAAAATTTATTAACCAAGCTATGAAATGTGGTGTCATAGAGAACATTATGTCATGGATAAGATTTAAAGCTCAAAATGAGCTCAATAAAAAATGCAGCGGAAAAAAGCAAACTAAGTTAAGAGGCATTCCTAAATTAGAAGATGCAAATGATGCAGGAACAAGAAATTCAATTGATTGTACTTTAATTTTAACGGAAGGAGATTCAGCTAAATCTTTAGCTGTTTCCGGATTGGGTGTTGTTGGCAGAGATAAATATGGTGTTTTTCCCTTGAAAGGTAAAGTTTTGAATGTACGCGAAGCAACTCATCAACAAATCATGGCAAATGCTGAAATAAATAACATCATTAAAATTATGGGGTTGCAGTATAAGAAAAAGTATGAGACTGTTGACGATTTAAAAACATTGCGCTACGGTCGTCTTATGGTAATGACAGATCAGGATCAAGATGGATCTCACATAAAAGGTTTGCTCATTAATTTTATTCATCATAATTGGCCTAGTTTGTTAAGATTGCCATTTCTTGAAGAATTCATCACTCCTATTGTTAAAGCTTCTAAAGGTAAAGAAGAGCTGTGTTTCTACAGTATCCCAGAATTTGAAGAATGGAAAGCAGCTACCCCAAACTGGCCTAAGTATAAAGTAAAGTACTACAAAGGTTTGGGTACCAGCACGGCTAAAGAAGCTAAGGAATATTTTTCCGACATGAAACGTCATCGTATAAGATTCCATTATAATGGCACCGATGATGATAATGCTATCCAGTTGGCTTTTAGTAAGAAAATGGTAGATATGCGTAAGGAATGGTTAACTAATGGCATGGAAGAAAGGAAACGTAGGCGTGAATTGGGCCTTCCAGAATTGTATTTGTATGGTAAAAATACTGAGGCGATCACCTATAATGACTTTGTCAACAAAGAGTTGATTCTGTTTAGTAACACAGACAATGAACGATCTATTCCATCTATGGTTGATGGTTTAAAACCAGGACAGCGTAAAGTTCTTTACACTTGTGTTAAGAGAAATGATAAACGAGAAGTGAAAGTGGCTCAGCTAGCTGGTTCAGTTGCTGAGCATTCAGCGTACCATCATGGTGAAGCAGCTCTTACAGGAACAATCATAGGTTTGGCCCAAAATTTTGTTGGCAGCAACAACATAAATATCTTGTTACCAATTGGACAGTTTGGTACTCGTCTACAAGGCGGTAAAGATGCTGCCAGCGCGAGGTATATTTTCACAAATTTGAGTCCCATTACCAAACATTTGTTTTCGGCTTTAGATACTCCTCTCCTAAATAATCTCTATGATGATAATTTGAAAATTGAACCTGAGTATTATGTACCTATTATCCCTATGGTTCTTGTCAATGGAGCTGAAGGTATTGGTACTGGATGGAGTACTAAGATTTATAACTACAATCCAAGAGATCTTGTGAAAAACATTTTGAGAATGATAGATGGTGGAGAGCCCTTGGAGATCGCCCCATGGTTTAAAAATTTCAGAGGCACCATAGAAAAGATAGACAATCAACATTATGCTGTAAGTGGTGAAATAGCAATTTTAGAAGATAACAAGATAGAGATTACTGAACTTCCTGTTAGAGTTTGGACTCAAGCTTATAAAGAATCGGTTTTAGAAACTATGTTACATGGTAAAGATGATGGTAAGGATAAGAAAGATGATAAAGGGAAAAAAGAGGAGAAGTTTATCCCTTTAATCACAGATTACAAAGAATATCATACCGACACAACTGTGAGATTTGTTGTTAGTATGACGCCAGAAAAATTTAATCAAGCTCGAAATCAAGGTTTTCATAAATTTTTTAAGCTAACCACAACATTTTCCTTAAGTTCTATGGTTTTATTTGATCATTTAGGGTGTTTGAAAAAATATGAGAGTGCAATTGAAATTCTGAAAGAATTTTTCGAGGTGCGTTCTAAACTTTACGAGAAACGTAAAAGTTACATGGTTGGTGTCTTGGAAGCAGAGGCATTAAAACTTAAGAATCAGGCAAGATTCATTCTTGAAAAAATTGAAGGAAAACTAACTATTGAAAATCGCAAGAAGCTTGAAATGATTAAATGTTTAATTGAGAGAGGTTACGACTCGGATCCAGTTAAAGCCTGGAAGGAAGCTCAAAAAGTTGATACTGATGAAAGCAAAGCTGATGATTCTGATAATGAAAAGGAAGAAGTTGATACTTCAGGACCAGATTATGACTATTTACTTGGAATGACTTTATGGAGTTTAACTAGAGAAAAGAAAGATGAACTCTTGAAAAAGCGAGATGAAAAGGTCAAGGAATTGGAAGACTTGAAACGTAAAACACCCTATGATTTATGGAAAGCAGATCTCAAAGAATTTCTGGCAGAACTTGACAGGATTGAAAAACAAGAACAAGAGGAGGAAGCTGGAGTTGTAAAACCTAAAGGTAAAGGCCAAGGAAAGAAAAGAGCTAAAGAAGATGAAGTTAAACCATCCCCATTTGGAGAAAGAATTGTTCCAGAGCTTGGTGACGAGTACAAAAAGAAATTTGAGAAGAAACCAACTGTACCAGGTGAAGCTAAAAAAGGACGTAAAAAGAAACTGGCTGATGTAAAACTTGAAGATGGGGAAGATGAAAAAGAGCTATCCTTATCTGAAAGAATAAATGCAAGTCCAGCTAAGAAGGAGAAAGGACCTAAGAAATTAAAGCAAACTGCTTTAACATTCACATCGATTGGTGAAAAGAAAAAATCCCCCTCAAAGGGTAAAGGTAAAAAGAAAAATCCCTGGTCTGATTCAGAATCAAATGTTGACTCTGATCTTTCTGAAGTTGATGTTTCAGCAGAAGATTACATTCCACCTGAAAAGAGAGATATTCCTCGTAGAGCTGCTGCTAAGTCTAAATACACTTTTGATAGTGATGAAGAGAAAGATGATGAAGAAGATAACTTTAATCCAATAGATGATAGTGATCAAGAGTCTGATGCTCCTCCACCTAAAAAGACTCAGCCTAAGCCAAAACCAGCTCCTAAAAAAGAAGAGCCAAAAGAGAAATTGAATGGTGCTTCTTCTCCGATTCCATCGGATAGCGATTCTGATAGCTATCCAGAAAAACCTGCTGAACAAAATGCAAAATCCAATGATGATCTTTTTAATTCTCTCCTTGGAGGGGATGTGAACAATGATAAACCATCTAATAAGGCTACAATAGTTGCAAACAAAAATTCTGATAGTGAATCAGATTCAAATGACAGTTTCAAGATTGTGACTGAGAAACCATCTTCCAAACCAGCTCCCAAGAAACGACCTCGTAAAAAGGATAGCAGCTCTGAGGATGATTTTAAGCCTAAAGCTAAAAAGAAAGAGACTGTGAAGAAAGCTGCTCCAAAGAAAAAAGCTGCTGAAGGTGGAGCAAAAAAGCCAACTAAATCTAAAGCAAAGAAGAAGAAGATGGATTCCGATTCTGAGGATTTTGGGGGAAGTGATTTTTCAGCGAATGATAATGATTCACCACCTCCTAAGGCCACACAGCCTAGAAGCGGGCGAGCAAAGGCGGCGATTGCATATGACTTTGGATCTGATTCTGATTTT
>Ara4
ATGTGGTGCTCTACTAGTGGTTATGGGAGTGATACTGCTGTTGAATTTATTGAGCCACGCAAAAATCAAATGTGTTCTCGCTGTAGTGAACATACTGTTTACTCGAGCTTGTTGCCTTGCCTTCATTCATTCTGTAAGTTTTGTTTAAATCAGCTTGCACACGATCGTTCATGGAATTTTTCAGAATTTATTGTTTGCCCAAGTTGTCATAAAAATGCATCTTTGCAAGAAGATTTTATCCCTGAGATAGCTAATGTTCAAGCAACCTTCCTTAACCACATGCTTAAACACCATCCATCCTTTAACACCATCATTAATCTGGTTGATGACTTTAGTGCCTATTCTTCTCCTGTTGATGAGCCTAGTTCATTATGTACATCTTGTGATGAAGGTAATAAAACAGTTGCACGTTGTAAAGATTGCAATGAAGTTCTTTGCGAGAATTGTGTCAGAGCTCATCAGCGGGTTCGTTTAACAAAAGATCATGTTATTGATACATTTTCGGCAAATTCTCCCGATTACCAGTTACCTGTCAGCTCATTACCAACAATTAAACAGTCAAATTTTTGTGATCTGCATCCCTCAAAAGTCCTCCGCCTGTATTGCGAGTTATGCAGGGAACCTTTATGCAATGAATGCATCATGGATGTCAATCATTCTGGGCACTCAATGAGCTATTTACAAGATGCAGTTGCTGATTGCAGGAAAGCAACTTTAACTTTGTTGGAAGAAGCAGCAAATAATAAAATTAGCTTAGAGGAAAGCATCCAAAGAAGTCAAAGATTGTCTGATGATGTTGAGCTTAAAATACAAAATGTTGCTACTGAAATCAGAACAACTGTTCGAAGACACGTGTCTGTTTTAGAGGAAAGGGAGCGAGAACTATTACGCCAACTGGAAAAGATAAGGCAAATTAAAGGTAGAGCAATTTTATTACAGACTAAAGATTTAAAGTCTCTTTTGAAGGAAATGTCACGAATAATAGAATTTATTCAACATGTATTAGACTCTGGTAGTGATATTGATATTTTAAAAGCAAAAGAAAAGTGCTTATTAGAAATAAGTGAATTAAGACAACGACGTAGTAATATGCAGTTTAATGAAGATGACAACGTAATATTTACGCAGCCTGACAATGCTCTGTTGGGTGCCATTAGTACCCTTGGGTTTCTAAGCACATCAGGATTTGGTCCTAATTCTGTTGCTGCTGGTGAAGGTCTCCAACAAGCCCTTTGTGGTCACCAGTCAACATTTTTGGTCCAAGTAAAAGATTATTTGGGTGAGCTTCAAGTAGTTGGAGGTGATATCTTGAGTGTGAATGTCCAGTCACCTGATGGCACTAATTGCAAAGCACATGTCATTGATCGCCAAAATGGTACCTATGCTATCTGCTATGCCCCAGAAGTTGTTGGCCAACATGTAATATCTGTTTTATTACGTGGGATGCATATTCAACAGAGTCCTTTCCACGTTAATGTTCGTATGGGACGCAATTATAGCCAAGTTGGAAAAGTCTTGCTTTCTTTTGGTGGTGAAGGAGATAGTGATGGAAAACTTTGCAGACCCTGGGGAGTTTGTACTGACAAAAGTGGAAATATTATTGTAGCTGATCGAAGCAATAACAGAGTACAAATTTTTAATCCTGATGGTACCTTCAAATTTAAATTTGGTTCTCCAGGTCAAAGACCAGGGCAATTTGATAGACCTGCTGGTGTTACTACTGATCATCTAAATAGAATTATTGTTGCAGATAAAGATAATCATCGAATTCAGATTTTTGATGGAGACGGGAATTTTATTCTTAAGTTTGGAGAAAGGGGAAGTAAGAATGGACAATTCAATTATCCATGGGATGTTGCTGTTAATGCTGAAGGGCACATCTTGGTATCAGACACTAGAAATCATAGATTACAACTTTTTGGATCTGATGGATCTTTTATTAACAAGTATGGTTTTGATGGTGGTCTGTGGAAGCAATTTGATTCTCCTCGTGGAGTGAGTTTTACATCAGATGGTCATATGGTTGTAACTGACTTTAATAATCACCGTATTCTTGTGGTTCATCCAAATTTTCAATCGGCAAGATTTTTAGGGCAAGAAGGTTCAAACAATGGTCATTTCTTAAGACCTCAAGGAGTAGCTGTTGATCCAGAAGGGCATATTATTGTTGCAGATTCAAGGAATCATCGCATTCAAATTTTCCATCCAAATGGACATTTTCTCTGTAAGTTTGGAACATATGGAGTGGGACCTGATCAGATGGATAGACCTTCAGGTGTATGCGTTTCTCCTGAAGGCTATATTATTATAGTGGATTTTGGTAACAATAGAATTCAAGTATTT
>Ara5
ATGGCATCAGCTTGGAGCCAATTAGATCAGTTACTGACTTGTGCTATATGCTTAGATAGATATAGAAATCCTAAACTATTACCATGCCAACATACATTTTGTATGGAACCATGTTTGGATGGATTGATTGACTATGCTCGTAGGCAAATTAAATGCCCAGAATGCCGGGCTGAGCACAGAATACCATATCAAGGGATACAGCAATTTCCAACGAATGTAACTCTTATGAGGTTCCTCGAATTGCACAGGGATATAACGGGGGAAGAGCCGGAACCACCCCCTTCTATGATGGAACGATGTAATGTGTGCAGTGAAAAATCCAATGTAGAGCGTTGCGCGCATTGCGAAAAGAAAATATGCCCTGATTGCAAAGAGGCTCATGTAGATATTTTGAGACGAGAAATTAACAGAATAAATAATCAAGTACGCAGAGGTTTGCACAGATTATCCGATGCATTGAGTCAAACTAAGAAAAATGCAGAAAAACTTCAACTCAACTGTAAACAAGTCAAAGAAGAAATTGATGACATAGTAAAAAGATATTCGAAAGATTTGAAAGTGACTGAAGGTAAATTGAAGCACGATTTAGAAGTGTATACTCAAACCGAATTGAAATCCATCACTAAATTGAGGGAAGATTTAGAAATTGAAGTAAACAATATATCGAGCAATTGTGAACTTGTAGATAAATACATAAAAGATGATTATGAATGGTCTGACGTAGAGCTTCTTGAATATAAGCAGATATTCCTTAAAATGCTTGATTTCCTTCGTACTTATGATTCTGATAGTACAGATTTCGCTAGAAGGATAAAATTTCAACCACGAGCAGATCCAGATGTATTGCACAAAAACATTGCAGATTTTGGTGAACTGAAAATTAATGCTCCCATGAATCCAGTTCCTACGCAGCAATCATTAATGCCTCCTAATACAAATGCATTAATGAGAAGTCAAAGTGACCACCGGCTGGCTGCTCAGTTTGCTAGGAGGTGTGACAACCGTTCATTTTCTGACATAAATCAACGAATGGATAGTGAAAGGGAGAGGCCAACTTCTCCCTTGTTAGGAAGAAATCGACGAGATACCGACGGTTATCGACGATATAGTGAAAGGTCCAGAGAATATGACTATCAAGATCGTTCTTCGAGTCGATACTCAAGAGAAGATACTGGGTTGAGCTCTCGGTGGCGGGATGGTTCCGATGATTATAGTCATCGTAACCGATATAATCGTGATTATGAAGACTCTGAATCCGAGCCCCATCAAAGTCGAACTGTCAGATTTGCCGACGAACAGCAACAGAGAGAACGTATTTTTGACGTCGATGATTCTGCTAAAGGTCCACTGAGTGGAGTTGTGAGGCTGCTTGATTCACCAAAAGTAATGGAAAGACTTCATCAAAATGAAGTAAAACAAAAACTGCAACAGGCAGAATCATCTAACTCTGAAGTAGTCCCTTCAACTCCAGCTGTTACTACCCCAATTGTTCCGCAGCCTAAAAGGCCGACTTCTAGGCAGCAAAGTGAGGATGACATTGATCGCCAAAAGAAAGCTAATCAGCAGGCTGATGCCTCGTCAAGTAGCACACCTCAAACTCCTCAAGTGGACGCATCATCTACTGCAGGATCTCGAAGAAGCAGTGTTTCTGATTCAGTTAGAAATACTGAATCAATTGATTCTACTAGTGCTCCTCCTGAATCTTCAGAATACTCAGACAGTTCTCGAAGCAAGAGGCGTCTTAGTGGCACGACCAGCTTTGATGAACCAGCCAATGACATAAGGACGTTCTCC
>Ara6
GTGACAGCATCTGACAGAGGGAGTCCTTCCTTGAACTCAACGGTGGACGTCTACATCAACGTCGATGATGAAAACGACAATCCTCCCATCTTCAATCAAACAATGTACCAGGCCTACATATCTGAATTTGCTACCGCCGACAGCCAAGTCTTGCAAATTTACGCAGAAGATAGAGATGCCGGCTCGAAAATCGTCTATGACATCACGTCAGGGAACGAAGAAGGAAGGTTCAACTTGCATTCCAAAACGGGAATCATCACGGTAAAGGAGAGGCTAGACTACGAGACTGAATCCGAATACAAATTCATCGTTAGGGCAACTGACAGTGACCCACAGAGGCCGTTGTCAGCTTTGGCCATCGTTATGGTGAAGATAATTGACGAAAACGACAACGCACCTCGGTTTCCTGTCACGATGTACAGAGAGGCAATCGAAGAAAATTCGCCAACCGGAAGTCCGATATTCATGGCTCATGCAATTGATGCTGACCGAGGACCGTTTGGAAAACTTAACTACTCAGTGACCGAAGGCGAGGGGAAAGAGAAATTTAAAGTGGATCCTGAAACAGGCTTGATTAGTTCTCTGGTGGTGTTTGACTATGAATCAAAGAATCGGTACTTTTTCACTTTGATGGCTGTTGATTCTGGAGGAAAATACACTACTGTTCAAGTGCAGGTGGATGTAGAAAGCAAAGATGAATATCCTCCAGAATTTTCCCAGAATTCCTATTACTACACAATACCTGGTGACGCCTCTGTCGGGTATCTGGTTGGTAATGTCCATGCGACAGATTTGGATGAAGGTATAGATGGTAGAATAATATTTCAGCTGCGCAATTCACCTCCTAATTTTGCAATCAACAGTACAACGGGGATTATAACTGTCAAGTCAATATTTCACAGAGAAGGTTCTGTCAGAGTTAAGAGAGATCTGAGGAATCAACTGTCACTTTATGTTTTCGCGAGCAGCGGTCGTCCTAACTCTTTGAGCAGCTCTGTTGTGGTAGATGTCCTGATTGATTATTCTCTGAACTCTTCTCGTTTAAGTGCGACTGAACAGAAATTAGAAAATAGTTTACCTGCTTGGGGAATTGCTCTGGTGATTGTTCTCTCCTTACTCGCTGCTGTCTTATTGGGGATGATTTTTTTTCTTCGCAAGCGCACGAAGCAAGGTATACCAAATACTGTGCAGAGCTTTGACAACTCCTTTGACACAATTGATATTCATCACCCACCATCAAGTACACCTGGAATATCGCAATATCCACCTCGCTACAGTGACATCTCCCACTTTGATCCGCCTGATAATGCCCAACAGATGACGGGTGCCACGTCCGAGGTTTCAGACCAATCACACTCTGCATCGAGTGGCCGAGGCTCTGCTTTTGAAGGAGAAGATGTCGAGGATGAAGAGATTCGCATGATCAATGAAGGACCTCTTCTGCAGCAACAAAAGCTGCAGAGGTTGGGTCTCTCAGATTCTGGCTTCCACAAAGACGACGATAATGTGTCAGAAATTTCTGTCCACAACACTCAAGAATATCTTGCAAGGCTTGGCATAAATACTTCGCAATCGGACGATAAAAGTGTACAAGACTACAGTAAAATATCAAGCACAAGAAGTGTTGAAAGCATGCACATGTTCGACGAGGAAGAGGAAGAAGACGATGATGTGAACATCGGTAATTTGATTTACCCCAAGTTGCATGATGTGGAAACCGAGGACACTGAGGCTATTGTGGATGATACGAGGAGCTTCGGATTTGGTGAAAAAGGAGAACCTTCTATGACCTGCTCACTCAGTTCTATCGTTCACAGTGAGGAGGAATTGACCGGAAGTTACAACTGGGACTATTTGCTTGATTGGGGTCCACAGTACCAGCCACTAGCGCACGTGTTTGCCGAGATAGCTAGATTAAAAGACGATAGTGTGCTATCTTTCTATGCATCCAGTGCCCCAAAGACATTGAACCCCCAAGTAAAAACAGTTCCACCGCCCTTAATCACTAATGTGGCTCCTCGTTCCATAGCACCAGTTGCTTTGAACACTGGACATCCTAGTCAGGTAGCTTCTCTCCCCACTTTACCTCATTCTCCTATCGGCCACGATAGTACTTTTTCATCGTCTGCCATGTCACCGAATTTCTCCCCCGCCCTCTCACCATTAGCGACCAGAAGTCCTTCCATATCACCTTTGGTGTCACCTGTCACAAGCCAGATATTGGGACCAAATGCGTCAAATCTGGCGCGGACTCAGCGTTCCACTCTTGCTTCTTCTGGATCAGAAGCAGAACTTAAACTA
>Ara7
TTAAAAAGGGCGAGCGAAAGGCGAGCCAAATCCTGCTTTCTGGTGGTCATCTTCTTCGCTGTCTTTGCCTGCATGCTAGTCACAGAAGTGTTCTACGTTGAAGACGAACGCTGGAGAGAAGAAAAGTTCTTGTCCATGTTCAATTTCGGAGACGATATGATGGATTCAGCGCCGCCACCTTCCAACAGCAGAGTTGCCAGAGAGCTGAAATACGAGGAGAACGATACAGTGACAGTCGAACATGAAGACTTCTGGCAAAGTGTTTCCAATGCGAAAGATAAGTTTTTCGTTTACTCTGCCTACTACGATGACAGGCGAACAAAGTGGGTGAGGGTGATAGCCGCGGCCAGAACTCGTCTGGCGGACAAAGTGTTCTGCAGATTCAGCTTCAGCAAAGGAGATTCCTTAACTGTGGTGGGTATTAACAGACTCATCAGAGAGAACTGGAATCTCAAGTACAGTGCTTATTTCATCCTCTGTCCCTTAAAACAACCCCTCATACCGACCCACGTGTCTATCATCAAACAAAGTGAGACACTACTCACGGTTGGAAACAAGCTGCTCGTGAGGAATAACAAAAAACTTTACAAAAAGCCGGAAGGGGTGGCTGTGTGCATCAAACCGCTCCACTACGAATACAACAAAGTGAAGAACTTGATTGAATTCATAGAGCTCAACAGGATAATGGGCGTGAACCATTTTGTGTTGTACAATCACACAGTAGGCCCGGATGTGGAGTGTATATTGAAGAAGTATGTTACGGAAGGCGTGGTCACCGTTCTGCCATGGCAGCTGGACATTGTGTCTCAGAAAGAGATACGAACCGAGGGTCTCTTTGCGGCCCTTAATGACTGCTTGTACCGGACGATGTATCGATTCCGCTACGTCCTCATGATAGACTTGGACGAATACGTCATCCCACACAAAAACAATTCCCTCAAAGTCATGTTGGAGTACTTGCTAAGAAAGAATCCCGACAGGACAGGGGCTTTCTCCTTCCAAAACGCTTTCTTCTATCTTCAGTGGCCAGATGATTCATCTGCAGTGAGCCTACCCTACAAGCTGCTCACTTTGCAGAAGACTACCAGGAAGTCCAAGTTCCACGCCCACAAGCAGCGTTCCAAGTGCGTCATTTTACCAGAGAGGGTGGTTGAAATGGGGAACCACTTTGTGTGGGAGTTCATCACGGGGAAGACGATGATGAATATACCACCAGACGTGGGATTTTTGCACCACTACCGGGTGTGTGAATTTGGTGGTAACGACTGCATTAATACCACCCACGTGACTGATCGTCGCTCATACGCCTGGAAAGATGCGATGGTGGACATGATATCTCTACGCCTCAGACTATTGCAACCAGTATGCCAAAATATTTCCCCATTTCTCCTTGAA
>Ara8
ATGGAAGAAGTGGATGAAATTGTTCTACATACACTCCGCCAAATCGGAAGTGATCTTGGCGAAATAAGTAGTCTTGCGGAATTCAATACCTCGATTGCTATTGAAAGTGTTATTCGGTGTTTGAAATTGATCAACCCTTCATTGGAATTGCCGAACCATGTTCCTCAGAATATGTCAGCTCGATATCGTTTGGGTTCTACTCTTGCATCTATCTGTACGGAGCTGGGCTATAAAGGTGAAATAGGCTATCAGACTTTTTTGTACTCCAACGAGTCTGATTTACGAAGAATCTTTTTATTTCTCTTCGAAAATTTACCTAAAGAAAGTGAAAAGGCCTTGGACGAACCATTAGATAAGACAGCCTTAATAATTAAGGAAACCGGTGTCTGTCTCACTAAGAGTTTGAACGATCCGTGGTTACCTAATTACTGCAAGCTTAAAATTAAGAGTGGAGGTAAATTTTTTCAGAAAATTCCCTTGTTTTCTAAATTAAAATTCAAGACTAGACATATAAGTTATCCTTTCAATCATTTCCAGTTAAATAATAGTGCCAAAAATAATTACATCAAAAACTATTTACAATTGTCACCAAATCAAGTGAATTCCAGATTGTTGCTGCAACCTTCTATACTGGAATTTAACACTCACGATTACATTAAACAATATGTCGATGAATTGGATCAGGATGAATTAACCTCTGTCTTAAATAAAAAGACGAAAGTAAAAAAGATGGTTAATGAGTATTTAGTGAACGCCGTTCAGCAAATGAAGGAGACGCCGACAGCCTATCTGAGCGACTTCACTACTGAGGCAGTTCAAGGTGGTTCCAGATTCACGCACTCACTCCAACTGCAATTCACTCCAGAGAAGAAAGGCGTCGGCGTGCCGGCCGGTGAACCGCCCTCGGAAAGAGACGATTTGGAGGAAGACGATCGACTGAAGCGTGAAGCGGAGGAAATGCAAGAAAAAGTGGACGAACTTACCATAAAATTGGAAGACCTGCTGTCGGAGAATAAATCCTATGAAACTTTATCGGACAGTTCGATTCAGTTAATCAAGAAAGATCAGATGAATCTGGATGAGCTAAAGGAACAGCTCAGAGTTAAGAAATGCACCCTGTCTCTGTTACCTCAAGCTGAAACCAATATAGATAAACTTCAGGATCTTATTGACGCCAGTTCCCAAAAGCTCGTGGCGCTCGCCAAACAGTGGGAGCAGCACAGGGTTCCACTCATCGAGCAGTACAGGGAGTTGAAAGAGTTGTCTTCACGCCGCCTGAACGAAACACAGCGCAAATTGGAAGAAATAAAATCGATGAGGGAGAAAATCCGCAAAATCGGAGGAGAGGCGAGGCAGAAGGAAGACACGTTCAAACATCTGATGACCGCTTACGAGAAACTCACCAAAGACGTCAACCGCTCCGCGTACACTAAAAGAATTATGGAAATCGTTGCCAACATCAAGAAGCAAAAAGCAGAAATCGATAAAGTGCTCTTCGACACGAGAAATGTCCAGAAAGAGATAAACAAATTGTCTGGGAAACTGGAGCGGACTTTCACCGTGACGGACGAGCTCATTTTTAAGGATGCGAAAAAAGACGAGGCCATTCGTCGAGCTTACAAATACTTGGCTTCTCTACACGAAAATTGTAGTTCGTTAATTTTGATAGTGGAAGATACGGGTGCCATTAGTAGAGAAATCAGAGAATTAGAAGACCAAATTGAGCAAGAGAATCAAAAGAAAATTGCAGATACTCTTGAGAGGATTACTTCTGATTATAAACAAATGCAAAGGGAAAATGCTACACTTCTTGCTCAACTTAAA
>Ara9
ATGCATGAAGTCCAGAACCCCGTGATTGTCAACATATTATTTCTTATCCTCTTTGGAATAACCATCTCGCAAATTGATTCTCTCAAAGATGCATGTTTAAGTGAATGCAATTGCAAGTGGAAAAATGGAAAACAAACGGTAGAGTGTATTGGTGTCAACTTAGTAGGAATTCCAGATGGACTAAGTAGTGAGACTCAAGTTTTAGACCTTACTGGTAATCTGCTTCAACTACTTCCTAGTCGAGCTTTTTATAGAGTCAGTTTAGTTAACTTACAGAAAGTGTTTGCACCAAGATGCGGACTATTGAGCATTGCTGATGATGCTTTCTATCAACTAAGTAACTTGATTGAGTTAGATATAAGCAACAATTTTCTTACGTGGATTCCAAGTGTTGCGCTAAGAGATACTCCGTTGCTAAGACGTTTACTATTAAGTTTTAATCCGATCCAAAGAGTTGAAAACGACTCGTTTTCGTTACAGTCACATCTGACTGTACTAGAACTAAGTAGCTGTCAAATAGAAGCAATTGAGCCTCGAGCATTTGACGGGCTAAAGAGCTTGGAATACCTCAAACTGGATGGAAACAAGCTAAGGACGTTACCGCCGGAAATGGTTAAACCATTTTCTACGTTGTATGCATTGGAACTGCATCAGAATCCCTGGCAATGTGATTGTCATATAAGAAGCGTCCGAAAATGGATGCTAAGACACAACATACCAATTAGCAGTCCTCCACAATGCTTTGAACCACCAAGGTTGCGCGAGTTTACATGGGATACAGTAAGTATTGATGAGTTTGCTTGTAAGCCTGAAGTAACCGTAGTTGAATCTTCTGTGACATACATAGAAGGGGATAATGCAACTCTTGGTTGCCGTGTGCAGGCAGTTCCAGAAGGAACTGTAAACTGGATTTGGAGGGGAAGGGTAATTAGCAACCTTACACTTATGTCGTTCGGACGACAAATGTATTTAATTAGAGAAGTGGGAACAACACTCAAAGTTAACTCATTGACAATATTTAATGTGATGCTCAAAGACAGTGGTAGGTATCTTTGTGTTGCGTCTAACCCTGCTGGAAGAATATCTGCAAACATTACTCTTAACGTTGTACCAAGAGACACCAATTCTGACAATCTGAGTGGTGAAGAAATAGCTGGAATTGTTATTGGTGTACTTTTCGTGATATTTGCACTGTTCTTTGTTTTTAGTTTTTTCATGATGAGACATCAAAGATTGTTTCAAAATAGGAACAAAAGTAACAGTTTTCCTTTCTACAAAAACTTTTTCTCATTTAACAACAATCACGTTGGTGTTGTGGTGAAAAATTCAACGGGTGTTGATTTAAGTATGAATGCAAACGGTAGTAATTTGGTAGATGGTAAATGCAACGCCTCACCTCTTTCTCCTTGTAGTGGATCAGAAGCAAGTGTTTATAGTGGAAATAAAGTAAATAATTTACCATTTGAACAGTATAGTGTGCATGAGAGTAACAGCCCTAACACACAACCATCACCTAATTCTGAAAAATGGTATCCTTCTACCCTAAACAGACATTCTATTAGGGAAACGGAAACAGGTATAGAAATGTGTGTGATATCAAAAAACGAAAATGTAAATCCTGATGATAAATCTTTTAAACCAAATATAGATAGTTTAGAAACTGCTGAGCGAACGGAATATAGACGCCCGATAACAACTGACGAGAAAGATGATGATTTAGAAAGCGCGGGACCAATGATGTATGATATCCAGCAGCCTATAAACGATTATTATATGGATCATGACTTACCATCTCACAAATGCTCTATTTGGCCATTATCTGAAGGTTCCTTTAAAGACGAAAGCTACCATAGTTATAATAGTCCTTCCCAGTCTAGCTGGAAGAGAAGTTCTGTAATTATCCCTCAACAAATACATCATATATTTTCACCTGATGCTAGAGATTCACCTGATGAAGGTTTGGGAGATGAAAGAGAATATGAAACAGATATACTTGAT
>Ara10
ATGGGACTCTTGAGTGATACCAAAAGTCGCAAGAAATTAACTGATGTTCTGATTCAACACTACGAAAAACTCATCAGTCTCAGTTTTATAATTGGAATAGTATGGTTTTGCTTATTAGCTAGTGATGTATTTAATAACAAAACGTACTTTTCAGAAAATGCTCTGTTACCTGGCCTTGTTGTGCGGGAATTCAATCCTCGATCATCGCTGTCACGGCGATTGGATGCTTTGAATGAAGAAAGCAAATTGAAGTCTCCATTTGTATGGATACAAGGACAGTTTCGTCAGTTAGGATTGGATGTTTATCAGAATAACTTTACTGTTCAGTATCCTTTTGGATCCCCCAAATCTTTATACAAAAATAAAAATTTCTATGCCATCTTGAGAGCACCCAAAGTTTCTAGCACAGAAGCTATAGTGATTTCAACTCCATATCGTGATAACGATAGCATTCACCCCAACTGCTTTGCATCCATAGCCTTGATGATTGAGCTAGCTCAAGCATTTAGGCAACAGACCTATTGGAGCAAGGACATCATATTTTTGATCACACAGTTTGAGAACATTGGTTTTCAAGCATGGTTGGATGCCTACCATAGTGTTCAAACGTCAGACTACATTAGAAGTGAAAAACTACCGAGCACCAGCGGGCCTCTTCAGGGAGTTATCAATCTGGAGATCAGCGATTATCATTTTTCTCATCTAGATGTCAAAATCGAAGGATTACACGGTCAGCTTCCAAACCTTGATTTCTTTAATTTAGTCATCGAGCTCTGCGCTCGAGAGCAGATTCCTACGACTTTTGAGGGCAGATTCAACCACTATTCTATTAAATCTGTCAATATGGAGGCTTGGTTAAACAATTTCCTCACAATGAGTAGCATGATGTCACTACAAGCGACTGGCTTACCGACAGGTGGACACGGTCTCTTTCATCGCTTCGGAATCCAAGCCTTGACCCTGAAATCCGTCGAGGAAAAGAAATCTGTTAATCTCGTTCAGCTGGGCCGTGTTGTCGAAGGCACCGTCAGAAGTCTAAATAACTTGCTCGAAAAATTCCATCAATCTTTTTTCTTTTACCTGTTGCCTAGCACGAGGTCGTATGTATCCATAGGCTTGTACATGCCTCCTTTTGCATTAATAGCAGTGCCTATTTTGCTGAAGGCTCTGTATTTGTATTTAAATGGTCATAAATCAGAATCATTGTCATGTAAATTTAATTATTGGATTGCATTAGATTCCTATATTTTTCACTTAATGTGTGGATTAATTATTTTTTTAGTTCCTAATTATATTCACCATGTAACACATTACTTTCACATTCCTACCTCTGATTTGATGTATTATACTCTATTAATACTCATGTCTGTTTGGTTGATATTTGCAAGCATTACAACACCAAAAGTAATGAGTCAGAAATTCGAATATAAAATGTGCTTTACATTGCTAATGCTTGGTGGATTTATGTTTACTCTAGCACTCGTAAATATATCTCTAGCTCTAGTGTTTACTATTCTCTATGTACCTATTAGCATCTCGCTTCAGTATAAAGGTAAATTGTCAGTTTTCCAATACCTAATTTTGCTTCTGATTCATCCATTTGTTTTTAGTTATCTGCTTATTGTTGCCCAGTCCTACATGCTGGATAGTAAGTTGTCCTGGTGGAGCCACTTTGTTCGTGGAGTAGATGGACATAAAAAAGTTGTCCTCTTCACTATGGAAGACATGTTACTTTTTGGAAACTGGAATTATAAAATTGTCTCCCTAATCATTCTTCCCCTGTGGCTAAACTTATGGTCATTGAAAAGCATGGCCTCTCGTGTGGAAAAC
>Ara11
ATGGCCGTCATCTTGTTTGTGTCTTGGTTACCGGTGTTGCTCGTCCTCGCCACTGCTGCCGTTCAACATGGAGGGAACGCACAAATCGTGAGTTCACGAGTTTCCGATCGTGAAAGTTTGATTCCTCACCATGGTCGATGCGAACCCATCACCATACCTCTATGTAAAGATATACCATACAATGAGACAATAATGCCTAATCTTTTAAACCACCAAAAACAAGAAGATGCTGGATTAGAAGTGCATCAATTCTTTCCTTTGGTGAAGGTACAGTGTAGCCCCGATCTACAGTTTTTCTTGTGTACCATGTATGCACCAGTTTGTACCATCATTGAAAAAGCTATACCACCGTGTAGATCTTTGTGTTTAAAAGCTAGAGAGGGGTGCGAGAGATTAATGAATAATTTTGGTTTCCAGTGGCCTAAAAGTTTGGATTGTGATAAGTTCCCAGAGGCCGGAGAAGAAGCTTTGTGTGTAGGAGAAAACAATACAGATAGAGCCCCACATCCTCCATCTGGAGCTGGTAATTATCCAACAACTTCTATACGCAATAATAATGTTACCATCTTAAAAGGACGTAAATTTATTTGTCCTGAAGAGTTTAAAGTTCCGACTGGTTTGGGATATGTGTTTGAAGTGGGTGAAGCTGAAGAAAAAGATTGTGGTGCACCTTGTGATGGAATGTTTTTCACACCTCAAGAAAGAAAATTTGCCCGAACATGGATTGGTGTGTGGGGAATATTGTGTATGGTTTCTACATCTTTCACTGTTTTAACTTTTCTAGTAGACATGCACAGATTCCGTTACCCGGAAAGACCCATCATATTTTTATCAATTTGTTATTTCATGGTAGCTGCTGCTTATGTTGTTGGTTTTGTTGTTGATGAGCAAGTATCTTGTAATGACCCATTCCCGTCTCCAAATAATCGCACTAATATCAAAATGGTGCGAACGATTAGACAAGGCAATGAAAACAAATATTGCACTATTTTATTCATGGTTCTATATTTCTTCAGCATGGCTAGCTCTATATGGTGGGTCATTCTAACTCTCACATGGTTCTTGAGTGCTGGATTAAAGTGGGGACACGAAGCAATTGAAAACAACTCCCAATATTTCCATCTTGCTGCTTGGACTGTGCCAGCAATTAAAACTATCGCAATTCTAGCTCTACGTAAAGTTGAAGGTGACATTCTAAGTGGTGTTTGTTTTGTTGGATTATGGAACAAAAGCTCCTTGCGTGCTTTTATTTTAATACCTCTAAGTGTGTATTTAGTCTTGGGGACATTATTTCTCCTAGCTGGATTCGTGTCTCTTTGCCATATCCGAACAATCATGAAACATGATGGAACACGTACTGATAAACTAGAGAAGCTCATGTTTCGTATTGGCGTGTTTTCTGTACTTTATACTGTACCAGCAGTGATAGTGATTGCGTGCTACATTTACGAGACTTACTTTTACGATTCTTGGATGATAACATGGCAGAAAGACAAGTGTAAGCGCCCGATGTACAGCATACCTTGTCCTGATGTGCCACATGACTATGACTACTGGCCGAAGCCAGATTTTCCAGCATTTATGATAAAATATTTAATGACATTAATGGTAGGTATTACATCTGGTGTCTGGATCTGGTCAGGCAAAACTTTTACTACTTGGAAAAATGTGTATTTGGGATTGTGCCGAAGGCTGCAGCGTAACGAAGCTTATGTG
>Ara12
ATGGCTCGAAAAAGGGGTAGGTTAAGTGAAGATGACTGTGATCAGCAAAATATTGAAGTAGACGCGGATGATATATTTCCTGCTGATCTTCACGAACATGATGCTATAGATTTTGAAGAGACTGGCTTCAGAGGTATCAGAAATAAAAGAAGACGAGTTGCTGGAAGAGGTAGAGGAGGCGGTCGAGGTCGTGGTAGAGGGGCTGGCCGGAGGGCTATTCAAGATTCCCCAACAGACGATCCTAATAGCTTGTTCGAAGTCGTTAAACAAGGCCGTAGTGCACTGCAGTGTGTTGTTGATGATTGGATTGAAGCTTATAAACAAGATCGTGATATTGCTCTACTTGATTTGATGCAATTTTTTATTCAATGTGCTGGTTGCAAAGGACGTATTACTCCCCAAATGCAAGCTACTATGGAACACGCTCAGATCATTAGGAAAATGACTGAAGAATTCGAAGAAGAAAGTGGTGATTATCCACTGATTATGAGTGGTCCTCAGTGGAAGAAATTTCGCACCAATTTTTGTGAGTTTGTTCAAGTAATGGTACGTCAGTGCCAATACAGCATTATATACGATCAGTATTTAATGGATAATGTTATATCTTTGCTTACTGGTCTGTCAGATTCTCAAGTTCGAGCGTTTCGCCATACGGCAACCTTGGCTGCTATGAAACTTATGACTGCTTTAGTTGATGTTGCTTTAAATCTTAGTATAAATCTTGATAACACACAGCGTCAGTATGAAGCTGAGCGTCAAAAGAATCGGGATAAGAGAGCCACTGAAAGACTTGAAATGCTGTTAAGCAAACGTCAAGAGCTAGAAGAAAACATGGAAGAAATAAAAAACATGCTTACTTACATGTTTAAAAGTGTGTTCGTGCATAGATATCGAGATACATTGCCAGAAATTCGTTCTATTTGCATGTATGAGATTGGCCAATGGATGAAGAAATTCCATCAACATTTCTTGGATGACAGTTACTTAAAGTACATAGGTTGGACCCTTCATGACAAAGTGGGTGATGTGCGTTTGAAGTGTTTGCAGGCTCTACTTCCTCTTTATGGCGCTGAAGAATTAACAAGCAAAATGGAATTATTTACCAACAAATTTAAAGATCGTATTGTGGCTATGACCTTAGATAAGGAATATGATGTAGCTGTTCATGCTGTGAAATTAGTGATAAGTATACATAAATATCATAGAGAAATATTAACTGATAAAGATTGTGAGCATGTGTATGAACTAGTGTATTCATCTCATAGAGCAGTTGCCCAAGCAGCTGGTGAATTTTTAAATGAACGATTATTTCAACCCGATGAAGAAGCTGTCCAAGGTCTAAGAACTAAACGTGGAAAGAAACGTTCTATAAATACTCCATTGATTAGAGATTTAGTGCAGTTTTTCATTGAAAGTGAACTTCATGAACATGGTGCATATTTAGTTGATAGTTTAATCGAAAGCAATCCGATGATGAAAGATTGGGAGTGTATGACAGATTTGCTTTTAGAAGAACCTGGAGCTCAAGAAGAACCGCTTGATGATCGCCAAGAAACATCTTTGATAGAAATTATGGTTTGCTGTGTTAAACAGGCTGCAACAGGAGAACCTCCTGTTGGAAGGGGCCCAAATCGGAAACAACCTTCTGTAAAAGAGTTAAAACAAGTTTCAGATGATCGCATAAAGTTGACAGAGCATTTCATTATGACTTTGCCATCGTTGTTAGCAAAATTTCTTGCTGATGCTGAAAAAATTGCAAATCTGATGCTCATACCTCAATACTTTGAATTAGAAATATATACTACAAGTCGACAAGAAAAGAATTTAGACAGTTTGTTGAAGTTAATTCATGAAATTGTTGAACGTCACAATGACACTGACGTCTTAGAAGCCTGTGCTAAAACTTATGAATTTTTATGTAACGAAGAACTTGCAATTCATTCA
>Ara13
ATGGCTGCAATTCGGCATACTTTACATAAAGAGGTATTTTTACCAAATGATGAACGATTGGTGGGCGTTGTTAATGTCGCAAAAGCAAACAAAAAGAAGAAAACCGCATTTTTGTGTCTTTCTGTAAATAATGAAAAACCTTCTTTAATTACTTTGTGTCAAGTAAAAAGATCTGAAAAAGAAGTATACAAGAAAAAAAATTCGTGGCAATTGCGGGAATTGAAGCTTGTTGACGGTAAAGATGAAAATAAACCAACTGCTGAATTTGATTTGCACTTTGAAAAAGTGTACAAATGGATCGCCAGCAGTGTTCAAGAAAAGAATGCATTCATTAAATGTCTTTGGAAATTTTGTAGCCATCTTCCGCGTCAAAAACCGACGTTCATTAATATTCCTAAAGACTTGTTACAAGAGCAAGTTACGTCTCCAAAAATCGGTACCGTTACTCCTCAAATCGGAGAAGAAGTTTCTGTACTAGATCCAGAAGATTATCAAGCGTTGACTACACGTGAAGAATCAGATCTTGAGTCTTTAATGGCTCAGTATGATTTTATCATTGGTAATGCTGAAGAGTTTACTGAGCAACTGGCCAGGGAACTATCTGAGTTGGATGCAGCCAATATCCGTTCAATTATGGCATCTGAGCTCAAAGTTCAAGGACTTATGAATATGTTACAAACATCGTATGATGAAGTGTGTGATCTTGAAGACAAATTAGATATTTATGATGATATTCTGAAAAACGTAAAAGACAGTGTTGTACAAATGGAAGAAAAAGATGCCCGAATGAAAATGCAGCATCGGAACAACATTAAACTTCTTAATGAGCTTGAAAATATGGTAAATAAACTTGACTTTTCTGAAAAACATCGCATTGCATTAGATGGAGATCTTAAAACTGCTGATGGTATAGCCAACTGCACTGCTGCTGCAAAGGCATTGCAAGAGGCTATTAATTCATATATTAGTCCTGGATTGATGAAAATGTCTGCATACTCTGAACAAAAATCTGAGCTAGATAGATTGCAGAATAAATTTGTGTTACGATTGAGTCATCATTTAAACAATCTATTCCATCACTTAGGCAATGAATGTGAAGAGAATTTAACCTTTCTGTCTCCTGAATTGACTCTACCTAAACATAGCACTTGTCACAAAGAATTACTTCCATACACAGAGTTAATGAATTGGGTTAAAGTAACCTCTCCCAGCAGTTATGCTCAATTATGTAGAGTTTATACAGCATCTCTTTCTAAACTCTATGACAAAGAAATAATGTTCTTATTTGATGTAGCAAAGGAAAAAATTGCCAGCCGAAATGGATTTGACAAGGACCGAAAGTATAAAACTCTCACTTCCAGCCAGGATCTAATACAAAAAACTTCCGTAAAAAACAAAACCACATCTCTGTTAGGAACAGATTCTGATTTATATGGTTCAGATTTGGATGTTGTGGAATATGAAGGATTTGACCGAATCTTTGAAAATCTTTTAAGTGCCTTAGAACCAACATGCCTTTCTGAACAGCAGTTTTGTATGCAGTTCTTCGGCTTGCAGTCAGAAATTGCAGCTTCTCAAAGCAGCCAAACATTGACGATACCAGTTCCGCAAGGTCTGAGTCCTACTCCGAGCAATAGCAGCTTAAGTCATGCTGGAAGTGAAGAAATGCTGTTGAGTGCCTTAAAGAAAGAAAAGCAAATCAATGAAGAACTTAGAAGAATGATGGGAGAACTGTTCTCATGTTTAGAACGTGAATTAGTGACCTTCATATCTGATTATGACAAAATTGATGGCTTTTATTCTATGTATGTATTGGTTCGATTAAGCCAGCATGTCATGTCTGCCCAGGATACTGGATCTTTTCTTAGCATGACATTCGCAAGTGTATTAGTGCAGGCTAAGCGAAACTTCGATAAATTCATGAATTCCCAGATCAAATCTATTGAGGAAGCAAAGGTTTCCAAGAAATCCAAGTGCGGCATTCTTCCTTTCATAGCCAACTTTGAAAAGTTTGCGCGCCAAGCAGAAAATATTTTCAAAGCTTCTGAGCGACGTACTGATTTGGACAGGTGGTATTCTAAGCTAGCTAAAACTATGTTTGAAGAAATTGTTAAAATTTCACTTGAACATCAAAAAACACCACAAGAAGTGATCCAGATGGAGAACTTTCACCACATTTTTACTGTGCTGTTTCAGCTTAAAATTCCTTGCCTTGAAGCTGAGCGAAAAGAAGCCAAACAGAGATACAATGATGCACTTCAAGCTTATGTCACTCAGTACTTTGGCAGACCTCTGGAGAAACTCAATCTTTTCTTTGAGGGAGTTCAAAACAAAGTTGCTCAAGGCGTTAAAGAAAATGAGATTGGATACCACCTTGCATTTAGTAAGCAAGAGTTGCGTAAAGTTATCAAAGAGTATCCTGGCAAAGAAGTCAAGAAGGGACTAGAAAATTTGTATAGGAAAGTTGAAAAACATTTGTGTGAGGAAGAAAATTTGTTGCAAGTTGTCTGGCATTCCATGCAAGACGAGTTTATCCGACAATATAAATATGTGGAATCTTTGATTGAGAGGTGCTATCCTGGTGCGAAAATCAATTTAGAATTTTCCATTAATGACATTTTAGAATTTTTCTCTGAAATAGCTCGCTCTCAC
>Ara14
GTAAGACAGACGCAAAAAAGTCCTTTGTCCTCTCCAAGAGTCAACAACACGAGAACTCCCCCAGTTTCGGATGTCGTCGATTCAAGAGAGTCTTCCCCAAATCAACAGCATGCTGCTGCTGCTTTGCTTCAGTATTACTGCATGGCCTGTGGCATCAAGTACTCTTCCATAGATAATCTAAGAGCCCACCAACTTTATTATTGTCCCAAGAGAGAAGTTAATACTGCACAACCAGTTGCACTAGTTCCTTCTTTCTCTAGAAACAATCAGGAATACAAATGCACAAAATGTAAGAATGCCTACCCAACAGAAGAACTTTTAAGGCAACATCCTTGTGTCGTGCAGAGGAAATGTCCATATTGTGACGTCTACTGTCCGACACTGAGTGCTGCCCAACGACATTTAGTGACACATACGGGTATTAAATCCTTCAGATGTTCTTTGTGTGGTTACAAAGGTCACACATTAAGAGGTATGAGGACTCACATCCGAATACATCTTGACAAAAACAGCTCAACACCTGAAGAAGCTTACATCTTGTGTATGGACGAGGGCGGTACTGAGATAGGTTGCGCCAGCAGAAAACCATCTGGCTCACGGCTTAACTCAGACAGAATCAAGTCTGTAATAGGTACTGAACCACCCCAGGGGGAAACAGTTCTGGCTGTGAGTCCAGTTTCTGGCCCTTCTCCAACCATGTTTCCGACTGATATTGTCGCGATCAAAGCTGTACCGGATGACCCAGTCGCGACTGGCGACACGACTCATTGGTGCCAAATATGCGGGTATTCATCATCATACAAAGGCAACGTAGTGAGACACGTCAAACTTGTTCATAAAGACCTTATATCCTCACAAACTATGTCAAACATTGTGAATAGTCGCCCTAGTCTTGAAAATCATTCGAAGACAAACGACAGCATGGAATCTGTGAGAGGTGTTACGCCACATGACTCAGCTGCCGAGCATAGTAATAGTTCGTCAAGTCTTGATGTAAAACCCATAGTGAATGGTATTTTGAGTAAAAATGAACAACCTTTGAGGGTGGATGATAAAACTTTGATATTGAAGAGTGAAACAGTATCACCACCACCACCATCTACTGCTGCCTCCTCAAAAGGTATAAAGCGCCCCCTGACGGATGAAGGACAATGTCAGGCTGGTACTTATAGTTCAAAGGCAGGAGCAAAATATTGTAAATCTTGTGACATATCTTTTAATTACTTGTCTAATTTCTTGGCACATAAGAAGTTTTATTGCACGCCAAGATCATCAGGGGAAGTTGCTGGACAAGAAGCCTCGACAGTGCAATCTGTTCAA
>Ara15
ATGGAGGATATAGTTGCTTACTCCGATAATTTGCGGTTCGATATCGAAATCGCTCTTGAGCAACAATTAGGAGCATTACCATTGCCCTTCCCTGGAATGGACAAATCTGGGTCTTCAATCTGTGATTTTTATTTACGAGGTTTATGTAGCAAAGGTCCAGCTTGTCCGTTTCGTCATGTTAAAGGAGACCGCACTGTTGTCTGTAAACATTGGCTCAGGGGTTTATGCAAAAAAGGTGATCAGTGCGAGTTTTTACACGAATATGATATGAGTAAAATGCCGGAGTGTTATTTTTATTCTCGATTTAATGCTTGCAGTAATAAAGAATGCCCTTTTTTGCACATCGATCCAGAGGCGAAAATAAAAGACTGTCCTTGGTATGATCGAGGTTTTTGTAGGCATGGTCCTAACTGCCGGCATCGACATACTCGTAGAGTCATTTGTCCAAATTACGTTTGCGGCTTCTGTATAGAAGGACCAAGTTGTAAATTTATGCATCCTAAATTTGATTTGCCGCTTCAGGATCCTGGATCGTTGCCCAAAAAGACAACAATCACCTGTCATTATTGTCAAGAACCTGGTCATAAAGCTATTTCTTGCCCCAATTTGCCCATTGAACTTCGTCCAGGAGAAGAACAACAAACTAATAAAGCAGTTATGCCTAGTACACAATCACAATTAGTTAGTGTACAGTTGCAAGATAGTTTAAAAACTGGATATAGACCAATAGAACAAGTAACTTGTTTTAAATGTGGTGAGAAAGGACATTATGCGAACAAATGTCCTAAGGGACATTTAGCATTTCTTAGTGTGGCATTACAAAGTAATCCCAGACCACAACTTCAACAATCA
>Ara16
ATGCCTGGTATAGGAAGATATCCATGTACCTCCTGTCATTATGTTGCTGGCAACCGTCGCATGTTAGCTAGGCATGTTGTTTTAATTCACTCAGAAAAAGCATTCAAATGTCCTCTTTGCCCTTTTATAACTCGTTATGCTGCCAATTGGTATAGGCATAAGCGAGATTTACATGGGCTTACTAAAATAACAAATTGTGAAATTTGTGGTTTTTTTGCCAACAGCACCACCGAGCTAGCTCAACATAAGGAGTCGAGGCATCCCGAGCATCTTCATCTCGATAAATATGAAGATAAATATGCCAAGGAGAAACAAAGGCTGAGTGGAGATATTAATAAAGACTCTGCTGTAGTAGCTACAGAAGAAGAAGAAGTTGTTAATAAACTAGAGCCAGATAACAATATCATTGATATATATGATATCAAAACTGAAGAAGAGACAGAGTCTGTTACATTTTCTCTTCCAGCAAATGGCCTTCTGGACACTTCTTTAGAAGAGCCAATTGCAAATGGGCACAGTGAAGAAACATCTACTGGTAGTCTGGCTATGAATGATGTGGTCTCTAGCTCACCTGTCTGCAATTTAGGTCCTCTTAAAGTAAAACGAAGCTATAGTTGTGATCAATGTGGTTTATTGACTGGTAACCCCAGGGAATATTTGCATCACCTCCGTAATGTTCATGGGGAAAAAATAAATATCTTTGAATGTAAATATTGCATTTATGCATCCAAACACGTACAAAAGTTGCATAGACATTGCAATCTTGTTCATCGCCAATTACTCGAAAAGGACCCAGACTACAAAAAACATTTGGAGGCCACCAAAAAATCTAAACCAGATATGTTTAACCTTGGTTTACCGTCTCAAAATATCACAGTAGCAAACAGTCACAATTCTTCTTCTAAAAAACCCCTTCAGAAAAAAACTCAAGTATTTTTTAACTGTTCTGCCTGTGATTATAGAACACGCAATAAAGCTTTTCTGTTGCACCACGAAAAAACAGCTCATTTGAAAAAGAGATTCTATAGATGCCTTCAATGTGGTTACGTTACTAATGAAAAAGGTCGATACACCAAGCATATAAAATATCACAGTTTGCCCAAAATGCAGTGCGAATTTTGTTTTTTCAAAACTGCCTATAAGTGGAATATGGACAGGCATATGAAGAATCACGAAGAGGGCGCACAAGGTGCCTTTCGTTGTACTGAATGTAACTTTACTACCTCAACTCGCCAATCTTTTAAGTCACATATCACTCATCACCACAATGCTAATGGGGTCGAAGAAGAGGAATACGAAGATGAAAATGCACCAAATGATTCAGTTGAGTGGGAAGATGTTGATGTCGTTGGAATGGATGAGGACGATGATGATTATATGGCAATGAATGAAAACAATGAATCGTACGACTTTTCGGAATCAGGAGAAACTGGAACTTCCTATAAAAATGATAAAGTTTATCAAAAATCTTTAAAGTGTAAAAGCTGCGATTACAAAGCAACATGGCCTTTTGAGTTGAAAAAGCACGAAGAGACTCATCGTCATCAAAAGAAACACCCATGTCCTTTATGTGGTATGCGTTTCGAGCATCTCGCTTGGTTGTCTAAGCATTTGCGTCGTGTTCATCAAGAAAACTCGCAAGCTGGCAGCTTTGCTGCTGCTTATGACTTAATGAAGCCTAATCGCAGAAGGCCAGCCATTAAAGAGCCTACTGCCGAAGCTGTATTGCCTATTTATCAACAAGTTCTGAAACAAAATGTCACCAATAAGCCTCCCATGCAAACAAATCAAAATTCTATGCTATCAACATTGTTAAATAAGCCACTAAATCCACCGGTGCCTTCTTCAGTTCCCAATTCATCTGTCAATAAATATTTATTTAAATCTAAGGCTTTTGCTTCATCAACTAATATGTCGAGACACTTGAGAGTATCAAGCTATAATGATAAACCTCAAACTACTGATTCTGTAACTATAACAGTTGCTAAACCAAGTAAGTCTGTACCCACATGCAATGTTTGTGGTTATAAAACAAGATGGCTATCAGAGTTACAAAGGCATATGCGTGTACATTCCCAAGAAAAGCCTTTTCATTGTCATAAATGTAAATATCATTGCAAATGGAAAGGTGATCTTAATCGTCACCTTATGAAATATCATGGCATTAAAGTCCCTTCTGCGAACAAAAAGTATAATGTGTCTAAATTTAAAAATTCTTCTGAACAAGATAATGTTAAAAGTTGGCAAGATCTTGGCCCAGAAATTGAAATAACTCAAATTGCATCGTCAACACCTCTGCGCAGATCGGCAGAAGAGAGTCCTTTGGATTTGACAACTAAGGATTCATTTTCGAGTCAGTGTACCAGTTCAGATTTGTATGACCCTTATGATTTTGAAAACTTTTCTGTTAATGACTCGAACCTAGATCCTGTTATTGATGTTGAGTCTGAAGAAGCTAATGCTGGTATGGACTTGGGATCTTACAAGTCACCTTTGCAGCAAATGAGTGAGCAATCTGTCCCAGGAGAAGCTCCAAACACTAAGCGTAAATATCAATGTCCATTTTGTGATTTTGGCACCACCACTGCATCAAGGTTCCATGTTCATATCGTGCAACATTTTAATCGCCGGCCTTTCATGTGTTCAGTTTGCAATCACAGTTCCAATTGGGAATGGGATATTACTAAACACATTCGCTTGAAAGGATGTCGTGATAAATTCAACAATAAAGCTTGTGTGCTTTTAACAGATGAAAGTGGCAGAAGAAATTATGAAAAATATGAGAAATACCTTGTTGATATTAATTATCAGCCAACATCAGCTAGAGCTGTTGTCCCAAAATTCTCTGAGCCTAGCACTCTGCCAGAGCCTGAAGCAACGCGAAACATGTCTAGGACTTCTTATATGGAACCGTCTCCTCCCAAAAGTTGCACCTATGATTTCAGGAACATCGGGTCTAACTTTGAAGATTCGAGAAATGTTAATTCTAACTTGGAGGAAACGAGAAATCTAAGTTCTAGCTTTGAAGATGCACCAGAAAATATTGTTGTTACTCCTGATATAAATATACCAGATCAGTCTGAAGTTCTGGGTTCTGCAGCAGAATATCTTTACGGCAATCAATACAGCATGCTAGGAACTCCTCCCTCAAAATCAACAGATTCAAAAATGTTTACTTGTAAACATTGTGACTTCAAACATGCAACAAAAAGAGTTGTGGTGAGTCATTTGTCTCTCCACGCTGGTATAAAACCATTCCGATGTCGTGCGTGTGGAATATCTTCCAATTGGAGGCACGTCATTGTGAGGCATGTTAAAGATTCTCACAATGGTTATATGAATGAAGTGGAAGATAGAATTAATTATGTCCAAGAGGGTCATTCCTTGCGACTTGCTGGCACAGGCTCCAACATTAAAGAAGCTTTTAAACCTAATCAGGAAAGGAACCAAAATAATCAAAGACAATTTTTTGAGTGCAAAGTATGTCCTTATAGATGTGATAAAGAGTTCTACATGAAATTCCATATGAAACAACATAGACCTAGGGAGGGTGCAGTTTTCAAGTGTGATTACTGTCCTTATTACGTGAAATTCAAGAAAACACTGGTAAGACATTTGAAACTTCATGATGGCACAGCGACAGGCAATAACGCTTTTGATGAAAGTCCCGAATATTCAAATTCAAATAGCTGTGAAACTGAAAATCTATCTCTGGATAATGATGTAAGTGACGTATATGACTTTTATTCATCTCAAGCAAATGATTCAGCTGATGATTCCATAGCTATATCGTTTGATACTCTCAATCAATATAGTACTTCAGAATCTAGCTCTCCTCAAAAGACAAAGCGTCATGTATGTGAGGGTTGCCCTTATAAAACTGACAATAAAACGCAATATTTATACCACAAACAATTTCACAGACCTAATCCCACTGCTCCATTTAAATGCACTGTTTGTTCTTACTGGGCAACTATGCAACATTTATTAACTCAACATATGAAAGTTCATGAACCTGGCAATGAATCCGAAAATTCTAGTCCTCGTCAGAGGCAGTCAAAACCTACCCCTGAGAAGACTAGGTTGGAAGATGAGGACGAAGGTTATGATAAAATGTCCGTCGTTTACGTGAAACGTGGTGACTTAATTGTAAAAATGTTTAAATGTGGTTATTGCCCTATGATGAATAAAAAGAAGGCAAATGTTAGGGTTCATCAAAAGATGCATGGTGTGATAGTCAATAATGGTAAGTTTGCTTGCTCTTACTGTGATTATCAATGTCTGAATCAAGGCGGTCTTACAAATCATCTAAAGATACATCAAAAAATATCAGAAAAATTAACTATCATTGAAGAACATGGAATGGAATACGAGACAACTCGTAAAAGACCTTCAGATGTTGTTGAAGAAGACGGCGTAGTTATAAAGAAGAAGATTTTCAGCTATTTCTGTATGAAGTGCCCTGCTCAATTCAAGAGTTCAAATGATTTAGATATCCATATGAAGTTCCACGGTGCTTCATTTCCTTTCCCGTGTACGCAATGTGATTATAGAGCAAAGCATAAACCTCATTTGTTAAAACACATGACTGTCCATTCCGCAGAGTACGTTGCTAGCAGAAATTCCTCACAAAATCCTGCCCCAGATTGTACACCTGCTAACGATTCTGTTAATATTTCAATTGTAAAGAAAATCGATCAAATGCTTCTTCTTGAGGTATCAGAATTGAATACTGCTCTGAAGAAAACGGGTCATGCTGTGAGTAATCTGCACAGGTGTGTACTATGCCCAGCCGTCTTCATTAAAAGTGCTACTTTAGTTTACCATGTATCACTCCACGGAAGTGATGGGCAGTTCAAGTGTTCACAGTGCGATTATGCTGTGAATCGTGCTCCGAATCTTACGACTCACATGCTTGTTCACCCCAAGAAAACACCAGTTAAGAAGCCTCCTCCCGCTAAGAGAGCACCCCTAAAAATATTTCCCTGTCCAAAATGCCCTGCGGTGTTTTACAAGCAAGATCGATATGATAGACATTTCAGTCTCCATGGCAGGAACTGGAAATTTGTGTGCGAGCATTGTGATTATTCTGTGAGGTTTGCAGCTAATTTGATCAAACACAAACGACTTCATCTCCCCAAGGCAGATTCAGAAAATGCTACACCAGTTCCTGGAATTGAAAATACGACTTCTCCTATCTTGCATGCAGCACATCCGTTATCTGAAAATGTCAATATTCCCGACTTAGAAGAGAAGAAATTAATATACCTCTGTGATAGATGTCCCTATTCCCAGGCACGTCGAGACGCTGTGCAGAGTCACATGAGGCGACATTGGCTTCGAGACGGCTTTAAGTGCCCCTATTGTGATTATAGCTCTATGCAAAGCGGGTTCTTGCAGACCCACATCAAGATGCACATCCAACCCAATCAGCTCTTTCCTGCCCAATGCTTCATGAAGTATGAATCATTTAAAATATGGTCCAAAGGTGAAAACGGTGAGGATATTATTTTGTTTGACGATGAAGAAATGGCCGATGATCTTCCCGATTCTGATGAAGAAGAAGAGGAAACCAGCTCTAAGAGGTCTGCTGAGGAGGACATTTCTGAACCGAGAAAAATAAGAAGGCTGTCATGTGATTCTTCGACAAATGACTCAAACTGTTTTGATAGTAAAACTAAAGTGCCTGTAGTAGTTTTATCTGATATTTTTAGTAGAAAAGATAAGGATAGTAAAAAATGGGTTCCTAAGCTCAAGATTCCTAAGTTAAAAATTACAAAATCGTCTTCAAATGAAAAAATGTATACTAAAATTAACATATCTGATTATGAAGACGTCGGTTCCTCAAATGTCACTTACAAAGCGAAACCCAGCCTCGTTGTGAAAATAAGTAAAGTGGAAGGCTTGAAGAATCATGACAAAGCTATGTATAGCATATCAACTAAGTCATCTGATAACACATACAGCTCTCCTAATATATCCCAAACCGTAGAAAACAATTCAAGTGCAAACTTTTGCAATTCTGATTCATCAGTGCAAACTGCCACAAATAACTCACTCGATAGCAAAAATACCAAAGACTTATTCATAAACTTGAACACAAAGACGACTGATAAAAGTTGCAAAAATGAACCTGCTAAAGATGTTAACACTGGTCACAATGGTGAGTTGACCACTTTATTGACAAAGGATGTTGATAATCCTTCTAAATCAGATAAAAATTTTCTTCCTGACAAAGTTCCTTCTAAAGAATTATCTAAAGACAATTTCAGCGTTCTGAGTGACTTCACTATTGACAAAGAAATACCCATGTCTAAACTCCCAATCGGTTCATCACAATTACCTAATGGTCTTTCCGTATTACCAGAGGAAATAAAAGTTGATTTA
>Ara17
CCTACCGAAGTCATTCTTCCAAGTGGAAGCCGTTACCTACTTCAGTATGATTCAGTGGGAAGTCTTCAAAATATCAACATGCCTAACGGTCACAAGCATGAAATAGCCATTCAAATATCATTTGGTTTCTACAAACTTCTGTATCTGTCGCCAGGTGTCAAATTTCCTTATGTCCTTCAAACTAATGAGTTTGGACAAATTTTACTTAAACGCCTTCCGAAGAACAAAGGCAGAGTATTATACAAATATGATGAGGGAGGTATGTTGACTACTTTGTTCTGTGGTAATGAGCGAACTGATTTTACTTATTATGAGCATAAGTCGCTGTTAAAATCTGTTGTAAAAATGGCATCAGGTCTAGAAGTTAAGATGGATTATAGATATCACGGATCATTGCTCAAAGAAGAAAGGCATCGATTTAGCAGCAGAAGTGGCATGGATGGTGCTAAGTTTAAATACGTCTACGATGGCCGCCTGTCTTCTGCTGTAGTGGAAATTAATGGCAAAAGTTCATCTGAAATAAAATATCGATATAACACTGAAACTGGAATTCTAGAACAAATTCAACATTTCATCATACATCGCCCGAAAGTAAACAGCATATTTATTCAAGATGAAATGAGACAATATTCCAAAACTATTGGCTTAGATGCCTATGGCAGGATTGTTGTATTAGCTGTGACATTATGGAATAAGGAGATATATTCGTTGAATTTGAAATATGACAATCGAAACAGGGTAAAGCAATCTCACATGAAAATTGGCAGGGAAGGTACAGCTAGTATCCACAATTACAACTACACCCTAGATGGATTTTTGGAGGAAGTTTCTGGAAGTGATAGATGGAAATACTCCTACGACATCAATGGTAACTTAAATAGTGTATATGATGGTCAACATCAGCTTTCATTGAGATATGATGACAGTGATCGCTTACTTGGCTACGGTGACTCCGTTGCCTATATTGTAGATGACAGAGGTTACATAGCACAGAGAGGTGAAGAAAAATTCAGTTTCAACGCTGATGGTCAACTTACCCATGCATTCCAGCTGCATCAATATGAAACCTTTTATTACTACGACCATAAAAATAGACTGATAGCTCGCAAAGATCACAAAGGAAATGTTACTCAGTTCTTTTACTCCGATCCCCTTCATGAAAACCGCCTGACTCATCTTCACTATCCAAAGGATGAAGCCACCTTCATCTACATTTATGACAGCAGTGGACATCTTATGTACATCCAACAGGATGGCTTGAAATATTATGTTGCAAGTGATCATTTAGGATCTCCTGTTGCTCTATTCAATGCAGAAGGAGTCATAATCAAAGAAATGAGCCGGACTCCTTTCGGTAGAATGTTGTCAGACAATAATCCAGACTTCTATTTGCCCATAGATTTTCAAGGTGGAATAAGAGATCCTCTTACTAACTTGATACACTATGGTGGAAGAGTTTATGATCCGCTTGGAGCTCAGTGGCTTGTTCCAGACCTGGGGTCCATGCGTAATTTGCTGCAAGAGCCTTATAACTTGCATCTTCATAGATTCCACCGCAATGATCCCATTAATCCATTCCAGGAAAAGAATCATCTCACA
>Ara18
ATGGCTTCGTGTCATCAGCTCCGCTGGGTCTCAACCCTGGTTTTTCTCTGTTTCACATTCCAAACAATTGCCACAACAGAGGAGGAAGAGCCAGAATTTACCCGAGAGCAGTACAATGTCACGATTCCGGAAAACTCGATTCCAAAGACGCAGGCCATCTCTAAAGAGAAGATGGGAATATTTGTTTCTGACCCGACGCTCCAAATACGATATAAGATAGTTTCCGGTGACCCCGATCGGTTTTTCAAGGCAGAAACTAGGCTTGTTGGCGATTTTTGGTTTCTTATGATTCGAGTTCGTACTGGCAATCGAGCTGTTTTGAATCGAGAGTATCAAGATACGTATCGTTTGATCGTTCGGGCCACCGTCACGTCCGATCTGAAACGAGCTCTTAAGTTAAAGGCTCAAACGGAAGTCATTGTTCATGTTACTGATACAAATGACATCCCACCATCGTTTTATCCACCTTCTTATGATGTAAGCGTTGCCGAAGACAAACCTTTGCACACCAGTATACTTCAGATAAGTGCTCATGATCCTGATTTAGGCATCAATGGGGAAATTTATTATAATCTGGCTGAACCTAGCTTACAATTTGCTGTGCATCCAACTCGTGGTATTCTAACGTTAACACGGCACCTTGACTATCAAAAGCAACCTCTTCATACTCTTACGATTCTTGCCAGAGACCGAGGGATTAAATTTAGAGCTCTTGACTACACGTCTCGTTCAACAACTGTAACCGTTAAAGTCACGCCTGTTAACCTGTATCCACCTGAGATATTCGTTCGTCAATTTTCGGCCTTACTATCCCCATCTGATCCCAACATCTATGCTGTTGTTAGAGTCATTGATAAAGATCTCGGTATCCATGGAGAACTTGATGCTCTGGAAATAATTGATGGCGATCCTTCCGGTATGTTTCAAGTTACACCTGGAAACAAACAAAATGAATATAATATTGAGTTAGTTCACCCATCCTTGAGAGATAACAGCATTTCTGAGGATTACACAATAACACTTCGTGCCAAAGACAGAGGTACTCCTCCGCGAACTACAACTCAGGTAGTCAACGTTAGACTGGCAGAAACGGCTGATACTAATCCAGTATTTGAACAAGCAGATTATGATATAGAAGTTGAAGAGATTTCACCTCCTGGGTCAAGAATCCTACACATGAAAGCCACTGCTCCTGAACATAAACCTATCGTTTACAGAATCGAGAGTGGCAACACGAATGGAACTTTCACAATTCATATGAAGTCGGGTTTGTTGACACTGGCTACGTTTTTAGACAAGGAAACGAAACCTTATTATTCGTTGACAGTTAGTGCCTTCGATCCATCATCAAGAGGTCAGAAGAAAAAATCAACAGCTATCGTTAATATCCGAGTTTTGGATAACAACGATAATGATCCTGTTTTCAATAATACCATGGATTCTGTTGTTTTCGACGAAAATAAACCATCTGGAAGTATTGTGTATACCGCATTTGCAAGTGATAGAGACGAAGGGGATAATGGTTACATCACTTATAGTTTAGCTAATATAAATCCAGTGCCCTTTACTATGGATCCATTTACAGGGGAGATTCGAGCTACAGAAATCCTTGATTACGAAACAATGAGACGCGAATACGTTTTAAAGGTTCGAGCTTCCGACTGGGGTGCACCCTACCGGCGTCAAGCGGAAATGACTCTTAAAGTTCGTTTAAAAGATGTCAATGATCATCGACCTTTGTTTGAGAAAGTTGGGTGCAAAGGATATGTTTCTCAATCTGCTCCTATTGGCACCGAAGTCATTACTCTTTCGGCTATTGATTTCGATTACGGAAGTACAGTTAAATACCGCATGGTACCATCAAATGACGATCCTTGTTTCAGATTGGAAGCAATGTCAGGTGTCTTGAGGATAACTTGCGATCTAACCAAAATGAATATTAGAGAAAGAATAATTAACGTTTCAGCGACTGATGGCACTCATTTCGCTGACGTAATGTCCATACAATTAAAAATAATTAGCAGTGGTAATAATCAAAGACTAGCAGACAGAGGGGCATTAATGGAATGCCGAGATGTGGGAGTTACAGACAAATATAAGAAACAGCTGAATCTTGCCAAAGCTAACAACAGGAACAATGACGTTACAGAACCCACCCCTACAAGCTTTTCAGGAAATAGATATCCCCCTGAATTCCCTTTGGGACTGCCTACAGAAGTCTGGATAAACGAAAGCCTTCCGGTGGACTCCGAAGTTACTTCATTAAAAGCAAAAGACAAAGATAGAGGCTATAGCGGTCTTTTAGTCTATGTAATCACCTCCGGTGACGAATTTAACTTCTTTAAAATAGATTTACAAACGGGTAAACTATTTGTAGACGCACCATTAGATAGGGAGTTTATTTCCGAGTACAATTTAAACATATCTGCTTATGACTTGGGTAATCCCCAAAGGAGTGCTTCTAGGACGCTTTTAATCCACGTTGATGACATTAACGATAACAAGCCCATCTTTGAGAAAAGCTCTTACAATTTCGTTATTACCGAAAATGCTAAAAATGGCACTAGTATTGTGAGATTACGCGCCAACGACAAAGACGAAGGTTTAAATGCAGAATTGAGATTTCATTTGGAAACAGATGTCGACGAGTTTCATATCGACGAAATGACCGGTTTACTTACAGTGTTTGGTAGTCTGGACCGTGAAAAAACCGAAGCCTATCAATTAAGAACGAGAGTGGTTGACGGGTCACTAGATAACCCACTTTCTTCCACAGCAGTGGTAAATATTCGAGTTTTGGATATCAACGACAATGCGCCCTATTTCAGTCTGAAGCAGTACTGGGTGAAAGTGCGCGAAGATTTGCCTCTGGGTGTTGTGGTTATCGTCATGGTTGCCAGTGATCCAGATTTGGACGAAGGTGGTGAAATAACATATTCATTGTCTGGTGATGATACCTTCACGATTGATCCTTTGATGGGCGTTATTCGTTTATCGAAAGCTCTTGATTTTGAAACGATTCAACTATACAATGTTACTATAACTGCTAGAGATGGCGGTGACCCCTCTTTGGAGTCTCAAGCCTCTCTTGTTGTAGAAGTGGAAGATGTTAATGAAAATATGTTCCCACCCACATTTGAAGATGTTGTAGTTGTTGGTCAGGTTATGGAAAACCAACCTAAAGGTACATTGGTGCTTACAGTTTCTGCAATTGATGCAGATCCTCCTGGACTGAATAATCAGTTTACTTATTCCATATTGGATGGGGATGGAATGGGATTCTTTTCAATTGATGACAAAGGTGAGTACAAATTAAAAGTA
>Ara19
ATTAAAGCTTTTGTAGAAGTTACTTTATCCCCAACTGTAAGAGAAGGTTTTCATCATCTGGCTCGTATTTCTGGCCTTGGAGCAATGAAACCAAACACTGTCCTCCTTGGTTTTTATGATGACATTGAACCTGAAGATTTTTTCGAAAGAGAATCCGCATTTATTGACATCCAAAGAGTAATTTTGAAAGACCAGGTATTTTTGGAGCTAAGAGACCAACCTGGCAATAGGTCACTATCTATGGAAGAATATGTGCAGATTATTTGGGATGGTATTTTCTGCTTACAGAAAAATGTTTGCCTCGCCAGGCATTTTCACAAACTAGACAAAAAAGCTTTAAACAGAAAAGGTCACAAAAAATATATTGATTTATGGCCTATTAATTTTTTTAACCCAAGGTCTATTCATTGCATTGATAACTGCTGGCAGTTCATAATGCAACTGGCGTGCATCTTGAATATGGTATCTGGATGGAAGTCTTCCGCAGTCATTAGAGTATTTATGTGCACTAGTGCGCATTCTGAGAACTCCAGCTTTCATCAACAGCAGTGGGAAAACATGTTAAGGCTGTTAAGAGTCAATGCAAATATCAGCATAATTTTGTGGGATCACGTTACAGCTCTGCTCGATAACTTTGACAAATCTGAGTCGAACCAAATCAATATGAGTTACATCTCTGGTGTAAATGCCCTGATTAGGCAGCAAAGTTCTCAGACTTCTGTATTGTTTATATATTTACCACCTCCACCACAGTCATCAAAACTGCAGTTGAATTATCTTCAGCACTTGGATGCCCTGACTGTCAATTTGCCTCCCACACTGTTAGTCCACGGAATAAACCCTGTGACCTCTACTGCTTTA
>Ara20
TTTGTGCAGAATTATAGCTGTTATATAAAAATGTTGAAAAATCCTTCCATTGCTGGAGTCGAGATGGTGTCGGCTGTGAACATGGCTGATTTGACGAGTCTACACATTCCTACGACACAGCCTCACACTGATTGTGAACATTGTCGTGTTTATTTTGTGGACATTAAAACTCATCAGTTGTATACACAAACACCGCCACAAGAGCAGAGACCTTTCGCTTGTAATCAATGTGATAAGAGTTTTACACGTAAAGATAAGCTTGGCAATCACTTAAGAATGCATTCTGGGGAGTGTCCTCACGTATGTAACCATTGTAATAAAGCATTTGCTCGTAAAGATCAGCTAAACGCTCACATACGCATACACACAGGTGAGCGCCCCTATGTTTGTAATCTTTGTAGTAAGGGCTACACTAGGAAAGATAAACTTGGGGCTCATATGTATGTTCATACAGGTTTGCACCCTTATCATTGTCAGCATTGTGGGAAAGGATTTGCATGGAAGGATAAGCTTACAAATCATATTAGAATACATACTGGAGAGAGACCGTTTGTATGCAAATATTGTGGAAAAACCTTTGCCCAAAATGATAAGTTAACCACTCACATTCGCATTCACACAGGTGAAAGACCCTACGTTTGTAAGCATTGCCCTAAAGCTTTTGCACGCAAAGATAAACTAGGTGCTCATATGTGTATTCATACGGGTGAACATCCTTACAATTGTCAACATTGTGGGAAAGGTTTTGCATGGAAGGATAAGTTGACCAATCATATTCGCATACATACAGGTGAGCGTCCATTCGTATGCAAACATTGTGCTAAAGCGTTTGCACAGAAAGACAAACTGACTGTCCACGTGCGCATTCACACGGGAGAGAGGCCTTTTGTTTGCAAACACTGTGGCAAAGCTTTTGCGCGAAACGATAAGCTGACCGCCCATGTACGTATGCACACGGGAGAGCGACCGTATGTTTGTGTTCACTGTGGGAAAGCTTTTGCTATGAAGGGGAAGCTCAACACTCATATGCGAATTCATACTGGAAAACATCCATATACATGCAATCAATGTGGTAAAGGCTTTAATCGTAAAGATAAACTCAATGCTCATCTGTTGATCCATCTGGGAGGAGGGCCGTGTGCTGCACTTGTCGCAAAACCACTCCTAACGAAGATTCCTGATATC
>Ara21
TATAAACAGCCTCCGTGGGACGTGCACAGAAATTCAAGCACGGCTCCTCTTAATTTACCTTTACCAAATTACTCTGGATATGGACTTTTTATTCATGAAGACTGGCTCCTGAGGCTGAACAGAAGGCACCAAGTGTTGGGCCGACCTATAAAAGCCTCAGCATCAAAACCAAAACAAAGATTCTGGATTTACAGACCCCTGCCAGTTTCCGTGCTGACTCCTCAGCTTGGATCTGCCATTCATTCCTTCTACGCAAATTATCCACAAGTGGTTTTCCCTCCTCACTGGCCAATGAACATGGGGCAGAAAGCTTCAGGTGGTATAAAGACTGTTTCAATAGCAAGGGTATCATCAGCAACGATTCACCGACCAATGGCTAAAGATTTAGCCAGTAATCCGGACTTACAGAGACCAGGTCGCCTAGACGTGCTGTTAGATATGCCTTCTGCTAGTCGTGAGCAGCAACTAAAACATGCCTGGAATCCTGATGACCGTTCCTTGAATATATTTGTGATGGAAGACGATAAATTGACGTTTCATCGGCATCCTGTTGCTCAAAGCACGGATTGCATTCGAGGAAAGGTCGGATATACTCGTGGACTTCATGTGTGGGAGATACATTGGAGTGTGAGACAAAGGGGTACTCATGCAGTGGTGGGTGTTGCCACGCGCGAAGCTCCCTTGCATACTGTTGGCTACCAGTCTCTTGTTGGTAGTAATGCAGAATCTTGGGGATGGGACTTAGGACGTAACAAACTATATCATGATGTGAAAAATAATCCAGGTGTAACGTATCCTGCACATCTAAATTCTGATGAGCCATTTATGGTTCCTGATAAACTGTTAGTGATACTGGACATGGATGAAGGTACCTTGTCATTTATGACAGATGGGCAATATTTAGGTGTGGCATTCCGTGGACTCAAAGGCAAGAAACTATATCCAGTTGTTAGTGCAGTTTGGGGACATTGTGAAATCACAATTAAGTATTACGGAGGATTAGAT
>Ara22
ATGTCAGACACATGGAGTGACATTCAGGCGTTCAAATCTAAGCAAAGTAGCTTACGTGAAAGATTACAAAGGCGCAAGAAAGAGAGGGAAGATTTAGTTCTGAGTATAACCAATGAGTTAAATGTAGGTAGTCCTAGAAGTAATAGCCCTACTCTTATTGCTAAAGAAGAAAATAATGCAGCACAGGAACTTAAAGCTGATCCTTTAGTTGAATACAAATTACTTATGTGTTTATGTGATGCTATTAATTTGCCTACAGATTCAAGAAATTTAGTGACTACTATTACTAAATCATTAAACAAAGATGTGCCACATTTAGTGGTGGAGAATTTGCTACAGAAATTTGCAACACAAGAACTTATTACTATTACAGAAAGTTCCACTAATGAAGGTAAAAACTGCTTATTAGTTTCTTCTGCAGAGCATACCAAACTTCAGGCTTTAGCTAATGATATATGTGCTCAAGATCCGTCTATAAGTAAGATTCATGGTGCAGAGAAGAGGAAAGCTGAAGAAACATTAGAGGATGAACCTAAAACCAAAATCATCTGTAAAAATAAAGATGTAGCCAAGAACAATCGAAACACAGACACTATAGAAGATTTGCTATCTCTACCGTCCGCTAGAGAAAAAGAAACTAAAAAAGTTGGAGAAGAAATTTTAGAACTATTAAGTAAACCTACTGCCAAAGAACGTTCTCTTGTTGAACAGTTTAGATCACAAGGAGGTGCCCAAGTTCAAGAATTTTGTCCTCATGGCACAAAAGATGAATGCACTAAAGTGTCAGATGCAAATCAGCCATGTAATAAACTTCATTTTAAAAAGATTATTCAAAAACATACTGATGAATCTTTAGGTGACTGTTCTTTTTTGAATACCTGTTTTCATATGGATACATGTAAATATGTTCATTATGAAGTAGATTATTCAACTATGACTCAAATATCTAAAGTCATAAAAATTGATAAGAGTGATTCAATCTCTCATGACGGAAATAAGTTGGTACTTTTCCCTCCTCAGTGGATACAGTCAGATTTGAGATATTTTGACATGTCCATATTAGGGAAGTTTGCTGTCGTAATGGCCGATCCTCCATGGGATATTCATATGGAGTTGCCTTACGGTACTATGTCTGATGATGAAATGAGACATTTAAACATTCCAAGCTTGCAAGATGAGGGCCTGATTTTTTTGTGGGTTACTGGTCGAGCTATGGAATTGGGTAGAGAATGCTTACAATTGTGGGGGTATGAAAGATGTGATGAAATTATCTGGGTGAAAACAAATCAACTGCAGCGTATCATCAGGACTGGAAGAACGGGACATTGGCTTAACCATGGAAAAGAACATTGTTTAGTTGGTGTTAAAGGTAGCCCTAAAGAAATTAATAGAGGTTTAGATTGCGATGTCATTGTTGCTGAGGTACGAGCAACAAGTCACAAACCAGATGAAATATATGGCATCATAGAAAGATTATCCCCCGGTACACGGAAAATCGAACTTTTTGGTCGACCTCACAACATCCAACCTAACTGGATAACTTTGGGAAACCAAGTAGATGGTGTACGCTTAATTGATCCTTCTCTCATTGAAGCATTTAGAAAGATGTATCCCGATGGAAATTGTATGAAAAAACCGGAAAGT
>Ara23
ATGGTTAAGCGTAAGAATAGAGTAGTATATGACTCAAGTAGCGATGACAGTGATAGTGCTGGAGAAATCAGCGATTCTGATTCATCATCTGGTGGCAAGGAAAACAATGTTGAAAACAACAAACCGGATACCACAACTCCTAAAAAAGCAGACACCACCGATTCAGAAACTTCTGAAAGTGATGATGACTGGACTGTTGATGGTAAAGGCGGTAAGAAAAAGAAAAAGGTTAAAAAACCTCCCCCAACAAAGAAACAGCAAGAGGATGTCAAAAGTTCGAGTAGTGAAGATGAGGATGAAAATCCCCGAAGCTCTGAACCCGAAGAAGGAGAAGTATCAGATTCAGATAGTGGTTCAGGTGAGGCATCAGATAGTGATGAGTTTAATGATGGATATGATGAAAATTTAATGGGTGATGAAGAAGATAAAGCTAGACTTATGCAGATGACTGAAAAGGAACGTGAACAAGAAATCTACAATCGTGTTGAAAAAAGAGAGGTTTTAAAAACCAGGTTCGAAATTGAAAAAAAGTTACGTCTTGCCAAGAAAAAGGAACAAAAAATGAAAGCTAAAAAAGAAGAGATGAAGCAAAAGATTGATGCCAGTTCTCGAAGCAAAGAAAGACGTAGGAACATTGAAGAAAAGAAGGACAAGTTGGACAAAAAAGCTCAAGCTATAAAAGATTTAAAGGAACAGAGAGAGAAAAAAAGAAAGTTGATGGAACTGCAACAACAAAAAACTGAAACTGATGAGCAGAAGGACGAAGAAGATGGTGAATCTGATAAAGATTCCGACCAGCCTGTTAAGAAACTTAAAGCGAGTGACATTTACTCAGATGATGATGATGAAGATGCAAGTGGTAATGAAAGAGATAATCAAAGTGAGGCATCATATCATTCGCGTAGTGAAGATGAAGATGATCCTTCAAGTAAGAAGTCTGAATTCATTAATACAAAAGAAGAATTATCTAAAATTAGATTATCTAGATATAAGTTAGAAAAATGGGTTCATGCTCCATTCTTTACTAAAACTGTTTCTGGTTGTTTTGTTAGAATTGGCATTGGTACAAATGATGGTCGCCCTGTTTATAGGGTTGCCGAAATCATTGATGTTGTTGAAACTGCTAAAATATATCAGTTAGGTACTACTAGAACAAACAAAGGACTGAGACTGAAACATGGTCTGCAAGATAGAGTTTTTCGTTTAGAGTTTGTTTCTAATTCTGAATTCACAGACTCCGAATTTTATAAGTGGAAAGAGACATTAATGTTAGAAAATATAGCTTTGCCAACGCAGGATGATATTAACAAAAAATTGAAAGATATACAAGTAGCTCTGAACTATCAGTATAAAGAAAAAGATGTTGAAACAATTGTAAAAGAGAAAGAGAGGTTTAAGAAAAATCCTCATAACTATGCCATGAAAAAGACTCAGGTCTTGAAAAATAAAGAAATGGCTGAAATCAATGGTGATGAGGAAGAAATTCAAAAATGGGCGGCAGAGCTAGACAGGCTTGAAGAACGAGCAAAAGAATTGGATAAAATGAGGACTAGTACGATTAGTGGTATTTCATATATAAATGTTCGTAATCGGCAGCGAAATATTATTGAAGCAGAAAAGGCTATTTTAGAAGCAGCTCTTGAGAAAGAAAGTGGAGATGATCCCTTTACAAGACGAAGATGTGCTCCAACTTTAGTAACAAAAAGCAGAGATGTGCCGATGAATTCTGCCCTGCTTCTTGAGTTAGCTAAGCAAAAGGAATTGGAGAAGAAAAGAAAGCAAGAAGAAGATGTGCAAAAGAAAAAGGAACTTGAAAACCAAAAAATGGCTAATAATTCTTCGCAAAACAATCATGATGAAGATTTATTCAGTGCCCATGATTTTGAAATTAAAATTGATCTTCAAATGCCCAACTCAATTTCAATAACTGCTCATTCAAATAGAGTGCCGTCTGCTCCTCCAGCTGCACCGAAAAGATCTTTAAATTTGGAAGAATATAAAAAAAGGAGACGGCTTATA
>Ara24
ATGTCTACCGTTCCAGAAATCAGAGTGTATTCCCCATCTGAGCGAGAAACAAACCGGAACAAACCCACAGTTTTTAGCTGGCACTCACCGAAATTTGAACTTACAACTCCAAATTCTTCAAATAATGAAAGTCAACAAGTACGTTTATTTGGTGTTGGAGGTAGGAAGGCCAATATATTTTTTAAATCAGAAAAGATACCCCCGGAATTATCTGATGCTTTTCACACTTCCATGTTGGTTAAGTGGGAGAACACATTCAACATGCGATCGTATAACTTGAATAATTTTCCAACGAGTACTACTAGCTATAGGACGGCCTACAGATCCCAGGCAGTAGCTATGCAGAGAGCTAGATTGGGATTTATTACTGGTACAGCAAAGTCCTTAGACATTTTGAGACAGAACATGCAGAAGTACATCAACAAAGAAATTGATGATATCATTCAAAAATATCTAGAGAAGTTCTTTAGACCCGGCATTGAAAACATTAAAAGTAATAACGGTGAAAACTCAGTCTCAGATCAGCATATACAGACAGTATGTCGGCAAATTCTAGAAGAGGCCAAAAAGATGTATCAGACAACATCTAATAGAGGCACTAGTCCTGCTGAGTTGATTGATTTTGAAAGTAGTTCGTCTAATGACCAAAAACTGACCAGCACAAATACAGCACCTAAGCCATTAGTTAAGAAACGTAAGGAATCTGACACCGATTCGGAAGCGAGTTTTATTCCTGTTAAGCCCAAAAAGCGAAAAGGCAGACCCCCTAATATATCCTCCGGACGATCAACGCCCATGAAGTTTAAACTGGAACAAGTGAAGCGGGAAGGTCCGAAATGGGATCCTGCCCGTTTGACACCAGAAACTCATTTTATTATGGGCGCCAAAGCGAATAAAGCTTTAGGACTTGGTGCTACAAGAGGCAGGCTGTACATAAAGCATCCAGACATATTCAAGTATTCTGGTGACCAAGAAGATAAACAATGGCTGTATGATCATAACCTTATGCCTGCAACGGGTGGTAAAGCTTATATGCTACTCGTCGAAGACATCAAAGAGTTGGCCGAGTCCGAAGAGTACAGAAACAATCCAGCTCTTGTAATCGATGAGATTGTTGGTTTCACTGTTCCAGAGAATATGGTTCAGAAAATGAAGAATACAATGATGGAAATGCGGACAGATGTACCTACAAGAAAGCGGGGCAGGCCGCCATCATCGAATAACGATGGGACCATTGACATCAAAGTGGAAGATTTCACCTCTGATGAAAAACAGGGTTCCAGAACTGTGTCTCCGACTGATGATCTTGATCTTTTAAGTGCAGATATGCGTTCTACCGATCCATCTCCCTTTAGTTTAGGCACAGGTTTTGATGATGTAAGTCCTGCTCAACCTGAAATTTCTCCATCCCCTTCTGATCTAAGTACTACATTTGACCCACCATTATCTGCACCGTTTGACATTGGATCTACCACTGAT
>Ara25
GGGATGTTTATTGTATGCCTGCCCTATTCCGTTCTTTATGGAGGATACTGGGCCATCTTTTCTTTAGTCTTCGTTGCTTACATATGTTGCCATACAGGTAAAATTCTAGTTGCATGCCTATATGAATTAAACGATAAAGGAGAATTCGAAAGAGTTCGAGACAGTTATGTAGACATTGCAGTTACTTGCCTTGGCGAGAAATATGGAGGTAAAATGGTTAATATAGCTCAAATAATTGAGTTGCTTATGACATGCATTCTATATGTCGTACTCTGCGGAGATTTGATGATTGGATCATTTCCTGAAGGTCCCATTGACCAAAGATCATGGATGATGATATCCACTATGTTTCTCTTACCGTGTGCATTTTTGAAAAAGCTGACAGCCGTTTCTCAATTAAGCTTTTGGTGCACCATGGCACACGCTTTAATTAATGTAATCATTCTTGGATTCTGTCTAATTAAGGCTCCAGAATGGCAATGGTCTAAAGTAACGTTCTCCATAGATACAGCCATGTTCCCCGTTACAATTGGAATTGTCGTTTTCAGCTATACCTCACAGATTTTCTTACCAAGCTTAGAAGGAAACATGAAAGACCGATCGAAATTCCACTGCATGTTAGATTGGAGTCACATTGCTGCTGCAGCCTTTAAAGGTGGTTTTGCTTGGTTGGCTTTTCTCACCTTTGGCGAAGAAACACAAGAAGTCATTACTAATAACCTTCCAACAAAAGGTTTCAAAATACTTATCAACGTGATTTTAGTAGTAAAAGCTCTTCTGTCATACCCACTTCCATACTTTGCTGTTTCTAATCTTCTAGAAGCAGCTCTGTTCCAAGGTCAACCAAAAACAAAATTCCCATCATGCTTAGCTCAAGATGGCGAGCTACGTATATGGGCGGTTGCTTTAAGAGTGTTTTTGGTAATCTTTACTATGCTGATGGCCATCACAATACCACATTTTGCTATACTAATGGGACTTATCGGTAGTTTTACAGGCACAATGTTGTCCTTTGTTTGGCCTTGCTACTTTCACATGAAATTGAAACGTAATGATATGACCAGATTTGACGTTGCTTGGGAAGCTTTCATAATAGCTCTCGGTGTCATATGTGGAGTCAATGGTATTTATTCTTCAGCTAAAGCACTTGTTGCTGCTTATCATATTCCTTTACCATATCCTAATGTAAGACCAACT
>Ara26
TTGAAGTGCAGTATTGGTGTAAGCAGTTCAAATCAAATCCCTTCCAGTAGTGATAACTTCTATGGTTCTCCTCCAGTTGACTATGGACCTCTTGTGGATGGTATGGATAGTGGGAACAAAGTGATAGATTTAAAAAGACCCTTAAAATTAGAAGATAATAGTGAAGTGAAAAAAATGAAACTGGCAGCTTTAAGAATTCTAAAAGATGAACCTATTCCTGAAGGATATTCGCGATGTCGTTTTAATGAAGATTGTGGTTACACTCTTTGTGGATATAGGGAACATCAAACGCATTTTCATTGTATGAGAAAAGACTGTGGTTACAGTTTTTGTGACAAAACTAGATTTGTGCAACATACAGCTAGGCATGAAAGGTTGGATACTTTAATGGGGGGAGATTTTCAGCAATATCGAGCTAATGTCAATTGTGGTCGATCTGAGTGCATGTACGCTAATACTTTAGGTGCAATGGCTAATAAGTCATCTCATTTCCATTGTTTAAAGTGTGACTTCGTTTGTACAGACACTAATAAAGTTGTTGCTCATAGAAGACAGCATGCAAAAATGGACAGCATCTATGCTGCTGGATTTGAAAAATATACTCAATTTCAAAGTTGTAATATAACAAACTGTAATCATAATCAAAAACAGACTCATTACCACTGTCTTAAATGTCAACATGCTGTTTTAGGCCTTTCGCAAATGTCTTCCCACAAATATCGCCATATGGAT
>Ara27
GCTGCTAAAGTATCTGCAGTGGTGCAAAAAGGTAAAACTCCAGAATTTCGATTTCGATTTATACTGGTTGTTCTGTTTGGCAGCATTATCGGTTTAGTTACCTTCACTTGGTACCTATATCAGCATCAAATGATGCAATTAGCTTTTGGTGATAAAATAAGATTTCATGAAACTCAGCGACTCTTTCATCTTTTAAAGGCAGATGGACAAATAATTCTTGCTGTAGATGTTGGGATGCAAATTCCATCTGAACTGAAATCATTTGACTGTAAATTACTTTACCCCATTAAGGGACCAAATATATGCCAAGAATGGAAATACAGGGCTCGATTGCATATCAATTACAGCCATTCCGAATTAATGAGCTGTTATACAGTTCATTGGGAAAGTCTTGCGACCAACACGCCTTTACGTGACTGCATTAGTTTAGCAGGAGCTCACTGGTATGGAATGGGAGAAGTAAAGAATATTTCTTGGCCTCTATCTGGAATATCAGAAAAACCTCAACCATTTGTTACGGGTGATTTAGAACGAGATGATTACGGTGCTATCTTGGAAAGGTACTGGTTGTCATCTGAAGGTGTTGCTCTTAAAGTTGGAGCAGACATTCCTCTGTATGTGAGCTTAAATAGCAGTATGAAGAACACTTTATGCTTGGAAGCTAAGTATGACAGTTTCCCTTATTATAATGATAAATCAGATAACTTGCATTTAGATTATACTATTTGTACTGGAACTGACATGAAGCAGGTGCATAAAGGAATGTGGGATCGAGACTTCAGGCGAGGTAACGTGACAATGGAGTTTTTGGAAGTTCCTATATGGGCAACTGCACCCAAACTTGAGTATTCTTTGACGCAAGAATCTCTGCAGACTTACTCAAATCATATAATGGATCATGGCTTTCCTGCTGGGTTTCTGCTTATTGATACAAAATGGCAAAAAGTGGAAGGAGATCTTAGTTTCAATCCGATGTTATTCCCAAATCCAACGGAGATCTTAAATATATTGCACAATAAGGGCTTTAAAGTGCTCTTAGCTGTTCATCCATATGTTTGCCTAGGTGCAGATGTATTTAGAAATGCTACTGATGACCATTATTTTGTCTCTGATGAAAAGCGGCAAGTACCACTTCTCACTAGGTGGAAAAACGAGGTTTGTGCAATAGTTGACGTGACGCGAAACACATCTGAACAATGGTTTTACGATCGCATTGTCGATGTTAAAACGACTCATGGTATAGATGGTTTTTTGTTTACCGGTGGGCAGTCATCATTTCTTCCCCCCTACTATTACTTTTACACAATGTCTGTTAATCCTGATAATTTTTTATCACTTTACCTTCGCTTAGCTTCAAAGACAAGTGACTACCTTGGTGTGTCTGTTGGGTTTCATTCTCAACATATTTCTGCCTTTGTTCGATTAGCACCTCGTACCTCTACATGGGATGCTAACACTGGTTTAAAATCCATAATACCAGCTGTGTTAACGCTAGGATTGCTAGGGTATCCTTTGGTTAATCCCGGTTCTGTTGGTGGAGATGTTTTTGTACCATCAAACACTACAATGCCGGATAAAGAGCTTTATATAAGGTGGCTACAATTGGCTGCATTTATGCCTGTAGTTCAATTGTCTATTCCTCCAGGAGATTATGATTTAGATGTCATTAAAGCTGCTAAGTTTATGTTTAAAGTTCGATCAGAACGAATTCTGCAGTCAAAGCAACCCAATGAATACATTAAGCGAGTTATAAATGAGTACCATGAATCTGGTGCCCCTATTGTTAGACCGTTATGGTGGCTTGCTCCAAAAGATGTAAATGCTCAAATAATTGACTCACAATTTGCTGTTGGTAATGATTTAATAGTTGCACCAGTTCTTGAGGAAGGAAAAAGAGCCAGAGATGTTTATTTACCACCTGGCAGGTGGAGAGATGAATTATTCGGCACAAGTAGACTTGGTGGTAAATGGATTTACAATTATTCAGTTCCTTTGGATAAAGTGGCTTATTTCGTAAAAATTGAAGAC
>Ara28
ATGGGAGAATGCCCTGCAACAGAAAACAACTTTGTCAGTGCAGCAGATAACACTAGCGTCTTCAATACAACCTCTTACCCACTACCATCGGACAATACGAACGAAGCTGTAGAAAAACTCAAATTCATCACTTATGGAATCATCAGCTCGATCATCATTGGTCTCGGAATTTTAGGCAACTCGATCAACTTAGCCGTTCTTACGAGACCAAACCTAAAAGGAGTAACATTCGTCTATCTAACATGGCTTGCCATATCCGATCTTATGTCGCTGGTTGTAAGCCTTAGCTCAATGTTTAGGTTGCATGGGATGCAGCCTAGATCATACATAGCAGCTGTGTATTATGCACACGTAGAAATGCCCCTAGTGAATGCCTTTATGGCTAGTAGCGTGTTTTTAGTAGTCGCATTAACTGTTGACCGTTACTTCTCTGTGTGTTTACCAACCAGATTTAAAGAAGTTCATAACACTCAGAGAGCAAAACGCTCCATTGCCGCTGCGTATATTTGTGCTTTTGCTCTCTATATACCAGTTTGTTTCCAAAAACATCCCGTTGAAGTTCAGTTTGCAAACAAAACGGAATATATTGCGTGTGAATATTCCAAAATAACATCTCATACAGCTTTTAAAGTGTATCTTATGATAAAGGAAGTAATCGTTCGATTGGGACCTGTTGTTTTGTTAGCCATCTTGAATACTACCATTATCATCACATTCCGCAAGACTATAAAAAAACGAAGAGATTTGTTGAGTATGTCGAATACGAATTCGACTGGACAACAGCGAGAAGGAAGTAGCAAACGATATCGAGAAGAACGAAGACTTGTGATCCTGTTAGCTGGAATAGTGATTCTATTTTTTATTGGAATGACGCCAGCAGCGGTCCTTACCATTCTGATAAGTGATGATCGCGAGTTCCACTTTGGATTCCAACTTTTCAGAGCATTTGCTAACACTTTAGAACTTTCAAATTACGCTATGAATTTTTATGTTTATTGCATGTGCAGCTCAGAAATTAGGAGGACTTTTATTGCGCTGATTACTTGTTCTAAACAAACACCGAATGTCAGTTCAGCCAGTAGCAAACCTTCACTAGAAAGCAATAACAAGTAC
>Ara29
CACCCAGACTCTCGTCTAGCAAGAATGTTTAATGGAAGCATACCAATCGTATTAGACAGTCTCAAACAACATTACTTTATTGACCGAGATGGTAAAATGTTTCGCCACATACTAAATTTTATGAGAACGAACAATTTGTCTCTTCCAGATGATTTTAATGAACTAGACTTACTTTATGAAGAAGCTAGGTTTTATGACATTCCAGCCATGTTACGGCAAATCGAACAATTAAAGCGAGAACGTAGCAAAAGAAAGATGGACTCATGTTCTTCACCAACCCAATCACGGAATGGGCGGAAATATGAAAATCAGAATAACATACAAAATGAGTGCAGTAGTAGTCCTGGATATGATTGTCCTGGAGAATTTCAGTGCCTTGCACTGAATGTCAGCCCTGACTTAGGTGAAAGGATTGTTATTAGTGGAGATCGAGCTTTAGTGGAAGAAGTTTTTCCAGAAATAGGTCAACCACTCATGGACGCTCGAAGTAGTGTAGCTTGGAATCAAGACTCAAAACATGTAATTCGATTTCCTCTAAATGGTTATTGCAAACTAAACTCTCTCCAAACTATTGTTAGACTTTTAAACAGTAGTTTTAGAATACTTGCATCAAATGGTGGTGGTGTTGAAGGACAACAATTCAGTGAATATTTATTTGTTCGAAAGTGTGCTCCTCTG
>Ara30
ATGGAGCGAGAGAAGAAAATGAAAAGAACAGGGAATAAGGTGAAACCTCTTCATGATTCAGATTTCATTGCTCTGGGCTCCAAACCTGCTGCACGCCAAGCTGAAGATACTAAAATTAAATCCAAATCCTCTCTGCATTCAACTGCTTCATCCGAAAGGAAAACCGAGGCTTCAACTTCTGCTGCATCTGTGATACCTGCCAAGAAAGCTAAGCTTGCCTCATCTGCTTCTACTTCTCATGTAAAGCGCGTGGGATCTGTCAGTAAAAAAGAAACTATCAAAGGTGATGAATGGGAGAGTATTGCTGTAGAAGTTGAACCTTGTGACCTTGTCAATAAGGTTATAGATGCTGAAGATATCAGCGATGATGAAAGAATAGAAGCCCTTTTGTGTGGGGCTGCAAAGAAGTTAAAGGCTTCTCGCACTAAAGTCGATAACCTTCTATTCTTGAGTCTGCAATATCTTGTGAAATCGAGACCATTTTTATTTTGTACTGAACTAACCATTGAAGCATTTAGTAGCTTGTTAAAGAAAGATTTAAATGTAAATTTTAAGTCAAAGGGAAACAATTTGATATCTATATTGGCCGCTAACATTTTGATGTTTGCTCACAAAGATGACAGTAATTGGCCTGATGCATTCGTTAAAGCTTATATTGAAGATTCTCTAGGAGAACGTATGTGGGTTGATCATGATTATTGTAAAGGTTTTGTAGATAACATATTAACTGCATTCAAAACGAAATCAATCCCTAAAAATATGCTAATTCCTGAAAGGTTGTTCAAACCAGAGGCTTGTCCTAGTCCCCCAAACATTGCTACTGATGATGATGAATCGTGCTCTAGTATAAGCTTAGAGACACAAGAAAGCTTAGAAGGTGTTGCTGTATTTCCCAGGTATGTTTATAGTGAAGAAAGTTTGACTCAGCATGTTCTAGAAGTTGTTGGGGAGCAACTGACTCGTAGGCAGCCATCAGAGGTGTCTCGTAACATGCTACGTTTTTTGGTATCAACGTGCGGTATAAGTGAAATTAGATTATCAGCTGTTCAGAAACTAGAACTCTGGTTGCAGAATCCTAAACTAGCTAAGCCAGCTCAAGATTTACTGTACGCTATCTGTCTGAATTGTAATCAACACAATCAAAATGACGTAGAAGTTATAAGTCAGCTCATAAAAATCCGAATGAAAGCTAAACCTATCATAAACCATTATCTACTATGCATTAAAGAACTTCTTAGTCAGCACGCAGAAAATTTAAGCTCTTTACTCAAACATGCTATTTATAATGAACTGTCTAACTCGAGAAGTCCAAATAATATGCAGTTGCTTTCAATTATCTTTCAGCATTCACCCGACCAAGCTGCTAAAGTGTTGGCTGAGGTATTTTTGGATTTGCTTTGCAACAGAGATGATTATTTGAGAGGCTTGCGAGTGTTATTGCGAGAAATTGTGCGTACCGTGAGGCATGATTTTAATTTTTATTTGTTCTGTATCGGACTTCTTCAAGAACGTAGAGATCCATCATTTGCCACTTTAGAAATGCCTTTGAAAGAAAGAGTGTTTTTATCGATTGCAGATTTGATTGTTTTAGCTATATTTCTGGGAATTACTCCTTCCGTTAAGGACCAGTTCACTGCCTGCTCTAGAGGAGAAAAGAAAGATTTGAGTGCACTTCGCAACTACCAAATGCATGTTTCTAATATTCAGAGGGAGGCAGTCTGGTGGTTATACTCAGTTGTTCCAAAAATATACAAACCAGGACGTAATGAGTTCCACCAAAGCATTCATAAACTTCTCTTTCGTGAACACATAGAACACTACTTTAACAAAGAGAATTGGCCATCAGAAAATGAAAAAATGCTCTTGTTTCACATATCATCGGAAGTACCGCTGCTTGAGGATACTTTAATGAGAATACTTATTATTGGTCTGTCACGTGACCACCATCTCTCAGCACCTGAAGCATTAGAACTTGCTGACCAACTTGTGAAAAGGTCTGCAATGACATTCTTTGATGATTTTCCTGTGTTGGAAATGGATAACACCGAATTATACGACTTCATTTTCAATTTGTGTGCTTACCATCATCCGGAAAATATAACGCTTCCTCAAGGCTATCATCCTCCTAATTTAGCAATCTCTGAGCTATATTGGAAAGGTTGGTCAATGTTATTAATAATCATTTGCCACAATCCTAGCACTTTTGGTGAAATGGCTTGGAAAACATGTCCTATGCTTAGGAATCTAATGGAAATGTGCATAACCAACCAATTTGTTTTCCCACCCCCGACAATGGCACTGGGAGAAAAAGCAGATGAAATTCGTAGCCGGGAACTTCAAATGAGCCAAATGGAGAAAGATCAAATTCTTATATTTGAAACTCATTTGGCTGCTGCTTCTACTAAAGTTACTATAACGGAATCAAACAGTCTATTGTTATCTAAATTGATATCAATGGACCCTCACGGACCTGCCAGAAAGCCACCTGTTGTTATCCTAGATCAATTAAAAGGTTTAAATTCCAAACTGAAGCTTGGTGATTTGCTTTGTCGTAGTCGAAATCCTGACTTTTTGCTGGATGTCATTCAGCGACAAGGAACTACTCAATCCATGTCTTGGCTTAGTGAGCTGGTTGAGTCAAGCGCAAGCTCTTTCAATATGTTACCAGTGCAATGCTTGTGCGAGTTCCTGATCAGTGATCATGGAGGTTTGATTGATGTAAACGAAGACATTAACTTCATGAAAAAGAAGAAAAAGCAAGAGCAGTTGCTTTTTCATCTGCAGAAGTTGCTCCATGATCCTGATAGTGAACCTCAGGACACAGTGGAAGTTATTAGTTATTTTATGAAACGGTTGAGCTCTCAGCAGTCTAGTGCCAGGACACTTGCTCTAAAAGGCTTGGAATTACTTTTAACTCAGCCTAATAAGAGTCCTGCTTCTGATGATGAAGATATGGTTCAGAAGAATTTATGTGGTGAATATAATTGGTTGTTAAAGAGTATGCCACTTTTACCTCATTTTGAGGTGATCCGTACTCAAATAAGCATATTTTTAAGACAAGCATGTCAAATTGAAAATGAACCTTTAGCTATTGCATCCTATGTTGCTTTCTTAGCCATTCATACTCCTGATAATAATTTGCAAGAATTTGGAGATTTAGCATTGGATATGGCTCAGATGATTGTGGAACGGCCTACTATCGTCAATACCATTTTACCTAATGAAAATGTTTGCAGTGATCAAGGAAATAATTTTTTGGCCTCTGTTTCAGAAATATTTTTCAAATATCTTAGTGCTGCCAAAATACCTTCAAAGGAAGTATATTGCTGGTCTGAATCACAGGATCAGATACTCATTCAATGGGCCTCGGGTGAATCAGCTACAATGCATATATTAGTTGTTCATGCTATGATAATTGTGCTAACTTATGGTCCACCCTTGACTGGTACCAGATCTTACTTTGATGCCTTGCTTCAAATTTGGTTCCCAGAAAATTTTGAACAACCAAAAGCCTTTTTAGTCGATACATCTGAGGAAGCACTTTTGCTCCCTGATTGGCTGAAATTGCGAATGATTCGATCATCAGTTGGTGTCTTAGTAGATGCGGCGTTAAAAGACTTAGATCCTTCCCAGTTGGTACTTTTTATTCAATCATTTGGAATCCCTGTTTCTAGCATGAGTAAACTCTTAAAGACTTTGGATTTGGCGGTTGAATTTGACAGCTTTTCTGTTGAGGAAGCTGTGGTGGATAAATCTTATATGTCTCAGCTAGTTGAAGTTCAACATCGAAGAGGAGCATCTGGCGGGGAGAAATTTGCCAAGCTCTTACTCGAGAATGATTCTACTGATATGTCTTATGATTGCGATGCTGTCCCTAATCAAACTCCGGTCATACAGCGTGCTCCTCCTAAGCTCTCGACAGCCATTGATCCGGATTCAATATCTATTTCTCTTGTCAAGCTTTTAGGATTAAATCTATCAAGTGGTGTATTGAGTGCCAAGCAAGAACAAGATTTGTTCAAAGGTTTACAAAAAGCCTTATCTAAAGACATCCTGGATAAAACTTCTGATAATGGTTCCATAAATGTTTTTATTCTTACTTGTGAACAAATTCTGCGAAGTGAATCTAAAATGGCTTTTCTACAAGCTCTTCATAAGAAATCATACTATTCTTCTGTGCTCTTTAGATTAGCCACAGCATCACAAGCTAATGTTGATATCAACAAGAACATATTGGCTCAGAAGTTGAAATGGATTTGCCAGCAAATCATTTATATTCTATCTGCTACCAGCTCATCTCTTCTAACAGTTGCTTCCCAATTTTACAATAAGCATAAGCCTCCTGAAACAAAGAAGCCTGCACCATGGAAATTATTTGTGCAGCAATTCGATCCTGACAATAGTGAAAGTATTTCTAAAATTGTCCAAGCAGCTGAGACAGATGATTCCTTACGTTTGGAAGAAGTCATGCAGTATTTGGTAAGAAATGCAATCAGTAAGGTTAATACTAAACCTCTTATGACTGCTATGACAAATATCACTATAAAACGATTAACCATGGCTATCAGCCCTAATATTAAGACATTCAATCGTTCCAAGTTTTGTTTCTTTGTCGATTGGCTAGAATGCCTGGAACCCAAAATAGTCAGTTCTTTTCCGAAATCGCAATGCCATTTATTATTTTCTCTCATAAGCAATCAACAAGAAGCAATAACTGTACCTTTTAGACCTTATCTTCTAGCTCTTCTTATTCATCAGTCTAGTTGGGAAACATTGCATTATTACATTTGCACAATTTTGAACTCTGGTGATTTGGACGTTAAGTTTGATCCAACTTCAGTTTTAGACTTCCTGCATGCTTGCATATACATTCCGAAGATATGGCAAGGTCGATATAAGAAGAAACATAAGCGAGGATGTGAAGAAGATATTCTTGCTTTAACAGAGGACCAAATGAAATGTGTTATAGATTATATTTTGGAAGAAGCTGGATCTAAATGTACCGAAACCATATCAGAAGAGACTAATGTTTTGAGTTTAACTTCAAGTGTCAATAATTCAGTTTATGAAAAGAGATTGAAGCTACTAATGAAGTGCTTGGCTCATCGAAGATCACTGATTAATGCTTCTGTTCATCACTTACTCGACGTCATCAAAAATGGGACAATACGAAGCAAATTAGCACACGAGTTGTTGCTTCAAGCATACCACCAAATACCATCCATTCTCATACTGATATCAGATTCTCTTACTTTCTTGTCTGAGGGAGTGCAGGAGTTGAAAAGTAACAGTTGTAAGCTGGATATCATATCTCACAGTTTGCTGTTATCTCTAGCCAGAACAGATTCGAGCAAGCAGTGTCTGCCGAAGATGATACGCATCGAATTCATCTGCAAGAAAATGGCCAGCACTCACCCGTTACTGCTTCTAAGGCAGTTACCCATGATGATTTCTTTGTTACGGGGAAGAGTTCACTTAGAGTACCATCTTTTCCGCTTCCAGAACCATGTTGCCCTTTTCAGCTGTTATCTGAGCATTCTCGAGCTGTTGCCACCTTTCTCCTTTAAAAATGAATACACCTCTGACTTGCACAATATATTGTCTTTGTATATAGAAGTTTTCCAAACATACGGAACACCTAAAGAAATCATGCAACTTCTAAACCGGTTTTTTACCTTCCTGATTCAGTACCTAGGAACAAAGCCTGTCCAAGCGCGGGTATTTATTCAGCAATACAGCGAAATATTGCTGGATTTAGCCTGCCATCACCCAGATCTAATAAACTTTCGAACTATTCTTACAGGGACCTGTATGCACTTTCGTAGTACCCCTGGTACCTCTTCTAGCCCAGAGGATAAGGCCGAACCCTCCATCAATGATTTAATAGCTGGGTTGCAGCTCCAGACGAACTTGTCCCAATCCAACTATCCATCAATTGCTAATCGTTTGTCCCAGGGAAATTCTGATGATATATCCGCTGCTTTGCAAGAATTGGAGAGCATATCCTATAAGAAACCCGGAATCTTGGAGAATGTTGTTGATAATTTAAAGACTTTAATGCAGGACAGCAATGTGCAGTTTCGTATGACTGCTTTCAACCTCGTGATGCGTTACGTCAAACATAATCCGAATCGTGGTTTATTGTTTATTTCAAATTACCTGCAATGCTTGGAGAGTGAGCATGTTGACATTGTCTTGACTGCTCTGGAACATTTACCGGAATTTACTGTTTTAGTCCAAGAATATGCTACAGTGCTGTTGCAGAAAACATTCTGCATTGGAATGATGAAGAATATTAATACCGCTTCACAAATTAAAGGAACAATAGCTTATTTTGTGGCACAGAGTGGTTCA
>Ara31
CGAGCGTACGATTTGAACGTAACAAACAGTCGCATCACGAACAACCTTGGAAAGGGAATCACTATGCATGAGCAAAAATCAGGCTTGTTAGTAAATAGTTCACTTGTTTCAGAAAACGGTTACTTAGCTGGAATCGACATCGCCAGTGGAACTGGAGATATTGTTATAAACAGCAGTCTCATATCTGATAACAATGGAGACGGAATCAACATTACATTTTCTGGAGGTTATGTACAAGTGGATCGTTCTTCCGTGGCAAATAATTTGCAGAGAGGAATCGCATTCTGGTTTAATGAAACATCAAACCATTTGGCGTTTAACCACACGGTACAAATCACTCGCTCAGAAGTAGTGAATAACACTCTTTATGGTATCATGATTGGGAACCAGTGCCTAGCTGATTCATTTTGGAATGTAAGTTTGAACTCTTTTCGCAAAAATAGAGAAAGTGGCGTGTTGATATCATCTTGTTGGTGGACAACCAGGAACGTAAAACAAAGCAATTTGTTGATAACGCATAATCAGTTTTTAGAAAGTGATTATCTGGCAATTGAAGCTTCTCCTGTTCTACACATGCACTTACTGATTGAGCACAACGAGTTTAGGGGACACGAAAGAGGTGTCATTTTTGTTGGAGGATTGGATGATGACGATTTTTTGAACGTACCTGCTAAAGTTGAAATTCAACGCAACTTCTTTGCATTCAACTATGGTAAATTTGTTGCTAATATAGGAGTAGCAAAAGGTCCATCCGTGCAAGAACTATTATTTTATAATAACGACTTAGAAAGGAACATTGTTCGAGAACCTTATTCTTCTCTTAATCCCCGATCACGTGTCAGTGCCGTCGTAGTGGTGTCATCACAAAGTACACATGTTTACAGAAATCGTTTTGATAATATTGATTCAGTTTATCAGCTGGGATCTCACGTGGAGAAACACCACATAGTTATAAACGCAAGTTTTAACTATTGGGGAACTGTTGAAGCGCGTAAAGTTTATGAAAAGATATTTGATAGGAAGGATCGTTATAACTTAGCTCAAGTTGAATTTTTACCATTTCTTACAATTTCTTCTGATCTTGAGTCTACTGCAGCAATATCAGATGTTCGTGAACGTGATAAAATCATCCCTTTTCAATCTGGGATGGAAATCGGGGGTGAAGTTCCTGGTGTTATATTTTTACCTAAAGGTACTTATACTGTCAAACGTGATATATATGTCCGACCTAAAAATGGAAAATTACATATAGAACCTGGTTCGACTTTAAAGTTCGATCGATCTGTTGGCATGATGGTTCAAGGCATGCTGATTTCCGAAAGTGATTTGGAATCTGTACCGATTACGTATACTATCAATAGTTTTACCACCACTGCCAATGGGGATGAGAAAAGAGTTCGCCTATCGCAAGGATCTGAAGGCTTATTAGAAGTATACGTTGATGGAAGATGGGGTAGTGTGTGCAGTTATGGATGGGATATTGCTGACGCATCTGTTGCTTGTAATCAACTGGGATTGGTCTTACATCCAGAAGATTGGCTTTTAGAGCAATCAGAATTTGACAGTTCTCGTTACGAAATACTTTTATCTAACATTCAATGTACCTTTCAGGATACTGATATCACTTTTTGTAAATCAGAGAGAAAATTTGAAAATTCTTGTTCTACTAAAGTTGGATTGCGATGTTATCAGCCTTCGTGGTCTGGTCTGCGCTTAGGCATGGCTGCAGGTGAATGTAGGCTAAAAAATATGATTGTTGAATATGCTGGGCTTTTGGATTACGCTACAAGCAGTTTTAAACCAGCTCTTCAAATAGATTTTAATCGACACCATCTTTCAAAACTCAAGATCCATAACAACACCGACTCAGGCTTGGGAATAATGTGGAATGAAGTGTTCGTAGCGGAAAGCCGTCAATTACTTGACAGTCTGTTAGCATCGAATCATCGTCATGGTTTAGTTTTACATACTCAAGGATTAAGTGTTCTGAGATGTCTAATGTCTAATAACGCTGGAAGCGGTATTCACTATAATCCAATGTTTTCTAAAAATGAACAAAGAGACTTAATCTCTTGGATTAATTTAGAAGAGAGAAGTAAGGTTATTAGAATTCCTGATGATATCACAGGAACTATCTCTCTAAATTTTGATGAGTATCGGTATTTTGTGTTTACTCAAGCAACAACAGTTAAACGATTCAACATAACCACCACAAGTGGCAGAAGCTTAGGAATTGTAGTTCTGAACCCTTTTAAGGAAACTTCAACTGAAAGCATGACCATTTATGGAAGGTTAGAGACGGGACACGATGTACCTCGTTGGAATGCTCGCAACAATTTGACAGCATTTCCACTGAGAAGTCCAGGTTATGGAATGCTAATAGAATATCATCCTGGGCAGAATCCAAGTGGCCAAGCAATAATATACGTAGCATCCGTGGAT
>Ara32
ACTTACAATCCACCCATGTCATCCTCTAACTTGCCAGATCCTTACATGCCTAGTTACTATGCATCTATGTCATATTCTTTTGTAAATCAAGGACTAGGAGATGGAGCCTGGAGTAATGGAGGTGATCCTATGACATTTCTCAGTGGATATGGAGGGCAAATGGGAAGTGGAGACCAGTCCCATTACATGGATGGAATGTTCTCACAAAATACCTTTAGTGGCTATAATCAGAGCTTCAATTATTTCCCTAGTGGTGGCGGTGGTGGTGACTATTCAACATGGGGCAACTCTGCCATGGGCACGAGGAAGACTGGTCATGGAACCTATCCTGAAGATTATTATAGAGATACATATGACCAGACTCTGGATAGGAACGCTTTGAAACATATAGAACAGGGTATGGGTGGACTGTCTATTCCTGATCATAAAAATGATTCTCAGTTTGTTAAAGACCCATATGGTAAACCTGGTATGTTACATGGCAGTATAATGACAGACCATCAAATGGGAAAGAAATTTGGAACTGGTGCAACTGATAATATGGTTATGACTGGCACACCTGGTGTTTCTGGACAGCCTGTTGGTTCTAAAAAAATAACATGGGCTTCTGTGGCAAGCCAGCCTGCTAAGCCTCAAGCTAAAGTAAAACCTAAACCTGTTAATCCTACTGCTATCCTAGCTAGCGGTAATAAGCATAATACATCTAGTATGGATATTGGAACTTGGGAAAGTAAAAATGGCAGTGGTGGGGGAAATGGAACTGGTGGTGGCAAAATGGGTCCGCCTACTGCATTACAATCTCGTTCGACTTCTAATTGGAATGCACCTCGGGGAAATAGAAGTAATGGACCCTCTGGACCTGGATATAATTCACCACCTCAACAGCAGCAGCAACAACAACCAATTGCTGTTGCTCAGAACAATGCATCTGGAGACAATTATCCCCAGCATCCTGTGTTAGATAAATTAAGAATGGAAAACAATTATAATCCTAAAGAATTTGATTTAAATCCTAAGAATGTTAGATTTTTTATAATTAAGTCCTATTCCGAAGATGACATTCATCGGTCAATTAAATACTCTATTTGGTGTTCTACAGAACATGGAAATAAACGGCTGGACCAAGCTTTCCGAGAAGCCAAAGGACTGGTGTATTTGTTCTATAGTGTGAATGGATCAGGGCATTTTTGCGGCATGGCACAGATGGTGTCGCCCGTGGATTATGGTAGTACTGCAAATGTCTGGGCTCAGGACAAGTGGAAAGGGCAATTTAAAGTGAAATGGATATATGTGAAGGACGTTCCAAATTCTCAGTTGCGTCATATTCGTCTTGAGAACAATGAAAATAAGCCTGTCACTAATTCTAGAGACACACAAGAAGTGCCTCCTGAAAAAGGCAAACAAGTATTGAAAATAATGCATACTTTTCGACATACTACTTCAATATTTGATGATTTTTTGCATTATGAAAAACGTCAAGAAGAAGATGAACAACGTAAAACACAG
>Ara33
ATGGATTCGAGTGAAATTTTTGAGTTAGAGCCTTCTCTTCAAAATATATTAGATCAAAAAACCCTCAAATGGGTTTTTGTGGGTGGTAAAGGAGGAGTAGGCAAAACAACATGTAGCTCATGTTTAGCAGTACAATTAGCAAAAGTTCGAGAAACTGTGTTAATTATATCCACTGATCCTGCTCATAACATATCTGACGCATTTGATCAAAAATTTTCCAAAGTTCCTACTTTGGTGAAAGGATTCAACAATTTGTATGCTATGGAAGTTGACCCTAATCTGGGAGCTACTCAGCTACCTGAAGATTACTTTGCGGACGATGATCCAATGAGGTTAGGAAAGAATATTCAAGAATTGTTAGGAGCTTTTCCGGGTGTTGATGAAGCTGTTAGCTATGCTGAAGTCATGAAACTTGTTAAAAGTTGGAATTTTTCTGTGGTGGTTTTTGACACCGCTCCTACTGGTCATACCTTGAGATTATTGTCCTTTCCAAAGCTGGTTGAAAATGGCCTGGGGAAACTCCTGAAGATAAAATCTCAGTTAAGCCCTTTTGTGTCTCAAATTTCTAACCTTCTTGGAATCCAGGACTTGTCTGCTGATGTGATGTCATCAAAAATTGAAGAGATCCTACCAATCATCCGCCAAGTAAATGAACAATTTCGTGATCCTGATCAAACCACATTCGTGTGTGTTTGCATTGCTGAATTTCTCTCATTGTACGAAACTGAAAGACTGGTACAAGAACTTACTAAATGTGGTATTGACACGCATAATATTATTGTAAACCAATTATTGTTCCCTAATACGGTTGGAAAATCATGTAGTATGTGTTGTGCTAGGTTTAAACTGCAAGAAAAGTATTTAGATCAAATCTCAGATCTGTATGAAGATTTTCATGTTACCAAACTTCCACTTCTTGAACATGAAGTTAGAGGTACAAGCAAAATAGTTGCATTTTCTGATAATCTTGTGAAACCTTATAAATCTGCA
>Ara34
ATGGCTTTATATGTTGATCGAAAAATCGAGGACCCTTTAGTTGGACCACAAAAAACATTGCTAAGTTGGCACAAATGTTTTCCATTGATGGCTTGTGCATCTTATGATGATGGCTCTGGAGGTCTTGTAAGCATTTACAAAGATGACAGTACTATTGTAAGAAACAAAATCACTTCTCGGCTGGGTATACAAGTCACAACTCTAGCGTGGCATCCATCAAAGAAGTGTTTGCTGATTGGTTGGGAAAGCGGAGATTTATCAGTTTGGAGTGAACTTGGTGGCAGAGAAATATATTCTTTCACAAAGCATCATAACAATGTAGTGAGTGTACTAAAATTCAATGAAAGTGGAAAAATTTTCATTACTGGAGACATTGATGGTGGCCTGAATGTGTGGAAATTTGAAATAGGCGGTAGTTTTGAAATTTTACTTTCTAACTCCTTAAAACACCCCATTGTAGATATCGTGTTTCGCAACATTAATACCGACAATAGTGATAGCGAAATTAGCCGACTCGCAAAAGCTGCTGTGGACGGAGACGAGAAGGCATTGAATATGTTTTCAAGTTGGCAAAATGATAACGGATATGAGGGAAAATTACACTTTTTTGCGAGGGAAAATGATTTTGATTTCTTCGTTGGGTGCCAATCAGGAATTGTTTATTACATCAAGAGCAACGGATATTGTGAAGGGGTGTTACAAATGGAAACGTCAATTCGTTACTTAGCTTATTACAGGGAAAAAGACACATTAATTGTAATTTCAAAATCTCTCATTTTAGCACAATTTAGTATAACTCAAGATGGGTCTGTGAATGAGTTAGGGAAAATTAAGATGAGTGGTAAAAGTACAGATGTGGCTATAACATGGGCTGGTGAAGGACTGCTGGCTGTTAGTGCAGGAGAAAGCTCTGTTCATCTATGGAATGTTGAATTTGAAAGAAGTACCACACTTTCTCTGCCTTCATCAGCTCCAACTCAGCATATAACGAGTATTTCGTTCCTAGCAAGTAAGAATATCCTATCAGCTGGTACAAGCCAAGGGTATGTGTTCTCTTGGTATTTAATGTATAAAGAAGACGATAATGATATAATTTGGGAAATTGAAGACATGATGAATGTTACCGGATGTATAAGAAATTTTGAATGGTGTGAAAATCTTGAAGTGATGGGACTTATCACTACAACAGATGTTTACATCATATCAAAGCAAAAAATGTGTTTTGCCTTTGATGATGGTGTTTCAGCAGTTCAGATGTCAGCTAGACAAGTAGCTATTGAACTTGTTTCTCGAGATCTGTCAGTGCATCTATTAACTGAAACTGAAATCAAGGCAGTCTACTTAAGTAAAAACATTGTAGTTCTGAGTTGTAATGACAAATTAATATTTTATGAAGTCAACTTCGATGAGAAAAAAACCATGCATCTAGGGACCTTTGCACCTGCTTCTGATACTGTTCTTTTACATGAACAAAGTGTATACGTTGTAAATGAAAACAAAATAGACGTAAAAACTTTCCAGGGGACATTGAAAGCATATTTCACTTTTACGAAGGAAGAAGGTTACCCGAGTGTGATGGACGCTTCGGGTAACTTTTTTATAGCTGCCTCAAGTGTTGGTGTTATTAAAATTTGGGACATCAGTGGTAGAGAAGCAAAATTAATATTAACATCAGGATTTGCTAAAAATGTATTGAAAGATAAATTGATTGCCTCAGTGAAATGCAATAACAAAGGCAATAAAGTAAGTTTTACAGCTCGCATGAAAACAAAGACAGGATTCATAAATGATTCATCCTTATATGTGTGGGATACGGAGAAAAACGTTATCTCAAGATTTGATTTTGCAACTGGTATAGGATCAAATGAAGAAAATGCTCCCTCAAATGCAAACCAATTTGGATCAGTAGCAAGTGGTCGTTATCCCGTAAATCACGTGTGGGTGAAAGAAGATCCTCGCATGATTATTTGTGAAGCAAAACTGTTACCTCTTCCTCTCAAAAAGAATATAACAGGCAACAGCTTCAGAAAAATTCTAAATAAAAGAAATAGTTTCATGGAAAATGATAAGAAACCTGAATCAATTGTTGCATCATTATACATGACACCTGATAAAATATTAATAATTCAAGATTATTTTTTTCTTGATGAAGAGCAATCTAATCTATTGGGAATTAAAATTCCTCATTATTTTCTGTTACAGAAATCTAAAGTTGATGAAAACTCTGACGATAATAGTGCAAATGTAAAAGGACACAAATCATTAGTTCAAAGAAAGACCATGCAGAGCTTCATTGGTCTTGAAGATAGTGATAAAGTAACAAAAGAGGCTCTTTTAAATTTCAGCTACTTTTTTTCTGTTGGGTGTTTTGATGAAGCTTTTCTGGCTATAAAATCTATAAAGTCAGAATCAGTCTGGCAGAATATGGCAAAAATGTGTGTCAAAACTAAAAGACTGGATGTTGCAAGGATATGTGTAGGGAAAATGGGACATACTTATGCAGCTAGAGCTTTAAAAAATGCAGAAAATGAACCGGAACTTGAAACTAAAGTTGGTATACTAGCCATACATTTAGAAATGTATCCAGAAGCGGAAGAGCTTTTTAAAAGTTGTGGACGATATGACTGGATCAATAAGCTGTATCAAAGTCGAGGGCAATGGGAAAAAGCTTTAGAGATAGCAGAGAAAAAAGATAGGATACATTTAAGAGATACATTTTATAATTATGCTAATTATTTAGAGAGAGAGGGAGAAATTAATGCAGCAATTAAATATTTTGAAAAGTCTGGTACCCATCATTTTGAAGTCCCTCGCATGTTGTTTGAAGATCAAAGAGCTTTAGAATCCTACGTCCAAAAAAGTAAAGATCCCGAGATTCATAAATGGTGGGCTCAATATTTGGAGAGTATTGATGAAATGGAAACTGCTTTACAATATTACAAAACAGCAGAGGATTATCTTTCCCTTGTTCGGTTATACTGTTATTGTAATAACTTGGAAAAAGCAGCCGAGATAGCGAATGAGACAGGCAACAGAGCGGCTTGCTTTCATCTTGGTAGGCAATTTGAAAATCAGGATAATATAAAAGAAGCCATACATTTTTTCACTCAAGCCAGGGCTTTTACAAATGCTATCCGTATTTGCAAAGAAAACAATTTCGAAGAACAACTTATGAATTTAGCTATGATGGCTGGCCCTGAAGAAAAGGCTGATGTGGCTCAGTATTTTCATCAACAAGGTCAACTAACTAATGCTATCTCTTTATATCACAAATCTGGAAATTTAGAATATGCTGTTGAACTTGCTTTTCAAGAGGGTGAGTATGACATGCTACAAAAAATAGCCATGGAACTTCCATCTGATGCTGATCCTCAATTGCTGCAGCGCTGTGCTGAATTTTTTATTCAAAGAGGTAAATTTGATACAGCAGTAAACCTTTACATAATGGCAAAGAAATATGAAGAGGCTTTAAATTTATGTGTCGAAAACAATGTAACAATAAATGAAGAATTGGCAGAGAAATTTACTCTTGAGAAAAACGATGCAGATAAAAAATTGCGGAATTTCATATTGGAAAAAATAGGGGAATCGTGCATGATACAAGAAAATTACCATTTAGCTGCTAAAAAATTTACACAATCGGGTGATAAAATTAAAGCAATGAAAGCTCTTTTAAAATCAGGAGACACAGAAAGAATAATATTCTTTGCAAATGTTTCACGCCAACGAGAAATATATGTAATGGCTGCAAATTATTTGCAATCACTTGAATGGAGAAGTGGAGGTGATATAATAAAACACATAATTACTTTCTATACAAAAGGAAAAGCACTGGATTTGTTGGCAAGTTTTTATGAAGCATATGCCCAAGATGAGATTGATGAATATCAGAATTATGAAAAAGCTCTCGAAGCGCTGACAGAAGCCTACAAGAGTCTCTCCAAATCACCTTCTGCTAGTAATGCTGGTAAGTTAGAAAATATTAAGATGAAAATCGAAATTGTGAAACAATTTGTGGATATTCGGCAGTTGTATGAAAGCAGTGCTGAAGAAGCCATCAAACAATGTAGAGATCTACTCCATAATGAAAATGTAGATGCAGCTATTCGAAAAGGAGATATATATGGATTTTTAATAGAACATTTTTGCTCTCAAGAAAATTATAAAGTTGCTTATTCCATCTTAGAACAAATGCAAAAAACAATGCCAGGAGTTAATTTGCCTTACTATATAAAAGTAGACAATTTAAAAGCTATTTACAAAGCTTTAGATTTGAAACCAAATATTCACGCTAATCTTTTAGATAGTAAGAAAAGTGATGAAAATGAACTTTCAGATAATGAAGAAATCGAAGAAGACTATCAATCAGTTGAAAATAGATTT
>Ara35
ATGGTGGAACTAAAAAATATAAAAGTTACATGCACTAAAAGTGTGTCATCTCTTCCTATTCTTATTACATTTGAACTCACACCTTCAGGAGCGACTAGCATTGAGTACGGTAATGTGATAGGATTAGAAATCCATCGAAAACCATCTACAGAGTTGATAAATTTTACATCTGTGAATTCGATCTGTCGATTTCTGGCACGACAGTTTGCTCCTTCTCTTTATGGCAGTACTATATTGGAAAAAACTGAAATTGACCATTGGCTAGAAACTTGTAGTCGAAAATATTCTGTCAATGAATTCAAAGATTGTGTACAAAAGCTGGATTGCTCGTTAGTAATGGTAACTTTTCTAGTAGGAGATGCTATTACCTTAGCCGATATCTGTGTTGCTAGTACTTTGTTTAGCAATAAGCAGTTTCATAGCATGATCGCTGATAATACTCTACCATCAAATGTAAAGAGATGGTTTTCATATTTAAGTGAACAGCCTGCCTTTCAGAAGTATTTCAAAATGTTTCCGATGACTTCTGTCACTAATGCTAAAGAAAAGACTGAAGATAAAGGTAAATTCGTTGACTTGCCAGGCGCTGAAATGGGCAAAGTTGTGGTACGATTCCCACCAGAAGCAAGTGGTTTCTTGCATATTGGTCATGCCAAAGCTGCACTTCTAAATGCTCACTATCAAACAATGTTCAATGGAAAGTTAGTGTTTAGATTTGATGACACTAATCCAGAGAAAGAGAAGGAAGATTTCGAAAAAGTAATTTTGGAGGATGTTGCATTACTTCAAGTCAAACCAGACTTCTTTACTTATACATCAGACCACTTTGATGATATCTTAGGAAAATGTGAATCCTTAATTAAAAATGGCATGGCCTATGTTGATGATACAGATCCAGAGACTATGAAAAATGAACGTGAACAAAGAATGGAATCCAAAAATAGAAATAATGATGTTGCCAAAAATTGGAGCATGTGGGAAGAAATGAAAAAAGGTACAGCTTTTGGGAAAACTTGTTGTGTTAGAGCTAAAATTGATATGAAATCTGATAATGGATGTTTACGAGATCCTACTATTTATCGTTGTAAAGATATGCCTCACCCAAAAACGGGCAACAAATATAAAGTTTACCCAACCTATGATTTTGCCTGTCCAATTGTTGACAGTAAAGAAGGCGTAACTCATGCCTTGAGAACTACCGAATATCATGATCGGGATGAACAATTTTTTTGGTTTATTGATGCTTTGAAGTTGAGAAAATTGCATATCTATGAATATTCTAGGTTAAATATGACAAATACTGTTTTGTCTAAAAGAAAACTTACCTGGTTTGTCAATGAAGGATATGTTGATGGTTGGGATGATCCCAGAATGCCAACTGTCCGTGGTGTTCTACGAAGAGGAATGACAGTAGAAGGTTTGAAGCAATTTATCGTTGCTCAAGGCTCTTCACGTTCTGTAGTAGTGATGGAATGGGACAAGATCTGGGCTTTTAACAAGAAAGTCATTGATCCAATATCTCCTCGCTACAATGCTGTTGAGGTAAATGCTGTGTCTGTTATTGTTGAAAATGCTGTTTATCAAGAATTGCAGGTTGCTAAACATCCAAAAAACCCTGAACTGGGTACAAAAACTATCTTTGTTGGACCTAAACTTAAGATTGATAGGTTTGATGCAGAAGCTATGAAAATTGGAGAAAACGTCACCTTCATTAACTGGGGGAATCTTCTAATTAAACGTATAGAAAAGAGCTCTACTGGAGCTATTAATCTGGTTGTTACTGAGTTGAATCTTGAAAATAAAGACTATAAAAAGACTCTTAAAGTTACGTGGGTTGTTGATACTGAAAATATTCCTTTGACCCCATGTATGTGTGTTTATTTTAATCATCTTATCACTAAACCAGTTTTAGGTAAAGATGATGATTTTAAAAAATATTTAAATGACAGTACTAAGCTAGTTGTACATATGCTCGGTGATCCTGATCTTGCAAAATTAAAAAAGGGCGATATAATTCAAATTCAGAGAAAGGGTTTCTTTATATGTGATGAAACATATGATCCTGATACTTTGAGACATGTAAGTGTTGCTAAGCCTGTAGTATTGTTCTCGATTCCAGATGGAACCAAGGATACTTCATCCCTGCCCAGTCTAGTAAAACGTTTATGGTACAAAGAGGAAAGTGAGAAAGAAAAGATAATTAGTATGAAAGGAAAGGATTTTGAACGATCACCTCAAGACGAAGGGAAAGGTATTATACAAACTGGTGTTGAATTGCTGAGTAAAATAAAAGAGCAGGGTGATAAAGTTAGAAAAATCAAAAGTGATGGAGCTAGTAAAGAGACCATTGGTGCTGAAGTCAAAATATTGATGAAGTTAAAGGAAGATTTTAAAAATTGCATGGGCATGGAGTGGAAGCCTGATATTAAATTGGAAAACCCAGTAAGTGGCAATACAGTCTTGAAATCTAACAGTAGTTGTACAAACTCTGTATTTGAACTTGATCAACAAATCAGAGATCAGGGTGATCTTGTAAGAAAGCTAAAAAGCCAAAAGGCAGATAAAGCAGCAATTGACACTGAGGTAAAAAAACTTTTAAAACTGAAAACAGATTTTAAGGCTTGTTCTAATATTGATTGGAAACCTGATTTGAAGCTTGATGCTGGTGATAGTAACACAAATGTTAGCTGCAATTCATCTGGAAATGCAGACATTATAAGTATTGACCAGCAAATAAAAGATCAAGGCAATCTTGTTAGAAAACTAAAAAGTGAAAAAGCTGACAAAGCTGTGATTGATACTGCGGTAAAGAAACTTTTAAAATTAAAAGAAGAATTTAAAGCATGCTCAAAACTGGATTGGAAGCCTGATTTAAAGCTTGGTGTTACTGACTGTAACACTAGTACTGGCTGTGGTTCGTCAACCGGGGCTGATGATGTTTTAGAGCTGGATAAACAAATAAGAGCGCAAGGAGATGTTGTGAGGAAACTTAAAATTGAAAAGGCTGATAAGTCGATTATTGACACTGAAGTTAAAAAACTTCTAAAATTCAAGGAAGACTTCAAGAAAGTTTCTAATATGGATTGGAAGCCTGATGTAAAATTGGATGCTTTAAATAGTAAATCATGTAAAGAAGGTAATGATTTAGGTAAACCCTCATGTGATGCTTCAAATCTTGATCAACAAATAAGATCTCAAGGTGATCTGGTAAGAAAGCTGAAAACTGAAAAGGCTGAAAAATCTGTTATAGATACTGAAGTTAAAAAGTTGTTAAAACTAAAAGAAGAATTTAAAGCTGTTACTAATAGTGATTGGAAGCCAGATCAAAAACCAAATAATCCATTGAAGGAGTCCACTGTAGAGAAGCAAAAGAAACAAAATCAGAAAAATAATCCAGCACCTAAGAAAATTGAAAGTAAAGAGGAAGCTGATGGTGGTTTAAAGAAAGTTACTAGACTTGGATTAGAAGTAAAAAAAGAAGACAATTTAGCTGATTGGTATTCTCAAGTTTTGACAAAATCAGAAATGATTGAATATTATGATGTTAGTGGTTGTTATGTACTTCGTCCATGGGCATATAGCATATGGGAAGCAATTCAAAAGTTTTTTGATGCTGCTATCAAGGCAATGGGTGTTACTAATTGCTATTTTCCAATGTTTGTATCTTCGAATGTATTGGAAAAAGAAAAAACTCACATTGCAGATTTTGCTCCAGAAGTTGCTTGGGTTACAAAATCTGGTTCATCTGATTTAGAAAAACCAATTGCCATCAGGCCTACTAGTGAAACAGTAATGTACCCATCTTTTGCTAGATGGATTAGATCTCATAGAGATCTTCCATTGCAAGTAAATCAGTGGTGTAATGTCGTAAGATGGGAATTTTCAAATCCTCAACCATTTATTCGTACTAGAGAATTCCTATGGCAAGAAGGTCATACTGCTTTCGCATCTCAAAATGAAGCAGAGAAAGAAGTACTTGATATTTTGGAGCTTTATACTAAAGTGTATGAACATCTGTTAGCAGTGCCAGTCATCCAAGGTCGTAAAACAGAGAAAGAAAAATTTGCAGGAGCTGATTTTACAACAACTGTTGAATGTTATATAGCTGCTAGTGGTAGAGGTCTTCAAGGAGGTACATCACATCATTTAGGACAGAATTTCTCAAAAATGTTTGAAATAATGTATGAGGACCCTGAGACCAATGAAAAGAAATTTGTTTACCAGAATTCCTGGGGACTGAGTACCCGTGCTATTGGTGCTATGGTAATGATTCATGCAGATAACACTGGACTGGTGTTGCCTCCTCGTGTAGCTCTTCATCAGGTTGTTATAGTCCCATGTGGAATTACTGCTTCTTTATCTCAGGCCAACAAGGATACATTATTAGCCAAATGTAAAGAGTTCATGGCAACGTTGCAAACAGCCGGCATAGCAGTTAAAGGTGATTTTAGAGACAATTATTCCCCGGGATGGAAGTTCAATGACTGGGAATTGAAAGGTGTACCAATCAGAGTTGAAATAGGACCAAAGGACCTGGCTAAACAACAGTTTGTGGCAGTGAGGCGAGATACAGGGGAAAAGATAACTCTCAAAATGGATTCTGCTCCTCATTCAGTTAAAGAACTTTTGGATAATATTCACGATTGTATGTTTGCCAAAGCTAAAAAAGAAATGGATGAGCATGTTGTTGTAACCTACGATTTTAATGATTTGTGTAAAAAATTGAATCAGAAATGTATTATCATGGCACCTTTTTGTGGTGATAAAGAGTGTGAAGGTAGCATTAAAAAAGAAAGTGCTGCTAAATCTGCAGCAGAAATTGATGATCCTAGAGCTCCATCAATGGGTGCTAAAAGCTTGTGTATACCATTTAAGCAGCCAGCCAAATTAGAACCTAAAACAAAATGCATAAATCCCTGTTGTAATAGAAAACCAATTAATTTTACATTATTTGGTAGAAGTTAT
>Ara36
ATGGAACAAATCATGTCGGCTGAAAATGGTGAGTGTCCCTCATGGTTCCGGGAGGAACTTATCAACAATGCCAAAAATATATCAGCCATCATCATCCTCGGATTCATCAACATTATCATCATCAGCGGTAACTTGTTGGTGGTGATGGCGGTATTCGCTTCCGCCAAGCTGCGAACAGTAACCAATTTCTTAATCGTTTCGTTGGCCATTTCTGATCTATTGGTAGGTCTAGCTGTTCTTCCCTATTCCATAACTCTTGAAGTTTTAGATATATGGATATTCGGCGAACTATGGTGCCAAATGTGGCTAGCCGTGGACGTCTGGCTCTGCACGGCTTCCATACTCAATTTATGTGCTATTAGTATAGATAGGTATTTAGCAATCACCCGACCCGTGCATTATAGGGCTATCATGTCAACTGTCCGAGTTAAGCTCCTCATAGCTTCCGTTTGGGTCCTCTCGTTTATTATATGTTTTCCACCCCTCGTTGGATGGAACGATCGAGTGAAAGACGACGAGGAGTTGACTTCTTTATACGACAACTCGACTATCTTTCTAGAAAGCAACAGAACATTCGATGACATTCTGACCAGCAACTTCACCGATGATTACAATTCCACCGGTGGCGATGTTCGGTTCGTGATCCGTAACGCACCCAGAAGACGTTGCCTCAAACCTCAGTGCGCTCTCATCACCAACCAAGGATATGTCATCTATTCAGCTCTAGGCTCATTCTATATTCCTATGCTAGTCATGCTGTTTTTTTACTATCGAATATACGTAGTAGCACTCAAAACAAGCCGCGCCTTAGATCGAGGCTTTCGCACGGCTAAATCGAGCAAATCAAAAGGGTCGACTGGTCAAGAACAGGAGGGATCAGACGTGACCCTTCGTATACATAGGGGGAGACCAACAAACGAATCCATGTGTTCCTCACGTAGTAGCAAAAATGCGTCAACGAACCGAAGGTCTGGAGATATCTTGGTTCCTAGACGCATTCCAACAGTCGTATATCATCACACTAAAGATTGCAGCAGTCCACGCTGTTTCAGAGATGACAGGCACTACCACACCGAGGCAGCTCCTGAAAACACTGACTCTCCATCCTCGCAATTTAAAGATCGAATTAGAAGGACTAAGTCTGCGACAGTGACCACCACCAAATTCACGTTCGATCACGAAAAGCCCTCCACGTCACAAGATCACTTGACTGTCAGTGGAGTTGGCGAGCAGCAAAGCAATGGTCGCAATAGTCCATTCACAAAAAGCAAGAGAAATGCTCGTTGGCACGCCAAGCGGTTTAAAACCGAAGCCAAAGCCACAAAAACTGTCGGGATCATTGTGGGAGGGTTCATTCTCTGCTGGCTTCCCTTTTTCACCATATACCTCATCATGGGTTTCTGTGAAACTTGCATTCCTGATTTGCTGTTCAAAGTGTTTTTCTACCTGGGCTATTGCAACTCGGCCTTAAATCCCATCATCTACGGAATTATAAGCAAGGACTTCAGGTTTGCCTTCAAGAAGATACTGTGTCGGTGTACCTTGAACGACGATGGCGTCGCTTCCCTCATTCGTCATATACATATACCTACTTTCATTGAAGACGATTCAGCTACACTTCAATCTTCGATCCCA
>Ara37
TACGGAAAGTGCAGAAAATTTTCAGAAAAGACCAAGATCGATGATGAATTCATTACCGTGACTTGTGAAAATTCCGATCATTACCAAATATATAAAGAATTCCACAGTTTCGTTCAGGACAAACCTAGCGTTGAGAAGCGGTGTGAGATGCAAAATCCTTCACCTTACAGTGTCTTGATTGTAGGCATCGATTCAGTCTCAAGACTAAACATGCACCGCCAAATGAATAGAACGGTGCGTTATTTAGTAGACAATATGAAAGCTATCGAAATGTTAGGGTTTAATAAAATTGGCGACAATACTTTTCCTAATCTTGGCGCCATGCTTTTAGGTTACGATGAACGAGAACTGCCAGAAGTCTGTTGGAGTTCTGACCCCTATGAACCTCTCGACAAATGCAACTTTTTGTGGAAACGTTATGCTGAAAAAGGTCACAGGACCTTCTTTGCTGAAGATACTCCCCATATATCAACATTCAATTACGTTAAAAAGGGCTTTTTCAAACAGCCTACTGATTATTATTTTCGCCATTTTATTTTATCGTACGAAGACACACTTGGCTGGAAAAAGAAATTCAACTGCCACAGATGCGTTGGGGGAATATCTGAGACGGAAGCTGTTTTGCACTGGACTGAACAATTTGCCACTCACTTCAAAGATAGGGCTTATTTTTCACTTTCTTGGATAAATAGTATGACTCATGACTATTTAGATACTGGATCTGCCGTCGATTACTTGTATGAAAAATTTCTTAGAACTCTGCATGAGTCTGGCGCACTAGACAAAACTATAGTGGTTGTTATGGCTGATCATGGCATGCGTTGGGGAGAAATTCGAACAACCTTTATCGGCAGGCTGGAAGAAAGATTACCAATGCTATTTATGTTTTTACCGCCGGATTTCCAAAAAAATTACCCTCAAGAAACTAAATCTTTAAGAACTAATGCTCACAGACTGGTGACACCATTCGATCTTCATGCCACTTTGCTGAATATCCTTCATTTGCAAGAAGATTGGTCCTTTTCCAATCCAGATAACGTTAGTGAAGGGTTAACCCAAACCTTCATGAAAAGAGCGCAGTCTCTGTTTCGTGAAGTTCCCGAAGATCGATCTTGTGAAGATGCATCGATTGAAGAACATTGGTGTACTTGCGAATCTGCTTTGACGATTGATACAGATGACGAAAATGTTCAGAAAGTTTCTGGGTTTCTGGTGGAATACATAAATAATTTGTTGCGGCCAGTTTCGAGTATCTGTGCTACTTTGAACTTGACCCTTATCAGCGATGCAAGAATATTGTCACCCGGTACTGAACATGAAGGTCATTCATCATATGATAATATTTATACACTGATTCTGCGTACGTCACCGGGTGGTGCAATATTTGAGGGAACAGTACGCATTTCTCCTCCCGATTATGAATGCGAATTATTAGGAACTATATCAAGATTGAACCTATATGGTGATCAATCTGTGTGTGTGAATGACGCAATTCTAAAGAAGTATTGTTTTTGTACC
>Ara38
ATGGCTGCTGTTGCTACAACTAACGGTGAAACGGATGAGAAATCTTTATGGCCAGAGTTTTGTGAGAAAAATGCTCGAGGAGCTGCGATTGAATTTGTTCAAAGTTACCGATTGTTTATCAACGATCACCCTAGCCTTGGTAAAGTAGTCAGCAATCAGGAAATAAGTCGCAAATTCATTGACTTTTTTATCGAGTATTTTGATTTAGAAGTTAAGAAAAAAGTTGGAGAGAACTCTACATCTTCCAATGGACACAGTGTTCCTGAATCCACTTCCAGTGGTGACGCACCTCGAACTCGACCAAAAAGTCAAGATACGTCTCAAGAAAATGTTCGAAATCAGGTAACTGTCACAAATCATGAGGATTATAGTGATCTATCGGATCCAGAGACTGAATCACCCAAATCTCATCACAGAGCTTTCTTTAGACGTTTATCCTTTAAAGGGTTAAAACGTGGTAAAGGTCTGTTTCATAAACAACACTCTGATGAAGTTGAACTGTCTCATCATCATGACAGACGTGCTCGCAGTGATAAACATGAAAAAACTAAAGTGACTAAAATTATTGTAGAATGTGTGAAAGAAGGTATTGTTAGTTATTTGACTGGTGACTATTTAGATGGTCGACAAAAGTGGGAGAAATGTAGACTACTTTTAGTGAAAACCACTGGAGGTTATATGTTAGAATTTTATTCTCCACCTAAG
>Ara39
ATGGGTCGAAAAGTTACTCTTGCTACATGCACCCTTAATCAGTGGGCAATGGACTTTAGAGGTAATTATGAACGAATTCTTGAAAGCATTAAAATTGCCAGAGATAGAGGTGCTACTTATCGATGTGGCCCAGAATTAGAAATTACCGGCTATAGTTGTGGTGATCATTTTTATGAGAGTGATACATTGCTTCATTCATGGGAAGTACTGGCTAAGTTATTGCAGGATCCAGTTTGCAAGGATATGATAATTGATATTGGAATGCCAATTATGCATAAGAATGTGACTTATAATTGTAGAGTTGTATTTTTGAATAAGAAGATACTTCTAATTCGACCCAAACTAATCCTTTGTGATGATGGCAACTACCGAGAAACTCGTTGGTTTACTGCATGGACTAAAACGAAACAAACTGAAGATTTTCATTTGCCAAGAATGATTCAGGATATATGTGGACAACAAACTGTCCTAATAGGTGATGCTGTGATTGCTACTTTAGATACCTGCATTGGTTTTGAAATCTGTGAAGAATTATGGAACCCTCAGAGCTCACATATATCACAAAGCTTTGATGGAGTTGAAATAATTTCCAATGGTAGCGGATGCTACCATGAGCTTAGAAAAGCCTATGTTGTTGTAGACTTGGTAAAATCGGCTACAGCTAAATGTGGAGGCATTTATTTGTTCTCAAACTTGCGTGGATGTGATGGAGAGAGAACTTATTTTCAAGGCTGCTCTCATGTAGCAATTAATGGGCATATGGTTAGTATTGGCAAACAATTTTCATTACAAGATGTTGAAGTCATAACTGCAACATTAGATCTGGAAGATGTCCGGATTTACAGAAATGCCATTCGTAGTCGCAATTTAGTTGCTGCTTCAGCACCTCGTTATCCTCGAGTTCAATGTGATTTTGCTTTATCCTCAAATGACTTATTCTTGCCAACGTTTGAGCCAAAAGAGTGGAAATATCATTCACCTGATGAAGAGATTGCTTTAGGGCCAGCTTGCTGGTTATGGGATTATTTACGACGAAGTGGGCAAGGTGGCTTCTTTTTACCATTGAGTGGTGGAGTTGATAGTAGTAGTACTGCTGTTATTGTTCATTCAATGTGTACTTTAATTTGTCAAGCTATATCTGATGGAGACACCAATGTTTTGGAAGACTTGCGAAAGATTATTGGTGATTCAAAATACAAACCTCAAAATCCCAGAGAGTTATGTAATCAAATATTGGTGACTTGTTACATGGGCACTAAAAACTCATCGGAAGAAACCTGCAATCGAGCAAAAGATTTGGCTTCACAAGTTGGTAGTTTCCATATGAAAATTAAAATTGATATAATAATAGATGCAATATTAGCTGTGTTTACCTTAGTTACTGGTGTAACACCAAAATTCCGTGCTCATGGTGGAAATACACGAGAAAATTTAGCCTTACAAAATGTGCAAGCTCGTATTCGAATGGTTATGGCATATTTTCTTGCTCAATTGGTTTTGTGGACTAGAAATCGCTCTGGTGGCTTACTAGTGCTAGGTTCTGGAAATGTTGATGAGGGGCTTGCCGGCTACCTCACAAAGTATGATTGCTCAAGTGCAGATGTCAATCCTATAGGATCAATTAGTAAAAAAGATCTGAAATCTTTTTTAAAATATGCAATATTTCAATTTAGCTTACCGGCATTGGGAGAAATTCTCGATGCGCAACCGACAGCCGAGTTAGAACCGTTGGTAGAAGGCAAGTTAGTCCAGACAGATGAAGAAGACATGGGCATGACCTATGATGAACTTAGCATTTATGGTCACTTGCGTAAGCCAGGAGGTTGCGGTCCTTACTCTATGTTTTGTAAACTTGTGAATACTTGGTCAAATATTTTGCAAGCACATGATATAGCGGATAAAGTGAAGCATTTTTTCAGGAAATACTCGATAAATCGTCATAAAATGACTGTTCTCACACCCTCTTACCATGCTGAAACTTACAGTCCTGATGACAACCGATATGATCAAAGGCCATTTTTGTATAATGTGAAATGGGATTGGCAGTTCCATGCAATCGACGTTGCTCTGAAAAGGTATAAGAAAATAAAAGAGGACAGAATGAGAGAGATAGCTAGTCACGGTTACAGTAAAAGTCATCATTCAAAAGAGAGGAGTTATCCCGACCTTAGTGGTGCTCCTCTTCTAGAGAGTGTGTCTGGAACTGGACGATTTGGTGTTGTTGTTTCTGATAGCTTGCCTAAATGCTCAAAAGATGGCATGCATAGATCATCCTACAGACGTGGAACTGTGGGAGCAGCTGTGAGCTCAGATGTTTTATCTTTT
>Ara40
TCATCTTCTCTGATACCTTACATGACCATTCACATGAAAGAGTTAGGAATCACAGTAGAAGAAACAGCTATAATCTACACTTTGCTACCTGTCACGCAACTCGTGTGTACTCCTTTAGCTGGTATGATAGCCGATAAACTTGGACGTTATAAAGATGTTCTAATGTTATCAGTATTATTTTCTGTCGCATTTGCAACAGCGATTTTATTTGTTCCTCCAGCTCCTGATCCAAAAGTTGAACGCCCATCCATAAATCTTAATTGTGGTCCAGTCATTTTACCTCATGTTGTTGTAGAAAAATGCTGGGGAGGACCTTGCGATGTGTTTTACACTAATCGAACCAACCCAATGCGTTTGGTTGGTTGTAGTGCCTTCTGCCCAAAAGTTTTTGATTCAGAATATAAATCTGCCGCGTCTTTGTGTAACTCAAAAGATGCATATTGTTTTATTGGAGACGATACTAGATATCCATTAATTGAAAACAATTTTACTTTGCGCATAGCATTTAAACAACCGTATCCCGAAAGATCGACTTGTTCTTATCCAGTTGCAGGTGTTGTACCAATTCAAGTTAATGATTCAGATACCGAAGAAAATTTTATACCTAGCATATGTCCCATAGTTATTCATAAAGCTAGAAGAAACTGTACAATTAAATGTGCTTTTCAACAATTACCAGATGATGATAATGGAACGTTTCCTCATATTAATCAATGTGTACGAACTGTTGGAAACCGAGTACTAACATTTTGGGTATATTTTGTTCTTCGTATATTATTTAATATATTTGCATCGATATGTCTCACACTTTTGGACGCAACAGCACTTGCCATGGTAGGAGCCCATGGTGGTCAATATGGAAGGCAAAGATTTTGGGCTATTCTGGCGCAAGCTTTATTTTCACCAGTTACCGGTTTTCTTGTTGATTTATTAACTGAACAAAAAGGTTACGCGGATTATTCACCAGCATTTCATTTTTACAATGTTTTAGCTGTTTGCACTGCGATTGCTGTATGGATGATGGACGTTGATGTACCACCACCAGCGGAGAATGTTATCAAAAACTTCCGTCGACTTTTGAAAGTACCACCAGTTATAGTATTAATGATAGTTGTATTTTGGCTTGGGGCAATGTGGGGCTTTGTTGAGTCCTTCCTTTTCTGGTATTTATTAGACTTGGGAAGTCCAAACTATTTACTTGGTCTAACTCTAACAACTGGGGCTATCGTAGGATTGCCCTTTCTCTATGAATCTGATTGGTTTGTCCGAAAAGCTGGACAAGTAAATCTTCTACTGTTAGCCCTCTTTTTTTATTTTGTTCGTTTTTTTGGTTACTCCTATATACATAACCCTTGGTGGTGCATTCCTTTTGAAGCGATGGAAGCCTTTACTTATCATCTCATGTGGGTTGCAGCAGCAACATACGGGGCTGAACTAGCTCCAAGAGGACTTTTAGCAACCATTCAAGGTTGTGTTGGTGGATTTCACTATGGAGTT
>Ara41
ATGGGAGCATTCTTGGATAAGCCAAAAACTGAAAAGCATAGCGAGGGAGGTAATGGCAATGGATTGTCATATGGCCTTAGTAGTATGCAAGGCTGGAGAATTGAGATGGAAGATGCACATTGTGCACTTGTTGGTCTTCCCCAGGGTCTGAAAGACTGGAGTTTCTTTGCAGTCTTTGATGGACACGCAGGAGCACGAGTAAGCATGCACTGTGCAGAAAACTTATTAGATACCATCATCCAGTCTGAAGACTTTTGCAATAATACGAATGCCAATAGCTGCAACAGTCAAGTGAAGATGGAAGATGCTGAAAGGATTAAAAGTGGGATAAAAGATGGTTTTCTAAAACTTGATGAAAAGATGAAGAAAATTCCTGAAATTGCTTCTGGTGAGGACAAAAGTGGTTCAACAGCTGTTTGCACACTTATTTCTGCAACTCATTTTTATTTTGCCAACTGTGGAGATTCTCGTGCTGTTTTGTCTAGAAATAAACGGGCATTCTTCGTCACAGAAGATCATAAACCAATCAATCCGGCCGAAAAGGAGCGCATCCAGAAAGCTGGTGGTAGTGTAATGGTACAAAGGGTTAATGGCTCCTTAGCCGTCTCACGAGCTTTGGGTGACTATGAGTACAAACAGGTTGAAGGGAAAGGACCATGTGAACAACTTGTATCTCCTGAACCTCAGGTTGATGTCTTAGAGAGATGCACTGAACTTGATGAGTTTCTCGTGTTAGCTTGTGATGGTGTATGGGACGTTATGACTAACGATGAAATTTGTGATCACATTAGGTATATGATGCAAGTCACTTCAGATTTAGAGTATATTTGCAACTGTGTCATAGATGCTTGTCTTTGTAAG
>Ara42
ATGATAGCTATGGCAGAGAGTAAAGACTCCCTTAGACGTCGAGTTTATTATGCTGCACGAGATGGCATGTCAATTACTTTGTATGCATTGCTTTCTAATGTAGTACCTCAAAGTTCAGTGCAACATTATTTAAATGAGGCTGTTGAAGATGAAGGTCAAAAATGCACTCCTTTATTAATAGCTGCTCTTAATGGCCATATAAATGTAATAAGGATGATGTTACATCGCTTTCAACCCGACATTGAGCAGGATGGAACTGTACAAATTGATGGTTATGTTATTGAAGGAGCTACTGCTTTATGGTGTGCTGCATCAGCTGGACATTTCAATGTCGTGAAATATTTGCTGTCTCGTGGTGCTGATGTTAATCACGCCACGAAATCAAAATCAACTCCCCTACGAGCTGCTTGTTTCGATGGAAGATTAGATGTCATCCAATATTTGGTTGATAAAGGGGCAGACATACATATGGCAAACAAATACGACAACACATGCCTGATGCTCGCTGCCTACCGTGGTCGCATTGATGTTGTAACGTATCTCTTAACCAAAAAAGCAGATCCTGATGCTCAAACACAATGTGGTGCAACAGCTCTCCATTTTGCTGCTGATCATGGGCATGTTGATATTGTGAAAAAACTTTTAAAACATGGCGCAAAAATTACTAGAAATAAAATGGGGCTGACTCCCTTGCTTCAAGCTGCTGAAAGGACTAAAGCTGAAGTGGTTGAATATTTCATTAAAAAATCATGGTGTGATAAACAGGAAGCCGTTGAGGCGCTTGAACTCTTAGGTGCTTCTTTCGCTAATGATAAAGACTTCTATAGCTTGGAAAAAGCTTATTACTACATGCACTGGGCTTTATCGGAAAGGGAAAATCATCCTGACTTATATTGCCCTAAGGTCTTATCATCTCCCATAGTAGCTTATGACAATCATATAGAATGCCAAACTTTAACTGAATTAGAAGCTATAAAAAATAATAGCAATGCTCTTCACATGGAATCGTTGGTTATTCGGGAAAGAATATTAGGCTCCAATAACCATGAAGTTCCCCATCCCATAGTTTTCCGAGGTGCCTTATTTGCTGATGTAGGTCGTTTCGATAGGTGTGTTGATCTCTGGCTGCATGCCTTGAATTTGAGGTATACACACAATGTATCTGTGAGAAAAGATCTTCTAAGATTTGCTCAAGTATTTGCACAAATGATACATATCGGTGAAGAAGTGCAATTTAACAAAATTTATCCTGTGCTTGACATCACACTTGCAGAACTAAAGCGGAATAGTAAGTTACTGAATTCAAGTACAGAAGGATCCCCAGATTGTGTTCTCGAAGAATTGGAGGACGACATTTATACCACCCTTTACTTATTAGTTATTACCACTAAACTTATGAAAAATTTGTCTTCTGATGAAGAATTTAAAATATTCAAACTAGTTTATGAAATCAACCAACTAAACTTAACTACAAGCGATGGCTCTACGTTGTTGCATTTAGCTGTTAACGTTGATACCATTGTTGATGAGTTTCACACTAAATATGTCTGTAAGTTCCCGTGTGCATCAACTGCAAGAATGCTCATACAGTGTGGTGCTGATGTTGATGCTGTTGATAAAGCAGGAAATACACCTCTACACATTATAGTTGCTTATCAAAAACCTATCACGGATTTTATGACATTGCATTCAATAATTACAAAGCTTCTCGATGCAGGGTCGCATATTGATCGTGTAAATAATAATGGTGAATCTCCGTTTGATGCAGTTTTGACGGGTGTTGCTGAAATTATTTTAAAAACGCAACACCAATTGAACCTAAAATGTATGGCTGCAAGAGCTGTTAAAAAGTATAATCTGAATTATAAAGGTATTGTTCCTTTCACATTAGCTTCTTTTACTGATATGCATGGTCCTCCAAAGAAAAAAAAAATTAAA
>Ara43
ATGAAAGTTTTGGAGAAAGTATGCTTTTTATTGTTCCTCACTAACGTCGATTCTAGGTTAAAAGAACAACACAGACCATGTACATTTAACTCTTTATGTACCTGCTCAAGTGGAGGTCCCGATTTAGGATCCGTTAGTTGTGAAAATATTCCGTTTATGACTATACCACCTCATCTCAATAAATTTGCAATTTATATCATGAGTCTGAAAAATAATAAATTGCAATATCTTGAAGATTACAGTTTGAATGGTACAGGATTGTGGAAACTTCAAATAAACAGCAACCTTCTATCTGATTTGCCTTCAAATGCTTTGGCAGGTCTTGAAAAAACTTTATCAGTGTTAGATTTAAGCCAAAACCAATTATTTAGGATACCAAAAGAAGCAATACTAAATTCAGAAAAATTAAGTAGTTTAATTTTAAGTGAAAATCACATTTCAATTCTGTATAATGACGATTTTCGAAGCATTGGAAAAACGCTAAAATTATTGGATTTAACAAATAATGCACTAATGCATATTCAAACAGATTCATTCAGAAACATGATTTCACTTGAGGTTTTGAATTTGGCTTATAACTCAATTCTAACTATTGATGATATTACTTTTCAAAGTGGACTAAATAACTTGAAGCATTTGAATTTGATGGGAAATCAACTTCAGCAAATTCCATTGAATGCACTGGCTAATTTAAAAAATATCAAAACAGTAAATTTGAATGATAACATGATTTCAACAATATCTGAAGGCCGAGAAACAAGAAATCGAATTAATTTAGAGGAATTGCATTTAGAAAATAATCTGTTGACTGAGCTGACACCACAGAGTTTTAGACTATTTAGTCATATAAATCGATTATTTTTAAAAGGAAATCCATTAGAAACAGTTAATGATACTTTTTTAATAACCAATGTAACAGAGATATACATGCCTTATTGTAAAATATCCCTAATTACACCTAATGCATTTTATAGTGTTGCTCATTCAATGCAGGTAGTAGACTTAAGTTTTAACAATCTGGGTGAATTTCCAGATTTACCATTCACAAAACTAGTGAGACTATCACTTGCAGGTAATACAATAAAAGAAATAAATTTTTCCAGCATAAAAGGATACAGCAATACTCTAAAATACTTAGATTTAAGAGGTCCTAAAATGACAAGCCTTGATAATGAAGTTATTTTGAATTTATTCAATTTGCGTGAGTATTTATTTAACAAGAAGCAATCTCTACTAGATAAAGACTACTTACGAAATTTTGGATCATCTATTGAAAAGCTATCTATAACAAAAAGTTTCATTAAAGTGATAGAAAATGGAGCTTTTAATAAATTGAGTAGTTTAAAAGAACTTGATTTGTCTTATAACAGCATAACAAAAATTGAAAACTCTACTTTTAAAGATAACAGACACTCTTTGATAAAATTAAACTTACACAAGGCATTTAAATTGACTATGTTTCCTTTTAAGATATTTAACATCCTTAATAAATTGGAATATTTAGATTTGAGTGACAATGGTTTAATACAACTACCATATGAATCCTTTATTTCATTTCAGAATTTGAAATATTTGAATCTAAATTACAATAAATTACTAGATCTGCATCCAAATTTCATTAATGATATTAACAATCCAGACGTGGAACATTTGAAAATAGCTTTTAACAGAATTAGTACATTGAATTCATATACAATCCGAAATTTACGAAAATTAATTTATTTACAGATGAATGATAATCATATAAAAAGTATAAGAAAATCTGCTTTCTTAGATTTGGATTCAATTATTGATATTCAACTACAAGGTAATTTAATAGAGAATATTGAAAACGAAGCCTTTCAAAATCTTCCAAACGTTCAATATATTAATTTAGCATATAACAAACTATTAAGTTTCAATTTAGAAGCTTTTCATCAAGTAGGTAGGCTTTCTGCATTAAAAGTCGATGTCAATAATAACAACATTCAGAATTTAACTGGAAATTATTCTGTAATTCATACATCAAGCAATATTAAGAATATAAATTTCAGCTATAACAACATATCTTACATAGACAACAATTATTTTGATCCTATTCGCCAGTCAGTTATACGTCTAGATTTGAGTAATAATTTAATACAAGATTTATCAGTATCAGCTTTTGCTAACATGGCTCAATTACAAATGTTGATTATTTCTAACAACAAGATAGATTCCGTAGATGAAAACGAATTTAAAGGGATTACATCATTACAAATTTTAAATTTATCATTTAACAATATCACAGTATTGCCTGAAAACTTATTTAATGAGCAATCAAGACTGAGAATATTTTCAGCTTCACACAACAGTATGGAAGAATTGGCAGAAAATATATTTATTAAGACAAATATAGAACAATTAGACTTATCTTACAACTTTTTAGAAGCATTTCCTCAAGAATCTTTGCTCACTTTAAAGAACAGTTTACAACTTCTTGATCTAGCTGGAAATCTCATACAATCCTTAAATTTTAGTAATTTTAAAAGCTTTCAGAACCTCAGATACCTCAGCCTAGCTAATAATCAGCTAACAATTACAAGTTCAGGAGAAACTGATTATTTACCAAAATTA
>Ara44
ATGTCTGAGAAGAGAAATCTCGATCAAATTGAATCAGAAGATAGCAGCAATGATGAATGCATTGGACCTTCGCTATCTGAAGCTGCTCCTGTTAAAAAGCGCAAAACATTACAGTTCGAGCAGATGTATTTGAAAAACATTCCTGATAAGGAATCATACGAGAAAAGTTATATGCATCGAGATGTCATTTCTCACATTGCAGTGACTAAAACTGATTTTGTAATAACGGCTAGTGTCGATGGTCATATGAAATTTTGGAAGAAAAATGAAGATGGAATCGTGTTTGTAAAGCACTTTCGTGCCCACCTCGGTAATATCCAATGTATCAGTGTAAATTCTTCAGGATCACTTTTATGTTCCATTTCAAATGATAAATCATTGAAAGTGTTTGACGTTGTAAACTTTGATATGATTAATATGATTAAGCTCAACTATGTACCTGGATACTGTGAGTGGGTACACAGTGCTGGTCATGCAATTGCAGCTGTTGCTGTATCCGTTCAAGGATCTAAAGTAATAAATATCTATGATGGTCGCGAGATTAATGATCCTCTGCATGTCATTGATAGGTTGCATGCTACTGCCATTACAACGATTAAATACAACCCTACGTATGAAGTTGTGGTGTCTTGTGACCGTAATGGTATGATTGAGTATTGGTGTGGTATGAAAAGAGATTTCAAGTTTCCTAAATGTGTTAATTTTGACTCTAAATTAGATACTGATTTATACGAGCTTGTAAAAAATAAAACTTATTCTATTGATCTTACTTTTTCCCCCAAAGGTGACCAATTTGCACTCCTCTGTGCGGACCGTAAGATAAGGCTGTTTCGTTTTCTGACTGGAAAAATGATAAGAGTTTACGATGAAAGCTTGCAACAATTATCTGAGTTGCAACAAACCAGGCAGCTGTTACCAAATATGGAATTTGGACGTCGTATGGCAATCGAGAGAGACGTTGAAAAAACAGAAGCATTTGATTCTGCTGGTATTTTGTATGACGAAAGTGGACATTTCATTCTTTATCCCACTATGATAGGAATAAAAGTTATAAACATTGAAACAAATCGTTGTGTTAGGCTTATTGGTAAGAATGAAAATATAAGACCTTTAAAGCTAGCTCTTTATCAGGGCATTCCTAATAAGTCTAAAGCTGCCATTACTGTTGAGATGACAGCTTCGGAAAATCCAGCATTACAAAATATTTCAAGTGATCCTACATTATTTTGTACTGCCTTTAAGAAAAATAGATTTTATTTATTCACGTCTAGGGAGCCAGATGATACAAAAAGTGTTGACGCTGAGAGGGATATATTTAATGAAAAACCTTCCAAGGAAGACATAATTGCTGCTACAGAATCCTCAAGTCAACAGGTGTTATATCATAATTGTATAATTCATACTACTCTAGGAGATATGCACTGTAAACTTTTTCCTAAAGAATGTCCTAAAACTGTTGAAAACTTTTGTGTTCACAGTAAAAACAATTATTACAATGGACATATATTTCACAGAGTGATTAAAGCATTTATGATACAAACAGGTGATCCTACTGGTACAGGAACTGGGGGAGAATCTATTTGGGGTGGAGAATTTGAAGATGAATTTCATCCTACTTTGAAGCATGATCGACCATATACTCTTAGTATGGCTAATGCTGGTCCCAACACCAATGGGTCACAATTTTTCGTTTCTGTCATTCCAACCCCATGGTTAGACAATAAACATACTGTTTTTGGACGTGTCACCAAAGGAATGGAAGTATGTCAAAACATCAGTACTGCAAAAACTAATCCAAAAACAGATAAACCATATGATGACATTAAAATTATAAATATTACATTGAAG
>Ara45
ATAAAAGAAGGCTTCTTTGTGTTTCATGAGAGCATGCCGTGTCCCGATGATTATTGTGCATTTTATAAAAAGCATCATTTTCATTGTACGCAACCCAGATGTTACTATGTAACAAATCGTCGAGATATTCTTCTTCTACATTCAAAAGATTTTCATGATAATATTGACATAATGGATGGATTTGTGTTTTTTGATCGCAGTGTTGATTGTAGACTTGAAAACTGCCATAGTAATAAAATCAACAGACATTTTCATTGTATTCGGCCGAATTGTAATTATTCATTTGTTAGGTATAGTACTATGACTGTGCATGAACAAAAGCATAAAGAGCAAGAGAACTCGAACAACTATGGTCCTTCCTCTCCTAAGAAGAAACATTACCCCCAAACAAATGATGAGGAGAATTATGCATTTGATGCAAATTCATCTGTCATTAAAACTGAATCCCCATCCCAACCAAAGACCACTGTAGTTAAAGCAGCAGGTACATTTTACCCATTATCTGCTTTTTCTACAAATCAGAATTCTTCTCAATCAGGTCATCATACAACAAACTCTTCTCCTACTCACCACCAGTATTCTAAGCCATCAGAAGATAAAAACAGTAATGATATCATCAGTAATATTAAAACAGAAAGCCTGATTTATCAAAATTCCGATACAGCTGAACAAAATTTAAGCAAACTTCTTCTTCAGCCTGGACCAAATTATCGAAATAATTTTCAAGGTACTGAAAAACATATCCTCTACAGTCCACAGCTAAGTTGTGCAAGACCATTTTGTAAATTAAAGAAAAGAGATCATTTTCATTGCAATATATGTAATCAA
>Ara46
TCTCATGATATTTACTCTATGAGGGACATGAGAGATGCATTGGGTGCATTAGGTCCAGTGGATGGAATAAATCCGGAACTTGGTAACTTGACTGTTTCCATGTCAGAATTAGAACCAGATGATATTGTATTTTTAGTAAGTGATGGAATTTCAGATAATTTTGATCCTGTAGTTGGTAAATTTGCAATTCCAAGAAAAGTTGATAAAAGAGCTAAAACCCCAACAGACTCATCTGCAGAAAACAACCATCCCTTAAATGCTTTACACAATCAAAATGTTGAAAAAGAAACTTTTGTGATTGATCTCAACTTACCTGTAGTTGAAGCCCATCAGCGACATGCTTTAACGTTGTTGAGAATGGAAGATCTCATATTGAACGGAGTTAATGAAGGAGATGGTCCTTGTGAAACAGCGCAACAACTGTGTGAACAGATGATTGATTTTGCTGAAAAACTTACTATTGCCAAGAGACGCATTTTAGAGGATCCAGAACTCTATAAAAATGATGATTTAGAGGTGAATCAAGCTGGTCAACGCATGAGACGTCGGAAAGTTGGCGAAAAATTAGCCATGGTTCCTGGTAAATTAGATCATGCCTCTATTGTAGCTTATACGGTTGGTACAAGATTTGAAGAAAAGGTTCCTTTAATTGCTGAATGTGAATCATTTTCTGATTTGAAATGC
>Ara47
TGGTCAAGAACAAAGCTATACAATGGGCATCCAAAACCCAGCGCAAGGGTTGTATCCACTGAAATTGTATCTACACATTCAGTATCTCAAGACTCTGAATATACGCATATGTTGATGCAATGGGGTCAGTTTTTGGACCATGACCTCGATTTCTCAATGCCTTCCATTAGTCACGCAAGCTTCATAGACAGCGTCGATTGCGCCACCTCGTGTGAGACAGTTGCACCCTGTTTTCCCATAGAAGTACCACCAGGAGATCCTCGCATTCGTAGGCATAGCTGCATGGAGTTTATACGCTCCAGTTCTGTCTGTGGATCAGGCATAACATCTGTGTTTTTCAACAGAGTTGAACCTAGAGAGCAAGTCAACCAGTTGACAGCGTTTATTGATGCTTCAAACGTCTACGGTAACAATGAGCGTATTGCTGAGCACCTACGCGAGATGAGTAGCAATAGAGGTCTTATGAGAACTGGTATCTTAACTGCATCGGGAAAACCTCTATTGCCCTTTAATGATGGACAGCCAATTGATTGCAAAAGAGATCTTGCTGAGAGTACAATAGATTGCTTCTTGGGTGGAGATGTCCGAGCCAATGAACAATTAGGACTGCTATCAATGCACACATTATGGGTCAGAGAACATAACCGCATTGCAAAGGAGCTATTTCGTTACAACCCACACTGGGACAATGAGAAACTTTATCATGAATCAAGAAAGATTGTTGGGGCCATTATGCAACATGTTACTTATGCTCATTGGTTGCCGAAAATATTAGGTGAAAATGGCTATGCTAAATTAGGGCCTTATAAAGGATATGATCCTAATGTCAACCCATCCATTGCAAATGTGTTCGCTACTGCTGCCTTAAGATTCGGCCATACGTTGATTAATCCTGAATTAATGAGATTGAACGAGACATTTCAACCCATTCGCGAAGGTAATCTTCCTCTTAGGAAAGCATTCTTTGCACCATTTCGTTTGGTTGAAGAAGGTGGTATGGATCCATTGTTTAGAGGACTGGTGTATGCTCCAGCGAAATTAAAGCGTCCTGATCAGCTTCTTAATTCAGACTTGACAGAGCATCTATTCACA
>Ara48
ATGAGTAAAGTCAAGTCAGATAATAATAACGAAACAGTATCGTATTCACCAGTATCTGTACCATCGATTCTTCCATTGGGATCTTCATCCCCTCCTCCGACAAATTCTTCCAATTCTGGAATACCAAGATCTCCAAGCCACGAATCTTTTGCGACAGATTTATCACTCATGTCTTTGTCAAGTCTTGGATCTGAAATAGGCCGATTGCGTAGCAGTATGTTTCGGCAAAAGAACCATTCATCTGCTGATAGTGCTGATTCTGGAGAAGATCGTCGGAGCCCAATTATTATGGATGGTGGTGTGGGTAATTGGGTAGCAAGGAAAACAAAACTTACTCGTGGGAACAATGCTAGTCTTCTTCAGGTACCTTCAGAGCAGTATGGAACAAAAAGAGGAGTAGCAGATGATGTATTATATGAAGAAGAAAACGAAGTAATTCGCAATTGTGGGGCTTTGTCTTCCATGCTAGGTTTGATGCGAAGTTTTAGTACAAGTGATTTAGATCAAAATGTAGTTATAGGAGGTGAAAAAGAAAATTTAAGGTCGTCCGTATCTGAAATGGTTCTGAATAGTTGGAAACATTATGATATGTCTTATGGAAGGCTGGAGTATACATCTCGTTCTTGTTCAACCTGGGTAGCAGTTGGCGATATGTCAACAACCTCTCAACTTCCATCACCTCAAACCCTCGCAGGCTATGCCACTGAACACCCTGAGATGACGGCCATAGATTTCGTCCGTGCCATCAATAAAAAGGTCCGCCAGATGTATATTCGAAGGCGTCTTGAGTCCACTTACAAAGCTTTAGAGCGTTTAACCCGTAGTGAACTTAGTTTGGATCTGCCATCGATAGCAGTTCCTGTTCCAACCTCTTCAACTAGTGGAGTTCCAGGGGATGATTCGTCCAATTTAGCTACATCGGGTGCCCCAAATATTCCTTTACCACAATTCCATATTTCTACTGAACTTGGTCGTTCTATTAGACATGAATTGCAAATTTCGGCTGTGGGGTTCCATGGAGCTAATAAAACACTCAGCTTAACAGTGAAAGACATTGAACGTGATAAAGGCAAACCTCTGTCAAAATATGAAAGAAATATGATGATTTTTAATTGGTTGCAGAGCTTGGATGAAAATGCTTTTGATCAGCTATCA
>Ara49
GACACCTGGGGACGAGAAGATAATTTACCTCAAGACTTGATTCGTGTAGTTTTTCTTCTGGGCTCAGTTACTGATCCCTTCATGCAGCGTAGAATTAATCAAGAGAACAATCTATATCATGACATTGTGCAAGGGAACTTCTTCGATAGCTATCGTAACCTCACTTACAAGCACGTGATGGGTCTGAAGTGGGTGACTCACTACTGCCGACAAGCTCGTTTTATCTTCAAAGCGGACGACGACATTTTTGTCGATATTTTCCAACTCACTAATTTTCTCAAAGAAACCTTTGGACCAACAGGGGGAGTTGCCAACATCATGATGTGCTACGTCTACCGTACTCCTCCCGTAAAACGTAGCCAACGCAGCAAATGGCGTGTGAGCTTCAAAGAGTATCCTGGTCGGTACTATCCGTCTTATTGTGCAGGGTGGGGCATTATTCTAAGTCCAGATGTGGTATTTAAGCTGTACCTCCAGTCTTCCAAAATACCATACTTTTGGGTGGATGACGTACATGTGACGGGCACTTTAGCTGAATTGGTTGGAGTCTCCCACTTAGACTTTACTGAAAAACTAGATGTAAATAATATAGACATTGAAAAATGGATTGATAGTAAAGATGTTATGCGGCCTTACTTATTTGGGACGCCTAATTCAGACATGGCAACTATATTGACGTTATGGAATAGGACATTACAGTATTACCAGAGGCCAGCATTATCTCATAGA
>Ara50
CATTTCGTTTTTGGAGCCATTGCTAGTGACAGAGACGCTGGAATGAACAGCAAATTGGTGTATCACTTATCAGGCACAGATGCTGACAAGTTTCAAATTAATCAAGATACAGGCATTGTAAAACTTGTGGAAAAATTGGTAAACAAATCTGAAGGATATGAACTTGAAATTCATGCTACTGATTCTGGCCAAACTCCTTTATCAACAACAACATCTGTAACAGTGTACACTCAAAAGCAGGCTTTGTTTCCCCGATTTCACCCCGGTTTGAGGAATTTCAAGTTTGCAGAGTCAACCGAGAATATTATTGTCACACGGGTATCTGCTCTATCACCAAAAAATGGTGACATGGGCAAAATTAAATATTATATAGCAGGTGGTAATTTTGGAAACTCATTCACTGTTAACCATCTTGGTGAAGTTAGACTCGTTGGGGGATTAGATCGTGAAACTATATCTTCATATGAACTGTGGATTGGGGCATCAGATAGTGACATACCCTCTTTAGCTAGTGCAATAAAACTGGAAATTCTTGTTACTGATGTCAATGATAATGCACCAGTATTTGAAAGTCCAGTGTACAATGCGACTGTCAAAGAAGAGTTGGAACCACCATTATTTGTCATACAAGTTCAGGCGTCAGATGCCGATTTCGGCGTGAATGGCAATGTAGAATATAGTTTTGAATCTGAGAGTGAGGTACCTTTTTCGTTGGATTCAAAAACTGGGAAAATATTTACGACTGATGTACTCGACAGAGAAACAATAGACGAATACAAAATTGTCATCAAAGCTGTTGATCAAGGAAATCCACAAAAAACAAGCTCTGCCACTTTGTATATTAAAGTCCTCGACAAAAACGACAATCCTCCACGATTCACCAGATTGTTTACCGCAAATGTTACAGAAGATGCCCCTATCGGCAGTTTCGTAATTCAAGTTACCTCGTCTGATCGAGATATCAACGAAAACGCAAATGCAACATACAGTTTTTCCCAAAATCCTGGATCAAAATTTGTCATTGATCCATTATCTGGCAATGTTACTGTTGCTGGTGTAATTGACAGAGAAATCAGAGACGAGTATTTGTTGAAAGTATCAGCTGTTGACGGTTCTTGGAAAGCCGAGACGCCCTTGACCGTTCTTGTTCAAGATGTCAACGACAATGTTCCAGAATTCAAATTACCGGAGTACACATTCAACATTCCAGAACTCATGGAGGGAATTTCCTTCATCGGCCAAGTGACTGCGACTGATTCTGATAAAAAGGGTCCGAATTCTTTTATAAGTTATTCTCTAAAAAGGCCATCTGATTTATTTCGTATAGATAGAAATGGCAACATCATTAGCAATAAAAGAACTTTAAAAGGATCACCAGAGAATCGGCACATGATACAGGTGGTGGCAACAGATCATGGGAATCCTCCTCTGAGTAGTGAAGTTACAGTCTTTATAAATGTAATTGATTCCAATAACAATGATCCGGTTTTCCAGAAAGATTCCTATTTTTCTCCTGTTCCTGAAACTGCATCTATAGGTCTTCCTGTACTTCAAATAACAGCTGAAGACAAAGAAGATATTGGGATAAATGGTGAAATAGAATACAAGATAGTTGGAGGAAATGGATCAGATTATTTTGCTGTGCACAAGAAAACA
>Ara51
ATGTTGTATCTTGAAGATTACTTGGAAATGATTGAACATCTACCTCAGGAATTAAGAGATAGATTTACAGAGATGAGAGAGATGGACCTGCAAGTACACAACGCTACAGACAACTTAGACGAAAGAGTGAAAGTGTTCTTCCCAAATGCCAAAAAACTAAAGCAAAGTGAGAGGGATGCAGAGTATGAGAAAATTAGGATCGAATATTACAAGGCACTCGAAGATGCTGATGAGAAAGTACACATAGCCAACCAAATTTATGAATTAGTTGAAAGGTACATACGAAGGCTAGACCAAGAACTGCAGAAGTTTAAAATGGAATTAGAAGCAGATAATGCAGGGATAACTGAAATGTTAGAAAAACGGTCTCTCGAATTAGATAATCCACCACCCCCTGTTAATTCGTTATCTTCGAATTATTCGAGAGGAGAAAAGCGGAAACATGGTCAGCAAAATTTATCCATTACATATACAATGGACAAACAACAAATTGGAACTGATAAAGTGTTCTCCTCGATAGCTACAGATGTCATCAGGGACTCCATAACTGGAAATAGGGTAACTTTGCCGGGTCATTCTCCGTCGTCTTCGTCCACGAGCAGTAGTAGTTCGACTAGCTCTGCTCAAGAAAGGACTATAGTTCTACCTCCTCAAACTAAAACTACCTTTGGGGGCACCAATGCTTTGGCAGCGGCCGCCTCTCAAGCGATAGCTGCCACGCAACAATCTTTAAAACGAGGCTCTGCTCAAAATCAGTCAAATTTAGTACAACAAGGACGTCGCACTGCGAGTTTAAAAGCCAGTTACGAAGCCGTGAATGCGGGACAAACTCTCGGCAAAGAACTGACCTTGGGCAGTCGAGAAGCCACCCCTACTCCGATACAATCTTCGTCTACCAATACAGTTCCTATAGTTAGTGAAACAAAAACTAAAGTCAATAAGAAAGCTCGCACAAGTCAGGTGATACAGCCGCCTCCCGAACCATCACCTTTGTTGGAAGATTCGGAAGATTCTTCTGCAATTGAGGAAAATGCCATGTTTTTAGATGGTTATGATCCCAATGAGCCAAGGTATTGTGTTTGCAATCAAATATCATATGGAGATATGGTTGCCTGTGACTATAAAGACTGTCCGTTTGAATGGTTTCATTATCCCTGTGTTGGTATTACCCAACCGCCAAAAGGCAAATGGTTTTGCCCGCAGTGTTCAGCTTCCATGAAACGAAGAAATAGGAAAGAAAAA
>Ara52
ATGACAGTCATACCAGTCATAAACATGGACGCCGCCCAAATTTGGCGGCGTGTCAATGACAAATTGGAACACCCCGAAAGCCAAAGGAAGATGGTTCTAGTCATTGTTTGTATTGCCTTGCTGCTGGACAACATGTTATACATGGTAATCGTGCCAATTATCCCAACATATTTGCGTGAAATTAAAACTTGGGATACGGAGACTGTGAAAGGAGAACGGATATGGGACAATAGCACAGCTCCTGAAGGAAGCAATCTGAGCTATTGGAAACAGGGCAAAGATAAGATTCATTATAAAGGTGAAGATAGCGCTATAGGAATGCTTTTTGCTTCAAAAGCTATCGTCCAGCTATTTATCAATCCCTTCTCAGGGACAGTCATTGATAAGATTGGTTATGACACGCCAATGATGATAGGACTTACTATAATGTTTATTTCCACAGCTATGTTTGCATGTGGACAAAGTTATGGTATCCTTTTTTTTGCCAGAAGTCTCCAAGGTGTAGGATCAGCATTTGCAGATACCGGTGGTTTGGCTATGATTGCTGATAGGTTTACCGAAGACGAAGCTCGAAGCAAGGCAATTGGTATTGCGCAAGCTTTCATTTCATTTGGAAGTCTTGTAGCACCACCTTTCGGTGCATTCCTGTATGAATTCGCAGGAAAAGAAGTTCCATTTATTGTCTTAAGTATGATATCTCTCATGGATGGATTTGCTCTTCTGTTCGTAATGAGACCAGTGAAAATGGCCATGAAGCAGCAAGGCATTGAACGTCCAAAAGGAACTCCCATTCACAGGTTGTTCATAGATAAGTACATATTCGTTTGTGCAGGTACATTAGTAATGGCGAATGTTTCCCTTGCATTTTTAGAGCCAACACTAACTCTATGGATGGAAGCAACGATGGATAATGTGGATGAATGGCAAACAGGAATGGTATGGCTACCCGCATTTATACCACATGTAATAGGCGTCTATACCACAGTAAAACTGTGCAAGAAATACCCCAGGTACCAATGGGCTATTGCAGCTACTGGGTTAGGACTTGAAGGTATAAGTAGTTTATTTGTCCCTTTGTCGAACAATTTTTGGGTACTCATGATACCTTTATCTGGAATATGTTTTGGTATAGCGCAAGTGGATACATCATTGTTACCAATGCTTGGTCATCTAGTGGATACACGATACGTATCTGTGTACGGTTCAATTTATGCCATAGCGGATATATCCTATTCTCTAGCATATGCGATCGGTCCAATTATAGCAGGAGGAATCGTTTCTACTGTAGGATTCGGAGGTTTAAATATTCTGATAGCCGTCACCAACCTTGGATATGTACCAGCACTTTTTATGTTACGTCACGTATACGATTACGATACATTCAAGGAAGAACAAATTGATCTTGATGAGATTCCAGCTCCACAATACAAAACATTTACGGTGAATAACGGTAATGCTGTAAATTTGACAGAGGAATCAACCAACCTGCAACCAGATTTATTCCAATCTCAGCAAAGCCAACCTCAGCAACAGCTGTTCCAAGGACAGCCAACAGCTAATCAACCTGTAGTAGACACGAATCCGTTTCGTCAGCCACAGCCTATGACCAATCACTCTTCCAGATCAACAACACAAAATACCCTTCCTGAACAGCAACAGAGGAAACCGAAGCCTAAAGGTTATAGGTCTGCAGACATGGAAAAAATGATAAATGGTTCAGACGAAGAT
>Ara53
ATGGGATTATTTGATAAGTTGGCATACTTTTTGGGCATCAAACGTCGAGAAGCCAACGTACTTATTGTTGGATTGGACAACAGCGGCAAAACGACGATTATAAATCATTTTAAACCCGAAGAGCAGAAATCAATGGAAATCGTTCCAACTGTTGGATTTAACGTTGATCGTTTTCGAATGAAAAATTTAAGTTTCACAGCTTTTGATATGTCTGGGCAAGGCCGATACAGAAACCTTTGGGAACACTATTATCCAGACGCACAAGGTATAATCTTCGTTATTGATAGCAGTGATGCTCTTAGAATGGTTGTAGCCAAAGATGAACTAGAAATGATGCTGGAACACAAGGATATTAAAAATAAAACCACGCCGATTTTATTTTTTGCAAACAAAATGGATCTTCGTGAGGCATTGTCAAGTGTTAAAGTCAGCCAAGCATTGGGACTAGATCGCTTGAAAAATAAACCTTGGCACATATGTGCTAGCAATGCACTTACTGGTGAAGGATTGTCAGAAGGAGTGGAATGGCTTAGTGATCAACTTCGCACCTTAGTTCAAAATAAAAAC
>Ara54
ATGCCGACTGAACTTAATTTGAGAAACATTTTTATACTGAATAAATCGAAATGGCCCCGAAGCAAAATTAAATACCCGATGTTATTGCCTGTGTACTTAATGTTCTTTCTCGTTCGGACTTCAACGGGACAGGGGCAAACGGTGAGATCGCGTGAAGTGGATATGCGGGTACAATTTGAAATAGAAGAAGGCCAGCCCCCAGGCTCTGTTGTTGGTACCATTCCTACAAAACCCAACTTTACCTACAGATTTAACGAACGACCACCGGAGTTTTACTTAAATGGCAGTACGGGTGTAATAACAACGGCTATGGAAATTGACAGAGAAATGCTGGCTAGTGAAAAATTTGACTTAGTCATTTTGAGTAGTCAACCAACATATCCAATAGAGCTTCGGATAGTTGTTGTAGACATCAATGACAACTCTCCCAAATTTCCAGAGCCTGGTATCGAAGTTTCTTTTTCAGAAAGTGCCAACGTAGGAACTCGAGTCATACTGGATACGGCAACCGATCGTGATGTTGGTATTAATGATGTTAATACTGACTATAAAATTGTTTCTGGAAATTCCCAGTCTAAGTTTAGACTCGTAGTGACTACAAATCCCAGTGGTGAAACGCCATATGTTCACCTAGAAACAACTGGAAAATTAGACAGGGAAATAACATCTGAATACCAGTTAAATATTTCAGCACAAGACGGAGGTACGCCTCCTCGCTTTGGCTATTTAACAATAAACGTAACAATTTTGGATGTAAATGATAATCCTCCAATATTTGATCACAGTGATTACTCGGTAAGTTTAAATGAGAGTGTTCCTCCGGGAACCAGTGTCTTGCAAGTCCGAGCAACCGATAACGATATTGGAGATAATTCGAAGATAACTTATTTCTTGAGTGACATTGAGAATCAATTTGCCGTAGATCCTCAAACTGGTGTAATAACCACACTCGAGGTATTGAAATGTCAACAAAATTGTCCGACTCAAGGAAAATGTCCCAAGAGTTGCGTTTTTACAGTTTTTGCTCGAGATCACGGTTCGCCACGCTTGGATGGCAGAGCTTATGTCACCGTTAATTTATTAGATGCCAATGATCACGACCCTAGCATAAGATTTAGGTTTTTTCCATCCACAGCTAGCTATGCCACCGTTGATGAAAATGCTCACAATGGCTCTGTAGTTGCTGCTGTTAGTGTTATCGATTTGGATGAGGGTCCCAACGGAGAAACTTCAGTCGAAATAGAATGTGGCAATGAGTTGGGATATTTTCGTCTGGAATCTACGCCTAGTTTTGACATTGTACGGGTTAATGGAGTGCTTGACCGAGAAGAAATCAGTAAATATAATCTCACTATAACCGCAACTGACCATGGCATTCCGCCTCGAAGTTCGACAGCATTTTTAATAATTCACGTGAATGATGTCAATGATCATGAACCGATCTTCGATAAAAATGCATATTCAGCTGTACTGAGCGAGACAGTACTCGTTGGTACCTTTGTCGCTGGCATAAGTGCTACAGACGAAGATTCCGGTGTAAATTCTGAAATTTATTATGCTATAGTCTCTGGTAATGACAGGCGTTGGTTTGACATAGATGTCCACACGGGTTTAGTGACCACATCTCAGGCCCTGAATCGAGAAGATCAAGATTACGTCGAGCTTAAAATTTCTGCCAGAGATGGCGGCCCGAATCCGAGATTCAGCTATACTTATCTTAAAATACAAATTCTGGATGAGAATGATGAGACGCCATACTTTTCTGAAGATATCATCAATGTTACATTACTTGAAAGTGCACCTCCGAATTCTCTTATCACTGTTGTTACTGCTGTAGATAATGATTTTGGATTAAATGGTAGTGTAGGATATTTTTTCCACTCGGACGTTGAGCGTTTATATCCTAACAAGTTTTTATTAGATCCAACTTATGGTAGATTAACTCTTAAAGAACAGCTAGACAGAGAGAAAAAAGATATATTATCTCTGGTAATAATAGCAAAAGATGAAGGCGAACCTTCTCTTTCTGGCACTGTAACGGTTCGCATTATCTTATTGGATGTAAATGATAATAAACCAAATTTTTATCCGAAGCAATATTTTAGAACTGTGAGTTCCTCAGACTCACCTGGCACTGTTATTGCTCATTTGATTGCAACAGATGCTGATATAGGTAAAAATGCAGTATTGAAATTCAGTTTAATTAATAGTGATGGAAATTTTGAAATTGATGAAGACACGGGTGTATTACAAACGAAGAATGTTCTTAGGAAGCGAGATTTCTCAAAATATGTGTTAAAAGTTGCCGTCAGAAACCCAAACGAAGGAGGTATGGATATGTCTGACGAGGCAGTTGTTTTTGTTTACGTGAGGGGAGACGGCCCAGCAAGTGACTTTGATTCTAATAAAGTATATAATTTTATCGTAGAAGAAAACATGAAACCAACAGGATCAAATAGTGAAATTGCAAGATTGCCTGTAAGATCAATTGGTTCTGGAGTTAAATATAGTATCGTTGATGGCGACTCTGACGAGTTATTTCGAATCGACGAATCCCTTGGCATTATTCATAGCGTGCAATCTATTGACCGTGAAAAGCATTCCCAGTTTTCTCTCGATATCGTGGCGTATGATTTAGTGGGGTTCACCCACATGACTGTTAATATAACAGTAGCAGATCTTAATGACTGTTCTCCGACTTTTGAATATACCAGTGGTGCTATCGAGGTAATGGAGGATTGGTCAGTTGGGCATGAAGTTTATCTCGTAAAAGCTTATGATTTGGATACTGGCCTTAATGGTATGATTGAATATTCTCTATCCACAGAGCATAATACATTTTATATTGATAAAGCTTTGGGAATGATTTATTTGAATAGACAAGTTAGGTCTGAAGTCGGGAATGAATATAAAGTATTTGTAACAGCTCGTGATCTTGGCATGCCATCTTTGTCTTCAACATTACAATTGTCGATTGTCATAGCTGATGTTAATGACCGAACACCGGTTTTTGATCACCAGTCTTATGAAACTTCTTTGGTAGAATCCGTACCAGTGAATGACAGATTTTACCTGTTACGAGCTACAGATGCAGATTACATATTCAACCAAGTGACATACTCAATTACATCAGGAAACGAAGAGAATCGCTTTGGTATTTTCCCAGATGGCTATTTATATGTAAAAAGGCCACTAGATCGTGAAAAGAAAGACTTCTATTCTCTGAAAGTAACTGCTTCGGATAACGGTAAGGTATCTCGTAGCTCTTCGGTTAACATAGTGATTCATATTATAGATGAAAACGATAACAGTCCTTCGTTTGATAACAAAACATTTCAGTTTTTCATAAGTGAAAACGAACCACCTGATACTTACGTAGGAAGATTGTCGGCTGAAGACTCCGATACCGGAAGAAATGCTGAATTGACATATTCAATATTTTCTACTAACACCCAAACAGATTTTATGATCAACCCTAAAACTGGATTTATGAGAACCTTGCGATATTTTGACAGAGAACAACTCATTGAATCCTCTGGGCATGATTATCTAGTTCTTGATGCAGTTGTCAAAGATGGAGGTGCTACGAGGTTAAAGGATGAAGCTAAAGTTATTATCCATATAACAGATGTTAACGATAACTCTCCTCAGTTTATTCGAACGCCCTATCTGGCAACTATATCTGAAAGTTCACCTGCGAGCACCCAAATAATTAGAGTGGCTGCTGTTGATGTAGATCATGGGATTAATGGAAACATAAAATATTCTATTGTTCATGGAAATATTGGGGAAGTTTTCCAAATTGATGATATAACTGGTCAAATTGCTGTTTATAAACCGACTTTGGATAGGGAAACCTTCCCTCAGTATGTTTTAACTGTTATGGCTAGGGATATGGGTGAGGATATTTCCCACAACTCCACCACCCTTGTTAAGATAGATTTATTGGATGAAAATGACAACATTCCACGTTTTGTTAATGAAACAACCAAGTTTATCAATATAAGTGAAGACGCTACCGTTGGCTCTAAAATCTTCACCTTTTCTGCCACCGATGATGATTTGGGAGTGAATTCTGAAATTTCTCATTTCATTGCGTCTGGAAATTTTAAAGAAACTTTTCGCATTGACAGCATATCTGGCTCGCTCTATCTAGCTCGGCCATTGGATTATGAAGACAAAAACAACTATGTTTTAAATGTCAATGCGAGTGACAGTGGCACCCCTCGACTTGCCACGACTATGAAGATCGTGATAAGAATTCAAGACGTGAACGATAACGCCCCTCGTTTTTCGAGTTCCTCTGTCGTGCGTAAAATCGATGAAAATATCCCACCCAAAACTCCGGTTGTGACGATAAATGCTGAAGATCGGGATTCCGGTGCGAACGGGAAAATTATTTTTAACATATCTCACCAAGACCCCCCTGGTTCTCATTTCGCTATCCAACCTGAGACAGGACTGATTTACACAACAGAAGTGATTGATAGAGAATACAGTGAAACTTTTAGATTAACCGTTGTCGCAACCGACCAAGCTGAGGATATAGCAATGCGCTTGTCTGTAGAAAGAATCGTGACTATAATTGTCGGTGATATAAACGATAATGCGCCAACCTTTGAATCGATGGATGCCGGAGTTTTGCCTGGGGGTAAGGACAAAGGTTACAAGATTATGACCTTGTCCGCAAGTGATCCAGATGCCAATAATAATGGAATGGTTACGTACGAACTTGAAGAGGGTGATTTGTCTTTGTTTACATTAGATAGGATAACTGGAGATTTGTACACAGCTGTGGCCATTAATGAACCAGCAGTTTCATACACACTCACTGTAAAAGCAACAGACGAAGCCGTTATTTCGGCTCGTAAATCATCGCGCAGCAAGGTGACGATTATTGGAACGATTGGAAGCAACAATGGTCCAGCGTTTTCTGCCTCGGTTTATGCTGGTTCCGTTCCAGAAAATAAACCGGTGGGAACCAGTGTTTTAAGTGTTTATGCAAAAAGTGAAACTGGAAATAAAACACACGTGGAATATTTTTTAGCTGCGGTTACTAACCATGCTGAATTACCGGAAAGTAGAATATTTGCTATTAATAGATATAGTGGAGTGATTTCAACCGCCGCTGTGTTAGATAGAGAAAAAAGTGGTGGTGAAAGCAATTTCTTTCATTTGGATGTGTATGCTGTGGAAACTACGGCCAAAATACCCAAGACATCAAAAACGAAG
>Ara55
ATGACACAAAGTCATGGTAAAAGATTTTTTTGTCGAGAATGGGCTTTTGCTAAAATAAATCACTACCTAGAAAGTCGTTGTTCTTCTAAAACTTGTGGAACCCTTATTACTGGTGGGCCAGGATCTGGAAAAACTGCTCTTTGTAATGAATTGGTATGGCCAACTAATACTCAAGGGAAACAAAATTCATTGAGCAAAAAACTTTTAGCTTATCATTTTTGTCAAGCTAATGATATCAAAAGTCTTTCGGTGGCTTTTTTTATTAATAATCTTATTAGTCAAATCACAGCATCTCCTCTTATCAGTGGATATAAGGAAAAAATCAAAGAATTGCAAATCAGCGAATGTGATCCAGATGAAGCTTTTAAAAAAGGTGTACTTTTTCCTTTACTTGAGATAGATCCTCCGAGGCATCCTTGTTTTATTCTTGTAGATTCGCTTGACCAGTCAATATTAGGAGGAGAAAAAAATGGTATTGCTGAACTTTTAGCAAATTATCATCATCTTTTCCCTAGATGGCTGCTACTCATATGTTCATCCCGAAAGCAAAGCAAAAATATTACTCGCATGTTTACTGGCTTTCGAAAAATTAGCTTAGATGATTTGAGAAAATGCCATGTTGTAAGAGATGTTCAGCAATACATTCTGTCCCGGTTGGACAAAGAAGAAGCATTGAGACAACATCTGAGTAGAGAAACTGCAGAAATGCTGAATCAATTGCACATTAAAAGTAATGGTTGCTTTATGTACCTTGAGAAAGTTTTAGATGGTGTAAGTGAAAATTTTATTATGATAAGAGAAATTCGTGAAATTCCAGGAACTCTTAATGGTTTATATCTATGGTTAAGTCAAAGATTATTCATGAGAAAACAATTCAGTAAAGTTCAGCCAATCTTAAATGTAATTCTTGCTTCTAGGAAACCTTTAACTGAAGAAGTTTTATACCAGTGTGTTTGGACTAGAAATACAAATTTATCCTATGAAGAATATCAAAAACGTTTAAGTTTACTTTCTAAAGTTGTAATTAAAGGAAGAGGCGGTACAAAAATTCTTTTTCATCATAGTTTTGCTGAATGGCTGCTAGATGTTAAACATTGCACTCAGAAATATCTTTGTAATGCAAAAGATGGGCATGCAATGATAGCTATGCGGTATACAATAGCTTCTTCCCAGTTAACACCTGAGGAAATTTCAGACTTTGCTTTGCACTTGAGTAAAATATCTCTGAGTGCTTCATTGCAGCCTCATCATATAACCTTGTGGTTAATGTATTGTAATTTACCTCTCGAAGACTTCCTAGAAAAAAATACATTTAAAGTACCAATTGATCCCCTTGAGTCTATTGGAGCTGATATAGACCAAGTAGATAGTAACCAACGTACCTTACTACACCGTGCTTCACATGAAGGAATGGATAGTCTTGTATCAAGGCTTATCGAAAAAGGATCTAATTTAGAGAAGACTGATAAAAATGGCCAATCACCCATTAACCTC
>Ara56
ATATTTGCTGGAACTGCTGTGCTTGCCAATTTTTTCTTCACGATATCATGGCTTCCAGCTTCCGTGACGATTGCAGAGAAATGGTGCTCGAGTACTTGCCTGCTGGTATCTCCTCTAGGGTTGTATCTTCCTCAGTTCCAGCACATTCCGTGGTTCTCCTCACTCTGCAACTCCTTCTGGAAGATCCACTACAGCTTCACTGACTCTTCTCGTGTCTTCTTCGAGAAAATCCTGCCTTGCATCATCGTGAAATCGAGGTATTTCTGGCTGGTGCTCTTCACGACGTTAGCCACTGGTGCCGCGGTAGTCGTTTTCTACTACCCCAGACTCCAACTCCCCGACTCCAAAGAGTTCCAACTCTTCAAAACCGAACACCCTTTCGAACAGTATGATTTGTATCTGAAGAAATTCTTCTGGTTCGAAAAAGCGAGGGAACAAGACGTGTTCAGGAAGCTCCCCATCCGCATCGTCTGGGGTGTCTTGCCTGTGGACACCGGCGACTACTTGGACCCGTACGATCGAGGGGCTCTCTCCATCGACCCGCTTTTCGACATGGCTCAGCCTGAAGCGCAGTTGTGGCTGTACAAGTTTTGCACGCAGCTGAGGAACCAGACTTTCTACCAGCTCACGAGTGGCCCCCTCCTCTTCAACTGTTTCATCGAGACGTTCAGGTTGTGGATGGAGAGGCGGTGCGTGGACGGCATCACCGACGCGAACAGGACACCGTGCTGCGAGTCATCCAAGTTCCCGTTCAGCGTGAAAGTCTTCAACTACTGCATCAAGCAGGCAGTGGGCATTCTGCACCACAATCCAGGCTACTTCGCTGTCCCGGTCATGGAAGGAGTGCGGTTCTCCAAGTCCACCGCGAAAGTGCAAGCCATCGTCGTGCAGTACGACAGCATTTACTCCTACTCGAACTCGTACACGGAAATGTACGAGTTCAGCCACTCCGTGGATGGATGGGTGAGCGGGATGTTGAAGACCGCTCCCGATGGTTTGAAGAACGGATGGTTCGTGAGCGATTTGGAGTTCTTTGACTTGCAAGACAGTTTATCGAGGGGGACTGTGATAGCCATTGGTGTCGCCATTGCTGTTTCTTTTATTGCTCTGCTGCTTACGACTCTTAACTTGCTGATGAGTATTTACGCTATCGTTACGATCGCGTGCATCATAATAGTGACGGTTGCCTCCTTGGTGCTGTTGGGGTGGAAGTTAAACGTCCTCGAGAGCACTACTGTGTCCATAGCCATCGGACTGGCCGTGGATTTAACACTGCACTATGCCGTCGCTTACAAGCTGTCACCGCAAGAAGACCGCGAATCCTCGGTCGTCTTCGCCCTGAGCCACGTCGGCAGTCCGGTCGCGATGGCGGCTTTCACCACCTTCATGGCGGGAGCTCTGATCTTCCCTTCGACTGTCCTAGCCTACCTGCAAATAGGCACGTTCCTCGTCCTCTTGATGTCCATCAGTTGGCTCTACTCGACTTTCTTCTTCTTATCTATTTTAAGCATCGCCGGACCGGTCAACGAATTCCTGCAACTGAGCTACTCTTCTTTCAACGTCTGCTCGGAGTGCGAGACCGCTGCAGTCCCCGTCGAGAAGAACGTGTTCGCCCTCTCCGAGTCGACGCTGTCGTCGAGCAGCGCGAGCTATCCGAATCAGATACCGACCAGCGAGAGCCACGAACTGGAACCCCTGACCGCCATCAAAGCGGGTCACATCGACGTGCCGAAGTTCAAGAAGAAGTACAGCCACCGGTCCATTCGACCCCGCTCAGAGAGTCTGTCTTCTGCCCCGACTAGGACTAGAGATAGTGCCATACCTTTCAAAATGAGCAAGACTCCCAGGAAGATCAGTCTGCCCACGGTGAGTGTCACTTTTCACGGAGAACCGAATCCCGACTCGTCGATCGGGGGGGCCACGAGTTCGTCCACCATCGTGTGTGCCGACGAGGAGAGAGAACCTCTGTCGAAAGATGATGTCTCCGATTCTTGGATCGGAAAGGAAATAAGTTTA
>Ara57
ATGCTGACAGCATACGCTGCCAAAAAGTACCTCCTCCCCCACCTCCTCAGAGAGTGCTTCGTCTTCATCGAAGCTCACGTCTCCCCCAAAAACGTCTGCCAAGTCTACGAATTCGCCGTCGTCCTCGAAGCCCACCACCTCATCTACGAATGCCTCAACATCATCGACAGGCAGACACACCACGTCCTCACCTGCACCACATTCCCCTCCGTCTCTGTCTCCACCCTCGAAACCATAGTGGGACGACCCTATCTCAACATCTACTCAGAGTTCTCACTCTATTCCGCAGTCCATCTGTGGGCCGAAGAAGAGTGCAAAAGACGGAGTGTAGAAATCGAAATGGACAACCTTCGCATCGTCTTGGACAGCGTCCTGCCGCACGTCCGGTTTCTGGCCATGTCCGCCGAGGAGTTCTGTAAAGGTCCAGCAAAGAACGGACTCCTCTCCAAAGACGAGTGCTACGCCATTTTCATGAATCTGGCCATACCGGGAATAGTGCCGATGCCCAAAGGCATCTCATCGGACATGACCAAGAGGACGGTCCCACCCGATTTCTTCATCGCCAGTCGGTTCAAACCGACCGGATTCCACTCGCCGGTCAGACCGGTGCGTGTCTGCGGCATCCGATTCACAGTCACCAACCACGACATATTCCTGGTGGGGGTGGGGTTTCCGGTCAGACTGGACACGAATTACTTCTCGGTGAGGCAGCCGAAGTTCGAAGGTTCCCTCCGATTCTTGTACAAGATACAAGAAGATAAAATCGAGAGGGAGGACATGTCGGTGAGTTTCAGCCTGGCCAGAGACAAAGACGTCAGGCTGAGATTGAGGAAGACGTACTACGTGCGGAAAGGGGTGGAATGCGAACTGGAACTGCACGTCAATTCCATGCTGGCGGAAGACGTGGTCATTCCTAACATGAGAAACAGGAAGAAGGAAGACACCGTCGATGGAATTACGTTCCATTTCCACCAGTTCAACAGGGGACAGGCGAACAATGCTTCGGAGACTATGGAATTCTCCGAAATATATTACTATTTT
>Ara58
GATAAGCTGAAATCACAAGCAGTCCAGAGCTCTGTTAGTGCCAAGTCAAAGAAGCAACCTCTCTCTCGAACTAAATCCCTTGTGCCATCCTCTAATCTTTCTGAAGAAGGATCATTAAAAAGTAATTTAGTTGAAAGAACGAAAAGTGAAGGAGCTGCAAAAATAGAAGAAAGAGAGAAGTTACTTAAAATGGGAAGTTCTTGTTATGGTCCGTCTAGTGGGTTTAGACAGTCTTGGTCGACAACAATGCCACAAATATCTCTACCATCAGAGTCTTCGCAATCTCCACACACGCCAAGTGGTAGTTGGGCAACAATTCCTACAACATTGCCACCAAATATTGTAGGGTCCTGTGCGGAAAGGTTTTTAGAACCAGAAGGAGGCGGTGGTCATCTTTTTGTAGCTAAACGATTATCTGATCCGGATAATAAAAACATGAAAAGTTTTCCCAAGCAAACTTCTCAGACTCATGGTCACCAGGCGCCAGAGGTGGTTAACCTGCATCGAAAGTTGCAGCGTCAGCTTACTCTGAATCCTGCATATGACCCTCGATTAATGCAATTGGTTGGCAGATCACACCAAATGATCTCACCACTTGCAGAACAGCAATACAGTCTTTTAAAGCCACAACATGAACAAAGTGATTTAATTCCAAGATCGAGCAGCCAAGAAAATGTGCACCGTTTACAGACTGCTTTAGGTAACATCCCTCATCAACCTTTAAGCAGAATGGGTAGTGATAGTAGAGTTGCTTCAAATGTACCCTCTCACATTTGGGACAGTGTTGAAGCCGAGCATCAAACTGTAACTCGAATTGCTAGTGCTCCAGATTCATATAACCAATGGCCGCCTTCATCTAGAATGCAGCATTTGAACAGCACATCAGATACACGTTTAAATATGTATCCAGATCTACAAGTTCAGACTCATCATCTTCCAATCAGTGGTATTCCTGATATACAACGTCAATGGTTATCACAAAGCCATGGATTAGACCCACCAAGACCCATGTCATCCGCTGGACTGCAGATGATGGGTTCATCTTGGCAAGAGCAATCACCTTCAGGTATTGCAAGAGGTACATCTCAAGTGCTTAGCCAGCCTGTGAGACCCTCTAGTGTTCCACCTCCAGGAATACATAGTGGACTGATGAGTCAACATCAAGGACGAGCAGCCTCACCAGATTTTTCAGACAATGCAAGATATCGTCTGTTTTATCATTTAGCTTCTATATTCCCAAAAGAACAAGTACAAACAGTAATGGATTTATATCCCCAAGAAACAAATCCTCAAAAAATATGTGCAGCAATACTAACAATGTTCCCAAAGGGC
>Ara59
ATGGATTTAAACATACCATTACCTAATGCCGAACCAACAGAGGCGTTATTTTCGAATTTCATTGCCGAAGTGAAAGAAATCGAGAAAAGAGATTCAGTTCTTACGCCAAAACAACAAATTGATCGATTGCTCCGACCTGGTAGCACATACTTTAATTTAAATCCATTTGAAGTATTGCAAATAGAGCCGGAAACATCTCTTGACGATGTTAAAAAGCAGTATCGAAGATTATCTATATTAGTTCATCCTGATAAAAATCCTGATGATAGAGACAGAGCTCAACAAGCTTTTGATATTATAAATAAAGCATATAAATCATTGGATGATGATGGTCAACGTGCTAAAGCTTTGGAGATAGTTGAAGAGGCTAAAGGACGCACCGACATGATGGTTGAAGAAAAAAGGAGAAAACAGAAAAAAGCTGGAAAGGGAACTAAAGTAGAGGAAGATGACCCTGCCAAATATAAGCATGCTGTTTATGTTTTGACTATGAAGCTGTTTGCAGATTTAGAAAGAAAACGAAGACAAGCGGAAGAACGTGGAATGGAAGAAAGGAAACGTAAGAGAGAGGAGGAAATAGAGGAAGAAGAAAAGAAAAAGACTGATAAGGAATGGCAGAAAAACTATGAAGAAAGCAGAGATAACCGAATCACTAGTTGG
>Ara60
ATGCGACGTCGTGGAGCAGGTGGTGTTGGAGCGATCCATAAACAACAATTAGCTCAAGCTAGATTTAAAGATAAGGGAACCGAAATGGCTGATGATCAATTACAGCAAATGACGAAACAAATGGAAACTTTCCGATCAAACCTACAAGATTTTGCCGGAAAGTATAAAAATAAAATTAAGAAGAATCCCCAATTTCGTCAACAATTCCAAAAAATGTGTTCTGCATCAGGGGTTGATCCTTTAGCTTCCAGCAAAGGATTTTGGGCTAATATGCTAGGAGTAGGCGACTTTTACTATGAGCTTGGAGTTCAAATTGTTGAAGTTTGTCTTGCTACAAAGCATCGAAATGGTGGTATTTTAAAACTAGAAGATCTTCGAAAGTTGTTGGTTAAATCTAGAAGTGTTAAACAGGAGGAAATAGATTATGATGATCTTTTAAGAGCCATTGAAAAATTGAAGATTCTGGGTGAAGGATTCCGTACCATAGCGACAGGTTCTACTAAAGATTACATTGTTCAGTCTGTACCTGCTGAATTGAGCGGCGATCATACGAAAATCATTCAAAGAGCTAGTGATAATGGTTATGTTACATTAACCATATTGGTAGAAAACTTTACATGGGAAGAAATGAGAGCTGAAAAAGCTATCAATGATTTGATTAGAGAAGGTTTAGTATGGATTGATGAGCAATTTGAAGGAGAACCATCGTATTGGTTTCCTGGACTTCAAAAACTC
>Ara61
TGTTTGTTTCTGATGTTAGACAGCCTGTGTAAAGAAACTGGACCCCAAAAGGCTATATCTCAAGCTTGGCTTAATCATTCTTTGCAACGTGGAGATGTTGCCAGGTTTCTTGAGCCTATCATACTGATATTACTTCATCCAGACTCTGCTCGAATATCTGTACAACATGTCAGTGTACATTGTCCACCAAAATTAGTAGTTGATGATGGTTATGCATCATCAACCACAGGTGCCCACCATGATGATGATGAAGCTAAAGTATATGCAATTAGTAGTACTTCTGGTCATGTTATTTATCATATTAGTGATGATAGTCGACCCTCCTCTCAAATACCTACTCCCGAGAAAAAGATATTAGCCTTAACATCATTAGTTAATCTTGATTCTGGAAAGGGCTCGTCATTTGTTACTCATAATTCTATGATGCAAGATTTTGAGTTGCCTTCCAGTCATGAACGGGATTTAAAAATGCCCATTTCAGTTTTTGTGAATCCATTTGGTTCATTATCTTCGCTTGCAAGTGATACTAATTTAGAATATTCAATTGTTTCTGCAACTGATTTAACGCAGCTTAAATATATTGAAAATGTACAAAAAAGTTCTTTTGATGAAGATGTTGATGAAAGTAACCAAACCCTTGATAATGAAATAGATATTGAGGGGATTGTTTCTTCAGTTTTGGAGGAAATCATTTCACAGATTGAAAATAGTGATAGTGACAAAGAATTTATATCTTCTGGTGATTATAATTTTAATGATGAATTTACTGATAGTGGTGACATAAATGGAACTTTTAAAAAGAACTGTGAACTTAATAGCATGTCTCAATTAACAGTTCACCCATTGCATACTTACATTTTACTATATTGTCAAGTATATGATTCCCAAAAAACTCTTTATGCTCTTTACTCATTAAAAGCTATAATTTTGACCAATCCACGCATTGCTTTATGCAGTATGGCTACCACAAATATTAGTAATTCATTGAGCTTAAGGGGCCAACAATTACAAATTCTTTTAGCTCGACATCGCAAATCTGTTTTTGGGAATAATTTTCACGGGGAATTAACAGCTGAAGCTACTACAATGTTTCGAAGCAATACATATGTAGAAGTCATTGTAGCAGCCTGCTTATATCATATACGAAGTCATTATCCTAATTTATGTCAAGTTAAGTTAACAGACGATGAAGTAACAGGTAACAGAAATGTTCGTCTTTTGTGCATGGAAGTTCTTACTCTTGTGTTTTCGGAATTAGTTGGAATTGTTAAAGATAGTGGAAAATGCTTTGCCAATTACTTGAGTGATCTTTTACACCGAAGTAAAGTTCAAAAGACTCTTTTACACTGTCTTGCTGCTAGTGTCTATGACTCACGCTATAAAATTCTTGATGAAAAATGTATGGCTTTTACTGAAACAATTGTTGACTTTAATGAGAAGACTTCAACCTTTTGTAATCATAATCAATCTGCTGATGACTTTCAAGACACATATCAG
>Ara62
TTGCACTTGAATCAAGTGGAAGGCGGAGAGCTCGCCTTAAGGATCTTCGGCGGAATAATATGTTCTATGCTAGTCTCAACGACATTGACCGGCAACGTTTTAGTCTTGGTGGTGGTCACAAAATTTCGTCGGTTGAGATCCATAACCAACGTGTTACTTGCCAGCTTAGCAACTGCGGACATTACAGTAGCTTCACTAGTCATGCCATTCTTAATCCTCTACGACCTCGACAGACAATGGAGGTTCGGTCCAATCGCTTGCCATTTGTGGATATCCTGTGACGTCATGTGCTGCACTGCATCCATTTTACATTTGTGTGTTATCGCTCTGGACAGATACTGGGCCATCACGAAACCGTTCCGATATCGAGCCCTAGTGTCACGAAGGCGAATAGGACTTGTGATCGCTTTCGTATGGATGTGCAGTGCCGCCATATCTTTCATTCCTATATTTATGGGATGGTACAGTGACCAGCCTGTAAGTATATTTCAACCCAGTACTCAGTGTTCTCTGACTGTCAATCACATTTACGCCACCATCTCTTCTATGACGTCATTTTACTTACCATTACCCATAATGTTCTACGTCTATTTTCGAATATTGATGGTCGCTGAGCACCAAGCCAGAGAAATCAAGCAACTGGAGCGATCTTTGCAAGGCGTCAATGCTCAAGGAATGCGAAGGAGCTTAAGAAGGAGATCCAAGCAGGTGGTGACAGACACGAAGGCGATCAGGACATTGGGTATCGTCATGGGAGTGTTTTGTGTGTGTTGGTTACCCTTCTTCTTAATGTACGTTATTCTCGCTTACTGTACAGAATGTTACCTTAGTTACGAAATTCGCAGTGCCATTACATGGTTGGGATACTTTAACTCATCCTTCAATCCGTGCATTTATGCATACTTAAACAGAGACTTTAAGGAAGCTTTTCGCGTTGTGCTTTGTTGCAGACGCCACAACGGCACAGGAATGGACGAAACGAGTACAGGTGGTGGTAAAGGCTTCAAAATGGACAGACTGAATGCTGAGGCCATCACACCAGAGGCAAGGACTCCATGCCTAAGTCCTCAGATTGACCATGTGTCGTGGCCGTCTGGTGAAGTTACATTTGACCCAAACCAGCAATCTTCTCTTCTTACTGTACCAGGAGCTAAAAATCACACCAATGAGCACTTTCTA
>Ara63
ATGCCGCAATATTTCCAGAGGCCAGAAAATGCTCTTAAGCGAGCAAATGAATTTATCGACGTTGGTAAGAAGCAAAGAGCACTTGATGCTCTTTGCGATGTCATTAAAAGTCGTAAACACCGAACATGGCAAAAGATCCATGAACCTATTATGAGCAAGTATCTTGGACTTTGTGTTGAATTGAAGAAAAGTCATGTTGCAAAAGAAGGTTTGTTTCAGTATCGTAATATTTGTCAACAGGTTAATATTAAGTCTTTAGAAGATGTTGTAAGAGGGTATCTTGCTCTTGCTGAAGAGAAAACAGAGTCTGCTAGAGAAGAATCTCAGCAAGTAGTAGTAGATATTGATGATTTAGACCAAGTCCAGACTCCAGAAAATTTGCTTTTAAGTGCTGTCAGCTCTGAGGATACTCAAGACAGAACAGATCGTGTTGTTCTTACCCCTTGGGTGAAATTTTTATGGGAATCTTATCGACATTGTCTGGAATTGTTAAGAAATAACTCAAGAGTTGAGCGCTTGTATCATGATATTGCACAACAAGCATTTCGATTTTGTCTGAAATATAATCGAAAAACCGAATTCAGGAAGTTATGTGACAATTTGAGGGCTCATTTAGGGCATATACACAAGCACCAAAACCAACAAACATCAGTAAATCTAAACAATCCTGAAAGCCAGGCTATGCATTTAGAAACTAGACTTGTTCAGCTTGATAGTGCCATTCAGATGGAGCTGTGGCAGGAAGCATACAAAGCTATTGAGGATATTCATGGATTAATGAGCTTGTCTAAGAAAGCCCCCAATCCACGTCTAATGGCTAACTATTATCAGAAGCTTGCCTTGGTGTTTTGGAAAAGTAACAACTACTTATTCCACGCAGCAGCTTTGTTCCGATTATTCTATCTTTCTAGAGAGCAAAAGAAAAATATAACAGCTGATGAAATCTTGAAAATGGCATCAAGAGTTGTTTTAGCTACTCTTGCTGTTCCTATGCCTCCAATTCGTTCGGATATAGATCGTCTTGTCGAAACTGATGAAAATGTAATTGACAAAAATCATCGTTTATTGTCTACTCTTTTGGGATTGCCAAACCCTCCTACTAGAGCCCTATTGATCAAGGATCTTGTTCGTTTTGGAATAATCCAAAGTGCACCATCTCAACTGCAAGATTTATACAGATGGTTGGAAACAGAGTTCCATCCTCTTAAACTATGTTCAAGGGTTCAACAATCTTTTGAACTATTGATTAAATGGGAAGAATTTCCTGAGCTCCGACAATATATCCCTTCTATCCAAGAAATAACCGTTGTCAGATTGGTCAAAGAAGTATCTCAAGTGTATCAAACTATCAAATTTTCTCGTTTGTTGGAGTTAGCTCCATTTGTGAAACCGTTTGATTTGGAATATTTGGTAGTTGAAATTGCTCGAAGAAATGATTTGCAAGTTAGAATTGATCATAGGAAAGAGTGTTTCCACTTTGGCTCAGAATTGAATGTTTCTCAAAGAGAAGAAATCATAGAAGGCCCCCAGTTGCAAAGCATGCCAAGTGAACAAATGCGTAATCAACTTGTCTACATACATTCTGTTTTGAACAAAGCTGTCAACTACCTTCTTCCTGATAAGAAGAAACTTGAAAGAAAAGAGTTGTCTAAAGAAATTGTGAAAGCTTACATGCACACATCTTCTAAAGATCACATGAGAATTCTTAATCGACAGCAAATTATTGAGGAAAGAAAAGAAATGCTTGAGAATCTTAATTATCAGAAAGAAGTTGAAGAGCGCAAGCTTCTTGAAGACAAACATCAAAAGTTGCGAGAAGCTGAGAAAGAAAGAATGGCTAGAGAAACTGAAGAAAGAACCAAACAGAGGTTATTGCGTGAACAATCAGAAATGAAAAGAAAAGTGGTAATGGAGAAAATTGAGCAACTGAAAAAGACTGAAATTGGTTCTAAGATATTTGATGGAATGGATGAAGAGGAATTAGAAAAGTTAGATCCAGATGATTTGTTGCATAAGCATGTCGAGCAGTTAGACAGAGAACGTAAGGAACTTCAGGCTAAATTAAGAAAACAAGAACGTAAAGTCGATCATTTGGAAAGAGCTAAAAGGATCGAGGAAGTACCTTTGCTACTTGCTGAATATGATGAACATAAAGCGAAAGATAAAGATTTCTGGGAGCAACATGAAAAAGAAAGAATTACTACCATTATCGAAGAAAGAGCTCTTGCTGTACAATATCGGGATCGACTCATGCGATTGAAAGATGATAGAGATAAATTCCTTGATCGTTTGAAGAAAGCACGTGCATCTGTTTACCAAGAGAAACTTGCTGAATTTGAAAAAGTATTAACTGAAGAAAGGAAAAAGCGTTTAGAAGAACGTAAACAGAAACGAAAAGAAGAACGAAGACTTGAAAGAATCAAACTTCAAGAGGAAAAGAAGCAGCAGATGATTGCAGAAGCAATGAAACGTGAAAGAGAAGAAGCACTAGCAAAATTGGAAGAGATGGAAGCGAAGAAAAGGGCAAAGGAAAAAGAAATTGAGGAAAGGTTAAAACGCGAAAAATTAGAGCTAGAAAAGAAGCAAGAAGAAGAACGTACAGCCCTCCGAAATAAAGAGAAACCTCTAGAAACCACAAGACCAGCTTCCAATTGGCGAGAACGTGAACAACTTAAAAAAGAAAGTTGGGGTCCACGTGATGATAGAACAAATCGAGATGACAGAAGTAGTAGAGAAGATAGACCTTTAAGAGATGATAGAAGTAGTAGAGAAAAAAGTGGTGCAGATAATGAAGCTCGTGATTGGCGAAGCAGAGCTGAGGGAGCCGCTTCTACGACAGAGGATAGAGATTGGAAAAAACCTAAAGAGGACACCTGGAGAAGGGATGAGAAACCTGCTACTTATCAAAGACCTGCTTTCAGAGATGATCTTAGATCAGATAGCAGCAGAGATCGTAGGGATAGAGAGGAGACAACCAATTGGAGATCTGCAGCACCTGCTGCCCGTAGGGAAGGCGATAGAGAAGTCAAGAGATATCCGGAGAGTCAAAGAGATAAAGATCGTTCTGATGGCAGAGATAGAGGATTAGGGGGATCAAACTTTTCACGTGACCGAGATTCTTACCGACGAGATGATACATCTGACCGTAGAGGAGAGAAACGAGATGGCTTCGGTTCCCGAAATGAAGGCTCTGGTGGATACAGATCTAGAAATGATGGTCCGGGTGGTTACAGCTCTCGTGGTGATGGTTTTGGTTCCAGAAATGAAGGTGGATCAGATAAAGCTCCTGAAGGCGGCAGTTGGAGATCTGGTGGAGGTGGAACCTCTGCTGGAGGATCTTGGAGATCTGGTGGAGGTGGAAGGGAAAATGAAGATCGTTCTGATAGAAAGCCTGCACCTAGAGGAGACTTTAATCGTAGTAGAGATAAACCTAGAGAACCTGATGATGATGGTTTTGTACCAGTTAGACGA
>Ara64
GAAGAAGAAGGTCGAGATCTCCTTGGAAAAAGAACAATGGACTTCAAAGTCACCTACTTAGATGGTGGCTTAAATTCCTTGAACGATCGGAGTGGTCTTCTCTCTGACAGTGACTTTGTCCTCCGCTGCCAGAGGACAAAGAGATACAAGTCACAAATTAGAGACATCATTACCACGTGCAGAAAAAGAAAAAGCCCAGTGAATGGACCACCATCTACAAGCTCTATTGTAGGAGGCGCATTGCCTGATACATCGACTTATATGGACGATGCTGCTGCAGCTGCAGCTACTGCAGCCGTAGTAGCGGCAGGCTATAACAATGTTTATCCTTATGGCACAACAGACAATATGAATGGTTTAAGTGCTTCTTACGGAGCAACGGCTTCAATGCCACAAAACCTATTTTCAGCTGCCATAGACAATACGAGGTTTATTTCTGCTGAGAACTTTCTTCACTATAGACCTATAGGAACTTATTATCCGGACTATGCAGTCGCGCAGTATCCATCTAATGGTTTTCTGGATGTGGCTGCCTCTGCAACGGCAGCCAGAACGTGTTTCGGCCCGAGTGCTTTTCAAACAGATTCTGCTAGCCTTCAGCTAAGCAACACCAAAGAAGATAAACTATACCAATGTCAGATTGAAGCGGCAAAGTTTGGCGTCAATTCACCATCTCCTCCCCAGCAACACATAGTGAACAATAAATCCCCACCATCGTCCAACTGCTGCGACAGTGTACCTTCCTACATGAATGGGGTGGATCCCCTAAGGGGGTGTTTGGTGAATAATAATGGAGTGGGTGTCCAATCGTCTTCATCTATCTTACCGGTTACGTTAGATCACCATGATATAAAAGTTCGAGATCTCACATGTACAGGAAATTTGGCATTCCCTTTACATACCCTCACCACGAACAGCGAGTGTATCAACAATGGACTCAGTGGAACTAAATCCAAAAACACTTTTAATGGAGGTCCGAATAGCATCTTAATGACTATTCGAGATCTACCGCATTGGCCTAAAGAAGAAAAAATCTCATCACCTTACGACAGTAGGCATAATATGCTTGCGTGGAATAGCAGAGATGCACTCTCTGTGGACTGTCCAGCAACAAGCTCCTCCTCTTTCACCACTTATGACATGAAATCGTCCCGATACGGGGATGGTAAGCAGGATGGTGAAATAGGTAATGTGACCAGTTCACCTTGCAAGTGGAGTGGGAGTGCGGCTGCACCCAAATCTGCTTCACCTCATAACAGTACCAGTCCAGCCAGTGGTAAAGTGGCTCCCCAAGTCACTTACAGCAGCACGCCATATACTCAGGACATGCGGCTAGAG
>Ara65
TTCCGAACTTGTAATGATGAGGAATTTACTTGTCGCAATGCCAAATGCATTCGTAAAATGTACCATTGTGATGGTGAAGACGACTGTGGAGATGGTAGCGATGAATTAGCAAAAGACTGTGCAACTGAAGCTCCAAAATGTGCCAAAAATGAATTCAAGTGCAAAAGTGGTCAGTGTATTCCTTTAGAACGAGTCTGCAATAAAGTAGTGGATTGTGATGACAGCTCAGATGAGCCAGCTCATTGCCATGTCGATGAATGTTCTAAAGTTGAAACAAATCAATGTGAGCATAAATGTGTGAATACTCTTACTGGATTTTACTGTGAATGCACTGAAGGCTATGAGCTTGCGAAGGATGGAAAAGCTTGCAAGGACATTGACGAATGTGTTGTTAAGCCAGAGGTGTGCTCTCAGTATTGCTTTAATACTCCTGGATCTTACTATTGTAAATGCAATGAAACGTATTATGAAAGAGAACTTGATGGCCGAACTTGTAAAAGGAAAGAT
>Ara66
CATGTCGCAGCTGGCATGCGAAGGCAATGTAAATGCCATGGAATGTCAGGAAGCTGCACTGTCCAAACTTGCTGGATGCAATTGCCACCTTTCCGAGCTGTAGGAGACGGACTGAAAGATAGGTTTGATGGTGCCTCGAGGGTTCTTGTCACCAACCGGGGAAATGTCCGTAGAAGAGCACTCTTCAAGCCATACCACCCAGAACACAAACCACCATCCAAAAAAGATCTCGTCTACTTTGAGAACTCACCAGATTTCTGCTTTCCAGACTCGAATCTCGGCCACCGAGGAACTTTGGGCAGGATCTGCAATGCATCTTCCATCGGGGTCGATGGATGTGACCTCATGTGCTGTGGTCGGGGCCACAAGGCGGAGCACAGAGAGGAAACGAGTAGGTGTAACTGTACTTTTCACTGGTGTTGTCAAGTTGAGTGCAGGACTTGCAAGACGAGGCGTTTAGTTCATTCGTGCCTG
>Ara67
ATGCACACACTAACAACATCATGGGGAAGATTGCAGTTTTCTCGAAAACGAATCTTATATTTTATTTTGGGAATTATAGCTATTTTTATCATCGAGCGTTCAGGATTGATATTACATTTTCTTGAAGTTGATTACAACAAATTTTCTTACCCCTTAGACATCAACATGGAAGAAATGCTGGCAACCATAAGAAAAGGGGGAAAAGTTCCTTATCAACCAATCAATGAATATAATTTTCCATACAGAATCAGTAATGAAAAGAAATGCCTACAAGGTTTCTTAATGAAAAACCATGAAAAGGTTGTGATTTTATATGTAATCAAATCAGCTACGAACCACAAAAATAGGAGAGATGTTATTCGCAAAACATGGGGGTGGGAAAATCGCTTCTCTGATGTTCTTATCAAACGAATATTTGTCCTCGGTACAACAAATGATGTTGCACTGCAAGATGATATTGATGAAGAATATGCTAGAAATAAAGATATTGTTCAAGCTGAGTTTATTGATAGCTATTATAACAACACTATTAAAACCATGATGAGTTTTAAATGGGTTGTTCTAAATTGTCCCAAGGTTCAATTTGTCATGTTTGCAGATGATGATATGTACATATCCACGAAGAACTTGCTGAAATTTATTCGCAATCCATTTAATAGACGGGTTGGTTTTAGAAAACGTCGCGATGTAGAAAAAATTTTACTGAGTAATCGAAGTAGTTCTAAAGCTTCTGAAGCACCTGAATTATCTCAGCAAACTTCAGGGTCAAGTAACTTAATTTATAATTCTAGAAAGTTGTTTGAATATGATCCTGTGTTAAGTGCTTTTGATGGACGATTATTAGCTGGATATGTTTTCAATTCTTCACCGATGAGACATAAATCAAGCAAGTGGTATATGCCTCTCTCGGAGTACCCATATTCTAAATACCCTCCATATGTGACTGCTGGCGCTTATGTATTATCATATCCGGCCTTAGAAGATATGTATTATACAAGTATGTTTACAAAACATTTTCGCTTTGATGATGTCTATTTAGGCATAGTTGCAAAAAAGTGTGGAATTTCACCTTTGCATAATGATCATTTCTATTTCTGGAGGGAGCCTTATACCAAAGATTCTTATGTTAATGTCATCGCATCTCATGGATTTAGCGATCCAGAGGAGCTGCAGAAAGTATGGGATGAGCAGAGAAGTTCAGGCCATGCT
>Ara68
GTTGTTGCAGTTCGAGCTAGAGATAGAGACCACAGTTACGCTGGATTGCTTGTTTACGTAATTAATTATAACAACGAGGGAGATGACTCTTTCAAAATTGATTTATACACTGGAAGACTTATTGTTGATGCCAAACTCGATCGTGAAAGAACTTCTAAATATATCTTAAATATCACAGCTTTCGATCTTGGAAAACCACAAAAAACCGCATCAACTCAGATTGTTGTTAATATTCGCGATGTTAATGATAATGCACCAGCATTTGAAAAATCATCTTATCATTTTGTGATTCCAGAAAATGTTGAAAATGGAACTAGTGTCATACGACTTCGAGCAACTGATAATGATGAAGGTGAAAATGCTCGACTGACGTATAGCTTAGAGGGTCCAGCTTGGGATCGTTTTCATGTTGATAAAGACTCTGGTCTTTTGACCGTTATTGGAGCATTGGACAGAGAAAGTACAGAAAACTATGCTCTGCGTGTTTGGGCTAAAGATTCGTCTTTGGAAAAGGCACTAATGTCTTCAACTGTTGTCTATATTCGATTAGAGGATGTGAACGATAATCCCCCTATGTTTGGATTATCACAGTTTTGGGTTAAAGTTCGTGAGGATTTACCTTTAGGAACTGTTGTCATGATAATGTCAGCTAGAGATCCAGATTTGGGTGACGGTGGACGTGTGGTTTATGAAATGCTTGGTGGAGGAACATTTTCTGTCGATCCACAAACTGGTGTTGTAAGACTAGCCCGTTCGTTAGATTTCGAACAAAAGCAACTTTACAATGTAACCATAATTGCCAGAGATCAAGGTGATCCACCCCTATCTTCCGTTGCTTACCTGTTGGTTGAAGTTGAAGACGTTAATGAGAACTTTCAATCTCCGAAATTTCCGGACTTTGTAGCATCTGGATCTGTTCTTGAAAATAAACCCGAGGGTACTTTTGTCACTCAAGTTACTGCAACAGATTCAGATCCTCCTGGTATTGATTCCACCATAACCTATTCAATTCGCGATGGAGATGGTGTAGGCATATTTTCGATTGATGATCAG
>Ara69
TTTTCCCATGTATTTACTAATGGAATAATGGAAGATGGATTATTGGAAAATATAATGCTTGTTGATACTCAGTTGTGGAAAAATGCTAGAAATCAGTGGCATCAGCTATTTATAACAGGAATGTTGATGGACTTAACCTGCAAGAAAGCTTTTGCAAAAAGTTTTGTTTCCGTGTATCCAACAATTTTACAAGAGTTTATTTCTGATGATCATGATCACTCTATATCAGTGTCTTCCTTATCAGTTCAAATATTTACAGTACCCACATTAGCTCATTCTTTAATTCAAGAAGAAAATGCTATATCTGTTGTTCTAAAAGCATTTCTGTTAGAGTGCGAGAAGAGACATGTCAATGGACAGGGTAAACTTCATTTCCAACGAAACCTCAACAACAGCAATTTCAGGAGAGCTCAATATATGCTCCATGATCTTGGATATTTAGTGTCTGTACCACCACCTCAATGGAATGACCAGTTACGTAAGAACTTCATAAACGGAATGCATGCTTTTTTCAAACTATTGGAAATGATGCAAGACATGGACGCTGTTGTCCGCCAAGTTGGACAACATGTTGAGTTTGAGGCAGAGTGGGAAACTGGAATTAATCTTCAACTTAAAATTGCCTCTATTGTTACAGCATTGTTAAGATGGTGCACCTCAGATTACTCTGTGTTTGTAAAAACAATTAGAGCTAATATTAAACACTTTGAAACGTCACAACCCAAACCTGTTTTCATTGGAGTAGAATTAGCAAACCATTCTGCTTCCTGCATTGAATATGATGTTTCTTCTAATGCTGTTTCTATCCATTTACCTTTAGTTCGATATTTAGCTGGACTTCTGTTGCATTTGGATCAATATAACCTCTCCTATGAAGGGCCGCAGTTTCTGATGGAAGGAGTGGAGCGTTGTAGTCCAGAGCAATTAATGGAACTTCCTCTAAGGACTTTAGTTATGCTTGCTCAGTTCCGTGCTGGGATGTGGAGGAGAAATGGATATTCCCTTTTAAATCAAGTATATTTTTATCATAATGTGAGATTGAGGGAAGAAATGTATGATCGAGATGTGCTCATGCTTCAAATTGTGGCATCCATGATTGAAAGCAATGAATTTCTTATACATCTAGTTTATAAATATGGATTGCTGAACTGGGCATCCGAAATGTATGATGGCACAAGTCGCAAACCTGAGGAAGATAATATTCGACAAGTTTTGACAGTTGCAGAAGAGTTCTTAAGTCTGGTTCTGATTATTGTTTCCGAACGCTTTACTCCCAATCTCGGCAAAATATCGGAATCCGAAAAAATAAAGAAGGAAATAATACAACTTCTTTGTATAGAACCTATGCCTCACAGTCAGCTGTACAAATTGCTCCCTAGAGACCCCACTCACGATGTTAGCTTCGAAACTGTCATTAATGAAGTTGCCACTTTTAAAATGCCACAAGGGTCTGGAGTGGGAAAATATGAGCTGAAACCTGATTACTTTAAATGTTTCAACCCCTTCTACTATCATTACACCAGAGAAGAACAATCTAAGGCTGAAGAAGTTCAGGTGAAAAGGAAAAAGCAGCTGTGTGAAGAAATATGCTGTCCACCACCTGTTCCACCTGAATTTCACCCACGTTTTGCTATAATATCCAATATACTTCAATGTGATGTTATGTTGCACATGATGGAATTAGTGTTGAAAAGGACTTTGAACTTACATTCTGCTGCATTTTCTGAAACACAGTTAGAAAAAGTACTTCATCTCATTGGGGTTGCTCTTCACGAAGAAGAACGTGTGACAAAGTTAGATTCTGAGAATTCTTTCTTTTGTTTCACTTCCAAGGCTAACAAACGAAGTTTCGTAAGCCTACTAGAAGAGTGTTCCAAATGTCCTCGAATAGATATATGTGGAGAATCTTTAAAAGATCTCTTGGCGTGGGTTATCACCAAATTTAAGTATGTTGAAAGCCTTCATATTCAAAACAACGATAAAGCAAATGAGCTTGAAATGGCTGAAGCATCTGCCAGTACTAGTAAAAATACTGCTCGTGATAGGAAACGCAAGACTGAAATGGCTGCTGCTAGGAGAACTCGTATTATGGCTCAAATGTCTGCTATGCAGAAAAACTTCATAAAAGAACATGCTGATATGTTCAAAGAAACTTTACTCGAGGACTCTAATTTATCAAAGTCTGAAATGGATATTTATAATGAGCTATCAGAAGATCCTGTATGCTTTTACAAAGATTCCAGGTGGAGATCTTCTGCTTCAGGTGTATATACTTGTATTTTATGTAGAGAGGATCAAGAACTCACTTGTGCTGGAAGGTCTTTAGTATTATCTGCATTTGTTCAGAAATCTTCAATTTTGTCCAAGAATCGCAAACATAAAATGAGAGATCCTAGAAATTATGATCCTCTGCTTCTGCCTGCTGATTTATTCTGGTCAGTGCACTCAAGTACTTGTGGTCATGTGATGCACAGTGATTGCTGGCAAAAGTTCTTTGATTCTGTGGTCCAAAAAGAACAGAGGCGTCCTGCT
>Ara70
ATGGCTACAAAAGCTAAATCAGAGTCTATGGTACCGCCTGAGGAGACAGATTTATTGGTCATTAAACCTTTGGGTGCTGGACAAGAAGTGGGTAGATCATGTATTATTTTAGATTTCAAGGGGAAAAAAATAATGTTAGATTGCGGAATTCACCCCGGCTTATCCGGCATCGATGCTTTACCCTTTGTGGACAACATTGATGCTGATGAAGTTGACTTATTGCTCATTAGTCATTTTCATTTAGATCATTCTGGTGCATTACCGTGGTTTTTACTCAAGACTGCTTTCAAAGGACGATGTTTCATGACACATGCTACCAAAGCTATATACCGGTACCTTTTAGCCGATTATATTAAAGTCAGCAATATTGGTACAGAGCAGATGTTATACACCGAATCTGATCTCGAAGCGAGTATGGAAAAAATTGAAACTATCAATTTTCACGAAGAAAAAGAGGTGAATGGTGTAAGATTTTGGTGTTATAATGCCGGCCACGTTTTAGGTGCTGCTATGTTCATGATTGAAATCGCAGGTGTGAAGGTGCTTTACACTGGTGATTTTTCACGACAAGAAGATCGTCACTTGATGGCTGCCGAAATACCATCTGTTCAACCTGACGTTCTAATTATTGAATCTACATATGGAGTTCATATTCACGAAAAGCGTGATGAAAGAGAAGCCAGATTCACTGGACTTGTTCATGATATTGTGAATCGTGGGGGACGTTGTTTGATTCCTGTTTTTGCTCTAGGAAGAGCGCAAGAATTATTGTTAATATTAGATGAATATTGGTCAAATCATCCTGAATTACACGATATTCCAATATATTATGCATCTTCATTAGCAAAGAAGTGCATGGCTGTATATCAAACTTACATCAATGCCATGAATGATAAAATTAAGAGACAAATTGCAATAAACAACCCTTTTGTCTTCAAACATATATCAAACTTAAAAAGCATAGATCACTTTGACGACATTGGGCCTTGCGTTGTCATGGCTAGCCCAGGTATGATGCAAAGCGGTTTGTCTCGAGAACTATTTGAAAGTTGGTGTACAGATCCGAAAAATGGCACCATCATTGCCGGTTATTGTGTTGAGGGAACGCTTGCAAAACATATATTATCAGAACCGGAAGAAATCACTACAATGTCGGGTCAAAAGCTGCCTTTAAAAATGTCTGTTGATTATATTTCCTTTTCAGCTCATACAGATTATCAGCAAACTAGTGAATTCATTCGTATTCTTAAGCCACCTCACATTGTGCTTGTTCATGGAGAACAAAATGAAATGGCTAGGTTAAAAGCTGCAATCATTCGCGAATACGAGGATGATCCTGATGCCCATATAGAAGTGTATAATCCTAGAAATGCCCAAGGAGTGGAATTGTACTTTAGGGGTGAAAAAACTGCTAAAGTGATGGGATCTTTAGCAATGACAGTTCCCGAAGCAGGTAGTAAAATATCTGGTGTATTGGTGAAAAGGAATTTTAGTTACCACCTCTTAGCTCCATCTGATCTGTTGAAGTATACAGATATGGTTATAAGTACAGTTAGTCAGAGATTAAGTGTACCTTACACTGGCACACTACAAGTACTTCATTATTATTTGCAACAGTTAACTGGTGATGCAAAACTTATTCCAGATTTTAAAAAGTTTGGCGGAAAGCTGATACTTTTGGTGTTTGATGCTATAACGATTTTCCAGGAAGCCAAGGTTGTTGTGTTGGAATGGAATGCTAGTCCAGTCAATGATATGTATGCAGATGCTGTTGTTGCTATTATTTTGAAAGCTGAAAAATCAGACTTAACGGCTAAGACTCTTCCTACAAATATCAAAGTTGATAAAATGCATTTTACGGAATGTCTGATGGAGATGTTAGCCGAAATGTTTGGTGAGGAGTCTGTGAGTAAGATTGTTCGCAGTGATAAGTTGTCTGTTATTGTCAATGATAAATGTGCTGTGGTTAATGTTCGAACTTTAGAGGTAAAATGTGAAGAGGATGAGACTTTGCAACAAATGGTTTCTACAGCTGTTACTAAACTACATAATTGTTTGCTTCCTCAGCGACTAATAATAGATATGCCACCTGACATAGAA
>Ara71
ATGGCGGGGTCCAAGCGACTCATCAGAATTTTAGCGGTATGCTGTTGTCTCTTGTCTTCGAGTTGTCTTGCCGATGTCCTGCGGGTTGCTGTTCCCCACGACGCTTATCCCGGATATGGAATCACCAGGCTAGATTACTGGGGACAAGCTTTCAGCCTGCTGGAGAACGAATTTTCTAGTCTTTTTGCAGTCATGAGTGACGGACTTCTGATGCCGACCAGCGAACTCAGCCACCTGATCGACTCTCCACCCTTGACTCTGGTCGTCAGACAAGAGGCACAGAATGGCACGAAAGAACAGATGATAGTGATCCACGTCGTCGATAGGAATCGGCTCGTGAGGTTTTCTCAAGATAGCTACAGCGGGCAAATCTATGAGAACGAACCGGCGGGCACGGTGGTCGAAGGCCTGGATAGGATGTTTGCAACTTCGGATCCGTACCATCCAATCATTTACACTTTCGTGTCAGGAAACGAGGAGGACGCCTTCAGTATTGTCCAACTTCCAATCAACAACCTCTCCTCCAGTATCGTCATCCGGACGAACCGCGTCCTGGACAGAGAAAGGCAGGAAGTGTACGACCTAGTCATCAGGGCCACCGATGTCCAGGAAGCCAACAGCGCCGACGCCCAAGTGACCATCCAGGTGAACAACGTGAACGACAACGCTCCGGTTCCGGAGAGGACCATCTATGAATTCCGGATCCCGGAAGACACGGAGCTGTATTCCATCGTCGGAAACGTGAGTGCTTACGATGCGGATGGTGATAAACCCGTGTATCATTTAGTGTCCCGGCACCCGGTGTTTGCCATTATCCCGAAGACGGGTCAAATTCTTTTGATCGCGGCACCCGAGTTGAAGACCTACAAGTTGAATGTGCGCACCCAGGATACAGCGAAACCACCGAGGATTAGTGCTCCCTTTTCGGTGTATATCGAAGTGTATAGTGAGGAATTACCACTGGAAAGTGAAAATGTCGACAGCAACGATATTCAGTTGCTGTCCCGTCAGAAGAGAAGCGTGAGACCCACGAAAAGTTACGAGTATAAGGAGACTGACGGCAGCAAACCAGGAAAAGTGATGTTTCAGTTGGATAAGAAACATCCCCAAGAAACTTACAAGATGGAGAACCCTATTAAATGGGTTGATGTGGATTCATCTGGTGATGTTAAGATCAAAGAGCCCTGGGATTATGAGCAGCTGGGAAAAGAAAAAACCATCGATTTTTGGGTATTCGTCACTGGACCCAACATCAAT
>Ara72
ATGGTCGATCGTTTAGTAAACAGTGAAGCAAATGCTCGCAGAATCGCTGCTGTTGAAAATTGTTTTGGGACCTCTGGTCAACCATTGGCCATACAGGGGCGTGCATTAGTAGGTGAAGGTGTTCTTACTAAAATGTGCCGTAAGAAAGCTAAGCCACGGCAATTTTTCTTGTTTAACGATATTCTTGTTTATGGTAACATCGTAATGGACAAAAAGAAGTATAATAAGCAGCATATCATCCCTTTAGAGGAAGTTAAATTAGAAAATCTCGAAGACGATGGAATTTTAAAGAATGGATGGCTGATTCGAACCCCAACTAAGTCATTTGCTGTATATGCAGCTACCGCTACTGAGAAAACAGAATGGATGAATCACATAAACAAATGTGTTGATAATCTACTGAAAAAGACTGGTAAAAAACCATCTTTAGAACACGCCGCTGTGTGGATACCAGATGCTGAAGCCTCCATTTGTATGCATTGTCGAAAAACTCAATTTACTGTTCTTAATCGCAGGCATCATTGCCGTAAATGTGGCGCTGTTGTATGCAATCCATGTTCCAGCAAGAAATTCTTGCTTCCTGCTCAGTCGTCCAAACCGCTTAGAGTATGCCTTAGCTGTTTTAACACTTTAAGTAAAGCTCGTTTAAATGTCGGTGATGTGCCTTGCAAACAACCTGAAAAATCACTCAATCAAGATTCTTCTGGGGAAGATGATTCCGAAGATGAGATTGATGTCCCTGGTAAGATTACTGATGGAATGGAAAATTTAAGTATCGATGAGAAGCCTACATTTTATGGGGATGTACCAGATTCATCCAATAATGATCAGGGATGCAGTCCTGCTGTCGATACTATTTGTGATTCCGCTAATGATATTGTTTCCGCTGATGATACTACTGCAAGTTCCGCTATGGAGACCCAAGCAGATACT
>Ara73
ATGGAATCTGCTATTGATAATCACATATTAGAGCTAAGTAATGATACTGTGCAGTTTGAACCTGTGAGCAATTTAACGAATGTGTTTTATGATGAAGCTAACTGTCAGGTGTTTGCAGTTAGATCTGGTGGAACTACAGGAGTTGTTGTGAAGGGACCACAAGAAGTAATATCTTACAGTTTCCGCATGCTAGATAAAGGCGATGTTATGTCAATTAAGTTTTCTCCTGATAAAAAAATATTATCTGTTCAAAGAAGTTTTAAATCCATTGAATTCATGAATTTTAACGAAGAGCCAGATAGTCTTGAATACTCTCAAAGCTGCAAAGGTAAAAATATGAAAATTTTGGGATTTTCTTGGACCAATGTGAATGAAATTGTGTTTGTGATGGATAAAGGTATCGAGCACTACCAAGTTATACCTGAAAAACATACCTTAAAATCTTTGAAATCCTGGAGTTTGTCCTGTAACTGGTATGTTTATCATCCAGATAACTCTTTGCTTCTAATATCATCAGGAAGCTTATGCAACGTAATGCATCCATTTCAGTTTCGTCAAGGTACATGTTATAAGTTGGCAAGGTTTGAAATAGACTTGCCCGCAGCTCCAAAATTGCAGAAGGTTTGCTTACTCGAAAGGGATGTCAGTATTGCCACAGTATACAATAGAACTTGTATATTTGTTCTACGTCATCAACCTCGTACGGCAGGGACCCCGGGGGCTGAGATTGCTGTTTATAAAGTTATCAAAGATGGCCCCCCTCGTAAAACAGATATATTGCGGTTAGATAAGAGTGGTCGTTTTGCAATCAATGTCATTGATAATATTATTGTAGTTCATCACCAAGCATCTAAAGAATCAATGATGTTTGATATTAATCTACCGTGTTACAATGACAAATTCATATCTTATCATACCCCAATTGTTAGATGCCCCATAAAGCCTTTTGTGATTACGATTCCCGCAATGCCTAGTCAAAATTCGTTAGAGCAAAAGGTTATGTGCGAGTTATATTCGCCTAATTGGGTTGTTTTCTTACCAAATGTTATTATCGACCCTAAATTAGGTTTTATGTGGTATGTAAAAATGAATCTAGATCCTGTTGTCGATGTTTTAGAAGACAAATGTTTACTAGTCGATTTCTTGCTATTGAGACAAACCTCTAAATCTTTAATATTAAAAGTTTGTCACGATGCTTTGACGTCTCCCGGTCGGTTACCTCTCGATACCTTAGCAAAAATATTCGATAAATTAAATGAGATCTTCAAGCTCAACGCCGAGCTTCAAAGGCAAGATTCGATTAAAAACAGTCCACAAATTACATTAACCCATAAACCAACTGTTGTAATTGATCAAGCAGACATGTTCTCTCATGTATTCTGCATATTTGAAAAAGAAAACATAAGCCCTAAATTTGCCGTTTCTGTCTTGCTCGAGTACATTCGTTCTCTGATCCAATATCAGCAGTCTGTTCAACATTATCTGAGTAAATTGCTGATAAATATTATGGTTCAGAATAAGCAGTTTTATCAGCTTCATCAGTTTTTGCAGTATCAGATACTAAATGACTCAAAACAGCTAGCTTGTTTGATGCTAACTCTTGAGAGTGTTTATCCACCAGCGTATCAATTAGCGTTAGACATGCTTAAAAGACTCCAGAATACGAATGAAGAGATAGTTGAAGTGTTGTTGTCGCAGAAAAAAATTCTTCAAGCCTTATCATTTGTTAGAATGTGTGGAGCTGTTGATTCACTTTCTTCTCAAAAGTACCTATCTGCTGCTATATATACTGGGGATCCTAGAATATTTTATTCCGTATATAAATTTTTTGAGCAAAGAAATATTAGACTTCGAGGGTCACCAGACTTTGAACCAGGTGAACATTGTGAAGCTTTTGTGAAGTACTTTAATAACATTTATGGGACATTAACTTATGAATATGACAAT
>Ara74
ATGCGTATAAATAAAAATTTAAATATGTTTCTAAATTCTTCTTGGTTAAAGCCATATTATTTTAATAAACATTTAACAACGTGGTCTTCAGTTGCTTCAGCATTTAATACCCGGCCAAACAGAGTGAAATCCTTGAAATCACAATTTCTAGGAGAAAACACTGGACTCTTTAAACACAGTGAACTTCAAGAACCCAATGGATTTTATCTTCTTAAAGATAATGCTATTTCCAAATCTGAAGTAATGATCCAGGAAATACTCGGTACAACGCGCAAAAGGAAAATGGTTACAGTATTTGATGAGTTATCGGATACTTTATGTAAAGTGGCTGATCTTGCCGAATTCGTACGCATTGGGCATCCCCAAGAAAGATTTGCATATGCCGCCAAAGAAACTTCGATTTCAATTAGTAATTTAGTAGAAGAACTAAACACCAACAGAGACCTTTATCTGAAGTTAAAACAAGTTGTTGAAAAAGGAGATGTTTGTGCTACTGATGATACTGATAATTACATAGCTAATCTTTTCTTATTTGATTTTGAGCAAAGTGGAATACATCTAGATAAGAAAACCAGGGAGAAGATAGTCCAGTTTAATGATTATATCTTGCATGTTGGGTCACATTTTATGAGTCGAACTCTGAATCCTCGAACTGTTCTTAAATCTCAGTTGCCTGAGTCCATCCGTCATAGTTTCTCTGGTGATGGTGATACTGTTGTTGTGGGTGATCTTTTCTCAGATTCCAAAAATGAATTTCTTAGAGAAGCTGCATATAAAATTTTTCTTTATCCTGAGAAGCAACAAGAAGAACTGCTTGAAGAATTGTTAAAAGCTAGACAAAAGCTAGCCGTATTGTGTGGTTTTCCAACATACGCCCACCGTGCTGTCCGAGGGAGTATTGCTGGTACTCCAGAGTTTGTTCATGAGTTTCTAAAACTTACAAATGAAAAGATAAAAACTAATGCCAATGAAGATTACAATCATCTCTTGAAATTGAAGCAGGAATGTAGTCAGAAATCACAGGCTTTAATGCCTTGGGATGTACCTTATCTCATAGCCCAATCAAAATACAACGAGTTTGACATGAATATTTCTGACTATTCACCTTATTTTTCCCTAGGAGCATGTATGGATGGTTTAAATTACATATTTAATGCGTTATATAACGTTACATTGCAAGTTGAAGACGTCAAAGATGGTGAAATTTGGCATGATGATGTAAGAAAACTTAGTGTTGTTGAAGGAAATGAAATACTTGGATATATTTACTGTGATTTTTTTGAGAGACCTAAGAAACCTAACCAAGATTGTCATTTTACTATTCAAGGGGGTCGCTTGTGCTCTGATGATACCTATCAGAAGCCGATTGTAGTATTAATGTTAAATTTACCTAATCCCTCACTCTTCCAGCCATCTTTATTATCTCATTGTATGGTTGACAATCTGTTTCATGAGATGGGACATGCCATGCACTCTATGTTGGCTAGAACTACTTATCAGCATGTTACTGGAACTAGATGTTCCACTGATTTAGCAGAAGTCCCTTCTGTATTAATGGAATATTTTGCATCAGATCCTCGAGTTGTATCTAAATTTGCAAGGCATTATAAAACTGGAGAAACCATCCCTCTTAACCTAGTTAACAAACTTCAAAGCTGTAAAAAAATGTTTTCTGCGTGTGAGATGCAACTGCAAGTTTTTTATGCTGCCTTTGATCAAGCTTGTCACAGCGACAATTTTGCAGTTTTCGGTTCAACTACTGAATTGCTTGCCCATATCCAGAGTATTTTTTATGGACTTCCCCATGTTCCAAACACAGCCTGGCATCTGCGATTTGGCCATCTGGTTGGTTATGGTGCCAAGTATTATTCCTATCTTATGTCTCGTGCTGTGGCATCTTGGACTTGGTATCAGTATTTTAAGGACAATCCATTTAATGGAGAAGAAGGTAAACGATATCGAAGTGAACTGTTGGCACATGGGGGCTCTAAGCCACCACGCCAATTGGTGGAACAATTTCTCGGAGCTAAAGTTACTCCTGAAACGCTGTCTGATGCATTATTAAAAGATATAAACACAAAATGTAAT
>Ara75
ATGCTTTTGTTTTCTACCGATATGATTATTTTTATGATCAGTTTCATAGTTATTTTTGTCATTTTATTTATATTTAGAAAGCTTACTCGCAACAATATGCCGGCTATTATTCGTTACGATGAAGAGAAATATTACATGGATTTTTCTTCTGCTGTTCCAACAAAAAAACCATTTCCTGGTCTCTTCGATGAATATTCCTTATATTTATCAGTAATCGTTCCTGCTTACAATGAGCAAGATCGACTTCCCCCGATGTTAGATGAATGTATGGAATTTCTGGAAAATCGCTCTCGTAGAGACCGGCAATTCTCATATGAAGTTATCATTGTTGATGATGGGAGTTTGGATAAAACCTCCGAAATTGGTCTGGAATATAGTAAAAAGTATGGATCTGATAAGTGTAGAGTTTTAACCTTAGTTAAAAATCGTGGTAAAGGTGGTGCTGTTAGACTTGGTATGCTGTATGCTCGAGGGAGATATTTGCTGTTCGCTGATGCCGATGGTGCAACAAAGTTCGAAGATTTTGAAAAATTGGAGAGCGAAATGAGGCAATCTACTGTAGAAAACATTTATTCTATTGTTGTAGGCTCAAGAGCTCATCTTGAGAAAGAAGCTATAGCATCACGGTCATTTTTCCGAACAATTTTAATGTATGGTTTCCATTTCTTGGTATGGTTATTTGCAGTTCGCTCTGTTAGGGATACTCAATGTGGATTTAAAATGTTTACTCGCGAAGCTGGAATCATTTTGTTTGCAATACTTCACGTAGAACGTTGGGCTTTTGATGTAGAGTTGCTCTACATAGCTGAAAAAAAAACTATGGCCATAAAAGAAGTTGCTGTAAATTGGACAGAAATTGATGGTTCAAAATTAGTTCCTTTTTGGAGTTGGTTACAAATGGGTATTGATTTGCTGATGATTTGGATTAAATATCAAACTGGTATTTGGAAACTACAAGACACTAAAAAATTTTCC
>Ara76
ATGTCATCTGGTATTACTAAAATTTTGCCAAGCAATGGATCGCATATGATGAGTCCTTCAGACATGCAAGAACTTCCTGTAAACATACCCGGAAACCAACGTGATAGAGAAGGCTCTAATGGTCGCCGCTTGCCAGATGACGCATCTAATAATGCTGCACAGTCTGCAGCGGGTGGTAACAATGTTGTTAATTATTCTGGTCAAATTATGTTCAACTGGCAGGCATCCCGCCTCACAGTTAAAGATAGATTGGCTTTTATTTTCAATAAAGAAATACTTAGTGATGTTCATTTCATTGTTGGCAAAGGCGCACAGCAACAGAGAATACCTGCTCATAAATTTATATTATCAGTTGGTAGTGCCGTGTTTGATGCTATGTTTAATGGTGCAATGGCCACCACTTCTGATGAGATTGAGCTTCCTGATGTTGAACCTGCCGCTTTTCTCGCTCTGCTTAGATTTTTATACTCTGATGAAGTCCAGATAGGTCCAGAGACTGTGATGATGACTTTGTATACAGCTAAAAAATATGCTGTGCCTGCTCTTGAAAAAGCTTGTGTTGATTTTTTAAAATCCAATCTGAGCAGTGATAATGCCTTTATGCTCTTGACTCAAGCTCGATTGTTTGATGAACCTCAACTAGCAGCCCTTTGCCTAGAAACTATAGATAAGTATACCTCGGAAGCACTAGGTGCTGAAGGTTTTACAGACATTGATCACGAAACCTTATGTGTAGTTTTAGAAAGAGATACCTTGAGAATTAGAGAAGCTAAACTTTTTAATGCTGTTGTA
>Ara77
ATGCGTGAAATGAGGAGAAATCATCTAACCCACAGTTCACGAGCGGTTCAGTTCGAATCTCCTTCTCACATGGGGACCCTTCTCAGCGGTCTAAATACCCTCAGAAGTAAAGGTTTGCTTCTTGACATAACTCTTGTCGCTGGAGGCCAGTCATTTCAAGCGCATAGAGTTGTCTTGGCATCATGCAGTGATTACTTTCGTGCCATGTTTACTGATGCCATGAAAGAAAGTCAGCAAAGTGAAATTTGTCTAAATGGCGTGACTGCCGATGGCATGCGCTATCTTCTAGAGTATGCTTATACCTCTAAACTTGCATTAAGCCTTGCTAACATACAAGATGTTTTATCAGCTGCAAATCATGTACAGTTAATTGCTGTAGTCGAAGCTTGCTCTTCTTATTTGAAAGAGCAACTAGATTTAGATAACTGTGTTGACGTTGCCACAATTGCTGAAATGTACTCGTTGCAGCAGCTTTTGAAAGAAGTGTACCTCTTTATATGTGGTAACCTTCAGAAGTTTTCTGGGAAATCTGAATTTCTGAGACTCTCTCCTTTTCAACTTGAGCATATTTTAAAATGTGACTTTCCTGTCGATTGCTCTGAACGAGATGTATTAAGTGTTGTTCTTAAATGGATCGAACATCAACCTCATGAGAGAGTGAAGTATATCCACCAGCTTGTCAGGCACATACACTTCAGTGAAATTTCTGTTGCAGATATAACATCATTTTTCGAATCTCCTATCTTGAAGTGCCTTTGTTTGAGCAGTACTCTATGGAGTCGCTTGTGGCATATGCAACCTCACTCTTTGTGGCAAGAACAGATGCCTCTCATTAATTCTCGAGGAATGGAATTGGCCATTTTGAAAGTTGGTGGATTTGGTATAAGTGGTGTTACAAATGATATTGCATATTACTTATCTAGTGTTGGAAAATGGCGTTATTTGACATCTATACCCCATGTGGAGCAATGCAATTTCGGCACAGCTGTTTTGAATAATGAATTATATATTGTAGGTGGATGCTTTAATCAAAGTTTGCAAGAAAATGTCCACCCTTTTGGATTCAGATATAATCCTTTGACTAACTCTTGGTCAACAATGGCTCCAATGCAAAAGGAGAGATGCCGCTTTTCATTAGGAGTGGTGAACAACCACCTGATTGCTGTTGGTGGTGCCGGTGAATCTGGTGAGTTTGATGTTTTAGACGACACTGCTCCTTGCGAGAAATATGATCCTCTGAGTGATCAATGGATTCCGATATCGCCTTTACCGGGATCAAGAGCTCAGCATGCTGGGACATCTTGGAAAAATTACTTTTATATTTGTGGCGGTTTGGATCAAGACCTGGTCTTAAATTCTCTTTGGAGGCTAAATACCGAAACAGATCATTGGGAAATCCGTGCTCCCATGATCACCCCTAGAGCTGATCATTCTATGGTGTGTTGTGGAGATAACATATATGTTTGTGGTGGCTGGTACGATGATGAAACTACTGGAAGCAAAGTGTTGGTTGACACAATTGACTGTTATAATACAACTAGAGACACATGGACGGTAGTAACCAGGGTTCCAACTCCTCGTTATCATGCTGGTATTGTTGTGATAGGCAAAGGACTGTATATTGTGGGAGGCTTTCACAGTGCGACAACTTTTGACCGTGCTAGTGGTGTTGTCGAATGTTACAATATGGAGACTGGTAAATGGACGGTGGGTGATAATTATCCACAAGCCATTTGGGAACATGCTTGTTGTACTCTTTATGTGCCTCGTTGTAGAGATGACTTGGATGTTATACCAGATAAAAATTTGCTT
>Ara78
ATGTTATCGTTTATTCTGCACACACTTAGTTTGTGCATATTTGTGGCTTTTGTCACAGGACAGCAAGAACGATGTGAAGAAATAACAATTCCTATGTGCAAAGGAATTGGTTATAATTACACTTCTATGCCAAACAAATTTCATCATGATACACAGGAAGAAGCTGGACTCGAAGTTCATCAGTTTTGGCCATTAGTTGAAATACATTGCTCCGACGATTTATTGTTCTTCTTATGCTCATTGTATGCACCAATTTGCATCGAAGATTATCACGGTCAACTCCCAGCTTGTTATTCGGTGTGTGAACGAGCAAAAGCCGGCTGTGCTCCAATTATGCACAAATACGGCTTCGTTTGGCCTGAACGTATGAATTGTGACGATTTTCCACGATATGGTGATCAAGAACACCTGTGCATGGATGCTAAAGAAGGTGCTGGACCAGAAAATGGTGAAATAAATACCAAACAAGAGACAAAACCTGTTCGAAAACCACCATCCTACAGAGGACGAAACTCTAAAGCTCGGGATCGTCACGATTCTATTGTTCCTGGAGGCAGTACTGGTAGACAACCAGGATTAGTAACTCCTGGACCAGATACTGAGTGTACCTGTGAATGCCGATTTCCAATGGTACCTCTTGTAGACCCAGCTGAACGCCGAGTGTACAACGACGTTTCCACCGGTGGAGTACCGTACTGCGCAAGACCATGCCGCGGCACATTTTTCAGCAAAGATGAGCAAACCTTTGCTTCCTTCTGGATTGGGCTCATGGCCATCATTTGCTGTGTTTCAGCCAGTTTGACAGTACTGACTTTCATCATCGATCCATCCCGATTCCGTTATCCGGAACGTCCGATCATCTTCCTGTCAGGCTGCTACCTCATGGTGTCCGTGGGCTATCTGGTGAGGCTTGGTCTCGGCCACGAGGCAGTGGCCTGTGACGGGCAAATCATACGCTATCACACCACAGGTCGCCCACCTGCTTGCACTATCGTTTTCTTCCTGGTGTACTTCTTTGGAATGGCCAGTTCTTTATGGTGGGTCATTCTAACTTTAACTTGGCTGCTGGCAGCTGGTCTAAAATGGGGAAATGAAGCGATTGCAGGATATTCTCAATACTTTCATCTCGCTGCGTGGTTGGTGCCAACAGGAAAATCTATCGCTGTCTTAGCCATGGGTGCTGTTGATGGTGATCCCGTTGCAGGAGTATGCTCAGTTGGGAATCAGAATGTTGACCATCTACGATGGTTCGTCATTTTCCCCCTGTGTGCATACTTAGTGTTAGGCACATCTTTTCTGCTTGCTGGATTTGTCTCCCTATTCCGTATCCGAAAAGTGATTCGACAACAAGCACGGGCTAAAGCAGACAAACTGGAGAAACTTATGATTCGAATCGGGGTATTCTCCGTCCTTTACACGGTGCCTGCAACTATTGTGATCGGGTGTCATATCTATGAGCAGTACTATAGAGAGCGTTGGGACAGACGACACAATTGTCCTTGCGAGACGGACACTACCCGTCCTGACTATTCTGTTTTTATGCTCAAATATTTCATGTGTCTCGTAGTGGGAATAACATCAGGTTGTTGGATAACTTCAACTAAAACTATCGAATCTTGGAGAAATCGTCTGTGTAGTCGACGTGGACACAGAAGTGGCCCAGGGTCTGTGTCACAAAGGACTGGCACTCCTGGTGGTACTGATGCTCTCTATGGACCACGAACGTTCAAGCCCTTGAGCCCCGCAAGCCACGTGGGGCATGTACCATCCAGTTGTAAACAGGTGCCACTATCACATGTT
>Ara79
ATGGGGTATAATCATCTTCTAATATTTCTTCTTCTTCTTGTACACCACGTGTTCTCTTTGAAAGATCCTTATCTGACTCTCGGAATTCCCAGATCTGCTTCGGTTCCAGAAATTAAGCAGGCGTACAAGCGATTAGCGAGAGAGTGGCATCCTGATAAAAATAAGACTCCTGATGCTGAATCTAAATTTATAGAAATCAACAAGGCGTACGAGTTGCTGACCGATCCAGAACGTAAAAGACTTTTTGATCGTTCTGGGATTACGGAAGACACGCCCAATTTTAGACAGTACCCCGATTATTCTCAATTCAGACGTTTCGATACCGACCCTTTCGAACATTTGTTCAACCAGGGTGGGTTCAACTTTCAGTATAAATTTAATCAGGGGTCATTTTATCATAGACATACTATTACTGCTAAGGCCTTTGAGAATCACATAATACCCAACAGTAATTTCCAACCTCATTTAATACTTTTCTATGGAGAACTTTGCTTTCCTTGCATTCAAGCGGAGCCTATATGGAGGAAGCTTATTCAAGAGCTCGAACCTCTCGGTGTCAGTTTTGCAGCCATTCACGTTCAGCAGGAGCCGTCACTGTCAAATAAAATTGGTGTCAATTCTCTGCCTTACCTGATTGGTGTCGTTGACGGAAAAGCCATTCACTATAAAGATCATCAGTTGAGTTTCATCAAAGTCGTTGATTTCTGCCGTAGGGTGATTCCTTACAGGGCAGTGACATCTCTTTCGGATGAAACTGTTGATGATTTTCTGCAGGGATGGAACGATAACAGAGTGAGGATCTTGATCTTTAGCAAAGCCGAATCCATTCGGTTGCGTTACCTCATCGTTGCTTTTAGGTTCCGCAATCGTGCTGCTGTAGGACACGTACGTTTAGATGTGCCGGAGAATTCGCGCACATCTAGGAAGTACAATGTACAGTCAAAAATGGAATCTTTATTTATATTCAATGAAGACTCGTCAAAGCCCATAGCTACACTGAGCATGACGGAATTGTCGACACAAACCATGTGCGACGTCATCGAATCTAATAAATTTCTGTTGCTTCCCAGGCTGTCATCACAAACCCTGTTCGACCAGTTGTGCCCGACAGAGGCCAAGCGTGCTCGCAAATATTTGTGTGTTATTTTGATTACCAAAAACACAAATGAACACGATCCGTACCGATCGTTGATGCGCAATTACGTACAGCAAGCGGATGATTTACCGAACAATCGTGTCAAATTCATGTTCCTCTACGAAGAAAAACAGAAAGATTTTGTAAAAGCTTTATCGTCGGGAATGGGAGCTCCCGAAGATCCCCTTCTTCACGTCGTGCTCATATGGAGGAAAGAACACGACAGAGTCAAATATCAGTGGCTCGACCGGAAGTGGGACATCGATGACAGCTTCAACGAAACCAAAGAAGCTTTGAATGCTGCGGTTAAACACTTGATGCAAAGTACTGAAACACTGCCGTACGACGCTAAAGTGTCCGTTCTGGCGGACGAACATGCCCTAAGCTTATTCACTAGAGTTTTAAACCGTGTGATACTCGTTGGAGATGTATTGTGGGACAGCATCACTCGCCAAGAGCTGCTGCCAGCGCTGTCGGTAATGCTGTCCATCGGTTTCATCATACTAGTAGGCTATGTTATGTCGTACTTAGTCCAGCTGGAAGAGCAGAGTATTCAGGAGAAGTATCAGAGAGAGGGCAAACAAGTACCAGGGATGCCCACCAAGAGTAAGCCCGAGTACCACTTGCACATACACGAACTCCGTGGGGAAACTTACAATGGTCTTGTTAGGCTTCTTAAACCGGGCTGCCGAACCATAGTGCTTCTACTCGATAACGAATCCAAGATGAAGCTCCTACCTATCTTCTACAAAACCGTTTATCCCTACCGCAAGAACAAGACGCTGATGTTCGCTTTCCTGGTGGTCGAGAAAAACTTGGAATGGTACCGCCGCCTACTTTTGCAGACGCTCGGCGAACCTAGAGAGTTGAATATCAATCCAAAGAATTGTATTGGTACTGTGCTTTCTTTGAACGGCCATCGCAAATACTTCTGTGTTTACCACGCCAAGCACGCCGAGCAAAACCACAGGGGGAAGGGAAAGAAGGGGGATAATTCCATCAACGGGGATTTCATGGGATTCGAGGACAGTAACAGTAGTGATGAGAACAGCGACATTGAAGCCTGTAAGCTGGATAGGCACGACTTTGACCTGTACGGAAATATTGTTTTTGAAGAACACCTCTTGGACGGACTGTCAAATTGGTTAGATAGATTGTTTGAGGGGTCTACTCAAAGATATTACATTCAGTATTGGCCCGATAATATGAAA
>Ara80
ATGTGTGCTAGAACTGAAAATTCCTTGGATGATATGTGGGCAGACTTGAAATCTGGTATCGAACAAATTTATGCTAATGATATTTCAAAATCTGATTATTTACGACTATATACTTTAGTGTATGATTTCTGCACAAGTGCTACTTACGGATGTGCCCCATCCAACAACAATCAACTGCATAAGAAATTGACTAATTTTTTCCGCACTTATCTCCGATCTGTGTATGAGAAATGTGACGACTTTATTGACGAACCACTGCTGACGCACTATATGCAATTATGGCAAGACTATCGTTTCTCAAGCAAAGTTTTAAGTGGTGTCTGTGCTTATCTCAATAGACATTGGGTACGCCGTGAGAGAGAAAAGAGTCGAATCGAAGTGTTAGAGGTATATCATTTAGCTCTGGTTTCTTGGAGAGACTATCTGTTGGATCCGTTAAAAAGACGAATGTCTAGTGCTGTACTTAAACTCATTGAAAAGGAAAGAAATGGGGAAACTGTCAATACCAGGCTCATCAGTATTGCTTTAAACTCCTATATTGAAATGGGAATTAATTGCTCCGATCCATACTCTGAGCATCCTAGTTTATACTTGTATAAAGAGGCATTTGAAACAGCTTTCCTCGCTGAAACGGAAATTTTTTATGTTACTGAAAGTGCATCCATTGTTAGAAAGAATCCTGTCTCTGAGTTCATGAAAAAAATCGAAATCTGGTTTCTCGAAGAACAGCGGAGAGCACAGTTATATTTGCACGAGTCCACACTCGAAGCCCTCGTCCGCATTCTCGAGAATATTGTGATATCTAAATACATGGAAACTTTTCATTCTGAATTTCAAACACTGTTATCTTATAATAAAATAGATGACCTTAAGCGTATGTACCAACTTCTTTATAGGGTTTTAGGGGGACTCGATCAATTAAAGGTTCAATTTCAAGAATATGTTACACAGCAAGGACTCGAGGCCATCGAGAAATATAACGATTCGAACGATCCTAAAACATATATTAATTCTATTCTCGAAATACACCAAAGGTTCAATTCGATTGTCATCACTGCTTTTGAAAGTGAGGCTGGATTTGCCACTGCTTTGGATAAGGCTTGTGAGAGATTCATTAACAAAAATTCGGTTACGGAGAGCAGTGGATCATCTAGTAAATCAGCTGAACTTTTAGCAAAATACTGTGACTTATTATTGAAAAAGAAACCCCGTGATGCTGAAGAGATGGAGATTGTGGATAATTTGAACCAGGCTATGACTATATTTAAATACATTGAAGAAAAAGATATATTTCAGAGTTTTTATAGTAAAATGTTGGCTAAAAGACTCGTTCAGCAAATGAGTGTCTCTGGTAATGACGATGCCGAGACTATTATGATTGCAAAGCTACGGGAGGCGTGTGGATTCGAATATACCGCTAAATTGCAGCGAATGTTTCAAGATGTTTGTGTGAGCAGAGATTTGAATGAAAACTTTAAAAATTCTGGCCCACCCCTTGATGTTGACTTCAGCATTAATGTTATCAGTTCATCTTCATGGCCTTTTCATCAAACTCTCACTTTTTCACTTCCCCAGGAGCTCGAGCAAAGTGTTCAGCAGTTTACAAATTTTTACTGTACACGTTATAGTGGAAGGAAACTAACCTGGCTGCACGGCATGTCTCGAGGAGAATTAGTTTCTAAATGTTTTGATAAACCTTACACATTTCAGACTTCAACCTTTCAAATGGCCGTTCTGCTTCAGTTTAATTCTTCAGATTCTCTATCTGTTTCTCAGCTTGAAGAAAGCACAGGAATACGTTCAGACATTCTGCTGCAAGTACTACAGGCTCTCGTAAAGCTGAAATTGCTAAAAATTGAGGAAGGTAACACTGTAAACACGAGTTCTCAAGTTTCTCTGTCGCTTTCGTATCGAAACAAAAAACTCAAAGTGAACATCAACGTTCCGATAAAGTCTGAAACTAAATCAGAGCAAGAAACTGTTCACAGGCATGTTGAAGAGGACAGGAAGCTCTTGATTCAAGCTGCTATCGTCCGGATAGCGAAAATTCGAAAGGTCGTCAAACACCACATTCTGTTGTCGGAGGTCCTCAATCAGTTGTCCCAAAGATTTAATCCTAAAATTCCTGTTATAAAAAAATGCATTGATATATTGATTGAAAAAGAGTATTTGAAAAGAGTTGAAAAAGATTCCTATTGCTACGTAGCA
>Ara81
TATGCTTACAGTGATGGTTTGCGTCTAACAAGCATCGAAGATGCCATGATGACCGCATTTGCAGCCAAGAAATACGCTCTACCCCATCTCCTGGAACAATGTTTCACCTATTTAGAAGCCAACGTCAATGCAAAAAATGTCTGCCAGATATATGAATTTGCCCAATCCGTAGATGCACCCCTTCTCATCTTTCTGTGTCTGAACATTATGGATCGACAGACATTCCATGTACTCACATCTCCCAGCTTTCCAATGGTACTTCCCAGTACTGCTGAACTGCTCGCCAGTAGAAGTTACCTGAATTTGTACTCTGAATATACCGTTTATACATCTCTAGTGCAATGGGGAGAAGATGAGTGTAAAAGAAGAAAAATACCAGATGATCCGGATAATGTTCGACAAGTCTTAGAGAGCCATCTACCATACATTCGATTCATGGCGATGTCATCTGAAGAATTCGCCAAAGGTCCTGCAAAAGGTGGATTGCTCACTTTAGACGAGTGTTTTAGTGTATTCATGAACTTGGCAATACCAGAATGTATGCCTGTGCCTCCTGGATTATCTCCAGAATATAACAAAAGAACTGCTCCTCCAGAGTACTTCGTCTGCACTAGATACAGAGGACTTTCTTATTCTCCACCAGGGAGGCCACTTAGGGTCTTTGGAGCACGGTTTTCAACAATAGAAAAGAATGTTTTCTTAGTGGGAGCTGCATTCCCTGTTAGGCTAGACAATAACTACTATGCTGTAAGGCAACCTAAGTACACAGGTGTAGTGAGAATAGCTAGAAGAATGGTGGATGGAAAAATAGAGCGTCAAGAGTCTGAAGTATCCTTCCAACTTTCCAAGGGAAAGGACACAACTATCACCCTGAGGAAGCCATATTACATTCGAAGGGGTGAGAAGTACGAAGTGGAACTTCAGGCTCATGCGCTCATTAATGATGACGTCATCGTGCCTTTACTTAGAAATAAAAAGAGAGAAGACAACGTAGAAGGAGTCACATTCCAGTTTATTCCTTTCACTCGAGTTAAACTCTCCAGTATTCTGGACATAACAGAATTTTCGGAATTACATTTTTACTGC
>Ara82
ATGAAGAAGAATTCTTTTATAATGGAAAAAGTTCTGCATTGCCTGGTATTTTTAGGCATACTTACTCATTTTATTCTTGCCATGTCTTGTCATCTGAAATGCCAATGTATTTGGAGAAAAGGAAAACAAACAGCCGAATGCTCTTCTGCTGGCTTTGAGAAAATTCCAAATGGCCTTGAACCAACCATCCAAGTTTTGGATTTAACCCGTAACAACTTCACTTTACTTCCCCCAAACGCATTTTTAAATGCAGGATTAGTGAACCTACAGAAGTTATACATGGCTAGATGTGGTATCGAGCACATTGATGATTTTGCATTAAATCGAATTTCAAATTTGATCGAACTTGATCTCAGTGATAACCTTATTTCATACATTCCTACTGCAGCTTTCAGACACCTTCCACTTTTAAGGCATTTGATTTTAAGCGGGAATCCATTGGTAATTATACCCTCTCAAGCATTTGTAGAGTTAAAGACTCTTATAATTTTAGAAGTGAGTAACTGTAAAATTGATACTATTGCCACCAGAGCTTTTGAAGGTATGGAAAAATTGGAAGTACTTAAAATCGATAGCAATGAACTTCAAACATTACATGCTAAGACCATGATGCCATTTAAAAATCTTCATGGCATAACACTTGATGGAAATCCATGGACATGTGACTGCGAGCTTCGGGGGCTTCGTCAATGGCTAAACGATAATAATGTTCCTTACATACCACCAACTTGTTATCGGCCAATAAGACTTCGGGATAAAATTTGGACAGAAGTAAATATCGAAGATTATGCTTGTGCTCCAACATTTTTGAATACTTCTAGTGCAATGAATGTATTCGAAGGCTCAAATGTAACTTTGGAGTGTAAAGTTTCAGGTGATCCAATTCCGTCAATACAATGGCTATGGAGAGAACGCGTGATTACAAATTTATCAGAGGGTATATCTTCCATGCAAACCTTTATCATGTCAGAGTATACGGAAAAAGAAAAGTACTCTAGATTGAAAATATCTTCCGTTCAAGAGCCCAATGCTGGAGTTTATACTTGTGTAGCCGCTAACACTGCTGGAAAAGTGGCAAAAAACTTTACACTAATGGTGTCCAGGCTTCCGGTTACTGGTGTTAAAATAATTGAGGAAGAAAAAACGCAAGAGGTTAAGGAGGAAGAAGAAGAAAAGACTAATTCAATGGCTGGTATGGCTATCGGTATGCTTGCTGGAGCTGTTGGTGTTATTGTTATTTTAGGAATAGTCTTGTGGATTTGTCGGAGAAGGAACAAAAGAAACATACAAATAAAACGTCTAGAAGCTAACCACAAAGTATGTAACTCAGTTAATCCAACTATCCCAAAAATTTCGCAGGAAGATTCTGATCTCAAAATACTTGGGGTCAATCCTATGACTAAGTCATCCCGCCTTGGAGGATATGAAGGTATACCGACAAATGAAATCGATCATTATGATCCAGTTATGGTCCAAGACCATTCCATGCCAGCTCCAGTATGGATGGTCCCAGATCATTTGCCACCAAGTGAAATGGATTGGGATGGACATAATGCTTCTCAAGCTATGCTGATGAACCCATCAGTGCTAGTAGATAAACGGAATCAAATGGTTTCCATGCAAGGTCCACCGGAAGATATCCATGTACGTTTGCAACACGAGCTTTCTGATACTTTGAGAAGGAAAACTGTGGATCGGAAAATTGAAAGGGAACGAGGAGATGGTAGCTCAGAAATGGAAACAATTGATCCAGATGGTATTAAGATAAACTTTGATTCCCCCATTATTTGTGATGACGATAGAAACAGCCGTGTATCAACGTTCCTTCCTGATAAATGCACTGATGAGAAAGGCCCAGATTTGATTGATCACGCTCGTGCAGTTGCTGGCGAAATTGAAGAATGGAAAAATGGTACAGCACAACAATGGATGTATAGCCAAGGTTCCGGTTATTATAGACCCGCAGTTGCACCAACAAAAAATATCACGTCAGCTTCTCGGATGAACAGTGACAACGAGTCATCAGCAACAGAAGTG
>Ara83
ATGGCACAACCACCTCCTCCTCCTCTTGAGGAAGTCGAAACACCGGGATGTGTTGTGAAAGAGATCGAAAAACAATTGTACAAAACTTTAAAAGATGTCTTCAAATATGACAGCTATAAAACTCTAACTCAAAAGCGAGCTGTTGAAGCTGTAGCAAATAGTACTCAAGATGTGTTTGTTTCAATGCCGACAGGTGCAGGAAAATCTTTATGTTTCCAGTTGCCTGCGATTGTAAGTGAAAGAAAGGGTCTTACTGTTGTTGTATCACCATTAATAGCCCTCATGCTGAATCAAATGACCCAAATGAAGGCATTAGGTATTCGTACTGAAACTATTAACTCCAAAATGTCAGCTAAAGAAAGAGAAAGAGTGAAAAAAGATTTAACAAGTAATTCACCTAAAACAAAATTGCTTTATATCACTCCAGAATTAGCTAGTACTCCAGGTTTTCATTATTTGTTAGATCATCTACACAAAACTAATAATATTGCTAGAGTTGTTGTAGATGAAGCACATTGTGTTTCTCAATGGGGACACAGTTTTCGACCAGATTATTTGCTTTTAGGAAAACTGCGAGAAAAGTATATGATGATTCCCTGGGTTGCTATGACGGCTACTGCTTCAAGTAAAGTTATGGATGATATCTTAGATCTATTAAAGTTGTCAAAACCTGTTGCAATATTTAAAACTGCTTGTTTCCGTCCAAATCTTTTCTACGATGTAGCATTTAAAGAGTCTCTTGATGATCCTGTCACAGATTTAAAGGAATTTGCACTATCTGCTTTAGGTGATCACTGGGAGATGAATCCGCCCAACGTGCGTGGCTGTGGAATTGTTTATTGTCGAACGCGTGATGGATGTGAAGAACTTTCCTCTAAACTTACTAAACTGGGTTTGCGTACAGAGCCATATCACGCAGGTATTAAACCTGCCATCAGAACGGAAACTCAGGCAGGATGGATGGAAGGCAAAATACCTGTTATAGCAGCAACTGTTAGTTTTGGAATGGGTATTGATAAACCATCTGTGCGTTTTGTTGCACATTGGTGTGTGTCTCAATCTGTTGCTGGTTATTACCAAGAATCTGGTCGAGCTGGACGAGATGGCAAGCAGTCTAAATGCCGAATATATTACTCTAGAAAAGATAGAGATACAATACTATTTCTACTTAAAAAAGACGAAACTTCTGCAAAATCTACAACTTCAAAACTAAAAATATCTACAACTATTAAGAGTTTTAATACCATGATTAAATATTGTGAAGAATCTGTATGTCGTCATTATGTTTTAGCCAGGGAATTCGGTGATGATATACCAGATTGTCGCAAACACTGTGATGTGTGTGTCTACCCCAAAGTAGTGGAACAAAAAATTTCAAAATTTAAAGGAATGTTGCTTGGCTCTAAAATAAAATATCAGAGGAAAGGTGGTGATTTTGGTGAGTTGTATGGCGGGGGACGAGAAGGTGCTCGTCAGGACTATGAAGATTATGATGCAGAAGGAGATGGACCATCACGAGATAAGCAAGCAGCTTCAGAATTATCTAATCTCATCAGTGATGAGTTTAGCAAACGGAGAGGTTCTAAAGATAAGTCAGATAAACATGCTGTTAAACATAGTTCTAAAGTTCTACAACCATCTTTAAGAAAAATACCTGAAGTCAATGTATCTATTAGAGAAAGGTATTTTGATAAATTAGTGGAAGAAATTCAATTGCATATGGATACTTTATCTTCGAATAAAAATTGTCCAGTTTTGAAAGGAAAAGATCTTAATCAGTGTGTTGCAGACCTCGAATGGAATGCCTTCAGTTCTAAAGGTAATATTCACATGTATCGGAAAGAGATGGTCAATTTAACTAAATCTCTGAGAGAAGCTTCTCGTCAAGCAGAAATACATCCAGTTCTTGCAAACTTTGTTCCTAATAAAAACTCAAAATGTGACAGTAAGGAACGATTGCACACTATCATAAACTATTTTCAAAAAAGTACTGCTAATAATGAGAAAATCTCCATTCAGGAGCCTGTTTCGAAGAATAGTCCTGTGAAACAAAAGAAAAGAATGCATTCTATATCTTCTGAAAGTGATGACCAGTCTGATAAATTTAAAATGACTAAAAGTTTCCTGGACAATGGTACTGTTAATCATGAAGTGTATAATAGTCCTAATAAATCTATAAAAATTAAAAAGAGCTCTGAAAGTTCTAGGTCTATAGAAGAAGAAAAACCAATAATGAAATATTTTTTTGAAAGTGTATCTAATTCTATTACTGAACCAGTTCATCATTTGTCCCCCGAGGAATCAAAATCAATTACGATATTTTCCGCCTCCCCTACCAGCAGAGGCTCTATGAAATCAGTTCCAACGGATCACGAGCGACGGACGTCTTCAGGTTCTCCTCCCAGGAAAAAGCGACACAAATCTAGTAATGCACATGGTAATAAGTCTGAAAAAAATAAATATGCAGAAACTAAAACTACAACCCAAACTCGCAATGACCTTCTAAAGAAGGCAGCGGATTTGGTACGAAAACATTTAAACCCTGAATATAAATCTAAAAGAATAAGTAAAGACTTTTTTAAAATTGTATGTCGTAGTATATCTCATAGATTAGTTGAAGCAGATGCAGTAAATGATGCAGCCGCTAAATTTGAAGTTGAAAAACTATTGCAATCGCAAGCATCAGTTTCTTCTGATCAT
>Ara84
ATGACGACTCCGATTTGTAGGTGTCGTGTCCTGTACTTGGGATCGGCTGTACCCCATATTACTAAAGATGGTTTACAAGGAATACAGGAGCCACTACGGGATCTGTATCCGGAACAGGGGTCATTTTCTGCCAAAGGAATTGATTCTTGGCTTAGTGTATGGAGCAATGGAATACTTTTGGAGAATGTGGATGAATCTATGAGGCAAGTAACTCGATTTTTTAATATTGAGACTTTGCATTATTGTGCCGCTATTAGATATGTTGTCGTACCTGGTAATAATGGAGAAAGAGTTGAGAAGTTTCTTCCTTTGGACAGCCCATTTGCCAGGTATGCGGATCCGAGTCATCCACCTCTTTTTGCGTGCATACTCAGGCGTACTACTGGAATTAAAGTTTTAGAATGTCATGCTTTTATTTGTAAAAAAGAAGCCGCCGCTAACGCTCTTGTACGCTGCTGTTTTCATTCATATGCTGATAGCATGCAAGCCAAACAAATGGATGAAAATCCTTATTTCATGGAAAATAGAAGATCTCAATCTCTTTCCGGATTGAATACTTTAGAAAAGGTTGAGGTTTGGCGCTCAAAAGGAGAGGGGTCTACCATACCCAATGGAAATCAAAAACAAATCACTAATGGAATAAAACCTAATGTTCCACCAAGAAATGGGAATATTAGTCAAGAGGATGATAATTACAAAATATGGACTGGTATTGCTCCCACAGAGCGAGAATTGTTGTATGTGGATTCAATGGGTACTATGAGGAGTATGAAGTCAGCATCGGGGACTCTGAGGTCGGCTCAAGCAAAAATTCGTCAAATGGCTGGAGGCATTCCTCGACCTCCTCCTCCCCCATCACCGAGTCTTTTCAATGGTAAAGATTACAAAAATGGAAAGATGCCCAAACCATCGAAGTCAAAAAGTAAGAAAAAACAGAAAGAACAACAGATAATAATGAATGGCAATGGAAGAATGATGAATGGTATGCGGCCTGTTTCTGTAATGGGACATTATGGATCTGTACCGGCTCCACCCCCACAAATACCGTATAGAAATGCAGGATATTATACAGAACGTAGAATGCCCAGGAGTACTCGCATGCCTTTGCCAGGACATGAAGAGCCAATTTATATTTCGAGCAGGCCACTCAGTCCAGTGTCAACATACCAACCAGCTGCTTTTCCATATGAACAATACTTTATGCAATATGGAACAGCACCTAGAAATATGCAATTTAGGGAAGCCTACGCAAGGAATGGGGAAGGACGTCATTCGAAACAAGTGTCGCAACAACAACACTATTATCAACCCCAATCATTCCATCCTCCACCCCCGCCTGAAAAATCTTCTTTTGTTGTGGATAGCTCAGAATTAGGAAACGACAAGGATAGTTCGGGAGAAAAGGATCAGGATGATTCTCCTTTTAACACCGGGATTTACAAAAAGAAAGGACATTTAAATGAAAGAGCTTTTTCTTATTCTATAAGGCAAGAGCACCGTTCCAGATCAAATAGTTTGGCCAGTCTCCAGTTTTTTGCCAATGACTCTTTAACAAATGATGGGGATGGTCCGGAAAGATCTAGGGATGAGGATAGAAAAGAGAGAGAGCTCGCTCAATTGGTCAGTGGATTAGATTTAAAGGATAATGGTATGCCTGGAACAACATCCAGTCGTAAGGGAGAATCAAATTTTATCAAGAAAAAATCAGCTGCTTATCATAGA
>Ara85
ATGGCGAATGATGCTAAAAAGTTGTTTCAACAAATGGATGCTACAGTTAAAACAACTCCCATTACTCCTTCAAAATCACCTACCAAGTCACCAATTCATGATCGTCAGATCAATTTCCATTCGCCTGTCAAAGAAGGCGATGTTGTGAAATGTAGCGAACCTACAGAAAAAGAAGATATCCCAGTAGACACAACAGATGTAACTCAACGATTTAAGTTTTTTGAAAACTATTCTGATGCTCCCAAAGAAAGGAAAAGATTCCAAATTACTCCTCCCCGAGAACCTGCGAGGGAAAGCTCTCCAGAGCCTGAAGTTCCCCATGATCCTAATGTAGTAAGAGCAGTTGATACAATTGATGACATACCATCTACTGATACAGCTCGACGAATGCTTGATAAATTCAAGCAATTAGAAAAAGAAACTCCTTCTCTTCCATCTGGTCCAAAACCTTTAAAACGTATAACACCTCCTAGGGAATATACAAAAGTTGATGAAAGTCACGATTCCTCTCCAGAGCCAGAACGTGATCCAAGTATAATTCGTTCCAGTTATAAAGCAGATGAAGATATTGTTGTTGAGGCAGATAAAGCTAAAAGTTTAAGAGCAAAATTTGAAAATTGGGACACAGAGCTTAGAGATAACAGGCGTAATGAGGATGATGAAGGCGAGGATTTCCTGCCCCAGATTGATACAACTAAAAATTTAAGAGCTAAATTTGAAGCTATAAAAGAAGACACTGTAAAAACACCAGAGAAGCCTAAGCCTAAAGTTAACAGATTTATT
>Ara86
ATGAACTGTGTGTCGTTCCTCGTCAACTTTGGTGTTTCTCTCTGGGCACTGGACAATGATTTTCACACGGCGTCCAATGTCGCTGCCATGAACCAAAGGGACGAAATCATTCGATATTTGGACGACGTCGTTGCCAGACAGAGTGCCCTTAACAAAAAACTAGTTCAGAAGCTGAAGGAGAAATCTGTGATCGACACCGAAAAACGAATAAAACAGTATCAAAAGCTTCAGAGGAAAGCCGCCAAAAGAGCCGAAAAGGAAGAGAAAGAAATCGAAAAGCAAAGGCGAAAACTATATGGTTCGGAGTTCCAGCTAAATGGCATCATCAGCAAGGCTTCCAGTCTCACCTTGGCGACTTTGAAGCGTGATTGCAAAATAACGTACGCATCGCCAAAGTATTCAGACATCATCAGCAATGGTGCGGGTACGACGAAGAAGGGTCTTGGTGCTGTGTCCAAAAGGATTCAGCAAAAGAAGCAGCACGTGGTGATGACAGCGGCCGACTTCAAAGTGAGGGAAACAGAACTAAACGGCAAAAGATCAATCCGATCTCTATCTGGACTTCTAAGAGATTCGGAAGTACTGTATGTACCTAAATACGACACTCAGAGTACAACTTCGGGTGGTAACAACCACAGGAGACACATGAAAGATGTGTTTGACACCAAGAGCGAATTGTCCAGGGCAATAAGCGAACCCGACTTCCTCCACACGACAGATTCTGGTTTCGGTGACGATGTTTCACCATTGGAGACTGCTGGCAGTATCTTCGAAAGACCAGGATTTGGTTCTGTGGCATTCAGGAACTCTATGTCTGGTACATTGATGTCTCTGCCTTCCACGTCCACCGAAGAAAATGACGATGAAAGTGATGATGATATTGATTCGATGAGAGCCAGTGAGAAAGACTCTGACGTGCAAAATGGCTCAGTCGAAGACAGTATAGGAAGTGCTGGTAGTCTGGCTCAAAGAAATAATCATCCTCCTTGGGAAGATGATGAAGGACATTTTGATGATGAAGAA
>Ara87
TATATTGATTTCACTGAAAAACACGGAACGGTTACAGCTGGTCAAGATATGGTTTTACTTTCAAATCTGAAACTGATTCCAAATGCATCCATTTTAGGAAGAACTCTCGTACTACGAAGCCCTGAAACCGGAAGAATTTCATGCGCAGTAATTCAACCTACATCGAGAATACGAACTTACCAAGCTAAACTATTTTCACCCCTTGGAGGAACAGTTGTTGTTAGACAAAGTGCATTTGGTACAGGAATTTCATCACAGCTTTGGTACGTAAATGGAACGAGAAGGGATTCGATTCATCGTTGGGCAATCATGCAATCCATTTCAGGTGTCTCTGAATCTCCATCAATTACTTTCCAAAATGAAGTCACACATTGTGCTAATCTTCAAGCAACACCCTTTTTCCACATTTCTGAGGCAGTAGGATATGCTGCAGTTGGGCGTGAACCCAGTTCAATAACTGGTCGTACTTATCACTCAGTTGTCTCTGCTCCCATTCTTGAAAAAGTTGCTAATAGTCTTTATATTGCCATATATTCTGATATTGATCCATCAGAAGTTCTAGCATGTGGTCGTCTAGTACCAATTGAACCTAGACAAGCAATGGCAAAGTTTGATTCGGAAGCATCTGGAGAGATATCTTTTCGGCAAGAATCTCCTTTTGACCCAACTCTAGTTACAATAAATTTAAATGATTTGAATAAAAAAGCTTACAGCTATGGAATTGATGAATTACCATTAATATTTAGAGGAGACAAGACTGAGGTATGTCCCAATGTGAAATCTATTATCTACAATCCACTGAAAAAATCACCAGATGCCGTTCCAGAGCCAAATAAGGGTAGTTCAGATCAATACGCAGTTGGTGATTTGAGTGGAAAATTTGGACCATTAAATAATGCAGAAAAACATTTTCAGCAAGTTTATGACCCTCAGTTATCTTTGTTTGGAGTAAACAGTGTGATTGGTAGAGCTATAGTGATTTATTATCCCGATGGTCAACCTCTTGCTTGTGGAAATATTGAACTTACTGGAAGGAGAGTTATTACTGCTTTTGCAACATTTGATTTTCCTTTACAAGGACAACTTATTTTAAGACAAGACAGAGATGACCTTGTTGCAGACACTTCTGTATATTTAGAGCTATCTTATCCATCAGCTGCGTCTCAAACCAAGACCTATCATCACCCTTGGCATGTAAACGAACGAGCAATTCCAACTGGCCAACGATTTAGCCTGAGTGGTATAGAATGCCTTCAAGCTGGTTCAGTGTTCAATCCTTACAATGTCAGCGTTAATGGTTTTTACTTTAGTCATTGTTCCGGTTTAGCACCTCAAAGATGCCAAGTTGGAGACTTTTCTGGCAAATTACGGCACCTTGATATCCCTCCGTTTGGAATTCAGGGAAATAAACAACAAATATCACGATATTATTTTACAGACCCAATGCTTCCACTTGTAGGACCGGCTAGTGTCATAGGTAGATCTGTCGTAATTAATGAGCCTGATTTTGGAGAAGGTCGACTTGCATGTGCCAATATTTTCGAACATTATAGTGATTATGGAAAA
>Ara88
ATGGCAGAGAAACCAAGCAAGCCCTCAAATGTTTGGGGGAAACCTGTGCCAATGAAATTGTTTGCTGCCTGGGAAGTTGATCGCACCCCACCTAACTGTATTCCCAGACTGTGTACTTTAAATTTGACACGGCTTGTACTTTTAAAGCCTGTTGTTGGTGAAATGAACTCTGTCACTATAGCAGTAAAAATGCAAAGCTCTAAACGAATTTTGCGCTCTAATGAAATTTTAGCTCTGAATAATGGCCTTATTGATACTGAGCTAGATTTAACATTTTCTTTGCAATATCCACATTTTTTAAAGCGTTGTGGAAATAATCTTCAAATAATGCTTCAACGAAGGAAACGGTATAAGAATCGAGCAATTCTAGGCTTTAAAACTCTTGCTTGTGGGATTATTAACATGGCTGAAGTTCTTCAAAGGCCTATGGATAAAGAATTAGAATTGCACTCAAACAATAAAGAAAAAAGTGAAGTTATTGCAAAAGTATTAATGTATGCAATTTCTAGTCAGCCAGTCGATCATGAAGAAATAGATAGGCAAAAGTCATTACGAGGGATGGAAAGAACTGTTGAAGTTGATAATTTTTCAGATGAAGAAGAAGAATATACATCGAATGAAGATGGTTGTGACAGTGAACCTGTTGTTGAAGATTCTGGAGCTGCAGTAGATTCATTAAACCATTCTCATTTGCGAAAATCGATGAATCCTAAACTTTTCCAGAATGTAGATCGTCCTGATCCTGCAGAAAGAAATATAAAGCAGAAAATCATTGCCTTACTTAAAAAATTCAGAATACCTGAAGCTGAGGTATCTGATTCTGAACAATATCAAGAAGAGCTTGAACAAGAGCTTATTTCTCAGAATCCACAAGAATTTGAAGATCTCATTGATGAACTAGAAAGTATGAGTGATAGTGGTCCCGATGTTGATGACATCAGTATTTCTTCTACACCAAAACCTAGTTTACGGCCATTTTTTTCATCAGGAACTTTGACTGCTATTGATAAAAACAACATGCCTATGATTAGTGACGATAGCTCTAAGAAAACTGATGATAATCATGAATCGGGCACTGATCAAGAAAATACTGATACTAGTCAAACTGCAAGTCCACCAAAGTCATTAACAATGGAAGAAAAAAAAACTTTTTCTCCTTCAGGCTTAGAAAAAGATAAGAAGGCTAAATTATTTGCAAGAGAAAAAAGCTCATCCAAAGATAAACGAACATCAAATGCGAAAGAAGGCCGTGAAAAATTGACTTATGAAAAATCTGCATCGAAAGATTCAGAATGCAGTCCTCAGAAAACTGTCCTTGAACAATTAGCTAAAATATTTCCTACTGATGATTCAATTCCTGATCATGTAATTGTTGTTAATGCAATTGACGTTGTTGGTAACTGTTTGGCTGTTCAATTAATTGATAGAAATGAAAATGTCATTACTATCTTATCAAATTCTGATTTACGAGCTTCATTTTCTTGCTTAATGAACAAGATCCAGAAGTTTTGTAATTGTAATTCACGAGCACCACAAACAATAAAAATTGGTATTTTGGGACATGATAGTTTTTTTAGTTCTGTTTTACGCTTGTATGTTGAACATTTTTCTACGAAACCATCAGAATGGCAAGCTTATGTAAAATTTTGCCTTATTCCTTTATCATCAAGCACAGTGTCAAAATCATTAAGTAGTATTGATAATGCATATTCTAATGTGTTTATGGATTCTTCTTGGAAAGATCTGTTGGATCATTGTAGTGAAACTTCTTCGACACCTGAAATTGAATTAACTGTTAATCGAATCATGCATTTTATCAACAATGCCTCTTATTTGTGGCAAATGGCAATAGCTGAAGCTATGGTCACTTATAAAGAAAAAAGTTCTGACGAAGAATCATCTCAAGTTTTTATTCCCTTTGTCACTGATGTTAAAATTGGTATAATGGAAAGTGTGACCCAAACTACATCTGTTGATTCTGAAGAATTAACTGCAAATTTAACAGTCCCAGGCAATTCTCCACCATGTACAATAACTGAAAAAGGACCGCGAGAAAGTACAACTCCTCCAAGTTCTCCAAGTATTTCAAGTGCATTTTTAGGAAATACTTCTGGATCTGCTGTGATGTCTGCATTTGGAGAAACAATGGATCTTCAACTTGATTATTGGATTATGCCACAAAAAGGGGAGGCAAATAAAAAAACAGAATCTTCAAAATTGAGCTTGAAAACCACCTTTCGAAATTTGCATGTATCACGTACTAGTAGCCCTGTTGAACCTGGATCATCATCTCTTACTCTTACCTATGTTACCAAAGAAAAGAAACAGAAGATTATGAGGCTTGGTAAGAAAAAGGAAAAAGAAAAAGAGCTAGACAACCGTTATCAGCAAGTGGAAGGTATTCATAGGCTTATATGCTCTTGCCGGACCTTACAAACACCTCTCAAAGTAACTATAGATGGAGTTGAATGGAGTGGTGTGAAATTTTTTCAGCTCACTTCTCAGTGGCAGACACACATTAAGTACTTTCCCGTTGCATTATATTCTATGATAGAGCATCCATGT
>Ara89
ATGTTTAGTCTACTTAGTATATCTGTATTGACGTGGGGATTAGTTTCCTCTCAATATTTATCATCAGAAGCCCAAGTTAGGCCTTTAACATTTGCCATGCGCAAATTAGCATTTTCAACAAATCAATTTGGAATAGATCTTTACCGTGCTTTAAAAGTACCGAAAAATGAAGGTGTGGCGTTTTGTCCATTTTGCATAAGTACATCCTTAGCCATGATTCTCTTGGGAGCACAAGGAAGATCTGCAAATGCCTTACAACAAGCTTTATATTTATGGGGAGTTCGTCAAGAAGATGTGCATATTGCCTTCCATGATTTGCTAATTCACCTTCGAGACAATTTGCAAGTAACTCCTGGCCATCACATAGCAGATCACATGGGCAACAACAATGGCGGTTACCGACAAGATTATGGAGTTCAAGATTTTGAAATTGTACTATTTAACAGCATTTACGTTCAACGAGAATACAGTATTCTTTATCATTATCAAAAGTTTTTACATAGCTTCTATAACACATCTGTTCATCCACTAGATTTCAGTATGTACGGCGAAGAAAGCAGGCTTCATATTAATGCCATTGTTGAGAAACAAACAAAAGGAAATATAAAAAATATTCTTGCCCAGCCTTTGCCTAAAACTACAAGTGTCTTGCTTCTTAATGCTTTATCGTTCGATGGTATATTAGATGCAACAGGCTCTACTATTTCTCAGCCTCAAGAGGACATCCATCGTCATTCACAATTTAGCCAATATCCTCAAGGACCTCATTCTTTTGGAATGAATTATGCTTATCAACAAACTCATAGCAGATTACCACCAATGGGAGGACTTTCATCTTACTTTGCACCATCAATTTCTCAAGTTGTTCCTTACGCAGCCGCCAGTGCTTATCAGAGCCATAACTTCATCACAGCACCAACCAGAACTAGACAAGGAGGACTACGCCACGGAACATATGACTATCTTGGATGCACTGGTGTAGAAATACCTTTCAGAAGTGGAATGCTGTCTCTTGTTATTTTGATTCCATCTGACACAAGTAGTATCAACATGTTAGAAACCAGACTAAATGCTCAACACATCACTGATATTTTGGGAACAATGCAATCCAGAAACGTCATCTTAGAA
>Ara90
ATGATTTCAAAACTTAATTATTTCCTTTTTCTGGGTTTATGTGTGCTATCAATAGGAAAGTCCTTCAAATACGAAGACATATCTAGCGAAATATTCCCCGTTAGTGAAGATACAGGAATTATAGCAGCTTACGGGCACTTTAATAATGATGAATTTACAGATGTTGTTACGTTGCAGCAAGGAGGTAACAAACTTCAGTTATTAAAAGGCAGTGAAAACCGTCCCTATTTCGAGCCATCTTTGAATTGTACTTTCGGTAATGGGGAAGTTGTTACTAGTGTGGTACCTGCTGATTTCAACGGAGATTCCTTATTAGATATCTTAATTACTCTATGGAGTGATTCAAGTAAGACCAAAATTAATGACATTAGAGTACTCTGGGGTACTGGATTTGATTCAGTTGATTGCAAATCGGAGTCACTATTTTATCTTAATGCACAACCGTTTATTGCCGATTTCAATGGTGACATGATACCAGACATCATCGGTGAAACATTAGATGGGAAACGTTATGTTTGGATTTCGTCACATGAAAAAAAGTTTACGAATCGCAGTTTGTCCCAAATTGGTGGTAAAACGATAAGTAATCCTCATTCTTCAGGTCTGATAGATTTGAACAATGATATGACTCCTGATATCTTAATGAGAACGAAAGAGGATATAGAAATATGGCTTAATACTGGTCATGATTTTATTCCCAATGGAACAATTCAATATCCTGAAAAGGCTGTTTATAAGTGGCAATCTACATTTATGGATATAAACATGGATGGTAAACTTAATCACTTGTTACCAATCTGCTATGACCGAGAATGCCGTAAATCTGCTATAATGATGTGGAAAGCCAATGACTCACAGTGGGTAACTTTGTTAGATAATTTTCGCAATCCAAAAGAAAATGTTACGTATGGTTTCAGACTACCTATGTCTACATCTCATCTTGAACGATCGGCGTTACCTACAACTCTTCGCTATGGTGATGTCAACATGGACGGTTATCCAGACCTTTTGGTAGTTTTGCAGTCCAGTATAAATTCTGCTCATGTAAAGGCTGTTATTTTGAGAAATATACCTTGTGAAAGTTGTACATTTGGACGAAGTCTTGAGATTATATGGGATGTACCAGGCCTTTCTAACATGAAAAATATTCAATTGGCTTCATTTTTTGATTTGTTTGAAGATGGTATTCTAGATATATTGGTATCAACTAATAATGATGGACAATGGAAAATACAAGCTTTTAGAAATACTGAAATTTATGATTCATGTTTTCTGAAAGTGTTAGTTTTAAGTGGATTGTGTTATAATGACTGTTCTACTGAGCCCTATGGTGTGAACCAGCCTGGACCGTTGGTCCGGTACAATATGACCAAGCAAGATGGCACACCTGTTGTCAGTACCGCAATTCAATTACCACAGTCTGCTCACTTTCCACTACAACTTCCATATTCGATGTTTGGTTTGGGACCAACACCTAACTTTATAGATGTACTCACAGTTTCAATACCTGCTAAATTTAATGGCTCCGTTCACAGTCGTGAATGGCTTCAAATCATTCCAAATTCTCAAATAGTTGTGATACCTTACCCTCCTAATGACTCGAGTAAATGGGTCAAGAAACTTTTTGTGACGCCCAGTCGCTTGGTGATGTTAACTTGTATTTCTTTGGTAGGAACTTGTATATTTATTGCTTTAATTGTTGCTTTACTTCATTGGAAGGAGAAAAGAGAAGACAAAAGAGAAAGAATGCAAGAAGCCTACAGATTTAATTTTGATGCTATG
>Ara91
ATGTTACCCAGTGTCGGTGTTTTTGGCACTGGTAAAATAATTCGTGTTCTAGTGCCATGTTTACGATCTCGGGGATTTAAAGTTGAAGCTATTTGGGGAAGAAGCAAGGAAACAGCTGAAAAAATTGCTAAAGAATTAGAAATACCCTTCTTTACTGATAAAGTTGATGAGGTTTTACTAAGAAAAGGTGTAGATCTAGTTTGTATAATTTGCCCTCCACATCTTCATTCTCAAATTACTGTCAAAGCTCTTGGCATTGGAAAACATGTTTTATGTGATCGTCCGGCCGGATTATGCCAAACTGAAGTACTGAAAATGGTCCATGCTGCCCAGTATTATCCTTCTTTAATATCCGTTTTATTCCACAGCTTGCGCTTTTTACCCGCATTTGCACAGATGAGAAAAGCTGTTAAGGAAGGATATATTGGTGATCTGACTATTTGTGATGTGCAAGTTCAGTGTGGTAGTTTATTACATGATCATTATGATTGGTCTTGTGATGCACTAATGGGTGGTGGATTGCTTACTAATGTAGGAAGTCATATCATTGATATAATTGCCTATACAACAGGTCAGCGTGCCAAAAGAGTTCATGGGATGGTCAAAACGTTCACTAAAACTTGTCATTTTGAGGGCATTAGGCAAATAACCAGCGATGACTTCTGTGCATTTCAAATGGAACTAGAAGGAGGAGGTTGTGCTACTGTTACACTGAATGAGCATTTGCCAGGGCAGTTTAGTCAGGAAGTGTTACTTTGTGGATCTAATGGCTACGTAGTTGTACGTGGTGGAGATCTTTATGGACAAAAGATAAATTCCATTAAGGAAGAAGTCTTATATTTGGATATTGAGGACCTTAAACAATCTTCTGCAATGAGCTTTAACAATATAAATATGTCTGTACCAGACTCTGCTGAAAATTTATTACCAAAACCTTATATGAAAGGCTTAGTTAAAATGGTTGGTGCTCTTAAAGAAGCATTTGCTTCTCAAGATGATCTGCAGAGCTGGGTGAAAGAGCCTGTTGCAATAGCTGCATCATTTGAAGATGGACAGTACATTCAGGCTGTGATAGATTCAATTCGTTTATCTTCGAAACAGAGGGAATGGGTGAAAGTAGAACTTATGTCAGAAGACCCAGAAACCCAGCAACCATTGTTATCATCATTACCT
>Ara92
CCTCTCCAACAAGTAGAATGGTTTGGCATTCCCAGAGGATATAACATTCATTATCGACCGATTTCAATGGATAACTTGGAAAATTCTTCAGATAATAATACCTATCATCATATTGTTCTTGAAGACCATAATGCTAACAGCTTCGTTCTCAAAGATTTAGAAGAGTTCACAGATTATGAAATAGCTGTCCAGGCGTTCAATGATGTCGGAAGTAGTTCTCTTAGCATACCTGCTCGTGAAAGAACAAGAGAAGCAGTTCCATCTTCTGGACCCACTGATGTAAAAATTAATGCTACATCATCAACAACCATTGTTGTAAAGTGGGGTGAAGTGCCTAAAATCCATCAAAATGGTATTATTGAAGGGTATAAAGTTTATTATGGTGCCAAAAATGTGCCTTTTCAATATAAGACAATTGAAAGCAATAACACTTTTACAACTACACTTACTGAACTGAGAAAATATACACAATATAGTGTGCAGGTTTTAGCTTTTACACGTATAGGTGATGGTGTTTTAAGCATTCCACCTATGTCTGTACGAACATTTGAGGACGTTCCTGGTGTTCCTTCAAACATATCATTTCCTGATGTTTCCACAACTACTGCACGTATTTTATGGGACGTGCCAGAAGAGCCCAATGGTGAAATTTTAGCTTACAGAGTTTCTTATAGGTTATATAACTCCAATGAAGAGGAAATAGTAAAAGAGTTGGCACCAACTGAACGTACTTTAAAAGTTCTAAATCTACAACCCGATACATATTATATGTTTTCTCTCACTGCTAAAAGTAATGAAGGGTGGGGTAAAACTGCCCATGTAAAAGTTTTCACTACTAACAATCGCGAAGCTCCTCAACCACCATCTATTCCTCAAATTAGTAACTCTCAAATCCAAGCTAGGCAGATAACATTTAGCTGGACTCCTGGAAGAGATGGATTTGCACCTTTGCGTTTTAATACGGTTCAGATGACTAAAAGCGACAACTCTTGGAAAACTGTTGCTGCCAAAGTAGATCCAACCCTTAACAAGTATACTGTTACAGGTTTAAAACCCTTTACGCCTTACAAATTTAGAATACAAGCAACAAATGATATTGGTTCTAGTGGTTGGAGTCAAGAGTCCAATTTAACGTGGACGTTTCCTGCTGCACCTGAACAATCTCCAAAACATGTTATGGCCACTCCATATACTACCACATCTGTCAGAGTCAGCTGGGAAGCCCTAGGATTTGAAGATTGGAATGGCGATGTTCGTACTGCTGGATATCGTGTTGAATACTGCCAGGTGTCGGCTTATTCGATTCCAAGAACTGGTGACTGTCCAGCAGGAAAGATTCAAGGTGTCAATTCATCTGTTTTGGCTCTGCATCAACTTGAAAGGGATAGAGTTTATGAAATCAGGGTCTATGCCTTTAACAGTAGAGGGGAAAGTCCATCAAGTCTTCCTGTACAAGTGTTTGTTGGGGAAGCAGTACCTACAGGTGAACCGAGAGAAGTCACGATTGAGTCAATTAGCTCCACTGAATTGAAAGTATCCTGGAAGCCACCTCCTCCGTCCTTGCAAAATGGTGATCTGCTTGGTTATAAGATATTTTATGAACCTGCTAATAATGAAGGATTTGAAGAAATGGAAGCTGTACCTCCTGCCACTGTGTCCTATGTTCTGCTGGATTTGAAGAAGTACACTGAGTACAATATTCAAATCTTGGCGTTTAACCCTGCAGGAGATGGTCCCCGCTCACCACCACAATATATTTCTACAATGGAAGATATTCCTGGACCACCTGGGCCGTTAATTTTTATTGATGTTACCATGACTTCTTTAAAAGTGAGTTGGAATCCTCCTTCTGAACCGAATGGTGTCATTGCTGGTTATTTAGTAACCTATGAAACAGCTCTTCCTGATATT
>Ara93
ATGTATCATGAAATCCGCACGCATTTTTCTCGAATACCATTGCGTATTTTGTACAAAAATCTGTGCATCTTCATTCTGTCCCTTCCAATCGTCACCTTAATATTTGTACTTCTGTACTCTCCTCAGGAATCTTTCAGATCATATGTTTACTCTATCGGTAGCTCCGAAAATCTCAGAAATTCTTTGAGGACCATCCATGCTTTGGAAAATCCAATTGAATCAGCAAAGAAAGAACAATCCAACAACTTTACCATTCACGTCTGGCGTCATGGAGAACGGATGAAAAGACGCTTTCTGAGGTCTTACGGGAAAGTTTCCAAAGATCCATTTGAATTCTGCAGTGTTAGTAACTGCGTGTTATCCACTAACGACTCCATTGTCAATAACAGTGACGCTGTTTTATTTCACCTCCATCAAACCAAAGGACCACACACGCTACCTTCAGAACATCCAGATCATCAGATCTGGATATTTTTCACCGATGAATCTCCTTTGCACACATTCTACGCTTCTAGAAAGTACTCTATGAAAGATTATAACGGACTTTTCAATTGGAGTATGACATATCGTAGTGATTCGGATATACCCGTTCCTTATGGAAGAACAGTTCCTTTATCCGACACCGAGAAAGAACAGTTCAAGCCAAAGAATCACGCAGCTGTTAAATCGCGTGGTATTGCCATTTTGGGTAGTAACTGCGGTGGACAGAATCATAGATGGGACTATGTGCATGAATTGCAAAACTATATCTCCGTAGATATTTATGGAGGTTGTGGCACGCATAAATGTCCTGGTCATTTCATGAAAGATTGCCCAATCATCAGTGATTATAAATTCTACTTGGCTTTTGAGAACTCAAACTGTAGAGAGTATATCACAGAGAAACTTTGGTGGAATGCTTACCATAAAGAAGCTGTACCTGTTGTAATGGGAGCTCCTAAAGAAGACTACTTAAAACTATGTCCACCTAAATCGTTCATCCATACAGACGATTTTAAATCGCCAGCAGATTTGGCTAAGTACTTAGAGTTTCTCATGGAAGATGACGAGGCTTATAACTCATACTTTGAATGGCAACAGGAGTTCAAAGTTGTTAATGAGCATGGTTACTTCGGTTCCCCATCATTGCATTTGTGTCGTATTTGTGAAGCTCTGAATTATAAACGTTCCAATTTGCCAAAGATTTATGATAATTTGGATTCTTTTTGGAATCCAAAGACGGACTGCTTCAAAGCTTCTTGGAAACCAGCCAAC
>Ara94
ATGGCTTTTCGCGGAGGCAAGAGGAAAGATGTCAAAAAGCAATCCTATTATGTTTGGTTTCTTGGTGCTAAAGAAAGCAAAGGTCTGCGCGGAGAGGAGTATATCAGGCCAGTTCTTAGACATTTAGTCGACAAAGAGCGTGAGCTTGAGCCTATGAAGGTGACCTTGCAAATCAGTAATAAAGGTATAAAAATAATACAGAATGTTCCCCGAAAGAACAATAAAGGTAAAACAGAAATGATAAAACATTTTATACCACACCACGCTATCACATGCGTGATGCAGGAGTCAAAGCCTAATGACGACGTTGTGTGCTGTATATTGCTCATCTACAATCCCCTTACTAAATGCCCTGTACATGTACACGCGTACAGGTGCTGTTCTGTGGAAACTGCTAGTACTCTACGTTCTCAGTTACAAATTTTAATTGATAGGCCTGAAAATCAGAAAAAGTTTCGAGAAATTGAAAATAGGTTAGCCGCCAAAGGGCTGTTGCCAACTAGAGGACATAATTCGGATGGTAGATCTACAAGAACTGATGGATCTGATCGAACAGAAGATTCTTCTGGA
>Ara95
ATGGCGGATGCTGCTGCTCGTTCGCTACAATTCGAATATAAAGCTAATTCTAATTTAGTTTTACAAGCTGATACTCGTCTAATAGAAAGGAGGCCTAGAGATGAGGCTACAGGGGAAGTTGTATCTCTTGTTGGAAAATTGGAAGGATCCCGTATGGGTGATCGATATCAGCGTACTAAACCGGCTAAAGCTGAGGAGAAAAAAGCTAAACGCTTAAAAAAAGATGAATCAAAATATGACTTCTCTAAGCTTAAGGGACAAACATTACTTTCTGAAGGTATTGAAGATATGGTAGGTATTTTATACCGACCTAAAACTGCAGAAACAAAGCAAACTTATGAAGTGTTACTTAGCTTTATTCAAGAAGCTTTAGGTGATCAACCTAGAGATATTTTGTGTGGAGCAGCTGATGAAGTCCTTGCAGTCCTAAAAAATGAACGAATTCGAAATGACCTAGAAAGGAGAAAAGAAACCGAAGGGCTACTTGGTAGTTTGGCCCAAGAACGATATGCAGTTTTAGTTAACTTGTGCAAGAAAATTAATGATTATGGAGTTGATGACAAAGTTCAAACTACTGAAGATAATATTGATGAAACCTATGGTGTGAATGTGCAGTTTGAAGAATCTGATGACGAAGAAGAAGATATATGTGGAGAAGTTAAAGATGATGACTCTAATGATGAAAATGAAGGTGACGAAGCTGTTGTTGACAGTACTCTTCATGCCACAAATTTAGGTGCAAGCCAAGACACCCTTGGAAAGAGTGGTAAAGGATTGCATCCTCGAGATATTGATGCATATTGGCTGCAGAGAAAGCTAAGTAAGTTTTATGATGATCCTGTTATTGCCCAAACCAGAGCTGGAGAAGTTTTGGAAATCTTAAAAACGGCTGTTGATGACCGAGATGTTGAAAATCAGTTGGTTTTACTTCTGGGTTACAACCAATTTGAGTTCATTAAAATTTTGCGTCAGCGTAGGCAAATGATTTTATACTGTACTCTTCTTGCTTCTTTGCAAAGTGGCGCAGAAAAAACCAAGTTAAAAGAAAAAATGCAAAATGATCCAGAACTTGAAAAAATACTACGTCAGTTGGAAAACACTGAAAAGGAAGATATTATTCAAGAGGAGCGAGAAAGGCGTGCTCAAGTCCGCCAAGCTCGAGTGGATGCTGACATAGAAGCTATGGACATTGATGGTGAAAGTGTTCCTCAATTACAGCAGTGCCGTATGCTAGATTTGGAAGATCTTACGTTTGCACATGGTAGCCACTTTATGGCCAATAAACGTTGTCAATTGCCTGATGGATCTTTTAGAAAACAAAGGCGTGGCTATGAAGAAATCCATGTTCCAGCATTGAAACCCAAACCTTTTGATTCTAGTGAATCTTTAATGCCTATTGAAAAACTACCCAAGTATGTTCAGCATGCATTTGAAGGATACAAAAGCCTAAATCGAATCCAAAGCCGTCTATGCAAAGCTGCATTAGAGACTGATCAAAATTTACTTTTATGTGCTCCAACTGGTGCTGGTAAAACAAATGTTGCATTGTTGTGTATGATGCGAGAAATAGGAAAACACATTAATGCAGACGGAACTATTAATGCTGATGAGTTTAAAATTATATATGTTGCTCCCATGCGATCTTTGGTACAAGAAATGGTTGGTAATTTCAGTAAACGACTTAGTTCTTATAACATTCAAGTATCTGAATTGACTGGTGATCATCAGCTTACAAGAGAACAAATTAATGCTACTCAAGTTATTGTGTGCACCCCTGAAAAGTGGGACATTGTTACTAGAAAAGGTGGTGAACGTACCTATACACAACTTGTTAGGTTGATGATTTTTGATGAAATTCATCTCCTGCACGATGAAAGAGGACCTGTTCTAGAAGCTTTGGTGGCAAGGACTATCCGTAATATTGAAATGACACAAGAGGAAGTGCGTCTTGTTGGTCTAAGTGCTACTTTGCCAAATTATGAAGATGTAGCCAGTTTCCTGAGAGTAACTCCATCCACTGGTCTATTTTATTTTGATAACAGTTTCAGGCCTGTCCCTCTGGAGCAACAGTATATTGGTATTACTGAAAAGAAGCCCATTAAACGATTTATGCTGATGAAAGAAATTTTATATGAAAAAGTCATGGAGCATGCCGGTAAAAATCAAGTTTTGATTTTTGTTCATTCGAGAAAAGAGACTGGAAAAACTGCTAGAGAAATTAGAGATATGTGTTTAGAAAAAGATACACTTGGGCAATTTTTGCGTGGAGGCTCCGCATCTACAGCTGTATTAGAAACTGAAGCGAACCAAGTAAAAAATTTGGAGTTGAAAGATCTTTTGCCTTATGGTTTTGCTATCCATCATGCTGGTATGAGCCGTGTAGACCGTACTTTAGTTGAAGATCTGTTCGCTGATCGTCACATTCAAGTGCTTGTTTCAACTGCTACTTTAGCTTGGGGTGTCAATCTTCCTGCTCACACTGTCATCATAAAAGGCACTCAAGTTTACAGTCCTGAAAAAGGGCGATGGGTTGAGTTAGGAGCATTGGATGTCCTTCAAATGTTGGGTAGAGCTGGTAGACCACAGTATGATACCAAAGGAGAAGGTATTTTAATAACTAACCATAGTGAATTGCAGTATTATTTATCCTTGTTAAATCAACAATTACCTGTTGAAAGTCAAATGATTAGCAAACTTCCTGACATGTTAAATGCAGAAATCGTCCTTGGTAATATTCAAAACATGAAAGAAGCAGTTACTTGGCTAGGATATTCATACTTATATATACGTATGCTCAGAAATCCTTCTCTTTATGGCATTCTAGATAGTTCGGAGGATCAGTTACTAGAAAAGCATAGAGCTGATTTGATTTTTACTGCTGCGAATTTGTTAGATAAGAGTAATCTTCTGAAGTTTGATAAAAAAGCTGGTGTATTTCAAATAACTGAAATTGGAAGAATTGCAAGTCATTATTATTGCACTTTTGAGACAATGACTACATATACACAGCTATTGAAGCAAACATTGAGTGAAATTGAACTCTTCCGTGTGTTTTCATTGTCTAGTGAATTCAAAAACTTAAATATCCGAGAAGAAGAAAAGCTAGAATTACAAAAACTTATGGAACGAGTTCCTATTCCAATTAAGGAAAGCATTGAAGAATCAAGTGCTAAAGTGAATGTATTGCTTCAGGCTTATATTTCTCAGCTGAAACTTGAAGGCTTGGCATTAATGGCTGATATGGTTTACATAACTCAAAGTGCAGATAGATTGATGCGAGCCATTTTTGAAATCGTGCTTCATAGAGGTTGGGCACAATTGACAGATAAGGCTCTGAGTTTGTGTAAAATGATAAAACGTCGAATGTGGCAATCAATGTCACCTCTTCGTCAATTTAAAAAGATACCAGAAGAAGTTGTAAAGAAAATAGAAAAGAAAAATTTCCCTTGGGAGAGACTATATGATTTGGGACCCAATGAAATTGGTGAGCTTTTAAGAATGCCTAAATTAGGTAAAACTGTTCATAAATATGTACATCAGTTCCCAAAACTGGAGCTATCTGCTCACATTCAGCCTGTAACTCGAGCTACATTGCGAGTAGAGTTGACTATTACACCTGATTTCCAGTGGGATGAAAAAGTTCATGGTAGCTCTGAAGCTTTCTGGATTCTGGTTGAAGATGTAGATAGTGAAGTTATTCTTCATCATGAGTATTTCTTACTCAAAAGCAAGTTCTGTCAGGATGAACATATAGTGAAATTTTTTGTTCCTGTGTTTGAGCCTCTTCCGCCTCAATATTTTATTAGAATCGTGTCTGACCAGTGGATAGGATCAGAAACCCAATTGCCTGTATCATTTCGTCATCTGATACTTCCTGAAAAGTATCCTCCTCCAACCGAGCTTTTGGACTTGCAACCTTTACCTGTGTCTGCTTTGCAAAATCCTTTCTTTGAATCTTTATACAAAGACAAGTTTCCCTATTTCAATCCTATTCAAACACAGGTATTTAACTCTGTATATAACAGTGATGACAATGTATTTATCGGAGCTCCCACTGGAAGTGGAAAGACCATCTGTGCTGAATTTGCAGTATTACGCCTGCTCTCTCAAAATGCTGATGCTCGTTGTGTTTATGTCACTCCTAAAGAACCGCTTGCTGAAATAATTTATGCTGATTGGACTGTTAAATTTTCTTCCCAACCCATGAATAAAAAAGTTGTTTTATTAACTGGTGAAACTGGTACAGATTTGAAGCTTTTGGCTAAAGGCAACATTATTATAAGTACTCCTGAGAAGTGGGACGTATTATCACGAAGGTGGAAGCAACGTAAAAATGTCCAGAACATAAATTTGTTTATTGTTGATGAATTGCAACTGATTGGTGGAGAAGATGGCCCTATTTTAGAAGTTATTTGCTCACGTATGAGATATATCTCATCACAGATTGAAAAGCCTATTCGTATTGTTGCTTTGAGCTCATCTCTAGCCAATGCCAAAGATGTTGCTCAATGGTTAGGAGCAAGTCCTAACTCTACATTCAACTTTCCACCAAATGTAAGGCCTGTACAACTTGAGCTCCATATCCAAGGATTTAACATCACACATAATGCTTCTCGTCTTCTTGCTATGAGTAAGCCTGTGTACCAAGCAATTACAAGACTTTCACCAAGAAAACCCGTTATCGTTTTTGTTCCTTCTCGAAAACAATCTCGATTAACTGCAATTGATATCTTGACTTACTGTGCGTCAGAAGCACAGCCTACTCGTTTCCTCCATTGTACTGATGACGATATCCAACCGTTTGTTGATAAAATTCAGGATAAGACTTTAAAAGAAACTATTGGCAATGGTGTTGCCTACTTGCATGAAGGTTTGAGTACAAATGATACTAAAACTATTGGGCAACTTTTTGATAGTGGTGCTATCCAAGTTGTTGTAGTATCAAGAAATCTTTGCTGGGGTTTATCACTATCAGCTTATTTAGTGGTCATAATGGATACTCAGTTTTATAATGGAAAGATTCATACCTATGAAGATTATTCCATAACTGATGTTCTTCAGATGGTTGGGCGTGCAAATCGTCCAACTATTGATGATGATGGAAAGTGTGTTCTTTTATGTCAGAGCTCTAAGAAGGATTTTTTCACAAAATTTTTATATGAACCTTTGCCGGTTGAAAGCCATTTAGATCATTGTCTTCATGATCACTTTAATGCTGAAATTGTGACCAAAACCATCGATAACAAGCAAGATGCTGTTGATTATTTAACTTGGACTTTCCTGTACAGAAGAATGACGCAGAATCCAAACTATTATAATCTGCAAGGTGTAACCCATAGGCATTTATCTGACCACTTATCGGAGCTTGTTGAAAATACTTTGAATGATCTTGAGCAATCTCGATGCATTAACATTGAAGATGAAATGGATGTATCGCCTTTGAACTTGGGAATGATTGCTGCCTATTATTATATAAATTACACCACAATTGAGTTATTCAGTGTTTCTCTCAATAGCAAAACTAAAATTAGGGGTCTGTTAGAAATAATAAGTTCTGCCGCTGAATATGAAAGTGTACCAATTCGACATCGTGAGGATAATTTACTGAAGCAACTTGCCAACAGATTACCTAATAAGTTGACTAACCCTAAATTTAGTGATCCTCATGTGAAGACCAATTTACTCTTACAGGCTCATTTATCGCGCATGCAGTTATCAGCTGAACTTCAGTCTGATACTGAAGAGATCCTGAGCAAAGCTATCCGTTTAATTCAAGCCTGTGTTGATGTGTTGAGCTCCAATGGTTGGTTGTCACCTGCTATTGCTTCTATGGAACTTGCTCAAATGGTAACACAAGCTATGTGGAGTAAAGACTCCTATTTGAAACAGCTTCCCCATTTTACCACTGAGATAATCAAGCGTTGTACCGATTCAGAAATCAACACTGTATTTGATGTCATGGAACTCGAAGACGAAGACAGAAACCGACTTTTACAGCTGAATGACGCTCAAATGGCTGATGTTGCTAGATTCTGCAACAGATATCCAAACATTGAGCTGACATACGACGTTCAGAACAGAGAAAACATTGTGAGTGGAGAGACAGTTATAGTGAATGTGCAACTCGAGAGAGAAGACGAAGTGACTGGTCCTGTTATTGCTCCTTTGTTTCCGCAAAGACGTGAGGAAGGTTGGTGGGTAGTTATTGGAGATCCTAAAACAAACTCTCTCATTTCCATAAAGAGACTTACATTACAGCAAAAGGCTAAGATCAAACTTGACTTTGTAGCTCCTAGTCCTGGGGATCATACTTATACATTGTATTACATGAGTGATTCCTACATGGGCTGTGATCAAGAATATAGGTTCAATATCAGAATAAATGAACCTGGCAGAAGAGGATCAGATAGTGACAGTGAT
>Ara96
AGCTACGACATTCCTCTGAGCTCAAAACCAATTTTAAATGAAGCATATGATGAACCAAGGCCTCATAATGTAAGACCACCACCCATTCCGACTGTTTATGATTCACCCAAAACAAATGTGCCTGTTTCTGCTAACGAACCTGTTGTAGCAAACGATCCAATCTCGGATCAAATTAGCACTTACGATGTTCCCAAGCCTTCAGATAAAGATTTGCAACCTTCTCATATTATAACTATATCCGACAATTATGATGTTCCCCCTTCTCTTTGTAAAAACAGCCCATCATTGTATGATGGGAGGGCATTCAGTCGCTCCAGCAACTCGACATCGGGCAGCTCGTCTTTCCGGTCACCCTCTGGGAGTCATTCCAGTATAGAGACTTTGTCGCTTTCAAGTGTGGGTGGAGGATCAAACAGATCCAGTCTGGAGCAGCATCCGAATGACGTGTACGATATTCCCCCTGAGCCGCAACCTGTGCTCCGTTTGCCTCATCAAAGTTCTTTATCACAAGAGACCTATGATGTACCGTCAAATAATATGCCTGCACAAATAATTGACCCAAAACAAATGAAAACCCCAGTTGTCCTTGATGGTGTATACGACATACCACCTCAAGCAATGCGAGACACGTGCCCTGTACCCAAGACAGATGTTGTTGATTCTTGTTGTCAGATTACTGTCGCTGCAAATAAACCTTCTGAAGAGAAAGAATTTGTAAGCATCGTTCCAGAATGTGCAGAAATGCTATTGGATCGTGAATCGGCTGTGGAACTCCTCATGAAACATCATCAAGAAGTTCAAAGCTCGATTTCGAAGCTTTTCAGCTTTGTGAGTACAACTTGGCGAAAATATGAAAACATGAATAATAAATTACCCGAGATCCAAGTCACCTGTCACAAACTCCAAAGCTCTATAGTAGATTTGTTCAATTTTTTCCAGGGTGCTTTAGCAAATTCTGCCCACGCTGCTGATAAGTCTCTTTGCTTCAAATTAAATAAACTGGTGAGCCCAATCAAAGAATCTTGCACAACCATAAAAACTTGTGTTCAAGCATTGGATGATAAAGGATGGATTGCATCGAATCTTTCCTATTCAGAGGAATCATACACTCCAGACGAGCTGGACATGCTGGTCTCCTGCGCTCGAAACCTCGTTGAAGATGTCCGACAAGTCACTTCTCTCATTCAGGGAAATTCTACACTTTTGTTTAAAAGTGAACAAAGTACTTGTGAGAAATCTAAACCACCTGTAGCACCTAAACCCAACATAAAAGCCAAGCCACCCATTTCTGCAAAGCCAGGCACCAAATTGCAACAAAGGCCTCTACCGCCAACTCCTCAAAACAACGCCCTGAAGTCTCAGTTAAGCGGAGAATATTTCAATGAATATGATTACGTAAATCTGGAATCCAAAGAAACTGTGGAGAAGGAAAACGAATCCATAAAAGCGACCCTATCCAAGGAGATGTCTCAGAATTTTGATGAGCTTGTCAAACAGTCTGAGGTTCTCGTTGTCAGCCACACAGAGGTGGTCCTAGATAAAGTCTCTCCCCTAGATCCGAAGGATGTGCAGTTATTGTCATTTTACAGTGTGCAGCTAGAAACACATATCACGCATTTAACTAAAGCCATTGATGCCTTTCTAATGACTATTAAGAATAACCAACCTCCCAAAGTATTCGTAGGACATAGCAAGTTTATTATTATAGGTGCGCACAAACTTGTCTACATTGGTGATACTGTGCACCGCAACTTAAGTAACTCCGAGCTCAAGACGCAAGTTATGCAAAATTCAAATAGCCTATGTGACTCTCTCAAAACTTTAGTAGTAAGTACAAAGAAAGCAGCCGCAGACTTTCCGTCTGTAGTCGCCGTTCAAGAAATGGTAGACAGCGTAGTAGATGTTTCTCATCTAGCAAATAATCTTAAACTATCTATTGTGCAAGCTTCG
>Ara97
GAAGATGTACGTCATAAGAAAAGATGGTTTATAGGGCATCTGATCCACAGAGATCATCTTTCCGATTGTTCTTCAACTGCAGAGTCTAATGTTCCTTTCAACAGAAGCTCCAGAGCAAGACACAGTCTTCCGGAACCTTCTCTGTCCCAAAGATCGGCAAACAAAGAAAGGAGGTTTAGACCATCATGGAGGACCTGGAACAGTGTTCCTGAGGAAACGACTGATACGGAAAATGAGGATCTGGATTTGAAGAAACGTTCAGAATATTACCCCCCTTCTCTTTCATATCGTGATAGAACATATTCGGAGGTGTCGGACGAAATGTTTGATAACAGTGGTGAATATGTAACTTTTTTTTATGCTCACTCTTACGCCACCAGAGACATGCAAAATGGAAACATACTGACCAGAAATAACAATGCCGGTCAATCGGACATCGAAGAGAAAAATGATAAAACTTGTGTTGAAATAAATGGAGATTCTAAATGTGATCAAACGAAGGATCCCGATTCTGAAAGTAGTAGTTCAATTAGTTCCTGGAAGCAAAATTCAGCCATTCGCCGTGTCCAGTCCTTCACTGGCATGGCAAAGGCTAGAGTTGCATCATTGCATCACAACATTTCATTTAAATATCATTCCTCATCCAACAGTGAGCCAAAATCAAAATCTAAACGATCTTGTTTACCGCCTAATGGTTTAAGTGTTTTTCCATCTGAACTGAAGGACGAGAGTCCCACAACTCCTGCTGCCTGGTTGAAGCAACAGCAAGAACACATGGCAGATGGTGGTAAGAAAAGTGGGTCTCTACCGCGGAGCTTCCAACTTGTATCTGAAAACATTGAAAGCACCAATGAAAATAAAAATTCCACTGAAGCAAGTGTGTCTCGACTTAGGATACGTTTAGATGGTCCTAGAGCTTTGCATAGCGAGCAAAGGCCTTTTACTATTGCTTCCGACAAACCATCCCAAGCTGATTTTGGGGATGATTTAGACTATGTTGTTTTAGACTACTCTCACTGTGCTGGTTCTGAATATTTTTTATCCCAGAAAGATTCATATGAGCCTGACACTACAACTGGTTGCACAAACACTCCCGCTATAAGTTTGGAAAATGTTCATAGTATTCACCCAGAACTTAAAATATATCACCAGGCTGCCTCCAAATACGCTACTTTGAAGCACTTGTTCACAAACATGGGCTCCAAGATTGCTGGCTTGAAAGCAAGTTTGAGCCCTTCCTCTCAGCATGCAAGTCCAGAACGTGCTAAAATTGAACTCAGTAGCTTTAAAAGATCCAGTAGTCATTCAAGTATAAAAACTGAAAATGAACTTAGCCCTAGACTTTTTACTGCCAAATTAGCTCATTCTGTGGCAAAAGCCTATTCATCTATGATGAAGCACAAAAAGAAGCACGATTTAAAATTAGAGAGGAAGCCTGGCTTCAAAAAAGAAAAGGTGTCAATGGCTAGTTATAAATCTGAAAGTTCTTTAATTGGAGCTCGAATGGCTCAGCCACTAGAATCCGAATACAGCGTGCCAAAGTATATCTTACCACCAAAAATGTTTAAAGACCTTAGACCTGACAGCCTTTTCTCAGAGTCTTCCACAATAATGTCTTCCAGTGACTGTGACAGAAATGGTGTGGCGGAGATTGATTCTGAATTTCCTAAATTGGACGGAGAAGACACTGTATCAGAAGCTAGTGATACGTCTGCAGATAGCTATTACGAAAGGACATTCGATGCTATCGAAAACGCTCTCGCGCACGACTTGTTTCGCGATTCGGCTATTTACAGTGACCCCGAAGATGCGGATTTCAGTGCCATTGAGCACCCAAAGTTAATGGCATGTTTTACTTCTGAAATATCGGTTGAAAAGCAAAATGTTGAACTTAATGGGTATCACAATGGTGATTCTGGTGCTCTTTCTCCTTCTTCCCCTAAAGTTATGTGTGCGCGTCGAGTCAACCAAGCAATATTGGACAGGTTGCGCTTTCTGGAAGACAAAGTTAAGCTCCAAAATGAGGAAAATGCTGCTGTCATCAACAATCTGAAGGGCACAGCCCATAAAAAACTAGATGGGGATAGGTGGGGAACACTAGTATTAAGTAAAGACTTCGAAGAAAGTGAAACCAGCTCTGAGCATTCTGCATCTACAGTAAACACAGTGATGGAGACTATACATAAAGTTTCAAAACCAAATGGAATGCAGAACTCTAAAAGTCCTCCACGTGTTAAAGGATGGGTGAAACATGTTGTTGAAAAACTTCAAGGTGAGGGACAAGCT
>Ara98
GTTGCTGTTATACGAAGTTCAGGTAAGTTTGTAATTTGTGACAGAGGAAGTGAGAGAAGCCGAATGCAAATTTTTACAAAAACTGGCCACTTTTTGAAGAAGATAGCTATACGTTACATTGATATAGTAGCTGGATTGGCCATAACATCTGAAGGAAGAATAGTGGCTGTTGATAGTGTGGCTCCTACTGTTTTCATAATATCGGAGACTGGAGATCTTTTGCACTGGTTTGATTGCAGCGAATATATGAGAGAACCATCTGATATTGCAGTATCTGATAAGGAGTTTTACATTTGTGATTTTAAAGGTCATTGTGTGATTGTATTTTCAGAAGAAGGGAAGTTCTTGCGAAAAATTGGTTCTGAGAATGTAACCAATTTCCCTAATGGCATTGATATTAGCGATTCTGGCGATGTCTTGGTTGGCGATAGCCATGGGAATCGCTTCCACATTGTCGTATTTTCGAGGCAAGGAGATACTCTGTTGTCAGAATTTGAGTGTCCATATGTTAAAGTTAGCCGATGCTGTGGTCTTAAAATCACATCAGAAGGTTATGTGGTTACTTTGGCCAAAAATAACCATCATGTTTTAGTTTTAAATACTTTATACATTATG
>Ara99
ATGGCTTCTTTGAAATCTCTGTTACCAGCTCCGGTTGTTCAAACTTTTGGTGATCGAGATGATATTGAACGGATCAAAAAACGCAATTCTGCTTCAAAACAGCTCGTCGTTGCTTCTCGATCTGCACCACCCTATGGTGCCAGGAAAGGTTGGGTACCTCGAGCTGTTGAAGATTTCGGTGATGGTGGAGCTTTTCCCGAAATTCACGTTGCACAATTCCCTCTTGGTTTAGGGAAGAAAAAAGAAAAAACTAATGCTAATAATTTGCCTGTGCAGCTAGATGCACAAGGAAAAATTAAATATGATGTTATTGCCCGCCAGGGCCATAGTAAAGATCGTGTTGTTTATCATAAATTTCAAGATCTTCTGCCATCAGAGATCACAAATGAGGATGATCCTACTTTACAAAAACCAAATGAGGAAGAAGTCGAGGATAATACCGAGGCAACAAGGCTCGCTCTTGAAAAACTGACTCACACTAAGATATCAGCTGCAATGCCAGTCAGGGCTGCTGAAAAGACTGGACCAGTACAGTATATACGGTACACCCCTTCACAGCAAGGATTCGCCTTCAATTCAGGTGCAAAGCAAAGAATTATTCGAATGGTTGAAGTTCAAAAAGATCCTATGGAACCACCTCATTTTAAGATTAATAAGAAGATCCCCCGTGGTCCACCTTCCCCGCCCGCACCTGTCATGCACTCCCCCACACGAAAAGTTACAGTTAAAGAACAACAGGAGTGGAGGATACCGCCATGCATTTCAAACTGGAAAAATGCAAAAGGATATACAATCCCACTCGATAAGAGGCTCGCGGCAGATGGTCGCGGTTTGCAACAAACACACGTCAACGAAAACTTTGCGAAGTTAGCCGAGGCGTTGTATGTTGCTGACAGGAAGGCTAGAGAAGCGGTGGAAACGAGATCCCAAATGGAAAAGAAATTAGCTCAAAAAGAGAAAGAAAAGAAAGAAGAACATCTTAGAAAGTTGGCTCAGCAAGCTCGAGAACAGCGTGCCGGAATACGGAGTCAACCGTCTGCTGACAAAGATGATGAGCTTAGAGAACGTGAGAATTTGAGATACGAGCGACATAAAGAGCGTGCTAGAGATAGAAATATTGCAAGAGCCGCTCCTGATAAGCGTAGTAAGCTAGAGAAGCAGAGAGAAAGGGACATAAGTGAACAAATTGCACTCGGTATGCCAAATGCAAGGCAGTCTAACGAATTGCAGTTCGATCAGCGCTTATTCAACTCCTCTAAAGGTATGGACAGTGGCTTTGGTGGAGAGGATGATTATAATGTATATGACAAGCCTTGGCGATCTCAGCAGGCTGTTAGTAATAATATTTACAGGCCCAAAGCTAATACAGATAAGGATATTTATGGTGAAGATTTCGATAAATTAGTGAAAACCTCAAGATTTGTTCCTGATAGGGAATTTGCCGGTACTGATCGCTCTGCTCGACGGGATGGACCTGTTCAGTTTGAAAAACAGGAGGAGGAAGATCCTTTTGGTTTGGATAAATTTTTGACTGAAGCTAAGAAGGCTAGT
>Ara100
ATGAATCAAGAATATGAAAAAAGGCTCTTTCGTCAGCAAAATGGACAGACCAATGAATTGCTGCGAGTACCAACCCCCTTAAAATCTCCAGGAAAAGAATATGGTGATCGTTTTATTCCATGGAGAAAATCAAACGACTGGCAAGTAAATTATACTTTAATGCAAGAAAATAACAAGTCATTTGGACAAAATAAAAAGGCCAAAGATAACAGCTCCGACTGTTCTAAAGACGGTATTGCATACAATTGCTTACTGAAGAATGAACTTTTAGGTGCAGCTATTGAAGACGTCAAAGAACAAGCTGAAGAACGTAAAGCATTTGCACCATGTGAAGGGCGAAATTCCAATTTGTTTTCTTATAGAGTATCTGAAAGTTCTGTGATAAATGAAGCGTCTTCACCATATTCCTTATCACCCGTTAGTAGCAAAAGTCAAAAACTGTTAAGATCACCTAGAAAAGCAGCAAGAAAAATCTCCAGAATTCCTTTTAAAGTCTTAGACGCTCCTGAATTGCAGGACGATTTCTACCTGAATCTTGTTGATTGGTCTTCCACCAACGTTTTAAGTGTTGGCCTTGGCACTTGTGTTTATTTATGGAGTGCTTGCACTTCTCAGGTCACTCGTCTTTGCGACTTATCTGCTGATGCTGACACTGTGACATCTGTATCTTGGGCAGAACGAGGACATTTAGTTGCTGTTGGCACTCATAAAGGTTTGGTGCAAGTTTGGGATGTAGCTGGAACCAAATGTGTATCAGTTCTTGAAGGACATTCAGCTAGAGTTGGTGCATTAGCTTGGAATGGGGACATTTTATCTTCTGGAAGTAGAGATCGTTTGATTCTTCAAAGAGATGTCCGGACACCATCAGTTACACCAGAACGCAGACTCGGAGGACACAGGCAAGAAGTGTGTGGTCTTAAATGGTCACCAGATAACCAACATCTAGCATCCGGAGGAAATGATAATAAATTATTTGTATGGAATATGAGCAGTCTATCCCCTATTCAAACTTACACAGAACATCTTGCTGCTGTTAAAGCTATTGCATGGTCACCCCATCATCATGGTTTACTTGCCAGTGGTGGCGGTACTGCTGACCGCTGTATCCGTTTCTGGAATACTTTAACCGGGCAACCCATGCAATGGATTGATACAGGCTCTCAAGTCTGTAATTTAGCTTGGTCTAAACATGCATCTGAACTGGTTAGCACTCACGGCTATTCTCAAAATCAAATTCTAGTGTGGAAATATCCATCTTTAACCCAGGTAGCCAAATTGACTGGTCATTCATATCGAGTGTTGTATTTGGCTATGTCACCAGATGGGGAATCTATTGTAACTGGTGCTGGTGATGAAACATTACGGTTTTGGAATGTATTTAGCAAAGCACGTTCCCAAAAGGAGGCTAAATCTGCTTTGAATTTATTCACAAGTATTCGC
>Ara101
ATGCTGATATTACTTTATAGTGATACAAACTATGTGAGAAATGGCTTTGAGGCAGTTTATGTAGTCACTGATTGTCCATTGAATTGCAGCAATAGAGGAATGTGCCAAAATCATCGCTGCATTTGTGACACCCTGTGGTCTGGAGATGCTTGTGATATCAGCTTATGTCCTATGGACTGTGGCCTGGAAGAAAACAGGGGTGCATGTGACATGAATGGTTCCTACCCTCCAAGATGCAATTGCAGACCTGGATTCTCTGGAATGGATTGTAGTCTTCCGGATTCCAACAAAAGTTTTGGAAACACTTGGCATTTGATATCTTCCAGTGGTATCGATGCCAGAGCCGGTCACAGTGGCACATATGTACAACATACTGATAGCTACTATGTGTTTGGTGGTTTTACATTTAAAGAAGTATTAGGAGACACTCTTGTTTACTCATTCAGGACCAACAGGTGGACAAACATAACATCAAAGCAATCCCCCAGTGCACGGCATGGTCATACTGCTGTGTGTTATCTTGATAACATCATCATTTTTGGAGGTGAAATGGCAAACGGCACCCTCTCAAATGAACTTTGGTTTTTTAATACGTCAAGTTTGCAGTGGAATCTCATCACTTCTAAAAATCACATAGTGCCACCTCCCATTACAAAACATTCAATGACACTAGTAGATTTCTACTGGTTATATGTCATTGGAGGAAGTGTATATGATGGCACTTTTTCATCCAAAATGTATAGAATCAACATCAGAGACATGAATGGTTGGGAAATGGTGGACACAAATGGTGGTAAAGAAAGTAATTACAGGCTAGTTGGGCACAGTGCAGTATATCATCAACAAACAAAAACCATTTTCGCATTTGGAGGTATCACCGCTGAGTATTCTCATGTAAGCAAATTATCCAACCAAATTCATGCTTTTCATACAGAAACCAAATATTGGATTCAAGTTAAATATGAAAGGACTCATTTTACTCCTCTTGAAAGAGCTTTCCACTCTGCAGCCATTGTTGGTGATTACATGATTATCTATGGAGGATATACTCATAAGCATGTTGAAGAAGAAATATGCTATGATAATGAATTTCATCTGTATCATTTGAAGTGTCATAAGTGGATTGATTTTTCTAGTCTAAGGAAAGATTTTGAA
>Ara102
GTGCAGGGGAAGGATCCATCTGTGGATGTAACCCAAGACCTGGTAGAAGAGTCTGAAGATGAGCGATTTGAGGATGTGACAGATTCCGCCCCTCCCATTGAACTCCCGGCTTGTGAGCTTAGTAGGTTGGAGGAAGTGGCAGAGACTATTAGCAGTTGTCTACCCTCTCCTGCTAGGCGAGAAAAGTTAGCTATGATTTTAGAATCAGAGAACTATGTTAAGAAACTTTTAAAGATATTTCATATATGTGAAGATCTAGAAAATTTAGAAGGACTTCATCAATTATATGAAATTTTTAGGAATATATTTATGCTTAATAAAAATGCTCTGTTCGAAGTGATGTTTGCGGACGATACAATATTTGACGTTGTTGGTGCTCTGGAGTACGATCCTTCGACTCCCACGCCCAAGAAACATAGGGATTTTTTACGCAATGTGTCTCATTTTAAAGAAGTCATCCCCATCTCCAATCCAGACCTTATAACAAAAATTCATCAGACATATCGCGTCCAATACATTCAAGACGTGTGTTTTCCAACTCCATCTGTGTTTGAAGAAAATATGTTGTCTACACTTAGTTCTTTTATATTCTTTAATAAGGTGGAAATAGTTACAATGATACAG
>Ara103
ATGGCTGATAAGCGTGAATCGAGCAGGGTGAAGGAGTCGAACCAAAGAAAAGTCATGGATGAAGCTTCCCGCAGAAGGCGGATCAAAAAAGCTCTAGAAGTCTTGGAGCAGGACAATTTTCATGATGATCCACATGCTAATTTGGTTATGCATAAGAATGCACCAAAATTTGAAGAAACTATTGAGAGTAAGAAAAGGAGGAAACTAAAAACTGAACCTTTTAAACAAAGATTCAGAAAAAATTTCACTGCTCTCTTAGAAGATGAAGTTCAGTTCTTTACGAAAGACAAGACTAATTATTTGACTGCTAAAGTTCCTTCCTCCAAATATCCAGAGAGACATTTTTGTGCTGTTTGTGGATTTGAATCTGCTTATACTTGTGTTCAATGTGGTACTAAATTTTGTAGCGTCAGATGTCATGGTGTTCATCAAGATACTAGATGTTTGAAGTGGACAACA
>Ara104
ATCAACTACACCTTGATAAATTGCACCATAAAAGAAAATAGAAAAGGATTGTTGCACTACAGCAGAGACATTCGCAATTCGAACAATTTATTTCATTGGACGATTAATTCCACTGCGTTTGAAAGAAATGGCGAAGGGGGCGTAGATATAAGGCTTCCATATGTATGGCAATATTCCGAGAACTATACACACTCATTTGCAATGCACGATTGCTTATTTAAAAACAATAACAAGTTTGAATTTTCTATAAGTGGACATTTTGCTCGTGTTAATCTTTCCCGTTCATTATTTGAAAGCAATATTTGCAAAAGAGGTATTCTAAGTTTCTCCGGTATGGAAAAAGAATTATTAGTCGAGAGTAATTACATTACAAACAACTCAGCTGTATTTGGCGTAGAATTTAATTTGCAGAGCCATGCTAATAAATTTGGATTAGTGCCTGCTTATTTCCGAAAGAATATTATCACTCACAATCGAGATATAGGCGTTGGGCAGAAATTTGGATACCAACCCACAAGTTATGCTTTGGGTGCCCGAGGAGTACAATCTATTAATGTAACTCATAACATTTTTGACAATCCAAATTTACAGTTTGAGCTTTTGACAGGAATTTATACTGGATCCGTCGAAAATAAAATCAATGTGCAAAAAAACTGGTGGGGAACTTCTGATTTTGTTCTCATTCAAAAAAGGATTTTCGATTTTGATGACTGGAATGGTTATGCTATAGCTGATTTCAATCCATATTTAAGCATTCCTGATATTGATGGCCATTTAATACCTTTTGACAACAAAGAACAGCTTTTCCTTATTGATGGATATCTAGGCGGTCGCCTGTATCACAATCTTGTGCTTCCTCTCAAAAATAAACCTTACATAGTGACATCGGATTTAACTGTTATGCCCGGTGCTACTTTAACTATAGAACCTGGGGTGGTGATGGAATTTTACCCAAGTGTTGGCATTCTTGTTCTAGGAGAACTTGATGCCCAAGGAACCAAAACCGACCCTATAATTATGAAACCAGTAGAAATATCTGACAACCATCGTTTCCGCAGGCAAGTTGGAGCTGTCTCGTCTAGATTATGCATTGATGAGAAATGTGATAAATATAGAAATGATGGTTTCCTCGAAATATACAACCGTACCACTCAGCAATGGGTTCCTATTTGTGACGCTAGATTTACCGAAAGAAATGCTCAAGTTGTCTGTAAAGAATTAGGACAGAGCACATTAAATGCGCACATATCATTCGGACCTCGCCTGGACATGGGTCCAACGCACATTAGTCATATTAGATCCTGGCCACATCCACTAGAGTGCATTGGAACAGAGTCATCACTGATGGAATGTGAATATAGGTTGAACGGCTATATTGATAACTATATGTGCCCACACGATGGAGATTTTGTGTACGTATACTGTGGTTCTGAAGTCTTACCCAAAAATATTGATCACTGGGGTGGTGTTCGTTTTTCTATACACAGCTTCGAAAATCCAGAATCACCTTTAAGTCGTCCAACTCTAAATTACATTTCAACTGACTTGTCTAGACTTTCTTACGTTCACGTTCAAGGCGCTGGCGTTCTTCATAATGAAAAAAGTGCTGCAATTCAGCTTGTTCAGAGAGAGGTACAAATTGATTATGTGAACGTGAGTGAAAGTGCATCGCACGGCATTGAAGTTATTGGCGTGTCTGGTAATTTGGCCTTCAATGAGCTTATCGTTAGAAACAACATGGGAGTTGGCATCAATTTCTTGTCTTTAACTGGGGAATCGTCTGGAGATATGGATGCCAGTAAATTGGGTTATGATCCACTACAACAGATAGACATGTCTTATGGAATTTTCGGCTTAGTTGATATATGTGACACCAACAAGCAGATGGAAATTGACAACAGGATAATTCTTTATTATAAATACGATAACCAACCTGTTGATTGCGTCAAAATCTTCAGCTCTCGTCATTATGGGAAACAAATTGGCTTCAGACTTTTACAATTCAATCTCTTCAACGGAACAAAGTATGCCGCAAAGCCAGATTCCATACAAATCTATGATGGAGATGTGTTTAATGTGTCTTCTCCTCAATTGACCTCCATAGGATTGGATTCCGGATCTGATGACGCAATTAAATTTTACGTTTCATCGTATACAACTCTAAGTATTCTTTTGCACACCATTGGAGGCAGTGGAGATCATGGATTCATTGCTGAAGTTGTCACATTGCCCATATCTCATCCCACA
>Ara105
TTTACTTTGAAGGGAACTTTGAGTCGCCATTTAAGAACTCATACTGGCATCAGACCTCATACTTGCACCTTTTGTGGGAAAAAATTCATTCAAGTAGGTGGTTTAAATGCTCACATGTTTTTCCACACTGGAGAAAATGGTTTTAAATGTGACGACTGCGGCAAAATATTTAATAGAAAAGCCCGTCTTCAAATGCATCAGCTTTACGTTCATATAAAACTCAAACCATTTGTTTGTGAACATTGCCAAAAGTCATTCACTCGCAAAGAAGATCTCATGCGTCACTCTGTTTTGCACACTGGGGAAAAACCTTATAAATGTCCGACCTGTGACAGACGTTTCTCTGTGAAACCGTCTTTAAAGCTACATCTCTTGACGCATACAAAGGAGGAGCCAAGGTCTTGTCATGAATGTGGCAGGGCTTTCATTCGCAAGGATTGTCTACTGCGGCACATGAGAAAGCGACACAGAGATGTGTTCGATAAACTACTCTTTGACGAAAAAGACGAGAAAGACACCAATATCATCAATACTAGGGTTTTGAGTGAGAAGGATCTTACTGAAAATATACGAGAACTTTTGTATCTACTTATTGATGAGCCGACTCTCATCGGTTTTGGATGGCCAGATAAACCTGTTGATGAGGTTTTGGAATTAGTTATTCAGAGATGTGGACATACACCTGTTAGCAGAGATCATTATGTTTACATGGATAGATTGCGTGAAAATGCTAAGTTACTTTTTACGGTTGTTATTGACGATAATGCTGTTAAGACTCTGCTCAATAATCAAACTGTTGATGAGGTTATTCTTCATGTCCTCAGACTAGCTAAAACG
>Ara106
TACACAATAAACTGGTGTGGAAAAGAAGGCTTAGCTGTCAAGTACCATGAAGATTATCTTCGAGAATTTACAGCTCACTTTTACAAGCACATAACTCGTTTGGTGGATCGAGCAATGAGAAAAGAAGACTTGAGCAGTCAAGGACACATTGTAACCGAAATCTTACAGCATCTTCAAGCAGGTAAGAGTTCTGTCTCAACTTTCCAAGGCAGAGAAGATGAGCTAAATCGAATTCAAAACTACATCCAGGCAAATTCAGTGCAACCTTTTGTCCTGCATGGCAAAGGAGGATGCGGGAAAACATCTCTTCTGGCCAAGGCAGCAAGCATGATTACATCATGGTGTCCGGAGGGAACGAAGCCAATATTAGTTCTTAGATTTCTCGGTACCACTCCAGACAGTTCTAGTGTAATTCCAATGCTAACAAGTGTCTGCCAACAGATAATGTACAATTATATGATGCCTTGGGAGGGCATACCAGATGATTTAATTCCGTTAATAGCATTTACAAAACGTCTTTTGACTAAAATAACGAAGGAGCAAGCTCTTTATATTTTTTTAGATTCGGTAGATCAATTAACCGGCCAACAAGCTGCCAATAAGCTGACATGGTTACCAACAAGAATACCAGAAAATGTTAAAATAGTTATTTCTACTGCATCCGAAGGAGAAGCTAAAGAATACAACTTGCTGTGCAAGATGTTGAGCAATGAAAACCAATTCGTTGAAGTCCATCCTCTTGGAGAAGAACTGGCAGAATATACTATTAAATGTTGGCTAGAAACAAATGGAAGAGATTTAAGTAAATACCAATGGAATGTTGTGAGGAAAGCCATATCAAAATGCACCCTTCCAATTTTTATAAAACTAATATTTGCAGATGTCATGCGATGGAGATCGTATTCAAAAGCAAGCGAAACCATCCTAGCTTTCACTGTTATGGACAGTATCATGAAATTATTCGATCGAATTGAAAAGCAACACGGAAGATTGCTAGTGGCTCATGCCCTTTCCTACATAACTGCTTCCAAGAGTGGTTTAAGTGAAACTGAATTAGAAGATTTAATTTCTCTGGATGACATTGTCTTGGATGATGTGTATCAATACCACATGCCACCAGTAAGACGAATTCCACCCCTTCTTTGGACGAGAATTCGAAGAGATTTACCAAATTATCTGTCAGAACGAGAAGCTGATGGCGTTAGCGTTCTAAATTGGTATCATAGACAGTTCAGAGATGCAGCTATAGAACGATACTTTGTGAAACCAGATCAAATAAAATACTTTCATTCCTCGATTGCTGAATATTTCTTAGGCACTTGGGGAGGTGGAACACCAAAGCCCTTCAGGTACACCGAAATTCAACGTTACAGATTTGGTTTGAAAAATCCTGAAGGCACAGCAGATCGCAAAGTGCCTCTGCAGCCACTTGTATTCCATACTAAAGATGGTCGTGTTTCGGGGTACAACAAGAGAAAGTTCGGAGAGCTGCCATTTCATTTGGTGAGATCGGATCGTTTTGAAGATCTATTTGAAAACGTTTTATTCAGCTATTTATGGCTACACTCAAAAGTCAGCTGTTGTCCACTTCAGGCGATTTTGGCAGACTTTGAAGACGCTGTCGAGAATCTTGTTGATAACGAGCTTATCAAGCAATTGAATATAGTTGCTGATGGAATGAGACTTGGCGGAGTAGTATTAAGCCAACATCCAGATATGCTTGCGTCACAAATTGTAGGAAGACTACTTCCAGTGAAGAACATTTATCCAAGGGTAAAAGGTCTTATTGAACAATGTGATCAATTAGGAATTCAGCATTGCGCTTTGGTACCAGCTTTCCATATACTCCACACTCCGGGAGGACCTTTGAAATATTCGTTAGAAGGTCACCCTTTTGCAGTGTTCGGGTTTTGCCTGACCTCAGATCAGCGTTTTGTTCTCACCATATCGAATAAATTTTTAATGTTTGATCTCATGACTGGAGAAATTACTTGCGACGTCAATCCAGAAATACCGGGAATTATGCAATCGTTAGCTCTGAGTCCCGATGACAAATATGCTGTGGCATTTACCAACCACAATGAATTAGTTCTGTTGAATGCTTTGTCAGGGGATGTTGAAATATTAAAAAACATGCTTGAAACGAAACCTATTGCCGGAGTTGCTATTTTCAAACAAATAGGCATAGCATGGAGTCTTAAGGAGTGGATAACATTCAGTCTCTCCAATGGATTAAAATATTCCTCTCATATAATTGATGAAAATGATTTCTTCATTTCTCATATTAATTACGTTGATGATAAAAACTTTTCAATCGCATTGTCTAGTTTTAAGAAAGGACAAGAAAATCTGAGAGATAAGCACATTCTGAGGACGACTGTCAACGGAGTAAGTATGACTGATTTAAATATTGACAGCGCACTCTTCGTTATACAAGAGGGCGATATTTATGCCACAGAATTCTCTAATAACGAATATCATATATGGCACTTCAAATTGACCACGGATGGTTGGGAGAAGAAAGAAGAGATAGCCCAGTCACCTATGCGCATAATGGCGTTAGAACTATCACCTGATGGAACATTTTTGATAGGAACTATGCCGACCGGGTTTAGTCTTTGGAAATTTGAGAATGGTGAAGAGACGTGTTTCACCTTGCCCAATAATGTTAAAAACATTTCAACGAAGCCTTTCCACTCTCAGAGCTCTTTAGCGATCACGAAACATAATCAGTATGGTGTTGGAGGAGTGAGAAAATCTCTGTATATTTGGAATGTAAAAGATGGACTTCTCTTGAAGGAAGTCGATGCTCATATTGCCAGGATAATGCGAGTACAATCATTGTATATTGAAGATTTCAATGGCATTGTGTCCTCCTCCATTGATAAGACTATAAAG
>Ara107
TATCAACATACATCTCCAAATGAAACTCCCAACAAAGATTTTATTCCCATGGTTGTAGAGCTCACTGATTTGGACGGGAATATGATAACGCAAGAATATTTTCAAATTATGGTTAGAATAAGAGAGGCTGAAGATAATACCCCTCCTCAACTCAGTTTTAGCGCTCTGTTGTTGATGGATGTTAATCAATTTGTCATGACTGCTATTACACCCAACATACTAATTGCTGAAGACTTAGAATCTTCTTCAGAAAAATTAATTTTCAATATAACAAACCCATTGAACTATGGAGAAGGTTCTATTGTATCTACGGATGATCAGAATCTTCCAATCACATCATTCTATCAAAAGGACTTGAATGATTTGAAAATCGCTTACAAACCACCCGCATCTGATTCTGATGTTCGAAGATTTTATCTGGTGGAAATGGAAGTTATTGACACAGATGGTTTGGCATCAGATCCTTTCACATTAACTATTGTTGTCAATCCTATGAACACTTTGGCGCCTCTAGCAACGAGAAACGCTGGTCTTGTTTTATTCGAAGGTCAATCACGCCGCTTGAGCAGCGAGAAGAATTTAGAAATTTCTGACGAGGATAATATCGATGATGTTGTGGTGAGTGTCGCAGGTGGTTTAAAACACGGGAGGTTACTGTTAAATGGAAATCCAGTTAAACATTTTTCTCCAGGGGATTTAGATTCAGGATCTATCGTGTATGATCATGATGGTAGCGACACCTACAGTGACAACATCATCTTCCGCTTAAATGATGGTCAACACCAAGTTGAATTTCTGTTTCCAGTGACTGTGTACCCAGAAGACGATGATGCTCCTATATTGAATGTAAACACGGGATTATCTATCACGCGTGGAGAGGAAATAGAAATCACTCCATTTGTGTTAAGTGCTACTGATATCGACAGTGATGATTCTTCTATCAGGTATGATCTTGTGGATCCCTTTCCAGTAAATGGGCAAATTTTATTAAAACAAGCTGAAATACCAGATGACCCAGAGAATTGGGTTTACGAAGATGGTATATATGAGAAACCAGTTTCATTTTGGACACAACAAGATCTCATAGAAGGAAACATATTTTATCGTCATTCTGGTAACTATATCCCCTCTCCAGTTGTAGAACGCCTTAGATTCAAACTTAGTGATGATAACATTCCACCAAATGAGTCTAATGTTCAAGAATTCGTAATAAGGATCATGCCACTTGACAACACTCCTCCCGAACTCTATCCTGGCACGCCACTTCAAATGACAGTACAAGAATTTCAGCTAACAGATATTACACAGAAATATCTCAGATATTTAGATTCTGATACCAAAGACCGTGATTTGACTATTACCGTTACTGTGAAACCTTTTGATACTGATGTAAATAATCCAATGGAATCAGGCAAATTAGTACTATCGGAAAATCCGGATGTTGAAGTAAGCGAGTTCAACCAAGCTCAAGTAAACCATCACAAAATTGCTTACAAGCCCCCATCTGTGGAATTAGGTATGGTACCGAGGTTAATTCAGTTTCGATTTGATGTGAAGGATAAAGCAGGAAATATTCTCCCCAATCAAGAATTTCTTATTTTACTACAGCCAGTCGATAATAAACCACCAATAATTCATAATAAAGGAATTGAAATAGAAGAAAATGGCTTTGCAATACTAACACCAGATATCTTAGACGTTACAGATGCTGATACTGATCCTAGTTTGCTAACTTTTATAGTTGTACGAACTCCAGAATATGGAAGTATACAAATAGGTTCCTTAGAAATGGCGAATGGTGATTCTTTTACTAAACATGACATTAACAATGGGATTGTGAGTTACGTACACAATGGATTTGAAACAAATGAAGATGAATTTAATTTAGAAGTGACCGATGGAATTCATAATTTACCTATTACTATGCATGTTTCAATCAAAAAGGTTGAAGGTCAAGCTCCAAAATTAGACTTTACACCTTCTGCTCTTAATATTCAAATATTTCTTGAAGAAGGCAGCAGTAAAGCACTAACAAATGACTTAATTAAAGTTTCTGAATCAGACACAGATAGTAAAATGATCACTTTTAATTTGAATGAGTTACCACAATTTGGTTCTATACAAGTAAATGGCTCCATTGTTGAAAGCTTTAAACTAGAGGATCTACAGAGGGAAAGAGTTTTTTATCGCCATAATGGGGAAGAAATTGGATTCATTACGATTATAGATTCCTTTAATTTGTCCGTTTCTCACAAATCTAATAATTGGATGGTTGATGGAAATATCATTGACAGAGTTAATGTCGTAGCTACCATTACCCCCGTTGATAATTCTTCCCCAATGGTAGAAATCGGGGAGCCATTGAAAGTTTTAGAGGGACGAAAAAGCCTAATTACAATTGACCATATAAATGTCACTGACTCAGACACATTAGATGAGGATATAATTTGTGCTGTACAGGATCAACCAAGCCATGGTTACATCGAGAACTTTTCTCCATCTCCAGGATCTGAAAGACACAGAACAGGAATTCCAGTCACTGCATTTTCTGTGTCAGATATAATTCATGACTATATAAGCTACGTTCAAAGTATACATAAGGGTACCGAACCAACCGAAGATAAATTTTCCTTAGTTTGTTCTGATGGATTAAATTCCTCTCCTTTAAATGGAATTCAAATTATTATTGAACCCTCAAATGATGAAGTTCCTGAAATATACATGCGAGAATTCATTGTTATGGAAGGCACTGATTTGATTATTGATCTCCCTATATTAAATGCTTTGGACCTTGATATTCCTAAAGATAAGCTTATATTTTTAATTACTCAAGAACCAGAGCATGGGGTGATTGCTTCCCATATGCCAACTGGAACAGTTAAAGTTAATAATTTTACACTTGAAAGAATTACAAGAGGATCTACAATAGTATACCAACACGATGATAGCGAAACAACCAAAGACAATTTTGAACTGACAGTTACTGACGGAGTACATAATTCTACTAAAACTATCCTAGTTATGGTGATACCAGTGGATGATGAAACACCTCGATTAGCTATTAATGATGGCTTAGAAATTAAACTTGGAGAATCGAAATTAATAACTAATCGTGAATTAAAAGCTGAAGATCTAGATTCAGATGATTCAACCATAACATACGTTGTGAGACAAGTTCCGAAACTCGGGTACATTACCTACTTGGACTTTTCTGGAGAACCCCTTTATAATATAACTCATGGAATGAACTTTACCCAAAGTGATGTTGACAATGAATTAATTTTATATACCCATAATGGACAAGAGGGTGCAAGAGATTTAATAAAGTTTGATGTTACTGACGGTTATAATCCTTATGTGGATCGATATTTTTGGATAACAGTTGAAGGAATCGATACAATTTTCCCCAATGTCATTAATAAAGGAGTTGAACTACCAGAAGGTGGAAAAGTTCTTCTTGATACTGATATTTTAAGCACAACTGATCTTAATAGTGCAGATGAGCTTTTGATGTTTACTGTCACTCGAGCCCCCACAAAAGGTCACTTAGAAAATACTGACTTTCCAGGGATTCCTATTACTTCTTTCACACAACTCGATTTAGCTGGTAGCAAAATATACTATGTTCACACAAGTGATGATGAAATTAAGCTAGATAGCTTTGAGTTCGAAGTAAGTGACGGTTACAATTCTGTTTACAGAACTTTTAGAATTTCAATAAGTGAAATAGACAATAAGAAACCAGTCGTTTATATGACAGCTATTAGGGTTAAAGAAGGAGGTAGAAGATTAATAACACCGTTTGAGCTGAAAGCTGAAGATTCAGATACAAGCAAAGACAAGATAAAATTCACATTAACCCAACCACCAATAAATGGTAAATTAGTGCGTGATGGATCAGGTGTTGTTACAACCTTTACTATGTCAGATATTACTTCCAATTTGATTACCTATTATCATGATGGATCTGAAACTCTAGAAGATTCTTTTTCATTTGTCGTTTCTGATGGAAAGCACATGGAATTTTATTTACATCCAAATACTCTAACACCTCTCAGAATTCCCGTGACTTTTCAAATCGCAGTTGTACCTGTAGATGATGTAGTTCCAAATATAGTTATGAATAGAGGAGCGACATCTGTTGGTTCATTAGAAAATGGAGATATTGGATTCCGCTTCTCCAGTAAAATACTGAGAACTGAAGATAGAGATAGTCCAGTGACAGAGTTGATTTATGTAATAACATCACAACCAAAACACGGAATTCTTATCAATGATTATTTGGGTAATGGAAGTATCTCAAATTTTACTCAA
>Ara108
ATGTCATCCACCCCTACTATGGAAGATCGTCGTCATTGCAGCCCTATGGATGGGGAAGCCAGCATGAATGGTAGCTATGATCCCGAGAAGCAAGGCAACATTAGTGGAGGGAGTGATGATCAAGGTAGGAGAACTACTCGCAGGAAGCGTGCAAAGTTAGAACATCGGGATGGAGATACTAAATCTTTTACAGTTTCCGAAGAAGAAAATGCTTCTGATATTGATGATAAAAGCAAAGTGGAAAAACCTATTTTACCTCCTAATTCTAATGAAGACATTGAAGAAATGGATAGTGAACATGATGATCCAACTGGTCTCGAAGGGGCTGCATTTCAAAGCCGACTACCTTTTGATAAAATGACTGCCCAGGAGGCTATGTGTTTCCCTGATATTGCACAAGGTCAACCAGCAAGTAGCAAAGTATTTTTATATATAAGAAATCGTATACTACAGCTTTGGCTTGAAAACCCTAAGCAACAACTTCTTCTGGAGAATATTATGGCACAAATTGAACCTCCTTATAACAGTGATACTTCTTTAGTTATGCGGGTTCATGCCTTTTTGGATCGCCATGGCTTTATTAATTTTGGGGTATTTAAAAGATTAAAAATGCTACCAATCAAAAAAGTTGGTAAAGTTATTATTATAGGGGCTGGCATCTCTGGACTAGCTGCTGCTCAGCAGTTACAGCAATTTGGAATGGATGTTGTCCTTTTAGAAGCTAGAGACCGTGTTGGTGGACGAGTTGCTACTTTTCGAAAAGGCAATTTTATAGCTGATTTGGGAGCTATGGTAGTTACAGGTTTAGGAGGTAATCCTATAACTGTATTAAGCAAACAAATTCATATGGAGTTGTTAAAAATACGCCAAAAATGTCCTTTGTATGAATCTAATGGAAATACTGTTCCTAAAGATAAAGATGAGATGGTTGAGAGAGAGTTCAACAGGCTTTTGGAAGCTACTTCATATTTGTCTCATCAATTAGATTTTAATTATGTTCAAAGCAAACCAGTTTCTTTGGGGCAGGCTCTTGAATGGGTAATAAAACTTCAAGAGAAACATGTGAAAGAAAAACAGATACAACATTGGAAAGCTATTTTAGAACTACAAGAAAAATTGAAAACCAATTTAAATAAAATGCTTCATATAAAAGAACAAATAGAAGAAATGCGCAAACATCACCAGGAACTTTCTGAATCGAAACAGCAAAAAGATGTTACCTTAGAGTTTGTGTTGCGTAGTAAAATGAGGGATATAGGTGCAGCTTGCAAAGAATGGGATCAATATTTAGAGCAACAGAAGGAGATTGAAGAAAAGTTACAAGAATTAGAAGCCTCTCCACCAAGCGATGTATATTTATCATCAAGAGATCGACAAGTTCTCGACTGGCATTTTGCTAATTTAGAATTTGCCAATGCTACTCCACTTAACAATTTGTCTTTAAGACATTGGGATCAAGATGATGATTTTGAATTTACTGGAAGTCACATGACTGTCCGTAACGGCTATTCTTGTGTACCAGTAGCTTTAGCTGATGGATTAGACATAAAACTCAATACCGCCGTAAAAAGTATTCGATACAATGCGCACGGAGTTGAAGTTTTAGCTGTAAATACCAGAGCTAATTCAGGTATGGTTAGTTACAAAGGAGATGCTGTATTATGTACATTACCATTGGGTGTTTTAAAACATTCAATTCAATCTAATGGTCAGTCTGGTAATGCAGTTCAGTTTGTACCTCCAATTCCAGATTGGAAAGCTTCTGCAATTCAAAGGCTTGGTTTTGGTAACCTAAACAAAGTTGTTTTATGTTTTGATAGAGTATTTTGGGACATTAATGCAAATCTTTTCGGTCATGTTGGGAGTACTACTTCTAGTCGAGGTGAATTATTCTTATTTTGGAATTTGTATAAGGCGCCAGTTTTGCTAGCCTTAGTTGCTGGAGAAGCAGCTGCTGTTATGGAAAATGTTACAGATGATGTAGTTGTTGGTCGTTGTATTGCCGTTCTGAAGGGAATCTTTGGAAATTGTACCGTTCCTCAACCTAAGGAAACAGTTGTAACTCGATGGCGAGCAGATCCATGGTCCAGAGGATCTTATTCTTATGTTGCTACTGGATCAACTGGGAATGATTATGACATCCTTGCAACTCCTGTATCCGGTCCAGCTGGAATGCAACCTGGTCAGCCAGCAGGAATTCCAAGATTGTTCTTTGCTGGTGAACATACTATTCGTAACTACCCGGCCACTGTTCATGGAGCTATGTTAAGTGGATTAAGAGAAGCTGGTCGCATTGCTGATCAATTTCTTGGTTGTCCATATGCTGCA
>Ara109
CAAACTGAACAAACAAGGAAGACAGTAAGAGCATTACTAGACAGAAAACAGTTAGAAATCGTGACAGGAGGATGGGTTATGACAGACGAAGCAACTACAAGCTACTTTTCAATCATCGATCAGCTTATTGAAGGTCACCAATGGTTGAAGCAGTTCACTCAATCGATCCCGCAGAGTGGATGGTCAGTGGACGTTTTCGGCCATTCTGCTAGTGTGCCCTACATACTCTCCGCGTCTGGAATATCGGAGACCGTCATCTTGCGAACACATTATTCCTGGAAAGCATTCTTGGCCAAAGCGAGATCGTTCGATTTCTATTGGGAGCAGCCATTCGACGCTCCACGAACTTTGTGTCACATGGCTCCCTCCGACCTGTACAGTTTCAAGTACACGTGTGGTCCTGATCCATTTTCCTGCTTGAAATACGACTTCCGGAAAGTGGGAGGGGAGTACTCAGAAAGTACAGCAGACGAAATAACCGACAGCAACGTTGAGCTGAAAGCCAGCTACTTGATTTCTCAGTATGGAAGGTACGCATCGCTTTTTAGTCACAACGTGCTCCTTGTACCTTTAGGCGATGATTTCCGGTATAATCTGTACATGGAGTGGGTACAGCAGTATGAAAACTATCAAAAACTGTTCGATTTCATAAATAATAAGAAGGAATGGAATGCGCGAATGAGGTTTGGTACGGTTAGCGATTATTTTAACACAGTAAAGAAAAGACTGGACCAATCTCTTAGCAATACTTCACTTTCATCTATTGTGGGGGATTTCATGCCCTATGCCGACATTTATGCTGATGCAACACCTTCGTACTGGACAGGCTATTATTCTACTCGGCCCTTTTATAAGAAACTGTCTCAGGAACTTGAGCACTGGCTCCGAACTTCGGAGATTTTGTACTCTCTGGCTAAAACTAAAATCGACGTTTCAGCTAAGTATATTTTTACGAAAGATTATAAACTCTTGATGTCGGCTAGGCGAAAACTGGCTCTTTTTCAACACCACGACGCTGTGACCGGAACTTCTAAAGAAGACGTAATGGCAGACTATGGTCAGAAGCTTCATACGGGTGTCATCGATGCTATGACGGTTACATCCCATGTGACTCAAATGCTCTTGATGGAAAATAAAAACGATGGTTCGACATGGACATCTCAAATTTTTCCGGAAGCTTACAGACCTTCTTGGAATGAACAGACAAAACACTTGCGACTTCAAATACCGGAGGAAGGAAGGAAAATTGTTTTGTTTAATTCTCTCACTTTCGAACATTCAGAGGTCATTCGTCTGAAAGTCAAAAGATCAGAAATCCGAGTTCTGGATTCTACGGGAAAGCAAGTGATGTCACAAATCAATCCGATTTGGAATGACCCATTGGTTATGTCCAACAACCTGTACGAGCTAGTGTTTGTAGCGACAGTGAAGCCCCTGTCGTATTCCGTATATTCCATTGTCCAAGTGGATGACAAGAATTCAGACAATTCAATAAAATCCACGATTTCGCTTTATTTGAAAGATGATTTATCAACAACACTCAAGCATTCCGTTTTCAATTTCGAAAAACCCGTTGATGAAAACATAAATTTAGAGTCTTCTCAACTTTTGGTGACATTTTCCTCGACGGGAGTGTTAAAAGAAGTTTATAACAAGAGATCTAAAAAATCGCAATCGATAAATTCCGATTTCAGAGCCTACGTTCCCAAAGAATACCGCAGCGGTGCCTATCTGTTCGAACCTACAAGCAACGAACCGATGGCCGTTAGCAATTTAACCAATCATTTTCCTATGCTGTGCATCGTGCGTGGTCCAGTTCTTTCTGAACTGATAATTGTCTATCACAACTTCCTGAAAGTAACGTTCCGCGTTTACAACTTCGCTGCATCTCCGACAGGTTTACAGATAGAAGTATCTCCCGATTTATCGAACCTACCTAGGGATGTCGAACTAGTCATGAGAATATCAAGCGATTTAAAAAATTCGGGCAATTTTTTCACGGATTCGAATGGATTGCAAATGCTGAAGCGTCAGTATGTGCCGAAACTTCCAGTTCAAGCAAACTATTATCCTACTACGAGTGCCATCTATATTGAGGATGAAAGATCTAGATTATCACTTTTAGTTCCTCACAGTCATGGAGCCACGTCCCCCAATCATGGAACCATAGAGCTCATGATTGATCGAAGAATGAGAACAGACGATAGCCGCGGAATGGGGGAAGGAGTTATGGACAACAGACCAATATCAACGACATTTTGGCTTGTACCGGAATCAATCACGAATCAAAATCAAATCCCACCCTCTTTGACTCGAGAGTCATTTTTACTTTCGCTGACTTTACAATATCCGATGATTATTCTGTTAGAAGATGGTGGTGACACTAGATTAAGAAAATCGGACCTATCATTCTTATCGACATCTTGGTCAGCCGATGTGCATTTGGTCAACATGCGCAATTTGCCATTAGAAACGAATTATCGCTTACCTTCCAACAACTCTTTGATGATAATCCACGAGAGGTTTGGCAGTTGCAAATCGGAAGGGTTTGTTGATGCTATTGTGTCGAATTCAAAAAAAGCTTCGTTTTCTGAAGTGAAACTCTCATCCGCCATTAAAACCACACTAACTGGCACGGCGTCTTTTACGGAAGAGAATTACGTTTCCACCTCAAAATTGCAATCTTGTAAATTAGTTTTTAAT
>Ara110
GATAATTCATCTCAAAACTTTTGCATAGCTTGCAACCTGAACGTCGGTACGAGATCGGCTTTGACCGCCCACATGAAGCAGCACAGCATCACCAATAATCAAACACACCAGTGCCTGATATGCAACAAAACATTGAGCTCTGCAAGCTCTTTGGATCGACACATGTTGATCCACTCTGGAGAGAGGCCTTTTAAATGTAAGCTCTGTGATATGTCTTTTACGACAAACGGAAACATGCATCGCCACATGCGTACCCATGGCGATGTCGAAACGAGTGACAGCGAGAAGTCGTTAGACCTCAGGAAAAAAGATGTGATAAAATGTGATATTCCGGCAGAATGTCAGGACAGTGATAAAAAGATCCATTGTCCGGTCTGCGGAAAAACATTTCTTTGTAAATATGGCCTGCAAAGCCACATGGAAACCCATCCTAACGATCCAATACTTTGTCAAAAATGTGATACCATATCTGCTAATTACAGCGCTTATATCAATCACAAATGCAATATTTTAGGTTCCAAGCAGCCCATCAAATGTTACAATTTGCCTCGTGGATTTCAAGACTTGACTTTCATGGATTTTACGTCTAATAAGTTTTCACTCGTTTCGAAATCGTATTGCGAGCAGAATATCAAACGTCCGAGTAGTGCCTTTCACAAATTTGAATGTCAGAAGTGCAGCAAAGCGTTTCCTTGTGGCAGAGCTTTGAAGTTGCACGAGAAAGTTCACGAGACTGAAATCGGAACTTTTTGTCCCAGTTGCCATTGTGATTTTCCCGCCTCCCCTTACCTCCAACTGCATCAGTTGAAGCATCGATCTGTCGAGCACTGTTTCAACGCGGCCTTTCAAAGTGAAATGGTGGCTGATTTGAAGGCGCCGTTCAACAAAATGGCCGCCGCCGGAAAGGAAGATTTTCTCGCCCTGCTGAATCTGCAGACTAAACAGTCCCATTTATCATTGTTGAAGAATTTAAGATCTTGTCACATCAAAGAAGATACTTTTGAAAACTACGATTACTTTGTTCATGGAAAAGTTTTAGAAAAAGATTTAAAAAGTGACATCGAAACCAGTAAGATTGCAAATAACAACAACAATAACGACTTTGCCGACATACAGTCTATAATCACCGTAACGTCCAAGGCCCCTTTAATGACTCCTGCTCAAACTTCACCTATTGCAGTGCGTACCATTTCACCATCTATGTTTGTTTCTGCTCACCAACCAGTGTCACCTCCTATTGCTGAATCAGCATCAGCAAGTCCTGAAACTCCGTCCAAAGAGGAAATTCCATCTGCAATGGATAATCAATCTATGTATGATGTTAGCGATACAATCATGGAGACCCACGGTGTTTTTTCTTGTAAGATATGCTCTCAGAGATTTAAAAATAGTAGTGCTTTAAAGAGACATACCAAGTTACATGTTCAAAGGGGATCCAATTATTCATGCCACATCTGCTCTTACGTCAGTGTTGACAAGAGCACTCTCATACGCCATCTCAGGACACACAATGGTGAAAGACCATTCCAATGTGTCATCTGTAAGTATGCTTTCACTACGAAAGCTAATTGCGAACGACACGTGCGAAAACGTCATAAAAAATTTGGGAAGGCTGAAATTCGTAATGCGATGCAGTACAACCCAAATATGTCGCTCAGGACATCGGATCCTTCTACTGCTGATATCAGCAATTCTGAGACTGTTTGTAAATACTGCGGGGTGGATTTCAAGTTCAATCGAGTGTTGAGGCATCATTTGAGGTCCTTGCACAACAGCTGCAATCGCAAACCTTTCAGTTGTAAAATCTGCAAGTTTGGTTTTTCGACGAAGAATAACTGCATTCGACATGTGCTGAAGCAACATCCTAATTTGAAAGACAAACTGAGGTCTGTCGTAATCCCGAATCCTCAGATGCCGCAACCGGTTCATCCAGATTCGATGAGCGACTCGAACTCTTCCGTGGGCAACCCGCCTTCTAGTGATCACCAAGAGCTGCAGCCTCTAGATTTGCATTGCTGCGAGAATCCCGAGAAGCCACTGGACCTGCAAACAGATAAACTTTCCAACGACGAGACGGTCATCGCTGCCGAGGGCTTAGTTTCCTTGTCCGAGGCCCCTCCTCTTCAAGAAGTACCTCTCGATCTAGCTGCTCACGCCATTGACCTCTCGTGCAAACCCCTCTCTGCCGTCACTAGGAAGTCAGAGTCTAAGCCAAGCAGTATATTTAATAGTGCTCCTCACATTCCATTTCCTAACGAGTCCTTGGATTTATCGCAAACTAAAACTCCTCCTGCTGCTGACACGCAGATATCTCCTCTGCCCTTAAATGCCAGCTCAAAGACCAAAATTGATATCTCCCCTCCTACGCCAGGCCAAAAACACAGATCATTTACATGCATCTACTGCAATGCTGGATTCACATTGAAATCCAATATGGAGAGACACATCAAGAGAAAGCACCCCGAGTTTGCCAGGCCGACTCGCAGCAGGAACTTCATTCCAAGTATAGTCACCCCGAACATGCAGAAGCAGAACATTTCCACGTTATCGGATGAGACGAGGAACGCCTTGAGACATCACGTATTGAATACAAAAGTACAGCAAGTGCCAGTTTACAGAAATTTCCATCCGGATGTACCTTTTCCCAATGTCACAAATGCCTTCAAGATAGTCGGTCCCACCCACAGCATCATAACACCTGTCAATCAAGTACCTACTTCAAGTACTTCTGTATTGAATTTGTCATTGGATTTAAGTGGCAAGCCTGAAAAAATAACTCTGATCAATGCATCGGGTGTAGTCAAAACGACGGAGAGCAGCGACGAACCCTGTTCTGACTTGGCGAGCGTGTCGTCTGTCATATGCACCGCAAATTCGCCTCAATTTACACAACTATTGGGGAAGCAGTCGGATAGTGAGAAAGTGGACATTGTGGATAAAGAAGTGAAGAAAGACAAGAACGAAGAAGCCAGCACCTTCAAGAAGTCGGACACACCCCCAGTGTCTTGTCCGTTCTGCGATAGGCAATTTCCGTGGACGAGTTCTCTCCGACGTCACATACTGACTCACACCGGTCAGAAACCGTTTAAGTGTCCCAAATGTTCTCTGTGGTTCACTACAAAATCCAATTGTGAACGACACTTGATTCGCAAGCACGGACACAAGGGCGATTTGATAACACGCAGTGTGCCGGATCGTCCTTATAAGTGCAACCACTGCTTGACCAGCACTTTCTCTACCCAGGGCAACCTTCGAAAGCACTTTTATCTCAAGCACTGGACGAAGAGTTATCTGGGCATGAACTGTAAGCCGCCGCATGTCGAGAGGAAGAACGCCGAATCGGATGTCACCGCCCAGGAGCACAGCTACAGCCAACCCAATAGAAAAGGCCTTCTCCCTTGCAACTTTTGTGATAATAGCTTCGGCAGTGCAAACGATTTGAGCTCGCACATGCGTCAACACAGCGGGATTATTTACGTTTGCTATCTATGTCGCAAAACATTTCCAAACCATCAAATGTGCTATACTCATTTTAAAACTTCACATTCCTTAGTATATTTGAAACTGAACTTGAACGAAGACGTCCTCCCGGGCAGCGGCGAGGACGCGCACGTCGAAGAGAACCGCGCCGTAGCCGACAAGAATGTTTCTTCCGTCGCGTGCATGATATGTTTTCAAAAGATGGCGTCTGTAGAACACCTGCAAAAACACTTCAAAACCCATTTGTTGAAAGAGAAAGACGACCCTCAAACGATTCCTAACAAAAATCCGATCGGCCGAACGCCCGACCCGAACCCTCCTAAAAAAGCCCGGGTGATCAAAAATAAAGTGAAAAATTCTCTCCTGTACATCTTTTCAAAAACAGCCAACACCTCCACTCAGACGAAATCCCCGCGAAATGTCGGCTCGAAAGCGGAGGCGACGTCGGAAGAAGATTCCGATTTAATTCAAAATCTACTCGGCATCTCCGATTCCAAGACGATTGACGAAATGTTGGTTTCTCCCGACAATGCAGCCCGTATTTTAGGAGTAAAAGAAATG
>Ara111
GCAATTCGAACTGCCACAAGTTTTGATCATGAGAAAAAGTCATTCTTTTCATTTACTGTTCAAGCTTGGGACATGGGAAAACCACACCTAACTGCTGAAGTGCCTGCTAAAGTATTAATATCTGTGATAGACATCAATGACTGCCCTCCTATGTTCGCAGAAAACTACTACACTGCCATTCTTCTTCTGCCGACATACAAAGGTGTTCATGTGATAAATGTGATAGCAACTGATGCAGACTCTTTCAGCATAATTAAATACAGTATTATTTCTGGAAATGCAGAAAAGAAATTTTTAATTAATAGCACAACTGGAGATATTTCTGTTAGAGATCCAGATGGATTAGCCAGAAAGTACACTCTCGTTGTGGCTGCATCTGATGGGGAATTCGAAACAAGCACAAAAGTTGTGATCAAAGTACAAGAAAGCCAGCAGAGTGGCTTGCAGTTCAGTGAGGAAAAGTACTTTGCGAAAGTTCCAGAGAATTCTACTGAAATTAGTACTGTAGCCATCATAACACCTTTAGGTACTGAGCTCAATGAACACCTTACTTTCCATATATTGAACCCTACTGATATGTTCAAAATTGGTGAAACAACTGGCGTGATACGTTCTACGGGTCGTTTATTTGACAGAGAGGCAGAAAGCTTTTATACTTTAGTCGTAGAAGTAAGGAATGAAGGCAGGGAAATATCAAAATATGCTCATGTTCTTGTAGAAGTTTCTGTTGTTGATATTAATGACAATGCTCCATTTTTTATTGGATTACCCTATTATGCT
>Ara112
CCACTGGTCATACAGCAAGCCAAATTTGTCAGAGACTGTACTGACTTAAGAGTTGGGCAGTATTTTGGACTAGACCTTGAAAAGTGGCCCAAAGAAAAATGGCTTAAAGAAGTTGAAACTCATCAAGTTCTAGCAATGACTCCTGACCTTTTCTGCGTTATTCTTTATCATGGCTTTTTACCACTTTCATCAGTTAATTTAATTATATTTGATGAATGTCATAATGCTGTGAGAAATCATCCATACTGTAAAATTATGAATTATTTTGATGTATGCGAGGCTGGGAAAGAACCACGAATTTTGGGAATGAGTGCCTCTTTAATAAATAACAAATGTAGACCATCAGCTATAGATCAACAAATAAAACAACTTGAAGCAGTATTAAAATCGCATGTAGAGACAGCTACCGAATTGACTTCACTAAGTAAATATGGATCAAAACCTAAAGAATTCATTGTTCTGTATAATTCATACTCTGATGATGATCCTATTTTAACCACTGTGATAAGCAAAATTAAAGCTGCCCTAGAGTTTTTAAATTTCGTAAATGTTCCGTATGATGAAGATGATCCATACCCCCATCCTTGCCACCAACCTAAACGGTACTTAGTGGAACTTTCATATGTAATTTCGTCACTTGGTCTTTGGTGCAGTTTAAGAGCCATTAAATTATTTCTTGAAGAAATCGATATGTTTTTGGATTCATCACATTGGAGTTATTTACCAGCACATAAAGTTTATATTGTTCTTACTAGGACTGTTTTAGTAATGGCGGAAAAAGAAATTCATTCTCTTCTAGGCAAAAACAATATTTTGTCAAATTTGGTTGAAAGGATTCCGCCTAAAATGAAAAGATTATTAGAGGTTTTAAAACCATATAAGCCTGAACCTGTGACACCTTGTAATGCTGAGTTAATTAATGGCACTTGCATTAACAATTCATGTGATACTGAAGCACAAAACTCTAGTATCAACAATCAGAATGGACAGGCACTTCAAAACAACCAAAAAACTAGTGACACTCATAGTGAGCTGGAAGCTAACAAGTGCAATACTTATAAGAGAAAATATAAATCAAACAATTTTTCTGATGATAGTAAAGTGTTATGTTGTTTAATCTTTGTAAGACAGCGCATAGCAGCTTATCTCTTAAGTGAATGGCTTGCAAAAGTAAAGGAAAATGATCCTGACTTTAGTTTTTTATCACCGAGTTATATTATAGGCCATGGAAAAAACACGAGTGGTTTAAAAAATGCTGCTATGAAATTTCAAAAACAAGAGGAAGTGCTGCAAAAATTCAGGACTAAATTATATAATATTGTGGTTGCTACGTCTGTTATAGAAGAAGGGATGGACATTCCAAAATGTAACCTTGTTATCCGTTTTGATAGGCCTGAAAACTTTCGTGCTTATGTGCAGTCTAAAGGAAGAGCTAGAGTTAATGATTCTCATTATATCATGATGGTTAAATCTCCCGAAAAAGAAACATTTGAAGAAATTATATCTGATTATAAAACTGTAGAAGAG
>Ara113
TGCCCAACTGAACTAAGAACATGGATGAAAACAGCAAGACTTCCTAAACTCCACGTTCTTCTGCTGTCATATCCTAGAAGTGGATCTTCCTTTCTTGGTGATTTGCTCCAAAGCTATAGTGGAGCATTTTATCATTTTGAACCACTCCACTATTTTGGAAATGTTGTTGCTCATAATCAACTGGACTCAGCTAGGAAATTAATGCATGATTTATTTACATGTGATTATAGTGATTGGGGGTCATTTCCAGAATGGGCATGGTTCAACAGTGATTATTTAACATTCAGAAGAAATAAACGATACTGGCAAATGTGCACGCATAAAGACAGCTCACGTATGTTGTGTTATAACGTCTGTTACCTCGCAGTAGCGTGTCGTAACTCACCAGTCCAAATTATAAAAACTATTCGAATGGCTGCTTCTGAAGCAGGAAAACTTTTACAAGAATACAAAGATCTGAATTTAAAAATTGTCCATTTGGTAAGAGATCCAAGAGGTACAATGAATTCAAGACAGCATAAAGATATTGCTGCATGGTGTGGAAAGTACAAGGCGTGTGCATCGCCACAAACTTTCTGTGAACTGGTTAATGATGACCTAAAACATGCTTGCGAACTACAAAAGCGGTTCCCTGATAGGTATACCTTAATTCGATACGAAGATCTAGCTCTTGACCCACCTCAAGCTACGGAAAAACTTTTTAAATTTTTGGACATAGGTCCTGTACCCAGTGAAGTTGCTCAGTTCTTAGAAACCCACACTCAAGGTGGACCTTACGTCAGTACTACGTCATTTCTCCAACCTCCATACAGAACTGTAAGAAATTCTACGCAAGCGGCTTTAGAATGGTGCCGCAAAATGAAATTAAAGGACATTCAAAAAGTTCAACAAAAATGTCAGGTTGTTTTAGAAAAATTAGCTTATAAAACAGTAAATAGTACACTAAATTTAAGCGTAGAAAATATCTTAGGAAATAAACCACAATTTTGCGCATCATCT
>Ara114
GTGGAGTCTGCTATAAAGAAATCTAGTCATAAAAATGTCAAATGGTCATCACAAGGAATGCTAAGGTTAGAGTCATCAGAAATGGAACGTTTGTTCCAAAACACAGTGGGAGAAATCCGAAAACACATAGATGCTATTATAACTGAAAAAGATATGAACATCGATCACATTTTTCTAGTTGGAGGGTTTGCTGAATCACTTATTCTTCAAAAAGAAATAAAAGATGCCTTTTCTTCTAAGCTTAAAGTTGTAATTCCCCAAGGAGTAAGTCTTGCAATATTAAAGGGAGCAGTTCTATTCGGTTTAGATCCAACAGCTGTGAATATTCGACGCCTTAGAATGACGTACGGTGTTGGAATTCTTAATCGCTTTATTCATGGGATTCATCCTCGAGAAAAGCTTGTTATAAAGGATGGTATCCAGTGGTGTGCAGATGTGTTTGATAAATTTGTTATAAACGAACAATCCGTTGGAGTTGGTGATGTTGTAGTAAGAAGATATACACCAGCAAAAGATGGGCAATCTTGCAGTGTTATACACATATATTGTAGTGAAAAAGACAATGCTTATTTCATTACAGATTCAGGTGTTAAACGATGCGCCACTTTAATTTTGGATCTTTCGGACAGCAGGTATGTACAAGACCGAGAAATTCAAACTCAAATGATGTTTGGTGACACTGAGATAAAGGTAAGCGCGTTGGATGTAACCACGGGCAAATGTGTCAAAGCTGAAGTGGATTTCTTAAACCAA
>Ara115
ATGTGTTGTACCAACAAAATGGTGATTGAATCCACATCTAGAAGACAGATACAATCGGATATCAGTTTTTCTCCTAAAAACTTGAAAAATTATGAAGAATTTATTTGCGGTTTTGGATCCGGATTTGTAAATATAGTCATAACCTTTCCTATTAACAAAATTATGTTTCGCCAAATGCTACATGGTGTAAACTCCCAGCTTGCATTGAATCAAATTAAAAAGGAAGGTTTGCAATTCTTGTATAGAGGATGCTTTCCCCCATTATTACAAAAAACTACAAATGTTTCTTTGATGTTTGGTTCACTGAAAGCGTATAAAAGCCATTTATCTGAATCTTTTCCATCTCTGAATAGTTTTATTATTCTCTCTGTTGCGGCAACTTTAGCAGGTGGCACAGAAGCACTTCTTACTCCACTAGAAAGGGTTCAAACTTTGTTACAAGATGGACATTATAATAATAAGTTTAAGAATACTTATCATGCCTTTGCAGAAATGAGAAAGTGTGGTTTTAAGGAATACTATAGGGGATTAACGCCTATTTTATTTCGTAATTCAGGATCTAATATAGTATTCTTTGGCTTGAGAGATCAAGTTAGAGATTTTTTGCCACATTCTCATTCTACGCTTGAAAATGTGTTACATGATTTTGTCACTGGTGCTGTGGTAGGAGCTTTGACTAGTACAATATTTTATCCAGCCAATGTTATAAAAACTAAAATGCAAGTATGCTACAACGCTCCCTTTATGACTTTTTCTCAAGCCTTTAAGCAAACATATGAAGAGAGAGGAAGGAGTATAAGAAAAATGTACATGGGGGTCCATATCAACTATAGTAGAGCCTTTATTTCATGGGGTATTATTAATGCCTCCCAACAATTGTTAAAGAAGTATTTTTTTAGTGGTGAAAAAAATTCT
>Ara116
ATGGGGAAGAAAAAGAAATGGAATCGTCCTCTCTGTGACAACACAAACCAGTGCTTTCCACAAGGGGAGTTCTGCATCAATGTAGAACACCCAGATTCCAACAACTTTCAAAACTTTGAACCTCGCTTGGCTGTTGCAGTGCCAAACTGGTCAAGACCTGGCATCCAGTCTCAATTGCGATGCGAAATCTGTGAGCGCGTGTTCCAATATCCTAGTCAGCTGCGTGATCATATGCTAATTCATACTCGTGTGCGGAGATTTGTATGCCAGGTATGTGGAATGAAGTTTATGAAGGAACATCACTTAAAGGCTCATCAAGCTACGCATAATTCAGTTAAGCCATTTGCCTGCCCCATCTGTGGACGCACATTCACTCTCAAAGCGAACATGGAGAGACATACGTACATACATAACACTGAGCGGAGATTCACCTGTGATCAGTGTGGGAAAAAATTCTCTCAGCCGCAGACTCTCAAAATGCACATGATCTCACACTCGGACGTAAAACCCTTCGCTTGCAACATTTGCGGGAAGGGTCTGTCAAGAGCGCACAATCTTCGAGCCCACATGGCAATCCATCGAAACAACAAACCTTTCAAATGTCACTTGTGTAACAGTTCGTTCACGTTAAAAGGTAACATGCAAAGGCACCTGAAAGAAAAGCATGGCGTGACAGAGGCTGAGATTCCGCAGCACCAGGAGCAACCGCCAAGCTTGTCCAGTGAAAGTTTCATTCTCTCTTTAGATCCAGCTGATGCTGTTGGCTCTCCTACTGGCTCCAGAATAAGTGAAGAAGAAATGCCGCAAAACTGTAACCAAGCTTCTGATCTACCTCAAAACAACAAACGAAGAAAAAACCCACCCAAGAGAGTAAAATGTGAGACGCCAAACAGTGAACATGAGAACCTCAGTAAGAGTTCACCAAATGAACAAGACCCCCACCGCCCTCCCGAATACCAAGGCGTGCCAGCTTCTTCTGTCAACAACGTCTTGCCACCTGCTCCAAACAACTTTCAACAGGTGCAGTCAAATGCTTTAGTGCCAGTGAACAATGCTTTCCCACCTACCTCTCAAATACAGTTATGCAACCCGCCAATAAACGTTGGGAATCCATCAGAACACAAACCTTTCACGCCATGTGCTCTGCCCCTGCAGGCAACTCTAGGCCACTCGGGTTTCGGCCCAGTGTCTGTAGCTAGTTTTCTTCCTAGGCCGCCAGGTTTTTATGCTGAGAGCGGAATGTTAAGTGTGCCACCTAATCCATTTCCAAATGAGAATGTGGAGTCTAAGCTGCAAACTATACATAGTGCTATTGATGACCTAGCGGGTAAATTATCATCTCCTCACGATAAAGTGATGGCAATACACGAAGCACTCGATGAACTGATTCATTTGCGTCCTGAAAACCCAGCAAATAATTTTCGGTGTGTAAAAAATGAAAGGATGGGTAAC
>Ara117
ATGGGCACAGATATTCCACTCTGGATAGGTGGACTTCAAAAGTGGGTGACAGGAGTCTCTAAACAAACGACTTGTGAAGACATTATCAAAGCTGTTTTATTAGCGAACGAAAGTTTCCACCATCACAAAAGCGGTAGCAAATCACATCGTGATTACAAACATTACGTCATAGTGGAACGTTGGCACAAAGTGGAAAAACCTCTGGATCCGCGCTCCCGGCTCCTTAAAGTGTGGAACACTTGGGGTCTGGAGCAATGCAACGTTCGATTCCTCCTGAAGAGAGCGCACCACGCTCAAACTTCGGGTTCCACCCCACGTGACGTTAAATCGCACCGGCGGAAGGTTAATTCCAAATCTACAAAAACTTGGCATCCTCGTAAACTTCGATCAGAATCTGAGGATGACGGAAGTGTCGCTTGTTGTCTGGACAACGATGAACACTTTCCAGCAACGGAAGACCAACTCAGAAATCTCATTGCTTCCCAAAGTGATGCTATTTCATCTCAAGTTAGGAAATTGCGAGACAAAGATGAGGAGATTGAAGTCATTGAGAACGGAATCCATACGCAGCGGATGCGCCAAATTGGCGCCAATTACGTCCTCGATACGTACTTAGCTGACTCCAGTGAAGGTGAGGCGGCTAATGTTAACACTGCCACTAGCAACGAAACTCCTAGTGATTCTAAAAAACAATCTACCACTGATGTCTGTGATACTTTAGATGATTGCATCGAACTTTACCAAAAGGTTCTTCTAATATGGGACAGGGTGCATCAAGAGGAACTGACCATTAAAGATCTAACTCTGAAAATTCAGCAGAGTCTTGAAAAAAAAGACAGTGATACGAATTGCAAACTTCTTGATGAGGACCCTGAACTAGCGTTTGCTGGTCCGGAAAGGTTAGAGGAGATCTTACACCGAACTAAAAACGATATAGAGAGGTTGTTGAGGATAAACCAAACACAACAATTAACAATCCAACAAAATGAAAAAACCTTGTTAGATTGTACAAAGATAATACAAGATAAGCATTACTACTTGCAACATTTAAAATCTGATCTTGATAGATTAGACCAAGAGAATGCACGACTGCAAGAAGAGTTTTCTGCTATACAAGTGATATCAATGGATCGAACTGCTTCCTGTGAAGCACCAGAAAATGGTGATAGCAATTCAGATACAGGTTTGAGCTCTATGCATAGCAGCAGTGACGACGGAGGAAATATTTTAGATACATTAGTA
>Ara118
ATGGAGGGCAACGAAAGGCCCTCAGCTCATGTGTCGTGTCTATATCCCGAAATTTTAGCTCTCATTTTCAGCTATTTGGACGTCAAAGACAAAGGAAATGCTGCGAGAGTATGTACAGCTTGGCGAGATGCGGCCTACCACAAGTCTGTATGGCGGGGTGTGGAAGCCAAATTACACTTGCGTCGCTCCTCCAACCCTTCTTTGTTCCAAAGCCTCGTTCAGCGCGGTATACGACGTATACAAGTCTTAAGTATACGCCGTTCTATGAGAGAAGTTGTGCAAGGTATACCAAATTTAGAAAGTCTGAACTTAATTGGCTGCTACAATTTAAGCGATCATTGGTTCCAACAGGGTATGGCACACCACGTACCTACACTGACTGTGATGAACTTGAGTATGTGCAAACAAATATCGGACGAAAGCATTCGAAAGTTGTCTGAATTTGCTGTGAATCTCCAAGTCCTAGATTTGGGTGGTTGTAGCAATATCTCGAACGATTCACTATTTTTAATCGCGTGGGGACTTCTGAAGTTAAAAAGCCTGAACCTGAGAAGTTGCAGACAAATATCAGATCCAGGAATTGGACACTTAGCTGGTAAAAGTGAAGTGGTAGGTACCAAGTACCTAGAATATTTAGGTCTTCAGGACTGCCAAAAATTGACAGATGAAAGCCTAAAACATATGAGTGAAGGATTGGTTTCACTGATAAGTGTTAATCTCAGTTTCTGTTCTGGTATAACAGATTCTGGATTAAAACATTTGGCGCGAATTGCCTCTCTAAAAGAATTAAATTTGAGAAGCTGTGATAGTATTTCAGACATAGGCCTGGCCTATTTGGCTGAAAATAGTTCGCGAGTGACTGCTTTAGATGTCAGTTTTTGTGACCGAGTTGGTGACCAGGGATTATTACATATATCCCAAGGATTGTTCAATTTGAGAAGCCTTAGTCTCAATGCTTGTCCAATTAGTGATGAAGGCCTTGGTCGAATAGCCCGGACGTTAACAGACTTAAGAACGCTGAATATTGGTCAATGTAGTCGAATTACTGACAAGGGTTTAAGTCTTGTTGCTGAGCACTTGCAGAGACTTCTGTGTATAGACTTATACGGCTGTGTCAATATCACAACTGTAGGCTTAGAAAAAGTGATGCAGTTACCCCATCTTAGTGTCCTTAATTTAGGTCTGTGGCAGAAAAGG
>Ara119
GATATTATAGGACCTGGCTTGGTGTTGAGTAGCAATGTAAAACACATCCTCCATTGTCTGTTGTTTCTTACTCTATTATTGACCTTTGAGATTTTTGCTGGAGGTTTATGCTTCTGGTCTTGTGATACAGATTTTAAAGATCCATTTGAACAATATGGTTATTTTCCTGCCATTCTTTTATACTTACTAAGATTTTTGACTTTTCTTGCTTTACCTCAGTGTTTATTTAATTGTTTTGGTTTGTTGTTTTTCAATGCTTTTCCAGAAAAAGTACAGCTTAAAGGATCTCCTTTACTGGCACCTTTTATTTCCATCCGTGTTGTTACTCGAGGAGATTATCCTGATTTAGTTAAAAATAATGTAAATCGGAACATGAACACTTGCTTGGATATTGGGCTTGAGAATTTTTTGTTCGAAGTTGTCACAGATAAAGCTCTGAATTTGCCCAAACATCCGCGAATCCGGGAGATTGTTGTACCTTCTACTTACAGAACTAAATCGGGAGCCTTATTCAAAGCCAGAGCCTTACAATACTGCTTAGAGGATGATGTAAACATTTTAAATGATTCAGATTGGATTGTACATTTAGATGAAGAAACCATTCTCACCGAAAATTCTATAAAGGGCGTTATTAATTTCGTTCTTGATGGCAAATATCAATTTGGTCAGGGCATGATTACTTATGCCAATGAAAATGTTGTGAACTGGATGACAACTCTTGCTGACTGTTTCCGAGTTGCAGATGACATGGGGAAGCTGAGATTCCAATTCCAAATTTTCCACCGTCCACTGTTCAGTTGGAAAGGATCGTATGTTGTTACCCAAGCCGGTGCCGAGCGTAAAGTTTCTTTTGATCACGGCTTAGATGGATCTGTTGCAGAAGATTGTTTTTTCAGCATGATTGCTTATAAAGAAGGATATACCTTCAACTTCATCGAAGGAGAAATGTGGGAAAAGAGTCCCTTCACACTGTGGGATTTCTTACAACAACGAAAACGATGGCTTCAGGGAATCTTTTTAGTGGTTCACAGCCCCAAGATTCCATTTCGTAATAAAATTTTTCTTGCTTGCGCCCTTTACTCCTGGGCTACAATACCTCTCAGCACATCAAATATTGTGCTTGCTGGAATTTTCCCGATTCCTTGCTGGCAGATCATAAACTTTCTTTGCGCTTTTGTTGGAGCAATGAATATTTATATGTATATATTTGGAGTAATCAAATCTTTCAGCTTATACCGACTTGGACTTGTAAAGTTTATAATGTGTTTAGTTGGAGCCCTTTGCACAGTGCCTATTAATATACTGATTGAAAATGTTGCAGTAATCTGGGGATGTTTTGGCAAAAAGCATAAATTTTATGTTGTGAACAAAGATGTCAAATCTACTATAACTGTT
>Ara120
ATGTTAAGGAGGCCTTTTTTGAGAGCAGTAAGAAATGTCCACCAGTCAAAAACTTTAAAATCTGCTCTGCAGTCAAAAGTTTTAAATCTGCCTGAAACTAAAGTGACTCGTTTACCAAATGGGTTACGAGTTGCAACCGAAGACTCTGGCATGCCCACTTGTACTGTTGGCTTATGGATTGACGCCGGCAGTCGTTATGAGAATGAACATAATAATGGTGTTGCACACTTCCTGGAGCATATGGCTTTTAAAGGAACATCAACTCGAACACAGACCGGTTTGGAGCTTGAAGTGGAGAATATGGGAGCTCATTTGAATGCTTGTACTTCTCGTGAACAAACCATTTTCCAAGCCAAATGTCTAACTAAAGATGTGGGTCAAGCTGTCGATATAATTTCTGACATTACCCAAAGCAGTAAGTATGGAGAATCGGAAATAGAAGTAGAGAGAGGTGTTATCTTGCGTGAAATGCAAGAAATTGATATGAACTTGCAAGAATTAGTATTTGATCACTTGCATGCTGCAGCTTTTCAAGACACTCCTCTAGGGCGTACAATACTGGGTCCTGTTGAAAATATAAGAGGTATCAAGCGCAAAGACCTGGTTGAATTTAAAACTAATCATTACATCCCACCCAAAATGGTACTGGCCGGAGCGGGGGGTGTCGATCACGAGGAGCTAGTGCAGTTGGCAGAACATTACTTTGGAACGAGTTGTGGACAATCTGACTTCAGTGGTATCTTAGATCCATGCAAATTCACGGGAAGCGAAGTTCGATTGAGCGACAAATCCATGCCTCTAGTACATGCTGCAATTGCTGTGGAGGGTTGTGGGTGGGTTAATCCCGAAAGTATCCCACTGCTCATAGCGAACATTTTAATCGGCAACTGGGATCGATCTCACGGAAGTGGCGGCAACATATACAGTAAATTGGCACATAAGGTTGGCAGTGAAAATTTATGTCACAGTTTTCTTTCATTTAATACTTGTTATAAAGATACTGGCTTGTGGGGTGTTTATCTTGTTTCTGATGGGAAAACCCTGAATGATATGATTTATTCTGTGCAGGAAGAGTGGAATAGATTGTGTACATCAGTCACCGAAGAAGAAGTATCGAGAGCAAAAAATCTCCTGATGACGAATTCTCTTCTCTTATTGGATGGATCTACGCCCATATTTGAAGACGTGGGCCGTCAGATACTCAACTACGGTCGCAGGATACCCATTCCTGAAATGGAAGCTCGTATTGATGGAATCGATGCGAAAGTCGTGAGAGAGGTTTGCACTCAGTTCTTGAAGAATAAACCTCTATCTATTGCCGCAATAGGATCAGTTGATGAGCTAGTGGACTATGAAACTTTGCAGAAACAGATGTGT
>Ara121
ATGGGTGTTCCTAAGTTTTACCGGTGGATAAGTGAGCGTTATCCTTGCCTGAGTGAAGTTGTAACAGAATTTCAAATCCCGGATTTTGATAATTTATATTTAGATATGAATGGAATTATACACACCTGCTCTCATCCAAATGATGATGACCCACATTTTCGAATTACAGAAGAAAAGATATTTGCTAACATATGCCATTATATTGAGTTCCTCTTCAAAATGATAAAACCAAAAAAGGTTTTCTTTATGGCTGTTGATGGTGTTGCCCCACGAGCAAAAATGAATCAACAAAGAGGACGCAGATTTCGTACTGCCAAAACAGCTTTAATGCTAGAGGAACAAGCGCTTGCTTCTGGTGAATCTCTACCACAGGATGCAAAGTTTGACTCGAATTGTATCACTCCTGGTACACCATTCATGGTACGCCTCAATACTATTTTAAAAGAATTTGCTGTTTATAAAATATCAACTGATAAACTGTGGCAAGATGTTAGAGTTTATTTATCTGGACATGAAACACCAGGTGAAGGTGAACATAAAATAATGGACTTCATTAGATATGAAAAATCACAACCAAAATATAATCCAAATACTCGACATTGTTTATATGGACTAGATGCTGATCTAATAATGCTTGGCTTATGTTCTCATGAGCCCCATTTTTGTTTATTACGTGAGGAAGTAAAGTTTGGTAAGAAAAATCAGAAAAAGATTGCTACTGCAGAAGAAACCACTTTTCATTTACTTCATATATCACTTCTTCGAGATTATTTCTATCATGAGTTTTCTCCTGTTAAAGATAAACTACCATTTCCGTATGATGTTGAAAAAATTATTGATGATTTTGTATTAATGAGTTTTCTTGTTGGCAATGATTTTATACCTCATTTACCGCAACTGCATATTCATCATGATGCTTTGCCAGTTTTATTTAAAACTTATATGGACGCCTTGCCTATGTTGGGAGGCTATATTAATGAGGGTGGTTTTTTAAACCTTGAAAGATTTGAAATGTTTTTTGAAAAGCTTGCTGAATATGATTTTCAAAAATTTGGAGAGTTAAATGAAGACTTTCAATACTTAGAAAAAAAATCCAAATGTCAGAACATAGAGGAAGATGACAAAACAAGCACTTCTGATATTCTTTCTGGATTAGGTTTCAGCAATTTAGCTATTGCAAAAACAGCTGAGTATGATTCTTCAAGTGAAGATGAAGATAGTGAAGAAGAGTGTTCAACTTTAGAACTTGAATTTAATATGCATAAAGTAGATTACTATATGAACAAGCTTGAGTTAGAAAAAGTAACAGACGATGTTATGAAAGATCAGGCTGAGGGTTATGTTAGAGCTATACAGTGGAATTTGCATTATTATTATAATGGTGTTGTTTCATGGAGTTGGTATTATCCTCACCATTATTCTCCATATATTTCTGATGTTAAGGATTTCAAAAACATGGAAATGAATTTCGAGCTGGGTCATCCATTTTTGCCTTTTCAGCAACTTCTATCCGTTTTGCCTAAGTTAAGTAAAGATCTTTTACCTGAATCATATCAAAAGTTAATGTGTGATAAAGATTCTCCTTTAATTGACTTTTATCCTGATGACTTTTTAACTGATTTAAATGGGAAGCAGCAAGAATGGGAAGCTATAGTACTCATTCCGTTCATAAATGAAAAACTTTTATTGAAATTTGCAGCTGAGGCAGATAAAAACTTAACTGAAGAAGAAAGACTGCGTAATCGGCATGGTCCTCATCTTTTGTATACATATAATTCAAAAATAACCGGTGGACCCTTATCTTTTTTACCTGGTCATTATTCTCCTATTAGTGAAACACATGCTGAAGTTAGGGGAATCGAGCCTGATTATTTTCGCCTCCCATCTGAACTCATTTATAAAGGGCTTTGTCAGGATGTTGTTTTAGATCGATTTATTTTAGGTTTTCCTACTTTAAAAACTTTAAAACATTCTGCTTGTCTGAAAAATGAAAAGGTTAAAGTGTTTCATATGGTAAGCATGAAAGATAATATGATGATAACCATCCAGGAGTCTGTTGAAGAGGAGATGATAAAATTAAGTGAAAAATTAATGGGCAAAATTATATATGTTGGTTGGCCACATCTTCAGGAAGCTTTAGTAGTATCTTTGTCTGATGGCAAAGTAAAATATTGTTTTGATAAAGATTGGCGTTCAAATGAAAAAATGATTGTTTCAAAAGATATGACTAAAGATGAACAAAAAATCTGGGTTCGTCAAGTAGAAAATGTTGAAGAGCAATCCTATCAACGATGGGGAATTTTCACTCAAAAAATTAATGTACTTGTATTTGTAAAAAAATTTTCAGGTGTGAAATACATTGTCAAAAACGATGGTAGAATTGCTGAAGATAAACAGTTTGAGGGATCTTTAATATATTGTGCAGCGCAGACGGTCGTCAGCGATATCATTCCCTTTAATCCTGATTCAAAAACAGAGAAAAGCATAGTTGATATATTTCCAATTAATTCAGTTGTATTCCTGCTTACTTCACAATATTATGGCAGTGCAGGAAAAATTAATGATAATGATGTTATTAAAAATAAAGGATGTGTACTGGTTGATATTGAACTTACTACTGAGCCAAATCTATTACCTGTTATACACAATCAAGAAGCATTAATGGAAGAACAATTCATGCCTGGTTATATTGCTGCTCAACAGTTAGGAATAGAATCACATTTTTTTTCTTGTATTACTGGTGTTATTATGATTCAAACTAGTCCAAAGGGAAGCAGTTGTCCTAATCGTGTAAATGTTGGATTGAACTTAAAATTCAATAAAAAGAATGAAGAAGTGCAGGGCTTCTCCAAAAAGAAAGATAACCAGTGGTTGTATTCTGAGGAAGTTGTTAAAACTTTAAACAATTATCTTTGTAAATTTGCTGACTTTTTTGAAAAATTGTATAACTTCATGGATAATGATGTGATTTATGTAGAAGATTTATATCCTAATGGGGAAGGGTCTGAAATAATGAAGGAAATTACAACTTGGTTAAAGGAACAAGCTTGTTCTTTAGCAGATCGCCAACAGTGTGGTATGAATAAGCTAGATGTGGGAATTATCTGTGCAGTTGAAAAAACTGTTTTAAATTCAACAAAAGATGAGATCTATCATGTAAAAAAAGTTCTAAAACCAGATCAGTTATTCAATCCTCTTTTAAACAAAGGTGTATATAAGCCTGATCATAAATGCTCTTTTCATTTATTTGATAGAGTTGTAAATATAAGACCTTCATCTAGTGTACCTTTAGGACTCAAGGGCACAATTATAGGCATTCAAAAAGCTGAAAAAGAAAGTGATGATATGTATGAAATTCTTTTTGACAAAGAATTTCTTGGTGGTATTGCTATTGGTTCTGGAACTAAAAAAGGATATAGAATGCCAGCTGATGCTCTGATAAATATATCTCATGGATTGAGACTTCAAAAGCAAAATAATAACTCACCCATTAAGACAACTAGGGTTTTGACTCCAAAGTTGAAGCGCACATCAGTATTTGATTCTGCTGTGAAACAGTTGCATCCAAATCCACCTCTTGTTCAAGTTCTACAAAAATTGAACTCTTCTGTTCCAAATCAGGCAAAACCATTTTATAAAGCTGATAATAATGACAGCTTTGTGGGAATTAATCAAAGCTTTAATCCTTTACCTTCAAGTTTAACTTTTTACAACTCCAGTAATAAACAATTTGTGACCCCTAATGCCAATCGGCTTAGTAGTGGATCATCTGGAAGCCCAAGCAGGCAAGATAGTGCAACAGGTTCTCATTCGGATTTTCAGAATTTTTGGTTGAATTTGAAAAAAAGAGCCCCAGACTCACCAACAAATCCAGAATTAACTAAACAATCTCCAAAGCAACATCCTCAACAAACAAATTCAGTTTCTGAGCAAACATATGGCCAAAAAGTATCTGTTGAAGAATTATTTCAAGGTGTTCAGCACAATATGAAACAAAGCCAAAATCAGATTAAAAATAACAATTCATTCCCCAAATCACCAACTTCACACCCAAAGGCTGAAGCTCCAGATTTATTACGCCAATTATGTTTAGATATTTATAAAAAACCTCCCATTTATAATTACCAAAGCCATGGTATTACAAATTTCCATACAGCAACTATCAAACTTCCAAACAATGAACATGTTTCCAGTATTCCATGTGCCACCAAGCTGGAAGCTGCAGCTAATGCAGCTGAAACTGGCTTGGCTTTTCTTAGAACTTCATTAAATCACAATGTATTTCCTCCGGATCCTTCAATCTATAGACAAATACCACCACCAAATTTCGTTGCTGATCCAAGACCTTATTTCTCTCCTCTTAGACAAACTTCATCAAATTTATTTCCACCTCCACCTACAAATTTAATTCCTCCACCGCCATCAGGAAATTTCATCCCTCCTGTAAACTTCCGTCCTGCTGCACCAACTTATCCTCCGTCAAACTACCAACCTTTTCCTCAGCGTTTCGATACAACTTTAATGCGTCACGGGCAGCCTTATCAGAGCCAAATACCCGAATCCTTTTTAAAGGTGAATCAAAGATTACTGTTACCTTCAGAAACTGTTTCAGCTGTTCAGCAAAACAATGTTGGTCCTCTCCCATCTTTTGATAATAATGCTTCTGTTTCGCAAGGGGATGTATTTCATCTTCCAGGTGGCGGTACTGCAATTGTAAGAAACAGCACAGTGCAACAGTGGTCTCCAAGAGGAAAAGATAATCCTCCTTCTAACATGTTTGTTCCTGCTCAAGTAATGAAGTATGCTATCAAAGCTGAGGGTCCTTTATCTAGTTCAGAGTGGCCAGATCTTCCTGCTAAAGAAACTAAAAAGTCTTTAACAATTGTATCGTCTCCAGATTCTCAAGCTTCTGATAAAAGGACTTCTAAATCATTTTCTGAGATTTCTAAATGTTTATCTCACGGTGATTCTTCTGCTGAAAGTTGTGAAAATTCTGTTCCTTCAAACTCCAGTATGACTGTTTTAAAGAAGACAAAACCCAGGCGGAGAATAGCTGCAAATTTTCAAAATGCT
>Ara122
GTATCTGATAATTGGTATACGAGCTTCACCTATTTGTTGCTACTCATTTCAATATCTGTGTGCTGCATGATACAATATGTGCTGAGAAAAACAAAATCAAATTTACATTCTACAAATAATGAACATTTTCTCAAATTTCAGAGGAAATACTATGTTGTGTATTTTCTTGCTCTCTTTGGTGATTGGTTACAAGGTCCCTACATTTACAAACTTTATAGCCATTATGGTTTCACGAGCACCCAAATTGCTGCATTGTATGTTGTGGGTTTCTCTGCCAGTGTTTTGTTTGGCACCGGCACAGGTGTGTTGGCAGATTACTTTGGTCGCAAGCGTATGTGTATGGTGTTTTGTGTCACTTATTCTTTATGTTGTTTTCTTAAAATATTTCCTAATTATAATATTTTACTTTTGGGGAGGTTACTTGGGGGTATTTCTACATCTTTGCTTTTCTCAGTTTTCGAGTCTTGGTATGTTTACGAACACGTACAGGTATATGATTTCCCAAAGGAGTGGATCTCTATTACATTTTCAAAAGCAACATTTGGAAATGGCATTCTTGCCATCGTCGCAGGCATCATTGCTAATTTCACATCAGATGTGCTGAACTTCGGTCCTGTGTCACCTTTTATCCTTGCCATACCGTGTTTTATGTTGAGTTGTGCCGTAATGTCGAAAGCTTGGGGTGAGAACTACGGAAAGAGGCAGAAAAGTGCCAAAAATATATGTTTAGAAGGTTTACAAGTAATTTTAAAGAACAAATTGATACTTATGCTTGGTATCGTTCAATCTTTGTTTGAAAGTGTGATGTATGTATTTGTGTTTCTTTGGACTCCGATATTAGATTCTAAACACCCACCGTTAGGTATTGTTTTTTCTGTTTTTATGGTTTGCATCATGATTGGATCTTCTCTTTATCAATTGTCCATATATCTTCAGAAAAAGCCATACGAAATGTTATTGCTTGCCATTATATTAGCCACAATTTCACAAATCGGATGTAGTCTAGCCACTAAGTCTGCAGATACAAATATAATGATTGCTTATTTTTCATTTTTCCTTATTGAAATAGCTGTTGGGATTTACTTTCCCTCAATAGGGTACATTAAAAGTGAATTTATACCTGAATCCCATCGGGCAAATATAATGAATTGGTTTCGAGTGCCGCTGAACATCATAACATGTATAATGTTGTTGTCGCTTCACAAGGAATCGGCTACCAGTGGCAATTGTGTTATATTTATGATATGCTCTGCTATGATGATGCTGTGTTCTTTTATTATGATGCAGATAATCAAAGTTCTAAGGTCTATGAATACACTTCCTGATCAAATTTGT
>Ara123
GTTCATCTCAAAATATCCGAAGCAACTTTCCCCGTTCCAAAATTCAGCCAATCTGACTACGACGTTGAAATTGAAGAAGTTTCGCCCATCGGTTTTCCACTAGTTAGACTAGTAGCTACTGTTGAGAAAGGCAAGAATCCATTGTTTTACACCATTGAAATTGGCAACGATGAAGGCATGTTTGCTGTTGACCAGAAAACAGGTGTTCTGCGAACATCCAAAGTTCTAGATAGAGAGAGAAGAGCCTACTATTCCCTGACTGTTAGTGCAGTGGACAGTGGCCGCAGGAGTGGTTCTCACCTTCGTAAAGGCACTGCTATTGTAAATATTAGAATATTAGACAATAATGACAATGATCCAATGTTCAATACTTCGTCGATGGTCGTCGTATTTGATGAGAATCGTTCCCAAAACAGTGTTGTTTGTACAGTGCATGCTACAGATGCTGATGCAGGAGACAATGGTTATGTTACGTACAGCTTAGCTAATTTGCATCCCGTTCCATTCAATATCGATCACTTTACTGGAGAG
>Ara124
ATAGGTTTCGGTCTGGTGTTTTTGCCGGCCGTAGTCAGCGTAAGCCACTATTTTTCTACGAAACGAGCCTTAGCCACGGGCGTAGCTGTTTGTGGATCTGGTGTTGGAGCTTTCGTCTTCGCCCCATTATGTCAAGTCTTGCTTAACATGTACGAATGGCAAGGGGCCCTACTAATACTTGCCGGTTTAACACTGAATTGTGCTGTGTTTGGAGGTCTCATGAGACCCCTCGACCCGGCTCCTTACCAAAAACCCTTACTCCAGAGAATCGCCGAAGAGAAGGAAAGACACCGGATGGACTCCCTCTGCGAAAGTCAGTACATGATTATTCAGCATTCAGATGGAACATTCGAAAAGAGACCGAAGTTCATCCTCAATCTAGAACCCGGTGTTCATTCCACCCTCTATCTAGATCAGTTCGGGAAGTCTCCAGCGGACACTCCGGTATTTACGCTTTCTCCCATACAAGAAGTGCGCAAATCACCGGAACTGTCCAAAGAGGATGAAATGAACGAAAAGGAAGAAAATGAGAAGGAAGAAGAGGAGAAGACTGAAAAAGAGGATGAGAAAGCTCCATTAGCTGGGCCGTCTTTGCCGAAAGTAGCAACAACGGTCTCACTTCCCAATGCGGGCTTGGCCCACCACCAAATCAATAGCAACCCTAATGGGGCTGACTTTCAAGATGGGTCCTCCTCTCCACAGATTGCCAATGGTACTTTACCCCCAACATTTATCCGCGAACTGGCCAAGCGGAAAGGACTTTTGCCCCAGTTTAGAGGTGCTATGAAATTAAGCCTTAGCAACATGACAGTAAATAACGAGACGAAGAAAAACAACGCCCCACTAAAGATCTCTTCCAGTGGTTTTCTTTGTCCGGGACAGCAGCAAAATAACAACTTCAACGCGGATGAAGTCTGGAAGCAGAACGTTCGAGAACAAATATCCCAAACTCCTGTTCCGCTGGACGGCAGTAGGAGGTCATCCCTGCGCAGGGAAAGAAGAGATTACAGCAGGCCTATGTACAGGAAAGATGTCTTTTACAGCGGCAGCATCCGCAATCTGCCAGAATACAAGCAGTCTCAGGGGGATGTTAGGTCGTACGTGGCCAGCGTCATATCTATTCCAAGAGACATCCCCATCTCTCAATCGGTTTTAGACAACAGATCGAATGTTCTGCAAGCCAAACCAAGACCAAAATTTTGCCCTAGTTTTATTAAATTGCCCAAATCCATGACGGACACTCTGTATGAAATGCTTGACATTTCACTTCTGCAGAACAAAGTGTTTCTAATGATCTGCATGTCCAATGTGATTGGAATGATAGGTTTTTATGTGCCATATGTTTACATTACAGACAGTTGCATAACGAAAGGAATCCCAGCCGAAAAGGCCGCCTTCGTTCTCTCCATGATTGGAATAACGAATACCATAGGGAGGTTGCTGTTCGGTTGGATAGCCGATAGGCCAGGGGTCTCCTCCCTGCTAGTGAATAATGTTACTATTGTACTGACTGGTATATGTGTGTTCTGCATACCTTTCTGCAACGACTACACAACCATTGTGATTGATTGCGTCCTCTTTGGATTATTTGTC
>Ara125
GGTCAAAGAGTTGTTGTCACAGGATTGGGAATAGTTTCACCTTTAGGTGTTGGAGTTCATCATGTGTGGCAAAGGCTATTAGATGGAAAAACGGGAACTGTTCCACTTCTTGGAGACGATTATAAAGATATTCCTTGCAAAGTAGCGGCATTTGTGCAAAGGGGTAATGACCCTGGATGTCTCGACAGACATTTAGAAGATGCAGATTTTAAAAAGATGTCTTTGACTTCAATCTACGCTTTGATTGCTGCTAACGAAGCACTGAAAGATGCCAAATGGTGTCCTGTTTCAACAGATGCATTAGAGAAAACAGGAGTAGCAGTTGGAACGGGTATGGTTGATTTAATGGATATTGTAACAACTGGGAACAAATTACATCATAGTGGATATAGCAAAATATCTCCATTTTTTGTACCAAGAATATTATCAAACATGCCAGCTGGGCATATTGCTATTAAATATGGCTTTAAAGGTCCTAATCATTCTGTGTCCACGGCATGTGCCACTGGTCTTCACGCCATTGGGGATGCATACAATTTCATAAAAAATAAGTATGCATCCGTAATGGTCTGCGGTAGTTCAGAAGCTGTCATTAGTCCTTTATCGATCGCCGGCTTTTGTCGTATGAGAGCACTTTCCACCCATTTCAACTCTAAGCCAGAAGAGGCATCAAGGCCTTTCGACTCCGAGAGAGACGGTTTCGTTATGGGAGAGGGTGCCGGCATACTCGTGCTGGAGTCGCTCGATCATGCCATCGAGAGAGGTGCCAAGATTTATGCTGAAATATTAGGATATGGATTATCAGGAGATGCTTATCACATAACATCACCAGGTAATGGAGCATTCCGCAGTATGAGGCAAGCTTTATCACTCAGTAACATTGACACATCACAGATAGGTTACATCAATGCCCATGCCACATCAACTCCTTTAGGTGATTCAATTGAACTCAAAGCCATCCATGAATTATTCAAAGAACACTCGGAAATCTTAACTGTTTCTAGCACCAAAGGAGCTACTGGACATTTATTGGGTGCTGCAGGCAGTGTTGAAGCGATATTTACAATTTTAGCTTGCTATTCTGAATCTATACCACCAAATATTAATTTGAAATGTTTAGATTCTGAATGGCCTGTCAACGTTGCGGGCAATCATTGTGAGACTTGGCCACATCAGGTGAAAGAAAAAAGAATTGCCTTAACAAATTCTTTTGGATTTGGAGGAACTAATGCTTCTCTTGTATTTAGTAATTTC
>Ara126
ATGGTTTATATGAATACTGGTCGTTATAAAGCTGATCCTCTGAATTCTGGCGGAGAATCTGTCGGAAAACAAGAAGATAACAGTGAGAGACGGCTACAGCAGTCCTTATTTAATGATGAAATTGACTCAAAATTCGGTTTTGATCGCTATAAAGAAGGTGTTGAGCGTAAAGCATGGCTTTATAACATGCACTCGACTGAGATTTTAGATGAAGATAAGAGACTTATCAGCGCTGTTGATTTCTATTTTGTTGAAGATGATGGTTCAAGATTCAAAGCAACTTTACCATACAAACCTTATTTTTATGTAGCAACGGTCAAAGGTGCCGAACAAGAAGTTGCTTCTTATTTAACTCGAAAGTATGGTGGTCTTATTAGTAAAGTTGAAATCGTCCAGAAAGAAGATCTTGAATTGTCTAATCATTTATCTGGTTTGAAAGGAAAGTTTGTGAAGCTTATGTTTTCTGCTATAAATGATTTGACTAAAGTTCGTAAAGATATTATGCCTCATGTTAGGAAGAATAAGGAAAAGGTTAAAAACTCGAAATCATTTAATGAAATATTAAACAAACATCCGGAGACAGGAACGTCAAAGAAAATGTTTGAACAGATTGATAGTATTATTGACATTAGAGAATATGATGTCCCGTTTCATGTCAGGGTATCAATTGACTTAAAAATATTTGTTGGCCATTGGTATTTTGTTAAAGGTTGTGGAAATCTTCCTAATGAAATAAGGCTTTGTGAAGAGCTTCTACAACCTGTTGATATAACTGTTCTTGCCTATGATATTGAAACAACAAAACTCCCTCTCAAATTCCCTGATGTAGCTACTGATCAAATTATGATGATATCATATATGATAGATGGGCAAGGATTTCTTATCACTAATCGTGAAATTGTGTCATCTGATGTTGATGATTTTGAGTATACTCCTAAACCAGAATTTGAAGGTAACTTCATTGTATTCAATGAAGCAAACGAAGAAGCTTTGATTCAGAAGTTTTTTGATCATATTCTAGAAGTAAAGCCTCTTGTATTTGTCACATATAATGGAGACAATTTCGATTTTAAATTCGTTGAAGCTAGAGCTGCTGTGTACCAGCTTAATATGCTGAAAGAAATTGGCTTTTCACAGAGTAGAGATGGATTTTATCTATCTAGACCTTGTGCTCATCTTGATTGCCTTCATTGGGTAAAGAGAGATAGTTATTTACCTGTCGGCAGTCAAAACTTGAAAGCTGTGGCAAAAGCAAAACTAAGATATGATCCAGTTGAACTAGATCCTGAAGACATGTGTCGTATGGCTGCTGAGCAACCTCAAGTATTAGCCAGCTATTCAGTTTCTGATGCTGTAGCAACATATTATTTGTATATGAAATATGTGCATCCTTTCATATTTGCTTTATGTACTATTATCCCAATGGAACCTGATGAGGTTTTAAGAAAAGGTTCTGGTACTTTATGTGAATCATTATTGATGGTAAAAGCCTATCACGCAAATATCATTTTCCCCAACAAACAAGAGAGTGTATTGAACAAACTGACTGAAGATGGACATGTTCTAGATCAAGAGACATATGTTGGTGGTCACGTTGAATCTCTCGAAGCTGGCGTGTTTAGAGCCAATTTGCCGTGTAGATTCAGACTCGTGCCAGAAGCTCTTCAAAAGTTGATGAAAGATGTCGAAAGGACGCTTAAATTTTCAATTGAAGTGGAAGAAAATGTTCCAATTGATCAAGTTCTTAATTTAGAGGAAGTGACCAATGAAATTGTTGAAAAGTTACGTAATCTTCGAGATTGTCCATCAAGGTTAGAAAATCCACTAATTTATCATTTGGATGTAGGTGCTATGTATCCTAACATAATTTTGACAAATCGTCTTCAGCCATCTGCTATGGTTGATGAAACAACCTGTGCAGCCTGTGACTTTAATAAACCTGGTGCTAGATGCCAAAGAATAATGCCATGGACTTGGCGTGGTGAATGTATGCCTGCTTCCAGAGGTGAATTTCAGCGTATTCAACAACAGCTTGAGACTGAAACTTTCCCTTCTTCAGAAGCAGGTGGCAAGCCTGTGGCTTTTCATGAACTCAACAAAGAAGAACAGGCTTCTGTAGAAAAAAAACGTTTAACAGAATACTGTAGGAAAGCTTATAAAAAGACTCATGTGACTCGAATTGAAATCCGGGACTCCACCATTTGTCAGAAAGAAAACTCGTTCTATGTTGACACTGTTCGAGCTTTTAGAGATCGTCGATATGAGTTTAAAGGGCTCTTAAAAGTTGCGAAGAAGAAAGTGGCCGAAGCTGTTGCTGCTGGTGATGCATCTGCTATTAAATCATCCAAAACTCTGGAAGTTTTGTATGATTCCTTGCAATTGGCTCATAAATGCATTTTAAACTCTTTTTATGGGTATGTAATGAGAAGAGGAGCCCGTTGGTACAGTATGGAAATGGCTGGTATTGTGTGTCACACCGGAGCAGGCATAATTACTAAAGCTAGAGAAATTGTTGAACAGATAGGTAGACCTCTTGAGTTGGACACTGATGGAATTTGGTGCATCCTTCCATCTTCTTTCCCAGAAAATTTTGTTATCAAAACTACCAATCCCAAAAAGCCAAAGTTGCATATTTCATACCCTGGAGCTATGTTAAATGTTATGGTTAAAGATCACAATACTAACGATCAGTATCATGAACTGGTGGATCCTGTGAATCGAGTATACGAAATACGCAATGAAAACTCTATTTTCTTTGAAGTTGATGGACCTTATTTGGCCATGGTATTACCAGCTTCGAAAGAAGAGGGAAAGAAACTGAAAAAACGATATGCTGTTTTCAACTTTGATGGTTCCCTTGCAGAACTCAAAGGTTTTGAAGTGAAAAGGAGGGGTGAATTGCAGCTTATCAAAATATTTCAGTCATCTGTTTTTGATGCATTTTTAAAGGGAAAGACACTTACTGAATGTTATGCATCTGTAGCAAAAGTAGCTGATTATTGGCTTGATGTTCTCTATTCTAAAGCATCCAATATGCCCGATAAGGAACTCTTTGATTTGATATCTGAAAACAGGAGTATGTCTCGTAAGCTAGAAGAATATGGTAGTCAAAAATCTACATCCATCAGCACAGCTAAGCGATTAGCTGAATTTCTTGGTGATCAAATGGTGAAAGATGCTGGACTAAGTTGTCGTTTCATCATCTCTAAGAAACCAGAAGGCTGTCCTGTTACTGAACGGGCAATACCTTTGGCAATTTTTCAAGCTGAACCAAGCATTAAAAAACATTACCTGAGAAAATGGCTTAAGTCTCCGGGGTTAACAGATTTTGATATTCGTACTATATTAGATTGGGAATATTACATTGAGAGGTTTAGTAGTGCCATTCAAAAAATCATTACTATACCTGCTGCTTTGCAACAAGTTCCCAACCCTGTTCCACGTGTTGCACATCCTGACTGGCTTCACAAACGGTTATTGGAAAAAAATGATAGTTTGAAACAGAAGAAGATCACTGAAATATTTTCTCACAAAGAAAAGACTTTTCCGGAGGAAGCAGAAGAATCACCTATTCTTGATGTTGAAGATCAATGTCTTCCTTCAACTAGTAAAACTGTAATTCCTGTTTGTAATAAAAGAAAAGCTTCTCGTGATGCAAAAGGTGGGAAATCGTCTAAACAGAAAAATATGTTTAGTGATTCAGAGCTAGCCCAATCTTGGCGGGAAGTCCTAGGTGCACCTCCAAAATTTGGAAAAACTAAAGAAGAACTTGTTACATGGTATATTTATCAGAAGAAAAAGTGGGCTTTTCAGTTGGCTCAAAGAAAAGCCAAAAGTTCTGAATCTGGAAGAGTGGTAAATTCTGCTCCACTTAGACAAACTGGAAATAAAAACATATCGGGAATTGGTCAATTCTTGAGAAAAGCTAAAAAGACTGTTTTGGATAGTCCTTGGCAAATCATTCAAGTTGCTGAAACTGGTCATTATGGAATTTATAAACTGTGGGTTCTAATTGAAAATGATTTACATAGTATAAAGTTGAATATACCTCGAATATTTTATGTCAATCAGCGTGTTCCTAAAACTGGAGAAAGTGCCTTGTGGAAGAAAGTAAATCGTATTCTTCCCAGATCTCATCCAGTTCACAATTTGTATGAATATACTATAGAAGAGGAAGTATATCAACAGCATTGTAATGATATATTAGCTGAATTATCTTTGCCACATGTTGAAGGAGTGTATGAAACCCAAGTTCCCCTTATTTTTCGAGCATTGGTGGAGCTTGGCTGTATATGCACAGTGAATCGTAAATTTGTGAAACAATATGCAGCATCTGATAATGACATTTATAATCTGAAACACTTAGAGTTGAGATCAGTTGCTCAATATAATTACATAGAACCAGGTACTTTGAAACTTTTGTATTTATATCATCATTCAAGTGGTCAAAAAGCCATGTTTGGTTTCTTTTTTCCACCATTGAAAAAGGTTGTGGTGTATGTCTTGGATACTGTTCGAACAAATCAAATGCCAAATTTAAACAATTTGTTTGCTTCTGAACGAAATTCCAAATTGTCATCTGGAACTGACAGCAAATATCTTCCAGACCCTGACTATTCATTTGAAGTTCATGCAGAAAAGGATATTAAAGTTGTTTATAAAGGTTTGCAAAAATATTTAATGATGTACAAAGATGAGAAACATGGACCAACGGCTGTTGTGATTCAATCGCCTATATCTTCTCAAGATATAAGTTCGTTAATGCCAAGTTTTACTGAATTTCCTCTGATATCACTTCATATTCACGACAATGATACACTTTATCAAGTTATGGATTGGCAAAGAATTGGATCAAAAACTATGATGGGACACTTTATGAATGTTGATTCTGCAATTGCAGTGTTACTTGAGCAATGCCGTTATTTCCATGTACCTGTTGGTAATTTGCCACAAGATGCCTCCTTATTTGCCACTGATGTCTTTTTCGCTCGTCAGTTACATAAGCAAAATTTCATTCTGTGGTGCTCACCAACTGAGCGTCCCGATTTGGGCGGTAAAGAAGCTGATGATAATCGTCTGTTAGCTGAATCTGAAACTGTCATTGCAGAGGTTTGTAATCCCGGTGTTTATCCCAATGTGAGTGTGGAAATTCTCCTTGATACCATGGCAGTTTCAACTGTTCTACAAGCTCAGAATTTGGTTGAACTGGAAGGAACTAGTGCCAGCATTGCTTTTGACACTGGTACATCTTCCTCATTAGCTGAAATGATGTCCGGTAGTGGGGCTACATCAAACGTTGGAATTTACGATGAAAGTGCTCTATGTGCCGGAGCTTTTCGTGTGCTGCGAGGTATGGTTGTTGGGTGGGTACGTGAAGTACTTCATTACAGGAATGTATTTGCTGACAATCAAATAGTCAACTTATATCGTTGGCTTCGATCCCCTCAGTCACTTTTATATGAGCCAGCAATTAAACAAATTCTTAGTAACCTGATGAAGAAAATGTTCACCCAACTTTTGTTTGAATATCAAAAACTAGGAGCTATTGTTATCTATGCATCCTGTACTAGAATTATCATTTGTACAAAGCGTAAGTCTGTTATTGATGCTGTGTCTTATGCCAGATATGTAAATGAATGTATTCGCAACAAAGAACTTTTCCACGGTGTGAAATTAGAAGTGGAAACCTGTTGGGAATATTTATTATGGCTGGATACTGTAAATTATGGTGGAGTTAAAGTAAAAAATTTAGACAATCTCAATGGCGGTGATCAGGGTGAACAAGATGAAAATGACAACCGGGAATTGCCTTTACGATTCAATTTAGCTAAGTTTTTGCCTGCAGTTGCTAACATAAAAGACACTTTCTACGATGTTCTTGACAATTATATTCAAACAGCGTTTGATTATTATCAAAAACACTCGGAAGAAATTGTGAATCCCGATGAGCCTAGTCAGCCTCTTGAAACTGAAGATAATTATGAGAACTTCACAGATGATTTAGCCAAGTATGTTAGAAGTGATCTTGCTCATACATTGTATATATTAGTTGAAAAAATCAAAAAGAAGTTTCCTTCTGAATTAGGTCCTAATGGAGAGAATGTCTTTCCAGTTTTGCCTGGATCTCACTTGAAAATGACTAGTCCTGCTTTGGAATTTACTAAAGCTGTTTGTAAAGTGTTGTCTTTAGACAACAAATTGAGTGATGTTGTTCTTAAAGTTCGCAGGGACCTCTTGAGGATCGTCGGAGTGAAAGAATTCAGCGATGAAGCGGAATGGAAAGATCCATGCCTCTCCTTCGTGTTAACTGAAGTAATTTGCAAAACATGCAGCACTTGTGAAAACATAGATTTATGCAGAGAGCAAGTTGATAATAGTGGTTTTGCAGGAATCCCAGTGTGGAGATGCAGCATCTGCAATTCCATATACGATACAAAAGAAATAGAGTCTATGATGATTGAGTGCATTCAGAAGAAGTCTATGGCTCATGTTATCCAAGACTTACAGTGTATGAAATGCAGGATGGTTAAAGATAGAAACATGTCGAGGTTTTGTTCCTGTGCCGGACGTTTTAGTACGCTTCTGCCTATAGATGATTTTGGACAAACTTTGAAAACTTTTCTTAATATTGCTGATTATTTTAAAATGAAAAAATTAAGTGATGTTGTGTCTTGGGTGTTGAAAATGAACCCCCAAATTAAACTG
>Ara127
ATGGTCAGGATGTCGACTGTATCACGGAGTCATCGTCAACATTGTTACCTTTGCGACCTACCTCGCATGCCATGGGCTATGTTGCATGATTTCTCTGAACCTGTCTGCCGGGGCTGCGTTAACTACGAAGGGGCTGATAGAATTGAAATAGTGTTGGACAATGCTCGGCAAATGAAACGGGCCCATAGTTTTCAAGAAAGTCCCAGACAACAACAGCCATCATTCAAATCCTCAGGTGGACAGAGGACATCTGTTTCACACGAAGGGGGATTAAACGGAGTAGCAGAAGGAATTCTTACTCCACCACATAGCGTTCCTGGTACACCACATGCTACAGTGTCACGTTCCCCTGTACCAGTCGAACGATACAGTAGTCATGACAGTCGTCAAGCTAGGGCTATGTTGGAATTTAATGGACAAAGGCTTCATCCTCACAGAGTGGAAGCTACTGTAGACGTTGTGTCGGCCCACGACACCTCCGTCTTGAATCGGGGCAGCCCTAGTTTGGTATCCCGTACACATCCCGTTGCGCCCCCGCCTCTGCCACCACCGGTACCTCACTTGCCTCTGGCGGCCAGACAGAACTCAAATGCCGGGAAGCGTACTAGTTCTGAACGGGACGATGAAGATGGGGCGCACCCCACTGAATCTAAAAGACACATGGTTGTAGAAGAACACGGACGACCGCCCCTTACTCGGGGTGAGTCTCTGCCTGCTGCCGTTATGGGAGTGCCATTTGATGCTCGATTTAAAAAAGAACATGCCATGGTGGGAAGGGTTTTCTCTTTTGATCAAGCTAATCCAAACATGAAAGCA
>Ara128
ATGTCGAGAAAGAAAGGACTCAGTGTCGAAGAAAAGAGAACCAAAATGCAAGAGATATTCTTTGAAAAAAAAGACGTTTTTCAATTAAAAGACCTGGAGAAATTAGCTCCTAAAGAAAAGGGAATAGTTGCACAATCAGTCAAAGATGTCCTTCAATCACTAGTTGATGATGGATTGGTAGATAGCGAAAAGATAGGCACCAGCATTTATTTCTGGGCTTTTCCAAGCAAAGCCCATAACAATCGTAAGAGAAAGATTGAAGATTTGAATAGTAAAATAGATGAAGCTCGCAAGAAAATCAAACTTCTTAATAAACAAATTGAAACAGCAAAGTCTGGCAAGGAAGAATCTGATAACAGGGAAACTATTTTAAAAGAATTAGTTCTTGCTGAAAATACTATTAAGGAACTTAAGTCAGAAATTGAAAAGCACAAAGAGTGTGATCCTGAAGTTTTGCAACAAGTTAAAAGTGATATAGTAAAAAGTACAGAAGCAGCCAATCGGTGGACAGATAATATTTTTGGCATTAAATCCTGGTGCAAGAAAAAATTCTTCATGGAAGAATCTACATTAAACAAACAGTTTGGAATACCTGAAGAACTTGATTACTTAGAA
>Ara129
TTAAAAAATCGTCCGCAGATTCGGGAGCAAGTGCGGGAATTTTTAAGAAATGGACAACTTGAGATTCTGACTGGTGGATGGGTGATGACTGATGAAGGCCCAGCTCATTATTATGGTATGATAGACCAAATGATAGAAGGTCATCAATGGATGAAAACTAATCTTGGCATTGTTCCTCGCACAGCTTGGTCTGTCGATTCATTCGGACATTCCGCTACAGTTCCATACATATTACGAGCCTCTGGTCTACATAACATGGTTATACAGCGAACTCATTATGCATGGAAGGCATACTTAGCTGAAAAACAACAGCTAGATTTTTGGTGGCGCCAAGAGTTTGATAATCTGTCTTCAAATAACCATTCTGCTGATATCTTGTGCCAAATGATGCCATTTGATCTCTACAGCATTAAGCATTCCTGTGGTCCCGATCCTGATGTTTGTTTACAGTTTGATTTTCGGCGCATTCCTGGTGAATATTCCGAGAGTCGTGCCTCGCCAATTACACCAGAAAAGGTAGCGGAAAAAGCTGAGCTTCTTTTGGGTCAGTATGGAAGAATAGGCTCTTTATTCCCTCATAATGTTGCATTGGTACCTTTGGGAGATGATTTTCGCTACAATCATGACGAAGAATGGGACCAACAATATGAAAACTATGCAAAAATTATTGAATATATAAATTCAAGAAGTGACTGGAATGCACATGTTAGATTTGGAACGCTGAAAGATTTTTTCAATGCTGTTCATAAACGCATGCATTTTATTGGTTACGATCACATTCCTACTTTAACTGGTGATTTTCATGTTTATGGAGATATTTATGGAGAAGGTCATCCGTCTTATTGGAGTGGCTATTATACCACGCGTCCTTATTGGAAACATATGTGCCGAGATCTTCAACATTGGTTGAGAAGTGCTGAAATTCTCTATTCATTATCTCGAGCCTATGTTACTCAAAATAAATTATTACATTTATTGAAAAGATTAGATCAAGATTATGCTTATTTAACTCAAGCAAGAGATAGTCTTGGTTTATTTCAACATCATGACGCTATAACTGGAACATCAAAAGAGGCAGTGATGGCAGATTATGGTGTTCGACTCTTTCGGGCTATTAGAGAATCAAAAGGCATAATTGCACATGCTGCTTTGTATGTACTCTCTGAAGAAGCTGTGAAACGGTCGGTGGATCTTCGTCCAGCCCATCCTCTTACATCGTATCTCTATCCTGATCTGGATCAAACACAATTTGACAAGTTGCCAGAGAAAGTACCTCTTAGCATACCACCTCAAGGCAGGAAAGTGGCAATCTTTAACTCAAAAGCTCAGTCAGTAACGGAGCCTATTAGGCTAAGGATTAGAAATCCTTTTGTGAAAGTATTGGGACCAGATGATGAAGAAGTGCCTATTCAAATAAATCCGGCTTGGAACGGTTCTGTTTCAGTGCTAGGAGATGTTTATGAACTGCTCTTTTTGTCAGAATTGACACCGTTGTCACTTACAACATTCACAATACTTCCAACTGAAAAGTCTCCTCGGCCGAGATCTCAGGTGTCTATCAACTTGAACGATGCGTTTGCAAAACAACCACATAACTCCATATTTTCATTTCAGAGTCCCACAGATGTTGACATTGAGCTTACAAATCCATTCATTATAGCAAGATTTTCAAAGCAAAGTGGTTTGCTTCAGAGTATTGAATTGAAAGAACATAATATAATAAACAAAGTTGCCTTGAATTTGATGGCATACAAATCTGAAGAATTCAGAAGTGGTGCTTACTTATTTCATCCCTTGACGAATGAACCAGTGCAAAATATCTCTGGTAGATTTCCAATTATACGCATTGTTAAAGGCCCAATCTGTTCAGAAATCAGTGCAATTTATTCTAATGTTGTCACAATTACACAACGAGTTTACCACACTTCAAGCTTGTTAAATAATGGTGTTGAACTTGATGTCTTGTCTGATATTGCTCAACTCTTTGATGTTAATTTAGAATTAGTTTTTCGCGTGACTTCTGACATCAAAAGTGGGAACATTTTCTATACGGATGTTAATGGTTTTCAAATGTTGAAGCGTAAGACTTTAGGCTACCTGCCACTTGAGGCTAACTATTATCCAGCTACATCAGCTATGTACATCGAAGATGAACAATCTCGATTGACAATGCTTTTGTCACATGCTCATGGTGTAGCCAGTGTGAATCCTGGTCTTATGGAAGTGATGCTAGATCGCAGATTGCGGGGTGATGATAATAGGGGACTTGGTGAAGGTGTGATGGATAATAAGCCTACTATTTCCCAATTCTGGCTGCTTTTAGAAGGAATGAAGCCAGCTGATGAAGTACCTTCTTTATCACTTAATTCTCATTTAATTTTTTCATACATGGCATATCCACCAGTTGTCATAGCTACTCATAGTTTTGAGCAAAGAATTTTAAAATCTAAAGTAGAATTTTTACAATCTCCTTTCCCATGCAACGTAGAACTTTTCAATTTGAGAACGCTTCCAGCATATGATGAATTCGAAATTCCTTCCAATAACAGTCTCTTGATTTTACACAATAAGGGGATCAGTTGTCGGATCAAGACTTTGATCAATCAGTCCTGTTCATACACACAAGAAAGCGTACTGAAAATTGATTTAAAAAATGTGCAACTCTCCTCAGTATACAAAACAACTCTGACAGGATCGGGACCAGTAGAATCTACTAGAAACAGTACTTATGTCCAAGTTAATGCAATGGAACTTGCATCTTATAATGTAACATTTAGTTCT
>Ara130
AGCAAATATCTTGCTTTCAAATTAACACCTTTAGCTAAGACTCTTCAAGAAGATCCATCCTGCCAATTATTAATGGTTTTAAGAAGATATTTAAAACAAGTTGACCTGGTAAATGTAGAAGAAAATGTAGTTGCAGATTATATTCCCCCGATTAAAACAGTCTATAGAGGTTTAATTTCACTAAGCCGGCAGTGGAAAAATGTTCTTTACATGCCGTTTCTTGTAGAACAAAATATTAGATTTCGTAAAAACATGAGGCCTCTAAATTTGTCCTTCTCTGCACCCAAGATTGATGCCATGCTATCCAGTAATGATGATGCTGATAAATTATCTTTGGATGAGTGTGAAGTCACTGATGAAACTACTAATTTATTAATTGCTGAAGGTGGCTCATTAACTCTTGGTCAGTCTCAAAAAGCTATGCCTACTCAAAGCTCGCCCCCAAACAAATCTTATTCTAGTCGGGACACAGGCTCTCGTTCCAGTAGCAGTCAACAAGAGGTTACTGAAGAAGCTGTTAGTAGTGGTTCCGGTGCCCAAAAAGCAAGGAGAAAGCTTCCAAGCTATCCACCGCGTACATCTAGAGCTAGTGTTGCCTTTCCTCTTCTTGGTGGTCCCCTTGACTCTCCAGGCCGTTATGCTGGAGGTATGAATGGAAAAAGTAATGGTTTTGTTTTACAACAATACGGTCTTAATGCTATCTCTAAACTTAAAAGAAGTGACAGCAGACACAGTTTAAAGTCAACAACCTGGAGTTTGTCCAGTATTGAGCCGAATTTGCAGTCATCTGTATTCGGTACACCTCAGAAAACACTTGGCAATGGTGATATAGATCAAGTTGATGAGGACTTATATAACTGGATGGCAAGGCAGCAAGAATACATCCGAAATACAAACAACCAAAAAAGAATTGAGAGAGCACAGCTAGAATCTAAAAAGAGCACTTTTGCTACAGACAATAGCTTTGAAACGGAAATGCCAAAATCAATTGTAGCTGCTGTCAACTTTGCTCCGTTGAGTATTCAACTTGCTGACGCTCATGTGATATTCCATCCTCTTTTGAACAGCATCGGTGTTCCAAATCAAGCTCTCCACACTTCATTCAGTATTGCATTTGGACCAAAAATATCAGTTTCAGCTACAGTGGAAATGTTAAAAATTGACATAGTCGAATCTGAGTATCACAGTAATGTTCGCCAAAAGAAAAAATCAAATAGAAAGCAATCAAATTTGCATGGGAAGTTTTTTATCGACACAAGCATGGATACTCCCACATTTATTTGTGACAAGTTTTCACTGGAACTGGAACTTAGAGAAACACTTTGTCATAAAGGTGAAACAATAAGCAATGATATACTTGTCCCATCACCTGCTTTGATGTTTTTATCCAATGGTCCCAAACATAGCACCATTATAAACTTCAGCGTGGACATTAACTTCGTTGCTCAGCAGGTAAATATGCCATTGCTTCGACTGTTGCATCAGTTTTCCACGATGTATGAAAATATCAAAGAAACGAGACTCGAATTGAAAGCAAATAGACCAAGTTCTTTTAAGGAGAGTGTGAAAAATGAAAAGAAAGGGTTTTCTCCTTCTGTAAGTCAAACTGGTAGTTACAGATTAAATTCACCTAAACCACCACCTCCGAAATTCAGTACTCCAACACCTACTCCAACCAAATCTGTGGGAGTTTCTAGTATAACAGCTGGCATTCGTAGACCTCATACTCTTTCACAAAGATTAAGGGCCAGCACTAAAGGTTACACTAACTTACAGGATACGACCACAAAAGAGGATCGTTCTTGCAGCCCTATTAGTTTCACATTGAGTGAATCGGTAGCCATTGATATTCCTGATACCTGTTCTGCCCCAGCCTCTGAACACACATTACTTGGAGAGATTAAAGAGCTTCAACCAAGATGTTGGAGAACTATGTTTTATCTTTTGGATCTTTATGATACTATGCCTGAACCAAAAACAGTGAATGAA
>Ara131
ATGTCTGAGAGTAAAAATTTTTCCAAGGATGACAATTCCTCTCTAAATGGAGACGATAGTGATTCGAAAGAAAGTGTTTGTAGAGACTTTCTCAGAAATGTTTGCAAAAGAGGCAAAATGTGTCGATATAAACATCCAGAAGGACATGAAGCAGAAGCTTTGGGTAAAAAAGACCTTGTATTTTGCCATGACTTTCAAAATAAAGAATGCAGACGTCCCAACTGCAAGTTTATCCATTGTACAAAACAGGAGGAAGAAATATTTCGATCTACCGGTCGCCTTCCAGATACCGTAATAGAAAACATGGAAGGGAGGAATATTTTTGTATCAAAGATACCCATTTGCAAAGATTATCTTAAAGGAGAATGTAGACGTGCTGGTCGATGCAAGTTCAGGCATTTATCTAACTATGAATATCAAATTGAAGCTGCACCACAAAATAACAGCCGTACAAGAAGGGATCGTATTGATGAAGATCGATATGAAACATACTATAGATATGAACCCTTAGCCAAACGCCGTGCGTTTGACGATTCGTACGCTGATTATCCGTACATGGGAAACGAGAGAAGACCTATGATGCCAGATCATTATAGGATGCTGGAAAAAGGGAATGCAATGCTTTCACATAGAGTTGAAGAACTCAAAAAGCAAGTTGCTGATTTAACAGCAACCAATGAATTCTTACTTGACCAAAATGCGCAACTTAGAGTGAGTAAACAAACTTTGGTGTCACCGATTTCACAGCAGCTTATACCCCATACTCTTACACCAACGATGCCATCTCTTCCTCCTCCATCACTTACTCAGCTGTCTCAAATACCCCTCAGCACTGATCTTGGGGCTGCTTCACTTGCACCAGATCTAGCTCTAGGACAAGGTATTGCACCTGTATCTATTGCTCCTTCTCAAGTTACTCTGCCGACTATATCTGCTGCATCTCTTTCACAAAGCTTGCCCCAGACTATTATCACATCAACAGCACTTATTTCATATCCAATTATGACTCAAAGTATGAGACCTGTTATACCTCATAGTTTGGGG
>Ara132
ATGTCTTTGAATCAAATTCTGACTAATTATACCTTTCCAACCAATGAAACAACCGAAGCTTGTCAGAACATGTCCGAAACTACAGATTCTCCAAAGACATGGGTTTTACCTTTTTCCATATGGTTCAGTATATTTATTGGTGTTATGATTGGTCTATGTATTATAATCACAGTAGCAGGAAACATCTTAGTTTTAACTGCATTTGCTGTCGAAAGAAGTATAAGACAACCAAGTAATTACTTCATTGGATCTTTAGCTGTCTCAGATCTGTGCATTGGTGTCATATCCATGCCTTTTTATGCAGTTTATGTTTTGATGGGCAGATGGGACTTGGGTCCTGTTACTTGCGATCTGTGGTTAGCTACTGATCATACTGTTTGTTTAGTCTCCATTTACACAGTTTTATTGATAACAATTGATAGATTTTGCTCTGTTAAAATTGCAGCAAGATATAGAAGTTGGAGAACAAAAACTAAAGTGATGTGGATGGTGGCAGTGACTTGGATTGTTCCTTTTTTGGTATTTTTCATCAGCATCATGGGATGGGAACATTTCATTGGTTACAGAGATTTAGAAGATGGTGAATGTGAAGTACAGTTTCTGAAAGACCCTGTCTTTAATACATCCCTCATCATAGGCTATTTCTACTGCACCCTCATAATTCTTTTCTGGCTTTATTACGGAATATAC
>Ara133
CTAGGTCTATATCCAGAAAGTCACGGCATTGTGCAAAATTACATGTATGATAAAGAACGTGATGATTTGTTCTTGATGGCACTTCATTCAAATGCTTCTCATAGTCATTGGTGGAACAATGCAGAACCAGTATGGGTCACAGCAGAGAAAAGAGATTTAAAATCAGCTGTTTATTGGTGGGATGGTTGCCAAGTCCCCATTCATGGTATAAAACCAACAAAATGTGAAGAATATGCCAATTATTGGGTATGGGGCAAAGTAAATAGAGATACACAAGATGCATTCACCGACTTGTTAGACAAATTCCAAAAAGACAACTTTCGATTAGGTATGGTCTACTATGAAGCTGTTGATGCAAAT
>Ara134
CAAATGCATTCTGGAGCAATGGATTCAAGAGTGTCAGCTGAAATGCAGAGACAACATTGTCTTCACATACAGCAGATGGCTCAACTGCAGCCTTCTGGTTACCTTACATCTATTTCCTCTCCCCCATCTATTGCGGGTTCACCCATTCATCAGGCCCAATCAAATGTTGGAGGTTCCCCCTCTGCTCTTTCTCAACACCTTCAGAATCTTCATCTACAGCAGCAAGCTGGTGGTCCTATAACCTTCACGGGTTTAGAGTGTCCTTTACAAGCATTCCAAAGAATACAAGCTATGTCTACACCTCACCACAGTAGTCCAACATCTCCTTTGCCTCTATTTCCTTCCGATACTTCTCCTACACGTTTACCAGTTTGTACCTCTCCTCAGCAACAATCCTCTCCTACTCACTTATACACTTCTGTGACTTATGCCCCCCAGCAAAGTGGTAACAGTCCCCCTCCTGTCAGTTACCAGAATCTAGAAATGATACAGGAGGACATTTCAGATCATGTTATACCTGGTGGAAGTGATACAATGTTAACTGTGGTCACTAGTGACGATCGGTCGTCACCGACTTGCAGGCAGATGGGATATCCGCAAATCAGTATTACTGATGAAACGGGTCATGTGATGGTAACTTCTGCATCATTGACTGGACAAACTGTTTTGCACGACTCTGCTCCTCGAAAGCAGCTTTTGCAACGTCAGAAAAGTGATGTGGTGCAGGTGGCTGTACCGAAACGGTATCAGCTGTCGGCTAGCATCGACGAACACGTCGTGAGAGGTGGCCGTAGAGCCTTTGTACGGCAAAGTAGTAGGGAGGCAGAGGATAGGGATATAGCAACCGAGTTTGCCATGTGTGGAAGTTCTAAGTCATTATTACGATGGGCAACCAAACAGTCAATACGACAATCCTACGTTCACGCCAAGCATTTGAGGCAAACATTTCCTCCTATTGGTCATATCTCATCTCCCATGGGTAAAAAATTATGTCGTCAAACTTTAGGTCAACACATTTCTACCAGTGACCCTACACCCAATCCGTGGGCCGGAAAGCCTTCGAACTGGTGGAGTAAAAAATCTGTGTTCAGAGAGCATCAGTTACACAAAACTCCCAGCGGCAGTGTCCATGTGTCTCTACCAACAACTGAACGCTCTTTCACTTGCGAAGCGGACATTCTGCAAGAGATTCAGCAGCAGCTGGACCCGATCGTCCGGGGGTTGTCGATGATGCTGCAGCGATCGGAAAGGGGACTCGCCGTCGAGCACCCGGCAGGTGTTCAGATAGAACTCGAAGTTTGTGACGGCCCTCATCCGGATGACAAGCGTTTGAAGATGAGGCGAATATCGGGTGATAGTTCACAGTATAATGAAATTTGCAGGGAACTGATAAATGGCATTAACATA
>Ara135
GTAAATCGCTGCTTCTTATTGTTTCCTACAATTGAGAGAATGTCTACTAGTCCACAAGGTCAATGGGTCTGGCCAGTGCTGACTTACCTTCGTCTTCCAGCTATCATAAGTGTGCATGCTTTAAGTTGCTTGAGTCCACAAATGCAGTCTCGAATCTTAGAGTGGTATTTTAAAGATCGTAATGTTCCAGAATGTGTGACAAATGCAAGTCTTAATCTTTTCCAGCCTGATTGCGCGAAACTCTGCATGTACATGGCTCGGGATGAACTTGAGAATGTTACCACCTTAGATGTTGACAACATAAGAGAAAACTTACCTCGCATTACATTTTATTACGGATCAAATGACAACTGGTGTCCTCATTCTTATTACCAAGACATTAGGGAGCTTTTCCCTGAGGGTGATATAAGGCTGTGTAAAAACAAGTTTGAGCATGCTTTTGTTTTAGAGAACAGTAAAGAAATGGGAGCTTTAGTTTCTGGCTGGATTTTGGAGGAAATACTTGGGACTTCTAAAGATGTTCATAAAAACTCACTTTTAGTT
>Ara136
ATGCGTAAACGTTCTGTCCAAAAAGGTGATGAAAATGATGAGCCTTTTGTTCATTCCAAACAAAAAAAGAATTCTACGAAGTCAAAGAGAATTTTTCTACAAGTGATTTTTCTAGCTCTTTTCATTCTCTATATTGTTATTCCTGTCTCTGTGTATTTGTGCCCCTCTGTTAGACGCCATGCTGTTTTTCTTAATTATGTAAGCCTTTCTAGGGCAACCAACCTTTCTGTTCCAAGCGAAAGTGGACTAAAATGTGCCAGAAACTTCTACATATCATCTGACAAAGGGGTCAAACTAGGGGTTTGGCATGTGCCTCCAGCGTCAATGCATTCTAGATGTAAAGAAAACACAATCTCACCAGACATTGAGTTTAGTGACCAAAGACCGGTTTTCTTATATCTTCATGGTAACGCCGGGGATCGAGCTGGCGGTCATCGAGTATCACTCTACAAGGTTTTGAGTGAAGAAATCGATGCTCATGTTGTGGCATTTGATTATCGTGGCTTTGGCGATTCAACCAATGTTTCACCAACTGAAGCTGGCCTTGTTGAGGACACAACGGTGGTATATGATTGGTTGTTGAAAAGAGTGAAATCTTCAAATATTTTTGTGTGGGGACATTCTTTGGGGACTGGAGTTGGAACAGCCTTCCTTGAGAAAGTGTCGAAATCAGCCAACAAACCAACAGCCCTCATTCTAGAAGCTCCCTTCACAAGGATCGTTGAAGCTGCTAAACATCACCCTCTTTCCATTTTTCATCGATACATGCCATTTTTTGATGTCCTAATTGCTAAACCTATTGGTGATGAAGATACAGGATTTGATAGTCTGAGCCGGATACCACATATTTCTCGTCCCCTTCTTATTTTGCATGCAGAGGATGATGGTTTTGTACCTTATAATCATGGTAAAATATTGTACGAAAGTGCTTTGGCAACAAGAAAAGAGTTGCCATCTCATTTTACTAAATTTGTAGGTTTTGATGGGGAATTAGATTTGGGGCACAAAAATATTTATAAGAGTCCTGATTTGCCAAATATAATTAAAAATTTTCTAAAGGATGTACAATCA
>Ara137
ACACAAGAAATCGTTCTCAAAAAACCTAATGACGAAAGACCAATTGAATTTGAAGTGGACGCTCCCTCCCCTGGTCTCATTCCCGAAATCCGACACCCACCCGGGCTCTACCGATCTCCGAGTCAGAAAAGTTTAGATGGCGACAACAAACTATCGGTCAAAAGAGGAGAAAGCATGAGGATTGAAAATTTGGGAGCCTGGAAACCGGAATCACCCGCTCACATGAAGCGATCCGAGAGCATGAGGTTAGACGAAAGACAAAAGAAACCTAAACGAACACCGAGTTTCACCACACGCAGGCGTACCCAAAGCTTCCGCCGGCAGAGAACACCGGCTGATTTACCACCAGTCGAAATCGAAGGGTTTTTGGACCGGAAACAGGAGTTACAGAGTGGTGGAAAAAGGGCAACTATTAGATCCTGGAAGACTTACTATACTGTCGTCTGTGGTCAACTTTTGTGCTTTTTTAAAGACAAAGAAGCATTTGTGGACAATAGTGCTGCTGCACCCCCTGTCAGTCTACTTCAAGCCAAATGTTCTAAAGCCATTGATTACACCAAAAAGAAACACGTGTTCAGGCTTCAGCTGGTAGATGGTGCTGAATTCCTATTCATGGCCCATGACGAAAAGACAATGTACGATTGGATGAATAAAATAGCGTTCCACGCAGCTTTGCCTCCCAGCATGCAACTTATGCGATATGAAACTCATAAAAGCAATAGCTCAGACAGTGTTAACTCCAGTCTTAAGGCATCTGTTGCGAGTGAAGACAGTGCTCATGGAATGCACGCCAATGACCTGCAAGACACGACATCTGCAACATCCAGCCAAGCTTCCACTCCAGAGTTCAGGCGTAATGTAGCCGCAGCTCAGTCTACTCAAGAGAGAACTTTGTCAAGTAGGCCACATCCTCCCCCCTATGAGGAGGCTTTGTTGAGGGATAAGTCTAAACCTCCTATACCGCCTAGAAATGCTCCTCCTAGATCCATTCCTGATCCTCCCCATAAAACTAATGGTAAAGAATCAGCAATATCTGTTAAAAGTAGAATAGAAATGTTTCAAAATCAACAGCATGCAGTACCGCCCCCTATTGCTCCTAGAGTAGTTTCATATCCTAAT
>Ara138
ATGACCGATCCAGTAGAAATTTCGGCAAATCTATCTGACTTAATCGGAGCTATAGACCAAGGTACTAGCAGTTCAAGATTTCTCGTTTTCGCTAGTGAAACAGCCGAAATCGTTACATATCATCAAATCGAAACTAAGCAGTTATATCCTCAGGTTGGCTGGGTTGAACAGGATCCTCTTGAAATTTTATCCTCTGTTCAAACATGTATAGAGAAAACGGTTGAAAAGCTTAGAAACTTTGAAATTAATCCTCTTAACATCAAAGCTATAGGTGTAACTAACCAGAGGGAAACTACTGTCGTATGGAATAAGTTCACCGGTAAACCGCTATACAATGCTATAATATGGCTTGATACTAGAACTGTGGACACTGTTGATCAATTAAAAAATAAAAGAGGTTCAAAAGCAGTGGTAGAAAAGTGTGGTTTGCCAATCACAACATACTTCAGTGCTGTCAAATTGCGATGGTTAATTGAAAATGTCCCACAAGTTAAAGAGGCAATTGAAAATGATTCTTGCCTGTTTGGAACAATTGATTCCTGGTTAATATGGAACTTAACCGGAGGAGTTAATAGCGGTATTCATGTAACAGACGTAACAAATGCCAGTAGGACGATGCTCATGAACATAAGAACTTTGGAGTGGGATCCATGGTTGTGCAATTTTTTTCAAGTACCCATTTCTATATTGCCGAGTATTAGGAGTAGCTCTGAAATTTTAGGTTGCCTTTTGGGTAGTTCATTAAATGGAATGCCTATCTCTGGTTGTTTAGGTGATCAAAGTGCTGCTCTAGTAGGCCAACTATGTTTTAAACCTGGTACAGCTAAAAATACATATGGTACTGGATGTTTCTTATTATGTAACACTGGAAAAGTTCCTATATGGTCCAAGCATGGACTACTAACTACTGTAGCATATAAACTGGGTCCTGATAAGCCAGTTACTTATGCCTTAGAAGGTTCTGTTGCTATAGCAGGTGCTTTAATTCGATGGCTGCGAGATAATCTAGGTATAATACAAGATTCAGCATATATTGAAAAACTTGCTAGTTCTGTTGAAAGCACACATGGTGTATATTTTGTTCCTGCTTTTTCTGGTCTTTATGCTCCTTATTGGCAACCCAGTGCTAGAGGTATTATTTGCGGGTTAACGACATTCACGACACGAGCTCACATAGCACGTGCAGCTTTAGAGGCTGTGGCTTTTCAAACATGTGAAATAGTTGATGCTATGAACTTAGATAGTGGTTTTCCTTTAGAAAACCTAGTAGTAGATGGCGGAATGACTAATAATTCTCTATTAATGCAACTTCAAGCAGATTTTTTGGGTCTTAAAGTCATACTACCTTCTATGCCAGAGACTACAGCTCTTGGTGTAGCTATGGCAGCTGGAGCAGCTAAAGGTATTGAAGTATGGGATATAGATTCTACAGTGTCAAATGGCGTCACAACTGAAACTTTTTATCCGAATATTTCATCGGAAGAAAGGAACTCGAAATATTCTTCGTGGAAAAATGCCGTCAAGCGCTCAATGAGATGGGAAGATGATAAAGTTATTGATAATCCCATATTAAAATCATTGCCGGGGGGATTATTTGTATTTTCGTCCTTTGCGCTTCTCCTTTTTGCTGAAGCCTATAGCAAAAAATTTCTTATT
>Ara139
ATGGCTCTTCTAGATTATGAAAATCAAATGTATCTTGAATCATTTCACGATGATGCTTTAGTAGTTCTCGCTAAAGGCATTGGGGCAGAAAGATTAGCTGTTAATTTGATAAAAACTTACAATGACCCAGGAAATTTGGTGCTGGTTATCGGTTCAACTACTGTTGATGAGGAGTTTATAATTGAAAAACTCAAGAGTTTAGGAGAGACTTTGCTTCCAAAAGTTATAACTTCCGATGTGGGCACAAAAGACCGTCGAAACGTTTACATGGAAGGAGGAGTGCTATTTGTATCATCTCGTATCCTTGTTGTAGATATGCTTGTTGATCGTGTACCAATCGATCTTATTACCGGCATCATAGTGCTTCGCGCTCATAAAATTCTGGAGTCTTGTCAAGAAGCCTTTATAGTTCGACTTTATCGTATGAAAAATAACAAAGGATTTATTAAAGCAATATCTTCGAACCCATCTGCTTTTACTCGTGGGTTTGCCCAAGTGCAGCGCGTCATGAGAAATCTATTTGTAAAACATCTTTTTATATGGCCACGATTTCATGCTGTTGTAGCAAGCAGTCTCGAAAGAGCTAAACCAGATGTTATGGAGATGCACGTTCCCATGACCATGGCCATGACTTCCATTCAAATTTCTTTATTAGATTTGATGAATGTTTGCGTTAAAGAACTGAAGCATATTAACCCATCTTTGGACACAGATGAGTTAACAGTTGAAAATGCCATTGCTAAATCATTTGATAAAATCATAAAGTATCAGCTTGATCCAATTTGGCATCAACTAAATGCAAAGACTAAGAGGTTGATCGCTGACTTAAAATTTTTACGTTCTGTTTTACTGTCAGTTACGCAGCAAGATTGTGTGACGTTTTATAACATGCTCAAGATGATTAAGGAGAACATTACTGTTGGAACACAAATGTCTGATTGGTTGTTCCTAGATGCCTCGGATAGTTTGTTCCTGCATGCGAAAGAAAGGGTGTTTGGATCTAGTAAGAAAAAAGATTCTTCAAAAACTGAAACTCTCAATTTCGAAGAGAATGCTAAATGGAAACCGTTGTGCGAAGTTTTGAATGAAATAAGTAATGAATGCACTGATGAGGAAAAACAAATGGTTATCGTAATAGTTAATGATGATTACGTTTCTAAACAACTGATTGATGTTTTAACTATTGGAGGAGAGGAATATTTATACAACAGATTTCAAAGACTATTTCCTAAAATTTGTGCGGAAATGAAATCAAATCGTAAAACTCGTAAGAGAAAACTGAAAGATGACGAACAAACTTTGACTCAGATGATAGGTGAGAAAGATGAGGATGAAGAACAAGAAATTGCTCTGTCAATTAGTGAATTGGAAAAAAAGTTTCCAAAGTTGTTTATAGAGTTTTATTCAATTAAACATTCAGTTAGTAATCATTTTCGTTTTCAAACTTTGTGCGATCTTCATCATCCTAAGTACATGGTTTTCTACGACGGTGACATGGAGCTTATTCGCAGGATCGAACTTTATCAAGCTTTGAATCCTAAAACGAGAATCAAAGTCTATTTTCTAATCTATTCTGGTTCTTCGGAGGAGCAAAGCTTCTTGACTTCTTTGAGACGAGAGAAAGAAGCATTTGAGTACCTGATAAGAGAAAAAGCATCTTTAGTGTTGCCGGAAGGTATTGATGGTAAATCAAATGACCATCCAGATTTAGTCAGAGGTTCATCTTTAGCCAATGAAACCGTCAATTCTCGAAAAGCTGGCGGACAAATTAGGAAACTGGAAGATCAGAAAGTGATTGTTGACATGCGAGAGTTCAGAAGTGAATTACCGTCCTTAATACATAGGAGAGGTATTGATGTTGTACCTGTGACTTTAGAAGTCGGTGATTATGTATTAACTCCAGATATGGTCGTTGAAAGAAAGAGCGTCAGTGACTTGATTGGCTCTCTCAATAGTGGCAGGCTGTACACACAAGCACAGTCAATGTGTCTGCTGTATAAAAAACCGATCCTGCTCATAGAGTTTGATCAGAATAAGGCATTTTCAATGCAGGGAAAATATTACTTTACCAGTTCTGCCTCTTCTCAAAATGTGATTTCAAAATTGATTTTGCTTACTTGTCACTTTCCTCAACTGCGTATTTTGTGGTGTTCTTCACCATACGCAACTTCGGAGATGTTCGAACTCTTAAAAGTAAAGAGAGAACAACCTGATGAGGAAAAAGCTGCTCTGATGAGAGTGGAAGAGAACGCTAGTGAGCTATCCATTTCGAAGTTTAATCCGATCGGCTACGACTTTATTTCTAAATTGCCCGGTATTAATTCTAAGAATATTTGGCCTATTTTGAATAATGTTTCCAGCATAGCTGATTTAGTTAATTATTCGGAAGAGGATTTTAATAAAAAGTTGGGAAATTCTGTTAATGCAAAAACTCTGTGGAAAAGTATTAATGAGGAAATGGTATCAGATGTTGGAGTTTCTACTAGTAAATTTAAAAAGACTTGGAAATCAAGGAAAACA
>Ara140
ATGGGTGATGATGCTCCAATAATCTATGGCTTGGAATTTCAAGCACGAACATTAAGCGCTCAATGTGCAGAGAGTGATATAATTCGATTTTTTGTTGGCACTCAATCACTCAAATTTGATAATCAAATTCATCAGTTAGAATTTGAAGAAGAAAATAATAGCCTAGTCAAAACCGTTTATCTTCACAGTGCTGGAGAAATTTGGCATATAAGCACTTCACCTAGTGATCCAAATTTATTATCAACATGTTACAATCAGATTACTCCTGATGGAAAATGTGAAATGCATGGAGCATTGTGGAAATTACCTCCTATTTCAAAATCATACAGTGGTGATGATTCTTCCTCTTATCCTCCGTTAGAATTTGTTGCAAGTTTAGATTCTAGTGATTGTATGGGAGAATTAAAAAGCATATTATGGGAACCTACAAGTGGTAAACGTATTTTAACCTTAAATGATAATTCTTTTCATTTATGGGATGCTAATGACTCCGTTCCTATTCAAGTATCTCACATGACTTCTGAGCAGAAAGGACGTCAAAAATTCAATTCTGGTGCTTGGAATCCTCATCACAATTGCAACATAGTTGGAGTCGCTGTTGATACGTCTATAAAAAGTTGGGATTTAAGATCAATGCAAAGCTCGTGGATGGTCGATAATGCTCATGGTCAGCTTGTGCGTTCCATTGATTTCAACCCGAATAAGCAGTATTATATCGCAAGTTGTGGAGATGATTGTAAAACAAAGTTTTGGGATGTTCGAAACACCCGAGAAGCTCTCCTAGTTTTGTCGAACCACTCGCATTGGGTTTGGTGTGTAAGGTACAACAGTTTCCACGATCAGCTGGTTTTGACATCAAGCAGTGATTCTAGAGTGATTCTTTCAAGAGCAGCATCAGTATCTTCCGAACCATTTGGACATTTGTTGGATGAAGATAATCATGGTGATGATGAAAATGGAAAGATTTCAGAGAAACAGGTTTCAGATGGTGTAATATCTATATATGAAGAGCATGAAGATAGTGTGTATGCTGTGGAGTGGTCTAGTGCAGATCCTTGGTTGTTTGCTTCACTTAGTTACGATGGTCGTCTTATAATTAACAAGGTTCCACGTGCTGAGAAATATCGAATTCTTTTA
>Ara141
ATGACTACAATGCAAGAACTGATGGACTTCACAACAACATATCCCGATGACGAATACTATCAAAATTATACTGGAAACTACACAGACTATTCCAATTATATTCCAACCGCAGAAGAAATCCCCATTTTAATGAATGTTACAAGAGATGTACCCTTGAAATATGCTATGCCATTGTTTGGATACATTATGCCTTTTCTTTTAATTGTAACAATCATTGCTAATACTTTAATAGTGGTGGTTTTAGCACAAAGGCACATGAGGACACCGACCAATTTAGTTTTACTCGCAATGGCCATATCTGATTTACTGACGCTACTTTTCCCAGCACCGTGGTATTTCTACATGTACACATTAAACAATCACTCCAAAAATTTATATCCCCCATCAGCTTGCTACGCATATCATGCCATGATAGAGTCTGTTCCAGCTTTCTTCCACACAGCGTCCATATGGCTCACACTGTTGCTTGCAGTACAAAGGTACATTTATGTGTGCCACCCAACAACAGCTCGTACATGCTGCACAATTCCAAGAGTTTGGTACGCTATGGGATGGATCTATATTCTAGCTCTGGTACATCAATCTACAAGATTCTTTGACAGAGTCTTCCAGCCAGTACGCTTCCGTTGGCGAGGAGGTCTTCATGATGGTTGTATTTATATGACTGCCGATTGGGTGAGAGATATTATTACAGAAAACATCTATTACACGTCATATTACGTATTTAGGATACTGTTCGTACACGTTGGTCCATGTTCAGCTCTAGTCATATTCAATGTTCTGCTGTTTTCAGCTTTGAGGAAAGCTCAACTGAAACGAGACAAATTGTTCAAAGAGAACCGTAAGAGCGAAAGTAAGAAACTACGGGACAGCAACTGCACAACGCTCATGCTCATTGTGGTCGTTACAGTGTTTTTGGCTGTGGAAATTCCAATGGCAGTGACTACTTTATTGCACGTCATGCAGAATGCTCTTGATTTAGAAATAGCCGACTACGACGATCTCAACTCGACGATCCTGTTCATCAACTTTTTCATCATGCTGAGCTATCCAGTTAACTTTGCCATCTACTGTGGAATGAGCCGACAGTTCAGGGAGACATTTAAAGATGTCTTCCTTCAGGGTCGCATCGTTGGTGCAAGGGATGGTTCATCCAGGTATTCTTTAGTAAACGGACCTCGTACGTCCACAAACGAAACCATCTTA
>Ara142
ATGCCAATTGATTTTGAGATGTTCTTATCAGCCAGTCCACCCATTTTCAACACTGCTACTTTTATGGATTTTGGTTACAATCCCTTTCGTGGTCCTAACAATCGCAATCAGTTCAATTCAGCTTTAAACTCATACGACTGCGCCAGAGACATGAGGTCTTGTTTAATGGCAAAATCTGATGAAGAAAACAATAGGGAAAACTACAAAAAGAGAGTGTGTTTCGCCGATGATAAAGGCTTAGCCCTCACCCATGTCAAAATCATGTCAGAGCCTTCAAATTGCCCTCCAAATTGGACTGATGAGTTCTTCAAGCAAATCATTAATGGCGTGAAACCTAGCCCAACGTCCGAAATCCAGTGGGTAGCTCAATTTGCCCAACCGGCTTCAGATTACATGGAATTCCGCGACAGATTGCAGAAGAATTGTGTATCTTTAGAAAATGTAATAATACGAGATTCTGAATCGTTGGTTTCTGGTACAATCAAAGTAAAGAACATTGCATTTGACAAAGAAGTTTTCCTGCGTATCACTTTCGATAAATGGAATAGCAGCGAGGACGTGCAAGCCGAATTCGTTCCTTCTGGCATTGAATCTGGCAACAGTCCCTACGACACATTTTCTTTTGTTTTTACCATACCTCCTAATGCTTCCAAATACGAGGTCATAGAATTCTGTGTGTGCTTCAAGTGTTCTGCTGCGGAACACTGGGACAATAATAATGGAAATAATTACAAGCTGGTTGTTGTAAATCAAAAGTCTCCATCGTCGGTTGGATTTGGAAAGCAGTTTGAGGATGCGCTGAAAGTGAATATAGGTTCTTGGTCAGAGTTTGCTAGTTGGAACCATTTAATCAATGAAGGGCCTTATTGG
>Ara143
AGGTCCTCTGGGCATGCCAGTATGAGTGATGGCCAGTCTTCCTACTTAAGCTCCTCTCCTACAGATGGCGTTCTGTCCAGAGTCTCTGGTCGATTGTGTGAAAAATTAGACGAATTCAACGACGGGCGAGCGGACTCATCAGAGCAACGGTTCGGTAGGGGAACTCCCTTAAAGTCGGTGCCGGAAGACGAAAGACTGCTTACGTCATCTCACCACGCTTCCACGAAAGTGTGTCGAAAGCCCACACCCTCTAGGAAACCCCACAGGACACCCCTCGAAGGTGCCTGTGGACTTGAAGACATTCGACAGGCTATCGAACAACTTTCGGTGCGTACTCACGGATCCAGGACTAGTTATTCCACGTCTACGTATTCCTCCGTGAGTGGTAGTGAATCCGAACCGGTCAGACGGTTGATGAGGCACTCCAGCCTCGAAACCATCAACACCAACATCACAAACGCCGATGAGTTCGTTTGGGTGGACAATCACACCCGTTTGATGGAACTCCAGAGAGTGCCCTGGTCCAATCACGACATTTTGAAAGTGATGCAGACGGGCAGGTTGAGAGAGCACCTGGGACAAATATCGATGGAAACCGTGCCTAGGTTATCCTACCTACTCCAGAGACCTCTGGTGAGAATCGCCAGAGAAGCTCAAAGGTTTTCCAAAACTTTGGGAATGTGCACGAAGCAGGATATCAGTAGTTCCTTGAAGACTGTACTGTCACCCGCTCTGGCAGACAGCTGCATCAAAGCTTGTCACCGATCTGCCGCCATTTCGGCTGTCAGCGGTGATCAGATGAAACTCAGCAAAAGTGCCAGGGCTGGTCTTCAGCTGTCTGTTGGGCGTTTTCATAGGTGGATGTGCGACGTTCGAATTGGTTCCTTTGTGCATCAGTATGCTGCCATCTATCTGACGGCGGCAATCGAGAATCTTCTGGAAGAGATAGTGCTCCAGTGCATGCCTTTAGATGGCATGTTTACAGCCACAATGCTCGAAACAGCCATATCAAATAGTAGTGATTTCTGGGGATTATTTCAACCATTTTCTCATTTGAATGCTGGAAGGACCGCGACG
>Ara144
GTTGTCTTTAATTTCTGTGTTCCTGATCACGATGCAGATGCGTTTCGCCTCCCACACGTACCAGAAGAGGGTTTTACTAATGCTGCAGTGTCTTTCTTATTATCAGGATTTTCTCACTGGGATGCTCAGTACTTCCTTCATATAGCTTTGTATGGCTATACTCATGAGAACACTTTGGCCTTTTTCCCCTTATTTCCTTTACTTTTACGGAAAGCATCGAGTGGGATATCCTATGTCACTCCTTCTGTTTTGAGTGATTTAAATCTTTCCATTTTATCCGGAATCGTGTTGAATACAATACTATTTGTAGCAGCTACTGTCTTCCTCTACAAACTAACTCATACTGTCTTCCACTCTGAGATCATCGCCTATACATCTGCTCTCTTGTTTTCTATAAACCCTGCTTCAATTTTCTTCACGGCTTTATATTCTGAGAGCTTATTTTCGTTCTTTACTTTTGGAGGACTGTGGGCACTAGAAAGTGGTAAATTAGTGATCGCTTTGATACTCCTTTCGTTGAGCGCCGGTGTACGATCGAACGGCGTACTTTCTGCTGGGTTCATTATTTATTGCCTCTTGAAACAATGCGTCAATTCCAGAGCTATATCTTCTCACAAGTCTTCCAGGAGAACATTATTTTTAACATTCAATATATTAAAGATCATCCTGTATTTAATCCTGTTCAGTATTCCATTCATTGCTTATCAGACATACTGTTACTTTTTGTATTGTACAGATATACTGTCTGAGCCAGAAGTGCCTGAGGTAGTTTGGGATTTCGTTACAAAGAATGATCTCAAAATTCCCTCTGAACCCAGCAAATGGTGTTTCTGGAATATTCCTTTGTCATACTTTTATGTACAAAATCGATACTGGAATGTAGGATTTTTAGAATATTTTACACCGAAACAAATTCCAAATTTTTTATTAGCTTTCCCAGTCTTATTTATCATTGTTTTTTCTGGTGTTAAATATTTGAACAAAAACTGGCACGAACTGTGGCATTTAGGTCTTCTAATTCGTCAGTTTCAAGATCCAACTGATGTTTACAGCTACTTGAGAAGTTTTCCGTATTTCATACACGTATTAGTACTCTCTCTATTCTCAACTTTCTGTATTCATATCCAG
>Ara145
CCTCCCGAACCAACTAGTGTTGTACGGCGAAGATCATCTGTTGGAATTCAAAGGCAAGCTTCTGTTTGTTTATCTGATGATGAGGATCAATCATTTGAGGTTCATAAACAACACCATCCTACTTGTACCCCAGATCATCAAAAATTACCTGAACATTCGCACCGAGATACAACTAAAGTTGCAGCTATTGTTCATCACAGCTGTAATGATAAACCTCTAATACCACATAGTTGGGATCAAACATCAGTGTGTTCTTCCACTTCACAACCTGTTATGGGAATTCGTCATCCTCCTTTCATTCATTCACATTCATCACCTGATTCAGGAACCACTGCAGGTGTTCTTGACGCCAAACATGCTCGAGTATTAAGTACTGTTTCCTTACATGGAATACCCCCAGAAACGCTTGCCCGTGTGGTTGATCTAGAAGATTACCATTACAGTAGGCAGCAACTCTGGGAACTAGCTGCTCAAGGTGCAACTCTCCTAAAAGATAAATCTCAATCTAGTTTAGATATTGCCATTGGAGCAGAAGGATGGACTGTTGATCCTTCCGAAATTCAACAAGCCACTAGCACTGAAGCAGGTATTTTAGAACAAAGTTTAGAACAGCATCAATTAGAACATATAAGATTACTTCTCAGAAGGTATTCTCCTGTAGATGAAGAAGATGTAAAAATATGGAGTAAAGTGCGTTATAATGATACTGGGAGTAGGGAGGACATTCGTGAAGAAGTTATTGAAATGATATCAGGAGAAAGTTCTGATGATAGTAATTGCAGTATTGAAAATGAGGTGCTAAAACAACAATCGCGACAACTATGGGAATTGAGAGCTACTCTTGAAGAAGAGGAAGACAAACTCAGTGATGCAGTAGAGCTAGAAGAAGATCCAATAGAAGAAGGTACATTAGGTGTCCAAGACGTAACAGCTTCACATGCCACATCATTTGAATCTAATGCAGATGTTTCTTGTGATGATCCTGGTTATGAATGTGATGAAAGTGATTACTTACAACTTCCTTCTCATGAGTTACGTCGGCATTGCTATAAAAGTTTATTGACTAGGCGCTTGCAGAAACGTACACCTGGTACTGAGAGTAGTTTTGATAGTGTAGAAAGCTCATCAACCGATAGGACAGAAGGTGCTACTACATCATTTGAATCTACTACTGATAATACTGATAGTACAGGAGAAAACCAAACAAATAGATTGCAACAAATGAAAGCAGATAGTGGTTATAAATCAATGGAAAGCAATGGTAAAGCTCCCCGTTTATGTAGAAAGCAATTACAATTTACCCTTGAAGGTGACAGTATGGATCAAATGATGACAACCATGGAAGGTACATTTGATGAAGAAATAGAGATATTCAAACCTGATGTACAAATAACTGAGTCTATTAAGACCAAATCAATGGAAACTTCCAAGGTAGTCTCATTTGAAGGTGTGATGGTTAAAGATGAAGGTCTTCCACCGTGCAAACCCCAGGTGCACAAAAAGAAATACAAGAGTGCCTTGAAAAAGCACAGTACTGAAAGTGATATACAATGGAGTGAGCAAACTGAAATGGTGGTAGAGACTCGTGGCAAAACATCAGTTTTTCAAAGGTTCTTCCGCTCAGGGCGTCTTAGATTTGATAACCTGCAACAGTTTAGAGACTACAGTATAGATGAAAAGTCAGATGCTTTATTTAAGGAATTTTCTCGTCATGATTCTGAGGGTGAATATTATCGTAATCGGGGTACACGACTCCATAGTCACATGAGGCTTCATCATAGATCACTGCCATCTACTGAAAGTAGTAGCCCTCATCTTCCAATATCAGTGCTTTCACCTCAAGTCAGCATTGAAGAAGAAAGCTGCGAAAGTGGAGGGGAGGAGGATAAAGCTAAGGCAGCTGATAAGCAGGAACAAATGAGTAGTCCTCATGATACCCAAGCTCAGATCCCTGTGATATGTCTCTTACATGGTGGAGAACAACAG
>Ara146
GCTGTCATCAGGAAAGTTCGAGTCACTTGCAAGTGCCACGGAGTGTCTGGGTCGTGTTCCCTCGTCACTTGCTGGCAACAACTGGCACCATTTCGTGAAGTGGGCGACTACCTCAAAGACAAATACGATGGGGCTACTGAAGTGAAGATAAACCATCGAGGCAAACTCCAGATTCGCAATCCTCGATACAACTTACCCACCGCAGAAGACCTCGTCTATGTAGATGAATCTCCCGACTATTGCGTCCCCAACGAAGAGACAGGATCTTGGGGCACGGAGGGACGCGTTTGCAACAGAACTTCTCCCTCCACAGATGGTTGCAACCTCATGTGCTGTGGCAGGGGGTACAACACCCACAAAACAACAATCAAAGAACGCTGCAAATGCAAATTCCACTGGTGCTGTTACGTTGAGTGCAAGACATGTCACTATGTGCTGGACATACAGTCTTGTAAA
>Ara147
GCTCCTGTATTCCTATTGTTCCTTGATTGTGTCTGGCAACTTACAGAACAATGCCCTACTGTTTTTGAGTTTTCTGAAACATACCTGACATCTCTTTGGGACAGCTGTCATGTCAGTGTTTTTGATACATTTTTATTCAATTGTCACAAAAATAGATTTGAAGCACTATCTTCTCACAGTGAGAGCAACAGCTTCCAGCTGCAAAGTGTTTGGAAATGGTCACGGCAGTTTTCAAGAAATGATTTGAGACTTTTTGCAAATCCTTTATACATCTTAAACAAGTACGCTGCATCCCCCACCAAAACATTGCATAAAACAGAGCGGCCAAAATCATTTAGTAGTCTGAGAGATGCTGGACATTCTCAGTCCCGCCCCTTAACGGTTAAAAAGCTAGAAATTGAGCCTTTAGTTTGGGAAGATGATGAAGAAAATCTTTTAAAGATAGATCCTTATATAAAATCTTTAAAATTTTGGCACCAGTGTTATCTAAGATGGATTCCTCTGGCACATATTCTTGGAGGAGGCCCTCCTGTTCTCTTTCTAAATAATTTGAAAATTAATGCTGAGATTCAGGTTGTTGAAAAGAAAATAAAAAATTTGAGTAATCAGGCATTGCAGCCAAAAGTTCCGTCTAGACACCGAAGAGCAGCGTCTGATGACTACACACTCTCTGCTGAAGTTATTGATCCCGGTCACACTCAAGATGGCACCTCTGTGATTACATCTGCCTTTCCTTTTGCACCTGTGGCACCGTGGGATTGGACATCTTATCATTTTGCACCTTCAACATCTTGTCTCCAAATTAGTTATTCTGAAATTGAAGAGCTTGATGAT
>Ara148
ATGGAGTCGGTTCCAGGCTTTGGAAGTGAAATTCCAGACGAAGAAATGTACATTCCATTTGACCTCATACCAGAAAATATCACAGGAGATAGAATAATAATACAAGGTCTTGGGAATCATACTGAAAACATATCAAGAAGTAACTTGCTAAAGCGGTTGCAGCCATATTTGAATAACAGATCGATTGATGATGGTGCTCTTATAGCTCTTTTGATAGCTTATGTATTACTGATTGTTACTGGTGCAAGTGGTAATGGTTTAGTTTGTATCGCCGTGGCAAGAAAACCTACCATGAGAACAGCTCGCAATGTATTTATTATAAATCTTGCAATATCCGACCTAATTTTATGCCTGTTCACAATGCCATTTTCGTTGGTTGAAATAGTCATGAAATATTGGCCGCTGGGTGTTTTACCTTGCAAATTAGTTGCTGGATTACAAGCAACGAGTATATTTGTAAGCACGATCAGCATAACGGCGATAGCGTTAGATCGTTACAAAGTAATAATTTATCCCACTCAAGACACTTGCCGTCCACTGCGCGCAGCCATGATACTATTCATAATTTGGTTCGTAGCTATTCTTTTAGCATTACCTCTGTTCATCTTCAGAACTGTTGTACACTTTCAAGTAAACTTACCTTGGTTCAAATCGGTAGATTACTGCATTGAACGTTGGCCATTAGAGCGCGGAAGAGGATATTATTCTGTTTTCTCAATGTTTTTTCAATACTTACTTCCTATAATAATTGTAAGTGTTGCTTATGCTAGAATTTGCCGAAAGTTGAAATATCGCATGGTTACTAAGGGTACTAAACTTCAGGAAAAACAAGCTAGAGACAAAAAGCGAGTGAGGAAAACAAATATTCTTTTGATTTCTATAGCTCTTATTTTTGGTTTGAGCTGGCTTCCATTGAACATTCTAAATATTATATCTGATTTCTTTTATCCTTTCTCTGACACTTCGACTTTCCGTGTGGTATTTGCATGTTGCCATATGGCTGGTATGAGTTCAGCTTGCTCAAACCCACTTCTTTATGGTTGGCTAAATGAAAATTTCAAAAAAGAGTTTAAGGAGATATTCGCTGCTTGTATGAGTTCTTCCTCATCCATTGGAAGAAATGGGGCTAAAAATGAAGGAACCGAATCATTCGCCATGTGCACAAAAAATCCAACCAATACTATTCAAACAGCTCTCCCTACTAATCACGCTGATACTACCGTCATAGATGGTGTGGGTGTTAGAGCTATAAAA
>Ara149
AATTACAACCTGTCTTGCCAGAAAGGATACTTACAAATAATTGAGCCACCAGCTGTGACTAACGCTCTTCATAGTCAACAAACAAGAGGATTCACACAATTGATTTCTGCTTTGAAAGAACCCACTGAACAGTTGTCATCCCTGTTTGATACTACAAGGGGGAACCCAAACTTTGGCCGATTCTGTGGAGACATGATTGGCAAGAGTGCTACATTCTACACTGAAGGCAACAATGTCACACTGCGAGTGGTCATCCCTGGCAAAACAGCGCTCCACCCTTTTTCATTTAGTGTATATTTGACTTATAAGTTTCTTCCTAGAGACGCAGCTCCTTCTACACAGAGTACTGCACCTCATCCACCTTCCCAACCACAACAGCAAGAGCAACAGCATCCATCTGTAATCAAACCTCACGGATCTTCAAATAACAATTATTATTATGGGACTAGACTTATGAACACTTATTGTGATAGGGTTCTTGTTAACTGTGATCGAAAGAAATGTGCCATCCGGTCTCCGAACTTCCCAGGTTTTTATCTTAGGAACATAACGTGCCATTTTTGGGTGCGGCAGGATCATGTGCCACATGGCAAGCATGCAAACATAGTCCTTTCTCAAAGTAACGAGTACAAGATTTCGTTATATACCGGTCGGTCCAATCCTATGTCCTATCCGCATGTTTCACTTACTGAAGAATGCTACAGTGATGTAATTAGGATATTTGACGGACCAACAATCACCTCTCCTTTGCTTATTGAATTTTGTGGTGCTGGAACACTCCCTGAA
>Ara150
GATGCCCCGCCATTACCACCTCGTCCTTCCTCTGATGCAGTTTTTCAAACGTCAAAGCAGAAAACTGAAATCAATGTTTTAAATCTTGTTCCTCCTGCTCCTACAAGTGGAGTACAGCTTTACAGACGATCTTCTGATTTTCAAGCGTTCAGTCCTGGCTTTAATAATTTTATGACTAACTCTAATTTTGGAAAACCTGGGCCAAATATTTTGTTTCAAAACAATGCATCAACCACCAACTGTGGTACACACATTCGAAGCAATTTTAATTCAACTTCTCAATATTCTCAATCATATGCTACTTATCAATCTGGCCAACAAGCACTTGCATTTACAAACAATATGTATCAGTATCAGTTTAAGAGAGATGTATTCGGATTTGATATCCAGCATAGTAAGTCAGCCCCCAACATTGCTACCTCTGCACCAGTTATACCTGTGCCAAGGTTCTCCATGCCAAATAATAACAATCATGTTTCAAATAATAAAACTACTTATGCCGTAATTAATCATGCTGCAACTGCTGCAAATAATAATGCTCAAGCTAATTTAGAAAATATATTGAAATTTATGAAGAAAAGAAGTGACAGTAATCTTATAGATCTGTATTGTGGAGATCAGGACACAAAACTCAATCAGTCAACCAAATGTCATGATGATATTTTAAAATTGTTTGATCCCCTCAGCAATGCAACTAACTCAATTGAGGAGGACATTTTTGTTAAATCTAAGTCTGAACCGCCACTCGAGAAGCCGTTTATGGAACACAGTGGTATAGATACAACAGATAGAAAAATAATTGAGCCAGTGCTCGAAACTGTATCAATCTGTGAAACGATTCCTAAAAAAGTGAACTCAGAAGATGCCTCAGGAAAGGTCTACAATGATTGTAATGGGAAGCAGACTGATTCGATATTAAAAATTATGCGCAGGAATGATAACTACAATAAAGAAATCGATTCTTTTTGCTCAAAACTCAGAAAGTTAAGGATCGAGTTTTCGTTCGATGATCATGTTACAAATGCTGGTTTGGTTATAAGCCCAACGCTTGATAGCTACCAGGAAGATTCCTTAAGCATAAAACTAATTATTACGAGTATTAACGCTGATCGGCCTGTATCTTTCACGTGCGACGTAAGCACGAGTGTGGAGCATATTATCAGTCATACTGTCTGCTCGATATTTGAAAATGCATCCTCTTTGTGTATGGATAATTTTGTTCTTAAAGTTCAAGGTTTGTCGGAATACTTTACCTCCCATTCAACTTTAGCTGACTATGAATATGTGCACCAATGCCACAAGTTTGATAAGCCAGTTTGTTTGACTTTGACCGATATCAAGGATTTAAAACGTCCTCTTGCCAGAACCAAAAATGATGATATAAATGACACCAATTTCAAATACAAAGATATTGCTCCCTGTATTAAAAAAGAAGTTATTTCTTATGATTCATTAAGTATACTTTTAGATACTTTGGAGAGAGAGATGGAGAAAACAAAATCCAATGCATTGAAATTTGAAATATTGGAGTCCTTAAAACCACAAGGAGTGGTGCAAGCTGTTAAAGCTATCTGTACTCTTTTATCTCATGTTGAAACTTCAGAAATAACAGATGCTGTTGCAGCTTTCATTCATGTTTGCCTTTTATATGATAAAAATGAAGAATCTGAATTTGATGTTTTACCTGAATTGGGTCCATTGAGCGATTTAAAGAGTGGTAAGAAATCCAATGGGGAAGATCTTATGAAACTCTTTGAATTGTTAGAGTTGAGTTTATCTCATTTGCAGCATGCTGTACATGAATTGCTTGCCATGTATGCTAAAGCATTCCGAGCAAATTTTGAAGTTGAGTCCTCGGATATTCCTCATCAAGAAAAAATGGTTACTGATTTTCTAGACACTCCTCTTTTTGAAATTGGTGTTGTTCATAGATTAGAACCTAGTGTCACTTCTATGTTTTCCAATTATTTCATAGTGTGCGAAATTAATCATGGTAACTCAATTTTGACTTCTGTAACTTCTAAAACATCAATAGTATCTAAAAGTTTTTTTCCAAGAATTATTTTTGAGCAATGGTTGCAGTTTGAAAATATTTCCATGTGTACCCTCCCTGAAGAGTCTGTTCTTTACTTCACCCTTTGGGGGACTTTGAATCCAAATGAATCAAAACAATCGAATAATAACGTATCAAATAAGTCCTGTATTGGGTGGTGTGGAATTAGATTGTTCTCGTACGAAAAAGAACTCGCTCAAGGGTGTTTTCTCCTTGGACTTTGGCCCACAGATATTTTGAAAAACAGTGGGCCGTCCCTTTCGAATCCTGATGCAAACTGCTCTCTTCTTCATGTACGCTTGCCTGATTTTGGTTGCACTGTCAAGTTTCCTCCTGTCATTGACAATAAATTTGTGTCCTCTCAAATAAAACCATTTGAGAGTTTAGAATCGCATCAACAGACTGTATTAAAGGAAATTATTGATAAAGATAATTTAAAAGTTTTACTGTCGGATGAAAAAGAGTTATTGTGGGAGAAAAAGTATTACTTGCAACAATATCCTAATGCACTACCAAAAGTTTTACTATCTGCTCACGGTTGGGACTGGGCATGCTTATCAGACATTTATTCACTTTTGAAAGCCTGGACACCTTTGTCACCTGTTGATTCCTTGTATCTTTTAACTCCACTTTTTCCAAATAGAGAAGTTCGTAAAACTGCTATAGCCTGGATGAAAGACATTGTGAGTGATGAATTATGTGACTATTTGCCACAAATGGTTCAGATTCTGAGATATGAACCGTGGGATGATTCACCAACTGCTTGGTTTCTTTTGGAAAGGTCTTTAACTAGCGTTAGAGTTGCTCACCATTTGTATTGGCTTTTGAAGCAGAACATCGACGATCCGATTGCCGGCGGTAGAATGAAGCTTATGCTTAATAGTCTGTTAACCATTGCGGGCCATGCTATGCGTGACCGCCTGCAAACTCAAGAATCATTGCTAGAGGATTTGTCAAATACTGCTGATAAGATTAAGAATACGAAAGAGTCTTTGAGGTTAAATATTTTATTTTACGAACTTGAAAAGACTCACCACGATTTATTAGATAATTTTACTTCTTTACCCCTCAGTCCTAGTTTAGAAGTTTGTGGTGTGGATGTTAAGTCTTGTTCATATTTTACTTCTAACACGTTGCCTTTAAAACTTGTCTTTCATACTCCAGACATGACTGGAACAAATAATGAAGCCATCTTCAAAGTGGGTGATGATTTGAGACAGGATATGATTACAATACAAATGATTCGCATTATGGATAAGATGTGGTTAAAAGAAGGCCTCGACTTGAAGATCGTAACTTTCAACTGTGTGGCTACTGAATTTAGAAAAGGTATGGTTGAGTTAGTACCGGAAGCTGAAACTTTAAGAAAAATTCAAACAGAGCTTGGATTAACTGGGTCTTTTAAAGACAGATCGATCGCAGAATGGTTGCAGAAATACAACAATTCAGAACTTGAATATCAGCAAGCAGTAGAGAATTTCACTTTATCCTGCGCAGGCTATTGTGTTGCCACTTATATCTTAGGCATTTGTGACCGTCATAATGATAATATTATGTTAAAAACATCGGGTCACATTTTCCACATTGATTTCGGAAAATTTTTAGGAGATTCTCAAATGTTTGGAAGTATTAAACGAGATCGCACACCCTTTGTCCTAACCTCTGACATGGCATATGTGATTAATGGTGGTGATAAACCTTCAAAAAAATTTCAGTATTTTATTGATCTTTGCTGCCAAGCTTTTAATATTATAAGAAGTTATAAGAACACATTTTTTAATCTATTTACATTAATGACATCTTCAGGAATTCCTGGAATGTCTGACAATGCTGTAAATTATATTGAGAAAGCTTTGCTGCCAAATATGTCCGAAACAGAAGCTACTGTCCACTTTACTCACATGATTCAAGAAAGTTTAAAATCTTGGTTCACTCAATTTAATTTCTTTATTCACAACTTGGCTCAGTTGAGATTTACTGGTGACCACAATGACGGATTTGTTTTGTCTTTTACTTCAAAAACTTATTCAAAAGAGTCAGACGGGAAGATTATTTCTGCAGATGTGATTGGCTATCAAAAAATGTATGATCCCGAAAAATATTACATTTACGTTGTAAGAATAGAAAGAGAGAGTTGTCCCGATCCTTTGTGCGTGTTCAGAACTTATCGAGAGTTTATCGAATTCCATCAAAAACTTTGCATGATGTTTCCGCTTGCAAAATTTCATGCATTGCCAGGGAATCCTTTGATGGGAAGAACCAATGTTCGTGAAGTTGCGGACAAGCGCAAATCTGAGCTGAGTCTGTTCTTGCGATCTTTAATGGGCATGGCTGAAGAAATTGCTCATTGTGATTTAGTGTATTCTTTTCTACATCCTTTACTTCGAGATCAGGAAGGAATAGCTCAAGAAAATGAAGCTAGGAGCCTTGCTTCTCGTTCTCGAAGAAGTTCATCAGTGAATGAAATTCATGGTCAAGTTAAACTTTCTATTGTGTTTAAAAATGACTCACTTTTTATTATGGTAATGCACGCTAAAAATCTCAGTTCCCCGAAAGGCACGGCACCCGATCCGTACGTGAAAACGTATTTGCTACCCGATCCGGCAAAATCTACAAAAAGAAAAACCAAGATAGTTTCTAAAAACTGCCATCCTACATTTATGGAAATGCTTGTTTACAATATTCCGCTGGAAGTTATACGTCACAAGGCGCTGCATGTATCAGTTTGGGATTATGATAGAGTTCAAGAAAATGAATTCCTCGGAGCTACTTTAATTCCTTTATCCGGTGATTTGAAAAAGGAATCGGCCAGGTGGTATCCTCTGGGGCAGTTCAATAAT
>Ara151
AGAGACAGTATACCATCCTCACCTGAAAAAGAGGCCCTTCAAATATCACCAAAAAAGCCTACTCTATATGAGCACGAGGGTTCGAAATCTCTGAAATCAAACACTGTGCAATCAGATCATTCAAGGAAATCACCTGATTCATCACCTTTATCTCCAATCACAAGGCGACGAAAAGCTGCATCCGATGATAGGACAAGATATCCTTCCTCTCAGCCTACTTTACTTGATCGAGCTTACAATAAGATATTCGGTGAAAAGCGCACATCAAAGGATAAGAAAAACTCACCTACTACTCAGTCTCCTTTATTAGGTCATGATGAGGAAGATCCAATTGCTGAATTAGATTCAGTTCTTGAAGTTCATAGTAGAATGTTAAATAAGGGCTCCAAAGAAAGAAAACCAGATAAAAATGGTGGCACTTGGCCAAAATATAAGGGACCTTTAATTCAGTATAACGAAGTTGGAACTGTTTCTAGATGTCCTAATCGAAAGAAATCTGAAAGAAAGTCACTTGCAGCAGTTAACAAGCAGTTCAGCCTTTATGATCCTTCCATGCAATGCAATTCAAAACAATCATCAGAATCTCATCCAAATCATCTGTTAGATGATTGCAGTGACAATGAAAATAGTGGTCTCTCTGTATCTATGCAAAGTGATAGAATTTCTGTCTTTGTGGATTGCCAGCATGGCCACCAGACTTCAAATTTTTCAAAAAAATCAAGTATTCCTATAATTTCACCAAGTGCTTGCACAACTCAGACTTCTAGCTCAGGGTCTTCATATGCTTCACCAGAGATTACCAGTCCCCATAAAACAATATCTGGACAGAGCAATGAACAACTTACAGATATCAGACCACCATCATATAATGGAAATTCCAGCGCTAGTTCATTATTGGACTACTCGGTTGTTTCGGCATATCCCAATAAAGATGTTTTAGAGTTTTATAAAAACAGAAATCGATCTCGACCACGATCTGCTTTATTTGGTGTCTCAGATTCAGATTGCTTAAGTTCTCTAGAATCAAATGCATCTAGCCAGTGTAGTAAAAACATGTTGAGCTTGGGTGTAGATAGAACTTCTTTTAGTCATTCAGATGGTATACCATTATCATTTTCTTCACCCGATAGGCCTCTGAGTGCTCATTCCGCACATATGTATCCCGTAACAGTTCCTACGAGCCTCACTGCTTCTGTCATTAGTCCAAGCTTACTTCGTAGTAGTACTCCTTTTTACACTTTAAATACAGGACAACGTGGTATTACTCACTCTCATCACACTCATAATCACACCACTAGCACTCATGGTAATGCACTCGTAGTATCTCCTTTGCCTTCTGCTGCTAGGTATTCATCCCCTCCTGGTCTTTCAGTCTACACTTCAAGAAGTGGAGATTCACTGTTAAGTGTATCTGTAACAGAGTCCATGCTCGTCGATCGCTCATTTCATACACATCCAGACAGTGGACGATACTCTCTCAAAGACAGTGGTCGCCACAGCTTCTCTCCGTCTCCTTCACCATGTCCTTCTCATTATAGCTATTCAAATCCATCCCCAACACAAAGTATTGATCTACATTACCACCACAGTTCATCCTGCCAAACTCCAAAAAGAGTTGTTCCAGCTCATGCTCATGTCCACACTGTTTACAGAGACGATTCTTACAGTCCATCTGTTGCAGATGGGTTATTAACCTGCCATAAAAGAAATCAGCGCATTCGAATTCCATCAAATCCAAGTGTAACGTCTAAGTCCTCAGCTGGTAAAGTTTCCAGTAGCTCAATTGAGAAAGCCTCATCTGTATCAGAACGTAGCAGTCCTTTACCTCCGTTTACAGTTGAGTGGCTTAATCCTGACGGATCGCAAGCCTCAGTAGAGTACAGGGGAAGA
>Ara152
ATGGCTGCCTCTCCACCTACTTTAATTCAACCCCCGTCTCCTTCAAGCAACGACGAAAGTCCCGTGCCATCAGAAGAGCCCAGCAAGATGACGCGAGAGAAAGAAAAGCAATCCCTGGCATTCTCCATCGCCAAGATAATGGAGCCAGGACCAAAGAAAAAATCAAACTCTCCCGATAAAGGAATCACACCACTGCTCAACGTGATGTTTGAAGATTTCAACAAAAGGATGTCTCTCATGAATCCACTCATGGTGAATCCCCTTCTAGCCTTCCCGCCGAATAGAGGTGTCGATGACGTGGATCCAATGGGCATGAACTACATATCAAGTCAACAAAGATATCCTCCGATGAACATGGACGCCATGTATGAGCTGGCACTCAAACGTCTCATGGAGAACTCTGGAATGCAAGATTTGAGGTGTCAGCTCAACAGCACTTGCTCATCCTCTCGTTTCCTCAATCAAAGATCTCAAGACCTCCTCAGGCACTACAGTTTCATGTACGCATCCTTACCACCACAGCAACTGATCAGAAACAATGGTGATTTACCGTGGGAAGAGGTACCACCAGCTCCCAATGTGCATAGTATGGATGCAGCTTCCATCCACAAGGTGATTCGTCCTCAACCAGTTTTTGCCACCACATCCACTGGCGGATCTCGCCAAGTGGAGGACACTAGTGACTCAGACGCTTTGTGCCAACCCCTTCCCAGCAGTAATCCGAACTCTAGATTTCCTGGGGAAGTTAAGATATCTTCAGAATCGTCTGGGGAATCAAGTAGTCCTGCAAGGCAAAAAAGAAATCACAACAAGCAAAAAACTTTCACTTGTCCCGAGTGTGGGAAAGTGTTTAATGCCCACTACAACCTCACTCGTCACATGCCTGTTCATACCGGTGCTCGCCCGTTTGTTTGCAAAGTTTGTGGTAAAGGTTTCCGACAGGCCAGCACACTCTGCAGGCATAAAATAATCCACACACAAGAAAAACCACACAAGTGTCATACATGTGGAAAAGCGTTCAACCGCAGTTCGACATTGAACACTCACATACGAATACACGCCGGATACAAACCATGGGTTTGCGAGTATTGTGGTAAAGGTTTCCACCAAAAGGGCAACTACAAGAACCACAAACTAACTCATAGTGGTGAAAAGGCTTATAAATGCTCGGTGTGTAACAAAGCTTTTCACCAAATTTACAATCTAACTTTCCATATGCATACGCATAATGATAAAAAACCATATACGTGCAAAGTGTGCGGTAAAGGCTTCTGTCGGAACTTTGACTTAAAAAAACACATGCGTAAATTACATGACGGTGGCCTCGCGTCGTCCAGTGTCAGTCATAGTCATGAAAACAGCTCAGGACAGGCTGTTGCAGTGAGTTTAATGAACCCATTCTTTGTGTCTCCGAACTCAAATGCATATATGGAAGCGCCACCTAGAATAGTTTTG
>Ara153
AATTCTTCCAAAATGATGAGTGATCATCCACTTATTATCTCTGATAGCCATTTGGATCATTCAAGCTTCATTACTATGAAAAGTCAAGGTATAGAGGAAGTTGTTCTAGACCCAGGCCATGTCAGCCAGTACTTCATACATGATTCTGTTCCAGGTGACTTGATTGTTGAACAACACAATGTTGGGGTCTCAAGTGAAGATCCCCATGCAGAAATCATTCTTGTCCCAAATACAGTTATCAAACAAGAAGATATCATAGAGGGGGGTGAGGTAATAATAGGATCTACAGTAGGCAATGAGGTCATCATAGATGATCATATGGATGTTCATTTAGACTCTGATCAATTTGCAATTGGTTCCTCAATTGATATATGTTCTGATCAGATGGATGATGGCACCTTTGATGATTCCAAACTGGTCATTGATACAGAGTCAGAAATTTATAATGTTGAATCATTATCACCATCAGTTGTGTACGATTGCGGCGAATGTGGTGTTATATGTCGAAGCAGAGCTGCTTTAAAAAAGCATGTAAAGTGTCATGGTAAATCGCAAAAAGGGAAAAGCAAAAAAAGTTCAAAAGTGAAATGTGCTTCTAATAAACGTTATACTTGCCCTTCTTGTACATATTCGTCTCAACGTAGGGACAAGCTTGATAAACACATGGAAGCACATGTTATGCACGACGGAGTTCATCCTTGTGGTAAAAAGCGACATAAGCCTGAAGCATTACCACAGCGTCATAGACATAATGCTGAGGAGTATAAGTGTCCTTACTGTCCTTATTCATGCACTGTTTACAAAGCCTTGAGGAAGCATCAAAAAGTACATTTGTCTGGGAATGAAACTTTCACTTTAAAATTAAGTTGCAAAATTTGTGGAAAGGACCGTTCTACAGAAATGGAAATGCAGAGACATATGCGCAAACATAAAAATGATGAGCATTTTCTGTGTGATCTATGTAACTTTTCTAGTGTACAATTAAAAAAAATTATCCAACATCGTAGAATGCATACTGGAGAAAAACCACACTTGTGCCCACATTGCAGCTACCGCTCTGCTCGCCGGGACAATCTTAGGTCGCATGTTCGCAGAATGCATAAAAGAAATAACATGTATATTGACACTTTTAATCCAAATGAAGAATCTGCATTGAGTATAACATAT
>Ara154
ATGCTGCGTTATTATTTAACTCCAGCTTTGTCGGAGCATAAATTGCGATCAGTGCAAAATAAATTGAATTTGAAACTATCTGATTTTAAAATAAATGAAATTGAATCAGAATATTGTTATTATGTGAAATCAGATAGAGCTCTTAAGCTTGAAGAAAAATCAAAGTTGACGTGGATTCTAAAATCATCTGACTCTGAAATATCCGAAAGCAGCCGTTTTATTGAATCTGTGAGTAATTCAAGATGTCTTATTATAGAAGTTGGGCCAAGATTGAATTTTTCTACACCTTTCTCCACAAATGCAGTTTCGATATGTGAATCTATCCACCTACCTGTAAGTAGAATCGAGCGATCCATCAGGTATTTCTTACGATTCTCTTCGAGTTATTCAGCTGAGATAAAGAATGCTATTACTGGGCTGCTACATGACAGAATGACTGAATGTGTCTATGAGCATCCACTTACAACTTTTGATATAAAATTTACTCCTGAGCCTTGGTATGAAGTGGATATATTGGGTTCTGGAAGGAAAGCTCTTGAAGAAATTAGTAATTCCCATGGCTTGGCTATGGATGATTGGGATTTGGATTTTTATACTAGGATTTTTCGTGAAGAGTTGAAGAAAAACCCAACTACAGTTGAATGCTTTGATTTAGCTCAATCAAATAGTGAACACAGTCGTCATTGGTTTTTCAAAGGTAAATTAACTATAGATGGTATTCCCATTAAAGAAAATCTATTTGAAATGATTATGAAAACTCAAAATCATTCTAATCAGAATAATGTCATCAAGTTCTCTGACAATAGTAGTGCCATTCAAGGATTTAATGTTTCAGTGTTTTATCCTACAGATTCAGATCAACCTAGTTATTTTAAAACTAAAGGTAGTGTAAGACACATCATATTTACTGCTGAGACGCACAACTTTCCGACTGGAGTTGCACCATTCAGTGGAGCTGCAACTGGTACTGGCGGTAGAATAAGGGATGTCCAAGCTGCTGGTCGAGGTGCTCATGTTATTGCTGGATCTGCAGCTTATAGTTTTGGCAATTTAAATATCCCTGGATATGATTTACCATGGGAAGATAAAAGTTTTGAATATCCTTCTAATTTCGCTCTTCCAGTAGATGTTGCTGTTGAGGCTAGTAATGGTGCATCAGATTATGGTAATAAGTTTGGTGAGCCAATAATATTGGGATTTGCTCGATCATTTGGTATGAAACTTAGCAATGGTGAAAGAAGAGAGTATATTAAGCCTATCATGTTTACTGGTGGTATTGGTAGTATTGATGAAAAACAAATCAAGAAGAAGGATCCTGAGTTAGGTATGCTTGTTGTCAAAATTGGAGGTCCTGTTTATAGAATTGGTCTTGGTGGAGGTGCTGCTTCATCCGTCCATGTCCAAGGGGATCAGAAAGAAGAGTTGGATTTTGGTGCAGTTCAACGAGGTGACCCTGAAATGGAACAAAAGTTAAATAGAATTGTGAGAGCGTGTGTTGAACGCGGTATTGAAAGGTGTGACAGAAATGTAATCGCAAGTATTCATGATCAAGGTGCTGGTGGAAATGGTAATGTTCTTAAGGAAATAGTTGAAGGTGCTGGAGCTGTTATATATGCTGAAAATTTCCAATTAGGTGATCCTACCCTAAATGTGCTTGAACTTTGGGGTGCAGAATATCAAGAAAGCAATGCAATTTTAGTGCATCCTAAGGATAAGAATATTCTTCAAAGCATTGGTAACAGAGAAAAATGTTCTGTAAGTTTTGTTGGAGAAGTTACTGATACTGGTAATGTAGTTTTAGTTGAAAAGAAAGATGTTACAACTTCTCGTCATCCTGTTGATTTGAAACTATCATGCGTATTAGGATCTGTACCTCCAAAGAAGTTTGATTTAAAGCGAGAACAAGTAAAGTCTAAATCCTTAACAATTTCTGAAGATGTAAGTCTGATTTCCGCATTAGAGCGAGTTTTAAGACTGCCTTCTGTGGCTAGCAAGAGATATTTAACAAACAAAGTTGATCGCAGTGTCACAGGGTTGATTGCTCAGCAGCAGTGCGTTGGTCCTCTTCACACTCCTTTAGCAGATGTTGCTGTTATTGCACTTTCTTACTTTGACACAGTTGGAAGTGCTACTTCTATTGGAGAACAGCCTATTAAAGGTCTTCTTAATCCAAGTGCTGGAGCTAGAATGTCTGTAGCAGAAGCTCTGACAAATTTAGTCTTTGCCAAAATATCATCAATAAAGGATGTTAAATGTAGTGGGAATTGGATGTGGGCAGCAAAACTGCCCGGTGAAGGTGCTGCACTTTATGATGCTTGTAGGGCTATGTGTTCTCTAATGACAAAACTTGGAATTGCTATTGATGGTGGAAAAGATTCTTTGAGTATGGCTGCTCGTGTTGGTGGTGAGACTGTTAAAGCTCCAGGAACTCTCGTCATATCTGCATATGCCCCTTGTACTGATGTAAGACTAACTGTTACACCTGATTTAAAATGTCCTGATGACAAGGGTGTTATACTGTATGTTGACTTGTCCAATGGTAAATCTAGACTAGGTGGAACTGCACTGGCTCAATGCTACAATCAATTAGGAGCAGAAAATGAAGTTCCTGATGTAGAAAATCCCAAAGAATTAAAAGATTCTTTTAAAGTTACTCAAGACTTGATTGGGAATAAAAAGATTACTGCTGGTCATGATATTAGTGATGGTGGACCTATTGTTACTCTCCTTGAAATGGCATTTGCTGGAAATTGTGGAGTAAAAGCTAATTTTGAAAATAAAGGATCTATACTGGCCACAATGTTCAATGAAGAACTGGGTTGGATTTTAGAGGTTAAAGAAAAAGATGTAGAATCAGTGATAAGTGCCTATGGAAATCATGGAATTACATGTTTTAATATTGGTTACAGTTACAATCATGGTAAAAATTCAAATGTTGTTGTATCCATCGATGCAGTTGAAGTTCTGAATGAACCAATGGTAACACTGAGAAATCTATGGGAAGAAACCAGCTTTCAATTAGAACTTAGGCAAACTAACAATATTTGTGTTGAAGAAGAGAAACTGAGTCTTTTATCACGCTCTAAGCCTGACTACTCTATATCTTTTGATATATCATCTCTTAAGGTTCGTTCTACATTTAAGTCTGGACCTAGAGTTGCTGTAGTTCGAGAAGAAGGTATTAATGGAGACAGAGAAATGATTGCTTCTCTATTCATGGCTGGGTTTGAAGTATGGGATGTAACCATGACTGATCTCATTACCAAAAGAGTTTCCCTAGGAAAATTTCAAGGTATTATCTTTCCCGGTGGATTCAGCTATGCTGATGTCCTTGGATCAGCTCGAGGATGGGCTGCCAGCTTCCTTTTCCACCCTGAGTTAGAAGCAGAGTTTGCCAATTTCAAAAAGCGTCCAGATACTTTCAGTCTTGGTGTATGCAATGGCTGTCAGTTAATGGCCCATCTTGGCTGGGTTGCGCCTTGCAAAGATGAAAGTAACAACATTTCTCAAGGTCTGACTCTTGCCCAAAACATATCCGAAAGATTTGAGTCCCGTTTTGTCTCAGTGAAAATCATGAAATCTCCTTCAATAATGTTAAAAGATATGGAAAACTCCGTGCTTGGAGTTTGGATTGCTCATGGTGAAGGACGCTTTCAGTTCAAGAATGATGAGCTCTCAAATGATATGCTTACACAAAATCTGACTCCGTTACTGTATGTGGATGATAATTCTTCACCAACTATGGAATATCCTCTTAATCCTAATGGAAGTATTGGTGGTATTGCTTCTGTTTGCTCTGCCGATGGCCGACATCTTGCCATGATGCCACATCCAGAGCGTTGTGTTCTACCTTGGCAATGGGCTTGGATGCCTGAAGATTGGAAACAGACTATGGGGGAAGCATCACCTTGGCTAAAGATGTTCACTAATGCATATGACTGGTGTTGCCGAATGAGG
>Ara155
ATGTGTGAAGACGATGCTGTTATTGCAACAAATGATGAGGCTGCCCTTTGCAAACGATATGCAGTACATACTGGTTACTGGGTAGATCCTCATATTGAACACTTTATCAAAACAACGTCTGATAGAAAGGCTCCTGAAATTAGTCGTGGTTACTATGCCAGGGTGATGGGCATGAAAATTCTACTGGATCAGTTTCTTAAAACAACAAATTACAACTGTCAAGTAATAAATATTGGAGCTGGTTTTGATACATTATATTGGAGACTAAAAGACGAAAATGTGACTGTAAAAAGCTTCATTGAAGTTGATCTCCCTCCTGTTACGTCGAAAAAATGTTATATTATCAGAAACAGGAAGAATCTCTTGAGGATGGTAGCTACTGAAGATGATGATATTCAGTTTTCTAGCTGTGAGCTGCATGCTGGGGAATATCACCTAGTTGGCTCTGATATTAGAAACACAAGCGAGTTAGAAGGCAAACTTCTAAATGGACTTGTGGATACTGCTGTTCCTACTGTGTTTCTTTCTGAATGTGTTCTCGTTTACAATGAAGAATCTCTTACTTCCAACTTTCTCAAATGGGTAGGAGAAAAATTCCGAACTGCACTGTTCATCAACTATGAGCAAGTCAACATGGGTGACAAATTCGGTAATGTTATGATCGAAAACCTGAAGAAACGAGGTTGTAACTTAGCTGGTGTGTCAGCTTGCTCAGACCTAGAGAGCCAACGAAAGCGTTTCATTGACGCTGGCTGGGACGGTGCTAAGTCCTGGGACATGATGGAAGTATATCAGCACCTTCCTCAGCATGATGTGGATCGCATTGAGCATTTGGAATTCTTAGATGAGCAAGAGTTACTTCAACAACTTCTTCAACATTATTGTATTACTGTTGCATTCAAAGGTGAAAGTTTGGAGGATATAGGCTTTAAC
>Ara156
ATGCTTCAGTTTGGAACTCCAATTCATTATTTGCCACAAGTAATTGCTCCTTTAAAAAATTTCGCAACAATCTTGTCGAGTTATGTCAATAAAATAAGTGTTAAGTTTAAGGAGAGGAAGCATGAAAGCAAATCTGATGAATGTCTGATAATATGTCCTGAGAGTTTTCAAGAAGTTCTTATGAATGTTGATCCTGCATTCATAAATATACACTCGTATCTTATTGAAAAATACAAGATCAACTTAATTGATCAAGGGGTTAGTCTGCATCCTGTATTTTACTCATCAAATCCAACTTTCTTTGAAAATAAGTATGGATTTCCAGAAGTAGAGTTATGTCATAAAAACATGTTAACAAATGGTGTCAGCTTATTACGTCTGAAATATAATGTCCTCCACTATCCTATTGCTAGAGGGTTCAAAACTAGAAGTGTTAGTAAATGTGGCGGTTTGCGTACTTCATCCAATAGCTCATCTGTTTCTTTATCTTGGAAAGATCGTCTCCCTTTCTTTGGCGGCTGGAAAAGCAAAGAATTAAAGAGCCAAGCTGCTGTTGATCAACAGGCAAAATTAAAAACTCTGCTTTCAGATGAAAGTTTAACAGTAGATGAACAACAAAGACTTCGCATAGCATTTGCAGAAGGCTATAGTGCTGCTGATACTAAAGATAAAGCGAGTTCAAAAGTCAGCATATTTAATATATTTAGAGATTTATTGGGTATTATTCTTATATTGTATATTCTGTCATCTGTTATGAGTGGGTCTTTTCGTCGAGTTTTTATGGGAACTGCAAATGAAGTTTATCCGGAAGAAATTGATGTTACTTTTGATGATGTTAAAGGTGTAAATGAAGCTAAACAGGAGCTACAGGAAATTGTAGAGTTTCTGAAAAATCCAGATAAGTTTTCAGCTTTAGGTGGAAAGCTACCTAAGGGAGTGTTGCTTGTTGGACCACCAGGTACTGGTAAAACGCTTTTGGCTCGTGCAGTTGCAGGTGAAGCTGATGTACCATTTTTTCATGCTGCAGGCCCTGAATTTGATGAAATTTTAGTTGGACAAGGTGCTCGTAGAGTTCGAGATCTCTTTGCAAGGGCTAAATCTCGAGCACCTTGTGTAATATTCATTGATGAAATTGATTCTGTTGGTGCAAAACGTAGTAATTCGTTATTGCACCCTTATGCCAATCAAACAATTAATCAGTTGCTTACTGAAATGGATGGTTTTAGACAAAATGAAGGTGTTATAGTTTTGGGTGCCACTAATCGAAGAGATGATTTAGACAAAGCTCTTTTGAGGCCTGGTAGATTTGATGTAGAAATTACTGTTAGTGTTCCAGATTTAAATGGCCGTAAGGAGATTCTCCAGTTGTATCTTGGGAAGGTAAAAATGGCACAAGATGTTGATGTTGACATGCTTGCCAGAGGAACAACTGGCTTCACTGGTGCAGATTTAGAAAATATGGTTAATCAAGCTGCATTAAGAGCTGCTATTGATCAAGAACATTCAGTAACTATGAGTTATCTGGAAAATGCCCGAGACAAGGTGTTAATGGGCCCTGAGAGGAAGTCGAGAATTCCAGATGAAGAGGCTAACGTAATTACAGCATACCATGAAGCTGGACATGCTCTTGTTGCTCATTACACCAAAGATTCTCACCCTCTACATAAAGTAACTATTATACCAAGAGGTCCATCTTTAGGACATACTGCTTATATACCTGAGAAAGAGCATTATCACGTGACCAAATCTCAAATGCTTGCCCAATTGGATACTCTAATGGGAGGAAGAGTTGCTGAAGAACTAATATTTGGATCAGACAAAATTACTTCAGGAGCATCAAGTGATTTAAAACAAGCTACTGCCATTGCCACAAATATGGTTAAAGGATGGGGTATGTCGGAAAAAGTTGGAGTACGAACATTTGATGAAGATAATAGATCCATTATTGTTGTGAGTGAACTTTCATCCACCACTTCTGAGAACATAGATTCTGAAATCAAAAGATTGCTTAGCGAATCATACGAACGAGCCAGAAACATCCTTAAGATTCATTACAAAGAGCATAAGAAAATTGCCGAGGCATTGCTAAAATATGAAACATTAGATGCAAAGGATGTAAAACAACTTTTGACTGAATCTGGTGATCTATCTAGAAAAATAAAAGATGCA
>Ara157
ATGGAAAATATAAGAAGTCCTAAAAGTCTCACCAAAAGTACAAATTCTCAAAATGCTGGCGAAAATAAAATCTCATGTTCTGAAGCTAAAAACAAAGAGAGTGGTGCGGTGAAAAAGAAAACTAAAGCTGTATCAGAAGTTGCACCTGTTGAAGGTAGTTCACCAAAGAAAAAAAGTGGTAAGTCTAGGGTGCGAAAGAAGAAGGTTAAGTCAGAAATCGAAGAAAAAATTGATTTATCGGATAGATCTCAGAATGGTCTGGGTTCCAGTTCAAGTACAAGTGAAGTAATTTCTAACTTTTCATTAAAAATGAATTCTACTGATAATATGAGGAATACTAAACAAAGTAGAAGAACGTCCTTGCCAGTCGAGCTTAGAGAACAACCTCAAAGTACACCTAATAAAAATACTCCAGATAAAAAGCCTTCCAACTTTAGATCTAAAACTCCAGAATGTAAAAATTTTACTAAGCCAGGAGTTAAAAAACCTAGCTCAGTCAGAAAAGGCATAAAATTTGAGCCTTATATTCCTCTTTTTCAAGTTCAACAAGGATTGAAACGTGGCGAATTTATTGAAGGAGCTTTAAGAATCAATCCAAGGAATTATGAAGATGCTTATGTCAATTCACCAGATGGAAAAATGGATATTTATATTGGTGGTATGCAAGCTAGAAACAGAGCTCTAAATGGCGATCATGTTTGTGTCCAAATTAACCAAAAACAAGAGTGGCGTGTATTATGTGATGCAATTAAAGATTACCAAGAAAAAAGTGGAGAAATTATTTATGAAACTATAGCTAAGTCAAAAACTCCAAGTCCCTGCAAAATTCATACTCCAGATAAGTTGAGATCACGTGCAGTTTCTTCAAACTCTTGGGATAGTGCTTGTGGAGAACGAATGCCAGATACTGTAGAAATTTTAGGTGTAGATAAATTAGCTCAACAATTCAGTGATATAGCATTAGGTCAAAGACCAAACTTCAAGTCTTGTGCAAACAAAAGTTCAAAATCAAAAGAAGGAAGCAGTGAAAGTGACAAAAATGTTTCTTCTTATATACAGTCTCAGGGATCTTCAGAAGATTGCTTGGACAAACTTTCTCCTCTAATTGGCCAGATTCATCATGATTTAAATAATGGGATTTTCCAGGGAAACCAAAGAGATAACAACTCTTCCAATGTTCCTGAGAATTATTCCACTTTTTCTGGTTTTCCCTCAGAGACATATCCTCCTTGTGATATGAATGATATTGGAACATTTAATTTGGAAATGCAATCAGATGAAGCTTCTAAGTCTTGGGAAGGTGATGAATCCGGATTTAACATTATAGTATCACCTGAAGATTTATTAAGTATTGATGGGAATTCATTACTGAATCATGATAACCATAGTTGGAAATGTAATGACAACCATGATAATAGTGACAGTGAAATTGGTGGTATTATAGTCCCTCCAGGTGAACTTTCTGGAGATGAATTTACTGATTCAGCAAGTGTTGACAGTACTCATAGTCAAACCTTAGATCAAGTGATAGAAGATGCTGCATTTCTCGCATGTCAACAAGATGCTGAGAACAATAATGTTGAAAACAATATGAATCCTGTGACAAATTTTGATTTGGCGAGAATATCGACCACTTCTAATACATCCATTGTATCTAGAGACAAGTCACTGGAAATGGAATGTAAAATACAAAATATACAAAATAATCCACCTCTGTCATACTATGAAGTTAATTCTGATTCTGTGATTTGCTCTGCTGTTTCAGAAACACATGTTTCTAAATGTTTAAGTAGCTCAGATGAAAACTTAAACCAGCCTGTTATTGAGCATCATATTGGTTTCAGTGCTGATGCAGGTACAGAAGTGACTTCAGATATTAAAAAGAATAAAAAATCAAGACATCGAAGACGGCCTAAACGTGGAAAACAAAAAGATCAATCAGCGTCTGACATAACTGAGGATGTACAAATGAACTTGAGTGATCTTACTGTTGAACAAGTTATGGAACATCCCTTGTGGCCTCAGTTTATTCAGAAGACAGGAAAAGTTGTTCATGTCTTACAGACGAAACATTCTTGTATAGCAGCTGGTCATTTGAAGCTATGTAATGACAGAAATCCCAAGTGGGCCTTGTTTTCACCAAATGATAGTCGTGTTCCTAGAATGATGATTCCTATTTCTGACTGTCCTCAAAACTTTTATCATCGACCAACTGATTATTCTAAAGTCTTGTTCTTGGGTCAGATTGTTGAATGGAACGAAACATCGACATTTGCTTCTGGTCGCTTAATAAGAACTCTTGGGAGTACTGGTGATGTTGAGGCTCAAACTGAAGGTATGCTAGTTGAAAATTCTGTTGAGTATGGAGAATTTCCAATTGAAGTTTTGAATTGTCTTCCTGAGGGAGAGGAATGGTCTATTCCTGCTAATGAGATAAAAGGCAGAAAAGATTTTCGCAAAGAATGTGTGTTTACTATCGATCCTGCTACAGCTCGTGACATGGACGATGCAGTTTCCTGTGAAGTTTTAGATAATGGTAACTTGGCGGTTGGTGTACATATTGCAGATGTAACATATTTCGTTGAGCCAGATAATGACTTGGACAGGTTTGCCCAACAAAGAGCTACGAGCGTCTACCTTGTACAAAGAGTTGTGCCAATGTTACCCCGCAAACTCTGTGATGATTTGTGCAGCTTGAATCCCGGTAAAGATCGGTTAACATTCTCTGTAGTGTGGGAGATTTCACCTACTGGAGAAATACTTCAACACTGGATAGGGCGATCCATAATTAAATCATGCATAAAATTAAGTTATGAACATGCACAAAGCATGATAGAAAATCCCAATAAAGTTTGGTCTTCTACAGAACACCCAGAAATTTATGGCGGCTTTCATATAAATGATGTAATAAAACGAGTGAATCAGCTCAATGCCTTAGCTGTGAAATTGAGAGAACAACGATTCTCTAATGGTGCATTGAGACTAGATCAAGTGAAATTGCAGTTCACATTAGATTCAGAAACTGGTTTGCCATCTGGTTTCAATGTTTATATGCAGAAAGACAGCAATAAACTTATAGAAGAGTTTATGTTGTTGGCAAATATGACAGTAGGGAAAAAAATACATGATACATTTCCTGGACTTGCTTTATTGCGTCGTCATCCTCCTCCGCAAGCAAAACCAATGCAAGATGTTGTGTCTATGTGTGAAGCTGTTGGCGTTATTCTTGATGCTAGCAGTAGTGGTGCACTTCATGATTCAATTGCTTATTATAAAGGAGATGATTACATGTCTCAAGCCAAATACGAATTATTAATGCACTTATGTTCTAAGCCAATGAAACCAGCTGCTTATTTCTGCACAGGCGTTGTATCAGACCCTTCTAGTTTCCATCACTATGCTCTTAACGTTCCAATTTACACACATTTCACTTCTCCAATCAGGCGTTACCCTGATATACTGGTGCACAGGCTGTTGGGAGCTTCGCTTCGATACAATGCTCCACCCCTAATCAGCGCTGCGGAAATGGAGAAATGTGCACAACACTGCAATGAAAAAAAATACAATGCTAAAAAGGTTAGTGAACAGAGTGCTGAACTATTCCTTAGTGCTTTTATCAGTGAGTTAGGTTGTGTGCATGCAAAGGGTATGGTGATAGGTGTTATGGATCATTCTTTTGACTGCCTGATTTTAGAGATGGGCTTGGTTAAAAGAGTTTATTGTGATGGCTTACCCCTGGTGAAAAAACATTTTAAAAGATCGCATGGAGTGTCTATGCTGAACTTGTTTTGGAAAGATCCTGAAAAGCCAGAAGGAATAGAGCAGGCACTTGTTATTTTTGCTCTTGTTGATGTAGTACTCTCTGCTGTTAAAGATACCTTGCACCTTAATGTAACGCTGAAAAAGCCTATTCAA
>Ara158
GAACTAAGACTGGATCGAAATTTTATAGTTATTATTCCAAGATCATCAATTCAAAATTTGCACTCATTGGAAATGCTGCATCTTCAATCCAATTTCATATTAGATATAGGTGTTCATTCATTTCCAAATCTTTCGAATTTGCATTTTCTAAATCTTAGCTCTAATGATATTGAATCAATTCAGGATGATTCCTTCAAAACTCTTTCTAATCTTCAGAATTTAATATTATCTAATAATCAAATTCAAACTATAGGTACTGGCTTCTTAAATGGACTTCATCGTCTTACTCATATTGACCTATCACAAAATTTATTAGAAAGTTTTTCATTAAATGTTGAATTCTCATCGCCTTTAAAATCCTTAATATTACATGCAAATAAAATAAGATCTTTGAGGCAAATCACTTTTGATCAATTTCCCAATTTAGAATTTTTAGATCTTCGGCGAAATCAAATTTTTGAAATACCCCCCAATACATTTTTAAATATGAAAAATTTGAAATATCTTCATTTGGATATTAATGCTGTTAGAAAAATCTCTACTGAAATGTTTATGGGATTATCAAGTCTTTCAGATCTAACCTTGAATGATAATAGAATTTTAGCCTTTCCTTCAGAACCATTGAATACATTCTCAAACCTTAAAAAATTAAATTTAGATTACAATAGAATTGCTGCAATCTCAAGAGAAATTTTATCACCCGTGAAACACAATAAAGAACTTTCGTTAGCTTTTAATTTAATCAGTGAAATCCCTGATGATACTTTTATGGAATTTAAGAACTTGGAGCTTCTTAATTTGCATGGCAATAAGATAAGTAATTTTTCTGGAAAAAAAGCAGAAGGCCTTGAAAATTCTCTGTTGTATTTAGATATCAGTGATAATGAAATAACAGATCTTTCCCAATTGAACTTTAAAAATTTGTTAATACTTTCAGTTGCTAAAAATAAAATTTCACAAATAAATGCTGACACATTAAAGCCTTTAACAAAAATAATGTATTTGAATATGAGTTACAATATGATTTCTGATTTTTCCCCTGTTTTATTTCATGGTCTTATGAGTATGCAACATTTAGATTTGCAGTATAATCTTTTATCTAGTATCCCTCATAACAGTTTTAAAAACTTGTTACTCTTAGAGATAAATTTAAAAAATAATTTAATTGAAATGCTTAATGAATCTAGTTTTGAAAATTTGATGCAAATAAAGTATATTGATTTGAGTTATAATAGAATTGCAAATATTCAAGTAAATGCATTTAACAAAGTGCCAAATATTGAAAAGCTCAATTTAATGCATAACAAACTATCTGTTTTCAGAGGAGATGAAATTTCGGATGAAACCAAGATCCACACTTTAATATTAAGTTATAATAAATTAACTTATATTTATCCTAAATCATTTTTTTTATACCCTGAACTCGAATATTTGGATCTGAGTTATAATGAGCTTACTATTTTCCTAAAAGAAACTATTAGTTCTCTTAAATTTTTAACCAGGATTAATTTAGCTGGAAATAAACTACATTCTATTAGTGACTTTTCGAACATGCTGCATTTAAAACAACTTGATTTAGAAAATAATCTCATTAAATCAATTAATAACTTTCAAAATTCATCAAATTTAAGATGGATTTCTTTGCAAAACAACAAACTATCCTCTTTAGAAGAAAATACTTTTATTACCTTGAATAGGTTAAATCTTGATATAAGTTATAATAACCTGTCCAGCTTACCAAATAACATATTTTCACGCTCCAAAGGGTTAAAACTTGAGGAAATTAACTTATCAGGAAATAATTTTCAAAGTTTTCCTAATGAGGCGCTTAAAAGACAGTATTCCTTTTTAGAAAAAGTTAATATTTCATTTAATAAAATCAGTAACCTGCCATCAAATGCTGATATTTTAGTAAATGTCAAAGAATTAGATTTATCTTACAATCCTTTATCACCAGAGGCTCATCATGTTTTATTTGAAGAGCCAAAAAGTGTTAGCAAGTTGTATGTACGTGGAGTTGGTATTTCTAACTTACCTACTATTGAATGCCCTTTTTTAAGACTCTTAGATTTAAAAGAAAACAAAATTACTGATTTACATACCAATACTTTTGATCGAACAAGCATGCTCTCTGACTTGGATTTATCCTATAATATGATTTCAAATATAGCTACCGTTTTAGCTCCTGTCCGAGCAAAGCTAACTTATCTTCAGAAATTAGATTTATCTGGAAATCCTATACGTATTATTTCCAAAAATGGATTTTCACGTATGATGTATTTAAGACACTTACGTGTTTGTAATTTAAAAGAACTTTTGGATTTTAATTGTGAAAGTTTCCAACATTTAACTAGACTTCGAAAACTTCAAATGCACAATTTTCCACTTTTACAAAATATTCATACTATTCAGTGTCTGCGAAATTTAACTGGATTAGAGCTTCTTGAAATTGAAATTAAAGATTCATACTTAAAAAATCAATTACAAGGAATCTTCTCTCCAAAGTTGGAAACTTTGTCAGTTAGTGGAGAGCGATTACGTTCAATATCATCAAGTGCTTTTGCTGGGATGTTAAGTCCCGCAATTGATATAGAACTTACTCAGACATCTGTTGATACTTTCAATGATAAAATTTTCATTCCATTGCCACTATCATCTAAGGTAAAATTCAGTATACCAAACAATAAAATTCAACGATTAAATTCTGATATGTTATCAATACTTGATAACAAACAAGTCAACCTCCAACTACATGGTGTTGAACTTAATCCTCTGAAATGTGATTGTAATATGCAGATTTTATGGCAGTGGCTTCAAGATAAAAGCCAAATTAGTTTTAATTTGAATCAAGGGTACATGGCTTTAAAAGATTTGAAGTGTTTTGAACCACAGCATTTGAAAAATAAATTTATTAGAAGTCTTAAATTAACTGATTTAACCTGTGATAATACGCCAAAAAGTACGGATATATTTTTTGATACTACTTCTGAGCTAAATACCATTTCTGTTCCAATGATAATAGAAGATCAAGAACACCCATTGGTAATATTTGAACCACCTATTACTAAAAAACCTTTTTCTTATGTTCCTGCCTCAGGGACAAGAAGTACTCTTACTAAAGTAGATACTATGATTATAGGAATTGTAGCAGGAGTTGTTGCTTTTGTATGTATTCTTATAATAATTATTTGTATAATACGGCTTCGCCGAGCTCACCCTCTCTATACTGCTGGTCCGCTGGCTGGGCCATTAGCTTTTCGTGCTCAAGGGAAATGTACATGTTTGAAACCACCACCTAATAACTGTACTTGTTATCCAATGCATCCTCATAATAATGGAGGAAGGCCTTCATTATTACCAAATTATCCGCATAAATTGCCTCCTGGCTTTTTAGCTGCTACTGGGCAATCAGGACGTTTAAGAAATACTCCATATTATGTAACATATCCAGACAGTGATAATGAAAATAAA
>Ara159
ATGATGGCTCTACAAGTTGATAGAAAGTCTTGGCGTATTCGTTTGGTGCTGGTTTCTATGGTAACTATTGCTTTCATGCAAATGATAGTAGCTCAGAGAAGGACTAAGAGGACAGCTATAATTCCCGGTGATATAATGATAGGTGCTTTATTCTCTGTGCATCACGCACCCGGTCAGAAACAAGCCCAGACAAGAACTTGCGGCGAAATTCGAGAACAGTATGGTCTACAAAGGGTCGAAGCATCATTTCAGACCATTGACGAAATCAATCGAAACCAGACCTTGTTACCAAACATCACGCTGGGCATTGAAATCCGTGATTCATGCTGGTACTCTCCTATAGCTCTTGACCAAAGCATTGAATTCATTAGAGATGCAATTAAGCTCAATGATGATGCCATTTCTGATAATGCCACTGCAGCCCCAGCTGAGAATACGCCAGAATGTCCTACGAAGCCAGCCAAGTCCCTCAAGAATCTTGTCGGCGTCATTGGTCCTGGATCCAGTACCGTTACCATCCAAGTTCAGAATCTATTACAGCTTTTTAGTATTCCTCAGATTGGATATTCTGCCACAAGTCGCGATCTCAGTGATAAGAGCTTTTATAAATATTTTCTGCGGGTCGTTCCATCGGACTTTTATCAAGCTCAGGTTATGGTTGATTTGGTTCGTGCATACAACTGGACATATGTATCAACTGTTCATACAGAT
>Ara160
ATGGGTAAGTGCCTTTCGTGCTGTCCAGCTACCCAGTCTGTCATCACTCAAGCTTGCGATGAAAAATTTACAGACATTGCCAGAAATGCAGAAGCTGTGGAAGATCAGCCAGGCATGAGTGATTTTCGCAGATGCGACAAAGGACGCTCCGAAACTCGAATTATAGTGAACAATTGTGCAGAATCGAACGGCAAAAATCTCAGCTTGACTGAAAAACTTATCTTTCCAATTTTAAGTACAGCATGTATTGAAAATAAACGCTCTAGTCATTCTAACCGAGAGTATTCTGAAAACAAAATCCTTACTTTATTCGAGCAGTATAAAGATCCTAACGAAAATGCCATTCTTATCGACGGCATCGAACACTTTTGCCACGATCTCAACGTCCCACCGGATGATTATCGTATTTTACTGTTAGCCTGGAAATTTAATGCCAAACATATGTTTTGCTTTACTAAAGAAGAGTTTGTAAGTGGATGTCGGAGCTTAAAAGCGGATTGCATCCAAGACATCCAGGTGAGGTTTCCCGAAATGGTTTCTGAAGCGCGTTGTCCAGAAAAATTTAAAGACTTTTATCGCTTTACTTTTAAGTTCGGATTAGAACCCGAGCAGAGAGTTTTAATGTCTGAAATGGCTATTCAACTTTGGAAGTTGGTGTTTTCAGATAATGAACCTCCAATATTGCAGCGGTGGCTGAATTTCCTAGAAAATCACCCTAGTGTTAGAGGTATCTCCAGAGACACGTGGAACATGTTTCTAAATTTTTCCGAATCTGTCGGCGACGACCTCAGTTCTTACGACGACACTGCCGCCTGGCCAAGCTTATTTGACGATTTCGTCGAATACGAAAATGACCAAACTAATCAGAATGTTGTTCCAAGCAAAGAAAAAGGTATTTTAGACGTT
>Ara161
ATGATGGAATCGCCAGATTTGCTCTCTGCGGCACTGGATGAATCTGGCATTAAGCCTGAAAATGATCAAACTTTTAACGAAAAAGACTTTTCCTCTACTAAATCTTTGCCTAAACAGTCACACCTAGAGCAATATATGCATCAGATGCCACAAATGTCAAATCATTGGCCTAATAGTGGTGGATTTCCTTTCAATGCAGCTACCATGATGGATTATGCCAGGTTTCCATTTATGGATAAGAGTATGGCTAGTATGATGCGGCCTGAAATGTTCAGTGCTGCTGCCATGCAAATGGCTTTACAAAGTCAAATGATGAATGGATTTCCAGGAATGCCTTATGGTTTAACATCTAAAGATATAAATCCTTATTACATGAATGGCGATCATCTTCTTAGGCAGATGATGATGACTGGTGGTACAATGCAGCCTAGACCTGAGCATGAAGAAGGTGAAGATGAAGAGGAAGAGTTGGGACGGGCTGAAACCTATGCTGATTATATGCCCTCAAAGCTAAAAATAGGCATAAGACATCCAGATCCAGTTGTTGAAACAAGCTCGCTTTCTAGTGTTCAACCACCAGATACATGGTATAAACTGAGCATTCCTGAAGAAGTTATTGATAGAGGGTTGCTCTCTGCTTTGCAGTTAGAGGCAATAACATATGCTTGTCAACAGCATGAGACTATCTTGCCTGATGGAACAAGAGCTGGATTTCTTATTGGTGATGGAGCTGGTGTGGGTAAAGGTCGAACTCTTGCTGGGGTAATCTATGAAAATTACCTTCTTGGACGAAAACGAGCAATATGGTTGAGTGTTTCAAATGACTTGAAATATGATGCTGAAAGAGACTTAAAAGACATAGGTGCTGGCAAGATTGAAGTACACGCTTTAAATAAATTTAAATATGCGAAAATATCATGTAAGGCTAATGGCAGTGTTAAAAAAGGTGTTATATTTGCTACATATTCATCTTTGATTGGAGAAAGTCAGTCTGGAGGTAAATACAAAACTCGCTTGAAGCAGCTTTTGCATTGGTGTGGTGATGATTTTGATGGCTGCATCGTTTTTGATGAATGCCATAAAGCTAAAAATCTTTGTCCAGCTGGCTCTAGTAAACCCACAAAAACTGGTCTGACTGTCTTAGATTTACAAAATAAATTACCAAAAGCCAGAGTAGTGTATGCTAGTGCAACTGGTGCTTCTGAACCAAAAAATATGGCATATATGACAAGACTTGGCTTGTGGGGTGAAGGTACTCCTTTCAAAGAGTTTAATGATTTTATATCTGTTGTTGAAAAGCGAGGTGTTGGAGCTATGGAATTAGTTGCAATGGATATGAAGTTGAGAGGTTTATACATGGCGCGGCAGTTGAGTTTTGCTGGAGTATCTTTCAAAATAGAAGAAATACCTTTAGCCCAAGATTTTATCAGTATGTATAATGAATCAGTTAAGATTTGGGTTGAAGCTCGAGCAAAGTTTCAAGAAGCTGCTGAACTAATGGAAGGTGATCCACGAACAAAGAAAACTATGTGGTGTCAGTTTTGGGCTTCTCATCAACGATTTTTTAAGTATTTATGCATTGCTTCCAAAGTTAGGTATGTTGTCCAATTGTCTAGAGAAGCTGTAAAGAATGGAAAATGTGTTGTCATAGGCTTACAATCTACAGGCGAGGCTCGTACTTTAGAGCAGCTTGAAGAAGCTGGTGGAGAATTATCTGATTTTGTTTCTACTGCGAAAGGTGTCTTCCAATCTTTAGTTGAAAAACAGTTTCCTGCACCTGATCATAAAAAAACTATGCGTCTATTAGGTCTTGATCTTCAACAAGCTGGAAGTAGTTCAGCATCTCCAAGTGCATCAACATCTAGTGGAAAGCGTAAGCCTTTAAGACGTGCTAGACAAGGTGTTAAGCGCTATCGAGAGTATAAACTTTCGGACGAAAGTAGCTCTGCTGAAGATTATATACCTAGTGGAGGTAGTGACTTCGAACCCTCTGGGGATGAGTCTCCTGCTGTTGAGAGTGGTGATGATAATGCAGGTTCAGGTTCTGACTCTGAGAGGGAAAGTGATTTTAATCCATTTGACGATGAATCTGATAGTGATGGCCCTTGGGCAAATCGCAAAAAAGCTAAAAAAGATAAAGGTAAGAAAAGAAAAAATAAGGGCATTATCAGTTCAAAGAAACATAAGCAGCCTCCTAAACCACTCCCTCCCTTAGATGCTGTTGAAAAGGCTTCTGCTATGAAAGCCTCATTATTAGAAAAAATTGAAAGATTAGGTGATTTGCTTCCACCCAATACACTTGATCAGTTAATTGATGATTTAGGAGGGCCTGAAAATGTAGCTGAAATGACTGGAAGAAAAGGTCGTGTAGTTAGTAACGATGGTACCATACAATATGAATCTCGGTCAGAAGCTGATGCACCATTAGAAACATTAAATATGGTAGAAAAGCAGCGTTTCATGGACGGAGAAAAGCACATAGCTATTATATCTGAAGCGGCCAGTTCTGGTATATCTTTGCAATCTGACAGAAGAGTGAAAAATCAAGCACGCCGAGTTCACATAACTTTGGAATTGCCTTGGAGTGCTGATAAAGCCATCCAACAATTTGGTAGAACTCATCGATCCAACCAAGTTAATGCACCTGAATATGTGTTTGTGATTTCAGATCTTGCTGGCGAAAGAAGATTTGCATCCATTGTTGCTAAAAGACTTGAAAGCTTGGGTGCTTTAACTCACGGAGATAGAAGAGCTACTGAAAGCAGAGATTTGAGTCAATTTAACATTGATACTAAGTATGGAAGAACAGCATTGGAGACAGCAATGCGAGCAGTTATGGAGTATGAAGTACCCCTTGTTTCTCCACCAACTGATTACAAAGGCAACTTCTTTTATGATGTACGTAAATCATTAGCTGGCGTTGCTATGATAACTGAAGATCCTATGAATGGCTATCAATTCCTTGAAAAGGATTACAATAATATGAGTAAATTTATGAACAGGATCTTAGGTCTTCCTGTTGATCTCCAAAATAGACTATTCCAATATTTTACTGACACATTAGATGCTGTAATAGCTCAGGCCAAAAAAGCTGGAAGATATGATTTAGGTATTCTTGATTTAGGCACTGGTGGTGATCAAGTAAAAAGAGAAAAAGTTGACATGTTTATGCAGAAGCATGCAACTGGAATAGCTAAAACAGAATTACACACAGTTTTAGTGGAGAGAGGTTTGAGTTGGGAACAAGTTTTGGAGAAAATAGAAGATTGCTCTGATAAAGACGAAGGCTTTTATTTATCAGCCCAGGCTAGAAATAATCGAAAAACTGCCATATTGGCGGTTGCTGATACTGGTCGAACAAAGGGAGGGAATAAAGGAAAATTATTCAGAGTATACAGACCTAACACTGGACTTCAAGCAAAGCAAGAAACTTTAGACGAATTAAAATCAAAATATCACAAATGTACTAAAAAAGAAGTAGAAGAGCATTGGAAAGAAAACTATGAACAATCTGGAGAACTGTGTAGCCACATGTACTGGTATGGACAATGTCGTAGACAGACAATGGGTGTTAAGTGTGAAGTTGGTCTTCGAAAGAGAAGGTATTTTGTTCTGAGTGGTTCTGTGCTTTCAGTTTGGACTAAAATAGAAAGTATCTTTCCTGTACACGGTGGTTCACATAATGCTAAATTGCAAGTAGTTCGTCTGAAAACTGAAGATTCTGCAAGAATTGTCGGCTGTCTCATCCCCAGCAATGTGGTAGAGGTTTTAAAG
>Ara162
ATGTCTTTCCTCTTGCGATTCCATGATCTGATTGGCGGCATCCATGTCCCCATCGATGACGGCATCGACAAGCTCAACCGCAAGTACACCCTCCTAATCTTCCTCTTTTTGGCGCTGCCAATATTCACTAAGCAATATATTGGCGACCCAATAGAATGTTTTACTCCGACCTATTTCACCGAAAGCCAATCCCGTTATGTAAATAGTTTCTGCTGGACTACTTCAACCTACTACCTAGTCACAGATGGAACTGTAGACGATATAGGAGAACCGGCCGAAAACACCCTCGATCCAAAGACATTGTCAGACGAGATAGACTACAGTGCTGCTGCAGGGGAGGAAGGTGCCATCACTGCCGACAAACTCAGAAGAGTCAGGGTCACCTACTACCAATGGTCACCCTTGATTCTCTTAGTCCAAGGATGCTGCTTCCATTTGCCATTTGTTCTATGGGGAGCTTGCGCACACAATGCAGGAGTCAAAATCCGAAGGCTTTTAAAACGAGCATCGGACATTGCCAGCTTGCCTCCTGGCTGCCAACAAAGAGAAGCTCTATTGGCCGAATTTGTTGATCAATTTCACACGATGGTGAATGGTAATGTCGGCTGCTGTGCTGACCCATCCTGTAGAATTCCAATCACTTGCCGTTGCGGGACGGGTCCAAGTCGATATTTGTGCCTCCTGTACCTGCTGGTAAAGAGCCTATATGTGCTGAACGTTTTCTTACAATTTCTAATCTTGACTGCTTTCATGGGGAGGGGCTATTTCAAGCATGGAGCAGAGATCTTACGC
>Ara163
ATGGGGTTGCTTCGGCGAAACCCCTCTGCAACATCCTCCTCATTGACCCTTCCCATCACATGTTTGGTGCTTCTTATATCTGTCTTGTACACTCGAATAAAGGTTGTGAAAAGTGAGCAGACGCTGGATTTTACCAAAACAGAATACAATGCAACGGTACTTGAAAATGCAGTAGGCAAAACCTATGTTATCCCTACAGAGAAGATGGGTATCTTTATATCTGACCCATCGCTTCTTGTTAGATATAAAATAGTCTCTGGAGATCCGGCCAAGATGTTTAAAGCGGAGTCAAGAACTGTTGGAGATTTCTGTTTTTTATCTTTGAGGACAAGAACAGAAGAACAGGCTATATTAAATAGAGAATATCAAGATTACTATGCCATTGGTGTTAGAGCTATGGTAACTTCGTTATATAGAAGATCTGTAAAGTTAAAGGCCCATACAACAGTTCATGTTCACATCTTGGATACGAATGATCTCAATCCATTCTTTGACAAGTCCGAATATCACACGACCGTCCCCGAGGACTATCCGCTACACAAAAATCTTCTTAGAGTAACAGCCACAGATCCAGATGTTGGAGTCAATGGTGATATATACTACAGCTTAAAGGAACCATCTCTTCAATTTGCTATCCACCCTACTGGAGGATTTTTGACATTAACTCGCCCTCTTGACTATCAGGTTGAATCTTTGCATAAATTTACGGTAGTAGCTGAAGACCGAGGTCCTAAATTTCGAGTTGCTGGCACAATGTCGTTTTTGAGTACCGCTACAGTGCAAATTAAAGTAACACCTGTAAATCTTCATGCACCCGAGATTCAGGTAAAACAGTTACCTGCCATTCTAGAACATAGCGATCCTGATATATATGCTATTGTTCGAGTGATTGATCCTGATAAAGGAATTCATGGCGAAATTGATGGTTTGGGAATTGTTAAAGGTGATCCCGATGGTTATTTTAAAGTTTTAACCGGAAAGAAACCTCATGAATTTGAAATTGGAGTTGCTGATCCAAGTCGTGAGTTAGCTGCTGGCAGTTATTCTTTAGTGTTGCAGGCAACAGACCGAGGAACTCCTCCTAAATCAACAACAAAAACA
>Ara164
AAAAATTCAACTTTTTCTCTTACTTTGGCTGAACTGAATAACATGATGATGAAAGGACACATATTTAATGATGATAAAGAATCTGCTCTGAATGAAGAACTTTTGGTAGAGTTTGCTTACATTATTGAGCTCTATTTAAACTGCCAAAAGAAGCAACAAGAAGCTAAAATTCTAAAGCTGCATGAGGCTCAAGAAAATTTACCGATTAGTAAATATCGTAATGACATTTTAAAGGCTGTAGAAAGTAATCAAGTGGTATTAATAGCTGGTGATACTGGTTGTGGTAAATCAACTCAAGTGCCACAATATCTGATGGCTGCAGGATACGAAAGTATTGCTTGCACTCAACCTCGTAGAATTGCTTGCATTTCTTTGTGTAAACGAGTTTCTTATGAAACTTTAAATGAATATGGATCATTAGTGGGTTATCAGATTCGTTTTGAAAAAAGTAAAACTGCTCACACTAAAATATTGTTCTTAACTGAAGGCCTCTTGTTGAGGCAAGTATCATCTGATCCAATGTTATCTGCTTATAAAGTGGTCATTTTGGATGAAGTTCATGAGAGACATATATCATGTGATTATTTGCTAGGTATAATGAAATGTTTGACAATTCAGAGACCAGACTTAAAAATATTGCTGATGTCTGCTACAATCAACATTGAGCTATTTTCAGAATATTTTCAAAATTGCCCTGTGATACAA
>Ara165
ATGGTATCCTTAATTGCATGCTTTTTAAACAGCATTGGCAAATTGATTCCAAAACCTCACTCTTACCATACTCATGCCTTTGGTTTACCTTTACCTCAAGCGTTTCACAGATCTGTAGACCCTGCCTGGCTTGAAGAATTTGAGGAGATACTAGTCATTGGAGATGTGCATGGATGCTATGACGAACTTAAATTACTGTTAAAAAAAGCTAATGCTGAAGAAGATTCTGTCCTGAAGATCTTTGTTGGAGATCTGGTGAATAAAGGACCCAAAAGTAAAGAAGTTCTGAATTTATTGATGAATTCTACATCTATGGTTTCAGTTAGGGGCAATCACGACGAAGTTGTCCTACGAGAATATTTTGAGTCAAAAAACCCTAATTACAAACTGAGTCCAGAAAACGCCTGGATCAATGATTTAAGAATGGATGAGGTTCGATATCTAGTGGAACTACCTTATACTATTTCTCTACCATCGTTGAATACCATTATAGTCCATGCGGGACTTTTACCTGGAATGCCATTGGAGAGTAATGATATCATGGATATGGTTGTAATGAGGAATATAATTGTATCAGATTATTTCTGGGATGGTGGTCTTTTGGCGACCAAAAATCCAAAGGAAGGAGAACCGTGGGCATCACTTTGGAGAGGTCCACAACATGTATATTTTGGACATGATGCCAAGCGAATGTTGCAGTGCTATTCACATGCTACAGGTCTGGATACCGGCTGTGTGTATGGAAACTGGTTAACAGGAGTTTTTATTAAAGGTAAAAGAAAAGGAGAATTTGTGAAGCAAGATGCGTTGAAAACACACAAAAAAACGAAGTCTAAAGAC
>Ara166
ATGGGTGTTGTTCATGCCAAAGAACCTCCTCAAATGAGAAAATTAGGCCAGGAGGAATGGAAACCTCTGGATGAAGTTCCTGCCCGTGTTGATAAAGTTCGATTTGAAGGAATTGGCAAAACTAAAAATGATGTCCTGAAATATGTTATTGGTGATTTATTGCATGCAAAAAACATGGAAGAAGTAGTTCTTAAAGCTCACGGAGCACGACAACAGTTAGAATCTTTGGAAGCTTTCGATCGCATCGACATCATTTTGGACACGAGCCGTGGTAAAGACGCTTCTCCTGATGGCTTTGAAGTTACTTTTGATTTGAAAGAAAAACGTTCTTTTCGAGGCGGAGGAGACGTTGTATTTGAAACTGGAAGCAATGAACCAAATCTTATGTTTAAAATTCTTTCTCCCAACATGCTTGGAAGAGGAGAATCTCTATCTGCCCAATTCAATTATGGCAAGAAAAATTTAGGTTTCAACATAGAAAACACTAAACCTTTCTTACATTGGGCCAAACCAAAATTGAAGCAATCTGTTTTTGGTTCGACTTACGATAACATATGGAGTGCCTACCAAGAAAAAATCAAAGGGATTGGATTTGAGTGTTTGTTTGAATCCTACCCTCAAGTTGTTCATACTTTGCGTTGGGAGGGAGTATGGAGAGATCTGAAGTGTCTTTCTCCTTCAACGCCATTTTTAATCAGAGAAGACACTGGACACAGCGTCAAATCCTCTTTAAAACATATCTTGTCTTTCGATCAAAGAGATGATGCACTTCTTCCATCGAGAGGGAGCTACTTCCATTTGTTTCAAGAATACGCCGGATTGGGAGGAAGTGTGAACTTCGTGAAAAATGAAATACATTATCAAGTCAATAAGTGCATTTTAGGGGATTTAGTATTACAACTTAGTTTCATGGCTGGTTTGGTGAAATCTATTGGTGCTGATAGTTCTGTAAAAATAAATGATAGATTTTTCTTAGGAGGACCATTATCAGTGCGAGGATTTGCGCAGAATGGTGTTGGTCCTCAAACACAAGATTTCTCTTTAGGGGCTGAAGCCTATTGGGCTGCTGGCTTACATGCATACACACCATTACCGTTTCGCCCACTCCCTGAATTCTTCAACAAATTTTGTCGATCACATTTCTTTTTGAATACTGGGAATATAGGCAACTTTGCCTTTACTGATGACTATCACCATAATACCATGGTATTACTCTCAGGATTAAGATGGTCCTGTGGAATGGGACTAGCTGTTTCTCTAGCAGGGATTGCTAAATTAGAAATAAATTATACTGTTCCCTTGTCCAGCCAACATGGAGACAGATTAAATGGGGGATTACAGTTTGGTATAGGATTTAATTTTCTG
>Ara167
CCCCAAGCGCTGTCTGCTTCTGCGACAAATTTGGAAATCCCAAGGAGTGGTAGTATTCCCCGTAGCATATCGCCAGCAAGTGGGGCGGATAACTTAAGCGTGGTGAGCAGTTCTCAGTCTCGGTCGAATAGTTTAGCACGGCCTTCTAGTCCCAGTCCATCTCTGGTTAGTGAAAAAGATAAGGAAAAAGATGATGTCGATAAGGCTGAAAAAGAGGAAGAAGAGCGGAAGAAGCGTCTGCAGCTGTACGTGTTTGTCCTTCGCTGTATTTCTTATCCATTCAATGCAAAACAACCCACAGACATGGTTCGCAGGAACCTGAAAGTCACGAAGCAGCAGCTTGAAACAATTCAGGGACGTTTCCAAGCGTTCTTCAAGGGGGAGACGACTATCTCATCTGACGAGGCCTTTAACAATGCAGTACAAAACTACTATGAAGTTTTTCTAAAGAGTGATCGTGTACTGAGAATGGTACAGAGTGGGGCTTGCTCACAGCAAGACTTTCGAGATGTTTTCAAAATAAACATCGAGAAACGGGTACGCAGTTTGCCTGAAATCAATGGCCTTAGCAAAGAAACAGTCCTCACGGCATGGTTAAATAAGTTTGATGCAATCCTCCGAGGAGATGAGGACACCAGAAAACCTCAAAGTAGGTTACAGCAGAATGTTGCCTCAGAACTGATATTAAGTAAGGAACAATTATATGACATGTTTCAAAATATCTTGGGAGTCAAGAAGTTTGAACATCAACTTCTATATAATGCATTACAG
>Ara168
ATGAGTGTAAGAAGTCATCAAGATTATGAAGAGCGTCAACAAAATGAACTTCTTTGTATATCTTCCATTTTCCCTGGTCAAGTCAAAGAAATCAAATCATTACCTCTTGAAATTGCAATCACTGTTTTTCCAGCCGAAAGTACAACCAGCAAAAAAGATGATGATGCCCAGGTGGAGTTGTATCTGAAGTGTTCTGCTAAGTATCCAGATACAGCGCCATTTATTGATCTCAGAAATCCCAAAGGTTTGTCGAAGAATAACCTTGAACTGCTCAAATCTGAGTTAATTGAAAAAGCCAGAAAACTTATTGGAAAGGAAGTCGTGTGGGAATTAGTCAATCACACGCAAAATTTCCTTTATGATCATAAACAGTCTAACAGAGGATCATTTTATGATGAGATGTTGTTTCAAAAGCTACAGAAAGAGAAAGAAGAAGCTGATAAAGAAAAGAAAGAGGAACTTGAAAGGGAGCTTTATGACAGACAGACGATATTAGCCATCAAACAAGAAACAATACGTAAGCGAGAAGCCCTTAATGCCCTAAAAAAGACTAGGTTTGATGACTCTCGTCTTCCCAGCCCCACAAGACTTACAGTCGAATCTCCTGCAAAAATTAACTCTACTGCACGTCGTAGAAGTCGAAGTGTATCCGCTGGAAAAGAATCTTGCTCTGAAAGTATTCTTTTGAAAGACTGCAAGGACATGGTTAATGTTAAGTTAAGATTTCTTGGCAAAGAAGAACATAATGTAGTGTGTGGTAGGTGCTTTAAACATGGAGAAAGAGGTTGTATCGTTTACGCAGGGTTAGATATTGAGACAGGAAAGCAAGTTGCTGTTGTCAAATGGACACTCCATTTCAATGCTAGTCATAAATTGAAAGGCGATGAGTGGGAAGCTCTACAAAAAGCTCAAGGATATTTTTTAAAGCAACTCCAGTCTATTGAGCAAGAATACAGAACATTAAGACAGGTTAATTCTAATCACTTAGTGCATTACTTAGGAATGCAATATAATTCCAGGAAAGATAAAATTATTATTTACATCCTTCAAGAGTTTGTTTCTGGTAGTAGCATACAACAAGTTTTTCATAGTACTTCCATTACAATACCTCAGCTGCAGCATTATGCAAGACAAATTCTTGATGCTCTGCAATGCTTGCATAAAAATAGCATTGTGCATAGAAGCTTACGGTTATCCAATATTTTTATAGATAGTTGTGGAATCGTGAAATTATCTGACTACAGTTTAGACAAGAGATTGTATGATTTGTGGAGAATGTTGTCAAAAGAAGAAGAGATTGATAATTTCCCTCCTACAATCGGCAAAGGTGGTCAAAAGAGTGATATTTATCGTTTTGGTGTACTGCTCTTAACATTATTAAGTGGTCCCCTTCCAAAAGTATCTCCTATTGTATTGCCAGATAATTTAAACCCAACATTCAAGGACTTCTTAAATAAATGCTTTTTGCACGATGAGCAAGAAAGGTGGTCGGCAGAGCAATTACTATCGCATCCTTTCCTCTCCCAACAGACTGTTATTTTGACTTTCACTAAAGATAACAAGGTAGACGAAGATGAAGCTGAAGATGATTATCTAGAAAATTCTTTAAAAGATGAAGTCAAAGGTTCAAGGCTGACCACTGAGTTTGACATTTTAAGGAGTCTAGGAAAAGGAGGCTTTGGCCACGTTTGGAAAGTGAAAAATAAGTTGGATTCCCGGCTGTATGCCTTAAAAAGAATTCCCATAAATCCCCACAATAAACAGCTGAATCGTAAAATAAAGAGAGAGGTTAAATTGCTATCCAGATTGAATCATGAAAATATTGTCAGGTATTATAATTCTTGGATTGAAGCCACTCCTGATGTGCGTCGTCCTGTTCAGAATGGTGCAGTGTCAGAGTCAGATGATTTTGAAGTTGTGAATGAGGAATCTTGTAATCAAAATAACTCATCCATTCGCTGGGACATTCACGATAAATATTTTTCTACTGATGAGGAGGATTGTGATGACGATGATGACTTTGTTGTTTTTTTAAACGAGAATGAACATGATGATAAAAACCTTAATTTGCACATCGCAAGCGGTGATGAGAGTTCTACACCAGAGGCAGGGTGCATGGTGCAAAGTGAGATGCAACCAATTAAAGTAAAGCAGTATATGTATATTCAAATGGAATTTTGTGAAAAGAGTACATTGCGAACAGCTATCGACAATGGTCTGCACAAAGATTTGTCTCTTATGTGGCGACTTTTTAGAGAAATTGTTGAAGGCTTGCATTACATTCATTTGCAGAGAGTAATTCACAGGGATTTGAAACCTGTGAACATTTTCTTAGATTCTAATGATCATGTAAAAATTGGGGATTTTGGCCTAGCTACTGATGTAATTTCAAAACCACTTGCCCTAGAAACTGCCTTCAATGATTTTGAACAGGAGTCTCAATCAGATGCTTGTTATGTGTCTCAAACTGGTAGAGTTGGTACTGCCTTTTATGTAGCACCTGAACTTGCATGTTCTGAGAAGGTGATTTATAATCAAAAAGTTGATATTTACAGCTTGGGCATTATATTCTTTGAAATGTGTTTTCCACCGCCCGTAACCCTCATGGAAAGAAACATTATCCTTTCGGATTTAAGAAAACCAGACATTATTCTCCCAAATAAAGCCTATGAGTTATTATCAGATGAAATGATTCGTATTATTGAATGGCTTTTGCAGCATGATGTCACAAAAAGACCAAGTTCACAGGAATTGATATCCTCCAAGTATATACCACCATTGCTAATGGAAGAAAGTGAATTGAGTAACCTTTTAGAAAATACCATCTCTAATCCTCAAAGCAGGATGTACAAGCACATGATGAACTCTTTATTCAAACAAAAGGTTTCAACCGAGATAGAGTTTACTTATGATATTGATTGTCAACGAGGTCAAAGTTTGAGAAACAAGCCAGTGTTCACCAAAGTTGTTGAGGTATTGTACAAAGTTATGAGCTTGCATGCCGCAGTTTATGTATCAGTTCCTACTTTGATGCCAAAGAGTGATATCATCCATTGTGAAAATTGTGTGCACTTAATAGAGCATGGAGGTGACGTCGTCATGTTGCCTCGTGATTTAAGAATTCCATTTGCACGGTTTATCGCTCGTAGTGATACACAACATCTTAAACGGTACTCTCTGGAAAAAGTGTATAGACAGCAGAAAGTGTACGGATGTCATCCTCACGAACAGTACGAGTTTGCGTTTGATATTGTAACACCAAACCCGCAAGCATTCATGCCTGATAGTGAAATCATCGCTGCTGTTTCTGAAATCATCTCTGAGTTTTCTTCTCTAAGAGAAAGGAAATACTATATTCGCCTTAACCACTCTTCACTGCTCTCAGCTATTTTTGCATATGCCGAAGTCGACGACATCGTAGCTTCCGATATAGTGTATTTTGCTGGAAAAAGAAAGGATAAGACGATAACAAAAGCATTGTTGACAGATGACAACAACTTGGATTTACATAATTTGAGTGAACGAGCCATAAGTAGACTTTGTCAGTTTGTGGAACTTGAAGATAGCATACATAAGATATCAGAAGCTCTGCGCAATTTAACTATGAATAGAAAGAGTAAAGCATCTGTTTTAGCTGAAAAGAGTCTAAGAGAGTTGGATAATATTATTTCAATCACCGAAGCCCTTCGTGTAGAGCTTCCTGTTGTTATTTGTCCAGGGTTAGTCCACAACTGTGGACTATTCTCTGGTATGTTTTTCCACTGTATATCGAAGCAAAGCTCTAAGAAAAAAAATGCTTGTGACATAATTGCTGCTGGTGGCCGTTATGATAAACTTATCCAATCATTCAGGCTTAGAAGTCTTGATAGCGGGAAATCCATTAGCCAATCGGCTGTGGGTGCCAGTATTGCAGTTGAAAGTATTGTTTTTTCCGAGAGTACTAGCAAGGAAACACCAGAGACAGGAATTGCTGATTTTCTGATACATTCCGAAGGAAGTGGACTTTCCACTGAAAAAGCATCTTTAATGAAAGAAATACAAGATCTCGGTCTAAGGGCGACTGTTTTGTGCGATAAAAACCTAACGTTTGAGGACGCCGCCGATTTCTGCAGAAATCATGGCATACCCAATATTATTATTTTATGCAAAGAGGAACAAAATGTCATTAAAATCCGTTCCCTTGACAAAGAAAGGATGAATGAAAAAAGAATATATCGCTACGAAATCAAAGATGTTTTACCTAAATTGTGTGGTAAATCCTTGCCAGACAACAAAGTCGAGATTTCTCGTAGTACGTCTCTGTCCCATTCCTCGTCAAACTCTATCTCAATCAATGTTCGTTTCCTTCCCCAGGACAAAACTATTCACAGTATCAAGAAACGTGAACAGCATATACGCACACAGGTTATGAACAACCTACAACTTTCTTCTAGTCATGTCTGGGAACTTATACCTGTTGATCTTAAAATGTCAGTGATTGGTACTATTATTAGCCATTGTGATATTAATGCTAGTGTGGGAGATACACAGAAAAGTTTTGACGCCATTATTGATGAACATGGTAAACATAAGAGATTACTTTCGCAAGTTTGCGAAGAAATCTGTGACATTAAGAAAAAAAGTTCCAACTCTACAATTATTTTGTATAGTTTGCTTGAAAGCAATTTTAGGGTTATTTTA
>Ara169
ATGCAAAGTATATTTTACCACAGCTTCAGTGGAGAAGAAGTTTTCACAGGTCGTTTAAAAACCAAGGAAATCCATAGAGCCATAACTCTTCATCCTATCAAGCAACCACCTTATCTATATCGCATGCATAGCTACTTTCATGGATTACACACACAAGATTTGAGATATAATGCTTTAAATCTATATCGAGACATTCTTGAGATGGAAAATCTTTTACAAGACACCAAACCTTTTGGAAATAATGACCTAATAAATCACTACAATATCTCAATATTAGGAATGAAACCTGTTTTAAACAAATTTTTCCCTGTTAATCGGGATGAAACCTTGACTTGGGATTTTATCAGCAAACATATTTTCTCTATTTCTAGCATTAATCCTAAAAAGCGATTAGAAGCTTACCAACAATTGGCGGTGAGTGATGTAGTTATGGAAGTAATGGAAATTATTAATAAATATTCTAAGCAGAGAGGAAGAGTTATAGATTTCAAGGAAATTTTATATGGATACATTAGAGAAAATCCTTTGTTTGGAGTTGATTATATACTAGATATGTTATTAACATATAGAAAGTACAGGGGTAAAAAGATGACTGTTCCTGTTCGTCGTCATGCTTATCTTCAAAAAGCCTTCTCCCAATTAGAGTTTAAAGAAGATATTAATCAAAACTCTGTGCCATCACTCACAGATATGATGAATACTAAAATCAATATTATCGTTCCTTTATATGGACGTTTGGAAAATTTTAAACGATTTTTAAATAATATTGAAGTGGTTTTTTTAAAAACTGGAGAGAAAGTTCATCTAGCTGTAGTTTATTTTGAATCTGAGCAAGATGATTCAACTGAAACTAAAATGATTTTAGAAGATTTAAAAAGAAGGTATCCTGCATATGACTTACGGTTAATTGAAGCAAAAGGTCCCTTTTCAAGAGCAGTTGCTTTGGAAGTTGGTGCAAAAGCATTTTCACCATATTCTTTATTATTTTTTGTTGATGTTGATATTGTTCTTGATGTCGGCGTCTTGAATAGAATACGTTTGAATACAATTAAATCTAAGCAGGTCTATTTTCCTGTTGTTTTTAGTGAATATGATCCGGAATATTTAGAAAATGATTCAGAAATACCTTCTTTAAGTGAAGAAAGGGGATATTGGAGACAGTTTGGTTATGGCATTGTAAGCATATATAACGAGGATTTGAGACAAGTTGGAGGATTTGATACTTCAATTCGAGGATGGGGAAAGGAAGATGTTGATCTTTATTCAAAAGTGGTTCGGAGCAATCTTACAGTTCTGCGTGCCGCTGATCCAGGAATTGTCCATGTATTTCACCCTATTACTTGCAGTCCTGAATTGGAAGATTCACAATATGAAATGTGTTGGGGGAGTAAATTATCTAGTTTGGCATCCCAAAAGACACTTGCTAAAATAATTCTAAGCAATAAGCAGAAATATTTGAGCAGCAGAGAG
>Ara170
GTGTTTGATTGTGAGTTTCAACCAAAAACTGTAAAGTATGTGCATCATGGTTCACCTTTGGTATGGAATGATACTGTTAAATTTAGAGCCAGTAAATTTTTGAATCATGATACTATTTCTGAGTATTTTGAACTGTTTTTTATGATCCAAAATAGCTCATACGATGTGATTCTTCCACTGCGTCCACTGGTGATTAAAGAGTTTTTCGGCATCACTCAGGCCATCGATGATTCTGTACTGAATTTTAACTTCAGTCAAAGGGAAGGAGCTATGTGTAAAATTAAAATGTCACGGCATTTTAATCAAAGGCCATCGCATGGACAGATGGTTATTGGTCATGAAAATCAGGCTGTTGATGTTATCAAAAGGAGATGCAACGAATTCTTACAGTTGGGTCTTCGCTATCAGCATTTGAAGCCACCTTCTCCTAACATAGATTTCGTGTCGATAGCTGTCGAAGTGAACGATCCACTCATTGATAATATAATATCTGAATGGTATCATATACCTGTAATTATAGAACCAGGATTTCCAAACTTACCACCGAAAGCTTCATTTTCAGGTATGTATTTGATGGATGTAGATCAGTTCATAGTAACAGCCATCACCCCAACTGTTTTATCTGCTACTGACAGTGAAACACCATCTAACTTGTTAGTCTTCAACATTACGAAACCTCTTCTGCCCCACCAGGGCACAATTGTACATTTGTCGTCTGACCATTCGAGACCCATATCATCTTTTAAACAGAGTGACCTCAACAATTTTGACATCGCCTACAAACCACCTGCCACAGCTTTTAGGGAGCGACAGATGTATGAAATCGGTTTCATCATAAGCGATCCGGACTTTGCCCTGAGCGACCCTTTCACCATGCACATAGCTGTTCGCCCTGCCATCACCACTGCACCAAGGGTATTCATGAACACCGGTCTGATTTTGTTGGAAGGACAGTCCAGACCTCTGAGGAAATCTAATCTAGAAGTTGTTGATGGGGACAATATTGAAGAGGTAAAGATTTTTGTGACAGGTGGACTGCATCATGGCCGTCTTGAGGTGAGGGGCAAAACAGCCTATTCTTTTACCCAAGATGACATCTCTTCTGAGTCTGTAGTGTACCACCACGATGACAGTGATTCAGTTCGAGATAGCATCCACCTGCGTATATCTGATGGCATCCAATCTACTCACTTCAAGTTTCCCATTATTATCATTCCAAAGGATGACAGCCATCCATCTTTAGTCATCAACACTGGTCTGAAAATCAGGGGGAAGAAGAGTGAAGTACAGATTTTGTCAACTCTTCTACGAGGTGCAGATCATGACAGTTTAGATGATCACATAAGGTTCAATGTTACCAAACCTCCAGACTTTGGTAAGATACTGAAAAAGTTTGCCTGGGTAGATGATGGAAATGAAATATCAGAGTTCACTCAGCAAGACATCAATAAAGGGCTTGTCTACTACCATCTAAATCAAAAAGTG
>Ara171
ATGGCTTCCACATCTAATATATCTATAAACTCCGAAAATAATGCTGTGCTCATTGATCAATTTTGCTCGGTAACTGGAGCGGATAAAGATAAAGCAATGAAAATGTTGGAAGTATGCAACTGGAATCTTGAAATGGCCATCAATATGCATGTAGACTCCTGCCCCGAGAATCCTCAGAATAGTACCAGTAATGGAACGGATGAAGATAACATCAGAGATCCGATACCCCAATCCAGAGCTGTGCTTATGGAAGAGGATATGAATTTCCATTACGGTCTTAGAAGAACCAAACGAAAACCACACGCAGTGTTTGATGGATTACGAGATTTCCAAGCTGAAGCCCAATTGCAAGGTCAGAATGGACAAAATGAAAGTAGTATGTCGAAAAAAAGACGGACTTTAGAAGACCTTTTTCGACCACCTTTAGATATAATGTACAGAGGTAGTTTTGAATCCGCAAGGGATTTTGGACAAGTGTCAAACAAATGGCTTTTGGTAAATCTTCAAAACGCCCAAGAGTTTTCATGCCAGATCCTAAATCGTGATGTCTGGAGCAATAAAACTGTAAAGTCTCTAATAAAGGAAAACTTCGTTTTCTGGCAAATTTATCTGGACAGCAGTGATGGACAAAGATATACACAGTTTTATAAAGCTTTCAAATTCCCTCATATTTCTGTTTTAGATCCACAAACTGGGGAAAAACTTGTAGAATGGAATGAAGTTACTTCTACCAGTATAATAGAATTAATCACACTGTTTTTACGTGAGCACTGTGCACCAGATGGATCAAGAGTTACAGTAGATCAAAAAAGACGTTTCAGTGTGATTGATCAAAGCGAAGAAGAGCAACTAAAAGCTGCTTTAGCAGCCTCACTTAAAGATGTAAAGCCGAGCACAATCGTTATAGATGATGACAGTGACATCGAAACATTTGATTCAGATTCAGAGAGTACTAATGACAAAGTGTCTATAGTGAATCTTAATTCAAATGAAAATTCCAATGATGTGATAGATGTTGTTGGACTCCCTGAAAGCCTAAATCAGGAAAGTTCTCTACCTGCCAAATCCTGGAAAGATTTCTTGGGAAGCAAAGATGATCAAGTGTCCGATTTAGTACTTAGGCTTCCAGATGGGAAAAAAGAGCAAGTTTCATGGCCATGTACATCAAAATTAGAATGCCTTTTGCTTTATGTTGAAGAAATCGGTTATGCTTTGGAAAATTATGAACTTGTTACCAATTATCCACGCCGTAACATTTGCCAATTAGATAAATGTAAATCTCTCCAAGATGTTGATTTGTTTCCCCGAGAAATGATTTTTGTGCAGTTAAAAAATCATGATTCT
>Ara172
ATTGAAAAAGAATATGAGCAAAAGTTATTACCTGATGGAAAAATTAATGTTGACGGTTTTGTATGTGTATTTGATGTTAGTGAAGTGCAAGGAAGAAGTATAGAAAAACAAGTGGAATTCACTGCTTTAATATTAAATAATCTGATGAAAACAAAGAAGCCTATAGTTCTTGCTACAACAAAAAATGATGAAGCGAAAGAAATGTATGTAAAAGAAGCAGAACGTTTAGTGAGTAGGAAGGAATTCAAAAATAATATTCCTATTGTGGAAACATCGTCTCATGAGAATGTTAATGTCGATTTAACTTTTATAATCACTGCACAAATGATTGATCGAACTAAAGGGAAAGCAAAACTAGTTCCTTTCTTTGATTCTGCTAGATCGAGGAAAGAAGTGCTAGATTTTTGTACTGAATCATACCAATCTTTAATACGTGCACAAGTCACTGACTACAGAGCACTATGGAGCTCAGTAAGCAAAAAGTTTGCACAAAACCAAGACTTTATTCATTATTGTGAATTATTCGGCCATGATGCAGCCCAAAAAATGTTTAGGAGACATGTAAAAAAATTAAAAGAAGAATATATTGGTAGGAAAATGCAAATGTACATTAGAATATTGCCTGAAGTCTTTGGGGAATTGTTGCCTGATCTTGCTAGTATTGGAGAT
>Ara173
ATGGAAGAAGACAATGAGTTTTTGAAATTGTCCGTTGAGGACAGGTGTCAACATAAACTTTGGAAAGCCAGGCTCAGTGGTTATGAGGACTCCATAAAATTATTTCAACTGCAAGATGATGAAAAAAGCCCAGAATTTACCAAATACCTTGGTCTTCTGAAGAAATTTGTCCTTGATAGTAATGCTATTGCACAAGAGAAAGGTTTATCAGCTGTTTTAGCATTTTTAGAAAATGCTGCATGTGCTCCAAAAACTGCTAATGAAGTAATGAGTGGACTTGTAAGCAAATGTTTTTCATCTCCTAGAGCCAAAACTCGAGAATTAGCATTAGAAATAACTTTAATGTACATAGAACTTGAAAAACAGGATGTTGTACTTGAAGAACTCATTAAAGGTTTAGAAAACAAGTCTCCAAAAGTTGTTGCTGCTTCCATTGTTGCAGTGCGTGAAGCTCTGCACGCTTTTGGATCAAAAGTAATACCTGTAAAATCTTTTTTGAAAACCTTATTCAAGCTTTTTGAAGATAGAGATAAAACTGTTCGAGAAGAATCTAAACAGTTATGTATTGAGATATATAGATGGGTAGGTGAAGCTATCAAACCTCAGATGGCATCTTTAAAACCAGTAACATTAACAGAGTTGGAAAATGAATTTAAAAACATAGCTGGGGAAGTACCAGTTCCTACCCGTTATTTGAAATCTGAACAAGCTAAAATTAAAAAGAGACAAGAAGCTGGTGAACCAATACAGTCACAAGTCACAGAAAAACCAATACCCGTACAAATTGATCCATATGATTTGATGTCAGAGGTTGAAATATTGTCAAAATTACCGAAGAATTTCTATGAACTGTGTGAGGCAAAAAAATGGCAAGAACGTAAAGAAGCTCTTGAGGCATTGTTGCAGCTGACTACTAATGTTAAGTTAGAGTCAGGTGATTATGGTGATCTTGTTAGAATGTTGAAGAAACTTATTGGTAAAGATTCTAATATTTTAGTTGTGGCTTTGGCTACGAAGTGTTTAACGAATTTAGTCTTGGGCTTAAGAAAAAAATTTCAACCATATTCTTCAGCTTGCATTCCAACTATATTTGAAAAATTCAAAGAGAAAAAACAAAATGTAGTAGTTGCTCTTCGTGAAGCAATTGATGCACTTTATAGCATTACTTCTTTTGATCCTATGTTGGAAGATATTCAATCAGCCTTGGATAATAAAAACCCTCAAGTCAAAGCAGAGACATGCGCATTTTTGACTCGTTGTTTTTGCAGTTGTTCTTCGTCTCAATTGAATAAAAAATTGCTTAAAACATTTATTGCATGCTTGCTAAAAACTTTAAATGATACTGATGCTGTTGTTCGAGAAAATTCAGCTGAAACTTTAGGGACTGCTTTAAAAGTAGCTGGAGAGAAAAATATGTCAGTATTTTTAGGAGATGTAGATGCTATAAAAATGGCCAAAATCAAAGATTTTTGTGACAAAGCTGTTGTAACTTCAAAACCAGAAATAATAACTGAGAAGAAGCCACCTGCTCCTGTTAAACCTTCTAAGGTAGAAGAGAGTGTTAAACCTGTGACTGGGGGGATAAAAAAGCCAGCTTCTGCTGGAGCAATCAGAAGTAAACCCCCCTCTAATACTCCTCGCTCTGCTCCTGTACGCACAGGTGCTAGTAAAAAACCAGTTGCAGAAACTAATGTGCAAGAATTTAAAGAGCAAGACCTTTCAGATGAAGCAGTTTTAGAGCAAATTGCAGAAATTATACCTCAAGAAATTATAAATGGACTTAGCAGCTCAAATTGGAAAGATAGATTAGCTTCAATTGAAAAATTTTCTGAAATAACTCAGCAACTTCAAAAAGGATCCATTCCTGCTCAATGCCTAATTAAACTCTTGGCTAAAAAACCGGGTTTTAAGGATAATAATTTTCAAGTTTTGAAACTCCGATTTGAAATATTAACCTACATTGCAGAAAATGGGAAAATTTCACACGTAGCTGTCGAGAGTTGCTTATCAGATGTTGTGGATAAAATAGGCGATGCTAAAACTGGTGTTCATTCAGGGCTAGCTTTGACAGCATTGGCTGGAGCTACTAGTCTTGAGTATATCAGCCTTGAAGTTTTAAACATTGCTTTTAACCAAAAAAATCCAAAGAACCAAACTGAAGCTTTAATTTGGCTTTCAAATGCTATAAAACAATTTGGCTTGAAATTACAAATTAAAGAAATAATTGAGCATTTGAAGAAAGCCTTCTCTTCAACTAATCCAGCTGTGAGAAATGCTGCTTTGGTTGTTGTAGGCACAATGTACATGTATGTTGGGAAAACTTTGCGATCATTTTTCGAAAATGAAAAGCCTACTTTGTTGCAACAAATCGATGCTGAATTTGAAAAACTGAGTGATGTAAGACCTCCAACTCCTGTTAAAGGAAAAGTTCCAAAAAATGATGGGTCAGGGGATGCTTCAGAAAATACAAAATCTTCTGGACAAGTCAACCTTGCTGATTTACTGCCTAGAGTTGATATCAGCAATCAAATTACATCACAATTACTCTCGGACCTTTCTGATAAAGACTGGCATCTTAGAAGTGAAGCTTTGCAGAAACTTTCCACTATTATTTCTGATGCTAAATTTGTAACTCCAAATTTAGGTGATTTGCCAAATGCTTTAAAATTACGAATGACTGAGACCAATAAAAGATTGGCTATTCAAGCACTAGGTATATGTGAGTTGTTAGGAACAGCACTTGGAGTTCATACTTCTAAACAGATTAGAAACTTTGCACCTGCAATACTAACATGTCTTGGAGATAGCAAACCAAATGTGAGAACTCCAGCAATGCAGTGCTTAAACACATGGATGGATCAGTGTCCTTTGTCTAATTTATTTGAAGGGGAGATGTTATATGATGCTCTAAAGGCTGAAAACCCTTTTTTGAGAGCAGAATTATTTGGATGGCTAACTGAAAAGTTGCCTACTGTTACAGCTCTTCCCTCTGCTGAACTGAATCTTTGTGTTCCTATTTTATTAACTTGTTTAGAAGATCGTAATGTAGATGTGCGAAAAAAAGCATCTGAATGTGTGTTACCCTATATGATTCATGTTGGTTATGAGTCAATGTCAAGAGCTGCCTCTAAATTGAAGCCAGCATCAAAAACTACTGTGGTTGCTCAGTTGGATAAAGTACGCCAAAGTTTACCTGCAAAGCCAAATGCTAAATCTAAACCAACTAAACAAGCTGCGGTTTCTAACAGTCGTTTATCTCCTCCACAGGTAGGAAATGATGATGGGGAAAAAAATAAAATGAAGCGCAGTACTTCTAAATCTAAACTTAGCCTGAAACCTCCATCAACTGTATCGAAAAGCAAAAAGGAGGAAGAAATCGATACATCTCCACCATTGGTTGCTAATAATATGAAGGAACAAAGATTGGCTGATGAAAAAGCTCTTAAAGTTTTAAAATGGAACTTTACGAATCCTAGGGAGGAATTTTATGTTCAGTTAAAGGACCAAATGATTGCTGCCAACTGGAATAAAACAATAATCTCTCATTGTTTTCACAATGATTTTAAATTTCACATAAAAGCTATTGATTTATTAATTGAATCGGTAGAAAATAATTTAGAGGCTTCAGCAGCTAATTTGGATTTGATTTTGAAATGGCTTGCTCTGAGATTTTTCGATACTAATCCTAGTGTCTTGATTAAAAGCTTGGAATATCTGCAAGTTTTGTTTCAAGCGCTTTTAGAAGTTAATTACCACTTGCTTGAACCTGAGGCTGCATCTTTTGTTCCTTATTTAATATTAAAAATCGGAGATTCTAAAGATACTGTACGCAAAGGTGTTAGAGAAATAATCAAATCAATTACAAAAATATATCCTTACAGTAAACTGTTTTCTTATATCATGCAAGGTTTAAGCTCAAAAAATGCAAGACAGAGAGCAGAATGCCTAGAAGAGTTGGGCTCCATGATTGAATTATATGGTTTAGGTGTTTGCCAACCTTCACCCGCTGTTGCATTAAAAGAAATTGCTCGTCAGATATCTGATAGAGATAACAGTGTGAGAAATGCAGCTTTAAATTGTGTTGTTCAAGCTTATTTTATAGATGGAGAAAAGGTATATAAATATGTCGGACAGTTATCTGACAAAGATTTAAGCTTGCTTGAAGAGAGGATAAAAAGAAGCTTGAAAACGAAAGCCAACAAACCTGTTGATACAACCATTCCGCCATCAACACCCAAAGCAATTCCTCAAACCAATTTGAATGCTTCTCGAACTTATGCTGCAAATGAGTCAAAAATAACTCAACCTACAGTATCATCTATGCCTGGTCCTCTCAGGTTAGATACTGAAGATATTGAACAGATGTTTAGACCCAAAGAGCCTTCTGCACTCGTACCTGGTCTTATTCATGTAAATGCAGATGAAATTTTAAATTTACCAGATATACAATTACCTCGATCTAGACTACGGCCTCCAACCACATCTCTAAAATTATTGAATAATTCTGCTGAGATAGAAACAGCTGTAAATCTGGTTATGGCCCAATTGACTGCTCAAGACATATCTGTTGTTAAAGAGGCATTTATTCAGATAGAAGAAGTTTTAAAACAGAATGATCAAGCAGTAAGAGTTCTAGGTTCCAGAGTGGATCAACTTCTTGTAATGGGTGCCATGCAGTATCGATATGCTCATAACAAGCATATGGCTGATGAAAATATTTGCAAAGCTGATGTTATTTCCTTGTACAGATGTGTAACATTAGCTCTAGTAACACTATTTGATAATCCTGATCTTGCTAAAAAAGCTAGTAGGGATGTACTCAGAGACTTAATTCCACATCTTATCACTGTTATGCTTGACGAGCGCCTCGAGGATCTTCAAGAAGGTGCTCAAGTAATAAAGGTGATAAATGTTTTAATCATGCGCATCCTTATGAAGTCTAACCCAACGCATGTTTTAAGTGCATTAGTTAAGTTGTTGCATGATTGTGTTGGTAGTTCTAATGTGTCTGATCGCTTTACAGATCTTGTGATGAAATGCCTCTGGAAAATGATTCGAACAATTCCACAAGTGATCAATGATTTAAATATTGATAGGATTTTATTAGATGTCCATGTGTTTCTTAAAGCATTTCCGTCTTCATCATGGAAAGAGAAACAATATGATACTCCCATAAGGACTGTTAAAACTATTCTCTTTAAATTGGTAGAAATTAAAAATGATGACATAATGAAACATTTATCATTAGTAACTGATCGGCAGGAATCTGATCTTGTCAATTACTTGCAAAAACTTATTACTCGCAAGAAAGTGGACAATAGAAGATCCTTGAACAAAAACATGTCTCAAGATGACAATATTGGACTTAATAACAATCACAAGCGAAATCGAGCATCACCATTAAAACTTTCAAAATCTACTCATGAAGCTTTAACTGAAATATTTAAGAAGATTGGCTGCAAAGAGCAAACTAAAGAAGGTCTTGCAGAACTGTACGAGTTTACTCAAAAACATCCCGAAGCAGATATTGAACCCTACCTTAAAACCTCATCTGATTTTTTTCAAAATTATATTCGTCAAGGAATTCAACAACTGGAGAAAGAAAAAGGCTCTATCAAGTATAAGCCAGATTCTCCTCTTGCTTTCTCGGGCAAAACCGAAGAAATTGCTGGTTGGAATTCTAATTTTCCTAATAAGTACGCTACATTCACCAAAGGTAAGCTGAATTCACAAACGTGGGAAATATTTCCACCGGTTCCTCCTCCTACGGTTGACACTACACCAATGGATCTGGTTGAATGGCTGAAGAGTGTTGTTGCTCGTTTGGGGATGGACACATCTAAGTATGATGATCCTGCTTTTCTTGATAGAGTGTGTGGTAATGGAAATCAGGGGCCTGTGTCTGATGAGGAAATTGCAAAAATACATTCTGATGTTGAAAGATATCAAAAGATGTTGGGTGAATTGAGAAAGTCACTG
>Ara174
GCTGCAGTACTGGTATGGATCTATGGAGGAGGATTCTACAGCGGAACCACCACTTTGGACGTCTATGATCCGAAAATTTTAGTATCGGAAGAAAATATCATTGTGGTAGCGATGAATTATAGGGTTGCGTCTTTAGGATTCCTCTACCTGGACAGGCCACGAGTGCCTGGAAATGCCGGACTGTTTGACCAACTGATGTCCCTGGAGTGGATACGAGACAACATTGCAGCGTTTGGAGGTAACCCCCGCAACATCACGCTCGTTGGTGAAAGCGCGGGTGGTGTAAGCGTCGGACTTCATCTCCTCTCTCCTCTGAGCAGAAATCTTTTTCAGCAAGCCATTTTGCAGAGTGGTGCCCCTACTTCCCCATGGGGAATTACAGAAAGACACGAGAACAAAAAAAGAGCACTCTTGCTAGCAGAGGCTGTTAAGTGTCCTCACGACGAGTCCAACATGGAGGCAGTCATAGATTGTCTGCTGAAAGTGGATCCCTTTGAGATGGTAAACAATGAATGGGGGAATTATGGGGTTGTGGAGTTCCCCTTCACCCCTATCGTCGATGGTGCTTTCCTCACTGAGCATCCCAGCCAGTCTTTTGCGACCAAGAATTTCAAAAAGACCAACATCCTGGCTGGGAGCAATACAGACGAGGGGAATTACTTCATTGTGTATTACTTGACCGATTATTTCAAGAACCAAGAAGATGTTTACATCAACAGGCAGGAATTTATCGAGTCGGTTAAGTTGTTGAATCCTTATGTCGGAGAGCTTGCGCAGGAAGCGATCGTGTTCCAATACACAGATTGGGAGAATCCTGAAGACACGATCAAGAACCGGGATGCCATCGATAAGATTGTTGGTGATTACCAGTTCATTTGCGGCGTCAATGAAATAGCCCTGAAGTATGCTGAGACTGGGAATGATGTGTACATGTACTATTTCAGTCACCGTTCCAGTGCTCACTTCTGGCCTCGGTGGACGGGTGTCATGCATGCAGATGAAATAAACTTTATCTTT
>Ara175
ATGTCTTCCCAAAATCCTAATGCTGGTTATTATGACTGGAACGCGAGTTCTGAAAATCCTGGTGCCTCCGGTGCTGGTTACCGATATGATTTTGGCACTCCAGATTTCGGTACTCAACCACAATTTGGGCAATTTGATTACGATGCTGCCCAGGCCATGAATGTTCCTTCTCCAGCTGCACCACAAGGTCTCTATCCCCCAATAACTTCATATGCTGGGAGTATATTAACCCCAGAGACTGCATCTCCTTTTGATGCCAATTCCCCAGATAATTTCGAAGACGAACCACCATTATTGGAAGAATTGGGAATAAATTTCGATCATATCTACCAAAAAACTGTGGCTGTATTGAATCCATTTAAGGAGCCAAATGCCCAAATTTTGCAAGAAACTGATTTGACAGGCCCTCTAGTGTTTTGTCTTTGCTTTGGTGCATTCTTACTTCTGAGTGGTAAAGTTCATTTTGGCTATATATATGGAATCGGAGTTCTTGGTTGTATGGCTATGTATTCTTTGCTGAACCTGATGAGTGAATCTGGTGTTTCACTTGGGTGTACCATTAGCGTTCTCGGATATTGTCTACTCCCAATGGTTGTCTTATCAGGAATATCAGTGTTGTCTTTGAAAGGGCCTTTATGCACTTTACTTACCGTTATAGCTGTGTCTTGGTGCTCATTATCTGCATCAAAGCTCTTTGTTTCAGCATTGGCAATGGATCACCAGCAGCCATTGGTAGCATATCCTTGTGCTTTACTTTATGGAGTATTTGCCTTGCTTACTATTTTT
>Ara176
ATGGCTGGTATTTCTCCTGTGTGGCGTTTACTTTTCGGTGCCATCATTGGTTTCATTATCACCACCAAATTGCGTTATATATTGCTACAAAAATCACCCTGTTTTGCAACATTTGGTAAAAGTGCATCATTTCAGAATCAATCTCATAGTGAAACTCTTATAGAAGATGTTGTCAACATTTCAGAGTTATCAGAAGATAAGAAACTTCTTTTTATTGGTGTGATGACTGCTCAGAAATACTTAGAAACCAGAGCTTTAGCTATTCACAATACTTGGGGTCAGACAGTACCTGGTAAACTTATATTTTTCTCCAGTTCTACATCTAAATCGAACTTTCCTCTTCCACTTGTTCCACTTAAAAATGTAGATGACTCATATCCTCCCCAAAAGAAGTCATTTTTAATGCTAAAGTTTATGCACGACAACTTTATTGATGATTTTGAATGGTTTATGAGAGCAGATGATGATGTTTATATTCGAACTGAACTTTTAGAGAAGTTCTTGAGATCTGTAAATAGTAGCAAACCTCAATTTATAGGACAAGCTGGTCTTGGAAATAAGGCTGAATTCGGGCAACTCAGTTTACAACCGGATGAAAATTTTTGCATGGGTGGACCCGGAATGATTCTGAGTCGAGACACCTTACGATTAGTTATTCCTCACATTCGATATTGCCTCAAAAACCTTTATTCAACTCATGAAGATGTAGAAGTTGGAAGATGTGTCCGAAAGTTTGTTGGCATTCCTTGTACTTGGTCATATGAA
>Ara177
ATGGCTTCTTCCAACGAAGCCAAATCGCAGTCTAACTGCTACAATATTTGCACTCAGTCGCAATTACCATGGGGTGTACGTAAAGAAAGACAGACTTTTCCATCAGGTATAAATATTGACATTGAAGTGAAACCTGGTGAGTTTATTTTACGAACTTTATTTGCTGAATTCACGGTGCAAGCAGAGCGAAAAATAGATCTTGTTTTAGCTGAATCTTTGGAACGACCTTTATCGAAATCTTTACAAAGGGGCGAAGACCCACTTTTCGACCAACTTTTAAGTGCTTTCGGATCAGTTGCTGAGCATTGCCTACCATCGCTGTTACGCACTCTTTTTGCGTGGTATGAAAGACAAGGTGTTGATTCTCCTACATCTCTTGAACTAAGAATAAGAGCTGATTCTTCAAAGGGCAAAAATGAAACCCAAGAAAAAACCGAGAAAGATTATCTTCATGAAAGAAGAGACCTTGCTGTTGAATTTATATTTTGTTTGGTGCTGATTGAGGTTTTAAAGCAGCTATCTGTCCACCCTGGGCATGATGATTTGGTCAATTATATTGAAAACCTAGCCTTCAAACATTTCAGATTTAGAGAAGGAGCTCAGTCTGGACCAAATGTTCAGAATGCAAATATTATAGCCGATCTTTATGCTGAAGTGATAGGAGTGCTAGCTCAGTCCCGTTTCCAGTCAGTTAGAAAGCGTTTTGTGGCTGAACTGAAAGAGCTGCGGAGTAAAGAGCCGAGTCCCATTGTCACACACAGTATTATTAGTTTGCTAATGGGAATGAAGTTTTTCAGGGTTAAGATGGTACCAATTGAAGAATTTGAAGCATCCTTCCAATTCATGCAAGAATGTGCAACATATTTTCTTGAAGTAAAGGATAAAGATATCAAGCATGCTTTGGCAGGTTTATTTGTTGAGATTTTAGTGCCCGTTGCTGCAACTGTCAAGAATGAAGTTAATGTACCATGTTTAAAAACTTTTGTTGAGATGCTCTATTCACATACTTTAGATTTATGCACGAAGAAGAAACATAGTTTGGCTCTTTTTCCTTTGGTTACTTGTTTGCTATGTGTTAGCCAAAAGCTATTTTTCCTTCAAAATTGGCATTACTTTCTAGCCATGTGTTTATCTCATCTAAAAAACAGAGATCCAAAAATGTGCAGAGTTGCTTTAGAATCTTTATACCGTTTGCTGTGGGTTTATATGATACGAATAAAATGTGAGAGCAACACTGCAACACAGAGTCGGTTACAAAGTATCGTTAATTCTTTATTTCCCAAAGGCTCAAAAGCTGTAGTGCCCAGGGATACACCATTGAATATATTTGTTAAAATCATTCAGTTCATTGCCCAAGAAAGATTGGACTTCGCAATGAAGGAAATAGTATTTGATCTTCTCTCTGTGGGTAGACCAATCAAGATAATACTGACTCCTGAACGTATGAGTATTGCTCTTCGTGCTTTCTTAGTAGTTGCTGATAGCTTGCAGCAAAAAGAAGGTGAGCCTCCTATGCCTAGAACTGTTGGTGTTTTACCATCTGGAAATACTCTTAGAGTAAAGAAGACTTTCCTAAACAAAATGCTTACTGATGAGACAGCTAGAACCATTGGAATGTCTCATTACCATCCTTATGTGAGAAAAGTATTTGACGATATCTTAAAAGCACTTGATGTTCAGTTTGGGAGACCTCTAATGATGACAACTGTTCAAAACATTAACAAAGAGCCTGATGATATGATTACAGGCGAAAGAAAACCAAAAATTGATCTTTTCCGTACTTGTGTTGCAGCTGTTCCAAGATTGATACCCGATGGTATGAGCCGCCACGACTTAGTTGATTTACTTTCTCGATTAACGGTTCACATGGACGAGGAGCTTCGAGCTCTAGCGTTTCAGTCGCTTCAAAATATGACTCTAGATTTCCCAGACTGGAGAGAAGATGTCATTTACGGTTTTGTTCAGTTTGTGTTACGTGAAGTTAATGATACATTTCCCCAACTGTTAGACAATGCTCTTCGTATGCTTCTTCAGTTTCTCACCAATTGGAAAAATGCATTGACTTGTCACTCTCAAAATTCACTTAAAAAAACAGCCCACGAACAAAATAAATTAGATCACTTGTGTACAGTCTTGCACTTGGTTGAAGCAGTGGCTTTGGTTATGCTTTGCCATTGCAGGCTTCCACCACGCCGACTTTCCGTTCACATCTTAAAAGAAACTAAAGCACTGCTTAAAATATTAGTTCCAACCTGTGAAGAAGAAAGCGTAGCAGAAACAATTGATCAGTGTTGTCCTTTTGTTGCAGAAAAATGTCTCCCACTCTTACCTCCCGCTGAAAAGGCAGCTTTACTATCAGCATCTCACATTGATCTTCAATGGTTGACCGAGAGAAATAGTTCAGCCTGGACATCTGGCCTTCATGATACCACTGAAGGCTCAAATAAAATTTCTAGTAATTTAGAAATTTCAGAAAGTTCAAGTTTAGATCCATGGTGTGTTTGTCTTCTTGGTTTCATTGATAACAGTAGTTTACTGAAAAACTGTTCAACAGCAATAGCTCATTCATGGCCTATTATTTATTCAAGAATAACTACTCTTTTCTCTTACTTGGATCTTAATCCTGTCAGTGATAACAGAGCCTCATTGTTAAGACCTACAGTGGTGAAAAAGGCTCTTAATGAAAGAGAGCTTCATTTAACATTGTGGCGAAATTATCTCATGTTCGCCTGTAGAATCGCACCACCAAATTGTATTCATTCACTCCGTTTCATTACTCCAGAGTTGAGTCTCAGCTCTTCTCCAGATAGCATAAGTTCCGAAAGGTCTGATAGCAGATCTCCAAGTAATACCAGTGTGCATGTTTCAAGCCTTTTCAAACAGATTACACCACTCCTTAGAAGTGAGCAAGCTGATATGAGAGATTCAATTGTATTTGGTTTGTCTAAAGTGAACCATTTAGCTGTAAAAGATTTAATGGAAGAATTGGTCATTTACATAAGAGAAGCAATCGATCGCAAGCAAGAAAATGTTAGACGCCGAAGGCGTCGAGATGTTCTCCGAGTGCAACTTGCTAGGGTATTGGAGCTGATTGCTGAACAAGGAACGTTTGGGATTAGCAACAGTGTTCTAGACAGAGATGCATCCTCCTTAAACACTACCTTTGTTGAATACATTGATGGAGCAAGGCTTTATTTAGAAACTGAAAATGATAAGGATGTCCCTAGTATAGTTCAAGAAATTAAGCAACATTTTTGTGGCTTTATACATAAGTTGATTAAAAGTTTTTCACTGGAAAATCGTAATAATCTTTTAGGGTGCGATTTAAGAAGAAATTTGTTTTATCTTTTTGCTACTTGGAGTGGAAAGTATGGTTCACATTTTAGCTTAGGAGATAGGAAGAACATTAAGGAGGAACCTATCTCTGATTTTGAGTTTTCTGCTCTACAAGCTATGTCTGCAGTTTTATGTTGTGGTCCGTGTTTCGACCCGCAAGGCCTCGGAGAAGAAGGTCCATTTTATGCATGGTTAAATAGCTTGTTGAATTCTAAAGTGGATAAAATTTATCAATTAGGACAAGAAACAGTCGTACTACTTTTGGAATTTAATTCAGATTGTGGAGCATTACTTGACTGGCTTGTAGATTGTTGCTACACTGGTGAAGTTCAAATGGCTGATGGTTGTTTCAATGCTCTTGCAACCATTTTTAGTGTAAGAGAATATCCATGCGATCATTACATGGCTATAATAAATGTAACGTTACTGAACACAGGTTGTCCCAGAAGTAAAATTCAAGAAACAGCCTTTCAGCTTTTACAGATTTTAGATCATAGATTTTTTGGTGCTTGTACATCAATATCAGTTGATGGGGAGACTGATGCTGTAAATAGAAATGTTGTGCTAAGGAAGAAGCCTGCTCAATTTTATGATGCACTGTTTTCTTCTGGTTACCCTTGCTCACAGATGCAGCTTTCACATCATCTAGCTCAATTGCATCCGGAATTGACGATGCCTATTTTCTCTGAGATCACATACCGACTTCAAACTGCTCGACCGCCTGTTAGACAAAATCTATTGCAATATGTTTTACCTTGGCTGTATAACATGGAATTAGTAGATCCTAACATCAATCACTGCAGTCCTTTGTCCCATTTAAATCGCATACAAGAGTTCTGCTCCACTGAGACATGTCAGAGCATTGCTTTGGAGCGTAGAGAAGGTTGGGGATCTGCAGAAGCTACTGAAATGGTTCTGAATAATCTTTTTTATATAACTGCAAAATTTGGTGATGATCATTCTCATGAAATCGAAGACTTGTGGGCATCTTTATGCAAGTGTTGGCCAAATAATTTAAAAGTTATAATTCGTTATCTGTTTATTATTACAGGACTTGCACCCAATGAATTATTAGTTCACGCAAAGCGGGTTGTATTGTTTATGGCAAAAGCCAGACCTGAAAAGCTTTTGGATGAAATGATGGCTGATATGCAGACAGTAGAGACTTTAAATTGCCTTATTGAAAGAACTGAAACTCCACCCTTTTTCAGAGTTACAAGTATTCGAAAAGAAAGTAGCCATTCAGATGATGGCGGATCAAGTTCCCAACCAGATGCCCCTCGTAGTGAGGTCACTCTGGAAAGAGGAACTCTTCATACTAAACGCCATAGTACTGAAAGTGGTTGTGAGAAAGACAGTCAAATTCGTAAGGATGCCTGTTACTCTGAGCCAGTTCAAAATTCATGCAGTGGAGTGAATCAGCCAAAAAGTAATCCAGGGCCATCTTCTTTGACTGCTAGTGATGATGGGCAAAATACCATCATTTCTTCAGTGGAAGAAGATAATTTTCTGCTGCTGTGTCATGTCCCACCTGAAGATAATATCAAACCAGAAACTCCCCAACCACATCCATTACCTATGCCCGAATTTGGCGGTTATTACGCTCCATTAACTGAGTTTTTACCTGATAGCTCACAACCTGTAACTGGATTTCACAGATGCAATTTGGCAGTTATGTTATTGGTAGATGTTTTAGATGGTATAAGCATTGATTGGTCCCCTCATGTTCCTTTAATGCTGCACATAATATTTCTCGGTTTGGATAATACTCGCGCACTTGTGCATGAACATTGTAAAACACTTCTTCTGAAGTTGCTTATTGTTTTAACAAAGCACGAGGACCATTTAGGAGTTGCTAGAATACTTTTAAATAACAAAACCAGAGAATTAGGGTATGGTTTACCTCTCCAAACATTTGCATCAAAAATAAATTTTACCGAACAAAAATTGTTTGAAGAGATCATCCAAAAGGAAACTATGAACCATAAGAGATCATCTGTAGAGGATACTGAATCAACTTCTAGCAAGGAGCAAGATAGTGGATCTTGTGAGACATTGGCTATTGAAGAAACTGCAATTAATCATATTTTTGAGATGAATAAAATAGCTCCCAATGTGGAAGATACCATCAAGTCATTAATAGATTATTTAGCATCTAAAAAAGGAAATGCCTTATGGAGTTATGAGGATATTACTTCAAAAGTATGGTCTGTTAAAAGTGCTGAGCAATTATCCTCCTTTTTGCAGCATGTTCTTTATGTATTTAGAGAATCAATTCCAATGGCTCACGTTCAAGATCGATGGGCTCAAATAGCCCTTCAACTAGCCCTATCATGTTCATCGCGTCACTATGCTGGACGTTCTTTGCAAATATTCCGTGCTTTAAAAGTTCCATTGAATGCTCGTATGTTGTCTGACATTCTTTCTCGTCTTGTAGAGACTGTTACTGAACAAGGTGAAGATATGCAGGGTTATGTAACTGAACTAATGATTACTTTGGAAGAGGCTATTGATTCTTTAGATTCTGCATCAAAAATTAGTGATATAATGAGAGACTTCTTTAAATCCACTCCCAATTTAAATAAGGAAAGCAATAGAAAAAGTGCACCTCCTATTACTGTTACTCACCCAGGACATTCTTCTGGCTCTAGCAATCCTCTTCCAATTTCTGTAAATCATCAGCGAAGTACCTCTTATTCAGGTAGAAAATATCCGGATTCTCCGACAATTGAAATTAAAGACATCCGTAATCGGAGTAATACAGATATCGATGTGCGATTGAAAGCAAATAACTTGGGTAGATCTAGAAGTGCCCAGTCTCTTAAAATGGCAGATGAACAATTTTCACAAGAAGACAGAATGGCTTTATTAGCTCAGTTCTTTTGGATTGCTGTGTCTCTTTTAGAGTCTGATTATGAATATGAGTTTTTATTAGCCACAAGACTTTTAGAAAAAGTAATGACAAAATTACCTTTGGAACGAACTGATTGCCAAGAGAAGTTAGAAAAAATACAGATGCAAATTAAGTGGTCTAATTTTCCTGGTGTGCATGCCTTGCTACTGAAAGGATGTGCATCTCCCAATACATTTGATGCAACAATAAAGATAATAACACAGTTTACAGCACTGTTAGACATTCCTGTTGTTGACCCATCTGAATCATTAGCATTTCCATTCCATGTAATGGCCTTGTTGCCATACTTGCTATTAAACTATGATGATCCAAATACTCTGTGTATAAAAAGTGCTGAAAATATTGCTCAAGTTTGCATGGAAAAATCAAAGAAATTAGAAAATTTGGCTACTGTTATGATGCTCTATAGCCGTCGATCTTTTAGCAAAGAGAGCTTTCAGTGGACCAAATGTGTAGTAAAATATTTATATGATGCTTATTGCCACGTGTTTCTAACACTCATTACCTTCTTAGTCGAAATTCTTGAAAAAGGTTCTCAAAACTTAATTCCCCATGTTTTGGGTATTTTGTACTGTGTTTTACATTATTTAGATGTTACATGTTCAGTGCAAGCAATAAATTCTGATTTGTTGAGGGTTATCTCCAGATACATTGAAGGACCTCAGTGGAAAGATGCATTGAAAATATTGAAACTTGTTGTCACTCGATCATCAACTCTTGCCGCTCCTCCCGCCCCTTTCAGTATTGGATCATCTGCTGCTGATTGTGTCAGCATCGCATCAAATACATCTTTTGTAGATTCAGAGTTTGGCAGTAAGAGAGAATTACCTGGGAGAACAATGGAATTTACTATTGATTTATCTCAAACTCCTGTTGTTGGGCAACGCTATCTTCTGAAAGATAGTCCAAAAGATGGAGAGAAAGAAGGATCAAGTGCATCCCCTAGAAGAAGTTTGTCTCATAACCATTCATTCACAGAAAATGGTTCTGTCGGTTGGAAACGGCCTTGGCTGTCCCAAGCTCGAACAAGAGAGCATCTCATTGGCCTGCTTACTAGCTGTGGCCAAAGAGTAGGTCTTCCCAAGAGTCCATCAGTTATATTTAGTCAGAATAGCGATATCATTGAACATCAATCTTCAATGTGCAGTAGCACTGAAGAGATATCTGCTACCAATAATGAGTCTGCTGATAGCAAGCTAGAAGATGGTCATGCTGATCATGCCCAGTTTGGTGTTTTCAAAGATTTCGATTTCTTAGAATACGAATTAGAAAGTCAAGAAGGAGAGAGTATGGATAATTTCAACTGGGGTGTGCGTAGGCGTTCATTGACTAACTATGATGGAAGTACAGATGATGTTTCAAAACCTAAACTCAATTTGTCAATGAGTAATTCCACTTTGAGCCCCCGTAAAGAAGAATCATCTGATGATGAAATAGGAAGTGTTTCTCCACTTGATGATGTTCATCCTGATATGCCCAGTAGTAGCAGTGGCTATGTATTTCCACCAAGTTCTCTTCCTTTGTCTGAACACAGAAGAAGACCAATAAGTCCAGCTTCTGTATCAACTCACAGTTTAGCTAGTGATGGAGATTTAACTCTAAGCAACACATCGCCTAGCTTCTCGCCATTAGCTGCTATCCACTTACCTCCTGGATCAGAAGATATTGAAGATATGTGGAGAGCTCATTTGCACGATTTGATGTCTGATGGAACTGGAACTGTAGCCTCTAACACCTATCAAATTCTCTCTCGCTTATTTAAAGAAATGTTCAGGAGAGTTACAAGATTGACCAGAGAGTGCTGTCAAATGATATCTCACATGGATGGTTTCCGAGGGGTCGCATCTCATTTCTTAACTATGCTGGATGTGCTTATCAGTCAGGTGGAATGTCCTTTTATTTATATCGATCCTGAAGTTATGCAACTGGTTGAAAGGCACAAATTTTGTGTCCTTGAGATACAAGAGCACTGGGAAACCTTCCTTGAAAAGCAAGAGCATACCATGGAATGTATGGATGCTATGAAATCTGCACTTAAACTGGAACAGTTAGGGGAACCTATTCCAGATGGTTCCATTGAAGAACATCGAATTGATCTTTGTAGGTGTCTCTATAAGCTACACTTTCAGTTACTTCTATTACTAGAAAGTTATGTTAAATTATTATCTTTACTGACAGGAAGAGTTCAACAAGTACATATCGTTGATCTTTCTCAAGACATAACTTCTGTTAAGAATGATGTCGTACGAGCAGTCGAAGACACAGAAAGTGACAGATTATCTCCAACTGAACAAACTGACATTTCCTCGCTTTCTCAACATGAGGCAGAAACGATCTTTTTGGAGTTGGTTCACACACGAAAGTGGGGAAAAGCAATTCGGCATTTGCATTGCTATCGTACCATGTTTCCAGGCTCTTTGTTTGGACACTCTGAAGAAGATGATGTTGATGTTATTCTTGGGATTTATGCTAAACATCTGTGTGAGAATAGAACTGGATATTTCATGATGTCCCAAGAGGAACACGACATAGCTCATGTATGTCGTCAACTTATGGACATAAGTCTCCAACTGTCGTCAGTTTTGCATAATCTTGAGCACTCACATCAAGATCGTCAACAAGACTCTTCATTTCGAAGATCAGAATGT
>Ara178
AATAGAAGAAGTGCTGTTGAAAGGTTGGAAGAAAGCAAAGCTAATTATGTGAAATCGGAACGTGTGCTGGACACAAAGCAGGAATTTAAAAGTAGTTCACATCTCTGCATTAGCACTGGCCCTCAGTTAGACATATTATTTAAACAACCACCTCCAAAAGTTCCACCTGATTGTGTGAAAGCTTTTAATACATCTGATGAAGTAAAAGTTTCATATTTAAGACTCCAACCTCAGTCTTCTCAAACTAATAAGTCACCTCCTACTTTACGGGCCAGAGCTAAGTCACATTCTGAATCTAGAGAGTCTCAAATAACTCGCAAGCATTCTTTTGCTAGCCAAGGAGGTAGGCATCACAGAATTGAAGTTCTTATCGATATTGAGTCACAGCTCAAACGCCTTATTGTGTCAGGTTCTAGAGAGAACATTTCTGTTTCACAAGACTCTGTTAACTTTGGTACTGCTCAAGCAGAAGTGACGCCCAAAGTCTGTAGAATTTCCGAAGTACCTAAAGTGAGAAGGGGTTATTCTGATCCTGTTAGAAAAAGTTGTTGGGTTCAACAAGACCTTTCGCCAGACTGTTGTATTCATAAAAGCATGCCAGATTTGTCACCATGTAATGCTCAAATTCCTTGCTCCAGTTTATCAACAGTTGGTAATTCTATTAAAGTACTTGCTCCTGAAAGTTGTGAATCTGTTACGTATGCTGTTCCAAAGTGGAATGCTGTACCTGTAATTAAAACTGAGCCTGATCTGGATGTTACTGATTCTTATCAAGAACCCAGAAGGTTTTCCAACGGAACAGGAGTTTTACACCTTACCCCTTACTATTCGCCTTCAAGTCCACTTAGAAGGCCTGTGAGCCGCTCTAAATCGGATGTTTCTCATAGATACACTAAAAGGTCTTCGGAATATTTTCCTCGTAGAAATAATTACACATCTGCAGAAATAGAAAGGTTTTTCGATACAATGGGACTTGATGCTACTGCTTGGCATCATATCACATCACCATCACTAGTTTCTAGTCCCCCATGCTTTTTTGAAAGTATAAGTTCAGTTGATTCAAATGAAGTAAGATCAAGTGTCTGCAGTGATGATTCTATAGCAGATGTACCAAAGGAAGGCCTCCGAAATCATGATCTTAGAATTCATGGACCCTTGGAAACTTCTATAGTTGAAAAGAATGCCCGTGTTATCAAATGGTTGTATAATTGTAGGAAAGCTGCATATGAATCG
>Ara179
GAATTCAATCCATCACCTGTTCCAGTTTCTCTAATGTTTTATGCCTATGCTACTGCTGATGCTAGATTGACACCTTTTGTCGTTAATGAAGGCCATTTACGTGGTATTCGGGGGCATATGAATGAGCTTGGAAATTTTACTATTCAGTTTAGAGAAATTGAAACTAGCAAAACTATTTTAAAGTATAACTATCTTTCAACCTACGCACCATCTATAGCACATTTAAAAGAATCTGTAATTAGTCACCTTGCTCAATTTCAAGCAAAAGAGCGTGTGCAGCTCCAAATTTTAGGTTTGAATGGTGAGGCAATATTTCGTAACAAAAAAGGTGATAAATTTACACCAAATTTTATTGTATATCAAGTAACATTCATTCCACCATTTGAGCTTGAAGTTTATTTTGAATCTGGTAGTTTTACAAGTAGACCATCAAAATTTATCGGGCCATTGTATAATATGGAGTTAGATAATCACATGAAAAGATTTGAAGAAACATTTGAATATAAATTTCGTCTTCTGGATAAACTATACAATCCAGAAGAAATTAAAACTGCTTGGGCAGCTCTAAGTAATATGATTGGTGGTATTGGGTATTTTTATGGTTCCTCTTTAGTCCAATCTAGTCATAATAAAGATCCAATAAGTTATTGGAAGGCTCCTTTGTACACGGCTGTACCATCTCGTTCATTTTTCCCTCGAGGCTTTCTGTGGGATGAAGGGTTTCATAACCTTTTGATCCTTGAATGGAATCCTGAGATCTCTAAAGATATTCTAAGTCACTGGCTTGATTTAATAAACACTGAAGGATGGATTCCGAGGGAACAAATTTTGGGTGTAGAAGCAAGAGAAAGGGTCCCAGCAGAATTTGTTATTCAAAAAAACACGAATGCAAACCCACCAACTCTCTTTTTGACTTTTGAGAGATTGTTGAATAAGATGAAAACTGGAGAAATTCCAGAAGATATAGATTTTCTTAAAAGAGCTTTCCCTCGTCTTAAAGTGTGGTTTGGTTGGTTTAATAGAACTCAAGCTGGAATGATTCCAGGTACTTACCGTTGGCGGGGACGCGATTCTCAGACAGATGCAGAGCTGAATCCAAAAACTTTGACTTCTGGATTAGATGATTATCCACGTGCTACTCACCCGACTATAGATGAAAGGCATATAGATTTGCGATGTTGGATTGCCTTTGCTGCTGGTGTGTTAGCTGATATAGGAGATTTTATTGATGAACCTGTAGAGAAATATCGCAATACTCACCAATTTTTGACGGATAATAAGCTATTGGATTTATTGCATTGGTCTCTTAAAACTGAATCTTACTGTGATTATGGATTTCATTCCAGGAGTGTTAAATTGGTTCAAGAAAAAGTTCCTTTTTCACCGGGAAGTCATGAAACTCAAACAATTACTTATAGGGAAGTAAAAGAAGAACCAGCCTTGAGGTTTGTCAATAATTTTGGTTATGTTAGTCTTTTTCCATTCCTTTTAAAAATCATTGATGCTGATAATCCTAAACTTATAAAAGTAATGGCTGACATAAAGAATCCTAACTTACTCTGGACAGATTATGGGTTGAGGTCCCTTTCTAAGAGTTCACCATATTATCTGAAATATAATACTGAACATGATCCTCCCTATTGGAGAGGGTCTATATGGATCAATATTAATTTTCTTGCTATCCGAGCTTTTCATCACTACAGTGTTGTAGATGGACCATATAAAAAAGAGGCGAGAAGTGTATACACAGAATTGCGAGACAATGTTGTGAAAAATATAATAGATGAGTATAAACGAACAGGTTTTATATGGGAACAATATGATGATAGAACTGGGGAGGGAAAAGGTGTGCATCCTTTTACAGGTTGGTCGGCTTTACTTGTGTTGTTAATGGCTGAGATTTTT
>Ara180
GAAGAAATCAATAATGGTTGCGTATCTACCCAAATCAAAGAAGGCTTTGATCGTATTAAGAAACAAACTGTTTCTCCATCTCATGTTCGATCTTGTGCACGATACCCTTTACATTTGAAAAAATCCATAAAGAATGAACAAGGCAAGGTACTGCGTGTCAAAAATATAAATGAAAAACTTGAAATAAGAGCAAAGTCTAAGCTACCCATCGGGATGCCGATCAGACGCCATGGCGAAACGGCCCGTGAAAGACTCTTCCGGAATTTGAAAGGGCTGAAGAAAAATTTACTAATAAAGAAGAATTTTGGAAAATCAGAAGAGGCTAATAATAGCAAACCATTACTTAAAGAAATGAAATTTGTTCAATCTCTGGGTGATATCAAAATAAAGCATGAAGTTGCTCACAGCTTCGCTGATGATGAAAAAACAGAAATTGCAAGAATTTCTGCAGAGAAACTTATAAAGTCAGACAAGAATCCAGATAAATTACCAAACACCCAAAGTAATAAGATCTGCTCTATGCTGCAGGATAGCCCTCACCTGAAGAAACCGAAGTATGTCGTTCGTCCAGCTCCCATAGTAGAAGATAACAACGAAGAAAAAATGAGGAATTCTTATCCTGGTTCTGAGAACTTAGCAGTTGAAAAGGAAGTCATGCTACCAGTTTTTCAGTTCCTGTCTGTAAAAGACTTGTACACCTGTCAATTGGTTTGCAAAACTTGGAATCGCTGGTCTGTTGACCCTAGACTGTGGAGGATGATGGACCTTACACGTAAGAAAATAACAGCTAGCACGCTGATTGGAATAGTGCGACGACAACCCGTTACCCTCAACCTTAGTTGGACTAATTTATCTCGAAGGCAGTTGGCGTGGCTCATCGCCAGACTTCCCCAGATGAAGGAACTAGTCGTGAGCGGTTGTTCCTCTGCTTCTATTTTAGCTCTGTGTACGTGTAACTGCCCTCTTTTGCGTTCCCTTGACCTTAGCTGGGTTGAAGGATTGAATGATTCTGTCATAAGGGATCTCCTAGCTGCCCCACCCGATTCCAGGCCAGGTTTTATTGAGAATAAAACAAGGTTACGTCATTTAACTGAAGTTAAACTTGCGGGAGCCGATATCTCTGATGTATCTGTAAGATTGTTAGCTCACCACTTGCCTCTACTATCAAAACTGGATCTAAGCCATTGTCATAAAGTTACAGACATGGGTATTGCTGTTTTAGGAGCAGCAAAATCAGCACGATTACAATCGTTAGACGTCTCGTCTTGTTCCAACATTACGGACACCAGTCTCGATGCCCTGAAACGCTGTACGCACCTCAATTATCTCGATCTCAGGGACTGTGGCCAAGTTACTGAAGCTGCGTGTTCAAAGTTCGTAGGTCAAAATCGGCTGACACTTATTCAAAAAGAAGCTAAGTTTATAAAAAGGCATATT
>Ara181
TCAGGCTTTGGTCTTATGTATCTTCCTTCAATAGTTAGTGTTACCTGTTATTTTGAAAAACAACGTGCCTTTGCTACAGGAATAGCAGTTTGTGGTTCCGGAATGGGTACTTTTGCCCTTGCTCCTCTGACAGAAATTCTTGTCGAAAACTATGGTTGGAAAGGAGCAATGATGATTATTGCTGCCTTAGTTCTCAACTGCACAGTTTTTGGAGCTTTATTTCGCCCACTCGAGGCAGCTTCAAGTCCTCAGAGTAAGCAAGTCCCTCGAATAAAGAAACCCAATTTGCCGAAGCTTAAGATTAACGGTTCTTTGAGTAATGGGAAGTTACCGACCACAACGGAAGATGGCAATAGCCCTTCGACACCTTTGATGTTTCAAGCAAATGGTCACGTTGTATCAGAGTTGGTAACAAAGAAAAATCCAGATGACACTTTGTCAGCTGATTCTAGACTCACCAATGGTTTTGCAAAGAATGGTGATATTTCTCCCAAAGTTCAATTACCACCTGGTTACAGTACAAATCCTTCAACCCCTTCAGAGGTCATGGCCAACGGGTTTTCTAAGGATATTGTTTTGCGATCAAATGGACATGGTCCAGAGAAAAAAAATGATCGCAATAGTTTGATGTTGCCAGGGGATTTTTTGCGTAGAAAGGTGGAAGGTACTGCTTTGTCTAGCTTTGTTTGTTCATCAGCTTCTTTGGCTCAAACCAACAAGGAGTTGTCTCAGCTTGAGTATGCCTGCCCGCAATCTCGCAGTGGTGGACTTTTGTGTCGTAAAGATATCTTCTACAGCGGAAGTATGATTAGCCTTGCTAAGTACCAATCTAATCCTAATATTTCCTACTCTGCTGTGCACCCAATTGATGCTGAGGATGAGTTTGACCACAAGAAAAGATTCAAGTGTTGTCCGAAAGAGATTCGAGATGCATTAGCTGAGATGACTGATTTTGCGATACTTAAGGATCCTATTTTTTTGATGTTTGCTGTTTCCAATTTTTTGACTAGTATTGGTTTTAATGTACCATATGTTTACACTAAAGATAGAGTGTCGGAAATGGGTATGGCATCGAATGAAGATGCAAGTTTCCTTTTAGCCATAATTGGCATTTCAAATACTGTAGGTAGAGTTACATTAGGATATTTGTCGGATAGATCTTGTGTAAATAGGCTCTGGATTTATAACACAAGTTTAATTATTTGTGGTTTAGCTACAGCCCTTAGCTGCTATGCTCTTAATTACACTTTGATGGCTTGTTATTGTGCAACATTTGGAGCCACTGCT
>Ara182
ATAGGAGATGCTTCTTCTGCAAGTATGCATGGTTTTAAATTGGAAGATCGGATTTGGGTCAATGGCACAAAACCTGGTTTAATAAAGTTCCTTGGTAAAACTGACTTTGCTCCCGGTATCTGGGCTGGTGTGCTTCTTGATGAAGCTGTTGGAAAGAATGATGGTTCAGTGGCAGGAGTTAAATACTTCAAGTGTGAGCCCAATTATGGTGTTTTTGCTCGCCCACAAAAACTGACAAGAACCATGGGAGCCCTTCCTAGTGACACTATGGGCAGCACAACTAATCTTAGGAATGCTGGTGCCACCATGGGTAGCACCACAAGTATAGCTAGCCTGAGGAGTGGTGTGGGTTTGGCAACTCCTGTTAATAGCAGAACTCCTGGTACTTCTGTTACATCTCCTACCAGTGCCACCAGAGAAGTGTGCTCCAAACTTAGATTGGGTAAAAGAGTTGTTGCAAGTTCTACAACTGGTGTTAAAACAGGTGTGTTGAGATTTATTGGAGAGACTGATTTCGCAAAGGGTGAATGGGCTGGAATAGAACTTGACGAACCAGTTGGAAAAAATGATGGATCAGTTGCTGGAAAA
>Ara183
ATGGATGTACAAAAACATTCGGTTCACACATTGGTTTTCCGATCGCTGAAACGAACTCATGACATGTTTTTAGCCGATCAGGCTAATCCACCTCCACCGAATGAGCAAAGTGATAAGCTAAAGATGATGATTAAAGCTAGAGACGAATTTGGGCCTGTTATGCATCTAGTGAAAAACAAGAAACTTTTGGAAGAATCTGAAAATGATTCTGAGAATCTTAAAAATGATGAGAATCAAACCGTTCATTACGAAAGACGAACAACTATGAATGAATTTGAAGGGCGTGAGCTATATGAAACCGATGCTCCTCCACCAGGGACTGAGGAAATTTATCAATTACCTACACCAACCATGCCACCATCTCAAGCTTTAGTATTAGCTGGTCAACAGCAACAAGCTCTTACAATGAGACGAATGCCGAGCTTACCCAAACCTCAATGGCATCCCCCTTGGAAATTATACAGAGTTGTTAGTGGCCATTTAGGTTGGGTTCGTTGTTTAGCCGTAGAACCGGGAAACGATTGGTTTGCAACTGGCTCAAATGATAGAATAATTAAGATATGGGATTTAGCTAGTGGGAAATTGAAGCTTTCCCTTACAGGCCATATTAGTGCTGTTAGAGGTCTTGCAATAAGCTCTAGACAACCTTATTTATTCTCTTGTGGTGAAGATAAGCAAGTGAAATGCTGGGATTTGGAATATAACAAGGTTATACGACATTACCATGGTCATCTTAGTGGAGTATATGCATTATCACTCCATCCTACTATTGATATTTTAGTAACAGGTGGACGAGATTCATCTGCAAGAGTTTGGGATATGAGAACCAAGGCTAATATACACACCCTGTCAGGCCATACTAATACAGTGGCTAGTGTTCAGTGTCAAGCAACTGAGCCACAAGTTATGACAGGTAGCCATGACTGCACGATTCGCTTATGGGATTTAGTGGCTGGCAAGACTAGAGTGACATTAACCCATCATAAAAAGAGCATCCGTGCATTACTTATTCATCCTAGGTTGAATATGTTTGCATCAGGAGCTCCTGATAATATAAAGCAATGGCGTTGTCCTGATGGAAATTTTGTGCAGAATCTTACTGGACATTCAGCTATTGTCAATTGCTTGGGGATTAATGTTGATAATGTGTTGGTATCTGGAGGTGACAATGGTACATTGTATTTTTGGGATTGGAAAACTGGTTATAACTTCCAGCGTTTACAAGCACCTGTGCAACCTGGATCTATTGATAGTGAAGCTGGTATATTTGCCTGTACTTTTGACCAAAGTGGCAGTAGATTGTTATCTGCCGAAGCTGATAAAACAGTTAAAATATTCAAGGAAGATGAGACTGCTTCAGAAGAGACTCATCCTGTGAATTGGCGACCTGAAATTCTAAAGAGAAAACGATTC
>Ara184
GAAGTAAGTCCTGATATGGAATTAGAAAATTTTAAAGCTTTGTGCGAATGCGAAGTAGGTTTCAGTTCTGAAAGAATGGTAATAACTCACGAAGGAAGGCCACTTTTAGACAATAAAAAGGATCTCATAGGTTACGGAATTCAGGAAGGTGATGTCCTCCTTGTGCAACAAATGATGTTACAATCGACACCCAGTCAGTTACCAGATTTAGGAATTGACTTTGGCTCCATAAGACTCCCACAAAATGCAGTTTCACCGGGAAATTCTTCATCAGGAAGCATACTTTCTCCTACCACTGCTCCTCCAGTTTCTAATAACTTGGATAGAGTTGAACGTATGAGGCTAGAACTTACAAACCATCCAGAGAGCTTAGCCTTATTGCGACAGAATAATCCCAAATTAGCTGATGCGTTTCTGTCTGGTAATAAAGAGTTGTTTGCAGAAGTTTTAAATACGCAATTAACAGAGAAATCTGAAAGGGAGAGGAAGAGAATTCAGATGTTAAATGCTAGTCCCTTTGATCCTGAAACTCAACGTATGATTGCTGAAGAAATTCGACAAGAAAATGTTGATACTAATATGGAGGCTGCCATCGAATATCATCCCGAGAGCTTTGGACAAGTAACAATGCTTTATATAAATTGTAAAGTGAATGGCCATCCTGTGAGAGCTTTTATTGACAGTGGCGCTCAAACCACGATCATGAGTCAAAGATGTGCTGAACGCTGTGGTATTATGAGACTGGTTGATAAAAGGTGGGCTGGTATAGCCCAAGGTGTTGGTGTTCAAAAAATTATAGGTCGCGTTCATCTGGGTCATATACAAATCAATGATGTTTTCTTACAGTCATCTTTTTCTATCTTAGAAGAACAAACTATGGATATGTTGTTGGGATTGGATATGTTAAAGCGTCATCAATGTTGTATTGATTTAAAACGGAATATTTTAGTGATAGGAACAACTGGTACAGAAACACGATTTTTAAGTGAAAGTGAACTTCCTAAAGGTATGGAAAATTTCTTTGATAACCAAGGACAGATAAGTACAGGTCCTTCAACAAGTGCAAAAGCTAAT
>Ara185
GCAATCAGTACATCTCAAGTCTTAGATCATGAAAAATTTTCCAATTTTACTTTTACTGTTCAAGTAACTGACATGGGAAAACCTCATCTTAGTGCTATAATTCCTGCCACAGTGACTATATATATAGCTGATATTAATGACTGCCCTCCTCAATTTGAACATCCTTCTTATGCAGCTACTGTTCTTTTACCAACTCATCAAGGTGTAGTAGTCATAACTGTGAAAGCAACAGATCCTGATACTGTTGCAACTACCTCAATTAAGTATAATATTGTCTCAGGAAATTATGGGGAAAAATTTGCAATTGATGAGGATACTGGAGAAATAGTTGTTAAAAGTCCTGAAGATATGAATGAAGAATATCAACTTGTAGTCTCAGCTAGTGATAGTGAATATGAAGCCAGTTCTAAAGTGTCGATAAAAGTAAAAGAATCTCGAAGAAGCTCACTTCGTTTCAGCAAACCAAAATATACTGCTAAAGTTGAGGAGAATTCTGCAAAAGTTGTTACAGTTGCTGTTATAACAGTTATAGGTTCATCTCTCAATGAACATTTGAGTTTTAAAATATTGAATCCTTCTGAAATGTTTGAAGTAGGATCAACTTCAGGTGTTGTGAGAACTAAAGGAATACCATTTGATCGTGAAACACAGAATTTTTTTACTCTAGTTGTTGAAGTAAAAAGTGAATTAACAAACCCAGTACAAATAGCTCATATTTTAGTTGAAGTTACCATCACTGATGTGAATGATAATCCTCCTATTTTTGTGAACTTGCCATATTATTCAGTTGTACCAATGGAAGCTCAAAAGGGTTATATTGTTCGCAAG
>Ara186
ATGCTAACCATTGGTTTAATGGAACTCCTCAAGTCATGGGGAGAGAAAGAACGTAAGGAGTTCAAAGATTACTGCAAAAATGCAGTTGACAAATTGGAAGGATCCAGTCTTACAGCTGGAACTGAGCAAAGTGACATAAATTTTCTGTTGTATGGCATTTGTAAGGAATGTGTTTTTAGTGACTTAACACCAGAAACTGTTGTTGCAGCATTAAGCGAAGTAGAACCTCTTCATCCAGAAATGACATCGCTTATTGCTGACATATTAACAGTCTTAGACACAGAATCTTTGTGTAACGAATCTCATACAGTCAGAGAGCGTTTTTTCAGTCTGTTGAGACTTTGTAATAATCTTATAGTTCCTGAATTCATCTTGAAAGAAAGGTTAGAATTTGATACTTTAGGTGATGCTGATATTATGAAACTTTTAAGAAACATCCAAACTAAATACATTAAGACAAAAACTAGATTGTTTTATAAGCAGCAGAAATTCAATTTATTCCGAGAAGAAATTGAAGGATATGCCAAGCTAATCACAGAATTGGATCCTGGTAACGGAGAAGACACAAATGCGAAGCACTCTTTAGAAGTTATTCAATCACTGATTGGATGCTTCAATCTAGATCCTAATCGTGTTTTGGACGTCATTTTGGAATCCTTTGAATGCAAGTCCTGTCATTCAGAATTTTTTATCCGTCTTTTGAAATCATACTTTTGTAATTCTGAAACAATAAGTCAAGTTATTGGTTTTAAGTTTGGATTCTATCAGCAAGGTGATTCTAAAGAAACTCCTTCATCATTGTATCAAGTTACTGCTTTTCTTTTGAAGTCCAAAGTCATTGAACTGAACCAATTATATGCTTTGCTCAGGCCTGATGATAGCAAAATTGTTGAGGAACATAAGCAAGAATTAACTAATGCTCTTGCTTACATCAAGCAGTTAAATAGTATATCCACTAGTGCCAACAATGATTCCAATAAAGATAGCTCTGAAAATGATTCAGTTAAAGTGGACTCAGAAGACAATCAGAAATTAGGACTCTGTGCTGCTTTATTAGATGTTGGTGACTGGGAACATGCTAAGCAATTGATTGGATGCTTTCCTGATCATTATGCTACATCCCATTTGTTTATTACTAAAAAACTTTGCAATCTAATTCATGTCCTTATTGATGATTTTTATAAGTCAGTAAATATCTTCCCCAAGATAACTGAACCAAAAAGTTGGGAACTTGATTCTAGGGTCAAAGTGAACTCTGTTAAAAGTTTTGCTGAGCTTTTTACAAATGTCTTTGAAATGATACTTGCTCTTGGTCCTTATTTGCATCATGACCCTGTATTGATGGCAAAAATCATCCGCCTTTCGAGATATTGGTTATGCACCAAATCTCGTGAACCACTAAATGGCGTATCTGCAATTTCAGCAATAATAGATCAGTCTCTTTTACCTTCACTGTCCTTATTAGAGTGTAACTGTTGCATGGCAGAAGAGATGTGGAGTTTGCTTAAGCTTTTCTCATATCAAAACAGGTATTCTTTTTACTATAATTGGAAGATAAATGCTAATGTAACCCATCCTATGTTGATAAAAGTCAAAGCTGATGTTTTGAAGAAAGTAAAGTATATCATGAAGAGGCTGAGTAAAGAAACTGTAAAACCCACCGGCAGGCAGATTGGAAAACTAAGTCATTCAAATCCTGGGTATATATTTGATTATATTTTGTCTCAAATTCAAGCTTGGGATAATTTAATAATGCCAGTTATTGATTCATTGAAGTATTTAACTTCTTTGTCTTATGATGTTCTGGCTTGTTGTGTCATTGAAGCTCTAGGAAACTCAGAAAAAGATAGAATGAAGCATGATGGCACCAGCATATCAATCTGGTTGCAAAGTTTAGCTAATTTTGGAGGAGCTGTATTCAAAAAATATCCCGTTGACATTTCAGGACTTTTGCAGCATGTTGCTAACCAGCTTATTGCTGGTAAAAGTCTTGACTTGCTGATTCTCAAAGAAATAGTTCAGAAAATGGCTGGCATTGAGGCGAGCGAGGAGATGACCCTTGAGCAATTGGAAGCAATGACTGGTGGTGAACTTTTAAGATCTGAAGGTGGATATTTCAATCAATTGAGGAATGTTAAAAAGTCCTCTCAACGCCTGAAGGAAGCTCTTCTAGACCAGGATTTGGCCATTCCTCTTTGTCTTTTGATGGCCCAACAAAGGAACTGTATTTTATTTCATGAGCAAGAAAACAGCCATATAAAGCTAGTTGGTAAACTCTATGACCAATGCCAAGACACCTTAGTTCAGTATGGTAGTTTCTTAGCTAGCAATCTAAATATGGAAGATTATGCCAGTCGCTTGCCTCCTGTCTCTGCGTTGCTAAGTGAATATAACATAAATGCTGATGTAGCATTTTTCCTTTCAAGGCCCTCTCTAAATCATGCTATAAATTCTAAGCTTGATGAGCAAAAGAAGCTAGATAAGAGCTTGAAAAACTCCAGTACCTCACAGAGTGTGAAAAAATATCTTGAAATAGTAGATTCTATCATAAGCCCCATTGTGAAATCTGTCAGGTCTAATCAAACACTCAAAAAAACATGGGAAGATTTGAATCCTGAATTTTATGTCACTTTTTGGTCTCTCAGTATGTACGACTTAGTTGTCCCCACTGAAAGCTACGAGCGAGAGATAAATAAACTAAAAGCTGTCCTGCAGAGTGAAGATAATAAGGAAGCTGGTAAGAAGAAAAAGGAGAGAGAAAGATGTGATGCGCTTATTTGTAAATTAGTTGAGGAAGAGAAAATGCAAAGTGAGCATTGTGCTAGAGTCATAGCACGATTAAATAATGAAAAGGATGAATGGTTCTCTTCAAAAGCTGCTAAAAATGAAACAATCACTCAATTTTTGCAGTTGTGCTTGTTTCCTCGCTGCATATTCACACCTGTAGATGCCTTGTATTGTGCAAAATTTGTACACCTTATACATTGTTTAAAGACACCCAATTTTTCTACTCTACTTTGTTATGACAGAGTCTTCTGTGATATTACTAATACCATTGCTTCTTGCACTGAAAATGAAGCTAATCGTTATGGTCTTCTGTTGTGCTCCATGCTAGAGACTGTTATGCGATGGCATGGCAGCAAAGCCACTTTTGAAAAAGAATGTGCTAATTTTCCTGGTTTCATGACAAAATTCAAAGTACAACAACCACTACCGCAACAGCCAGCAGTAGCACAGCCTGATCCTCCTGTTGATAGTATAGGTTATGAAAACTACCGTCACATATGCCATAAGTGGCATTTTAAAATAACCCGGGCTCTATTAATATGTCTGGATTCTGGAGATTACATTCAGATTCGTAATAGCCTTTTAGTTCTGAGGAAAATTGCTCCTCACTTTCCAGTTATCACTAGCTTGAGCCTTGCACTCGAACGAAGAATGGAGAAAATAAAAGCTGAAGAAAAAGATAAGAGGCCAGATTTGTTTGTCCTTGCTACTGGTTACTCTGGTGTTTTGAAGGCAAAGAAACCAACTCTAATTCCTGGGAGTGAGTTTCATCAAAAAGAACCAACTAAAGACCCACGACCTGCCAATTCTAATGCTCAGCCGAATAAAGAATTACCTGTTAAGGTAGAAAAAAAAGATGGAGAAACTTTAAATGAACCATCCAAAGAAAGAGTTATAAAAAATGATGCTAAAGCTGACTCTACCAAGACAAAGGGAAATTCTTTCGAAAAATCGAGTTCATCTCAGTCTACGGGAAAGCGGTCATCCTCTTCCAGATTAGAAGGCGAGCTTAATGGCATTGATGCCCCCCGTATTAAAACTGTTCGAGTGAAAGAAGAAAAAACAAGCAGTGATAATTCTAGCCCGTTGAGAAGAGAAGAAAAAATCATAACCATAACAAAGACTGACCCAAACAGTATCAAAGACGAAAAACGAGATCGTCGAGAAGACAGGCACGAAAAACAGCCTAGTGCTAGATCTAGTGAGCGAGAAAATTCAGAGTCCACACGGGACTCTCACTATCGTGTCCTATTAGATGTCGATGGTGAAAGAGAGCATAAGCGCCGTCGTGCCGATGGTACCTCGTCCAGAAGCCCTCGAGATGGGTCAGAGAGAGAATCTCGCAGTTCTGATAAAATATCTGACGAAAGAAATGGTGGTCGTGATAAAGTTCTTGTGGAAGTCAAGCCTCATAAAGATTCTGAATCACCTTTAGAGAAATCTAAGGTCAAGGAAAAGAAGCAAAGTCGCAAAAGAGAACATTCAGACGAAGGCAATCTGGAACCGAGAAGAAGACGAGCAAAAGCTGACAAGGAAGATGAGGATTCTGCGAAGCGTTCTAGTGAAAATGAAAGAGATTTGAGATCTCGGCGTGAAGAAAAGTCTCCTTTAGTGTATGCAAACAACGTTGAAAGACGTGAAGAAAAGAAGCACCATCGTTCTAATTCAGCATCTAGTGTTAAAAAAAGATCC
>Ara187
CATACAGTAGCAGAGATGGGGTGGACAACCTTTCGTATCGTTCCAGCTAGAGCTTTCAAGAAAATTCTGTACGGCATTTGCATTTGGACATGTTTGTGCTACCTGGTGTTCCGTATTACGAATCACAATGGAGCTGTCACATACCTTACAGCTCGCGTGAACAGGGGTCTTCTGCAGAATGTACAGTCAATGCAAGCTATCGCAGCAGCAGCTGCCAATGGCAATGTTGACAACAGCCCCACCACATCTCCACCAGGAATACAAGATAATCCATCAGGAAGTAGAACGCCGGGTATTCCTCAAAATTTCTTAGATTTAGAACCTCAAGTTGATAACAGTCCTGCATTAAATGAAAAACAGCTTCTGACTTTACTCGCTAATCATTCCAACCTTCCGCTTGCTTATTGGTCAGCGAACAAGCTCCGCCCAATTGGAAGCAAATCCTGTGTGAAATTTCCTAGTCTTTATGAATTAGATTTCAACAATATATATTGGCAACGACTTCAAACTTCAAATGGAACGTTTTATCTTTATGGTGCATATTATGATAACAGATGGAGAGCAGGAAGCACGCCTTTAATAAGAATACTTGGCATGGTCGATCGTATTAAACCTTTGCCAACAATTTGTCAGCTTTGGTTTGATAAGAAGAAAACTGTCATTTTTACGCCTGCTACTTACACGTATGCGTGGTATAGTAAGTGGGGGAACTACAAAAATGGCATACTTCAACCATATGTGATATCTTGCAAAGTGCCCACCAAAGAATCTGGAGGACAGGTACCGACAAGTGTATCCTTAGTTGAAAAACGCTGCGATAAACCTACCACGAATTTAAGAGTTCGGTATGACAGACCTGCAAAAAAGGAAGACTTTGCAGTGTGTGTTAAGGGGTTAGATTTTTTGCACGAAGATCTCAGCGTCAGACTTGTAGAATGGATGGAAATGTTGAATATTCTTGGGGCGAAGAAAATATTCCTGTATGAGCTCGAAGTTCACCCGAACATCTCAAAAGTTCTCAATTATTACCAAAAAGAAGGACTGGTACAACTCACGCCTATAACACTACCTGGCAACCAACCTAATTTGCCAGGTTTCAGACATTTGTATCTCAAATCGAAACTAACTCATAAACGGCAAAACGAACTAATTCCTTACAATGATTGCCTCTATAGGAATCTTTATTCTTATGAATATGTTGTTCTTCTGGATATTGATGAAATAATTATGCCTGTTAAGTATGAAAATTGGTCTGATCTTATGAAAGAAGTTGTTCGGCAAGCGTTGAAAGAAAAAAATTACACCAGAGCCAGCTACAATGTGCGTAATGTCTACTTTTTGGATGACCTTCAAGATGGCGACGATTTGCACCACGAAGCTCACGAACAAGGCATTCCAAGATTTCTTCATATGTTTCAGCACGTGTATCGGAGTAAAAATTTCACAAAACCTGGTTCCTATGTGAAATGTTTTCACAACACCGAAAGGGTAGTATCCCTACACAATCATTTCCCCCTAAATTGCTTAGGGACCTGCACTACATTTTCTGTTAACACAAGCTTAGCCCAACTACAGCACTACCGCAAAGATTGCGTGGGTTCGTTGCAAAATAGTTGCAAAACAGACTTTCGTATTTATACCCTAAAAGACACCACCATATGGAGGTATAAAGATGAAGCTATAAAACGAACGACCCGGACATTAAATAGATTAGGATTTTTTTCA
>Ara188
ATATCCCCAAAAGCACAGTTGCGAATCAAGAAAGAGAAGGCCCTCAAAAAATCTCTGTCTAATGCAAGTGAAAGCGATGTTGGCGCACGCGTCAAAAACCGGAGCGTTAGTTGGCATGGTATGCCGTTGCTCGATATTAACCAGGCACCTGGAATAGCTCTTTCTCAACTATTTGTAAATCTCGCCGAATCCATCAAGGAAGAGGGTAGTGGTGATAGTAACAGTAAACTCTCTTCTACTGATGAAAGGAAGAAAGATAAAATCAATTTCCTTGAGAAAACTTTTGTAAAGTGTATAAGAAAAAAGACTCAGAAGTGGAAATGTACTCATTGTTCTTTTCTGAATCTCGAAACTTGTTCTGAATGTGTCGTTTGTGCTTACAGAAAAGGCGAAATTCCAGATTTATTTAATAATTTAGATTATGATCTACCTTCTACACCTACTCCCGATTCGGGAGTAGACATTCCCTCTAGTCACGGTACATCAGTACAACAAGCCAGTCCTGCATTTCGTTGGTTTTGTCATCATTGTCATAATTACAATCCAACAACTACTGAAAACTGTATTCTTTGCAATCTGACCAGAAAGCAAAGTGGTTTAAGAAATGGCGCTCGCGATACTTTCGAAGACTTGAGCAATTTTGGAGCTTACGGAATCTCTCCTCATAAAGCATTATCAAAGCTTAGCCAACTCCATAGTCTATTGGACAATAACGTCTGCGACCCCTTTGTTGCCAGCAACTACGTTTCTCCGAGACATCTTCCAAAACTTGATGGCAAGTGGACTTGCGAAAACTGTCAATTTCTTAACATACCTTCCACCAACCAGTGTATTATTTGTGAAACTGCTAAGCATAATAATGTTAGTTATGTTAACGGCAATGATTTAACTGATTTCTTAAATTCGCAGTCCGTGCCTATTAAAAGAACTGATTATGCTCATAACCGGTCACCTAAGCGGCAACGCGCTGCTCAAAAACGGAACAAGGCAAAACTGAGTCGTCATAACTCAGATGGCTCATCTTCAGTGAATAAAGATAACCCCGTTAATTCGCATTCTGCCGATGATGTTATGCTTATTGACCCAGACGCAGAAAACGAAGTACCTTGGGCTTGTAAACGTTGTACCTATGAAAATTCTCCTAGCTTAAACAGGTGTGAAATTTGCGAAACTCCTAAAAAACCAAACATTCCCACAACTTTGCCTCGCAATGCCTTTAGTTTAGGTTACCTGTCTGAGCTGAAAAATTCACTGAATAATTCTTCAGATAACCAAAACGGAAGTCCTTCATTATCCAGACGAAGTAAATCGTTTTCGGAAGTCCCAAGTAGTGCATCATGTCCAGTGGTGCCCGCGAAAAAGACTCCTTTAGTGAATGGTCACAACGTTGACTTGTCTTCCCCTAAAACTGACGTTCTGTGTGGAGAAGATTTAACCAGAATGTCGGAAGCAGAAGAGTCTTGGGTATGTAACAGTTGTTCATTCTCATCCAATCCTGTGTGGGCAACAACCTGCCAAAACTGTGATACAGCCAGAAATTCGAACAGAATCGTTGAGCAAAGTGATTACAATGACGAAGTGTATTCACGCATCGATTCGGGACGCCATTTAAGTCGGCTCCTCGGTGTTCCCATGTTAGATCAATGGACGTGTGTAAAGTGTACTTTAATAAATTCCTCCAATGAAAGGTTCTGCTGCGCGTGTGGTGGTTCAAAACTTAACAGTACTAGCAGTAGACAATTTAGGACACTGAAGCCTAACGAGAGTTGGGTTTGTCCTAGTTGCACACTTCGTAATCCTCGATCTCTCACCGAATGCAGAGTCTGTAGTTCATCGAAATACGATGACTCTCAACAATTCCAACTCTCAAACAGGACGTTGAGGCGGCACTCAAACCATCAGAGTGATAGTTGGGAGTGTTCTTCTTGTACTTATTTAAATGCAACCGACAAAGCAATGTGTGATATATGTCAAACTTCGCGGAGCATAATATCTTTAAGACCCGATTCTGCACGACCTAATACTGCTTCTGGTCAGGGTGAAAGTGAGCTTACTGAAGATCTGAGGAATGTCGAAGAGAATTTTGCTAGACTGCAGTGGCATGAAATCATTACTTTTTGTAAACAG
>Ara189
GAAGTGAATAGCATTGCTACAACAAAGAGCGTAACACAGACTGGAACTCAAACTAGTCCCGATGGTGTGAAGAATCATTTTAGTATTGGATCAGCCGGTGCCAGAGAAGAACCAACAAGGGTGTCTCCCAAGTTGTCCAGGAAAGATAGAACCTCTCGACAGTTGCGTAATAAACGAGAAAGAGTGAAATCTCCGGGATCTCTTCGTGAAAATTCTGAAAAAACCAAAGAAAAAAGTGTTACCAAAGAGGCCGTGAAAGAGGCAATGACGCCGTCTATTGCCGAGTGTCTTCGAGCAGTATTCGCAGCCTTTCTATGGCATGAAGGGATTGTTCATGATGCCATGGCCTGTGCGTCATTTCTTAAGTTCAATCCCACTCTTCCAAAGCAAATAACTAGTGTCGTTCCTCATGTAGCTATTAGAGAGAAAAAAGAGCACTCCCCCCTAACTAAAGAACAGAAAGCGAGGTATAGGCATTCTGTCGAAGTTGCCAGTCCAAGTTTACTGACTTTCCAATATTTCGAATCATTTTCGCCTACTCCGTTTAATGCTAACATATATAAAAGCAAACTTGGCCGAACTTCCGTTGCTATCAAGGAGGATGTTGTCGAAGCTTCAAAGCAGTTTGATGCCAACAGTGAAAAAAGTGACAGTCCTTCAAAACGAAAAGCCAGCGTGAATGAAAAGTATCAGTTGCCTCAATCGCTTCAGCACTTAGTGATACTGTGGGAACATATCTCCTCATCTAGCTTAAGGATAGTATCTCAGCAGCTTGTGTTGCCCAGTCCAGTGACTGGTTCAAAAGTCTTTCAGAGGTTAGAGAAGGAAAGAAGCAATAAAGACAAGAAAGTTAAGAAGAAAAAAGATTGCCGTCCTGTCTTGACTGTCCGTGGTAATTTTCTTGCCGAAGCGGGCGGCGGCCCGTTTGCTGCCGAAAGAGAAAGCATGTGCGAGCTGTGTGGAAACTTTTTCCCCCATCCAGTGACCTATCACATGCGACAAGCTCATCCGGGTTGTGGTGATCATGCAGGTGGGAAAGGGTACAACAGTGGAGGTAATTTCTGTGGCGGATGGGCCGGAAATTGTGGTGATGGAGGCATTGGGGGCAGTAGTTGGTACTTAATTTGTGATCGTTGCAGAGAGAAATTCATTCGCCAAAAAGGACAGAGCTTAATAAAAGAGAAAGTTAAAAAATCAAGAAAGAAGGCATCACCTACTAAACTTCTTTCTCCTTTGCCTCCCATGGAGGCTCATCAAATTATGAAAAACAATGCCTTATTTTTGTTGGAATTATCTTCCTCTGCTTCGTCTGGTCTTCCAACCAATGCTACTACTCCCAGTAGACTCTCCCTGTATAATAGTATGTCTAGTGTATATGAAGAGAACGGTTTCTATGACGTTTCCCCTTTCCATTTATCTTCTTTTCAGTGCTTGGATGCCCTTGGTGTCCAGCAACAGTATAAGAATATGATAGGAGAGGAGTTTCTTTCTGAAGATGACATAAGGGCTCTGCAGAATGGTGTTGAAAATATCAGTTCCTTGTCGAATTTATCTCCGGGAATTATGCGATCTCTGACGATGAACGGCGGGGCCGATTTGCATCTAGTCAACGTGAGGAGGCGCAAGTCGAAAGTGAGAGAGAACGAGAGCAAAACACGCACATTTCACAGATCTATTTCTGTTGGCCTCACTTCCAGAGACTGGATGAAGCAAGAAAGTGGCCCGGGTGCTGCTGCTGCTGCCGCCGAGTGCCGGATCATCATGACCAGGAAGCGGAACAACAGCAGCGGTTGCGAAGATAGCAGTCCTTCTTTTCTCTGTCAACCCTCAGCAGCCTTAACGAAACTAGTCTCTGTGTTGATGGAGAGACCTGTAATCTCTCGTAGGCCGGTCATGGCTTTCATCCTTCAGCAACATGACTTGGATAGCTTGCAATTAGCTATGAAACAAGCTCTTAGAAAGGCTTCTTGTAGAGTATATGCATTGCAA
>Ara190
GTATCTTCCCTTCTAAGAATCAATGAAGTCAATCAAGAAGTCAACTCATTCTCTGTCAGAGCATTTGAAGCAAATCAATTATCCTCCAACATACCAATTGAAGATAGGATTTCCATTGCCAGGTGCAGGTACACTACAGGTTTACTTTTTGGTGTGTTTGATGGCCATGGTGGAGGTGAAGTTGCTGAAACTTTAAGTCACAGACTCTTCGATTACATTGCTCTTAAACTTTTGCCTGCTTCCGTTCTTCAAGAATTAGTAGATTCTGAAGTTAATTTATGTGGTCAGTTAATTGAACATTATACTGAAAAGAGGCTGTCTTCAAAAATGTTGGACATACACAACGACAGTTTGAAAAGATATGCCAAAGAACTTCTAGGTACTAAGAATGAAGAGTTTGATTTTCAAATGCAGAATGCTCTTTCACAAGCTTTTGTAAAGCTAGATAATGATATATCACGAGAAATCCAGGAATTTTCCAACAGTAACATAGACTTATTGGCTCTTGCTATTATGGGTGCTTGTGCATGTGTTGCCCACATTGATGGTTCTCATCTTCACTTAGCGACCAGTGGTGACTGTCGCGCTGTTCTGGGAATTCTTTCAGATGCAAACAAATGGATATGTAAACCCTTAGGAAGTGAGCATAACACAGATAATGTTGAAGAGATGAGACGTGTAATGTCTGAACATCCTAAGTCAGAAATGAACACAGTCATAAAAAATGAAAGACTTTTGGGACAGTTAGCGCCATTGCGAGCATTTGGTGATTATCCGTATAAATGGAAAACTGCTCTGCAGAAAAAGCTACTTGTGCCAATGTTTGGAGCTGGGATACTGCCGCCAAATTACTACACTCCGCCCTACTTAACTGCCAAACCAGAAGTATTTCATCATCATCTGACAGCTCGTGATAAGTTTTTGATCTTAGCTACTGATGGTTTGTGGGAACAGATGTTACCACATAAAGTTGTCAAATTTGTGGGGGAACATATGAGTGGTAAACAAACTTTAGATTTGCTAAGACTACCACGAAGACGCATGAGTTTGGATGACATTAATGAAATATTAGTTCAAAGGCACATTGGTCTTTCTAAACAACCAACTGATAAAAATGCAGCAACTCATTTAATAAGAAATGCTCTAGGTAGAACTGAATACGGAGTTGAGCATAGTCGTTTGTCTGCTATGCTATCTTTGCCCGATGAACAAGTGAGAAACTTTCGAGACGATATTTCTGTGATTGTTGTTTTTCTAGATACTGATTACTTGCGTCACAGTCCTGCAGAT
>Ara191
ATGGAGCAAAATAACGCCAACATGGCGGAACAAGATCCGCTTGAAGGAGCTAGTTTTTTGTATCGTACAATGGTTGAAAGAGATCCTAGTAAAAGGAAAGTGAAGCCCGTAGAGAATCATATGCAACAACTCATGTCATTTGCAGATATGGACGATAGTTCTGATGATAGCGATTTTAAAATCGGAGATGATGTCCCCGAAGAAGAATCAAATGAAGATTCCGGCGAAAGCTCAGCCGGTAATGATGACAACAGCGAAGAGGAAGATGAAGAGGACCAGGATGGTGATGATGAAATCAACCCTCCAAATGATCCTTCTGTCAAAGATTTGAGCCAATCATTGTCTTGTAATGCAAATGAAAACATACAGCATCAAGTTAAATCCAAATTAGAAATGAGCGGTGTTATCCAAAAGAAATTAAAAGTACTTATATGCAGTGTCTGTTTGGGCGATGTTAGCCTACTTCCTAGACAAGGCTCCGATAAGACAATGGATGAAGAAGATGAAATAGTTGAGTGTGATTGTTGTGGAATTTCGGTGCACGAAGGCTGTTATGGTATTAGTGACGTCGAAACTGCGGTCAGTACTGTTTCATCTTACTCTACTGAGCCATGGTTTTGTGATGCATGTAAAGCTGGAAACATGAACCCAACTTGTGAACTTTGTCCGAACACTGGTGGTATTTTTAAGGAAACTGATGTCGGTAAATGGGTGCATCTAGTTTGTGCCCTGTATATTCCTGGAGTAGCATTTGGTGATGTTGACAAACTTTCGCCAGTTACTCTGTTTGAAATGCCATACTCTCGTTGGGGGGCTAAGGCGTGTTCTTTATGTGAAGATGATCGCTTTAGCCGCACAGGAGTGTGCATTAATTGTGATGCGGGAATGTGTCGAAGCTATTTTCACGTAACCTGTGCACAGAAAGAAGGCCTACTCTCGAAGGCTTCTACCGAAGAAGATATTGCTGATCCATTCTTTGCTTATTGCAAGCTTCACTCTGATAAAAATGTTTCCCGTAGTAAGCGTCGTAACTACCTAGCTCTTCAGTCTCAATCTAGGGAAAAACATCATTTAGATAATACGATTTCTGAAGAAAAAACAAGAATTGACAGGAAATTAGCCTGGCACCGAGATCGCTACGAGGCTGAAAAAGAAAAAAGACCCCAACCTTGGGTTCCCACACAGAAAATGCCCCGATTGCTCACTACCAGTCCATCTGCATGTAAAAAACTGATTAAAAAAGCTGAATTGTTAGGATTGAGCTCTCAGCTTCACCTAAGTAGCGGAGATTACGGAATGGACGTTCGTCGTAAGTGGCACGTTCCTCCTGCTTTTAGTGCAGAATTTGTTTCTTATTATTTGGATAGAAATATCCGAATGGTTTCTATGCAACACAGGCTGGACGAACTCTTGCAGCAGAATAGTCACCTACAAGAACAGGAGCAAGATTTTCGCCAGAATTACGAAAGACTGGTGGCCGACGTGGACATCATACGAAAAGAGAATTCTGATTTGACCGAGAGTGGAATGCGATTTTGGAGAATACTTTGCGACTTGTCCAACAAAAAGCTTCCCATCCCAGAAGTATTACAGCCGAAGCCTATCGTTAAATCGAGTAAAAGCAAAAAGTCTGATTCATCTGGATCTGTCATCATGGAGTGTAGTATCTGTCATAAGTCACATGATCAGCACCAACTTGCAAAATGTGACAGTTGTCAGTTACATTATCACTTAGCATGCCTGGACCCACCCCTGTCCAGAATGCCCAAGAAGACAAAATCCTTAGGATGGCAATGCAGCGAATGTGATAAAACTGAGGAGGAAGAGCAGCACGAGGACACGGTCAATGCCGATGCACCGCGAAAGTTACGCTATACTGGAGGAAAGGAGTTGTCCAAATCTGATGTGGAAAAGCCACGCCGTAGGAGGTCATGCAAGAAAATATCGGACGATAACATGGGCTCTGAGGAAAAAGGGAGTGAGATATGGATATCGTCCGGTGCAGAAGATGACCACCCACACGATGGCTCCCGGCCACGCTCAGAGACCAAAAGGAAGCGTCGCTCGGCGGAGATTGGTTATCGAAAATCTCGAAGGAGGAGTAACAAACGTAAGCTTTCACGTGAGAACTGGGCTGAAGATGAAGCTATAGACACTAGTGAACAACCTGAAGCTAAAGCTCCAAGGCATTCCACTCGACGCACATCAGCTACA
>Ara192
TCATCTCGTAATATATTGGTTATTAATCTCAATATATCAGACATCATTTTATGCGTATTCTGCATGCCTTTCACACTAATGGTGATAATACGAAGAAGCTGGATCTTGGGAGCTTTTCTTTGTAAGATGGTTCCGTTCGTACAAGCGTCCACCATATTTGTATCTGCAGCAACAGTATTAGCAATAGCTGTTGACCGGTATAACACAATAATTAATTTAAACCAACAATTTCCGAAAGGCAATAAACGTGAAATGTTTATGAGTGCTTCTCTTATATGGATTACAGCTTTGCTTCTCTCGATACCTATTTGCATATTTCAGAATACTGTGCCTGTCGGACTTCCGGGATTGCATCTGTATTATAAGTGCGTTGAATTATGGCCAAGTGCAACTTTTAAAGGAGTGTATACTCTTTTGACGTTAGTTTTCCAATTCGTTATTCCGTCAATAGCTCTTTTGATAACGCATGTCCACATACGGACTCATTTGAATAAAAAGATTATTAAAACGGATAGTGATGCATCGAGTATTGATAACGCAAGCGTGCACAATGAGAGATTCCAAAGAGATCTGAGGCGAAATACTCGAGCTACAATGGTGCTACTGTTAATTTCAGTTGTGTTTACTGTTAGCTGGCTTCCATGGAACGGGTTAAACTTGCTGGTGGAATTCCATCCAAATATATTGGAGCCAAAAGATTTGTATTTATCGTTTGCAATTTGTCACATGACAGCAATGACGTCATCAATAACCAATCCCATACTTTATGGATGGTTAAACAGTAACATTCGACGTGAAATGGTACGAATGGGATGTATGATAGCTAAAGTTAGCTCTGCTTTGGTATCGAACAGAAGTTCCTTGACAGATAACTTGAGAGCACAACAGAACACTCAAATTCGCTCCTCTGGGGGTGAATCTCTAAATCACAGAAGTAACCATAATTCAGAAAGTCAAGTT
>Ara193
ATGTCAGACGATCATAGTGCAGCTGACTACGATGAGGTTCTCCGTGTACTGCCTGAATCGTTCCAAGAAACTTGGAGAGACAATCCTGACGTGTTGTTATACTTATCGGATCTTGGAGGTCTGGGAATCCAACACTTAAACCATGAGCCAGAAAAGTTAACCGAACAAAAAGTAGCACTGTTAGAACAAACTCAAGATTTAGCCTTTCATAATTACAAAACATTCATTCAAGCGGCTGAATGCTCCCATAAAATATTTCAAGATTTCAACATCATCGAAACTAGACTGAACCTTTTGCTGGACAAGTTACCTAACTTCAGTTCAAAATGCAGCACATTCGCTAAAGATTCTCAAAAAATCAGCGCAAGATGGCATCAGGCCTCATCTACCCTATCAAAACATCCTCAACTGCTTGAATTTCTGGAGATGCCACAGTTGATGGATAATTATGTTAAAAATGGTTATTATGATGAAGCCTTGGAACTTTCTACTTATGTCAAAAGATTGGAAAAGAAGCATTCTGATATTTTTTTGATCAAAAGTATTGTTGAAGATGTTAAGGTATCGGTAACATCGATGCTGAATCATTTACTTTCTAGATTGCGTACCAACATTCAACTCCCTGAATGTCTTAAAGTTGTTGGTTATCTAAGAAGAATGGATGCCTTTAATGAGTATGAATTGCGTATCAAGTTCTTGCAAGCTAGAGATACATGGTTTCAGAAGGTGATAGCAGATATCGATAAAAGCAATCCTTACGATCATGTCATGAAAGTAATAGAAAGCAGCAGAGTTCATTTGTTTGATATTACGACACAATACCGAGCCATTTTTTCTGATGAAGACCCGCTACTTCTCGTTAGAGAAGATTTGAAAGGAAATTGTGCCATCTTCCAAAGTTGGATTACCTGGAAAATACAAACTTTTTTACGTATCTTGAAAAGTGACATTTCAAGCAATTTGGGTGGCAGAGTTGATTCCGTGTTAGCCCAGTGCATGTATTTCGGATTGTCGTTCAGTCGCGTCGGCATAGACTTTCGTCCTCTCTTAGTTCCCCTGTTTCAGTCAGTTTCATTACAAAAGTTCTGTTCAAATCTAGAGGCTTTAACATTTAAGTGCGAAAAGTGCTTTGAAGCGCATGATTTTTCAACATACACCAATACTCTTTTCTTAGTTACGAACACGGCGGAGGAATCGTTGCAACCTCCTTTAGGCTTATTAGATTTTTATCCCTTGGCTCAATACTGTAATGACATACTTGGAGCTTTAAACGAGCTGAAATTGTGTTGCTCTTTTGCCATAGCTTCTGATGTAACGAGCGCCTTATCGAAATCTTTGAACCGCTTTGTGAATACAATTGTGTCTTACCATTCCAAGCAATTACGCAACATGAGTGATGTAGAGCTTAACAATTTTAATAAATTTTGTTTTCTTATATTATCTGATTTAATTCCACATTTCAATAAATGCTTAGCATGTCTCTTTCCTCCTGAAAATATTTCTCAAGTTTTGGGAATTACAACCCTGGAATTCAAGAAATTTGAATACAAACTAGATTCGAAAAACATAACTCAGTCTCTGGAGACTATATTGCCAACGAAAGATGATTTAGGCATAATGTTCACTGTTAAATCAATTGATGAGCCACAGGAAACAACTCGCAAAAGCTCTAAAGGTTTTGAAAATTTTTCAAAGGATCAAGAAGACCAAAAGAATAGTGAAAATTTTTCAAAGAACCAAGGAGACCAAAGGAATAATGAAAATTTTCCAAAGGACCGTGGTGGCCAAAAGGGTAGTGAAAATGAAGCTTTGCCCAATACTTCTGGAAATAGTGATTGCGTAAGTGATGAAGTTGAAAAGAATCTCAAAGGTGTAATTGATTATGATTCAATCACTACCCAAGAAACATTGATTGTTGACAATTCTATGAGCTCAAATATTGAGGATCCCAATTCTGTTACAAGTGTTGATGAATCTAATATTTATGACCCGAATCATCTAACTAATGCTGATGTTACAAATATTGCAGATCCCAATTATGTTACTAATGTTAATATCGAAGATCCCAATTCTTTAACAAATGCC
>Ara194
ATGCCTTCTATTGCCTGCCTTCAGACCTTGCAAAGGGAGTTGGCAGACAGCATCATCCGATGTGCTCCTTTGGATGACATCAGAATTCTTCTGGCTTGTGGAGCCAAAGTCAACGAACCAGTGTCCCAGGGTTTGCGTCCCATCCATTACGCAGCCTTCCAGCAATATTTCGAAGCACTCAATCTTTTACTCGTCAGGGGATGCGATCCCAATGCAATGGACGAAATCGGCTACACAGCTCTGCATTTGTGCTCAGAGCGTGGATACATTGACCTTGTCATCTTACTTCTGGAGCATAAAGCTAGAGTCAGCTTTACGGAGTTTGATGGCGATGAGAAAACTCTGGGCAATCCACCACGATCCACTATCGCTGATGAGCCGCTACGATTGGCAATTGTGAACAATCATTATGAGATAGCCGAACTTCTCCTACATCATGGGGCTAATCCCAACGCTAGATATTTCCTCGGAGCTGAAATCAACCTGATTAGCCCACTGAACACTAGGTTCTTGGAGTTGTTGCTGAAATATGGAGCGGATCCTAACTCAAAGGATCGAACAGGCATTACTCCACTGATGAAAGCGTGCAGACATCCAAAAGGATTACAAGCTGCTCAGATGCTTATAAAGTATGGTGCCAATGTCAATGAAATGACGCCAGAAAGGCACGATCACCGAACTGTTCTGCACTACGCCGTTCTAAGTGGGAATATGGACATCGTAAAGCTTTTACTTAAACATGGGGCTACGGTGAAATTTTCTACTGATTATTTGAAACCAAGTCCTCTCGACTTTTCAATTTTAAAAGGCAATCCAGAAATGGTTAAACTGCTCATAGAATCAGGTTCAGACGTGAATTTGGGGTCTCCCATCATTGGTTGTCCACTACACATAGCACTATCTGAGAAAGTCGATAATAAA
>Ara195
GTTTACGCCAAACCCGAAAGGGAAATGAAAGAAGAAACAAACCTGCACAATGTAGTTATATTTTTATTGGACTGTTTAGTAGCGAAAAAATATATTCAGCCTTTTCCACACAATGAAATGCCTTGGGGACCAACTCAATGTTTCTATGATTATCGTATGAAAATGATAAACCAAAGTGGACCTATGATTGTTACTTGGGGTGGGAAAAGAAAACTTATTCTTGAGGTAAAAGATGTGATGCTCATTACTTACCAATTATTGGATGTCGAAAGCATAGAAATGGACTCCAAAGATATCATTCGCCGAGAAGACAAAGAAAATCGCGTTAGTTTTACATTTACACCACTTCGTGTAGGTATGTACAAGTTCCTCATATTTGGAATGCCGAAACCAAAACAAAAAGGTAAATGGCGTTTACCTCTCTTAGCATCATACCTCATTGATTGTAAATTCACTCGACAAATTTATGATGAAGATTTT
>Ara196
ATGATCGAAAATTGTGAAAAAGAAACAACCTATTCTCGCTCTTATAAAAGCGGAAAAATAGAATTGGGTGATGTAACTCCTCACAACATTCGCCAGTTGAAAAGACTAAATCAATTTGTCTTTCCTGTTAGTTACAATGACAAGTTTTATAAAGATATATTAGTTGCTGGTGAACTTGCTAAGTTAGCCTACTATAATGATATAGTTGTTGGAGCTGTATGTTGTCGTGTTGATGCTTTTGATAATTGTAGAAAATTGTATATTATGACTTTAGGTTGTCTTGCTCCTTATCGTCGATTAGGTATTGGCACCAAAATGTTGGAGCATATTTTGAACTATGTCAAAGAAGACGGAAAGTTTGATAGCATATTCTTGCATGTACAAGTTAATAATGATAGTGCAATCGAGTTTTATAAAAAATTTGGTTTTGATATTGTTGAAACTAAGAATCGGTATTACAAAAGAATTGAACCAGCTGATGCTCATGTACTTGAAAAGTTTTTAAAA
>Ara197
ATGGCTTTGCATCATTATTTACGAATTTTCCTTAATTTATATTTATATACTACATTATTTACTATTGTTAGTTGCCTTTACGAAGATCAAGTCGGCAAATTTGATTGGAAACAGCAGTACATTGGGAAAGTAAAATTCACTTATATAGATCCAACAGTAGGTGGATTACAAAAATTTGTCGTGGCTACCGAAGAAAATGTACTGGCTTGCCTTAGCACACGAAGTGGAAGTATAGTTTGGAGGCAAATACTAGAAAATGAAAAGAACGGAGAAATTAATGCCATGTCTCACGATGGGGATTTGATTACGGTGAATGGCGGAGGACAATTTATTCGTAGTTGGGATCCTAATACAGGTGTACTGCAGTGGGAGACACCTTTTCCTCATATTCAAAAGAAAACTGGAATAAATTTTTTTGAAATAAGCCCTTCCTCTAGGGAAGTCATTTTAGTTGAAATGATTACTAAGCAACAAGCCCAAGTATCTGTGTATGGTTTTACTCGAGCATCTCTGAAGACGTCTGATGTTATACCTGCACCTTGGTTTGATAAAAATACTCAATGCAAATTTATTTCTAGCAGTTATTTTGCATGTTTGGATAGCAAAAAAGAAAACATTTATCTTATATCTATAAAGGATAGCGGTTCATTTATTCCTGTGTCATTAAAAAGTCTTGGAATTGAGGTATCTGAAAATATTCAAAATATAAACATCATTACTTTGCCTTATCAAGGAACAACAGAAAAGCCTGTTTTTGCACTACAGTTGGATGGCAGTGGTATTCTATTAAAAATAGAACCTCCTGGTTTAAAATTAGTTAAACTTTTACCCAACTTGAATAAGTTAACTTCGACTCTGATTGATGATAGATTGACATTATTTTCAATTAACTTAGTGGAGTCAACATTCAAAATCAAAGCTGCAGATATTGATGTCAAAAGCTATATCCAAGAATTGGAAGGTGAATACAGTTTGACGGAAGACCGTGGTAAATTAGAATCAATTTTCATACTTCCTTACACAAAAAGAGATGCCAAAAAAGATTATCATATTAGCTATAAAATGTTACTTCTGTTTGAAGATTATTCGATATTAATGGTACATCGACAAGGCAGAATTAATTGGTCTAGAGAAGAAGCGTTATCTTGTATTGTTTCATCTGAAATAATGGATCTACCTTTGTCAGATATGGATGCAAGCATAGAACAGGAATTTAGTCAACCAGATGCTGGTTTGATTTCAATGCTCTTAACCCGTTTAAAATCTCAAGTGTACTTGTTTCAAACTGCTCTTTTACAAGCTGTTATGGGATTTAAAGGAGATGGTATCAGCATGGGGGGAGACAAGAAGACTTTAACTCGAGATACTTTTGGTCTTCATAAAATTATTGTTGTTCTCACAAAACCTGGTAAAACTTTTGGGATCGATAATCTATCAGGTTTAATTATATGGAGCCATTATGAAAAAGAATTATCTCCATTTTATATAGGTGATTCTCAAAAGCCTTATTTTTCGTTGTTTGTTCAAAGAACAACTGCTCATTTTCCGTATCCTCCTGTTTGTACTACAGTTGGACAACATTTAAACTCTAAAAAATCGAGAGTGTATTCGTTTAATCCAATTACTGGTAAAACATTAGAAAGTAGAATCCTTACCTTTCAGGTTAAACAAATAATGCCTATGGGCAGTCTTGATCATTATTTGAGACCAATTTTACTTCTGGATTCTAATAATAAAGTGCACATCTATCCAGAAGTAAAAGAAATATTTTCTCACACCAAGTCTCATTACTTTTTCACGGCTGACCAGTCTTCTGGCACTTTAACTGGATATTCTATAGTTGAAAAGAATAATGATCTGGCTGCCATTGAAATGTGGAAAGTAAAGCTACCAAATAAAATAGTCACTGTGGTTACCAAAAATCCTCAAGAACATGTACATTCTCAAGGACGAGTTATGGGAGATCGCAGTGTCCTGTATAAATACTTGAATCCAAATCTTGCTGCTGTATTTACTGTTGGAATGGATTCGATGCAAAAAACATTTTGCAATCTGTACTTAGTGGATGTTATAACAGGTTTAGTTGTTTATACAGCTTCTCACAAAAGATGCAGGCCACCGATTCACGTGGTTCATTCTGAAAACTGGGTGGTCTATAGTTTTTACAATGAGAAATCTAGAAGAATGGAGATTTCATCGCTTGAACTATTCGAAGGAATGTATCAAAGTAATACCACTGCCTTTTCATCTTTTGCCCCTCCTCCATTACCACTGATTGAGCACCAAACCTTCATTTTTCCCAATCTAGTTATTTCTATGGCTGACACTATCACAGAGCGTGGAATGACGAGCAAGCACATATTGATTGTTTTACCTTCCGGTGGAATTTTAGAATTACCTAAAACATTCTTGGACCCTCGTCGACCGATACATCCACTTCCTGAACATCGTGAAGAAGGCCTTATTCCCTACATTCCAGAATTACCAGTAATGGCTGAAGGTATCATTAATTACAACCAAAGTGTTATGCAAGTCAAGGGTATAACAACTGCCCCATCAGGTTTAGAGTCAACATGTTTGGTATTTGTTTATGGATTGGATTTGTTCTATACAAGAGTAACTCCGTCAAAAACTTTTGACATTCTTAAAGATGATTTTGATCAT
>Ara198
CCCATTGAAAATGAGGATCCTCAGGAAACCAAACCTAGGAAAAGGAAGTCTAAAGCACTTGACTCTCCTAAGAAAAAAATGAAATTATCAACTTTCCAAACTAAGAATGCTTTGATGCAGCTAAATGAATTAAAACCAGGGCTAAAATATGTTGTTGAATCTGTTTCTGGTCCTTCTCATATGCCAGAATTTGTTGTTTCAGTTGAAGTAGATATGCAAAAATATGTAGGCCGGGGAAATTCAAAACAGACAGCTAAACATTCTGCTGCATTAGCTGCTCTCTCATCATTTGTTCAATTTCGAAACATGCCAGAAGCAATGCTAGCATTAAGTCAGTCACCTGCAACATCAGATTTTACTATGGACAATGTTGAGAATGAAGGTTATAATTTTAACAAGTTTGAAGTGAAGAATAATGGCAATGGAAGTGAGATAATGATATCTTCGGGAAATCAAGCTCTAAAGAAAAATTTTAAACTTTTATCTGAAGCTGATAAGAAAAATCCTGTTATGTTATTAAATGAGATACACCCAGGCTTGACATATAAACTTATTGAAGAAAATGCAGGCCAACCAAGCCAGCGTTTTCGCATGACAGTTGAAATTAATGGGGAAATCTATGAAGGCACTGGTCAAAACAAAAAACAAGCTAAAGCATCTGCGGCTCGCGCAGTACTATCAAACATGTATAATGTAAGTTATAACAGTTTAATCACTGCTTCAGTTCCACCCGATTCTCCAGAAGCAAAGCTATTTAATTTCCCCCAAGCCATAGCTGATAAAATAGCAAAAATGATGAATTCAACATTTAGCGATGTAATGGTTAGCAACCCAGAGTATGCTAAGTGGAAAGTTATTGCTGGTATAGCTCTAACTAAAGATGAAAATATGCAAGATATTCAGATCATCAGTTTGGGGACTGGTACTAAATGTATAAATGGTGAGCATATTAGCATGGTTGGAGCCAATTTGAATGATTGTCATGCAGAAATTATCTCTCGCAGGTGTTTGAAAGACTTTTTGTACACAAATCTAGAACTCTATCTTGAAGGGGAAGGAGACCAATCAATATTCATGAAGAGAGATGGTGGTGGATTTCGTTTGAAGCCCTTTATTAAATTTCATTTGTATATCAGCACTGCACCTTGTGGTGATGCTAGGATCTTTTGCCCGCACGAAGAAGGAATGATCGAAGCTGTCGATAGGCACCCAAATCGTAATTCCAGAGGTGTGTTGCGCACAAAAATTGAATCTGGGGAAGGTACTATACCAATAAAATCTGGGCAAGGTGTTCAAACGTGGGATGGAATATTACCGGGACAAGAACGCTTATTGACTATGTCTTGTTCTGATAAAATCTGTGCTTGGAATGTTCTTGGATTACAAGGAGCTTTATTGAGTCATTTTGTGGAACCAATATATCTCGATAGTGTCATATTAGGTGGTTTATTTCATCCTAACCATTTAAGCCGTGCACTGTTTGGGCGCATAGAGCCAGTACTTAAAGAATTGCCACCTAATTACAGGTTAAACAAGCCTAGGATGTGTGCTATTACCAGTCCGGAACAAAGGCACTTGGTGAAATCGCCGAATTTTAGTGTCAACTGGACAACTGGTCTTGGAAGAGCAGAAGTTGTTAATGCTATAACAGGCAAAACTGAGAATGGCCACGTATCTCGAATATCCAAAAGAGCCTTTTTCCAACGTTTCATGAATATACACGATCGACTGTCGCACGTGAATCCTTGTCGGCCGCCTCAAATTGCTGTATACTCATCGTTCAAAAGTATTGTTGACAGTTATCAATTAGCAAAAATTGCTTTGACCAAAGCTTTCTTAGAAGCTGGTTTGGGACAGTGGGTGAAAAAACCTCCTGAACAGAATGACTTTGAACTCGTATTT
>Ara199
ATGTCTCCTTGTTGTGGTCAATCTGAAAATGAACCCAAGATGGACAAATCCAAAAGTTGTACTGATGTGTTTTGTCTTCTCATCTTTGGAGTGTTTTGGGGCCTACTTATATTCATAGCTGCCTTTGCTTTTGTGATCGGTAATCCTATGAGTCTCGAATATGGACAGGACAGCTTCGGTAACACCTGTGGAATGAAAAATGAAGAATTGGGAAATATGACATTTTCTGGCATGGATATGACTGATAGGCCTTATTTATTTTTCTTAAACATGACAAATTTATATCAATCTTTGAAAATCTGTGTAAAGCAGTGTCCTTACAGAACACTCAGAGATGAAGCAGAGGCCAGAGATTTTGAAATTGCCACCGGCTCGCGTCTATGTCGCTACGACATAACTGAATACCAAGGTCGTAGTCGCTTGTATCCTGAACCAATAAATGAAACCATTGCTAATGGCCACTATGCTTGCCCTGAACCACCCATATTTGCCACCAAGCCAATATTCAAACGCTGTATTCCTCTTCCAGTGGCAAACTTTGCTAGTGATATTATTTACAGTATTTATGCTTATTTAAATAGTTTTGATACTATTCAAAAGGTTGTCAGTGATGTTTATGCAGTTAAGTTTCACATTCTTGGAATGGTTGCGTTAGCAATTGTTTTATCCGTAATTGTGGTTTTATTGATTCATAAGTTAGCTTCATTTGTGTCTTGGATAATCATGATTGTAGCTTGCGTAGCATGCATTGCAGGAACTGTTGTACTGTGGTGGACTTATATCGATCTGAAGTGGCAGCTGGATTCTACCAGTACAGATGAGACTCTTATTGAGTCTGTGAAAAATGAAGAGGCCTTTCTAGTGTATTCTATAATGACAACTATATTTACCATAATTTTATTATTGATTGTTCTTGTAATGAGAAAAAGAGTGAGCATTGTTGTAAAGCTGTTTACTGAAGCATCTGAATGCATTAAAAGCATGCCTTTAATTCTGTTGCAACCTGTTTTTACCTTTATAGCCCTTGCTTTATTTTTAACTTTTTGGGTCGCTGTTTTAGTAGCAATCGCTACTGCTTATTACCCCGTGAGAAACACAATTCAAGGCCCTCTACAATTTTCAGCTCCTCTTGCACCATTGCCCTCTAACTACACTCATCTCTCACCAGAACCTCAACACAATCTGGTAAACAGAGCTTTCACGTTGGTGAGTTTTACTGAAGGTTCATGGGTTCAGTATATGTGGTGGTATCACATAATTGCCCTGGTGTGGACCAGCGAGTTTATTTTGGGGTGCCAGCAAATGGCAATAGCCGGAGCCGTGGCTACTTGGTACTTCAGTCGAGATCGGAGCACGGTCTCTAGTCCTGTTTGCAAATCTGTCACCAGTCTTTGCTTGTATCATATGGGATCTGTTGCATTGGGTGCTTTCTTGATAACAGTGTTTAAGATTCCTAGATTGATCCTTACTTACATGATAAGTCTAATGCGCAAGCATCAAGAGTGGAAATGCGTAGCCTGGTGTTTGAAATGTTGTACTTGCTGTTTGTGGTGCATGGAAAAATGTATCAGATACCTGAATCACAATGCTTATACTATAGTTGCCATACAGGGTGTTGGGTTTTGCAGTGCTGCTAGAGAGGCTTTTGACATCTTGATGTCAAACGCCTTGCAAGTTGCAACTATAAATAGTGTTGGCGATTTTGTTCTGTTTCTTGGCAAGTGCAGTGTCACTGCCATCACTGCATTCGCTTGCATTGTCATTTTCAAGAATGATCCAGACTTGTATTTCTATGCAGTTCCTGTAGTTCTTATTTGTGTCATTGCTTATTTTATTGCTCATTGTGTCTTGTCAGTATATGAAATGGTTATCGACACCTTGTTTTTATGCGTCTGTGAAGATATTTTGAGAAATGATGGTTCAAAGGAAAAGCCTTATTTCGGGGGTAGCTTAGTCCGTTTCATCAAGGGCACAGAAGGGGGGCACAGTTTACAGCCTTTAAACAAAGTGGCTGATAACTCAGAAACAGAA
>Ara200
ATGATGCAGTTGGGTGGTACACCTATTTTAGTTCTTAGTCAAGACACTACAAGGGAATCTGGACGTAAAGTTCAAGTCCAAAATATACAGGCCGCAAAAGCCGTGTCAGATGTCATCCGCACGTGCCTTGGCCCCAGAGCTATGTTAAAAATGCTTCTGGATCCCATGGGAGGTGTTGTTATGACAAATGATGGAAATGCAATTTTACGAGAAATAACTGCTCAGCATCCAGCTGCAAAGACTATGATCGAGATCAGCCGTACACAAGATGAAGAAGTTGGCGATGGCACTACATCTGTCATTGTACTTGCCGGTGAGTTGCTGCATAAGTCACTCCCATTTTTAGAACAAAATACTCATCCTACCGTGATCATCAATGCATATCGACAAGCTCTTGATGATGCTATAAGTCTCCTACACTCAGAAGTCTCAACCCCTGTAGATGTTGATAACGCTGATGAGATGTTGAAAATCATTAATGGATGCTTGAGAACAAAGCCAATGGGTTCCTGGAATGACAAAGCATGCCAGATTGCACTTGATGCTGTCAGGACTGTTCAAATGGAAGTTAATGGCCGTACTGAAATAGATATCAAGCGTTATGCAAAAGTTGAGAAGATTCCTGGTGGAACTATTGAAGATTCTAAAGTATTAAATGGAGTTATGCTGAATAAAGATGTCACACACTCAAAAATGCGCCGGTTCATTAAAAATCCACGAATCATGCTGCTGGACTGTAATTTAGAATACAAGAAAGGTGAAAGCCAAACTGAAATTGAAATTTCAAAGGAGGAAGACTTCACTAAAATTTTGCAATTGGAAGAAAAGTACATACAAGATATGTGTGCAGAAATAATCAAGTTCAAGCCTGATGTTCTCTTTACAGAGAAGGGCGTGAGTGATCTTGCTCAGCACTACTTAGTCAAGGCTAACATCACTGCAGTGCGTAGAGTCCGCAAGACTGATAATAATCGAATCGCCAGAGCCTGTGGTGCTACAGTCGTTAATAGAGTTGACGAATTGAAAGAGGAGGATATTGGCACCAAAGCTGGTCTGTTCAAGATCGAAAAAATTGGAGATGAATATTTCTGTTTTGTAGTGGAATGTGAAAATCCTAAAGCTTGCACTATTCTCTTACGTGGTGCTAGTAAAGATATTCTTGCCGGGATCGAACGTAGTCTTCAAGATGCCATGTGCGTTGCTCGTAACGTTGTTTTGGATCCTTACTTGGTGCCTGGAGGCGGTGCTGTAGAGATGGCCATAGGTCAACGATTAATGGAAAAATCTAAGAGCATCACTGGAATTGATCAGTGGCCCTACAGAGCTGTGGCCGCTGCCCTTGAAGTTATTCCTCGTACCCTCATTCAAAATTGTGGTGGAGATGTTATTCGTTCATTAACAGCTCTACGTGCTAAGCATGCTACATCTGGAAATATAAATTGGGGTATTGACGGAGGAACTGGTCAGCTAGTTGATATGAAGGTATATGGTGTCTGGGAACCTTTAGCTGTTAAATTGCAGGTTTATAAAACCGCTGTAGAGACTGCTATCATGTTATTAAGAATCGACGATATTCTATCCGGTATCAAAAAGAAGGAAGATAATCCACAGATTAACCCCAGCATGGAGCCATCCGAGGAATCTATGAAGGAA
>Ara201
ATGACAATTGAATCATTTCAAAGATTTATTGAGACTTTCTGCCCAAGTGCCTGTGTGCCGGTGGATTTAGTAAAAATAGCTAGAAATGTTATGTTGTCAAATATAGGCCCTAGAGTTGAACATGATTTTAGATACCAACCCCATGAAGTTATACCCAGTCCATTATGTCTTGTAATGGATGGTGAATGTTGTTTAGATAGACTTTATGGTGGTTATTTTGGTGATTGGGTGTGCGGGGGACAGTGGAATAGAATGGTAGATTTTCTTAGAACATTCTTTCAAGTAGTCAACAAACGTAATATTGAAATAACAGTTTTTTTTAATGGAACATCAGACCCACAAAGAATGACCAAGTGGGTTGAAAAACAAAAAGTTGAAAAGGAGAAAATAACTCAAGTTCTTAGACATGCCGCTTGTAAAGGTACGCCTCCTCCTAAAGTCTGGTGGGTTGCGCCAAACGCTCTTCGTACTTGTTTGAGAATATTATTACGACATTTGAAAGTTAATGTTGTTTTAACTACTACTGATCATCACCAAGAGGTAATCTCATATTTAAAAAAATATAACTATCATGGATTGCTAGCTGATGACCCAGAATACATCATTTTCGATCCTCATCGATATTTTTCATCAGTACAATTGAAACTGACCTTTAAG
>Ara202
GAGGGGCTCCTGAATATAAAAGTGCACTTTTCTGATGGCACCTCAGCCTTACTAGAAGATGTCACAGATACTGACTATCATCTTTCCGTTGATACATTTGACAGTGGTGTTGTGGCATTCGCACCGATGGCTGGTCTCCATCATCCCCGTGTCATTGCTATCGGGAAAGGAAAGGGAGACCTACTACATGTCACATTAGAATTGGCTGAAAGATGTCAAAAGCGACGTAGCCAACCTCTAGCCATGGCGTATGCCTACATAGATGTAGATTTTTCACCAAATAGCAAAGCAATCATGAACGACGTTCGAGTGAAATCGCCAAAGAACGCGGATGGCGGACGAAAAAGACCAGATCACGTAGATCCATTTTCACCATCCCATGAAGAAGATAACGAGAAATATCTGAATTCCAACGACGCTAGCTCCATTTTATACCAAGACGCTGTTAGTCATAGAGGTAAATCATACCACGAACCAGCTGTGCAGGCTCGTCAGAATCTCGTTCATCCCTCGGATCTCACACCACTCGAAATTGGAATGTATGCTTTGCTCGGGGTGTTTTGTTTGGCTATTTTCGTTTTTCTAGTCTCGTGTTCTGTCTTTGCTGTACGATATAGACGCAAACAGGTACCACCAGTTACAGAGACTAGTGATACCGTAGCCCATGCCCATGATTGGGTATGGCTGGGCAGAGCCACGCTTGAAAGGAATTCCGTGAACACTCGCTGTTCGCAGACTCTTATCCCGATGGCCGACTTCAACGGCAACCACCAATCAGATGGAGTAGATTCTTCTACCTTGAAAGTTCAGAGACGGGAGAAGAATAATGGAACGCGTGCTATTGGAAGTGGCTGTCGGAGCAGCAATGTCTCCTTTCCGGGTTCTGAAATAAGCATTCGAATAACCACCAATCCCCAGGAATTAAGAGAAGAAGAAATAGCAATGCTTGAAAAGAGCACTTCAACGTGCCCGCAGAATAACATCAAACCGGTACCCATCGTTAGTTCTGGAAGCGCAACTGTTTCCAGGGAAAAAAGGGTTAGGATTGTCACCAATCCAGTGCCTCCTCCTATACCCCCTGGAAATGCACTAAAATTATTTCCTCCTCATCCTCCCCCACCAGTTCCCCCTCATCGTAATTTACCCCCTTTATCTGCCCACCAAAGATATTTAAGAGATTTCCAGCTCGGAAAATTCCGGGTGCCGGGTTCCGACGCGGAATGGGAAACAGTCGCACAGGGAATGAATTACGATCAACTAATTGAGTATTTTGAAAATTTAAAAGAGTCCAATGCC
>Ara203
ATGGAAGGCAAAGCTAAGCGATATGAGAAGCTCTCATTTTTAGGTGAAGGCCAGTTTGCAACTGTCTATAAGGCTAGAGATTTAGTAAATGGGGAAATAGTGGCAATTAAAAAGATTAAAGTTGGAAGCAAAGCTGAAGCAAAAGATGGAGTTAACAGAACTGCAATACGAGAAATAAAATTCCTACGAGATTTGAAACATCCCAATGTGATTGGTTTACTTAACATCATTGGTAGTAAATCAAATATTTCATTAGTGTTTGACTTTATGGACACTGACTTGGAAATAGTAATAAAGGATTCTATGATAATTCTTACTCCAAGCCATATCAAAGCTTATATGATCATGACACTTCAAGGTCTTGAATATTTACATTCAAATTGGATTTTACACAGAGATCTAAAACCAAATAATCTATTAATTAATAGTGAAGGTGTTCTAAAATTAGGTGATTTCGGTTTGGCCAAAAATTATGGATCTCCTAATAAAATATATTCTCATCAGGTTGTAACACGTTGGTACAGAGCTCCTGAGTTAATATTTGGGGCCCGTATTTACTCAACTGGGCCAGATATTTGGGCAGTTGGTTGTATTCTCGCTGAACTTCTTTTGAGAGTTCCCTTTCTACCTGGAGAAACTGATCTTGATCAATTGAGCCAAATTTTCAAAGTAATGGGCTCTCCGAATGAAGAAGATTGGCCTCATGTCTCGTCACTGCCGCATTTTGTTGAATTCAAACCTAGCCCGCCAATTCCTTTTCGAGATATATTTACTGCTGCTAGTGATGATTTAATAGTCGTTCTTTCTAAGATGCTGGCTTTAAATCCATTGAAGCGATGTACCTGTTCAGAAGCACTCAAAATGCCATACTTTAGCAATCCTCCAGCCCCAACGCCATCTCCACAACTACCCATGCCAACTGGAAATACTGTCACAACGGAAGAAATTGTAGGGGACGTTCAAAAACGAAAATTTCAAGATAGTGACATAGGTGGCACAGCTAAAAGAATCTTATTTGATGAGGATCTTACA
>Ara204
TTGAAAGATTGGCTGTCTGTTGTTGGATTTAATACTAATGACATAATGCCCTCTTATTATCCTGAAGAGACCTGTAATGACTTTTCTAACATCCAAGAATGTTCACCCGCCATATCTGGTATCAGTTGTGCCATCAACTCTCAAGCAATGGAATTTTACAAATTGTCTACTGTTCCAAAGACAGAGGTCAAAATAAGTAGTACATTTTCTGACAAAAAGAATCCACGCCTCACCACAATCCAGTCAGTATTGGGAGATGGTATTTTGCTCTCAAACAATAATGGCAAAGCGCTTGTGAATACAGTGTCTGATGGACCCAATATATTGAGAGATGTTGTGGTCACTGTGTTTAATGAAACTAATATGTTGAATTTGTATTTCTCCAAAAATGGACAAGATTCTTTCTTCTTTGTGCAAGAGGATGCCAGTAGAGCACAGAGGAATTGGGATCAGTTGCAAAGATTGGGTACTATGTTCAATATAACCATGCACAATGTAGATCCAAATGAAGGAAGTAGTGGTCAGGTAGACATAAAACTACAGAGTCCCAGCATGATTTTGAACATTAGATACGGGACGACGGTCGATGACGAATTTCGTCGCTTAGTTCGCTTAGGTAAACGCAGAGCTGTAGAGGAAGCATGGCAACAAGAAAAAGACATTGCCATGAAAGGACATAAAGGAATGTACGAATGGTCAAAGCTTGAAAAAGATGAGCTTATATCCAGTGGTAGCATTGCAAAATATCATGGTGCTTACATCCATGATGTTGGACAATTTCCTGAACTAGTTGATGATCCAAACAATATAATTTTCAAAAAAGAGAGCTTG
>Ara205
TACGGCTTATACTTCCCAGATGAAGAGACAAGAGCAGTTTTAAATACAGACAGTACTGGAGCAGCAACTGTACGAATCTCAATGCCATCCAGAATGTCCTCTAGCTTAATATTCCACTACAACCTCAAATTTTATGACACCGACGTGGATACATACGAGGCAGTGAGCCTCAAGAGGTTTGTAATGCAATCTGTAGTGGGAAACATAGTGGCATTCAGAGTCCATGCACCCTGTAGTGGAGCCCTCTTGCTTGACATCTTTGCAAATGCTGTCACTCCAAGAGAATACCTCACTGGAGAACCAATGAAATTCAAAAGTGTCTGCAAGTTTAAGATAGTGTGCGATGATCTTCAAACTGTTATGGTACCACTTCCGGATTGCGCAAGCGGTGAGTGGGGACCCATGAAGGCTACCAGACTCTTTGGTTTGGTACCCATTACTCATGAAGATGCCCTGATATTTGCACCGAAAGAGCTCGAAATTCAGTTCAGGATGTCCAGGCCTTTGACAGACTTCATGGCTACTCTTCACAAAAATGGCGTTGAGGAAAAACGGTTGTCCAAGAACGTTACACAGTCCGTGGAAGATGATTTGGTCACGTTCTATTTGAATTTCAATGATGACGGACAATACGGTATGGACATTTATACGAGAGAAATGAATAGTGACCTTGACAATGGAGATAAGCACCTTTTGACTCATTGTTGTAAATATTTAATTAATGTTCATTCCAATAAACCATCACAATCATTTCAT
>Ara206
ATGGAGGAAGAATCGTGTAACTTTCGAGATTTTGGGCTTGATGAACGTCTGCTATCAGCTATTAACACTCTTAACTGGAAAGAACCAACATTAATTCAAGAGAAAGCTATACCTTTGGCATTAGAAGGTAAAGATATTCTTGCACGAGCTAGAACTGGTTCAGGCAAAACAGGTGCTTTTCTTATTCCAATTCTTCAACAATTATTGCAAAGGAAGCGATCTAATTATGTACAAGAAACAACTGTTCTTATAATTGCCCCTAGCAAGGAGTTGTGTAAGCAAATCAACAACAATATTAACGAACTGACTAAATTTTGTTTCCAAGATATCACGAGCTTCGACGTTTCTCCTCAAGTTGATCTTTCTACGCAACGGCCTTTATTACGCGATAAACCGGATATAGTTATTGGAACACCTATGCGAATTCTTGCACATCTACAGGAAAACAACTTACGCCTTGAAAATTCTTTACGTACTCTAGTTATTGATGAAGCGGATTTGCTTTTTTCATTTGGTTGTAAAAGTGATGTTTTGAAGATTTTAAATTCAACTCAAAAGTCGTACCTTCCACCTATTTATCAGGTGTTTTTAATGTCAGCCACTCTGTCTCAAGATTTAGGAACTTTGAAGAAGTTAATTCGCCTTCACAATCCTGTTGTTCTAAAGCTGAAAGAACCGGAACTCCCAGAAAGAGACAGGCTTACCCAGTACCATATAAAATGTGAAGAGGAAGACAAATTTGTGTTAATGTATGCCTTGTTAAAATTAAATTTGATACAAGGCAAATCGTTAATTTTTGTCAAGTCTGTTGACAGATGTTATCAGTTGAAGTTATATCTGGAACAATTTGGTATCAAAAGTTGTATTCTCAATTGTGAACTTCCTGCTTCGTGTCGTGTTCATGTTGTTAATCAGTTCAATATGGGAATTTATGATATAATAATTGCTTCTGATGAGCGTGTCGCCGATGCGCCGAGCAGCACGCCTGCCAAGAAGAAATTTAAAAAAGATAAAGAGTATGGCGTCTCTCGTGGAATTGACTTTCAGTTTGTTTCTAATGTTATTAATTTCGATTTTCCTTATTCAGTTGAAGCTTATGTGCATAGGGTTGGGCGTACTGCTCGAGGAAATGCAGATGGCGCTGCGTTATCATTTGTCAGTCTTAAAGAAATGCCGCATCTTAAACAAGTCGAAGATTATTTCTCAGACGGGACTGAAGATGCAAAATTTGAATTCAAACCATATCTTTTTAAAATGGAAGAGTTGGAAGGATTTCGGTATAGGGCACGAGATGCCTTTAGAGCTGTAACATCGATTGCTGTTCGAGAAGCACGATTGAAAGAAATTAAATCAGAACTTTTAAATTCTAAAAATTTAAAATCTTACTTTGACGACAATCCAAGAGATCTTCAGATTTTGAGACATGATAAAGCTTTGCACACTGTTAAGTTACATTCACATTTGAAAGATATACCTGACTATATTGTTCCTCCTACTTTAAAAAATGCTGTCCCTATGGAAGGTAGTAAAGGAAAACGTTCTAAAGGATCAGGTGGTCATGTGAAAAAAGAAGGTAAAGCTAGAAAGAAGTTCAAGAAAAGTCAGAAAGATCCTTTAAAAAGCTTTCAATTTGCTGGATTGACTGAATTAGAAAGTAAAAAGAAAAAGAAGAAAAGAGCCAAAAAC
>Ara207
GGTGCTATACAAAGGTGTCAATATTTGTATTTTGCTTTCAAAACCTTTCAACCAATGAACCTGTCAAAAAATTTCCTCCATACATCAGGAAGGCCAGTTTTACTGGCTCAACCTACCTGCATGACTCATAACCATTTGCTGAAGCTGGGAGAAATTACACCAGGTCTCACTTCCAGTGTATATCATGAACGTAGGATGAAACTTGTAGAAAAAATTGTCAAAAATTCTCCATCTGATACTGAAAGAGCTCACCTTATTGTGATCCCTTCTTCATCAGTCCTTTATATGACAGAAAAAATCCCCTACCGCTTTAGACAAAACTCAGACTTCCTCTATTTATCTGGTTTTAAAGAACCAGACAGTATTTTAGTAATAGATACCACAACTAAGAAGTTTCCAGACTTCAACACAACCATGTTTATTCCGAAACAAACTTCTTATTCTGAGCAATGGGAAGGATGCAAGATGAACTTGAAAACGGCCGTAGAGTTCCTTAAAATTGACAGAGCTTTATACATGTTTGAGTTTGAAAACTACTTACAATCGTTTCTGAAGTCGGATAAAAAATTCAGTGTTTGGTATGACTATCTTAATGTGTCTCCGTTTCAAGTTCATCAAACAATGAGAGATTTCATGGCTGTTCATACGGGGAATGTGTCTATGGAGTCCCCCCGGTCTTTACTTCATCGGCTTCGACTCATTAAATGTGATGCTGAAATAGAGTTGATGAGGAAGACTTGTCGGATTGCTGCTGAATCTATGAAAGAAGTTATGCGATTTTCTCATGTAAACCGTCAAGAGTCTCATTTGGATGCTAAGATGGAGTATGAGTGTCGTTTAAGGGGTGCTGACTTTCCATCGTTTCCGCCTGTTGTTGCTGGAGGCGATAGAGCAAACACTATTCATTACATTGACAATAACCAGATAATAAGTGAAAATCACCTAGTCTTAATGGATGCT
>Ara208
ATGATTATAAGATGTGGTTTTTCCAAGCGGAAAATAAAGTATATTGCGTCCATAACATTCTTATTTATATTAATCGTTGTATCTGTTATAAAGTTTAATAAGAAAATTATTTCAAATATAAAAAACTATTTAGCTGGAGATATAGTAGATTTTACATTTGCAAATAATGTGACTGGTTATGATTATCCTATCGTGCCAAACATTGTTCACTATGTTAATTTTGATACGAAGGATTTGAATTTTATACAAGTTATAAGTATCAAAGCGGTAGTAAGAAACAGTGCCCCTGAAAAGATTTTTATACACTGCAATTGTTACTCCCTGTTTGGGAAGTATTGGGATATGGTGAAAAACATTTCTATTCTTGAAATAAAGTACAAAAATAAACCAACACATGTATTTGGCAAGCTTTTAAGTTCAGTATTTCATGCATCAGATATCGCTAGACTTCAAATTTTAATGACTTACGGAGGAATATTTTTAGATTCAGATACTTATGTCATTAAATCTTTAAATTATTATAGAAGATTTGAAATGGCATTAGGCTGGCCGCCAGATCAGAATCTTGGCACTCAACTTCTGGTTGCTCATAAAAATGCTAGATTTCTGCGTTTATGGTTCAACTCTTACCGTTATTACCGGAGGGAACGTTGGTATTATAATGCTGGTGAGCTACCTACTACATTCATTCTAGAGCGCATGCCATATCTGGTCCATAGAGTACTATATGATTTTGGCATTCATAATCTCGTCCAAATGCTATATGGCGTGAGAAGTCGAGAATGGAAAGACTTTCATGCCATACATTTATTAGTGAGACACAAAAATTATCTTTTGCCCGGTGATACAGTGACAGAGTTTAATGAAGAAAATATTAAACATTACAATAAAACTTTTGGTGATATGGCTAGATTAGTTTTATATGGATCTGAAAAATTATTT
>Ara209
ATGGCAAAGAGTGCATACGAATACGTGAAAGAATTCGAAAGCTCTGATGTTATAACACCAAACGTGTGGATTGTTGTTCGTATCGATGGGAAGTGTTTTCATAAATTTGCAGACACTCATCATTTTAAAAAGCCAAACGATCTTTGCTGTTTGGATCTCATGAACAAGTGCGCTTCTAATGTGATGCAAGAAATACACGATATAATACTAGCGTACGGACAGAGCGACGAATACAGTTTTGTATTCGAAAGAAACACTCGGCTTTATAAAAGAAGACTGATGAAAATATTGACTCACGTTTGCAGCTTATTTTCAGTTTCTTTTGCTGTTCATTGGAATGACTTTTTCCCCGACGTGAGGATGAAGGGTTTGCCGTCATTCGATGGCAGAATAGTGACCTATCCGACCAACAAAAATCTTCGTGATTATCTGAGTTGGAGGCAGACAGACTGCCATATAAACAATTTGTACAACACCACATTTTGGAATTTAGTTCAGTTGGAGGGCGTGTCTCGTAAGGAAGCGGAAGAAAGAATAAGACACACCATCTCATCTGGGAAGCACGAGATTTTATTTCAGTTGGGTGTAAATTACAATAATGAGCCAGAACAGTTTAGGAAAGGTACTCTTATAGTGAAAGAAAAAATAAATAAGAAACAGGTGATTGTTGAAAATTCTGTGAACATTAATACAAGGCTGTGTTTGACATTCACTGATATAATCGGGGATTCTTTTTGGGAAAAAAATCCTTACATTCTTTCGACTGAT
>Ara210
ATGAACATGTTCACTCGCTTAAATATTCGAGCCTATAATTCACTATATAGAGGCACAAATAGCTTCATCAAATTAAATTTTAAGTTCCGCAACTTATGTACGAAAATAAATGAAGATTTACTAAAATTGCGGAACATTGGTATCATCGCCCATATAGATGCTGGGAAAACAACTACAACTGAACGAATGTTGTATTATTCTGGCCGAACTGACATAATAGGCGAAGTTCACGATGGAGATACAGTGACAGATTATATGAAACAGGAAAGAGAACGTGGTATCACCATAACATCTGCTGCAATAACATTTAAGTGGAAGAAACATAAAATTAACTTGATTGACACTCCAGGGCATGTTGATTTCACATTTGAAGTCGAAAGAGCTTTATCTGTTTTAGATGGTGCTTTAGTAATTCTAGATTCTTCTGCAGGAGTTGAGGTGCAAACTTTAAAAGTTTGGGAACAGGCAAATCGTTACAAACTGCCTTGTGTAATTTACTTAAATAAAATGGATAAGAATAACTCTGATCTTGATATGAGTTTATTATCTATTAGGAATAAATTAAAAATAGAACCTTTGTTGTTGCAAGTTCCATTAGGCACCACTAAAAATTTTAGGGGCGTTGTAGATTTGATCCATCTTCAAAAACATGTTTGGAAAAATGATAAGAATGATGATGGTCAGTGCTTCCAAACTGAAAATTTAAGCCCAGAAGAAATCAAAAATTTACCATTAATTCTTGAAGGGAGAAAGACATTAATTGAAAATATCGCAAATCATGATGATTTAATTGCTGAAAAGTTCATTACTGACAATTTAAATTCAATATCATCTTGTGATTTACTTGCTGCTCTAAAGAGAATTACTCTTCATAAGCAAGCTGTACCAGTACTGATCGGAAGTTCATATAAAAACATAGGTGTTCAATTGTTAATGGATGCAATTTTGAATTTTCTTCCTAATCCCTCCGAATATCATAGAGGTTTAGAACAGCATTCTGAAAATTTGTGTGCCTTTGCTTTTAAAACAAATCATAATAAGAGTAAAGAACCTTTGACATTTTTAAGAATTTACTCAGGCCATTTGAAAGGTGGGCAAAGAATTTATAATGGAACTAAACAACAATCAGAAAGAATTGGTAAAGTAATGATACCACTTGCAGATAGTTTTGAAGAGGTAGCGACTTTACCGGCTGGTAATATTTGTGTTGTTTCTAATTTAAAGACGACTGTTACTGGGGACATATTATTCGATTCTGGATCTGCTGCCACAAAATTATATCCCTCATTAGAAAAAGGGTCAACTTCAAAAATACCAATGATTCATATTCCAGATCCTGTGTTTTTTTGCACAATAGAACCCCCTTCAATAGGACAACAAAATAAGTTAGATTTTGCCCTACAATGCTTGCAAAGGGAAGATCCTACTTTTCAGGTTGAGAATGATGAAACTATAGGTCAAACTATTCTCAAAGGCATGGGTGAGCTACATATCGATATCATTAAAGATAGGATTCTTACAGAATATGGAGTTGATGCTTATTTGGGACCATTACAAGTCGCATACAAGGAAACATTAAGCAAAGGAGTTGAAAATACTCATGTTCTAAATAAAACCATTGGTGGTTCCAAACATTTGGTAACTATGACTCTTAGAATATATCCTTGTCTCCCCGGTCATTTTCAGAAAAAGGTGAATGTTGTTGTGACTAAAGAAAACAATCTAGGCAAAATAAGATCAGATTATTTAAAAGCCATTGAATCTGGGCTTAAAACTGCTCTAAATAATGGGCCTCTTCTAAGCTTTCCCGTTATAAATATTGGAGTAGATTTGTTATGGCTAGAAGTTGCAAAGAGTACTTCACTTGCAATGTTGACTGCTGCTACATCTCAATGTATAAATGCTGCATTGAAAAAATCAACATTGCATCTCCTGGAACCAATCATGAATTTATCTATAGCTGTCAGTAAAGGCTATGCTGGTGTGGTAATAAATGATTTGTCACAAAAACGTAGCCAAATCTTAAGCATGGAAGCACGCCAAGATGTTGAAATTATTTTAGCAAGAACTCCACTTTCTGAACTAAAAGGATATAGTTCCATGTTAAGAGCATTAACTTCTGGAACTTGTTCATTTACTATAGAATTTGAAAGTTATCAAAAAATGGAATTACAAGATCAAAATCAAGCTATCAAGGATGTAACAGGATTTTCACCACTT
>Ara211
AAAGAACATGGTACTTTGCCGATTAGTATATCAAAAGATATTTTAACAGAATCAACAGACATTTGGAGTATTTACTTAGATCCATTTTGGGCTGAGTTCACAGTGTGTGAGTCGGGCAGAATCAGACTTCAACCATTCATAGATCCTCTTCCTATTACAATTTGGTTTTACAGTTCTCAGAAACCTAAAGAAGTTTTAAGAAACTCATTGACTACAAATGGAGTGGAAAGTTCGAAACTTCATTTACCAAACCTTCAATCATATGTGTGCCAAAATAATATTAATATAAATTCAAGTGAAGAAACCAATCCTCCAATAATGAATGATAATTACAATAATAATGAACATGATGTTGATGAAGCAGACATTTATCTGTTGTTACATGTTGATTCCTTAGTCAATATTCAGCTGTCACATTTCCAATATTTATTTGTTCTTAGAGCTGCTGATATTCTTACTGACATGATGGAGCATTTGGAAATTGATACTAATATTATCATCAAAAATAAACCTGTCTTATCCCTGTGTACATCGGTTTGGTTGCCACAAGTTGAACTGTCATTAGTATTAAGGAACTTGAATCAGATGTCTGCAACATCAGATTCGGTAGATTTAGCATCACTACAAGAAGATTGCTCAAGTGCAAGTGATATCCCGCATAATTACGGAAAGAAAATCTTACAGTCGAAAAGCTCTTTTTCTATTGGGGACTACGATAATCCTTCGAAGAGGTCTAATCAAGAAACTCTTTGCTCTGGTCTTTTGGAGGACTGTTGCATGGAGAATGGACTACCAAAATCTTGTAGTGATTCCTTGCTCAACTGTCACTCATCAGGCTCATCACAAGGTCTAGATACACCTATTCAAGAAATCCAACCATCTGCTGCAACAGAAACATTTCAGAAAGGGTTTCAGAGTGGAACGTCCGCCATGAAACGAGGATTGTGCTCTCTGGTTGCAAGCATTGATTCTGCCCTGACGAAGAGTGATGCTTACTCATCGACTGATGTTGAAAACTCTTCCTTTCCGGATGATGATGCAATATCTATCAAAAGTGATTTGTCCTCTGATTTAGATCAGTTTGTTTTAGTAAATCAGGATGGCTCTTTGGATGATGAATTCTTTCAGCATGCTAGACCTGAGATAGGAGTTGATGTTGCGAGCAGAATGAAAGAAGGCTCCATTATAAGCAATTATACACTTAACAGTGAAAAGAAAAAGGAAATG
>Ara212
ATGTCTTTATGGACTGGAGATATCCATGTTGGCACAGGTATAAATCTGCCTCGCAAGCCCAACATGGAAACTGAATCTGTACGATCTTGCTACAGTGAACAATCTTCTCGATCTCGTCGTAGTAGAGCTCACAGTACTCATGGTAGCTCAAATCATCATAACTATCGAAATCGTTCTTCAAAGCATTCACATCGAACTCCCAAACTGGATCGCTCTCACAACTCAACATTAGGAAGCAAATGTAGCAATGGAACTGATAGAGGACATGAGGAAGTCATAGAGGTTCAGATACTATCTCAAGATGACAATTGGGGTGATAATACTACAGCAATTACTGGTAACACGAGTGATCATTCCGACTCAATGGACGATGTTTCAAAACTCAATGGAGATTATGAAACTAGCCTTAGCTTTTACTGTCACATGTGGGTTGGAACTGTTTTTACGACCCTCTTATCATTTTGTGCCTTTGCTTCTCCAATTGCGATGGTAATTTTACCCAAATTGGAGGCATTGGATTGGAAAGTCCAAAAGTGTGGACCAGAGTGTGATGGTCTTTTAATTAGTTTATCTTTTAAACTTTTAATACTACTATTTGGATCATGGGCTCTGTTTTTTAGGAGGCCAAAAGTCACCCTTCCTAGAATATTTATTTTCCGTGCAATTGTTTTAGCATTGATGATTGTTTTCACATTTGCTTATTGGCTTTTCTATGGTGTTCGCATTGTCGAAAAGCGCCACGATGATTACCACAGCATTGTGCTCTTTGCTGTATCGCTTGTAGATACTTTATTATTTATTCATTATCTGGCTGTTATTTTAATTGAAGTCAGACAACTCAGTGCTCAGTATTTTATTAAAGTTGTCCGATCACCAGATGGAGAAAGTCGATGTTATACTATTGGCCAACTGAGTATACAACGAGCTGCTGCCTTGATATTAGAATTTTATTATAGAGATTTTTCAATTTACAATCCATATTTAGAGACAATACCAACCAAGTCTCGTAAATCTGCTCCTGGGTTTAAGATGTATGACGTGGACAATGTGCCTAATAGTCCGATGAATTGTACAAATCGTAGTATCATGGGCAGTGACATTCATCGTAGAGACTCTAGTCATAATGAACGATTCTATGAGGAGCATGAATATGAACGTAGAGTGAGAAAACGAAAGGCACGTCTCATTTCGGCTGCGGAAGAATCATTTACACACATAAAGAGGCTACAAGATGAACAA
>Ara213
ATGAAAAAGCTTGAAAAGGGAGCCGATGCTCCCGTCAGGCCTTTCAAACTGTCTCACCAAGTGTTATGTATTACGCAAATCAACTTTCAAAGGCAAGCATTAATAGGTTCAGTAGAATTAACAATAATTCCTCTTAAAAGTGATCTTCGAAAAATCAGATTAAATGCAAAGCAAATACGTATATACAAAGTTGCTCTGAATGAATTTCATGAAGTAGAATTCACTTACAATGATCCCTGTTTAGATATCTGTCAAGGAGATATTCGTCAAAAAAGCATTGATCATTTCAACTCCAGCCACCTGGCAGCTGTCAATGCAGTGGATTCAGATAAAGGAAATGGAGAACTCTGTATTAGAGTCACTCCAGATTTAATGCATTTGGTTCAAGAAGGTAAACCTTTAAGAATTAGCATTGATTTTGCATTAGAGAAACCTCAAGGTGGAATTCACTTTGTTGTTCCAGACTGTGAGGGCACTATGGTTGAAAGATGTGCCCATATGTTCACGTACGGGTGTGATAACTCATCACGGCTGTGGTTTCCTTGCATCGATTCATTTTCTGAACCGTGTACTTGGCGTATGGAGTTTACTGTAGAGGCGGCAATGGTTGCCGTTTCTTGTGGTGATTTAGTGGAAACCGTGTTCACTAGTGATATGCGTAAAAAAACCTATCACTATAACCTAGCTGTACCTACTTGTGCACCTAATATTGGCTTAGCAATAGGACCTTTTGAAATATTTGTTGATCCTCATATGCATGAAGTTACTCATTTTTGTTTACCTCAACTGTTGCCACATTTGAAGCACTCAACAAAATTTTTGCATGAAGCTTTTGAGTTCTATGAAGAACTATTATCAAGTAGATATCCTTACTCATGTTACAAGCAAGTATTTGTTGATGAAACTTTTCAAGATGCTCGACCTTACGCAACAATGACTGTTTTGAGTACGAACTTGTTAAGCTCACCTCAAATTGTTGATCAAACCTATATTTCTCGGAGAGTTATGGCTCATGCTGTGGCTGAGCAGTTTTTTGGATGTTTTATTAGCATGCAGTCATGGTCTGATGCATGGTTGCCCAAAGGTATTTCCATGTATCTTTCTGGGCATTTCATGAAGAAGGCATTTGGTAACAATGAGTATAGACTATGGGTTCATGGTGATTTTAATGAAGTGTTGCGATATGAACAGAAATATGGAGGATTGGTGCTTGATTGTAGTGTAACTCCTGCTCCAGGAAGTGTTGCTGCAGCTGCTCAAGGCAAAGATGGTACATTTTATTTTCCTACTCAGCATTTAAATACGACATCACCCGAGTATAATAACATATTGACTAAAAAATCACATTTAGTCATTAGAATGCTGGAAGATAGAATAGGAAGAGAGTTACTTCTTCAAGTTTTCAACAAACTGTTATCGCTGGCATCATTAGCATCAAACTCTACTCAACAGCAACAAAAAGTGACAAAGGAAACTTGGCTAAATATGCTTTTATCTACTACAAGTTTCCAAAAAGCAATATTTACTGTTACAGGCAAAGACATCAACACATTTTTAGATCAATGGGTAAGGCAAGGAGGCCATCCTAAATTTTCTGCTAATTTTGTATTCAACAGAAAACGAAATACAGTAGAGTTGGAGATTAAGCAGTTGGATATTCAGAATCGAGGGATTCGACGCTATGTTGGACCATTGACTGTGACCATACAAGAATTAGATGGCACATTTAAACATAATTTGCAGATTGAAGAAAATGCAACTAAGCATGACATAACATGCCATTCTAAAAGCAGAAGAAACAAAAAGAAGAAGATTCCATTATGTACTGGAGAAGAAGTTGATATGGATTTGAGTGCTATGGATGCCGATTCTCCTGTTTTATGGATTCGCATAGATCCAGAAATGTTGTTGTTGAGACAAGTTGTAATTGAACAGCCTGATTATCAATGGCAATATCAGTTGCGTTATGAACGAGATGTAACTGCACAAAAAGAGGCTATCGATGCACTGGAAAAATTTCCTACCCCAGCATCAAGATCAGCTCTAACTAATACCATTGAAAATGAGCATTGTTTTTATAAAGTAAGATGCCATGCTTGTTTCTGTTTACAAAAAGTTGCCAATGCTATGGTTGCGACTTGGGCTGGTCCACCAGCTATGATGCAGATTTTCAGAAAGTTGTTTGGATCTTACTCTTGCACACACATTATTCGATTGAATAATTTTAAAAATTTGCAGCATTATTTTCTTCAAAAAGATATACCTGTGGCTATGTCTGGTCTTAGAACTGTACAATGTATATGTCCTCCTGAAGTTTTGAAATTTCTACTCGATTTATTCAAATATAATGAGAACAGTAAGAATAAATTTTCTGATAACTATTACAGAGCTGCTTTAGTTGATGCTTTGGCTGAAACAGTCACTCCTGTTATTTCAGTATTACCTCACACCGGTCTTTCTGTTACTGCTGATTCATTGTCCTCTGACACAAAACTAATTCTGGAAGAGATTACCAGATGTTTAAATATGGAAAAACTTTTATCTTGCTACAAATTTACAGTAACAGTTAGTTGCCTAAAAGCAATACGCAAACTACAAAAAATGGGACATATACCAAATTTTCCCTCTCTGTTTCGAGAATATGCCGCTTATGGAATGTTTATTGATGTACGTTTAGCTGCTCTTGAAGCTCTGGTTGATTTCACGAGTGCTGATGGAAAGGAAGAAGATCTTAATTTTCTTCTTGATATAGTGGAAAATGATCCAGTTCCTGCCATTCAGTATGAAGTTTTACGCATGCTCAACGAAAAGCCACCCTTTATTAACAATGATTCTAATCCACTAAATTCTGAAGATTTAGCTGAAAGACTATGGCGGTTTATGAATTGTGGAACAGCATATGATTCTTTAAGAAGATGTGCCGTGATGGACCTTTATCACACCCTTTATGGTCGCAAGAGACCGACGATCCTGCCATCTCCTGATATTGCTGTTACAATAAGCATAAAAGATAAAAAACCACGAATACCTGTAAGTTCTTTAAATGATGAAATTCCACTGGATGACTCATTTCCACCAGCTAATGCATGTATCATGCTTGAAACAATAAAAATAGAAAATCTGAATGAATTTGGAGGGGGTGGGGAGAAAAGAAAGGCATCCTCTCCCTTACATTTTGAGGATAATTCTCATTTTTATTCATCAGATGGTAAAATCAAAGCTGAAGTAATAATAGGTGACAATCCGGATACCAACAAAGTGCGTGTTAGAGAATCTGCCAGTGTTCCCGGAACTTCTCTGTCGACACCAGGCCTTACCGGGATGTCGTCGCTTCAAAGAACGAACAGTAGTAGTATTGATTCAGCATCAGTGCCCGCTGCTTCTCAATTTTGTACCTATGAAGGATATTCTGATGACTCTCAATCTAAATCTTTGCCTGGCATTCAGAGCACATTTGGCCAACAGCCAACTGGGTTTGATTCCAGTATGTTTAAAAAACCATCCGATGATCTGATGGATAAGTCAAATATGGCAACCGAACTCTCAAGCCAGGCAGGTAAAATTCATAAAAAGAAGAAGAAAAAGAAAAATAAGCATAAACACAAACACAAGCACCGTCATGAGAAACATGATAAACCTGAGCGAGCTGAAAAAGATAGAATCTATAGTTCTGGTGGCAGCAGTAATCTGTCTCCAACTACATTTAGTGGAGGAAGTCCACAAGCAGAAATATTG
>Ara214
ACTATTTCTCGAGTTCAGTCAGACACAAGTTTGGACAAAGAAATGGCCGCTCTCAATAAAGAAATGCAAAGTATTCAAATTGAATGTGAATCTTTGGTTAGCAGACATATACGTGAGCAGTGGTTCAGGTGTCGTGCCGGTCATCAATATGTTGCAACTACAATGGAACCTGTTTCTAGTATACCTCCCCTTGAACCCTCCTTACCCACTCTTCCTAATGAAAAGAAAAAAGAAAGTGTTGCCCAGTGGGTTAAAAATGTTACCTTTGAAAATCGAAAACATAATAAACCCAATTCTTCTTTCACGGAAGCAATGGCTGCTCGTGGAGTGCCATTAACTCTTGAACTTGCTCCAATACCAGACTGTACTAATGGTAAGTTTCCTGAATATGACGAGCCTTCAAAACTATTTCCAAGTTCTCCTAAGCTTGTGGACAAAAGTACGCAACTTTGCGAAAGTGACGTTGCTAGCATTGTTAGTTGTGATACCTGCCGTTATTGCCAAGTGCTCGTTCATCAAAAACGAACTGCAGAACAAAATGATCGAGGTGTTCCAAGCTTTGAATACAGCCAACCTCAACAACAATTTCAATGGTATGGTGCCCAGAGAGGGATGAGTAGAACAACTAGTAGTGATCCATTTGTTACTGAACCTAGTAAATTACCAGCAAAACCTGCTAGTGTAGCGGGTAGGGATTTTATTGATAGACAAGTAGAACGAAATAAAAATTACGTTACTTTCTATCCTTGTGCTACCATGTACACTAATCAAGAAAATTTGCAGCACACTATATGGTTACAACAACAGCTGTTTCGCCAAGCTTTAGCTCACAAACATTATAAAAAAGCTAGTACTATACCTACTTGTACACAACCTGTTGGTAAGCAATGGAATCAAAAATATCCCTCCTCTTCTTTCGATAGTTTGCCTCCAACAAGAAATCTACCTTATTTACGAACTAATCAACCACCTTCTACATCAAAAAGTCCT
>Ara215
ATGATGAATGGAAAAGGACCTAGTGTACCAATCACTACGTTAGCTGATATACAAAGTTTAACTGATCTACTTTTGGAATTGCCTCTTCCTAGCCCTTTGCCAGGTATAACCAAGCATCAAAGCCTTTTGTCACATTTAAGAGACTCTGAAGAAGCAAAAAAGTTTCTTAATACACAGGAATCTATACTTATCCCACCTCTCATAGAAGCCCTCATATGTTCTCCGACAGACCATATTGAAGTGAAAGATGGTTATTATGGAGGTGAATCTTACAATGGACAAATATCCCAACTTGTGCAATACCTTCTCGGTACTAATCCCGGCCTTTTTAAAGGTTTGGTACATGGACCACAAAGTGGAAGTGGGGACCATCAGGTCTCACCAGAACAATGGTTACCCCAAAGACAATGCCCTTCCAATATTTCTGTGCACCCTCTTCAACAAAATTTCAATGCCAGTGCAGTTTCACCTTCCCAAATTTCTTCAGCTCAGGGAAGTAATCAAAACTACTTTCCTCTTGAGCACCCAACAGCATCTCAGAATGCTAACATAGCCCCAAACAAAACACTTAACTTTATTCCAAATTCATCAGCAGTACATTCTCCATATGCTCATGGTGTTAGTTTGTCTGGTCAGCAACCTGCCTCTCATCCTCATAATGCTGTTCCCCAAGGCACAGGCAATTCTTCTCCTGCAAGCCAGCAAGGAAGCCCTCAAATATTTAATGCGTCTCTTGTCAACCCACACATTGTCAATGTACCTCCACCATCCCCCATTGTGCATCCATTTAGTAATGGAAACTGTATTGATTCTGTTAGTTCTCCTATCATAAACTCTGAACTAAGTGACAGGACAAAAAACCATATTATTAATACACCTACAATAGGTGGCATGACATCTAATTGTATGCCACTTATATCATCCATTAATAACCCCAATGATGTGCCTTTTTCATCTCCATCTTCGTCGTCATCATTTGCAATACCACAAATAAATTCATCAAATGAAATTATTGGACCTGCGACGCCACAACTGCAAACTCCTTGTGTAGAGCAGTCTACTGGAAATCAGTGGCAATCTACTTTAAATGCTTCTCTCAATGAAACTTCCCAAAATTACGTAAAAGAAAATGAAAATGTGACTCTACCTCCGACAGCATCTATCGTTCAGCCACATTCTACATCAAAATCTGATCATTCGAGTGAAAAACCTCTTCAAAAAACAGATTCTAAAGGGAAAACAAACATTGAAAATTGCTTGTCTGAGCATGCTGAAAATATTCACAAATCTCTATTAAAGCCTGTAGTTGTCTTATCAAAATTAAGTACAGAGGAACAGCTTCTTGCCCAGAAAAGTGTAAAACAATTCATTAAAAAATCTAACTTAGCACCAGAATCTAACTCATCAGCTTCACCAACCAAGACCCCCAAAACTAACGATAAGCGATCAGTTCCAGCTACTCCAAATTCATTGCTAAAAAACAAAACTTCTCCTCGAAGGACTGAATCTACTCATACACGTTCCCCTAATAAACGTGAAAAACTTGAATCAAAACCAAAATCCTCAAAAAGAAGAATTGAATCATCAGATGAAGAAGTTTTTAACCCATCTTCACTTACTGAAAGAGTTAAGAAAAGAAGAATGAAAAATAAACAAACTGTATATGCTGAATCTCCTGGTGAAGATAATGATCAAGACAGCGATGTTTCTTTCAAAGAAGCTACTCCACCACCTTCAGTTCCCTCAACACCAAAAGTTAAGAAATTAAAAAATAAAAAGCCTAAAAGAGATTTAAATACTGACCCTCTCTCTATTGAAGAATTAATGGATTCTAATACTTATCAACATTTTTCTCGAACTGTTGATGTTATTTTTGATTCAATGGAAGATGTCGATTTTTCTGCTGTAATTGATGAAGATGCTGAGTGTGCAGCAGAAGTATTGATTCCATTGAATCAGCTACAAGACCTTACAAATGAAGCTGCAAAATTGAAACGCCTAGCTGCAATGAATCAGTTTCCCCCCGAGAGACTGGTACGATTGCTAACAATATTGGAACGCAATGTTGTTGATGGTGCAAAATTATTGCCTATGCAAACTATGGAAGAACAAGATGAAGAAGAAGCTCATTTATTTGTTGAGTTAACAATGGAAAGAGTCATGCGTAGTGCTGATGCCTCTCTAACTGCTCTGTATATTATGACCTCCCCTAAGATGCCAGAAAAAGTTTTTTTAGAAGATATCATTGAAAGAATAGTTCTGTTTCTGAAATATCAACTTCAAAATACTGTTTACCCTGTGTTTGACCCGGCCTATCGATTGGATCCGAAATCAAAAGATGGTTATGCAGGTAGTATCAAACAAAAGCGTCATCATGGAAACAAAGTCAAAGAAAAATCCACAATACAGCTGTATAACAAGCTACATGAAGCAGTAAGGCTTCTTACTGAGCTCCTAGAGCTGCAAACACTGACTGATACTATAATTTTGCAAGTATCCACTATGGGTGTTAGTCCATTTTTTGTGGAAGGGGTTAGTGAGTTACAGTTGAATTCTCTTCGGTTAGTTACCACAGTGTTTTCACGATATGAAAAGCACAGGCAGCTCATTTTAGAAGACATATTAGCTTCAATAGCTAGATTACCGACAAGTAAAAGAAGTCTCAGGAATTATCGACTGAATTCTGAAGAAAACATTCAGATGTTAACAGCTCTGGTGTTGCAGTTGATTCATAGTGTTGTTAAGCTACCAGAACCTGAACGAAATGAAGAATCAGCAGAAAATGTTGTTAAAAGTGAGCCCAAAGAGAAGATATATGTTGATAAAGATGTTTTAATCACTACATCTTATGAAGCATCAATAACAACTGCTGTAAATTTTGTATCTGTGTTTTTGAAAAAATGTGGCACTAAAAATGAAGAAATGGATTATAGACCTTTATTTGAAAACTTTGTTCAAGATTTACTTAGCACTGTAAACAAACCAGAATGGCCAGCATCTGAACTTTTGCTTTCTGTCTTGGGAAAAATATTAGTAACAAACTTCAGTAATAAATCCATGGAAATGACTCTCCGAGTCGCATCCCTCGACTACTTAGGAGTTGTTGCAGCCCGTCTTCGTAAAGATGCAGTACATAGCCAGGATCGTAAAGATATGATAAATGATGTCATTCAACGTATTACTGCTAGCATTGAAGAGTCTGAGCCCAGCCCCACAAAACACAAGAAGAAAAACAAGAAAAAACCTGTAAAATGTGATGAAACTCAAATACTTCAAAAAGCCCTACTTCAATATCTCGATTATAATACCGAAAGCGATCCAACCCTACAATTTTCTAGAACATTTTACATAGCTCAGTGGTATAGAGATGCAGCAGCTGAGATTAAACGTTCTGATAAATCATTAAATTTTCCAAAAGAAGAACCAGAAAAAACAGAAACTCCTAATACTCCCAGTTCAAAAAATAAATCTAAATCTCGAACATCTCGTAGAAGATCCTCTCAGATTGCTTATGAAGAAGAAGAAGAGGAGGAGGAGGTGAAAGAAAAAGAAGAACCTAAGCTAGAAACTGATGAAATCGATGCTAAAGTATTAGCTTTAGCTGAAGAAAGAAAAAGATTTTTATTAACTGTAATTAAAAAACATGAATCTTCCAAAGTTAACATAAAAGAAGAAGAACACATTGATTACAAAACAGCTGAACTCATATCTCAATATTTAGCATCTTCCAGATACTTCTCAAAAAGTTTTGATCTTTATCTCTCACAGATTTTGAGGGTTTTAGGGGAGACTGCCGTAGCTGTGCGTACCAAAGCCATGAAGTGCTTAACACTTGTTGTAGAAGCAGATCCAAGTATTCTTTCAAGGTCGGATATGCAGAAAGGGGTACATGGGAGATTATTAGATCAATCAACAAGTGTTCGAGAAGCAGCTGTTGATTTATTGGGTAAATTTATATTAATCCGTCCTGAGCTAATTAATCAATATTATGAAATGCTTACTGAAAGAATATTAGACACTGGAGTTAGTGTTAGAAAAAGAGTAATCAAAATTTTAAAAGATATTTGCGTAGAACAGCCAGACTTTTCCAAAACCCCTGAAATTTGTGTAAAAATTATACGTCGTGTTAATGATGAAGACGGTATTAAAAAATTAGTGGGAGAAGTTTTTCAGAGCATGTGGTTCACTCCAATTTCTGATAAAAAGCCAGAAAGAATACTTCAAAAAGTGAAAAATATAGCTCACGTTGTTGAGGCATGTAGAGATTCTGGTCTAGAGTGGTTTGAACAACTTTTAACCAACATATTAAAAAACAAAGAAGATGCTAATTACAAGTCAGTTGTGAAGGCATGTAGGCAAATAGTTGATTGCCTAGTTGAAAATCTTCTTCAGATAGAAGAATCAACGCCGGAAACTGGTGCCAGCACACATTTAGTTGCATGCCTTGCTACTTTACATCTTTTTAGCAAAATACATCCTCCTTTTGTTGTACCTCATGCAACTACTATACAACCTTATTTGAGCATGAAATGCAATACACAATCAGATTTTCTTCTTTTGAGAAATGTTGCCCAGACATTGGAATTGGTTGTACCTTTAATAGAACATCCGAGTGAATCATTTTTAGCCCAGATTGAAGAAGATATGATTAAATTAATCTTGCGGCAGCATATGGGATTGCTTCCTAGTTGCGTCAGTTGCCTCAGTGCTGTTGTAAATAAAATTACTCATAATTATCAACTTGTTAGAGACTGTTTTCAGAAGTTTTTTGTTGTCCTATTAGTATGTAAAAGAGAATATGAGAAGAACCCTGATAATGAAAATTTAAAATCGATGCGCCCTAAATTGCTACGTTCTCTTTTCACTGTTGGGTTATTTTGCAGACATTTTGATTTTGATGCAATAGATGCTGCATCAGAACAAAAAGAACAGGTATCTTTAAAGCAAAAGGTGTTTGAAGGTATTATTTACTTCAATCAACATGAGGATGAAGTAGTTCGCCTAAAAGCATTAACTGGACTAGGTTTTATTATGATTCGACATTATGAATTTATGCTTGGTCCTGATGTGAAAACCCTTTATCATTACTTACTCACTTCCCCTATGCCATCATCACTATTGAAGTGCCAGGTGTTAAAAAATATTACAAATTATTTAATCGAAGAAGAGTTGCAAATGATTCAGAAAGATGCAGAATGGAGTAAGATGTCAAAAAGTGAGGATTTAAAAGAAATGGGGGATGTTACATCTGGTATGGCGAGTACTGTTATTCAAATATACTTGAAGCAAATTCTTGAATGTGTTCTTTATCCTGATATTACAGTTCGTAAAGCATCCTTACAAGTTATCCAACTCATTCTAGGCCAGGGATTGGTACATCCTGTGCAGATTGTACCTTATTTGGTATGTTTGGGTTCTGATGATGATCCAGTCTTGAGAACTAAAGCAGACCAATTACTCCAAGAAATTGAGAAGAAATATCCTGGATTTATTCAGATGAAGGCCACAGTGGGAGTTAGAATGTCTTACAAAATGCAGCTTTGTATTCAACACCTAGAACATACCCTTCGGGGTTTTCGTTGCCCAGAATGTCCTGTGAGCAGAAATGGCTTTCTTTACTCTGTAATGAGGTCAACTCGGCAAAGTCGAAGAGCCTTTCTTTTTTCCCTGTTGAAATTATTTGATGAAAATGTTAAAACACCATTAACTGAACTATTGTATGTAGCTGACAATATTGCTTATTTTCCCTATATGGCCCAAGATGAGCCTCTTTTCATCATGCATCAGTTGGACATAATGCTAAGTGTCTCTGGCTCTAATTTATTACAAACTTTTCGGGAATCCTTATGTAGTAAAACACCTGATTCAACAGATCAAACTGAAAATAATGCTGATGACTATGACGAAGATGATGATGATTATGACTCAATATTACAACGTCTTCCTGATGATACTTCAGTTTTAAAAGAATGTATTGTTGCTTCACAAGGTTGTGTACTCCTACTGTATCTTAAGCAAACACTTAAAGAAATGTACGGTTTCACTGATAATAAAATACAGCAATATTCCCCCAATGAGGCTGCAAAAGTTTACGAGAGACCCCTCAATCGTAAAGGACATGTCCGTTTCAACCCTGAAAAAGTGTTAGATTTCATTCAATCTCAGGAATTGGATGAAAATGCAGATGACAAGGAGCAGCTTGTTCAACAGTATCTGAACTTTAAACAACTGATGCTGACAATAGATCCTGCTGATGATGAAGAGGATGAAGATAATCCGAATAAACCTGCATCTAATGTAACATACACCGTAATTACAGCCCCAGCAGAAAAGACTGCTACTAGTGAATCGGCTGATGGTGATAAACCACTACAGCCACCCATAGAAAAAACAAAGATTGTGATAAAAGCAAATAAATCTCCCATGCGGGGTCGACCTCCTTCTCGG
>Ara216
ATGTTCGAAAAAGATTATTCTGATAACACTTTATATGAAATGTATCCAACAAATCTTCCTTTCATAAATTTTTCAAACATGATATTGACAATTAATAACAGTTTCGACGAAAATAAAACAGAGAATTCAACAGTGTATGTACCATACGTAGAAAGAGTTGAAACATATATGGTCCCAGCTGTTTTTGCAATCGTTTTCATAGTTGGTCTATTAGGAAATGGCACTTTAATCAGTATTTTTCTGCTGCACAAAAGCATGCGAACAATCCCTAACACTTACATTATGAGCTTAGCAGTTGGAGATTTTATTTTGCTGGTAGGTACTGTTCCTTTCATAAGTACTATTTATACTTTTGAAAGTTGGCCGTATGGAGAATTTATTTGCAAACTTAGTGAATTTTTGAAAGATGTTTCAATGGGTGTAACAGTGTACACTCTGGCAATGCTTAGTTACGACAGATATGTCGCCATTGTTAAACCAATGAAAAAACATACTGGCAGGAATGCCAAAACCATGACTATTCTAGTCGCTTTTGGAATTTGGATTGTTTCTATCATTTTAGCAATTCCTGGGGCATATTTTTCTTTTATCTGGGAGTACTCTGTTAAAAAAGAGCATACAATATATGTTTGCTATCCTTTTCCACATCATTTGAGGCCCTGGTATCCCCGTCTCGTGGTCCTTACTAAATTTTTATTGCTTTATGGCATACCTTTGATTCTGATTGGCTCTTTTTACGTTTTGATCGCCTGGCATTTAATTAGAAGCTCGAGGAATAATCTTGGACAAAATCCAAGTCACGTGAAGCAGCTACGATCTAGAACAAAAGTAGCAAAAATTGTTTTAAATTTTGTTGTTATTTTCGCAGTCTGTTTCTTTCCGAGTCATATATTTCTTATATGGTATTATTTCGATGAGAATCCTAATGATCATTATAATGAGTATTGGCACTGTTTTAAAATAATTGGATATGTTTTAACATTCGCTAACAGTTGCTTGAATCCTATAGCACTCTATTTTATCAGCAGTGTATTTCGAAATTATTTTAAGCGGTACTTATTTTGCTGTTTTTGTAAACCAGTCGAAATAAGAAGGGAAACTCTATCCGCGCATAGCTCTGCAATTGTGAGGAGAAATATTGTAGTTGCATTAAATGAGGTG
>Ara217
ATGTTGAATTTATTTTTTTCCGGGATGGCATTTCAGTCCATTCCTCTTGGCTTGTATCCTCCAGGGAGGACTTTTGATGGGCAACAAGACCAAAAACCTAATCTGGATAATCAGAATGTGCCCGCACCTCCATCTGTTCCACCCCCACCGCCCATCAATGGTGAAAAAGCATTGATATGTGATCAGTGTGGTAAAACTTTTGCTGACAAAAATAGCTTCCATCAACATGCTCAGTTTCATTCTAAGCCTTTTGCTTGTAAAGTATGTAAGAAAACTTTTAACTCCCAAGGTACACTTACTCAGCATATGCGTATTCATACTGGAGAACGCCCATATATCTGCCAGCATTGTGACAAAAAGTTCAATCAGGCAGCCAATTTACAGCAGCATCTTCGAATACATACGGGAGAAAAGCCTTTCGTCTGTGAACATTGTAATAAGTGTTTCAATCAAAAGGCTATTCTTCAACAACATATTCGCATCCATACCGGTGAAAAACCATACACCTGCATGTATTGTGGGAAAAAATTCTCACAGTTAACAATTCTCCAGCAGCACATCAGAATCCATACTGGTGAAAAGCCTTACGTGTGTGATGAATGCGGAAAGCGTTTCAACCAGAAAACGATTCTTGATCAGCATATTCGACTACACACTGGAGAAAAGCCTTTTACGTGTCCGTACTGTGGGAAAAAATTCACCCAGATGGCGATACTCCACCAGCATGTCCGGATACATACCGGAGAGAAGCCATACGGCTGTGACCGCTGCGGCGAGAAGTTCTCGCAGAAGGCGATCCTGGTGCAGCACATTCGGGTGCATACAGGTGAAAAGCCTTTCCCATGCATGTATTGTGACAAAAAGTTTAGTCAGAAAGCTATTCTTTTGCAGCACATAAGAGTGCATACAGGCGAAAAGCCATACGGGTGTGAGCACTGTGGGAAGAGGTTTCGACAGAAAACCATCCTCCAGCAGCACATTCGCATTCATACCGGTGAAAAGCCATTCGTGTGCCAGCTCTGTGATGAAAAATTCAGCCAAAAAGGCAACCTCCAAAAACATTTGCGGTCACACTCGGGTGAAAAGCCTTTTGTTTGTGACCATTGTGGACTGAAATTTACTAGAAAAGTAATGTTAGATCTTCATATACGGATGGCTGAGAAAGGTCCTCATGCCACTGCTGGTATAACCAAACCGGTTACATGTCATTTCGGTCTGCCTAATGGTAATGACAAACAACAACTCAGTAAACCATATATTTTTAATGCTCCTCCCAGTGACAAACAAATGACTAAACCCATGCAGTTTACTGCTCCCAGTGACAAACAAATGACTAAACCATTGCAGTTCACTGCTCCCAGTGAAAAACCAGTTGCTAAGCCATGCCTTTTCAATTTATCTAATGAGAAACATATTGCTCATGCTTCTCTAGCTGCTTGTGTATCTAGTGCCATAGCTCAAAATGAATGGGCTTTTCCCCAA
>Ara218
ATGGATAAAATAGATAAGTTGTATCAAAACTATGATATTTTAGCTGATTCTAAAAACAAACCATCAGAACATGAGGCCGAATATTTAGAAATAATTGAATCGGTTAAAGGGAAAACAAATGAAAAAATGCTTGCCTGCCAATTCATTCCTCGATTTCTTAAAGAATTTCCGGATCTAGCTTCAGCTGCTCTGGACGCTCAGCTAGATTTAGTAGAGGATGAAGATGTTTCCATTCGTAAGCATGCTGTTAAACATTTACCTGCCTTTTGTAAGGAATCGAAAGCATGTGTCGCAAAAATTTCGGATATATTAGCGCAAATGTTGCAGACGGAAGATTCAGCCGAATTAGCAACTGTTCAAAACACATTGATGACCATCATGAAGGTTGATCCTAAAGCCACTCTAGATGGTATTTTTGGCCAAATTGGAAGCACAGATGAGGATGTTATTCGGAAACGAGCTATTCAATTTTTGTGTACTAAGTTCAAATTTATCCCTCCGGATATAGCGACAAAAGATGTTGAAGATTTTGTTCTCGAAAAGTGCAAGAAAGTGTTCCCGGAACTGGGTGGTGAGGATTTCTTAAATCTTATGCCTCTTTTGGCCAATCTGAAAATTGCTAAGTCAGTTCCAGTTCAACAAGCTCTCGTCAATTTAATTGCTGATCAAGCAGAAATGGATGGTGAAATTCAGGTATCTCTAGATTACATAGCAGGTTTTTTACAGTGTGTCCGCTTGGCTCTTCCGTATTTCTCACCATTCGTGCACTCTACCCAATTTGTTTCCTACATTTGCTTGTCTGTGATACCTAAGCTCGGAGAAATTGAGCTTTTAGACAACGGGGCAGAGTTGAGCCTCGACATCATAAAGCTTTTAGCAGAAATTTCCACTTTTGTTCACGAAGATAAGCAATTGAGTGAGTGTATAGATGCTGTTTATAAAATAGTAATCGAATATGTTCCATTGCCCCCACCCGCCGATGCCGAAAATGGCACTCAACCCGACGAGCCGAACTTGCAATTCACTCACATAGAATGCTGGCTCTATATCTTTCTACATTTATTGAAGCACGTTCCAGATTTTCTAGCTGGAGCCGACAACGTTCAACGGTCCCGTGATCTCAAGACCCGCCTTCAGTTTTTAGCACGCAGCGTTCAGAGTGGCGTCAAGACTTTCCGAGAAGCCTTGGTCACAGTTAAAGGTAAAGAAGCTAAACCTGAGGAAACTAAATTAAAAGCCATTGCACTGCGGACCATGAACAATATTAACTCTTTGATCAAAGATCTATTTCGTACTCCACCTTCTTTCAAAACTGTTATGACTCTCTCTTGGAAGCCAGTTTCTTCTACTTCTACGAGGACTTCAATAGTTTCTCCGAGTGTTAAGCGGCCATCCGAGGGTGAAAGTACTGACGATAGGAAGCAAATAAAGCGTGACGGCAAAGCTGGACGAGAGTTGTATCACCCACCTAGCGGAAAATACAGCACAAACCTAAACTCTTTCTCTCGGGCTCAG
>Ara219
GAGAGCTGTGAAGAGTTGAATGGATACGGAAGAACAAGTAAAAAGAAAAAATTTCTGGGTCAATACTTATTGCCATCTGTGGTGCCTAAAAACCGTCCTCATATTTCGATCAGCCTTCCCGAAGATTTCAGGCAAGTGTCTTCAATCATTGATGTCGACGTAGTTCCAGAGACGTGTCGTAGGGTAAGACTTGTGAAACATGGCTCTGATAAGCCATTGGGTTTTTACATCAGGGATGGTACGAGTGTGAGAGTCACACCTCATGGTTTAGAAAAAGTACCTGGGATATTTATCTCCCGATTGGTGCCTGGAGGTCTCGCAGAGAGCACTGGTCTCTTAGCTGTTAATGATGAAGTTTTAGAAGTAAATGGAATTGAGGTAGCTGGAAAAACTTTAGACCAAGTAACTGATATGATGGTAGCTAATTCTTCAAATTTAATTATCACGATCCGGCCTGCAAATCAATCAAATGTTGGTTTCCCTCGGCGTGGTTCTGTAGGTCATTCTTCGCAAATGTCGCATGGCTCTCAACATTCCAATCAATCTCTACCTAGTGATGATGATCACTATGAAGAGGATGAGATCAGGGACCATACTCAATCTATGTGTCAGGACACGCCGGAGAAACCTGCAGCATCTGAAGATGATGGTGTCGTCACTCTT
>Ara220
ATGGCTATTAGTACCAACGGTCGAATAAGTTTATATTGTTTTTGTGTTAATCTAACTGTGTTACTAGTTCCATGTCTAGGATATTTATCACGAACATTAAAACTAGTAGTAGAAGACTACTGGATTATTATGTCACTCGTTTATGCTTTAGGAATTCAGCTACATATACTTACAGTTTACAAAAACAGAGGCTATGCTTATAAAATTGCTTGGCGATCTGGTTTACTTGGTTTCTTTTTCGGATTAGGAATTTTAATCGCCTGTTTAGCTCAGCCTTCTTGGAATACTTTTGGTTTTTACGTGTCACACTTAAGCTTTTTCCATTTTTCGGAGTATCTTACCACTGCAATCATCAATCCTAAATCACTTAGTTTAGATTCATTCCTTTTAAACCACAGTAAAGAATACGTCATGGCAGCTGTTTTCAGCTGGCTCGAATTCTTTCTGGAATGGTACTTTTTCCCAAATTCAAAGGTATTCTCTTTAATTGTAGTCCTGGGTTTGATTATGTGCATCGGTGGAGAAATGATTCGTAAAGGAGCCATGTTTACTGCCAGAACAAACTTTAACCATATTATTCAAAGTCATAGAGAAGAAGGTCACGTGCTGGTAGTGCACGGTATATATGGATGGTGTCGACACCCTTCGTATTGCGGGTGGTTTTTGTGGTCCATAGGTACACAGGTGACATTACAAAATCCATTTTGCTCAATTGTGTACGCAGCTGCATCGTGGAGGTTTTTCAAACAAAGAGTGGTCGAAGAAGAAATAACTCTTTTGAATTTCTTCGGCGAAGACTATGTGAATTATCAGAGGAAAGTCCCCACCGGCTTGCCGTTTATTAACGGTTATAGACTAGAACTT
>Ara221
ATGGCTAATACTTACGGCATTGTAAGCAGTGGGATTATTTCCCGGTCACTTTTTAAGCAACTTTCAATTGGAAAATGTCAGTCAGCTTTTAAATCGAGACGTTTTGCAGTTTCATCTTCTAGTTATTTGGCTTCTGAACCACAAGGACCTAAAGTTGTCACTGCAGAGGTTCCAGGACCTAAAAGCGTATCTTTAAAAAATGAACTTAGTCAGTTGCAAAACTCCGCAGCTGTGCAGCTTTTTATCGATTACAGCCAATCGTATGGCAATTATATACGCGACGTTGATGGAAATACATATTTGGATGTATATAATCAAATCTCTTCCTTGCCGCTTGGCTACAACCATCCTGCTATGATAAATGCAGTGACAAATCCAGCCAATCTTGAGGCATTTGTCAATAGACCGGCATTGGGGATTTTACCTCCAAGTAATTTTGTTGAGAAGTTGAATACTACGCTTATGTCTATTGCACCTCCTGGATTAAAAGAAATCCAGACCATGGCTTGTGGATCTTGTTCGAATGAAAATGCCTATAAAGCTGTTTGTTTTTGGTACAGGAATAAGGAACGTGGGGGTAAACCACCTACGCAACAAGAATTGGATAGTTGCATGATTAATCAACTACCTGGTGCTCCTGACTTAAGCATTCTCTCTTTTATGGGAGGTTTTCATGGGCGTACTTTTGGTGCATTGGCAACTACCCATTCAAAACCCATCCATAAGTTAGATGTCCCGTCATTTGATTGGCCCATTGCCCATTTTCCTAAGTATAAGTATCCATTAGAAGAACATACTAAAGAAAATGCTGCAGAAGACGCGAAGTCCTTAGCTCACGTGGAAGAGCTAATTGAGCAGTACAAGAAAAAACGACCTGTTGCTGGTTTAATTGTTGAACCCATACAAGCTGAAGGGGGTGATAATCACGCATCAGACGATTATTTCCGCAAACTGCGCCAACTTTGCCTGAAGAAAGGAGTTGCTTTTATCTGTGATGAAGTTCAAACTGGTGGTGGACCCACTGGTAAGTTTTGGGCTCATGAGCATTGGGGACTCGATGTACCACCCGATGTTGTTACCTTTAGCAAAAAAATGTTAACCGGCGGTTACTACTACAGAGAAGAATTCAGACCTAAGGAAGGATATAGAGTTTTTAATACTTGGCTCGGTGACCCTTCTAAAATGGTGTTATTGCAAGAAGTCGTAAAAGTTGTTAAAGAGCAGAATCTTTTGAAAAATATGGAAATGACTGGAAAGCATTTAATGTCTGGATTGATGGATACTCAAAAGAGACATTCAAGTAAACTGTTTAACGTTAGAGGTAGAGGTACATTCACTGCAATGGATTTTGTTAATCCTGAAACAAGAGATAAAGCAATAAAACTTCTTCACAAAAGAGGTATTCATTGCGGTGGAAGTGGTAAACAAACACTTAGAATAAGAACGGCTTTGATTTTTGAATTAAAACATGTCGATATTTTCCTAGACCGTTTAAACCAAGTATTAGCAGAAGGAGTT
>Ara222
ATGACTGAAGAATCTACTGAACCTGTTGCAGATACAGATACGCAAGAGTTCAAGCTCGATGAGCAAACAGAGCTCCGCTTTGAAGTTGAGCCCAAATGTACTATTACCCTAGAATTAAAAAATGGTACAGCTGAAATTTTCGGTACTGAGCTCGTTAAAAATAGGAAATTCGCTTTTTCTTCTTGCGAAAAAGTAGCAGTATTTTCTTGGCATGGATGTACGCTGGAACTAACCGGAAAACCTGAAGTTGCATATGTTGCTCAAGAAACGCCCTCTGTATTTTACATAAACATTCATGGAGCTTTGGAACAAATGCGAGTCAAAGCTGAGAAGGACGATTCTAAAGGACCCGTTGTGTTGGTAGCTGGGCCATCTGACGTTGGCAAAACTACGCTCTGCCGTATTTTATTAAACTATGCAGTTCGATTGAACCGAAGACCAGTATTTGTTGACTTGGATGTTGAACTATCGTCTATATCAATACCTGGAACTGTTGCTGCCCTTCCTGTTGAAAGAGTTGCTGATGTCGAAGAAGGATTTTCTTTAACTGCCCCTATAGTATATCACTATGGGCATACTAATCCTAGCACTAATATTATGCTATATAATACTTTAGTATCACAGTTATCTGCTGTGGTATCAACTAGAGCCTCTCATAATAGTAGAGCAAATGTAAGTGGAACTATAATTAACACGGGTGGCTGGATTAAAGCAGAAGGTTATCAAGCTCTGAAACACGCTGCTAAGGCTTTCGAAGTCGATGTGATATTGGTTATTGATCAAGAGCGATTGTATAATGAACTAGTCCGTGATATGCCTAAGTTTATTCAAATTGTGTTCGTGCCCAAGTCTGGCGGCGTTGTCGAACGTAGTGTGCAAGCTCGTGCCGAGGCACAAGATAGTCGTATTAGGCAATATTTTTATGGATTGAGGACTCACTTGTATCCACATTCTTTCGATGTCAAGTTCTCGGAGATGAAAGTGTTTAAGATTGGTGCACCATCGTTGCCTGACTCTTGCATGCCGATGGGAATGAAGGCGGAAGATAATAGAACCAAACTAGTTCCGGTACAAACTGGTCTAAACCTGTTGCATCATATTTTGAGTATCAGCTTTGCTGATAATGCTGGTGATGATGTCGTGACTACTAATGTTGCCGGTTTTATTTGTGTTACTAATGTTGATGTTGAACGTCAAGTTGTTACTGTTTTATCGCCGCACCCAAGACCTTTGCCTAAAAATATTTTTTTAATAGGTGATATTCAGTTTATGGATGCTCGT
>Ara223
GCTCTTGCTTCCGATCCCCACACTGTGATACACGTCCCACCAGGTGGTCACCAAAGAGCTTCTGAAAATGCTTTAGATGCATTGCTTGATGAACTTCAAACTTTTACAAAACCTCTAGAACAGCCTCGAGACAATATACCTGGACTACTAGGACCTCAACGGCGACTTCCATCCTATCCTAGTGCTGAATCCCCCGTGCGCAGTCCTGCACGATCTTTTGCTCCCTCTATGCCTGGACAACCAGAAGTGACCACATCTGGAAACAGTGCTTTTCGATCACCTGCAACAATAACAAGCAAATTGCAGGTTAGTGAATCGGGGGCTCAACGAACAGTAGTGTCTCCATCCCATTCTCCAGTTCCTGAATCTAAAAAACCACAAGACATGATCGTAAGAGTAGCCGTCAATCCAGGAGGCAATACGAAGCAGACTGTTATAGATGGGGTTGAAGGCACGGTAACAAACCCTATTTCTCAAAAGAAAGCTCCGCCTCCACCACCTCCACGCACGACTAGTCGATCACCAATGACATCTCCAACTGCAGATACTCAGGATAATGTTCCTGGTAGTCCTAGAGATGTGGTGTTCAGCCAATTGCGCAGTAATTCAGCTCCAGTTGGAGATATGGACAATTCTGTGAAAAAAGCGCCGGCACCAAGGTCTGTGTCTAAAGATGAGGGTACAGCTCTGAAGGAAAAGGAAGACGAGGAACTTCTGAGGACCAGTGCTATATCAGATGAAGGCCTTCGGAGAGAGACTTTGTCTAGTAACAGCAGTAGTAGTGAAAGTGTGAATTCGCAGGAAGGTCTGCAAGTTGGCCAAACTGGCAGCGGTCTGTCACCCCTTGGGAAAGAGAGAAAATCTAGCGGATCCCGCGGTACCCCACCAGATGGGGGTACTCCCAATAAAAGTTCCAAAAAATTAGGCCCTCCTACTCCTCCTCGCACGCAACTCCTAGCTAGACAGGATGTATTAGAACAACGGCATCAGGAGCTTCTTCGTAAACAGAAGCTTCTTCAGGACCAGTACACTAGGCTACAGCAACTCCAGAACAGTCAGATTCTTCAACGCTTTCCCTCTAGATCTGCAACTTCCACCCCAATTATGAATGACCTAAAGAAAACTGGAAGTGAAAGTAATATATTATCCAAATCAGCTCTTTCAATGACTCCCTCATCAGGATCCCTAACGCATTTGGCGGGAAACGCGGTTAATTTTAATCCTAAGGAAGCAAAATCGCATTTGGCGGGAAACGCGGTTAATTTTAGTCCTAAAGAAGCAAAGCCGTCGGTAGTGGTCACCACTTCTGCTAATTCAAAAGCACCAGCTGTGCCGGCGAAACCAGCCGCTTCACAGATACAGAGGAATAAAATATATGAGACTGATATTCTG
>Ara224
ATGGCATCAGCTTTAAGAAAATTTTTTAAGCCTTCCGAACGTCATAAATCAGGAGATAGGACTGGAGGTTGGCGTCGAAAAAATAACACTAGTAATAAGAATGGTATAGTAGATTCGCCAACTCACCACAACCATTCACGCTTCTTTGGTCCGAGCCCACGATTATCAAAGCGAGATACAAACAAAGTAAGTCCTGAAGACAGCCAAAAACCGTCATCCAATGGAGCATGTGGAACAGAACCCGACAAAGTTTCTTCCCCAATTCGTTTCAAATGCTCGAAAGCAGGAGCAGAAGGTCCATCTTTGAAGCATGCTCAAACAGTGAGAACGCGACGCTTGATGAAAGAATATCAAGAAATCACTAAATTCTCTAGAAATTTAGAGAAACCGCCTTTTGTCGTAGAACTTGTTGACGATAACCTTTATGAATGGAATGTGAAATTGTTTCAGATTGATCCTGAGTCTGATTTTTATCACGATATGCAAGAAGCAGAGATTGAGCATGTATTGTTAAATATGGTCTTCCCAGATAATTTCCCATTCTCACCACCATTTATGCGAGTTATCTCTCCTCATGTTGAAAAAGGTTTTGTGATGGAAGGTGGAGCTATATGTATGGAACTTTTAACTCCAAGAGGATGGGCAAGTGCTTATACAATAGAAGCAGTCGTGATGCAGTTTGCTGCCAGTTTGGTTAAAGGTCAAGGTCGGATAGCTCGAAAGTGCAAAAATGGAAAAGAATTCAGTAAAAAGTCCGCAGAGGCATCTTTCAGAAGTTTGGTCAAAACCCATGACAAGTATGGATGGGTTACTCCACCTTTGGCAGATGGT
>Ara225
TCTGGTCCTGATATTTTAGTAGAATTCATCACTTCAAACGCGGGTCCACTCTTGAACACCGGATTTCACTTTAAAGCCGACAGTATCATCGATCCTGAGACATCAGAACCTTTGCAACTGAGAAACAACAGTTGCTTCGTGGAAAGGTATTTACCAGAAAATAAAGAAAGTACGTTTTCCCATCTACGATCATGGTATCCTCCTAACACAACATGTGCATACAAGTTTTACACAACATCTGAAGACGTCATCAGACTTGATTTCTTGCTGTTTCGCATAGAAAGGTTCACACTATGCGAAGAATCCATTAAGTTATACGATGCTTCTGAACCAAATCCCACCAAAATCATCACCAAACTCTGCGACATGAACAAAGCTCAAGCGATGTACGAGTCTACTGGTCCTTCTCTCTACGTCGAATTTGTAAGCACACGTGGATCCCTTGATGGTTCATCAATAAGTTATGAATTTCAAGTAAAGTCGGTCGGAGCCTCCTCTTTAGAAAGTGGGCATGCTTGTAGCCGCATTTTCGATCACGATGGACAGTTGACGTTTCCACTACACGAACTAAATTCTACAAGTCAACCTGTAACGTGTAACTACACGCTAGATGCTACTTCTTACATGCACGGCAGAATTAATTTAAGCTTAGATTTGCCATTTGAGAAGTTGACAAGATTTTGTCTCGACTGCAAGCTGGAAACTATTATTTTAGAGATTACCGGAGCAACCCTAGATGACACTCCACTGTGTTTCTGCCACATCAGCCGAAAACGAAATGTAAATATTGTGTCTGTAGCGTCTGTAGTGGTTATTACACTTCGTACAAACCCACCTTCTTCAGAACAGAAAATTCTGCCAATGACGCCAAGTAATTCCAAAAACTCGAATTCCAAAGACATTACGGGAAATTTCACTTTCTTCAGTGATGTCCGTTGTGGACCAGAAATCCTTAAATTAGATTTGCAAGGATCCATCACCTTCCCATCATTTCAAGAGAATGATATTCCAGGACCTGTGCGATGTATTTGGCAGGTTCCCTTACTCCCAGGAAAAGATGCCGGCTTTAGACTGGAGAATTTTCTCGGTAACAATTGCAGCTTTGATTATTTGAAAGTGAACCATGTTCTTCTTTGTCCAACTCTTGCTGAACATTCATTTGTGGTTCAAAGAGAGGATATTAAAAGTTCAAATGTAATTTTGGACTTGCGAGCCAGTGAAGCGTCTGAAATAAACTTTACTCTCTGGTGGACGCAGCTTAGAGTGTTACCAGCACCATCGACTGCGTCTGACTATTCGCTTATGTCTTTGGGAAAAGAATGCGAATTTTTGTGCGCAGCTTCAATGACGTGCATTCGAAAAGAACTTGTATGTAATGGTATTCCAAACTGTCCAAGAAGTAAAGACACCCCTTTCAGATTATACGCCCCTGATGAAGAACCTTCTATGTGCTTAACTGGAAGGCACAATTTGCAGTTGCATTGGTGGGTTGTGGGATTTGGACTTGCGATATGCGCATGCATTCTGATAGGTGTCATTTATTCAGTATTTAAAAGATGCCAAAACCGTAGAGAACGGTTT
>Ara226
GTACGAGCAGATCGAATGAGAGGAGGTAGGAACAAATTCGGACCTATGTACAAACGTGACAGAGCACGAAAGCTACAAATGATGAGACAAAAACAAATCCAGAGAGCCCAGTGTCTCGGTATCATGACCAACAACGAGGTCACCCCAGCCTTGCCTCCACCATTCGCACCCCCAGCAATGCCATCACCATCAGTCTACGACCCCCATCACATCAAACAAGAACTCATCCAAATACCCCAACTGAGCTCATCCACCAGCTCACCGGACTCATCTCCCTCTCCCCTCTGTACCTCAGCTCAGACCAACTCAACGATGGCGGCTCATTTTGCCCTGGCCGGTGGACCACCAGTCCTGTCTACCGTGCCAGAGCCAATGAAATCATGGCCTTCATCCACCAGGGCACCATCACCACCCCATCCGACTGGGTCGAATGGTGGTGCATCCTCTGGTTCACCCAAACCACCTTATCACTACGGAGACGTGAGTCCTGTACCACTTACAGTAAGAAGTCCATCACCTATTCTTATCGGAAGTGGTAAGATCCCTCACCTAATCAAAGATTTTCAGACGTCCATGCCTGACGACAAAGATTGGCAGTCTCAACTCTTTGGTCTTCTTCAAAATCAAACATACAACCAGTGTGAGGTGGATCTTTTTGAACTTATGTGTAAAGTTATTGACCAATCACTTTTTGCGCAAGTTGATTGGGCCCGCAATAGTGTCTTCTTCAAGGAACTGAAG
>Ara227
ATGGAAATCTGTGGAGCTTTTCAAAACAGAGTTTGTTTATTTCTCTGTGCCTGTTTATCGGGTATATTATTTGCATTAGTGTGGCGAAAATACGAGCAAACTGTTCAATTTTCTTCCCTTCGTACACATTTCTCCTTATCTTTAAGAGACTCAAATTATAAGGACTGGATTAAAAATCAAAACCTTTCCAAAATACGGATTTCAGAAGAAATATTAAGGTATGGTGAGAAAGATGACAAACACAGGCTCGAAAGTTCTTTTCTGTATAAAAACACTCGAGTTTTGTGTCTCATATTTGTTAATTCTCATAAAGGTGCAGATGCTGTGAAGAGCACATGGGCAAAACACTGCAATGTTGTTACCTTTTTTGGAAGATTTGTAGATAATAATATACCTGTGATGAAAATACCACCTGTTACTTCATTTGAAGGTTTTTGCTACGCATTTACTCATATATATCAAAAATATAATGGCCTTTATGATTGGATTCTAATTGCTGATGACTATACTTATGCTATTGTTGAAAATTTACGTTATTATGTGGCACCCTTGAATTCTTCAAATTCTTTCTACCTGGGACATCCCGTGAAAGACTTTTCAAATTTGTATAATATAGGTTCGGCAGGGATTGTGTTAAGTAGAGGAAGTGCTTCTTTGCTCAGTTCTGTATATGCAAATGCCAAAGATTGCATAAATAGAAACTCTCCCTCTTGGTATTTTGATCAATCTCTGGGGAAAATTTTTTATGGTTTCAGTGTTCATCCAGTTGATACAAGAGATGCTGATTTAAGAGGACGTTTCAATCCTTTCTCAGTAGAAACAATGCTGATACCTGGATCCATATCAGTGTTCAGTTCATACTGGAGAACTAGTGCTTTTTTAAGTGAAGAG
>Ara228
ATGAAAAGACAACAGGAACGTGATTCCCCTGTTAAAACTAAACGGTCCCATTCATCTATATCGCGATATGATGATAGTCCACGGGACCGATCATCACCGGATCGCAGGGAAAGGCGCGGTTCTAATAAATCGCCAAATGAACGGCGAGGACGAACGAGAGATTCTTCTAATGAGAGGGGCATTACTATTAGCCGCTCTGGCAGTGTTATTGGCAGAGATTCATATGATGATTATCCACGCAATATTAAATCAGAACGAGCTCCACCGCCTATGTCTAAAGTTTTGTGTGTGTCTAATTTAAACCATAAAGTAAATGACGCCTCAATTCGTGATGCATTAACTCGTGAATTTAATCGTTTTGGTGAAGTGAGTGTTAAAGTGTTTCATAGTGGTAGTGAACGTGTTGCATATGTGTATTTCAGAACGTACGAAGATGCCCGTGATGCTCGCCATTCTAAGGCCCGGCTTGTGCTATTTGATAAACCTGTGCAAATCGAACCTGTGTTTGACAGAGGTGCTACAGGTAGGAGAAACAGGAGTGTTAGTCCTGAATTTGGTAGCTTACGTGCTGTTTCTCCTGCTCACTCATCAGCAAGTAATACTAGTTTGGGACGCCATACATTGGGGGGTGGGAGGCAAAATGCTATTGAAAGAAACCCTGCTTATTCCCATCCTCGTGATGGAATAAGACGAGAAATGCATAATGATTTTCACCATCATCCTCCTCACAGACGTGACGACTCTAAAAAAGAAAAATTTCCAAACTATTTACATCATGTGCCCCCTGAAGAAGATGACAAAGCAACTAGGACCTTGTTTGTTGGTAATTTAGAAGTGACCATTTCGGAGGCTGAACTCCGTAGGATATTTGAAAGATACGGTGTAGTTGAAGACATTGATGTAAAACGTCCAGCTCCTGGCCTTGGAAATGCATATGCCTTCATTAAGTTTTTAAATTTAGACATGGCTCATAGAGGCAAGGTTGAAATGTCAGGCCAATATATCGGTAAATTTCAGTGCAAAATAGGATATGGTAAAGCTACTCCAACTACTAGAATATGGGTTGGTGGTTTAGGTCCATGGACATCTCTCTCACACTTAGAAAGAGAATTTGATCGTTTTGGTGCCATCCGTAAAATTGATTTTGTTAAAGGTGAAAATCATGCCTATATTCAATATGACAGCATTGATGCAGCTCAGGCAGCTTGCCAAGAAATGAGGGGTTTTCCTCTTGGTGGACAAGACAAAAGACTGCGTGTTGATTTTGCTGATCCTGGACCATATAGTTATTACCAATCTCCTTCTAGAACTGGATTTCGAGATGAGGAAGGCTATGGCCCACCTCCAACATCAAAAAGATCAAGTTTTAGAGGTGATGGTCCACCTCCTGATGATTACTATTCCGGAATAGAAAATAGTTGGTCTAGAAATAATGTGTATGAAAATCAGCAATATGACCCCGTGTACGATAGGTCACCTAAATTTCAAGGTCGGGATTCGTGGGGACTTACTGAACACGAAGAAAGGCACGATTACCGTGGAGGTTGGAATCGTAATCATCAGGGTTGGTGGGATGACCATTCTAGGGGTGGGAGAAATGATAATTCAGACCGTAGAAAACGTGGTCGTTCACCAGAAGTCGATGAATCCGAACAACTTGGTCATGATATGTATTATAAGAGACCTAGGTCACACAATGCTGATCGCGTTGATTATGATCATCCACCTCTTGGCAAAGATACTCTTTCACCTCGACGCAATCGCAGCAATGGTGGTGTTAATCGCCGTGCATCGAGAGATGGCCATTTGACTTCGGATGGACGAAGTGATTTTCGTAAGGATTATGAATTTGATACAAAAAATGACCGTAACAGACGGCAGGATTTTGATAAAAAGAGACAAGGCCATGATTTAAAAGATGGTGTGACAATTGCGGACAATGTAGATAATCTGCAAGACTTAGCAAAATGTTGCCCTGTTGCTTGGCAAGGGGCACTTGTGTTAAAGAACAGTGCTTTTCCTACACGTATGCATGCATGCAGTGGAGATCCATCATTAGTTGATTATATGATGAAAGATCTAGAACTCCCCATGTTACGTATTACTCAAAGATTGCGCTTAGATCCCCCTAAGCTAGATGATGTGTCTCGGAGAATATCTTCTGCTGGACCTCACGGCCATTGCCTTTTACTAACGTTTCCTGGTCCAATTCAACCAGGAGAAGATCAATCTGCTGCTGTGCAACAACGACCACTCCGGAATCTTGTATCATATCTTAAACAAAAAGAAGCTGCTGGTGTTATATCCTTGCCTTGTAATTCAAAAAAGGATGGCAAAGACGCAAATGGTGTTATGTATGCTTTTCCTCCTTGTGCATTTGCTTTAGAATTGTTAAGACGTGTCGCTTCAAACCTAACTTCTGACTCCTCTAAAGAGGATCATTTGGTAGTGGTGGTAGTTAAGGGTTCATCT
>Ara229
[truncated: 544,379 more chars]
