# Supplementary material for: UPrimer: A Clade-Specific Primer Design Program Based on Nested-PCR Strategy and Its Applications in Amplicon Capture Phylogenomics
Source: Mol Biol Evol. 2023 Oct 13;40(11):msad230. doi: 10.1093/molbev/msad230 (PMC10630340; doi:10.1093/molbev/msad230)
Supplement: msad230_Supplementary_Data [file msad230_supplementary_data.zip › Appendix 2. Sarcoptiformes/Appendix 2. Highest-scoring nested-PCR primers of NPCLs for Sarcoptiformes.xls]

## Sheet: Detailed information
NPCL ID	MSA ID	Predicted Amplicon Length (bp)	No. of Ingroups in MSA	F2 Primer Start Position in the Peptide MSA	R2 Primer Start Position in the Peptide MSA	Peptide Sequence of F2 Primer (5' to 3')	Peptide Sequence of R2 Primer (5' to 3')	Nucleotide Sequence of F2 Primer (5' to 3')	Nucleotide Sequence of R2 primer (5' to 3',after reverse completement)	Degeneracy of F2 Primer	Degeneracy of R2 Primer	Ratio of Variable Colunms for F2R2	Information Score for F2R2	PCR Score for F2R2	Identify Score for F2R2	F1 Primer Start Position in the Peptide MSA	R1 Primer Start Position in the Peptide MSA	Peptide Sequence of F1 Primer (5' to 3')	Peptide Sequence of R1 Primer (5' to 3')	Nucleotide Sequence of F1 Primer (5' to 3')	Nucleotide Sequence of R1 Primer (5' to 3',after reverse completement)	Degeneracy of F1 Primer	Degeneracy of R1 Primer	PCR Score for F1R1	Identify Score for F1R1	Final Score for nested primer pairs among different MSAs
Sar_1	XP_046915544.1_3147496_3149631	1149	13	266	640	KDNDFIYH	KFYNDLTQ	AARGAYAAYGAYTTYATHTAYCA	TGNGTNARRTCRTTRTARAAYTT	192	1024	0.730245	104.071	72.6	96.5	215	658	KDFGEQI	DFCFARK	AARGAYTTYGGNGARCARAT	TTNCKNGCRAARCARAARTC	128	512	71.8	95.5	87.1179
Sar_2	XP_046920221.1_416596_417848	957	13	127	437	TDPKEFIY	QYGLDIYT	ACNGAYCCNAARGARTTYATHTA	GTRTADATRTCNARNCCRTAYTG	768	1536	0.452899	32.4286	67.8	98.5	44	469	FVQCNWG	HCCKYLI	TTYGTNCARTGYAAYTGGGG	ATNARRTAYTTRCARCARTG	64	256	72.9	100	84.0753
Sar_3	XP_046915187.1_2449888_2452843	1188	13	285	672	AQKYNEEF	EFMPYVFQ	GCNCARAARTAYAAYGARGARTT	TGRAANACRTANGGCATRAAYTC	256	256	0.701847	97.9286	73	92	234	753	PEFFEDN	GVFQKLI	CCNGARTTYTTYGARGAYAA	ATNARYTTYTGRAANACNCC	128	1024	68.4	96	83.5222
Sar_4	XP_046919196.1_9053992_9056674	1752	13	91	666	NPNGFTMK	DAQQNEMI	AAYCCNAAYGGNTTYACNATGAA	ATCATYTCRTTYTGYTGNGCRTC	512	128	0.768398	142.143	70.8	89.5	30	757	YDIDNKT	FMIRGKK	TAYGAYATHGAYAAYAARAC	TTYTTNCCNCKDATCATRAA	96	384	68.5	94	83.1537
Sar_5	XP_046917237.1_1111261_1112940	1053	13	210	552	VKIWDYQT	GDCFIYTN	GTNAARATHTGGGAYTAYCARAC	TTNGTRTADATRAARCARTCNCC	192	768	0.369085	39.9286	73.3	95	188	565	NCVDYCH	NYFVGGE	AAYTGYGTNGAYTAYTGYCA	TCNCCNCCNACRAARTARTT	128	512	71.6	95.5	82.7806
Sar_6	XP_046915814.1_354163_355490	1026	13	75	408	YGGICDCQ	MNLEARPV	TAYGGNGGNATHTGYGAYTGYCA	ACNGGNCKNGCYTCNARRTTCAT	768	4096	0.58104	67.5714	63.4	97.5	22	416	KFGQFCT	MFEDIGR	AARTTYGGNCARTTYTGYAC	CKNCCDATRTCYTCRAACAT	128	192	72.2	98.5	82.7018
Sar_7	XP_046916918.1_1986265_1987225	504	13	19	178	GQRPQNFI	KEHCLMGI	GGNCARMGNCCNCARAAYTTYAT	ATNCCCATNARRCARTGYTCYTT	2048	512	0.385621	21.7857	67.2	96	9	195	NDYCQHF	GDFIHAN	AAYGAYTAYTGYCARCAYTT	TTNGCRTGDATRAARTCNCC	64	384	76.7	96	81.918
Sar_8	XP_046912059.1_6180675_6182555	1431	13	150	618	IGCAMAYH	NEMQCMWF	ATHGGNTGYGCNATGGCNTAYCA	AACCACATRCAYTGCATYTCRTT	768	16	0.733333	109.429	73.7	93	97	645	AIKCYRN	KCIEIDN	GCNATHAARTGYTAYMGNAA	TTRTCDATYTCDATRCAYTT	768	144	70.3	87	81.734
Sar_9	XP_046915831.1_2582006_2583941	1164	13	71	450	DTPGHKAF	FNVIYHLV	GAYACNCCNGGNCAYAARGCNTT	ACNARRTGRTADATNACRTTRAA	2048	1536	0.725806	100.714	67.1	97.5	36	494	TQHIGAF	KKVPVAG	ACNCARCAYATHGGNGCNTT	CCNGCNACNGGNACYTTYTT	768	1024	65.5	95	81.71
Sar_10	XP_046910664.1_4751917_4753645	1215	13	147	543	KLGAVFNQ	DFFQHLEM	AARYTNGGNGCNGTNTTYAAYCA	ATYTCNARRTGYTGRAARAARTC	4096	512	0.653117	76.4286	68.5	93	127	579	QCPEGIV	DGDLCEQ	CARTGYCCNGARGGNATHGT	TGYTCRCANARRTCNCCRTC	384	512	66.7	100	81.6767
Sar_11	XP_046916075.1_360853_362187	1158	13	41	418	VMADIPWE	GKCTTDHI	GTNATGGCNGAYATHCCNTGGGA	ATRTGRTCNGTNGTRCAYTTNCC	384	1024	0.422764	41.8571	69.7	97.5	4	428	ENYAFPG	AGPWLKY	GARAAYTAYGCNTTYCCNGG	TAYTTNARCCANGGNCCNGC	256	1024	66.9	98.5	81.6146
Sar_12	XP_046913020.1_438445_439720	744	13	111	350	NGEIWVFN	HPMWNAWD	AAYGGNGARATHTGGGTNTTYAA	TCCCANGCRTTCCACATNGGRTG	384	64	0.560538	47.8571	72	95	96	401	VLFHYNG	TAFQVWL	GTNYTNTTYCAYTAYAAYGG	ARCCANACYTGRAANGCNGT	512	512	67.7	95.5	80.8669
Sar_13	XP_046911336.1_7108471_7109274	777	13	20	270	ENMYAMFK	KTNDQMLV	GARAAYATGTAYGCNATGTTYAA	ACNARCATYTGRTCRTTNGTYTT	64	512	0.504545	18.1429	72.8	97	12	296	WFLDHDY	NKITNRD	TGGTTYYTNGAYCAYGAYTA	TCNCKRTTNGTDATYTTRTT	128	768	68	96	80.7301
Sar_14	XP_046908408.1_6588928_6590030	480	13	79	230	HFKVKEYC	NDFTRDGV	CAYTTYAARGTNAARGARTAYTG	ACNCCRTCNCKNGTRAARTCRTT	256	2048	0.395833	19.4286	67.6	96	54	263	MPDDFKA	KNIMDYS	ATGCCNGAYGAYTTYAARGC	SWRTARTCCATDATRTTYTT	64	192	70.1	99.5	80.5305
Sar_15	XP_046913054.1_2077623_2078478	396	13	20	143	HQVEYAME	PHIYQTCP	CAYCARGTNGARTAYGCNATGGA	GGRCANGTYTGRTADATRTGNGG	256	768	0.495726	22.0714	69.1	98	1	198	MFRNQYD	ECLPNDT	ATGTTYMGNAAYCARTAYGA	GTRTCRTTNGGNARRCAYTC	128	512	70.2	95.5	80.5099
Sar_16	XP_046909457.1_9347198_9349054	585	13	37	223	KLMQKFQW	FYGQAGGK	AARYTNATGCARAARTTYCARTG	TTNCCNCCNGCYTGNCCRTARAA	256	2048	0.45	24	63.7	98.5	23	237	LVFINPK	WKDLCNY	YTNGTNTTYATHAAYCCNAA	TARTTRCANARRTCYTTCCA	1536	128	71.3	99	80.4839
Sar_17	XP_046909750.1_1252368_1257946	2013	12	396	1058	LVEAAKGC	KDVANATA	YTNGTNGARGCNGCNAARGGNTG	GCNGTNGCRTTNGCNACRTCYTT	8192	2048	0.825688	178.154	58.8	99	365	1154	NIKGQAE	KDPPGWQ	AAYATHAARGGNCARGCNGA	TGCCANCCNGGNGGRTCYTT	384	256	71	99	80.3277
Sar_18	XP_046917499.1_69274_69877	432	13	12	147	ARPWILFE	TFGIKVPA	GCNMGNCCNTGGATHYTNTTYGA	GCNGGNACYTTDATNCCRAANGT	6144	3072	0.515625	20.3571	63.6	94	2	175	EHLVMFY	MEQIAYN	GARCAYYTNGTNATGTTYTA	TTRTANGCDATYTGYTCCAT	256	96	75.3	99.5	80.2191
Sar_19	XP_046917853.1_1141997_1144411	1536	12	199	702	VFGPETHM	KFFEMVLM	GTNTTYGGNCCNGARACNCAYAT	ATNARNACCATYTCRAARAAYTT	2048	512	0.385714	67.8462	69.3	99.5	82	722	YADTICE	HNTIVCA	TAYGCNGAYACNATHTGYGA	GCRCANACDATNGTRTTRTG	384	384	72.9	100	80.088
Sar_20	XP_046912221.1_7526407_7528874	1932	12	103	738	LVFMHKMP	KHGNEDTI	YTNGTNTTYATGCAYAARATGCC	ATNGTRTCYTCRTTNCCRTGYTT	256	512	0.558484	113	71.4	97	94	760	DVNNCFE	NTQVNFM	GAYGTNAAYAAYTGYTTYGA	ATRAARTTNACYTGNGTRTT	128	256	72.6	94	79.761
Sar_21	XP_046918436.1_6045031_6045718	594	13	19	208	LEMINKDF	GFFNLDQD	YTNGARATGATHAAYAARGAYTT	TCYTGRTCNARRTTRAARAANCC	384	1024	0.596685	27.8571	67.7	95	11	218	FDAVFEC	AFKEHLR	TTYGAYGCNGTNTTYGARTG	CKNARRTGYTCYTTRAANGC	256	1024	68.4	97.5	78.9244
Sar_22	XP_046919456.1_5658324_5661844	1905	12	475	1101	HEKFKVQY	HVDNIEGE	CAYGARAARTTYAARGTNCARTA	TCNCCYTCDATRTTRTCNACRTG	256	768	0.438424	90.3846	70.4	95	431	1111	KNANEMF	AFNEIMK	AARAAYGCNAAYGARATGTT	TTCATDATYTCRTTRAANGC	64	96	76	94.5	78.8873
Sar_23	XP_046909368.1_5110656_5111439	504	13	81	240	GIPVPFHI	YNNIKHAF	GGNATHCCNGTNCCNTTYCAYAT	AANGCRTGYTTDATRTTRTTRTA	3072	384	0.333333	16.5	66.1	96.5	68	249	VDKKYET	QPCDGEM	GTNGAYAARAARTAYGARAC	ATYTCNCCRTCRCANGGYTG	128	256	73	94	78.7036
Sar_24	XP_046913056.1_22720_23403	372	12	76	191	PDNTVAQK	NHTMFVLE	CCNGAYAAYACNGTNGCNCARAA	TCNARNACRAACATNGTRTGRTT	2048	1024	0.119266	2.76923	70.1	100	61	208	NMKFKQE	EWKFIDF	AAYATGAARTTYAARCARGA	AARTCDATRAAYTTCCAYTC	32	48	77.2	99.5	78.6383
Sar_25	XP_046915142.1_8679839_8680747	507	13	104	264	LVYRDQYK	NKPIWQLA	YTNGTNTAYMGNGAYCARTAYAA	GCNARYTGCCADATNGGYTTRTT	4096	768	0.194805	8.64286	66.3	98.5	92	294	HPDVATM	YGGWHKA	CAYCCNGAYGTNGCNACNAT	GCYTTRTGCCANCCNCCRTA	1024	128	70.1	95.5	78.5966
Sar_26	XP_046918993.1_9084341_9086366	1131	12	127	495	RVNQFWYK	DMPEVIWK	MGNGTNAAYCARTTYTGGTAYAA	TTCCADATNACYTCNGGCATRTC	512	192	0.502762	63.3077	75.4	96.5	50	631	FEDNIRK	GWEEYFD	TTYGARGAYAAYATHMGNAA	TCRAARTAYTCYTCCCANCC	384	64	71.1	95.5	78.4892
Sar_27	XP_046910730.1_6523344_6524355	879	13	36	320	KTAILKMD	EKKANHRE	AARACNGCNATHYTNAARATGGA	TCNCKRTGRTTNGCYTTYTTYTC	1536	1024	0.496403	39.3571	63.7	97.5	22	329	INIGMTK	NKTRGKM	ATHAAYATHGGNATGACNAA	ATYTTNCCNCKNGTYTTRTT	288	1024	66.4	98.5	78.4712
Sar_28	XP_046920683.1_3325861_3327973	1563	11	133	645	EAEQFKEW	FEWNKYNQ	GARGCNGARCARTTYAARGARTG	TGRTTRTAYTTRTTCCAYTCRAA	256	64	0.770186	140	72.2	94.5	43	708	EYMGYTN	YEDICFK	GARTAYATGGGNTAYACNAA	TTRAARCADATRTCYTCRTA	128	96	75.1	95	78.2836
Sar_29	XP_046910071.1_6837459_6838786	978	13	89	406	EFVRIGHP	IYCDFFER	GARTTYGTNMGNATHGGNCAYCC	CKYTCRAARAARTCRCARTADAT	3072	384	0.770968	93.5714	65.5	88	80	421	CLCKVAD	CHFTIQG	TGYYTNTGYAARGTNGCNGA	CCYTGDATNGTRAARTGRCA	1024	192	69.2	95.5	78.1065
Sar_30	XP_046914390.1_4281748_4283768	699	13	143	367	DIRHPIFH	KHFQTIFL	GAYATHMGNCAYCCNATHTTYCA	ARRAADATNGTYTGRAARTGYTT	2304	768	0.669811	52.3571	64.1	95	121	382	NLETWRQ	DCPGLVF	AAYYTNGARACNTGGMGNCA	AANACNARNCCNGGRCARTC	1024	2048	63.8	99.5	77.5535
Sar_31	XP_046917013.1_202005_202631	360	13	33	144	LTNFHGMD	HDVMIRKV	YTNACNAAYTTYCAYGGNATGGA	ACYTTNCKDATCATNACRTCRTG	1024	768	0.361905	12.4286	68.8	100	8	155	ADLQNDE	KKPKFDL	GCNGAYYTNCARAAYGAYGA	ARRTCRAAYTTNGGYTTYTT	512	256	64	94.5	77.3929
Sar_32	XP_046908454.1_5677843_5678491	426	13	58	191	LKYQHRCV	HEFYNPQK	YTNAARTAYCARCAYMGNTGYGT	TTYTGNGGRTTRTARAAYTCRTG	2048	256	0.322835	12.2143	69.6	95	23	199	ADVYYPM	KNYIFLH	GCNGAYGTNTAYTAYCCNAT	TGNARRAADATRTARTTYTT	512	384	71.9	90.5	77.2446
Sar_33	XP_046913110.1_3752625_3757661	1971	12	283	931	QFWEQTFY	VKDYERLG	CARTTYTGGGARCARACNTTYTA	CCNARNCKYTCRTARTCYTTNAC	128	4096	0.775087	155.846	66.1	95.5	268	1031	FAYTCIQ	FPAIVWK	TTYGCNTAYACNTGYATHCA	TTCCANACDATNGCNGGRAA	384	384	72.3	89.5	77.2373
Sar_34	XP_046918711.1_927719_928910	825	13	151	417	PVASNDEN	NIHLCYNG	CCNGTNGCNWSNAAYGAYGARAA	CCRTTRTARCANARRTGDATRTT	8192	768	0.68	39.8571	58.7	97.5	10	430	KSINFTH	NMDYIAG	AARWSNATHAAYTTYACNCA	CCNGCDATRTARTCCATRTT	1536	96	69.5	97.5	77.1664
Sar_35	XP_046917952.1_11617696_11619731	1671	12	28	576	KCLDAKGH	WYEQGIID	AARTGYYTNGAYGCNAARGGNCA	TCDATDATNCCYTGYTCRTACCA	2048	288	0.472169	87.9231	67.9	95	13	592	NYIYPEQ	FIETQDA	AAYTAYATHTAYCCNGARCA	GCRTCYTGNGTYTCDATRAA	192	192	73.1	96	77.108
Sar_36	XP_046911332.1_7082524_7083238	558	13	53	230	YEAPDVMN	DHGSQVWR	TAYGARGCNCCNGAYGTNATGAA	CKCCANACYTGNSWNCCRTGRTC	512	4096	0.763158	45.9286	62.5	97	28	240	DVKFAPK	WNITGTI	GAYGTNAARTTYGCNCCNAA	ATNGTNCCNGTDATRTTCCA	512	384	66.2	96.5	77.0753
Sar_37	XP_046912890.1_1421497_1424335	810	13	119	380	GSWGHEYV	YKNKDHGM	GGNWSNTGGGGNCAYGARTAYGT	ATNCCRTGRTCYTTRTTYTTRTA	2048	256	0.555556	50.0714	65.8	96.5	52	400	VPKPLKF	WDVDGGL	GTNCCNAARCCNYTNAARTT	ARNCCNCCRTCNACRTCCCA	2048	512	59.2	100	77.0028
Sar_38	XP_046918176.1_178964_179495	372	12	15	130	LPENYQMK	EPKYYADG	YTNCCNGARAAYTAYCARATGAA	CCRTCNGCRTARTAYTTNGGYTC	512	512	0.229358	8.15385	72.1	100	5	138	MNMQHCN	EDAYAMK	ATGAAYATGCARCAYTGYAA	TTCATNGCRTANGCRTCYTC	16	128	73.1	97	76.9972
Sar_39	XP_046908307.1_6319399_6321048	1233	11	167	569	HANDYDQK	EFHWLKTN	CAYGCNAAYGAYTAYGAYCARAA	TTNGTYTTNARCCARTGRAAYTC	256	512	0.782738	112.083	72.7	95	99	661	FCPTEYC	WDIKGVI	TTYTGYCCNACNGARTAYTG	ATNACNCCYTTDATRTCCCA	256	192	71.4	98	76.9334
Sar_40	XP_046909248.1_3880757_3883190	1614	11	253	782	ANCFIDIC	DPVYAECY	GCNAAYTGYTTYATHGAYATHTG	TARCAYTCNGCRTANACNGGRTC	576	1024	0.606996	118.5	66.4	99	199	791	ELIYKVC	NVNQYDI	GARYTNATHTAYAARGTNTG	ATRTCRTAYTGRTTNACRTT	768	128	70.8	100	76.9051
Sar_41	XP_046910156.1_8500757_8502772	1233	12	184	586	NDILKEFM	AKMGQDGH	AAYGAYATHYTNAARGARTTYAT	TGNCCRTCYTGNCCCATYTTNGC	768	512	0.414141	57.6154	70.7	99.5	86	598	KFYKENI	KVIATGF	AARTTYTAYAARGARAAYAT	AANCCNGTNGCDATNACYTT	64	1536	71.2	94	76.8612
Sar_42	XP_046912044.1_2536023_2536473	399	13	19	143	LEFFYKPH	FQNYQTVK	YTNGARTTYTTYTAYAARCCNCA	TTNACNGTYTGRTARTTYTGRAA	1024	512	0.726496	15.5	69.8	90	5	155	HFYAINE	WFYPDLK	CAYTTYTAYGCNATHAAYGA	TTNARRTCNGGRTARAACCA	192	256	74.8	91	76.7982
Sar_43	XP_046912533.1_2463974_2466902	1554	11	108	617	PRAKMNQQ	YQGCPDWK	CCNMGNGCNAARATGAAYCARCA	TTCCARTCNGGRCANCCYTGRTA	1024	256	0.609407	114.25	71.5	99	55	696	DMNGIIH	FKIDLNG	GAYATGAAYGGNATHATHCA	CCRTTNARRTCDATYTTRAA	144	384	70.6	95	76.6412
Sar_44	XP_046908247.1_5303330_5303912	351	13	90	198	VYYLMNIH	EFALRDQD	GTNTAYTAYYTNATGAAYATHCA	TCYTGRTCNCKNARNGCRAAYTC	768	4096	0.294118	7.64286	61.4	98	80	206	RHEGHIQ	KFHYRYP	MGNCAYGARGGNCAYATHCA	GGRTANCKRTARTGRAAYTT	768	256	67.3	99.5	76.6012
Sar_45	XP_046912189.1_665644_667240	603	13	79	271	IGPQGIVH	GNAFLLEA	ATHGGNCCNCARGGNATHGTNCA	GCYTCNARNARRAANGCRTTNCC	4608	8192	0.605405	45.4286	54.3	99.5	67	302	MYGQMTA	YVQHIMG	ATGTAYGGNCARATGACNGC	CCCATDATRTGYTGNACRTA	64	96	71.9	95.5	76.5802
Sar_46	XP_046909164.1_9778909_9779462	444	13	17	156	AMEQQKIY	AFINFCED	GCNATGGARCARCARAARATHTA	TCYTCRCARAARTTDATRAANGC	192	384	0.218045	7.78571	71.3	89	8	165	WVTAKDF	IFEMQHA	TGGGTNACNGCNAARGAYTT	GCRTGYTGCATYTCRAADAT	256	48	76.1	89.5	76.4753
Sar_47	XP_046919703.1_7427273_7428270	747	13	44	284	QRLHYEDD	CMMFDWVR	CARMGNYTNCAYTAYGARGAYGA	CKNACCCARTCRAACATCATRCA	2048	64	0.579399	48.9286	69.4	90.5	22	322	GKYPGYF	MIGINLA	GGNAARTAYCCNGGNTAYTT	GCNARRTTDATNCCDATCAT	512	576	64.6	96	76.469
Sar_48	XP_046917723.1_1584507_1585485	750	13	59	300	RNDYEGQA	FCLDIHNQ	MGNAAYGAYTAYGARGGNCARGC	TGRTTRTGDATRTCNARRCARAA	1024	768	0.374468	28.3571	68.4	97.5	31	311	YHMRCYE	AMRFPPK	TAYCAYATGMGNTGYTAYGA	TTNGGNGGRAANCKCATNGC	128	1024	64.7	92.5	76.4271
Sar_49	XP_046910148.1_6945929_6947668	1002	13	42	367	EYIRLKFD	HNFITVDP	GARTAYATHMGNYTNAARTTYGA	GGRTCNACNGTDATRAARTTRTG	3072	768	0.77116	94.2143	67.4	89	22	508	IFPLMCY	HDRKMCV	ATHTTYCCNYTNATGTGYTA	ACRCACATYTTNCKRTCRTG	384	128	70.4	87	76.1201
Sar_50	XP_046916361.1_3423481_3431275	2049	11	1659	2333	CHIQCTKD	TFDRACYN	TGYCAYATHCARTGYACNAARGA	TTRTARCANGCNCKRTCRAANGT	384	2048	0.609023	167.583	67.7	95	1609	2376	NVGCMRE	GNPYDYC	AAYGTNGGNTGYATGMGNGA	CARTARTCRTANGGRTTNCC	512	256	68	96.5	75.8753
Sar_51	XP_046912347.1_624671_625990	423	13	98	230	PMATTEGC	GNFCTDKK	CCNATGGCNACNACNGARGGNTG	TTYTTRTCNGTRCARAARTTNCC	2048	512	0.626984	31.2857	66.4	99.5	19	242	IPAYKLE	NWIEGRG	ATHCCNGCNTAYAARYTNGA	CCNCKNCCYTCDATCCARTT	1536	384	65.5	89.5	75.5915
Sar_52	XP_046916798.1_4357667_4358909	774	12	44	293	LVQGCCFY	EHNHGSIM	YTNGTNCARGGNTGYTGYTTYTA	ATDATNSWNCCRTGRTTRTGYTC	2048	3072	0.148148	11.6154	63.1	100	33	309	VGYYQWA	WEFYANQ	GTNGGNTAYTAYCARTGGGC	TGRTTNGCRTARAAYTCCCA	128	64	75.3	100	75.5805
Sar_53	XP_046911755.1_7624598_7625841	438	13	194	331	EKDKTMVQ	GMFKDMEL	GARAARGAYAARACNATGGTNCA	ARYTCCATRTCYTTRAACATNCC	256	128	0.328244	13.2143	70.4	95	98	369	DKRLNEE	GYWPTYQ	GAYAARMGNYTNAAYGARGA	TGRTANGTNGGCCARTANCC	1024	256	64.8	93	75.5575
Sar_54	XP_046914303.1_3140334_3142401	933	13	392	694	EGWIPREV	WINMNYLI	GARGGNTGGATHCCNMGNGARGT	ATNARRTARTTCATRTTDATCCA	1536	192	0.713287	77.0714	62.2	91	356	745	PRGFLWD	WEQYNDD	CCNMGNGGNTTYYTNTGGGA	TCRTCRTTRTAYTGYTCCCA	2048	32	70.5	90.5	75.2728
Sar_55	XP_046912092.1_1311665_1312965	390	11	132	253	WHPNQTCD	CTFWGKKP	TGGCAYCCNAAYCARACNTGYGA	GGYTTYTTNCCCCARAANGTRCA	256	256	0.476636	10.6667	72	98.5	124	266	FCYHCKQ	KIMWQLG	TTYTGYTAYCAYTGYAARCA	CCNARYTGCCACATDATYTT	64	96	75.2	100	75.0349
Sar_56	XP_046911327.1_7048377_7049598	630	13	130	331	FYCHFPDQ	YTPENEHF	TTYTAYTGYCAYTTYCCNGAYCA	AARTGYTCRTTYTCNGGNGTRTA	256	512	0.758065	57.2143	70.2	95.5	6	340	HPDLGIG	IVPLEAM	CAYCCNGAYYTNGGNATHGG	ATNGCYTCNARNGGNACDAT	1536	3072	59.5	91	74.9888
Sar_57	XP_046911103.1_6872588_6873590	759	13	47	291	ANLAKAEY	CKIDKVNG	GCNAAYYTNGCNAARGCNGARTA	CCRTTNACYTTRTCDATYTTRCA	4096	384	0.411765	32.7857	62.4	94.5	37	311	KNLGEME	QYQACIK	AARAAYYTNGGNGARATGGA	TTDATRCANGCYTGRTAYTG	256	192	70.4	92	74.9471
Sar_58	XP_046911931.1_7854649_7856716	927	11	331	631	QTGLHEMK	MDTFFHIV	CARACNGGNYTNCAYGARATGAA	ACDATRTGRAARAANGTRTCCAT	1024	192	0.380137	36.5833	71.1	99.5	290	686	HHDIEKD	YIVCDQG	CAYCAYGAYATHGARAARGA	CCYTGRTCRCANACDATRTA	96	192	72.4	99	74.9139
Sar_59	XP_046919913.1_12529339_12531074	1107	12	58	418	GTIIRFEC	NKTCVPKQ	GGNACNATHATHMGNTTYGARTG	TGYTTNGGNACRCANGTYTTRTT	4608	1024	0.495751	56.6154	64.7	98	14	454	CGEDGKW	CDFGYVM	TGYGGNGARGAYGGNAARTG	ATNACRTANCCRAARTCRCA	256	256	74.8	93	74.7434
Sar_60	XP_046913373.1_505007_505637	495	13	30	186	VERHNKPE	FMEEIDKE	GTNGARMGNCAYAAYAARCCNGA	TCYTTRTCDATYTCYTCCATRAA	2048	96	0.526667	24.8571	66.1	99.5	22	194	LVNFNSQ	INEMKLA	YTNGTNAAYTTYAAYWSNCA	GCNARYTTCATYTCRTTDAT	4096	192	58.3	96	74.7383
Sar_61	XP_046909044.1_9070996_9071859	441	13	43	181	EYYDKTYD	EATFINHN	GARTAYTAYGAYAARACNTAYGA	TTRTGRTTDATRAANGTNGCYTC	256	768	0.523077	14	63.6	95	13	264	ILEEMDF	KALNEWD	ATHYTNGARGARATGGAYTT	TCCCAYTCRTTNARNGCYTT	192	256	69.7	93	74.7277
Sar_62	XP_046915702.1_4431184_4432619	831	12	79	347	GMAVPENW	VQYKWPRW	GGNATGGCNGTNCCNGARAAYTG	CANCKNGGCCAYTTRTAYTGNAC	1024	1024	0.533333	51.9231	69.9	94.5	24	366	FNAVDKH	WGYKILF	TTYAAYGCNGTNGAYAARCA	AANARDATYTTRTANCCCCA	256	384	73.4	93	74.607
Sar_63	XP_046914457.1_1392727_1395289	1746	11	206	779	INEAKKYQ	MNTVEDKI	ATHAAYGARGCNAARAARTAYCA	ATYTTRTCYTCNACNGTRTTCAT	384	256	0.553004	104.75	73.4	93	134	798	NFLVYQG	NIRQYEE	AAYTTYYTNGTNTAYCARGG	TCYTCRTAYTGNCKDATRTT	512	384	65.7	100	74.5316
Sar_64	XP_046917252.1_13379600_13381975	2076	10	45	728	FPLKWTHM	NHIYQFEY	TTYCCNYTNAARTGGACNCAYAT	TAYTCRAAYTGRTADATRTGRTT	1024	192	0.74055	154	72.7	94	36	741	FEELMED	MFANCIP	TTYGARGARYTNATGGARGA	GGDATRCARTTNGCRAACAT	128	96	69.1	98.5	74.3039
Sar_65	XP_046915918.1_972134_976829	1554	11	302	811	DLIWNYKT	FCNIYYLK	GAYYTNATHTGGAAYTAYAARAC	TTNARRTARTADATRTTRCARAA	384	768	0.595528	118.75	69.8	97	287	958	WNMFFYQ	KYAGYPM	TGGAAYATGTTYTTYTAYCA	ATNGGRTANCCNGCRTAYTT	16	512	73.8	89	74.267
Sar_66	XP_046917653.1_11312347_11316649	1086	12	497	850	ATMNPGGD	NACLDHRG	GCNACNATGAAYCCNGGNGGNGA	CCNCKRTGRTCNARRCANGCRTT	2048	4096	0.730061	107.077	62.5	96	421	877	FEWVDGP	IFATQNP	TTYGARTGGGTNGAYGGNCC	GGRTTYTGNGTNGCRAADAT	128	384	71	93	74.1602
Sar_67	XP_046909507.1_612241_614872	1710	11	56	617	TGHNHYVM	NHQVVEMA	ACNGGNCAYAAYCAYTAYGTNAT	GCCATYTCNACNACYTGRTGRTT	1024	256	0.404332	75.4167	70.2	95.5	25	649	FHHEYPW	KMMKIAE	TTYCAYCAYGARTAYCCNTG	TCNGCDATYTTCATCATYTT	128	48	73.7	95.5	74.1109
Sar_68	XP_046909678.1_2608974_2610282	516	12	123	286	PQFYKQMA	TDFYILDK	CCNCARTTYTAYAARCARATGGC	TTRTCNARDATRTARAARTCNGT	128	1536	0.476923	20.8462	67.9	96.5	89	301	VEIHTPK	FYTMPDP	GTNGARATHCAYACNCCNAA	GGRTCNGGCATNGTRTARAA	768	128	70.7	98.5	74.0701
Sar_69	XP_046912879.1_1263234_1264461	777	13	67	317	GGEKAIKE	EGMPTYKN	GGNGGNGARAARGCNATHAARGA	TTYTTRTANGTNGGCATNCCYTC	1536	512	0.610656	59	66	85.5	32	326	KYHPDKN	FEKGKLI	AARTAYCAYCCNGAYAARAA	ATNARYTTNCCYTTYTCRAA	128	512	70.2	92	73.9494
Sar_70	XP_046918493.1_483008_484675	1377	12	42	492	TECEPIHG	QGYEYPFN	ACNGARTGYGARCCNATHCAYGG	TTRAANGGRTAYTCRTANCCYTG	768	512	0.638009	93.0769	67.6	90	17	502	NQCPIGE	ITYFDGQ	AAYCARTGYCCNATHGGNGA	TGNCCRTCRAARTANGTDAT	384	384	72.6	93.5	73.8942
Sar_71	XP_046913678.1_969664_971581	837	11	77	347	KHIFNVPE	KNYKEWLA	AARCAYATHTTYAAYGTNCCNGA	GCNARCCAYTCYTTRTARTTYTT	768	256	0.492424	45.5	70.8	95.5	6	387	MLKTAMQ	FQMIDQH	ATGYTNAARACNGCNATGCA	TGYTGRTCDATCATYTGRAA	256	48	71.8	100	73.8166
Sar_72	XP_046919655.1_6052773_6055782	1467	11	209	689	DLNTQHCF	YGHKFPVL	GAYYTNAAYACNCARCAYTGYTT	ARNACNGGRAAYTTRTGNCCRTA	1024	2048	0.814318	149.083	70.2	91.5	155	719	GKDTEIV	WGMDFGD	GGNAARGAYACNGARATHGT	TCNCCRAARTCCATNCCCCA	384	64	70.3	92.5	73.8152
Sar_73	XP_046920125.1_8495915_8497712	855	12	63	339	ELTAEEWK	EMVTNLMK	GARYTNACNGCNGARGARTGGAA	TTCATNARRTTNGTNACCATYTC	1024	512	0.540426	45.3846	62.8	96.5	36	397	FNEMETK	DEFTVAR	TTYAAYGARATGGARACNAA	CKNGCNACNGTRAAYTCRTC	64	1024	71.3	99	73.7432
Sar_74	XP_046918651.1_9500693_9501896	525	13	136	302	YHITLMPC	NGFRNIQT	TAYCAYATHACNYTNATGCCNTG	GTYTGDATRTTNCKRAANCCRTT	1536	1536	0.8	46.8571	63.2	89	84	329	FVCYAEK	CPKGCLN	TTYGTNTGYTAYGCNGARAA	TTNARRCANCCYTTNGGRCA	256	1024	69.6	93	73.7265
Sar_75	XP_046912452.1_10634149_10634900	642	13	14	219	LKLMMNGK	DGVKFAHP	YTNAARYTNATGATGAAYGGNAA	GGRTGNGCRAAYTTNACNCCRTC	1024	1024	0.659794	48.9286	62.9	91	6	247	FHITKYP	HMYLFPN	TTYCAYATHACNAARTAYCC	TTNGGRAANARRTACATRTG	192	256	72.1	88.5	73.709
Sar_76	XP_046911195.1_5013096_5016406	1290	11	280	701	CADRMQTC	YDGNCNKT	TGYGCNGAYMGNATGCARACNTG	GTYTTRTTRCARTTNCCRTCRTA	1024	256	0.641791	106.583	67.5	93	181	774	RYNEKHD	GCEVIYD	MGNTAYAAYGARAARCAYGA	TCRTADATNACYTCRCANCC	256	384	74	95	73.5782
Sar_77	XP_046911603.1_187031_188249	570	13	12	193	EQRVQYEG	EVTKFEGA	GARCARMGNGTNCARTAYGARGG	GCNCCYTCRAAYTTNGTNACYTC	1024	1024	0.5	28	62.2	94	1	225	LNRKEFE	ATFEDKI	YTNAAYMGNAARGARTTYGA	ATYTTRTCYTCRAANGTNGC	1024	256	68.2	92.5	73.5479
Sar_78	XP_046919462.1_5388094_5391077	1992	10	65	720	GADIIETN	KMFLPQVI	GGNGCNGAYATHATHGARACNAA	ATNACYTGNGGNARRAACATYTT	2304	1024	0.576744	138.727	67.1	98.5	7	779	DGAMGTM	VHDIGKN	GAYGGNGCNATGGGNACNAT	TTYTTNCCDATRTCRTGNAC	512	384	68.6	100	73.4982
Sar_79	XP_046911107.1_8819895_8822725	1635	10	292	828	MREIVDKF	FEYIQDYV	ATGMGNGARATHGTNGAYAARTT	ACRTARTCYTGDATRTAYTCRAA	768	192	0.644	118.727	71.8	100	256	857	AYPKPEH	QECNAFM	GCNTAYCCNAARCCNGARCA	ATRAANGCRTTRCAYTCYTG	512	128	74	91	73.4858
Sar_80	XP_046909108.1_8833849_8835172	636	12	178	381	QMFNCVDK	HVMGYGIA	CARATGTTYAAYTGYGTNGAYAA	GCDATNCCRTANCCCATNACRTG	128	768	0.340102	23	71.6	96.5	117	423	QKRLEHF	HQYIPLD	CARAARMGNYTNGARCAYTT	TCNARNGGDATRTAYTGRTG	1024	768	67.7	96	73.4259
Sar_81	XP_046916598.1_2193442_2195071	1266	11	120	533	EELGVEIY	QNCIHCKT	GARGARYTNGGNGTNGARATHTA	GTYTTRCARTGDATRCARTTYTG	3072	192	0.496296	67.3333	63.4	98.5	56	550	ELIPDWK	INWVTPE	GARYTNATHCCNGAYTGGAA	TCNGGNGTNACCCARTTDAT	384	384	72.5	99.5	73.2767
Sar_82	XP_046914470.1_2082436_2083862	471	13	204	352	YMVSWKAD	HEIDGLIF	TAYATGGTNWSNTGGAARGCNGA	AADATNARNCCRTCDATYTCRTG	1024	2304	0.737589	44	61.7	97	67	432	RPPGIYK	IIECTFD	MGNCCNCCNGGNATHTAYAA	TCRAANGTRCAYTCDATDAT	3072	288	66.5	89	73.2763
Sar_83	XP_046910061.1_1770560_1771943	798	12	147	404	IGSANMDW	NHNKYMVT	ATHGGNWSNGCNAAYATGGAYTG	GTNACCATRTAYTTRTTRTGRTT	3072	128	0.77027	61.6154	68.8	95	131	424	GILHTKF	ADYFVNT	GGNATHYTNCAYACNAARTT	GTRTTNACRAARTARTCNGC	1536	256	69.9	92.5	73.2051
Sar_84	XP_046913842.1_5910228_5913559	1638	10	32	569	ISWIEEKT	KKEAYQFR	ATHWSNTGGATHGARGARAARAC	CKRAAYTGRTANGCYTCYTTYTT	1152	512	0.431262	80.3636	62	100	22	581	QTFHIEC	DEKMWIQ	CARACNTTYCAYATHGARTG	TGDATCCACATYTTYTCRTC	192	24	79.4	99.5	73.1304
Sar_85	XP_046915039.1_956270_957631	714	12	194	423	NMYHHFCD	FELYNCDD	AAYATGTAYCAYCAYTTYTGYGA	TCRTCRCARTTRTANARYTCRAA	64	512	0.663415	51.3077	70.8	97	186	433	IMKLDAT	CYKDLAR	ATHATGAARYTNGAYGCNAC	CKNGCNARRTCYTTRTARCA	384	1024	65.5	94	73.0951
Sar_86	XP_046915205.1_3512253_3512834	363	13	60	172	EQDIPDYD	EKMQTRKN	GARCARGAYATHCCNGAYTAYGA	TTYTTNCKNGTYTGCATYTTYTC	384	512	0.607843	22.7143	65.8	93.5	19	187	EHVIPTP	YEKMLKL	GARCAYGTNATHCCNACNCC	ARYTTNARCATYTTYTCRTA	768	256	61.8	95.5	73.0935
Sar_87	XP_046911820.1_821370_822300	492	13	115	270	QFTDVVPE	NIEMFTSK	CARTTYACNGAYGTNGTNCCNGA	TTNSWNGTRAACATYTCDATRTT	2048	1536	0.57047	26.6429	64.6	88	57	296	GTNALDN	MHNIAPN	GGNACNAAYGCNYTNGAYAA	TTNGGNGCDATRTTRTGCAT	2048	192	66.5	96.5	72.8733
Sar_88	XP_046911819.1_819034_820573	831	12	107	375	LYQHDAAC	FHPDGLIF	YTNTAYCARCAYGAYGCNGCNTG	AADATNARNCCRTCNGGRTGRAA	2048	3072	0.636719	60.9231	63.8	99.5	76	392	KSLQDEW	KIWDLKE	AARWSNYTNCARGAYGARTG	TCYTTNARRTCCCADATYTT	2048	192	65.1	97	72.8295
Sar_89	XP_046911573.1_7491623_7492946	927	11	87	387	FVQNVTDI	HHDNEMAQ	TTYGTNCARAAYGTNACNGAYAT	TGNGCCATYTCRTTRTCRTGRTG	1024	128	0.633094	73	70.1	93	48	456	WYNCGPT	WKDTLDY	TGGTAYAAYTGYGGNCCNAC	TARTCNARNGTRTCYTTCCA	128	256	69.4	99.5	72.815
Sar_90	XP_046911996.1_7655693_7657100	1014	11	128	457	IDEFIYQF	CFKHKMQN	ATHGAYGARTTYATHTAYCARTT	TTYTGCATYTTRTGYTTRAARCA	288	64	0.524845	62.9167	72.7	99.5	120	490	PNQWLWD	DVDFYID	CCNAAYCARTGGYTNTGGGA	TCDATRTARAARTCNACRTC	128	192	66.1	95	72.8075
Sar_91	XP_046919888.1_9992671_9995199	1200	11	66	457	NLATFCYK	FWKVCDYN	AAYYTNGCNACNTTYTGYTAYAA	TTRTARTCRCANACYTTCCARAA	2048	128	0.604046	64.8333	74.1	93	30	465	EFWDQFW	KKFMYYV	GARTTYTGGGAYCARTTYTG	ACRTARTACATRAAYTTYTT	32	32	73.9	92	72.7837
Sar_92	XP_046909033.1_3014997_3015761	429	13	84	218	FKFEVNEI	FHPKRYLL	TTYAARTTYGARGTNAAYGARAT	ARNARRTANCKYTTNGGRTGRAA	256	8192	0.492188	20.5714	61.4	96	60	228	AVGNKED	ACDDKDS	GCNGTNGGNAAYAARGARGA	SWRTCYTTRTCRTCRCANGC	512	512	63.8	95	72.7768
Sar_93	XP_046909506.1_2843429_2844515	747	12	87	327	GFEEMPTN	MIKYGIDN	GGNTTYGARGARATGCCNACNAA	TTRTCDATNCCRTAYTTDATCAT	512	288	0.504274	37.6923	70.3	90.5	50	346	KQFKEYN	QMVYDNP	AARCARTTYAARGARTAYAA	GGRTTRTCRTANACCATYTG	64	64	76.9	90.5	72.7264
Sar_94	XP_046919456.1_5647851_5649706	1749	12	16	590	EGILPGQP	KGMIPNHW	GARGGNATHYTNCCNGGNCARCC	CARTGRTTNGGDATCATNCCYTT	6144	384	0.463196	90.7692	62.7	96	8	611	FDHLMRG	IQWITDF	TTYGAYCAYYTNATGMGNGG	AARTCNGTDATCCAYTGDAT	512	144	65.5	97	72.7076
Sar_95	XP_046918827.1_6254875_6256829	567	13	349	529	DIFLMQNW	GKVAKARH	GAYATHTTYYTNATGCARAAYTG	TGNCKNGCYTTNGCNACYTTNCC	384	8192	0.802469	50.0714	64.5	90.5	272	560	FAGNIDD	IKGIRHL	TTYGCNGGNAAYATHGAYGA	ARRTGNCKDATNCCYTTDAT	384	2304	64.1	93	72.6753
Sar_96	XP_046920292.1_3474808_3476505	1095	11	144	500	HKQKIGNF	DKEENKQI	CAYAARCARAARATHGGNAAYTT	ATYTGYTTRTTYTCYTCYTTRTC	384	128	0.366762	42.4167	70.6	100	73	515	KNFFKDW	NYLDPRI	AARAAYTTYTTYAARGAYTG	ATNCKNGGRTCNARRTARTT	64	2048	68	97	72.6499
Sar_97	XP_046911195.1_4988825_4992296	1425	12	114	580	NVLDENDH	DANTHRPV	AAYGTNYTNGAYGARAAYGAYCA	ACNGGNCKRTGNGTRTTNGCRTC	1024	4096	0.621076	91.3846	63.8	93	85	629	EFMDVHY	GENARIT	GARTTYATGGAYGTNCAYTA	GTDATNCKNGCRTTYTCNCC	64	1536	71.1	93	72.6176
Sar_98	XP_046909360.1_7615316_7617227	756	11	59	302	IAPNQKWF	FIGYPNVG	ATHGCNCCNAAYCARAARTGGTT	CCNACRTTNGGRTANCCDATRAA	384	1536	0.489451	42.9167	70.9	99	42	333	IKAAPFQ	KVWQYIT	ATHAARGCNGCNCCNTTYCA	GTDATRTAYTGCCANACYTT	768	96	71.5	93	72.1907
Sar_99	XP_046910153.1_6964774_6966064	969	12	67	381	DKNYIKGY	QFGPDVTE	GAYAARAAYTAYATHAARGGNTA	TCNGTNACRTCNGGNCCRAAYTG	384	2048	0.503247	56.4615	67.9	93.5	49	403	KTECFGY	HEVKDNG	AARACNGARTGYTTYGGNTA	CCRTTRTCYTTNACYTCRTG	256	128	75.2	87.5	72.0326
Sar_100	XP_046913496.1_1847029_1848952	1299	13	20	444	VQKLHPHE	EWEARHGG	GTNCARAARYTNCAYCCNCAYGA	CCNCCRTGNCKNGCYTCCCAYTC	2048	1024	0.771712	118.214	61.9	96	7	456	PLTRKAA	KYLLAIR	CCNYTNACNMGNAARGCNGC	CKDATNGCNARNARRTAYTT	8192	6144	50.3	93.5	72.004
Sar_101	XP_046920244.1_278858_279855	594	12	104	293	HWHLYPEG	HAVMLQGN	CAYTGGCAYYTNTAYCCNGARGG	TTNCCYTGNARCATNACNGCRTG	512	2048	0.5	34.2308	63.3	99	92	315	KNHRTGG	WQWPINY	AARAAYCAYMGNACNGGNGG	TARTTDATNGGCCAYTGCCA	1024	48	66.6	98	71.9849
Sar_102	XP_046917213.1_3467159_3467776	390	12	34	155	TINYPFEK	GDKWEAEI	ACNATHAAYTAYCCNTTYGARAA	ATYTCNGCYTCCCAYTTRTCNCC	768	256	0.13913	2.46154	72.2	95.5	26	164	GQMFKEP	ANLEADH	GGNCARATGTTYAARGARCC	TGRTCNGCYTCNARRTTNGC	64	1024	68.2	95	71.9111
Sar_103	XP_046919395.1_11672487_11673510	810	13	42	303	KIGAVAPD	DEETRRIV	AARATHGGNGCNGTNGCNCCNGA	ACDATNCKNCKNGTYTCYTCRTC	6144	6144	0.6639	54.3571	56.8	92	29	340	NCDTIFI	DDKINRQ	AAYTGYGAYACNATHTTYAT	TGNCKRTTDATYTTRTCRTC	192	384	69.5	91.5	71.8768
Sar_104	XP_046910664.1_4753716_4755279	1191	11	96	484	FENPMFAC	EIVYFEMD	TTYGARAAYCCNATGTTYGCNTG	TCCATYTCRAARTANACDATYTC	256	192	0.289474	34.4167	70.8	99.5	55	497	EKQKLVY	NEYTDRK	GARAARCARAARYTNGTNTA	TTNCKRTCNGTRTAYTCRTT	512	512	67.4	97	71.8598
Sar_105	XP_046910811.1_5089422_5090161	450	13	23	164	ALFAMTFN	EAIKQEKF	GCNYTNTTYGCNATGACNTTYAA	AAYTTYTCYTGYTTDATNGCYTC	2048	384	0.481481	22.7857	63.5	94	7	172	TTNYFIV	IYRTQQM	ACNACNAAYTAYTTYATHGT	ATYTGYTGNGTNCKRTADAT	384	768	64.9	91.5	71.8533
Sar_106	XP_046912585.1_299839_300673	381	13	99	217	VFTTIEKA	KVIPELNG	GTNTTYACNACNATHGARAARGC	CCRTTNARYTCNGGDATNACYTT	1536	3072	0.241071	9	64.1	96	89	228	GADYVVE	GMAFRVP	GGNGCNGAYTAYGTNGTNGA	GGNACNCKRAANGCCATNCC	1024	1024	65.1	90.5	71.8533
Sar_107	XP_046909120.1_10142624_10144131	1308	11	50	477	FWNAGCQM	DKTLRNKA	TTYTGGAAYGCNGGNTGYCARAT	GCYTTRTTNCKNARNGTYTTRTC	256	4096	0.466837	66.8333	66	95.5	19	497	AIEFVNY	NTKKFIE	GCNATHGARTTYGTNAAYTA	TCDATRAAYTTYTTNGTRTT	384	192	73.2	95.5	71.7606
Sar_108	XP_046919458.1_5342241_5347743	1536	12	319	822	NEVTSHWI	CHCCEFDA	AAYGARGTNACNWSNCAYTGGAT	GCRTCRAAYTCRCARCARTGRCA	2048	128	0.717021	101.923	60.5	94	289	831	ELYLQNN	DCEMTCP	GARYTNTAYYTNCARAAYAA	GGRCANGTCATYTCRCARTC	1024	64	65.9	97	71.7228
Sar_109	XP_046911189.1_2683509_2684619	474	12	112	261	YEIIVVDD	DTQCGFKL	TAYGARATHATHGTNGTNGAYGA	ARYTTRAANCCRCAYTGNGTRTC	1152	1024	0.636364	33.9231	64.3	94.5	68	286	IVPAYNE	WAFDVEL	ATHGTNCCNGCNTAYAAYGA	ARYTCNACRTCRAANGCCCA	768	256	72	95.5	71.7134
Sar_110	XP_046909193.1_1880779_1881299	444	13	26	165	EQPICKEV	ETLFHQDW	GARCARCCNATHTGYAARGARGT	CARTCYTGRTGRAANARNGTYTC	384	1024	0.58871	19	67.3	98	15	175	LEACEFW	KESAVLA	YTNGARGCNTGYGARTTYTG	GCNARNACNGCNSWYTCYTT	512	8192	56.2	92.5	71.6695
Sar_111	XP_046918159.1_830472_832932	1767	11	100	680	LFTETADI	FCEEKLSY	YTNTTYACNGARACNGCNGAYAT	TANSWNARYTTYTCYTCRCARAA	4096	4096	0.681416	159.25	59.8	92	46	812	PRKTDME	DWTAIAR	CCNMGNAARACNGAYATGGA	CKNGCDATNGCNGTCCARTC	512	768	68	98	71.6552
Sar_112	XP_046917177.1_1180782_1183181	1032	11	86	421	YKDIICIQ	HCGIGLWV	TAYAARGAYATHATHTGYATHCA	ACCCANARNCCDATNCCRCARTG	432	1536	0.529968	45.6667	62.3	99.5	7	442	PKHCTVE	ETFKHLQ	CCNAARCAYTGYACNGTNGA	TGNARRTGYTTRAANGTYTC	512	512	71.4	99.5	71.6534
Sar_113	XP_046911971.1_8796200_8796878	414	12	40	169	GFAIQFNK	NVEGQDML	GGNTTYGCNATHCARTTYAAYAA	ARCATRTCYTGNCCYTCNACRTT	768	512	0.471545	17.1538	70.4	97.5	32	186	NKAMQAM	IWVLAEL	AAYAARGCNATGCARGCNAT	ARYTCNGCNARNACCCADAT	128	1536	63.6	96.5	71.5003
Sar_114	XP_046912949.1_5117956_5119594	996	12	294	617	PCLLFIDE	NMYVGESE	CCNTGYYTNYTNTTYATHGAYGA	TCNSWYTCNCCNACRTACATRTT	6144	2048	0.590323	51.1538	59.9	96.5	264	640	KCGATEI	CVIFFDE	AARTGYGGNGCNACNGARAT	TCRTCRAARAADATNACRCA	512	192	70.6	96.5	71.4844
Sar_115	XP_046914269.1_2352062_2352787	441	13	37	175	MTIEIREG	VFGRACAH	ATGACNATHGARATHMGNGARGG	TGNGCRCANGCNCKNCCRAANAC	1152	8192	0.444444	10.3571	54.9	97	16	232	FMERYAP	MQTHAAV	TTYATGGARMGNTAYGCNCC	ACNGCNGCRTGNGTYTGCAT	256	256	67.3	95.5	71.4704
Sar_116	XP_046908155.1_2596536_2600120	1266	12	615	1028	EAIKIKYP	YVNNLPAD	GARGCNATHAARATHAARTAYCC	TCNGCNGGNARRTTRTTNACRTA	576	4096	0.459057	58.9231	62	94.5	522	1040	VRQIDFA	VMGAETI	GTNMGNCARATHGAYTTYGC	ATNGTYTCNGCNCCCATNAC	768	512	68.4	97.5	71.4538
Sar_117	XP_046912849.1_4321196_4321886	345	13	43	149	LIADIKKM	DVIGDEED	YTNATHGCNGAYATHAARAARAT	TCYTCYTCRTCNCCDATNACRTC	2304	768	0.26	7.5	60.3	94.5	35	169	KMEAQEK	DELGVQL	AARATGGARGCNCARGARAA	ARYTGNACNCCNARYTCRTC	64	2048	63.7	96.5	71.4402
Sar_118	XP_046913241.1_4181307_4183146	846	12	72	345	KLQEADEH	EQYAMAER	AARYTNCARGARGCNGAYGARCA	CKYTCNGCCATNGCRTAYTGYTC	1024	512	0.11985	10.9231	65.8	100	39	354	KANAEIQ	CNALQGE	AARGCNAAYGCNGARATHCA	TCNCCYTGNARNGCRTTRCA	384	1024	68.3	94.5	71.4099
Sar_119	XP_046910085.1_3203395_3204930	696	12	147	370	WNPGCDHA	AHDHNDYE	TGGAAYCCNGGNTGYGAYCAYGC	TCRTARTCRTTRTGRTCRTGNGC	256	256	0.523364	31.6923	69.3	93.5	29	452	GFFKPEY	QWYVDCK	GGNTTYTTYAARCCNGARTA	TTRCARTCNACRTACCAYTG	256	64	75.5	87.5	71.3768
Sar_120	XP_046916451.1_4272303_4273194	573	13	55	237	HREANNEV	NDIGRQLM	CAYMGNGARGCNAAYAAYGARGT	ATNARYTGNCKNCCDATRTCRTT	1024	6144	0.617143	38	61.7	99	26	268	DANRVIG	KDLLMVV	GAYGCNAAYMGNGTNATHGG	ACNACCATNARNARRTCYTT	1536	1024	56.5	93.5	71.3016
Sar_121	XP_046913096.1_2582560_2584464	1023	12	120	452	CEQEVMAD	KFDQHSGE	TGYGARCARGARGTNATGGCNGA	TCNCCNSWRTGYTGRTCRAAYTT	256	2048	0.458462	49	67	96	91	496	PNGHGKT	HTIPNGQ	CCNAAYGGNCAYGGNAARAC	TGNCCRTTNGGDATNGTRTG	512	768	67.8	92.5	71.2829
Sar_122	XP_046917740.1_2579544_2581734	399	12	234	358	LFQLPHKD	KPPVHIRF	YTNTTYCARYTNCCNCAYAARGA	AANCKDATRTGNACNGGNGGYTT	4096	6144	0.589744	23.5385	60.7	98	218	384	HGKTFDY	DFEIETK	CAYGGNAARACNTTYGAYTA	TTNGTYTCDATYTCRAARTC	256	192	74.3	93.5	71.2214
Sar_123	XP_046909361.1_7617429_7618917	444	12	153	292	RTWAEKEM	FDFITDPN	MGNACNTGGGCNGARAARGARAT	TTNGGRTCNGTDATRAARTCRAA	1024	768	0.55303	25.7692	68.2	94.5	91	340	KEANVYH	VFKQVYI	AARGARGCNAAYGTNTAYCA	ATRTANACYTGYTTRAANAC	256	256	72	91.5	71.2211
Sar_124	XP_046915299.1_3244553_3245654	786	12	50	303	FDICRTPE	QGNLDPCA	TTYGAYATHTGYMGNACNCCNGA	GCRCANGGRTCNARRTTNCCYTG	3072	2048	0.638211	59.4615	63.5	95	34	340	GRYLPEF	HGIYPDV	GGNMGNTAYYTNCCNGARTT	ACRTCNGGRTADATNCCRTG	4096	384	66.2	97	71.188
Sar_125	XP_046913183.1_807898_818492	1962	9	438	1083	ARHDWQNT	GMDNEMLI	GCNMGNCAYGAYTGGCARAAYAC	ATNARCATYTCRTTRTCCATNCC	512	256	0.768719	177.7	69.6	93	313	1227	NVAWIPT	YHPKQLM	AAYGTNGCNTGGATHCCNAC	ATNARYTGYTTNGGRTGRTA	384	512	70.1	100	71.1396
Sar_126	XP_046914003.1_212455_213712	465	11	82	228	QMCEYLIK	WQKRKCEV	CARATGTGYGARTAYYTNATHAA	ACYTCRCAYTTNCKYTTYTGCCA	384	256	0.669065	41.25	68.1	98.5	67	329	EIAEEMD	YHFQTED	GARATHGCNGARGARATGGA	TCYTCNGTYTGRAARTGRTA	96	128	72.4	93	71.1378
Sar_127	XP_046918529.1_665316_665832	396	12	17	140	DWNKIMHD	KHMCHEME	GAYTGGAAYAARATHATGCAYGA	TCCATYTCRTGRCACATRTGYTT	48	32	0.247863	9.84615	72.9	95.5	9	157	LFRIVTG	FHDVLNM	YTNTTYMGNATHGTNACNGG	ATRTTNARNACRTCRTGRAA	6144	512	63.7	96	71.1376
Sar_128	XP_046916455.1_4276502_4276993	345	13	36	142	YCQHIGVE	NVCRKPLE	TAYTGYCARCAYATHGGNGTNGA	TCNARNGGYTTNCKRCANACRTT	768	8192	0.31	8.64286	65.7	97	11	151	PNTTFIG	IFAQFNS	CCNAAYACNACNTTYATHGG	SWRTTRAAYTGNGCRAADAT	768	768	61.9	89.5	71.0966
Sar_129	XP_046910085.1_3204987_3206347	522	11	85	250	EDVLDTWF	FCNKLWNA	GARGAYGTNYTNGAYACNTGGTT	GCRTTCCANARYTTRTTRCARAA	1024	256	0.440252	23.5833	66.2	98.5	12	370	RQNWWGH	MPFITEE	MGNCARAAYTGGTGGGGNCA	TCYTCNGTDATRAANGGCAT	128	192	71	98.5	71.0903
Sar_130	XP_046914254.1_4672501_4675854	1371	12	50	498	AKEGIYQY	QVRIDHRK	GCNAARGARGGNATHTAYCARTA	TTNCKRTGRTCDATNCKNACYTG	768	6144	0.5	71.1538	63	92.5	25	510	TWQKKHE	FGTELRV	ACNTGGCARAARAARCAYGA	ACNCKNARYTCNGTNCCRAA	64	4096	67.3	97	71.0306
Sar_131	XP_046914869.1_1292969_1293885	585	12	97	283	LHDNFRED	YDTMEREK	YTNCAYGAYAAYTTYMGNGARGA	TTYTCNCKYTCCATNGTRTCRTA	2048	512	0.677019	37.3846	64.7	99	81	313	EEIKKDV	MEQENEI	GARGARATHAARAARGAYGT	ATYTCRTTYTCYTGYTCCAT	96	32	68.4	92	70.9767
Sar_132	XP_046913119.1_1631232_1631751	492	12	23	178	ICRMKIGN	CFDYYHPE	ATHTGYMGNATGAARATHGGNAA	TCNGGRTGRTARTARTCRAARCA	1152	256	0.431818	18.0769	69.1	94.5	3	189	VKKEGHQ	HMKESFK	GTNAARAARGARGGNCAYCA	TTRAANSWYTCYTTCATRTG	256	256	66.5	96.5	70.9605
Sar_133	XP_046913344.1_2190964_2193286	1236	11	312	715	YDDTNPEK	YERLFNHK	TAYGAYGAYACNAAYCCNGARAA	TTRTGRTTRAANARNCKYTCRTA	512	2048	0.491094	73.3333	65.4	99	295	769	NINFGYA	FQFERVG	AAYATHAAYTTYGGNTAYGC	CCNACNCKYTCRAAYTGRAA	192	512	66.9	96	70.9358
Sar_134	XP_046918151.1_261821_263016	384	12	57	176	RKGACENC	KYADHIDM	MGNAARGGNGCNTGYGARAAYTG	ATRTCDATRTGRTCNGCRTAYTT	2048	384	0.62963	24.7692	69.4	95	3	203	NPHIPQY	EDTAKYL	AAYCCNCAYATHCCNCARTA	ARRTAYTTNGCNGTRTCYTC	384	512	69.7	91.5	70.9114
Sar_135	XP_046915198.1_3760356_3761167	693	11	42	264	LGRQGFKC	EDIDWVQT	YTNGGNMGNCARGGNTTYAARTG	GTYTGNACCCARTCDATRTCYTC	8192	192	0.677885	46.4167	66.4	100	34	273	FCNDRIW	KHVFETA	TTYTGYAAYGAYMGNATHTG	GCNGTYTCRAANACRTGYTT	384	256	72.3	92	70.8859
Sar_136	XP_046918468.1_10243309_10244473	726	11	128	361	GYVQGMND	QNLPTFHW	GGNTAYGTNCARGGNATGAAYGA	CARTGRAANGTNGGNARRTTYTG	512	2048	0.466019	39.5833	67.9	99.5	92	379	IDIPRMQ	DAYQLKY	ATHGAYATHCCNMGNATGCA	TAYTTNARYTGRTANGCRTC	576	512	64.7	99.5	70.8855
Sar_137	XP_046919139.1_11730903_11731737	672	12	49	264	THFKAKHM	CDQMVKVY	ACNCAYTTYAARGCNAARCAYAT	TANACYTTNACCATYTGRTCRCA	512	256	0.746269	53.8462	70.9	93.5	18	277	THHKHMK	HMANYHK	ACNCAYCAYAARCAYATGAA	TTRTGRTARTTNGCCATRTG	64	64	69.8	87.5	70.8776
Sar_138	XP_046916129.1_1127406_1128679	867	12	41	321	DLEIAANQ	MHVIFIPY	GAYYTNGARATHGCNGCNAAYCA	TANGGDATRAADATNACRTGCAT	3072	576	0.376384	31.6154	66.6	98	33	365	DFYIDDE	KDHKDVN	GAYTTYTAYATHGAYGAYGA	TTNACRTCYTTRTGRTCYTT	96	128	68.7	91	70.7405
Sar_139	XP_046912868.1_1210267_1212075	1527	11	45	545	EYSHFDFC	NQTYYMFG	GARTAYWSNCAYTTYGAYTTYTG	CCRAACATRTARTANGTYTGRTT	1024	128	0.377282	62.5833	66.5	96	10	574	APVNFCE	YFHLCAE	GCNCCNGTNAAYTTYTGYGA	TCNGCRCANARRTGRAARTA	512	512	72.2	93.5	70.7355
Sar_140	XP_046915255.1_3263932_3265015	702	12	70	295	DLIHYTHA	QFNPKYMM	GAYYTNATHCAYTAYACNCAYGC	ATCATRTAYTTNGGRTTRAAYTG	1536	128	0.260274	16.1538	68	99.5	49	306	VIYDCEK	ACTTMSF	GTNATHTAYGAYTGYGARAA	AANSWCATNGTNGTRCANGC	192	2048	65.7	93	70.6887
Sar_141	XP_046917006.1_194688_195608	510	12	107	268	TLKEGPYH	FPMKALGY	ACNYTNAARGARGGNCCNTAYCA	TANCCNARNGCYTTCATNGGRAA	4096	2048	0.432258	22	67.2	100	94	276	GAGEMMT	FAVVTGR	GGNGCNGGNGARATGATGAC	CKNCCNGTNACNACNGCRAA	128	4096	61.7	96.5	70.6756
Sar_142	XP_046913388.1_2041051_2041503	396	11	26	149	LMAPFYQK	DWDGLPGN	YTNATGGCNCCNTTYTAYCARAA	TTNCCNGGNARNCCRTCCCARTC	1024	2048	0.528302	18.8333	65.7	98.5	4	163	FQVAAHE	WADGKTF	TTYCARGTNGCNGCNCAYGA	AANGTYTTNCCRTCNGCCCA	512	256	71	98.5	70.6359
Sar_143	XP_046917825.1_2161668_2162295	393	11	26	148	GFATGDID	NWQHITDQ	GGNTTYGCNACNGGNGAYATHGA	TGRTCNGTDATRTGYTGCCARTT	3072	192	0.431034	18.4167	67.4	98	18	156	PFFDMAY	IGMFCFT	CCNTTYTTYGAYATGGCNTA	GTRAARCARAACATNCCDAT	128	96	71.8	96.5	70.6143
Sar_144	XP_046913135.1_1657308_1658960	645	11	106	312	HERLQDKF	HEYKGILT	CAYGARMGNYTNCARGAYAARTT	GTNARDATNCCYTTRTAYTCRTG	2048	1536	0.665	54.8333	67.9	91.5	98	368	RYKHFDW	AEINHFQ	MGNTAYAARCAYTTYGAYTG	TGRAARTGRTTDATYTCNGC	256	192	76.2	93	70.4836
Sar_145	XP_046918961.1_12161536_12162021	390	13	17	138	TELLKNGQ	EAKAQCLD	ACNGARYTNYTNAARAAYGGNCA	TCNARRCAYTGNGCYTTNGCYTC	8192	2048	0.443478	15.5714	60.6	98	6	153	LNKDEYI	FGSCFFA	YTNAAYAARGAYGARTAYAT	GCRAARAARCANSWNCCRAA	256	1024	57.2	96	70.45
Sar_146	XP_046919365.1_11354258_11355698	1176	12	48	431	HNLDQLNK	KYDLEAWF	CAYAAYYTNGAYCARYTNAAYAA	AACCANGCYTCNARRTCRTAYTT	2048	512	0.6	77.9231	62.6	96.5	7	478	LFREDKG	VHMLNGT	YTNTTYMGNGARGAYAARGG	GTNCCRTTNARCATRTGNAC	1024	512	65.2	93	70.3534
Sar_147	XP_046911196.1_5023843_5025174	942	11	103	408	MVACVGQQ	KTFHFAGV	ATGGTNGCNTGYGTNGGNCARCA	ACNCCNGCRAARTGRAANGTYTT	1024	1024	0.665529	74.25	64.5	95.5	7	418	GIDDVTP	MNITQGV	GGNATHGAYGAYGTNACNCC	ACNCCYTGNGTDATRTTCAT	768	192	68.7	97	70.3413
Sar_148	XP_046912093.1_12552605_12553895	978	12	72	389	YVEIIFDN	WIQNELKS	TAYGTNGARATHATHTTYGAYAA	SWYTTNARYTCRTTYTGDATCCA	576	1536	0.299035	27.5385	68	94.5	35	403	NFFYAIQ	DKRVQID	AAYTTYTTYTAYGCNATHCA	TCDATYTGNACNCKYTTRTC	192	768	67.2	94	70.2672
Sar_149	XP_046909875.1_1824311_1825026	510	11	53	214	GTGHEMCF	MYCKEYLP	GGNACNGGNCAYGARATGTGYTT	GGNARRTAYTCYTTRCARTACAT	512	256	0.532468	34.4167	71.6	96	4	222	KAYRVWF	KFPIVQH	AARGCNTAYMGNGTNTGGTT	TGYTGNACDATNGGRAAYTT	512	384	71	92	70.2126
Sar_150	XP_046919913.1_12522906_12525367	1584	11	237	756	PINDGQWH	YACPPGQV	CCNATHAAYGAYGGNCARTGGCA	ACYTGNCCNGGNGGRCANGCRTA	384	2048	0.533917	87.1667	69.7	96	229	863	FMPYLEN	CGYGFYQ	TTYATGCCNTAYYTNGARAA	TGRTARAANCCRTANCCRCA	256	256	67.7	90	70.0985
Sar_151	XP_046911562.1_9074924_9078354	1854	10	465	1074	TYEIRQDI	FQYDNILM	ACNTAYGARATHMGNCARGAYAT	ATNARDATRTTRTCRTAYTGRAA	1536	768	0.556122	112.364	68.2	97.5	440	1089	PKLNIQF	EIETFIP	CCNAARYTNAAYATHCARTT	GGDATRAANGTYTCDATYTC	768	288	67.6	95.5	70.0965
Sar_152	XP_046909995.1_5735520_5736227	393	13	95	217	WSLFIFFN	FIENARLF	TGGWSNYTNTTYATHTTYTTYAA	AANARNCKNGCRTTYTCDATRAA	3072	6144	0.413793	17.0714	54.7	93	87	229	QQRTWLI	FCQIHEC	CARCARMGNACNTGGYTNAT	CAYTCRTGDATYTGRCARAA	1024	96	65.1	98	70.083
Sar_153	XP_046908553.1_7112069_7112802	429	13	62	196	DLYGGEKF	VETTGTVV	GAYYTNTAYGGNGGNGARAARTT	ACNACNGTNCCNGTNGTYTCNAC	2048	8192	0.592	19.2143	51.6	96.5	2	218	RWFHPNI	TIENRVK	MGNTGGTTYCAYCCNAAYAT	TTNACNCKRTTYTCDATNGT	256	1536	68.4	94	70.0772
Sar_154	XP_046920136.1_7953784_7954216	555	12	13	189	FTELIKKQ	IHNEDQSR	TTYACNGARYTNATHAARAARCA	CKNSWYTGRTCYTCRTTRTGDAT	1536	3072	0.612121	17.3846	63.7	96.5	3	214	FAENWVD	FNNHPTL	TTYGCNGARAAYTGGGTNGA	ARNGTNGGRTGRTTRTTRAA	128	512	71.8	92.5	70.0418
Sar_155	XP_046918363.1_451217_452456	501	13	93	251	ENGGIIDD	YGNDIDET	GARAAYGGNGGNATHATHGAYGA	GTYTCRTCDATRTCRTTNCCRTA	1152	384	0.690789	46.7857	64.5	87	17	371	KMVPFAG	EYEVVKM	AARATGGTNCCNTTYGCNGG	ATYTTNACNACYTCRTAYTC	256	256	68.3	87	70.0398
Sar_156	XP_046914792.1_6899623_6900259	489	13	11	165	NPIHNGHA	PFRVAAYN	AAYCCNATHCAYAAYGGNCAYGC	TTRTANGCNGCNACNCKRAANGG	768	8192	0.371429	12.4286	57.9	95.5	2	215	DAVFAFQ	FMADKAW	GAYGCNGTNTTYGCNTTYCA	CANGCYTTRTCNGCCATRAA	512	128	69.3	88.5	69.9904
Sar_157	XP_046916165.1_1527263_1528275	1023	11	9	341	LNEKMHIQ	YYVDPANM	YTNAAYGARAARATGCAYATHCA	ATRTTNGCNGGRTCNACRTARTA	384	1024	0.778481	87.4167	71.7	91	1	365	DLKPENI	KNFRNFY	GAYYTNAARCCNGARAAYAT	TARAARTTNCKRAARTTYTT	512	256	66.8	93.5	69.9542
Sar_158	XP_046915883.1_393878_395746	1305	11	132	558	FADLMVKD	EEFTPGVI	TTYGCNGAYYTNATGGTNAARGA	ATNACNCCNGGNGTRAAYTCYTC	1024	2048	0.604762	77.75	65.2	95	83	653	DFGPMGC	DEIAIPF	GAYTTYGGNCCNATGGGNTG	AANGGDATNGCDATYTCRTC	256	576	69	95	69.9225
Sar_159	XP_046916078.1_326562_327775	456	13	106	249	AIQTLKDF	AMSKEEAE	GCNATHCARACNYTNAARGAYTT	TCNGCYTCYTCYTTNSWCATNGC	3072	2048	0.572581	24.5714	51.7	99.5	69	257	NDHGKNW	QEERLRK	AAYGAYCAYGGNAARAAYTG	TTNCKNARNCKYTCYTCYTG	128	4096	63.2	95	69.8908
Sar_160	XP_046910835.1_3894688_3895379	417	12	85	215	IVLFNQFK	DGETDWKL	ATHGTNYTNTTYAAYCARTTYAA	ARYTTCCARTCNGTYTCNCCRTC	1536	512	0.410256	14.5385	66.6	98.5	71	253	IVRNQKY	DIHSFVG	ATHGTNMGNAAYCARAARTA	CCNACRAANSWRTGDATRTC	768	1536	62.9	96.5	69.8846
Sar_161	XP_046920039.1_11426516_11427656	966	12	40	353	FHIPDLKV	QGPIEDIP	TTYCAYATHCCNGAYYTNAARGT	GGDATRTCYTCDATNGGNCCYTG	1536	1152	0.560656	54	61.6	91.5	10	368	GEKTCQQ	QEYYPYV	GGNGARAARACNTGYCARCA	ACRTANGGRTARTAYTCYTG	256	128	68.2	98	69.8752
Sar_162	XP_046914993.1_1111683_1112548	486	11	80	233	NQITIEHC	EKTYRNWM	AAYCARATHACNATHGARCAYTG	ATCCARTTNCKRTANGTYTTYTC	576	512	0.455782	24.1667	70.3	95	51	247	INIDAHD	PYVNWLY	ATHAAYATHGAYGCNCAYGA	TANARCCARTTNACRTANGG	288	512	65.8	100	69.8746
Sar_163	XP_046914318.1_2296548_2297991	840	12	55	326	GHVAAFDW	GEPNFDAF	GGNCAYGTNGCNGCNTTYGAYTG	AANGCRTCRAARTTNGGYTCNCC	2048	1024	0.667954	63.5385	67.6	91	8	346	QITQKEI	EMEVKAL	CARATHACNCARAARGARAT	ARNGCYTTNACYTCCATYTC	192	256	67.8	91.5	69.8119
Sar_164	XP_046909188.1_2931344_2932415	855	11	43	319	GYWNYPNC	KCNEFDGQ	GGNTAYTGGAAYTAYCCNAAYTG	TGNCCRTCRAAYTCRTTRCAYTT	256	256	0.67037	52.6667	72.7	95	33	343	YGRQCDE	PNHWGDP	TAYGGNMGNCARTGYGAYGA	GGRTCNCCCCARTGRTTNGG	512	128	70.5	89	69.8051
Sar_165	XP_046910966.1_1978845_1981038	1194	11	73	462	HCGALPWF	EKTAKVMG	CAYTGYGGNGCNYTNCCNTGGTT	CCCATNACYTTNGCNGTYTTYTC	2048	512	0.318538	30.0833	65.9	96.5	36	503	LDCGIHP	KYTDMVM	YTNGAYTGYGGNATHCAYCC	ATNACCATRTCNGTRTAYTT	768	128	70.2	97.5	69.7799
Sar_166	XP_046917011.1_208246_209224	714	12	67	296	TEILMENF	FIDEVHML	ACNGARATHYTNATGGARAAYTT	ARCATRTGNACYTCRTCDATRAA	768	384	0.497758	23.6923	69.7	97.5	48	344	KVPFCPM	HGIPLDF	AARGTNCCNTTYTGYCCNAT	AARTCNARNGGDATNCCRTG	512	1536	67.8	88	69.7585
Sar_167	XP_046919827.1_4046644_4047687	849	11	24	298	DTYPTAMH	HIGYDNAA	GAYACNTAYCCNACNGCNATGCA	GCNGCRTTRTCRTANCCDATRTG	1024	768	0.44403	37.9167	67.2	95	11	333	HPNDHVN	FDQWVRP	CAYCCNAAYGAYCAYGTNAA	GGNCKNACCCAYTGRTCRAA	256	256	69.3	97.5	69.7544
Sar_168	XP_046919753.1_5871899_5872772	438	13	106	243	AKIVNWMK	VDEEFQKL	GCNAARATHGTNAAYTGGATGAA	ARYTTYTGRAAYTCYTCRTCNAC	192	512	0.656489	29.7857	70.8	90.5	13	255	KAFALPV	AVEGIDE	AARGCNTTYGCNYTNCCNGT	TCRTCDATNCCYTCNACNGC	2048	768	59.6	87.5	69.7484
Sar_169	XP_046915233.1_10758894_10759674	420	11	76	207	PALKATFD	MENWGLVT	CCNGCNYTNAARGCNACNTTYGA	GTNACNARNCCCCARTTYTCCAT	8192	512	0.741935	31.75	65.9	94	68	245	RAFPCWD	HQWFGNL	MGNGCNTTYCCNTGYTGGGA	ARRTTNCCRAACCAYTGRTG	512	128	73.7	96	69.6712
Sar_170	XP_046915650.1_66059_66910	570	12	32	213	RMRQITET	DHGNAEKM	MGNATGMGNCARATHACNGARAC	ATYTTYTCNGCRTTNCCRTGRTC	3072	512	0.511494	30.3846	64	97	3	261	DEFLKPI	CDVAPTV	GAYGARTTYYTNAARCCNAT	ACNGTNGGNGCNACRTCRCA	512	1024	65.4	95.5	69.6612
Sar_171	XP_046919446.1_5990470_5992538	1161	10	52	430	PNFTAADC	TMFEVGKL	CCNAAYTTYACNGCNGCNGAYTG	ARYTTNCCNACYTCRAACATNGT	2048	1024	0.65616	83.7273	67.3	99.5	43	466	EQEKNYD	AERYFLH	GARCARGARAARAAYTAYGA	TGNARRAARTANCKYTCNGC	64	2048	68.6	96	69.6562
Sar_172	XP_046915323.1_3216017_3217976	783	10	172	424	LQPYIITC	QYVKCFHN	YTNCARCCNTAYATHATHACNTG	TTRTGRAARCAYTTNACRTAYTG	4608	256	0.427386	34.0909	69.5	98.5	84	463	FNNIYWQ	QHYRKDC	TTYAAYAAYATHTAYTGGCA	CARTCYTTNCKRTARTGYTG	48	256	74.4	95.5	69.6525
Sar_173	XP_046916878.1_1008853_1009479	435	12	49	185	EIENHDNC	CIWEIVAP	GARATHGARAAYCAYGAYAAYTG	GGNGCNACDATYTCCCADATRCA	192	576	0.546154	19.7692	69.7	93	40	200	QVALKFQ	NFTHFDL	CARGTNGCNYTNAARTTYCA	ARRTCRAARTGNGTRAARTT	1024	256	66	94.5	69.6241
Sar_174	XP_046919541.1_13722069_13723707	855	11	215	491	VEPGNEWF	GEADKTIK	GTNGARCCNGGNAAYGARTGGTT	TTDATNGTYTTRTCNGCYTCNCC	512	1536	0.4	34.25	68.3	97	192	499	EWHAPWK	IYKEDEN	GARTGGCAYGCNCCNTGGAA	TTYTCRTCYTCYTTRTADAT	64	96	73.8	90	69.5999
Sar_175	XP_046915631.1_3734944_3736881	1710	11	37	598	VKRWANEA	EYVVQCIK	GTNAARMGNTGGGCNAAYGARGC	TTDATRCAYTGNACNACRTAYTC	1024	768	0.503676	78.8333	65.4	91.5	6	615	MKQAIVD	QFDCTNT	ATGAARCARGCNATHGTNGA	GTRTTNGTRCARTCRAAYTG	192	128	72.8	93.5	69.5792
Sar_176	XP_046915244.1_3172653_3174396	822	11	145	410	TINDWIEK	YFEADHPF	ACNATHAAYGAYTGGATHGARAA	AANGGRTGRTCNGCYTCRAARTA	288	512	0.60793	54.25	71.9	95	47	422	MMIHLGA	MDKQTGL	ATGATGATHCAYYTNGGNGC	ARNCCNGTYTGYTTRTCCAT	192	256	66.5	93	69.567
Sar_177	XP_046911227.1_7416512_7418149	1056	11	84	427	FMLDKEYV	DKYELNVT	TTYATGYTNGAYAARGARTAYGT	GTNACRTTNARYTCRTAYTTRTC	256	1024	0.24127	34	69.6	95.5	65	522	GRFEVDE	DKGHNGQ	GGNMGNTTYGARGTNGAYGA	TGNCCRTTRTGNCCYTTRTC	1024	256	68.4	95.5	69.5473
Sar_178	XP_046914262.1_3673209_3674528	702	11	32	257	EVRLIMDN	MAKLAEGT	GARGTNMGNYTNATHATGGAYAA	GTNCCYTCNGCNARYTTNGCCAT	3072	2048	0.471503	32.0833	62.3	99.5	3	335	RTVFCMQ	NDVIEEC	MGNACNGTNTTYTGYATGCA	CAYTCYTCDATNACRTCRTT	512	192	72.4	95	69.5246
Sar_179	XP_046919647.1_1274383_1274992	348	13	49	156	AHNGEINT	FTDGRYIG	GCNCAYAAYGGNGARATHAAYAC	CCDATRTANCKNCCRTCNGTRAA	768	3072	0.306931	12.2143	62.8	96	38	164	SWERAHP	AILDRNG	WSNTGGGARMGNGCNCAYCC	CCRTTNCKRTCNARDATNGC	2048	3072	55.4	96	69.5121
Sar_180	XP_046912004.1_6984533_6985771	609	11	112	306	RYLENEGF	FAYVEGES	MGNTAYYTNGARAAYGARGGNTT	SWYTCNCCYTCNACRTANGCRAA	4096	4096	0.505319	34.8333	60.2	98.5	101	388	QTEHKCV	WEMVQEG	CARACNGARCAYAARTGYGT	CCYTCYTGNACCATYTCCCA	128	32	75	95	69.4664
Sar_181	XP_046918963.1_1340120_1343444	1365	11	53	499	ARYILEND	QDIYARTN	GCNMGNTAYATHYTNGARAAYGA	TTNGTNCKNGCRTADATRTCYTG	6144	3072	0.690367	114.5	65.6	96	13	528	VEVKLEN	MDCEVLR	GTNGARGTNAARYTNGARAA	CKNARNACYTCRCARTCCAT	1024	512	64	92.5	69.4094
Sar_182	XP_046916574.1_2213032_2219157	1812	11	733	1328	AEIELRKE	QEAVANCL	GCNGARATHGARYTNMGNAARGA	ARRCARTTNGCNACNGCYTCYTG	6144	2048	0.846816	208.5	55.1	92	716	1425	DKNIKRE	FEPYIVH	GAYAARAAYATHAARMGNGA	TGNACDATRTANGGYTCRAA	384	384	69.1	89.5	69.3809
Sar_183	XP_046916087.1_338635_339766	693	11	117	339	VNEKLGKC	KMKFLDEN	GTNAAYGARAARYTNGGNAARTG	TTYTCRTCNARRAAYTTCATYTT	2048	256	0.669951	54.8333	66.1	93	109	349	TYKCTKQ	KVMHKQL	ACNTAYAARTGYACNAARCA	ARYTGYTTRTGCATNACYTT	256	128	68.6	98	69.3154
Sar_184	XP_046911091.1_5367170_5367860	537	11	31	201	VKLGKYDQ	NMFCAGYG	GTNAARYTNGGNAARTAYGAYCA	CCRTANCCNGCRCARAACATRTT	2048	256	0.683871	34.1667	68.5	97.5	9	213	VTAAHCF	GDACKGD	GTNACNGCNGCNCAYTGYTT	TCNCCYTTRCANGCRTCNCC	1024	512	65.4	97	69.3134
Sar_185	XP_046911898.1_7638675_7639781	945	11	20	326	QELDLKKN	NDPDWWKA	CARGARYTNGAYYTNAARAARAA	GCYTTCCACCARTCNGGRTCRTT	2048	64	0.651079	73.5833	62.9	97	8	344	VIAKFDY	PKNYVKI	GTNATHGCNAARTTYGAYTA	ATYTTNACRTARTTYTTNGG	384	256	72.3	91	69.3019
Sar_186	XP_046919172.1_574791_576344	786	12	143	396	DAKRIEAE	NAFLYRTG	GAYGCNAARMGNATHGARGCNGA	CCNGTNCKRTANARRAANGCRTT	3072	8192	0.404858	38.9231	57.9	96	119	419	ESVAKQE	EQFDWAI	GARWSNGTNGCNAARCARGA	ATNGCCCARTCRAAYTGYTC	2048	64	68	98	69.2882
Sar_187	XP_046910936.1_7730789_7731348	408	13	60	187	LGWADLNA	YEDIANET	YTNGGNTGGGCNGAYYTNAAYGC	GTYTCRTTNGCDATRTCYTCRTA	4096	384	0.790476	30.9286	60.6	90	15	211	TGFWPTQ	GKPTQRV	ACNGGNTTYTGGCCNACNCA	ACNCKYTGNGTNGGYTTNCC	512	2048	65.1	91.5	69.2623
Sar_188	XP_046916361.1_3437706_3438851	903	11	20	312	FDGLIYVK	DIEHVCLP	TTYGAYGGNYTNATHTAYGTNAA	GGNARRCANACRTGYTCDATRTC	3072	1536	0.274648	24.75	67	96.5	2	344	CLADGVQ	CWLMAYR	TGYYTNGCNGAYGGNGTNCA	CKRTANGCCATNARCCARCA	2048	256	66	100	69.2555
Sar_189	XP_046912218.1_7530535_7532850	1542	11	295	800	NPKYQKAW	VCFFPRLE	AAYCCNAARTAYCARAARGCNTG	TCNARNCKNGGRAARAARCANAC	512	8192	0.348786	67.3333	65	94	278	809	PVIVHFG	FIMNQDW	CCNGTNATHGTNCAYTTYGG	CARTCYTGRTTCATDATRAA	768	48	72.9	92	69.2539
Sar_190	XP_046919457.1_5600293_5602123	1308	12	64	491	TTEIENVF	GDAFTWQI	ACNACNGARATHGARAAYGTNTT	ATYTGCCANGTRAANGCRTCNCC	1536	512	0.648058	106.769	66.8	91.5	2	501	QTRFEIY	ENRAGAL	CARACNMGNTTYGARATHTA	ARNGCNCCNGCNCKRTTYTC	768	4096	62.1	90.5	69.2481
Sar_191	XP_046910327.1_1621192_1623166	1497	12	22	512	YIYVWPPH	VQWTLGAL	TAYATHTAYGTNTGGCCNCCNCA	ARNGCNCCNARNGTCCAYTGNAC	768	8192	0.713348	124.308	59.1	95.5	7	525	QYAVMID	FFPLRAI	CARTAYGCNGTNATGATHGA	ATNGCNCKNARNGGRAARAA	192	4096	64.9	89	69.2081
Sar_192	XP_046909297.1_10152606_10153388	612	12	31	226	LNGTKTWI	DEYHIIRH	YTNAAYGGNACNAARACNTGGAT	TGNCKDATDATRTGRTAYTCRTC	2048	1152	0.585106	32.7692	64	91.5	1	243	CFGLTEP	YEGTHDI	TGYTTYGGNYTNACNGARCC	ATRTCRTGNGTNCCYTCRTA	1024	256	68	97	69.2022
Sar_193	XP_046919913.1_12531148_12532499	1137	11	52	422	FDTENNFD	QERYCGPV	TTYGAYACNGARAAYAAYTTYGA	ACNGGNCCRCARTANCKYTCYTG	256	2048	0.5	67.75	65	92.5	32	431	DCKWTLE	QIDNGFA	GAYTGYAARTGGACNYTNGA	GCRAANCCRTTRTCDATYTG	256	192	71.2	95	69.1973
Sar_194	XP_046920688.1_8596204_8598004	1602	10	10	535	DEHRNCTF	FWTCDGDK	GAYGARCAYMGNAAYTGYACNTT	TTRTCNCCRTCRCANGTCCARAA	1024	256	0.391473	59.5455	70.1	96.5	1	558	HDNDCGD	CKPGMFQ	CAYGAYAAYGAYTGYGGNGA	TGRAACATNCCNGGYTTRCA	128	128	70.2	96.5	69.1709
Sar_195	XP_046912207.1_4305476_4307690	1131	11	45	413	LIQDFDMP	YMHGFFID	YTNATHCARGAYTTYGAYATGCC	TCDATRAARAANCCRTGCATRTA	384	192	0.617564	78.25	71	91	7	433	NDIKTYN	PFAYEEY	AAYGAYATHAARACNTAYAA	TAYTCYTCRTANGCRAANGG	192	256	68.6	91.5	69.1023
Sar_196	XP_046913706.1_11446144_11446857	351	12	68	176	PAFNVING	KYDLDFKN	CCNGCNTTYAAYGTNATHAAYGG	TTYTTRAARTCNARRTCRTAYTT	1536	512	0.323529	10.9231	63.4	100	28	214	ANAILGV	IEDPFDQ	GCNAAYGCNATHYTNGGNGT	TGRTCRAANGGRTCYTCDAT	3072	192	62.7	97	69.093
Sar_197	XP_046914221.1_500782_501552	579	12	24	208	AHTHPVYC	WNLNNDTE	GCNCAYACNCAYCCNGTNTAYTG	TCNGTRTCRTTRTTNARRTTCCA	2048	512	0.460674	24.6923	62	95.5	1	251	QIVLWDN	DDNGKIW	CARATHGTNYTNTGGGAYAA	CADATYTTNCCRTTRTCRTC	384	192	71.8	92	69.092
Sar_198	XP_046908710.1_8583720_8585166	573	13	107	289	NCSVFAYG	EGGNINKS	AAYTGYWSNGTNTTYGCNTAYGG	SWYTTRTTDATRTTNCCNCCYTC	4096	3072	0.564706	34.9286	55.2	95.5	72	301	NLQFVFD	GNCITAL	AAYYTNCARTTYGTNTTYGA	ARNGCNGTDATRCARTTNCC	512	1536	66.5	89	69.0463
Sar_199	XP_046911477.1_7558993_7561381	1368	11	115	562	IYDQFLME	KTFEYLYD	ATHTAYGAYCARTTYYTNATGGA	TCRTANARRTAYTCRAANGTYTT	384	1024	0.387244	52.75	68.2	93	89	671	GPQWKKF	CHMGLVW	GGNCCNCARTGGAARAARTT	CANACNARNCCCATRTGRCA	128	512	72.5	91.5	69.0087
Sar_200	XP_046917913.1_490474_490905	423	12	13	145	KMPECYFY	CHYCNEVG	AARATGCCNGARTGYTAYTTYTA	CCNACYTCRTTRCARTARTGRCA	128	256	0.547009	15.7692	73.2	95.5	2	153	SCEFLHE	HKIYTCN	WSNTGYGARTTYYTNCAYGA	TTRCANGTRTADATYTTRTG	2048	192	66	87.5	68.9833
Sar_201	XP_046911557.1_6027086_6027546	348	13	21	128	KSLEIEEK	DQETYLSA	AARWSNYTNGARATHGARGARAA	GCNSWNARRTANGTYTCYTGRTC	6144	8192	0.5	12.5	51.3	100	13	136	HEPEFDY	DDLRINL	CAYGARCCNGARTTYGAYTA	ARRTTDATNCKNARRTCRTC	128	3072	61.2	96.5	68.9821
Sar_202	XP_046917777.1_11300309_11301133	492	12	41	196	QVTYQLKI	VKYADNIL	CARGTNACNTAYCARYTNAARAT	ARDATRTTRTCNGCRTAYTTNAC	2048	1536	0.493151	30.6923	64	100	20	204	VYYIQNN	KGFATSI	GTNTAYTAYATHCARAAYAA	ATNSWNGTNGCRAANCCYTT	192	4096	63.1	93	68.9221
Sar_203	XP_046914737.1_3295852_3296998	525	13	16	182	QGSQFVGM	HCKVIAGH	CARGGNWSNCARTTYGTNGGNAT	TGNCCNGCDATNACYTTRCARTG	8192	1536	0.6375	36.2857	59.2	98	8	274	TTVILFP	WEQILHT	ACNACNGTNATHYTNTTYCC	GTRTGNARDATYTGYTCCCA	3072	192	63.8	84.5	68.8059
Sar_204	XP_046912590.1_1652026_1654474	819	12	183	447	IGYCQAMN	EQLRQQYW	ATHGGNTAYTGYCARGCNATGAA	CARTAYTGYTGNCKNARYTGYTC	384	2048	0.430962	37.4615	62.7	96.5	155	489	PEHPAFQ	QFRWYFI	CCNGARCAYCCNGCNTTYCA	ATRAARTACCANCKRAAYTG	512	128	68.1	91.5	68.7468
Sar_205	XP_046908225.1_7528713_7529395	492	12	56	211	EITEPAVC	ENIQRVAV	GARATHACNGARCCNGCNGTNTG	ACNGCNACNCKYTGDATRTTYTC	3072	3072	0.439189	15.2308	62.2	99	31	222	NKTIVCQ	CELAADK	AAYAARACNATHGTNTGYCA	TTRTCNGCNGCNARYTCRCA	384	1024	67.5	93	68.7403
Sar_206	XP_046914229.1_2237140_2238302	462	12	82	227	GEGKDRVF	KIEITHCG	GGNGARGGNAARGAYMGNGTNTT	CCRCARTGNGTDATYTCDATYTT	4096	576	0.294964	10.5385	63.6	100	73	266	KVELEVT	ECTVAKY	AARGTNGARYTNGARGTNAC	TAYTTNGCNACNGTRCAYTC	1024	512	63.2	95.5	68.7351
Sar_207	XP_046917234.1_1125989_1128234	930	11	43	344	TAVLQCKM	WCGYEHLV	ACNGCNGTNYTNCARTGYAARAT	ACNARRTGYTCRTANCCRCACCA	4096	512	0.442308	40.25	70.6	97	33	404	YNRVAFD	CCWKRKD	TAYAAYMGNGTNGCNTTYGA	TCYTTNCKYTTCCARCARCA	1024	128	67	91.5	68.7093
Sar_208	XP_046916863.1_10805646_10808796	1119	10	405	769	EKTHIADF	CEDQIKKD	GARAARACNCAYATHGCNGAYTT	TCYTTYTTDATYTGRTCYTCRCA	768	192	0.455307	69.8182	71.3	95	349	803	KAEMIEY	CIPLEQP	AARGCNGARATGATHGARTA	GGYTGYTCNARNGGDATRCA	96	768	67.8	96.5	68.6501
Sar_209	XP_046914704.1_6942549_6944102	1215	11	104	500	CPDGFYHE	KMPIKWLA	TGYCCNGAYGGNTTYTAYCAYGA	GCNARCCAYTTDATNGGCATYTT	512	384	0.250646	32.1667	71.3	93	56	509	KPCHENC	ECIQHRI	AARCCNTGYCAYGARAAYTG	ATNCKRTGYTGDATRCAYTC	128	384	71.2	91.5	68.6434
Sar_210	XP_046910592.1_6645944_6646419	366	12	29	142	QVMITTFE	KEDVEKSL	CARGTNATGATHACNACNTTYGA	ARNSWYTTYTCNACRTCYTCYTT	768	4096	0.280374	10.3846	60.5	99.5	5	150	NMLQEYE	APKEETI	AAYATGYTNCARGARTAYGA	ATNGTYTCYTCYTTNGGNGC	128	512	68.1	94	68.6369
Sar_211	XP_046920634.1_6422268_6423136	423	11	37	169	QVAQKYMP	EIFVVCQN	CARGTNGCNCARAARTAYATGCC	TTYTGRCANACNACRAADATYTC	256	768	0.460317	16.4167	68.8	96	11	183	QLNRKFE	IDPKFFD	CARYTNAAYMGNAARTTYGA	TCRAARAAYTTNGGRTCDAT	1024	192	66.6	97.5	68.5792
Sar_212	XP_046920000.1_9964794_9965821	903	12	18	310	KSIADCVE	EDIEVPKA	AARWSNATHGCNGAYTGYGTNGA	GCYTTNGGNACYTCDATRTCYTC	6144	768	0.614232	53.0769	64.5	100	10	319	LTQHSIP	GDIFESV	YTNACNCARCAYWSNATHCC	ACNSWYTCRAADATRTCNCC	6144	1536	52.3	99.5	68.5593
Sar_213	XP_046917583.1_2846668_2847582	423	13	128	260	FNYRFWCP	QDIASKFG	TTYAAYTAYMGNTTYTGGTGYCC	CCRAAYTTNSWNGCDATRTCYTG	256	3072	0.710744	31.7857	61.2	91	3	284	QHVEYVF	GNRKDRY	CARCAYGTNGARTAYGTNTT	TANCKRTCYTTNCKRTTNCC	256	2048	63.6	89.5	68.4442
Sar_214	XP_046917233.1_1122467_1123367	600	13	13	204	DFRGRVYP	KQTVMTYV	GAYTTYMGNGGNMGNGTNTAYCC	ACRTANGTCATNACNGTYTGYTT	8192	512	0.532609	36.0714	57.2	96	2	290	RDKVFWF	FPVIQPY	MGNGAYAARGTNTTYTGGTT	TANGGYTGDATNACNGGRAA	256	768	68.4	83	68.3801
Sar_215	XP_046908795.1_3848873_3851385	2025	9	36	702	GFVDCIHE	QGRTMFKD	GGNTTYGTNGAYTGYATHCAYGA	TCYTTRAACATNGTNCKNCCYTG	768	1024	0.677524	160.7	69.4	94.5	21	717	NHDKDIE	QIYIQLN	AAYCAYGAYAARGAYATHGA	TTNARYTGDATRTADATYTG	96	576	68.9	94.5	68.3558
Sar_216	XP_046911254.1_7009885_7011541	879	12	50	334	DINRTFQE	DTGNGRIK	GAYATHAAYMGNACNTTYCARGA	TTDATNCKNCCRTTNCCNGTRTC	1536	6144	0.647773	59.1538	63.8	98	3	412	PFSIAIK	EPTCIAV	CCNTTYWSNATHGCNATHAA	ACNGCDATRCANGTNGGYTC	4608	768	60.2	93	68.3453
Sar_217	XP_046917499.1_69951_70642	525	11	47	213	WVGDALGK	DQTPMETV	TGGGTNGGNGAYGCNYTNGGNAA	ACNGTYTCCATNGGNGTYTGRTC	4096	512	0.654088	29.3333	61.9	97	21	221	LVVIMFE	IDMFRKL	YTNGTNGTNATHATGTTYGA	ARYTTNCKRAACATRTCDAT	768	384	67.7	100	68.3293
Sar_218	XP_046908557.1_3434505_3436057	1251	10	47	455	GEKINFTE	YEHKIFVQ	GGNGARAARATHAAYTTYACNGA	TGNACRAADATYTTRTGYTCRTA	768	384	0.376559	53.9091	72.8	94	12	471	LFDYSKN	YDQWGVE	YTNTTYGAYTAYWSNAARAA	TCNACNCCCCAYTGRTCRTA	2048	128	65.3	99.5	68.2309
Sar_219	XP_046914671.1_3907636_3908819	1035	9	14	350	NYLVKHGE	NMTTKEVC	AAYTAYYTNGTNAARCAYGGNGA	CANACYTCYTTNGTNGTCATRTT	2048	512	0.693498	97.2	68.3	94.5	6	415	RQFMNGM	DAKFIWP	MGNCARTTYATGAAYGGNAT	GGCCADATRAAYTTNGCRTC	256	96	73.2	99	68.1293
Sar_220	XP_046911707.1_678389_680594	762	12	119	364	AVHQECYG	YWTLKRQS	GCNGTNCAYCARGARTGYTAYGG	SWYTGNCKYTTNARNGTCCARTA	512	8192	0.506438	40.6923	63.7	97.5	111	503	LFCDMCN	PMDFSTM	YTNTTYTGYGAYATGTGYAA	ATNGTNSWRAARTCCATNGG	128	1024	64.7	91	68.1212
Sar_221	XP_046915806.1_339495_340187	381	13	18	136	YQRYRQYC	TKLETCAY	TAYCARMGNTAYMGNCARTAYTG	TANGCRCANGTYTCNARYTTNGT	2048	4096	0.747748	29.7857	51.2	90	10	201	QHGLKHG	YCAFNIG	CARCAYGGNYTNAARCAYGG	CCDATRTTRAANGCRCARTA	512	192	66.1	97.5	68.0909
Sar_222	XP_046916951.1_3179737_3180366	396	10	63	186	ELPIWNFD	VEAHYRAC	GARYTNCCNATHTGGAAYTTYGA	CANGCNCKRTARTGNGCYTCNAC	768	4096	0.307692	14	66.5	97.5	35	203	MYVWIDG	ENAEVMP	ATGTAYGTNTGGATHGAYGG	GGCATNACYTCNGCRTTYTC	48	128	72.4	100	68.0668
Sar_223	XP_046909434.1_754862_755445	345	12	15	121	AAIHDVDH	YTERIQVL	GCNGCNATHCAYGAYGTNGAYCA	ARNACYTGDATNCKYTCNGTRTA	1536	6144	0.22	6.15385	60.5	98	1	129	SVFTDLE	QNMLHCA	WSNGTNTTYACNGAYYTNGA	GCRCARTGNARCATRTTYTG	8192	128	62.8	100	68.0659
Sar_224	XP_046914848.1_3776468_3778427	1233	11	137	539	PAGIFDQY	IKNLVAGE	CCNGCNGGNATHTTYGAYCARTA	TCNCCNGCNACNARRTTYTTDAT	1536	6144	0.560606	83.5833	68	90	119	640	IVWFRNE	KPGEEYS	ATHGTNTGGTTYMGNAAYGA	SWRTAYTCYTCNCCNGGYTT	384	1024	63.8	97	68.0582
Sar_225	XP_046911637.1_238607_239006	378	11	14	131	NNLIDQEF	FDVTQYAP	AAYAAYYTNATHGAYCARGARTT	GGNGCRTAYTGNGTNACRTCRAA	768	1024	0.637255	22.5833	69.2	94.5	1	139	MAPERKV	EEIVVKT	ATGGCNCCNGARMGNAARGT	GTYTTNACNACDATYTCYTC	512	384	63.6	99.5	68.0581
Sar_226	XP_046911577.1_8967356_8968847	924	11	29	328	RKLDFTIM	HETVDTIN	MGNAARYTNGAYTTYACNATHAT	TTDATNGTRTCNACNGTYTCRTG	6144	1536	0.467391	35.4167	66.5	95	17	350	ESQAYMD	DPQQFIH	GARWSNCARGCNTAYATGGA	TGDATRAAYTGYTGNGGRTC	512	192	68.6	95	68.0473
Sar_227	XP_046910473.1_5585005_5586653	1410	10	25	486	IMRICQDF	QFVMEGVK	ATHATGMGNATHTGYCARGAYTT	TTNACNCCYTCCATNACRAAYTG	576	512	0.577434	85.6364	69	98	11	525	DVPAVYF	YFDPKLL	GAYGTNCCNGCNGTNTAYTT	ARNARYTTNGGRTCRAARTA	1024	1024	64.4	95.5	68.0273
Sar_228	XP_046911801.1_6074415_6076953	1878	12	249	866	QDIMASEQ	FFEGVQQK	CARGAYATHATGGCNWSNGARCA	TTYTGYTGNACNCCYTCRAARAA	1536	512	0.731872	182.846	58.1	94	201	885	ALTNREE	YQLAFSK	GCNYTNACNAAYMGNGARGA	TTNSWRAANGCNARYTGRTA	4096	4096	55.4	90.5	68.0203
Sar_229	XP_046913929.1_5901901_5903421	1125	12	37	403	LHFTPMHK	FTLKNFKR	YTNCAYTTYACNCCNATGCAYAA	CKYTTRAARTTYTTNARNGTRAA	1024	2048	0.674419	79.6923	61.2	94	28	510	QAGIQAD	KGRTMAD	CARGCNGGNATHCARGCNGA	TCNGCCATNGTNCKNCCYTT	768	1024	63.3	93	68.0038
Sar_230	XP_046909469.1_3131810_3132618	414	11	86	215	HILKNEFQ	DYSKVGEF	CAYATHYTNAARAAYGARTTYCA	AAYTCNCCNACYTTNSWRTARTC	768	4096	0.260163	11.0833	62.4	96.5	45	259	ADIYTEH	DKTCKIW	GCNGAYATHTAYACNGARCA	CADATYTTRCANGTYTTRTC	384	192	73.7	95.5	67.969
Sar_231	XP_046912700.1_1746575_1748469	1866	10	22	635	SFLMFKFM	WGMEDVNL	WSNTTYYTNATGTTYAARTTYAT	ARRTTNACRTCYTCCATNCCCCA	2048	256	0.765009	191.636	62.8	93	14	683	DSYPPQK	MCLGTKF	GAYWSNTAYCCNCCNCARAA	AAYTTNGTNCCNARRCACAT	2048	512	62	95	67.9539
Sar_232	XP_046913057.1_44365_45865	1044	12	36	375	GKYYAVCG	DGTVKAFD	GGNAARTAYTAYGCNGTNTGYGG	TCRAANGCYTTNACNGTNCCRTC	1024	2048	0.785276	100.692	61.8	91.5	18	424	KDFKHIG	FEIFLWS	AARGAYTTYAARCAYATHGG	SWCCANARRAADATYTCRAA	96	768	64	91	67.8185
Sar_233	XP_046913056.1_25335_26606	855	13	78	354	QKRDLNEE	DKFEKSKK	CARAARMGNGAYYTNAAYGARGA	TTYTTNSWYTTYTCRAAYTTRTC	2048	1024	0.685185	67	51	96	58	366	LAEVQED	EVEDLNI	YTNGCNGARGTNCARGARGA	ATRTTNARRTCYTCNACYTC	1024	512	65.8	86.5	67.8099
Sar_234	XP_046919212.1_8409640_8411326	1080	11	42	393	WFDLMVNG	YKYHLAVG	TGGTTYGAYYTNATGGTNAAYGG	CCNACNGCNARRTGRTAYTTRTA	256	2048	0.550595	59.8333	65	95	28	410	TDPFLGF	DPEKHQI	ACNGAYCCNTTYYTNGGNTT	ATYTGRTGYTTYTCNGGRTC	2048	128	67.6	93.5	67.7289
Sar_235	XP_046911542.1_9130562_9131698	606	12	90	283	TDYLIEEA	NKHIERVE	ACNGAYTAYYTNATHGARGARGC	TCNACNCKYTCDATRTGYTTRTT	1536	1536	0.590164	31.4615	63.8	93	34	301	DIRHAAK	NYIMDPK	GAYATHMGNCAYGCNGCNAA	TTNGGRTCCATDATRTARTT	1536	96	69.8	90.5	67.6997
Sar_236	XP_046910207.1_6183995_6186154	1512	11	69	564	KGYDLQKV	IEFLFRID	AARGGNTAYGAYYTNCARAARGT	TCDATNCKRAANARRAAYTCDAT	1024	4608	0.769892	150.583	57.6	93.5	12	689	HKAEQLT	IDKFNQD	CAYAARGCNGARCARYTNAC	TCYTGRTTRAAYTTRTCDAT	512	96	68.8	89	67.6141
Sar_237	XP_046915502.1_3089060_3090653	1074	11	155	504	DKVEFIVM	KFQHQGFG	GAYAARGTNGARTTYATHGTNAT	CCRAANCCYTGRTGYTGRAAYTT	768	256	0.321429	27.0833	67	98	119	515	YTGYEPT	MEEAERI	TAYACNGGNTAYGARCCNAC	ATNCKYTCNGCYTCYTCCAT	512	256	60.6	99.5	67.6067
Sar_238	XP_046910123.1_8522308_8523204	528	12	69	236	RFLGDFNC	KIAVEPVN	MGNTTYYTNGGNGAYTTYAAYTG	TTNACNGGYTCNACNGCDATYTT	4096	3072	0.490683	26.7692	63.5	93.5	20	285	ILEPLYK	DCVMHDL	ATHYTNGARCCNYTNTAYAA	ARRTCRTGCATNACRCARTC	3072	128	63.5	97	67.6052
Sar_239	XP_046910688.1_6221687_6222749	825	11	28	294	VNFGNTCY	KYYCENCC	GTNAAYTTYGGNAAYACNTGYTA	CARCARTTYTCRCARTARTAYTT	1024	128	0.355	26.0833	65.8	95	20	304	ANEHYFG	QEAQKRM	GCNAAYGARCAYTAYTTYGG	ATNCKYTTYTGNGCYTCYTG	128	512	71.4	93	67.5998
Sar_240	XP_046920212.1_499102_500006	396	12	40	163	IVYPMLFK	ECDMNVEF	ATHGTNTAYCCNATGYTNTTYAA	AAYTCNACRTTCATRTCRCAYTC	1536	128	0.376068	12.5385	70.5	94.5	22	263	GGKIIMP	PDYNYQI	GGNGGNAARATHATHATGCC	ATYTGRTARTTRTARTCNGG	288	128	67.6	86.5	67.4914
Sar_241	XP_046909471.1_5657188_5658278	462	12	106	251	TYMRVYQG	MEREYNCP	ACNTAYATGMGNGTNTAYCARGG	GGRCARTTRTAYTCNCKYTCCAT	1024	256	0.625899	24.7692	63.7	93.5	90	262	FVGLAFK	GKPKVAF	TTYGTNGGNYTNGCNTTYAA	AANGCNACYTTNGGYTTNCC	2048	1024	62.6	97.5	67.412
Sar_242	XP_046911227.1_7420438_7424183	1980	9	524	1175	DREIQKEY	QKNGELFR	GAYMGNGARATHCARAARGARTA	CKRAANARYTCNCCRTTYTTYTG	768	2048	0.443235	104	68	93	510	1227	NGDGMAI	DGQWHTV	AAYGGNGAYGGNATGGCNAT	ACNGTRTGCCAYTGNCCRTC	256	128	71.1	100	67.3975
Sar_243	XP_046916567.1_2873797_2875029	708	11	81	308	YDDVRTCC	HPKTGRIC	TAYGAYGAYGTNMGNACNTGYTG	CADATNCKNCCNGTYTTNGGRTG	2048	6144	0.694064	66.9167	60.4	94.5	73	326	VFDIDMT	FDPFKVP	GTNTTYGAYATHGAYATGAC	GGNACYTTRAANGGRTCRAA	96	256	68.4	96	67.3816
Sar_244	XP_046915056.1_418769_420246	684	11	210	429	FCPENHWI	GKAIYENM	TTYTGYCCNGARAAYCAYTGGAT	ATRTTYTCRTADATNGCYTTNCC	128	768	0.647619	56.8333	74.1	89	84	523	TLDDVEF	EYIHLMA	ACNYTNGAYGAYGTNGARTT	GCCATNARRTGDATRTAYTC	1024	192	68.3	89	67.2883
Sar_245	XP_046912027.1_3240391_3241456	585	11	96	282	QEELIAVK	MELETQNN	CARGARGARYTNATHGCNGTNAA	TTRTTYTGNGTYTCNARYTCCAT	3072	512	0.534483	38.0833	60.5	96	24	334	ADKLIQG	DFQMKEQ	GCNGAYAARYTNATHCARGG	TGYTCYTTCATYTGRAARTC	768	32	71.3	95	67.2625
Sar_246	XP_046919153.1_6412987_6413443	354	13	12	121	GVESHIYQ	FGFADASA	GGNGTNGARWSNCAYATHTAYCA	GCNSWNGCRTCNGCRAANCCRAA	6144	8192	0.339806	9.71429	50.2	97	3	142	SDFFYPN	CNRVICV	WSNGAYTTYTTYTAYCCNAA	ACRCADATNACNCKRTTRCA	1024	768	59.4	99	67.2462
Sar_247	XP_046918140.1_410340_411102	552	13	56	231	EILQTYGY	GCTFTEIS	GARATHYTNCARACNTAYGGNTA	SWDATYTCNGTRAANGTRCANCC	3072	6144	0.855346	41.1429	59.2	91.5	16	260	PYIEDCI	IINGKTF	CCNTAYATHGARGAYTGYAT	AANGTYTTNCCRTTDATDAT	192	576	69.7	81	67.2087
Sar_248	XP_046909795.1_6649161_6650042	618	11	50	247	PRLIYKWF	PFCREKVD	CCNMGNYTNATHTAYAARTGGTT	TCNACYTTYTCNCKRCARAANGG	3072	2048	0.585106	41	66.5	93	11	264	YNHWWRF	FQKPHYL	TAYAAYCAYTGGTGGMGNTT	ARRTARTGNGGYTTYTGRAA	64	256	70.7	92	67.1805
Sar_249	XP_046913560.1_1932540_1933540	438	12	260	397	VPQDYRCK	EEDAFWCL	GTNCCNCARGAYTAYMGNTGYAA	ARRCACCARAANGCRTCYTCYTC	2048	256	0.495495	23	68.3	92.5	114	407	LSWKPGN	IVETIMP	YTNWSNTGGAARCCNGGNAA	GGCATDATNGTYTCNACDAT	4096	288	61.1	95	67.1422
Sar_250	XP_046918732.1_5818424_5819474	765	12	47	293	DKFMAAIE	FEEHRREY	GAYAARTTYATGGCNGCNATHGA	TAYTCNCKNCKRTGYTCYTCRAA	384	2048	0.454936	27.9231	59.3	93	35	326	LVYMFVG	EIMNRGP	YTNGTNTAYATGTTYGTNGG	GGNCCNCKRTTCATDATYTC	512	384	66.4	97.5	67.1188
Sar_251	XP_046914333.1_1834631_1836185	681	12	183	401	YLVIDEAD	VHYQIPRT	TAYYTNGTNATHGAYGARGCNGA	GTNCKNGGDATYTGRTARTGNAC	3072	3072	0.705882	64.3846	64.8	92	156	481	TPGRLWE	CDQLEHK	ACNCCNGGNMGNYTNTGGGA	TTRTGYTCNARYTGRTCRCA	4096	256	65.1	89.5	67.1153
Sar_252	XP_046912647.1_1053949_1055030	546	12	33	206	KDAQSIFE	HYFCEKCA	AARGAYGCNCARWSNATHTTYGA	GCRCAYTTYTCRCARAARTARTG	3072	128	0.549383	26.4615	65	90.5	16	229	PEDMGAT	QTMGVFN	CCNGARGAYATGGGNGCNAC	TTRAANACNCCCATNGTYTG	256	256	71.3	89.5	67.0862
Sar_253	XP_046914544.1_2605285_2608450	2046	8	50	723	QSGHIYFT	HMVGDKYQ	CARWSNGGNCAYATHTAYTTYAC	TGRTAYTTRTCNCCNACCATRTG	3072	256	0.510109	135.778	67.8	95	41	741	DNPMFHE	THQPVKG	GAYAAYCCNATGTTYCAYGA	CCYTTNACNGGYTGRTGNGT	64	512	74.5	100	67.0836
Sar_254	XP_046913159.1_1545339_1547127	1404	11	136	595	GHFYPTQI	HINQLLFL	GGNCAYTTYTAYCCNACNCARAT	ARRAANARNARYTGRTTDATRTG	1024	6144	0.773632	131.917	59.3	89	45	621	IHKYFEI	YMKGHRA	ATHCAYAARTAYTTYGARAT	GCNCKRTGNCCYTTCATRTA	96	256	72.7	89	67.0681
Sar_255	XP_046919653.1_7234470_7235163	510	12	12	173	TYNEVADE	EYLFNFDN	ACNTAYAAYGARGTNGCNGAYGA	TTRTCRAARTTRAANARRTAYTC	1024	512	0.461039	24.6154	64.8	95.5	3	184	EKVRNKG	IHDDFEV	GARAARGTNMGNAAYAARGG	ACYTCRAARTCRTCRTGDAT	512	96	67.2	89	67.0668
Sar_256	XP_046918529.1_659400_660305	522	10	47	212	IYNVTLFF	TFNEIRVQ	ATHTAYAAYGTNACNYTNTTYTT	TGNACNCKDATYTCRTTRAANGT	3072	3072	0.342857	18.7273	63.1	100	34	220	ARITQIF	FQQMWGE	GCNMGNATHACNCARATHTT	TCNCCCCACATYTGYTGRAA	2304	32	70	100	67.036
Sar_257	XP_046918633.1_8804371_8805008	387	11	93	213	PRQMYLQK	YPWGIATD	CCNMGNCARATGTAYYTNCARAA	TCNGTNGCDATNCCCCANGGRTA	2048	1536	0.429825	13.1667	65.2	90	4	226	QYLINKY	YVCDKEN	CARTAYYTNATHAAYAARTA	TTYTCYTTRTCRCANACRTA	384	128	72.3	98	67.036
Sar_258	XP_046911697.1_7766828_7769118	1782	11	186	771	SLIDKNNP	AQQFYGSK	WSNYTNATHGAYAARAAYAAYCC	TTNSWNCCRTARAAYTGYTGNGC	6144	4096	0.701599	149.167	57.5	93	135	784	KACFTGV	TFKMFVS	AARGCNTGYTTYACNGGNGT	SWNACRAACATYTTRAANGT	512	512	64.1	93	67.0146
Sar_259	XP_046913099.1_2585531_2586604	672	11	78	293	EISHNQAF	FNVGYHVE	GARATHWSNCAYAAYCARGCNTT	TCNACRTGRTANCCNACRTTRAA	3072	1024	0.553398	48.25	64.2	98.5	64	318	FGGVINH	IAPEYYD	TTYGGNGGNGTNATHAAYCA	TCRTARTAYTCNGGNGCDAT	768	384	67.6	90.5	66.9991
Sar_260	XP_046919073.1_1507850_1508425	378	13	36	153	ECTAEQAY	EPDDKYLF	GARTGYACNGCNGARCARGCNTA	AANARRTAYTTRTCRTCNGGYTC	1024	1024	0.585586	21.9286	65	92	26	166	FALSNPT	YDATYDG	TTYGCNYTNWSNAAYCCNAC	CCRTCRTANGTNGCRTCRTA	8192	256	54.4	92	66.9714
Sar_261	XP_046917209.1_3464857_3466696	1077	9	170	520	IIKPQYVD	KTGFIVEH	ATHATHAARCCNCARTAYGTNGA	TGYTCNACDATRAANCCNGTYTT	1152	1536	0.311047	36.6	68.5	98	154	528	ELQNYFT	DFIMATY	GARYTNCARAAYTAYTTYAC	TANGTNGCCATDATRAARTC	256	192	73.1	100	66.9074
Sar_262	XP_046914704.1_6944165_6944852	384	12	20	139	PDLLEKGE	IKKFMDDR	CCNGAYYTNYTNGARAARGGNGA	CKRTCRTCCATRAAYTTYTTDAT	8192	192	0.265487	9	60	97.5	1	148	WELLTYG	FEGDPIN	TGGGARYTNYTNACNTAYGG	TTDATNGGRTCNCCYTCRAA	1024	384	64.1	96.5	66.8762
Sar_263	XP_046910044.1_1623907_1625086	771	11	162	410	ETEGKIDN	EVLDNMDI	GARACNGARGGNAARATHGAYAA	ATRTCCATRTTRTCNARNACYTC	768	512	0.742222	71.0833	66	92.5	19	419	LFEDEIT	HDGQIEL	YTNTTYGARGAYGARATHAC	ARYTCDATYTGNCCRTCRTG	384	384	68.5	90.5	66.8729
Sar_264	XP_046919298.1_8657114_8658368	834	12	24	293	QAFWGTGK	QAEEDKLR	CARGCNTTYTGGGGNACNGGNAA	CKNARYTTRTCYTCYTCNGCYTG	1024	2048	0.747082	76.5385	64.2	90	5	318	APKIFND	GCLNELM	GCNCCNAARATHTTYAAYGA	ATNARYTCRTTNARRCANCC	384	2048	66.5	88.5	66.8601
Sar_265	XP_046908902.1_1312028_1313742	612	11	154	349	LAQVHAEN	AKIFNLYP	YTNGCNCARGTNCAYGCNGARAA	GGRTANARRTTRAADATYTTNGC	4096	1536	0.571429	33.9167	65.4	90.5	105	390	GQTDKEM	DFNIFEG	GGNCARACNGAYAARGARAT	CCYTCRAADATRTTRAARTC	256	96	75.9	90.5	66.8459
Sar_266	XP_046911430.1_3803751_3805014	537	11	131	301	VDLDPTFN	HEADPIWR	GTNGAYYTNGAYCCNACNTTYAA	CKCCADATNGGRTCNGCYTCRTG	4096	768	0.668712	45.5833	65.9	93.5	84	330	PYDLRKA	DQYKVIM	CCNTAYGAYYTNMGNAARGC	ATDATNACYTTRTAYTGRTC	2048	192	67.3	94	66.8187
Sar_267	XP_046920586.1_7128033_7128522	381	11	17	135	GAAFTEKQ	DYYQTDVI	GGNGCNGCNTTYACNGARAARCA	ATNACRTCNGTYTGRTARTARTC	2048	512	0.675926	31.8333	67.1	94	6	148	IGANQAD	TMAKCVQ	ATHGGNGCNAAYCARGCNGA	TGNACRCAYTTNGCCATNGT	768	256	70.3	91	66.7748
Sar_268	XP_046909661.1_7036736_7037479	504	12	37	196	LPCGHLFH	QVLEWFPQ	YTNCCNTGYGGNCAYYTNTTYCA	TGNGGRAACCAYTCNARNACYTG	8192	1024	0.737931	39.8462	57.8	90	23	224	DCAICWD	ENILDGR	GAYTGYGCNATHTGYTGGGA	CKNCCRTCNARDATRTTYTC	96	1536	67	99	66.7684
Sar_269	XP_046909108.1_8835472_8836087	507	13	23	183	DNGLPDYN	GWNYFHGS	GAYAAYGGNYTNCCNGAYTAYAA	SWNCCRTGRAARTARTTCCANCC	2048	1024	0.603896	33.7857	61.1	93.5	15	194	ALNIMRG	YIMVILL	GCNYTNAAYATHATGMGNGG	ARNARDATNACCATDATRTA	1536	1152	57.8	89	66.7649
Sar_270	XP_046919647.1_1278802_1279583	408	10	19	146	NIIPRWND	QYGIPTMK	AAYATHATHCCNMGNTGGAAYGA	TTCATNGTNGGDATNCCRTAYTG	1152	768	0.363636	15.1818	65.6	100	2	200	MECGVPF	GATWPRD	ATGGARTGYGGNGTNCCNTT	TCNCKNGGCCANGTNGCNCC	256	2048	67.1	100	66.7074
Sar_271	XP_046910678.1_6204967_6207051	597	11	420	610	FHWQCPYI	QMFTKFIE	TTYCAYTGGCARTGYCCNTAYAT	TCDATRAAYTTNGTRAACATYTG	128	192	0.715847	52.3333	74.2	90	389	630	FALTEQK	AFFDECS	TTYGCNYTNACNGARCARAA	SWRCAYTCRTCRAARAANGC	1024	512	64.8	90.5	66.6896
Sar_272	XP_046915624.1_8470831_8472561	711	12	216	444	FTCEYKYD	EFQSICKI	TTYACNTGYGARTAYAARTAYGA	ATYTTRCADATNSWYTGRAAYTC	256	1536	0.559091	46.9231	63.7	89.5	194	498	KPMLAHP	WEIKCAD	AARCCNATGYTNGCNCAYCC	TCNGCRCAYTTDATYTCCCA	512	96	69.4	90	66.6578
Sar_273	XP_046910703.1_5765114_5765789	354	10	98	207	IWEDGFFD	MKDMYDQV	ATHTGGGARGAYGGNTTYTTYGA	ACYTGRTCRTACATRTCYTTCAT	192	32	0.223301	6.45455	71	97	3	216	QIMYANG	KFGAYIV	CARATHATGTAYGCNAAYGG	ACDATRTANGCNCCRAAYTT	96	384	72.6	93	66.612
Sar_274	XP_046917329.1_2650725_2651644	420	11	24	155	GGTLEVMG	EYQTIPLN	GGNGGNACNYTNGARGTNATGGG	TTNARNGGDATNGTYTGRTAYTC	4096	3072	0.144	4.33333	59.1	91	1	165	PHYFKDI	EDFGVHC	CCNCAYTAYTTYAARGAYAT	CARTGNACNCCRAARTCYTC	128	256	76	99.5	66.6084
Sar_275	XP_046917022.1_3399388_3400037	534	13	17	186	EVLIPEKV	EDFLYLHE	GARGTNYTNATHCCNGARAARGT	TCRTGNARRTANARRAARTCYTC	3072	2048	0.779221	35.9286	56.2	89.5	2	201	AHMVIIE	AFIADLL	GCNCAYATGGTNATHATHGA	ARNARRTCNGCDATRAANGC	288	3072	61.5	93.5	66.5791
Sar_276	XP_046918452.1_3521610_3523007	843	11	10	282	GIVFVKTD	PDEIEEVN	GGNATHGTNTTYGTNAARACNGA	TTNACYTCYTCDATYTCRTCNGG	3072	768	0.492481	51.25	62.5	98.5	1	346	HIDDECD	AKEYNIV	CAYATHGAYGAYGARTGYGA	ACDATRTTRTAYTCYTTNGC	96	192	70.6	87.5	66.4685
Sar_277	XP_046908368.1_5706895_5707903	948	11	54	361	EGYDQIAK	WQSESFYA	GARGGNTAYGAYCARATHGCNAA	GCRTARAANSWYTCNSWYTGCCA	768	4096	0.670543	43.25	54.6	98	20	385	ATGQIPK	CADVAKI	GCNACNGGNCARATHCCNAA	ATYTTNGCNACRTCNGCRCA	1536	512	68	99.5	66.4528
Sar_278	XP_046915645.1_81657_83018	1380	11	36	487	MELEEKCH	YAPWCGFC	ATGGARYTNGARGARAARTGYCA	CARAANCCRCACCANGGNGCRTA	256	512	0.785714	107.333	64.8	90.5	5	498	VMDYYNC	AHIYLDV	GTNATGGAYTAYTAYAAYTG	ACRTCNARRTADATRTGNGC	64	768	70.9	85.5	66.4516
Sar_279	XP_046917217.1_3122785_3124039	576	10	178	361	FIYAIFGM	YCVDILDA	TTYATHTAYGCNATHTTYGGNAT	GCRTCNARDATRTCNACRCARTA	1152	1536	0.264368	14.5455	64.3	100	164	377	PALFNIC	KGHVIEE	CCNGCNYTNTTYAAYATHTG	TCYTCDATNACRTGNCCYTT	1536	384	68.3	99.5	66.4445
Sar_280	XP_046917299.1_1313818_1315922	1344	11	224	663	MRTEKNFF	GWRVIAIT	ATGMGNACNGARAARAAYTTYTT	GTDATNGCDATNACNCKCCANCC	512	4608	0.706468	116.167	62.2	89	207	694	CLDADVF	FKKQYVN	TGYYTNGAYGCNGAYGTNTT	TTNACRTAYTGYTTYTTRAA	1024	128	69.2	90	66.4001
Sar_281	XP_046912339.1_4409900_4410632	489	12	46	200	VVMGLAWT	IKEKVIAA	GTNGTNATGGGNYTNGCNTGGAC	GCNGCDATNACYTTYTCYTTDAT	2048	1152	0.537931	28.5385	58.1	96	25	223	QDFVGKP	KDFADLP	CARGAYTTYGTNGGNAARCC	GGNARRTCNGCRAARTCYTT	256	512	68.2	92	66.3556
Sar_282	XP_046911853.1_8413635_8414838	348	12	58	165	ELPTCPVC	NNRVWDYA	GARYTNCCNACNTGYCCNGTNTG	GCRTARTCCCANACNCKRTTRTT	8192	512	0.346535	11.0769	59	98.5	31	173	CHLVFVA	GDNYVHR	TGYCAYYTNGTNTTYGTNGC	CKRTGNACRTARTTRTCNCC	1024	512	64	95	66.3175
Sar_283	XP_046912473.1_134682_135360	396	12	27	150	LNKIEEVF	VDVFEATV	YTNAAYAARATHGARGARGTNTT	ACNGTNGCYTCRAANACRTCNAC	1536	2048	0.350427	11.8462	61	90.5	3	202	KKFYAVF	QDPYCGW	AARAARTTYTAYGCNGTNTT	CANCCRCARTANGGRTCYTG	256	256	70.8	94	66.2776
Sar_284	XP_046912915.1_5155987_5156593	396	12	21	144	PLQIWDKK	AYGSNYVE	CCNYTNCARATHTGGGAYAARAA	TCNACRTARTTNSWNCCRTANGC	768	8192	0.307692	11.4615	58.1	93	1	182	MFKNTFQ	EFKLYLP	ATGTTYAARAAYACNTTYCA	GGNARRTANARYTTRAAYTC	64	1024	67.2	98	66.256
Sar_285	XP_046911485.1_5304162_5305917	633	11	84	286	DMPAGYQI	VQDYRFMP	GAYATGCCNGCNGGNTAYCARAT	GGCATRAANCKRTARTCYTGNAC	512	512	0.61828	46.8333	69.2	95	76	294	DRKHYFY	EPNLPPI	GAYMGNAARCAYTAYTTYTA	ATNGGNGGNARRTTNGGYTC	256	2048	60.8	94	66.1957
Sar_286	XP_046914721.1_3144900_3146256	645	12	78	284	LALHYCNK	WGIKYATN	YTNGCNYTNCAYTAYTGYAAYAA	TTNGTNGCRTAYTTDATNCCCCA	4096	768	0.645	43.6154	68.2	89	27	295	QATETKG	TILQVDQ	CARGCNACNGARACNAARGG	TGRTCNACYTGNARDATNGT	512	1536	61.7	93	66.1796
Sar_287	XP_046913467.1_2024084_2027135	1242	11	36	441	QQIGATFV	FDQFTAYK	CARCARATHGGNGCNACNTTYGT	TTRTANGCNGTRAAYTGRTCRAA	1536	512	0.43609	64.5833	66.3	90	25	477	HIQDNEA	FNKRDPI	CAYATHCARGAYAAYGARGC	ATNGGRTCNCKYTTRTTRAA	96	512	72.3	88	66.1686
Sar_288	XP_046918577.1_2785763_2786433	435	11	24	160	TMTPLDFM	FDVNKHNA	ACNATGACNCCNYTNGAYTTYAT	GCRTTRTGYTTRTTNACRTCRAA	2048	256	0.523077	28.6667	65.4	95.5	15	192	LVDQVTI	DEPRFNQ	YTNGTNGAYCARGTNACNAT	TGRTTRAANCKNGGYTCRTC	2048	512	64.8	95.5	66.1223
Sar_289	XP_046916991.1_3245396_3248324	1971	9	16	664	GDLSIWEF	DWCMFGIL	GGNGAYYTNWSNATHTGGGARTT	ARDATNCCRAACATRCACCARTC	6144	192	0.748322	189.7	65.7	93	3	676	KGIDCQQ	DKLPKLD	AARGGNATHGAYTGYCARCA	TCNARYTTNGGNARYTTRTC	192	2048	61.6	97	66.1022
Sar_290	XP_046918706.1_6961857_6962844	546	13	51	224	IKITPFNM	GDMDIYER	ATHAARATHACNCCNTTYAAYAT	CKYTCRTADATRTCCATRTCNCC	1152	384	0.84472	58.4286	69.2	87	6	261	KFKHTLD	DMFSDDF	AARTTYAARCAYACNYTNGA	AARTCRTCNSWRAACATRTC	512	256	54.5	86	66.0925
Sar_291	XP_046909945.1_4811679_4813716	927	12	180	480	SVERFFKI	DDIFFIIK	WSNGTNGARMGNTTYTTYAARAT	TTDATDATRAARAADATRTCRTC	8192	432	0.809353	78.3846	55.9	94.5	82	603	KFCTDGI	NNLDTAC	AARTTYTGYACNGAYGGNAT	CANGCNGTRTCNARRTTRTT	256	1024	67.2	89.5	66.0751
Sar_292	XP_046912275.1_3014382_3015752	792	12	125	380	AVDPQIET	GFIIGYIF	GCNGTNGAYCCNCARATHGARAC	AADATRTANCCDATDATRAANCC	1536	1728	0.665158	53.1538	58.7	96	93	403	KEHPLMD	YDDPHQY	AARGARCAYCCNYTNATGGA	TAYTGRTGNGGRTCRTCRTA	256	128	69.7	86	66.0745
Sar_293	XP_046916129.1_1128943_1130568	1098	9	103	460	LAVEPMKF	MKIACELY	YTNGCNGTNGARCCNATGAARTT	TANARYTCRCANGCDATYTTCAT	2048	768	0.304598	34.4	71.4	97	17	529	DEVGEIC	YGVMELC	GAYGARGTNGGNGARATHTG	CANARYTCCATNACNCCRTA	384	512	69.2	100	66.0719
Sar_294	XP_046910963.1_1981180_1983739	1410	11	230	691	EVLNAPNV	NDEIHIVW	GARGTNYTNAAYGCNCCNAAYGT	CANACDATRTGDATYTCRTCRTT	4096	576	0.797267	121.25	62.7	90	191	742	NFLGHFP	EVPFFGP	AAYTTYYTNGGNCAYTTYCC	GGNCCRAARAANGGNACYTC	512	512	62.2	94	66.0647
Sar_295	XP_046911452.1_2963970_2964567	351	13	63	171	PRTEFDYG	YAANAKGR	CCNMGNACNGARTTYGAYTAYGG	CKNCCYTTNGCRTTNGCNGCRTA	2048	4096	0.613861	25.0714	60	94	1	192	QKILYGA	PESMNRL	CARAARATHYTNTAYGGNGC	ARNCKRTTCATNSWYTCNGG	768	4096	53.9	93	66.0135
Sar_296	XP_046917669.1_665014_665623	399	12	32	156	IRFCVCAQ	FFVRMVSD	ATHMGNTTYTGYGTNTGYGCNCA	TCNSWNACCATNCKNACRAARAA	3072	8192	0.736364	15.1538	55.5	99	17	164	GKLHMVP	PKLYNPK	GGNAARYTNCAYATGGTNCC	TTNGGRTTRTANARYTTNGG	512	1024	61.2	99.5	65.9928
Sar_297	XP_046918436.1_6046956_6047535	390	13	70	191	FKICLEYW	DTERIMTE	TTYAARATHTGYYTNGARTAYTG	TCNGTCATDATNCKYTCNGTRTC	768	1536	0.486486	19.2857	64.6	94	29	203	FLCTFLK	QVNGSEW	TTYYTNTGYACNTTYYTNAA	CAYTCNSWNCCRTTNACYTG	2048	2048	55.4	87.5	65.942
Sar_298	XP_046915981.1_11951228_11952231	525	11	35	201	LEKIVLDN	IYAYAKTN	YTNGARAARATHGTNYTNGAYAA	TTNGTYTTNGCRTANGCRTADAT	6144	1536	0.2125	9.41667	60	100	9	220	TQDPEDI	PNHADIS	ACNCARGAYCCNGARGAYAT	SWDATRTCNGCRTGRTTNGG	256	1536	65.7	97.5	65.9126
Sar_299	XP_046918725.1_12603119_12604229	672	10	63	278	LKDKFQNI	KAPGFGDN	YTNAARGAYAARTTYCARAAYAT	TTRTCNCCRAANCCNGGNGCYTT	512	2048	0.263158	18.0909	66.6	99.5	29	328	AVTMGPK	ITKDDTL	GCNGTNACNATGGGNCCNAA	ARNGTRTCRTCYTTNGTDAT	1024	768	64.5	99.5	65.8538
Sar_300	XP_046920128.1_735979_736687	369	9	48	162	TIVKAEGQ	HCFIDTEM	ACNATHGTNAARGCNGARGGNCA	ATYTCNGTRTCDATRAARCARTG	3072	384	0.37963	13.8	72.6	97.5	27	170	QHFVHCI	EMKEIYT	CARCAYTTYGTNCAYTGYAT	GTRTADATYTCYTTCATYTC	128	48	73.5	96	65.8177
Sar_301	XP_046909079.1_882138_885088	1311	8	347	775	GYNIQNFD	MDCKGIET	GGNTAYAAYATHCARAAYTTYGA	GTYTCDATNCCYTTRCARTCCAT	384	192	0.343602	52.4444	74.7	100	267	848	FDIECAG	KQAHVEL	TTYGAYATHGARTGYGCNGG	ARYTCNACRTGNGCYTGYTT	192	512	70.8	99	65.7963
Sar_302	XP_046909188.1_2929937_2931274	618	13	78	275	QTGTTGAY	CDNLCGGA	CARACNGGNACNACNGGNGCNTA	GCNCCNCCRCANARRTTRTCRCA	8192	2048	0.753927	64.0714	52.8	93	50	337	ECFENWD	EALREAK	GARTGYTTYGARAAYTGGGA	TTNGCYTCNCKNARNGCYTC	32	4096	63.5	86	65.788
Sar_303	XP_046911243.1_7175303_7176290	642	12	79	284	VEFCGGTH	ANEWIQNI	GTNGARTTYTGYGGNGGNACNCA	ATRTTYTGDATCCAYTCRTTNGC	2048	192	0.728643	56.3077	65.6	91	43	300	AVFDETY	GGKDESA	GCNGTNTTYGAYGARACNTA	GCNSWYTCRTCYTTNCCNCC	512	2048	63.2	89.5	65.7818
Sar_304	XP_046913531.1_1863158_1863692	546	11	12	185	RIPIGWYE	FTFIQLYF	MGNATHCCNATHGGNTGGTAYGA	AARTANARYTGDATRAANGTRAA	2304	1536	0.62987	37.25	61.3	96.5	2	193	CFPMAEV	IFMNSRV	TGYTTYCCNATGGCNGARGT	ACNCKNSWRTTCATRAADAT	128	1536	63.9	97.5	65.7683
Sar_305	XP_046908848.1_8559462_8560721	537	13	130	300	WILSGCYD	GHKEAITG	TGGATHYTNWSNGGNTGYTAYGA	CCNGTDATNGCYTCYTTRTGNCC	6144	1536	0.796178	51.2857	59.2	87.5	110	339	SLLHDDW	WDIEVGE	WSNYTNYTNCAYGAYGAYTG	TCNCCNACYTCDATRTCCCA	8192	192	61.2	89	65.7514
Sar_306	XP_046911797.1_7848230_7848646	387	13	9	129	IITINSFG	ECVAQKHK	ATHATHACNATHAAYWSNTTYGG	TTRTGYTTYTGNGCNACRCAYTC	6912	512	0.373832	14.6429	52.7	96.5	1	139	FEADRRA	IDNYIPI	TTYGARGCNGAYMGNMGNGC	ATNGGDATRTARTTRTCDAT	2048	288	54	98.5	65.7513
Sar_307	XP_046918293.1_352287_353009	513	12	118	280	GKFCRPWG	FDRPAGIA	GGNAARTTYTGYMGNCCNTGGGG	GCDATNCCNGCNGGNCKRTCRAA	1024	6144	0.808511	38.0769	58.3	93.5	54	299	GKYNVTY	DKDNHRI	GGNAARTAYAAYGTNACNTA	ATNCKRTGRTTRTCYTTRTC	512	256	68.8	91	65.7423
Sar_308	XP_046917207.1_3449954_3451995	1944	9	27	666	LQELDLQM	HNMIGWIA	YTNCARGARYTNGAYYTNCARAT	GCDATCCANCCDATCATRTTRTG	8192	144	0.754045	204.8	58.4	89	16	675	IRKGVFY	NAFQNMT	ATHMGNAARGGNGTNTTYTA	GTCATRTTYTGRAANGCRTT	1536	64	69.9	97	65.7314
Sar_309	XP_046911604.1_215359_218091	1146	11	336	709	STINGYEG	EHSCIMLK	WSNACNATHAAYGGNTAYGARGG	TTNARCATDATRCANSWRTGYTC	6144	3072	0.561798	70.3333	54.6	97.5	328	845	GPYLVFM	QNLVDYH	GGNCCNTAYYTNGTNTTYAT	TGRTARTCNACNARRTTYTG	2048	512	67.6	95	65.7046
Sar_310	XP_046908296.1_4360473_4361253	564	11	39	218	KEIGRGQY	VDVYAFGI	AARGARATHGGNMGNGGNCARTA	ATNCCRAANGCRTANACRTCNAC	3072	2048	0.462428	29.8333	61.8	96	8	227	VRKNDAP	FWYICAG	GTNMGNAARAAYGAYGCNCC	CCNGCRCADATRTACCARAA	1024	96	71.2	91	65.7045
Sar_311	XP_046908308.1_538233_539029	354	12	131	240	MPDTEYYI	GKVYKLRV	ATGCCNGAYACNGARTAYTAYAT	ACNCKNARYTTRTANACYTTNCC	256	8192	0.495146	15.9231	60.9	94	96	253	GHRIKYW	GGDGKMS	GGNCAYMGNATHAARTAYTG	SWCATYTTNCCRTCNCCNCC	768	1024	60	99.5	65.6985
Sar_312	XP_046910750.1_5961781_5963416	1347	11	60	500	QHLLNMIC	DTKGNKIA	CARCAYYTNYTNAAYATGATHTG	GCDATYTTRTTNCCYTTNGTRTC	1536	768	0.782716	121.25	64.3	91.5	19	512	LQDWVHD	IDKKQGL	YTNCARGAYTGGGTNCAYGA	ARNCCYTGYTTYTTRTCDAT	256	384	68.7	83.5	65.6972
Sar_313	XP_046918767.1_4491742_4493017	1002	12	73	398	NTVLIWDD	ECACVCAF	AAYACNGTNYTNATHTGGGAYGA	AANGCRCANACRCANGCRCAYTC	1536	1024	0.752508	52.3077	60.3	91.5	50	426	KLLHRTN	DGTFHKY	AARYTNYTNCAYMGNACNAA	TAYTTRTGRAANGTNCCRTC	8192	256	61.8	96	65.6911
Sar_314	XP_046912339.1_4410905_4412793	768	9	80	327	GTFVQIHE	EKVKQQHR	GGNACNTTYGTNCARATHCAYGA	CKRTGYTGYTGYTTNACYTTYTC	1536	512	0.690377	56	68.4	99.5	20	431	INRNPVF	EDHYGME	ATHAAYMGNAAYCCNGTNTT	TCCATNCCRTARTGRTCYTC	1536	64	68.3	97.5	65.6852
Sar_315	XP_046908626.1_8574779_8575716	618	11	17	214	YNETIMPN	GMDYVFRI	TAYAAYGARACNATHATGCCNAA	ATNCKRAANACRTARTCCATNCC	384	1024	0.743316	53.5	69.3	92	4	226	CEPITIP	HKNCGMP	TGYGARCCNATHACNATHCC	GGCATNCCRCARTTYTTRTG	576	64	68.5	87	65.6621
Sar_316	XP_046918905.1_9183471_9184080	441	10	25	163	DQCIHVCK	FDKCVHIW	GAYCARTGYATHCAYGTNTGYAA	CADATRTGNACRCAYTTRTCRAA	384	384	0.272727	14.2727	73.7	100	14	187	QTNVSFA	IFEVCWN	CARACNAAYGTNWSNTTYGC	TTCCARCANACYTCRAADAT	2048	96	62.9	93.5	65.6616
Sar_317	XP_046915810.1_361456_362251	390	11	33	154	HKELEAKI	DECHATGF	CAYAARGARYTNGARGCNAARAT	AANCCNGTNGCRTGRCAYTCRTC	1024	1024	0.508772	21.25	66	94	24	216	RFICGTQ	YTTGPKE	MGNTTYATHTGYGGNACNCA	TCYTTNGGNCCNGTNGTRTA	1536	1024	66	95	65.6516
Sar_318	XP_046910471.1_5506298_5507093	501	13	22	180	MLEIHYNN	EMCVNYLH	ATGYTNGARATHCAYTAYAAYAA	TGNARRTARTTNACRCACATYTC	384	512	0.552632	33.0714	71.6	92.5	8	195	AGLPIGG	EVCKSSI	GCNGGNYTNCCNATHGGNGG	ATNSWNSWYTTRCANACYTC	6144	8192	43.4	91.5	65.619
Sar_319	XP_046919457.1_5596817_5599701	990	9	202	523	IMQEHDDF	HVTAMACQ	ATHATGCARGARCAYGAYGAYTT	TGRCANGCCATNGCNGTNACRTG	96	1024	0.658065	80.3	70.1	94.5	163	584	HQCIGKC	KAWAEVY	CAYCARTGYATHGGNAARTG	TANACYTCNGCCCANGCYTT	192	256	70.7	95	65.6057
Sar_320	XP_046918452.1_3523068_3523674	381	11	48	166	QKNEDTIE	EKVNKRMF	CARAARAAYGARGAYACNATHGA	AACATNCKYTTRTTNACYTTYTC	384	512	0.412844	14.1667	68.5	95.5	18	193	PALVYFE	CKNCDKV	CCNGCNYTNGTNTAYTTYGA	ACYTTRTCRCARTTYTTRCA	2048	64	68.8	89	65.5991
Sar_321	XP_046916527.1_870554_871205	471	13	47	195	KRSPTEWI	GHRDWVKM	AARMGNWSNCCNACNGARTGGAT	ATYTTNACCCARTCNCKRTGNCC	8192	1024	0.496403	22.4286	60.2	93.5	8	208	GILEKKW	DGSLMAT	GGNATHYTNGARAARAARTG	GTNGCCATNARNSWNCCRTC	768	4096	56.1	90.5	65.5766
Sar_322	XP_046912928.1_1881548_1883637	1845	12	129	735	ELIEAFKK	FQRDLTPF	GARYTNATHGARGCNTTYAARAA	AANGGNGTNARRTCNCKYTGRAA	1536	8192	0.785844	169.462	58.7	89	70	784	AKTQLIE	QKSYYTF	GCNAARACNCARYTNATHGA	AANGTRTARTANSWYTTYTG	1536	1024	58.5	87.5	65.4643
Sar_323	XP_046917985.1_294225_296736	888	10	205	492	TLFNALMQ	FTPEGRGI	ACNYTNTTYAAYGCNYTNATGCA	ATNCCNCKNCCYTCNGGNGTRAA	4096	8192	0.642599	74.6364	58.2	94	194	521	YLIGCTN	TPCFENK	TAYYTNATHGGNTGYACNAA	TTRTTYTCRAARCANGGNGT	1536	256	69.8	99.5	65.4051
Sar_324	XP_046914635.1_546041_546584	354	12	21	130	YLNIYTKE	AMQKPFED	TAYYTNAAYATHTAYACNAARGA	TCYTCRAANGGYTTYTGCATNGC	1536	256	0.475728	16.3077	70.3	94	3	139	LPKGWEK	AFALKVG	YTNCCNAARGGNTGGGARAA	CCNACYTTNARNGCRAANGC	512	2048	62.8	86.5	65.3832
Sar_325	XP_046917137.1_2951270_2952514	450	10	115	256	IISEWMGY	GWFDCYFD	ATHATHWSNGARTGGATGGGNTA	TCRAARTARCARTCRAACCANCC	1152	128	0.84127	46	64.1	93.5	40	284	TVLDIGC	HWKQTIF	ACNGTNYTNGAYATHGGNTG	AADATNGTYTGYTTCCARTG	3072	96	71.6	96	65.383
Sar_326	XP_046909793.1_10260891_10262262	1230	10	88	489	TGPVANFN	DNIIGAIL	ACNGGNCCNGTNGCNAAYTTYAA	ARDATNGCNCCDATDATRTTRTC	4096	3456	0.679412	72.3636	60.3	97	69	518	KIVEDPQ	KKGIFAP	AARATHGTNGARGAYCCNCA	GGNGCRAADATNCCYTTYTT	384	384	70.8	93.5	65.3279
Sar_327	XP_046918167.1_821923_822351	363	12	15	127	IVKVKLYA	EMLQLDGY	ATHGTNAARGTNAARYTNTAYGC	TANCCRTCNARYTGNARCATYTC	3072	2048	0.245283	6.61538	55.8	92.5	1	136	WDTQGDF	VDYIEPI	TGGGAYACNCARGGNGAYTT	ATNGGYTCDATRTARTCNAC	128	384	69.9	96.5	65.3076
Sar_328	XP_046915280.1_2273290_2274223	375	12	143	259	HDIDTYIQ	PFMACGDL	CAYGAYATHGAYACNTAYATHCA	ARRTCNCCRCANGCCATRAANGG	576	1024	0.574074	21	67	93.5	132	299	VCDGAPD	PIDPPYK	GTNTGYGAYGGNGCNCCNGA	TTRTANGGNGGRTCDATNGG	1024	768	61.3	91	65.3059
Sar_329	XP_046915565.1_4385685_4388136	1161	9	40	418	TDSQAFED	FHGPWFVQ	ACNGAYWSNCARGCNTTYGARGA	TGNACRAACCANGGNCCRTGRAA	4096	512	0.66482	80.5	63	98	23	451	FQQDMFE	IEDTNPL	TTYCARCARGAYATGTTYGA	ARNGGRTTNGTRTCYTCDAT	32	768	71.4	97	65.2887
Sar_330	XP_046914229.1_2239220_2239801	459	10	10	154	FLGADVTH	DVGITHPT	TTYYTNGGNGCNGAYGTNACNCA	GTNGGRTGNGTDATNCCNACRTC	8192	3072	0.289855	12.0909	62.5	99.5	1	162	PKVFNEP	EFDFYLC	CCNAARGTNTTYAAYGARCC	CANARRTARAARTCRAAYTC	256	256	69.4	98	65.2832
Sar_331	XP_046920361.1_2479169_2479920	540	12	67	238	EMIRTKMQ	CAIMISTY	GARATGATHMGNACNAARATGCA	TANGTNSWDATCATDATNGCRCA	384	4608	0.639456	39	60.7	97.5	5	248	PATVIYF	GKAFFRQ	CCNGCNACNGTNATHTAYTT	TGNCKRAARAANGCYTTNCC	1536	1024	66.6	85.5	65.2433
Sar_332	XP_046919948.1_12284736_12286479	885	10	82	368	NQNTVFCG	WKNEGCPE	AAYCARAAYACNGTNTTYTGYGG	TCNGGRCANCCYTCRTTYTTCCA	512	256	0.673729	65.6364	69.6	89	59	446	FFKNVKN	WNFCPDN	TTYTTYAARAAYGTNAARAA	TTRTCNGGRCARAARTTCCA	128	64	70.6	93	65.2211
Sar_333	XP_046919356.1_13077405_13078003	357	12	47	157	LECIEWAK	DERDFKTA	YTNGARTGYATHGARTGGGCNAA	GCNGTYTTRAARTCNCKYTCRTC	768	1024	0.326923	10.1538	65.6	97	23	170	IVRQLVD	EAFEGYD	ATHGTNMGNCARYTNGTNGA	TCRTANCCYTCRAANGCYTC	6144	256	61.8	89.5	65.166
Sar_334	XP_046919924.1_5834254_5835434	450	13	67	208	GRWIGPPD	EGSEKNYL	GGNMGNTGGATHGGNCCNCCNGA	ARRTARTTYTTYTCNSWNCCYTC	6144	4096	0.727273	33.2143	50.5	89	9	234	WPGLNAP	MADEKRL	TGGCCNGGNYTNAAYGCNCC	ARNCKYTTYTCRTCNGCCAT	1024	512	62.4	96	65.1249
Sar_335	XP_046910732.1_6559213_6560498	636	10	26	229	CFDAKQYG	NCLDTAHM	TGYTTYGAYGCNAARCARTAYGG	ATRTGNGCNGTRTCNARRCARTT	256	2048	0.610465	35.6364	69.3	87	2	239	NFKDMYQ	DCFWMLE	AAYTTYAARGAYATGTAYCA	TCNARCATCCARAARCARTC	32	64	79.5	90	65.0868
Sar_336	XP_046909042.1_9081732_9083624	861	10	233	511	WARKMAVD	FHNIDFKK	TGGGCNMGNAARATGGCNGTNGA	TTYTTRAARTCDATRTTRTGRAA	1024	192	0.652985	64.0909	66.3	93	194	547	VFINCAG	WKVHDGI	GTNTTYATHAAYTGYGCNGG	ATNCCRTCRTGNACYTTCCA	384	128	73.2	89.5	65.0618
Sar_337	XP_046919935.1_13220613_13223282	741	11	10	248	RLWKEAVE	EIWLAAVK	MGNYTNTGGAARGARGCNGTNGA	TTNACNGCNGCNARCCADATYTC	4096	3072	0.478448	34.4167	60.8	99	1	259	ALEHIPN	ENAEYDR	GCNYTNGARCAYATHCCNAA	CKRTCRTAYTCNGCRTTYTC	1536	256	68	90	65.061
Sar_338	XP_046918548.1_2642334_2642873	399	12	23	147	VPPDTYQA	WGKQEKLV	GTNCCNCCNGAYACNTAYCARGC	ACNARYTTYTCYTGYTTNCCCCA	2048	512	0.440678	14.2308	65.6	94	13	165	KTRYDFF	ITVELQT	AARACNMGNTAYGAYTTYTT	GTYTGNARYTCNACNGTDAT	512	1536	63	90.5	65.055
Sar_339	XP_046913215.1_4636730_4637204	351	12	33	141	LFDYDKVE	ENAVSGHI	YTNTTYGAYTAYGAYAARGTNGA	ATRTGNCCNSWNACNGCRTTYTC	1024	8192	0.475248	17.7692	60.9	96	24	153	TRCGIGK	PGETACF	ACNMGNTGYGGNATHGGNAA	AARCANGCNGTYTCNCCNGG	3072	1024	64.2	91.5	65.0446
Sar_340	XP_046908403.1_5672887_5673864	435	10	123	259	EIDGLTTN	QCPVGLNT	GARATHGAYGGNYTNACNACNAA	GTRTTNARNCCNACNGGRCAYTG	6144	4096	0.536	21.6364	60.2	98.5	112	367	EKATKWQ	FNPCGHM	GARAARGCNACNAARTGGCA	ATRTGNCCRCANGGRTTRAA	128	256	74.3	94.5	65.0387
Sar_341	XP_046919503.1_1446260_1447200	345	12	82	188	PVIEYQMQ	YEGDNNVL	CCNGTNATHGARTAYCARATGCA	ARNACRTTRTTRTCNCCYTCRTA	384	1024	0.5	14.6154	70	98.5	6	198	LMNRTGD	QTSNYLI	YTNATGAAYMGNACNGGNGA	ATNARRTARTTNSWNGTYTG	2048	4096	54.5	90	65.0353
Sar_342	XP_046917478.1_2726023_2733954	2055	9	199	875	GGAPIEKY	PYIDRTNL	GGNGGNGCNCCNATHGARAARTA	ARRTTNGTNCKRTCDATRTANGG	3072	6144	0.460389	136.1	63.7	92	137	928	HKKEYKF	VDYNTKF	CAYAARAARGARTAYAARTT	AAYTTNGTRTTRTARTCNAC	64	256	71.2	94.5	65.0307
Sar_343	XP_046917619.1_13202583_13203406	381	11	145	263	EYFRDQEG	DPNIVGAE	GARTAYTTYMGNGAYCARGARGG	TCNGCNCCNACDATRTTNGGRTC	512	3072	0.214286	2.5	66.1	91.5	122	271	VYGQMNE	HYEVARG	GTNTAYGGNCARATGAAYGA	CCNCKNGCNACYTCRTARTG	128	1024	72.8	91.5	65.022
Sar_344	XP_046912916.1_3633465_3634080	345	11	75	181	QPREMMEI	QKINDSYL	CARCCNMGNGARATGATGGARAT	ARRTANSWRTCRTTDATYTTYTG	256	3072	0.32	13.1667	62.3	89.5	36	199	MGYKIFY	YTFKVRA	ATGGGNTAYAARATHTTYTA	GCNCKNACYTTRAANGTRTA	96	1024	70.2	98.5	65.0213
Sar_345	XP_046909164.1_9765480_9766250	417	10	20	150	EGFGNRHC	CWWTIHPA	GARGGNTTYGGNAAYMGNCAYTG	GCNGGRTGDATNGTCCACCARCA	2048	192	0.299065	10.5455	66.7	100	1	165	DDMVCLQ	EKVRVGD	GAYGAYATGGTNTGYYTNCA	TCNCCNACNCKNACYTTYTC	256	2048	62.2	100	65.0182
Sar_346	XP_046918392.1_7275238_7276684	357	12	215	325	HVENNTPF	FGGWKTQY	CAYGTNGARAAYAAYACNCCNTT	TAYTGNGTYTTCCANCCNCCRAA	1024	512	0.533981	20.3846	67.3	90	188	364	TINYGPY	PFIDHIY	ACNATHAAYTAYGGNCCNTA	TADATRTGRTCDATRAANGG	768	288	68.4	86.5	65.0172
Sar_347	XP_046909294.1_2814793_2815467	603	12	19	211	PVQRIMKY	DTQLDFLR	CCNGTNCARMGNATHATGAARTA	CKNARRAARTCNARYTGNGTRTC	1536	8192	0.595628	34.8462	60.1	92	3	223	RQKLGHK	PIAYQKE	MGNCARAARYTNGGNCAYAA	TCYTTYTGRTANGCDATNGG	2048	384	65.7	92.5	65.0136
Sar_348	XP_046914548.1_2603335_2604904	465	11	170	316	VGIVGFKP	CYDGIEFG	GTNGGNATHGTNGGNTTYAARCC	CCRAAYTCDATNCCRTCRTARCA	3072	384	0.733333	42.3333	64.1	89.5	56	427	GKTNMDE	DYCTQPV	GGNAARACNAAYATGGAYGA	ACNGGYTGNGTRCARTARTC	128	256	76	87	64.9933
Sar_349	XP_046912578.1_305966_307478	510	12	290	451	YPDWYIED	NMLMNDTT	TAYCCNGAYTGGTAYATHGARGA	GTNGTRTCRTTCATNARCATRTT	192	256	0.626667	34.9231	63.6	95	169	502	VIPCQRK	DERQCRS	GTNATHCCNTGYCARMGNAA	SWNCKRCAYTGNCKYTCRTC	1536	4096	57.1	94.5	64.9762
Sar_350	XP_046908949.1_7331219_7332111	651	10	73	281	PLHYACFW	FAIDIARG	CCNYTNCAYTAYGCNTGYTTYTG	CCNCKNGCDATRTCDATNGCRAA	2048	4608	0.5	30.7273	64.6	99.5	32	293	ATNMGDD	HTLNPLI	GCNACNAAYATGGGNGAYGA	ATNARNGGRTTNARNGTRTG	256	4096	62.5	99.5	64.9585
Sar_351	XP_046909071.1_4274109_4274612	393	12	14	136	ECIAQDHM	NEDYFNQL	GARTGYATHGCNCARGAYCAYAT	ARYTGRTTRAARTARTCYTCRTT	384	256	0.451327	16.1538	74.7	90.5	1	163	EYPKLSQ	FDNLMEG	GARTAYCCNAARYTNWSNCA	CCYTCCATNARRTTRTCRAA	4096	128	57.4	90	64.955
Sar_352	XP_046915756.1_3530281_3531559	660	10	149	360	RGYTIGWG	KQPNGQIT	MGNGGNTAYACNATHGGNTGGGG	GTDATYTGNCCRTTNGGYTGYTT	3072	768	0.613861	41.6364	60.2	97	114	409	DETQVPD	FKIQARN	GAYGARACNCARGTNCCNGA	TTNCKNGCYTGDATYTTRAA	512	768	68.8	98.5	64.8949
Sar_353	XP_046909825.1_4201129_4202797	1437	11	20	490	YEILNKKF	NEHNQPLV	TAYGARATHYTNAAYAARAARTT	ACNARNGGYTGRTTRTGYTCRTT	768	1024	0.647922	78.5833	67.1	89	12	500	EHQTLKV	NGYVYGE	GARCAYCARACNYTNAARGT	TCNCCRTANACRTANCCRTT	512	512	64	91.5	64.8935
Sar_354	XP_046919290.1_12354311_12355462	753	11	26	268	YQKVNHFP	KWTLKTLW	TAYCARAARGTNAAYCAYTTYCC	CANARNGTYTTNARNGTCCAYTT	256	4096	0.656388	50.0833	60	94.5	8	329	SAIWCKH	GFDIMLD	WSNGCNATHTGGTGYAARCA	TCNARCATDATRTCRAANCC	768	384	66.8	94	64.8776
Sar_355	XP_046912443.1_10628784_10629585	453	12	48	190	FVVINQQG	GKAQLGVQ	TTYGTNGTNATHAAYCARCARGG	TGNACNCCNARYTGNGCYTTNCC	768	8192	0.507353	21.3846	57.8	96	3	206	HSGFFYK	IPKTLAF	CAYWSNGGNTTYTTYTAYAA	AANGCNARNGTYTTNGGDAT	1024	3072	61.4	96.5	64.8594
Sar_356	XP_046918188.1_9139643_9141314	1068	8	201	548	VGFEGMAD	FGDEPMVI	GTNGGNTTYGARGGNATGGCNGA	ATNACCATNGGYTCRTCNCCRAA	1024	512	0.53869	68.4444	69.8	95.5	171	577	VTEIQDW	HIAVNKG	GTNACNGARATHCARGAYTG	CCYTTRTTNACNGCDATRTG	384	384	74.2	100	64.7939
Sar_357	XP_046911227.1_7418206_7419203	906	11	11	304	PLFDRQEY	EEKQAYAI	CCNYTNTTYGAYMGNCARGARTA	ATNGCRTANGCYTGYTTYTCYTC	4096	512	0.379791	41	65.7	95.5	1	315	VEITDIN	AEDGAPS	GTNGARATHACNGAYATHAA	SWNGGNGCNCCRTCYTCNGC	576	4096	61.5	93.5	64.7589
Sar_358	XP_046912137.1_8748172_8748853	444	12	57	196	KQTIAYQQ	VFEAFGKI	AARCARACNATHGCNTAYCARCA	ATYTTNCCRAANGCYTCRAANAC	768	1024	0.225564	12.5385	63.5	95.5	43	206	KKYAMEQ	CKLAQSQ	AARAARTAYGCNATGGARCA	TGNSWYTGNGCNARYTTRCA	64	4096	62.6	91	64.7552
Sar_359	XP_046910122.1_4476047_4478263	1056	10	178	521	QGAYLIKY	KEIVEWLN	CARGGNGCNTAYYTNATHAARTA	TTNARCCAYTCNACDATYTCYTT	3072	768	0.522388	57.0909	64.3	98.5	145	625	KTQVAKD	DWPQFQI	AARACNCARGTNGCNAARGA	ATYTGRAAYTGNGGCCARTC	512	64	71.3	88	64.7472
Sar_360	XP_046913056.1_24263_25227	489	12	17	171	KLACEKMI	AETELCAE	AARYTNGCNTGYGARAARATGAT	TCNGCRCANARYTCNGTYTCNGC	512	4096	0.324324	16.6154	57.7	95.5	9	272	IPKGFMD	KEKKALE	ATHCCNAARGGNTTYATGGA	TCNARNGCYTTYTTYTCYTT	192	512	66.3	92.5	64.7266
Sar_361	XP_046917512.1_445206_446216	684	10	143	362	EWKHLNED	IDEVGVPR	GARTGGAARCAYYTNAAYGARGA	CKNGGNACNCCNACYTCRTCDAT	256	6144	0.42723	13.1818	64.2	98.5	125	379	GCGRYQP	EIVTPFN	GGNTGYGGNMGNTAYCARCC	TTRAANGGNGTNACDATYTC	1024	768	65.1	100	64.7256
Sar_362	XP_046910888.1_4148277_4150542	1023	10	127	459	IFHCGPTN	IEAAGLHP	ATHTTYCAYTGYGGNCCNACNAA	GGRTGNARNCCNGCNGCYTCDAT	1536	6144	0.539185	54.1818	63.3	92.5	110	501	RLPPNWY	YFMCNIE	MGNYTNCCNCCNAAYTGGTA	TCDATRTTRCACATRAARTA	2048	48	71.6	95	64.7195
Sar_363	XP_046912771.1_4000023_4000918	564	12	28	207	RIYAVEKN	HGFVGYFE	MGNATHTAYGCNGTNGARAARAA	TCRAARTANCCNACRAANCCRTG	3072	1024	0.678363	47.3077	66	86	2	237	IMVVGAG	WFPIYFP	ATHATGGTNGTNGGNGCNGG	GGRAARTADATNGGRAACCA	768	96	62.4	93.5	64.6925
Sar_364	XP_046917478.1_2743780_2746283	1023	9	278	610	GFYTDMWA	DGVVTLDI	GGNTTYTAYACNGAYATGTGGGC	ATRTCNARNGTNACNACNCCRTC	128	8192	0.49226	55.7	63.8	93	226	623	KPENIMC	EDAGKYT	AARCCNGARAAYATHATGTG	GTRTAYTTNCCNGCRTCYTC	96	256	75.7	98.5	64.6852
Sar_365	XP_046910682.1_6226092_6228977	981	11	153	471	EGEHKIMD	EYIRAIQW	GARGGNGARCAYAARATHATGGA	CAYTGDATNGCNCKDATRTAYTC	192	2304	0.767442	88.3333	68.1	92.5	109	486	TPGTEFM	GCVSWNW	ACNCCNGGNACNGARTTYAT	CARTTCCANSWNACRCANCC	1024	1024	60.6	88.5	64.6473
Sar_366	XP_046912306.1_4448180_4449113	627	11	109	309	FVAAKFDG	WILGDVFI	TTYGTNGCNGCNAARTTYGAYGG	ATRAANACRTCNCCNARDATCCA	1024	1536	0.639175	51.5833	60.8	95	95	321	DQTFAEA	TEFDYGN	GAYCARACNTTYGCNGARGC	TTNCCRTARTCRAAYTCNGT	256	256	70.6	88	64.596
Sar_367	XP_046917478.1_2734016_2743717	2004	9	2339	2998	EFRVKAKN	KIPFTGNP	GARTTYMGNGTNAARGCNAARAA	GGRTTNCCNGTRAANGGDATYTT	2048	1536	0.55796	135.5	64.1	93.5	2240	3018	RAENQYG	IEKGDHF	MGNGCNGARAAYCARTAYGG	AARTGRTCNCCYTTYTCDAT	512	192	72.6	90	64.5686
Sar_368	XP_046910732.1_6560556_6562330	807	9	320	580	PFVDKVWE	WEGIAQGH	CCNTTYGTNGAYAARGTNTGGGA	TGNCCYTGNGCDATNCCYTCCCA	512	768	0.377953	31.2	69.6	93.5	294	634	DAFNYAI	WDQYHNL	GAYGCNTTYAAYTAYGCNAT	ARRTTRTGRTAYTGRTCCCA	256	64	73.2	97.5	64.5355
Sar_369	XP_046914103.1_2361233_2361996	582	12	26	211	LDRIFAKP	FNPIETDI	YTNGAYMGNATHTTYGCNAARCC	ATRTCNGTYTCDATNGGRTTRAA	6144	768	0.761905	49.4615	64.6	85	14	253	NREYQRA	WNPMEAF	AAYMGNGARTAYCARMGNGC	AANGCYTCCATNGGRTTCCA	1024	64	67.1	90.5	64.5159
Sar_370	XP_046909266.1_9407965_9408730	495	12	62	218	PNIVHAFQ	FNKFDLYS	CCNAAYATHGTNCAYGCNTTYCA	SWRTANARRTCRAAYTTRTTRAA	1536	2048	0.513333	26.4615	66.1	94	6	238	KRVFETY	PYYQSLI	AARMGNGTNTTYGARACNTA	ATNARNSWYTGRTARTANGG	1024	4096	58.6	91.5	64.508
Sar_371	XP_046918720.1_1070312_1071576	429	11	134	268	KIYEDVMK	GKDIFITV	AARATHTAYGARGAYGTNATGAA	ACNGTDATRAADATRTCYTTNCC	192	1152	0.771654	35.3333	69.5	88.5	4	385	WFGDLNY	PKELWIL	TGGTTYGGNGAYYTNAAYTA	ARDATCCANARYTCYTTNGG	256	768	64.3	94	64.5053
Sar_372	XP_046914791.1_4068354_4069238	450	9	20	161	NFLIFAED	DFFTAWMI	AAYTTYYTNATHTTYGCNGARGA	ATCATCCANGCNGTRAARAARTC	1536	128	0.526316	31.3	68	99.5	1	170	YYFQHPY	DMMLQDN	TAYTAYTTYCARCAYCCNTA	TTRTCYTGNARCATCATRTC	128	64	66.1	100	64.4691
Sar_373	XP_046920680.1_10669794_10672092	468	11	25	172	CGRVVIWN	DPIGKYLA	TGYGGNMGNGTNGTNATHTGGAA	GCNARRTAYTTNCCDATNGGRTC	3072	3072	0.631206	31.5	63.9	91.5	6	252	IDIHPDG	DFVGHRK	ATHGAYATHCAYCCNGAYGG	TTNCKRTGNCCNACRAARTC	288	1024	65.8	95.5	64.4605
Sar_374	XP_046908669.1_31699_32705	453	12	50	192	IDGHIKFW	VDQNGMLD	ATHGAYGGNCAYATHAARTTYTG	TCNARCATNCCRTTYTGRTCNAC	576	1024	0.703704	34.5385	69.1	89.5	23	223	YERSYMH	TDLYEFA	TAYGARMGNWSNTAYATGCA	GCRAAYTCRTANARRTCNGT	1024	512	58.3	92	64.4121
Sar_375	XP_046915702.1_4427924_4431118	1281	10	249	667	TEYKAQDD	FEEVVLTE	ACNGARTAYAARGCNCARGAYGA	TCNGTNARNACNACYTCYTCRAA	512	4096	0.643032	99.4545	60.8	94.5	241	683	GVELAIK	QKAIYKG	GGNGTNGARYTNGCNATHAA	CCYTTRTADATNGCYTTYTG	3072	192	66.8	93.5	64.3908
Sar_376	XP_046917507.1_2525306_2526376	420	12	137	268	VYDLGQKM	HMLDIECF	GTNTAYGAYYTNGGNCARAARAT	AARCAYTCDATRTCNARCATRTG	2048	384	0.424	18.7692	70.1	90	129	293	LKTTEME	ATNRGIT	YTNAARACNACNGARATGGA	GTDATNCCNCKRTTNGTNGC	512	3072	59.8	91	64.3781
Sar_377	XP_046914144.1_2107740_2108477	516	13	27	190	ILDQYRTF	CKYEETSM	ATHYTNGAYCARTAYMGNACNTT	ATNSWNGTYTCYTCRTAYTTRCA	6144	2048	0.496774	24.2857	61.6	92	14	202	VLGNVHE	EFLQDLR	GTNYTNGGNAAYGTNCAYGA	CKNARRTCYTGNARRAAYTC	2048	2048	59.6	84	64.2639
Sar_378	XP_046911987.1_9172806_9173631	417	10	92	222	EIFFAKQV	IEKRMQKY	GARATHTTYTTYGCNAARCARGT	TAYTTYTGCATNCKYTTYTCDAT	384	384	0.556452	28	66.8	91.5	66	233	LIFLFKW	EIHFNLM	YTNATHTTYYTNTTYAARTG	ATNARRTTRAARTGDATYTC	1536	384	66.8	99.5	64.2461
Sar_379	XP_046910071.1_6838840_6839589	438	13	32	169	LFHEMGHA	GYGAKYYS	YTNTTYCAYGARATGGGNCAYGC	SWRTARTAYTTNGCNCCRTANCC	512	4096	0.549618	24.4286	55.3	100	24	187	LTPSMVD	IWKKLFQ	YTNACNCCNWSNATGGTNGA	TGRAANARYTTYTTCCADAT	8192	192	59.3	82.5	64.2273
Sar_380	XP_046920468.1_8924053_8926760	396	12	40	163	IEGVCSQT	PENGNVIF	ATHGARGGNGTNTGYWSNCARAC	AADATNACRTTNCCRTTYTCNGG	6144	1536	0.767241	33.4615	56.7	88.5	15	205	HVDFFGE	WGDYYLN	CAYGTNGAYTTYTTYGGNGA	TTNARRTARTARTCNCCCCA	256	256	69.8	93.5	64.1804
Sar_381	XP_046914930.1_1346006_1346855	357	12	147	257	PSEQMFWN	CGKEVRYV	CCNWSNGARCARATGTTYTGGAA	ACRTANCKNACYTCYTTNCCRCA	512	2048	0.461538	17.0769	66	92.5	113	265	PSEGQPF	IDYYDGG	CCNWSNGARGGNCARCCNTT	CCNCCRTCRTARTARTCDAT	4096	192	58.6	93.5	64.1608
Sar_382	XP_046914505.1_9107580_9108427	555	12	22	198	RTAFQLFD	EIDILFQL	MGNACNGCNTTYCARYTNTTYGA	ARYTGRAANARDATRTCDATYTC	8192	2304	0.523529	27.4615	57.8	92.5	13	284	VLCQPDA	TVVYPID	GTNYTNTGYCARCCNGAYGC	TCDATNGGRTANACNACNGT	1024	1536	63.9	95	64.144
Sar_383	XP_046916069.1_351106_352274	1056	11	78	421	LEAMEAFV	DFCQDDLV	YTNGARGCNATGGARGCNTTYGT	ACNARRTCRTCYTGRCARAARTC	1024	512	0.728873	74.25	60.4	89.5	32	436	GADLNKW	DNGTQVF	GGNGCNGAYYTNAAYAARTG	AANACYTGNGTNCCRTTRTC	1024	512	71.4	89	64.1398
Sar_384	XP_046915981.1_11949224_11951174	1068	11	39	386	DLFVRKFN	YEGLFYFL	GAYYTNTTYGTNMGNAARTTYAA	ARRAARTARAANARNCCYTCRTA	4096	2048	0.354839	35.8333	55.8	94.5	9	405	ENLIPYI	VHFKYIQ	GARAAYYTNATHCCNTAYAT	TGDATRTAYTTRAARTGNAC	768	192	69	96	64.1249
Sar_385	XP_046908368.1_5707970_5708522	378	11	10	127	TFQLLIEY	KFQVMLQW	ACNTTYCARYTNYTNATHGARTA	CAYTGNARCATNACYTGRAAYTT	6144	512	0.333333	13.5	62.5	96.5	2	176	TIIEFDG	IMNRLTR	ACNATHATHGARTTYGAYGG	CKNGTNARNCKRTTCATDAT	288	3072	61.2	98	64.1134
Sar_386	XP_046912950.1_5098074_5099225	579	10	124	308	KQGIALWG	WQKNGDYL	AARCARGGNATHGCNYTNTGGGG	ARRTARTCNCCRTTYTTYTGCCA	1536	256	0.579545	30.9091	66.3	92.5	116	352	GTYMATF	EKQIPVD	GGNACNTAYATGGCNACNTT	TCNACNGGDATYTGYTTYTC	512	384	71	94	64.0863
Sar_387	XP_046918293.1_351580_352222	471	11	20	168	GQFCYPWD	NNRIAIWN	GGNCARTTYTGYTAYCCNTGGGA	TTCCADATNGCDATNCKRTTRTT	256	1152	0.607407	24.9167	63.1	93	10	221	FKFGEKG	DFGNNRI	TTYAARTTYGGNGARAARGG	ATNCKRTTRTTNCCRAARTC	128	512	64	96.5	64.0736
Sar_388	XP_046911464.1_9159349_9162004	1866	8	112	725	CNIIVTQP	YPNVCIHK	TGYAAYATHATHGTNACNCARCC	TTRTGDATRCANACRTTNGGRTA	1152	768	0.686542	178.111	67.4	97	89	788	CGKTTQV	KQMTMVT	TGYGGNAARACNACNCARGT	GTNACCATNGTCATYTGYTT	512	64	66.6	92	64.0671
Sar_389	XP_046917653.1_11316713_11319853	669	12	656	870	CGETGTGK	CMNPATDV	TGYGGNGARACNGGNACNGGNAA	ACRTCNGTNGCNGGRTTCATRCA	4096	512	0.773399	70.1538	61.1	93.5	547	878	LDANDCF	GKKELPL	YTNGAYGCNAAYGAYTGYTT	ARNGGNARYTCYTTYTTNCC	512	2048	61.8	87	64.059
Sar_390	XP_046917542.1_3081672_3082485	420	10	44	175	LQQHGADD	FKDEDDIV	YTNCARCARCAYGGNGCNGAYGA	ACDATRTCRTCYTCRTCYTTRAA	2048	192	0.456311	14.2727	63.4	94	12	188	VADFDGV	MQEFKEG	GTNGCNGAYTTYGAYGGNGT	CCYTCYTTRAAYTCYTGCAT	512	32	69	99.5	64.0554
Sar_391	XP_046910399.1_4061443_4062472	579	10	88	272	VAIETQGF	MQIVQELC	GTNGCNATHGARACNCARGGNTT	CANARYTCYTGNACDATYTGCAT	3072	768	0.628205	23.2727	68.5	99.5	72	288	SSFINWY	GFDMPTI	WSNWSNTTYATHAAYTGGTA	ATNGTNGGCATRTCRAANCC	3072	256	62.1	94.5	64.0082
Sar_392	XP_046914468.1_2091150_2092546	813	9	154	416	CFDDNQYK	CHNATVIA	TGYTTYGAYGAYAAYCARTAYAA	GCDATNACNGTNGCRTTRTGRCA	128	1536	0.529644	55.3	70.6	93	145	447	DIVNRMF	AVNWAKF	GAYATHGTNAAYMGNATGTT	AAYTTNGCCCARTTNACNGC	384	256	68.5	97	63.9774
Sar_393	XP_046909260.1_3353268_3354510	501	9	142	300	QGKRGFEK	WGKPPVDE	CARGGNAARMGNGGNTTYGARAA	TCRTCNACNGGNGGYTTNCCCCA	2048	1024	0.184211	10.3	63	100	131	414	PRHWCYK	ETPDMIE	CCNMGNCAYTGGTGYTAYAA	TCDATCATRTCNGGNGTYTC	256	192	72	100	63.976
Sar_394	XP_046920037.1_11428097_11430721	1479	12	80	564	QRYRFLFN	YPDMSQVI	CARMGNTAYMGNTTYYTNTTYAA	ATNACYTGNSWCATRTCNGGRTA	8192	2048	0.777042	133.692	53.8	94	54	601	EAHAIFD	IEPSMYL	GARGCNCAYGCNATHTTYGA	ARRTACATNSWNGGYTCDAT	384	1536	61	86	63.9522
Sar_395	XP_046913959.1_363326_364252	627	12	69	269	ELPEVIGQ	AENQSQPL	GARYTNCCNGARGTNATHGGNCA	ARNGGYTGNSWYTGRTTYTCNGC	6144	8192	0.396907	22.2308	54.8	93	23	279	QLPNDFG	FQTDYDE	CARYTNCCNAAYGAYTTYGG	TCRTCRTARTCNGTYTGRAA	512	128	70.6	91	63.9371
Sar_396	XP_046909011.1_6947931_6948658	642	12	27	232	LKFMPRNG	VKFHHELL	YTNAARTTYATGCCNMGNAAYGG	ARNARYTCRTGRTGRAAYTTNAC	2048	2048	0.481865	28.0769	59.6	94.5	3	240	VGAAKTG	NYIDLPV	GTNGGNGCNGCNAARACNGG	ACNGGNARRTCDATRTARTT	2048	768	62	92.5	63.9239
Sar_397	XP_046913810.1_2484573_2486896	423	11	483	615	CGIEMTGK	DQLINING	TGYGGNATHGARATGACNGGNAA	CCRTTDATRTTDATNARYTGRTC	768	1152	0.504348	22.0833	62.6	96.5	424	633	IGKKYHI	AMETLRR	ATHGGNAARAARTAYCAYAT	CKNCKNARNGTYTCCATNGC	192	4096	60.5	97	63.9235
Sar_398	XP_046919243.1_11239586_11241203	810	11	94	355	CTVFAYGQ	YAQRAKKI	TGYACNGTNTTYGCNTAYGGNCA	ATYTTYTTNGCNCKYTGNGCRTA	2048	2048	0.40239	41.6667	62.7	95	5	364	NQNIQVF	NKPEINL	AAYCARAAYATHCARGTNTT	ARRTTDATYTCNGGYTTRTT	192	384	67.3	89	63.9084
Sar_399	XP_046914519.1_9107644_9108427	516	12	14	177	SITYDEFE	EIDILFQL	WSNATHACNTAYGAYGARTTYGA	ARYTGRAANARDATRTCDATYTC	3072	2304	0.528662	26.1538	60.6	89	2	263	TAFQLFD	TVVYPID	ACNGCNTTYCARYTNTTYGA	TCDATNGGRTANACNACNGT	1024	1536	62.7	96.5	63.8996
Sar_400	XP_046919503.1_1445337_1446185	381	12	94	212	NALGQYDW	FIVPIRDP	AAYGCNYTNGGNCARTAYGAYTG	GGRTCNCKDATNGGNACDATRAA	2048	4608	0.567568	17.6923	63.1	89	39	231	RTLENDP	GDMGPKI	MGNACNYTNGARAAYGAYCC	ATYTTNGGNCCCATRTCNCC	2048	256	65.2	92.5	63.8577
Sar_401	XP_046918184.1_460629_461688	840	11	53	324	PMYVVFKY	EFLDPLMS	CCNATGTAYGTNGTNTTYAARTA	SWCATNARNGGRTCNARRAAYTC	512	8192	0.673004	74.5833	57.6	88	42	336	VAFEQKF	DPVILPN	GTNGCNTTYGARCARAARTT	TTNGGNARDATNACNGGRTC	256	3072	65.9	98	63.8356
Sar_402	XP_046912078.1_2596607_2598620	1026	12	304	637	SETFKDKQ	DEEFARLL	WSNGARACNTTYAARGAYAARCA	ARNARNCKNGCRAAYTCYTCRTC	2048	8192	0.671875	66.9231	59.6	92	171	645	CYISPKQ	QFTTGCS	TGYTAYATHWSNCCNAARCA	SWRCANCCNGTNGTRAAYTG	1536	2048	56.6	95	63.7978
Sar_403	XP_046914704.1_6941220_6941956	471	11	11	159	CKQECPPM	DFKNLSYF	TGYAARCARGARTGYCCNCCNAT	AARTANSWNARRTTYTTRAARTC	512	4096	0.323944	15.8333	60.2	96	1	178	ACRNFYD	TEYFAAI	GCNTGYMGNAAYTTYTAYGA	ATNGCNGCRAARTAYTCNGT	512	512	69.4	91.5	63.7968
Sar_404	XP_046917224.1_854481_856257	660	12	99	310	PELQAIFE	DPNWSNFF	CCNGARYTNCARGCNATHTTYGA	AARAARTTNSWCCARTTNGGRTC	3072	1024	0.678218	58.3077	57.9	92.5	82	424	ALKLGQM	PPEEIYS	GCNYTNAARYTNGGNCARAT	SWRTADATYTCYTCNGGNGG	4096	1536	55.8	98	63.7406
Sar_405	XP_046915368.1_3152867_3153443	477	12	16	166	RAVIKNEG	DNIGCHFA	MGNGCNGTNATHAARAAYGARGG	GCRAARTGRCANCCDATRTTRTC	3072	384	0.326389	14.3077	70.2	90	2	182	GGKAKEH	TTAASMP	GGNGGNAARGCNAARGARCA	GGCATNSWNGCNGCNGTNGT	512	4096	53.7	96	63.7119
Sar_406	XP_046918063.1_1730749_1731331	348	11	32	139	KARKYIEP	QKGKWRLP	AARGCNMGNAARTAYATHGARCC	GGNARNCKCCAYTTNCCYTTYTG	1536	2048	0.55	18.75	61.6	95	3	149	AKPEREM	ATFMIDC	GCNAARCCNGARMGNGARAT	CARTCDATCATRAANGTNGC	1024	192	68.9	91	63.7083
Sar_407	XP_046910257.1_6935142_6935755	354	12	28	137	HTVFKPAE	CKEGLQQP	CAYACNGTNTTYAARCCNGCNGA	GGYTGYTGNARNCCYTCYTTRCA	2048	1024	0.456311	14.9231	66.4	93	10	172	VRNCRLI	IDVEDML	GTNMGNAAYTGYMGNYTNAT	ARCATRTCYTCNACRTCDAT	8192	192	56.9	93.5	63.7044
Sar_408	XP_046916026.1_2116227_2116839	399	12	50	174	CQFPTLGF	TETNKFPP	TGYCARTTYCCNACNYTNGGNTT	GGNGGRAAYTTRTTNGTYTCNGT	4096	1024	0.678261	29.2308	59	96	11	198	RIGAAFT	WGQFAQR	MGNATHGGNGCNGCNTTYAC	CKYTGNGCRAAYTGNCCCCA	3072	256	62.9	90	63.692
Sar_409	XP_046912420.1_10630867_10633216	1812	10	158	753	YRKNPLHF	NAFIIHMP	TAYMGNAARAAYCCNYTNCAYTT	GGCATRTGDATDATRAANGCRTT	4096	288	0.400703	80.6364	65.3	90	137	765	IVCAGYN	FDIAKYR	ATHGTNTGYGCNGGNTAYAA	CKRTAYTTNGCDATRTCRAA	768	384	71.4	89.5	63.6695
Sar_410	XP_046917261.1_13377672_13379082	477	11	275	425	PYDDIIAF	DPYHKRPM	CCNTAYGAYGAYATHATHGCNTT	ATNGGNCKYTTRTGRTANGGRTC	1152	2048	0.76259	43.8333	64	92.5	217	435	DYLPILE	GEIGCFL	GAYTAYYTNCCNATHYTNGA	ARRAARCANCCDATYTCNCC	3072	768	58.6	98	63.6616
Sar_411	XP_046911044.1_1294562_1296331	471	12	163	311	FKEQLNEI	DIPLLDNV	TTYAARGARCARYTNAAYGARAT	ACRTTRTCNARNARNGGDATRTC	512	6144	0.666667	32.2308	57.1	94	155	322	ADRLFEM	NFPAKPK	GCNGAYMGNYTNTTYGARAT	TTNGGYTTNGCNGGRAARTT	2048	512	64.8	91.5	63.6517
Sar_412	XP_046915981.1_11952752_11953457	438	12	17	154	LNNKAINE	AMPYFIQI	YTNAAYAAYAARGCNATHAAYGA	ATYTGDATRAARTANGGCATNGC	1536	384	0.328244	12.0769	63.7	93	2	170	NHLPLVK	DELKETV	AAYCAYYTNCCNYTNGTNAA	ACNGTYTCYTTNARYTCRTC	4096	512	58.2	95	63.5885
Sar_413	XP_046909177.1_7223635_7225224	591	9	101	289	ETIKGDQY	TDCFFSPD	GARACNATHAARGGNGAYCARTA	TCNGGNSWRAARAARCARTCNGT	768	4096	0.706215	43.3	62.7	95.5	45	348	WDFQGMD	WHPKLNQ	TGGGAYTTYCARGGNATGGA	TGRTTNARYTTNGGRTGCCA	32	256	73.9	97.5	63.5879
Sar_414	XP_046916044.1_3728003_3729068	906	10	82	375	DCNLIVWD	KKQQSMFA	GAYTGYAAYYTNATHGTNTGGGA	GCRAACATNSWYTGYTGYTTYTT	768	512	0.704545	68	59.7	99	54	383	QVLVGHE	CFPEFTG	CARGTNYTNGTNGGNCAYGA	CCNGTRAAYTCNGGRAARCA	2048	256	65.4	93.5	63.571
Sar_415	XP_046913118.1_1634257_1636349	1005	11	131	457	DNSVIFVY	ETGDRYML	GAYAAYWSNGTNATHTTYGTNTA	ARCATRTANCKRTCNCCNGTYTC	6144	2048	0.665529	67.4167	58.1	93.5	121	469	RQVFTTK	DYLFHQF	MGNCARGTNTTYACNACNAA	AAYTGRTGRAANARRTARTC	2048	256	64.6	93.5	63.5427
Sar_416	XP_046911822.1_827565_827988	351	11	23	131	KELNMVFG	ICVTYYVT	AARGARYTNAAYATGGTNTTYGG	GTNACRTARTANGTNACRCADAT	512	1536	0.69	25.6667	61.9	92	11	139	AQNTYAV	IFPFTAL	GCNCARAAYACNTAYGCNGT	ARNGCNGTRAANGGRAADAT	512	1536	63.2	98	63.5094
Sar_417	XP_046914278.1_2988006_2988976	399	10	44	168	ACEQFLGK	EIAKAQRD	GCNTGYGARCARTTYYTNGGNAA	TCNCKYTGNGCYTTNGCDATYTC	2048	3072	0.228814	10.8182	63.9	99	31	180	VKIQGQN	KAAYDVE	GTNAARATHCARGGNCARAA	TCNACRTCRTANGCNGCYTT	384	512	69	93	63.4943
Sar_418	XP_046920487.1_5787556_5788167	393	9	40	162	TDHGPQNH	CYNKTDVA	ACNGAYCAYGGNCCNCARAAYCA	GCNACRTCNGTYTTRTTRTARCA	1024	512	0.465517	20.6	71.4	96.5	29	190	KMKIGDP	NEYLKTK	AARATGAARATHGGNGAYCC	TTNGTYTTNARRTAYTCRTT	96	512	67.4	97	63.4827
Sar_419	XP_046917621.1_2622622_2627578	1539	9	436	940	DPYIMVDE	FPANNLQM	GAYCCNTAYATHATGGTNGAYGA	ATYTGNARRTTRTTNGCNGGRAA	384	2048	0.59919	100.2	66.8	92	420	948	MMGKRVN	MIQAGAK	ATGATGGGNAARMGNGTNAA	TTNGCNCCNGCYTGDATCAT	256	384	66	97	63.4633
Sar_420	XP_046912002.1_603770_604495	387	12	24	144	MQVYNSPY	CCGPKGYF	ATGCARGTNTAYAAYWSNCCNTA	AARTANCCYTTNGGNCCRCARCA	2048	1024	0.570175	28.0769	55.5	90.5	10	171	HDAVMNP	VYEFLKY	CAYGAYGCNGTNATGAAYCC	TAYTTNARRAAYTCRTANAC	128	512	69	92.5	63.4633
Sar_421	XP_046911312.1_7122013_7122967	510	10	76	237	RPGMTEYQ	DVHDVGGY	MGNCCNGGNATGACNGARTAYCA	TANCCNCCNACRTCRTGNACRTC	2048	2048	0.516129	24.4545	64	97	66	275	EAHKEVM	IEPGIYF	GARGCNCAYAARGARGTNAT	AARTADATNCCNGGYTCDAT	256	576	70	92	63.455
Sar_422	XP_046920275.1_13094252_13094985	528	11	35	202	VCAGPDHG	KDCPEPVD	GTNTGYGCNGGNCCNGAYCAYGG	TCNACNGGYTCNGGRCARTCYTT	2048	1024	0.698718	44.0833	63.8	90	20	231	YCECDNF	IWKLLTT	TAYTGYGARTGYGAYAAYTT	GTNGTNARNARYTTCCADAT	64	1536	64.7	94	63.4319
Sar_423	XP_046910873.1_4083250_4084081	414	11	40	169	PCSFVTHA	NNFYIKIR	CCNTGYWSNTTYGTNACNCAYGC	CKDATYTTDATRTARAARTTRTT	8192	576	0.357724	18.75	59.8	94.5	28	201	LQIRNDI	WKTCVEH	YTNCARATHMGNAAYGAYAT	TGYTCNACRCANGTYTTCCA	1536	128	68.4	93	63.3867
Sar_424	XP_046911706.1_686738_689480	2019	8	67	731	NAIATGNW	MERDCLIG	AAYGCNATHGCNACNGGNAAYTG	CCDATNARRCARTCNCKYTCCAT	3072	1536	0.585366	157.222	62.9	97.5	45	787	VKVCQFD	IPYAFKL	GTNAARGTNTGYCARTTYGA	ARYTTRAANGCRTANGGDAT	256	768	69.8	93.5	63.3631
Sar_425	XP_046909559.1_9385808_9386549	579	11	58	242	KENAKQKA	DYFNVVGL	AARGARAAYGCNAARCARAARGC	ARNCCNACNACRTTRAARTARTC	256	2048	0.694611	51.0833	61.2	97	50	256	FSHPCEY	KELYYMY	TTYWSNCAYCCNTGYGARTA	TACATRTARTANARYTCYTT	1024	128	61.7	91.5	63.362
Sar_426	XP_046910378.1_590270_593977	756	11	590	833	LAANCLNG	HDWKTYES	YTNGCNGCNAAYTGYYTNAAYGG	SWYTCRTANGTYTTCCARTCRTG	8192	512	0.840376	77.9167	58.2	94	577	915	YSEKKLD	QTHGFGI	TAYWSNGARAARAARYTNGA	ATNCCRAANCCRTGNGTYTG	2048	512	59.4	96	63.2508
Sar_427	XP_046908585.1_6890277_6891924	657	12	238	448	DSVEDLQW	FIHQGQKE	GAYWSNGTNGARGAYYTNCARTG	TCYTTYTGNCCYTGRTGDATRAA	8192	384	0.673575	34	62.7	93.5	230	461	QLPLIGH	WHKQIPG	CARYTNCCNYTNATHGGNCA	CCNGGDATYTGYTTRTGCCA	6144	96	66	84	63.2409
Sar_428	XP_046908270.1_5929158_5932734	1290	9	692	1113	LLNYFMAK	EVIYGDTD	YTNYTNAAYTAYTTYATGGCNAA	TCNGTRTCNCCRTADATNACYTC	2048	1536	0.573935	84.5	65.4	95	650	1154	HFCIITK	EIDIDGV	CAYTTYTGYATHATHACNAA	ACNCCRTCDATRTCDATYTC	288	288	67.7	95	63.188
Sar_429	XP_046911971.1_8796939_8799066	1380	10	114	565	RVDKITEY	DELICHIG	MGNGTNGAYAARATHACNGARTA	CCDATRTGRCADATNARYTCRTC	3072	1152	0.110112	22.4545	65.8	95	55	577	VNCMQTD	VYHKPPS	GTNAAYTGYATGCARACNGA	SWNGGNGGYTTRTGRTANAC	128	2048	66.7	95	63.1607
Sar_430	XP_046915207.1_3514302_3516024	735	9	74	310	PREICDKY	KDNVPFHA	CCNMGNGARATHTGYGAYAARTA	GCRTGRAANGGNACRTTRTCYTT	1536	512	0.53913	48.2	72.4	88.5	53	371	ICGTDEY	DIWRFYL	ATHTGYGGNACNGAYGARTA	ARRTARAANCKCCADATRTC	384	384	70.7	96	63.0918
Sar_431	XP_046917478.1_2724697_2725526	504	12	56	215	GDLHVLEI	CEVDDRDA	GGNGAYYTNCAYGTNYTNGARAT	GCRTCNCKRTCRTCNACYTCRCA	8192	1024	0.785235	43.9231	55.2	92	32	259	GIKAKWF	KKGKVTD	GGNATHAARGCNAARTGGTT	TCNGTNACYTTNCCYTTYTT	192	512	66.8	90.5	63.0749
Sar_432	XP_046919079.1_8698954_8705839	1950	8	375	1016	KAQLQEQK	DQLKNAEP	AARGCNCARYTNCARGARCARAA	GGYTCNGCRTTYTTNARYTGRTC	1024	1024	0.68189	181.778	60.4	96.5	359	1033	EMVANQK	EQIGDNN	GARATGGTNGCNAAYCARAA	TTRTTRTCNCCDATYTGYTC	128	192	74.1	88.5	63.0239
Sar_433	XP_046909743.1_8090281_8090884	396	12	38	161	HETRGEPD	IKLGTIDI	CAYGARACNMGNGGNGARCCNGA	ATRTCDATNGTNCCNARYTTDAT	4096	4608	0.464912	17	54.2	94.5	28	180	ANDVTDF	PYMNTTK	GCNAAYGAYGTNACNGAYTT	TTNGTNGTRTTCATRTANGG	512	256	69.2	90	63.0151
Sar_434	XP_046908626.1_8573826_8574728	519	11	27	191	GNKKEKCT	YEQNNIDS	GGNAAYAARAARGARAARTGYAC	SWRTCDATRTTRTTYTGYTCRTA	256	768	0.621795	34.0833	63.9	89	17	281	NVQMIRT	FWIWSEK	AAYGTNCARATGATHMGNAC	TTYTCNSWCCADATCCARAA	384	192	62.3	97.5	62.989
Sar_435	XP_046911698.1_7770590_7771379	345	12	98	204	LVWDLRNM	FNKKRLCQ	YTNGTNTGGGAYYTNMGNAAYAT	TGRCANARNCKYTTYTTRTTRAA	8192	2048	0.29	9.92308	58.5	96	48	212	MITGGWD	FHKYPTS	ATGATHACNGGNGGNTGGGA	SWNGTNGGRTAYTTRTGRAA	192	1024	67.2	87	62.9602
Sar_436	XP_046911813.1_10929614_10930651	582	11	30	215	WGVNVQPY	VFPGLQGG	TGGGGNGTNAAYGTNCARCCNTA	CCNCCYTGNARNCCNGGRAANAC	1024	8192	0.430168	25.9167	56.5	99	3	223	GGNEHID	PHDNAIA	GGNGGNAAYGARCAYATHGA	GCDATNGCRTTRTCRTGNGG	384	384	69.2	89	62.9583
Sar_437	XP_046917085.1_1992335_1992932	393	12	22	144	GKCYIFYN	CGKPERPP	GGNAARTGYTAYATHTTYTAYAA	GGNGGNCKYTCNGGYTTNCCRCA	384	4096	0.37069	14.3077	62.3	93.5	1	178	LSIEQCP	GPNIRTC	YTNWSNATHGARCARTGYCC	CANGTNCKDATRTTNGGNCC	3072	3072	59.3	93	62.9556
Sar_438	XP_046912476.1_1323836_1326311	999	9	396	720	ILHNKGFK	DIYLPHGW	ATHYTNCAYAAYAARGGNTTYAA	CANCCRTGNGGNARRTADATRTC	1536	3072	0.782178	100.2	66.1	95.5	337	740	NVLPNFT	GKWMRKY	AAYGTNYTNCCNAAYTTYAC	TAYTTNCKCATCCAYTTNCC	1024	128	64.3	94.5	62.9527
Sar_439	XP_046909330.1_10125803_10126791	840	11	50	321	KLIFFYEW	GWKRYYFE	AARYTNATHTTYTTYTAYGARTG	TCRAARTARTANCKYTTCCANCC	768	512	0.759542	91	68	92.5	40	334	GEAVANN	FGFGASL	GGNGARGCNGTNGCNAAYAA	ARNSWNGCNCCRAANCCRAA	1024	8192	53.6	91	62.9311
Sar_440	XP_046916691.1_769487_769916	348	12	21	128	IAWCPFND	KDKKIRIY	ATHGCNTGGTGYCCNTTYAAYGA	TADATNCKDATYTTYTTRTCYTT	384	1152	0.49	14.0769	65.2	95	9	136	PLVAGHK	DPRTGDL	CCNYTNGTNGCNGGNCAYAA	ARRTCNCCNGTNCKNGGRTC	4096	4096	58.8	89	62.8948
Sar_441	XP_046909397.1_2855431_2857648	1038	7	182	519	NLPFDKYE	MGNYQEYL	AAYYTNCCNTTYGAYAARTAYGA	ARRTAYTCYTGRTARTTNCCCAT	1024	256	0.70122	72.25	71.2	100	142	543	GHWPIPE	QHMFGNP	GGNCAYTGGCCNATHCCNGA	GGRTTNCCRAACATRTGYTG	384	64	73	100	62.8871
Sar_442	XP_046909507.1_611339_612176	465	11	72	218	LTTGGKFQ	EHNPFAIC	YTNACNACNGGNGGNAARTTYCA	CADATNGCRAANGGRTTRTGYTC	8192	768	0.45	21.3333	66.2	90	4	232	VNFEPLK	IYRGKPE	GTNAAYTTYGARCCNYTNAA	TCNGGYTTNCCNCKRTADAT	1024	1536	64.4	93.5	62.8799
Sar_443	XP_046914875.1_934186_936049	480	11	92	243	LPIPKEHH	QHKYIVGP	YTNCCNATHCCNAARGARCAYCA	GGNCCNACDATRTAYTTRTGYTG	3072	768	0.641379	33.8333	67.9	93	39	324	KICADIM	KFQEISQ	AARATHTGYGCNGAYATHAT	TGNSWDATYTCYTGRAAYTT	288	768	67	84.5	62.8511
Sar_444	XP_046911434.1_3800533_3801829	903	10	30	322	DHLVRKIF	DYQQIVAS	GAYCAYYTNGTNMGNAARATHTT	SWNGCNACDATYTGYTGRTARTC	6144	3072	0.71875	59.9091	61.3	94	2	332	IFRKVAD	DMRIDLK	ATHTTYMGNAARGTNGCNGA	TTNARRTCDATNCKCATRTC	1536	768	63.4	98	62.8203
Sar_445	XP_046915184.1_2427299_2427881	390	12	33	154	IWREQNEK	DKQKIKQL	ATHTGGMGNGARCARAAYGARAA	ARYTGYTTDATYTTYTGYTTRTC	384	384	0.657895	20.0769	63.9	89	25	167	EAQKQFN	PDLFATP	GARGCNCARAARCARTTYAA	GGNGTNGCRAANARRTCNGG	128	2048	65.6	88.5	62.8075
Sar_446	XP_046919072.1_3499123_3501287	621	11	282	480	TRNNFGEG	VDPYNGYL	ACNMGNAAYAAYTTYGGNGARGG	ARRTANCCRTTRTANGGRTCNAC	2048	2048	0.832402	55.8333	60.2	94	158	575	TLPYGVP	IDGNDET	ACNYTNCCNTAYGGNGTNCC	GTYTCRTCRTTNCCRTCDAT	4096	192	62.6	92.5	62.7664
Sar_447	XP_046919456.1_5652359_5658260	2037	8	20	690	FITMNPGY	KTFDHYCE	TTYATHACNATGAAYCCNGGNTA	TCRCARTARTGRTCRAANGTYTT	768	256	0.29313	88.7778	73.2	94	4	802	VELIGKQ	KQIYGTF	GTNGARYTNATHGGNAARCA	AANGTNCCRTADATYTGYTT	1536	384	70.7	93	62.7448
Sar_448	XP_046911096.1_6890703_6893686	1047	9	30	370	QLIEGHQF	FQHHDGIT	CARYTNATHGARGGNCAYCARTT	GTDATNCCRTCRTGRTGYTGRAA	1536	384	0.658147	95.3	68.9	92.5	13	384	GWVMTDE	VMEDYGR	GGNTGGGTNATGACNGAYGA	CKNCCRTARTCYTCCATNAC	128	256	73.5	85.5	62.7185
Sar_449	XP_046917520.1_391748_392889	357	11	23	133	AAINKTFE	MAREYNWN	GCNGCNATHAAYAARACNTTYGA	TTCCARTTRTAYTCNCKNGCCAT	1536	256	0.504854	17.3333	66.5	95	11	151	EENLYLD	ENYFFVW	GARGARAAYYTNTAYYTNGA	CANACRAARAARTARTTYTC	1024	128	64.2	88.5	62.7079
Sar_450	XP_046914468.1_2089474_2091084	594	9	92	281	AQETQHEK	MAKFGAIL	GCNCARGARACNCARCAYGARAA	ARDATNGCNCCRAAYTTNGCCAT	512	1536	0.26776	13.9	66.2	99.5	70	324	IAMGLVM	QFWYWFP	ATHGCNATGGGNYTNGTNAT	GGRAACCARTACCARAAYTG	1536	16	67.2	98	62.6518
Sar_451	XP_046915796.1_10570985_10581904	423	11	1576	1708	TTDIRMPN	NGGCEDVC	ACNACNGAYATHMGNATGCCNAA	CANACRTCYTCRCANCCNCCRTT	3072	1024	0.75	28.4167	61.8	89.5	1546	1768	RVYWTNW	CIPFELT	MGNGTNTAYTGGACNAAYTG	GTNARYTCRAANGGDATRCA	512	768	68.8	92.5	62.6506
Sar_452	XP_046908574.1_2470499_2470998	399	12	21	145	DFAMKSCK	EKNFALEY	GAYTTYGCNATGAARWSNTGYAA	TAYTCNARNGCRAARTTYTTYTC	1024	1024	0.516949	22.7692	59.4	95.5	9	153	AQPLEWG	YGPNSKC	GCNCARCCNYTNGARTGGGG	CAYTTNSWRTTNGGNCCRTA	512	2048	61.3	90	62.6195
Sar_453	XP_046912926.1_1875843_1876601	405	12	151	277	DPFNISND	EEHPPLVM	GAYCCNTTYAAYATHWSNAAYGA	ATNACNARNGGNGGRTGYTCYTC	3072	4096	0.462185	15.9231	52.4	92	131	287	GVIAEPE	GMATKIK	GGNGTNATHGCNGARCCNGA	TTDATYTTNGTNGCCATNCC	1536	384	66.2	96.5	62.6185
Sar_454	XP_046918022.1_196034_197567	462	10	241	386	LQQVHINE	EVQFDQRL	YTNCARCARGTNCAYATHAAYGA	ARNCKYTGRTCRAAYTGNACYTC	1536	2048	0.434783	18.8182	65.4	94.5	181	412	NKKIPQA	VYDKPWR	AAYAARAARATHCCNCARGC	CKCCANGGYTTRTCRTANAC	192	256	69	92.5	62.553
Sar_455	XP_046912224.1_7548323_7549610	630	11	259	460	IAGVTKKI	GHVNEKNF	ATHGCNGGNGTNACNAARAARAT	AARTTYTTYTCRTTNACRTGNCC	3072	512	0.548718	36.4167	63.9	90.5	247	478	SIEFDKD	ACGSENN	WSNATHGARTTYGAYAARGA	TTRTTYTCNSWNCCRCANGC	768	2048	56.9	100	62.5482
Sar_456	XP_046910477.1_5512873_5513429	357	10	41	151	DNNITTGK	NFCCVHVS	GAYAAYAAYATHACNACNGGNAA	SWNACRTGNACRCARCARAARTT	1536	2048	0.57	18.6364	59.6	98.5	29	167	NYERFLD	GEHKTKP	AAYTAYGARMGNTTYYTNGA	GGYTTNGTYTTRTGYTCNCC	1024	256	64.8	98.5	62.544
Sar_457	XP_046918625.1_11478134_11479028	426	11	127	260	FPEYLIMD	GHFICYRR	TTYCCNGARTAYYTNATHATGGA	CKNCKRTARCADATRAARTGNCC	768	3072	0.897196	37.5833	65.4	89.5	106	320	HIQRLVW	AYMLFYE	CAYATHCARMGNYTNGTNTG	TCRTARAANARCATRTANGC	3072	256	62.7	93.5	62.5308
Sar_458	XP_046908448.1_6115297_6116281	393	12	179	301	PFVGRIYD	MATEKLSE	CCNTTYGTNGGNMGNATHTAYGA	TCNSWNARYTTYTCNGTNGCCAT	6144	8192	0.62931	28.5385	58.4	92.5	30	309	PTDATTN	GIRKFAA	CCNACNGAYGCNACNACNAA	GCNGCRAAYTTNCKDATNCC	2048	1536	56.3	98	62.5194
Sar_459	XP_046913217.1_1584355_1584844	345	12	21	127	AINKLIKE	FAKARQEQ	GCNATHAAYAARYTNATHAARGA	TGYTCYTGNCKNGCYTTNGCRAA	2304	2048	0.28	8.84615	58.4	93	12	137	DEELTIP	IEQQEWL	GAYGARGARYTNACNATHCC	ARCCAYTCYTGYTGYTCDAT	768	96	62.8	93.5	62.4816
Sar_460	XP_046917561.1_3317134_3317833	360	12	111	222	KFLLELWG	HVLNDETQ	AARTTYYTNYTNGARYTNTGGGG	TGNGTYTCRTCRTTNARNACRTG	4096	2048	0.428571	15.6154	53.3	96.5	40	231	RGANDVK	KYIQALK	MGNGGNGCNAAYGAYGTNAA	TTNARNGCYTGDATRTAYTT	2048	768	67	90	62.4781
Sar_461	XP_046909661.1_7035476_7036661	495	12	245	401	WNFLFYKF	HMLFWGNI	TGGAAYTTYYTNTTYTAYAARTT	ATRTTNCCCCARAANARCATRTG	256	256	0.697987	41.6154	65.3	89	184	416	CVWTLIN	VILMQLR	TGYGTNTGGACNYTNATHAA	CKNARYTGCATNARDATNAC	768	3072	58.5	90.5	62.4389
Sar_462	XP_046908581.1_6885562_6886822	687	10	28	248	YNFEIHKT	DGRFHLEA	TAYAAYTTYGARATHCAYAARAC	GCYTCNARRTGRAANCKNCCRTC	192	4096	0.7	49.9091	66.3	97.5	4	385	NQIPDEI	IDWGANF	AAYCARATHCCNGAYGARAT	AARTTNGCNCCCCARTCDAT	192	192	72.6	80.5	62.3922
Sar_463	XP_046919253.1_7599709_7600609	426	11	117	250	EEYQFDGF	HDQALVGD	GARGARTAYCARTTYGAYGGNTT	TCNCCNACNARNGCYTGRTCRTG	256	4096	0.425197	14.8333	64.6	94	101	262	NWEVLRF	FWLMDAE	AAYTGGGARGTNYTNMGNTT	TCNGCRTCCATNARCCARAA	1024	128	65.1	90	62.3724
Sar_464	XP_046915218.1_4498206_4499416	483	10	79	231	GQTLCKKN	GMHYFSPV	GGNCARACNYTNTGYAARAARAA	ACNGGNSWRAARTARTGCATNCC	2048	2048	0.582192	34.8182	62.5	97.5	32	239	YPAPLKI	DKMQLLE	TAYCCNGCNCCNYTNAARAT	TCNARNARYTGCATYTTRTC	2048	512	61.2	97.5	62.3268
Sar_465	XP_046919192.1_9035207_9037907	1356	9	376	819	ADETIAWI	WKTYYTVL	GCNGAYGARACNATHGCNTGGAT	ARNACNGTRTARTANGTYTTCCA	768	1024	0.762238	138.6	62.8	91.5	262	832	ANSEDYG	CFFKDKN	GCNAAYWSNGARGAYTAYGG	TTYTTRTCYTTRAARAARCA	1024	64	65.2	94	62.2765
Sar_466	XP_046919913.1_12527360_12529239	1200	10	29	420	KGYWDFGD	KGYRNVTV	AARGGNTAYTGGGAYTTYGGNGA	ACNGTNACRTTNCKRTANCCYTT	256	4096	0.509235	58.9091	62.8	92	5	435	FGCEETF	NEAVCHF	TTYGGNTGYGARGARACNTT	AARTGRCANACNGCYTCRTT	256	256	70.6	90	62.27
Sar_467	XP_046908443.1_6616297_6617305	948	12	18	325	CLVAAGHP	FPANAACF	TGYYTNGTNGCNGCNGGNCAYCC	AARCANGCNGCRTTNGCNGGRAA	8192	2048	0.665505	62.7692	54	93.5	7	334	KNFFAGG	GYELAMK	AARAAYTTYTTYGCNGGNGG	TTCATNGCNARYTCRTANCC	256	512	64.1	88.5	62.2618
Sar_468	XP_046911245.1_7024665_7026368	792	9	46	301	YILGEFGN	NGILFENS	TAYATHYTNGGNGARTTYGGNAA	SWRTTYTCRAANARDATNCCRTT	3072	6144	0.538462	54.7	57.8	92.5	34	328	PACHENM	FYGNKTN	CCNGCNTGYCAYGARAAYAT	TTNGTYTTRTTNCCRTARAA	256	256	75	99	62.1971
Sar_469	XP_046917082.1_1260339_1260945	357	11	74	184	KKNPDKGF	FYGQYTAE	AARAARAAYCCNGAYAARGGNTT	TCNGCNGTRTAYTGNCCRTARAA	512	1024	0.601942	26.6667	64.8	85.5	5	192	KLNHKEV	IKQNLER	AARYTNAAYCAYAARGARGT	CKYTCNARRTTYTGYTTDAT	256	768	66.4	95	62.1907
Sar_470	XP_046910930.1_7715311_7715881	366	12	27	140	APNPMTDP	MPADPKQA	GCNCCNAAYCCNATGACNGAYCC	GCYTGYTTNGGRTCNGCNGGCAT	1024	512	0.130841	5.07692	59.5	91	11	148	NEENGYF	FKAEWEA	AAYGARGARAAYGGNTAYTT	GCYTCCCAYTCNGCYTTRAA	128	64	69	88	62.1905
Sar_471	XP_046916373.1_9314666_9316235	1023	10	130	462	TLQFEAAW	IEKCGGLD	ACNYTNCARTTYGARGCNGCNTG	TCNARNCCNCCRCAYTTYTCDAT	4096	3072	0.638889	81.4545	64.2	92	102	477	DKNPPID	HENEEIY	GAYAARAAYCCNCCNATHGA	TADATYTCYTCRTTYTCRTG	384	96	66	90	62.179
Sar_472	XP_046914116.1_40341_42321	771	12	97	345	EIVWHLCE	HFVDLIYN	GARATHGTNTGGCAYYTNTGYGA	TTRTADATNARRTCNACRAARTG	768	1536	0.820084	78.6154	65.9	88.5	43	371	KYRSVIH	FVINYAN	AARTAYMGNWSNGTNATHCA	TTNGCRTARTTDATNACRAA	6144	384	58.9	84.5	62.1696
Sar_473	XP_046910733.1_6565484_6566943	480	11	176	327	DATLFAMF	FGRQFKMY	GAYGCNACNYTNTTYGCNATGTT	TACATYTTRAAYTGNCKNCCRAA	2048	512	0.289655	13.6667	60.9	90	165	366	GIQGHHN	ECKECFG	GGNATHCARGGNCAYCAYAA	CCRAARCAYTCYTTRCAYTC	384	64	68.9	93.5	62.1537
Sar_474	XP_046917067.1_231911_234393	843	9	404	676	EIGVHIAD	CMTQALYF	GARATHGGNGTNCAYATHGCNGA	AARTANARNGCYTGNGTCATRCA	2304	1024	0.587755	54	67.1	95	384	705	PGCTDID	IYTHFTS	CCNGGNTGYACNGAYATHGA	SWNGTRAARTGNGTRTADAT	768	1536	63.1	99	62.1281
Sar_475	XP_046912785.1_3850040_3852951	1962	11	104	749	HLAVAMNN	GEAVKIVR	CAYYTNGCNGTNGCNATGAAYAA	CKNACDATYTTNACNGCYTCNCC	2048	6144	0.775578	180	59.9	86.5	42	780	SGTIHVY	AIEFLVM	WSNGGNACNATHCAYGTNTA	ATNACNARRAAYTCDATNGC	6144	1536	63	82	62.1201
Sar_476	XP_046912408.1_10637139_10638362	420	12	151	282	AQIAGLNP	ECLYDEKD	GCNCARATHGCNGGNYTNAAYCC	TCYTTYTCRTCRTANARRCAYTC	6144	512	0.674797	28.8462	57.9	89.5	129	375	DCVINCP	TTLNADE	GAYTGYGTNATHAAYTGYCC	TCRTCNGCRTTNARNGTNGT	192	2048	62.7	94	62.069
Sar_477	XP_046909301.1_2795696_2797731	1215	8	151	547	LIFADMVD	EDVNKCVL	YTNATHTTYGCNGAYATGGTNGA	ARNACRCAYTTRTTNACRTCYTC	1536	1024	0.356021	44.8889	66.6	97	122	586	EFAEDPC	MDNYEPG	GARTTYGCNGARGAYCCNTG	CCNGGYTCRTARTTRTCCAT	256	64	74.6	96.5	62.0682
Sar_478	XP_046918936.1_11969966_11971502	849	10	114	388	YGATVANH	YGDKAFAV	TAYGGNGCNACNGTNGCNAAYCA	ACNGCRAANGCYTTRTCNCCRTA	4096	1024	0.451493	40.4545	64.8	91	92	402	VYYDGQH	TGKRWPV	GTNTAYTAYGAYGGNCARCA	ACNGGCCANCKYTTNCCNGT	256	1024	66.8	94.5	61.9975
Sar_479	XP_046911596.1_1865531_1867718	744	10	44	283	GDFTRTGE	GYFHMFRS	GGNGAYTTYACNMGNACNGGNGA	SWNCKRAACATRTGRAARTANCC	8192	2048	0.683258	38.9091	55.8	95	24	296	MWANNGD	FNNMAIP	ATGTGGGCNAAYAAYGGNGA	GGDATNGCCATRTTRTTRAA	64	96	72.5	94	61.995
Sar_480	XP_046911041.1_1282660_1283651	867	10	39	319	GDVEGNYT	NINVFIGA	GGNGAYGTNGARGGNAAYTAYAC	GCNCCDATRAANACRTTDATRTT	1024	1152	0.827869	71.4545	64	88	30	342	GAWMNID	EYCAKGS	GGNGCNTGGATGAAYATHGA	SWNCCYTTNGCRCARTAYTC	96	1024	71	90	61.9821
Sar_481	XP_046913465.1_4575065_4576247	801	10	145	403	RAIAYYFG	GMLQAWVT	MGNGCNATHGCNTAYTAYTTYGG	GTNACCCANGCYTGNARCATNCC	3072	1024	0.431624	36.9091	60.9	99	100	430	FVMLIGF	ENNHIDK	TTYGTNATGYTNATHGGNTT	TTRTCDATRTGRTTRTTYTC	768	96	68.6	89	61.9694
Sar_482	XP_046908196.1_2511531_2513026	1059	10	87	431	HMQYDIQD	EMYGHFSG	CAYATGCARTAYGAYATHCARGA	CCNSWRAARTGNCCRTACATYTC	96	1024	0.281065	32.4545	66.1	93	79	446	EPFVIND	KYQPKGR	GARCCNTTYGTNATHAAYGA	CKNCCYTTNGGYTGRTAYTT	384	512	70.4	88.5	61.9388
Sar_483	XP_046919360.1_11367707_11369325	948	10	34	341	KSRVDYYG	WDWRLNGA	AARWSNMGNGTNGAYTAYTAYGG	GCNCCRTTNARNCKCCARTCCCA	8192	1024	0.767361	97.2727	56	90.5	17	350	YAEIKEP	TPVKDQA	TAYGCNGARATHAARGARCC	GCYTGRTCYTTNACNGGNGT	192	512	68.5	94.5	61.9374
Sar_484	XP_046916199.1_1219962_1221081	678	10	60	277	FNTPLCEQ	FGAEIAAT	TTYAAYACNCCNYTNTGYGARCA	GTNGCNGCDATYTCNGCNCCRAA	2048	3072	0.260664	18	60.4	98.5	31	294	AVIFGED	EAPIFRV	GCNGTNATHTTYGGNGARGA	ACNCKRAADATNGGNGCYTC	768	1536	68.5	92.5	61.9368
Sar_485	XP_046914320.1_2142583_2144360	984	9	15	334	HRSYDFFV	QKIETMIF	CAYMGNWSNTAYGAYTTYTTYGT	AADATCATNGTYTCDATYTTYTG	4096	288	0.67931	75	61.9	93	4	409	FANIEED	VQKIFHQ	TTYGCNAAYATHGARGARGA	TGRTGRAADATYTTYTGNAC	192	192	72	94	61.9324
Sar_486	XP_046910969.1_1651844_1654024	1545	9	206	712	HQPQYVEK	EYVNQCDN	CAYCARCCNCARTAYGTNGARAA	TTRTCRCAYTGRTTNACRTAYTC	512	256	0.661885	77.9	71	91.5	136	767	FNGKMNA	HTNDTLH	TTYAAYGGNAARATGAAYGC	TGNARNGTRTCRTTNGTRTG	64	1024	66	92	61.9225
Sar_487	XP_046908233.1_5663758_5665384	429	11	17	151	NTERDFVK	QKICKYPL	AAYACNGARMGNGAYTTYGTNAA	ARNGGRTAYTTRCADATYTTYTG	2048	768	0.546875	25.5833	67.6	97.5	9	187	ANVVLEI	VAQLVNE	GCNAAYGTNGTNYTNGARAT	TCRTTNACNARYTGNGCNAC	2048	2048	58	88	61.8969
Sar_488	XP_046914094.1_3088144_3088594	369	10	26	140	QCLDNVGQ	DADLCLGF	CARTGYYTNGAYAAYGTNGGNCA	AANCCNARRCANARRTCNGCRTC	2048	8192	0.490385	16.7273	57	100	9	148	DYKILVC	HNAREEN	GAYTAYAARATHYTNGTNTG	TTYTCYTCNCKNGCRTTRTG	768	512	63.3	99.5	61.8354
Sar_489	XP_046914479.1_3650491_3651375	384	10	51	170	KFDNLYGC	DVKWLEAN	AARTTYGAYAAYYTNTAYGGNTG	TTNGCYTCNARCCAYTTNACRTC	1024	1024	0.309735	11.2727	67.7	92.5	22	184	TGVHNLY	IKPQVDR	ACNGGNGTNCAYAAYYTNTA	CKRTCNACYTGNGGYTTDAT	2048	768	65.8	94.5	61.8295
Sar_490	XP_046920171.1_228609_231234	696	10	371	594	QQCVAAEA	VFNAICEH	CARCARTGYGTNGCNGCNGARGC	TGYTCRCADATNGCRTTRAANAC	1024	768	0.583333	46.9091	61	94.5	357	674	EMMLVMA	QNFEALM	GARATGATGYTNGTNATGGC	ATNARNGCYTCRAARTTYTG	64	512	64.8	95.5	61.8225
Sar_491	XP_046918411.1_4676160_4677251	444	8	198	337	IEIHMKDY	NIHMCYNG	ATHGARATHCAYATGAARGAYTA	CCRTTRTARCACATRTGDATRTT	144	96	0.548872	27	74.3	93	118	350	PVAANDE	NMDYIAG	CCNGTNGCNGCNAAYGAYGA	CCNGCDATRTARTCCATRTT	1024	96	72.5	96.5	61.815
Sar_492	XP_046916972.1_5152228_5153514	1071	10	75	423	LNRQQICP	FIMDNVKS	YTNAAYMGNCARCARATHTGYCC	SWYTTNACRTTRTCCATDATRAA	3072	768	0.654762	68.5455	64.3	91.5	20	451	EKYKCGW	KFRMYRN	GARAARTAYAARTGYGGNTG	TTNCKRTACATNCKRAAYTT	128	512	68.5	88.5	61.7612
Sar_493	XP_046914466.1_3655369_3659838	666	9	883	1096	ILAFIYIH	KTYLVWGE	ATHYTNGCNTTYATHTAYATHCA	TCNCCCCANACNARRTANGTYTT	3456	2048	0.479798	36.4	60.4	98	875	1104	LYYRNKQ	KWFWEKL	YTNTAYTAYMGNAAYAARCA	ARYTTYTCCCARAACCAYTT	1024	32	67	100	61.7262
Sar_494	XP_046920222.1_415050_416322	681	11	181	399	NQLFKIYF	QHQKLVIS	AAYCARYTNTTYAARATHTAYTT	SWDATNACNARYTTYTGRTGYTG	768	6144	0.580189	54.0833	62.2	94.5	95	407	EENWMLP	KQNPFPK	GARGARAAYTGGATGYTNCC	TTNGGRAANGGRTTYTGYTT	64	256	66.1	84	61.6699
Sar_495	XP_046917876.1_251964_253998	1443	8	45	517	IYDTNQKK	ICHLNEKQ	ATHTAYGAYACNAAYCARAARAA	TGYTTYTCRTTNARRTGRCADAT	384	768	0.65708	112.667	70.5	90	2	579	PFDGEEF	EQKKTDF	CCNTTYGAYGGNGARGARTT	AARTCNGTYTTYTTYTGYTC	256	128	71	93	61.6215
Sar_496	XP_046919445.1_6001132_6003965	1851	7	14	622	DPSYHKQI	CITVCNME	GAYCCNWSNTAYCAYAARCARAT	TCCATRTTRCANACNGTDATRCA	2048	384	0.496667	116.5	64.9	97.5	2	674	QTGMVGY	ECNIQYA	CARACNGGNATGGTNGGNTA	GCRTAYTGDATRTTRCAYTC	512	96	72	100	61.5866
Sar_497	XP_046909356.1_8539073_8540008	486	10	17	170	IPFHKHIN	KMIINEEL	ATHCCNTTYCAYAARCAYATHAA	ARYTCYTCRTTDATDATCATYTT	576	288	0.312925	16.6364	66.8	100	7	190	EQEKLEK	MHRTEPS	GARCARGARAARYTNGARAA	SWNGGYTCNGTNCKRTGCAT	256	2048	55.8	96.5	61.5621
Sar_498	XP_046910122.1_4474641_4475773	693	11	71	293	FKPPMPFK	YDIARGGE	TTYAARCCNCCNATGCCNTTYAA	TCNCCNCCNCKNGCDATRTCRTA	512	6144	0.715054	52.4167	56.5	89.5	37	307	VGERFLN	TFPVDGI	GTNGGNGARMGNTTYYTNAA	ATNCCRTCNACNGGRAANGT	4096	1024	62.6	98	61.4969
Sar_499	XP_046913091.1_2801679_2803041	819	10	80	344	FIGGNHEA	YDPEWLAI	TTYATHGGNGGNAAYCAYGARGC	ATNGCNARCCAYTCNGGRTCRTA	768	1024	0.713043	59.7273	67.5	90.5	62	437	GTFHKYY	NPQTTEF	GGNACNTTYCAYAARTAYTA	AAYTCNGTNGTYTGNGGRTT	256	512	70.2	85	61.4675
Sar_500	XP_046914736.1_3293392_3294376	720	10	40	271	IKLWYIPD	FYKLHATR	ATHAARYTNTGGTAYATHCCNGA	CKNGTNGCRTGNARYTTRTARAA	1152	4096	0.44	34	64.1	92.5	22	286	KWNPFND	MIVPRKS	AARTGGAAYCCNTTYAAYGA	SWYTTNCKNGGNACDATCAT	64	3072	65.4	94.5	61.4418
Sar_501	XP_046917685.1_2469114_2471195	687	11	445	665	RDKFGLHK	QGRVMGDR	MGNGAYAARTTYGGNYTNCAYAA	CKRTCNCCCATNACNCKNCCYTG	4096	4096	0.82439	68.5833	55	92	334	676	LDAKIEQ	YKYLNPN	YTNGAYGCNAARATHGARCA	TTNGGRTTNARRTAYTTRTA	768	512	66.8	90.5	61.4252
Sar_502	XP_046912554.1_10885707_10886612	423	11	26	158	IDEGITGY	KPFKYTYE	ATHGAYGARGGNATHACNGGNTA	TCRTANGTRTAYTTRAANGGYTT	2304	512	0.491935	24.6667	62.8	94.5	6	166	YIMKLLN	KEIVLYA	TAYATHATGAARYTNYTNAA	GCRTANARNACDATYTCYTT	768	768	61.7	91	61.4025
Sar_503	XP_046910885.1_4103257_4104121	363	11	23	135	RDLKEVFT	VKQAFEYA	MGNGAYYTNAARGARGTNTTYAC	GCRTAYTCRAANGCYTGYTTNAC	4096	512	0.438095	13.6667	64.8	97	13	190	VLVLKQF	TDEVVDY	GTNYTNGTNYTNAARCARTT	TARTCNACNACYTCRTCNGT	4096	512	58.6	91	61.3858
Sar_504	XP_046917512.1_447692_449636	654	8	41	250	IQLRYGED	GEPATQMT	ATHCARYTNMGNTAYGGNGARGA	GTCATYTGNGTNGCNGGYTCNCC	6144	1024	0.448276	28.8889	62.3	100	9	259	AETGYIQ	NTFHYAG	GCNGARACNGGNTAYATHCA	CCNGCRTARTGRAANGTRTT	768	256	72.5	100	61.3831
Sar_505	XP_046918494.1_11252936_11254322	633	12	105	307	LITGHEDG	HGFGLFDY	YTNATHACNGGNCAYGARGAYGG	TARTCRAANARNCCRAANCCRTG	3072	2048	0.743017	52.9231	60	93	68	347	EWPINGG	FKKSLRE	GARTGGCCNATHAAYGGNGG	TCNCKNARNSWYTTYTTRAA	192	8192	54.8	91.5	61.3799
Sar_506	XP_046913361.1_961868_962998	993	10	20	342	AVNQGHCH	KPTHGDKI	GCNGTNAAYCARGGNCAYTGYCA	ATYTTRTCNCCRTGNGTNGGYTT	1024	1024	0.530159	56.7273	67.5	99.5	8	351	GKRYYDF	FAPPLII	GGNAARMGNTAYTAYGAYTT	ATDATNARNGGNGGNGCRAA	512	3072	60.7	85.5	61.3165
Sar_507	XP_046916493.1_4502457_4503267	648	8	13	220	AQCNGPYD	DTPGKATV	GCNCARTGYAAYGGNCCNTAYGA	ACNGTNGCYTTNCCNGGNGTRTC	1024	4096	0.735	61.7778	66.4	95.5	1	238	VLRHEEF	HEICFVG	GTNYTNMGNCAYGARGARTT	CCNACRAARCADATYTCRTG	2048	192	68.4	100	61.3142
Sar_508	XP_046914480.1_3648650_3649634	522	10	82	247	AIVGYPAC	FNVGDESM	GCNATHGTNGGNTAYCCNGCNTG	ATNSWYTCRTCNCCNACRTTRAA	6144	4096	0.548611	33.8182	62.3	97.5	9	288	TGGAGYI	DKRDYEV	ACNGGNGGNGCNGGNTAYAT	ACYTCRTARTCNCKYTTRTC	2048	256	59.8	96.5	61.2764
Sar_509	XP_046915182.1_3866734_3867580	489	12	33	187	VAMDTEFP	FPVIYDVK	GTNGCNATGGAYACNGARTTYCC	TTNACRTCRTADATNACNGGRAA	512	1536	0.47619	25.0769	68	91	6	197	CGIREVW	MKSCKNL	TGYGGNATHMGNGARGTNTG	ARRTTYTTRCANSWYTTCAT	1536	512	59.2	84.5	61.2692
Sar_510	XP_046909112.1_2518475_2519025	465	11	27	173	RAFIRKDC	FTVVIDDN	MGNGCNTTYATHMGNAARGAYTG	TTRTCRTCDATNACNACNGTRAA	6144	1536	0.698529	26.6667	60.4	92	13	190	THTKEEP	TVDEVIL	ACNCAYACNAARGARGARCC	ARDATNACYTCRTCNACNGT	256	1536	62.5	94.5	61.2654
Sar_511	XP_046916361.1_3418879_3423409	1698	8	430	987	GFYGNPWA	HQAVCECL	GGNTTYTAYGGNAAYCCNTGGGC	ARRCAYTCRCANACNGCYTGRTG	512	1024	0.639854	124.111	65.9	95.5	298	1039	IDPNGPC	DCVDICF	ATHGAYCCNAAYGGNCCNTG	AARCADATRTCNACRCARTC	768	192	67.2	93	61.1383
Sar_512	XP_046912021.1_8858139_8859761	813	10	125	387	EVLDARDP	DWNCGKIK	GARGTNYTNGAYGCNMGNGAYCC	TTDATYTTNCCRCARTTCCARTC	8192	192	0.613281	62.3636	62.5	89	6	529	KDPGIPN	GMQLNKE	AARGAYCCNGGNATHCCNAA	TCYTTRTTNARYTGCATNCC	768	256	67.9	92.5	61.106
Sar_513	XP_046913301.1_2738701_2739394	366	11	11	124	FNHIVIWG	GYAFAHQE	TTYAAYCAYATHGTNATHTGGGG	TCYTGRTGNGCRAANGCRTANCC	288	1024	0.438095	18.5833	66.5	98.5	2	132	ALDTSYW	GFGRLIM	GCNYTNGAYACNWSNTAYTG	ATDATNARNCKNCCRAANCC	8192	6144	51.5	93.5	61.0808
Sar_514	XP_046918435.1_302992_306456	807	11	185	445	TVNVLENI	INVNNGEL	ACNGTNAAYGTNYTNGARAAYAT	ARYTCNCCRTTRTTNACRTTDAT	4096	1536	0.759036	70.5	56	92	111	492	YHIIDGN	NDNAPYW	TAYCAYATHATHGAYGGNAA	CARTANGGNGCRTTRTCRTT	288	256	71.1	84	61.0476
Sar_515	XP_046917617.1_2857994_2858643	420	11	41	172	NVSAMPTF	FINQPRTL	AAYGTNWSNGCNATGCCNACNTT	ARNGTNCKNGGYTGRTTDATRAA	8192	6144	0.628099	30.3333	59.8	91	2	211	GPCQRIA	VKFQNVQ	GGNCCNTGYCARMGNATHGC	TGNACRTTYTGRAAYTTNAC	1536	256	63.9	93.5	60.9797
Sar_516	XP_046918572.1_2754600_2755745	384	10	40	159	DFKQYEME	EEYHRMRE	GAYTTYAARCARTAYGARATGGA	TCNCKCATNCKRTGRTAYTCYTC	64	1024	0.619469	23.8182	64.6	96	10	183	NPHTFEA	KEFLDYT	AAYCCNCAYACNTTYGARGC	GTRTARTCNARRAAYTCYTT	256	256	71	85	60.9671
Sar_517	XP_046916026.1_2115315_2116007	348	12	29	136	YELIVRHF	HIEKIKER	TAYGARYTNATHGTNMGNCAYTT	CKYTCYTTDATYTTYTCDATRTG	6144	576	0.554455	21.6154	60.1	93.5	4	161	DQAHPPI	IGLVEGY	GAYCARGCNCAYCCNCCNAT	TANCCYTCNACNARNCCDAT	512	3072	60.8	88	60.9539
Sar_518	XP_046908796.1_3848907_3851385	1194	8	360	749	GFFVIEDH	KVAQTACL	GGNTTYTTYGTNATHGARGAYCA	ARRCANGCNGTYTGNGCNACYTT	768	4096	0.65625	74	65.3	100	287	784	YRCLHIF	QQFNLDL	TAYMGNTGYYTNCAYATHTT	ARRTCNARRTTRAAYTGYTG	1536	512	62.3	100	60.9394
Sar_519	XP_046913912.1_4633582_4634587	525	8	90	256	QQNAGKEY	CYGAKIML	CARCARAAYGCNGGNAARGARTA	ARCATDATYTTNGCNCCRTARCA	512	768	0.440252	26.2222	69.7	99	34	284	GFINLDK	TKGEAVC	GGNTTYATHAAYYTNGAYAA	CANACNGCYTCNCCYTTNGT	768	1024	68.4	96.5	60.8459
Sar_520	XP_046917512.1_446281_447619	390	8	147	268	KMTKRDVF	FYWHIQTV	AARATGACNAARMGNGAYGTNTT	ACNGTYTGDATRTGCCARTARAA	1024	192	0.321739	11.7778	69.4	97.5	135	291	MGIVQDT	DTFADPQ	ATGGGNATHGTNCARGAYAC	TGNGGRTCNGCRAANGTRTC	192	512	69.6	99	60.8446
Sar_521	XP_046917652.1_112184_113264	366	12	197	310	LNEVFVGE	DPVVFGTN	YTNAAYGARGTNTTYGTNGGNGA	TTNGTNCCRAANACNACNGGRTC	4096	4096	0.615385	23.0769	60.2	93	79	350	IGVNSDP	FNDGAKA	ATHGGNGTNAAYWSNGAYCC	GCYTTNGCNCCRTCRTTRAA	3072	256	59.2	89.5	60.8216
Sar_522	XP_046914342.1_3377366_3378189	351	12	81	189	IMWSQRDP	FTNIYVKN	ATHATGTGGWSNCARMGNGAYCC	TTYTTNACRTADATRTTNGTRAA	1536	768	0.60396	22.5385	59.1	94.5	65	235	AIDTLNF	FGFVCFE	GCNATHGAYACNYTNAAYTT	TCRAARCANACRAANCCRAA	1536	256	63.7	84.5	60.7505
Sar_523	XP_046911684.1_6978056_6979240	645	12	35	241	IVATNIAE	EGDLITYL	ATHGTNGCNACNAAYATHGCNGA	ARRTANGTDATNARRTCNCCYTC	4608	6144	0.65	46.0769	57.9	94	7	390	FVLPLYA	APHYYEF	TTYGTNYTNCCNYTNTAYGC	AAYTCRTARTARTGNGGNGC	4096	256	59.8	87	60.7469
Sar_524	XP_046910838.1_3866976_3868203	684	12	154	373	FEGQLTVY	QKAVRELK	TTYGARGGNCARYTNACNGTNTA	TTNARYTCNCKNACNGCYTTYTG	4096	8192	0.690821	55.8462	59.6	87.5	127	394	DNPMARY	IKDIIGG	GAYAAYCCNATGGCNMGNTA	CCNCCDATDATRTCYTTDAT	512	432	60.8	89.5	60.7376
Sar_525	XP_046920591.1_7124226_7124913	462	12	14	159	ALQARNNA	DVYGVYQF	GCNYTNCARGCNMGNAAYAAYGC	AAYTGRTANACNCCRTANACRTC	8192	1024	0.727941	30.6154	52.4	98	3	194	HAVGKNT	YERFIVS	CAYGCNGTNGGNAARAAYAC	SWNACDATRAANCKYTCRTA	512	3072	62.8	87.5	60.737
Sar_526	XP_046916136.1_1140498_1141425	504	9	34	193	EVGAQAMD	NIQKIVAF	GARGTNGGNGCNCARGCNATGGA	AANGCNACDATYTTYTGDATRTT	1024	1152	0.540541	33.6	68.2	97	15	201	EDRRDAC	ENAFDRI	GARGAYMGNMGNGAYGCNTG	ATNCKRTCRAANGCRTTYTC	2048	512	61.8	96	60.7196
Sar_527	XP_046913065.1_40550_42104	714	9	68	297	QILDARNP	DCPGLVFP	CARATHYTNGAYGCNMGNAAYCC	GGRAANACNARNCCNGGRCARTC	6144	4096	0.725806	57.8	57.4	99	43	408	LTPFEKN	KDFVQGK	YTNACNCCNTTYGARAARAA	TTNCCYTGNACRAARTCYTT	1024	256	71.4	92	60.7065
Sar_528	XP_046919912.1_5837022_5838142	552	9	27	202	ACDEALYQ	YPNDNVFE	GCNTGYGAYGARGCNYTNTAYCA	TCRAANACRTTRTCRTTNGGRTA	2048	512	0.360947	19	65.6	97.5	15	216	LTNTMIN	KQEYFMV	YTNACNAAYACNATGATHAA	ACCATRAARTAYTCYTGYTT	768	32	71.2	90.5	60.6749
Sar_529	XP_046919913.1_12526286_12527300	564	9	82	261	RQCPEGTY	EPCYNGGT	MGNCARTGYCCNGARGGNACNTA	GTNCCNCCRTTRTARCANGGYTC	4096	1024	0.447059	29.3	66.6	93	68	303	PLGWYQD	PEKAMCQ	CCNYTNGGNTGGTAYCARGA	TGRCACATNGCYTTYTCNGG	512	128	73.3	90.5	60.6566
Sar_530	XP_046919573.1_6971658_6973071	795	8	145	401	AYGVFGNQ	FFMTGYLP	GCNTAYGGNGTNTTYGGNAAYCA	GGNARRTANCCNGTCATRAARAA	2048	1024	0.775862	80.3333	66	97	24	410	AFHWIEY	GFEFAAE	GCNTTYCAYTGGATHGARTA	TCNGCNGCRAAYTCRAANCC	96	512	69.3	93.5	60.6016
Sar_531	XP_046909038.1_10182968_10183849	858	9	11	288	EKTNSAYM	EYFAFLCE	GARAARACNAAYWSNGCNTAYAT	TCRCANARRAANGCRAARTAYTC	4096	1024	0.672065	63.9	59.4	94.5	2	297	NDKFMDF	AKQGDEE	AAYGAYAARTTYATGGAYTT	TCYTCRTCNCCYTGYTTNGC	32	256	71.8	93	60.6003
Sar_532	XP_046912929.1_1862231_1865084	1017	11	502	832	HPNLIRYF	NKRHHYHE	CAYCCNAAYYTNATHMGNTAYTT	TCRTGRTARTGRTGNCKYTTRTT	6144	512	0.622517	75.5	58.5	91.5	463	863	GTCVYKG	FPRLIIH	GGNACNTGYGTNTAYAARGG	TGDATDATNARNCKNGGRAA	512	4608	59.3	92	60.5833
Sar_533	XP_046918493.1_482357_482951	498	11	25	182	VAANRFIN	PDIYPRHT	GTNGCNGCNAAYMGNTTYATHAA	GTRTGNCKNGGRTADATRTCNGG	6144	3072	0.437086	20.1667	58.1	93	11	190	EPGLMYY	GWRHIEI	GARCCNGGNYTNATGTAYTA	ATYTCDATRTGNCKCCANCC	512	384	63.9	93.5	60.5611
Sar_534	XP_046910703.1_5766316_5767066	387	9	96	216	TPYMTKDY	EDMVFQKA	ACNCCNTAYATGACNAARGAYTA	GCYTTYTGRAANACCATRTCYTC	512	128	0.368421	13.8	71.8	93.5	7	245	NMVMRYG	IGLAEEV	AAYATGGTNATGMGNTAYGG	ACYTCYTCNGCNARNCCDAT	128	1536	59.8	100	60.5333
Sar_535	XP_046911812.1_803082_803745	420	10	58	189	EGVNKQME	CVNYLKLP	GARGGNGTNAAYAARCARATGGA	GGNARYTTNARRTARTTNACRCA	256	4096	0.47541	21.5455	65.9	94	27	210	IELRKGG	IAINEGQ	ATHGARYTNMGNAARGGNGG	TGNCCYTCRTTDATNGCDAT	3072	576	59.8	96	60.5091
Sar_536	XP_046919158.1_1606027_1606771	456	10	45	188	FGKGKAAD	CEATGADV	TTYGGNAARGGNAARGCNGCNGA	ACRTCNGCNCCNGTNGCYTCRCA	2048	2048	0.459854	22	60	93.5	35	223	SVNTPTK	CFQKDVL	WSNGTNAAYACNCCNACNAA	ARNACRTCYTTYTGRAARCA	8192	256	63.6	98.5	60.4943
Sar_537	XP_046920076.1_12665977_12667460	552	11	136	311	QPAIPENP	HWALRDFG	CARCCNGCNATHCCNGARAAYCC	CCRAARTCNCKNARNGCCCARTG	1536	2048	0.43787	24.3333	58.3	94	123	324	VALKCHW	QICRNFN	GTNGCNYTNAARTGYCAYTG	TTRAARTTNCKRCADATYTG	1024	384	68.9	86.5	60.4593
Sar_538	XP_046914875.1_932077_933868	366	11	399	512	ITGRKENC	KIIGKRGA	ATHACNGGNMGNAARGARAAYTG	GCNCCNCKYTTNCCDATDATYTT	3072	4608	0.719626	32.1667	60	90	339	530	DVRIKFP	VQIQVPE	GAYGTNMGNATHAARTTYCC	TCNGGNACYTGDATYTGNAC	768	768	64.1	92.5	60.4272
Sar_539	XP_046912795.1_4141576_4142696	423	10	68	200	MQRILKYH	FDKVMLMC	ATGCARMGNATHYTNAARTAYCA	CACATNARCATNACYTTRTCRAA	1536	256	0.666667	20.4545	66.3	97	53	227	ANQGKFK	YKEALIL	GCNAAYCARGGNAARTTYAA	ARDATNARNGCYTCYTTRTA	256	1536	66.3	86	60.4163
Sar_540	XP_046913762.1_436631_437378	414	9	27	156	RGQAIAKQ	EPWGYTPA	MGNGGNCARGCNATHGCNAARCA	GCNGGNGTRTANCCCCANGGYTC	6144	1024	0.487805	21.4	62.3	97	5	164	DVTVIAF	ECTVMGI	GAYGTNACNGTNATHGCNTT	ATNCCCATNACNGTRCAYTC	1536	256	68.4	96	60.3918
Sar_541	XP_046920606.1_5045590_5047164	639	10	354	558	TKMILIGD	FQGQERDI	ACNAARATGATHYTNATHGGNGA	ATRTCNCKYTCYTGNCCYTGRAA	2304	1024	0.786885	64.7273	62.8	89.5	329	598	NCVIVDE	MNVALTR	AAYTGYGTNATHGTNGAYGA	CKNGTNARNGCNACRTTCAT	384	2048	65.9	91.5	60.3815
Sar_542	XP_046910124.1_1552068_1553009	462	9	128	273	KLTCHKKC	YDDFLWAT	AARYTNACNTGYCAYAARAARTG	GTNGCCCANARRAARTCRTCRTA	1024	512	0.655738	28.5	61.3	95	102	347	NIYTVCE	QMQDKLN	AAYATHTAYACNGTNTGYGA	TTNARYTTRTCYTGCATYTG	384	128	72.8	93.5	60.3274
Sar_543	XP_046911122.1_6673106_6674559	351	12	46	154	VYFSYFKE	EYLFISEF	GTNTAYTTYWSNTAYTTYAARGA	AAYTCNSWDATRAANARRTAYTC	2048	6144	0.72549	24.7692	49.8	88.5	14	284	LLKNKFF	NDTFPDE	YTNYTNAARAAYAARTTYTT	TCRTCNGGRAANGTRTCRTT	1024	256	64.2	98	60.3239
Sar_544	XP_046913818.1_2152946_2155196	390	12	135	256	PNVMGRQC	DCPPCYTL	CCNAAYGTNATGGGNMGNCARTG	ARNGTRTARCANGGNGGRCARTC	2048	2048	0.552632	24.0769	62.4	92.5	62	296	CEKCLPG	NFERQLN	TGYGARAARTGYYTNCCNGG	TTNARYTGNCKYTCRAARTT	512	1024	60.6	85	60.2857
Sar_545	XP_046920690.1_8588278_8595530	1863	6	1205	1817	IDFCNYDG	WIDYGQFP	ATHGAYTTYTGYAAYTAYGAYGG	GGRAAYTGNCCRTARTCDATCCA	192	192	0.291032	67.4286	73.2	100	1178	1866	TKIYWPN	EDAIQKV	ACNAARATHTAYTGGCCNAA	ACYTTYTGDATNGCRTCYTC	192	192	74.9	100	60.1889
Sar_546	XP_046911028.1_139215_140166	498	10	40	197	CNWSFVFD	IFHWNACL	TGYAAYTGGWSNTTYGTNTTYGA	ARRCANGCRTTCCARTGRAADAT	1024	384	0.231788	11.9091	64.6	99.5	16	207	EIKKEFE	IIHIKDG	GARATHAARAARGARTTYGA	CCRTCYTTDATRTGDATDAT	96	216	62.5	89.5	60.1742
Sar_547	XP_046914724.1_3141011_3141561	348	12	32	139	GVSKGKYT	WDGRYALV	GGNGTNWSNAARGGNAARTAYAC	ACNARNGCRTANCKNCCRTCCCA	8192	4096	0.415842	13.9231	54.6	93	12	150	AMDIYFP	DIAVYAS	GCNATGGAYATHTAYTTYCC	SWNGCRTANACNGCDATRTC	96	3072	64.9	89	60.1497
Sar_548	XP_046908467.1_6426348_6427149	405	10	74	200	YRNLWEHY	FANKMDLK	TAYMGNAAYYTNTGGGARCAYTA	TTNARRTCCATYTTRTTNGCRAA	1024	512	0.73	6.54545	66.3	100	39	214	EIVPTVG	KISQTLG	GARATHGTNCCNACNGTNGG	CCNARNGTYTGNSWDATYTT	1536	6144	52.8	97.5	60.0982
Sar_549	XP_046913066.1_36827_37526	411	12	19	147	PIVVTLWY	FFNESPLP	CCNATHGTNGTNACNYTNTGGTA	GGNARNGGNSWYTCRTTRAARAA	6144	8192	0.532787	17.0769	52.3	91.5	3	160	DFGLARE	FPTWPAK	GAYTTYGGNYTNGCNMGNGA	TTNGCNGGCCANGTNGGRAA	4096	512	61.1	96	60.0702
Sar_550	XP_046913738.1_13546547_13547441	381	10	45	163	KFLIAYNV	DQKIHLAI	AARTTYYTNATHGCNTAYAAYGT	ATNGCNARRTGDATYTTYTGRTC	1536	1536	0.5625	22.1818	65.4	96	32	246	FVPKWGA	GKKIFEH	TTYGTNCCNAARTGGGGNGC	TGYTCRAADATYTTYTTNCC	256	192	70.5	82.5	60.0408
Sar_551	XP_046919860.1_4109841_4110305	357	11	28	138	QYCFGNKM	GQVYYLKR	CARTAYTGYTTYGGNAAYAARAT	CKYTTNARRTARTANACYTGNCC	256	4096	0.576923	17.0833	68.4	89.5	19	146	FAAHMDG	FFEVRRV	TTYGCNGCNCAYATGGAYGG	ACNCKNCKNACYTCRAARAA	128	2048	60.2	89.5	60.0369
Sar_552	XP_046909650.1_2626468_2628163	738	11	72	309	LMFIADHC	CALATFDR	YTNATGTTYATHGCNGAYCAYTG	CKRTCRAANGTNGCNARNGCRCA	768	8192	0.669643	61.5833	62.8	86.5	3	337	NNIEPMQ	PQLREAI	AAYAAYATHGARCCNATGCA	ATNGCYTCNCKNARYTGNGG	96	4096	64.7	87.5	59.9333
Sar_553	XP_046909268.1_9411372_9412212	501	9	45	203	LAKIAEQM	GWDKTFCL	YTNGCNAARATHGCNGARCARAT	ARRCARAANGTYTTRTCCCANCC	3072	512	0.690789	43	69.5	88.5	6	221	LFDVDGT	IYFFGDK	YTNTTYGAYGTNGAYGGNAC	TTRTCNCCRAARAARTADAT	1024	192	66.6	95	59.9279
Sar_554	XP_046919100.1_13692988_13696581	531	10	727	895	DDPFEIWD	NMKCLILY	GAYGAYCCNTTYGARATHTGGGA	TANARDATNARRCAYTTCATRTT	192	1536	0.713376	42.6364	64.7	93.5	713	906	VSHLKQY	GVDIWDI	GTNWSNCAYYTNAARCARTA	ATRTCCCADATRTCNACNCC	4096	192	60.1	93	59.8827
Sar_555	XP_046909518.1_3098958_3100148	591	10	14	202	GPYLAQKD	ENVFLPQF	GGNCCNTAYYTNGCNCARAARGA	AAYTGNGGNARRAANACRTTYTC	4096	2048	0.401099	21.8182	64.6	92.5	3	224	HRRFEYK	DHDVLKF	CAYMGNMGNTTYGARTAYAA	AAYTTNARNACRTCRTGRTC	1024	512	64.8	92	59.829
Sar_556	XP_046908236.1_5676399_5677144	570	12	64	245	FWKIGDPF	FNFLGYFF	TTYTGGAARATHGGNGAYCCNTT	AARAARTANCCNARRAARTTRAA	384	1024	0.64881	37.7692	56.4	91.5	24	255	YIGYFLI	YCIWKIF	TAYATHGGNTAYTTYYTNAT	AADATYTTCCADATRCARTA	768	72	65.7	84	59.8196
Sar_557	XP_046913896.1_3976983_3978484	1020	10	54	385	AEYVLPTF	ADALNFDV	GCNGARTAYGTNYTNCCNACNTT	ACRTCRAARTTNARNGCRTCNGC	8192	2048	0.609231	70.9091	57.4	92.5	4	444	GNLIKQW	DITQQDV	GGNAAYYTNATHAARCARTG	ACRTCYTGYTGNGTDATRTC	768	192	69	88.5	59.8112
Sar_558	XP_046915646.1_8472766_8473786	708	8	37	264	RDIKIDNF	NYDAFVKT	MGNGAYATHAARATHGAYAAYTT	GTYTTNACRAANGCRTCRTARTT	1152	512	0.262443	20.7778	69.2	98	28	277	GVLGIHP	ENQMKRY	GGNGTNYTNGGNATHCAYCC	TANCKYTTCATYTGRTTYTC	3072	128	66.5	97.5	59.7727
Sar_559	XP_046915485.1_3722592_3725673	1863	6	128	740	MDRNVEMF	DWNKVCEH	ATGGAYMGNAAYGTNGARATGTT	TGYTCRCANACYTTRTTCCARTC	256	128	0.540902	116.143	73.7	98	90	753	KCFIDFK	QDECILH	AARTGYTTYATHGAYTTYAA	TGNARDATRCAYTCRTCYTG	96	384	72.1	96.5	59.7594
Sar_560	XP_046917272.1_151954_152438	369	12	28	142	VDKYKDMG	EEVSVKNI	GTNGAYAARTAYAARGAYATGGG	ATRTTYTTNACNSWNACYTCYTC	128	4096	0.324074	10.6923	56.6	93	17	154	RQVEGPF	DKKTGKR	MGNCARGTNGARGGNCCNTT	CKYTTNCCNGTYTTYTTRTC	2048	512	62.4	89	59.7578
Sar_561	XP_046916284.1_899776_901315	1206	10	50	443	IVPIIPDY	GFTALNIC	ATHGTNCCNATHATHCCNGAYTA	CADATRTTNARNGCNGTRAANCC	3456	6144	0.306283	36.0909	57.2	94.5	42	469	LDNMLYM	YDYEQFE	YTNGAYAAYATGYTNTAYAT	TCRAAYTGYTCRTARTCRTA	512	64	66.9	93	59.6657
Sar_562	XP_046908867.1_8787466_8788717	897	9	136	426	GYDFWYQP	VDFGDEPN	GGNTAYGAYTTYTGGTAYCARCC	TTNGGYTCRTCNCCRAARTCNAC	128	1024	0.729537	76.4	69.1	92	69	438	APHTSHC	AHEMRYP	GCNCCNCAYACNWSNCAYTG	GGRTANCKCATYTCRTGNGC	4096	256	58.3	95	59.6302
Sar_563	XP_046912948.1_5069075_5070244	468	8	48	195	GLEKDHPD	NCNCDGYT	GGNYTNGARAARGAYCAYCCNGA	GTRTANCCRTCRCARTTRCARTT	2048	256	0.22695	14.7778	66.8	100	11	239	PQMWYLN	FGERQIV	CCNCARATGTGGTAYYTNAA	ACDATYTGNCKYTCNCCRAA	128	768	68.2	96.5	59.6023
Sar_564	XP_046916361.1_3436892_3437639	372	9	40	155	CGIDYHCP	YVKGCKEI	TGYGGNATHGAYTAYCAYTGYCC	ATYTCYTTRCANCCYTTNACRTA	384	512	0.388889	14.7	68.4	94.5	3	177	KCGQNAI	ECDIGSK	AARTGYGGNCARAAYGCNAT	TTNSWNCCDATRTCRCAYTC	256	1536	67.5	92	59.5966
Sar_565	XP_046914516.1_688033_688956	402	10	97	222	APTGCLQY	KANGPIVI	GCNCCNACNGGNTGYYTNCARTA	ATNACDATNGGNCCRTTNGCYTT	8192	3072	0.635593	27.4545	62.8	93	31	245	KITQIDC	GFRVKYE	AARATHACNCARATHGAYTG	TCRTAYTTNACNCKRAANCC	288	1024	67.7	89	59.5747
Sar_566	XP_046910035.1_2506898_2507846	789	9	9	263	DGKITNNQ	DFVTGDKF	GAYGGNAARATHACNAAYAAYCA	AAYTTRTCNCCNGTNACRAARTC	768	1024	0.399194	37.5	66.2	93	1	284	VDFNVPM	GIPDGWM	GTNGAYTTYAAYGTNCCNAT	ATCCANCCRTCNGGDATNCC	512	384	68.4	91.5	59.481
Sar_567	XP_046908565.1_8653443_8656644	444	9	652	791	LQMLNCCI	DMEAFKAA	YTNCARATGYTNAAYTGYTGYAT	GCNGCYTTRAANGCYTCCATRTC	1024	256	0.823077	48.5	61.4	95.5	644	806	GNCLFHQ	EDFIRWH	GGNAAYTGYYTNTTYCAYCA	TGCCANCKDATRAARTCYTC	512	192	71.6	89	59.4249
Sar_568	XP_046918499.1_11255616_11256985	822	10	21	286	QPESYLFG	KQKIFVDG	CARCCNGARWSNTAYYTNTTYGG	CCRTCNACRAADATYTTYTGYTT	8192	384	0.792683	60.9091	58.9	93	6	301	FGSHFIM	IYGIENK	TTYGGNWSNCAYTTYATHAT	TTRTTYTCDATNCCRTADAT	1536	288	63.8	92	59.4206
Sar_569	XP_046915346.1_919642_922164	1173	8	348	730	YDIPFMFE	WYRAKVEK	TAYGAYATHCCNTTYATGTTYGA	TTYTCNACYTTNGCNCKRTACCA	192	1024	0.654795	91.6667	68.1	91.5	228	750	REGYAKC	DYGNRET	MGNGARGGNTAYGCNAARTG	GTYTCNCKRTTNCCRTARTC	1024	512	69.2	92	59.3938
Sar_570	XP_046914986.1_1137547_1139065	648	8	95	302	GPLICEGD	DCQWTAFK	GGNCCNYTNATHTGYGARGGNGA	TTRAANGCNGTCCAYTGRCARTC	6144	256	0.402985	34.4444	68.9	97	66	313	EYLPVRQ	CADEIGV	GARTAYYTNCCNGTNMGNCA	ACNCCDATYTCRTCNGCRCA	4096	384	64.2	98	59.3169
Sar_571	XP_046909300.1_2824509_2825206	480	12	16	167	WCRQILKG	FFQEDTGF	TGGTGYMGNCARATHYTNAARGG	AANCCNGTRTCYTCYTGRAARAA	1536	512	0.310345	12.8462	61.2	94.5	6	200	KKINLKV	TDPKKRK	AARAARATHAAYYTNAARGT	TTNCKYTTYTTNGGRTCNGT	384	1024	54.4	89.5	59.2861
Sar_572	XP_046914555.1_2593930_2595160	654	10	108	317	DSGGFQMV	FDCVYPTR	GAYWSNGGNGGNTTYCARATGGT	CKNGTNGGRTANACRCARTCRAA	2048	2048	0.57672	43.9091	63.3	93	41	389	IETPIFM	HNIRFQM	ATHGARACNCCNATHTTYAT	ATYTGRAANCKDATRTTRTG	576	384	71	82	59.1778
Sar_573	XP_046919349.1_12372770_12373461	471	10	37	185	GQILLNDV	DIFPFLDR	GGNCARATHYTNYTNAAYGAYGT	CKRTCNARRAANGGRAADATRTC	6144	3072	0.549296	27.6364	55.2	97.5	5	217	EMMAILG	IGFPCPE	GARATGATGGCNATHYTNGG	TCNGGRCANGGRAANCCDAT	192	768	62.7	96	59.1655
Sar_574	XP_046918208.1_630376_631372	411	10	229	357	FIIYYTIE	FVAWIKIF	TTYATHATHTAYTAYACNATHGA	AADATYTTDATCCANGCNACRAA	864	576	0.557522	27.5455	60.1	90	196	369	WQFRTLN	FNKTMSQ	TGGCARTTYMGNACNYTNAA	TGNSWCATNGTYTTRTTRAA	1024	512	61.8	99.5	59.161
Sar_575	XP_046916787.1_3368039_3368987	360	10	31	142	ARFWLIDC	ENRLPFVA	GCNMGNTTYTGGYTNATHGAYTG	GCNACRAANGGNARNCKRTTYTC	3072	8192	0.32381	12.0909	60.2	93	4	183	KAQWEDV	PICNLNI	AARGCNCARTGGGARGAYGT	ATRTTNARRTTRCADATNGG	64	768	67.2	93	59.152
Sar_576	XP_046920687.1_8978633_8979842	519	9	34	198	KVEDTKGN	DQGNLGTM	AARGTNGARGAYACNAARGGNAA	ATNGTNCCNARRTTNCCYTGRTC	1024	4096	0.489051	28.4	64.5	98.5	4	214	PLWQDRD	WHANMNE	CCNYTNTGGCARGAYMGNGA	TCRTTCATRTTNGCRTGCCA	1024	32	67.8	88.5	59.1233
Sar_577	XP_046919662.1_6498044_6499385	762	11	91	336	PWKARGGK	DYIRPFTW	CCNTGGAARGCNMGNGGNGGNAA	CANGTRAANGGNCKDATRTARTC	4096	3072	0.729614	42.9167	59.5	87.5	12	384	NAKFYCC	YFLCVPD	AAYGCNAARTTYTAYTGYTG	TCNGGNACRCANARRAARTA	128	1024	70.4	84.5	59.105
Sar_578	XP_046913896.1_3974190_3976001	822	10	224	489	GYQRELTY	DTVIGLQA	GGNTAYCARMGNGARYTNACNTA	GCYTGNARNCCDATNACNGTRTC	8192	6144	0.695312	61.4545	57.5	94	192	595	NLVPNIV	NPQKDKT	AAYYTNGTNCCNAAYATHGT	GTYTTRTCYTTYTGNGGRTT	1536	128	63.3	92	59.104
Sar_579	XP_046915520.1_517028_517752	624	12	38	237	MQKKCSIH	HHIYMALI	ATGCARAARAARTGYWSNATHCA	ATNARNGCCATRTADATRTGRTG	768	768	0.581522	35.6154	57.5	88.5	1	251	DMTYNLH	EDNLFNE	GAYATGACNTAYAAYYTNCA	TCRTTRAANARRTTRTCYTC	256	256	66.1	84	59.0681
Sar_580	XP_046908576.1_6881389_6883331	474	12	484	633	SHLHADHH	IHEATMED	WSNCAYYTNCAYGCNGAYCAYCA	TCYTCCATNGTNGCYTCRTGDAT	8192	384	0.871212	50.3846	53.5	91	427	672	PGKVRNT	THFSQRY	CCNGGNAARGTNMGNAAYAC	TANCKYTGNSWRAARTGNGT	2048	4096	55.6	94	59.0462
Sar_581	XP_046908297.1_6314300_6314952	531	11	10	178	LQKQENKQ	EAAIWELE	YTNCARAARCARGARAAYAARCA	TCNARYTCCCADATNGCNGCYTC	512	1536	0.691358	38.0833	55.5	95	2	210	QELRELK	QMLVRHE	CARGARYTNMGNGARYTNAA	TCRTGNCKNACNARCATYTG	4096	1024	54.3	97.5	59.0134
Sar_582	XP_046919431.1_5891312_5894230	696	10	125	348	IQQITDNP	EELREDNR	ATHCARCARATHACNGAYAAYCC	CKRTTRTCYTCNCKNARYTCYTC	576	4096	0.661905	46.4545	52.1	96	95	359	GCAVQCE	ETKTMLE	GGNTGYGCNGTNCARTGYGA	TCNARCATNGTYTTNGTYTC	512	512	65.4	95	58.9994
Sar_583	XP_046909897.1_3469173_3470400	909	9	86	380	QCAQLCKE	NGFSEDRV	CARTGYGCNCARYTNTGYAARGA	ACNCKRTCYTCNSWRAANCCRTT	1024	8192	0.734767	89.8	55.4	96.5	7	403	YVFDGKA	QTRIDSF	TAYGTNTTYGAYGGNAARGC	AANSWRTCDATNCKNGTYTG	256	6144	61.5	97.5	58.9941
Sar_584	XP_046919456.1_5649766_5651374	1188	7	38	425	AQVNYADM	EETDKVIA	GCNCARGTNAAYTAYGCNGAYAT	GCDATNACYTTRTCNGTYTCYTC	1024	768	0.173228	25.5	69.4	97.5	15	461	PDYNFEK	VHFLYQY	CCNGAYTAYAAYTTYGARAA	TAYTGRTANARRAARTGNAC	128	512	71.4	100	58.9648
Sar_585	XP_046915632.1_3732769_3733283	429	11	33	167	FDTKLRED	TDTNNIKR	TTYGAYACNAARYTNMGNGARGA	CKYTTDATRTTRTTNGTRTCNGT	4096	1536	0.724409	33.4167	57.3	88	1	175	MFDVGGQ	VFDDVHT	ATGTTYGAYGTNGGNGGNCA	GTRTGNACRTCRTCRAANAC	256	256	66	91.5	58.9641
Sar_586	XP_046916740.1_79480_81391	456	9	317	460	IRTEGIFA	GNHFVWEF	ATHMGNACNGARGGNATHTTYGC	AAYTCCCANACRAARTGRTTNCC	4608	256	0.723881	33.8	64.6	96.5	244	485	IAVCVKP	HYRVCEF	ATHGCNGTNTGYGTNAARCC	AAYTCRCANACNCKRTARTG	768	512	66	91	58.942
Sar_587	XP_046919387.1_5826924_5828852	1524	10	44	543	CTGLKKCC	KCVCREGG	TGYACNGGNYTNAARAARTGYTG	CCNCCYTCNCKRCANACRCAYTT	2048	2048	0.814318	139.636	55.2	89.5	36	568	NECSHDY	ENCDWGP	AAYGARTGYWSNCAYGAYTA	GGNCCCCARTCRCARTTYTC	512	64	69.4	82	58.9315
Sar_588	XP_046919212.1_8411389_8413864	1719	9	127	691	YVFNRHGQ	KEERIRFN	TAYGTNTTYAAYMGNCAYGGNCA	TTRAANCKDATNCKYTCYTCYTT	2048	3072	0.75188	162.4	60.6	89	2	712	VFLETPQ	YKLRYKY	GTNTTYYTNGARACNCCNCA	TAYTTRTANCKNARYTTRTA	2048	1024	55.6	96	58.9312
Sar_589	XP_046914567.1_4119765_4120905	768	7	35	282	FWTVEEVD	NPFDFMEQ	TTYTGGACNGTNGARGARGTNGA	TGYTCCATRAARTCRAANGGRTT	512	128	0.386555	35.375	68.3	98	23	297	DIWQMYK	NFFEKRV	GAYATHTGGCARATGTAYAA	ACNCKYTTYTCRAARAARTT	24	256	75.5	95	58.8986
Sar_590	XP_046912676.1_3796799_3797595	537	9	49	219	DELIITNA	DVTAKLYG	GAYGARYTNATHATHACNAAYGC	CCRTANARYTTNGCNGTNACRTC	2304	4096	0.579268	37.4	60.9	94	36	258	KIHGEKN	ETFINVL	AARATHCAYGGNGARAARAA	ARNACRTTDATRAANGTYTC	192	768	70.6	92	58.8944
Sar_591	XP_046910576.1_2251499_2252321	555	9	73	249	NLYFQFKT	ICVQMWNS	AAYYTNTAYTTYCARTTYAARAC	SWRTTCCACATYTGNACRCADAT	512	384	0.535714	31.4	67.1	93.5	49	268	HHAVTFK	GPTCADG	CAYCAYGCNGTNACNTTYAA	CCRTCNGCRCANGTNGGNCC	512	1024	64.8	92.5	58.756
Sar_592	XP_046914324.1_3176736_3177532	360	12	42	153	YLEQVRQH	CGYSIEDQ	TAYYTNGARCARGTNMGNCARCA	TGRTCYTCDATNSWRTANCCRCA	4096	3072	0.257143	7.46154	56.4	92.5	16	221	YRCKMLK	GVIELRN	TAYMGNTGYAARATGYTNAA	TTNCKNARYTCDATNACNCC	512	6144	59.6	90.5	58.7334
Sar_593	XP_046915254.1_3276592_3277800	777	9	92	342	VVCNLYPF	DGIIAPDF	GTNGTNTGYAAYYTNTAYCCNTT	AARTCNGGNGCDATDATNCCRTC	4096	2304	0.452675	37.4	60.3	93	47	360	ITGAPEM	KKNGAYC	ATHACNGGNGCNCCNGARAT	CARTANGCNCCRTTYTTYTT	1536	256	71.2	92.5	58.7162
Sar_594	XP_046916267.1_9286148_9287921	690	9	234	455	ILVIGMTN	KVFDDAYK	ATHYTNGTNATHGGNATGACNAA	TTRTANGCRTCRTCRAANACYTT	4608	512	0.437209	39	63.7	94.5	214	467	HDTVVNQ	CILVDNI	CAYGAYACNGTNGTNAAYCA	ATRTTRTCNACNARDATRCA	512	768	64.7	93.5	58.573
Sar_595	XP_046911030.1_128348_129164	351	11	18	126	VKRYEWIF	DALLHIKD	GTNAARMGNTAYGARTGGATHTT	TCYTTDATRTGNARNARNGCRTC	768	6144	0.578431	21.1667	60.2	90	7	239	FLDQVQY	GWLAKIK	TTYYTNGAYCARGTNCARTA	TTDATYTTNGCNARCCANCC	512	768	64	89	58.4811
Sar_596	XP_046918277.1_1971965_1972711	423	9	9	141	NDVELVWQ	NKDRIFME	AAYGAYGTNGARYTNGTNTGGCA	TCCATRAADATNCKRTCYTTRTT	1024	384	0.404762	20.3	66.9	90.5	1	151	ASNPGQF	GAVKELC	GCNWSNAAYCCNGGNCARTT	CANARYTCYTTNACNGCNCC	4096	2048	61.2	100	58.4808
Sar_597	XP_046917641.1_11271010_11274098	1161	7	130	508	PPKLHDKQ	MAKMQYNW	CCNCCNAARYTNCAYGAYAARCA	CARTTRTAYTGCATYTTNGCCAT	2048	64	0.647849	107.875	68.4	94	79	522	RRIDEYK	INCFEQH	MGNMGNATHGAYGARTAYAA	TGYTGYTCRAARCARTTDAT	1536	96	71.4	92	58.413
Sar_598	XP_046908651.1_1342584_1343852	423	10	249	381	ALDKLQEP	QGLEINNP	GCNYTNGAYAARYTNCARGARCC	GGRTTRTTDATYTCNARNCCYTG	4096	1536	0.309524	11.8182	58.2	94.5	214	398	ATLVANK	EANAKYF	GCNACNYTNGTNGCNAAYAA	AARTAYTTNGCRTTNGCYTC	4096	256	64.8	94	58.4071
Sar_599	XP_046913120.1_1626309_1627064	522	10	38	203	TLNKGCGF	WFIGQILK	ACNYTNAAYAARGGNTGYGGNTT	TTNARDATYTGNCCDATRAACCA	4096	1152	0.797203	38.9091	64.9	87	18	257	IHKLQNP	DKINTEA	ATHCAYAARYTNCARAAYCC	GCYTCNGTRTTDATYTTRTC	384	192	71	85	58.3888
Sar_600	XP_046916484.1_4511228_4512104	375	10	162	278	IGKIRTEM	ICSDKTGT	ATHGGNAARATHMGNACNGARAT	GTNCCNGTYTTRTCNSWRCADAT	4608	6144	0.0545455	1.45455	54.1	100	142	287	TNIAAGK	TTNQMSV	ACNAAYATHGCNGCNGGNAA	ACNSWCATYTGRTTNGTNGT	1536	1024	59.2	99.5	58.3854
Sar_601	XP_046917387.1_2364507_2365042	360	10	35	146	VNVPLDIF	EPFFIIET	GTNAAYGTNCCNYTNGAYATHTT	GTYTCDATDATRAARAANGGYTC	6144	576	0.380952	10.8182	59.8	97	6	155	TNEYFFD	CIIWFSI	ACNAAYGARTAYTTYTTYGA	ATNSWRAACCADATDATRCA	128	576	63.2	91.5	58.3568
Sar_602	XP_046912141.1_8750283_8751382	414	10	92	221	FDSKNFCD	FMLHQIRK	TTYGAYWSNAARAAYTTYTGYGA	TTNCKDATYTGRTGNARCATRAA	1024	1536	0.769231	30.0909	61.4	95.5	36	275	QRAARTD	YNKKYGG	CARMGNGCNGCNMGNACNGA	CCNCCRTAYTTYTTRTTRTA	8192	128	56.4	95.5	58.2888
Sar_603	XP_046916891.1_1877103_1878620	933	8	161	463	QLFSKNCF	DKKQIGEY	CARYTNTTYWSNAARAAYTGYTT	TAYTCNCCDATYTGYTTYTTRTC	4096	384	0.877193	104.111	62.8	88.5	95	508	HLKYQFE	PGEAPLI	CAYYTNAARTAYCARTTYGA	ATNARNGGNGCYTCNCCNGG	256	4096	65.6	99	58.264
Sar_604	XP_046917727.1_1762152_1763233	480	7	177	328	MPDANKEH	YGNGTAIF	ATGCCNGAYGCNAAYAARGARCA	AADATNGCNGTNCCRTTNCCRTA	256	3072	0.402778	21	69.7	97	167	348	NMGAKNH	EIDVGQV	AAYATGGGNGCNAARAAYCA	ACYTGNCCNACRTCDATYTC	128	384	70	100	58.2518
Sar_605	XP_046913012.1_5712301_5713054	462	12	84	229	LEELGINF	NQQALIAY	YTNGARGARYTNGGNATHAAYTT	TANGCDATNARNGCYTGYTGRTT	6144	3072	0.52518	29.3077	57.3	97	76	242	PYADEPP	YGVFALL	CCNTAYGCNGAYGARCCNCC	ARNARNGCRAANACNCCRTA	512	4096	56.6	84	58.217
Sar_606	XP_046919988.1_4989528_4990438	471	12	23	171	NPLYVEVD	QTRSFQYI	AAYCCNYTNTAYGTNGARGTNGA	ATRTAYTGRAANSWNCKNGTYTG	4096	8192	0.309859	14.8462	51.5	92.5	8	201	WIGHPNF	NPEEYSI	TGGATHGGNCAYCCNAAYTT	ATNSWRTAYTCYTCNGGRTT	192	1024	66.3	86.5	58.2143
Sar_607	XP_046914931.1_1347665_1348181	432	10	53	188	VNDKFDQF	QWMSEHLS	GTNAAYGAYAARTTYGAYCARTT	SWNARRTGYTCNSWCATCCAYTG	256	4096	0.75	28.2727	57.9	88	39	198	TMQKKDH	DNFLHIC	ACNATGCARAARAARGAYCA	CADATRTGNARRAARTTRTC	64	384	73.4	89.5	58.1972
Sar_608	XP_046919394.1_11641242_11641936	513	10	48	210	EYCLKAYI	EDRMDSFF	GARTAYTGYYTNAARGCNTAYAT	AARAANSWRTCCATNCKRTCYTC	1024	2048	0.363636	20.2727	55.9	94.5	3	220	ARKAMDY	ETLKYLY	GCNMGNAARGCNATGGAYTA	TANARRTAYTTNARNGTYTC	512	2048	60.4	99	58.1822
Sar_609	XP_046915037.1_9839402_9841634	936	9	215	518	EIGVHIAD	YTHFTSPI	GARATHGGNGTNCAYATHGCNGA	ATNGGNSWNGTRAARTGNGTRTA	2304	8192	0.740614	98.5	58.9	96.5	182	606	CVFTIDP	DHSFDVL	TGYGTNTTYACNATHGAYCC	ARNACRTCRAANSWRTGRTC	384	2048	58.6	93.5	58.1749
Sar_610	XP_046909089.1_10136249_10137244	384	11	12	131	VGTYVEVD	NPIAYQSM	GTNGGNACNTAYGTNGARGTNGA	ATNSWYTGRTANGCDATNGGRTT	4096	6144	0.345133	10.3333	58.3	93	4	139	GQFLSDK	VEKHAKQ	GGNCARTTYYTNWSNGAYAA	TGYTTNGCRTGYTTYTCNAC	4096	256	59	93.5	58.1513
Sar_611	XP_046919679.1_6119058_6120578	1059	8	167	511	LWFNTPEA	NDYNEVIG	YTNTGGTTYAAYACNCCNGARGC	CCDATNACYTCRTTRTARTCRTT	1024	384	0.566265	75.7778	68.8	95.5	57	519	LLNFGKF	IVTRKDL	YTNYTNAAYTTYGGNAARTT	ARRTCYTTNCKNGTNACDAT	2048	3072	58.4	96.5	58.1175
Sar_612	XP_046909188.1_2934063_2934987	495	8	116	272	EAEFHFTH	IYDMVVRG	GARGCNGARTTYCAYTTYACNCA	CCNCKNACNACCATRTCRTADAT	512	1536	0.460938	18.2222	63.1	93.5	99	309	WWQAENG	MVYGRCE	TGGTGGCARGCNGARAAYGG	TCRCANCKNCCRTANACCAT	32	512	70.1	100	58.1043
Sar_613	XP_046910876.1_4143247_4144535	540	7	257	428	GIGHCFYK	NYETMKIL	GGNATHGGNCAYTGYTTYTAYAA	ARDATYTTCATNGTYTCRTARTT	768	384	0.381818	18	72.2	96.5	224	465	ACINFNK	DVEAWIE	GCNTGYATHAAYTTYAAYAA	TCDATCCANGCYTCNACRTC	192	192	71.9	96	58.0916
Sar_614	XP_046920182.1_195308_196450	831	10	18	286	TNWYVRMN	EGTAREII	ACNAAYTGGTAYGTNMGNATGAA	ATDATYTCNCKNGCNGTNCCYTC	512	6144	0.664093	64.6364	58.7	98	2	297	RLYTVVP	QKLRKKA	MGNYTNTAYACNGTNGTNCC	GCYTTYTTNCKNARYTTYTG	8192	1024	50.4	96.5	58.0332
Sar_615	XP_046908776.1_9838104_9838821	456	9	134	277	KRFDTIHD	PWCDFCGN	AARMGNTTYGAYACNATHCAYGA	TTNCCRCARAARTCRCACCANGG	1536	256	0.689655	36	68.7	96.5	109	287	RFNNQTK	WGIIGQG	MGNTTYAAYAAYCARACNAA	CCYTGNCCDATDATNCCCCA	512	288	61.9	88	57.9546
Sar_616	XP_046910703.1_5767338_5771410	2082	5	624	1309	YAEIEVMK	EDKIYRHL	TAYGCNGARATHGARGTNATGAA	ARRTGNCKRTADATYTTRTCYTC	384	1536	0.285276	152.667	69.6	98.5	584	1342	GNQTCVF	QNKMHLY	GGNAAYCARACNTGYGTNTT	TANARRTGCATYTTRTTYTG	512	128	74.1	100	57.9512
Sar_617	XP_046919913.1_12525419_12526226	435	10	16	152	CETNIDDC	PCQNGGTC	TGYGARACNAAYATHGAYGAYTG	CANGTNCCNCCRTTYTGRCANGG	384	2048	0.491667	20.1818	64.5	92	7	165	CPPGWTG	GFMCQCK	TGYCCNCCNGGNTGGACNGG	TTRCAYTGRCACATRAANCC	512	64	66.6	86	57.909
Sar_618	XP_046915671.1_4545645_4546637	357	9	59	169	YTAICIMG	EKFFAFWG	TAYACNGCNATHTGYATHATGGG	CCCCARAANGCRAARAAYTTYTC	576	128	0.627451	32.6	65.5	91.5	6	235	GGYENDV	WPWGGEP	GGNGGNTAYGARAAYGAYGT	GGYTCNCCNCCCCANGGCCA	256	128	65.2	93	57.8278
Sar_619	XP_046908196.1_2513092_2514142	426	8	102	235	MVKSANTN	CIKYDLQH	ATGGTNAARWSNGCNAAYACNAA	TGYTGNARRTCRTAYTTDATRCA	4096	768	0.448819	26.7778	61.2	100	88	266	EGELTPI	VIPQEYG	GARGGNGARYTNACNCCNAT	CCRTAYTCYTGNGGDATNAC	2048	384	63.5	100	57.8
Sar_620	XP_046910129.1_1586064_1587015	354	10	10	119	AIVMEKPN	FIDEIDSL	GCNATHGTNATGGARAARCCNAA	ARNSWRTCDATYTCRTCDATRAA	768	4608	0.203883	7.72727	63.1	94.5	2	142	KLMAQLE	KTEFLVQ	AARYTNATGGCNCARYTNGA	TGNACNARRAAYTCNGTYTT	1024	1024	62.8	90	57.7826
Sar_621	XP_046915377.1_1370797_1371928	708	7	71	298	IMRHDPHK	MNKQTDVI	ATHATGMGNCAYGAYCCNCAYAA	ATNACRTCNGTYTGYTTRTTCAT	768	256	0.221719	16.875	71.4	94.5	62	314	EPGTCKD	FYKHESC	GARCCNGGNACNTGYAARGA	CANSWYTCRTGYTTRTARAA	512	512	69.8	100	57.7515
Sar_622	XP_046908721.1_8566827_8569122	705	9	149	375	VSQWGHDF	YYQESGRA	GTNWSNCARTGGGGNCAYGAYTT	GCNCKNCCNSWYTCYTGRTARTA	2048	8192	0.676471	58.3	57.8	99.5	112	467	LYITPEM	EFVGDES	YTNTAYATHACNCCNGARAT	SWYTCRTCNCCNACRAAYTC	1536	1024	64.8	89.5	57.7439
Sar_623	XP_046915842.1_3938547_3941145	2079	8	128	812	KPGEIDPN	EAKKAGKI	AARCCNGGNGARATHGAYCCNAA	ATYTTNCCNGCYTTYTTNGCYTC	1536	1024	0.667188	165.556	60.6	93	25	820	KYGKNQW	EKKLSIL	AARTAYGGNAARAAYCARTG	ARDATNSWNARYTTYTTYTC	128	6144	58.7	94	57.7332
Sar_624	XP_046917529.1_388385_389105	351	11	29	137	ERIICLMG	DIQIQAEE	GARMGNATHATHTGYYTNATGGG	TCYTCNGCYTGDATYTGDATRTC	2304	576	0.284314	8.58333	59.2	91.5	7	181	PIVVEQT	EAKELGL	CCNATHGTNGTNGARCARAC	ARNCCNARYTCYTTNGCYTC	768	2048	59.7	92.5	57.6913
Sar_625	XP_046914809.1_2925962_2927519	915	9	59	355	QHGSVYWK	FYFDFKEI	CARCAYGGNWSNGTNTAYTGGAA	ATYTCYTTRAARTCRAARTARAA	2048	128	0.572464	63	63	93	25	439	VLMWIKA	DVFNAPV	GTNYTNATGTGGATHAARGC	ACNGGNGCRTTRAANACRTC	192	512	68.3	86.5	57.6776
Sar_626	XP_046912357.1_2173609_2174611	504	11	151	310	DDIQDWCE	NMQLKKIK	GAYGAYATHCARGAYTGGTGYGA	TTDATYTTYTTNARYTGCATRTT	96	384	0.61745	38.4167	63.8	90	135	327	GQQLLGN	VMDEKFS	GGNCARCARYTNYTNGGNAA	SWRAAYTTYTCRTCCATNAC	4096	256	56.1	89	57.6598
Sar_627	XP_046917136.1_3060363_3061399	384	9	65	184	DGPNEKIQ	WAITNATS	GAYGGNCCNAAYGARAARATHCA	SWNGTNGCRTTNGTDATNGCCCA	768	6144	0.39823	16.4	63.5	96.5	52	227	VLADACW	NGIENIL	GTNYTNGCNGAYGCNTGYTG	ARDATRTTYTCDATNCCRTT	2048	576	63.3	93.5	57.6354
Sar_628	XP_046919378.1_5728762_5729914	399	10	42	166	GTTPPHYQ	EDDLVTVW	GGNACNACNCCNCCNCAYTAYCA	CANACNGTNACNARRTCRTCYTC	4096	4096	0.547009	11.2727	59.3	89.5	30	185	MYVYKED	QGHKSWV	ATGTAYGTNTAYAARGARGA	ACCCANSWYTTRTGNCCYTG	64	512	67.1	93.5	57.5732
Sar_629	XP_046911406.1_8153253_8154692	963	9	106	418	CKCLIIDE	QGMTIDNG	TGYAARTGYYTNATHATHGAYGA	CCRTTRTCDATNGTCATNCCYTG	1152	384	0.732639	86.2	64.5	92	51	437	INGITLH	GQAYVAL	ATHAAYGGNATHACNYTNCA	ARNGCNACRTANGCYTGNCC	2304	2048	58.9	92	57.5514
Sar_630	XP_046908764.1_8548496_8548954	354	10	21	130	AYLDPGNI	DTFTFLFL	GCNTAYYTNGAYCCNGGNAAYAT	ARRAANARRAANGTRAANGTRTC	4096	4096	0.349515	13.5455	53.6	96.5	8	138	LWAFTGP	DKYGLRK	YTNTGGGCNTTYACNGGNCC	TTNCKNARNCCRTAYTTRTC	1024	2048	61.9	97	57.5379
Sar_631	XP_046918069.1_880614_881043	372	9	28	143	IPLPQGWE	EEGLDYGG	ATHCCNYTNCCNCARGGNTGGGA	CCNCCRTARTCNARNCCYTCYTC	3072	2048	0.330275	10.5	56	96	1	151	TTQWEDP	IAREWFF	ACNACNCARTGGGARGAYCC	AARAACCAYTCNCKNGCDAT	128	384	66.3	99	57.5374
Sar_632	XP_046913543.1_3988155_3989084	534	9	105	274	GVALWFPC	HWFKTATI	GGNGTNGCNYTNTGGTTYCCNTG	ATNGTNGCNGTYTTRAACCARTG	4096	512	0.649682	48.8	67.7	93	95	303	HQIMFRV	YVKTISV	CAYCARATHATGTTYMGNGT	ACNSWDATNGTYTTNACRTA	192	3072	59.5	92	57.5095
Sar_633	XP_046908319.1_6405289_6406279	414	10	12	141	YQEMRLKD	NQSIQMLD	TAYCARGARATGMGNYTNAARGA	TCNARCATYTGDATNSWYTGRTT	1024	3072	0.292683	13.1818	55	95	1	192	VMKEWSE	EEVAQKQ	GTNATGAARGARTGGWSNGA	TGYTTYTGNGCNACYTCYTC	256	256	59.3	99.5	57.4381
Sar_634	XP_046910975.1_1673450_1674392	585	12	94	280	LREREKEV	QNDKRYLV	YTNMGNGARMGNGARAARGARGT	ACNARRTANCKYTTRTCRTTYTG	8192	2048	0.642458	37.9231	54.8	93.5	84	310	KEKQERI	GPPKPIT	AARGARAARCARGARMGNAT	GTDATNGGYTTNGGNGGNCC	256	1536	56.1	87.5	57.4285
Sar_635	XP_046911347.1_9671212_9673846	525	10	342	508	WFCRHFNE	DFFRVYTL	TGGTTYTGYMGNCAYTTYAAYGA	ARNGTRTANACNCKRAARAARTC	256	4096	0.69375	41.0909	63.9	90.5	207	521	DELVIHN	GDVCTFS	GAYGARYTNGTNATHCAYAA	SWRAANGTRCANACRTCNCC	768	2048	64.2	86.5	57.4235
Sar_636	XP_046919580.1_187868_188740	663	8	24	236	NLQVAVEG	EPGFYILN	AAYYTNCARGTNGCNGTNGARGG	TTNARDATRTARAANCCNGGYTC	4096	3072	0.480583	34.7778	62.3	92.5	13	245	FNVYTKG	KFADHHV	TTYAAYGTNTAYACNAARGG	ACRTGRTGRTCNGCRAAYTT	256	128	71.2	96.5	57.4029
Sar_637	XP_046915639.1_2378087_2378956	504	8	99	258	VFREPIIC	GFVWACKN	GTNTTYMGNGARCCNATHATHTG	TTYTTRCANGCCCANACRAANCC	4608	512	0.335526	17.2222	66.4	100	87	266	PNGTIRN	YDGDVQS	CCNAAYGGNACNATHMGNAA	SWYTGNACRTCNCCRTCRTA	3072	1024	58.4	100	57.4009
Sar_638	XP_046911236.1_7084694_7089183	1974	6	785	1434	FQIGQEIN	YCKEQKGP	TTYCARATHGGNCARGARATHAA	GGNCCYTTYTGYTCYTTRCARTA	576	256	0.619808	155.429	69.2	93	650	1461	IYNIGPC	YIWQLKE	ATHTAYAAYATHGGNCCNTG	TCYTTNARYTGCCADATRTA	576	192	70.2	95	57.3857
Sar_639	XP_046910507.1_5713995_5715021	528	9	49	216	AGGFFRPE	GQAFKVKA	GCNGGNGGNTTYTTYMGNCCNGA	GCYTTNACYTTRAANGCYTGNCC	8192	1024	0.803797	54.4	57	90	34	225	TIVADKF	WIKHFYF	ACNATHGTNGCNGAYAARTT	AARTARAARTGYTTDATCCA	768	48	74.6	89.5	57.3794
Sar_640	XP_046919883.1_9999963_10000679	363	10	94	206	AEQVLEEI	EKELKNNF	GCNGARCARGTNYTNGARGARAT	AARTTRTTYTTNARYTCYTTYTC	2048	512	0.737864	25.9091	56	93.5	11	263	NILPIDW	TTVIPYN	AAYATHYTNCCNATHGAYTG	TTRTANGGDATNACNGTNGT	1152	1536	63.8	93.5	57.316
Sar_641	XP_046919792.1_4142626_4143179	414	8	27	156	EACREEFH	HFDGQWIA	GARGCNTGYMGNGARGARTTYCA	GCDATCCAYTGNCCRTCRAARTG	1024	192	0.785124	25	66.9	97.5	13	167	LRDTINT	EIHPEKQ	YTNMGNGAYACNATHAAYAC	TGYTTYTCNGGRTGDATYTC	3072	192	64.5	94.5	57.2694
Sar_642	XP_046908566.1_13468381_13469098	432	9	24	159	FLVIGPQK	YFDGELVP	TTYYTNGTNATHGGNCCNCARAA	GGNACNARYTCNCCRTCRAARTA	6144	2048	0.663636	7	66.4	93	2	264	PCNDKRH	PGTYAQH	CCNTGYAAYGAYAARMGNCA	TGYTGNGCRTANGTNCCNGG	512	1024	67.6	90	57.2633
Sar_643	XP_046914031.1_2165080_2166690	1317	9	67	497	KNIQIKDF	NCIGMRFA	AARAAYATHCARATHAARGAYTT	GCRAANCKCATNCCDATRCARTT	288	768	0.818616	143.8	68.8	89.5	10	547	RNGIPGP	GVFVKAV	MGNAAYGGNATHCCNGGNCC	ACNGCYTTNACRAANACNCC	3072	1024	53.7	87	57.2406
Sar_644	XP_046912406.1_1894529_1895038	354	11	38	147	KAARDAQE	EYLEREIT	AARGCNGCNMGNGAYGCNCARGA	GTDATYTCNCKYTCNARRTAYTC	4096	3072	0.242718	7.16667	50.8	94.5	28	161	SCNRYDE	IKQKVQD	WSNTGYAAYMGNTAYGAYGA	TCYTGNACYTTYTGYTTDAT	2048	192	64.4	92	57.1378
Sar_645	XP_046915061.1_426806_427773	384	9	176	295	RFKQTGDI	FCHIRQDV	MGNTTYAARCARACNGGNGAYAT	ACRTCYTGNCKDATRTGRCARAA	2048	768	0.230088	10	68.5	92	168	309	KCPIAGK	EGAQIAL	AARTGYCCNATHGCNGGNAA	ARNGCDATYTGNGCNCCYTC	768	1536	63.7	92	57.1098
Sar_646	XP_046913499.1_3577437_3578210	345	12	94	200	YDAIDIEA	NNDHSEAY	TAYGAYGCNATHGAYATHGARGC	TANGCYTCNSWRTGRTCRTTRTT	576	2048	0.44	15.8462	57.6	91.5	41	208	YIRLDQP	NNLGVLE	TAYATHMGNYTNGAYCARCC	TCNARNACNCCNARRTTRTT	1536	4096	55.7	89	57.0046
Sar_647	XP_046910279.1_7796788_7799269	621	10	106	304	RDDTVRCI	QFWPENLG	MGNGAYGAYACNGTNMGNTGYAT	CCNARRTTYTCNGGCCARAAYTG	8192	512	0.710843	51.5455	61.4	92	75	340	YITAIKA	FETIKGN	TAYATHACNGCNATHAARGC	TTNCCYTTDATNGTYTCRAA	576	384	67.2	82	56.9934
Sar_648	XP_046913681.1_8765926_8766892	459	11	52	196	AGIVEPIN	NNGFIWIS	GCNGGNATHGTNGARCCNATHAA	SWDATCCADATRAANCCRTTRTT	4608	1152	0.434783	20.5	61.3	91.5	5	238	FMRGHGT	NCILALA	TTYATGMGNGGNCAYGGNAC	GCNARNGCNARDATRCARTT	512	3072	56.1	90.5	56.9166
Sar_649	XP_046912064.1_6066040_6066785	354	9	84	193	LHELANKC	FVDDSHVE	YTNCAYGARYTNGCNAAYAARTG	TCNACRTGNSWRTCRTCNACRAA	4096	4096	0.145631	4.4	55.4	98	75	205	PIELITH	NCIQLEC	CCNATHGARYTNATHACNCA	CAYTCNARYTGDATRCARTT	2304	384	63.9	99	56.8837
Sar_650	XP_046911840.1_8337111_8337852	471	11	85	233	YGELYCWA	YAANAKGR	TAYGGNGARYTNTAYTGYTGGGC	CKNCCYTTNGCRTTNGCNGCRTA	512	4096	0.781022	25.75	58.5	88	18	242	EPIQVPC	NYVTLTA	GARCCNATHCARGTNCCNTG	GCNGTNARNGTNACRTARTT	768	2048	63	89	56.833
Sar_651	XP_046909116.1_2501930_2502753	486	10	54	207	LRFDVADG	PQNITHRL	YTNMGNTTYGAYGTNGCNGAYGG	ARNCKRTGNGTDATRTTYTGNGG	8192	6144	0.571429	31.3636	59.9	87.5	36	267	YQIHVQE	DENTEYK	TAYCARATHCAYGTNCARGA	TTRTAYTCNGTRTTYTCRTC	192	128	72.8	84.5	56.7839
Sar_652	XP_046912122.1_2098539_2100912	1599	7	74	598	KLRGHTDN	DMLQIRKV	AARYTNMGNGGNCAYACNGAYAA	ACYTTNCKDATYTGNARCATRTC	8192	1536	0.666667	136.875	62.9	90	10	606	IFLWDVN	IEHVYTK	ATHTTYYTNTGGGAYGTNAA	TTNGTRTANACRTGYTCDAT	384	384	71.9	92	56.7206
Sar_653	XP_046911109.1_8801095_8801566	420	7	18	149	LDPNFEKY	ECDKKCGN	YTNGAYCCNAAYTTYGARAARTA	TTNCCRCAYTTYTTRTCRCAYTC	1024	256	0.580645	23.125	71.6	98	2	160	PMKIHAI	CNQEKIC	CCNATGAARATHCAYGCNAT	CADATYTTYTCYTGRTTRCA	192	96	72.1	90	56.7119
Sar_654	XP_046919057.1_11130131_11132009	666	7	105	318	KRVQYMIE	YDTIHRFE	AARMGNGTNCARTAYATGATHGA	TCRAANCKRTGDATNGTRTCRTA	768	1536	0.581281	42.5	70.4	100	68	411	AIAFLKE	FAINFFT	GCNATHGCNTTYYTNAARGA	GTRAARAARTTDATNGCRAA	1536	192	61.7	97	56.6955
Sar_655	XP_046909856.1_3066075_3067157	936	8	60	363	LQMDNCCI	KALFLEHE	YTNCARATGGAYAAYTGYTGYAT	TCRTGYTCNARRAANARNGCYTT	256	4096	0.343066	45	60.7	94	2	372	PWFGMDI	YFGAVGC	CCNTGGTTYGGNATGGAYAT	CANCCNACNGCNCCRAARTA	64	1024	71.3	93	56.6563
Sar_656	XP_046915043.1_1124637_1125756	432	10	32	167	FNVLHLNT	WALEQAKR	TTYAAYGTNYTNCAYYTNAAYAC	CKYTTNGCYTGYTCNARNGCCCA	4096	2048	0.546875	26.9091	53.4	89	7	248	IYNRVPK	MENEFYH	ATHTAYAAYMGNGTNCCNAA	TGRTARAAYTCRTTYTCCAT	1536	32	71.4	91	56.5976
Sar_657	XP_046918857.1_2979279_2981295	360	10	298	409	SERDEHCW	DEFARVLT	WSNGARMGNGAYGARCAYTGYTG	GTNARNACNCKNGCRAAYTCRTC	4096	8192	0.582524	20.6364	62	88	272	452	AKALIDF	NQYILHE	GCNAARGCNYTNATHGAYTT	TCRTGNARDATRTAYTGRTT	1536	384	67.1	88.5	56.5884
Sar_658	XP_046913161.1_1543248_1544223	561	7	13	191	IVVFGNDK	CAMGEFFR	ATHGTNGTNTTYGGNAAYGAYAA	CKRAARAAYTCNCCCATNGCRCA	1536	512	0.127907	7.625	67.5	98	5	199	NLEPDNV	DNGMHAL	AAYYTNGARCCNGAYAAYGT	ARNGCRTGCATNCCRTTRTC	512	256	67.7	100	56.5378
Sar_659	XP_046913566.1_2825065_2826277	564	11	188	367	PALANWEQ	HQCLLAFV	CCNGCNYTNGCNAAYTGGGARCA	ACRAANGCNARNARRCAYTGRTG	2048	4096	0.45614	21.3333	61	90.5	180	384	LPKAFKI	EQKESLL	YTNCCNAARGCNTTYAARAT	ARNARNSWYTCYTTYTGYTC	1024	4096	54.8	92	56.5142
Sar_660	XP_046911967.1_8843161_8844085	783	8	18	270	RWPNDYEK	NMVGPGEV	MGNTGGCCNAAYGAYTAYGARAA	ACYTCNCCNGGNCCNACCATRTT	512	1024	0.747748	49.8889	67.9	97	4	292	LLGGDWD	YGEVIKC	YTNYTNGGNGGNGAYTGGGA	CAYTTDATNACYTCNCCRTA	2048	384	63.5	89.5	56.5008
Sar_661	XP_046909256.1_10172019_10173146	888	8	32	319	ERRDVFFY	NIIQGEAD	GARMGNMGNGAYGTNTTYTTYTA	TCNGCYTCNCCYTGDATDATRTT	4096	1152	0.523132	38.3333	62.7	91.5	1	345	GFEFWKK	FIQWGPA	GGNTTYGARTTYTGGAARAA	GCNGGNCCCCAYTGDATRAA	64	192	73.2	92	56.4949
Sar_662	XP_046912468.1_157856_158780	507	9	118	278	TIFQFGWA	FYKVALLY	ACNATHTTYCARTTYGGNTGGGC	TANARNARNGCNACYTTRTARAA	384	8192	0.761905	49.5	61.5	92.5	49	295	DGIATPF	TQVYIPN	GAYGGNATHGCNACNCCNTT	TTNGGDATRTANACYTGNGT	1536	768	68.8	86.5	56.4861
Sar_663	XP_046919227.1_7061436_7062348	480	9	34	185	NPILGETF	EGHWDSEI	AAYCCNATHYTNGGNGARACNTT	ATYTCNSWRTCCCARTGNCCYTC	6144	1024	0.289655	16.3	60.7	96.5	21	243	GFYKKPK	AIQKQDQ	GGNTTYTAYAARAARCCNAA	TGRTCYTGYTTYTGDATNGC	256	192	62.9	93.5	56.4668
Sar_664	XP_046918411.1_4671381_4673275	1344	7	137	576	GFTTARDK	MQMDTLEN	GGNTTYACNACNGCNMGNGAYAA	TTYTCNARNGTRTCCATYTGCAT	8192	256	0.540741	80.875	63.8	98	58	588	RIDLIHP	ECKQAFA	MGNATHGAYYTNATHCAYCC	GCRAANGCYTGYTTRCAYTC	2304	128	64.5	97	56.4456
Sar_665	XP_046908638.1_4778708_4779523	678	7	13	230	CGNTTLWK	ETFAPIVY	TGYGGNAAYACNACNYTNTGGAA	TANACDATNGGNGCRAANGTYTC	2048	3072	0.542857	45	64.2	94	1	250	AVFGWNN	WNNEVDQ	GCNGTNTTYGGNTGGAAYAA	TGRTCNACYTCRTTRTTCCA	256	64	73.8	96	56.4412
Sar_666	XP_046914937.1_734840_736188	657	11	197	407	CESDQLAF	HYGDFIEF	TGYGARWSNGAYCARYTNGCNTT	AAYTCDATRAARTCNCCRTARTG	8192	384	0.703704	41.5	61.5	86	180	447	QCATKDP	KKLMFLV	CARTGYGCNACNAARGAYCC	ACNARRAACATNARYTTYTT	256	512	63.9	84	56.4116
Sar_667	XP_046912197.1_3177075_3178907	735	9	156	392	DNHCHLEE	DGLFEERA	GAYAAYCAYTGYCAYYTNGARGA	GCNCKYTCYTCRAANARNCCRTC	512	4096	0.72807	55	58.8	96.5	137	403	LKCYLQT	GKIGNHK	YTNAARTGYTAYYTNCARAC	TTRTGRTTNCCDATYTTNCC	1024	384	61	92	56.3868
Sar_668	XP_046908849.1_2862116_2863774	513	10	181	343	KKLILHNP	NFDFPTTV	AARAARYTNATHYTNCAYAAYCC	ACNGTNGTNGGRAARTCRAARTT	3072	1024	0.602564	26.3636	57.8	91	129	415	KFLVIDE	PYQFRME	AARTTYYTNGTNATHGAYGA	TCCATNCKRAAYTGRTANGG	768	256	69.5	86	56.3761
Sar_669	XP_046910916.1_6480440_6482449	606	9	298	491	TIIHYEED	EAIRVFGG	ACNATHATHCAYTAYGARGARGA	CCNCCRAANACNCKDATNGCYTC	576	6144	0.632432	47	62.3	91.5	290	500	LQAMHHG	KWTLDAM	YTNCARGCNATGCAYCAYGG	ATNGCRTCNARNGTCCAYTT	256	512	68	87.5	56.3666
Sar_670	XP_046910492.1_5540087_5541512	504	10	173	332	LNYFSNFE	WHLFGNLN	YTNAAYTAYTTYWSNAAYTTYGA	TTNARRTTNCCRAANARRTGCCA	4096	2048	0.689655	34.7273	52.2	88.5	164	440	VIITYHD	EEQPHKV	GTNATHATHACNTAYCAYGA	ACYTTRTGNGGYTGYTCYTC	576	128	70.9	91.5	56.341
Sar_671	XP_046918435.1_310575_314516	2064	5	143	822	KDTGINAE	CQCPFGKS	AARGAYACNGGNATHAAYGCNGA	SWYTTNCCRAANGGRCAYTGRCA	1536	2048	0.580858	169.5	65.9	96.5	110	853	DNAPEFE	CYQEFNP	GAYAAYGCNCCNGARTTYGA	GGRTTRAAYTCYTGRTARCA	256	64	75	97	56.3409
Sar_672	XP_046917678.1_2076038_2076779	354	10	9	118	GNNEVGVF	HPDLDRET	GGNAAYAAYGARGTNGGNGTNTT	GTYTCNCKRTCNARRTCNGGRTG	2048	4096	0.359223	10.3636	56.2	96.5	1	136	MAFRVQF	EVFRQTI	ATGGCNTTYMGNGTNCARTT	ATNGTYTGNCKRAANACYTC	512	1024	64.6	89	56.3399
Sar_673	XP_046911564.1_8964602_8966866	1848	5	105	712	VDINHKKE	IFVNELKL	GTNGAYATHAAYCAYAARAARGA	ARYTTNARYTCRTTNACRAADAT	384	3072	0.621849	159.5	66.7	96.5	25	721	GQMFAYD	DFKQILM	GGNCARATGTTYGCNTAYGA	ATNARDATYTGYTTRAARTC	128	384	75.4	97	56.3105
Sar_674	XP_046915537.1_1439779_1440841	558	8	168	345	NFTGFRKI	NVYGWRTS	AAYTTYACNGGNTTYMGNAARAT	SWNGTNCKCCANCCRTANACRTT	2048	8192	0.652174	35.7778	58.6	100	159	355	VLLQNYQ	NHVLIFE	GTNYTNYTNCARAAYTAYCA	TCRAADATNARNACRTGRTT	2048	768	62.6	98	56.3063
Sar_675	XP_046916304.1_1448264_1449032	582	10	21	206	FTCVPSQG	IEFNPLRV	TTYACNTGYGTNCCNWSNCARGG	ACNCKNARNGGRTTRAAYTCDAT	8192	6144	0.406061	24.6364	54.4	96	9	216	GVTVYYF	HFIHTIM	GGNGTNACNGTNTAYTAYTT	ATDATNGTRTGDATRAARTG	1024	288	65.9	88	56.2896
Sar_676	XP_046908580.1_6879537_6880848	345	11	171	277	VDGGTEGF	QGVVKHII	GTNGAYGGNGGNACNGARGGNTT	ATDATRTGYTTNACNACNCCYTG	4096	1536	0.55	18.6667	57.7	93	43	325	AGGLGCE	GIYTYTY	GCNGGNGGNYTNGGNTGYGA	TANGTRTANGTRTADATNCC	4096	768	52.3	95	56.2556
Sar_677	XP_046913898.1_3964437_3966070	519	11	213	377	GAYIFLPD	QDDQRGLN	GGNGCNTAYATHTTYYTNCCNGA	TTNARNCCNCKYTGRTCRTCYTG	6144	4096	0.717105	44	59.6	95.5	117	389	SFVTLYN	DNRKTRE	WSNTTYGTNACNYTNTAYAA	TCNCKNGTYTTNCKRTTRTC	8192	2048	56.4	83	56.1827
Sar_678	XP_046919688.1_11228479_11228953	366	10	14	127	LGGEGNIM	DPVWKFFT	YTNGGNGGNGARGGNAAYATHAT	GTRAARAAYTTCCANACNGGRTC	6144	256	0.299065	11.2727	63	97.5	6	139	FLSLCYE	IFLSFWQ	TTYYTNWSNYTNTGYTAYGA	TGCCARAANSWNARRAADAT	8192	1536	45.7	99.5	56.1545
Sar_679	XP_046912005.1_6986265_6987087	423	11	47	179	GEGPDPEE	NYVKKFQS	GGNGARGGNCCNGAYCCNGARGA	SWYTGRAAYTTYTTNACRTARTT	2048	1024	0.713115	34.1667	57	87.5	29	187	YVRALDN	FQDKKLR	TAYGTNMGNGCNYTNGAYAA	CKNARYTTYTTRTCYTGRAA	4096	512	62.2	89	56.1491
Sar_680	XP_046916149.1_1401621_1403434	1446	6	16	489	NHIVFMGD	MKENKYFT	AAYCAYATHGTNTTYATGGGNGA	GTRAARTAYTTRTTYTCYTTCAT	384	64	0.685567	115.143	74.9	91.5	8	503	YIAYWGG	PIAYVFA	TAYATHGCNTAYTGGGGNGG	GCRAANACRTANGCDATNGG	192	768	63.2	99	56.1291
Sar_681	XP_046909164.1_9777553_9778844	669	7	21	235	VGHEQLIE	KNMHDAEF	GTNGGNCAYGARCARYTNATHGA	AAYTCNGCRTCRTGCATRTTYTT	3072	128	0.35468	34.5	69.9	91	1	292	HRAMNIF	IMDFYWH	CAYMGNGCNATGAAYATHTT	TGCCARTARAARTCCATDAT	384	24	76.4	91	56.0931
Sar_682	XP_046917493.1_1377584_1378132	363	9	48	160	EYFEQFGE	FAFVTFYD	GARTAYTTYGARCARTTYGGNGA	TCRTARAANGTNACRAANGCRAA	256	1024	0.462264	19.1	59	91	35	177	LGLPWKT	EDHIIKG	YTNGGNYTNCCNTGGAARAC	CCYTTDATDATRTGRTCYTC	2048	144	64.7	97.5	56.09
Sar_683	XP_046911212.1_5339567_5340138	351	10	34	142	LMKKRQKK	TEINKKIY	YTNATGAARAARMGNCARAARAA	TADATYTTYTTRTTDATYTCNGT	1024	576	0.27451	9.54545	54.4	95.5	25	160	RVIAHTQ	GKDAKNN	MGNGTNATHGCNCAYACNCA	TTRTTYTTNGCRTCYTTNCC	3072	256	65.8	90	56.0679
Sar_684	XP_046913731.1_3404262_3405494	387	9	198	318	AWDIDTIY	IEDKGLKN	GCNTGGGAYATHGAYACNATHTA	TTYTTNARNCCYTTRTCYTCDAT	576	1536	0.552632	24.4	64.7	90.5	181	405	QYACFCD	KGLVHLN	CARTAYGCNTGYTTYTGYGA	TTNARRTGNACNARNCCYTT	128	4096	64.2	92	56.0524
Sar_685	XP_046919580.1_186671_187448	366	9	103	216	GAKGNLDG	MDCTEVEE	GGNGCNAARGGNAAYYTNGAYGG	TCYTCNACYTCNGTRCARTCCAT	4096	256	0.401869	13.2	56.4	92.5	51	244	GIKFNDQ	NGYHIVG	GGNATHAARTTYAAYGAYCA	CCNACDATRTGRTANCCRTT	192	384	72.9	91	56.0277
Sar_686	XP_046909189.1_2925937_2927594	1107	7	193	553	VNRNGIWK	EHLDKWLV	GTNAAYMGNAAYGGNATHTGGAA	ACNARCCAYTTRTCNARRTGYTC	1536	1024	0.576369	77.25	63	94.5	158	575	DVEIKYG	EPAVIMC	GAYGTNGARATHAARTAYGG	CACATDATNACNGCNGGYTC	192	384	71.8	93	55.9663
Sar_687	XP_046917073.1_1596599_1600106	1962	8	310	955	IEWATSAF	YYERNGHF	ATHGARTGGGCNACNWSNGCNTT	AARTGNCCRTTNCKYTCRTARTA	6144	1024	0.763766	166.556	54.6	91.5	233	997	IEMPRKF	AIVCMKS	ATHGARATGCCNMGNAARTT	SWYTTCATRCANACDATNGC	384	768	64.9	90	55.9504
Sar_688	XP_046920113.1_13539528_13540705	426	12	181	314	MLLADPFD	DMLRRHQC	ATGYTNYTNGCNGAYCCNTTYGA	CAYTGRTGNCKNCKNARCATRTC	4096	4096	0.377953	14.6923	53.6	90.5	44	323	YGIKDGD	IDLKRNV	TAYGGNATHAARGAYGGNGA	ACRTTNCKYTTNARRTCDAT	384	1536	62.8	84.5	55.9298
Sar_689	XP_046917660.1_769979_772763	813	9	284	546	VHIAPNHG	DQLRGWFQ	GTNCAYATHGCNCCNAAYCAYGG	TGRAACCANCCNCKNARYTGRTC	1536	2048	0.77381	86	59.8	92	176	590	DALIWTT	GNVIDPN	GAYGCNYTNATHTGGACNAC	TTNGGRTCDATNACRTTNCC	768	768	62.8	88	55.7903
Sar_690	XP_046919415.1_10287404_10290519	1605	6	431	957	IKNGTPPM	KVQENCID	ATHAARAAYGGNACNCCNCCNAT	TCDATRCARTTYTCYTGNACYTT	3072	384	0.0557692	12.5714	69.7	100	419	981	QKERKIM	EWMRICF	CARAARGARMGNAARATHAT	AARCADATNCKCATCCAYTC	384	96	71.2	100	55.7759
Sar_691	XP_046909009.1_6936898_6938247	687	7	13	233	AFLQQPNI	NPYYGLFE	GCNTTYYTNCARCARCCNAAYAT	TCRAANARNCCRTARTANGGRTT	2048	2048	0.521531	42.75	63	96.5	4	243	PTAYNDK	ANDQYTV	CCNACNGCNTAYAAYGAYAA	ACNGTRTAYTGRTCRTTNGC	512	256	73.6	93	55.7287
Sar_692	XP_046914507.1_2265374_2266616	642	6	93	298	IMLMGDTC	YMQPTKRH	ATHATGYTNATGGGNGAYACNTG	TGNCKYTTNGTNGGYTGCATRTA	768	1024	0.435754	30.2857	67.6	98	75	311	PNIGECW	YVTPEKF	CCNAAYATHGGNGARTGYTG	AAYTTYTCNGGNGTNACRTA	384	512	73.8	99	55.7191
Sar_693	XP_046917494.1_1377584_1378519	426	10	43	176	DKELREYF	GEDHIIKG	GAYAARGARYTNMGNGARTAYTT	CCYTTDATDATRTGRTCYTCNCC	2048	576	0.488189	22.6364	61.7	90.5	35	187	LGLPWKT	HVSNAVP	YTNGGNYTNCCNTGGAARAC	GGNACNGCRTTNSWNACRTG	2048	4096	50.8	99.5	55.5015
Sar_694	XP_046909278.1_1284337_1285099	381	10	99	217	ILVCGTNA	DANFVFSF	ATHYTNGTNTGYGGNACNAAYGC	AANSWRAANACRAARTTNGCRTC	6144	4096	0.813084	37	55.9	87.5	42	255	ECHNFIT	VCKNDPG	GARTGYCAYAAYTTYATHAC	CCNGGRTCRTTYTTRCANAC	96	256	73.7	83.5	55.4927
Sar_695	XP_046917641.1_11275368_11283321	1971	5	2175	2823	EHKNFQKD	EIIQDEVQ	GARCAYAARAAYTTYCARAARGA	TGNACYTCRTCYTGDATDATYTC	128	576	0.464789	150.333	68.7	97.5	2063	2846	QLNRFME	QVGECKY	CARYTNAAYMGNTTYATGGA	TAYTTRCAYTCNCCNACYTG	512	256	70.7	97	55.4723
Sar_696	XP_046909649.1_2621936_2625396	1680	8	262	813	EVNIAEDW	KVIACLKK	GARGTNAAYATHGCNGARGAYTG	TTYTTNARRCANGCDATNACYTT	768	3072	0.678161	140.556	62.4	90	222	890	GAKTLHC	CKHEIAR	GGNGCNAARACNYTNCAYTG	CKNGCDATYTCRTGYTTRCA	2048	384	68.4	82	55.3919
Sar_697	XP_046916511.1_858285_865185	1782	5	553	1138	EYLTDWVM	NMHEKDEF	GARTAYYTNACNGAYTGGGTNAT	AAYTCRTCYTTYTCRTGCATRTT	1024	64	0.267016	44	73.9	100	541	1152	FRQEMKF	NIFYHAG	TTYMGNCARGARATGAARTT	CCNGCRTGRTARAADATRTT	128	192	73.5	100	55.3461
Sar_698	XP_046913581.1_592150_593172	756	6	52	295	TNCSQYQY	FCTVYAFK	ACNAAYTGYWSNCARTAYCARTA	TTRAANGCRTANACNGTRCARAA	2048	1024	0.560185	51	60.2	100	43	305	EGDTCCW	KCPEGFN	GARGGNGAYACNTGYTGYTG	TTRAANCCYTCNGGRCAYTT	256	256	74.2	100	55.3276
Sar_699	XP_046910353.1_8656613_8657148	435	12	18	154	PNAAIIHY	NEPGFYEE	CCNAAYGCNGCNATHATHCAYTA	TCYTCRTARAANCCNGGYTCRTT	2304	512	0.446154	21	61.9	88	4	164	DYVGPSF	FGIRIES	GAYTAYGTNGGNCCNWSNTT	SWYTCDATNCKDATNCCRAA	4096	4608	48.6	90.5	55.2684
Sar_700	XP_046910433.1_9266710_9267723	375	11	72	188	EVSMGTEI	KGKMSRML	GARGTNWSNATGGGNACNGARAT	ARCATNCKNSWCATYTTNCCYTT	4096	4096	0.236364	10.0833	48.1	99	43	205	AIGMRTN	VDALGEE	GCNATHGGNATGMGNACNAA	TCYTCNCCNARNGCRTCNAC	1536	2048	61	88.5	55.2374
Sar_701	XP_046912583.1_301307_302179	438	9	101	238	IYDDIGDY	YAECYPGA	ATHTAYGAYGAYATHGGNGAYTA	GCNCCNGGRTARCAYTCNGCRTA	576	1024	0.950413	45.2	58.4	94.5	14	334	RSKAECP	EKAKLDR	MGNWSNAARGCNGARTGYCC	CKRTCNARYTTNGCYTTYTC	4096	1024	58	95.5	55.2237
Sar_702	XP_046919581.1_198004_199452	633	8	75	277	GLLGCMAE	PHPKDFND	GGNYTNYTNGGNTGYATGGCNGA	TCRTTRAARTCYTTNGGRTGNGG	8192	512	0.576087	47.8889	59.4	94.5	38	343	MTCAIRE	DFICGFC	ATGACNTGYGCNATHMGNGA	CARAANCCRCADATRAARTC	768	192	66.2	94	55.0996
Sar_703	XP_046915809.1_10563591_10566090	1248	8	301	708	YERAVRNC	KGYCYIEY	TAYGARMGNGCNGTNMGNAAYTG	TAYTCDATRTARCARTANCCYTT	8192	384	0.805195	136.222	58.5	91.5	268	798	RALTDNC	VTYRNGH	MGNGCNYTNACNGAYAAYTG	TGNCCRTTNCKRTANGTNAC	4096	2048	63	89.5	55.0941
Sar_704	XP_046914206.1_106748_108053	591	7	220	408	CTINEDDC	KNFTMIVD	TGYACNATHAAYGARGAYGAYTG	TCNACDATCATNGTRAARTTYTT	384	384	0.522222	38.875	71.8	90.5	130	455	KGHRCEI	WHIWNDT	AARGGNCAYMGNTGYGARAT	GTRTCRTTCCADATRTGCCA	512	24	72.3	90	55.0745
Sar_705	XP_046915827.1_1619400_1620662	720	7	87	318	HNPIFVKP	VQATNDCF	CAYAAYCCNATHTTYGTNAARCC	AARCARTCRTTNGTNGCYTGNAC	768	1024	0.488479	32.375	67	97	79	436	ICVTDVN	MKGYFEF	ATHTGYGTNACNGAYGTNAA	AAYTCRAARTANCCYTTCAT	768	64	71	90	54.924
Sar_706	XP_046910868.1_4068238_4070033	978	7	34	351	TTVRECIQ	FIWLANQT	ACNACNGTNMGNGARTGYATHCA	GTYTGRTTNGCNARCCADATRAA	6144	768	0.616667	77.375	64.2	95	25	390	CCFLPIH	NWEKMRL	TGYTGYTTYYTNCCNATHCA	ARNCKCATYTTYTCCCARTT	768	128	67.8	92	54.8934
Sar_707	XP_046920000.1_9966117_9971425	1566	7	340	853	VVRYDPPK	DAVVIPWY	GTNGTNMGNTAYGAYCCNCCNAA	TACCANGGDATNACNACNGCRTC	8192	1536	0.782178	111.5	59.4	93.5	332	871	LDVPRCN	YVAEICD	YTNGAYGTNCCNMGNTGYAA	TCRCADATYTCNGCNACRTA	4096	384	66.6	95	54.8862
Sar_708	XP_046911397.1_5890804_5891719	645	6	22	228	TNIRKITQ	IFYAMKEN	ACNAAYATHMGNAARATHACNCA	TTYTCYTTCATNGCRTARAADAT	4608	192	0.37	30.7143	66.1	99	8	252	MATLKDI	KNAGEMI	ATGGCNACNYTNAARGAYAT	ATCATYTCNCCNGCRTTYTT	512	128	70.5	100	54.881
Sar_709	XP_046911816.1_814005_815541	546	7	66	239	DHCLMNKP	ICGRLHCT	GAYCAYTGYYTNATGAAYAARCC	GTRCARTGNARNCKNCCRCADAT	256	6144	0.60479	49.375	61.3	91.5	16	303	NFGMEHD	VPNGAKC	AAYTTYGGNATGGARCAYGA	CAYTTNGCNCCRTTNGGNAC	64	1024	73.5	96	54.7744
Sar_710	XP_046912893.1_1426027_1427518	357	12	348	458	GVRYWLEG	FPEHFLKP	GGNGTNMGNTAYTGGYTNGARGG	GGYTTNARRAARTGYTCNGGRAA	4096	1024	0.634615	24.6154	57.3	87.5	323	489	RWTPPCC	KFGSNVI	MGNTGGACNCCNCCNTGYTG	ATNACRTTNSWNCCRAAYTT	1024	2048	57.5	85	54.7468
Sar_711	XP_046919790.1_4120553_4122514	882	6	54	339	WIQNKVPD	VNFAGKPV	TGGATHCARAAYAARGTNCCNGA	ACNGGYTTNCCNGCRAARTTNAC	384	2048	0.236559	33	67.7	99	28	351	PMWEGED	FKTTVAP	CCNATGTGGGARGGNGARGA	GGNGCNACNGTNGTYTTRAA	64	1024	69.1	99	54.7282
Sar_712	XP_046912925.1_1874586_1876601	1803	7	150	742	LDVTELFP	GEMFFMRT	YTNGAYGTNACNGARYTNTTYCC	GTNCKCATRAARAACATYTCNCC	8192	256	0.650391	132	58.7	93	136	778	DTPLAAM	MATKIKN	GAYACNCCNYTNGCNGCNAT	TTYTTDATYTTNGTNGCCAT	4096	192	64.6	95	54.7216
Sar_713	XP_046915885.1_423674_424745	777	8	81	331	SKKHPFPC	YVTHLLKQ	WSNAARAARCAYCCNTTYCCNTG	TGYTTNARNARRTGNGTNACRTA	4096	8192	0.536885	51.7778	55.8	92.5	38	339	RYEAGDH	NMKETWD	MGNTAYGARGCNGGNGAYCA	TCCCANGTYTCYTTCATRTT	1024	32	75.2	89	54.7189
Sar_714	XP_046915737.1_2607891_2609082	357	9	24	134	LKFYCQMC	EKGWFITY	YTNAARTTYTAYTGYCARATGTG	TANGTDATRAACCANCCYTTYTC	256	384	0.403846	12.6	74.1	92	11	145	AIGKRIK	DPETLLR	GCNATHGGNAARMGNATHAA	CKNARNARNGTYTCNGGRTC	2304	8192	54	89	54.6512
Sar_715	XP_046913378.1_997519_998343	399	7	97	221	KLTVQKEV	NYKYTFAV	AARYTNACNGTNCARAARGARGT	ACNGCRAANGTRTAYTTRTARTT	2048	512	0.415254	19.75	64	95	84	229	FIWTEPH	EIVPICK	TTYATHTGGACNGARCCNCA	TTRCADATNGGNACDATYTC	192	576	70.8	96	54.6442
Sar_716	XP_046910002.1_1618267_1620343	1200	7	50	441	KGQLIREI	EAYIGVLI	AARGGNCARYTNATHMGNGARAT	ATNARNACNCCDATRTANGCYTC	6144	6144	0.652174	83.875	56.9	95.5	41	458	CNPAFGG	EPYRMFT	TGYAAYCCNGCNTTYGGNGG	GTRAACATNCKRTANGGYTC	512	256	65.8	99	54.587
Sar_717	XP_046920164.1_384795_386513	858	5	153	430	VLNHTANE	MAHNGWVM	GTNYTNAAYCAYACNGCNAAYGA	ATNACCCANCCRTTRTGNGCCAT	4096	256	0.789272	96.1667	67.2	100	87	538	NMIHWTP	DNIFVNK	AAYATGATHCAYTGGACNCC	TTRTTNACRAADATRTTRTC	48	192	73.3	97	54.4646
Sar_718	XP_046915193.1_846210_846910	345	8	54	160	VPHRDFYN	KTDNYIKG	GTNCCNCAYMGNGAYTTYTAYAA	CCYTTDATRTARTTRTCNGTYTT	2048	384	0.39	10.2222	69.3	93.5	14	169	NIITDGP	YFAEILK	AAYATHATHACNGAYGGNCC	TTNARDATYTCNGCRAARTA	576	768	66.9	87.5	54.4627
Sar_719	XP_046911493.1_5300943_5301762	567	9	52	232	EVKLCGHA	PWVGINED	GARGTNAARYTNTGYGGNCAYGC	TCYTCRTTDATNCCNACCCANGG	2048	768	0.883436	67.2	66.5	92	6	241	EIKQKIA	VTGSAHT	GARATHAARCARAARATHGC	GTRTGNGCNSWNCCNGTNAC	144	8192	53.8	89	54.4168
Sar_720	XP_046913222.1_608434_609519	480	7	127	278	EFFDAIDA	HQIHKRVW	GARTTYTTYGAYGCNATHGAYGC	CANACNCKYTTRTGDATYTGRTG	384	1536	0.475862	26.375	62.7	96.5	114	288	DYEEGPH	AQRDTVF	GAYTAYGARGARGGNCCNCA	AANACNGTRTCNCKYTGNGC	256	2048	66	99	54.4071
Sar_721	XP_046917910.1_499897_502007	540	9	106	277	ESAWIYYA	DHVNLTIA	GARWSNGCNTGGATHTAYTAYGC	GCDATNGTNARRTTNACRTGRTC	1536	3072	0.615854	28.8	59.3	91.5	72	319	PEMQQRK	KQIFFNE	CCNGARATGCARCARMGNAA	TCRTTRAARAADATYTGYTT	256	96	70	85.5	54.4043
Sar_722	XP_046909901.1_7794313_7795137	375	11	106	222	WSEVSGWV	DTALNEIT	TGGWSNGARGTNWSNGGNTGGGT	GTDATYTCRTTNARNGCNGTRTC	8192	3072	0.590909	14.75	43.6	95.5	66	231	CGMNAAV	ICDRIRQ	TGYGGNATGAAYGCNGCNGT	TGNCKDATNCKRTCRCADAT	256	2304	59.8	95	54.3948
Sar_723	XP_046911146.1_1484347_1485764	1272	6	85	500	VVQVIATD	EFMYDVRT	GTNGTNCARGTNATHGCNACNGA	GTNCKNACRTCRTACATRAAYTC	6144	512	0.663014	97.7143	63.3	94	2	518	CGQTIHE	WKNGNYD	TGYGGNCARACNATHCAYGA	TCRTARTTNCCRTTYTTCCA	384	64	74.8	93	54.3526
Sar_724	XP_046914193.1_1868909_1869851	354	8	17	126	LPKNRQYT	MKMLENRT	YTNCCNAARAAYMGNCARTAYAC	GTNCKRTTYTCNARCATYTTCAT	4096	512	0.262136	9.44444	63	95.5	1	139	KYYPPDF	EMENLEA	AARTAYTAYCCNCCNGAYTT	GCYTCNARRTTYTCCATYTC	256	128	63.9	94.5	54.3205
Sar_725	XP_046919404.1_11686374_11687220	774	7	54	303	GRLYNKDA	DPNASEAY	GGNMGNYTNTAYAAYAARGAYGC	TANGCYTCNSWNGCRTTNGGRTC	4096	8192	0.754386	65	56.8	95.5	3	327	CDGGTIP	HWVTFNP	TGYGAYGGNGGNACNATHCC	GGRTTRAANGTNACCCARTG	768	128	68.4	98	54.2683
Sar_726	XP_046916079.1_340317_341474	750	8	57	298	VENFLNYW	FPIENRLI	GTNGARAAYTTYYTNAAYTAYTG	ATNARNCKRTTYTCDATNGGRAA	1024	6144	0.542735	48.5556	63.1	90	47	307	DNVTFEN	GHLQDFN	GAYAAYGTNACNTTYGARAA	TTRAARTCYTGNARRTGNCC	256	512	69	89.5	54.2637
Sar_727	XP_046913761.1_437436_438392	687	7	85	305	WKLDEWKH	DKTLYFFI	TGGAARYTNGAYGARTGGAARCA	ATRAARAARTANARNGTYTTRTC	128	1024	0.34359	27.625	65.2	94.5	66	320	HWLIDGY	NKGADLF	CAYTGGYTNATHGAYGGNTA	AANARRTCNGCNCCYTTRTT	384	1024	68.8	95	54.2322
Sar_728	XP_046912105.1_1725535_1726838	414	9	29	158	PLFWQRIQ	HNVGILIT	CCNYTNTTYTGGCARMGNATHCA	GTDATNARDATNCCNACRTTRTG	3072	4608	0.872881	48.8	59.5	90.5	4	221	PPNGGWN	KAEKFLY	CCNCCNAAYGGNGGNTGGAA	TANARRAAYTTYTCNGCYTT	512	512	63.7	89.5	54.232
Sar_729	XP_046913838.1_2170631_2171701	561	6	48	226	AKNICQTC	FYQFGEIR	GCNAARAAYATHTGYCARACNTG	CKDATYTCNCCRAAYTGRTARAA	768	768	0.309524	20.2857	68.8	99	34	243	MRYKKTE	CAFVQFT	ATGMGNTAYAARAARACNGA	GTRAAYTGNACRAANGCRCA	256	256	68	99	54.2166
Sar_730	XP_046913898.1_3962129_3963538	597	5	140	330	HNDPGWIK	YDIPHTCG	CAYAAYGAYCCNGGNTGGATHAA	CCRCANGTRTGNGGDATRTCRTA	384	768	0.453039	37.3333	72.7	100	106	343	DGGVWKQ	CCQFDFK	GAYGGNGGNGTNTGGAARCA	TTRAARTCRAAYTGRCARCA	256	64	71.6	100	54.1992
Sar_731	XP_046916585.1_9322887_9324369	423	10	47	179	MANRVNKK	NNFVTERN	ATGGCNAAYMGNGTNAAYAARAA	TTNCKYTCNGTNACRAARTTRTT	1024	2048	0.547619	24.8182	58.7	93	5	215	ALKFFLG	QDLVEYK	GCNYTNAARTTYTTYYTNGG	TTRTAYTCNACNARRTCYTG	2048	512	59	88	54.1549
Sar_732	XP_046916531.1_852883_853852	435	7	47	183	KGRYGEVW	CCIADFGL	AARGGNMGNTAYGGNGARGTNTG	ARNCCRAARTCNGCDATRCARCA	4096	1536	0.523077	28.75	64.4	98	33	215	RTLAKQI	YMAPEVL	MGNACNYTNGCNAARCARAT	ARNACYTCNGGNGCCATRTA	4096	512	65.5	95	54.0835
Sar_733	XP_046915671.1_4546694_4547802	414	9	227	356	HDFWSLDP	EYQACRER	CAYGAYTTYTGGWSNYTNGAYCC	CKYTCNCKRCANGCYTGRTAYTC	2048	2048	0.570175	27.4	51	95.5	165	364	ENFTPDG	VAILDYC	GARAAYTTYACNCCNGAYGG	CARTARTCNARDATNGCNAC	256	1536	66.6	92.5	54.082
Sar_734	XP_046909191.1_629644_630710	630	9	21	222	SVAYQVNT	PQVPSNYA	WSNGTNGCNTAYCARGTNAAYAC	GCRTARTTNSWNGGNACYTGNGG	8192	8192	0.582011	31.9	51.6	91	9	231	EETKNYT	NYPIGHP	GARGARACNAARAAYTAYAC	GGRTGNCCDATNGGRTARTT	128	384	66.9	95.5	54.0774
Sar_735	XP_046911017.1_3593118_3593622	396	12	27	150	NVRNDRFP	WPKTLWLA	AAYGTNMGNAAYGAYMGNTTYCC	GCNARCCANARNGTYTTNGGCCA	4096	2048	0.675214	22.7692	52.3	91	10	159	DLNDPVE	DQSGMHL	GAYYTNAAYGAYCCNGTNGA	ARRTGCATNCCNSWYTGRTC	1024	1024	57.6	85	54.0601
Sar_736	XP_046911322.1_7089593_7090856	576	12	55	238	GDGGNGGH	AHLNKGLG	GGNGAYGGNGGNAAYGGNGGNCA	CCNARNCCYTTRTTNARRTGNGC	4096	8192	0.610169	39.6154	38.2	93.5	46	251	CNPMAGP	HIERCVC	TGYAAYCCNATGGCNGGNCC	CANACRCANCKYTCDATRTG	256	768	64.4	87.5	54.0163
Sar_737	XP_046915302.1_2351182_2352678	1341	7	60	498	QYRLQNNI	HKQTVLTP	CARTAYMGNYTNCARAAYAAYAT	GGNGTNARNACNGTYTGYTTRTG	2048	4096	0.614486	117.25	58.6	93	15	519	GRLCFYG	FDHRQFL	GGNMGNYTNTGYTTYTAYGG	ARRAAYTGNCKRTGRTCRAA	2048	512	60.4	99	53.9899
Sar_738	XP_046917432.1_867721_868491	408	10	26	153	GEEKRPPY	TNFPIVWH	GGNGARGARAARMGNCCNCCNTA	TGCCANACDATNGGRAARTTNGT	4096	768	0.297521	14.6364	62.4	90	14	161	PIYFRDD	KTVRGRP	CCNATHTAYTTYMGNGAYGA	GGNCKNCCNCKNACNGTYTT	768	8192	57.7	89.5	53.9865
Sar_739	XP_046914814.1_969313_970029	450	7	15	156	AIIFCRTK	GCCIWYNE	GCNATHATHTTYTGYMGNACNAA	TCRTTRTACCADATRCARCANCC	4608	192	0.402985	20.125	65	99	2	170	YVIKAID	IEEHLNC	TAYGTNATHAARGCNATHGA	CARTTNARRTGYTCYTCDAT	576	384	67.7	92	53.9805
Sar_740	XP_046918621.1_11481824_11483753	507	7	325	485	SANYDVEI	TDYRINDF	WSNGCNAAYTAYGAYGTNGARAT	AARTCRTTDATNCKRTARTCNGT	4096	1536	0.659574	35.375	62.8	99	315	496	PMKEEQN	MKKNRLV	CCNATGAARGARGARCARAA	ACNARNCKRTTYTTYTTCAT	64	512	69.7	90	53.9154
Sar_741	XP_046912880.1_1168987_1169750	381	6	76	194	QVCDECPN	EGMPNYEN	CARGTNTGYGAYGARTGYCCNAA	TTYTCRTARTTNGGCATNCCYTC	512	256	0.348214	13.8571	68.2	98	48	213	NCRQEMV	DVEFPKG	AAYTGYMGNCARGARATGGT	CCYTTNGGRAAYTCNACRTC	128	256	71.9	96.5	53.8928
Sar_742	XP_046910124.1_1561544_1562036	474	12	31	180	AEEIVDCI	CQLPDLTE	GCNGARGARATHGTNGAYTGYAT	TCNGTNARRTCNGGNARYTGRCA	768	8192	0.609375	23.4615	59.6	88.5	6	188	VLQVYVG	QTLLENL	GTNYTNCARGTNTAYGTNGG	ARRTTYTCNARNARNGTYTG	2048	4096	46.2	91	53.8439
Sar_743	XP_046912083.1_8157160_8157991	486	10	57	210	AGMHRDKC	FNEGKSEY	GCNGGNATGCAYMGNGAYAARTG	TAYTCNSWYTTNCCYTCRTTRAA	1024	2048	0.455782	25.9091	63.7	92	38	263	GKGVTYD	HIDIAGS	GGNAARGGNGTNACNTAYGA	SWNCCNGCDATRTCDATRTG	1024	2304	62	80	53.8222
Sar_744	XP_046908143.1_462952_463594	501	9	12	170	RLEAFMWG	WTFFGATL	MGNYTNGARGCNTTYATGTGGGG	ARNGTNGCNCCRAARAANGTCCA	1024	2048	0.705036	26.9	63.9	95	4	184	VWSIMSK	KMHIQKL	GTNTGGWSNATHATGWSNAA	ARYTTYTGDATRTGCATYTT	3072	96	53	93	53.8028
Sar_745	XP_046919925.1_8488301_8488984	501	8	65	223	GRDHLWAK	FPFVPEHH	GGNMGNGAYCAYYTNTGGGCNAA	TGRTGYTCNGGNACRAANGGRAA	4096	1024	0.421875	20.4444	60.6	97	35	240	TWGKRCN	FWYWKYI	ACNTGGGGNAARMGNTGYAA	ATRTAYTTCCARTACCARAA	512	16	71.3	85	53.7836
Sar_746	XP_046912895.1_7415735_7417829	1266	7	235	648	IVVEHIDT	CKAYCTAR	ATHGTNGTNGARCAYATHGAYAC	CKNGCNGTRCARTANGCYTTRCA	1152	2048	0.778426	112.375	61.1	94	182	730	IEIYLPN	IIYRDLK	ATHGARATHTAYYTNCCNAA	TTNARRTCNCKRTADATDAT	1152	2304	59.7	96	53.7179
Sar_747	XP_046914308.1_3153862_3154759	444	7	98	237	LAPCDVKI	TDIDFEAA	YTNGCNCCNTGYGAYGTNAARAT	GCNGCYTCRAARTCDATRTCNGT	4096	768	0.172932	7.75	64.8	96.5	67	248	NIGFVFT	KEYLKDP	AAYATHGGNTTYGTNTTYAC	GGRTCYTTNARRTAYTCYTT	384	256	66.1	97	53.6795
Sar_748	XP_046912051.1_37072_37530	345	7	15	121	DYLYCGFQ	CEDCNLQL	GAYTAYYTNTAYTGYGGNTTYCA	ARYTGNARRTTRCARTCYTCRCA	1024	1024	0.11	6.125	63.8	93	7	136	LGKVYCE	CYPLNGH	YTNGGNAARGTNTAYTGYGA	TGNCCRTTNARNGGRTARCA	1024	1024	68.8	99	53.674
Sar_749	XP_046914484.1_9101980_9104569	882	9	80	365	AIVCVRCP	YEIARFLE	GCNATHGTNTGYGTNMGNTGYCC	TCNARRAANCKNGCDATYTCRTA	6144	6144	0.640152	74.5	54.8	94	72	398	GVDFPVH	KWSEQPH	GGNGTNGAYTTYCCNGTNCA	TGNGGYTGYTCNSWCCAYTT	1024	512	61.9	87.5	53.6375
Sar_750	XP_046910843.1_6863411_6864011	615	10	10	206	EVWSYFGF	DCRPICVV	GARGTNTGGWSNTAYTTYGGNTT	ACNACRCADATNGGNCKRCARTC	2048	3072	0.834254	48	54.5	91	1	227	VVPLPHA	PGYVIPD	GTNGTNCCNYTNCCNCAYGC	TCNGGDATNACRTANCCNGG	4096	1536	56.8	92	53.6336
Sar_751	XP_046909198.1_9434582_9435261	543	7	18	190	DGRCCYIK	DKCVELMN	GAYGGNMGNTGYTGYTAYATHAA	TTCATNARYTCNACRCAYTTRTC	1536	512	0.528169	28.75	68.5	95.5	2	211	QLKIKLY	WDGKTKY	CARYTNAARATHAARYTNTA	TAYTTNGTYTTNCCRTCCCA	1536	128	63.5	94	53.6319
Sar_752	XP_046918529.1_661123_662848	384	6	226	345	GLVPYCDW	HMRKVVYE	GGNYTNGTNCCNTAYTGYGAYTG	TCRTANACNACYTTNCKCATRTG	4096	1024	0.371681	18.2857	66.9	100	217	379	RYKGAHE	VHMFGGL	MGNTAYAARGGNGCNCAYGA	ARNCCNCCRAACATRTGNAC	1024	512	67.2	99	53.6111
Sar_753	XP_046919059.1_11127489_11129042	531	9	85	253	THAVGKWH	DNGGATGG	ACNCAYGCNGTNGGNAARTGGCA	CCNCCNGTNGCNCCNCCRTTRTC	1024	4096	0.75625	53.9	55.3	87	12	281	IPTPNID	KYTLWEG	ATHCCNACNCCNAAYATHGA	CCYTCCCANARNGTRTAYTT	1152	256	65.5	93	53.603
Sar_754	XP_046908815.1_1743028_1745617	546	9	266	439	NETLLFGW	KPNTNYTV	AAYGARACNYTNYTNTTYGGNTG	ACNGTRTARTTNGTRTTNGGYTT	8192	1024	0.746988	57.2	59	93	225	451	YGFRLAA	INKSGCG	TAYGGNTTYMGNYTNGCNGC	CCRCANCCNSWYTTRTTDAT	4096	1536	49.8	98.5	53.5766
Sar_755	XP_046915364.1_8797842_8800171	936	8	48	351	RQIKCPEC	DHRLAAQF	MGNCARATHAARTGYCCNGARTG	AAYTGNGCNGCNARNCKRTGRTC	1536	8192	0.541667	59.1111	60.1	94.5	28	498	PCQHTFC	FMRERIR	CCNTGYCARCAYACNTTYTG	CKDATNCKYTCNCKCATRAA	256	1536	59.6	94	53.5714
Sar_756	XP_046917236.1_1075498_1076772	483	8	33	185	SFKPEPYW	HDAGDHPP	WSNTTYAARCCNGARCCNTAYTG	GGNGGRTGRTCNCCNGCRTCRTG	4096	1024	0.623288	37.6667	60.8	95	19	193	PTLGFCV	ITPMKAA	CCNACNYTNGGNTTYTGYGT	GCNGCYTTCATNGGNGTDAT	2048	384	64.1	91	53.5288
Sar_757	XP_046919994.1_11582905_11583868	597	6	61	251	ARDKHYEF	CKQLIALC	GCNMGNGAYAARCAYTAYGARTT	CANARNGCDATNARYTGYTTRCA	1024	6144	0.581006	36.7143	64	98	17	259	KHKEVFF	CYHAKHC	AARCAYAARGARGTNTTYTT	CARTGYTTNGCRTGRTARCA	128	128	69.4	99	53.5275
Sar_758	XP_046919287.1_12890172_12890871	387	10	20	140	GNVARYFG	YDELIFQD	GGNAAYGTNGCNMGNTAYTTYGG	TCYTGRAADATNARYTCRTCRTA	4096	768	0.539823	19.8182	61.4	91.5	12	199	TIVKPIV	EIADLKD	ACNATHGTNAARCCNATHGT	TCYTTNARRTCNGCDATYTC	1152	768	61.3	83.5	53.5159
Sar_759	XP_046920140.1_11892998_11894477	819	7	117	381	PWNRGFHE	YKAHYWTF	CCNTGGAAYMGNGGNTTYCAYGA	AANGTCCARTARTGNGCYTTRTA	1024	256	0.61753	61.125	70.1	91	101	501	KIIGKWH	PYLCEWP	AARATHATHGGNAARTGGCA	GGCCAYTCRCANARRTANGG	144	256	65.7	90	53.4813
Sar_760	XP_046909937.1_6048649_6049557	582	7	76	261	FNGDHWGE	GNMVDPFH	TTYAAYGGNGAYCAYTGGGGNGA	TGRAANGGRTCNACCATRTTNCC	256	512	0.458101	18.25	71.6	93.5	22	343	APGHDPH	NPVFCML	GCNCCNGGNCAYGAYCCNCA	ARCATRCARAANACNGGRTT	1024	256	66.3	91	53.4751
Sar_761	XP_046910876.1_4144589_4146865	1197	6	42	432	PAEIYNNV	QAQYHVMR	CCNGCNGARATHTAYAAYAAYGT	CKCATNACRTGRTAYTGNGCYTG	768	512	0.502717	59.8571	67	94	4	492	CYQNAIK	QEYVEKT	TGYTAYCARAAYGCNATHAA	GTYTTYTCNACRTAYTCYTG	192	128	73.7	92.5	53.4742
Sar_762	XP_046919445.1_5997711_6001074	2004	4	404	1063	GTADFYNE	EIFNLAHK	GGNACNGCNGAYTTYTAYAAYGA	TTRTGNGCNARRTTRAADATYTC	1024	1536	0.409091	120.8	71.3	100	344	1129	VACFGEN	IYMNVET	GTNGCNTGYTTYGGNGARAA	GTYTCNACRTTCATRTADAT	512	96	74.8	98	53.4729
Sar_763	XP_046910504.1_5509622_5510599	798	7	49	306	FIAQTGDP	DCEKAYFK	TTYATHGCNCARACNGGNGAYCC	TTRAARTANGCYTTYTCRCARTC	1536	256	0.530864	52.5	69.6	89.5	32	314	CQMKYYN	MDNVLID	TGYCARATGAARTAYTAYAA	TCDATNARNACRTTRTCCAT	32	384	72.5	86	53.3726
Sar_764	XP_046919775.1_7030382_7033127	2070	5	25	706	PIKACADK	IEDANFVE	CCNATHAARGCNTGYGCNGAYAA	TCNACRAARTTNGCRTCYTCDAT	1536	768	0.437685	114.833	66.2	98.5	16	714	PFGFHCT	KQAENGL	CCNTTYGGNTTYCAYTGYAC	ARNCCRTTYTCNGCYTGYTT	256	512	69.4	97	53.3312
Sar_765	XP_046913747.1_1691044_1693333	1560	6	16	527	ATEEGPIN	EKTAAYWC	GCNACNGARGARGGNCCNATHAA	CACCARTANGCNGCNGTYTTYTC	3072	512	0.495851	94.1429	66.1	95	7	553	LCVGGCN	IMAKYNQ	YTNTGYGTNGGNGGNTGYAA	TGRTTRTAYTTNGCCATDAT	2048	96	68.1	93	53.3239
Sar_766	XP_046908772.1_9826984_9828773	1011	6	21	349	YVDTAQNQ	NQIQVKDH	TAYGTNGAYACNGCNCARAAYCA	TGRTCYTTNACYTGDATYTGRTT	1024	384	0.448276	39.7143	69.8	96	13	391	KDDLAQV	GIFVCKT	AARGAYGAYYTNGCNCARGT	GTYTTRCANACRAADATNCC	512	384	65.5	98	53.3082
Sar_767	XP_046916586.1_2386338_2388479	951	6	174	482	TFMFPEHA	VKNLNFDT	ACNTTYATGTTYCCNGARCAYGC	GTRTCRAARTTNARRTTYTTNAC	256	1024	0.664311	84.5714	64.9	97	166	525	KPKGFAF	MGYGFIQ	AARCCNAARGGNTTYGCNTT	TGDATRAANCCRTANCCCAT	512	192	67.5	94	53.3037
Sar_768	XP_046918235.1_2259202_2259872	522	6	18	183	IHEIKPDE	DYVEAMWL	ATHCAYGARATHAARCCNGAYGA	ARCCACATNGCYTCNACRTARTC	576	256	0.299363	17.5714	69	93	1	199	MKLHYGD	DFVIATG	ATGAARYTNCAYTAYGGNGA	CCNGTNGCDATNACRAARTC	256	768	70.1	100	53.2771
Sar_769	XP_046908164.1_8913655_8915143	741	6	60	298	GMAYVGKY	ECYIAEQN	GGNATGGCNTAYGTNGGNAARTA	TTYTGYTCNGCDATRTARCAYTC	1024	384	0.53913	50.4286	67.1	99	32	334	DLEGHPT	FDQLRMG	GAYYTNGARGGNCAYCCNAC	CCCATNCKNARYTGRTCRAA	1024	512	64.1	97.5	53.2497
Sar_770	XP_046918076.1_12697455_12699786	1161	6	235	613	MVDFVKPN	ANRCIIFD	ATGGTNGAYTTYGTNAARCCNAA	TCRAADATDATRCANCKRTTNGC	512	2304	0.750685	119	63.6	98	190	630	VICDEGH	QAIFRIF	GTNATHTGYGAYGARGGNCA	AADATNCKRAADATNGCYTG	384	1152	66.6	90.5	53.2495
Sar_771	XP_046909164.1_9766303_9776821	2064	4	236	915	NMMKENHI	QPFCVNMN	AAYATGATGAARGARAAYCAYAT	TTCATRTTNACRCARAANGGYTG	32	256	0.198777	76.6	70.5	98.5	136	927	EAVDKMN	FWYNKDE	GARGCNGTNGAYAARATGAA	TCRTCYTTRTTRTACCARAA	128	32	80	100	53.2332
Sar_772	XP_046913356.1_3108080_3109623	1125	6	39	405	IAQLFKKN	EDVARVCH	ATHGCNCARYTNTTYAARAARAA	TGRCANACNCKNGCNACRTCYTC	1536	4096	0.316667	32.5714	62.9	99	8	428	GIEFDNV	AYFGKPI	GGNATHGARTTYGAYAAYGT	ATNGGYTTNCCRAARTANGC	192	512	72.3	95.5	53.1458
Sar_773	XP_046916875.1_10801862_10802752	345	7	66	172	YNGNQIVD	EYGWKQVH	TAYAAYGGNAAYCARATHGTNGA	TGNACYTGYTTCCANCCRTAYTC	768	256	0.28	10.875	71.9	94	22	180	FAVKNYY	GDVFRPP	TTYGCNGTNAARAAYTAYTA	GGNGGNCKRAANACRTCNCC	256	2048	65.2	91	53.059
Sar_774	XP_046909943.1_6766277_6767714	573	6	19	201	SQMIKDCM	IKPFDRAY	WSNCARATGATHAARGAYTGYAT	TANGCNCKRTCRAANGGYTTDAT	768	3072	0.1875	12.8571	67.5	96	11	210	KGETNFF	DNKEPMV	AARGGNGARACNAAYTTYTT	ACCATNGGYTCYTTRTTRTC	256	64	74.5	94	53.0576
Sar_775	XP_046910929.1_7711234_7712360	351	9	214	322	CGADFVKV	VKHLHHRA	TGYGGNGCNGAYTTYGTNAARGT	GCNCKRTGRTGNARRTGYTTNAC	1024	4096	0.62	26.1	56.6	92.5	172	337	VVDGANG	YFEANGH	GTNGTNGAYGGNGCNAAYGG	TGNCCRTTNGCYTCRAARTA	1024	256	67.2	86.5	52.9987
Sar_776	XP_046909277.1_1284434_1285099	456	8	32	175	ILVCGTNA	VEYLNCGK	ATHYTNGTNTGYGGNACNAAYGC	TTNCCRCARTTNARRTAYTCNAC	6144	2048	0.6875	41.7778	63.5	87	8	191	QCHNFIT	VCKNDPG	CARTGYCAYAAYTTYATHAC	CCNGGRTCRTTYTTRCANAC	96	256	73.7	84.5	52.9555
Sar_777	XP_046919091.1_8749313_8751200	702	9	70	295	GTCIAFFV	FPLCLFPC	GGNACNTGYATHGCNTTYTTYGT	CANGGRAANARRCANARNGGRAA	1536	8192	0.736318	60	52.8	95	4	374	LCFKQCG	ICFIIPA	YTNTGYTTYAARCARTGYGG	GCNGGDATDATRAARCADAT	256	432	63.9	86.5	52.9445
Sar_778	XP_046909355.1_620356_623050	471	8	276	424	DAFEAAKK	YPKCCDNI	GAYGCNTTYGARGCNGCNAARAA	ATRTTRTCRCARCAYTTNGGRTA	1024	256	0.778571	29.6667	63.3	89.5	247	532	FETAFKI	KEFQKAF	TTYGARACNGCNTTYAARAT	AANGCYTTYTGRAAYTCYTT	256	128	69.8	87.5	52.8909
Sar_779	XP_046909471.1_5656358_5657129	426	9	13	146	AHIDSGKT	AFINKLDR	GCNCAYATHGAYWSNGGNAARAC	CKRTCNARYTTRTTDATRAANGC	6144	3072	0.314961	9.9	57.1	98	4	174	EKIRNIG	AFMNIPI	GARAARATHMGNAAYATHGG	ATNGGDATRTTCATRAANGC	576	192	65.5	84	52.8834
Sar_780	XP_046920588.1_7130144_7132286	966	10	161	474	KLCGQKFE	KATIIFPL	AARYTNTGYGGNCARAARTTYGA	ARNGGRAADATDATNGTNGCYTT	1024	4608	0.742647	65.8182	64.3	88.5	20	482	KEEKLLF	CESNVYM	AARGARGARAARYTNYTNTT	ATRTANACRTTNSWYTCRCA	1024	1024	52.2	85	52.8801
Sar_781	XP_046915548.1_217921_219863	570	6	40	221	LAIEIQDP	FKIVDWQR	YTNGCNATHGARATHCARGAYCC	CKYTGCCARTCNACDATYTTRAA	2304	384	0.494048	32.1429	67.9	93	32	233	RTMCLID	TFVNKME	MGNACNATGTGYYTNATHGA	TCCATYTTRTTNACRAANGT	1536	128	68.8	99	52.8185
Sar_782	XP_046910962.1_1962734_1966567	2052	4	586	1261	ITGHDCGN	MYYAIKHE	ATHACNGGNCAYGAYTGYGGNAA	TCRTGYTTDATNGCRTARTACAT	1536	192	0.324365	116.6	70.3	100	578	1286	GQCPCKE	YNNDFMA	GGNCARTGYCCNTGYAARGA	GCCATRAARTCRTTRTTRTA	256	32	73.9	98	52.8175
Sar_783	XP_046917719.1_610717_611879	477	6	123	273	MHNLQEDN	EYFKVYIN	ATGCAYAAYYTNCARGARGAYAA	TTDATRTANACYTTRAARTAYTC	256	384	0.458333	27.7143	70.3	99	89	288	MDTQGAF	MPEPKTM	ATGGAYACNCARGGNGCNTT	ATNGTYTTNGGYTCNGGCAT	256	256	69.4	90.5	52.7952
Sar_784	XP_046910919.1_6464556_6466064	588	7	63	250	WFIVQNHQ	DPVWASIN	TGGTTYATHGTNCARAAYCAYCA	TTDATNSWNGCCCANACNGGRTC	192	6144	0.666667	53.75	64.5	90.5	46	398	GYLFKRT	WIKAKYV	GGNTAYYTNTTYAARMGNAC	ACRTAYTTNGCYTTDATCCA	2048	96	64.5	96	52.7407
Sar_785	XP_046919048.1_11917988_11919926	1524	6	14	513	KHNRYFVE	TEEYNAYF	AARCAYAAYMGNTAYTTYGTNGA	AARTANGCRTTRTAYTCYTCNGT	1024	512	0.223819	42.7143	66.8	99	4	527	FSYGKVK	DTLEMQY	TTYWSNTAYGGNAARGTNAA	TAYTGCATYTCNARNGTRTC	2048	256	62.2	99	52.724
Sar_786	XP_046910008.1_2133419_2135338	639	9	75	279	NLIDRFDV	EKSMFTGR	AAYYTNATHGAYMGNTTYGAYGT	CKNCCNGTRAACATNSWYTTYTC	3072	4096	0.787565	64.3	54	96.5	47	355	QLKIHID	IEFITSF	CARYTNAARATHCAYATHGA	AANSWNGTDATRAAYTCDAT	576	2304	59.9	86.5	52.675
Sar_787	XP_046910032.1_6176023_6177395	555	8	14	190	FLEHVFWV	FNPIQEMI	TTYYTNGARCAYGTNTTYTGGGT	ATCATYTCYTGDATNGGRTTRAA	512	192	0.541176	41.6667	66.1	95	4	222	QILGLDG	MIWFPVC	CARATHYTNGGNYTNGAYGG	CANACNGGRAACCADATCAT	3072	96	62.8	84	52.6749
Sar_788	XP_046917728.1_1765122_1765957	435	6	19	155	IADFPRYK	FNTWLGDP	ATHGCNGAYTTYCCNMGNTAYAA	GGRTCNCCNARCCANGTRTTRAA	3072	1024	0.488372	25.4286	65.8	96	11	213	DIPAFDW	GTFCAID	GAYATHCCNGCNTTYGAYTG	TCDATNGCRCARAANGTNCC	384	768	70.8	96.5	52.6735
Sar_789	XP_046919212.1_8413926_8415601	1314	7	159	588	DGVLVKEI	IERYPQLA	GAYGGNGTNYTNGTNAARGARAT	GCNARYTGNGGRTANCKYTCDAT	4096	6144	0.763959	130.5	59.4	94.5	19	596	MIDERGF	DDPTNVR	ATGATHGAYGARMGNGGNTT	CKNACRTTNGTNGGRTCRTC	384	1024	65.3	86	52.6706
Sar_790	XP_046914814.1_968163_969244	861	6	65	343	FEDYGEKF	HNFDVKKL	TTYGARGAYTAYGGNGARAARTT	ARYTTYTTNACRTCRAARTTRTG	256	512	0.564576	48.7143	68.8	92	53	360	YGGTAKK	WVDLKGE	TAYGGNGGNACNGCNAARAA	TCNCCYTTNARRTCNACCCA	1024	512	65.2	100	52.6605
Sar_791	XP_046910916.1_6476690_6478124	405	8	163	289	NDYVLLEE	DQPYTILK	AAYGAYTAYGTNYTNYTNGARGA	TTNARDATNGTRTANGGYTGRTC	4096	3072	0.675676	29.1111	59.3	94	145	381	NDVITQA	WKNKGKF	AAYGAYGTNATHACNCARGC	AAYTTNCCYTTRTTYTTCCA	384	64	68.7	87.5	52.6574
Sar_792	XP_046915272.1_2658758_2659640	396	9	115	238	DPKYVRAW	FGAGTACI	GAYCCNAARTAYGTNMGNGCNTG	ATRCANGCNGTNCCNGCNCCRAA	4096	4096	0.512821	24.3	60.1	87.5	96	246	GPVGPYF	VCPIGQI	GGNCCNGTNGGNCCNTAYTT	ATYTGNCCDATNGGRCANAC	2048	768	62.5	92	52.6573
Sar_793	XP_046913498.1_3583455_3584451	438	10	106	243	NVARIPEF	FYDWLFYD	AAYGTNGCNMGNATHCCNGARTT	TCRTARAANARCCARTCRTARAA	6144	256	0.646154	24.9091	62.6	87	57	260	YTYLRLI	IMNIEPA	TAYACNTAYYTNMGNYTNAT	GCNGGYTCDATRTTCATDAT	8192	144	55.4	89.5	52.5469
Sar_794	XP_046915877.1_52524_53145	363	10	29	141	TGTHTEWN	DDPNSIIA	ACNGGNACNCAYACNGARTGGAA	GCDATDATNSWRTTNGGRTCRTC	1024	4608	0.207547	7.72727	54.8	92	8	150	NVILGGF	MPVLRVW	AAYGTNATHYTNGGNGGNTT	CANACNCKNARNACNGGCAT	3072	4096	56.4	93.5	52.5264
Sar_795	XP_046910459.1_5574356_5584092	2022	4	977	1642	VCGYNFDI	HADKFGTV	GTNTGYGGNTAYAAYTTYGAYAT	ACNGTNCCRAAYTTRTCNGCRTG	512	1024	0.627119	182	72.4	95.5	969	1747	KIGNEWG	FDFDDWN	AARATHGGNAAYGARTGGGG	TTCCARTCRTCRAARTCRAA	96	32	68.1	96.5	52.5132
Sar_796	XP_046910338.1_7354156_7354880	606	6	27	220	HKGNFFQN	MAILFNGV	CAYAARGGNAAYTTYTTYCARAA	ACNCCRTTRAANARDATNGCCAT	256	1536	0.275862	18.4286	67	100	15	231	LPPIIYE	HYAHFNL	YTNCCNCCNATHATHTAYGA	ARRTTRAARTGNGCRTARTG	2304	256	64.3	98	52.4517
Sar_797	XP_046919843.1_3711885_3712516	423	10	73	205	VAAQHSQC	KTNHLVTV	GTNGCNGCNCARCAYWSNCARTG	ACNGTNACNARRTGRTTNGTYTT	8192	4096	0.512	22.1818	49.8	97	63	215	FRGPNGA	GWPQSGV	TTYMGNGGNCCNAAYGGNGC	ACNCCNSWYTGNGGCCANCC	2048	2048	54.1	93.5	52.3721
Sar_798	XP_046909959.1_11563856_11564293	468	7	19	166	EDGSTVQP	KDAQNTYA	GARGAYGGNWSNACNGTNCARCC	GCRTANGTRTTYTGNGCRTCYTT	8192	512	0.788618	38.625	59.6	100	5	176	IHSPVAG	TTFNEID	ATHCAYWSNCCNGTNGCNGG	TCDATYTCRTTRAANGTNGT	6144	384	58.5	98	52.2907
Sar_799	XP_046911935.1_8880219_8882108	402	7	80	205	EIWDVVDK	NHRDMGHH	GARATHTGGGAYGTNGTNGAYAA	TGRTGNCCCATRTCNCKRTGRTT	384	512	0.62	28.5	61.1	97.5	69	263	NYNATDD	KFFNLPY	AAYTAYAAYGCNACNGAYGA	TANGGNARRTTRAARAAYTT	256	512	66.8	92	52.2825
Sar_800	XP_046908392.1_6618737_6620114	1098	6	68	425	TIKLGYAN	VCIEIGEK	ACNATHAARYTNGGNTAYGCNAA	TTYTCNCCDATYTCDATRCANAC	6144	1152	0.165242	30.1429	63	100	56	446	TVRFKNE	IGWAKIL	ACNGTNMGNTTYAARAAYGA	ARDATYTTNGCCCANCCDAT	1024	576	66.7	97.5	52.278
Sar_801	XP_046910809.1_5148741_5150501	1188	7	79	466	FVVRDDYV	FDTQVAHL	TTYGTNGTNMGNGAYGAYTAYGT	ARRTGNGCNACYTGNGTRTCRAA	2048	2048	0.796657	129.5	58.2	90	36	477	YGNAEVP	QQNTGRP	TAYGGNAAYGCNGARGTNCC	GGNCKNCCNGTRTTYTGYTG	512	1024	65.8	90	52.2347
Sar_802	XP_046916191.1_1087671_1088982	669	8	39	253	FEEANKMV	IYPVFNFK	TTYGARGARGCNAAYAARATGGT	TTRAARTTRAANACNGGRTADAT	128	768	0.775	50	68.9	95	29	363	SELEDLT	CDLFCYL	WSNGARYTNGARGAYYTNAC	ARRTARCARAANARRTCRCA	8192	512	48.6	93	52.2252
Sar_803	XP_046914139.1_2116391_2117430	378	7	80	197	ILDVCPDN	AEPGIQLK	ATHYTNGAYGTNTGYCCNGAYAA	TTNARYTGDATNCCNGGYTCNGC	3072	6144	0.36036	15	63.7	94	67	237	ACRGDFD	DPRNVGW	GCNTGYMGNGGNGAYTTYGA	CANCCNACRTTNCKNGGRTC	1024	2048	64.2	97	52.1939
Sar_804	XP_046917035.1_179104_180535	801	5	259	517	LGIPFMDV	ETMQHFYN	YTNGGNATHCCNTTYATGGAYGT	TTRTARAARTGYTGCATNGTYTC	1536	128	0.600917	57	72.7	98.5	163	550	TKIHCYF	DNVPCID	ACNAARATHCAYTGYTAYTT	TCDATRCANGGNACRTTRTC	192	384	73.5	90	52.1804
Sar_805	XP_046918240.1_1997947_1998759	417	8	127	257	GFTFSFPC	QVIVNTEW	GGNTTYACNTTYWSNTTYCCNTG	CAYTCNGTRTTNACDATNACYTG	8192	1536	0.66129	24.1111	53.3	94	62	266	DLGGTNF	AFGDNGV	GAYYTNGGNGGNACNAAYTT	ACNCCRTTRTCNCCRAANGC	2048	512	63.8	97.5	52.1216
Sar_806	XP_046909388.1_105652_106534	546	5	57	230	YDKHQCFG	CDFERYEN	TAYGAYAARCAYCARTGYTTYGG	TTYTCRTANCKYTCRAARTCRCA	128	512	0.35443	29.8333	71.6	100	35	260	PVTAECN	CEATRAF	CCNGTNACNGCNGARTGYAA	AANGCNCKNGTNGCYTCRCA	1024	2048	66.4	100	52.1068
Sar_807	XP_046911787.1_4595544_4596709	831	7	99	367	KLDVFIEH	PEIYGHLD	AARYTNGAYGTNTTYATHGARCA	TCNARRTGNCCRTADATYTCNGG	1536	3072	0.604	56	68.4	92	67	417	VNNTKRY	MGDPGVA	GTNAAYAAYACNAARMGNTA	GCNACNCCNGGRTCNCCCAT	1024	512	63.6	89	52.0241
Sar_808	XP_046909205.1_2671049_2672750	1086	6	90	443	WGVGGIEA	NFEGRVHP	TGGGGNGTNGGNGGNATHGARGC	GGRTGNACNCKNCCYTCRAARTT	1536	2048	0.583587	68	59.7	99	78	556	HTTMING	PPYFDGM	CAYACNACNATGATHAAYGG	ATNCCRTCRAARTANGGNGG	192	512	67.7	95	52.0218
Sar_809	XP_046911786.1_4597954_4599862	561	8	15	193	KDYVHIGY	GHEESYNP	AARGAYTAYGTNCAYATHGGNTA	GGRTTRTANSWYTCYTCRTGNCC	768	2048	0.610778	37.7778	60.4	91.5	1	201	DVLNTIG	PPEYLFT	GAYGTNYTNAAYACNATHGG	GTRAANARRTAYTCNGGNGG	1536	1024	61.1	93.5	52.015
Sar_810	XP_046919092.1_8720758_8722468	558	4	343	520	LNTCFHMD	HWINHGKE	YTNAAYACNTGYTTYCAYATGGA	TCYTTNCCRTGRTTDATCCARTG	512	192	0.362573	28	74.4	100	329	559	IQKHTDE	HKPDEIY	ATHCARAARCAYACNGAYGA	TADATYTCRTCNGGYTTRTG	192	192	76.3	100	51.9767
Sar_811	XP_046911240.1_7127808_7130013	849	7	102	376	LEKHMRVH	KYNKYVVW	YTNGARAARCAYATGMGNGTNCA	CANACNACRTAYTTRTTRTAYTT	2048	512	0.664093	73.5	62	93	93	400	GYQTRWI	IDFRAKR	GGNTAYCARACNMGNTGGAT	CKYTTNGCNCKRAARTCDAT	512	1536	62.5	93	51.9596
Sar_812	XP_046919647.1_1275057_1278203	2031	4	291	959	AREVHHMC	ECNDYVGK	GCNMGNGARGTNCAYCAYATGTG	TTNCCNACRTARTCRTTRCAYTC	1024	512	0.151286	65.6	72.1	100	166	1032	VGPEANI	DHGCEYM	GTNGGNCCNGARGCNAAYAT	ATRTAYTCRCANCCRTGRTC	1024	128	73.6	100	51.9577
Sar_813	XP_046912560.1_687373_688780	1227	4	75	475	HCFCTVDE	MTWDFPIK	CAYTGYTTYTGYACNGTNGAYGA	TTDATNGGRAARTCCCANGTCAT	512	192	0.528	98.8	72.8	97	67	492	ICWANVQ	AKGFQMA	ATHTGYTGGGCNAAYGTNCA	GCCATYTGRAANCCYTTNGC	192	128	71.5	100	51.9457
Sar_814	XP_046912022.1_8863768_8864605	345	9	29	135	TWPAAVMQ	GETIFELD	ACNTGGCCNGCNGCNGTNATGCA	TCNARYTCRAADATNGTYTCNCC	1024	3072	0.37	10.6	64	93.5	7	284	PSGFGFE	EPGELIQ	CCNWSNGGNTTYGGNTTYGA	TGDATNARYTCNCCNGGYTC	4096	1536	56.3	88	51.8957
Sar_815	XP_046920285.1_1916344_1919383	1545	4	72	578	INQDVPYK	DPNQVQFK	ATHAAYCARGAYGTNCCNTAYAA	TTRAAYTGNACYTGRTTNGGRTC	768	512	0.518868	104.2	70.9	100	37	603	EKKLQQF	YFKPEIT	GARAARAARYTNCARCARTT	GTDATYTCNGGYTTRAARTA	256	192	69.5	100	51.8952
Sar_816	XP_046918496.1_11259050_11261165	1131	6	154	522	QDIAWLDK	NYCLETTQ	CARGAYATHGCNTGGYTNGAYAA	TGNGTNGTYTCNARRCARTARTT	768	2048	0.626866	72.1429	63.4	94	145	547	EYKALFQ	KINMNVE	GARTAYAARGCNYTNTTYCA	TCNACRTTCATRTTDATYTT	512	96	71	92	51.8835
Sar_817	XP_046916511.1_865412_866465	648	6	82	289	LIQYINVD	MIECFVSI	YTNATHCARTAYATHAAYGTNGA	ATNSWNACRAARCAYTCDATCAT	2304	1536	0.371859	28.5714	63.7	94	73	302	ENMDFID	HNNEALK	GARAAYATGGAYTTYATHGA	TTNARNGCYTCRTTRTTRTG	48	512	71.9	96.5	51.8799
Sar_818	XP_046912947.1_5123433_5124148	360	8	80	191	KTKLWIEF	VDTEYFNS	AARACNAARYTNTGGATHGARTT	SWRTTRAARTAYTCNGTRTCNAC	768	2048	0.266667	8.66667	64.9	92.5	3	230	TTQWEDP	KPNGAQI	ACNACNCARTGGGARGAYCC	ATYTGNGCNCCRTTNGGYTT	128	512	70.5	82	51.8725
Sar_819	XP_046911155.1_501690_502515	693	6	48	270	TTIEKLYQ	NTLGIPYI	ACNACNATHGARAARYTNTAYCA	ATRTANGGDATNCCNARNGTRTT	3072	6144	0.711443	43.7143	58.6	100	35	279	LQGIYYT	DNVAPKE	YTNCARGGNATHTAYTAYAC	TCYTTNGGNGCNACRTTRTC	768	512	67.9	97.5	51.8442
Sar_820	XP_046909071.1_4272154_4272840	366	6	39	152	PEVTRAYI	MDGELAFR	CCNGARGTNACNMGNGCNTAYAT	CKRAANGCNARYTCNCCRTCCAT	8192	2048	0.330189	16.7143	62.6	100	26	164	VKATEPH	MNFTDIR	GTNAARGCNACNGARCCNCA	CKDATRTCNGTRAARTTCAT	1024	192	71.9	93	51.8325
Sar_821	XP_046912661.1_1682891_1683744	534	10	21	190	YDRRTGKP	FFHSSDCK	TAYGAYMGNMGNACNGGNAARCC	TTRCARTCNSWNSWRTGRAARAA	8192	8192	0.816456	37.2727	43.4	90.5	4	302	GNIEHLK	DVKGEFT	GGNAAYATHGARCAYYTNAA	GTRAAYTCNCCYTTNACRTC	768	256	69.6	87.5	51.825
Sar_822	XP_046919032.1_8646718_8647693	519	7	32	196	NLAFRGCK	QNIFEGTV	AAYYTNGCNTTYMGNGGNTGYAA	ACNGTNCCYTCRAADATRTTYTG	8192	768	0.316456	18.5	66.8	90	4	205	QMVTVGK	YPAVINK	CARATGGTNACNGTNGGNAA	TTRTTDATNACNGCNGGRTA	512	768	67.5	93	51.823
Sar_823	XP_046913221.1_608431_609519	579	6	103	287	PDYEEGPH	FHQIHKRV	CCNGAYTAYGARGARGGNCCNCA	ACNCKYTTRTGDATYTGRTGRAA	1024	768	0.427673	23.2857	65.5	100	10	295	EAITFKA	WPAAQRD	GARGCNATHACNTTYAARGC	TCNCKYTGNGCNGCNGGCCA	384	1024	64.6	96.5	51.8173
Sar_824	XP_046918042.1_863748_865956	615	7	89	285	IVHFDMDM	KPNGQFMI	ATHGTNCAYTTYGAYATGGAYAT	ATCATRAAYTGNCCRTTNGGYTT	192	256	0.662921	47.5	72.8	92	6	315	LNVHKAG	IGPVRDQ	YTNAAYGTNCAYAARGCNGG	TGRTCNCKNACNGGNCCDAT	1024	3072	63.6	85	51.7934
Sar_825	XP_046912325.1_4504958_4505663	558	6	49	226	QCADNHYD	NQEELIKS	CARTGYGCNGAYAAYCAYTAYGA	SWYTTDATNARYTCYTCYTGRTT	256	3072	0.5	34.4286	65.9	94	11	237	DMLKGIE	KEKIEFD	GAYATGYTNAARGGNATHGA	TCRAAYTCDATYTTYTCYTT	384	96	70.1	95	51.7757
Sar_826	XP_046915824.1_3033836_3034970	402	6	9	134	MSKKPFHP	KCHKWGHV	ATGWSNAARAARCCNTTYCAYCC	ACRTGNCCCCAYTTRTGRCAYTT	1024	128	0.184874	10.5714	61.5	99	1	142	MGKGYNN	NTDRECP	ATGGGNAARGGNTAYAAYAA	GGRCAYTCNCKRTCNGTRTT	128	512	67.6	100	51.7654
Sar_827	XP_046914382.1_4271425_4273604	1476	5	50	533	TVDFRQKA	MDFKIAGT	ACNGTNGAYTTYMGNCARAARGC	GTNCCNGCDATYTTRAARTCCAT	2048	384	0.465263	93.3333	69.6	97.5	23	542	GDTNVMV	KAFTALQ	GGNGAYACNAAYGTNATGGT	TGNARNGCNGTRAANGCYTT	256	2048	64.3	97	51.7419
Sar_828	XP_046919631.1_11057989_11061328	954	6	342	651	AIELCRMP	HCIYQLLK	GCNATHGARYTNTGYMGNATGCC	TTNARNARYTGRTADATRCARTG	3072	3072	0.62807	75	60.5	97	325	668	RKLCQMN	PIKNWIF	MGNAARYTNTGYCARATGAA	AADATCCARTTYTTDATNGG	512	144	70.5	91.5	51.7236
Sar_829	XP_046909027.1_10117663_10120042	513	9	20	182	IGKLCECK	FPNYSWRG	ATHGGNAARYTNTGYGARTGYAA	CCNCKCCANSWRTARTTNGGRAA	1536	4096	0.589744	34.9	57.8	89	9	303	VAEFGGC	PQAYYDP	GTNGCNGARTTYGGNGGNTG	GGRTCRTARTANGCYTGNGG	1024	256	64.8	86.5	51.7092
Sar_830	XP_046918190.1_115129_116602	372	6	430	545	PRCHQYND	YAISWFLT	CCNMGNTGYCAYCARTAYAAYGA	GTNARRAACCANSWDATNGCRTA	1024	6144	0.40367	18.8571	61.4	98	334	553	DFDYQCE	MFTHILP	GAYTTYGAYTAYCARTGYGA	GGNARDATRTGNGTRAACAT	64	384	73.4	94	51.704
Sar_831	XP_046919449.1_5996066_5996972	627	5	15	215	AKYGCLWF	MHQFLQYH	GCNAARTAYGGNTGYYTNTGGTT	TGRTAYTGNARRAAYTGRTGCAT	1024	256	0.636872	53.8333	66.9	100	4	310	WVIFQPN	FHQVYKF	TGGGTNATHTTYCARCCNAA	AAYTTRTANACYTGRTGRAA	192	128	74	92.5	51.6905
Sar_832	XP_046919778.1_7037831_7038941	378	7	98	215	ETAYELWK	KYTHLVDQ	GARACNGCNTAYGARYTNTGGAA	TGRTCNACNARRTGNGTRTAYTT	1024	2048	0.405405	17.125	65.3	92	5	249	RLKPVFV	GMKQVFE	MGNYTNAARCCNGTNTTYGT	TCRAANACYTGYTTCATNCC	4096	128	65.7	94	51.6688
Sar_833	XP_046909294.1_2802997_2807947	2091	3	271	959	RNNKEIFM	GHFQLNAE	MGNAAYAAYAARGARATHTTYAT	TCNGCRTTNARYTGRAARTGNCC	768	2048	0.273148	149.5	69.2	100	175	1080	YFMHDTN	QNEYKHD	TAYTTYATGCAYGAYACNAA	TCRTGYTTRTAYTCRTTYTG	64	64	79.2	100	51.6645
Sar_834	XP_046910870.1_4072994_4075865	1665	5	288	834	TYKQVFVD	TKNILEEI	ACNTAYAARCARGTNTTYGTNGA	ATYTCYTCNARDATRTTYTTNGT	1024	1536	0.520833	115.667	62.8	94	243	870	VHPDMHE	QKMGHLP	GTNCAYCCNGAYATGCAYGA	GGNARRTGNCCCATYTTYTG	128	256	72.8	95.5	51.6332
Sar_835	XP_046909302.1_2767556_2769005	759	7	38	282	PGGPNGDF	ETPTGWKY	CCNGGNGGNCCNAAYGGNGAYTT	TAYTTCCANCCNGTNGGNGTYTC	4096	1024	0.575107	54.5	58.5	93.5	5	316	IVAQNGI	EKDGLWA	ATHGTNGCNCARAAYGGNAT	GCCCANARNCCRTCYTTYTC	768	256	67.7	92	51.535
Sar_836	XP_046910901.1_4147178_4148141	618	6	14	211	EDMIHDAQ	CDNLVKIW	GARGAYATGATHCAYGAYGCNCA	CADATYTTNACNARRTTRTCRCA	192	1536	0.480447	28.2857	69.8	98	5	315	LQTQVDT	FDDVVWH	YTNCARACNCARGTNGAYAC	TGCCANACNACRTCRTCRAA	1024	128	63.1	94	51.4986
Sar_837	XP_046915458.1_12053787_12054732	465	10	57	203	IDLLYINN	AFLDLAQN	ATHGAYYTNYTNTAYATHAAYAA	TTYTGNGCNARRTCNARRAANGC	4608	8192	0.7	42.1818	50.1	97	34	211	CSPVANF	KIKDIKP	TGYWSNCCNGTNGCNAAYTT	GGYTTDATRTCYTTDATYTT	4096	144	58.9	83.5	51.497
Sar_838	XP_046912240.1_2037370_2038063	390	10	21	142	ERGGMPMG	NENHIVPK	GARMGNGGNGGNATGCCNATGGG	TTNGGNACDATRTGRTTYTCRTT	1024	768	0.67	24.9091	60.2	87.5	8	151	GRKGTCY	CGLNNGQ	GGNMGNAARGGNACNTGYTA	TGNCCRTTRTTNARNCCRCA	2048	1024	60	84	51.4719
Sar_839	XP_046918339.1_951864_958646	1935	4	176	812	PNFVEFEI	EAVHTCCQ	CCNAAYTTYGTNGARTTYGARAT	TGRCARCANGTRTGNACNGCYTC	512	1024	0.673986	171.2	65.8	98.5	134	913	CAPFANH	NPAYVMP	TGYGCNCCNTTYGCNAAYCA	GGCATNACRTANGCNGGRTT	512	256	67.7	98	51.4635
Sar_840	XP_046909038.1_10183916_10185906	1035	6	319	655	TNLLIDQH	FNDAEVKP	ACNAAYYTNYTNATHGAYCARCA	GGYTTNACYTCNGCRTCRTTRAA	6144	512	0.395137	56.2857	66.3	88.5	179	672	PGNKDYF	CFGGEMT	CCNGGNAAYAARGAYTAYTT	GTCATYTCNCCNCCRAARCA	256	128	73.3	93	51.4605
Sar_841	XP_046914173.1_2513520_2514905	534	9	67	236	IKKIKKIW	DQRHLMLR	ATHAARAARATHAARAARATHTG	CKNARCATNARRTGNCKYTGRTC	432	8192	0.607362	37.9	44.3	96.5	18	291	EAKPLKT	KFDYFGE	GARGCNAARCCNYTNAARAC	TCNCCRAARTARTCRAAYTT	1024	128	66.2	90	51.4548
Sar_842	XP_046918185.1_464961_466399	1149	6	81	455	KIGIQLTD	NWFRKDKQ	AARATHGGNATHCARYTNACNGA	TGYTTRTCYTTNCKRAACCARTT	4608	256	0.469101	46.7143	63.3	90.5	64	468	TMYVIPF	WPGFGEN	ACNATGTAYGTNATHCCNTT	TTYTCNCCRAANCCNGGCCA	384	256	70.5	98	51.445
Sar_843	XP_046911095.1_6882363_6884446	408	10	314	441	DNLPSHYT	PFTVKAAN	GAYAAYYTNCCNWSNCAYTAYAC	TTNGCNGCYTTNACNGTRAANGG	8192	4096	0.741667	31.9091	54.4	88	290	450	LDIDTRF	DFYLKMR	YTNGAYATHGAYACNMGNTT	CKCATYTTNARRTARAARTC	3072	256	62.3	86	51.4429
Sar_844	XP_046917047.1_799599_801426	447	7	171	311	KILGTVDF	KPAVGMLD	AARATHYTNGGNACNGTNGAYTT	TCNARCATNCCNACNGCNGGYTT	6144	4096	0.553846	26.625	63.7	97	126	389	IKLIRFE	FYNTTDF	ATHAARYTNATHMGNTTYGA	AARTCNGTNGTRTTRTARAA	2304	256	62.3	92	51.4216
Sar_845	XP_046908634.1_8547016_8548122	642	5	55	260	IKELYHND	FWMAPEMM	ATHAARGARYTNTAYCAYAAYGA	ATCATYTCNGGNGCCATCCARAA	768	64	0.392473	37.3333	69.1	97.5	41	271	VFEVTDK	KYDERVD	GTNTTYGARGTNACNGAYAA	TCNACNCKYTCRTCRTAYTT	512	512	68	100	51.4101
Sar_846	XP_046915981.1_11948117_11948594	390	6	18	139	MESDKFIC	NGCQIINY	ATGGARWSNGAYAARTTYATHTG	TARTTDATDATYTGRCANCCRTT	768	576	0.226087	8.57143	64.7	100	1	148	LTQIGIN	ADHQAKW	YTNACNCARATHGGNATHAA	CAYTTNGCYTGRTGRTCNGC	2304	256	67	95.5	51.4099
Sar_847	XP_046917502.1_1937669_1938995	849	4	48	322	TGFMWDNA	FQACTEMV	ACNGGNTTYATGTGGGAYAAYGC	ACCATYTCNGTRCANGCYTGRAA	128	256	0.531835	68	74.1	98.5	37	414	NEGDIFT	GACHHED	AAYGARGGNGAYATHTTYAC	TCYTCRTGRTGRCANGCNCC	192	256	70.6	100	51.3729
Sar_848	XP_046910753.1_5955499_5957167	402	8	245	370	FQETGPYH	WDLFLRDG	TTYCARGARACNGGNCCNTAYCA	CCRTCNCKNARRAANARRTCCCA	1024	4096	0.571429	26.4444	60	93	104	380	LWWNGIP	FIFRAAL	YTNTGGTGGAAYGGNATHCC	ARNGCNGCNCKRAADATRAA	192	3072	58.9	94	51.299
Sar_849	XP_046918411.1_4673907_4674398	462	7	22	167	RNPYCGWC	DFLQRKFI	MGNAAYCCNTAYTGYGGNTGGTG	ATRAAYTTNCKYTGNARRAARTC	1024	2048	0.653846	27.5	63	94.5	4	175	VAIEHCP	FYDCNFY	GTNGCNATHGARCAYTGYCC	TARAARTTRCARTCRTARAA	384	64	72	85	51.2941
Sar_850	XP_046915270.1_2655325_2656756	906	6	84	377	YIKPGMTM	AQYEHTII	TAYATHAARCCNGGNATGACNAT	ATDATNGTRTGYTCRTAYTGNGC	768	768	0.271777	17.5714	68.5	97	71	387	AEAHRQT	PTYKEVV	GCNGARGCNCAYMGNCARAC	ACNACYTCYTTRTANGTNGG	1024	512	62	97.5	51.0971
Sar_851	XP_046919588.1_11402416_11403480	351	8	98	206	IIGVQQID	AYGRDIGT	ATHATHGGNGTNCARCARATHGA	GTNCCDATRTCNCKNCCRTANGC	1728	6144	0.411765	15.7778	55.7	91.5	14	229	TWGCTHN	DCMLRIG	ACNTGGGGNTGYACNCAYAA	CCDATNCKNARCATRCARTC	256	768	67	92.5	51.092
Sar_852	XP_046908723.1_8607496_8608583	600	7	23	214	KLHREIHK	YGHCEIID	AARYTNCAYMGNGARATHCAYAA	TCDATDATYTCRCARTGNCCRTA	3072	576	0.75	46.875	63.7	94.5	14	228	IYEREQQ	NQMGPGK	ATHTAYGARMGNGARCARCA	TTNCCNGGNCCCATYTGRTT	384	256	67	86	51.0497
Sar_853	XP_046918916.1_6322096_6323187	378	7	41	158	YKNIALYV	FGNILYTY	TAYAARAAYATHGCNYTNTAYGT	TANGTRTANARDATRTTNCCRAA	1536	3072	0.486486	19	59.5	96.5	8	185	DYAIAQF	THLAIWG	GAYTAYGCNATHGCNCARTT	CCCCADATNGCNARRTGNGT	384	768	65.8	93	51.0315
Sar_854	XP_046915701.1_4450662_4454240	483	10	612	764	RDILMLQI	PFFYHYTR	MGNGAYATHYTNATGYTNCARAT	CKNGTRTARTGRTARAARAANGG	6144	1024	0.765517	47.7273	55.6	90.5	583	773	AGMWRRN	DQSAAEE	GCNGGNATGTGGMGNMGNAA	TCYTCNGCNGCNSWYTGRTC	1024	2048	49.9	91.5	51.0138
Sar_855	XP_046920079.1_4773713_4774673	432	9	27	162	RNRIANWV	EVIGRNHV	MGNAAYMGNATHGCNAAYTGGGT	ACRTGRTTNCKNCCDATNACYTC	3072	3072	0.612403	33.1	57.1	87.5	19	172	NFVLSYD	PTHFFKV	AAYTTYGTNYTNWSNTAYGA	ACYTTRAARAARTGNGTNGG	4096	256	57.2	94.5	50.9701
Sar_856	XP_046915417.1_652071_654483	1281	4	76	494	DAHYFGWQ	CAEIFTML	GAYGCNCAYTAYTTYGGNTGGCA	ARCATNGTRAADATYTCNGCRCA	256	768	0.300971	72.2	72.8	98.5	55	509	NVGCIPK	KEATQQG	AAYGTNGGNTGYATHCCNAA	CCYTGYTGNGTNGCYTCYTT	768	256	69.8	100	50.9564
Sar_857	XP_046916452.1_4265080_4265914	363	8	56	168	PMTRDHKP	DGLWNMIN	CCNATGACNMGNGAYCAYAARCC	TTDATCATRTTCCANARNCCRTC	1024	384	0.533333	18.5556	62.6	88.5	25	262	MNGKYYT	DNTTVLV	ATGAAYGGNAARTAYTAYAC	ACNARNACNGTNGTRTTRTC	64	2048	63.6	91	50.8691
Sar_858	XP_046919515.1_1448160_1449921	1602	4	22	547	DIRDFVGW	EHIWNFAD	GAYATHMGNGAYTTYGTNGGNTG	TCNGCRAARTTCCADATRTGYTC	3072	192	0.556436	132.2	70.5	97	13	567	SFNDITE	NKKGIFT	WSNTTYAAYGAYATHACNGA	GTRAADATNCCYTTYTTRTT	1536	192	67.4	98	50.8688
Sar_859	XP_046918652.1_9538876_9540358	795	6	63	319	DLICGVPY	EDRKFADI	GAYYTNATHTGYGGNGTNCCNTA	ATRTCNGCRAAYTTNCKRTCYTC	6144	1024	0.65587	72.8571	63.4	98	11	399	CNALKFG	EAYKMAI	TGYAAYGCNYTNAARTTYGG	ATNGCCATYTTRTANGCYTC	512	128	68.4	87	50.8074
Sar_860	XP_046910684.1_6239884_6240565	369	7	36	150	TDEDCLYM	FNGDPNRI	ACNGAYGARGAYTGYYTNTAYAT	ATNCKRTTNGGRTCNCCRTTRAA	1024	2048	0.416667	10.375	65.3	96.5	28	160	HADLGIP	FGPDAGA	CAYGCNGAYYTNGGNATHCC	GCNCCNGCRTCNGGNCCRAA	1536	1024	60.3	93	50.7585
Sar_861	XP_046908664.1_45242_46046	435	7	27	163	TWLYVIKN	YPLLCTDV	ACNTGGYTNTAYGTNATHAARAA	ACRTCNGTRCANARNARNGGRTA	1536	8192	0.469231	21.75	59.4	91	3	238	EGIYCLN	FGDGTET	GARGGNATHTAYTGYYTNAA	GTYTCNGTNCCRTCNCCRAA	768	512	64.2	99	50.756
Sar_862	XP_046915491.1_3727998_3728808	480	6	26	177	LGDKTFFI	MTFLAEWG	YTNGGNGAYAARACNTTYTTYAT	CCCCAYTCNGCNARRAANGTCAT	2048	512	0.5	34	65.8	100	7	214	EVKFIHG	CTGIAVL	GARGTNAARTTYATHCAYGG	ARNACNGCDATNCCNGTRCA	192	3072	67.9	88	50.7484
Sar_863	XP_046912274.1_2459482_2460748	759	7	120	364	HIKLYIFD	FHAKGIWL	CAYATHAARYTNTAYATHTTYGA	ARCCADATNCCYTTNGCRTGRAA	1152	768	0.725322	77.125	67.7	86.5	43	389	NILLDYN	NFGYRSV	AAYATHYTNYTNGAYTAYAA	ACNSWNCKRTANCCRAARTT	1536	4096	55.1	97	50.7443
Sar_864	XP_046911694.1_3169563_3170037	369	6	26	140	GKVFQFMN	QKAAKPVM	GGNAARGTNTTYCARTTYATGAA	ATNACNGGYTTNGCNGCYTTYTG	256	2048	0.259259	16.1429	68	94	11	149	YKIYPGH	KAPRVGG	TAYAARATHTAYCCNGGNCA	CCNCCNACNCKNGGNGCYTT	384	4096	61.8	100	50.6746
Sar_865	XP_046910477.1_5513482_5514604	684	7	107	326	IALVGKYT	MEIMELRD	ATHGCNYTNGTNGGNAARTAYAC	TCNCKNARYTCCATDATYTCCAT	6144	768	0.586854	48.125	62	87.5	16	340	KISNYCH	VQFHPEY	AARATHWSNAAYTAYTGYCA	TAYTCNGGRTGRAAYTGNAC	768	256	68.3	92	50.6463
Sar_866	XP_046909679.1_2607205_2608144	357	9	93	203	PAQIGDYT	IFGMVLMN	CCNGCNCARATHGGNGAYTAYAC	TTCATNARNACCATNCCRAADAT	1536	768	0.553398	17.7	66.1	92	3	211	HRIGVAI	DWSARDI	CAYMGNATHGGNGTNGCNAT	ATRTCNCKNGCNSWCCARTC	3072	2048	51.3	88	50.6319
Sar_867	XP_046910883.1_4165310_4166328	663	5	27	239	LKPYIFDI	MECFEQVH	YTNAARCCNTAYATHTTYGAYAT	TGNACYTGYTCRAARCAYTCCAT	1536	128	0.576355	47.3333	70.9	90	8	324	IDNMPTQ	EGYPNRD	ATHGAYAAYATGCCNACNCA	TCNCKRTTNGGRTANCCYTC	192	1024	71.1	98.5	50.6109
Sar_868	XP_046919800.1_3845606_3846989	672	5	78	293	AMFAIYHG	NATTEMIP	GCNATGTTYGCNATHTAYCAYGG	GGDATCATYTCNGTNGTNGCRTT	384	768	0.457447	33.1667	65.8	100	31	350	TKDAQGN	QGEYAGL	ACNAARGAYGCNCARGGNAA	ARNCCNGCRTAYTCNCCYTG	512	1024	68	98.5	50.5922
Sar_869	XP_046914843.1_2531137_2531944	672	9	29	244	FHCEQACD	EKTFGYDL	TTYCAYTGYGARCARGCNTGYGA	ARRTCRTANCCRAANGTYTTYTC	256	1024	0.748466	44.3	71	92	10	306	ERDISIV	ENRNQLN	GARMGNGAYATHWSNATHGT	TTNARYTGRTTNCKRTTYTC	4608	1024	46.8	84	50.591
Sar_870	XP_046909082.1_15986_18121	1140	5	103	474	SFCNREWA	DFEREAIL	WSNTTYTGYAAYMGNGARTGGGC	ARDATNGCYTCNCKYTCRAARTC	2048	3072	0.545198	74.8333	60.3	98.5	90	484	KPLCQED	EFDHPNV	AARCCNYTNTGYCARGARGA	ACRTTNGGRTGRTCRAAYTC	512	128	73.8	94	50.5235
Sar_871	XP_046908611.1_189255_190371	630	8	62	263	HSNLCINQ	ADMYTKLS	CAYWSNAAYYTNTGYATHAAYCA	SWNARYTTNGTRTACATRTCNGC	6144	4096	0.492308	33	58.2	93	12	317	QFWKKLG	TKDCAGV	CARTTYTGGAARAARYTNGG	ACNCCNGCRCARTCYTTNGT	128	512	66.6	85	50.5217
Sar_872	XP_046908141.1_441008_441729	468	5	21	168	EVAIGQYF	FFCIWKGV	GARGTNGCNATHGGNCARTAYTT	ACNCCYTTCCADATRCARAARAA	1536	192	0.539007	24	71.9	95	1	233	AFFIPYF	QVWMDAG	GCNTTYTTYATHCCNTAYTT	CCNGCRTCCATCCANACYTG	384	64	69.2	97	50.4759
Sar_873	XP_046911668.1_6852274_6852964	630	7	16	217	VPALAEHG	DGATMQMG	GTNCCNGCNYTNGCNGARCAYGG	CCCATYTGCATNGTNGCNCCRTC	8192	256	0.470238	27.25	59.4	97	1	226	DHVFIHG	GAIPDAV	GAYCAYGTNTTYATHCAYGG	ACNGCRTCNGGDATNGCNCC	192	1536	64.6	91	50.4706
Sar_874	XP_046916601.1_9988325_9989395	426	8	38	171	WLLGVFVF	EMYIVNKG	TGGYTNYTNGGNGTNTTYGTNTT	CCYTTRTTNACDATRTACATYTC	8192	192	0.622047	30.8889	62.1	95.5	5	200	RCFYFAF	EGSVFGE	MGNTGYTTYTAYTTYGCNTT	TCNCCRAANACNSWNCCYTC	512	4096	50.8	94.5	50.4599
Sar_875	XP_046909109.1_10210807_10211554	435	8	60	196	KSTQVPQY	YFGNCPVI	AARWSNACNCARGTNCCNCARTA	ATNACNGGRCARTTNCCRAARTA	8192	1024	0.445312	23	63.9	94.5	52	205	IAGDTGC	VPGRLYP	ATHGCNGGNGAYACNGGNTG	GGRTANARNCKNCCNGGNAC	1536	8192	56.4	89	50.4176
Sar_876	XP_046917785.1_541992_542723	450	8	54	195	RYTKLADW	PQRINDRP	MGNTAYACNAARYTNGCNGAYTG	GGNCKRTCRTTDATNCKYTGNGG	8192	6144	0.511278	24.2222	57.1	92	11	242	LKMRTGV	PKHKANA	YTNAARATGMGNACNGGNGT	GCRTTNGCYTTRTGYTTNGG	2048	256	61	93.5	50.3998
Sar_877	XP_046911127.1_5793842_5795421	855	6	179	455	QVFPDEFH	EIQTFLTE	CARGTNTTYCCNGAYGARTTYCA	TCNGTNARRAANGTYTGDATYTC	512	3072	0.633962	54.7143	65.1	95	166	506	DAIAQEY	FIDEQLL	GAYGCNATHGCNCARGARTA	ARNARYTGYTCRTCDATRAA	384	768	67.1	90.5	50.3519
Sar_878	XP_046915520.1_517992_518599	387	9	14	134	ANMSNHFK	NPNLIYTL	GCNAAYATGWSNAAYCAYTTYAA	ARNGTRTADATNARRTTNGGRTT	1024	6144	0.754717	33.2	55.5	89	1	163	DRFLHTN	NIETVLT	GAYMGNTTYYTNCAYACNAA	GTNARNACNGTYTCDATRTT	2048	1536	62.1	88	50.3514
Sar_879	XP_046917348.1_1222597_1223161	381	6	22	140	ELNPHVKV	VKGMTEIN	GARYTNAAYCCNCAYGTNAARGT	TTDATYTCNGTCATNCCYTTNAC	2048	768	0.491071	21.1429	65.5	98	8	156	IGKNRAE	VTGPCQF	ATHGGNAARAAYMGNGCNGA	AAYTGRCANGGNCCNGTNAC	1536	1024	65.6	93	50.3508
Sar_880	XP_046916715.1_12816988_12818680	918	5	133	430	KGPWAEYE	MDNKIQAF	AARGGNCCNTGGGCNGARTAYGA	AANGCYTGDATYTTRTTRTCCAT	512	192	0.391753	43	74.2	97.5	120	449	RLVNDDP	KIFTGHM	MGNYTNGTNAAYGAYGAYCC	ATRTGNCCNGTRAADATYTT	2048	384	66.7	91.5	50.274
Sar_881	XP_046915442.1_91389_98423	2052	3	1713	2388	LVNAMWYQ	FNKRMGIL	YTNGTNAAYGCNATGTGGTAYCA	ARDATNCCCATNCKYTTRTTRAA	512	1536	0.248494	125.75	70.1	100	1634	2419	EFICNKW	AFVQMFY	GARTTYATHTGYAAYAARTG	TARAACATYTGNACRAANGC	96	128	75.8	100	50.2662
Sar_882	XP_046914986.1_1135945_1137481	1095	4	87	443	NLWHDVFI	EPFWVTCL	AAYYTNTGGCAYGAYGTNTTYAT	ARRCANGTNACCCARAANGGYTC	512	1024	0.211429	53.2	69.6	100	11	462	YIKMNLD	IHHQNEA	TAYATHAARATGAAYYTNGA	GCYTCRTTYTGRTGRTGDAT	192	96	71.4	100	50.261
Sar_883	XP_046910808.1_6877318_6878253	588	8	41	228	GAIIMPHN	NDYLNALM	GGNGCNATHATHATGCCNCAYAA	ATNARNGCRTTNARRTARTCRTT	1152	4096	0.533708	40.1111	62.5	93	33	255	LLQAVGI	VMGKFAN	YTNYTNCARGCNGTNGGNAT	TTNGCRAAYTTNCCCATNAC	8192	256	63.5	82	50.2249
Sar_884	XP_046916788.1_3311385_3311984	552	6	28	203	NYSQNIDT	QILINREP	AAYTAYWSNCARAAYATHGAYAC	GGYTCNCKRTTDATNARDATYTG	1536	4608	0.518519	22	55.4	100	1	216	EIYPGQF	NFDVELL	GARATHTAYCCNGGNCARTT	ARNARYTCNACRTCRAARTT	384	1024	68.1	98	50.2054
Sar_885	XP_046911661.1_2784089_2784835	774	5	25	274	RCEIDANP	FCCIPRPK	MGNTGYGARATHGAYGCNAAYCC	TTNGGNCKNGGDATRCARCARAA	1536	3072	0.658654	50	63.5	97	14	282	FPIIEGM	KVYWIHR	TTYCCNATHATHGARGGNAT	CKRTGDATCCARTANACYTT	576	192	71.2	97	50.1913
Sar_886	XP_046909164.1_9780053_9780970	516	6	24	187	LAMAFVIN	NYWDKFVK	YTNGCNATGGCNTTYGTNATHAA	TTNACRAAYTTRTCCCARTARTT	3072	128	0.612903	35.2857	69.4	92.5	9	249	VYGLARN	YQIWKVG	GTNTAYGGNYTNGCNMGNAA	CCNACYTTCCADATYTGRTA	8192	96	65.3	92.5	50.1853
Sar_887	XP_046910014.1_395107_397958	2046	3	55	728	QHIVFNEW	IMFDMYDV	CARCAYATHGTNTTYAAYGARTG	ACRTCRTACATRTCRAACATDAT	384	48	0.455259	172.5	74.4	96	5	794	PINENPF	FHNYKEE	CCNATHAAYGARAAYCCNTT	TCYTCYTTRTARTTRTGRAA	384	64	71.3	97.5	50.1213
Sar_888	XP_046912926.1_1874586_1875807	747	8	151	391	LDVTELFP	WENEVIWN	YTNGAYGTNACNGARYTNTTYCC	TTCCADATNACYTCRTTYTCCCA	8192	96	0.802817	64.6667	60.1	89	137	427	DTPLAAM	TATAFTQ	GAYACNCCNYTNGCNGCNAT	TGNGTRAANGCNGTNGCNGT	4096	2048	53.8	94.5	50.0938
Sar_889	XP_046916510.1_841145_843132	960	5	45	356	MQLFKKPH	EWDADNVI	ATGCARYTNTTYAARAARCCNCA	ATNACRTTRTCNGCRTCCCAYTC	512	256	0.466443	47.6667	69.1	93.5	30	436	KNATIGF	KDEIVRR	AARAAYGCNACNATHGGNTT	CKNCKNACDATYTCRTCYTT	768	1536	65.9	100	50.0471
Sar_890	XP_046915796.1_10567511_10569874	2013	3	18	680	RECIPMGW	DWIGRNLY	MGNGARTGYATHCCNATGGGNTG	TANARRTTNCKNCCDATCCARTC	1536	3072	0.438185	175.25	68.1	98	10	728	GQFQCKY	GWMFWTD	GGNCARTTYCARTGYAARTA	TCNGTCCARAACATCCANCC	128	32	74.9	97.5	50.0406
Sar_891	XP_046911942.1_561262_562335	453	10	170	312	GYSCQGNE	IEPSYEIV	GGNTAYWSNTGYCARGGNAAYGA	ACDATYTCRTANSWNGGYTCDAT	4096	4608	0.62963	33.6364	50.6	90.5	111	341	NQIVREW	YTRNPNS	AAYCARATHGTNMGNGARTG	SWRTTNGGRTTNCKNGTRTA	768	4096	59.2	86.5	50.0361
Sar_892	XP_046918745.1_9584342_9586756	1485	5	234	720	IINHDTED	IEKGAFND	ATHATHAAYCAYGAYACNGARGA	TCRTTRAANGCNCCYTTYTCDAT	576	768	0.418301	92.1667	69.3	96	220	763	VYCRFLN	FKFCCMV	GTNTAYTGYMGNTTYYTNAA	ACCATRCARCARAAYTTRAA	2048	32	65.7	91.5	50.0012
Sar_893	XP_046917218.1_635138_637891	1158	6	356	733	EVEQCQCP	EYECHATN	GARGTNGARCARTGYCARTGYCC	TTNGTNGCRTGRCAYTCRTAYTC	256	512	0.64526	87.5714	66.6	88.5	301	820	TFHTQMK	CNVTGRP	ACNTTYCAYACNCARATGAA	GGNCKNCCNGTNACRTTRCA	128	2048	69.1	88	49.9895
Sar_894	XP_046920164.1_382357_384730	900	6	204	495	NWGRDTFI	MDYQLRPN	AAYTGGGGNMGNGAYACNTTYAT	TTNGGNCKNARYTGRTARTCCAT	1024	2048	0.517606	62.2857	66	98	191	532	AAGLPHF	GPLGMKT	GCNGCNGGNYTNCCNCAYTT	GTYTTCATNCCNARNGGNCC	4096	1024	57.4	94	49.952
Sar_895	XP_046910881.1_4169684_4171440	954	5	101	410	VWIVSEQA	PFKYQGIT	GTNTGGATHGTNWSNGARCARGC	GTDATNCCYTGRTAYTTRAANGG	3072	768	0.556701	80.6667	59.5	97.5	9	494	FECVHFI	IWFAWGV	TTYGARTGYGTNCAYTTYAT	ACNCCCCANGCRAACCADAT	128	96	71.3	95.5	49.9423
Sar_896	XP_046909181.1_8739534_8740719	1032	5	88	423	YGESLCDI	QDYCYENM	TAYGGNGARWSNYTNTGYGAYAT	ATRTTYTCRTARCARTARTCYTG	8192	128	0.47546	52.1667	63.1	97	3	431	EKFDPQG	NFLKAFQ	GARAARTTYGAYCCNCARGG	TGRAANGCYTTNARRAARTT	128	512	68.8	98.5	49.9029
Sar_897	XP_046915097.1_2318393_2319731	636	4	113	316	WQVLIKEK	HGIKCAEP	TGGCARGTNYTNATHAARGARAA	GGYTCNGCRCAYTTDATNCCRTG	768	768	0.187817	26.8	68	100	105	327	NAQFGEW	GVYMKTW	AAYGCNCARTTYGGNGARTG	CANGTYTTCATRTANACNCC	256	256	75.1	100	49.8957
Sar_898	XP_046909430.1_88113_90020	1350	4	134	575	KRGCCWNP	AWIDMNEP	AARMGNGGNTGYTGYTGGAAYCC	GGYTCRTTCATRTCDATCCANGC	512	96	0.48951	109.6	70.7	97	118	622	RIDCNPD	CMTARHY	MGNATHGAYTGYAAYCCNGA	TARTGNCKNGCNGTCATRCA	768	512	68	96.5	49.8848
Sar_899	XP_046915197.1_3768400_3769842	642	5	193	398	NNHAAEHY	QQDAQEFL	AAYAAYCAYGCNGCNGARCAYTA	ARRAAYTCYTGNGCRTCYTGYTG	512	512	0.436548	33.1667	61.4	96.5	182	436	CGRKYFD	DCFKFEI	TGYGGNMGNAARTAYTTYGA	ATYTCRAAYTTRAARCARTC	512	64	73.4	98.5	49.875
Sar_900	XP_046915194.1_3762894_3765947	1641	4	23	561	CGVAKYIE	YMVRTQLE	TGYGGNGTNGCNAARTAYATHGA	TCNARYTGNGTNCKNACCATRTA	1536	4096	0.177694	60.8	66.8	98.5	7	584	YHVNFDT	KDIDGQY	TAYCAYGTNAAYTTYGAYAC	TAYTGNCCRTCDATRTCYTT	128	192	73.2	100	49.8593
Sar_901	XP_046917909.1_1869132_1870135	600	7	116	307	TLFELHIN	WNGQLKGY	ACNYTNTTYGARYTNCAYATHAA	TANCCYTTNARYTGNCCRTTCCA	6144	1024	0.639535	50	62.1	92.5	18	380	TAKLICE	EEYILTG	ACNGCNAARYTNATHTGYGA	CCNGTNARDATRTAYTCYTC	1536	768	65.5	87	49.8444
Sar_902	XP_046916603.1_2568768_2569470	351	8	91	199	LFVDGWDI	HDTADNLL	YTNTTYGTNGAYGGNTGGGAYAT	ARNARRTTRTCNGCNGTRTCRTG	1024	4096	0.529412	22.2222	61.6	89	74	222	EVYIPMK	YAVAAIL	GARGTNTAYATHCCNATGAA	ARDATNGCNGCNACNGCRTA	192	3072	63.1	88.5	49.8311
Sar_903	XP_046908282.1_6333285_6336562	1830	5	382	983	DTAVYQCN	KYRITIHA	GAYACNGCNGTNTAYCARTGYAA	GCRTGDATNGTDATNCKRTAYTT	1024	2304	0.492411	115.333	66.4	93.5	290	1052	GIYECTA	FYVQYRL	GGNATHTAYGARTGYACNGC	ARNCKRTAYTGNACRTARAA	384	1024	66.3	92.5	49.7829
Sar_904	XP_046910750.1_5963481_5967529	2088	3	270	957	IAPMLVQY	HECNQRHI	ATHGCNCCNATGYTNGTNCARTA	ATRTGNCKYTGRTTRCAYTCRTG	3072	512	0.316418	134.5	66.6	100	121	1008	MIKAQWF	HVIKEGF	ATGATHAARGCNCARTGGTT	AANCCYTCYTTDATNACRTG	48	384	76.2	100	49.7764
Sar_905	XP_046917757.1_481476_483702	699	12	67	291	QYWPGLNP	TCFSTECT	CARTAYTGGCCNGGNYTNAAYCC	GTRCAYTCNGTNSWRAARCANGT	1024	4096	0.801047	28.1538	46.7	88.5	27	303	HSQLLEC	NKPVRLC	CAYWSNCARYTNYTNGARTG	CANARNCKNACNGGYTTRTT	8192	4096	52.8	87	49.7584
Sar_906	XP_046909390.1_3726890_3727771	393	9	30	152	FPKYREKY	QGNTVAAI	TTYCCNAARTAYMGNGARAARTA	ATNGCNGCNACNGTRTTNCCYTG	1024	4096	0.387931	17.6	61.7	87.5	22	160	VESAFAT	GPHKGLQ	GTNGARWSNGCNTTYGCNAC	TGNARNCCYTTRTGNGGNCC	4096	2048	54	91.5	49.6415
Sar_907	XP_046918809.1_1709717_1710547	540	7	81	252	LMGIYLFI	NIAKRCGF	YTNATGGGNATHTAYYTNTTYAT	AANCCRCANCKYTTNGCDATRTT	3072	3072	0.539394	38.375	59.5	93	68	263	HSFFIKN	TDGICWL	CAYWSNTTYTTYATHAARAA	ARCCARCADATNCCRTCNGT	768	384	64.4	91	49.6078
Sar_908	XP_046916124.1_466467_467257	570	6	15	196	VHREDEFY	DKIVLPYY	GTNCAYMGNGARGAYGARTTYTA	TARTANGGNARNACDATYTTRTC	1024	3072	0.398844	29.7143	64.8	93.5	7	234	KIRLGEW	FNELINE	AARATHMGNYTNGGNGARTG	TCRTTDATNARYTCRTTRAA	3072	384	62.7	97.5	49.5957
Sar_909	XP_046908317.1_5979175_5980295	735	6	60	296	GAVAFGKQ	CNGMQDDA	GGNGCNGTNGCNTTYGGNAARCA	GCRTCRTCYTGCATNCCRTTRCA	4096	128	0.593458	43.4286	66.5	94	25	314	TRDDECG	GTFFTQI	ACNMGNGAYGAYGARTGYGG	ATYTGNGTRAARAANGTNCC	512	512	63.2	93	49.5929
Sar_910	XP_046910869.1_4056998_4059232	1017	4	42	372	HKALDEKV	KMNEDHNQ	CAYAARGCNYTNGAYGARAARGT	TGRTTRTGRTCYTCRTTCATYTT	1024	64	0.56962	84.4	69.5	100	12	425	MTVVKRQ	DETQMEK	ATGACNGTNGTNAARMGNCA	TTYTCCATYTGNGTYTCRTC	1024	64	66.8	98	49.5617
Sar_911	XP_046917406.1_2866180_2867134	372	5	158	273	VLYHMFEG	YAMKMLAN	GTNYTNTAYCAYATGTTYGARGG	TTNGCNARCATYTTCATNGCRTA	512	512	0.146789	8.5	66.7	100	142	293	YILVFGE	CTVNDQH	TAYATHYTNGTNTTYGGNGA	TGYTGRTCRTTNACNGTRCA	1536	256	69.7	95.5	49.5488
Sar_912	XP_046908293.1_6507515_6509698	1305	4	340	766	IEYVFCDK	IEDRLQHR	ATHGARTAYGTNTTYTGYGAYAA	CKRTGYTGNARNCKRTCYTCDAT	384	6144	0.752604	129	65.1	92.5	330	793	AWNITED	GDKMETA	GCNTGGAAYATHACNGARGA	GCNGTYTCCATYTTRTCNCC	192	128	74.7	96	49.5223
Sar_913	XP_046909255.1_9448677_9450098	609	8	111	305	GTTALHYA	NAVVLFDE	GGNACNACNGCNYTNCAYTAYGC	TCRTCRAANARNACNACNGCRTT	8192	4096	0.557377	40.8889	55	97.5	44	315	TPLHLAA	KAHPDVL	ACNCCNYTNCAYYTNGCNGC	ARNACRTCNGGRTGNGCYTT	8192	1024	55.8	90.5	49.5008
Sar_914	XP_046916391.1_3830580_3832935	396	7	36	159	THAAVDNI	KQLPPVVQ	ACNCAYGCNGCNGTNGAYAAYAT	TGNACNACNGGNGGNARYTGYTT	2048	8192	0.678261	38.75	56.8	93	11	238	GKTQTIV	IQYRMNS	GGNAARACNCARACNATHGT	SWRTTCATNCKRTAYTGDAT	768	768	61.7	96	49.4961
Sar_915	XP_046915877.1_53629_55721	1578	4	178	695	AIGTAKNM	CFATYLHD	GCNATHGGNACNGCNAARAAYAT	TCRTGNARRTANGTNGCRAARCA	3072	2048	0.284585	74	67.6	100	141	709	IEAANHF	DPAAMTI	ATHGARGCNGCNAAYCAYTT	ATNGTCATNGCNGCNGGRTC	384	512	67.8	100	49.4885
Sar_916	XP_046908941.1_7291585_7292592	396	7	39	162	FAFIKMDT	EGVPEKNI	TTYGCNTTYATHAARATGGAYAC	ATRTTYTTYTCNGGNACNCCYTC	192	1024	0.444444	18.625	67.5	89.5	2	183	CRLFVAN	GPRFAEP	TGYMGNYTNTTYGTNGCNAA	GGYTCNGCRAANCKNGGNCC	4096	2048	57.8	95	49.3848
Sar_917	XP_046909703.1_3400857_3408404	1977	4	243	893	MEKLIYNA	NNYPALAK	ATGGARAARYTNATHTAYAAYGC	TTNGCNARNGCNGGRTARTTRTT	384	4096	0.76324	184.2	62.8	88	181	993	GKPQDTF	KHAPEMR	GGNAARCCNCARGAYACNTT	CKCATYTCNGGNGCRTGYTT	512	256	71.7	98	49.3707
Sar_918	XP_046914268.1_2346676_2348272	645	5	125	331	CLDEFWYY	YVWIHASE	TGYYTNGAYGARTTYTGGTAYTA	TCNSWNGCRTGDATCCANACRTA	256	3072	0.31	24.6667	67.3	97.5	96	339	MDIPEFW	DPKRNKY	ATGGAYATHCCNGARTTYTG	TAYTTRTTNCKYTTNGGRTC	96	512	71.8	92.5	49.3527
Sar_919	XP_046912123.1_4683004_4684369	672	5	63	278	NYRPDFTY	KWENAMTL	AAYTAYMGNCCNGAYTTYACNTA	ARNGTCATNGCRTTYTCCCAYTT	2048	256	0.535885	43.6667	68.8	93.5	26	351	IFIHWGV	NGEAIYE	ATHTTYATHCAYTGGGGNGT	TCRTADATNGCYTCNCCRTT	144	384	68.6	95.5	49.2915
Sar_920	XP_046918515.1_4789451_4791219	1359	4	137	581	YDIPEKWA	NQELVIGE	TAYGAYATHCCNGARAARTGGGC	TCNCCDATNACNARYTCYTGRTT	192	3072	0.375303	83.2	67.7	95.5	93	596	EKFIMAH	MFEKISD	GARAARTTYATHATGGCNCA	TCNSWDATYTTYTCRAACAT	96	384	72.1	98	49.2525
Sar_921	XP_046914054.1_5967098_5967781	468	7	23	170	HMLAVTCQ	KKPIGGHI	CAYATGYTNGCNGTNACNTGYCA	ATRTGNCCNCCDATNGGYTTYTT	2048	1536	0.397163	18.625	61.6	94.5	12	208	GEFRTGK	PEGEATF	GGNGARTTYMGNACNGGNAA	AANGTNGCYTCNCCYTCNGG	2048	1024	62.2	91	49.2201
Sar_922	XP_046908555.1_7492554_7494803	1797	3	105	695	CDMNAECK	NIYWTDWK	TGYGAYATGAAYGCNGARTGYAA	TTCCARTCNGTCCARTADATRTT	128	96	0.186207	98.75	73.3	100	76	768	ICKDGYY	VCPDNAY	ATHTGYAARGAYGGNTAYTA	TANGCRTTRTCNGGRCANAC	192	512	71.8	100	49.1802
Sar_923	XP_046916590.1_2565192_2567475	1023	6	92	424	IDHLNKHT	FEVPTGKK	ATHGAYCAYYTNAAYAARCAYAC	TTYTTNCCNGTNGGNACYTCRAA	768	2048	0.331288	44.5714	64.1	94	83	452	SVPFIFK	FFDPQKG	WSNGTNCCNTTYATHTTYAA	CCYTTYTGNGGRTCRAARAA	3072	128	65.6	91.5	49.1788
Sar_924	XP_046915139.1_2947556_2949243	924	6	224	523	AHDWLEDP	HPDNKSAD	GCNCAYGAYTGGYTNGARGAYCC	TCNGCNSWYTTRTTRTCNGGRTG	512	4096	0.518771	54.1429	59.4	96	181	531	MTDEINE	EHFENLK	ATGACNGAYGARATHAAYGA	TTNARRTTYTCRAARTGYTC	96	256	72	86.5	49.164
Sar_925	XP_046911544.1_9134524_9136039	957	5	84	394	EPSKTWYH	YDNTIKLW	GARCCNWSNAARACNTGGTAYCA	CANARYTTDATNGTRTTRTCRTA	2048	1536	0.4375	57.8333	66.7	90	41	415	FGEGPAD	HDGKVMC	TTYGGNGARGGNCCNGCNGA	CACATNACYTTNCCRTCRTG	1024	128	70.3	97	49.1367
Sar_926	XP_046915253.1_3273800_3275372	516	6	119	282	RWELQLKG	HGVLNTDN	MGNTGGGARYTNCARYTNAARGG	TTRTCNGTRTTNARNACNCCRTG	4096	4096	0.538462	34.8571	54.8	100	102	298	GDGAAIY	DYGPFGF	GGNGAYGGNGCNGCNATHTA	AANCCRAANGGNCCRTARTC	1536	512	62.5	99	49.128
Sar_927	XP_046911549.1_9136092_9136951	513	7	41	203	FNRRQNKI	DKNEILFT	TTYAAYMGNMGNCARAAYAARAT	GTRAANARDATYTCRTTYTTRTC	2048	768	0.708333	48.625	63.4	91	23	216	AYGQSDE	YNNELEQ	GCNTAYGGNCARWSNGAYGA	TGYTCNARYTCRTTRTTRTA	2048	256	59.6	91	49.1005
Sar_928	XP_046918519.1_8168889_8171723	1506	4	31	524	DHAGIATQ	ETGHDIIF	GAYCAYGCNGGNATHGCNACNCA	AADATDATRTCRTGNCCNGTYTC	3072	1152	0.676471	139	64.6	98.5	3	532	LTVAIQD	FWVARMT	YTNACNGTNGCNATHCARGA	GTCATNCKNGCNACCCARAA	3072	256	67.6	94.5	49.0433
Sar_929	XP_046913059.1_31780_33352	837	5	78	348	ADIALNYC	WDEFPNGR	GCNGAYATHGCNYTNAAYTAYTG	CKNCCRTTNGGRAAYTCRTCCCA	3072	512	0.477099	60.8333	67.9	92.5	26	401	EFFPPKT	DVWHIFE	GARTTYTTYCCNCCNAARAC	TCRAADATRTGCCANACRTC	256	96	69.8	93	49.0202
Sar_930	XP_046910145.1_1778398_1779145	534	8	21	190	SPGVPMEI	AFALNYGI	WSNCCNGGNGTNCCNATGGARAT	ATNCCRTARTTNARNGCRAANGC	8192	4096	0.601227	43.8889	57.5	90	13	231	EWMKIAI	VKTKERG	GARTGGATGAARATHGCNAT	CCNCKYTCYTTNGTYTTNAC	48	1024	66.5	83	49.0179
Sar_931	XP_046909757.1_7501028_7501735	390	6	47	168	FFYTQVYD	YDIAKAVC	TTYTTYTAYACNCARGTNTAYGA	CANACNGCYTTNGCDATRTCRTA	512	1536	0.53913	24.2857	66.4	94	1	188	HQIKLRE	DEMEEWS	CAYCARATHAARYTNMGNGA	SWCCAYTCYTCCATYTCRTC	1536	64	59.3	97.5	48.9776
Sar_932	XP_046915753.1_2931430_2933631	675	4	43	259	YQFKVKEF	QIDWHDFV	TAYCARTTYAARGTNAARGARTT	ACRAARTCRTGCCARTCDATYTG	256	96	0.492823	54	71	98.5	34	269	KPGDPYN	ETVDYQP	AARCCNGGNGAYCCNTAYAA	GGYTGRTARTCNACNGTYTC	512	256	70.4	96	48.9198
Sar_933	XP_046914836.1_2224694_2225378	402	7	56	181	KERLWRIK	YEENARIQ	AARGARMGNYTNTGGMGNATHAA	TGDATNCKNGCRTTYTCYTCRTA	6144	1536	0.563025	30.375	57	92	12	211	VFKKDAI	GAIPANT	GTNTTYAARAARGAYGCNAT	GTRTTNGCNGGDATNGCNCC	256	1536	64.8	93	48.9097
Sar_934	XP_046917782.1_550100_551429	657	5	30	240	NCWLYLNG	FYDGLCAW	AAYTGYTGGYTNTAYYTNAAYGG	CANGCRCANARNCCRTCRTARAA	1024	2048	0.541237	50.6667	59.8	91	4	257	EVTWHGK	HIGWTKP	GARGTNACNTGGCAYGGNAA	GGYTTNGTCCANCCDATRTG	256	192	73.3	100	48.8947
Sar_935	XP_046915202.1_3740449_3741456	387	6	19	139	WVQIFENK	YDNLFEIS	TGGGTNCARATHTTYGARAAYAA	SWDATYTCRAANARRTTRTCRTA	192	3072	0.578947	27	69.3	94	1	147	AVINTWI	FPYSMGW	GCNGTNATHAAYACNTGGAT	CANCCCATNSWRTANGGRAA	384	1024	62.7	90.5	48.8717
Sar_936	XP_046915538.1_377672_378485	570	5	59	240	LQEALHDV	QETGDKEA	YTNCARGARGCNYTNCAYGAYGT	GCYTCYTTRTCNCCNGTYTCYTG	4096	512	0.413793	22	62.4	94.5	49	276	IGEMMCF	CFPYALI	ATHGGNGARATGATGTGYTT	ATNARNGCRTANGGRAARCA	48	1024	72.3	98.5	48.8488
Sar_937	XP_046913981.1_3200166_3201996	618	4	48	245	LIYPMHWQ	DQFEIELN	YTNATHTAYCCNATGCAYTGGCA	TTNARYTCDATYTCRAAYTGRTC	384	768	0.368421	24.8	72.4	98.5	3	271	ITEYYNA	NQYREWT	ATHACNGARTAYTAYAAYGC	GTCCAYTCNCKRTAYTGRTT	192	128	70.5	98	48.8321
Sar_938	XP_046919543.1_13723910_13724987	501	6	188	346	FNILTHCN	CWNPAFDI	TTYAAYATHYTNACNCAYTGYAA	ATRTCRAANGCNGGRTTCCARCA	1536	256	0.421053	27.4286	69.7	88	112	360	VNIRKEF	TGGIITE	GTNAAYATHMGNAARGARTT	TCNGTDATDATNCCNCCNGT	768	2304	61.1	97.5	48.829
Sar_939	XP_046916120.1_492736_494752	1647	5	32	572	FDADKGEN	INDELVVF	TTYGAYGCNGAYAARGGNGARAA	AANACNACNARYTCRTCRTTDAT	512	3072	0.406746	99.6667	66.2	89	12	614	YNVTVME	DIVYWIE	TAYAAYGTNACNGTNATGGA	TCDATCCARTANACDATRTC	256	144	70.7	91.5	48.817
Sar_940	XP_046919087.1_8734406_8734920	375	5	54	170	ITNEPDCQ	EDFLLTFP	ATHACNAAYGARCCNGAYTGYCA	GGRAANGTNARNARRAARTCYTC	768	4096	0.36	15	63.3	96.5	32	179	LHEGDDF	FITWKHM	YTNCAYGARGGNGAYGAYTT	ATRTGYTTCCANGTDATRAA	512	96	73.2	95.5	48.8144
Sar_941	XP_046916719.1_3923228_3924313	357	7	92	202	LQNREDPN	GFEAVMRL	YTNCARAAYMGNGARGAYCCNAA	ARNCKCATNACNGCYTCRAANCC	4096	4096	0.519231	24	61.7	95	5	217	HADCLLV	IHTFHGN	CAYGCNGAYTGYYTNYTNGT	TTNCCRTGRAANGTRTGDAT	2048	384	59.6	91	48.7963
Sar_942	XP_046918565.1_2717380_2718488	519	5	132	296	GWSDAKYV	NFHGEYPA	GGNTGGWSNGAYGCNAARTAYGT	GCNGGRTAYTCNCCRTGRAARTT	2048	512	0.291139	18.6667	65.8	95	120	349	LIGEGKM	FMIAHCT	YTNATHGGNGARGGNAARAT	GTRCARTGNGCDATCATRAA	1536	96	71.6	95.5	48.7794
Sar_943	XP_046912375.1_2630062_2631752	1038	4	154	491	GFAVGAVE	FKGMDAYG	GGNTTYGCNGTNGGNGCNGTNGA	CCRTANGCRTCCATNCCYTTRAA	8192	256	0.506135	74	61.1	98.5	139	518	AEMPGMY	EMDAGPI	GCNGARATGCCNGGNATGTA	ATNGGNCCNGCRTCCATYTC	128	256	73	100	48.7404
Sar_944	XP_046911204.1_5243191_5244495	744	5	234	473	FGEIIPQA	IEELIQAE	TTYGGNGARATHATHCCNCARGC	TCNGCYTGDATNARYTCYTCDAT	1152	2304	0.316038	27.1667	56.9	98.5	173	481	CGTEDEK	INDETDV	TGYGGNACNGARGAYGARAA	ACRTCNGTYTCRTCRTTDAT	256	192	71.2	100	48.7252
Sar_945	XP_046918199.1_9131976_9132835	537	7	47	217	SGDFQYKY	FIIPDKCE	WSNGGNGAYTTYCARTAYAARTA	TCRCAYTTRTCNGGDATDATRAA	2048	576	0.573171	35.25	67.1	89.5	38	242	FKDFLRQ	HGEMPRH	TTYAARGAYTTYYTNMGNCA	TGNCKNGGCATYTCNCCRTG	1024	512	60.9	88	48.693
Sar_946	XP_046910969.1_1656942_1658753	1728	3	81	648	IKFNDYFE	KFCCWENQ	ATHAARTTYAAYGAYTAYTTYGA	TGRTTYTCCCARCARCARAAYTT	192	64	0.578093	155.25	75.5	96	37	676	DNAYHCE	YELEPYF	GAYAAYGCNTAYCAYTGYGA	AARTANGGYTCNARYTCRTA	128	512	69.2	95	48.6878
Sar_947	XP_046908402.1_6411451_6412326	462	6	81	226	KNANREMT	EVPHFHHE	AARAAYGCNAAYMGNGARATGAC	TCRTGRTGRAARTGNGGNACYTC	512	512	0.539568	32.7143	59.5	94	18	234	NCKIEAI	FVYEAIV	AAYTGYAARATHGARGCNAT	ACDATNGCYTCRTANACRAA	192	384	68.6	93	48.6715
Sar_948	XP_046918725.1_12604286_12604949	351	6	53	161	VEVNEKKD	IDPTKVVR	GTNGARGTNAAYGARAARAARGA	CKNACNACYTTNGTNGGRTCDAT	512	6144	0.313725	13.5714	62	96	22	187	TNSEYEK	VICETPK	ACNAAYWSNGARTAYGARAA	TTNGGNGTYTCRCADATNAC	1024	768	64.1	95.5	48.6661
Sar_949	XP_046912956.1_5113033_5114702	645	4	15	221	RPFIGDQM	NQMKEDCC	MGNCCNTTYATHGGNGAYCARAT	CARCARTCYTCYTTCATYTGRTT	3072	64	0.586022	37.2	74.4	94	3	295	PNCITKV	MNNERFQ	CCNAAYTGYATHACNAARGT	TGRAANCKYTCRTTRTTCAT	384	128	70.7	98	48.6519
Sar_950	XP_046911675.1_335528_336823	723	5	108	340	RELVKQIH	ICTELMGR	MGNGARYTNGTNAARCARATHCA	CKNCCCATNARYTCNGTRCADAT	6144	3072	0.623318	60.1667	64	96	55	349	IQMQTIP	IDFKAVN	ATHCARATGCARACNATHCC	TTNACNGCYTTRAARTCDAT	144	384	68.9	93	48.6203
Sar_951	XP_046908773.1_9814510_9816189	1242	4	150	555	LPIICGFV	IMYYLGNE	YTNCCNATHATHTGYGGNTTYGT	TCRTTNCCNARRTARTACATDAT	4608	768	0.478372	92.2	63.2	98.5	125	563	NMEFVWN	FADYPTL	AAYATGGARTTYGTNTGGAA	ARNGTNGGRTARTCNGCRAA	32	1024	71.8	96	48.5457
Sar_952	XP_046919358.1_11381827_11384914	1524	3	10	509	GIQMIPEF	DQFNITTK	GGNATHCARATGATHCCNGARTT	TTNGTNGTDATRTTRAAYTGRTC	576	768	0.36961	169.5	70.1	100	2	535	KNFRANQ	FDQTYGW	AARAAYTTYMGNGCNAAYCA	CANCCRTANGTYTGRTCRAA	512	256	70.6	92.5	48.5282
Sar_953	XP_046913760.1_411250_413372	1209	7	207	601	HGPPGTGK	FQGREKEI	CAYGGNCCNCCNGGNACNGGNAA	ATYTCYTTYTCNCKNCCYTGRAA	8192	1024	0.678851	105.875	55.3	97.5	110	632	LIKLTND	NVAVTRA	YTNATHAARYTNACNAAYGA	GCNCKNGTNACNGCNACRTT	3072	4096	55.9	87	48.5206
Sar_954	XP_046917348.1_1220256_1222530	1779	3	113	697	KFTPIYQW	DMTLQEFI	AARTTYACNCCNATHTAYCARTG	ATRAAYTCYTGNARNGTCATRTC	768	512	0.208259	74.5	72.1	98	104	764	QEVMKAC	FEICCND	CARGARGTNATGAARGCNTG	TCRTTRCARCADATYTCRAA	128	96	75.3	100	48.4644
Sar_955	XP_046910274.1_11488137_11490908	669	5	326	540	FVMKVFCQ	QDTIVALE	TTYGTNATGAARGTNTTYTGYCA	TCNARNGCNACDATNGTRTCYTG	256	6144	0.765854	67.6667	66.6	94	255	628	PKGCGEQ	YNVLEPP	CCNAARGGNTGYGGNGARCA	GGNGGYTCNARNACRTTRTA	512	1024	65.2	94.5	48.444
Sar_956	XP_046919780.1_11500344_11500778	357	5	14	124	PEDMCRFY	YGQTPFYA	CCNGARGAYATGTGYMGNTTYTA	GCRTARAANGGNGTYTGNCCRTA	512	1024	0.45098	18.6667	67.4	94	4	136	TLLMKYD	ETYFKIM	ACNYTNYTNATGAARTAYGA	ATDATYTTRAARTANGTYTC	1024	192	69.8	95.5	48.4373
Sar_957	XP_046914590.1_841356_842357	411	4	65	193	GLVWQFYE	VWFGEQLD	GGNYTNGTNTGGCARTTYTAYGA	TCNARYTGYTCNCCRAACCANAC	1024	1024	0.254098	17.4	70.9	100	56	205	TPEAFAK	KQAEGLM	ACNCCNGARGCNTTYGCNAA	ATNARNCCYTCNGCYTGYTT	1024	1024	68	100	48.4359
Sar_958	XP_046911682.1_6981685_6982675	369	7	43	157	QDRIEEWK	EKKAVRRA	CARGAYMGNATHGARGARTGGAA	GCNCKNCKNACNGCYTTYTTYTC	384	8192	0.740741	26	59.9	94.5	6	172	TKEIGTA	FCLFVNF	ACNAARGARATHGGNACNGC	AARTTNACRAANARRCARAA	768	512	59.5	92	48.4303
Sar_959	XP_046911171.1_368079_370152	885	5	13	299	VHEETMPC	FMGIAEQM	GTNCAYGARGARACNATGCCNTG	ATYTGYTCNGCDATNCCCATRAA	512	384	0.723684	74.1667	69.9	91	5	318	YGIALAD	NIKERLD	TAYGGNATHGCNYTNGCNGA	TCNARNCKYTCYTTDATRTT	3072	1536	61.3	97	48.3705
Sar_960	XP_046908256.1_6072522_6074477	930	4	183	484	TNQFIDMN	GNAMDELM	ACNAAYCARTTYATHGAYATGAA	ATNARYTCRTCCATNGCRTTNCC	192	1024	0.354386	50	69.8	97	137	521	VQCGIME	YICTKAS	GTNCARTGYGGNATHATGGA	SWNGCYTTNGTRCADATRTA	192	1536	69.4	98	48.3239
Sar_961	XP_046915055.1_428396_430799	1068	5	135	482	VNGGKHFN	DHRPVIAE	GTNAAYGGNGGNAARCAYTTYAA	TCNGCDATNACNGGNCKRTGRTC	1024	6144	0.442308	68.3333	63.7	97.5	59	564	VARTIQN	FGDDHMR	GTNGCNMGNACNATHCARAA	CKCATRTGRTCRTCNCCRAA	3072	128	67.1	91.5	48.3235
Sar_962	XP_046908226.1_6850512_6851446	402	10	126	251	LYGWGLNN	CGDFCSFA	YTNTAYGGNTGGGGNYTNAAYAA	GCRAANSWRCARAARTCNCCRCA	4096	2048	0.834783	39.9091	51.4	87.5	70	268	KGQLGRI	WGQGSKH	AARGGNCARYTNGGNMGNAT	TGYTTNSWNCCYTGNCCCCA	4096	1024	52.6	90	48.3203
Sar_963	XP_046912243.1_7800236_7801940	918	6	16	313	SFIINAFI	FQQIEENG	WSNTTYATHATHAAYGCNTTYAT	CCRTTYTCYTCDATYTGYTGRAA	4608	192	0.688811	78.7143	58	92	3	457	AYNIILQ	GFIMANC	GCNTAYAAYATHATHYTNCA	CARTTNGCCATDATRAANCC	1152	192	67.4	90.5	48.3129
Sar_964	XP_046912740.1_2892503_2893178	498	6	24	181	PMELLKIQ	FFKGAGCR	CCNATGGARYTNYTNAARATHCA	CKRCANCCNGCNCCYTTRAARAA	3072	2048	0.489655	25.5714	58.9	97	13	190	LAGLCQI	MVIAPLF	YTNGCNGGNYTNTGYCARAT	AANARNGGNGCDATNACCAT	4096	1536	61.4	97.5	48.2941
Sar_965	XP_046912276.1_3018127_3020283	459	7	34	178	IENTDPIK	DELTPWIL	ATHGARAAYACNGAYCCNATHAA	ARDATCCANGGNGTNARYTCRTC	1152	3072	0.661417	30.5	62.1	89.5	7	237	ISVENYC	QYQCYID	ATHWSNGTNGARAAYTAYTG	TCDATRTARCAYTGRTAYTG	1536	96	67.3	86	48.2933
Sar_966	XP_046911017.1_3597991_3599232	1137	5	23	393	LEKPPKCV	IQAFVRGM	YTNGARAARCCNCCNAARTGYGT	ATNCCNCKNACRAANGCYTGDAT	2048	6144	0.392857	59.6667	61.5	98.5	15	401	DNTPCVE	FAREVAR	GAYAAYACNCCNTGYGTNGA	CKNGCNACYTCNCKNGCRAA	512	4096	60.8	100	48.2874
Sar_967	XP_046911993.1_8700909_8701527	348	6	38	145	VRCEGINI	HEVGWKYQ	GTNMGNTGYGARGGNATHAAYAT	TGRTAYTTCCANCCNACYTCRTG	3072	256	0.178218	7	68.6	99	10	154	IIDGRGH	VIETLEM	ATHATHGAYGGNMGNGGNCA	ATYTCNARNGTYTCDATNAC	2304	1536	58	91.5	48.2517
Sar_968	XP_046919114.1_6545073_6545532	408	6	18	145	PNYLFLMN	KGFCRTIT	CCNAAYTAYYTNTTYYTNATGAA	GTDATNGTNCKRCARAANCCYTT	2048	3072	0.483051	24.5714	57.7	98	5	154	VIMEPAK	DDLNPLG	GTNATHATGGARCCNGCNAA	CCNARNGGRTTNARRTCRTC	384	2048	62.5	96.5	48.2189
Sar_969	XP_046915913.1_3759663_3760564	483	6	35	187	FMFEGHDT	GQKFALLE	TTYATGTTYGARGGNCAYGAYAC	TCNARNARNGCRAAYTTYTGNCC	128	8192	0.657534	39.5714	63.6	98	27	195	DIREEVD	EKIILAT	GAYATHMGNGARGARGTNGA	GTNGCNARDATDATYTTYTC	768	1152	61.6	89.5	48.2126
Sar_970	XP_046908217.1_1954981_1956537	501	8	88	246	LRHIQEEN	WTFFESFD	YTNMGNCAYATHCARGARGARAA	TCRAANSWYTCRAARAANGTCCA	3072	1024	0.748344	46.4444	58.6	88.5	8	273	AYYRIED	WYYSIAY	GCNTAYTAYMGNATHGARGA	TANGCDATNSWRTARTACCA	768	768	56.2	91	48.1996
Sar_971	XP_046916030.1_3870643_3871610	471	7	10	158	PKCENVET	MDVKYSAD	CCNAARTGYGARAAYGTNGARAC	TCNGCNSWRTAYTTNACRTCCAT	512	2048	0.415493	21.25	62.6	93	1	167	ISLEVMT	KIEDATR	ATHWSNYTNGARGTNATGAC	CKNGTNGCRTCYTCDATYTT	3072	768	61.2	89	48.1899
Sar_972	XP_046918344.1_13764884_13765794	546	5	18	191	NPNDYDNW	INTPQVLM	AAYCCNAAYGAYTAYGAYAAYTG	ATNARNACYTGNGGNGTRTTDAT	256	6144	0.685185	48.6667	64.3	90	9	295	TQWGIYN	WPDTMII	ACNCARTGGGGNATHTAYAA	ATDATCATNGTRTCNGGCCA	192	96	73.5	94	48.1583
Sar_973	XP_046917686.1_11326897_11327755	501	4	143	301	GRYVYIQM	QNCIVLDG	GGNMGNTAYGTNTAYATHCARAT	CCRTCNARNACDATRCARTTYTG	3072	1536	0.172185	22	67.7	100	129	311	DGENKDF	KWLWNDV	GAYGGNGARAAYAARGAYTT	ACRTCRTTCCANARCCAYTT	128	64	71.4	98	48.1166
Sar_974	XP_046911173.1_373106_374932	1248	3	154	561	YIFEENKG	NDIQKPKA	TAYATHTTYGARGARAAYAARGG	GCYTTNGGYTTYTGDATRTCRTT	192	384	0.367021	100.5	70.4	100	64	608	PDEIKHY	KEQLGYV	CCNGAYGARATHAARCAYTA	ACRTANCCNARYTGYTCYTT	192	512	72.7	97.5	48.1162
Sar_975	XP_046920624.1_2849912_2850716	438	5	92	229	KPLFFDEG	ETIHELDM	AARCCNYTNTTYTTYGAYGARGG	ATRTCNARYTCRTGDATNGTYTC	1024	1536	0.244275	12.8333	64.1	100	41	251	MHENGKK	QTHFANQ	ATGCAYGARAAYGGNAARAA	TGRTTNGCRAARTGNGTYTG	64	256	72.2	90	48.0997
Sar_976	XP_046912518.1_988008_988482	384	7	15	134	YHLRYYKT	EDPRWQDT	TAYCAYYTNMGNTAYTAYAARAC	GTRTCYTGCCANCKNGGRTCYTC	2048	512	0.694444	19.75	56.8	97.5	6	148	RTAGDTE	YKTELCK	MGNACNGCNGGNGAYACNGA	TTRCANARYTCNGTYTTRTA	4096	512	63.4	88	48.0939
Sar_977	XP_046911841.1_8388632_8390439	846	3	194	467	TAGDEMCN	DKHFCKPT	ACNGCNGGNGAYGARATGTGYAA	GTNGGYTTRCARAARTGYTTRTC	512	256	0.475285	67	74.2	98	146	487	AKGNPQW	VADGYCN	GCNAARGGNAAYCCNCARTG	TTRCARTANCCRTCNGCNAC	512	512	72.6	100	48.0688
Sar_978	XP_046916424.1_650008_660784	2064	2	873	1552	LVQHEFGY	EWYKDNQP	YTNGTNCARCAYGARTTYGGNTA	GGYTGRTTRTCYTTRTACCAYTC	2048	64	0.304545	177.333	75.1	94	821	1696	YFTNHIQ	EWFVNGK	TAYTTYACNAAYCAYATHCA	TTNCCRTTNACRAACCAYTC	192	128	76.8	100	47.9566
Sar_979	XP_046917499.1_68645_69221	372	6	34	149	YFFYVFWA	FGAPIGGV	TAYTTYTTYTAYGTNTTYTGGGC	ACNCCNCCDATNGGNGCNCCRAA	128	6144	0.119266	7.14286	54.9	96	9	165	QWKTWPE	YYFPLKT	CARTGGAARACNTGGCCNGA	GTYTTNARNGGRAARTARTA	64	512	68.7	96.5	47.9473
Sar_980	XP_046912902.1_1463823_1464572	423	4	56	188	FGLKPMNC	AFYGPKID	TTYGGNYTNAARCCNATGAAYTG	TCDATYTTNGGNCCRTARAANGC	1024	1536	0.253968	13.8	69.8	100	43	208	ADNMFQF	CATIQLD	GCNGAYAAYATGTTYCARTT	TCNARYTGDATNGTNGCRCA	64	1536	71.2	96.5	47.9328
Sar_981	XP_046910144.1_8527045_8528688	771	7	231	479	ARPQIHGY	IWDCAWTP	GCNMGNCCNCARATHCAYGGNTA	GGNGTCCANGCRCARTCCCADAT	6144	192	0.686441	62.625	68.5	93	208	567	DQTTRLH	ENGNLSL	GAYCARACNACNMGNYTNCA	ARNSWNARRTTNCCRTTYTC	4096	8192	47	91	47.9089
Sar_982	XP_046914876.1_3550949_3552590	1413	3	38	500	MQIIDPKK	FYMIIKQL	ATGCARATHATHGAYCCNAARAA	ARYTGYTTDATDATCATRTARAA	288	288	0.142544	72.75	68.5	100	8	515	EKVKNFM	MIDHQGL	GARAARGTNAARAAYTTYAT	ARNCCYTGRTGRTCDATCAT	128	192	74.9	100	47.9074
Sar_983	XP_046913177.1_3720185_3720937	483	5	67	219	LECKGYEI	TYVDPDRI	YTNGARTGYAARGGNTAYGARAT	ATNCKRTCNGGRTCNACRTANGT	1024	4096	0.486301	32.3333	63.5	94.5	11	265	EVQHIMK	CAIAVAP	GARGTNCARCAYATHATGAA	GGNGCNACNGCDATNGCRCA	96	1536	66.5	98.5	47.8886
Sar_984	XP_046908292.1_6507515_6510005	1980	3	163	814	DYGTCYVE	IEDRLQHR	GAYTAYGGNACNTGYTAYGTNGA	CKRTGYTGNARNCKRTCYTCDAT	1024	6144	0.458333	163.75	60.6	98	100	842	DKRVNNM	DKMETAI	GAYAARMGNGTNAAYAAYAT	ATNGCNGTYTCCATYTTRTC	512	128	72.6	100	47.8445
Sar_985	XP_046910314.1_6328284_6328827	348	6	37	144	NAEEINKQ	QIEAQVYF	AAYGCNGARGARATHAAYAARCA	AARTANACYTGNGCYTCDATYTG	384	768	0.3	13.1429	68.4	88.5	20	170	FVLTYGA	KKMEDAL	TTYGTNYTNACNTAYGGNGC	ARNGCRTCYTCCATYTTYTT	2048	128	66	92	47.8238
Sar_986	XP_046918255.1_1736499_1737109	471	6	13	161	KQRKFDEA	EAIKRNPD	AARCARMGNAARTTYGAYGARGC	TCNGGRTTNCKYTTDATNGCYTC	512	3072	0.443662	22.4286	65.2	91.5	3	193	AAKNKGN	KDCEECI	GCNGCNAARAAYAARGGNAA	ATRCAYTCYTCRCARTCYTT	512	64	66.4	90.5	47.7977
Sar_987	XP_046915565.1_4383178_4385607	1128	5	53	420	QKIRMDEY	YPDYYKEI	CARAARATHMGNATGGAYGARTA	ATYTCYTTRTARTARTCNGGRTA	384	256	0.662011	92	67.7	96.5	25	428	TFMRAPK	KHPISLG	ACNTTYATGMGNGCNCCNAA	CCNARNSWDATNGGRTGYTT	1024	6144	58.1	92.5	47.7823
Sar_988	XP_046913162.1_1548447_1549503	363	7	70	182	NVTLHIDG	EGIREAEI	AAYGTNACNYTNCAYATHGAYGG	ATYTCNGCYTCNCKDATNCCYTC	3072	3072	0.207547	8.125	54.9	93	16	190	PQQEAWI	NVAEGKK	CCNCARCARGARGCNTGGAT	TTYTTNCCYTCNGCNACRTT	128	512	69.3	89	47.7617
Sar_989	XP_046916478.1_2123521_2124217	465	5	31	177	SKHHQAYV	IDVWEHAY	WSNAARCAYCAYCARGCNTAYGT	TANGCRTGYTCCCANACRTCDAT	2048	384	0.637681	28.1667	66.7	96	13	199	DYNALEP	IWKVANW	GAYTAYAAYGCNYTNGARCC	CARTTNGCNACYTTCCADAT	512	192	67.9	92.5	47.7598
Sar_990	XP_046914300.1_3168350_3168904	432	5	16	151	DAEIGYCQ	DFEGVMKY	GAYGCNGARATHGGNTAYTGYCA	TAYTTCATNACNCCYTCRAARTC	768	256	0.325581	15.5	74.3	92.5	6	164	FRICKAY	PKLYRND	TTYMGNATHTGYAARGCNTA	TCRTTNCKRTANARYTTNGG	768	2048	64.6	93	47.6567
Sar_991	XP_046917076.1_1304778_1305457	525	9	11	177	GTGKTAAF	NINQYYIV	GGNACNGGNAARACNGCNGCNTT	ACDATRTARTAYTGRTTDATRTT	8192	288	0.55625	38.8	58.1	88.5	3	230	NLIAQSQ	QAFIFCE	AAYYTNATHGCNCARWSNCA	TCRCARAADATRAANGCYTG	6144	192	56.3	83.5	47.6325
Sar_992	XP_046908140.1_447140_448118	864	5	13	292	QDGLQYVE	NIDDIYEF	CARGAYGGNYTNCARTAYGTNGA	AAYTCRTADATRTCRTCDATRTT	2048	288	0.55642	56.6667	65.3	91	1	336	IQKITHP	DVFHKYA	ATHCARAARATHACNCAYCC	GCRTAYTTRTGRAANACRTC	288	128	71.1	91.5	47.6258
Sar_993	XP_046915569.1_4320497_4322644	660	4	325	536	VAIVNKEM	AWLEMVQK	GTNGCNATHGTNAAYAARGARAT	TTYTGNACCATYTCNARCCANGC	1536	512	0.404878	37.8	68.8	95.5	305	549	IGFIETY	KMYNPTV	ATHGGNTTYATHGARACNTA	ACNGTNGGRTTRTACATYTT	576	128	72.4	96.5	47.6231
Sar_994	XP_046913313.1_13306675_13307615	345	9	197	303	QHLDVDIN	TNLCCATA	CARCAYYTNGAYGTNGAYATHAA	GCNGTNGCRCARCANARRTTNGT	1536	4096	0.45	13.9	56.7	93	160	311	YLMQQLY	FIENISG	TAYYTNATGCARCARYTNTA	CCNSWDATRTTYTCDATRAA	512	1152	55.3	84.5	47.5706
Sar_995	XP_046911235.1_7272599_7275054	1365	4	46	492	MSYAYHCC	CANPFLYA	ATGWSNTAYGCNTAYCAYTGYTG	GCRTANARRAANGGRTTNGCRCA	1024	2048	0.411348	85	59.9	98.5	20	504	EIKVHGN	QFKKECT	GARATHAARGTNCAYGGNAA	GTRCAYTCYTTYTTRAAYTG	384	64	73.9	94.5	47.5703
Sar_996	XP_046919180.1_9017937_9020011	1503	4	181	673	PDFVEYWE	KPLKMIHP	CCNGAYTTYGTNGARTAYTGGGA	GGRTGDATCATYTTNARNGGYTT	256	768	0.592357	135	65.2	94	98	694	QIRCDVE	IDLAFEG	CARATHMGNTGYGAYGTNGA	CCYTCRAANGCNARRTCDAT	768	768	66.5	94.5	47.5593
Sar_997	XP_046915181.1_3868503_3870295	1161	5	142	520	IDARYFHE	EKIAKKIY	ATHGAYGCNMGNTAYTTYCAYGA	TADATYTTYTTNGCDATYTTYTC	1536	576	0.430108	71	63.7	90	125	556	TGDIHAI	CIAKTPL	ACNGGNGAYATHCAYGCNAT	ARNGGNGTYTTNGCDATRCA	768	1536	66	97	47.5337
Sar_998	XP_046914694.1_3624360_3625122	558	5	53	230	LKEKGNEI	FGIVCRDE	YTNAARGARAARGGNAAYGARAT	TCRTCNCKRCANACDATNCCRAA	1024	3072	0.414634	32.1667	64	95	13	244	KIQDQHE	FYPNKFA	AARATHCARGAYCARCAYGA	GCRAAYTTRTTNGGRTARAA	96	128	73.5	89	47.4513
Sar_999	XP_046908354.1_6531633_6532517	459	6	51	195	AIQTYVEW	TDGNGDGY	GCNATHCARACNTAYGTNGARTG	TANCCRTCNCCRTTNCCRTCNGT	1536	2048	0.562963	30.2857	62.8	91.5	27	249	IHYFRVP	GWLDYWE	ATHCAYTAYTTYMGNGTNCC	TCCCARTARTCNARCCANCC	768	128	64	93	47.4091
Sar_1000	XP_046915679.1_4567860_4568901	615	4	53	249	YPNGTHMD	DYQPINET	TAYCCNAAYGGNACNCAYATGGA	GTYTCRTTDATNGGYTGRTARTC	512	384	0.373684	34.4	74.1	95.5	14	274	ALFFYFI	WQMYTAQ	GCNYTNTTYTTYTAYTTYAT	TGNGCNGTRTACATYTGCCA	512	64	67.2	96	47.3983
Sar_1001	XP_046917783.1_576194_577183	390	6	179	300	VDGCAYFE	FVGGIDLC	GTNGAYGGNTGYGCNTAYTTYGA	CANARRTCDATNCCNCCNACRAA	1024	6144	0.469565	19.1429	66.4	95	158	311	VQRNRFG	WDNFEHR	GTNCARMGNAAYMGNTTYGG	CKRTGYTCRAARTTRTCCCA	2048	64	65.8	85.5	47.3903
Sar_1002	XP_046915521.1_511816_513382	939	4	119	423	ENNLPCIY	YMWPNARI	GARAAYAAYYTNCCNTGYATHTA	ATNCKNGCRTTNGGCCACATRTA	1536	512	0.191275	33.4	67.9	98.5	97	432	VKAGTYY	VMGGEQA	GTNAARGCNGGNACNTAYTA	GCYTGYTCNCCNCCCATNAC	1024	256	66.5	100	47.3893
Sar_1003	XP_046916789.1_3350453_3351950	774	4	174	423	EMKEICGN	HQAQVPIA	GARATGAARGARATHTGYGGNAA	GCDATNGGNACYTGNGCYTGRTG	192	1536	0.415525	46.6	66.3	97	140	448	EFKVLYH	NMVCAGY	GARTTYAARGTNYTNTAYCA	TANCCNGCRCANACCATRTT	512	256	71.3	96.5	47.373
Sar_1004	XP_046912295.1_4495792_4496882	669	4	109	323	IREFQMQD	MTKHLEII	ATHMGNGARTTYCARATGCARGA	ATDATYTCNARRTGYTTNGTCAT	384	768	0.53202	60	68.2	98.5	70	379	LKMITEQ	AELKKIR	YTNAARATGATHACNGARCA	CKDATYTTYTTNARYTCNGC	384	1536	64.6	98	47.3592
Sar_1005	XP_046915827.1_1621059_1624245	2052	3	271	946	ILTDVNDE	AEDRDTNK	ATHYTNACNGAYGTNAAYGAYGA	TTRTTNGTRTCNCKRTCYTCNGC	3072	2048	0.313725	150.75	62.9	100	145	1029	DQPPIFT	FDDENLH	GAYCARCCNCCNATHTTYAC	TGNARRTTYTCRTCRTCRAA	384	256	68	100	47.3422
Sar_1006	XP_046915055.1_430860_431966	345	7	116	222	ETDNRFFW	EQTGVQVG	GARACNGAYAAYMGNTTYTTYTG	CCNACYTGNACNCCNGTYTGYTC	1024	2048	0.39	16.375	61.6	94	77	357	NSQTFYF	CIDCLDR	AAYWSNCARACNTTYTAYTT	CKRTCNARRCARTCDATRCA	1024	768	59.1	89	47.3017
Sar_1007	XP_046918310.1_2178095_2179616	762	7	136	381	RARYNPQN	FIHGGHTA	MGNGCNMGNTAYAAYCCNCARAA	GCNGTRTGNCCNCCRTGDATRAA	8192	1536	0.744681	72.875	59.1	92	10	392	KNCPFLY	DFSWHPN	AARAAYTGYCCNTTYYTNTA	TTNGGRTGCCANSWRAARTC	512	512	62.1	83	47.2688
Sar_1008	XP_046908831.1_1185553_1186199	411	5	14	142	GLDYKTTE	GFAFVEFD	GGNYTNGAYTAYAARACNACNGA	TCRAAYTCNACRAANGCRAANCC	4096	1024	0.204918	11	60	100	6	151	QFRKLFI	YDPVDKI	CARTTYMGNAARYTNTTYAT	ATYTTRTCNACNGGRTCRTA	1024	256	63.6	100	47.2525
Sar_1009	XP_046912882.1_1170576_1171626	663	4	63	275	GRNIEIMN	FYIQCNDV	GGNMGNAAYATHGARATHATGAA	ACRTCRTTRCAYTGDATRTARAA	1152	192	0.442211	43	70.3	97	55	299	GALIGKQ	NQYANKF	GGNGCNYTNATHGGNAARCA	AAYTTRTTNGCRTAYTGRTT	3072	128	67.3	96.5	47.2462
Sar_1010	XP_046919198.1_9057169_9058317	663	4	26	238	KFYCLPDN	EKCEDGNF	AARTTYTAYTGYYTNCCNGAYAA	AARTTNCCRTCYTCRCAYTTYTC	1024	256	0.312195	28.4	70.4	94	4	264	GTHAYMH	ENIIPQV	GGNACNCAYGCNTAYATGCA	ACYTGNGGDATDATRTTYTC	256	288	70.6	98	47.2395
Sar_1011	XP_046920419.1_11010442_11011486	723	4	76	308	CTFIEIDH	EQILPIVD	TGYACNTTYATHGARATHGAYCA	TCNACDATNGGNARDATYTGYTC	576	4608	0.581395	50.8	65.5	94	5	323	FYLEMKW	HFAKLRD	TTYTAYYTNGARATGAARTG	TCNCKNARYTTNGCRAARTG	128	2048	70.4	100	47.1971
Sar_1012	XP_046912195.1_3171499_3173330	1518	3	54	551	TGKLIYHP	EQTDCECP	ACNGGNAARYTNATHTAYCAYCC	GGRCAYTCRCARTCNGTYTGYTC	3072	256	0.508264	149.25	65.3	98	34	568	ADIIHYD	CNGQFIE	GCNGAYATHATHCAYTAYGA	TCDATRAAYTGNCCRTTRCA	288	192	72.2	95	47.1957
Sar_1013	XP_046913762.1_437436_438321	381	5	35	153	WKLDEWKH	QIYHRYCM	TGGAARYTNGAYGARTGGAARCA	ATRCARTANCKRTGRTADATYTG	128	768	0.396396	18.8333	67.1	94	16	168	HWLIDGY	AHVFTTV	CAYTGGYTNATHGAYGGNTA	ACNGTNGTRAANACRTGNGC	384	1024	64.2	97	47.1777
Sar_1014	XP_046912931.1_1860373_1861191	624	5	25	224	VQEFYADY	DMKAFIET	GTNCARGARTTYTAYGCNGAYTA	GTYTCDATRAANGCYTTCATRTC	512	192	0.536842	35.5	73.4	91	5	232	ISKTDIK	YPQFRKM	ATHWSNAARACNGAYATHAA	ATYTTNCKRAAYTGNGGRTA	2304	512	61.7	94	47.1739
Sar_1015	XP_046920428.1_5441305_5443325	1350	3	210	651	DYGIHVWN	FIDEGIQL	GAYTAYGGNATHCAYGTNTGGAA	ARYTGDATNCCYTCRTCDATRAA	384	1152	0.363636	108.75	70.5	92	171	684	QKYCTHN	HEGKVWA	CARAARTAYTGYACNCAYAA	GCCCANACYTTNCCYTCRTG	128	128	75.7	97.5	47.1672
Sar_1016	XP_046913020.1_439784_440619	396	6	64	187	NHQVMSAF	NEHANEID	AAYCAYCARGTNATGWSNGCNTT	TCDATYTCRTTNGCRTGYTCRTT	2048	384	0.522936	24.1429	59.9	91	47	222	NTHRYFM	HWFILIF	AAYACNCAYMGNTAYTTYAT	AADATNARDATRAACCARTG	512	288	68.3	92	47.1316
Sar_1017	XP_046916444.1_4161734_4162772	345	4	52	158	GGVMIYFD	PKIPEAIR	GGNGGNGTNATGATHTAYTTYGA	CKDATNGCYTCNGGDATYTTNGG	768	4608	0.26	6.2	63.3	98.5	39	166	QTDEVKN	KNYEIME	CARACNGAYGARGTNAARAA	TCCATDATYTCRTARTTYTT	256	48	75.7	98	47.1271
Sar_1018	XP_046917584.1_13196762_13198823	1023	4	175	507	LVIVDEGH	WNPAIDSQ	YTNGTNATHGTNGAYGARGGNCA	TGNSWRTCDATNGCNGGRTTCCA	6144	3072	0.726974	100.2	62.9	92.5	87	537	QNWHDEF	GTMEWKI	CARAAYTGGCAYGAYGARTT	ATYTTCCAYTCCATNGTNCC	32	64	78.2	89.5	47.1125
Sar_1019	XP_046917478.1_2721191_2722213	567	6	115	295	EAGEITAN	KGEYVIAL	GARGCNGGNGARATHACNGCNAA	ARNGCDATNACRTAYTCNCCYTT	3072	3072	0.494186	33.5714	63.2	90	24	321	ITMECRV	NEKGEVV	ATHACNATGGARTGYMGNGT	ACNACYTCNCCYTTYTCRTT	384	256	65	91.5	47.0511
Sar_1020	XP_046909217.1_1333039_1334014	381	5	49	167	ELPFNIWC	IENLEQFQ	GARYTNCCNTTYAAYATHTGGTG	TGRAAYTGYTCNARRTTYTCDAT	768	768	0.464286	18	66.7	94.5	6	179	ATNKYYP	KDDYSIN	GCNACNAAYAARTAYTAYCC	TTDATNSWRTARTCRTCYTT	256	768	63.7	97	47.0292
Sar_1021	XP_046917789.1_539349_540639	1035	5	93	429	RQLIKTEW	DPCGNSFV	MGNCARYTNATHAARACNGARTG	ACRAANSWRTTNCCRCANGGRTC	6144	4096	0.596273	78	62.4	91.5	23	457	IENCYCV	WEQNEEL	ATHGARAAYTGYTAYTGYGT	ARYTCYTCRTTYTGYTCCCA	96	64	68.6	91.5	47.0197
Sar_1022	XP_046914137.1_1569656_1570418	492	5	36	191	RDYMNAQW	QNIVAIIL	MGNGAYTAYATGAAYGCNCARTG	ARDATDATNGCNACDATRTTYTG	512	3456	0.285714	16	65.3	96	26	204	FRMWVQW	VGFKTKL	TTYMGNATGTGGGTNCARTG	ARYTTNGTYTTRAANCCNAC	128	1024	66.7	94	46.9818
Sar_1023	XP_046913758.1_407304_408319	543	6	45	217	ITFPFRIY	WIAVFILP	ATHACNTTYCCNTTYMGNATHTA	GGNARDATRAANACNGCDATCCA	4608	2304	0.412903	30.2857	58.8	97	15	230	LCHFAGF	NPTLYTL	YTNTGYCAYTTYGCNGGNTT	ARNGTRTANARNGTNGGRTT	1024	4096	57.6	96.5	46.9791
Sar_1024	XP_046908784.1_2940208_2941728	1125	3	71	437	SENGEIKW	IMDEKLEQ	WSNGARAAYGGNGARATHAARTG	TGYTCNARYTTYTCRTCCATDAT	3072	384	0.323353	98.75	66.9	98	48	490	KNKETMY	HKDKQIK	AARAAYAARGARACNATGTA	TTDATYTGYTTRTCYTTRTG	64	96	71.2	100	46.9377
Sar_1025	XP_046918277.1_1972772_1973256	453	5	23	165	VCQKKNHF	DQIYQIAA	GTNTGYCARAARAARAAYCAYTT	GCNGCDATYTGRTADATYTGRTC	256	576	0.232759	14	67.9	97.5	9	173	ADKGFNF	QASERII	GCNGAYAARGGNTTYAAYTT	ATDATNCKYTCNSWNGCYTG	256	6144	56.7	100	46.9345
Sar_1026	XP_046913970.1_536460_537122	600	6	24	215	AFVRQMKN	GNYTCIAS	GCNTTYGTNMGNCARATGAARAA	SWNGCDATRCANGTRTARTTNCC	1024	6144	0.372222	30.5714	65.9	98	4	225	TASNDVH	AAVTTYS	ACNGCNWSNAAYGAYGTNCA	SWRTANGTNGTNACNGCNGC	4096	8192	50.8	95	46.9304
Sar_1027	XP_046912287.1_4537630_4538368	555	3	22	198	INDMCTFE	WFQNLQDE	ATHAAYGAYATGTGYACNTTYGA	TCRTCYTGNARRTTYTGRAACCA	192	256	0.176829	32	73.3	100	14	219	VIHLWPN	NTHYFVM	GTNATHCAYYTNTGGCCNAA	ATNACRAARTARTGNGTRTT	768	256	71.5	100	46.9242
Sar_1028	XP_046917549.1_3229000_3231572	1545	2	272	778	YVQGAKEI	ETNVYKGD	TAYGTNCARGGNGCNAARGARAT	TCNCCYTTRTANACRTTNGTYTC	1024	1024	0.183099	160.667	70.8	97	215	797	INCDNKY	IFNDVEK	ATHAAYTGYGAYAAYAARTA	TTYTCNACRTCRTTRAADAT	96	192	75.8	100	46.9212
Sar_1029	XP_046916429.1_756758_757507	444	4	51	190	GKWCKFDD	QMNYPTDG	GGNAARTGGTGYAARTTYGAYGA	CCRTCNGTNGGRTARTTCATYTG	128	256	0.263158	18.6	73.2	94	40	201	HYVVFIN	WPFITRN	CAYTAYGTNGTNTTYATHAA	TTNCKNGTDATRAANGGCCA	384	768	69.2	96.5	46.8681
Sar_1030	XP_046918090.1_682796_683288	360	5	28	139	TAHHLRQK	DNANHLKQ	ACNGCNCAYCAYYTNMGNCARAA	TGYTTNARRTGRTTNGCRTTRTC	8192	1024	0.190476	11.3333	60.2	97.5	2	149	EMNKKRD	AQQLEDT	GARATGAAYAARAARMGNGA	GTRTCYTCNARYTGYTGNGC	128	512	64.5	100	46.8665
Sar_1031	XP_046916122.1_495943_499891	1833	2	150	752	THGMFEID	ENDWTPTF	ACNCAYGGNATGTTYGARATHGA	AANGTNGGNGTCCARTCRTTYTC	384	512	0.166107	127	73	100	142	828	EVTYWIK	KYNVPEA	GARGTNACNTAYTGGATHAA	GCYTCNGGNACRTTRTAYTT	192	256	74.7	100	46.8498
Sar_1032	XP_046909975.1_101747_104634	993	5	361	683	VDLDKQGQ	KEVNHMCT	GTNGAYYTNGAYAARCARGGNCA	GTRCACATRTGRTTNACYTCYTT	2048	128	0.570968	71.8333	68.1	90	229	713	QYTAIAP	IDQIQKL	CARTAYACNGCNATHGCNCC	ARYTTYTGDATYTGRTCDAT	768	288	63.1	93	46.8478
Sar_1033	XP_046911596.1_1863651_1865189	1353	3	114	556	DEVFKIQK	EKVLCDAY	GAYGARGTNTTYAARATHCARAA	TANGCRTCRCANARNACYTTYTC	384	2048	0.337321	84.5	68.8	100	54	565	RPEFKII	NHVIKMD	MGNCCNGARTTYAARATHAT	TCCATYTTDATNACRTGRTT	768	96	71.3	97.5	46.8454
Sar_1034	XP_046914398.1_4356843_4358397	1173	3	69	451	EQFGQFTK	DQVFAIRE	GARCARTTYGGNCARTTYACNAA	TCNCKDATNGCRAANACYTGRTC	512	3072	0.0558511	67.5	66.5	100	54	474	ADTIYDE	EWAQKTV	GCNGAYACNATHTAYGAYGA	ACNGTYTTYTGNGCCCAYTC	384	128	73.2	100	46.8136
Sar_1035	XP_046915459.1_3858005_3858764	606	7	26	219	VSRQEQDE	HPFGATGV	GTNWSNMGNCARGARCARGAYGA	ACNCCNGTNGCNCCRAANGGRTG	8192	4096	0.454545	30.375	57.2	92.5	1	229	LPAVAEF	VTTAANR	YTNCCNGCNGTNGCNGARTT	CKRTTNGCNGCNGTNGTNAC	4096	4096	56.4	94	46.7263
Sar_1036	XP_046914879.1_927346_928388	627	5	44	244	RHLAYEDW	NPAVHLFR	MGNCAYYTNGCNTAYGARGAYTG	CKRAANARRTGNACNGCNGGRTT	4096	8192	0.36	22.8333	64.6	92.5	17	323	LVCGRED	FDVEALI	YTNGTNTGYGGNMGNGARGA	ATNARNGCYTCNACRTCRAA	4096	1024	64.6	98.5	46.7239
Sar_1037	XP_046920590.1_7120189_7120882	405	7	75	201	NSEYTDTQ	WNKGELDS	AAYWSNGARTAYACNGAYACNCA	SWRTCNARYTCNCCYTTRTTCCA	4096	2048	0.355932	13.375	60.8	91	64	216	LEKGDII	DIMRYKD	YTNGARAARGGNGAYATHAT	TCYTTRTANCKCATDATRTC	768	192	66.4	84	46.6846
Sar_1038	XP_046915145.1_2951819_2952492	459	5	45	189	NITREDCD	DVIEVNEA	AAYATHACNMGNGARGAYTGYGA	GCYTCRTTNACYTCDATNACRTC	1536	768	0.405797	22.5	63.8	92.5	33	214	MAITAEN	KTNVNGG	ATGGCNATHACNGCNGARAA	CCNCCRTTNACRTTNGTYTT	384	512	65.2	98.5	46.6552
Sar_1039	XP_046916122.1_492784_494752	1623	4	17	549	DADKGENA	KVKDINDE	GAYGCNGAYAARGGNGARAAYGC	TCRTCRTTDATRTCYTTNACYTT	512	384	0.398	106	64.6	92.5	2	593	ENLPTGF	EQDIVYW	GARAAYYTNCCNACNGGNTT	CARTANACDATRTCYTGYTC	2048	192	70.5	93	46.643
Sar_1040	XP_046915758.1_3524560_3525302	567	4	43	223	MFGPIRVW	QPKMANTD	ATGTTYGGNCCNATHMGNGTNTG	TCNGTRTTNGCCATYTTNGGYTG	3072	512	0.137931	15.4	67.9	98.5	31	236	GAFGNMC	KCDEIQS	GGNGCNTTYGGNAAYATGTG	SWYTGDATYTCRTCRCAYTT	256	384	69.9	96	46.5936
Sar_1041	XP_046917615.1_2424638_2425297	459	5	26	170	TQRKVPDK	QNYLEKKL	ACNCARMGNAARGTNCCNGAYAA	ARYTTYTTYTCNARRTARTTYTG	4096	1024	0.384615	19.8333	60.6	94	2	187	AFKAINQ	ETIQMAI	GCNTTYAARGCNATHAAYCA	ATNGCCATYTGDATNGTYTC	384	192	70	95.5	46.5826
Sar_1042	XP_046912220.1_7545294_7546280	801	4	45	303	HAINEDFV	GKFIKKPF	CAYGCNATHAAYGARGAYTTYGT	AANGGYTTYTTDATRAAYTTNCC	384	768	0.250996	32.6	64.4	97	19	312	MAIDNEN	KFICHSA	ATGGCNATHGAYAAYGARAA	GCNSWRTGRCADATRAAYTT	96	768	68.6	100	46.5824
Sar_1043	XP_046910016.1_430151_431886	1107	3	182	542	LFEGKQYN	DGQANYAR	YTNTTYGARGGNAARCARTAYAA	CKNGCRTARTTNGCYTGNCCRTC	1024	2048	0.376093	79.25	68.4	100	96	607	YFHQIVD	TDTNELI	TAYTTYCAYCARATHGTNGA	ATNARYTCRTTNGTRTCNGT	192	1024	68.8	100	46.5763
Sar_1044	XP_046920523.1_5293588_5295421	1809	3	15	609	GFIVPDET	QILQWTPN	GGNTTYATHGTNCCNGAYGARAC	TTNGGNGTCCAYTGNARDATYTG	1536	1536	0.200342	114	64.6	100	2	620	YFWVGAT	PDIVYYQ	TAYTTYTGGGTNGGNGCNAC	TGRTARTANACDATRTCNGG	256	384	68	100	46.567
Sar_1045	XP_046916073.1_344402_345843	474	6	22	171	NSEWFRFE	GEVQRKIG	AAYWSNGARTGGTTYMGNTTYGA	CCDATYTTNCKYTGNACYTCNCC	2048	3072	0.153846	9.71429	55.2	99	3	180	LGNTTYK	KAIDLGG	YTNGGNAAYACNACNTAYAA	CCNCCNARRTCDATNGCYTT	2048	1536	62	95	46.5508
Sar_1046	XP_046912863.1_1229642_1231372	1452	3	20	495	DGYVQKNH	ICTAGHDV	GAYGGNTAYGTNCARAARAAYCA	ACRTCRTGNCCNGCNGTRCADAT	512	1536	0.140725	63.75	71.4	94	5	513	YIKPIMF	EMAFVTD	TAYATHAARCCNATHATGTT	TCNGTNACRAANGCCATYTC	144	256	73.7	100	46.5406
Sar_1047	XP_046909741.1_8093695_8095627	660	6	366	577	DEETRIFY	FYGRFVAQ	GAYGARGARACNMGNATHTTYTA	TGNGCNACRAANCKNCCRTARAA	1536	4096	0.760638	67.2857	61.4	93	262	612	NLETRGE	KDQVYIE	AAYYTNGARACNMGNGGNGA	TCDATRTANACYTGRTCYTT	4096	192	65.5	83.5	46.4733
Sar_1048	XP_046909712.1_317796_318654	363	10	50	162	DGICIENM	KKHCSHSI	GAYGGNATHTGYATHGARAAYAT	ATNSWRTGNSWRCARTGYTTYTT	576	8192	0.685714	25.0909	55.9	86.5	5	184	IIGMIHV	FFLSDGL	ATHATHGGNATGATHCAYGT	ARNCCRTCNSWNARRAARAA	216	8192	48.2	88	46.4622
Sar_1049	XP_046908566.1_13469164_13470112	495	5	62	218	TRMKKADV	QTCGLYTH	ACNMGNATGAARAARGCNGAYGT	TGNGTRTANARNCCRCANGTYTG	1024	4096	0.453333	29.5	61.5	93.5	53	243	DDIFVGE	IFGGDLF	GAYGAYATHTTYGTNGGNGA	AANARRTCNCCNCCRAADAT	384	1536	63.4	100	46.4553
Sar_1050	XP_046911817.1_812108_813095	906	3	25	318	YEDERMVN	AEKLFDQC	TAYGARGAYGARMGNATGGTNAA	CAYTGRTCRAANARYTTYTCNGC	512	1024	0.381119	73	65.8	98	5	326	ENFEDCY	IDWHEKH	GARAAYTTYGARGAYTGYTA	TGYTTYTCRTGCCARTCDAT	64	48	76.2	97.5	46.445
Sar_1051	XP_046919673.1_6107111_6109667	921	6	381	679	TGHIDRFN	WKNLLQLD	ACNGGNCAYATHGAYMGNTTYAA	TCNARYTGNARNARRTTYTTCCA	3072	4096	0.773381	92.7143	57.2	88	373	796	NFVIIGY	KIDAEIR	AAYTTYGTNATHATHGGNTA	CKDATYTCNGCRTCDATYTT	576	576	66.7	88	46.4214
Sar_1052	XP_046915006.1_1151797_1152280	354	5	11	120	GERFEAPE	MKDHPQFW	GGNGARMGNTTYGARGCNCCNGA	CARAAYTGNGGRTGRTCYTTCAT	4096	128	0.165049	6	66.3	95	2	132	NDGRIIK	QYEEMGI	AAYGAYGGNMGNATHATHAA	ATNCCCATYTCYTCRTAYTG	1152	64	68.5	91.5	46.4029
Sar_1053	XP_046913106.1_1707446_1708910	873	4	123	405	YRKVHLFN	QKAIETIY	TAYMGNAARGTNCAYYTNTTYAA	TADATNGTYTCDATNGCYTTYTG	4096	1152	0.474074	53	65.1	92.5	41	455	PECFDMI	TDFGGNI	CCNGARTGYTTYGAYATGAT	ATRTTNCCNCCRAARTCNGT	64	512	72.5	96.5	46.3865
Sar_1054	XP_046911547.1_9142607_9143660	579	4	31	215	ATMAQIPM	FMVDFRKE	GCNACNATGGCNCARATHCCNAT	TCYTTNCKRAARTCNACCATRAA	1536	512	0.22093	21.4	65.8	95.5	6	223	ADYHQAM	MAGKEPE	GCNGAYTAYCAYCARGCNAT	TCNGGYTCYTTNCCNGCCAT	256	256	71.4	98	46.3761
Sar_1055	XP_046919781.1_11492660_11494799	1584	3	208	727	TQATVMGN	YNQWRKFC	ACNCARGCNACNGTNATGGGNAA	CARAAYTTNCKCCAYTGRTTRTA	2048	256	0.349495	109.75	69.1	98	71	744	NDGFYEC	DDLKYEI	AAYGAYGGNTTYTAYGARTG	ATYTCRTAYTTNARRTCRTC	128	256	72	93	46.3021
Sar_1056	XP_046911475.1_7576596_7577115	525	4	26	192	TYCDLHKI	KAGLDVTP	ACNTAYTGYGAYYTNCAYAARAT	GGNGTNACRTCNARNCCNGCYTT	1024	8192	0.545455	28.8	63.4	100	3	200	DIFGENP	ANYNFPK	GAYATHTTYGGNGARAAYCC	TTNGGRAARTTRTARTTNGC	192	256	71.5	94.5	46.2867
Sar_1057	XP_046918862.1_2983536_2984303	483	4	81	233	GHIYRPFM	GERCVDAN	GGNCAYATHTAYMGNCCNTTYAT	TTNGCRTCNACRCANCKYTCNCC	3072	4096	0.376712	22.4	64.5	97	63	248	FKVWQCG	YCKLGTV	TTYAARGTNTGGCARTGYGG	ACNGTNCCNARYTTRCARTA	64	1024	70.7	98	46.2757
Sar_1058	XP_046917511.1_447692_451000	1506	3	41	534	IQLRYGED	EKEMNHVI	ATHCARYTNMGNTAYGGNGARGA	ATNACRTGRTTCATYTCYTTYTC	6144	128	0.12731	38	68.3	100	9	557	AETGYIQ	CDVMTAK	GCNGARACNGGNTAYATHCA	TTNGCNGTCATNACRTCRCA	768	256	73	100	46.247
Sar_1059	XP_046910705.1_5785458_5786808	720	4	47	278	KTKIDGIE	FFQKYRHY	AARACNAARATHGAYGGNATHGA	TARTGNCKRTAYTTYTGRAARAA	1152	512	0.226667	20.8	64.3	98.5	28	325	KIPKCEY	IAHVFPK	AARATHCCNAARTGYGARTA	TTNGGRAANACRTGNGCDAT	192	768	71.5	96	46.2456
Sar_1060	XP_046917779.1_510478_511612	681	4	120	338	EQKTPKNV	DYGELVKQ	GARCARAARACNCCNAARAAYGT	TGYTTNACNARYTCNCCRTARTC	512	2048	0.470588	45.4	66.4	95.5	55	394	AFVDYCP	EKKQNVV	GCNTTYGTNGAYTAYTGYCC	ACNACRTTYTGYTTYTTYTC	256	128	70.6	94.5	46.2282
Sar_1061	XP_046910462.1_5545411_5546983	990	5	119	440	ICAAGCDG	DWIELNET	ATHTGYGCNGCNGGNTGYGAYGG	GTYTCRTTNARYTCDATCCARTC	1536	384	0.67	82.3333	61.2	90	40	481	QTHTNKM	FVQWVPG	CARACNCAYACNAAYAARAT	CCNGGNACCCAYTGNACRAA	256	256	70.9	88.5	46.208
Sar_1062	XP_046911215.1_5256432_5257823	1227	3	48	448	KPQKNTWH	FDTQIEQT	AARCCNCARAARAAYACNTGGCA	GTYTGYTCDATYTGNGTRTCRAA	256	384	0.173028	63.5	68.9	98	34	463	PFIDVNW	VENEGKL	CCNTTYATHGAYGTNAAYTG	ARYTTNCCYTCRTTYTCNAC	384	512	70.8	100	46.1831
Sar_1063	XP_046911393.1_5875384_5876880	789	4	74	328	DDTLCQIY	DGFTFEQI	GAYGAYACNYTNTGYCARATHTA	ATYTGYTCRAANGTRAANCCRTC	1536	512	0.307377	41.2	66.2	95.5	38	336	FPMLTIE	WKHELPG	TTYCCNATGYTNACNATHGA	CCNGGNARYTCRTGYTTCCA	768	256	68.9	96.5	46.1065
Sar_1064	XP_046914538.1_2406446_2407954	774	4	266	515	ENVKVDIF	CMAQIICT	GARAAYGTNAARGTNGAYATHTT	GTRCADATDATYTGNGCCATRCA	768	288	0.590308	47.6	67.5	95.5	183	523	DPNYNYD	FGDHMND	GAYCCNAAYTAYAAYTAYGA	TCRTTCATRTGRTCNCCRAA	128	64	70.2	93	46.0913
Sar_1065	XP_046914521.1_685947_687124	675	4	44	260	DYRGIAQQ	CKFQSMFA	GAYTAYMGNGGNATHGCNCARCA	GCRAACATNSWYTGRAAYTTRCA	3072	512	0.541237	44.6	60.2	98.5	28	271	YLNVEQI	AIEKCQR	TAYYTNAAYGTNGARCARAT	CKYTGRCAYTTYTCDATNGC	512	384	69.7	98	46.0382
Sar_1066	XP_046911248.1_6997513_6999112	363	6	20	132	VISIMDIK	CISAEKYA	GTNATHWSNATHATGGAYATHAA	GCRTAYTTYTCNGCNSWDATRCA	3456	3072	0.141509	6.71429	48.3	93	9	144	KNVGNAI	WHIDTVI	AARAAYGTNGGNAAYGCNAT	ATNACNGTRTCDATRTGCCA	512	192	68.6	100	46.03
Sar_1067	XP_046912892.1_1428694_1429916	588	5	83	270	WAEAFHGQ	INDELNNL	TGGGCNGARGCNTTYCAYGGNCA	ARRTTRTTNARYTCRTCRTTDAT	512	1536	0.619632	43.5	59.3	97	14	401	QTAGKNF	GDKEFDM	CARACNGCNGGNAARAAYTT	ATRTCRAAYTCYTTRTCNCC	512	128	73.2	85.5	46.0085
Sar_1068	XP_046917785.1_542800_543856	621	4	137	335	IGDHCPNF	ECDVDFID	ATHGGNGAYCAYTGYCCNAAYTT	TCDATRAARTCNACRTCRCAYTC	768	384	0.536458	42.8	68.7	97	112	344	FGDGCTF	NMGCPID	TTYGGNGAYGGNTGYACNTT	TCDATNGGRCANCCCATRTT	512	192	69.8	91	46.001
Sar_1069	XP_046915807.1_337641_338425	561	5	40	218	YPLEHIKE	IDNVDGRT	TAYCCNYTNGARCAYATHAARGA	GTNCKNCCRTCNACRTTRTCDAT	1536	3072	0.740741	49.8333	64.2	96	15	254	ILIVTPF	FKGFGAL	ATHYTNATHGTNACNCCNTT	ARNGCNCCRAANCCYTTRAA	4608	1024	59.4	94.5	45.9896
Sar_1070	XP_046917199.1_2603381_2605029	1428	3	12	479	CIWRNGKQ	DKKPEIFL	TGYATHTGGMGNAAYGGNAARCA	ARRAADATYTCNGGYTTYTTRTC	768	768	0.164811	83	68.4	100	4	522	MTCPQVC	GYELNHF	ATGACNTGYCCNCARGTNTG	AARTGRTTNARYTCRTANCC	256	512	68.4	97.5	45.9758
Sar_1071	XP_046914268.1_2345631_2346616	801	4	90	348	TACHVAKE	QIVKLGDA	ACNGCNTGYCAYGTNGCNAARGA	GCRTCNCCNARYTTNACDATYTG	2048	3072	0.5	55.2	65.1	100	82	357	MITGDAP	IAAPFTS	ATGATHACNGGNGAYGCNCC	SWNGTRAANGGNGCNGCDAT	384	6144	59.5	100	45.9302
Sar_1072	XP_046909528.1_8507317_8508339	441	4	106	244	GSKMWITN	NNQYIHFR	GGNWSNAARATGTGGATHACNAA	CKRAARTGDATRTAYTGRTTRTT	1536	384	0.580153	26.2	67.3	98.5	33	333	IMVHTDM	DEIMLGI	ATHATGGTNCAYACNGAYAT	ATNCCNARCATDATYTCRTC	192	384	69.6	93	45.9283
Sar_1073	XP_046916069.1_349007_350868	1422	3	155	620	YNLEIFMA	YQVCLGTG	TAYAAYYTNGARATHTTYATGGC	CCNGTNCCNARRCANACYTGRTA	384	4096	0.241758	67	64.8	100	100	649	TNIDQCW	KNVYIMD	ACNAAYATHGAYCARTGYTG	TCCATDATRTANACRTTYTT	192	96	78.3	93	45.8994
Sar_1074	XP_046913339.1_4625774_4627831	1623	3	54	586	VEFPHKIC	MKIEIFVT	GTNGARTTYCCNCAYAARATHTG	GTNACRAADATYTCDATYTTCAT	768	288	0.269084	99	72.7	98	23	634	IDKNIED	TIFDVWS	ATHGAYAARAAYATHGARGA	SWCCANACRTCRAADATNGT	144	768	66	95	45.849
Sar_1075	XP_046913088.1_3025657_3026843	768	4	48	295	DAIVQVFE	CTHMLFFN	GAYGCNATHGTNCARGTNTTYGA	TTRAARAANARCATRTGNGTRCA	1536	512	0.327731	40.4	66.4	97	6	344	NDVLGNY	KNPFYLH	AAYGAYGTNYTNGGNAAYTA	TGNARRTARAANGGRTTYTT	1024	512	66.8	96	45.8377
Sar_1076	XP_046919220.1_12554792_12555887	420	6	142	273	AHMKEAEG	NEQSDLIN	GCNCAYATGAARGARGCNGARGG	TTDATNARRTCNSWYTGYTCRTT	256	6144	0.504	24.7143	56.3	92	127	301	KIYVEVE	FTTWELI	AARATHTAYGTNGARGTNGA	ATNARYTCCCANGTNGTRAA	384	512	64.6	94	45.8345
Sar_1077	XP_046916168.1_1404965_1406289	1065	3	70	416	FAVKDGNY	NGFCRDDW	TTYGCNGTNAARGAYGGNAAYTA	CARTCRTCNCKRCARAANCCRTT	1024	1024	0.120846	45	68.7	98	49	449	IYKEMDK	KKLENHD	ATHTAYAARGARATGGAYAA	TCRTGRTTYTCNARYTTYTT	48	256	72	100	45.83
Sar_1078	XP_046918133.1_547604_548696	615	5	78	274	IRDQGPCG	PYWLCANS	ATHMGNGAYCARGGNCCNTGYGG	SWRTTNGCRCANARCCARTANGG	3072	4096	0.544974	47.1667	58.9	97.5	69	282	WPKCKTI	WNTDWGD	TGGCCNAARTGYAARACNAT	TCNCCCCARTCNGTRTTCCA	128	64	70	87.5	45.8283
Sar_1079	XP_046908235.1_5679289_5680315	591	5	94	282	VACGGLDN	DDFNCYVW	GTNGCNTGYGGNGGNYTNGAYAA	CANACRTARCARTTRAARTCRTC	8192	256	0.488372	31.1667	65.9	93.5	59	302	GKLIIWD	GHDNRIA	GGNAARYTNATHATHTGGGA	GCDATNCKRTTRTCRTGNCC	576	768	66.5	90	45.8011
Sar_1080	XP_046915672.1_4559895_4561717	1326	4	37	470	YGIPEHAD	DTKRREPW	TAYGGNATHCCNGARCAYGCNGA	CANGGYTCNCKNCKYTTNGTRTC	1536	8192	0.416076	80.2	62.8	97	5	506	CWEETFK	YENEQTG	TGYTGGGARGARACNTTYAA	CCNGTYTGYTCRTTYTCRTA	64	128	73.5	87.5	45.7913
Sar_1081	XP_046915316.1_3981656_3982487	789	4	21	275	RDRHLMNN	YDDVFETI	MGNGAYMGNCAYYTNATGAAYAA	ATNGTYTCRAANACRTCRTCRTA	4096	512	0.275109	31.4	62.5	98.5	2	289	TKWINKQ	IGPEKAI	ACNAARTGGATHAAYAARCA	ATNGCYTTYTCNGGNCCDAT	96	768	69.7	96.5	45.7877
Sar_1082	XP_046920429.1_5440457_5441111	657	4	10	220	IMPDFAKN	EKFGNPFP	ATHATGCCNGAYTTYGCNAARAA	GGRAANGGRTTNCCRAAYTTYTC	384	512	0.08	7	69.7	100	2	238	IDERDFF	DIIEPHT	ATHGAYGARMGNGAYTTYTT	GTRTGNGGYTCDATDATRTC	384	288	66.1	94.5	45.7596
Sar_1083	XP_046910045.1_1627675_1628848	795	4	126	382	HKTCPNIN	YFIDIHLP	CAYAARACNTGYCCNAAYATHAA	GGNARRTGDATRTCDATRAARTA	768	1152	0.325893	44	67.5	91	78	415	LIGQVMF	CTNIVLF	YTNATHGGNCARGTNATGTT	AANARNACDATRTTNGTRCA	768	1536	68.9	98	45.7501
Sar_1084	XP_046920587.1_10361719_10363834	1743	3	75	647	PPENARWF	EQGFNPND	CCNCCNGARAAYGCNMGNTGGTT	TCRTTNGGRTTRAANCCYTGYTC	2048	512	0.307143	112.75	65.9	98	44	660	TDQYDPE	KKRNHTY	ACNGAYCARTAYGAYCCNGA	TANGTRTGRTTNCKYTTYTT	256	512	68	97.5	45.7258
Sar_1085	XP_046918416.1_4653295_4654385	747	3	94	334	IRDVMQNH	DDFCIANG	ATHMGNGAYGTNATGCARAAYCA	CCRTTNGCDATRCARAARTCRTC	768	384	0.132479	21.25	71.8	98	42	344	GKEMVQN	FYGTYKW	GGNAARGARATGGTNCARAA	CAYTTRTANGTNCCRTARAA	128	256	74.1	97.5	45.7236
Sar_1086	XP_046908432.1_6425094_6426204	402	6	158	283	HSYFNLNG	EPGFQFYI	CAYWSNTAYTTYAAYYTNAAYGG	ATRTARAAYTGRAANCCNGGYTC	4096	512	0.807339	39.5714	59.1	95	80	328	HGGIKGF	FPDAINH	CAYGGNGGNATHAARGGNTT	TGRTTDATNGCRTCNGGRAA	768	384	65.9	84.5	45.6976
Sar_1087	XP_046916629.1_2270658_2271476	480	4	32	183	WTNEKMEI	FAFNGEAK	TGGACNAAYGARAARATGGARAT	TTNGCYTCNCCRTTRAANGCRAA	64	1024	0.344828	22.6	68.7	95.5	23	193	YNMIVEI	EFAEKIV	TAYAAYATGATHGTNGARAT	ACDATYTTYTCNGCRAAYTC	96	192	70.8	93	45.6921
Sar_1088	XP_046914216.1_1723466_1724179	456	8	78	221	IDIGVAGF	FMLAWPYG	ATHGAYATHGGNGTNGCNGGNTT	CCRTANGGCCANGCNARCATRAA	4608	512	0.691176	35.7778	62.1	92	15	232	QYPGVPF	VMSSYFW	CARTAYCCNGGNGTNCCNTT	CARAARTANSWNSWCATNAC	1024	4096	48.7	85.5	45.6469
Sar_1089	XP_046910777.1_6874660_6875595	513	5	66	228	RLETKDAN	NDYLNALM	MGNYTNGARACNAARGAYGCNAA	ATNARNGCRTTNARRTARTCRTT	8192	4096	0.529032	32.5	60.7	91	42	256	AIIQPHN	MGKFVNN	GCNATHATHCARCCNCAYAA	TTRTTNACRAAYTTNCCCAT	576	128	70.9	92.5	45.6216
Sar_1090	XP_046914823.1_953414_954049	435	5	17	153	RECTCTDF	EADYIRDG	MGNGARTGYACNTGYACNGAYTT	CCRTCNCKDATRTARTCNGCYTC	2048	1536	0.362205	16.6667	62.6	93.5	9	165	VVDKIQY	FYFNVES	GTNGTNGAYAARATHCARTA	SWYTCNACRTTRAARTARAA	384	512	67	94	45.6009
Sar_1091	XP_046914384.1_4271425_4273522	930	4	131	432	KNFMLHYE	NGVMVQLY	AARAAYTTYATGYTNCAYTAYGA	TANARYTGNACCATNACNCCRTT	256	2048	0.547101	63.6	67.3	92.5	95	474	LFQRGQT	KYFGRDP	YTNTTYCARMGNGGNCARAC	GGRTCNCKNCCRAARTAYTT	2048	512	62.4	100	45.5829
Sar_1092	XP_046911666.1_6854814_6856654	684	5	57	276	DIFKKVEE	PYDTVKMC	GAYATHTTYAARAARGTNGARGA	CACATYTTNACNGTRTCRTANGG	384	512	0.495283	36.3333	69	91.5	39	293	KAQEARE	EVYLFGH	AARGCNCARGARGCNMGNGA	TGNCCRAANARRTANACYTC	1024	1024	61.4	92.5	45.5645
Sar_1093	XP_046916580.1_2223819_2225063	591	6	230	418	IINVGLFA	TDFDFYSS	ATHATHAAYGTNGGNYTNTTYGC	SWNSWRTARAARTCRAARTCNGT	4608	8192	0.579882	36.5714	49.3	89.5	139	432	ELATMIW	QITQPEF	GARYTNGCNACNATGATHTG	AAYTCNGGYTGNGTDATYTG	768	384	70	95.5	45.5118
Sar_1094	XP_046911815.1_804014_806377	489	7	193	347	SQWIFHGE	QGDFIRHL	WSNCARTGGATHTTYCAYGGNGA	ARRTGNCKDATRAARTCNCCYTG	1536	3072	0.668919	39.375	65.9	87	75	431	GHVCQSF	IFTNESQ	GGNCAYGTNTGYCARWSNTT	TGNSWYTCRTTNGTRAADAT	2048	1536	56.2	86	45.4802
Sar_1095	XP_046917926.1_977941_979096	804	4	21	280	GQAQLAKN	YHMPTFQS	GGNCARGCNCARYTNGCNAARAA	SWYTGRAANGTNGGCATRTGRTA	4096	1024	0.417355	45.6	61.8	97	7	295	DQMYRLI	DQHKGPI	GAYCARATGTAYMGNYTNAT	ATNGGNCCYTTRTGYTGRTC	512	256	67.2	98	45.4302
Sar_1096	XP_046910462.1_5543766_5545360	1272	3	122	537	NWDRAIKF	NQVVDYAL	AAYTGGGAYMGNGCNATHAARTT	ARNGCRTARTCNACNACYTGRTT	768	2048	0.22113	82.75	66.2	98	55	546	LAKVNFI	NNEFEFA	YTNGCNAARGTNAAYTTYAT	GCRAAYTCRAAYTCRTTRTT	1024	64	67.8	100	45.3948
Sar_1097	XP_046911171.1_370224_371743	513	4	83	245	TNALLEHK	DAYLTPHI	ACNAAYGCNYTNYTNGARCAYAA	ATRTGNGGNGTNARRTANGCRTC	8192	4096	0.532895	39	59.3	98.5	39	318	DAPFEAI	KPIIGFD	GAYGCNCCNTTYGARGCNAT	TCRAANCCDATDATNGGYTT	512	576	66.9	100	45.3859
Sar_1098	XP_046920704.1_874745_876661	561	7	40	218	TSAHDNVN	FDLLDTPE	ACNWSNGCNCAYGAYAAYGTNAA	TCNGGNGTRTCNARNARRTCRAA	8192	8192	0.540698	41.625	53.4	95.5	7	262	ATTKHDE	PGKPLRE	GCNACNACNAARCAYGAYGA	TCNCKNARNGGYTTNCCNGG	512	8192	61.6	84	45.3799
Sar_1099	XP_046909519.1_7033176_7034469	690	5	94	315	NQLRWKPF	NYVPYKYD	AAYCARYTNMGNTGGAARCCNTT	TCRTAYTTRTANGGNACRTARTT	2048	512	0.542453	32	62.5	96	62	326	SVLHQPF	FMVINTV	WSNGTNYTNCAYCARCCNTT	ACNGTRTTDATNACCATRAA	8192	192	63.2	92.5	45.3449
Sar_1100	XP_046908896.1_8244119_8246240	1416	3	11	474	QPIAIEAY	KIQTEFYR	CARCCNATHGCNATHGARGCNTA	CKRTARAAYTCNGTYTGDATYTT	2304	768	0.357616	93	66.1	94	3	521	AFPTQGI	KWKMLHY	GCNTTYCCNACNCARGGNAT	TARTGNARCATYTTCCAYTT	1024	64	70.2	100	45.3034
Sar_1101	XP_046917666.1_762592_763536	408	6	117	244	VVGNPANT	HMHDWWNG	GTNGTNGGNAAYCCNGCNAAYAC	CCRTTCCACCARTCRTGCATRTG	4096	16	0.441667	20.1429	65.2	97	96	260	KIFASQG	MGVISDG	AARATHTTYGCNWSNCARGG	CCRTCNSWDATNACNCCCAT	1536	1536	51	92.5	45.2806
Sar_1102	XP_046912497.1_1008508_1009285	606	4	42	235	RDEADIVN	DGTRMAIT	MGNGAYGARGCNGAYATHGTNAA	GTDATNGCCATNCKNGTNCCRTC	3072	3072	0.470588	45.6	60.6	95.5	31	253	RDKFECM	TNAFVIR	MGNGAYAARTTYGARTGYAT	CKDATNACRAANGCRTTNGT	256	1536	71.3	96	45.2684
Sar_1103	XP_046909311.1_2765027_2766131	510	6	113	274	AHLPDMTY	VKIRVHPD	GCNCAYYTNCCNGAYATGACNTA	TCNGGRTGNACNCKDATYTTNAC	2048	6144	0.576159	41.1429	62.4	92	8	302	ILNSKCT	DTRLYHE	ATHYTNAAYWSNAARTGYAC	TCRTGRTANARNCKNGTRTC	3072	2048	54.4	94	45.2358
Sar_1104	XP_046916880.1_3547286_3548498	867	3	52	332	QLPIWNFD	GKGYLEDR	CARYTNCCNATHTGGAAYTTYGA	CKRTCYTCNARRTANCCYTTNCC	768	4096	0.160584	33.5	64.9	100	24	344	QYVWIDG	NMDPYVV	CARTAYGTNTGGATHGAYGG	ACNACRTANGGRTCCATRTT	96	128	72.8	100	45.202
Sar_1105	XP_046919327.1_11176776_11177385	345	4	47	153	PRVGDFNE	AHRDFGHF	CCNMGNGTNGGNGAYTTYAAYGA	AARTGNCCRAARTCNCKRTGNGC	4096	2048	0.2	8.8	62.2	95.5	39	205	GKTRKNH	QVKDHWG	GGNAARACNMGNAARAAYCA	CCCCARTGRTCYTTNACYTG	1024	64	70.1	100	45.1536
Sar_1106	XP_046910013.1_405081_406989	1623	2	47	579	VTDIKNGF	KCYQQKNG	GTNACNGAYATHAARAAYGGNTT	CCRTTYTTYTGYTGRTARCAYTT	1536	128	0.287379	124.333	70.8	100	5	639	NGYQIQF	FVINKKI	AAYGGNTAYCARATHCARTT	ATYTTYTTRTTDATNACRAA	192	192	69.6	100	45.0892
Sar_1107	XP_046914679.1_3640121_3640836	429	5	78	212	QNRREAWK	EGGPKQQK	CARAAYMGNMGNGARGCNTGGAA	TTYTGYTGYTTNGGNCCNCCYTC	2048	1024	0.304688	18.6667	59.1	100	65	220	VFLTKKE	KFKRLML	GTNTTYYTNACNAARAARGA	ARCATNARNCKYTTRAAYTT	1024	1024	58.9	97	45.0716
Sar_1108	XP_046908705.1_7913585_7915245	1023	3	105	437	YVEIKFNQ	PFTHPSHV	TAYGTNGARATHAARTTYAAYCA	ACRTGNSWNGGRTGNGTRAANGG	384	8192	0.382911	83.25	61.4	100	52	454	TMQKNIE	QVLFNVI	ACNATGCARAARAAYATHGA	ATNACRTTRAANARNACYTG	96	1024	69.2	100	45.0617
Sar_1109	XP_046910322.1_3129549_3130614	345	5	147	253	KMDHHCHW	YQTPRFKQ	AARATGGAYCAYCAYTGYCAYTG	TGYTTRAANCKNGGNGTYTGRTA	64	2048	0.52	17.5	66	94	132	297	PDRAHHC	DGHYYQL	CCNGAYMGNGCNCAYCAYTG	ARYTGRTARTARTGNCCRTC	1024	256	66.4	88.5	44.9994
Sar_1110	XP_046911998.1_7654473_7655242	393	5	12	134	QFVRELNE	MFNKEERT	CARTTYGTNMGNGARYTNAAYGA	GTNCKYTCYTCYTTRTTRAACAT	4096	256	0.382609	19	63.8	92.5	4	150	KFRTAEE	QFKEMIK	AARTTYMGNACNGCNGARGA	TTDATCATYTCYTTRAAYTG	1024	48	69.9	88.5	44.995
Sar_1111	XP_046920214.1_599933_603406	1839	3	47	651	FLNENGNY	NYAQFYPI	TTYYTNAAYGARAAYGGNAAYTA	ATNGGRTARAAYTGNGCRTARTT	1024	512	0.464286	165.75	64.5	98	16	661	KLLDNCK	FMRVENK	AARYTNYTNGAYAAYTGYAA	TTRTTYTCNACNCKCATRAA	1024	256	64.5	92.5	44.9931
Sar_1112	XP_046919685.1_11225474_11226160	654	4	18	227	YARQQYPD	CIFWEFAT	TAYGCNMGNCARCARTAYCCNGA	GTNGCRAAYTCCCARAADATRCA	2048	192	0.685083	55	66	95.5	9	237	RQTINQF	YDIGFGL	MGNCARACNATHAAYCARTT	ARNCCRAANCCDATRTCRTA	768	768	66.5	93	44.9563
Sar_1113	XP_046912422.1_4814237_4815492	1173	3	35	417	ATIPFNQC	DNFLKIRN	GCNACNATHCCNTTYAAYCARTG	TTNCKDATYTTNARRAARTTRTC	1536	3072	0.461538	100.5	67	92	9	428	CNVTCGI	NDTGVYK	TGYAAYGTNACNTGYGGNAT	TTRTANACNCCNGTRTCRTT	512	512	68.8	100	44.9271
Sar_1114	XP_046909148.1_5504426_5505593	801	3	51	309	CMKTEINK	MYQILFVD	TGYATGAARACNGARATHAAYAA	TCNACRAANARDATYTGRTACAT	192	768	0.225532	36.5	71.5	98	5	328	DIFKGAE	EVPQRYV	GAYATHTTYAARGGNGCNGA	ACRTANCKYTGNGGNACYTC	384	1024	66.7	100	44.9264
Sar_1115	XP_046915777.1_3594726_3597094	1254	3	16	425	VQVILEDK	NKYYIELG	GTNCARGTNATHYTNGARGAYAA	CCNARYTCDATRTARTAYTTRTT	3072	768	0.168342	73.75	65.2	98	6	433	KLDPDAM	QKCVTDY	AARYTNGAYCCNGAYGCNAT	TARTCNGTNACRCAYTTYTG	1024	256	70.6	97.5	44.9258
Sar_1116	XP_046919081.1_8694338_8695886	1392	4	41	496	YCPNPDEK	HPDIDQLE	TAYTGYCCNAAYCCNGAYGARAA	TCNARYTGRTCDATRTCNGGRTG	512	1536	0.41387	114.6	67.9	92.5	27	515	NDLGVTK	DIATQSM	AAYGAYYTNGGNGTNACNAA	ATNSWYTGNGTNGCDATRTC	2048	3072	61.5	91	44.8808
Sar_1117	XP_046916618.1_13013115_13014251	462	4	208	353	GINAIMFY	CAFIITKE	GGNATHAAYGCNATHATGTTYTA	TCYTTNGTDATDATRAANGCRCA	576	1152	0.679389	39.6	69	97	106	392	IGMCFAP	FVPETKK	ATHGGNATGTGYTTYGCNCC	TTYTTNGTYTCNGGNACRAA	192	512	69.2	87.5	44.8689
Sar_1118	XP_046915879.1_398134_401935	1902	4	280	905	NHLYQAEK	CWAPVYLF	AAYCAYYTNTAYCARGCNGARAA	AANARRTANACNGGNGCCCARCA	1024	2048	0.409165	116.4	68.9	94	251	924	CAIDNLC	WKWLLSA	TGYGCNATHGAYAAYYTNTG	GCNSWNARNARCCAYTTCCA	768	2048	53.6	96	44.8349
Sar_1119	XP_046916361.1_3435771_3436338	402	6	49	174	GSCKDIDE	NCPGNLVC	GGNWSNTGYAARGAYATHGAYGA	CANACNARRTTNCCNGGRCARTT	3072	4096	0.457627	23.5714	59.4	96	13	188	PLNQECV	CGCPLGY	CCNYTNAAYCARGARTGYGT	TANCCNARNGGRCANCCRCA	512	2048	62.8	85.5	44.8086
Sar_1120	XP_046915796.1_10569935_10570660	411	4	53	181	LYDIKFID	HWVCDGQR	YTNTAYGAYATHAARTTYATHGA	CKYTGNCCRTCRCANACCCARTG	1152	512	0.483607	29.8	68.4	92.5	20	195	HLFWTDY	DEMQFEN	CAYYTNTTYTGGACNGAYTA	TTYTCRAAYTGCATYTCRTC	256	32	75.3	87.5	44.7951
Sar_1121	XP_046918515.1_4791942_4792998	561	4	165	343	VNKLAEIM	HGWRKQYV	GTNAAYAARYTNGCNGARATHAT	ACRTAYTGYTTNCKCCANCCRTG	3072	512	0.605263	38.2	67.9	100	151	356	AKQLQQE	KIIFYNN	GCNAARCARYTNCARCARGA	TTRTTRTARAADATDATYTT	512	144	63.7	91	44.7934
Sar_1122	XP_046915744.1_3107154_3109817	1821	2	67	665	FECLNKQA	DEKCTELI	TTYGARTGYYTNAAYAARCARGC	ATNARYTCNGTRCAYTTYTCRTC	512	1024	0.306759	145.333	67.7	100	41	674	PFFMGCD	DQMQKLI	CCNTTYTTYATGGGNTGYGA	ATNARYTTYTGCATYTGRTC	128	128	72.1	96.5	44.7819
Sar_1123	XP_046911574.1_7478411_7479463	477	6	78	228	VNSAVFNF	NFVTGPAY	GTNAAYWSNGCNGTNTTYAAYTT	TANGCNGGNCCNGTNACRAARTT	8192	4096	0.576389	33.5714	57	91.5	5	261	EKDYRDD	EDVYMTG	GARAARGAYTAYMGNGAYGA	CCNGTCATRTANACRTCYTC	256	128	66.8	87	44.7811
Sar_1124	XP_046915959.1_3566190_3567459	1050	3	74	415	FYTIKPDQ	AEIMFSVT	TTYTAYACNATHAARCCNGAYCA	GTNACNSWRAACATDATYTCNGC	768	3072	0.57622	95	65.5	100	50	438	WALFDQQ	VIQAAWL	TGGGCNYTNTTYGAYCARCA	ARCCANGCNGCYTGDATNAC	256	768	64.8	97.5	44.7472
Sar_1125	XP_046916029.1_3859868_3861353	1326	3	21	454	IRENKPFY	QKQDEEKR	ATHMGNGARAAYAARCCNTTYTA	CKYTTYTCYTCRTCYTGYTTYTG	1536	256	0.304348	95.25	67.1	100	1	472	IFMKRMA	KKLYDLI	ATHTTYATGAARMGNATGGC	ATNARRTCRTANARYTTYTT	96	1024	60.5	100	44.7067
Sar_1126	XP_046911284.1_7266562_7267851	1293	3	30	452	IAWMPNGK	QVTNTERY	ATHGCNTGGATGCCNAAYGGNAA	TANCKYTCNGTRTTNGTNACYTG	384	4096	0.199029	63.5	67	98	7	460	VRAMIEH	MYGPTPL	GTNMGNGCNATGATHGARCA	ARNGGNGTNGGNCCRTACAT	768	1024	66.7	100	44.6881
Sar_1127	XP_046909303.1_2799911_2800970	732	4	19	254	KDDEKLIN	EMNFAKKT	AARGAYGAYGARAARYTNATHAA	GTYTTYTTNGCRAARTTCATYTC	768	128	0.188596	24.8	66.6	97	7	279	GQPMVGT	NPLYEPN	GGNCARCCNATGGTNGGNAC	TTNGGYTCRTANARNGGRTT	512	1024	60.1	100	44.619
Sar_1128	XP_046914531.1_9105569_9106589	363	6	140	252	SGIGFHWY	KQPMYYSL	WSNGGNATHGGNTTYCAYTGGTA	ARNSWRTARTACATNGGYTGYTT	3072	2048	0.592233	26.8571	61.1	88	56	261	GMTIQNE	HFTRFIE	GGNATGACNATHCARAAYGA	TCDATRAANCKNGTRAARTG	192	768	69.9	83.5	44.571
Sar_1129	XP_046916366.1_4580599_4581661	522	5	58	223	YKNLNEFF	NERVAYIG	TAYAARAAYYTNAAYGARTTYTT	CCDATRTANGCNACNCKYTCRTT	512	3072	0.52381	28	63.2	93.5	44	235	GCDLNEA	GFFAMVP	GGNTGYGAYYTNAAYGARGC	GGNACCATNGCRAARAANCC	512	256	66.8	88.5	44.5612
Sar_1130	XP_046909987.1_1159891_1160581	561	3	20	198	GHVDAFIK	DIPVQNNK	GGNCAYGTNGAYGCNTTYATHAA	TTRTTRTTYTGNACNGGDATRTC	1536	768	0.35503	39.75	69.4	100	9	218	KPFIPDY	EFQNSQH	AARCCNTTYATHCCNGAYTA	TGYTGNSWRTTYTGRAAYTC	384	512	64.7	100	44.5127
Sar_1131	XP_046918698.1_2934897_2935719	789	4	32	286	FRECRKHI	MQGIGTDV	TTYMGNGARTGYMGNAARCAYAT	ACRTCNGTNCCDATNCCYTGCAT	2048	768	0.455285	35.6	63.5	100	17	299	LLDAHKN	HIDGKHE	YTNYTNGAYGCNCAYAARAA	TCRTGYTTNCCRTCDATRTG	2048	192	67.3	91	44.4875
Sar_1132	XP_046917683.1_1296213_1297755	648	4	175	382	MRKDNTGY	CGYGHMGD	ATGMGNAARGAYAAYACNGGNTA	TCNCCCATRTGNCCRTANCCRCA	1024	512	0.639175	61	64.2	97	130	462	SCMIGGN	IEPFLYE	WSNTGYATGATHGGNGGNAA	TCRTANARRAANGGYTCDAT	1536	768	61.1	96	44.4413
Sar_1133	XP_046909431.1_10128707_10129193	459	3	31	175	RIFKIDQH	WGYKGCAI	MGNATHTTYAARATHGAYCARCA	ATNGCRCANCCYTTRTANCCCCA	1152	512	0.456522	11.25	69.2	100	23	195	LYEPGTN	KIKFHEM	YTNTAYGARCCNGGNACNAA	ATYTCRTGRAAYTTDATYTT	2048	96	70.7	97.5	44.4013
Sar_1134	XP_046912138.1_8748172_8748701	399	4	27	151	HQALVLMC	FEAFGKIN	CAYCARGCNYTNGTNYTNATGTG	TTDATYTTNCCRAANGCYTCRAA	4096	768	0.118644	8	62.1	98.5	10	171	EKQTIAY	KHKGYGY	GARAARCARACNATHGCNTA	TANCCRTANCCYTTRTGYTT	384	256	68	96.5	44.3992
Sar_1135	XP_046918787.1_1375009_1376009	591	5	87	275	CLMTLYGH	WDVITGEF	TGYYTNATGACNYTNTAYGGNCA	AAYTCNCCNGTDATNACRTCCCA	4096	768	0.755814	57.8333	64.6	85	53	314	GHQNYIT	AWAMEFG	GGNCAYCARAAYTAYATHAC	CCRAAYTCCATNGCCCANGC	192	64	71.9	86	44.393
Sar_1136	XP_046909642.1_2064028_2065121	666	3	37	250	YSGFFCEK	HFDNPVYS	TAYWSNGGNTTYTTYTGYGARAA	SWRTANACNGGRTTRTCRAARTG	2048	2048	0.443902	56.5	64.2	98	13	364	DCPLCMH	DEMNQIK	GAYTGYCCNYTNTGYATGCA	TTDATYTGRTTCATYTCRTC	256	48	74.2	95	44.386
Sar_1137	XP_046919498.1_5391999_5393538	546	7	94	267	GLKQVEVN	IKCPSIQY	GGNYTNAARCARGTNGARGTNAA	TAYTGDATNSWNGGRCAYTTDAT	4096	4608	0.804878	58.625	57.7	89.5	75	345	LFRSDYM	GGNNYFG	YTNTTYMGNWSNGAYTAYAT	CCRAARTARTTRTTNCCNCC	8192	256	53	89	44.3803
Sar_1138	XP_046910853.1_921853_922876	489	4	86	240	GYDVTVEN	CPKNLCIS	GGNTAYGAYGTNACNGTNGARAA	SWDATRCANARRTTYTTNGGRCA	2048	6144	0.243243	16.4	60.4	95.5	72	267	HINVYGD	DFFGNVA	CAYATHAAYGTNTAYGGNGA	GCNACRTTNCCRAARAARTC	384	256	71.5	96.5	44.3757
Sar_1139	XP_046914924.1_1316238_1321431	495	3	300	456	AINYDEKD	KIVQKILY	GCNATHAAYTAYGAYGARAARGA	TANARDATYTTYTGNACDATYTT	384	2304	0.496644	40.25	66.8	94	291	469	NVFQCHK	VDYDNRQ	AAYGTNTTYCARTGYCAYAA	TGNCKRTTRTCRTARTCNAC	128	512	72.4	100	44.3015
Sar_1140	XP_046916827.1_2174951_2176095	1059	3	28	372	DKLMTFNK	CGQNVKVS	GAYAARYTNATGACNTTYAAYAA	SWNACYTTNACRTTYTGNCCRCA	512	4096	0.473354	94.75	63.4	96	11	389	DKFMKYQ	YWVDFNQ	GAYAARTTYATGAARTAYCA	TGRTTRAARTCNACCCARTA	32	64	78.4	88	44.2394
Sar_1141	XP_046912220.1_7544388_7544979	402	3	21	146	SEIKQLWD	FACGMNQL	WSNGARATHAARCARYTNTGGGA	ARYTGRTTCATNCCRCANGCRAA	3072	512	0.134454	12.75	66.2	100	10	157	CILAWVF	YADMEKQ	TGYATHYTNGCNTGGGTNTT	TGYTTYTCCATRTCNGCRTA	768	64	72.8	97.5	44.2269
Sar_1142	XP_046915339.1_914274_915343	429	3	26	160	LVDADFQP	YGMNKVMH	YTNGTNGAYGCNGAYTTYCARCC	TGCATNACYTTRTTCATNCCRTA	2048	128	0.299213	28	67.8	98	15	175	AIKMVQT	NYTFEVL	GCNATHAARATGGTNCARAC	ARNACYTCRAANGTRTARTT	192	512	71.2	97.5	44.2259
Sar_1143	XP_046916857.1_3507418_3508477	912	3	52	347	KAVRCMED	GFNTQAMP	AARGCNGTNMGNTGYATGGARGA	GGCATNGCYTGNGTRTTRAANCC	1024	512	0.363322	45.75	70	96	29	355	AKIGFLE	WAYITVD	GCNAARATHGGNTTYYTNGA	TCNACNGTDATRTANGCCCA	1536	384	68.5	97.5	44.1848
Sar_1144	XP_046908412.1_6441881_6442774	522	5	71	236	VICPYRGD	YGITKTPV	GTNATHTGYCCNTAYMGNGGNGA	ACNGGNGTYTTNGTDATNCCRTA	6144	3072	0.386076	28.5	62	98.5	8	252	AERKADF	IVNAISD	GCNGARMGNAARGCNGAYTT	TCNSWDATNGCRTTNACDAT	1024	4608	58.6	91.5	44.1769
Sar_1145	XP_046914493.1_157105_157790	378	4	94	211	VSECYQHG	HCDFDCEK	GTNWSNGARTGYTAYCARCAYGG	TTYTCRCARTCRAARTCRCARTG	2048	128	0.351351	22	67	91	67	222	IIVHDGA	NYKFIKE	ATHATHGTNCAYGAYGGNGC	TCYTTDATRAAYTTRTARTT	576	96	69.9	94.5	44.1704
Sar_1146	XP_046916361.1_3417508_3418768	1173	3	24	406	QCQCPDKY	KHPCDNLF	CARTGYCARTGYCCNGAYAARTA	AANARRTTRTCRCANGGRTGYTT	256	1024	0.263298	54.25	69.8	94	8	415	NPCGPNA	GEHAKCQ	AAYCCNTGYGGNCCNAAYGC	TGRCAYTTNGCRTGYTCNCC	512	256	67	100	44.1622
Sar_1147	XP_046918854.1_2994622_2995312	594	3	16	205	DQLVHGAM	EAMTIAQD	GAYCARYTNGTNCAYGGNGCNAT	TCYTGNGCDATNGTCATNGCYTC	4096	768	0.20765	29.75	66.6	98	5	214	MWVLHIF	EKYIDNL	ATGTGGGTNYTNCAYATHTT	ARRTTRTCDATRTAYTTYTC	192	192	71.9	97.5	44.1572
Sar_1148	XP_046919162.1_9903778_9905433	453	7	78	220	KLDISNNK	CYRCQILP	AARYTNGAYATHWSNAAYAAYAA	GGNARDATYTGRCANCKRTARCA	6144	3072	0.727941	50.25	52.1	88.5	2	336	PNLEYLD	YYTHEDK	CCNAAYYTNGARTAYYTNGA	TTRTCYTCRTGNGTRTARTA	2048	128	65	84	44.1548
Sar_1149	XP_046912086.1_6511862_6512852	927	3	23	323	LNYNQEKH	FGHTKVLC	YTNAAYTAYAAYCARGARAARCA	CANARNACYTTNGTRTGNCCRAA	512	4096	0.166667	30.25	68.8	100	5	347	KLPPNHV	DNPWWVL	AARYTNCCNCCNAAYCAYGT	ARNACCCACCANGGRTTRTC	1024	128	65.1	100	44.1492
Sar_1150	XP_046920429.1_5439854_5440391	387	4	30	150	LAGYADIF	DPWNRLVY	YTNGCNGGNTAYGCNGAYATHTT	TANACNARNCKRTTCCANGGRTC	6144	4096	0.184211	10.6	62.9	95.5	21	170	ARIQEGV	PYNMTDV	GCNMGNATHCARGARGGNGT	ACRTCNGTCATRTTRTANGG	1536	128	68.9	96.5	44.1452
Sar_1151	XP_046914504.1_2264182_2264686	390	3	26	147	TFPMYQGW	PEQRGAQL	ACNTTYCCNATGTAYCARGGNTG	ARYTGNGCNCCNCKYTGYTCNGG	512	8192	0.365217	24.75	65.2	100	13	166	YVNEKYF	IHEQFQK	TAYGTNAAYGARAARTAYTT	TTYTGRAAYTGYTCRTGDAT	128	96	74.4	95	44.144
Sar_1152	XP_046918545.1_2570246_2570869	507	3	26	186	DDEMIIAN	NFNMTQEE	GAYGAYGARATGATHATHGCNAA	TCYTCYTGNGTCATRTTRAARTT	288	128	0	14.75	68	96	16	200	NFECIGN	KMLDNQE	AAYTTYGARTGYATHGGNAA	TCYTGRTTRTCNARCATYTT	192	128	71.9	100	44.142
Sar_1153	XP_046916395.1_9312451_9313608	492	10	150	305	VMVNSSWT	EHFGISVV	GTNATGGTNAAYWSNWSNTGGAC	ACNACNSWDATNCCRAARTGYTC	8192	6144	0.778523	50.4545	39.5	88.5	95	328	PTISTDM	GPKLDII	CCNACNATHWSNACNGAYAT	ATDATRTCNARYTTNGGNCC	6144	1536	54.7	86.5	44.1319
Sar_1154	XP_046913334.1_3912880_3913448	480	4	17	168	CYLNYIKE	KYIQWEKQ	TGYTAYYTNAAYTAYATHAARGA	TGYTTYTCCCAYTGDATRTAYTT	768	96	0.310345	18.6	69.2	95.5	7	176	VKVLNID	NPLKTED	GTNAARGTNYTNAAYATHGA	TCYTCNGTYTTNARNGGRTT	1536	1024	63.5	94.5	44.1294
Sar_1155	XP_046917734.1_3339070_3341059	708	4	78	305	RCGHIYCW	DGQHIYLH	MGNTGYGGNCAYATHTAYTGYTG	TGNARRTADATRTGYTGNCCRTC	1536	1536	0.75	69.4	67.9	95.5	6	364	LQANCQF	CEFRIVE	YTNCARGCNAAYTGYCARTT	TCNACDATNCKRAAYTCRCA	512	768	67	85.5	44.094
Sar_1156	XP_046914364.1_1826963_1827690	378	5	45	162	ATAHIGDP	QAYDWYHL	GCNACNGCNCAYATHGGNGAYCC	ARRTGRTACCARTCRTANGCYTG	3072	256	0.834862	41.1667	65.5	86	5	183	IIYAGFD	DQTVNIH	ATHATHTAYGCNGGNTTYGA	TGDATRTTNACNGTYTGRTC	576	384	71	86	44.0503
Sar_1157	XP_046917596.1_13192973_13193942	720	5	24	255	IESAHEKI	QANKIIRD	ATHGARWSNGCNCAYGARAARAT	TCNCKDATDATYTTRTTNGCYTG	3072	2304	0.392857	40.1667	58.4	97	4	328	GSLHWYP	PIKCKYE	GGNWSNYTNCAYTGGTAYCC	TCRTAYTTRCAYTTDATNGG	2048	192	62.9	90	43.9563
Sar_1158	XP_046916596.1_2509048_2509895	624	4	42	241	ILGWYFMP	DQVIVQRA	ATHYTNGGNTGGTAYTTYATGCC	GCNCKYTGNACDATNACYTGRTC	384	3072	0.457895	41.4	64.5	97	13	268	EHFIGLA	KITPMFL	GARCAYTTYATHGGNYTNGC	ARRAACATNGGNGTDATYTT	768	384	65	92.5	43.9392
Sar_1159	XP_046917821.1_11261918_11262667	570	4	37	218	SMVAIKTN	HIAIGDNL	WSNATGGTNGCNATHAARACNAA	ARRTTRTCNCCDATNGCDATRTG	6144	2304	0.467532	35.4	62.5	95.5	21	226	GECGACW	CGIAEEI	GGNGARTGYGGNGCNTGYTG	ATYTCYTCNGCDATNCCRCA	512	384	65.2	96.5	43.916
Sar_1160	XP_046917979.1_904654_906279	1311	5	146	574	IGYYRLQA	EKLHFIIG	ATHGGNTAYTAYMGNYTNCARGC	CCDATDATRAARTGNARYTTYTC	6144	1152	0.386842	63.1667	56.8	96.5	-3	582	REELMFD	HGILREE	MGNGARGARYTNATGTTYGA	TCYTCNCKNARDATNCCRTG	512	3072	60.2	91.5	43.8726
Sar_1161	XP_046908379.1_5695192_5695956	423	4	17	149	VETTAHVQ	HAQQVDML	GTNGARACNACNGCNCAYGTNCA	ARCATRTCNACYTGYTGNGCRTG	4096	512	0.306452	19.4	62.8	94	9	159	ATIFGPQ	YHNYFFI	GCNACNATHTTYGGNCCNCA	ATRAARAARTARTTRTGRTA	1536	64	70.2	94.5	43.8382
Sar_1162	XP_046909414.1_3896940_3897896	366	5	151	264	RIEVPANN	DGIHYDPL	MGNATHGARGTNCCNGCNAAYAA	ARNGGRTCRTARTGDATNCCRTC	6144	1536	0.371429	16.5	63.6	94	8	304	IKTKNGQ	AKAKHQY	ATHAARACNAARAAYGGNCA	TAYTGRTGYTTNGCYTTNGC	384	256	67.4	86	43.8366
Sar_1163	XP_046910464.1_5668415_5670960	348	5	439	546	LGYRAWEI	QNLEKPEV	YTNGGNTAYMGNGCNTGGGARAT	ACYTCNGGYTTYTCNARRTTYTG	4096	1024	0.257426	8.66667	63	94.5	422	569	TSQVYLH	GCWVTVK	ACNWSNCARGTNTAYYTNCA	TTNACNGTNACCCARCANCC	8192	512	59	95.5	43.8318
Sar_1164	XP_046912704.1_1734167_1735300	561	6	126	304	RADSYYEY	YHITGKQI	MGNGCNGAYWSNTAYTAYGARTA	ATYTGYTTNCCNGTDATRTGRTA	8192	768	0.573171	41.1429	56.5	91.5	104	382	LPMYINP	YVFNTEG	YTNCCNATGTAYATHAAYCC	CCYTCNGTRTTRAANACRTA	384	256	69	81	43.7658
Sar_1165	XP_046913717.1_4501828_4502396	417	3	26	156	INEVCNFA	IDNNDQFR	ATHAAYGARGTNTGYAAYTTYGC	CKRAAYTGRTCRTTRTTRTCDAT	384	384	0.0967742	12.75	66.9	94	18	168	TMPYMFC	ETFKAGD	ACNATGCCNTAYATGTTYTG	TCNCCNGCYTTRAANGTYTC	64	512	73.7	100	43.7516
Sar_1166	XP_046911264.1_7058875_7059636	501	6	39	197	QDRVDEWK	IEERSHYC	CARGAYMGNGTNGAYGARTGGAA	CARTARTGNSWNCKYTCYTCDAT	512	6144	0.744361	31.5714	58.3	95	18	206	SVEAKLK	FFNLLRP	WSNGTNGARGCNAARYTNAA	GGNCKNARNARRTTRAARAA	8192	4096	49.4	96.5	43.7456
Sar_1167	XP_046909028.1_7906887_7907442	441	3	18	156	CLNICVGE	KEDAMKWF	TGYYTNAAYATHTGYGTNGGNGA	AACCAYTTCATNGCRTCYTCYTT	3072	64	0.030303	5.75	68.4	100	3	164	SKRKNPM	QEKYDGI	WSNAARMGNAARAAYCCNAT	ATNCCRTCRTAYTTYTCYTG	4096	128	67	100	43.7218
Sar_1168	XP_046915722.1_2558675_2560324	1047	5	138	478	WGQPVRIE	DIVLDPQT	TGGGGNCARCCNGTNMGNATHGA	GTYTGNGGRTCNARNACDATRTC	3072	3072	0.691803	91	60.1	87.5	101	500	EYCNLDG	IERAGMD	GARTAYTGYAAYYTNGAYGG	TCCATNCCNGCNCKYTCDAT	256	768	65.7	87.5	43.718
Sar_1169	XP_046916988.1_746833_747632	507	4	39	199	TPLEMIIY	DPNKVFEI	ACNCCNYTNGARATGATHATHTA	ATYTCRAANACYTTRTTNGGRTC	2304	512	0.426471	17.2	68.5	97	13	207	APYPHLN	EMMAYLR	GCNCCNTAYCCNCAYYTNAA	CKNARRTANGCCATCATYTC	2048	256	62.7	93	43.6776
Sar_1170	XP_046920399.1_3067846_3069397	1212	3	35	430	VPDENGKA	KIDRNTFV	GTNCCNGAYGARAAYGGNAARGC	ACRAANGTRTTNCKRTCDATYTT	1024	1536	0.405263	98.5	67.5	92	27	532	CPELHIF	NDPHVRQ	TGYCCNGARYTNCAYATHTT	TGNCKNACRTGNGGRTCRTT	768	1024	68.5	95	43.6673
Sar_1171	XP_046908315.1_6565361_6567683	1425	3	12	478	GTTFYYFV	EVIDDEDT	GGNACNACNTTYTAYTAYTTYGT	GTRTCYTCRTCRTCDATNACYTC	1024	384	0.273731	86.25	57.6	100	4	496	TKFQYDE	VFVKLTR	ACNAARTTYCARTAYGAYGA	CKNGTNARYTTNACRAANAC	128	4096	67	100	43.6649
Sar_1172	XP_046908960.1_7286897_7287923	942	3	20	325	KWIFVGGK	QKYLNQIE	AARTGGATHTTYGTNGGNGGNAA	TCDATYTGRTTNARRTAYTTYTG	768	768	0.208054	27.25	63.7	98	12	337	NIIEQKT	EDFHVTK	AAYATHATHGARCARAARAC	TTNGTNACRTGRAARTCYTC	144	256	73.1	97.5	43.653
Sar_1173	XP_046918023.1_193099_194147	624	5	87	286	GQQALFKP	FDYLIGNA	GGNCARCARGCNYTNTTYAARCC	GCRTTNCCDATNARRTARTCRAA	2048	1536	0.533333	37.1667	62.8	91.5	73	296	RKGTQLK	HHYEVFK	MGNAARGGNACNCARYTNAA	TTRAANACYTCRTARTGRTG	4096	128	64.8	88.5	43.6416
Sar_1174	XP_046915578.1_4375077_4376021	369	4	33	147	AVHEFHVW	DCPPGQLG	GCNGTNCAYGARTTYCAYGTNTG	CCNARYTGNCCNGGNGGRCARTC	1024	4096	0.45	11.8	61.8	97	12	163	PTHIQID	TCCGPQQ	CCNACNCAYATHCARATHGA	TGYTGNGGNCCRCARCANGT	576	512	66.4	96.5	43.623
Sar_1175	XP_046918702.1_6969518_6970952	717	3	138	368	AYGVFGNQ	FMAGYLPI	GCNTAYGGNGTNTTYGGNAAYCA	ATNGGNARRTANCCNGCCATRAA	2048	2048	0.539171	68.75	66.6	98	23	420	HWVIYAI	GPFWTNI	CAYTGGGTNATHTAYGCNAT	ATRTTNGTCCARAANGGNCC	192	256	69.5	92.5	43.5882
Sar_1176	XP_046920229.1_436085_438995	531	3	116	284	TVNKVCFH	WDIKRPYV	ACNGTNAAYAARGTNTGYTTYCA	ACRTANGGNCKYTTDATRTCCCA	1024	768	0.383648	30.75	69.4	96	108	310	VVFNDHK	WKNDPFV	GTNGTNTTYAAYGAYCAYAA	ACRAANGGRTCRTTYTTCCA	256	64	75.6	90.5	43.5684
Sar_1177	XP_046913690.1_968027_968916	603	4	82	274	YPTQVIAK	QQWLGTAL	TAYCCNACNCARGTNATHGCNAA	ARNGCNGTNCCNARCCAYTGYTG	3072	4096	0.313514	29.6	61.2	95.5	21	289	FVQCIIN	DMFFGKQ	TTYGTNCARTGYATHATHAA	TGYTTNCCRAARAACATRTC	288	64	73.4	89	43.5499
Sar_1178	XP_046915257.1_3267687_3268596	408	4	78	205	NGYNAIGF	DTIVQPKE	AAYGGNTAYAAYGCNATHGGNTT	TCYTTNGGYTGNACDATNGTRTC	1536	1536	0.391667	20.4	65.4	89.5	7	218	YHGMGDT	FYEPGQA	TAYCAYGGNATGGGNGAYAC	GCYTGNCCNGGYTCRTARAA	128	256	70.9	94.5	43.5497
Sar_1179	XP_046915666.1_3032059_3033337	861	3	56	334	EFEKYKQY	HQANAMVT	GARTTYGARAARTAYAARCARTA	GTNACCATNGCRTTNGCYTGRTG	128	512	0.224265	44	67.5	96	38	350	DWHPFKE	KELRWIK	GAYTGGCAYCCNTTYAARGA	TTDATCCANCKNARYTCYTT	64	768	68.6	97.5	43.5304
Sar_1180	XP_046912770.1_3984516_3986423	1017	4	242	572	ILHVEQEV	YFTQHHVD	ATHYTNCAYGTNGARCARGARGT	TCNACRTGRTGYTGNGTRAARTA	1536	512	0.376543	48.4	64.9	98.5	216	610	GRNGIGK	FGITGDL	GGNMGNAAYGGNATHGGNAA	ARRTCNCCNGTDATNCCRAA	3072	1536	57	96	43.4901
Sar_1181	XP_046909368.1_5109222_5110584	981	4	67	385	VDFLKTIE	YALFIGDT	GTNGAYTTYYTNAARACNATHGA	GTRTCNCCDATRAANARNGCRTA	3072	3072	0.559486	73.8	63.7	94	39	411	TWLFGYE	KKLKNIA	ACNTGGYTNTTYGGNTAYGA	GCDATRTTYTTNARYTTYTT	512	384	62.8	92.5	43.4702
Sar_1182	XP_046920015.1_9962525_9963629	450	6	45	186	IKLANHFP	QGVGGVVQ	ATHAARYTNGCNAAYCAYTTYCC	TGNACNACNCCNCCNACNCCYTG	1536	8192	0.574627	32.1429	50.9	93	9	216	SIGHCHP	DEVQTGF	WSNATHGGNCAYTGYCAYCC	AANCCNGTYTGNACYTCRTC	1536	512	65.3	89	43.4635
Sar_1183	XP_046913830.1_2191595_2192608	651	3	43	251	DKFIVNVD	CYQSWWMI	GAYAARTTYATHGTNAAYGTNGA	ATCATCCACCANSWYTGRTARCA	768	128	0.30198	54.75	60.8	94	8	274	YAHYFKV	CQVHTWY	TAYGCNCAYTAYTTYAARGT	TACCANGTRTGNACYTGRCA	128	128	73.1	100	43.4554
Sar_1184	XP_046919283.1_13672030_13673839	1110	3	75	436	ELMPIVYT	QGNNVYIF	GARYTNATGCCNATHGTNTAYAC	AADATRTANACRTTRTTNCCYTG	1536	768	0.468571	83.25	66.4	98	56	516	DLQDYNK	PEPIDKY	GAYYTNCARGAYTAYAAYAA	TAYTTRTCDATNGGYTCNGG	256	384	69.1	90.5	43.4164
Sar_1185	XP_046909997.1_5739153_5739915	456	3	80	223	EFCPKDVQ	NEPCTIIQ	GARTTYTGYCCNAARGAYGTNCA	TGDATDATNGTRCANGGYTCRTT	512	1152	0.345865	26.75	70.5	100	71	233	EFGLDYD	EVIAAIK	GARTTYGGNYTNGAYTAYGA	TTDATNGCNGCDATNACYTC	512	1152	63.3	97.5	43.3888
Sar_1186	XP_046917695.1_3528512_3530712	1053	3	289	631	RKACDHAF	VYYFFAII	MGNAARGCNTGYGAYCAYGCNTT	ATDATNGCRAARAARTARTANAC	2048	768	0.748447	121.25	62.9	92	142	640	PVFLIDN	MECFGQY	CCNGTNTTYYTNATHGAYAA	TAYTGNCCRAARCAYTCCAT	1536	64	73.4	90.5	43.3632
Sar_1187	XP_046913881.1_769393_769836	348	6	9	116	IDMWSVGC	KDLLDKIF	ATHGAYATGTGGWSNGTNGGNTG	AADATYTTRTCNARNARRTCYTT	1536	3072	0.386139	16.5714	51.4	95	1	135	LGLQYDH	QALMHPF	YTNGGNYTNCARTAYGAYCA	AANGGRTGCATNARNGCYTG	2048	512	64.5	89	43.3569
Sar_1188	XP_046910836.1_3869442_3870227	459	4	34	178	RPFNFVGQ	EPFWRTAN	MGNCCNTTYAAYTTYGTNGGNCA	TTNGCNGTNCKCCARAANGGYTC	4096	2048	0.350365	24.8	64.7	94	21	203	FIGADAC	KAYITKQ	TTYATHGGNGCNGAYGCNTG	TGYTTNGTDATRTANGCYTT	768	384	67.8	92.5	43.3546
Sar_1189	XP_046918540.1_2291224_2292783	528	4	82	249	EEVMAYYI	DHLHYLND	GARGARGTNATGGCNTAYTAYAT	TCRTTNARRTARTGNARRTGRTC	256	2048	0.534161	23.6	58.6	98.5	11	263	FLNIMKQ	IDDLNNV	TTYYTNAAYATHATGAARCA	ACRTTRTTNARRTCRTCDAT	192	384	67.5	94.5	43.3386
Sar_1190	XP_046911165.1_3209350_3210392	942	4	15	320	LPPNYADG	QEFITASG	YTNCCNCCNAAYTAYGCNGAYGG	CCNSWNGCNGTDATRAAYTCYTG	4096	6144	0.324415	52.4	60.9	92.5	5	357	GKSFTCH	DNFFETT	GGNAARWSNTTYACNTGYCA	GTNGTYTCRAARAARTTRTC	2048	128	63.8	98	43.3072
Sar_1191	XP_046916896.1_1917806_1918804	768	3	17	264	PEGLNNFP	YQHNFPHG	CCNGARGGNYTNAAYAAYTTYCC	CCRTGNGGRAARTTRTGYTGRTA	2048	256	0.19917	28.5	64.4	100	6	321	GTKRIDY	KPEQIYI	GGNACNAARMGNATHGAYTA	ATRTADATYTGYTCNGGYTT	1536	192	68.8	97.5	43.2957
Sar_1192	XP_046913007.1_2655380_2656584	429	4	48	182	INYFDTGD	CEQMEYHM	ATHAAYTAYTTYGAYACNGGNGA	ATRTGRTAYTCCATYTGYTCRCA	768	64	0.484375	29.4	70.5	94	7	203	RNIGKNG	FHKAGIG	MGNAAYATHGGNAARAAYGG	CCDATNCCNGCYTTRTGRAA	768	384	64.1	89.5	43.276
Sar_1193	XP_046909574.1_626607_627701	354	4	100	209	HIKDDEQA	FANKFRIE	CAYATHAARGAYGAYGARCARGC	TCDATNCKRAAYTTRTTNGCRAA	192	1536	0.349515	14	67.6	94	12	218	DFQAVIP	KKYSLHP	GAYTTYCARGCNGTNATHCC	GGRTGNARNSWRTAYTTYTT	384	2048	58.3	100	43.2149
Sar_1194	XP_046909155.1_7398084_7399419	435	4	49	185	EQWDQMTF	KIHYQPPL	GARCARTGGGAYCARATGACNTT	ARNGGNGGYTGRTARTGDATYTT	64	1536	0.592308	34.8	70.2	89.5	29	197	LMDQMGE	NQLIQRA	YTNATGGAYCARATGGGNGA	GCNCKYTGDATNARYTGRTT	128	1536	64.2	93	43.1424
Sar_1195	XP_046919687.1_11228300_11228953	393	5	21	143	MSEIRGKP	FWQGVILA	ATGWSNGARATHMGNGGNAARCC	GCNARDATNACNCCYTGCCARAA	6144	1536	0.206897	9.5	60.3	100	10	155	CYEYLGG	ADIISPG	TGYTAYGARTAYYTNGGNGG	CCNGGNSWDATDATRTCNGC	512	4608	52.1	97	43.1131
Sar_1196	XP_046910099.1_3510316_3511021	663	3	31	243	ITLADICM	MILFGEDN	ATHACNYTNGCNGAYATHTGYAT	TTRTCYTCNCCRAANARDATCAT	4608	768	0.306533	34.25	66.2	98	4	258	PAKNQVK	WVWRGHE	CCNGCNAARAAYCARGTNAA	TCRTGNCCNCKCCANACCCA	512	256	67.4	97.5	43.0856
Sar_1197	XP_046918688.1_2920747_2921603	621	4	20	218	VPCMKEAF	KNTKIFWN	GTNCCNTGYATGAARGARGCNTT	TTCCARAADATYTTNGTRTTYTT	512	192	0.382199	33.4	70.8	89.5	2	235	LFKPITK	AKFFVDV	YTNTTYAARCCNATHACNAA	ACRTCNACRAARAAYTTNGC	1536	256	64	92.5	43.0668
Sar_1198	XP_046916367.1_4576990_4578100	837	3	36	306	EEYNLDDF	NHCIELMD	GARGARTAYAAYYTNGAYGAYTT	TCCATNARYTCDATRCARTGRTT	512	384	0.344697	45	67.7	98	23	320	GLCERPV	NDIHHVR	GGNYTNTGYGARMGNCCNGT	CKNACRTGRTGDATRTCRTT	4096	384	61.8	100	43.039
Sar_1199	XP_046920578.1_4990119_4991275	693	4	123	345	IAVPFMFF	YGLFRVMT	ATHGCNGTNCCNTTYATGTTYTT	GTCATNACNCKRAANARNCCRTA	768	4096	0.781991	75.8	59.3	91	5	385	FLYFQWD	YKPVDLY	TTYYTNTAYTTYCARTGGGA	TANARRTCNACNGGYTTRTA	128	1024	68.3	92.5	43.0332
Sar_1200	XP_046909262.1_3357080_3358175	849	3	34	308	NRDFDHEA	DNYDVFVG	AAYMGNGAYTTYGAYCAYGARGC	CCNACRAANACRTCRTARTTRTC	512	512	0.256604	50	66.2	98	7	317	LSDEEHY	QATDFGD	YTNWSNGAYGARGARCAYTA	TCNCCRAARTCNGTNGCYTG	2048	512	62.6	100	43.0279
Sar_1201	XP_046916443.1_4163780_4165453	1065	2	150	496	VNIYDDGN	ETWVKCPK	GTNAAYATHTAYGAYGAYGGNAA	TTNGGRCAYTTNACCCANGTYTC	768	512	0.161194	78.3333	67.1	97	142	533	DRDKFNY	WIEAYDV	GAYMGNGAYAARTTYAAYTA	ACRTCRTANGCYTCDATCCA	256	96	73.3	100	43.0107
Sar_1202	XP_046918948.1_5762754_5763666	588	3	86	273	ETIVYDFC	FTTNIRQM	GARACNATHGTNTAYGAYTTYTG	ATYTGNCKDATRTTNGTNGTRAA	768	3072	0.321839	38.5	68	98	47	305	NNIATME	PKLQVPN	AAYAAYATHGCNACNATGGA	TTNGGNACYTGNARYTTNGG	192	2048	64.7	97.5	43.0012
Sar_1203	XP_046912297.1_4519002_4520209	792	3	32	287	EIYCNEKF	CDTHKYGF	GARATHTAYTGYAAYGARAARTT	AANCCRTAYTTRTGNGTRTCRCA	192	512	0.345382	49.75	74.4	96	5	340	FIRLPYI	NIATCWA	TTYATHMGNYTNCCNTAYAT	GCCCARCANGTNGCDATRTT	3072	192	61.3	95	42.9953
Sar_1204	XP_046913865.1_4815277_4816572	666	5	83	296	TGDYIPHD	GQFFGHTH	ACNGGNGAYTAYATHCCNCAYGA	TGNGTRTGNCCRAARAAYTGNCC	1536	1024	0.649425	51.3333	63.5	93.5	11	305	LHLDIYY	DEIRLYY	YTNCAYYTNGAYATHTAYTA	TARTANARNCKDATYTCRTC	1536	1536	59	87.5	42.9946
Sar_1205	XP_046913366.1_3939070_3939894	543	3	59	231	KYTHPKDF	PFYDPSGA	AARTAYACNCAYCCNAARGAYTT	GCNCCNSWNGGRTCRTARAANGG	512	8192	0.0120482	9	61.2	100	51	240	VTFEGYW	MKPFARL	GTNACNTTYGARGGNTAYTG	ARNCKNGCRAANGGYTTCAT	512	1024	70.8	100	42.983
Sar_1206	XP_046915744.1_3103138_3104142	645	3	55	261	AQKIPKEF	YPRIVDCT	GCNCARAARATHCCNAARGARTT	GTRCARTCNACDATNCKNGGRTA	768	3072	0.272727	23.25	65.5	100	46	281	LIRDHIM	EVLHQYA	YTNATHMGNGAYCAYATHAT	GCRTAYTGRTGNARNACYTC	2304	512	64.6	100	42.9737
Sar_1207	XP_046916743.1_73329_73845	450	3	18	159	RDVDYECF	CNNAFIVL	MGNGAYGTNGAYTAYGARTGYTT	ARNACDATRAANGCRTTRTTRCA	1024	1536	0.29771	21.5	67.9	98	9	167	PYTGDMH	CIEVTTE	CCNTAYACNGGNGAYATGCA	TCNGTNGTNACYTCDATRCA	256	768	69.4	95	42.9652
Sar_1208	XP_046916275.1_378876_380630	1305	3	105	531	DNGIYTFV	IDKATSED	GAYAAYGGNATHTAYACNTTYGT	TCYTCNSWNGTNGCYTTRTCDAT	768	6144	0.253659	77.5	61.4	94	70	553	VQWLKDN	AKQNTQV	GTNCARTGGYTNAARGAYAA	ACYTGNGTRTTYTGYTTNGC	256	256	70	97.5	42.9522
Sar_1209	XP_046919087.1_8734981_8736055	1023	2	20	352	VQITHTGK	EIMNIKAF	GTNCARATHACNCAYACNGGNAA	AANGCYTTDATRTTCATDATYTC	3072	288	0.195513	77	68	100	1	364	YKQGDEA	NTVKKEL	TAYAARCARGGNGAYGARGC	ARYTCYTTYTTNACNGTRTT	128	512	69.2	100	42.9255
Sar_1210	XP_046910382.1_7673484_7674105	375	4	22	138	CYARELKH	NEHFERSK	TGYTAYGCNMGNGARYTNAARCA	TTNSWNCKYTCRAARTGYTCRTT	4096	4096	0.363636	25.4	59.2	94	13	148	KATACEM	QEKRHDE	AARGCNACNGCNTGYGARAT	TCRTCRTGNCKYTTYTCYTG	512	256	69.6	94.5	42.9207
Sar_1211	XP_046913203.1_1914555_1915341	765	3	20	266	DRKYYADM	KNFEQKLH	GAYMGNAARTAYTAYGCNGAYAT	TGNARYTTYTGYTCRAARTTYTT	1024	512	0.309859	32.5	67.8	100	3	283	FNKMTRT	GVYTACI	TTYAAYAARATGACNMGNAC	ATRCANGCNGTRTANACNCC	256	1024	63.3	97.5	42.9025
Sar_1212	XP_046909760.1_3761352_3761797	345	5	27	133	VCEIETWC	EYMFPVIP	GTNTGYGARATHGARACNTGGTG	GGDATNACNGGRAACATRTAYTC	384	384	0.3	11.1667	68.9	95	3	144	VWTLLTT	TCMNSAE	GTNTGGACNYTNYTNACNAC	TCNGCNSWRTTCATRCANGT	4096	1024	47.5	97	42.8902
Sar_1213	XP_046912009.1_1260578_1262273	828	5	170	437	HKIFDLIC	IDENRPEK	CAYAARATHTTYGAYYTNATHTG	TTYTCNGGNCKRTTYTCRTCDAT	1152	1536	0.513725	55.3333	63.4	93.5	97	458	PPKGRGI	KNEHKFR	CCNCCNAARGGNMGNGGNAT	CKRAAYTTRTGYTCRTTYTT	4096	128	61.2	84.5	42.8877
Sar_1214	XP_046915446.1_12044021_12046779	1119	4	207	571	GDLMYLYV	VECKGIIG	GGNGAYYTNATGTAYYTNTAYGT	CCDATDATNCCYTTRCAYTCNAC	2048	1152	0.354749	32.6	56.7	100	192	579	TASGWNP	NDGRHYI	ACNGCNWSNGGNTGGAAYCC	ATRTARTGNCKNCCRTCRTT	2048	512	61.4	98	42.8505
Sar_1215	XP_046913380.1_13282069_13282813	348	5	87	194	IDMLVNNA	TEMAKVGW	ATHGAYATGYTNGTNAAYAAYGC	CANCCNACYTTNGCCATYTCNGT	768	1024	0.475248	19.3333	66.3	91	23	247	GIGREIV	PIDGGIY	GGNATHGGNMGNGARATHGT	TADATNCCNCCRTCDATNGG	2304	1152	56.8	93	42.8231
Sar_1216	XP_046918520.1_8171736_8173371	486	5	261	414	LPTRKFKF	PFIGNLFI	YTNCCNACNMGNAARTTYAARTT	ATRAANARRTTNCCDATRAANGG	8192	3072	0.469388	33.8333	56.5	92.5	151	441	YDDVIHF	PEQDPFL	TAYGAYGAYGTNATHCAYTT	ARRAANGGRTCYTGYTCNGG	192	512	68.6	87.5	42.7937
Sar_1217	XP_046911145.1_1518385_1519548	426	5	89	222	YAYVFKGE	FGESIFND	TAYGCNTAYGTNTTYAARGGNGA	TCRTTRAADATNSWYTCNCCRAA	1024	3072	0.322835	20.1667	59.2	93.5	5	281	PPDMLWI	GCITALL	CCNCCNGAYATGYTNTGGAT	ARNARNGCNGTDATRCANCC	256	6144	59.6	94.5	42.7704
Sar_1218	XP_046917356.1_1391315_1391791	399	4	16	140	SYREHFHC	HFHCRRDN	WSNTAYMGNGARCAYTTYCAYTG	TTRTCNCKNCKRCARTGRAARTG	4096	2048	0.135593	9.4	59.4	97	1	150	YANANEC	HTFKNKA	TAYGCNAAYGCNAAYGARTG	GCYTTRTTYTTRAANGTRTG	256	128	69.4	93	42.7598
Sar_1219	XP_046912682.1_3779552_3780578	534	4	19	188	QLYYVDAF	MYFNDSED	CARYTNTAYTAYGTNGAYGCNTT	TCYTCNSWRTCRTTRAARTACAT	2048	512	0.567376	42	63.6	94	5	254	SDLGEGP	EYPDGMT	WSNGAYYTNGGNGARGGNCC	GTCATNCCRTCNGGRTAYTC	8192	128	60.9	96	42.7528
Sar_1220	XP_046914405.1_4220369_4221549	987	3	28	348	HAGIYYKP	GNLVDDFV	CAYGCNGGNATHTAYTAYAARCC	ACRAARTCRTCNACNARRTTNCC	768	2048	0.219745	59.5	60	98	6	368	MAILEKE	MHVRNAP	ATGGCNATHYTNGARAARGA	GGNGCRTTNCKNACRTGCAT	384	512	66.4	100	42.7413
Sar_1221	XP_046915882.1_407441_408225	405	3	87	213	YMINCSKT	EVNGKILT	TAYATGATHAAYTGYWSNAARAC	GTNARDATYTTNCCRTTNACYTC	768	3072	0.491667	35	59.2	98	28	255	PQYFCTQ	KEFYQRN	CCNCARTAYTTYTGYACNCA	TTNCKYTGRTARAAYTCYTT	256	256	72.8	97.5	42.712
Sar_1222	XP_046913072.1_39303_39915	483	3	36	188	SNYNETWQ	DHKITLVE	WSNAAYTAYAAYGARACNTGGCA	TCNACNARNGTDATYTTRTGRTC	1024	3072	0.212329	19.75	66.6	96	23	196	ECPQNDD	WGKCLGA	GARTGYCCNCARAAYGAYGA	GCNCCNARRCAYTTNCCCCA	128	512	69	97.5	42.6115
Sar_1223	XP_046914230.1_2242167_2242943	708	3	12	239	FAQKFTHI	YIEILNKH	TTYGCNCARAARTTYACNCAYAT	TGYTTRTTNARDATYTCDATRTA	512	1152	0.140271	37.75	66.6	92	4	248	HGYDIAK	PKILWDE	CAYGGNTAYGAYATHGCNAA	TCRTCCCANARDATYTTNGG	384	384	70.4	97.5	42.5501
Sar_1224	XP_046917872.1_241224_242411	969	2	60	374	FVKVKEND	NCQDLTPF	TTYGTNAARGTNAARGARAAYGA	AANGGNGTNARRTCYTGRCARTT	512	2048	0.162338	75.6667	67.8	100	45	384	DEGNVIQ	NFNMNEY	GAYGARGGNAAYGTNATHCA	TAYTCRTTCATRTTRAARTT	384	32	71.4	96.5	42.5404
Sar_1225	XP_046919464.1_5502450_5503234	495	4	73	229	KVYITDCE	DKVIQCRW	AARGTNTAYATHACNGAYTGYGA	CANCKRCAYTGDATNACYTTRTC	768	1536	0.18	15	72	95.5	2	238	TWNKLGN	PNEFSFI	ACNTGGAAYAARYTNGGNAA	ATRAANSWRAAYTCRTTNGG	512	1024	58.7	91	42.5282
Sar_1226	XP_046918958.1_11707219_11707893	414	3	18	147	VTFNQKDF	VHYFTKVG	GTNACNTTYAAYCARAARGAYTT	CCNACYTTNGTRAARTARTGNAC	512	1024	0.0162602	13.5	69.2	100	9	155	YSWDKKP	TGEVPVI	TAYWSNTGGGAYAARAARCC	ATNACNGGNACYTCNCCNGT	256	2048	60.2	100	42.4802
Sar_1227	XP_046920657.1_4122164_4123569	786	3	155	408	SCQNNTEY	KDANKELK	WSNTGYCARAAYAAYACNGARTA	TTNARYTCYTTRTTNGCRTCYTT	2048	1024	0.0890688	21	61.4	96	138	455	MITEQVF	KHVRIQE	ATGATHACNGARCARGTNTT	TCYTGDATNCKNACRTGYTT	192	768	70.9	100	42.4533
Sar_1228	XP_046912733.1_2790395_2791202	576	4	51	234	NKLAYKCE	PQEVKPLE	AAYAARYTNGCNTAYAARTGYGA	TCNARNGGYTTNACYTCYTGNGG	1024	4096	0.316384	25	62.2	95.5	41	242	NTEAKYF	GIHIHRV	AAYACNGARGCNAARTAYTT	ACNCKRTGDATRTGDATNCC	256	1152	66.6	91	42.3685
Sar_1229	XP_046917481.1_10354587_10355895	774	3	109	358	PTFLCGEI	TNDQKHLY	CCNACNTTYYTNTGYGGNGARAT	TANARRTGYTTYTGRTCRTTNGT	4096	1024	0.407563	56.5	67.2	94	96	369	IEICLKN	KFAEWCC	ATHGARATHTGYYTNAARAA	CARCACCAYTCNGCRAAYTT	576	64	69.6	92.5	42.367
Sar_1230	XP_046916521.1_930413_931843	444	4	55	194	FFIQDTEI	HKQWINGL	TTYTTYATHCARGAYACNGARAT	ARNCCRTTDATCCAYTGYTTRTG	384	384	0.458647	29.6	69.6	88	2	203	TVLVQFK	WEPYHLN	ACNGTNYTNGTNCARTTYAA	TTNARRTGRTANGGYTCCCA	2048	256	68	89	42.3424
Sar_1231	XP_046914146.1_2104928_2105540	381	5	61	179	MVAQSIPY	YDTQRIVR	ATGGTNGCNCARWSNATHCCNTA	CKNACDATNCKYTGNGTRTCRTA	6144	6144	0.205357	11.1667	55	92.5	51	188	LTIGAMI	AETHPPY	YTNACNATHGGNGCNATGAT	TANGGNGGRTGNGTYTCNGC	1536	1024	63.5	95.5	42.3418
Sar_1232	XP_046914145.1_2112594_2113293	468	3	47	194	IDVIKDCF	IKPHYYAF	ATHGAYGTNATHAARGAYTGYTT	AANGCRTARTARTGNGGYTTDAT	576	768	0.18705	23.25	67.9	100	10	210	DISFFQQ	QEFPLPD	GAYATHWSNTTYTTYCARCA	TCNGGNARNGGRAAYTCYTG	768	1024	59.5	100	42.3034
Sar_1233	XP_046916070.1_273671_274506	462	7	37	182	NENSINVK	KEAYMSLV	AAYGARAAYWSNATHAAYGTNAA	ACNARNSWCATRTANGCYTCYTT	3072	4096	0.658333	25.625	51.3	87	7	317	SLMEEVF	QTAGLAR	WSNYTNATGGARGARGTNTT	CKNGCNARNCCNGCNGTYTG	2048	8192	54.8	94	42.2838
Sar_1234	XP_046909432.1_84993_86648	1077	3	117	467	RLKFIDAN	DMNEPSNF	MGNYTNAARTTYATHGAYGCNAA	AARTTNSWNGGYTCRTTCATRTC	6144	1024	0.52924	90.5	63.2	94	26	510	EQRGCCW	CMTARHY	GARCARMGNGGNTGYTGYTG	TARTGNCKNGCNGTCATRCA	512	512	68.7	92.5	42.256
Sar_1235	XP_046915003.1_1120034_1120536	345	4	18	124	NQYQEAID	EGAYQVLP	AAYCARTAYCARGARGCNATHGA	GGNARNACYTGRTANGCNCCYTC	384	4096	0.13	10.4	67.3	95.5	3	137	LIEDQLC	IPEAKLN	YTNATHGARGAYCARYTNTG	TTNARYTTNGCYTCNGGDAT	1536	1536	62.9	91	42.2306
Sar_1236	XP_046914043.1_5958726_5959799	990	2	44	365	TLDNKNFY	IENMALKQ	ACNYTNGAYAAYAARAAYTTYTA	TGYTTNARNGCCATRTTYTCDAT	1024	768	0.285246	68.3333	69.7	100	28	391	LPAKIVD	EYDELKK	YTNCCNGCNAARATHGTNGA	TTYTTNARYTCRTCRTAYTC	3072	256	65.6	100	42.2251
Sar_1237	XP_046917266.1_10315391_10316651	708	5	56	283	GLYQDKHG	YGSNPVYT	GGNYTNTAYCARGAYAARCAYGG	GTRTANACNGGRTTNSWNCCRTA	1024	8192	0.721925	64.1667	54.4	85	45	381	KTLPNHH	HGYDNQL	AARACNYTNCCNAAYCAYCA	ARYTGRTTRTCRTANCCRTG	1024	256	68.2	91.5	42.2135
Sar_1238	XP_046912423.1_4814380_4815492	525	3	14	180	NCLGGTQE	KQCNLKPC	AAYTGYYTNGGNGGNACNCARGA	CANGGYTTNARRTTRCAYTGYTT	4096	1024	0.316129	36	61.6	96	2	317	QWKITGF	NDTGVYK	CARTGGAARATHACNGGNTT	TTRTANACNCCNGTRTCRTT	192	512	72.6	95	42.1719
Sar_1239	XP_046919885.1_10002307_10003423	1014	3	21	350	IESILWDT	GQFYCDIC	ATHGARWSNATHYTNTGGGAYAC	CADATRTCRCARTARAAYTGNCC	4608	384	0.452532	85.25	59.5	98	13	374	IVGGTNY	KKHRYQI	ATHGTNGGNGGNACNAAYTA	ATYTGRTANCKRTGYTTYTT	1536	256	66.2	95	42.1615
Sar_1240	XP_046909186.1_7952306_7953005	618	3	13	210	PCTATLMG	FELPKNIY	CCNTGYACNGCNACNYTNATGGG	TADATRTTYTTNGGNARYTCRAA	4096	1536	0.44385	47	60.5	100	5	223	YGQTECV	FTIEEGL	TAYGGNCARACNGARTGYGT	ARNCCYTCYTCDATNGTRAA	256	768	68	95	42.1051
Sar_1241	XP_046913831.1_2209522_2210081	510	3	21	182	MPENMDDF	NCPKMRMY	ATGCCNGARAAYATGGAYGAYTT	TACATNCKCATYTTNGGRCARTT	64	256	0.530612	43	69.8	98	12	195	SIIDDMY	CVCELSN	WSNATHATHGAYGAYATGTA	TTNSWNARYTCRCANACRCA	576	4096	56.2	100	42.1002
Sar_1242	XP_046916288.1_954603_955444	585	3	27	213	PTYDQLFE	IETLYKIP	CCNACNTAYGAYCARYTNTTYGA	GGDATYTTRTANARNGTYTCDAT	2048	2304	0.305556	42.5	63.2	93.5	18	241	FVIQFNK	VILMFND	TTYGTNATHCARTTYAAYAA	TCRTTRAACATNARDATNAC	192	384	69.8	97.5	42.0839
Sar_1243	XP_046908292.1_6506292_6507456	582	3	69	254	NDVAMIQT	QIMMENKY	AAYGAYGTNGCNATGATHCARAC	TAYTTRTTYTCCATCATDATYTG	384	48	0.185393	33	73.5	96	17	285	LQKENVD	DFNYSDS	YTNCARAARGARAAYGTNGA	SWRTCNSWRTARTTRAARTC	512	2048	58.2	97.5	42.0738
Sar_1244	XP_046915562.1_3019852_3020526	471	3	34	182	IDSWDVGQ	YFHHTQGD	ATHGAYWSNTGGGAYGTNGGNCA	TCNCCYTGNGTRTGRTGRAARTA	3072	512	0.253521	25.75	63.1	100	13	200	IRGEKYP	DKCQALW	ATHMGNGGNGARAARTAYCC	CANARNGCYTGRCAYTTRTC	768	512	70	93	42.0602
Sar_1245	XP_046913553.1_3626174_3627312	756	3	57	300	KLYVEINK	FVHFTVPW	AARYTNTAYGTNGARATHAAYAA	CANGGNACNGTRAARTGNACRAA	1536	2048	0.367089	64.75	64.3	98	11	352	DWKSFEN	EKIDSYP	GAYTGGAARWSNTTYGARAA	GGRTANSWRTCDATYTTYTC	256	768	61.1	97.5	42.0396
Sar_1246	XP_046914296.1_2065516_2066418	660	2	21	232	EKINMMAQ	IFNQLATM	GARAARATHAAYATGATGGCNCA	ATNGTNGCNARYTGRTTRAADAT	96	3072	0.166667	43	70.3	100	13	259	LYLTYQK	MNVEQAH	YTNTAYYTNACNTAYCARAA	TGNGCYTGYTCNACRTTCAT	2048	128	67.4	100	42.0117
Sar_1247	XP_046912300.1_4499907_4500812	582	4	61	246	LQSFKAQN	DPFIPIEC	YTNCARWSNTTYAARGCNCARAA	CAYTCDATNGGDATRAANGGRTC	8192	1152	0.517045	41.8	58.6	94	7	259	KTFTLNH	KEFQNCM	AARACNTTYACNYTNAAYCA	ATRCARTTYTGRAAYTCYTT	1024	64	71.6	87.5	41.9933
Sar_1248	XP_046917084.1_293543_294047	423	3	19	151	MTAGELKF	ICQHFYDS	ATGACNGCNGGNGARYTNAARTT	SWRTCRTARAARTGYTGRCADAT	2048	768	0.508065	19.75	66.5	96	1	163	CQGIAIE	NYGTMIY	TGYCARGGNATHGCNATHGA	TADATCATNGTNCCRTARTT	576	192	69.1	95	41.9858
Sar_1249	XP_046917530.1_57257_57667	372	3	10	125	IEDTYRQV	KGCGYIET	ATHGARGAYACNTAYMGNCARGT	GTYTCDATRTANCCRCANCCYTT	1536	768	0.09	11.25	64.6	98	1	134	TFRDAYI	AKTGHNV	ACNTTYMGNGAYGCNTAYAT	ACRTTRTGNCCNGTYTTNGC	1024	512	67.6	97.5	41.9841
Sar_1250	XP_046911641.1_219128_219551	345	4	9	115	IAIEGFNP	EFREGEDG	ATHGCNATHGARGGNTTYAAYCC	CCRTCYTCNCCYTCNCKRAAYTC	1152	1024	0.2	11	57.6	95.5	1	132	FVMRKQG	FKHGLDA	TTYGTNATGMGNAARCARGG	GCRTCNARNCCRTGYTTRAA	256	512	68	94.5	41.9586
Sar_1251	XP_046919897.1_6340146_6340751	591	4	41	229	TEKACEPY	YICIAFSA	ACNGARAARGCNTGYGARCCNTA	GCNSWRAANGCDATRCADATRTA	1024	4608	0.582781	44.4	60.6	92.5	14	247	YWIFQPI	NGPNLVF	TAYTGGATHTTYCARCCNAT	AANACNARRTTNGGNCCRTT	96	2048	65.5	92.5	41.9274
Sar_1252	XP_046912541.1_10889054_10889673	369	5	12	126	LFADPNNC	NDLVYDHY	YTNTTYGCNGAYCCNAAYAAYTG	TARTGRTCRTANACNARRTCRTT	2048	1024	0.268519	15.1667	62.8	93.5	2	138	ADFTCPK	GYGNRFN	GCNGAYTTYACNTGYCCNAA	TTRAANCKRTTNCCRTANCC	512	1024	65.2	83	41.9208
Sar_1253	XP_046917591.1_780172_781139	588	3	90	277	QKDIKTME	HYRQNAQV	CARAARGAYATHAARACNATGGA	ACYTGNGCRTTYTGNCKRTARTG	192	1024	0.610169	61.25	67.5	98	63	294	NLIDEFK	KQCEQLE	AAYYTNATHGAYGARTTYAA	TCNARYTGYTCRCAYTGYTT	384	256	69.8	85.5	41.9008
Sar_1254	XP_046912278.1_2791800_2792954	480	7	94	245	WKLEDITK	KYKLAIKQ	TGGAARYTNGARGAYATHACNAA	TGYTTDATNGCNARYTTRTAYTT	768	1536	0.731034	44.625	60	87.5	86	334	IFEIELF	KGLFRRG	ATHTTYGARATHGARYTNTT	CCNCKNCKRAANARNCCYTT	576	8192	49.9	86	41.8904
Sar_1255	XP_046919065.1_11511437_11511944	402	4	25	150	EVDVAGKK	VYKKLTGR	GARGTNGAYGTNGCNGGNAARAA	CKNCCNGTNARYTTYTTRTANAC	2048	8192	0.210084	10	59	94	6	158	EMNTDLK	EVTFEFP	GARATGAAYACNGAYYTNAA	GGRAAYTCRAANGTNACYTC	256	256	65.9	96.5	41.8665
Sar_1256	XP_046916996.1_2497838_2498526	390	6	31	152	AIEKAGDT	EMLDALQF	GCNATHGARAARGCNGGNGAYAC	AAYTGNARNGCRTCNARCATYTC	1536	2048	0.36036	16	61.1	89.5	20	194	RNMYRSC	NIHWEKY	MGNAAYATGTAYMGNWSNTG	TAYTTYTCCCARTGDATRTT	4096	48	59	85.5	41.8639
Sar_1257	XP_046913087.1_3046051_3046920	624	3	79	278	ACLSHFNI	YWRDPEKT	GCNTGYYTNWSNCAYTTYAAYAT	GTYTTYTCNGGRTCNCKCCARTA	8192	512	0.411458	50.5	60.5	96	62	289	DPAVIMF	IDEGNWY	GAYCCNGCNGTNATHATGTT	TACCARTTNCCYTCRTCDAT	384	96	75	90.5	41.8458
Sar_1258	XP_046911099.1_6874228_6875728	942	2	191	496	PFCYDIEQ	IKHTKALI	CCNTTYTGYTAYGAYATHGARCA	ATNARNGCYTTNGTRTGYTTDAT	384	3072	0.498221	83	67.7	97	149	510	CFYTKNG	GAWIMDN	TGYTTYTAYACNAARAAYGG	TTRTCCATDATCCANGCNCC	128	96	73.9	93	41.8167
Sar_1259	XP_046919821.1_3890840_3891900	561	4	38	216	EQLKTLFP	QEMPIQSA	GARCARYTNAARACNYTNTTYCC	GCNSWYTGDATNGGCATYTCYTG	4096	1536	0.296512	25.8	56.6	97	2	269	KFFIRNH	IDNGHTW	AARTTYTTYATHMGNAAYCA	CANGTRTGNCCRTTRTCDAT	384	384	69.9	89.5	41.7798
Sar_1260	XP_046918215.1_595403_596156	510	3	22	183	KFLPQYEQ	FQLFDRGE	AARTTYYTNCCNCARTAYGARCA	TCNCCNCKRTCRAANARYTGRAA	1024	4096	0.390411	33	62.4	92	7	191	RYFYTDN	IIKNYVD	MGNTAYTTYTAYACNGAYAA	TCNACRTARTTYTTDATDAT	512	288	69.5	100	41.7488
Sar_1261	XP_046919155.1_6413564_6414434	507	4	22	182	VCKLLAKE	EMGKYNIR	GTNTGYAARYTNYTNGCNAARGA	CKDATRTTRTAYTTNCCCATYTC	8192	384	0.470199	36.6	62.3	91	7	196	RIAIVTG	GFIETPM	MGNATHGCNATHGTNACNGG	ATNGGNGTYTCDATRAANCC	4608	768	63.6	94.5	41.7314
Sar_1262	XP_046908699.1_8572781_8574289	459	6	36	180	TNKNSYYK	EKMPLGKL	ACNAAYAARAAYWSNTAYTAYAA	ARYTTNCCNARNGGCATYTTYTC	2048	2048	0.7	43.4286	51.8	92.5	27	228	VVLNKVD	PHNFGTE	GTNGTNYTNAAYAARGTNGA	TCNGTNCCRAARTTRTGNGG	2048	512	63	83.5	41.6479
Sar_1263	XP_046915869.1_3930543_3931664	483	4	9	161	LEQRKIAF	WINPIYLQ	YTNGARCARMGNAARATHGCNTT	TGNARRTADATNGGRTTDATCCA	6144	1152	0.68	40.2	64.9	88	1	184	YLLCHDD	EIQLKNF	TAYYTNYTNTGYCAYGAYGA	AARTTYTTNARYTGDATYTC	1024	384	64.7	93	41.6438
Sar_1264	XP_046916932.1_1785839_1786489	441	4	33	171	TVKNIRQI	FYAEMIER	ACNGTNAARAAYATHMGNCARAT	CKYTCDATCATYTCNGCRTARAA	3072	384	0.513274	25	64	91	5	206	KQQKVIN	KQRVTDE	AARCARCARAARGTNATHAA	TCRTCNGTNACNCKYTGYTT	192	1024	66.5	91	41.616
Sar_1265	XP_046909050.1_8720465_8721371	444	4	104	243	ELQWLIDF	KFWLAIIC	GARYTNCARTGGYTNATHGAYTT	CADATDATNGCNARCCARAAYTT	1536	1152	0.595238	32.2	62.9	91	73	266	PETFYVP	QMHFDAL	CCNGARACNTTYTAYGTNCC	ARNGCRTCRAARTGCATYTG	512	128	70.1	87.5	41.6027
Sar_1266	XP_046909162.1_1043558_1044181	375	5	36	152	IAPSDMMD	GEYSMLKH	ATHGCNCCNWSNGAYATGATGGA	TGYTTNARCATNSWRTAYTCNCC	1536	4096	0.381818	19.1667	52.2	92.5	8	190	HNGQIDN	YFTPDIL	CAYAAYGGNCARATHGAYAA	ARDATRTCNGGNGTRAARTA	192	768	70.5	87.5	41.5514
Sar_1267	XP_046910651.1_875908_876521	372	3	22	137	DRDKIYME	FNPQFGSI	GAYMGNGAYAARATHTAYATGGA	ATNSWNCCRAAYTGNGGRTTRAA	384	4096	0.0642202	13	64.5	98	12	148	RMNWNRV	HHNPTYF	MGNATGAAYTGGAAYMGNGT	AARTANGTNGGRTTRTGRTG	256	256	63.2	100	41.5417
Sar_1268	XP_046917352.1_1275921_1276886	447	3	124	264	IIEVVACQ	NWTEPIYV	ATHATHGARGTNGTNGCNTGYCA	ACRTADATNGGYTCNGTCCARTT	2304	384	0.451613	30.5	67.3	94	116	324	NLKHFTE	VNPDYIN	AAYYTNAARCAYTTYACNGA	TTDATRTARTCNGGRTTNAC	512	384	69.5	92.5	41.5167
Sar_1269	XP_046909365.1_8993292_8995566	690	4	397	618	EPEIFAYV	NNTFYILK	GARCCNGARATHTTYGCNTAYGT	TTNARDATRTARAANGTRTTRTT	768	1536	0.311628	40.6	65.7	94	258	661	QDFVQLY	CWNKVVH	CARGAYTTYGTNCARYTNTA	TGNACNACYTTRTTCCARCA	512	128	68.3	82	41.496
Sar_1270	XP_046916179.1_1536952_1537501	444	3	35	174	SNKCQCKP	WYFVCDKN	WSNAAYAARTGYCARTGYAARCC	TTYTTRTCRCANACRAARTACCA	1024	128	0.317829	30.25	68.6	94	11	182	CQQVTPN	NNCDDGS	TGYCARCARGTNACNCCNAA	SWNCCRTCRTCRCARTTRTT	512	512	63	97.5	41.4598
Sar_1271	XP_046910981.1_1667595_1668557	1053	4	35	377	INLYGWKG	VFGYISDH	ATHAAYYTNTAYGGNTGGAARGG	TGRTCNSWDATRTANCCRAANAC	768	6144	0.786765	102.4	60.1	92.5	12	412	ATGIAVC	TYKLLAI	GCNACNGGNATHGCNGTNTG	ATNGCNARNARYTTRTANGT	3072	4096	58.1	91	41.4456
Sar_1272	XP_046913075.1_12785710_12786530	513	4	68	230	TGVAVANG	NFGMYPVV	ACNGGNGTNGCNGTNGCNAAYGG	ACNACNGGRTACATNCCRAARTT	8192	512	0.350649	27.4	59.3	94	48	262	LDRFIIE	TDWNQFG	YTNGAYMGNTTYATHATHGA	CCRAAYTGRTTCCARTCNGT	2304	64	68.7	89.5	41.4337
Sar_1273	XP_046912916.1_3628902_3633407	1623	2	60	592	LIITQVEK	EQDLPQEV	YTNATHATHACNCARGTNGARAA	ACYTCYTGNGGNARRTCYTGYTC	4608	1024	0.19186	97.3333	61.7	100	13	603	DAEIQCE	KFRDILD	GAYGCNGARATHCARTGYGA	TCNARDATRTCNCKRAAYTT	192	1536	66.3	100	41.4205
Sar_1274	XP_046908899.1_1303578_1304813	684	4	100	319	INANFIDG	QYVFVYHI	ATHAAYGCNAAYTTYATHGAYGG	ATRTGRTANACRAANACRTAYTG	576	512	0.471204	37.8	64	91	64	377	PYDHTRV	QFEILNI	CCNTAYGAYCAYACNMGNGT	ATRTTNARDATYTCRAAYTG	1024	384	63.9	91	41.3712
Sar_1275	XP_046911393.1_5876939_5878235	405	4	13	139	PDFGVIYQ	QYTQFLAL	CCNGAYTTYGGNGTNATHTAYCA	ARNGCNARRAAYTGNGTRTAYTG	1536	4096	0.457627	20	64	97	2	159	PSIGYFN	IYDSRTD	CCNWSNATHGGNTAYTTYAA	TCNGTNCKNSWRTCRTADAT	3072	6144	53.2	98	41.3612
Sar_1276	XP_046913309.1_2682188_2683265	843	3	58	330	LDCSNDEM	KQNPKLTI	YTNGAYTGYWSNAAYGAYGARAT	ATNGTNARYTTNGGRTTYTGYTT	4096	2048	0.198473	42	60.5	96	4	340	NDIMSEQ	WAEKEMH	AAYGAYATHATGWSNGARCA	TGCATYTCYTTYTCNGCCCA	384	32	67	97.5	41.32
Sar_1277	XP_046916701.1_12790596_12791737	495	6	134	290	NYGGVNGM	TFVHDLVD	AAYTAYGGNGGNGTNAAYGGNAT	TCNACNARRTCRTGNACRAANGT	2048	4096	0.621622	43.5714	55.4	88	63	384	ADPNGIW	QARTQIS	GCNGAYCCNAAYGGNATHTG	SWDATYTGNGTNCKNGCYTG	768	6144	60.8	85.5	41.3186
Sar_1278	XP_046920095.1_6979196_6980819	1065	2	44	390	WIEQNPDH	YWDPNASG	TGGATHGARCARAAYCCNGAYCA	CCNSWNGCRTTNGGRTCCCARTA	192	2048	0.259587	76.6667	69.8	97	4	462	LIGVIEQ	NKTIIRP	YTNATHGGNGTNATHGARCA	GGNCKDATDATNGTYTTRTT	2304	1152	63.4	100	41.3031
Sar_1279	XP_046908298.1_6467364_6469020	663	5	135	347	ALGDKEKM	KAVKHLRK	GCNYTNGGNGAYAARGARAARAT	TTNCKNARRTGYTTNACNGCYTT	2048	8192	0.796117	26.8333	59.4	87.5	101	491	TQYADAI	EAIYNLA	ACNCARTAYGCNGAYGCNAT	GCNARRTTRTADATNGCYTC	512	768	65	88.5	41.1795
Sar_1280	XP_046910936.1_7731946_7732597	351	4	28	136	VMKERNGE	VEMEHSGV	GTNATGAARGARMGNAAYGGNGA	ACNCCNSWRTGYTCCATYTCNAC	1024	2048	0.245098	13.4	57.4	95.5	5	145	LFRDNVV	HMLENQK	YTNTTYMGNGAYAAYGTNGT	TTYTGRTTYTCNARCATRTG	2048	128	64.7	94.5	41.1025
Sar_1281	XP_046911106.1_6875974_6876597	477	3	32	182	TMEQAAKD	FYCQQLLK	ACNATGGARCARGCNGCNAARGA	TTNARNARYTGYTGRCARTARAA	512	2048	0.443662	25.25	64.6	96	23	191	LYKERNM	FPNIDLD	YTNTAYAARGARMGNAAYAT	TCNARRTCDATRTTNGGRAA	1024	768	66.7	95	41.0973
Sar_1282	XP_046920574.1_6768288_6769425	963	2	55	367	FIVNAKQP	DNGEEFAY	TTYATHGTNAAYGCNAARCARCC	TANGCRAAYTCYTCNCCRTTRTC	768	512	0.341379	82.6667	70	91	39	391	IQGGVWH	FNLIYWI	ATHCARGGNGGNGTNTGGCA	ATCCARTADATNARRTTRAA	384	192	67.3	100	41.0492
Sar_1283	XP_046912304.1_4493033_4494293	582	4	76	261	YDPPEFQT	YANDEKDF	TAYGAYCCNCCNGARTTYCARAC	AARTCYTTYTCRTCRTTNGCRTA	512	256	0.734463	65.4	69.2	95.5	38	269	GLKLVGP	GMGLEFG	GGNYTNAARYTNGTNGGNCC	CCRAAYTCNARNCCCATNCC	8192	512	49.3	91	41.0263
Sar_1284	XP_046912549.1_4611775_4612361	471	3	20	168	IQNKIAFK	PFNKGRTD	ATHCARAAYAARATHGCNTTYAA	TCNGTNCKNCCYTTRTTRAANGG	576	4096	0.276596	29.75	65.6	98	12	176	IYLKEKQ	FQLRFNS	ATHTAYYTNAARGARAARCA	SWRTTRAANCKNARYTGRAA	384	4096	57.8	100	41.0169
Sar_1285	XP_046908997.1_1621319_1622098	702	3	34	259	TLPTPFEW	GNFVLYCL	ACNYTNCCNACNCCNTTYGARTG	ARRCARTANARNACRAARTTNCC	8192	4096	0.681373	45.5	58.8	96	1	275	YIAVCHP	FVQMFCP	TAYATHGCNGTNTGYCAYCC	GGRCARAACATYTGNACRAA	384	64	71.4	93	40.9835
Sar_1286	XP_046917190.1_58284_58674	387	3	10	130	KQRIERPY	DWKPVRMV	AARCARMGNATHGARMGNCCNTA	ACCATNCKNACNGGYTTCCARTC	6144	512	0.263636	21.25	60.1	96	1	140	MGNANTN	QGDFVTI	ATGGGNAAYGCNAAYACNAA	ATNGTNACRAARTCNCCYTG	256	512	66.2	100	40.9664
Sar_1287	XP_046911605.1_164511_165687	1080	2	16	367	IGQDLKNV	PFKYEGIT	ATHGGNCARGAYYTNAARAAYGT	GTDATNCCYTCRTAYTTRAANGG	1536	768	0.197101	65	67.9	97	7	392	EYETAGM	PFQNTLW	GARTAYGARACNGCNGGNAT	CANARNGTRTTYTGRAANGG	512	1024	68.8	96.5	40.9508
Sar_1288	XP_046912679.1_3802444_3803178	468	3	18	165	CIQFPNVD	GHEHSEVI	TGYATHCARTTYCCNAAYGTNGA	ATNACYTCNSWRTGYTCRTGNCC	768	4096	0.242857	28	60.1	92	9	210	EEQANID	YHPNLWE	GARGARCARGCNAAYATHGA	TCCCANARRTTNGGRTGRTA	192	256	71.4	97.5	40.8622
Sar_1289	XP_046917242.1_1084436_1085668	735	3	19	255	TLANIYYN	HIPYMITK	ACNYTNGCNAAYATHTAYTAYAA	TTNGTDATCATRTANGGDATRTG	3072	576	0.44	56.75	65.3	98	6	313	RKIVELK	NIQFKPV	MGNAARATHGTNGARYTNAA	ACNGGYTTRAAYTGDATRTT	3072	192	65.9	88	40.8558
Sar_1290	XP_046919840.1_3947070_3947868	378	4	144	261	NFAGIVFG	FVYHGQMI	AAYTTYGCNGGNATHGTNTTYGG	ATCATYTGNCCRTGRTANACRAA	1536	256	0.432432	22	65.8	91	55	269	TILLPKV	DMPLLKQ	ACNATHYTNYTNCCNAARGT	TGYTTNARNARNGGCATRTC	6144	1024	55.2	98	40.841
Sar_1291	XP_046915744.1_3105033_3106507	963	2	83	395	EDITVGWP	NIWTLFFE	GARGAYATHACNGTNGGNTGGCC	TCRAARAANARNGTCCADATRTT	768	768	0.215686	58	66.3	97	65	481	KQKQIEC	IWKNVWK	AARCARAARCARATHGARTG	TTCCANACRTTYTTCCADAT	96	48	70.8	96.5	40.8333
Sar_1292	XP_046910738.1_6865749_6867444	1011	3	31	359	SFEGHVNE	VDEIYEFL	WSNTTYGARGGNCAYGTNAAYGA	ARRAAYTCRTADATYTCRTCNAC	4096	768	0.319876	57.25	63.7	98	7	372	WTNEKNK	NYNEDSN	TGGACNAAYGARAARAAYAA	TTNSWRTCYTCRTTRTARTT	64	512	62.8	92.5	40.8234
Sar_1293	XP_046912158.1_1714212_1715382	621	3	92	290	EPTNPYQI	DQETITRQ	GARCCNACNAAYCCNTAYCARAT	TGNCKNGTDATNGTYTCYTGRTC	1024	3072	0.341615	39.25	63.6	92	34	309	EQIDACK	NGCRYVF	GARCARATHGAYGCNTGYAA	AANACRTANCKRCANCCRTT	192	1024	71.2	92.5	40.8076
Sar_1294	XP_046910896.1_4152125_4152693	399	4	38	162	SSWQDTFI	CDHRVVDG	WSNWSNTGGCARGAYACNTTYAT	CCRTCNACNACNCKRTGRTCRCA	8192	2048	0.347458	19.8	54.3	97	19	171	NDFLIKA	VGATWLK	AAYGAYTTYYTNATHAARGC	TTNARCCANGTNGCNCCNAC	384	2048	64.2	94.5	40.7635
Sar_1295	XP_046916080.1_9612165_9613994	900	2	43	334	TLNYTNAC	MQQGCDVY	ACNYTNAAYTAYACNAAYGCNTG	TANACRTCRCANCCYTGYTGCAT	4096	256	0.0561404	40.3333	65.8	97	9	390	QTLYKAF	KQTEIEY	CARACNYTNTAYAARGCNTT	TAYTCDATYTCNGTYTGYTT	1024	192	69.8	100	40.7611
Sar_1296	XP_046912028.1_4217395_4217822	366	4	16	129	LPCAAKMH	KHPTITRE	YTNCCNTGYGCNGCNAARATGCA	TCNCKNGTDATNGTNGGRTGYTT	2048	6144	0.168224	5.8	63.9	92.5	1	140	VFGTAIA	YIENSLG	GTNTTYGGNACNGCNATHGC	CCNARNSWRTTYTCDATRTA	1536	3072	57.4	98	40.7517
Sar_1297	XP_046919427.1_13001733_13002390	366	3	16	129	NAQFELKK	DFAYYASQ	AAYGCNCARTTYGARYTNAARAA	TGNSWNGCRTARTANGCRAARTC	1024	4096	0.485714	34.5	59.4	94	8	160	MNLVKDF	PWIEKNG	ATGAAYYTNGTNAARGAYTT	CCRTTYTTYTCDATCCANGG	256	96	73.1	93	40.701
Sar_1298	XP_046909249.1_8783285_8783869	522	4	44	209	ILTEPWFE	IEQRQREL	ATHYTNACNGARCCNTGGTTYGA	ARYTCNCKYTGNCKYTGYTCDAT	1536	6144	0.46875	26.2	56.9	97	31	218	EYTCTFP	KEREQNA	GARTAYACNTGYACNTTYCC	GCRTTYTGYTCNCKYTCYTT	256	256	66	89	40.6958
Sar_1299	XP_046909354.1_3368041_3369301	741	3	31	269	RDYRFVAK	QFHFWPWI	MGNGAYTAYMGNTTYGTNGCNAA	ATCCANGGCCARAARTGRAAYTG	8192	64	0.314607	40.25	64.1	96	7	321	WFDFFKT	FHRFMLK	TGGTTYGAYTTYTTYAARAC	TTNARCATRAANCKRTGRAA	32	512	63.6	95	40.69
Sar_1300	XP_046916393.1_3844165_3846733	345	4	444	550	RLPKVQEP	HDMQLRFI	MGNYTNCCNAARGTNCARGARCC	ATRAANCKNARYTGCATRTCRTG	8192	1024	0.52	22	62.5	94	427	560	VMQRIAE	KADHLTE	GTNATGCARMGNATHGCNGA	TCNGTNARRTGRTCNGCYTT	768	1024	66.9	86	40.6791
Sar_1301	XP_046918597.1_2846794_2847691	579	3	63	247	IKTIRDQG	HAIKILGW	ATHAARACNATHMGNGAYCARGG	CANCCNARDATYTTDATNGCRTG	2304	4608	0.421348	44.5	60.4	94	55	257	TQWPKCK	ENGTPYW	ACNCARTGGCCNAARTGYAA	CARTANGGNGTNCCRTTYTC	128	512	73	90.5	40.6299
Sar_1302	XP_046909525.1_8473067_8474752	576	6	35	218	HPDLPKKP	TKNEKELK	CAYCCNGAYYTNCCNAARAARCC	TTNARYTCYTTYTCRTTYTTNGT	2048	1024	0.689266	51.5714	51	91	10	258	TDMVSDA	EKMVVIA	ACNGAYATGGTNWSNGAYGC	GCDATNACNACCATYTTYTC	1024	192	58.5	85.5	40.5056
Sar_1303	XP_046920216.1_607799_608746	555	4	17	193	VHDARIPF	FDTPGILE	GTNCAYGAYGCNMGNATHCCNTT	TCNARDATNCCNGGNGTRTCRAA	6144	6144	0.625767	45.8	63.5	97	8	261	LRRTHCI	YWLNKQQ	YTNMGNMGNACNCAYTGYAT	TGYTGYTTRTTNARCCARTA	8192	128	61.1	84	40.4979
Sar_1304	XP_046917411.1_2962983_2963824	354	3	46	155	VRGEEPVF	PDDVETAR	GTNMGNGGNGARGARCCNGTNTT	CKNGCNGTYTCNACRTCRTCNGG	8192	4096	0.156863	7.5	58.8	96	36	163	AKTNTYI	KEIEAHI	GCNAARACNAAYACNTAYAT	ATRTGNGCYTCDATYTCYTT	512	192	67.4	100	40.4924
Sar_1305	XP_046910013.1_403381_403993	453	3	46	188	RVGEEAEI	HPQEGGKH	MGNGTNGGNGARGARGCNGARAT	TGYTTNCCNCCYTCYTGNGGRTG	4096	1024	0.147059	17	59	98	3	199	DIFVYFE	IKYGGQH	GAYATHTTYGTNTAYTTYGA	TGYTGNCCNCCRTAYTTDAT	192	384	70.9	93	40.4781
Sar_1306	XP_046916381.1_3549318_3550514	654	2	163	372	IEQCPTKK	EADQYRKE	ATHGARCARTGYCCNACNAARAA	TCYTTNCKRTAYTGRTCNGCYTC	768	1024	0.475138	56.6667	67.1	97	91	397	YENGAIH	GKQLYPV	TAYGARAAYGGNGCNATHCA	ACNGGRTANARYTGYTTNCC	384	1024	68.5	96.5	40.4481
Sar_1307	XP_046916726.1_4329891_4330452	393	3	10	132	KPLGEGGF	KPENILFD	AARCCNYTNGGNGARGGNGGNTT	TCRAANARDATRTTYTCNGGYTT	8192	1536	0.112069	14.75	59.4	100	2	144	EAGYYLH	IKLIDFG	GARGCNGGNTAYTAYYTNCA	CCRAARTCDATNARYTTDAT	1024	576	61.5	100	40.4045
Sar_1308	XP_046909133.1_7716349_7717068	471	2	12	160	VCGQDEGY	CMSCHYPN	GTNTGYGGNCARGAYGARGGNTA	TTNGGRTARTGRCANSWCATRCA	1024	1024	0.267606	25.3333	60.7	100	2	168	TEKEMVG	CPNKFHV	ACNGARAARGARATGGTNGG	ACRTGRAAYTTRTTNGGRCA	128	128	72	100	40.3308
Sar_1309	XP_046916291.1_1050892_1052480	753	3	44	286	LPKMLEEI	DFIFARQF	YTNCCNAARATGYTNGARGARAT	AAYTGNCKNGCRAADATRAARTC	2048	1536	0.29661	50	57	96	2	302	DTFGCYK	NGDVIPA	GAYACNTTYGGNTGYTAYAA	GCNGGDATNACRTCNCCRTT	256	768	72.4	90	40.1841
Sar_1310	XP_046910866.1_4183370_4186357	510	4	280	441	IIFKCGDD	DMAFVINE	ATHATHTTYAARTGYGGNGAYGA	TCRTTDATNACRAANGCCATRTC	576	384	0.432258	27.8	70.5	92.5	220	501	CSYFNSN	HKALMPN	TGYWSNTAYTTYAAYWSNAA	TTNGGCATNARNGCYTTRTG	4096	512	50.6	93	40.1309
Sar_1311	XP_046916449.1_4270391_4271301	345	4	150	256	MIVGHPVN	GMREYFEK	ATGATHGTNGGNCAYCCNGTNAA	TTYTCRAARTAYTCNCKCATNCC	1536	512	0.28	14.8	63.6	89.5	12	285	IAHGFDV	TADLIVK	ATHGCNCAYGGNTTYGAYGT	TTNACDATNARRTCNGCNGT	384	3072	66	89	40.0799
Sar_1312	XP_046916905.1_1966724_1968304	501	6	42	200	VKLQNSHV	DPKVILKK	GTNAARYTNCARAAYWSNCAYGT	TTYTTNARDATNACYTTNGGRTC	8192	3072	0.664474	54	47.6	86.5	30	229	ESFEMEM	QMKRALN	GARWSNTTYGARATGGARAT	TTNARNGCNCKYTTCATYTG	256	1024	59.7	90.5	40.0784
Sar_1313	XP_046912863.1_1231439_1231980	411	5	26	154	NDNNVIKF	NGASDYGN	AAYGAYAAYAAYGTNATHAARTT	TTNCCRTARTCNSWNGCNCCRTT	384	8192	0.286885	13.6667	53	97.5	16	162	GMVTSTQ	KFGEPVL	GGNATGGTNACNWSNACNCA	ARNACNGGYTCNCCRAAYTT	4096	1024	56.3	91.5	40.0783
Sar_1314	XP_046908981.1_7091584_7092297	399	5	70	194	QLFQNLNG	KPTPFFPE	CARYTNTTYCARAAYYTNAAYGG	TCNGGRAARAANGGNGTNGGYTT	2048	2048	0.65812	25.8333	50.4	91.5	43	257	DDQLFYT	EWQLRNN	GAYGAYCARYTNTTYTAYAC	TTRTTNCKNARYTGCCAYTC	256	512	63.3	91.5	40.0777
Sar_1315	XP_046909693.1_4639247_4640415	903	3	68	360	AKILFING	MVATEAVP	GCNAARATHYTNTTYATHAAYGG	GGNACNGCYTCNGTNGCNACCAT	2304	2048	0.385714	67	59.5	94	36	375	IDQNDAG	HAIVALA	ATHGAYCARAAYGAYGCNGG	GCNARNGCNACDATNGCRTG	192	3072	59.2	100	40.0697
Sar_1316	XP_046918654.1_9559644_9560896	843	4	28	300	LAKKYHPD	YFSVDGND	YTNGCNAARAARTAYCAYCCNGA	TCRTTNCCRTCNACNSWRAARTA	2048	4096	0.664062	71.2	57.2	94	5	318	DYYKVLG	QAVFGGE	GAYTAYTAYAARGTNYTNGG	TCNCCNCCRAANACNGCYTG	512	1024	61.8	87.5	40.023
Sar_1317	XP_046917035.1_177846_179049	744	3	84	323	YDTSDFIE	QQLEIARN	TAYGAYACNWSNGAYTTYATHGA	TTNCKNGCDATYTCNARYTGYTG	3072	6144	0.362791	50	56.1	96	76	441	RHFCGNV	MYDFNLI	MGNCAYTTYTGYGGNAAYGT	ATNARRTTRAARTCRTACAT	512	128	72	90.5	39.9851
Sar_1318	XP_046913121.1_634225_635209	363	6	67	179	YDEDTSQP	KVMQGQIQ	TAYGAYGARGAYACNWSNCARCC	TGDATYTGNCCYTGCATNACYTT	2048	384	0.292453	11.4286	54	91.5	59	252	PASPQTP	QDECYVE	CCNGCNWSNCCNCARACNCC	TCNACRTARCAYTCRTCYTG	8192	128	56	88	39.96
Sar_1319	XP_046916201.1_1197363_1198227	372	5	28	143	RYLDEYNC	DPYTFLAG	MGNTAYYTNGAYGARTAYAAYTG	CCNGCNARRAANGTRTANGGRTC	2048	4096	0.293578	13.1667	64.8	88	6	161	HRLVRYA	AHLANVV	CAYMGNYTNGTNMGNTAYGC	ACNACRTTNGCNARRTGNGC	8192	2048	49.6	95.5	39.9469
Sar_1320	XP_046908990.1_1596339_1597713	501	4	135	293	APVAKQVY	YKHVFDPR	GCNCCNGTNGCNAARCARGTNTA	CKNGGRTCRAANACRTGYTTRTA	4096	1024	0.612245	40.4	65.8	91	119	418	VVLGIGN	QYRLKGP	GTNGTNYTNGGNATHGGNAA	GGNCCYTTNARNCKRTAYTG	6144	2048	56.2	91	39.879
Sar_1321	XP_046912475.1_150973_151563	393	4	55	177	GNITAAQK	GKPDCMLT	GGNAAYATHACNGCNGCNCARAA	GTNARCATRCARTCNGGYTTNCC	3072	1024	0.619469	35.6	65.8	91	32	188	LVDIFEG	DDLIKLM	YTNGTNGAYATHTTYGARGG	ATNARYTTDATNARRTCRTC	768	1536	62.2	85.5	39.8456
Sar_1322	XP_046911974.1_2168077_2168910	450	3	96	237	WPVISTFF	WNHNINPD	TGGCCNGTNATHWSNACNTTYTT	TCNGGRTTDATRTTRTGRTTCCA	6144	192	0.404762	36.25	57.3	96	6	247	VAACMGD	VMPLATT	GTNGCNGCNTGYATGGGNGA	GTNGTNGCNARNGGCATNAC	512	2048	62.5	100	39.836
Sar_1323	XP_046918964.1_1335533_1336625	636	2	22	225	TELMAHFD	TFNFADEL	ACNGARYTNATGGCNCAYTTYGA	ARYTCRTCNGCRAARTTRAANGT	1024	1024	0.273684	51.6667	67.8	94	12	234	PDCMQEY	KPFGFHG	CCNGAYTGYATGCARGARTA	CCRTGRAANCCRAANGGYTT	64	256	72.3	93	39.8359
Sar_1324	XP_046912435.1_3950182_3950745	498	3	24	181	DKENYIDF	INANIYNN	GAYAARGARAAYTAYATHGAYTT	TTRTTRTADATRTTNGCRTTDAT	192	576	0.172185	15.5	59.2	96	3	192	FHIIGEC	KIRKTCA	TTYCAYATHATHGGNGARTG	GCRCANGTYTTNCKDATYTT	288	768	65.8	97.5	39.8319
Sar_1325	XP_046914109.1_2359860_2360607	387	3	30	150	IPFYTLHD	GFIYTSEA	ATHCCNTTYTAYACNYTNCAYGA	GCYTCNSWNGTRTADATRAANCC	3072	6144	0.258929	17.5	60.3	96	10	161	HRMIFTN	YPGLNTH	CAYMGNATGATHTTYACNAA	TGNGTRTTNARNCCNGGRTA	384	2048	66.9	95	39.8201
Sar_1326	XP_046909684.1_2026461_2027227	387	3	81	201	KGLEKEAQ	CKNVTGLC	AARGGNYTNGARAARGARGCNCA	CANARNCCNGTNACRTTYTTRCA	2048	4096	0.280702	21.75	61.6	96	73	243	WSDRPDV	FDENGDP	TGGWSNGAYMGNCCNGAYGT	GGRTCNCCRTTYTCRTCRAA	2048	128	60	100	39.8087
Sar_1327	XP_046915233.1_10757510_10758814	375	4	14	130	LCVDHLFP	QKGYPVVT	YTNTGYGTNGAYCAYYTNTTYCC	GTNACNACNGGRTANCCYTTYTG	4096	2048	0.318182	18.6	60.4	89.5	2	228	WLNEGFA	TYRVQYQ	TGGYTNAAYGARGGNTTYGC	TGRTAYTGNACNCKRTANGT	256	1024	62	94.5	39.7544
Sar_1328	XP_046915731.1_2599924_2600634	513	3	54	216	GNQASAFK	GNIMLLQR	GGNAAYCARGCNWSNGCNTTYAA	CKYTGNARNARCATDATRTTNCC	8192	6144	0.483221	43.75	51.5	98	38	225	LDFAQGF	NQFWTKI	YTNGAYTTYGCNCARGGNTT	ATYTTNGTCCARAAYTGRTT	1024	64	71.9	93	39.7319
Sar_1329	XP_046908786.1_2943886_2945551	393	5	103	225	DSVYRCFC	PKHLMLYD	GAYWSNGTNTAYMGNTGYTTYTG	TCRTANARCATNARRTGYTTNGG	8192	2048	0.422414	21	55.8	90	89	233	ELYREMI	AFGWPRP	GARYTNTAYMGNGARATGAT	GGNCKNGGCCANCCRAANGC	512	1024	61.2	89	39.6939
Sar_1330	XP_046920423.1_939506_940487	612	3	49	244	HKNLERFF	FFHRINTS	CAYAARAAYYTNGARMGNTTYTT	SWNGTRTTDATNCKRTGRAARAA	2048	6144	0.286486	34	57	91.5	3	281	MIDEKNH	GIQLPNP	ATGATHGAYGARAARAAYCA	GGRTTNGGNARYTGDATNCC	48	1536	69.2	97.5	39.6121
Sar_1331	XP_046913364.1_4653716_4654444	489	5	59	213	LTFLDVDI	TKTFMTLS	YTNACNTTYYTNGAYGTNGAYAT	SWNARNGTCATRAANGTYTTNGT	8192	8192	0.571429	39.3333	49.8	96	51	236	IGKCLKP	EAEKKIL	ATHGGNAARTGYYTNAARCC	ARDATYTTYTTYTCNGCYTC	768	384	61.5	86	39.6121
Sar_1332	XP_046914361.1_1824820_1826368	834	4	79	348	QIVIELIE	GKMLKEFR	CARATHGTNATHGARYTNATHGA	CKRAAYTCYTTNARCATYTTNCC	3456	1024	0.319392	35.8	54.3	94	66	379	LNLPDKK	DGTVKIW	YTNAAYYTNCCNGAYAARAA	CADATYTTNACNGTNCCRTC	2048	768	64.1	91	39.5551
Sar_1333	XP_046916153.1_1470135_1470607	414	3	11	140	RQCFRTIM	FFGERALQ	MGNCARTGYTTYMGNACNATHAT	TGNARNGCNCKYTCNCCRAARAA	6144	8192	0.254545	22.75	59.1	100	3	163	DCKLWAI	TVTCLVI	GAYTGYAARYTNTGGGCNAT	ATNACNARRCANGTNACNGT	256	4096	59.8	97.5	39.5449
Sar_1334	XP_046912079.1_2593259_2594810	378	6	314	431	TPSKCKDF	FDDCSSCF	ACNCCNWSNAARTGYAARGAYTT	AARCANSWNSWRCARTCRTCRAA	4096	8192	0.585586	27.1429	45.4	93	305	457	GHELTIW	KMNVVMS	GGNCAYGARYTNACNATHTG	SWCATNACNACRTTCATYTT	1536	256	63.1	84.5	39.5223
Sar_1335	XP_046917292.1_1532678_1533212	501	3	14	172	IMIFAKKE	DEFIFYSK	ATHATGATHTTYGCNAARAARGA	TTNSWRTARAADATRAAYTCRTC	288	1536	0.151724	11.75	65.1	98	6	186	ASVIICE	IEFAMSF	GCNWSNGTNATHATHTGYGA	AANSWCATNGCRAAYTCDAT	4608	768	57.1	97.5	39.5061
Sar_1336	XP_046913028.1_3173699_3174638	384	5	102	221	GAFFYGYV	GWPAIFYL	GGNGCNTTYTTYTAYGGNTAYGT	ARRTARAADATNGCNGGCCANCC	1024	1536	0.63964	30.3333	61.7	89	19	251	GFFLVYA	HPFISQK	GGNTTYTTYYTNGTNTAYGC	TTYTGNSWDATRAANGGRTG	1024	1536	58.9	84.5	39.5022
Sar_1337	XP_046910851.1_933052_934049	396	5	98	221	EPFGERTQ	DMPPNELG	GARCCNTTYGGNGARMGNACNCA	CCNARYTCRTTNGGNGGCATRTC	4096	1024	0.564815	25.6667	61.5	88.5	90	291	DFVRACG	HTVNGTA	GAYTTYGTNMGNGCNTGYGG	GCNGTNCCRTTNACNGTRTG	1024	1024	63	81.5	39.4389
Sar_1338	XP_046910577.1_2251499_2252315	657	3	36	246	TAKFGKKD	ICVQMWNS	ACNGCNAARTTYGGNAARAARGA	SWRTTCCACATYTGNACRCADAT	1024	384	0.401961	33.75	64.7	96	6	256	VGLMQNF	CDCDMTS	GTNGGNYTNATGCARAAYTT	SWNGTCATRTCRCARTCRCA	512	256	65.7	88	39.4049
Sar_1339	XP_046917182.1_46388_56198	1644	2	2286	2825	NDRIIVAQ	NVFHPATH	AAYGAYMGNATHATHGTNGCNCA	TGNGTNGCNGGRTGRAANACRTT	4608	2048	0.409091	133	62.7	94	2265	2852	SRIFANM	MIKTYGQ	WSNMGNATHTTYGCNAAYAT	TGNCCRTANGTYTTDATCAT	6144	192	68.3	89.5	39.3922
Sar_1340	XP_046911628.1_234916_235381	396	3	16	139	FILYVIFG	CIIYALFG	TTYATHYTNTAYGTNATHTTYGG	CCRAANARNGCRTADATDATRCA	2304	2304	0.278846	22.5	59.1	100	5	157	EIRHIVF	VADRFSK	GARATHMGNCAYATHGTNTT	TTNSWRAANCKRTCNGCNAC	1152	8192	56.7	100	39.3864
Sar_1341	XP_046919286.1_12891213_12891939	372	3	41	156	YEFWETQP	DWFVGVRV	TAYGARTTYTGGGARACNCARCC	ACNCKNACNCCNACRAACCARTC	128	2048	0.373832	17.75	62.5	98	33	172	REDALKK	GKLVGFI	MGNGARGAYGCNYTNAARAA	ATRAANCCNACNARYTTNCC	2048	2048	58	97.5	39.2798
Sar_1342	XP_046918804.1_11828469_11828971	405	2	23	149	FAKRLGQI	NTAGDDYF	TTYGCNAARMGNYTNGGNCARAT	AARTARTCRTCNCCNGCNGTRTT	8192	1024	0.158333	28.6667	61.2	100	8	158	KATILYG	FADHVGP	AARGCNACNATHYTNTAYGG	GGNCCNACRTGRTCNGCRAA	1536	512	65.9	100	39.1417
Sar_1343	XP_046909432.1_84406_84935	444	2	16	155	TAPGHGHW	ETQFMWGD	ACNGCNCCNGGNCAYGGNCAYTG	TCNCCCCACATRAAYTGNGTYTC	4096	128	0.240602	26	69.5	97	6	168	NKRPFII	PILYPNQ	AAYAARMGNCCNTTYATHAT	TGRTTNGGRTANARDATNGG	768	1536	60.6	100	39.0611
Sar_1344	XP_046910237.1_4794080_4794688	345	4	24	130	EGSVMLYD	WGRLNDMA	GARGGNWSNGTNATGYTNTAYGA	GCCATRTCRTTNARNCKNCCCCA	8192	1024	0.31	18.4	56.1	95.5	4	151	KDVHCLK	TNVSVYM	AARGAYGTNCAYTGYYTNAA	ATRTANACNSWNACRTTNGT	512	4096	55.6	96.5	39.0255
Sar_1345	XP_046918969.1_4950976_4951864	414	3	20	149	QKGLNGID	CAHYLYHE	CARAARGGNYTNAAYGGNATHGA	TCRTGRTANARRTARTGNGCRCA	3072	1024	0.559633	32.75	60.7	98	8	160	VDAAVFY	GYALNPV	GTNGAYGCNGCNGTNTTYTA	ACNGGRTTNARNGCRTANCC	1024	2048	61.8	92.5	39.0228
Sar_1346	XP_046909359.1_7626095_7627146	423	4	110	242	EEVLQVKT	KHFAKELR	GARGARGTNYTNCARGTNAARAC	CKNARYTCYTTNGCRAARTGYTT	2048	2048	0.126984	11.4	59.4	92.5	102	255	DCFLLID	CNLQCTL	GAYTGYTTYYTNYTNATHGA	ARNGTRCAYTGNARRTTRCA	1536	1024	54.3	98	38.9102
Sar_1347	XP_046916766.1_156999_157400	345	3	10	116	SLVFEEFD	DTVLPLMN	WSNYTNGTNTTYGARGARTTYGA	TTCATNARNGGNARNACNGTRTC	8192	8192	0.12	11.75	54.2	100	2	124	VGKTSMI	QYKEIEI	GTNGGNAARACNWSNATGAT	ATYTCDATYTCYTTRTAYTG	2048	96	60.9	100	38.8602
Sar_1348	XP_046912937.1_4124783_4125394	546	4	17	190	ETQKNREA	DHPGFSDA	GARACNCARAARAAYMGNGARGC	GCRTCNSWRAANCCNGGRTGRTC	1024	4096	0.509091	40.8	57	95.5	9	206	SLVDDAK	IANIAFE	WSNYTNGTNGAYGAYGCNAA	TCRAANGCDATRTTNGCDAT	8192	576	58.1	89.5	38.8475
Sar_1349	XP_046914375.1_4396882_4397571	468	2	42	189	LHCPAAGY	KFDRTNDY	YTNCAYTGYCCNGCNGCNGGNTA	TARTCRTTNGTNCKRTCRAAYTT	8192	1024	0.156028	30	62	100	29	207	MKNFTAI	NEDSGNY	ATGAARAAYTTYACNGCNAT	TARTTNCCNSWRTCYTCRTT	128	1024	63.4	100	38.7918
Sar_1350	XP_046919496.1_5442010_5442664	396	3	13	136	RDKVTGEG	NFSWRDQC	MGNGAYAARGTNACNGGNGARGG	CAYTGRTCNCKCCANSWRAARTT	4096	2048	0.261261	15.75	55.1	98	5	146	QKHKIWI	CKAPRPD	CARAARCAYAARATHTGGAT	TCNGGNCKNGGNGCYTTRCA	48	2048	65.9	95	38.7147
Sar_1351	XP_046915340.1_910481_912059	486	3	102	255	NAIGPVTM	DCLLKTKG	AAYGCNATHGGNCCNGTNACNAT	CCYTTNGTYTTNARNARRCARTC	6144	4096	0.462069	35.5	58.3	94	71	306	RLKDEIP	IIATVET	MGNYTNAARGAYGARATHCC	GTYTCNACNGTNGCDATDAT	1536	1152	61.2	97.5	38.6131
Sar_1352	XP_046919822.1_3729783_3730249	396	5	11	134	ALVMMPFN	IEAGIQNV	GCNYTNGTNATGATGCCNTTYAA	ACRTTYTGDATNCCNGCYTCDAT	1024	1152	0.478632	22.8333	65.7	94	3	142	MTSFSTV	GTALTII	ATGACNWSNTTYWSNACNGT	ATDATNGTNARNGCNGTNCC	8192	6144	36.7	95.5	38.5864
Sar_1353	XP_046908385.1_6038805_6039721	678	4	40	257	LNPWLKID	MTRFMSNK	YTNAAYCCNTGGYTNAARATHGA	TTRTTNSWCATRAANCKNGTCAT	3072	2048	0.790576	59.2	55.9	88	3	323	CGIILVA	VDFRLAK	TGYGGNATHATHYTNGTNGC	TTNGCNARNCKRAARTCNAC	2304	4096	56.7	96	38.5548
Sar_1354	XP_046909128.1_9103331_9104272	606	3	20	213	STFYGQFV	NVDNTEIA	WSNACNTTYTAYGGNCARTTYGT	GCDATYTCNGTRTTRTCNACRTT	4096	768	0.28877	25.25	62.8	94	8	226	LMGERLF	MDYDQRG	YTNATGGGNGARMGNYTNTT	CCNCKYTGRTCRTARTCCAT	4096	128	60.3	95	38.5541
Sar_1355	XP_046914683.1_3643639_3644352	429	3	17	151	QNRREAWK	EGGPKQQK	CARAAYMGNMGNGARGCNTGGAA	TTYTGYTGYTTNGGNCCNCCYTC	2048	1024	0.273438	16.75	59.1	100	4	159	VFLTKKE	KFKRLML	GTNTTYYTNACNAARAARGA	ARCATNARNCKYTTRAAYTT	1024	1024	58.9	95	38.4996
Sar_1356	XP_046914963.1_1017196_1017745	483	4	17	169	GNLMNVIQ	MTILINVV	GGNAAYYTNATGAAYGTNATHCA	ACNACRTTDATNARDATNGTCAT	1536	2304	0.456693	34	59.9	94	7	184	YYNIQIN	VGTQIGS	TAYTAYAAYATHCARATHAA	SWNCCDATYTGNGTNCCNAC	144	6144	58.2	87.5	38.4724
Sar_1357	XP_046914733.1_267378_268345	444	6	43	182	NIKPNAFD	QIFISNIH	AAYATHAARCCNAAYGCNTTYGA	TGDATRTTNSWDATRAADATYTG	768	3456	0.696429	28.7143	57.6	90	13	203	KFLSPFV	FQIGLAF	AARTTYYTNWSNCCNTTYGT	AANGCNARNCCDATYTGRAA	4096	1536	52.6	82	38.4205
Sar_1358	XP_046915982.1_788203_788999	483	3	48	200	GIGPNVTQ	GKNIKFLY	GGNATHGGNCCNAAYGTNACNCA	TANARRAAYTTDATRTTYTTNCC	6144	1536	0.431507	38.25	63.5	92	11	209	YNEIETI	QKNRIKH	TAYAAYGARATHGARACNAT	TGYTTDATNCKRTTYTTYTG	192	384	66.1	88	38.3577
Sar_1359	XP_046910037.1_1318177_1318638	372	3	9	124	VTPLVQMA	QELNDFKK	GTNACNCCNYTNGTNCARATGGC	TTYTTRAARTCRTTNARYTCYTG	4096	512	0.0733945	11	61.9	96	1	136	VADSYIK	AFKKYLV	GTNGCNGAYWSNTAYATHAA	ACNARRTAYTTYTTRAANGC	3072	512	60.1	95	38.3116
Sar_1360	XP_046912951.1_5103459_5104002	351	2	16	124	LVNNAGNI	NKKISTFV	YTNGTNAAYAAYGCNGGNAAYAT	ACRAANGTNSWDATYTTYTTRTT	4096	3072	0.237624	18.6667	53.9	97	6	136	VDPIWDF	MIDMTPF	GTNGAYCCNATHTGGGAYTT	AANGGNGTCATRTCDATCAT	192	96	73.1	100	38.1273
Sar_1361	XP_046911835.1_10935132_10936302	453	3	68	210	DMTPELWT	PCIEQVQR	GAYATGACNCCNGARYTNTGGAC	CKYTGNACYTGYTCDATRCANGG	512	1536	0.422222	27.75	61.9	94	36	234	FQTRFGA	ECVLRPY	TTYCARACNMGNTTYGGNGC	TANGGNCKNARNACRCAYTC	1024	4096	58.8	95	38.0387
Sar_1362	XP_046908420.1_6304591_6305433	351	5	48	156	VIILHVCA	GNYSNPPA	GTNATHATHYTNCAYGTNTGYGC	GCNGGNGGRTTNSWRTARTTNCC	4608	8192	0.509804	22.3333	48.3	90	10	208	KNAGFTD	KTPGDWS	AARAAYGCNGGNTTYACNGA	SWCCARTCNCCNGGNGTYTT	512	1024	66.1	85.5	37.991
Sar_1363	XP_046915025.1_1077862_1078709	504	2	88	247	TFECACQD	QHQKVRCK	ACNTTYGARTGYGCNTGYCARGA	TTRCANCKNACYTTYTGRTGYTG	512	1024	0.362416	45	67	94	66	255	AFQGECH	CPLGRGG	GCNTTYCARGGNGARTGYCA	CCNCCNCKNCCNARNGGRCA	256	8192	58.8	100	37.9546
Sar_1364	XP_046917757.1_480952_481417	345	3	10	116	YHHRLLNG	HELMDSMP	TAYCAYCAYMGNYTNYTNAAYGG	GGCATNSWRTCCATNARYTCRTG	8192	1024	0.13	17.75	47.3	98	2	144	AKIRNLQ	DMLCYNI	GCNAARATHMGNAAYYTNCA	ATRTTRTARCANARCATRTC	3072	128	65.1	100	37.8864
Sar_1365	XP_046913048.1_426635_427082	348	4	20	127	LIEPTIEE	DKLEEGRK	YTNATHGARCCNACNATHGARGA	TTNCKNCCYTCYTCNARYTTRTC	4608	4096	0.168317	8.2	53.4	91	12	136	RQPPEGW	VECIHCG	MGNCARCCNCCNGARGGNTG	CCRCARTGDATRCAYTCNAC	2048	192	67.1	89	37.8044
Sar_1366	XP_046913334.1_3911004_3911851	696	3	46	269	WLVDRYKF	GEGSNLMP	TGGYTNGTNGAYMGNTAYAARTT	GGCATNARRTTNSWNCCYTCNCC	2048	8192	0.700483	79.25	53.3	96	2	279	IWNRFLE	FDIYRSR	ATHTGGAAYMGNTTYYTNGA	CKNSWNCKRTADATRTCRAA	768	6144	55.1	97.5	37.7769
Sar_1367	XP_046910890.1_4156109_4157588	927	2	60	360	VIHVAGTK	AHTIDSMN	GTNATHCAYGTNGCNGGNACNAA	TTCATNSWRTCDATNGTRTGNGC	6144	3072	0.482639	77.6667	59.3	91	47	401	ALGIKPE	FNCTGDR	GCNYTNGGNATHAARCCNGA	CKRTCNCCNGTRCARTTRAA	3072	512	67.9	96.5	37.767
Sar_1368	XP_046919722.1_9728211_9728999	510	2	59	220	WCQMITKD	NQKQYWQQ	TGGTGYCARATGATHACNAARGA	TGYTGCCARTAYTGYTTYTGRTT	96	64	0.129032	34	66.3	91	2	250	IEEKFDD	MTRKQLM	ATHGARGARAARTTYGAYGA	ATNARYTGYTTNCKNGTCAT	96	1024	65.8	96.5	37.5776
Sar_1369	XP_046912699.1_1750093_1750626	405	2	16	142	VQNEIKFK	DEKGEEKK	GTNCARAAYGARATHAARTTYAA	TTYTTYTCYTCNCCYTTYTCRTC	384	256	0.245763	32.6667	62.5	97	8	151	FTPRPTK	FKEKLQT	TTYACNCCNMGNCCNACNAA	GTYTGNARYTTYTCYTTRAA	4096	256	60.2	100	37.5599
Sar_1370	XP_046917015.1_189254_189928	354	5	23	132	ADDLLNWG	VDIYVPGC	GCNGAYGAYYTNYTNAAYTGGGG	CANCCNGGNACRTADATRTCNAC	2048	3072	0.0679612	3.16667	57.9	93.5	13	148	SNTAEYV	YGILQLQ	WSNAAYACNGCNGARTAYGT	TGNARYTGNARDATNCCRTA	2048	3072	56.4	83	37.5258
Sar_1371	XP_046910137.1_1544365_1545025	405	5	19	145	PKIQLEQY	NPPFGTKN	CCNAARATHCARYTNGARCARTA	TTYTTNGTNCCRAANGGNGGRTT	1536	2048	0.714286	32	62.3	92.5	10	172	LESIDGF	VYSLHKT	YTNGARWSNATHGAYGGNTT	GTYTTRTGNARNSWRTANAC	6144	4096	48.9	83	37.4371
Sar_1372	XP_046910022.1_426765_427258	354	3	25	134	TRGNDFEE	TNLKDDIM	ACNMGNGGNAAYGAYTTYGARGA	ATDATRTCRTCYTTNARRTTNGT	2048	1536	0.291262	13.75	64.3	92	13	143	KDNRIKT	IYENVHV	AARGAYAAYMGNATHAARAC	ACRTGNACRTTYTCRTADAT	384	192	66.4	85.5	37.2071
Sar_1373	XP_046912529.1_2300310_2300712	348	3	16	123	ACACLAFN	EFIGVWLT	GCNTGYGCNTGYYTNGCNTTYAA	GTNARCCANACNCCDATRAAYTC	4096	1536	0.37	21.75	57.9	98	7	135	ILFVAQF	NQKNPRS	ATHYTNTTYGTNGCNCARTT	SWNCKNGGRTTYTTYTGRTT	1536	2048	60.2	90.5	37.0665
Sar_1374	XP_046908855.1_2866456_2867222	528	2	59	226	EVQDHDDE	YGDYSDVK	GARGTNCARGAYCAYGAYGAYGA	TTNACRTCNSWRTARTCNCCRTA	256	4096	0.0754717	29	55.4	97	29	239	LVRKDQE	DNDEVEV	YTNGTNMGNAARGAYCARGA	ACYTCNACYTCRTCRTTRTC	2048	128	65.4	100	37.0141
Sar_1375	XP_046913824.1_2204002_2204950	384	5	81	200	ASHECGAK	YGSEHYCP	GCNWSNCAYGARTGYGGNGCNAA	GGRCARTARTGYTCNSWNCCRTA	8192	2048	0.548673	26	52	91.5	7	214	MLSFEEW	FGTSLFD	ATGYTNWSNTTYGARGARTG	TCRAANARNSWNGTNCCRAA	1024	8192	49.6	92.5	36.892
Sar_1376	XP_046909213.1_8073796_8075497	1026	2	30	363	TNIPERFQ	FMVGKQLS	ACNAAYATHCCNGARMGNTTYCA	SWNARYTGYTTNCCNACCATRAA	3072	4096	0.609375	97.3333	63.4	88	6	396	LYEIYEP	KGQKEID	YTNTAYGARATHTAYGARCC	TCDATYTCYTTYTGNCCYTT	384	192	67	89.5	36.7967
Sar_1377	XP_046913717.1_4516273_4516776	360	3	23	134	EPGDIGDD	DIGDPGEK	GARCCNGGNGAYATHGGNGAYGA	TTYTCNCCNGGRTCNCCDATRTC	1536	1536	0.285714	26	58.4	90	6	150	GQGVPKM	DGKTGAS	GGNCARGGNGTNCCNAARAT	SWNGCNCCNGTYTTNCCRTC	1024	4096	61.4	95	36.7587
Sar_1378	XP_046917806.1_1313726_1314581	450	2	35	176	TKFCIFKP	NFKTEDLI	ACNAARTTYTGYATHTTYAARCC	ATNARRTCYTCNGTYTTRAARTT	384	1024	0.363636	40	67.8	91	21	185	DGDYRYI	EKLEQFC	GAYGGNGAYTAYMGNTAYAT	CARAAYTGYTCNARYTTYTC	512	256	62.8	93	36.6074
Sar_1379	XP_046909523.1_8484480_8485120	351	3	25	133	PIAFGVVN	FVFVAFTA	CCNATHGCNTTYGGNGTNGTNAA	GCNGTRAANGCNACRAANACRAA	6144	2048	0.0686275	13.5	54.6	100	16	141	SIFFACI	AAFTECH	WSNATHTTYTTYGCNTGYAT	TGRCAYTCNGTRAANGCNGC	1536	512	60.5	90.5	36.5489
Sar_1380	XP_046909034.1_3013812_3014255	396	4	10	133	KHRQRKED	VDLNINGD	AARCAYMGNCARMGNAARGARGA	TCNCCRTTDATRTTNARRTCNAC	2048	3072	0.504348	33.4	55.8	95.5	2	145	DLIYLVY	NTFLLTY	GAYYTNATHTAYYTNGTNTA	TANGTNARNARRAANGTRTT	3072	4096	51.6	89.5	36.5175
Sar_1381	XP_046916157.1_1134358_1134856	405	2	16	142	MSTEHNDW	QYLTPPFI	ATGWSNACNGARCAYAAYGAYTG	ATRAANGGNGGNGTNARRTAYTG	1024	4096	0.14	11.3333	63.2	91	8	179	IAHPAVK	NVYKLMI	ATHGCNCAYCCNGCNGTNAA	ATCATNARYTTRTANACRTT	1536	256	66.9	96.5	36.432
Sar_1382	XP_046912340.1_9662515_9663142	420	2	23	154	VADITEEH	GFDQIQVA	GTNGCNGAYATHACNGARGARCA	GCNACYTGDATYTGRTCRAANCC	1536	768	0.112	18	67.8	97	1	163	IYFGLVI	YIAFIGI	ATHTAYTTYGGNYTNGTNAT	ATNCCDATRAANGCDATRTA	1536	576	58.5	93	36.3371
Sar_1383	XP_046916761.1_128570_129333	507	3	30	190	RQIGQAIK	FGKGIRFA	MGNCARATHGGNCARGCNATHAA	GCRAANCKDATNCCYTTNCCRAA	4608	3072	0.4	40.75	57.8	94	3	252	IACSIIK	DNKILTK	ATHGCNTGYWSNATHATHAA	TTNGTNARDATYTTRTTRTC	3456	768	54.2	95	36.2944
Sar_1384	XP_046909178.1_7219599_7220431	675	3	30	246	THVPFAPF	HTHTAIWI	ACNCAYGTNCCNTTYGCNCCNTT	ATCCADATNGCNGTRTGNGTRTG	4096	768	0.609524	69	58.2	92	5	254	ILQTAIP	TEQLTGV	ATHYTNCARACNGCNATHCC	ACNCCNGTNARYTGYTCNGT	2304	2048	57.9	88	35.9954
Sar_1385	XP_046909326.1_3606561_3607022	366	3	16	129	RWTTCIAY	KWDLHQMR	MGNTGGACNACNTGYATHGCNTA	CKCATYTGRTGNARRTCCCAYTT	3072	256	0.356436	22.75	66.3	94	5	143	EHSTILT	YDDNNQA	GARCAYWSNACNATHYTNAC	GCYTGRTTRTTRTCRTCRTA	6144	64	55.6	86	35.9292
Sar_1386	XP_046909193.1_1878994_1879606	474	2	32	181	FMPILAQN	FIYFCDAV	TTYATGCCNATHYTNGCNCARAA	ACNGCRTCRCARAARTADATRAA	1536	384	0.454545	17.6667	67.9	91	2	196	PTPEVRQ	PDLKNMF	CCNACNCCNGARGTNMGNCA	AACATRTTYTTNARRTCNGG	4096	256	62.1	93	35.7946
Sar_1387	XP_046917421.1_3307260_3307887	393	2	28	150	HNKMREQE	DTLNCVGN	CAYAAYAARATGMGNGARCARGA	TTNCCNACRCARTTNARNGTRTC	256	4096	0.284483	35	63.2	91	19	178	PIYTEEF	QQLPEQQ	CCNATHTAYACNGARGARTT	TGYTGYTCNGGNARYTGYTG	384	512	57.5	100	35.789
Sar_1388	XP_046913687.1_973515_974732	666	2	15	228	LHEIFKFI	NNRNKQAA	YTNCAYGARATHTTYAARTTYAT	GCNGCYTGYTTRTTNCKRTTRTT	768	1024	0.165049	47.3333	57.6	97	7	238	LLDFPNE	IDNSKLI	YTNYTNGAYTTYCCNAAYGA	ATNARYTTNSWRTTRTCDAT	2048	3072	55.2	100	35.7262
Sar_1389	XP_046915441.1_176314_176928	408	3	50	177	NIVKLLQY	VDVWSTGV	AAYATHGTNAARYTNYTNCARTA	ACNCCNGTNSWCCANACRTCNAC	6144	8192	0.3	26.5	47.1	96	33	195	LHRIKNE	PFDSENL	YTNCAYMGNATHAARAAYGA	ARRTTYTCNSWRTCRAANGG	1536	2048	59.5	97.5	35.605
Sar_1390	XP_046911978.1_3135586_3136578	678	2	53	270	GDRVCYEP	CFPLAIEL	GGNGAYMGNGTNTGYTAYGARCC	ARYTCDATNGCNARNGGRAARCA	2048	6144	0.473684	60.6667	61.1	88	29	300	PIVLGHE	KAFETGF	CCNATHGTNYTNGGNCAYGA	AANCCNGTYTCRAANGCYTT	3072	512	66.1	89.5	34.9551
Sar_1391	XP_046918899.1_13149087_13154567	369	4	882	996	LMPLLPMG	ETFWESGD	YTNATGCCNYTNYTNCCNATGGG	TCNCCNSWYTCCCARAANGTYTC	8192	2048	0.644231	27	45.4	92.5	739	1004	ALQALNW	EDRNKTK	GCNYTNCARGCNYTNAAYTG	TTNGTYTTRTTNCKRTCYTC	4096	512	59.6	89	34.7083
Sar_1392	XP_046916981.1_363848_364310	363	2	31	143	IHLHQEIE	QNQQYLND	ATHCAYYTNCAYCARGARATHGA	TCRTTNARRTAYTGYTGRTTYTG	1152	512	0.188679	23.3333	58	94	1	151	ECGCHCD	YDLIIRM	GARTGYGGNTGYCAYTGYGA	ATNCKDATDATNARRTCRTA	128	2304	62.5	93	34.473
Sar_1393	XP_046918967.1_13293731_13295519	537	2	30	200	NDDLVIVH	FAGQNDQY	AAYGAYGAYYTNGTNATHGTNCA	TAYTGRTCRTTYTGNCCNGCRAA	3072	512	0.553459	48	62.2	88	13	220	IFCLSFD	WKIPDTV	ATHTTYTGYYTNWSNTTYGA	ACNGTRTCNGGDATYTTCCA	3072	192	59.6	93	34.1339
Sar_1394	XP_046911825.1_809387_809881	354	3	23	132	ETQLKKID	DQREKRDF	GARACNCARYTNAARAARATHGA	AARTCNCKYTTYTCNCKYTGRTC	1536	2048	0.15534	14.5	60.1	94	2	144	DFELNRN	KFKRSQS	GAYTTYGARYTNAAYMGNAA	SWYTGNSWNCKYTTRAAYTT	1024	8192	46.6	95	34.1157
Sar_1395	XP_046916882.1_3277080_3277784	639	2	31	235	ANLGNLMA	AMSFNLVQ	GCNAAYYTNGGNAAYYTNATGGC	TGNACNARRTTRAANSWCATNGC	4096	8192	0.625	64.3333	46.4	97	23	243	IPITFLC	EEILIKC	ATHCCNATHACNTTYYTNTG	CAYTTDATNARDATYTCYTC	2304	576	60	93	33.1568
Sar_1396	XP_046908636.1_4761210_4761736	405	2	13	139	RGSDGMHF	NIEPNTGL	MGNGGNWSNGAYGGNATGCAYTT	ARNCCNGTRTTNGGYTCDATRTT	8192	3072	0.285714	33.3333	59.1	100	3	149	PEFRSPC	EAKVSIQ	CCNGARTTYMGNWSNCCNTG	TGDATNSWNACYTTNGCYTC	8192	3072	48.3	93	33.1398
Sar_1397	XP_046908239.1_4206827_4207481	351	4	21	129	KCRNSFHK	YTNDYGSG	AARTGYMGNAAYWSNTTYCAYAA	CCNSWNCCRTARTCRTTNGTRTA	4096	4096	0.245098	17.2	51.4	95.5	8	137	YDNYQSY	FPTTKNS	TAYGAYAAYTAYCARWSNTA	SWRTTYTTNGTNGTNGGRAA	512	2048	49.4	85.5	33.1032
Sar_1398	XP_046916554.1_631755_632553	369	4	24	138	VFIFIRKA	CIVLTAMR	GTNTTYATHTTYATHMGNAARGC	CKCATNGCNGTNARNACDATRCA	2304	6144	0.37037	17.8	56.3	91	4	146	RLNHLYG	KWVLSLP	MGNYTNAAYCAYYTNTAYGG	GGNARNSWNARNACCCAYTT	4096	8192	47.1	84	32.21
Sar_1399	XP_046914293.1_2051232_2052155	450	2	155	296	DDAPLFYQ	YVRRYAQY	GAYGAYGCNCCNYTNTTYTAYCA	TAYTGNGCRTANCKNCKNACRTA	2048	8192	0.380597	20.3333	51	97	15	305	ASKITGM	MVESQEK	GCNWSNAARATHACNGGNAT	TTYTCYTGNSWYTCNACCAT	6144	512	56.9	93	32.1737

## Sheet: Use for primer synthesis
Primer name	Nucleotide Sequence of Primer (5' to 3')	Number of base pair
Sar_1_F1	AARGAYTTYGGNGARCARAT	20
Sar_1_R1	TTNCKNGCRAARCARAARTC	20
Sar_1_F2	AARGAYAAYGAYTTYATHTAYCA	23
Sar_1_R2	TGNGTNARRTCRTTRTARAAYTT	23
Sar_2_F1	TTYGTNCARTGYAAYTGGGG	20
Sar_2_R1	ATNARRTAYTTRCARCARTG	20
Sar_2_F2	ACNGAYCCNAARGARTTYATHTA	23
Sar_2_R2	GTRTADATRTCNARNCCRTAYTG	23
Sar_3_F1	CCNGARTTYTTYGARGAYAA	20
Sar_3_R1	ATNARYTTYTGRAANACNCC	20
Sar_3_F2	GCNCARAARTAYAAYGARGARTT	23
Sar_3_R2	TGRAANACRTANGGCATRAAYTC	23
Sar_4_F1	TAYGAYATHGAYAAYAARAC	20
Sar_4_R1	TTYTTNCCNCKDATCATRAA	20
Sar_4_F2	AAYCCNAAYGGNTTYACNATGAA	23
Sar_4_R2	ATCATYTCRTTYTGYTGNGCRTC	23
Sar_5_F1	AAYTGYGTNGAYTAYTGYCA	20
Sar_5_R1	TCNCCNCCNACRAARTARTT	20
Sar_5_F2	GTNAARATHTGGGAYTAYCARAC	23
Sar_5_R2	TTNGTRTADATRAARCARTCNCC	23
Sar_6_F1	AARTTYGGNCARTTYTGYAC	20
Sar_6_R1	CKNCCDATRTCYTCRAACAT	20
Sar_6_F2	TAYGGNGGNATHTGYGAYTGYCA	23
Sar_6_R2	ACNGGNCKNGCYTCNARRTTCAT	23
Sar_7_F1	AAYGAYTAYTGYCARCAYTT	20
Sar_7_R1	TTNGCRTGDATRAARTCNCC	20
Sar_7_F2	GGNCARMGNCCNCARAAYTTYAT	23
Sar_7_R2	ATNCCCATNARRCARTGYTCYTT	23
Sar_8_F1	GCNATHAARTGYTAYMGNAA	20
Sar_8_R1	TTRTCDATYTCDATRCAYTT	20
Sar_8_F2	ATHGGNTGYGCNATGGCNTAYCA	23
Sar_8_R2	AACCACATRCAYTGCATYTCRTT	23
Sar_9_F1	ACNCARCAYATHGGNGCNTT	20
Sar_9_R1	CCNGCNACNGGNACYTTYTT	20
Sar_9_F2	GAYACNCCNGGNCAYAARGCNTT	23
Sar_9_R2	ACNARRTGRTADATNACRTTRAA	23
Sar_10_F1	CARTGYCCNGARGGNATHGT	20
Sar_10_R1	TGYTCRCANARRTCNCCRTC	20
Sar_10_F2	AARYTNGGNGCNGTNTTYAAYCA	23
Sar_10_R2	ATYTCNARRTGYTGRAARAARTC	23
Sar_11_F1	GARAAYTAYGCNTTYCCNGG	20
Sar_11_R1	TAYTTNARCCANGGNCCNGC	20
Sar_11_F2	GTNATGGCNGAYATHCCNTGGGA	23
Sar_11_R2	ATRTGRTCNGTNGTRCAYTTNCC	23
Sar_12_F1	GTNYTNTTYCAYTAYAAYGG	20
Sar_12_R1	ARCCANACYTGRAANGCNGT	20
Sar_12_F2	AAYGGNGARATHTGGGTNTTYAA	23
Sar_12_R2	TCCCANGCRTTCCACATNGGRTG	23
Sar_13_F1	TGGTTYYTNGAYCAYGAYTA	20
Sar_13_R1	TCNCKRTTNGTDATYTTRTT	20
Sar_13_F2	GARAAYATGTAYGCNATGTTYAA	23
Sar_13_R2	ACNARCATYTGRTCRTTNGTYTT	23
Sar_14_F1	ATGCCNGAYGAYTTYAARGC	20
Sar_14_R1	SWRTARTCCATDATRTTYTT	20
Sar_14_F2	CAYTTYAARGTNAARGARTAYTG	23
Sar_14_R2	ACNCCRTCNCKNGTRAARTCRTT	23
Sar_15_F1	ATGTTYMGNAAYCARTAYGA	20
Sar_15_R1	GTRTCRTTNGGNARRCAYTC	20
Sar_15_F2	CAYCARGTNGARTAYGCNATGGA	23
Sar_15_R2	GGRCANGTYTGRTADATRTGNGG	23
Sar_16_F1	YTNGTNTTYATHAAYCCNAA	20
Sar_16_R1	TARTTRCANARRTCYTTCCA	20
Sar_16_F2	AARYTNATGCARAARTTYCARTG	23
Sar_16_R2	TTNCCNCCNGCYTGNCCRTARAA	23
Sar_17_F1	AAYATHAARGGNCARGCNGA	20
Sar_17_R1	TGCCANCCNGGNGGRTCYTT	20
Sar_17_F2	YTNGTNGARGCNGCNAARGGNTG	23
Sar_17_R2	GCNGTNGCRTTNGCNACRTCYTT	23
Sar_18_F1	GARCAYYTNGTNATGTTYTA	20
Sar_18_R1	TTRTANGCDATYTGYTCCAT	20
Sar_18_F2	GCNMGNCCNTGGATHYTNTTYGA	23
Sar_18_R2	GCNGGNACYTTDATNCCRAANGT	23
Sar_19_F1	TAYGCNGAYACNATHTGYGA	20
Sar_19_R1	GCRCANACDATNGTRTTRTG	20
Sar_19_F2	GTNTTYGGNCCNGARACNCAYAT	23
Sar_19_R2	ATNARNACCATYTCRAARAAYTT	23
Sar_20_F1	GAYGTNAAYAAYTGYTTYGA	20
Sar_20_R1	ATRAARTTNACYTGNGTRTT	20
Sar_20_F2	YTNGTNTTYATGCAYAARATGCC	23
Sar_20_R2	ATNGTRTCYTCRTTNCCRTGYTT	23
Sar_21_F1	TTYGAYGCNGTNTTYGARTG	20
Sar_21_R1	CKNARRTGYTCYTTRAANGC	20
Sar_21_F2	YTNGARATGATHAAYAARGAYTT	23
Sar_21_R2	TCYTGRTCNARRTTRAARAANCC	23
Sar_22_F1	AARAAYGCNAAYGARATGTT	20
Sar_22_R1	TTCATDATYTCRTTRAANGC	20
Sar_22_F2	CAYGARAARTTYAARGTNCARTA	23
Sar_22_R2	TCNCCYTCDATRTTRTCNACRTG	23
Sar_23_F1	GTNGAYAARAARTAYGARAC	20
Sar_23_R1	ATYTCNCCRTCRCANGGYTG	20
Sar_23_F2	GGNATHCCNGTNCCNTTYCAYAT	23
Sar_23_R2	AANGCRTGYTTDATRTTRTTRTA	23
Sar_24_F1	AAYATGAARTTYAARCARGA	20
Sar_24_R1	AARTCDATRAAYTTCCAYTC	20
Sar_24_F2	CCNGAYAAYACNGTNGCNCARAA	23
Sar_24_R2	TCNARNACRAACATNGTRTGRTT	23
Sar_25_F1	CAYCCNGAYGTNGCNACNAT	20
Sar_25_R1	GCYTTRTGCCANCCNCCRTA	20
Sar_25_F2	YTNGTNTAYMGNGAYCARTAYAA	23
Sar_25_R2	GCNARYTGCCADATNGGYTTRTT	23
Sar_26_F1	TTYGARGAYAAYATHMGNAA	20
Sar_26_R1	TCRAARTAYTCYTCCCANCC	20
Sar_26_F2	MGNGTNAAYCARTTYTGGTAYAA	23
Sar_26_R2	TTCCADATNACYTCNGGCATRTC	23
Sar_27_F1	ATHAAYATHGGNATGACNAA	20
Sar_27_R1	ATYTTNCCNCKNGTYTTRTT	20
Sar_27_F2	AARACNGCNATHYTNAARATGGA	23
Sar_27_R2	TCNCKRTGRTTNGCYTTYTTYTC	23
Sar_28_F1	GARTAYATGGGNTAYACNAA	20
Sar_28_R1	TTRAARCADATRTCYTCRTA	20
Sar_28_F2	GARGCNGARCARTTYAARGARTG	23
Sar_28_R2	TGRTTRTAYTTRTTCCAYTCRAA	23
Sar_29_F1	TGYYTNTGYAARGTNGCNGA	20
Sar_29_R1	CCYTGDATNGTRAARTGRCA	20
Sar_29_F2	GARTTYGTNMGNATHGGNCAYCC	23
Sar_29_R2	CKYTCRAARAARTCRCARTADAT	23
Sar_30_F1	AAYYTNGARACNTGGMGNCA	20
Sar_30_R1	AANACNARNCCNGGRCARTC	20
Sar_30_F2	GAYATHMGNCAYCCNATHTTYCA	23
Sar_30_R2	ARRAADATNGTYTGRAARTGYTT	23
Sar_31_F1	GCNGAYYTNCARAAYGAYGA	20
Sar_31_R1	ARRTCRAAYTTNGGYTTYTT	20
Sar_31_F2	YTNACNAAYTTYCAYGGNATGGA	23
Sar_31_R2	ACYTTNCKDATCATNACRTCRTG	23
Sar_32_F1	GCNGAYGTNTAYTAYCCNAT	20
Sar_32_R1	TGNARRAADATRTARTTYTT	20
Sar_32_F2	YTNAARTAYCARCAYMGNTGYGT	23
Sar_32_R2	TTYTGNGGRTTRTARAAYTCRTG	23
Sar_33_F1	TTYGCNTAYACNTGYATHCA	20
Sar_33_R1	TTCCANACDATNGCNGGRAA	20
Sar_33_F2	CARTTYTGGGARCARACNTTYTA	23
Sar_33_R2	CCNARNCKYTCRTARTCYTTNAC	23
Sar_34_F1	AARWSNATHAAYTTYACNCA	20
Sar_34_R1	CCNGCDATRTARTCCATRTT	20
Sar_34_F2	CCNGTNGCNWSNAAYGAYGARAA	23
Sar_34_R2	CCRTTRTARCANARRTGDATRTT	23
Sar_35_F1	AAYTAYATHTAYCCNGARCA	20
Sar_35_R1	GCRTCYTGNGTYTCDATRAA	20
Sar_35_F2	AARTGYYTNGAYGCNAARGGNCA	23
Sar_35_R2	TCDATDATNCCYTGYTCRTACCA	23
Sar_36_F1	GAYGTNAARTTYGCNCCNAA	20
Sar_36_R1	ATNGTNCCNGTDATRTTCCA	20
Sar_36_F2	TAYGARGCNCCNGAYGTNATGAA	23
Sar_36_R2	CKCCANACYTGNSWNCCRTGRTC	23
Sar_37_F1	GTNCCNAARCCNYTNAARTT	20
Sar_37_R1	ARNCCNCCRTCNACRTCCCA	20
Sar_37_F2	GGNWSNTGGGGNCAYGARTAYGT	23
Sar_37_R2	ATNCCRTGRTCYTTRTTYTTRTA	23
Sar_38_F1	ATGAAYATGCARCAYTGYAA	20
Sar_38_R1	TTCATNGCRTANGCRTCYTC	20
Sar_38_F2	YTNCCNGARAAYTAYCARATGAA	23
Sar_38_R2	CCRTCNGCRTARTAYTTNGGYTC	23
Sar_39_F1	TTYTGYCCNACNGARTAYTG	20
Sar_39_R1	ATNACNCCYTTDATRTCCCA	20
Sar_39_F2	CAYGCNAAYGAYTAYGAYCARAA	23
Sar_39_R2	TTNGTYTTNARCCARTGRAAYTC	23
Sar_40_F1	GARYTNATHTAYAARGTNTG	20
Sar_40_R1	ATRTCRTAYTGRTTNACRTT	20
Sar_40_F2	GCNAAYTGYTTYATHGAYATHTG	23
Sar_40_R2	TARCAYTCNGCRTANACNGGRTC	23
Sar_41_F1	AARTTYTAYAARGARAAYAT	20
Sar_41_R1	AANCCNGTNGCDATNACYTT	20
Sar_41_F2	AAYGAYATHYTNAARGARTTYAT	23
Sar_41_R2	TGNCCRTCYTGNCCCATYTTNGC	23
Sar_42_F1	CAYTTYTAYGCNATHAAYGA	20
Sar_42_R1	TTNARRTCNGGRTARAACCA	20
Sar_42_F2	YTNGARTTYTTYTAYAARCCNCA	23
Sar_42_R2	TTNACNGTYTGRTARTTYTGRAA	23
Sar_43_F1	GAYATGAAYGGNATHATHCA	20
Sar_43_R1	CCRTTNARRTCDATYTTRAA	20
Sar_43_F2	CCNMGNGCNAARATGAAYCARCA	23
Sar_43_R2	TTCCARTCNGGRCANCCYTGRTA	23
Sar_44_F1	MGNCAYGARGGNCAYATHCA	20
Sar_44_R1	GGRTANCKRTARTGRAAYTT	20
Sar_44_F2	GTNTAYTAYYTNATGAAYATHCA	23
Sar_44_R2	TCYTGRTCNCKNARNGCRAAYTC	23
Sar_45_F1	ATGTAYGGNCARATGACNGC	20
Sar_45_R1	CCCATDATRTGYTGNACRTA	20
Sar_45_F2	ATHGGNCCNCARGGNATHGTNCA	23
Sar_45_R2	GCYTCNARNARRAANGCRTTNCC	23
Sar_46_F1	TGGGTNACNGCNAARGAYTT	20
Sar_46_R1	GCRTGYTGCATYTCRAADAT	20
Sar_46_F2	GCNATGGARCARCARAARATHTA	23
Sar_46_R2	TCYTCRCARAARTTDATRAANGC	23
Sar_47_F1	GGNAARTAYCCNGGNTAYTT	20
Sar_47_R1	GCNARRTTDATNCCDATCAT	20
Sar_47_F2	CARMGNYTNCAYTAYGARGAYGA	23
Sar_47_R2	CKNACCCARTCRAACATCATRCA	23
Sar_48_F1	TAYCAYATGMGNTGYTAYGA	20
Sar_48_R1	TTNGGNGGRAANCKCATNGC	20
Sar_48_F2	MGNAAYGAYTAYGARGGNCARGC	23
Sar_48_R2	TGRTTRTGDATRTCNARRCARAA	23
Sar_49_F1	ATHTTYCCNYTNATGTGYTA	20
Sar_49_R1	ACRCACATYTTNCKRTCRTG	20
Sar_49_F2	GARTAYATHMGNYTNAARTTYGA	23
Sar_49_R2	GGRTCNACNGTDATRAARTTRTG	23
Sar_50_F1	AAYGTNGGNTGYATGMGNGA	20
Sar_50_R1	CARTARTCRTANGGRTTNCC	20
Sar_50_F2	TGYCAYATHCARTGYACNAARGA	23
Sar_50_R2	TTRTARCANGCNCKRTCRAANGT	23
Sar_51_F1	ATHCCNGCNTAYAARYTNGA	20
Sar_51_R1	CCNCKNCCYTCDATCCARTT	20
Sar_51_F2	CCNATGGCNACNACNGARGGNTG	23
Sar_51_R2	TTYTTRTCNGTRCARAARTTNCC	23
Sar_52_F1	GTNGGNTAYTAYCARTGGGC	20
Sar_52_R1	TGRTTNGCRTARAAYTCCCA	20
Sar_52_F2	YTNGTNCARGGNTGYTGYTTYTA	23
Sar_52_R2	ATDATNSWNCCRTGRTTRTGYTC	23
Sar_53_F1	GAYAARMGNYTNAAYGARGA	20
Sar_53_R1	TGRTANGTNGGCCARTANCC	20
Sar_53_F2	GARAARGAYAARACNATGGTNCA	23
Sar_53_R2	ARYTCCATRTCYTTRAACATNCC	23
Sar_54_F1	CCNMGNGGNTTYYTNTGGGA	20
Sar_54_R1	TCRTCRTTRTAYTGYTCCCA	20
Sar_54_F2	GARGGNTGGATHCCNMGNGARGT	23
Sar_54_R2	ATNARRTARTTCATRTTDATCCA	23
Sar_55_F1	TTYTGYTAYCAYTGYAARCA	20
Sar_55_R1	CCNARYTGCCACATDATYTT	20
Sar_55_F2	TGGCAYCCNAAYCARACNTGYGA	23
Sar_55_R2	GGYTTYTTNCCCCARAANGTRCA	23
Sar_56_F1	CAYCCNGAYYTNGGNATHGG	20
Sar_56_R1	ATNGCYTCNARNGGNACDAT	20
Sar_56_F2	TTYTAYTGYCAYTTYCCNGAYCA	23
Sar_56_R2	AARTGYTCRTTYTCNGGNGTRTA	23
Sar_57_F1	AARAAYYTNGGNGARATGGA	20
Sar_57_R1	TTDATRCANGCYTGRTAYTG	20
Sar_57_F2	GCNAAYYTNGCNAARGCNGARTA	23
Sar_57_R2	CCRTTNACYTTRTCDATYTTRCA	23
Sar_58_F1	CAYCAYGAYATHGARAARGA	20
Sar_58_R1	CCYTGRTCRCANACDATRTA	20
Sar_58_F2	CARACNGGNYTNCAYGARATGAA	23
Sar_58_R2	ACDATRTGRAARAANGTRTCCAT	23
Sar_59_F1	TGYGGNGARGAYGGNAARTG	20
Sar_59_R1	ATNACRTANCCRAARTCRCA	20
Sar_59_F2	GGNACNATHATHMGNTTYGARTG	23
Sar_59_R2	TGYTTNGGNACRCANGTYTTRTT	23
Sar_60_F1	YTNGTNAAYTTYAAYWSNCA	20
Sar_60_R1	GCNARYTTCATYTCRTTDAT	20
Sar_60_F2	GTNGARMGNCAYAAYAARCCNGA	23
Sar_60_R2	TCYTTRTCDATYTCYTCCATRAA	23
Sar_61_F1	ATHYTNGARGARATGGAYTT	20
Sar_61_R1	TCCCAYTCRTTNARNGCYTT	20
Sar_61_F2	GARTAYTAYGAYAARACNTAYGA	23
Sar_61_R2	TTRTGRTTDATRAANGTNGCYTC	23
Sar_62_F1	TTYAAYGCNGTNGAYAARCA	20
Sar_62_R1	AANARDATYTTRTANCCCCA	20
Sar_62_F2	GGNATGGCNGTNCCNGARAAYTG	23
Sar_62_R2	CANCKNGGCCAYTTRTAYTGNAC	23
Sar_63_F1	AAYTTYYTNGTNTAYCARGG	20
Sar_63_R1	TCYTCRTAYTGNCKDATRTT	20
Sar_63_F2	ATHAAYGARGCNAARAARTAYCA	23
Sar_63_R2	ATYTTRTCYTCNACNGTRTTCAT	23
Sar_64_F1	TTYGARGARYTNATGGARGA	20
Sar_64_R1	GGDATRCARTTNGCRAACAT	20
Sar_64_F2	TTYCCNYTNAARTGGACNCAYAT	23
Sar_64_R2	TAYTCRAAYTGRTADATRTGRTT	23
Sar_65_F1	TGGAAYATGTTYTTYTAYCA	20
Sar_65_R1	ATNGGRTANCCNGCRTAYTT	20
Sar_65_F2	GAYYTNATHTGGAAYTAYAARAC	23
Sar_65_R2	TTNARRTARTADATRTTRCARAA	23
Sar_66_F1	TTYGARTGGGTNGAYGGNCC	20
Sar_66_R1	GGRTTYTGNGTNGCRAADAT	20
Sar_66_F2	GCNACNATGAAYCCNGGNGGNGA	23
Sar_66_R2	CCNCKRTGRTCNARRCANGCRTT	23
Sar_67_F1	TTYCAYCAYGARTAYCCNTG	20
Sar_67_R1	TCNGCDATYTTCATCATYTT	20
Sar_67_F2	ACNGGNCAYAAYCAYTAYGTNAT	23
Sar_67_R2	GCCATYTCNACNACYTGRTGRTT	23
Sar_68_F1	GTNGARATHCAYACNCCNAA	20
Sar_68_R1	GGRTCNGGCATNGTRTARAA	20
Sar_68_F2	CCNCARTTYTAYAARCARATGGC	23
Sar_68_R2	TTRTCNARDATRTARAARTCNGT	23
Sar_69_F1	AARTAYCAYCCNGAYAARAA	20
Sar_69_R1	ATNARYTTNCCYTTYTCRAA	20
Sar_69_F2	GGNGGNGARAARGCNATHAARGA	23
Sar_69_R2	TTYTTRTANGTNGGCATNCCYTC	23
Sar_70_F1	AAYCARTGYCCNATHGGNGA	20
Sar_70_R1	TGNCCRTCRAARTANGTDAT	20
Sar_70_F2	ACNGARTGYGARCCNATHCAYGG	23
Sar_70_R2	TTRAANGGRTAYTCRTANCCYTG	23
Sar_71_F1	ATGYTNAARACNGCNATGCA	20
Sar_71_R1	TGYTGRTCDATCATYTGRAA	20
Sar_71_F2	AARCAYATHTTYAAYGTNCCNGA	23
Sar_71_R2	GCNARCCAYTCYTTRTARTTYTT	23
Sar_72_F1	GGNAARGAYACNGARATHGT	20
Sar_72_R1	TCNCCRAARTCCATNCCCCA	20
Sar_72_F2	GAYYTNAAYACNCARCAYTGYTT	23
Sar_72_R2	ARNACNGGRAAYTTRTGNCCRTA	23
Sar_73_F1	TTYAAYGARATGGARACNAA	20
Sar_73_R1	CKNGCNACNGTRAAYTCRTC	20
Sar_73_F2	GARYTNACNGCNGARGARTGGAA	23
Sar_73_R2	TTCATNARRTTNGTNACCATYTC	23
Sar_74_F1	TTYGTNTGYTAYGCNGARAA	20
Sar_74_R1	TTNARRCANCCYTTNGGRCA	20
Sar_74_F2	TAYCAYATHACNYTNATGCCNTG	23
Sar_74_R2	GTYTGDATRTTNCKRAANCCRTT	23
Sar_75_F1	TTYCAYATHACNAARTAYCC	20
Sar_75_R1	TTNGGRAANARRTACATRTG	20
Sar_75_F2	YTNAARYTNATGATGAAYGGNAA	23
Sar_75_R2	GGRTGNGCRAAYTTNACNCCRTC	23
Sar_76_F1	MGNTAYAAYGARAARCAYGA	20
Sar_76_R1	TCRTADATNACYTCRCANCC	20
Sar_76_F2	TGYGCNGAYMGNATGCARACNTG	23
Sar_76_R2	GTYTTRTTRCARTTNCCRTCRTA	23
Sar_77_F1	YTNAAYMGNAARGARTTYGA	20
Sar_77_R1	ATYTTRTCYTCRAANGTNGC	20
Sar_77_F2	GARCARMGNGTNCARTAYGARGG	23
Sar_77_R2	GCNCCYTCRAAYTTNGTNACYTC	23
Sar_78_F1	GAYGGNGCNATGGGNACNAT	20
Sar_78_R1	TTYTTNCCDATRTCRTGNAC	20
Sar_78_F2	GGNGCNGAYATHATHGARACNAA	23
Sar_78_R2	ATNACYTGNGGNARRAACATYTT	23
Sar_79_F1	GCNTAYCCNAARCCNGARCA	20
Sar_79_R1	ATRAANGCRTTRCAYTCYTG	20
Sar_79_F2	ATGMGNGARATHGTNGAYAARTT	23
Sar_79_R2	ACRTARTCYTGDATRTAYTCRAA	23
Sar_80_F1	CARAARMGNYTNGARCAYTT	20
Sar_80_R1	TCNARNGGDATRTAYTGRTG	20
Sar_80_F2	CARATGTTYAAYTGYGTNGAYAA	23
Sar_80_R2	GCDATNCCRTANCCCATNACRTG	23
Sar_81_F1	GARYTNATHCCNGAYTGGAA	20
Sar_81_R1	TCNGGNGTNACCCARTTDAT	20
Sar_81_F2	GARGARYTNGGNGTNGARATHTA	23
Sar_81_R2	GTYTTRCARTGDATRCARTTYTG	23
Sar_82_F1	MGNCCNCCNGGNATHTAYAA	20
Sar_82_R1	TCRAANGTRCAYTCDATDAT	20
Sar_82_F2	TAYATGGTNWSNTGGAARGCNGA	23
Sar_82_R2	AADATNARNCCRTCDATYTCRTG	23
Sar_83_F1	GGNATHYTNCAYACNAARTT	20
Sar_83_R1	GTRTTNACRAARTARTCNGC	20
Sar_83_F2	ATHGGNWSNGCNAAYATGGAYTG	23
Sar_83_R2	GTNACCATRTAYTTRTTRTGRTT	23
Sar_84_F1	CARACNTTYCAYATHGARTG	20
Sar_84_R1	TGDATCCACATYTTYTCRTC	20
Sar_84_F2	ATHWSNTGGATHGARGARAARAC	23
Sar_84_R2	CKRAAYTGRTANGCYTCYTTYTT	23
Sar_85_F1	ATHATGAARYTNGAYGCNAC	20
Sar_85_R1	CKNGCNARRTCYTTRTARCA	20
Sar_85_F2	AAYATGTAYCAYCAYTTYTGYGA	23
Sar_85_R2	TCRTCRCARTTRTANARYTCRAA	23
Sar_86_F1	GARCAYGTNATHCCNACNCC	20
Sar_86_R1	ARYTTNARCATYTTYTCRTA	20
Sar_86_F2	GARCARGAYATHCCNGAYTAYGA	23
Sar_86_R2	TTYTTNCKNGTYTGCATYTTYTC	23
Sar_87_F1	GGNACNAAYGCNYTNGAYAA	20
Sar_87_R1	TTNGGNGCDATRTTRTGCAT	20
Sar_87_F2	CARTTYACNGAYGTNGTNCCNGA	23
Sar_87_R2	TTNSWNGTRAACATYTCDATRTT	23
Sar_88_F1	AARWSNYTNCARGAYGARTG	20
Sar_88_R1	TCYTTNARRTCCCADATYTT	20
Sar_88_F2	YTNTAYCARCAYGAYGCNGCNTG	23
Sar_88_R2	AADATNARNCCRTCNGGRTGRAA	23
Sar_89_F1	TGGTAYAAYTGYGGNCCNAC	20
Sar_89_R1	TARTCNARNGTRTCYTTCCA	20
Sar_89_F2	TTYGTNCARAAYGTNACNGAYAT	23
Sar_89_R2	TGNGCCATYTCRTTRTCRTGRTG	23
Sar_90_F1	CCNAAYCARTGGYTNTGGGA	20
Sar_90_R1	TCDATRTARAARTCNACRTC	20
Sar_90_F2	ATHGAYGARTTYATHTAYCARTT	23
Sar_90_R2	TTYTGCATYTTRTGYTTRAARCA	23
Sar_91_F1	GARTTYTGGGAYCARTTYTG	20
Sar_91_R1	ACRTARTACATRAAYTTYTT	20
Sar_91_F2	AAYYTNGCNACNTTYTGYTAYAA	23
Sar_91_R2	TTRTARTCRCANACYTTCCARAA	23
Sar_92_F1	GCNGTNGGNAAYAARGARGA	20
Sar_92_R1	SWRTCYTTRTCRTCRCANGC	20
Sar_92_F2	TTYAARTTYGARGTNAAYGARAT	23
Sar_92_R2	ARNARRTANCKYTTNGGRTGRAA	23
Sar_93_F1	AARCARTTYAARGARTAYAA	20
Sar_93_R1	GGRTTRTCRTANACCATYTG	20
Sar_93_F2	GGNTTYGARGARATGCCNACNAA	23
Sar_93_R2	TTRTCDATNCCRTAYTTDATCAT	23
Sar_94_F1	TTYGAYCAYYTNATGMGNGG	20
Sar_94_R1	AARTCNGTDATCCAYTGDAT	20
Sar_94_F2	GARGGNATHYTNCCNGGNCARCC	23
Sar_94_R2	CARTGRTTNGGDATCATNCCYTT	23
Sar_95_F1	TTYGCNGGNAAYATHGAYGA	20
Sar_95_R1	ARRTGNCKDATNCCYTTDAT	20
Sar_95_F2	GAYATHTTYYTNATGCARAAYTG	23
Sar_95_R2	TGNCKNGCYTTNGCNACYTTNCC	23
Sar_96_F1	AARAAYTTYTTYAARGAYTG	20
Sar_96_R1	ATNCKNGGRTCNARRTARTT	20
Sar_96_F2	CAYAARCARAARATHGGNAAYTT	23
Sar_96_R2	ATYTGYTTRTTYTCYTCYTTRTC	23
Sar_97_F1	GARTTYATGGAYGTNCAYTA	20
Sar_97_R1	GTDATNCKNGCRTTYTCNCC	20
Sar_97_F2	AAYGTNYTNGAYGARAAYGAYCA	23
Sar_97_R2	ACNGGNCKRTGNGTRTTNGCRTC	23
Sar_98_F1	ATHAARGCNGCNCCNTTYCA	20
Sar_98_R1	GTDATRTAYTGCCANACYTT	20
Sar_98_F2	ATHGCNCCNAAYCARAARTGGTT	23
Sar_98_R2	CCNACRTTNGGRTANCCDATRAA	23
Sar_99_F1	AARACNGARTGYTTYGGNTA	20
Sar_99_R1	CCRTTRTCYTTNACYTCRTG	20
Sar_99_F2	GAYAARAAYTAYATHAARGGNTA	23
Sar_99_R2	TCNGTNACRTCNGGNCCRAAYTG	23
Sar_100_F1	CCNYTNACNMGNAARGCNGC	20
Sar_100_R1	CKDATNGCNARNARRTAYTT	20
Sar_100_F2	GTNCARAARYTNCAYCCNCAYGA	23
Sar_100_R2	CCNCCRTGNCKNGCYTCCCAYTC	23
Sar_101_F1	AARAAYCAYMGNACNGGNGG	20
Sar_101_R1	TARTTDATNGGCCAYTGCCA	20
Sar_101_F2	CAYTGGCAYYTNTAYCCNGARGG	23
Sar_101_R2	TTNCCYTGNARCATNACNGCRTG	23
Sar_102_F1	GGNCARATGTTYAARGARCC	20
Sar_102_R1	TGRTCNGCYTCNARRTTNGC	20
Sar_102_F2	ACNATHAAYTAYCCNTTYGARAA	23
Sar_102_R2	ATYTCNGCYTCCCAYTTRTCNCC	23
Sar_103_F1	AAYTGYGAYACNATHTTYAT	20
Sar_103_R1	TGNCKRTTDATYTTRTCRTC	20
Sar_103_F2	AARATHGGNGCNGTNGCNCCNGA	23
Sar_103_R2	ACDATNCKNCKNGTYTCYTCRTC	23
Sar_104_F1	GARAARCARAARYTNGTNTA	20
Sar_104_R1	TTNCKRTCNGTRTAYTCRTT	20
Sar_104_F2	TTYGARAAYCCNATGTTYGCNTG	23
Sar_104_R2	TCCATYTCRAARTANACDATYTC	23
Sar_105_F1	ACNACNAAYTAYTTYATHGT	20
Sar_105_R1	ATYTGYTGNGTNCKRTADAT	20
Sar_105_F2	GCNYTNTTYGCNATGACNTTYAA	23
Sar_105_R2	AAYTTYTCYTGYTTDATNGCYTC	23
Sar_106_F1	GGNGCNGAYTAYGTNGTNGA	20
Sar_106_R1	GGNACNCKRAANGCCATNCC	20
Sar_106_F2	GTNTTYACNACNATHGARAARGC	23
Sar_106_R2	CCRTTNARYTCNGGDATNACYTT	23
Sar_107_F1	GCNATHGARTTYGTNAAYTA	20
Sar_107_R1	TCDATRAAYTTYTTNGTRTT	20
Sar_107_F2	TTYTGGAAYGCNGGNTGYCARAT	23
Sar_107_R2	GCYTTRTTNCKNARNGTYTTRTC	23
Sar_108_F1	GARYTNTAYYTNCARAAYAA	20
Sar_108_R1	GGRCANGTCATYTCRCARTC	20
Sar_108_F2	AAYGARGTNACNWSNCAYTGGAT	23
Sar_108_R2	GCRTCRAAYTCRCARCARTGRCA	23
Sar_109_F1	ATHGTNCCNGCNTAYAAYGA	20
Sar_109_R1	ARYTCNACRTCRAANGCCCA	20
Sar_109_F2	TAYGARATHATHGTNGTNGAYGA	23
Sar_109_R2	ARYTTRAANCCRCAYTGNGTRTC	23
Sar_110_F1	YTNGARGCNTGYGARTTYTG	20
Sar_110_R1	GCNARNACNGCNSWYTCYTT	20
Sar_110_F2	GARCARCCNATHTGYAARGARGT	23
Sar_110_R2	CARTCYTGRTGRAANARNGTYTC	23
Sar_111_F1	CCNMGNAARACNGAYATGGA	20
Sar_111_R1	CKNGCDATNGCNGTCCARTC	20
Sar_111_F2	YTNTTYACNGARACNGCNGAYAT	23
Sar_111_R2	TANSWNARYTTYTCYTCRCARAA	23
Sar_112_F1	CCNAARCAYTGYACNGTNGA	20
Sar_112_R1	TGNARRTGYTTRAANGTYTC	20
Sar_112_F2	TAYAARGAYATHATHTGYATHCA	23
Sar_112_R2	ACCCANARNCCDATNCCRCARTG	23
Sar_113_F1	AAYAARGCNATGCARGCNAT	20
Sar_113_R1	ARYTCNGCNARNACCCADAT	20
Sar_113_F2	GGNTTYGCNATHCARTTYAAYAA	23
Sar_113_R2	ARCATRTCYTGNCCYTCNACRTT	23
Sar_114_F1	AARTGYGGNGCNACNGARAT	20
Sar_114_R1	TCRTCRAARAADATNACRCA	20
Sar_114_F2	CCNTGYYTNYTNTTYATHGAYGA	23
Sar_114_R2	TCNSWYTCNCCNACRTACATRTT	23
Sar_115_F1	TTYATGGARMGNTAYGCNCC	20
Sar_115_R1	ACNGCNGCRTGNGTYTGCAT	20
Sar_115_F2	ATGACNATHGARATHMGNGARGG	23
Sar_115_R2	TGNGCRCANGCNCKNCCRAANAC	23
Sar_116_F1	GTNMGNCARATHGAYTTYGC	20
Sar_116_R1	ATNGTYTCNGCNCCCATNAC	20
Sar_116_F2	GARGCNATHAARATHAARTAYCC	23
Sar_116_R2	TCNGCNGGNARRTTRTTNACRTA	23
Sar_117_F1	AARATGGARGCNCARGARAA	20
Sar_117_R1	ARYTGNACNCCNARYTCRTC	20
Sar_117_F2	YTNATHGCNGAYATHAARAARAT	23
Sar_117_R2	TCYTCYTCRTCNCCDATNACRTC	23
Sar_118_F1	AARGCNAAYGCNGARATHCA	20
Sar_118_R1	TCNCCYTGNARNGCRTTRCA	20
Sar_118_F2	AARYTNCARGARGCNGAYGARCA	23
Sar_118_R2	CKYTCNGCCATNGCRTAYTGYTC	23
Sar_119_F1	GGNTTYTTYAARCCNGARTA	20
Sar_119_R1	TTRCARTCNACRTACCAYTG	20
Sar_119_F2	TGGAAYCCNGGNTGYGAYCAYGC	23
Sar_119_R2	TCRTARTCRTTRTGRTCRTGNGC	23
Sar_120_F1	GAYGCNAAYMGNGTNATHGG	20
Sar_120_R1	ACNACCATNARNARRTCYTT	20
Sar_120_F2	CAYMGNGARGCNAAYAAYGARGT	23
Sar_120_R2	ATNARYTGNCKNCCDATRTCRTT	23
Sar_121_F1	CCNAAYGGNCAYGGNAARAC	20
Sar_121_R1	TGNCCRTTNGGDATNGTRTG	20
Sar_121_F2	TGYGARCARGARGTNATGGCNGA	23
Sar_121_R2	TCNCCNSWRTGYTGRTCRAAYTT	23
Sar_122_F1	CAYGGNAARACNTTYGAYTA	20
Sar_122_R1	TTNGTYTCDATYTCRAARTC	20
Sar_122_F2	YTNTTYCARYTNCCNCAYAARGA	23
Sar_122_R2	AANCKDATRTGNACNGGNGGYTT	23
Sar_123_F1	AARGARGCNAAYGTNTAYCA	20
Sar_123_R1	ATRTANACYTGYTTRAANAC	20
Sar_123_F2	MGNACNTGGGCNGARAARGARAT	23
Sar_123_R2	TTNGGRTCNGTDATRAARTCRAA	23
Sar_124_F1	GGNMGNTAYYTNCCNGARTT	20
Sar_124_R1	ACRTCNGGRTADATNCCRTG	20
Sar_124_F2	TTYGAYATHTGYMGNACNCCNGA	23
Sar_124_R2	GCRCANGGRTCNARRTTNCCYTG	23
Sar_125_F1	AAYGTNGCNTGGATHCCNAC	20
Sar_125_R1	ATNARYTGYTTNGGRTGRTA	20
Sar_125_F2	GCNMGNCAYGAYTGGCARAAYAC	23
Sar_125_R2	ATNARCATYTCRTTRTCCATNCC	23
Sar_126_F1	GARATHGCNGARGARATGGA	20
Sar_126_R1	TCYTCNGTYTGRAARTGRTA	20
Sar_126_F2	CARATGTGYGARTAYYTNATHAA	23
Sar_126_R2	ACYTCRCAYTTNCKYTTYTGCCA	23
Sar_127_F1	YTNTTYMGNATHGTNACNGG	20
Sar_127_R1	ATRTTNARNACRTCRTGRAA	20
Sar_127_F2	GAYTGGAAYAARATHATGCAYGA	23
Sar_127_R2	TCCATYTCRTGRCACATRTGYTT	23
Sar_128_F1	CCNAAYACNACNTTYATHGG	20
Sar_128_R1	SWRTTRAAYTGNGCRAADAT	20
Sar_128_F2	TAYTGYCARCAYATHGGNGTNGA	23
Sar_128_R2	TCNARNGGYTTNCKRCANACRTT	23
Sar_129_F1	MGNCARAAYTGGTGGGGNCA	20
Sar_129_R1	TCYTCNGTDATRAANGGCAT	20
Sar_129_F2	GARGAYGTNYTNGAYACNTGGTT	23
Sar_129_R2	GCRTTCCANARYTTRTTRCARAA	23
Sar_130_F1	ACNTGGCARAARAARCAYGA	20
Sar_130_R1	ACNCKNARYTCNGTNCCRAA	20
Sar_130_F2	GCNAARGARGGNATHTAYCARTA	23
Sar_130_R2	TTNCKRTGRTCDATNCKNACYTG	23
Sar_131_F1	GARGARATHAARAARGAYGT	20
Sar_131_R1	ATYTCRTTYTCYTGYTCCAT	20
Sar_131_F2	YTNCAYGAYAAYTTYMGNGARGA	23
Sar_131_R2	TTYTCNCKYTCCATNGTRTCRTA	23
Sar_132_F1	GTNAARAARGARGGNCAYCA	20
Sar_132_R1	TTRAANSWYTCYTTCATRTG	20
Sar_132_F2	ATHTGYMGNATGAARATHGGNAA	23
Sar_132_R2	TCNGGRTGRTARTARTCRAARCA	23
Sar_133_F1	AAYATHAAYTTYGGNTAYGC	20
Sar_133_R1	CCNACNCKYTCRAAYTGRAA	20
Sar_133_F2	TAYGAYGAYACNAAYCCNGARAA	23
Sar_133_R2	TTRTGRTTRAANARNCKYTCRTA	23
Sar_134_F1	AAYCCNCAYATHCCNCARTA	20
Sar_134_R1	ARRTAYTTNGCNGTRTCYTC	20
Sar_134_F2	MGNAARGGNGCNTGYGARAAYTG	23
Sar_134_R2	ATRTCDATRTGRTCNGCRTAYTT	23
Sar_135_F1	TTYTGYAAYGAYMGNATHTG	20
Sar_135_R1	GCNGTYTCRAANACRTGYTT	20
Sar_135_F2	YTNGGNMGNCARGGNTTYAARTG	23
Sar_135_R2	GTYTGNACCCARTCDATRTCYTC	23
Sar_136_F1	ATHGAYATHCCNMGNATGCA	20
Sar_136_R1	TAYTTNARYTGRTANGCRTC	20
Sar_136_F2	GGNTAYGTNCARGGNATGAAYGA	23
Sar_136_R2	CARTGRAANGTNGGNARRTTYTG	23
Sar_137_F1	ACNCAYCAYAARCAYATGAA	20
Sar_137_R1	TTRTGRTARTTNGCCATRTG	20
Sar_137_F2	ACNCAYTTYAARGCNAARCAYAT	23
Sar_137_R2	TANACYTTNACCATYTGRTCRCA	23
Sar_138_F1	GAYTTYTAYATHGAYGAYGA	20
Sar_138_R1	TTNACRTCYTTRTGRTCYTT	20
Sar_138_F2	GAYYTNGARATHGCNGCNAAYCA	23
Sar_138_R2	TANGGDATRAADATNACRTGCAT	23
Sar_139_F1	GCNCCNGTNAAYTTYTGYGA	20
Sar_139_R1	TCNGCRCANARRTGRAARTA	20
Sar_139_F2	GARTAYWSNCAYTTYGAYTTYTG	23
Sar_139_R2	CCRAACATRTARTANGTYTGRTT	23
Sar_140_F1	GTNATHTAYGAYTGYGARAA	20
Sar_140_R1	AANSWCATNGTNGTRCANGC	20
Sar_140_F2	GAYYTNATHCAYTAYACNCAYGC	23
Sar_140_R2	ATCATRTAYTTNGGRTTRAAYTG	23
Sar_141_F1	GGNGCNGGNGARATGATGAC	20
Sar_141_R1	CKNCCNGTNACNACNGCRAA	20
Sar_141_F2	ACNYTNAARGARGGNCCNTAYCA	23
Sar_141_R2	TANCCNARNGCYTTCATNGGRAA	23
Sar_142_F1	TTYCARGTNGCNGCNCAYGA	20
Sar_142_R1	AANGTYTTNCCRTCNGCCCA	20
Sar_142_F2	YTNATGGCNCCNTTYTAYCARAA	23
Sar_142_R2	TTNCCNGGNARNCCRTCCCARTC	23
Sar_143_F1	CCNTTYTTYGAYATGGCNTA	20
Sar_143_R1	GTRAARCARAACATNCCDAT	20
Sar_143_F2	GGNTTYGCNACNGGNGAYATHGA	23
Sar_143_R2	TGRTCNGTDATRTGYTGCCARTT	23
Sar_144_F1	MGNTAYAARCAYTTYGAYTG	20
Sar_144_R1	TGRAARTGRTTDATYTCNGC	20
Sar_144_F2	CAYGARMGNYTNCARGAYAARTT	23
Sar_144_R2	GTNARDATNCCYTTRTAYTCRTG	23
Sar_145_F1	YTNAAYAARGAYGARTAYAT	20
Sar_145_R1	GCRAARAARCANSWNCCRAA	20
Sar_145_F2	ACNGARYTNYTNAARAAYGGNCA	23
Sar_145_R2	TCNARRCAYTGNGCYTTNGCYTC	23
Sar_146_F1	YTNTTYMGNGARGAYAARGG	20
Sar_146_R1	GTNCCRTTNARCATRTGNAC	20
Sar_146_F2	CAYAAYYTNGAYCARYTNAAYAA	23
Sar_146_R2	AACCANGCYTCNARRTCRTAYTT	23
Sar_147_F1	GGNATHGAYGAYGTNACNCC	20
Sar_147_R1	ACNCCYTGNGTDATRTTCAT	20
Sar_147_F2	ATGGTNGCNTGYGTNGGNCARCA	23
Sar_147_R2	ACNCCNGCRAARTGRAANGTYTT	23
Sar_148_F1	AAYTTYTTYTAYGCNATHCA	20
Sar_148_R1	TCDATYTGNACNCKYTTRTC	20
Sar_148_F2	TAYGTNGARATHATHTTYGAYAA	23
Sar_148_R2	SWYTTNARYTCRTTYTGDATCCA	23
Sar_149_F1	AARGCNTAYMGNGTNTGGTT	20
Sar_149_R1	TGYTGNACDATNGGRAAYTT	20
Sar_149_F2	GGNACNGGNCAYGARATGTGYTT	23
Sar_149_R2	GGNARRTAYTCYTTRCARTACAT	23
Sar_150_F1	TTYATGCCNTAYYTNGARAA	20
Sar_150_R1	TGRTARAANCCRTANCCRCA	20
Sar_150_F2	CCNATHAAYGAYGGNCARTGGCA	23
Sar_150_R2	ACYTGNCCNGGNGGRCANGCRTA	23
Sar_151_F1	CCNAARYTNAAYATHCARTT	20
Sar_151_R1	GGDATRAANGTYTCDATYTC	20
Sar_151_F2	ACNTAYGARATHMGNCARGAYAT	23
Sar_151_R2	ATNARDATRTTRTCRTAYTGRAA	23
Sar_152_F1	CARCARMGNACNTGGYTNAT	20
Sar_152_R1	CAYTCRTGDATYTGRCARAA	20
Sar_152_F2	TGGWSNYTNTTYATHTTYTTYAA	23
Sar_152_R2	AANARNCKNGCRTTYTCDATRAA	23
Sar_153_F1	MGNTGGTTYCAYCCNAAYAT	20
Sar_153_R1	TTNACNCKRTTYTCDATNGT	20
Sar_153_F2	GAYYTNTAYGGNGGNGARAARTT	23
Sar_153_R2	ACNACNGTNCCNGTNGTYTCNAC	23
Sar_154_F1	TTYGCNGARAAYTGGGTNGA	20
Sar_154_R1	ARNGTNGGRTGRTTRTTRAA	20
Sar_154_F2	TTYACNGARYTNATHAARAARCA	23
Sar_154_R2	CKNSWYTGRTCYTCRTTRTGDAT	23
Sar_155_F1	AARATGGTNCCNTTYGCNGG	20
Sar_155_R1	ATYTTNACNACYTCRTAYTC	20
Sar_155_F2	GARAAYGGNGGNATHATHGAYGA	23
Sar_155_R2	GTYTCRTCDATRTCRTTNCCRTA	23
Sar_156_F1	GAYGCNGTNTTYGCNTTYCA	20
Sar_156_R1	CANGCYTTRTCNGCCATRAA	20
Sar_156_F2	AAYCCNATHCAYAAYGGNCAYGC	23
Sar_156_R2	TTRTANGCNGCNACNCKRAANGG	23
Sar_157_F1	GAYYTNAARCCNGARAAYAT	20
Sar_157_R1	TARAARTTNCKRAARTTYTT	20
Sar_157_F2	YTNAAYGARAARATGCAYATHCA	23
Sar_157_R2	ATRTTNGCNGGRTCNACRTARTA	23
Sar_158_F1	GAYTTYGGNCCNATGGGNTG	20
Sar_158_R1	AANGGDATNGCDATYTCRTC	20
Sar_158_F2	TTYGCNGAYYTNATGGTNAARGA	23
Sar_158_R2	ATNACNCCNGGNGTRAAYTCYTC	23
Sar_159_F1	AAYGAYCAYGGNAARAAYTG	20
Sar_159_R1	TTNCKNARNCKYTCYTCYTG	20
Sar_159_F2	GCNATHCARACNYTNAARGAYTT	23
Sar_159_R2	TCNGCYTCYTCYTTNSWCATNGC	23
Sar_160_F1	ATHGTNMGNAAYCARAARTA	20
Sar_160_R1	CCNACRAANSWRTGDATRTC	20
Sar_160_F2	ATHGTNYTNTTYAAYCARTTYAA	23
Sar_160_R2	ARYTTCCARTCNGTYTCNCCRTC	23
Sar_161_F1	GGNGARAARACNTGYCARCA	20
Sar_161_R1	ACRTANGGRTARTAYTCYTG	20
Sar_161_F2	TTYCAYATHCCNGAYYTNAARGT	23
Sar_161_R2	GGDATRTCYTCDATNGGNCCYTG	23
Sar_162_F1	ATHAAYATHGAYGCNCAYGA	20
Sar_162_R1	TANARCCARTTNACRTANGG	20
Sar_162_F2	AAYCARATHACNATHGARCAYTG	23
Sar_162_R2	ATCCARTTNCKRTANGTYTTYTC	23
Sar_163_F1	CARATHACNCARAARGARAT	20
Sar_163_R1	ARNGCYTTNACYTCCATYTC	20
Sar_163_F2	GGNCAYGTNGCNGCNTTYGAYTG	23
Sar_163_R2	AANGCRTCRAARTTNGGYTCNCC	23
Sar_164_F1	TAYGGNMGNCARTGYGAYGA	20
Sar_164_R1	GGRTCNCCCCARTGRTTNGG	20
Sar_164_F2	GGNTAYTGGAAYTAYCCNAAYTG	23
Sar_164_R2	TGNCCRTCRAAYTCRTTRCAYTT	23
Sar_165_F1	YTNGAYTGYGGNATHCAYCC	20
Sar_165_R1	ATNACCATRTCNGTRTAYTT	20
Sar_165_F2	CAYTGYGGNGCNYTNCCNTGGTT	23
Sar_165_R2	CCCATNACYTTNGCNGTYTTYTC	23
Sar_166_F1	AARGTNCCNTTYTGYCCNAT	20
Sar_166_R1	AARTCNARNGGDATNCCRTG	20
Sar_166_F2	ACNGARATHYTNATGGARAAYTT	23
Sar_166_R2	ARCATRTGNACYTCRTCDATRAA	23
Sar_167_F1	CAYCCNAAYGAYCAYGTNAA	20
Sar_167_R1	GGNCKNACCCAYTGRTCRAA	20
Sar_167_F2	GAYACNTAYCCNACNGCNATGCA	23
Sar_167_R2	GCNGCRTTRTCRTANCCDATRTG	23
Sar_168_F1	AARGCNTTYGCNYTNCCNGT	20
Sar_168_R1	TCRTCDATNCCYTCNACNGC	20
Sar_168_F2	GCNAARATHGTNAAYTGGATGAA	23
Sar_168_R2	ARYTTYTGRAAYTCYTCRTCNAC	23
Sar_169_F1	MGNGCNTTYCCNTGYTGGGA	20
Sar_169_R1	ARRTTNCCRAACCAYTGRTG	20
Sar_169_F2	CCNGCNYTNAARGCNACNTTYGA	23
Sar_169_R2	GTNACNARNCCCCARTTYTCCAT	23
Sar_170_F1	GAYGARTTYYTNAARCCNAT	20
Sar_170_R1	ACNGTNGGNGCNACRTCRCA	20
Sar_170_F2	MGNATGMGNCARATHACNGARAC	23
Sar_170_R2	ATYTTYTCNGCRTTNCCRTGRTC	23
Sar_171_F1	GARCARGARAARAAYTAYGA	20
Sar_171_R1	TGNARRAARTANCKYTCNGC	20
Sar_171_F2	CCNAAYTTYACNGCNGCNGAYTG	23
Sar_171_R2	ARYTTNCCNACYTCRAACATNGT	23
Sar_172_F1	TTYAAYAAYATHTAYTGGCA	20
Sar_172_R1	CARTCYTTNCKRTARTGYTG	20
Sar_172_F2	YTNCARCCNTAYATHATHACNTG	23
Sar_172_R2	TTRTGRAARCAYTTNACRTAYTG	23
Sar_173_F1	CARGTNGCNYTNAARTTYCA	20
Sar_173_R1	ARRTCRAARTGNGTRAARTT	20
Sar_173_F2	GARATHGARAAYCAYGAYAAYTG	23
Sar_173_R2	GGNGCNACDATYTCCCADATRCA	23
Sar_174_F1	GARTGGCAYGCNCCNTGGAA	20
Sar_174_R1	TTYTCRTCYTCYTTRTADAT	20
Sar_174_F2	GTNGARCCNGGNAAYGARTGGTT	23
Sar_174_R2	TTDATNGTYTTRTCNGCYTCNCC	23
Sar_175_F1	ATGAARCARGCNATHGTNGA	20
Sar_175_R1	GTRTTNGTRCARTCRAAYTG	20
Sar_175_F2	GTNAARMGNTGGGCNAAYGARGC	23
Sar_175_R2	TTDATRCAYTGNACNACRTAYTC	23
Sar_176_F1	ATGATGATHCAYYTNGGNGC	20
Sar_176_R1	ARNCCNGTYTGYTTRTCCAT	20
Sar_176_F2	ACNATHAAYGAYTGGATHGARAA	23
Sar_176_R2	AANGGRTGRTCNGCYTCRAARTA	23
Sar_177_F1	GGNMGNTTYGARGTNGAYGA	20
Sar_177_R1	TGNCCRTTRTGNCCYTTRTC	20
Sar_177_F2	TTYATGYTNGAYAARGARTAYGT	23
Sar_177_R2	GTNACRTTNARYTCRTAYTTRTC	23
Sar_178_F1	MGNACNGTNTTYTGYATGCA	20
Sar_178_R1	CAYTCYTCDATNACRTCRTT	20
Sar_178_F2	GARGTNMGNYTNATHATGGAYAA	23
Sar_178_R2	GTNCCYTCNGCNARYTTNGCCAT	23
Sar_179_F1	WSNTGGGARMGNGCNCAYCC	20
Sar_179_R1	CCRTTNCKRTCNARDATNGC	20
Sar_179_F2	GCNCAYAAYGGNGARATHAAYAC	23
Sar_179_R2	CCDATRTANCKNCCRTCNGTRAA	23
Sar_180_F1	CARACNGARCAYAARTGYGT	20
Sar_180_R1	CCYTCYTGNACCATYTCCCA	20
Sar_180_F2	MGNTAYYTNGARAAYGARGGNTT	23
Sar_180_R2	SWYTCNCCYTCNACRTANGCRAA	23
Sar_181_F1	GTNGARGTNAARYTNGARAA	20
Sar_181_R1	CKNARNACYTCRCARTCCAT	20
Sar_181_F2	GCNMGNTAYATHYTNGARAAYGA	23
Sar_181_R2	TTNGTNCKNGCRTADATRTCYTG	23
Sar_182_F1	GAYAARAAYATHAARMGNGA	20
Sar_182_R1	TGNACDATRTANGGYTCRAA	20
Sar_182_F2	GCNGARATHGARYTNMGNAARGA	23
Sar_182_R2	ARRCARTTNGCNACNGCYTCYTG	23
Sar_183_F1	ACNTAYAARTGYACNAARCA	20
Sar_183_R1	ARYTGYTTRTGCATNACYTT	20
Sar_183_F2	GTNAAYGARAARYTNGGNAARTG	23
Sar_183_R2	TTYTCRTCNARRAAYTTCATYTT	23
Sar_184_F1	GTNACNGCNGCNCAYTGYTT	20
Sar_184_R1	TCNCCYTTRCANGCRTCNCC	20
Sar_184_F2	GTNAARYTNGGNAARTAYGAYCA	23
Sar_184_R2	CCRTANCCNGCRCARAACATRTT	23
Sar_185_F1	GTNATHGCNAARTTYGAYTA	20
Sar_185_R1	ATYTTNACRTARTTYTTNGG	20
Sar_185_F2	CARGARYTNGAYYTNAARAARAA	23
Sar_185_R2	GCYTTCCACCARTCNGGRTCRTT	23
Sar_186_F1	GARWSNGTNGCNAARCARGA	20
Sar_186_R1	ATNGCCCARTCRAAYTGYTC	20
Sar_186_F2	GAYGCNAARMGNATHGARGCNGA	23
Sar_186_R2	CCNGTNCKRTANARRAANGCRTT	23
Sar_187_F1	ACNGGNTTYTGGCCNACNCA	20
Sar_187_R1	ACNCKYTGNGTNGGYTTNCC	20
Sar_187_F2	YTNGGNTGGGCNGAYYTNAAYGC	23
Sar_187_R2	GTYTCRTTNGCDATRTCYTCRTA	23
Sar_188_F1	TGYYTNGCNGAYGGNGTNCA	20
Sar_188_R1	CKRTANGCCATNARCCARCA	20
Sar_188_F2	TTYGAYGGNYTNATHTAYGTNAA	23
Sar_188_R2	GGNARRCANACRTGYTCDATRTC	23
Sar_189_F1	CCNGTNATHGTNCAYTTYGG	20
Sar_189_R1	CARTCYTGRTTCATDATRAA	20
Sar_189_F2	AAYCCNAARTAYCARAARGCNTG	23
Sar_189_R2	TCNARNCKNGGRAARAARCANAC	23
Sar_190_F1	CARACNMGNTTYGARATHTA	20
Sar_190_R1	ARNGCNCCNGCNCKRTTYTC	20
Sar_190_F2	ACNACNGARATHGARAAYGTNTT	23
Sar_190_R2	ATYTGCCANGTRAANGCRTCNCC	23
Sar_191_F1	CARTAYGCNGTNATGATHGA	20
Sar_191_R1	ATNGCNCKNARNGGRAARAA	20
Sar_191_F2	TAYATHTAYGTNTGGCCNCCNCA	23
Sar_191_R2	ARNGCNCCNARNGTCCAYTGNAC	23
Sar_192_F1	TGYTTYGGNYTNACNGARCC	20
Sar_192_R1	ATRTCRTGNGTNCCYTCRTA	20
Sar_192_F2	YTNAAYGGNACNAARACNTGGAT	23
Sar_192_R2	TGNCKDATDATRTGRTAYTCRTC	23
Sar_193_F1	GAYTGYAARTGGACNYTNGA	20
Sar_193_R1	GCRAANCCRTTRTCDATYTG	20
Sar_193_F2	TTYGAYACNGARAAYAAYTTYGA	23
Sar_193_R2	ACNGGNCCRCARTANCKYTCYTG	23
Sar_194_F1	CAYGAYAAYGAYTGYGGNGA	20
Sar_194_R1	TGRAACATNCCNGGYTTRCA	20
Sar_194_F2	GAYGARCAYMGNAAYTGYACNTT	23
Sar_194_R2	TTRTCNCCRTCRCANGTCCARAA	23
Sar_195_F1	AAYGAYATHAARACNTAYAA	20
Sar_195_R1	TAYTCYTCRTANGCRAANGG	20
Sar_195_F2	YTNATHCARGAYTTYGAYATGCC	23
Sar_195_R2	TCDATRAARAANCCRTGCATRTA	23
Sar_196_F1	GCNAAYGCNATHYTNGGNGT	20
Sar_196_R1	TGRTCRAANGGRTCYTCDAT	20
Sar_196_F2	CCNGCNTTYAAYGTNATHAAYGG	23
Sar_196_R2	TTYTTRAARTCNARRTCRTAYTT	23
Sar_197_F1	CARATHGTNYTNTGGGAYAA	20
Sar_197_R1	CADATYTTNCCRTTRTCRTC	20
Sar_197_F2	GCNCAYACNCAYCCNGTNTAYTG	23
Sar_197_R2	TCNGTRTCRTTRTTNARRTTCCA	23
Sar_198_F1	AAYYTNCARTTYGTNTTYGA	20
Sar_198_R1	ARNGCNGTDATRCARTTNCC	20
Sar_198_F2	AAYTGYWSNGTNTTYGCNTAYGG	23
Sar_198_R2	SWYTTRTTDATRTTNCCNCCYTC	23
Sar_199_F1	GGNCCNCARTGGAARAARTT	20
Sar_199_R1	CANACNARNCCCATRTGRCA	20
Sar_199_F2	ATHTAYGAYCARTTYYTNATGGA	23
Sar_199_R2	TCRTANARRTAYTCRAANGTYTT	23
Sar_200_F1	WSNTGYGARTTYYTNCAYGA	20
Sar_200_R1	TTRCANGTRTADATYTTRTG	20
Sar_200_F2	AARATGCCNGARTGYTAYTTYTA	23
Sar_200_R2	CCNACYTCRTTRCARTARTGRCA	23
Sar_201_F1	CAYGARCCNGARTTYGAYTA	20
Sar_201_R1	ARRTTDATNCKNARRTCRTC	20
Sar_201_F2	AARWSNYTNGARATHGARGARAA	23
Sar_201_R2	GCNSWNARRTANGTYTCYTGRTC	23
Sar_202_F1	GTNTAYTAYATHCARAAYAA	20
Sar_202_R1	ATNSWNGTNGCRAANCCYTT	20
Sar_202_F2	CARGTNACNTAYCARYTNAARAT	23
Sar_202_R2	ARDATRTTRTCNGCRTAYTTNAC	23
Sar_203_F1	ACNACNGTNATHYTNTTYCC	20
Sar_203_R1	GTRTGNARDATYTGYTCCCA	20
Sar_203_F2	CARGGNWSNCARTTYGTNGGNAT	23
Sar_203_R2	TGNCCNGCDATNACYTTRCARTG	23
Sar_204_F1	CCNGARCAYCCNGCNTTYCA	20
Sar_204_R1	ATRAARTACCANCKRAAYTG	20
Sar_204_F2	ATHGGNTAYTGYCARGCNATGAA	23
Sar_204_R2	CARTAYTGYTGNCKNARYTGYTC	23
Sar_205_F1	AAYAARACNATHGTNTGYCA	20
Sar_205_R1	TTRTCNGCNGCNARYTCRCA	20
Sar_205_F2	GARATHACNGARCCNGCNGTNTG	23
Sar_205_R2	ACNGCNACNCKYTGDATRTTYTC	23
Sar_206_F1	AARGTNGARYTNGARGTNAC	20
Sar_206_R1	TAYTTNGCNACNGTRCAYTC	20
Sar_206_F2	GGNGARGGNAARGAYMGNGTNTT	23
Sar_206_R2	CCRCARTGNGTDATYTCDATYTT	23
Sar_207_F1	TAYAAYMGNGTNGCNTTYGA	20
Sar_207_R1	TCYTTNCKYTTCCARCARCA	20
Sar_207_F2	ACNGCNGTNYTNCARTGYAARAT	23
Sar_207_R2	ACNARRTGYTCRTANCCRCACCA	23
Sar_208_F1	AARGCNGARATGATHGARTA	20
Sar_208_R1	GGYTGYTCNARNGGDATRCA	20
Sar_208_F2	GARAARACNCAYATHGCNGAYTT	23
Sar_208_R2	TCYTTYTTDATYTGRTCYTCRCA	23
Sar_209_F1	AARCCNTGYCAYGARAAYTG	20
Sar_209_R1	ATNCKRTGYTGDATRCAYTC	20
Sar_209_F2	TGYCCNGAYGGNTTYTAYCAYGA	23
Sar_209_R2	GCNARCCAYTTDATNGGCATYTT	23
Sar_210_F1	AAYATGYTNCARGARTAYGA	20
Sar_210_R1	ATNGTYTCYTCYTTNGGNGC	20
Sar_210_F2	CARGTNATGATHACNACNTTYGA	23
Sar_210_R2	ARNSWYTTYTCNACRTCYTCYTT	23
Sar_211_F1	CARYTNAAYMGNAARTTYGA	20
Sar_211_R1	TCRAARAAYTTNGGRTCDAT	20
Sar_211_F2	CARGTNGCNCARAARTAYATGCC	23
Sar_211_R2	TTYTGRCANACNACRAADATYTC	23
Sar_212_F1	YTNACNCARCAYWSNATHCC	20
Sar_212_R1	ACNSWYTCRAADATRTCNCC	20
Sar_212_F2	AARWSNATHGCNGAYTGYGTNGA	23
Sar_212_R2	GCYTTNGGNACYTCDATRTCYTC	23
Sar_213_F1	CARCAYGTNGARTAYGTNTT	20
Sar_213_R1	TANCKRTCYTTNCKRTTNCC	20
Sar_213_F2	TTYAAYTAYMGNTTYTGGTGYCC	23
Sar_213_R2	CCRAAYTTNSWNGCDATRTCYTG	23
Sar_214_F1	MGNGAYAARGTNTTYTGGTT	20
Sar_214_R1	TANGGYTGDATNACNGGRAA	20
Sar_214_F2	GAYTTYMGNGGNMGNGTNTAYCC	23
Sar_214_R2	ACRTANGTCATNACNGTYTGYTT	23
Sar_215_F1	AAYCAYGAYAARGAYATHGA	20
Sar_215_R1	TTNARYTGDATRTADATYTG	20
Sar_215_F2	GGNTTYGTNGAYTGYATHCAYGA	23
Sar_215_R2	TCYTTRAACATNGTNCKNCCYTG	23
Sar_216_F1	CCNTTYWSNATHGCNATHAA	20
Sar_216_R1	ACNGCDATRCANGTNGGYTC	20
Sar_216_F2	GAYATHAAYMGNACNTTYCARGA	23
Sar_216_R2	TTDATNCKNCCRTTNCCNGTRTC	23
Sar_217_F1	YTNGTNGTNATHATGTTYGA	20
Sar_217_R1	ARYTTNCKRAACATRTCDAT	20
Sar_217_F2	TGGGTNGGNGAYGCNYTNGGNAA	23
Sar_217_R2	ACNGTYTCCATNGGNGTYTGRTC	23
Sar_218_F1	YTNTTYGAYTAYWSNAARAA	20
Sar_218_R1	TCNACNCCCCAYTGRTCRTA	20
Sar_218_F2	GGNGARAARATHAAYTTYACNGA	23
Sar_218_R2	TGNACRAADATYTTRTGYTCRTA	23
Sar_219_F1	MGNCARTTYATGAAYGGNAT	20
Sar_219_R1	GGCCADATRAAYTTNGCRTC	20
Sar_219_F2	AAYTAYYTNGTNAARCAYGGNGA	23
Sar_219_R2	CANACYTCYTTNGTNGTCATRTT	23
Sar_220_F1	YTNTTYTGYGAYATGTGYAA	20
Sar_220_R1	ATNGTNSWRAARTCCATNGG	20
Sar_220_F2	GCNGTNCAYCARGARTGYTAYGG	23
Sar_220_R2	SWYTGNCKYTTNARNGTCCARTA	23
Sar_221_F1	CARCAYGGNYTNAARCAYGG	20
Sar_221_R1	CCDATRTTRAANGCRCARTA	20
Sar_221_F2	TAYCARMGNTAYMGNCARTAYTG	23
Sar_221_R2	TANGCRCANGTYTCNARYTTNGT	23
Sar_222_F1	ATGTAYGTNTGGATHGAYGG	20
Sar_222_R1	GGCATNACYTCNGCRTTYTC	20
Sar_222_F2	GARYTNCCNATHTGGAAYTTYGA	23
Sar_222_R2	CANGCNCKRTARTGNGCYTCNAC	23
Sar_223_F1	WSNGTNTTYACNGAYYTNGA	20
Sar_223_R1	GCRCARTGNARCATRTTYTG	20
Sar_223_F2	GCNGCNATHCAYGAYGTNGAYCA	23
Sar_223_R2	ARNACYTGDATNCKYTCNGTRTA	23
Sar_224_F1	ATHGTNTGGTTYMGNAAYGA	20
Sar_224_R1	SWRTAYTCYTCNCCNGGYTT	20
Sar_224_F2	CCNGCNGGNATHTTYGAYCARTA	23
Sar_224_R2	TCNCCNGCNACNARRTTYTTDAT	23
Sar_225_F1	ATGGCNCCNGARMGNAARGT	20
Sar_225_R1	GTYTTNACNACDATYTCYTC	20
Sar_225_F2	AAYAAYYTNATHGAYCARGARTT	23
Sar_225_R2	GGNGCRTAYTGNGTNACRTCRAA	23
Sar_226_F1	GARWSNCARGCNTAYATGGA	20
Sar_226_R1	TGDATRAAYTGYTGNGGRTC	20
Sar_226_F2	MGNAARYTNGAYTTYACNATHAT	23
Sar_226_R2	TTDATNGTRTCNACNGTYTCRTG	23
Sar_227_F1	GAYGTNCCNGCNGTNTAYTT	20
Sar_227_R1	ARNARYTTNGGRTCRAARTA	20
Sar_227_F2	ATHATGMGNATHTGYCARGAYTT	23
Sar_227_R2	TTNACNCCYTCCATNACRAAYTG	23
Sar_228_F1	GCNYTNACNAAYMGNGARGA	20
Sar_228_R1	TTNSWRAANGCNARYTGRTA	20
Sar_228_F2	CARGAYATHATGGCNWSNGARCA	23
Sar_228_R2	TTYTGYTGNACNCCYTCRAARAA	23
Sar_229_F1	CARGCNGGNATHCARGCNGA	20
Sar_229_R1	TCNGCCATNGTNCKNCCYTT	20
Sar_229_F2	YTNCAYTTYACNCCNATGCAYAA	23
Sar_229_R2	CKYTTRAARTTYTTNARNGTRAA	23
Sar_230_F1	GCNGAYATHTAYACNGARCA	20
Sar_230_R1	CADATYTTRCANGTYTTRTC	20
Sar_230_F2	CAYATHYTNAARAAYGARTTYCA	23
Sar_230_R2	AAYTCNCCNACYTTNSWRTARTC	23
Sar_231_F1	GAYWSNTAYCCNCCNCARAA	20
Sar_231_R1	AAYTTNGTNCCNARRCACAT	20
Sar_231_F2	WSNTTYYTNATGTTYAARTTYAT	23
Sar_231_R2	ARRTTNACRTCYTCCATNCCCCA	23
Sar_232_F1	AARGAYTTYAARCAYATHGG	20
Sar_232_R1	SWCCANARRAADATYTCRAA	20
Sar_232_F2	GGNAARTAYTAYGCNGTNTGYGG	23
Sar_232_R2	TCRAANGCYTTNACNGTNCCRTC	23
Sar_233_F1	YTNGCNGARGTNCARGARGA	20
Sar_233_R1	ATRTTNARRTCYTCNACYTC	20
Sar_233_F2	CARAARMGNGAYYTNAAYGARGA	23
Sar_233_R2	TTYTTNSWYTTYTCRAAYTTRTC	23
Sar_234_F1	ACNGAYCCNTTYYTNGGNTT	20
Sar_234_R1	ATYTGRTGYTTYTCNGGRTC	20
Sar_234_F2	TGGTTYGAYYTNATGGTNAAYGG	23
Sar_234_R2	CCNACNGCNARRTGRTAYTTRTA	23
Sar_235_F1	GAYATHMGNCAYGCNGCNAA	20
Sar_235_R1	TTNGGRTCCATDATRTARTT	20
Sar_235_F2	ACNGAYTAYYTNATHGARGARGC	23
Sar_235_R2	TCNACNCKYTCDATRTGYTTRTT	23
Sar_236_F1	CAYAARGCNGARCARYTNAC	20
Sar_236_R1	TCYTGRTTRAAYTTRTCDAT	20
Sar_236_F2	AARGGNTAYGAYYTNCARAARGT	23
Sar_236_R2	TCDATNCKRAANARRAAYTCDAT	23
Sar_237_F1	TAYACNGGNTAYGARCCNAC	20
Sar_237_R1	ATNCKYTCNGCYTCYTCCAT	20
Sar_237_F2	GAYAARGTNGARTTYATHGTNAT	23
Sar_237_R2	CCRAANCCYTGRTGYTGRAAYTT	23
Sar_238_F1	ATHYTNGARCCNYTNTAYAA	20
Sar_238_R1	ARRTCRTGCATNACRCARTC	20
Sar_238_F2	MGNTTYYTNGGNGAYTTYAAYTG	23
Sar_238_R2	TTNACNGGYTCNACNGCDATYTT	23
Sar_239_F1	GCNAAYGARCAYTAYTTYGG	20
Sar_239_R1	ATNCKYTTYTGNGCYTCYTG	20
Sar_239_F2	GTNAAYTTYGGNAAYACNTGYTA	23
Sar_239_R2	CARCARTTYTCRCARTARTAYTT	23
Sar_240_F1	GGNGGNAARATHATHATGCC	20
Sar_240_R1	ATYTGRTARTTRTARTCNGG	20
Sar_240_F2	ATHGTNTAYCCNATGYTNTTYAA	23
Sar_240_R2	AAYTCNACRTTCATRTCRCAYTC	23
Sar_241_F1	TTYGTNGGNYTNGCNTTYAA	20
Sar_241_R1	AANGCNACYTTNGGYTTNCC	20
Sar_241_F2	ACNTAYATGMGNGTNTAYCARGG	23
Sar_241_R2	GGRCARTTRTAYTCNCKYTCCAT	23
Sar_242_F1	AAYGGNGAYGGNATGGCNAT	20
Sar_242_R1	ACNGTRTGCCAYTGNCCRTC	20
Sar_242_F2	GAYMGNGARATHCARAARGARTA	23
Sar_242_R2	CKRAANARYTCNCCRTTYTTYTG	23
Sar_243_F1	GTNTTYGAYATHGAYATGAC	20
Sar_243_R1	GGNACYTTRAANGGRTCRAA	20
Sar_243_F2	TAYGAYGAYGTNMGNACNTGYTG	23
Sar_243_R2	CADATNCKNCCNGTYTTNGGRTG	23
Sar_244_F1	ACNYTNGAYGAYGTNGARTT	20
Sar_244_R1	GCCATNARRTGDATRTAYTC	20
Sar_244_F2	TTYTGYCCNGARAAYCAYTGGAT	23
Sar_244_R2	ATRTTYTCRTADATNGCYTTNCC	23
Sar_245_F1	GCNGAYAARYTNATHCARGG	20
Sar_245_R1	TGYTCYTTCATYTGRAARTC	20
Sar_245_F2	CARGARGARYTNATHGCNGTNAA	23
Sar_245_R2	TTRTTYTGNGTYTCNARYTCCAT	23
Sar_246_F1	WSNGAYTTYTTYTAYCCNAA	20
Sar_246_R1	ACRCADATNACNCKRTTRCA	20
Sar_246_F2	GGNGTNGARWSNCAYATHTAYCA	23
Sar_246_R2	GCNSWNGCRTCNGCRAANCCRAA	23
Sar_247_F1	CCNTAYATHGARGAYTGYAT	20
Sar_247_R1	AANGTYTTNCCRTTDATDAT	20
Sar_247_F2	GARATHYTNCARACNTAYGGNTA	23
Sar_247_R2	SWDATYTCNGTRAANGTRCANCC	23
Sar_248_F1	TAYAAYCAYTGGTGGMGNTT	20
Sar_248_R1	ARRTARTGNGGYTTYTGRAA	20
Sar_248_F2	CCNMGNYTNATHTAYAARTGGTT	23
Sar_248_R2	TCNACYTTYTCNCKRCARAANGG	23
Sar_249_F1	YTNWSNTGGAARCCNGGNAA	20
Sar_249_R1	GGCATDATNGTYTCNACDAT	20
Sar_249_F2	GTNCCNCARGAYTAYMGNTGYAA	23
Sar_249_R2	ARRCACCARAANGCRTCYTCYTC	23
Sar_250_F1	YTNGTNTAYATGTTYGTNGG	20
Sar_250_R1	GGNCCNCKRTTCATDATYTC	20
Sar_250_F2	GAYAARTTYATGGCNGCNATHGA	23
Sar_250_R2	TAYTCNCKNCKRTGYTCYTCRAA	23
Sar_251_F1	ACNCCNGGNMGNYTNTGGGA	20
Sar_251_R1	TTRTGYTCNARYTGRTCRCA	20
Sar_251_F2	TAYYTNGTNATHGAYGARGCNGA	23
Sar_251_R2	GTNCKNGGDATYTGRTARTGNAC	23
Sar_252_F1	CCNGARGAYATGGGNGCNAC	20
Sar_252_R1	TTRAANACNCCCATNGTYTG	20
Sar_252_F2	AARGAYGCNCARWSNATHTTYGA	23
Sar_252_R2	GCRCAYTTYTCRCARAARTARTG	23
Sar_253_F1	GAYAAYCCNATGTTYCAYGA	20
Sar_253_R1	CCYTTNACNGGYTGRTGNGT	20
Sar_253_F2	CARWSNGGNCAYATHTAYTTYAC	23
Sar_253_R2	TGRTAYTTRTCNCCNACCATRTG	23
Sar_254_F1	ATHCAYAARTAYTTYGARAT	20
Sar_254_R1	GCNCKRTGNCCYTTCATRTA	20
Sar_254_F2	GGNCAYTTYTAYCCNACNCARAT	23
Sar_254_R2	ARRAANARNARYTGRTTDATRTG	23
Sar_255_F1	GARAARGTNMGNAAYAARGG	20
Sar_255_R1	ACYTCRAARTCRTCRTGDAT	20
Sar_255_F2	ACNTAYAAYGARGTNGCNGAYGA	23
Sar_255_R2	TTRTCRAARTTRAANARRTAYTC	23
Sar_256_F1	GCNMGNATHACNCARATHTT	20
Sar_256_R1	TCNCCCCACATYTGYTGRAA	20
Sar_256_F2	ATHTAYAAYGTNACNYTNTTYTT	23
Sar_256_R2	TGNACNCKDATYTCRTTRAANGT	23
Sar_257_F1	CARTAYYTNATHAAYAARTA	20
Sar_257_R1	TTYTCYTTRTCRCANACRTA	20
Sar_257_F2	CCNMGNCARATGTAYYTNCARAA	23
Sar_257_R2	TCNGTNGCDATNCCCCANGGRTA	23
Sar_258_F1	AARGCNTGYTTYACNGGNGT	20
Sar_258_R1	SWNACRAACATYTTRAANGT	20
Sar_258_F2	WSNYTNATHGAYAARAAYAAYCC	23
Sar_258_R2	TTNSWNCCRTARAAYTGYTGNGC	23
Sar_259_F1	TTYGGNGGNGTNATHAAYCA	20
Sar_259_R1	TCRTARTAYTCNGGNGCDAT	20
Sar_259_F2	GARATHWSNCAYAAYCARGCNTT	23
Sar_259_R2	TCNACRTGRTANCCNACRTTRAA	23
Sar_260_F1	TTYGCNYTNWSNAAYCCNAC	20
Sar_260_R1	CCRTCRTANGTNGCRTCRTA	20
Sar_260_F2	GARTGYACNGCNGARCARGCNTA	23
Sar_260_R2	AANARRTAYTTRTCRTCNGGYTC	23
Sar_261_F1	GARYTNCARAAYTAYTTYAC	20
Sar_261_R1	TANGTNGCCATDATRAARTC	20
Sar_261_F2	ATHATHAARCCNCARTAYGTNGA	23
Sar_261_R2	TGYTCNACDATRAANCCNGTYTT	23
Sar_262_F1	TGGGARYTNYTNACNTAYGG	20
Sar_262_R1	TTDATNGGRTCNCCYTCRAA	20
Sar_262_F2	CCNGAYYTNYTNGARAARGGNGA	23
Sar_262_R2	CKRTCRTCCATRAAYTTYTTDAT	23
Sar_263_F1	YTNTTYGARGAYGARATHAC	20
Sar_263_R1	ARYTCDATYTGNCCRTCRTG	20
Sar_263_F2	GARACNGARGGNAARATHGAYAA	23
Sar_263_R2	ATRTCCATRTTRTCNARNACYTC	23
Sar_264_F1	GCNCCNAARATHTTYAAYGA	20
Sar_264_R1	ATNARYTCRTTNARRCANCC	20
Sar_264_F2	CARGCNTTYTGGGGNACNGGNAA	23
Sar_264_R2	CKNARYTTRTCYTCYTCNGCYTG	23
Sar_265_F1	GGNCARACNGAYAARGARAT	20
Sar_265_R1	CCYTCRAADATRTTRAARTC	20
Sar_265_F2	YTNGCNCARGTNCAYGCNGARAA	23
Sar_265_R2	GGRTANARRTTRAADATYTTNGC	23
Sar_266_F1	CCNTAYGAYYTNMGNAARGC	20
Sar_266_R1	ATDATNACYTTRTAYTGRTC	20
Sar_266_F2	GTNGAYYTNGAYCCNACNTTYAA	23
Sar_266_R2	CKCCADATNGGRTCNGCYTCRTG	23
Sar_267_F1	ATHGGNGCNAAYCARGCNGA	20
Sar_267_R1	TGNACRCAYTTNGCCATNGT	20
Sar_267_F2	GGNGCNGCNTTYACNGARAARCA	23
Sar_267_R2	ATNACRTCNGTYTGRTARTARTC	23
Sar_268_F1	GAYTGYGCNATHTGYTGGGA	20
Sar_268_R1	CKNCCRTCNARDATRTTYTC	20
Sar_268_F2	YTNCCNTGYGGNCAYYTNTTYCA	23
Sar_268_R2	TGNGGRAACCAYTCNARNACYTG	23
Sar_269_F1	GCNYTNAAYATHATGMGNGG	20
Sar_269_R1	ARNARDATNACCATDATRTA	20
Sar_269_F2	GAYAAYGGNYTNCCNGAYTAYAA	23
Sar_269_R2	SWNCCRTGRAARTARTTCCANCC	23
Sar_270_F1	ATGGARTGYGGNGTNCCNTT	20
Sar_270_R1	TCNCKNGGCCANGTNGCNCC	20
Sar_270_F2	AAYATHATHCCNMGNTGGAAYGA	23
Sar_270_R2	TTCATNGTNGGDATNCCRTAYTG	23
Sar_271_F1	TTYGCNYTNACNGARCARAA	20
Sar_271_R1	SWRCAYTCRTCRAARAANGC	20
Sar_271_F2	TTYCAYTGGCARTGYCCNTAYAT	23
Sar_271_R2	TCDATRAAYTTNGTRAACATYTG	23
Sar_272_F1	AARCCNATGYTNGCNCAYCC	20
Sar_272_R1	TCNGCRCAYTTDATYTCCCA	20
Sar_272_F2	TTYACNTGYGARTAYAARTAYGA	23
Sar_272_R2	ATYTTRCADATNSWYTGRAAYTC	23
Sar_273_F1	CARATHATGTAYGCNAAYGG	20
Sar_273_R1	ACDATRTANGCNCCRAAYTT	20
Sar_273_F2	ATHTGGGARGAYGGNTTYTTYGA	23
Sar_273_R2	ACYTGRTCRTACATRTCYTTCAT	23
Sar_274_F1	CCNCAYTAYTTYAARGAYAT	20
Sar_274_R1	CARTGNACNCCRAARTCYTC	20
Sar_274_F2	GGNGGNACNYTNGARGTNATGGG	23
Sar_274_R2	TTNARNGGDATNGTYTGRTAYTC	23
Sar_275_F1	GCNCAYATGGTNATHATHGA	20
Sar_275_R1	ARNARRTCNGCDATRAANGC	20
Sar_275_F2	GARGTNYTNATHCCNGARAARGT	23
Sar_275_R2	TCRTGNARRTANARRAARTCYTC	23
Sar_276_F1	CAYATHGAYGAYGARTGYGA	20
Sar_276_R1	ACDATRTTRTAYTCYTTNGC	20
Sar_276_F2	GGNATHGTNTTYGTNAARACNGA	23
Sar_276_R2	TTNACYTCYTCDATYTCRTCNGG	23
Sar_277_F1	GCNACNGGNCARATHCCNAA	20
Sar_277_R1	ATYTTNGCNACRTCNGCRCA	20
Sar_277_F2	GARGGNTAYGAYCARATHGCNAA	23
Sar_277_R2	GCRTARAANSWYTCNSWYTGCCA	23
Sar_278_F1	GTNATGGAYTAYTAYAAYTG	20
Sar_278_R1	ACRTCNARRTADATRTGNGC	20
Sar_278_F2	ATGGARYTNGARGARAARTGYCA	23
Sar_278_R2	CARAANCCRCACCANGGNGCRTA	23
Sar_279_F1	CCNGCNYTNTTYAAYATHTG	20
Sar_279_R1	TCYTCDATNACRTGNCCYTT	20
Sar_279_F2	TTYATHTAYGCNATHTTYGGNAT	23
Sar_279_R2	GCRTCNARDATRTCNACRCARTA	23
Sar_280_F1	TGYYTNGAYGCNGAYGTNTT	20
Sar_280_R1	TTNACRTAYTGYTTYTTRAA	20
Sar_280_F2	ATGMGNACNGARAARAAYTTYTT	23
Sar_280_R2	GTDATNGCDATNACNCKCCANCC	23
Sar_281_F1	CARGAYTTYGTNGGNAARCC	20
Sar_281_R1	GGNARRTCNGCRAARTCYTT	20
Sar_281_F2	GTNGTNATGGGNYTNGCNTGGAC	23
Sar_281_R2	GCNGCDATNACYTTYTCYTTDAT	23
Sar_282_F1	TGYCAYYTNGTNTTYGTNGC	20
Sar_282_R1	CKRTGNACRTARTTRTCNCC	20
Sar_282_F2	GARYTNCCNACNTGYCCNGTNTG	23
Sar_282_R2	GCRTARTCCCANACNCKRTTRTT	23
Sar_283_F1	AARAARTTYTAYGCNGTNTT	20
Sar_283_R1	CANCCRCARTANGGRTCYTG	20
Sar_283_F2	YTNAAYAARATHGARGARGTNTT	23
Sar_283_R2	ACNGTNGCYTCRAANACRTCNAC	23
Sar_284_F1	ATGTTYAARAAYACNTTYCA	20
Sar_284_R1	GGNARRTANARYTTRAAYTC	20
Sar_284_F2	CCNYTNCARATHTGGGAYAARAA	23
Sar_284_R2	TCNACRTARTTNSWNCCRTANGC	23
Sar_285_F1	GAYMGNAARCAYTAYTTYTA	20
Sar_285_R1	ATNGGNGGNARRTTNGGYTC	20
Sar_285_F2	GAYATGCCNGCNGGNTAYCARAT	23
Sar_285_R2	GGCATRAANCKRTARTCYTGNAC	23
Sar_286_F1	CARGCNACNGARACNAARGG	20
Sar_286_R1	TGRTCNACYTGNARDATNGT	20
Sar_286_F2	YTNGCNYTNCAYTAYTGYAAYAA	23
Sar_286_R2	TTNGTNGCRTAYTTDATNCCCCA	23
Sar_287_F1	CAYATHCARGAYAAYGARGC	20
Sar_287_R1	ATNGGRTCNCKYTTRTTRAA	20
Sar_287_F2	CARCARATHGGNGCNACNTTYGT	23
Sar_287_R2	TTRTANGCNGTRAAYTGRTCRAA	23
Sar_288_F1	YTNGTNGAYCARGTNACNAT	20
Sar_288_R1	TGRTTRAANCKNGGYTCRTC	20
Sar_288_F2	ACNATGACNCCNYTNGAYTTYAT	23
Sar_288_R2	GCRTTRTGYTTRTTNACRTCRAA	23
Sar_289_F1	AARGGNATHGAYTGYCARCA	20
Sar_289_R1	TCNARYTTNGGNARYTTRTC	20
Sar_289_F2	GGNGAYYTNWSNATHTGGGARTT	23
Sar_289_R2	ARDATNCCRAACATRCACCARTC	23
Sar_290_F1	AARTTYAARCAYACNYTNGA	20
Sar_290_R1	AARTCRTCNSWRAACATRTC	20
Sar_290_F2	ATHAARATHACNCCNTTYAAYAT	23
Sar_290_R2	CKYTCRTADATRTCCATRTCNCC	23
Sar_291_F1	AARTTYTGYACNGAYGGNAT	20
Sar_291_R1	CANGCNGTRTCNARRTTRTT	20
Sar_291_F2	WSNGTNGARMGNTTYTTYAARAT	23
Sar_291_R2	TTDATDATRAARAADATRTCRTC	23
Sar_292_F1	AARGARCAYCCNYTNATGGA	20
Sar_292_R1	TAYTGRTGNGGRTCRTCRTA	20
Sar_292_F2	GCNGTNGAYCCNCARATHGARAC	23
Sar_292_R2	AADATRTANCCDATDATRAANCC	23
Sar_293_F1	GAYGARGTNGGNGARATHTG	20
Sar_293_R1	CANARYTCCATNACNCCRTA	20
Sar_293_F2	YTNGCNGTNGARCCNATGAARTT	23
Sar_293_R2	TANARYTCRCANGCDATYTTCAT	23
Sar_294_F1	AAYTTYYTNGGNCAYTTYCC	20
Sar_294_R1	GGNCCRAARAANGGNACYTC	20
Sar_294_F2	GARGTNYTNAAYGCNCCNAAYGT	23
Sar_294_R2	CANACDATRTGDATYTCRTCRTT	23
Sar_295_F1	CARAARATHYTNTAYGGNGC	20
Sar_295_R1	ARNCKRTTCATNSWYTCNGG	20
Sar_295_F2	CCNMGNACNGARTTYGAYTAYGG	23
Sar_295_R2	CKNCCYTTNGCRTTNGCNGCRTA	23
Sar_296_F1	GGNAARYTNCAYATGGTNCC	20
Sar_296_R1	TTNGGRTTRTANARYTTNGG	20
Sar_296_F2	ATHMGNTTYTGYGTNTGYGCNCA	23
Sar_296_R2	TCNSWNACCATNCKNACRAARAA	23
Sar_297_F1	TTYYTNTGYACNTTYYTNAA	20
Sar_297_R1	CAYTCNSWNCCRTTNACYTG	20
Sar_297_F2	TTYAARATHTGYYTNGARTAYTG	23
Sar_297_R2	TCNGTCATDATNCKYTCNGTRTC	23
Sar_298_F1	ACNCARGAYCCNGARGAYAT	20
Sar_298_R1	SWDATRTCNGCRTGRTTNGG	20
Sar_298_F2	YTNGARAARATHGTNYTNGAYAA	23
Sar_298_R2	TTNGTYTTNGCRTANGCRTADAT	23
Sar_299_F1	GCNGTNACNATGGGNCCNAA	20
Sar_299_R1	ARNGTRTCRTCYTTNGTDAT	20
Sar_299_F2	YTNAARGAYAARTTYCARAAYAT	23
Sar_299_R2	TTRTCNCCRAANCCNGGNGCYTT	23
Sar_300_F1	CARCAYTTYGTNCAYTGYAT	20
Sar_300_R1	GTRTADATYTCYTTCATYTC	20
Sar_300_F2	ACNATHGTNAARGCNGARGGNCA	23
Sar_300_R2	ATYTCNGTRTCDATRAARCARTG	23
Sar_301_F1	TTYGAYATHGARTGYGCNGG	20
Sar_301_R1	ARYTCNACRTGNGCYTGYTT	20
Sar_301_F2	GGNTAYAAYATHCARAAYTTYGA	23
Sar_301_R2	GTYTCDATNCCYTTRCARTCCAT	23
Sar_302_F1	GARTGYTTYGARAAYTGGGA	20
Sar_302_R1	TTNGCYTCNCKNARNGCYTC	20
Sar_302_F2	CARACNGGNACNACNGGNGCNTA	23
Sar_302_R2	GCNCCNCCRCANARRTTRTCRCA	23
Sar_303_F1	GCNGTNTTYGAYGARACNTA	20
Sar_303_R1	GCNSWYTCRTCYTTNCCNCC	20
Sar_303_F2	GTNGARTTYTGYGGNGGNACNCA	23
Sar_303_R2	ATRTTYTGDATCCAYTCRTTNGC	23
Sar_304_F1	TGYTTYCCNATGGCNGARGT	20
Sar_304_R1	ACNCKNSWRTTCATRAADAT	20
Sar_304_F2	MGNATHCCNATHGGNTGGTAYGA	23
Sar_304_R2	AARTANARYTGDATRAANGTRAA	23
Sar_305_F1	WSNYTNYTNCAYGAYGAYTG	20
Sar_305_R1	TCNCCNACYTCDATRTCCCA	20
Sar_305_F2	TGGATHYTNWSNGGNTGYTAYGA	23
Sar_305_R2	CCNGTDATNGCYTCYTTRTGNCC	23
Sar_306_F1	TTYGARGCNGAYMGNMGNGC	20
Sar_306_R1	ATNGGDATRTARTTRTCDAT	20
Sar_306_F2	ATHATHACNATHAAYWSNTTYGG	23
Sar_306_R2	TTRTGYTTYTGNGCNACRCAYTC	23
Sar_307_F1	GGNAARTAYAAYGTNACNTA	20
Sar_307_R1	ATNCKRTGRTTRTCYTTRTC	20
Sar_307_F2	GGNAARTTYTGYMGNCCNTGGGG	23
Sar_307_R2	GCDATNCCNGCNGGNCKRTCRAA	23
Sar_308_F1	ATHMGNAARGGNGTNTTYTA	20
Sar_308_R1	GTCATRTTYTGRAANGCRTT	20
Sar_308_F2	YTNCARGARYTNGAYYTNCARAT	23
Sar_308_R2	GCDATCCANCCDATCATRTTRTG	23
Sar_309_F1	GGNCCNTAYYTNGTNTTYAT	20
Sar_309_R1	TGRTARTCNACNARRTTYTG	20
Sar_309_F2	WSNACNATHAAYGGNTAYGARGG	23
Sar_309_R2	TTNARCATDATRCANSWRTGYTC	23
Sar_310_F1	GTNMGNAARAAYGAYGCNCC	20
Sar_310_R1	CCNGCRCADATRTACCARAA	20
Sar_310_F2	AARGARATHGGNMGNGGNCARTA	23
Sar_310_R2	ATNCCRAANGCRTANACRTCNAC	23
Sar_311_F1	GGNCAYMGNATHAARTAYTG	20
Sar_311_R1	SWCATYTTNCCRTCNCCNCC	20
Sar_311_F2	ATGCCNGAYACNGARTAYTAYAT	23
Sar_311_R2	ACNCKNARYTTRTANACYTTNCC	23
Sar_312_F1	YTNCARGAYTGGGTNCAYGA	20
Sar_312_R1	ARNCCYTGYTTYTTRTCDAT	20
Sar_312_F2	CARCAYYTNYTNAAYATGATHTG	23
Sar_312_R2	GCDATYTTRTTNCCYTTNGTRTC	23
Sar_313_F1	AARYTNYTNCAYMGNACNAA	20
Sar_313_R1	TAYTTRTGRAANGTNCCRTC	20
Sar_313_F2	AAYACNGTNYTNATHTGGGAYGA	23
Sar_313_R2	AANGCRCANACRCANGCRCAYTC	23
Sar_314_F1	ATHAAYMGNAAYCCNGTNTT	20
Sar_314_R1	TCCATNCCRTARTGRTCYTC	20
Sar_314_F2	GGNACNTTYGTNCARATHCAYGA	23
Sar_314_R2	CKRTGYTGYTGYTTNACYTTYTC	23
Sar_315_F1	TGYGARCCNATHACNATHCC	20
Sar_315_R1	GGCATNCCRCARTTYTTRTG	20
Sar_315_F2	TAYAAYGARACNATHATGCCNAA	23
Sar_315_R2	ATNCKRAANACRTARTCCATNCC	23
Sar_316_F1	CARACNAAYGTNWSNTTYGC	20
Sar_316_R1	TTCCARCANACYTCRAADAT	20
Sar_316_F2	GAYCARTGYATHCAYGTNTGYAA	23
Sar_316_R2	CADATRTGNACRCAYTTRTCRAA	23
Sar_317_F1	MGNTTYATHTGYGGNACNCA	20
Sar_317_R1	TCYTTNGGNCCNGTNGTRTA	20
Sar_317_F2	CAYAARGARYTNGARGCNAARAT	23
Sar_317_R2	AANCCNGTNGCRTGRCAYTCRTC	23
Sar_318_F1	GCNGGNYTNCCNATHGGNGG	20
Sar_318_R1	ATNSWNSWYTTRCANACYTC	20
Sar_318_F2	ATGYTNGARATHCAYTAYAAYAA	23
Sar_318_R2	TGNARRTARTTNACRCACATYTC	23
Sar_319_F1	CAYCARTGYATHGGNAARTG	20
Sar_319_R1	TANACYTCNGCCCANGCYTT	20
Sar_319_F2	ATHATGCARGARCAYGAYGAYTT	23
Sar_319_R2	TGRCANGCCATNGCNGTNACRTG	23
Sar_320_F1	CCNGCNYTNGTNTAYTTYGA	20
Sar_320_R1	ACYTTRTCRCARTTYTTRCA	20
Sar_320_F2	CARAARAAYGARGAYACNATHGA	23
Sar_320_R2	AACATNCKYTTRTTNACYTTYTC	23
Sar_321_F1	GGNATHYTNGARAARAARTG	20
Sar_321_R1	GTNGCCATNARNSWNCCRTC	20
Sar_321_F2	AARMGNWSNCCNACNGARTGGAT	23
Sar_321_R2	ATYTTNACCCARTCNCKRTGNCC	23
Sar_322_F1	GCNAARACNCARYTNATHGA	20
Sar_322_R1	AANGTRTARTANSWYTTYTG	20
Sar_322_F2	GARYTNATHGARGCNTTYAARAA	23
Sar_322_R2	AANGGNGTNARRTCNCKYTGRAA	23
Sar_323_F1	TAYYTNATHGGNTGYACNAA	20
Sar_323_R1	TTRTTYTCRAARCANGGNGT	20
Sar_323_F2	ACNYTNTTYAAYGCNYTNATGCA	23
Sar_323_R2	ATNCCNCKNCCYTCNGGNGTRAA	23
Sar_324_F1	YTNCCNAARGGNTGGGARAA	20
Sar_324_R1	CCNACYTTNARNGCRAANGC	20
Sar_324_F2	TAYYTNAAYATHTAYACNAARGA	23
Sar_324_R2	TCYTCRAANGGYTTYTGCATNGC	23
Sar_325_F1	ACNGTNYTNGAYATHGGNTG	20
Sar_325_R1	AADATNGTYTGYTTCCARTG	20
Sar_325_F2	ATHATHWSNGARTGGATGGGNTA	23
Sar_325_R2	TCRAARTARCARTCRAACCANCC	23
Sar_326_F1	AARATHGTNGARGAYCCNCA	20
Sar_326_R1	GGNGCRAADATNCCYTTYTT	20
Sar_326_F2	ACNGGNCCNGTNGCNAAYTTYAA	23
Sar_326_R2	ARDATNGCNCCDATDATRTTRTC	23
Sar_327_F1	TGGGAYACNCARGGNGAYTT	20
Sar_327_R1	ATNGGYTCDATRTARTCNAC	20
Sar_327_F2	ATHGTNAARGTNAARYTNTAYGC	23
Sar_327_R2	TANCCRTCNARYTGNARCATYTC	23
Sar_328_F1	GTNTGYGAYGGNGCNCCNGA	20
Sar_328_R1	TTRTANGGNGGRTCDATNGG	20
Sar_328_F2	CAYGAYATHGAYACNTAYATHCA	23
Sar_328_R2	ARRTCNCCRCANGCCATRAANGG	23
Sar_329_F1	TTYCARCARGAYATGTTYGA	20
Sar_329_R1	ARNGGRTTNGTRTCYTCDAT	20
Sar_329_F2	ACNGAYWSNCARGCNTTYGARGA	23
Sar_329_R2	TGNACRAACCANGGNCCRTGRAA	23
Sar_330_F1	CCNAARGTNTTYAAYGARCC	20
Sar_330_R1	CANARRTARAARTCRAAYTC	20
Sar_330_F2	TTYYTNGGNGCNGAYGTNACNCA	23
Sar_330_R2	GTNGGRTGNGTDATNCCNACRTC	23
Sar_331_F1	CCNGCNACNGTNATHTAYTT	20
Sar_331_R1	TGNCKRAARAANGCYTTNCC	20
Sar_331_F2	GARATGATHMGNACNAARATGCA	23
Sar_331_R2	TANGTNSWDATCATDATNGCRCA	23
Sar_332_F1	TTYTTYAARAAYGTNAARAA	20
Sar_332_R1	TTRTCNGGRCARAARTTCCA	20
Sar_332_F2	AAYCARAAYACNGTNTTYTGYGG	23
Sar_332_R2	TCNGGRCANCCYTCRTTYTTCCA	23
Sar_333_F1	ATHGTNMGNCARYTNGTNGA	20
Sar_333_R1	TCRTANCCYTCRAANGCYTC	20
Sar_333_F2	YTNGARTGYATHGARTGGGCNAA	23
Sar_333_R2	GCNGTYTTRAARTCNCKYTCRTC	23
Sar_334_F1	TGGCCNGGNYTNAAYGCNCC	20
Sar_334_R1	ARNCKYTTYTCRTCNGCCAT	20
Sar_334_F2	GGNMGNTGGATHGGNCCNCCNGA	23
Sar_334_R2	ARRTARTTYTTYTCNSWNCCYTC	23
Sar_335_F1	AAYTTYAARGAYATGTAYCA	20
Sar_335_R1	TCNARCATCCARAARCARTC	20
Sar_335_F2	TGYTTYGAYGCNAARCARTAYGG	23
Sar_335_R2	ATRTGNGCNGTRTCNARRCARTT	23
Sar_336_F1	GTNTTYATHAAYTGYGCNGG	20
Sar_336_R1	ATNCCRTCRTGNACYTTCCA	20
Sar_336_F2	TGGGCNMGNAARATGGCNGTNGA	23
Sar_336_R2	TTYTTRAARTCDATRTTRTGRAA	23
Sar_337_F1	GCNYTNGARCAYATHCCNAA	20
Sar_337_R1	CKRTCRTAYTCNGCRTTYTC	20
Sar_337_F2	MGNYTNTGGAARGARGCNGTNGA	23
Sar_337_R2	TTNACNGCNGCNARCCADATYTC	23
Sar_338_F1	AARACNMGNTAYGAYTTYTT	20
Sar_338_R1	GTYTGNARYTCNACNGTDAT	20
Sar_338_F2	GTNCCNCCNGAYACNTAYCARGC	23
Sar_338_R2	ACNARYTTYTCYTGYTTNCCCCA	23
Sar_339_F1	ACNMGNTGYGGNATHGGNAA	20
Sar_339_R1	AARCANGCNGTYTCNCCNGG	20
Sar_339_F2	YTNTTYGAYTAYGAYAARGTNGA	23
Sar_339_R2	ATRTGNCCNSWNACNGCRTTYTC	23
Sar_340_F1	GARAARGCNACNAARTGGCA	20
Sar_340_R1	ATRTGNCCRCANGGRTTRAA	20
Sar_340_F2	GARATHGAYGGNYTNACNACNAA	23
Sar_340_R2	GTRTTNARNCCNACNGGRCAYTG	23
Sar_341_F1	YTNATGAAYMGNACNGGNGA	20
Sar_341_R1	ATNARRTARTTNSWNGTYTG	20
Sar_341_F2	CCNGTNATHGARTAYCARATGCA	23
Sar_341_R2	ARNACRTTRTTRTCNCCYTCRTA	23
Sar_342_F1	CAYAARAARGARTAYAARTT	20
Sar_342_R1	AAYTTNGTRTTRTARTCNAC	20
Sar_342_F2	GGNGGNGCNCCNATHGARAARTA	23
Sar_342_R2	ARRTTNGTNCKRTCDATRTANGG	23
Sar_343_F1	GTNTAYGGNCARATGAAYGA	20
Sar_343_R1	CCNCKNGCNACYTCRTARTG	20
Sar_343_F2	GARTAYTTYMGNGAYCARGARGG	23
Sar_343_R2	TCNGCNCCNACDATRTTNGGRTC	23
Sar_344_F1	ATGGGNTAYAARATHTTYTA	20
Sar_344_R1	GCNCKNACYTTRAANGTRTA	20
Sar_344_F2	CARCCNMGNGARATGATGGARAT	23
Sar_344_R2	ARRTANSWRTCRTTDATYTTYTG	23
Sar_345_F1	GAYGAYATGGTNTGYYTNCA	20
Sar_345_R1	TCNCCNACNCKNACYTTYTC	20
Sar_345_F2	GARGGNTTYGGNAAYMGNCAYTG	23
Sar_345_R2	GCNGGRTGDATNGTCCACCARCA	23
Sar_346_F1	ACNATHAAYTAYGGNCCNTA	20
Sar_346_R1	TADATRTGRTCDATRAANGG	20
Sar_346_F2	CAYGTNGARAAYAAYACNCCNTT	23
Sar_346_R2	TAYTGNGTYTTCCANCCNCCRAA	23
Sar_347_F1	MGNCARAARYTNGGNCAYAA	20
Sar_347_R1	TCYTTYTGRTANGCDATNGG	20
Sar_347_F2	CCNGTNCARMGNATHATGAARTA	23
Sar_347_R2	CKNARRAARTCNARYTGNGTRTC	23
Sar_348_F1	GGNAARACNAAYATGGAYGA	20
Sar_348_R1	ACNGGYTGNGTRCARTARTC	20
Sar_348_F2	GTNGGNATHGTNGGNTTYAARCC	23
Sar_348_R2	CCRAAYTCDATNCCRTCRTARCA	23
Sar_349_F1	GTNATHCCNTGYCARMGNAA	20
Sar_349_R1	SWNCKRCAYTGNCKYTCRTC	20
Sar_349_F2	TAYCCNGAYTGGTAYATHGARGA	23
Sar_349_R2	GTNGTRTCRTTCATNARCATRTT	23
Sar_350_F1	GCNACNAAYATGGGNGAYGA	20
Sar_350_R1	ATNARNGGRTTNARNGTRTG	20
Sar_350_F2	CCNYTNCAYTAYGCNTGYTTYTG	23
Sar_350_R2	CCNCKNGCDATRTCDATNGCRAA	23
Sar_351_F1	GARTAYCCNAARYTNWSNCA	20
Sar_351_R1	CCYTCCATNARRTTRTCRAA	20
Sar_351_F2	GARTGYATHGCNCARGAYCAYAT	23
Sar_351_R2	ARYTGRTTRAARTARTCYTCRTT	23
Sar_352_F1	GAYGARACNCARGTNCCNGA	20
Sar_352_R1	TTNCKNGCYTGDATYTTRAA	20
Sar_352_F2	MGNGGNTAYACNATHGGNTGGGG	23
Sar_352_R2	GTDATYTGNCCRTTNGGYTGYTT	23
Sar_353_F1	GARCAYCARACNYTNAARGT	20
Sar_353_R1	TCNCCRTANACRTANCCRTT	20
Sar_353_F2	TAYGARATHYTNAAYAARAARTT	23
Sar_353_R2	ACNARNGGYTGRTTRTGYTCRTT	23
Sar_354_F1	WSNGCNATHTGGTGYAARCA	20
Sar_354_R1	TCNARCATDATRTCRAANCC	20
Sar_354_F2	TAYCARAARGTNAAYCAYTTYCC	23
Sar_354_R2	CANARNGTYTTNARNGTCCAYTT	23
Sar_355_F1	CAYWSNGGNTTYTTYTAYAA	20
Sar_355_R1	AANGCNARNGTYTTNGGDAT	20
Sar_355_F2	TTYGTNGTNATHAAYCARCARGG	23
Sar_355_R2	TGNACNCCNARYTGNGCYTTNCC	23
Sar_356_F1	GTNACNGARATHCARGAYTG	20
Sar_356_R1	CCYTTRTTNACNGCDATRTG	20
Sar_356_F2	GTNGGNTTYGARGGNATGGCNGA	23
Sar_356_R2	ATNACCATNGGYTCRTCNCCRAA	23
Sar_357_F1	GTNGARATHACNGAYATHAA	20
Sar_357_R1	SWNGGNGCNCCRTCYTCNGC	20
Sar_357_F2	CCNYTNTTYGAYMGNCARGARTA	23
Sar_357_R2	ATNGCRTANGCYTGYTTYTCYTC	23
Sar_358_F1	AARAARTAYGCNATGGARCA	20
Sar_358_R1	TGNSWYTGNGCNARYTTRCA	20
Sar_358_F2	AARCARACNATHGCNTAYCARCA	23
Sar_358_R2	ATYTTNCCRAANGCYTCRAANAC	23
Sar_359_F1	AARACNCARGTNGCNAARGA	20
Sar_359_R1	ATYTGRAAYTGNGGCCARTC	20
Sar_359_F2	CARGGNGCNTAYYTNATHAARTA	23
Sar_359_R2	TTNARCCAYTCNACDATYTCYTT	23
Sar_360_F1	ATHCCNAARGGNTTYATGGA	20
Sar_360_R1	TCNARNGCYTTYTTYTCYTT	20
Sar_360_F2	AARYTNGCNTGYGARAARATGAT	23
Sar_360_R2	TCNGCRCANARYTCNGTYTCNGC	23
Sar_361_F1	GGNTGYGGNMGNTAYCARCC	20
Sar_361_R1	TTRAANGGNGTNACDATYTC	20
Sar_361_F2	GARTGGAARCAYYTNAAYGARGA	23
Sar_361_R2	CKNGGNACNCCNACYTCRTCDAT	23
Sar_362_F1	MGNYTNCCNCCNAAYTGGTA	20
Sar_362_R1	TCDATRTTRCACATRAARTA	20
Sar_362_F2	ATHTTYCAYTGYGGNCCNACNAA	23
Sar_362_R2	GGRTGNARNCCNGCNGCYTCDAT	23
Sar_363_F1	ATHATGGTNGTNGGNGCNGG	20
Sar_363_R1	GGRAARTADATNGGRAACCA	20
Sar_363_F2	MGNATHTAYGCNGTNGARAARAA	23
Sar_363_R2	TCRAARTANCCNACRAANCCRTG	23
Sar_364_F1	AARCCNGARAAYATHATGTG	20
Sar_364_R1	GTRTAYTTNCCNGCRTCYTC	20
Sar_364_F2	GGNTTYTAYACNGAYATGTGGGC	23
Sar_364_R2	ATRTCNARNGTNACNACNCCRTC	23
Sar_365_F1	ACNCCNGGNACNGARTTYAT	20
Sar_365_R1	CARTTCCANSWNACRCANCC	20
Sar_365_F2	GARGGNGARCAYAARATHATGGA	23
Sar_365_R2	CAYTGDATNGCNCKDATRTAYTC	23
Sar_366_F1	GAYCARACNTTYGCNGARGC	20
Sar_366_R1	TTNCCRTARTCRAAYTCNGT	20
Sar_366_F2	TTYGTNGCNGCNAARTTYGAYGG	23
Sar_366_R2	ATRAANACRTCNCCNARDATCCA	23
Sar_367_F1	MGNGCNGARAAYCARTAYGG	20
Sar_367_R1	AARTGRTCNCCYTTYTCDAT	20
Sar_367_F2	GARTTYMGNGTNAARGCNAARAA	23
Sar_367_R2	GGRTTNCCNGTRAANGGDATYTT	23
Sar_368_F1	GAYGCNTTYAAYTAYGCNAT	20
Sar_368_R1	ARRTTRTGRTAYTGRTCCCA	20
Sar_368_F2	CCNTTYGTNGAYAARGTNTGGGA	23
Sar_368_R2	TGNCCYTGNGCDATNCCYTCCCA	23
Sar_369_F1	AAYMGNGARTAYCARMGNGC	20
Sar_369_R1	AANGCYTCCATNGGRTTCCA	20
Sar_369_F2	YTNGAYMGNATHTTYGCNAARCC	23
Sar_369_R2	ATRTCNGTYTCDATNGGRTTRAA	23
Sar_370_F1	AARMGNGTNTTYGARACNTA	20
Sar_370_R1	ATNARNSWYTGRTARTANGG	20
Sar_370_F2	CCNAAYATHGTNCAYGCNTTYCA	23
Sar_370_R2	SWRTANARRTCRAAYTTRTTRAA	23
Sar_371_F1	TGGTTYGGNGAYYTNAAYTA	20
Sar_371_R1	ARDATCCANARYTCYTTNGG	20
Sar_371_F2	AARATHTAYGARGAYGTNATGAA	23
Sar_371_R2	ACNGTDATRAADATRTCYTTNCC	23
Sar_372_F1	TAYTAYTTYCARCAYCCNTA	20
Sar_372_R1	TTRTCYTGNARCATCATRTC	20
Sar_372_F2	AAYTTYYTNATHTTYGCNGARGA	23
Sar_372_R2	ATCATCCANGCNGTRAARAARTC	23
Sar_373_F1	ATHGAYATHCAYCCNGAYGG	20
Sar_373_R1	TTNCKRTGNCCNACRAARTC	20
Sar_373_F2	TGYGGNMGNGTNGTNATHTGGAA	23
Sar_373_R2	GCNARRTAYTTNCCDATNGGRTC	23
Sar_374_F1	TAYGARMGNWSNTAYATGCA	20
Sar_374_R1	GCRAAYTCRTANARRTCNGT	20
Sar_374_F2	ATHGAYGGNCAYATHAARTTYTG	23
Sar_374_R2	TCNARCATNCCRTTYTGRTCNAC	23
Sar_375_F1	GGNGTNGARYTNGCNATHAA	20
Sar_375_R1	CCYTTRTADATNGCYTTYTG	20
Sar_375_F2	ACNGARTAYAARGCNCARGAYGA	23
Sar_375_R2	TCNGTNARNACNACYTCYTCRAA	23
Sar_376_F1	YTNAARACNACNGARATGGA	20
Sar_376_R1	GTDATNCCNCKRTTNGTNGC	20
Sar_376_F2	GTNTAYGAYYTNGGNCARAARAT	23
Sar_376_R2	AARCAYTCDATRTCNARCATRTG	23
Sar_377_F1	GTNYTNGGNAAYGTNCAYGA	20
Sar_377_R1	CKNARRTCYTGNARRAAYTC	20
Sar_377_F2	ATHYTNGAYCARTAYMGNACNTT	23
Sar_377_R2	ATNSWNGTYTCYTCRTAYTTRCA	23
Sar_378_F1	YTNATHTTYYTNTTYAARTG	20
Sar_378_R1	ATNARRTTRAARTGDATYTC	20
Sar_378_F2	GARATHTTYTTYGCNAARCARGT	23
Sar_378_R2	TAYTTYTGCATNCKYTTYTCDAT	23
Sar_379_F1	YTNACNCCNWSNATGGTNGA	20
Sar_379_R1	TGRAANARYTTYTTCCADAT	20
Sar_379_F2	YTNTTYCAYGARATGGGNCAYGC	23
Sar_379_R2	SWRTARTAYTTNGCNCCRTANCC	23
Sar_380_F1	CAYGTNGAYTTYTTYGGNGA	20
Sar_380_R1	TTNARRTARTARTCNCCCCA	20
Sar_380_F2	ATHGARGGNGTNTGYWSNCARAC	23
Sar_380_R2	AADATNACRTTNCCRTTYTCNGG	23
Sar_381_F1	CCNWSNGARGGNCARCCNTT	20
Sar_381_R1	CCNCCRTCRTARTARTCDAT	20
Sar_381_F2	CCNWSNGARCARATGTTYTGGAA	23
Sar_381_R2	ACRTANCKNACYTCYTTNCCRCA	23
Sar_382_F1	GTNYTNTGYCARCCNGAYGC	20
Sar_382_R1	TCDATNGGRTANACNACNGT	20
Sar_382_F2	MGNACNGCNTTYCARYTNTTYGA	23
Sar_382_R2	ARYTGRAANARDATRTCDATYTC	23
Sar_383_F1	GGNGCNGAYYTNAAYAARTG	20
Sar_383_R1	AANACYTGNGTNCCRTTRTC	20
Sar_383_F2	YTNGARGCNATGGARGCNTTYGT	23
Sar_383_R2	ACNARRTCRTCYTGRCARAARTC	23
Sar_384_F1	GARAAYYTNATHCCNTAYAT	20
Sar_384_R1	TGDATRTAYTTRAARTGNAC	20
Sar_384_F2	GAYYTNTTYGTNMGNAARTTYAA	23
Sar_384_R2	ARRAARTARAANARNCCYTCRTA	23
Sar_385_F1	ACNATHATHGARTTYGAYGG	20
Sar_385_R1	CKNGTNARNCKRTTCATDAT	20
Sar_385_F2	ACNTTYCARYTNYTNATHGARTA	23
Sar_385_R2	CAYTGNARCATNACYTGRAAYTT	23
Sar_386_F1	GGNACNTAYATGGCNACNTT	20
Sar_386_R1	TCNACNGGDATYTGYTTYTC	20
Sar_386_F2	AARCARGGNATHGCNYTNTGGGG	23
Sar_386_R2	ARRTARTCNCCRTTYTTYTGCCA	23
Sar_387_F1	TTYAARTTYGGNGARAARGG	20
Sar_387_R1	ATNCKRTTRTTNCCRAARTC	20
Sar_387_F2	GGNCARTTYTGYTAYCCNTGGGA	23
Sar_387_R2	TTCCADATNGCDATNCKRTTRTT	23
Sar_388_F1	TGYGGNAARACNACNCARGT	20
Sar_388_R1	GTNACCATNGTCATYTGYTT	20
Sar_388_F2	TGYAAYATHATHGTNACNCARCC	23
Sar_388_R2	TTRTGDATRCANACRTTNGGRTA	23
Sar_389_F1	YTNGAYGCNAAYGAYTGYTT	20
Sar_389_R1	ARNGGNARYTCYTTYTTNCC	20
Sar_389_F2	TGYGGNGARACNGGNACNGGNAA	23
[truncated: 4,041 more rows]
