# Supplementary material for: UPrimer: A Clade-Specific Primer Design Program Based on Nested-PCR Strategy and Its Applications in Amplicon Capture Phylogenomics
Source: Mol Biol Evol. 2023 Oct 13;40(11):msad230. doi: 10.1093/molbev/msad230 (PMC10630340; doi:10.1093/molbev/msad230)
Supplement: msad230_Supplementary_Data [file msad230_supplementary_data.zip › Appendix 2. Sarcoptiformes/Appendix 2. Reference nucleotide sequences of NPCLs for Sarcoptiformes.fasta]

>Sar1
TATTATGATCAATTGGTTCTATTGAATAACAAACTACCGCAAGCAAACGTTCCATTCAAATGGAAAGATGCATTCGAAAAGGGTGGCATCTTTTCATCGTCCTCAATGACCGTATCAAATCTCAGTTTTGAAAAAGTTTGCATCATGTTCAACATTGGAGCTTTGATGAGCACATTGGGTGCTTATTATTGTAAAGAAGGTGCATTCAATGATAATTCATTGAAACAGGCCATCAAACATTTTCAAGGTGCTGCCGGCATTTTCCAAGCGCTGAAACATACTACTTCATCATCATCTGATGGTAATGAGCTTACATTTGACCTACAAACAGAAGTGTTAAACATGTTACAGCATATGATGTTGGCACAGGCTCAAGAAGCGTTCTTTTTTAAAGCCTACAATGATGGTATGAAAGAAAATTCCGTTGCCCGAATTGCCGCTCAATGTGTTGAATTCTATGGTGAAGTTGAAAAACAAATTCAATCGATAAATTTCAAAGATAAATCATTTCTACCAGAATGGGTGGATATTATTATTCAGAAACATAATGCCTATAAAGGCGTAGCCGAGTACTATCAGGCTATGGTCGCTAAAGATAAAAAAGAATTTGGTGAACAAATCACTCGGTTGACGAAAGCTTTGGAATTTTTTAAATCAGCTGAAACTCGTGTTGCGATTAGTATGGCCGAAAAATTCAAAGATATTGTGAATAAAGCTACACTTGCATTGGAAGAGGTGAAACGTGATAATGATTTCATTTATCATGCACGAATACCAGATTATAAATCTTTACCAACAATATCGAAAGCTTTGTTAGCCAAATCTACTGAACTACCTAATCTTTTCTTCCCTAATGAATCTGACCTATTCGTTAATTTGTTGCCACTGGTCATGCATCAATCGATATCACGATTGGAGAATCGTAAACAAGAACTAGTTAATGGTGAAATTGGCCAATTACGTGATATGACACAAACATTGAGCGGAATTCTTGCATCGCTCAATTTGCCTGCAGCCATTGAAGATACACAAGGTGTCGAAGTGCCAAAATCAATAGAAGAAAAAGCGACCGCTATACGTCAAAAAGGTGGTATTGAAGAAATTAATCGTTTGATTAATGAATTGCCGGATTTGTTGAAACGAAACCGTGAGATATTGGACGAAATCGAACGATCGTTGAATGCTGAAGAGGAAAGTGATAGCAAGCTACGTGGCCAATTCAAAGAAAAATGGACCAGAACGCCATCAAACAAATTGAATCAAACTTGGCGCTCACATATTTCGAAATATCGAACAATCATCGAAAAAGCTATTGAAGCGGATAAAAAGCTCAAAGTTAATTATGATAGTAACATTGAGAAAATCAAATTGCTTTCAAGTCCAGCAACTGCTTTGGCTTCAGCTATTCCTTCCAATCAGGCTAGTGGTTCATCCGTTGATGATTCAGCAGTACAATCATTACGACAATTGATGATACAGGTGGATGCTTTGAAACGTGAACGTGAATCACTTGAAAATGAATTGAAAAACATTGAATTTGAAGAATTACGTAAACAATTTTTGAACTATTTAAATGTCAATACTGGTGTTGATGAAACGTCTGTTGCTGCAGAAGTGATCGGTAGTGCATACAATGAACTTCAGAAAAAAGTTCGTCAAAGTAAAGAGAAACAGGAACGATTAATAACGGAAATTCAAGAAGCGAATCAAAAATTTGTCGTTCAACGTGGTTCAAGTGGTTCGAAACGAGATCAATTTCTTAAGGATTGTGCCGCCGCTTATGAAGCTTATACACAACTATTATCGAATCTGAAAGAAGGCAACAAATTCTACAATGATCTTACCCAATTATTGGTTAATCTTCAAGTCAAAGTGAATGATTTCTGTTTTGCTCGTAAAGCTGAACGTGAAGAACTGTGCAAAGATTTACAAAACGATATCGTATCCAAGCCAAATGATCCAGTACCTAAGATTCCTGATTATCAGAAGCCTGATAGTGGCAGTTCGTCATCAGTGCCACCGGCAGCACCATATCAACAATTTAAT
>Sar2
TATGTTGGCCTTCATTGTGTGGTCATTAAGGGATATTCGAAAAGTGCCGGCTATCAACCGGGTGTACATTTTGAAGATAGTCGTTTTCGTAATTCATGGAATGCTGTATATGTGGCCGGAAGTTGGCGTTTCGTCCAATGTAATTGGGGTGCAAGACATCTGGTCAATGCTAAAGAAGTGGGCAACCGATCAAGCTCATCATCATCCGCATCATCATCAACATCATTATCATCATCATCATCATCGATGGCCAATCATCATCAATTGTCATCGAACAATAGTGCAAAATGTACAACCGATAGTCTACGTTATGAATATGATGATCATTATTTTCTTACTGATCCTAAAGAATTTATTTACGAATTTTTTCCCTTACAACCGGAATGGCAACTATTACGATGTCCGATTAGTTTACGTGAATTTGAAGAGCTACCATTTGTGCGATCACTATTCTTTCGATATGGTCTTTATTTTGTGGACGAAGATATACAGGCCATATTGAGAACAGACAGTTCCGGTGCTGTTACCGTTCGAATAGGAATGCCAAGCTATATGACACCTAGCCTTATATTTCATTATAATCTCAAATTGATTGAAAATTATGCCACTGGCATACGCAATGATAATGGTACCGATACATATGATGGTGTAGTATTGAAACGATTCGTCATGCAAACGGTAAGCAGCAATATTGTCTCATTTCGTGTCCATTTACCCGGTTCCGGTTCATATATCATGGATATATTTGCCAATTCAACAACGCCAAAAGAATATGTTACCGGTGAACCGATGAAATTCAAAAGTGTTTGTAAATTCAAAATTCTATGCCACGAACTGCATACAGTGATGATTCCGTTACCAGATTGTGCTAGTGGTGAATGGGGCCCATTGAAAGCCACACGTTTGTTCGATCTGGTCCCATTGACACATGAAGAAGCGTTGATTTTTTCGCCACGTGATCTTGAAATTCAATTCCGTATGTCACGACCATTGACTGATTTTATGTCATCATTACATAGAAATGGTTCAGATGAACGTAAACTAGCTCGTTTCGTAACCGTATTGATCGATGATAATGATGATCTAGTTTCATTTCGAATCACTTTTCCTGATGAAGGCCAATATGGTCTAGATATTTATACACGTGAACAACATTCGAATGAAATGTACAACATTGATAAGCAATTGCTAACACATTGCTGCAAATACCTCATTAATGTATCGTTTGCAAACATGACTAAAGTCAAA
>Sar3
ATGGCATCATCAAATGGACAGCAGATCAATATTGAACAATTAATCAATTGTCTGATGCAGACATTGTCACACGATATCAATGTTCGAAAGCCGGCAGAAAATTTCATTGAATCTTGTTCGAATAAACCTGGTTATAGCCAACAATTACTTCAATTGATTGAACGTCCTAATATTGATGCTACTGTCAAACTTTGTGCTGCTATTTCATTCAAGAATTTTATCAAAAAATATTGGACCGTATCCAATGATGATGATGTTGACATGATCAATGCAAATGATCGAATGTATTGTAAAAATGTAATTGTTAATCTAATGTTGAACAGTGATAAAAAGATACAGAAACAGTTAAGCGAAGCTGTTAGTTTGATTGGTAAAGCTGATTTTCCGGAAAAATGGCCAAATCTACTTGAAAATATGATGGTCAAATTGAATGAAAGTTGTCAGCAGTATAATTTTAATATCATCACCGGCATACTTCAAACAGTGGATTCTCTATTCAAACGATATCAATATGAAGCTAAATCGGACAAATTATGGCAAGAAATTAAATATGTTCTCGACACGTTTGCCAAAACATTCACTGAGCTTTTCGTTTGGATCGTCAAATTGATACCTGAACATATTAATAATAAGCAAAACATACAAGTGATAATGCAATCGTTAGTGTATTGTTCGGAAATATTCTTCAGCTTGAATTCACAAGATTTAGCCGAATTTTTTGAAGATAATATGAATGTATGGATGACAAATTTTATTCAATTATTACAATTGAATGCAGAAACATTGGTAACAGATAGTGATGAAGAAATGGGTGTTCTTGAAAGTCTTAAAAGTCAAATCTGTGAAAATATTGCCATGTTTGCTGAAAAATATAATGAAGAATTTGATCCATATCTACCTGGATTTATAAATCAAGTATGGACATTGTTAGATTCGTTGGATACTAAAGCCAAATACGATATATTGATTTCGAATGCTATACGATTTTTATGCATTATTGCTGATCGTGGTCTTCATAAAGAAATCTTTGAGAAAGAACAAATCTTGCAACAAATGTGTTCCAGAGTTATTATACCGAATATGCAATTTCGTGAATCGGATGAAGAATTGTTTGAAGATAATCCAGAAGAATATATACGTCGTGATGTTGAAGGTGCCGATGTACAGACTAGACGACGTGCCGCTTGTGATCTAGTGAAAGCATTGGCAAAACATTTTGAAAAAATTATGACTGAAGTATTCAGTAAATATATTGAAACAATGCTAATGAATTATTCACAAAATCCAAAACAAAATTGGAAAAGTAAAAATGCTGCCATTTATCTGGTCACATCGTTGGTTGTCAAAGGTGGTTCTGTTCGATTAGGCACCACAAGCACATCGGATTTGATCAATATTTCCAGTTTTTTTAATAATGTCATTCGTACTGATCTTGAACGTCCAGAAATCAATGAGATGCCTGTTCTGAAAACCGATGCTCTTAAATACATTATCATCTTTAGAAATCAATTGCCTGTTAATGAAATTCTTTTGGCCATGATGCCGCATATTATCCGTCATTTATCATCACCTATTGTCGTCATTCATAGTTATTCGGCTATCTGTATTGAAAAAATTTTAACACTTCGCGATCCGAACAATATGTCAATACCTTTGATCAAGCCGGAAAATATAAACCAACATTCTCTCCAACTTCTCGAAGGTTTATTTGGTGTTTGGCAATTTTCTGGTTCACAGGAAAATGAATATTCCATCAAAGCTATATTACGTGTATTCAGTCTGCTTCGTGAACAACTATTGCCTTATTTCAGTGTTTTATTACCGAAATTGACTGAAAAAGTTGCGCATGTTGCCAAGAATCCATCCAAGCCTAATTTCAATCATTATCTATTCGAAACACTTAGCATTTCCATACGAATCGCTTGTTCTAAAAGCACAGCTTCTGTTCATAGCTTTGAAAATGTTTTATTTCCAATATTTCAAACTATACTTGTTCAAGATGTTCAAGAATTTACTCCATATGTTTTTCAAATTTTGGCTTTATTGCTAGAAAATTATGGTAAAACAGAACCAGTACCTGGCCCATACATGGAATTATTTCCTTTTCTTCTTGTACCATTACTTTGGGAACGACCGGCAAATTACGGACCGTTAACTCGTTTGATTCAATCATATGTGAAATGTTGTTCCAAAGAAATTGTCAATCTTAGAAAATTGGAACCATTATTGGGTGTATTTCAGAAGCTTATCTCAGCAAAATCAAGTGATCATTTTGCATTTAAAATTATTGACTATTTAATTGTATTTGCTGATTCAACGGCAATCATGCCAATGATGAAACAAATATTCTTTATTCTTTTTCAACGATTAACGCACGCCAAAACTATCAAATATGTTCGTTCATTGTTGATATTTTTCAGTTTGTTCGTACACAAGTTTGGTGTCAAAATGTTTTACGAAATGCTCGAATCATTACAAAACAAATTGTTTCGTATGGTGTTGGAAAAATTATTCATTGTCGATGCTCAAAAAGTAACAGGTGTTATTGATCGAAATACAGTATGTATCGGTATGACAGATATATTGACCGATTTGGATCAATTCTTTTCGACAACAGATGATTTGATTACATTGTGGGCACCATTATTACAATGTTTAATTGCTGTTTTCGAATTACCACAAGATAAAACCGAACAAGCTGATGATCATTTTGTCGAAATTGAAGAAATGAACATGGGTTATCAGGCCTCATATTCGCGTTTAGTTTTTGCCACAAATCAAGAATTGAACTTAATTGCAGATATTGGACAACCAAAATTATATCTTGCACAAAAACTTCATCAGCTTTCAATCCGTTATCCTGGAAAAATATCTACATTAATTTCATCAATGTCACCGGATGCAGCAAAATTTTTGCAAAATTATTTACTTGCAGCCAATGTTAACATTTCC
>Sar4
ATGAAAAATCGTTTCACTACATTTGATTTAATTGCCATATTACCCGAAATTCGAGAAAAATTATGTGGCAATCGTGTTTATCAAGTTTACGACATAGATAATAAAACATTTTTGATAAGATTCTCTCATCCAGCACATGACAAAAATGTAGACGAAGAACATTTGAAACAGATGCTCATTCTTGAATCTGGCATTCGTATACATTTGACTGAATATGATTGGCCGAAAAATTCATCACCATCCGGTTTTACAATGAAACTACGTAAACATATTAAAAATAAACGTCTTGAAACGATCAAACAAATTGGTAACGATCGAGTTGTTGATCTTCAATTTGGTACAGCTGAATACGCCAATCACATTATCCTCGAACTTTATAGCAAAGGAAATATCATTCTTACCGATAAAGATTATATCATCCTTAGTTTGCTTCGGATTCATAAAGACGCTAAAACGAATATTAATATTGCTGTCCGAGAAAAGTATCCAATGAATTTGAATACATACATTGCAGAAGAATCTAAAATGTCACAAAATCGTATTCAACAGATTTTGGCCAATTCAAAGGAACAAAATTTTAAAAAATTATTCAATCCACATTTCTTATATGGACCAAACTTATTGGAACATTCATTGATGAAAGTTAAAAATATTTTGGATACAAATCGAATAAAAGTAACAATAGAAGATATTGATTGGTTGAAATGTGTATTCGATCATGCCGAATCAATTGTCAAAGAAATTCGAGCAGCATCATCGAAAGGTTATCTGACAATGAAAATTGAAAAAAGACCAAATTCAACCGAAAATATTGCAATGAATGACGAATTCCATCCATATCTATTCAAACAATTGGAAAATCATCGTTACACTGAATATGAAAGCTTTAATAAAGCTGTTGATATTTTCTTCTCCAGCATGGAATCACAACGTATTGAATCGAAAGTTGTTCAACACGAGAAACAGGCAATGAAAAAATTGGAATCGATTAAAAAGGATCACGAATCTCGGCTAGAGAATCTAGCCAAATTACAAGAAATTGATAATCGTCGTGCGGCACTGATTGAAAATAACATTGAATTAGTTGAAAATGCTATTTCGGTCCTTCGAAGTGCTATAGCAAATAAATATTCATGGGATATGATTGCTGAGATGGTAAAAGATGCTCAAGATAATTGCGATCCAATTGCATCAAAGATACAGGGACTAAAATTGGAGAAGAATTGTTTCGCTATGCTGCTTGATGATCCTTACGAAGATGGTGATGGTAGAGATTCTATGGTTGTCGATATCGATATCGATCTGACGGCGTATGGAAATGCAAGAAAATACTATGATCATCGAAAAGATGCAGCGAAAAAAGAACAAAAAACCTTGGACCATACTGAAAAGATCTATAAGAATGTTGAACGTAAAGTTAAACAAGAACTTAAAGAAACCACTATCAAAACGACTATTGTTATGGCGAAGAAAACATTGTGGTTCGAAAAATTTTTCTGGTTCATCAGTTCGGAAGGTTATTTAGTTATTGCTGGTCGCGATGCACAACAAAACGAAATGATAGTCAAACGTTATCTAACCAAAAATGATCTTTATGTGCATGCTGATATTCATGGTGCTACTTCGGTGGTAATCAAAAATCATACAGAAAAGCCAGAAATACCTCCTAAAACCATAAATGAAGCGGCTAATATGGCCGTTTGTTACAGTGCATCATGGGAAGCTAAAGTTGTATCCGCCGCTTATTGGGTATACTCTCATCAGGTACAGAAAACGGCACCAACAGGCCAATATTTATCCGTCGGTTCATTTATGATAAGGGGCAAAAAAAACTACATACCATTACAGAATTTAGTCCTTGGTTTTGGCATTCTGTTTCGAATCGATGAAGAAAGCCTTGAACGTCGAAATGAACAACGAAAAGCACAACCACCACCAACGATTCAAGACAAAGATGGTGAAGAAATTGATTCTTCATTTCCGGATACGACAGTCAAATATAAAGATTTACTTGAAGAACATTTCTCCAAAACAGATGATGATGATTATACCATTGTCAACACAGGAGAAAATTTAAAGAAAAAAGTGAAAATGTTTTCGCAGAAAATGGCTGCCAAACAAATGAAAAAGCGTAATAAAATTGATAAAAAGAATATTGAACAAAATTTAAAAGAAACAGTTACAGAAACTGGTGAAACAATAGCTGTGGCTGAAAATGCTGAAGCGGAGACTAACATTCATAATGATGATAATGATGATGATACTGATGACAATAAATCCGATATCGTTGATGATGAAGAAACAATGAACAAAAATAAAAATGAAAACAATTCTGGTGATGATGATGATGATGATGATATTCAAGAAGAATTGAACAAATACAGTCTTGATAGTCAACGAATTATCTCATCATTAGTATCGAATCCAATGACCGATGATAATCTTTTATATGCATTACCAGTTTGTGGCCCATATACGTCCATGCAATCATACAAATATAAAGTTAAAATCATACCCGGTTCAACGAAACGTGGTAAAGCATCAAAAAATGCATTAATGTTATTTTTAAAAGAAAAATTGGCTACTGATCGTGAAAAAGATTTACTTAAAGCATTAAAAGATCAGGAAATATCCAAAAATATGCCAGCTAAAGTTAAAATTGTGGCTAGGATTAATAAA
>Sar5
CCATTAAAATTAGATGTTCGTCGTAAATTATTGGCCCATTCGGATCGTGTAAAATGTGTAGATCTACATCCAGTTGAACCATGGCTATTATGTGGCCTATACAGTGGCCAGGTTCATATTTGGAATTATGAAACATCTCAGCTATTGAAATCATTTGAAATTTGTGATGTGCCGGTACGTGCTTCGAAATTTATACCAACTAAAAATTGGATCGTCACCGGTGCCGATGATATGCAAGTACGAGTATATAATTATAATACATTGGAAAAAGTATATACATTCGATGCTCATTCTGATTATATACGTTCGATTGTCGTACATCCATCACAACCGTATATATTGACATCAAGTGATGATATGCTCATCAAATTATGGAATTGGGAGAAAAATTGGGCCTGTACACAGGTGTTCGAAGGCCATACACATTATGTAATGCAGATTGTTATCAATCCCAAAGATAATAATACATTTGCTAGTGCATCATTAGATCGTACGGTCAAAGTATGGCAATTGGGTTCAAATTCAGCCAATTTTACATTGGATGGCCATGAAAAAGGTGTCAACTGTGTGGATTATTGTCATAGTAGTGATAAACCATATCTGATTTCTGGTGCCGATGATCGTTTGGTGAAAATCTGGGATTATCAAACAAAAACTTGTGTTCAAACATTGGATGGCCATATACAAAATGTTGTTGCCGTTTCATTTCATCCAGAGTTACCAATTTTTATGAGTGGTTCCGAAGATGGTACTGTACGTGTATGGCATTTAAACACTTATCGTTTGGAGAATACATTAAACTATGGCCTAGAACGTGCATGGACAATTTCCTGTTTGAAAGGCTCGAATACTGTGGCCATTGGTTATGATATCGGTAGTTTAGTGATAAAACTAGGCCGAGAAGAACCAGCCATGTCTATGGATAGTTCGGGTAAAATTGTATGGGCAAAACATTCCGAATTACAACAAGCAAATATTCGAACAATAACCGATTCGGAAGAGATTAAAGATGGTAATATTCTTCCTTTAAGTGTTAAAGATATGGGCAGTTGTGAAATATATCCACAAACAATTTCACATAATTCAAATGGTCGTTTTGTTGTTGTATGTGGTGATGGTGAATACATTATCTATACGGCATTGACATTACGAAACAAAAGTTTTGGTTCTGCCCAGGAATTTGTTTGGGCACAGGATTCATCGGAATATGCTGTTCGTGAGAATAATTCGACTATAAAAATATTTAAAAACTTTAAAGAACGACAATCATTTAAACCGGACTATAGTGCTGATGGAATTTTCGGTGGATTTATGCTTGGCATAAAATCACCACTAGGTCTATCGTTTTATGAATGGGATTCATTGGAATTAATTAGACGTATTGAAATTCAACCGAAAAATGTTTATTGGTCTGAAAATGGTGAATTGGTGGCCATATGTTCAGAGGATTCATTTTATATTTTACATTATAATGCTGATGCTGTGGTAACAGCTCGTGAAAAAAAATCCGATACAATTACCGAAGATGGTATTGAAGATGCATTCGATGTTATTGGTGATATTTCAGAGGCTGTTAAAACCGGACTATGGGTTGGTGATTGTTTTATCTATACGAATAATGTGAATCGATTGAATTATTTTGTCGGCGGTGAAATCGTTACCATTGCTCATATGGAC
>Sar6
AAAACTGAAAAAGATGAATTGGAAACAAAAATTACCACACTCAACAATGGTTTAAGGGTGGCATCACAGAATAAATTTGGTCAATTCTGTACAGTTGGTGCTGTCATTGATTCAGGTTCTCGATATGAAAGAAATCATGTGAATGGAATATCACATTTTATCGAAAAATTGGCGTTCAATTCGACCATCGATTTTGATAGCAAAGATTCAATAATGAAAGTGTTGGAAAAATATGGTGGCATTTGTGATTGTCAAGGTTCACGTGATACATTAATCTATGCTGCCAGTGTACATTCGAAAGGATTAGAATCGGTTATGCATCTAATATCTGAAGCTGTATTGCGGCCACGATTTACCGATATGGAAATGGAATTCGCTCGTCGAATGATTCAATTTGAATTGCAAGATTTAGATATGAGACCGGATCTGGAGCCAATATTACATGAAATGATTCATACTGCTGCTTATAGAGGAAATACTTTGGGTCTCAATCGGTTATGTAGCCAAGAAAATGTCAACATTATCCAGAGAGATGATCTATTTAATTATATTAATCTTTATCATCGCCCCGAAAGAATGGTGGTTGCCGGTGTTGGTGTTGACCATGAACGTTTGGTTGAATTGGCAGAAAAATTTTTTGTCGAACGTAAACCTATATGGGAATCTGAACAGATGATTTCGTCACAATTGAATCGTAGCCTTGAAATTGATGATTCTATATCACAATATACGGGTGGTGTTAATGCTGTCACTAAAGATCTTTCCGATATTAGTCTTGGTCCAACATCGATGCCTGAATTGGCACATTTCGTCATTGGATTAGAATCGGTTTCACATCAAGATCTGGATAATTTTGTTCCAATTTGTGTGCTAAATCTACTAATGGGTGGCGGTGGTTCATTTTCAGCCGGTGGCCCTGGTAAAGGAATGTATACTCGTCTTTATACTCGTGTGTTGAATCTTTATCATTGGATGTTCAGTGCAACCGCATTGAATCATTCATATCAGGATAGTGGTCTATTCTGCATTCATGCTTCGGCACATCCTAATCAACTACGTGAATTGGTAAATGTAATTCTGTCAGAAATTGTTGCAATTACCAATGGCATTACCCGTGATGAATTGAAACGAGCAAAAAATCAGCTGAAATCAATGTTGTTAATGAATTTAGAAGCACGGCCAGTAATGTTTGAAGATATTGGCCGACAAGTTTTATCCAGTGGTGAAAGGCGACAACCACAATTCTATATTGATCGTATCGATAGAGTCACCGAAGATGATCTGGTTCGTGTAGCTAGAGATATGTTAAAAACTCGTGCTTCGATC
>Sar7
GGAACTCAATCTGCCAATCCTCACAATGATTATTGTCAACATTTTGTTGACACTGGTCAGCGGCCACAAAATTTTATTCGTGATGTAGGACTCAATGATCGATTCGAAGAATATCCTAAACTTAAAGAATTGATTCGTTTAAAAGATGAACTTATTCAAAAAACGGCCACTCCACCCATGTATTTAAAATGTGATCTACGAAAGTTTGATCTCATTGAATTGCAAGCAAAATTCGATGTTATACTTATTGATCCACCATTAGAAGAATACAAAAGAACAAATGGTGTTACTAATGTAGATTTTTGGTCATGGGATGATGTTAGTAAACTTAAAATTGAAGATATTGCAGCACCACGATCATTTATATTTTTATGGTGCGGTTCATCTGATGGCCTAGATCTTGGACGTGTTTGTCTTCGTAAATGGGGTTTTCGTCGTTGTGAAGATATTTGTTGGATCAAAACAAATATTGACCAGAAAAAGAAACATGCAAAAAATCTTGAACCAAAAGCTATATTTCAACGTACCAAAGAGCATTGTCTTATGGGTATTAAAGGAACTGTAAGACGAAGTACAGATGGTGATTTTATCCATGCTAATGTTGATATCGATCTCATCATTACCGAAGAATTTGAATATGGAAGTTTGAAAAAACCGGATGAAATTTATCATATTATTGAACATTTTTGTTTAGGTAGACGTCGTTTAAATTTATTTGGACGTGATGATATTATTCGTCCTGGATGGCTTTCAATAGGTCCAGCATTAACCAATAGTAATTTCAATGCTGAAACTTATCATAGTTATTTCGATGGTTCAAACGGAAATCTAACCGGATGTACAGAACGGATTGAAATATTGCGGCCAAAATCACCACCACCAAAAGTGAATAAAAATTCCAATTCATCCATACGATCAAATTCACATTATTCGGTACCTAGAAAAATTCAACGCCAA
>Sar8
ATGTCTGTGAATACACCAACATCGTCTTCATCACAAGTGCTTCCTCCACGTGAGGCCTCTTTATTTAAAAAGATTCTGAAACATTTTAAAGATAAACAATTCAAAAATGGCTTGAAAATATGCAATCAAATATTGTCGAATCCGAAATTTGCCGAACATGGCGAAACCCTTTCGATGAAAGGTTTGATTTTAAATTCGATGGGAAAAAAACAAGAAGCGCTTGAATATGTACGAAAAGGTTTAAAGAATGATGTAAAATCGCATGTTTGTTGGCATGTGTTTGGTTTGCTACAAAAAGCCGATCATAAATATGAAGAGGCCATCAAATGTTACCGTAATGCCTTAAGATGGAAAAAAGATTCCGTCCAAATTTTATCGGACTTGAGCCTGGTTCAAATTCAAACCAGAGATTTAGAAGGCTATAGAGATTCTCGTTATCAATTATTTTCACTCCGTCCGGGTGAAAGATCAACATGGATTGGTTGTGCTATGGCCTATCATTTGACTGGCGATCACATGACAGCGATAAATATTCTAACTGAATATCAAAAATCATCATCCACTGGTAATAATGCTCGCAACCGAAATAGTCGTCGTCAAAACAATGAAATCTACGAACATTCAGAATTGTTACTTTATCATGTTTTTATTCTATTTGAATGTAATCGATTTGATGAAGCATTATCATTACTGGATTCTCATGAGAACGATATTGTCGATAAAGTATCATATTTCGAATACAAATGTCGAATTTATTTGGCGCTCGAACGTTTTGAAGATGCCCAATATATTCTTTTAAAACAATTAATTGATCGTAATCCTGAAAATGCCGCTTATTTTACTTTACTCGAACAGGCCAAACAAATAAACTCAGATGATGAAGCACAAAGGTTACAACTATATGAAGAAATGGCCAAGGTATATCCTCGTTCGCAAACTGTGGCACGTATCCCTTTGAATTTTGTCACCATTATTGATGTTTTTCGAACAAAAATCGATGCTTACCTGAAAAAAGGCTTCCGTAAAGGACAGCCAGCATTATTTCGTGATCTGAAAAATCTTTATCGAAAAGAATTGAAAAATTGTCTATCATCATTAACCGGCGCAAAATTGGATACATCGTTAAGCCCGAATATTACTCGTCAAGAATTGGCTGCAATAATCAAAAGCCATAGGACGATTCGTTTGTCACCAAAGATTGAAGTCATTGAAAATTTATTGCTTGATTATACAGAAAATTTGTTGACCAATTGTACATTTGATGGACAATCTGAAGACGAAGAATCGGCCACTTGTTTGCTTTGGGTCTATTATTTTCTTGCTCAGCATTTTGATGTGCTTAAAGAATTCACCATAGCTCTACATTTTGCCAATCTTGCATTGGTTCATACGCCAACTTTGATCGATATATTTGTCATCAAGGCTAAAATTTTCAAACATGCTGGTCTATTGGAAAAAGCAGTAAAATGTTTGGATGAAGCGCAAAGTTTGGACACTTCAGACAGATATTTGAATTCAAAATGTGCTAAATATCTGATTCGAGTGAACAAAATTAAAGAAGCAGAAGATATGTGCTTAAAATTTACTCGTGAAGGTGTTTCAGCTGCCGAGAATCTAAATGAAATGCAGTGTATGTGGTTCCAGAATGAGGTAGCCAAAGCATACAAACGTATGGGTATGTGGGGATCAGCATTGCTCAAATGTATCCAAATTGACAATCATTTTGCTGAGATTAGTGAAGATCAATTTGATTTTAATACATATTGTATATTAAAAGTGACACTACGTGCTTATGTCAAAATGATTAGACTTGAGGATCGAATCAAATCACATCGATTCTTCATTAATGCAGCACAAACAGCCATCGAAATCTATTTA
>Sar9
ATGCAAATACGACCATTATCATTATCGATGAGGATTTACTTTCGTCTATCATCATCAATGCGAGCAGCATTAACAAAATCATATTCTACAAAATTTAAAAATGACATTGAGAATCATCATCAACAGGACCAGATTACTGCCGAATCAATTGTTGAAAGAATAAAAAATTATTCACAACTTAAACAAGGTAAAGAATTTCGGATAAGGCCACCCATTGTAACCATAATGGGTCATGTTGATCATGGTAAAACAACATTACTTGATTCGATTCGTAAATCCGAACTAGTCAAACAAGAACATGGTGGTATTACGCAACATATCGGTGCATTTGTTGTATCCCTTCAAGATGATAAAAATATACGACAAAGTAGAATCGAAGATCTGGTTGTCTTTCTTGATACACCAGGTCATAAAGCGTTTAGTTCGATGCGTGAACGTGGTGCATTAGTAACCGATATTATTGTATTGGTCGTTGCGGCAGATGATGGTGTTATGGAACAAACAATCGAATCGATATCTTTTGCACAGAAATCACAAGTTCCCATTATCGTTGCCATTAATAAAATTGATAAAATTCAAAATAATCCAGATTTAATTGAAAATGTCAAATTTGGTCTAAAATCACAAGGTATCGTTCTTGAAGAAGATGGTGGTGATATTCAATCGATCAAAATAAGTGCACTTAAAGGTGAAGGTATCTATGAATTGAAAGAAGCAATCATTGCATTAGCAGAAACATTAGAACTACGAGCACCGATTGATGGAAATGTTGAAGGTTCAATCATCGAATCCAGTATCCATCCACATCGTGGCCGTTTGACAACCATTCTCGTTCAACAAGGAACATTAAAACGAAGTGATATTCTAATCAGTACAAATAGCCGTAATGGTAATGTTAGCTGGGCAAAAGTTCGTGCTATGTTTGATGAATATGGTCAAGTAATCAATGAAGTTCAGCCTGGATTTTCGGCTCAGGTTATCGGATGGCGTGATGATACATTACCCGATGCCGGTGATCAGGTTTGGCAATTCAATTCGGAAAAACAAGTACGAGATATATTAGGAATGAGTAAAGAACTAGAACGACAAATTCGATTATCAATCGATGCAAAAGCTATCGAACAAAAACGTGAAGAACATGATACTGTTTATAAGACAGAATTGGCTGCTCGGCGTGAAGCCGGTATCCGTTATAAACGTAAACGTTCATCGATTCCACGTACGAAATTAATTCAAACTGAAGGTGATGAATTTAAAACAAGTATTGTATTGAAAGCTGATGTTAACGGTAGTCTAGAAGTTCTATTGGATTTATTTGATTCATATCCAAATGAAACAAGTCCAGCTAAATTAAATCTAATCCATTATGGTCTTGGTAATGTAACCGAAAATGATATTGAATTAGCATCATGTTTTCCAAATGGAATGATCTATACATTCAATGTAGGTGTATTTACACCGGCCCTTTTAAAACATGCAAAAGAATTAAATATTCCTATTAAACGTTTCAATGTGATTTATCATCTTGTTGATCATCTTAAAGAAACTTTACAAGAACGAATGCCATTCGTTGATAAAGAAGAAATTCTTGGCGAAGCAATTGTCATACAAGAATTTGTTGTCAATGATAAAAAGAAAAAAGTTCCCGTAGCTGGATCAAGATGTTCAAAAGGAATATTGAAAAAGAATGCCTTATATAAATTGATTCGAAATGGACATATTATAGCTAAAGATTTAAAATTATCATCAATGCGTCATCATAAAGACGAAGTGGATACGATTAAAAAAGATTTCGATTGTGGTCTAATGATTGCCGACAATATTATTTCGAATAAAAGCGGTCAAGTTATTCGATTTCAATCACAAGATTTACTCATCTGTTATCAGCTAGTGAATGTTCATCTTCCATTACAATGGAAACCGAAAGGATTT
>Sar10
GAATGTTTAACGCCATTGTCATTACAAGGTCTTCCAGCCAGACCTGAATCATTGTCAATCGTACAAATGGGATTGATGAAATCTGATGAAAAATCCAAGGGGAAATTGTACTTAAATGTTGGCCTTCAGAATGGAGTTCATTTGCGTACCGTTTTGGATGAAAATAACGGTACACTATCAGACCCTCAAACTCGTTATCTCGGTAGTCGTCCCATTAAATTGTTTCAAGTTTGTATGCAAGGCAAAGAATCATTGCTTGCATTGTCCAGCCGTACTTGGCTCTGTTATTATTATCAAAATCGTTTTCATTTGACTCCTCTTTCATATGAACCATTGGAATATGCTTCTGGTTTTTCTTCTGAACAATGTCCAGAAGGAATTGTAGCTATTTCACACAATACTTTGCGTATATTGGCCTTAGAAAATCTGGGAAATGTATTCAATCAACATTTAGTCGAATTGGAATATACGCCAAGAAAATTTGCCATACATCCTGAAACTTATTACGTTGTAATGATTGAAACTGATCATAATGCATTGACACCAGCTTCAAAAACAGTTCGTAAACAACAATTGGCACAAGAAATGATTGATTCTGCACCTGCTGATGAGAAACAACATGTTTCTGAAATGGCTGCAGCATTTCTTAAAGAAAATCTTCCGGAAAATGTGTTTGGGGCACCTAAACCTGGCCCTGATACATGGGCATCGTTGATTCGAGTTTTTAATCCAGTCAATGGCAAAACACTACATAAATTTTCTCTGGAACAAAATGAAGCCGCATTTAGTATGACTTTATGCCGTTTTACAAACGATCCCGAAGGATATTATATTTTAGTTGGTGTTGCAAGTAGATTACGATTATTAGACAGACAACATTCTGGTTGTGAAATTCATACGTATAAATTTGAAACCGATCTTGAACATTTAACTTTAGTACATAAAACACCAGTCGAAGATGTTCCAAGAGCTATGGCTCAATTTCAAGGAAAAGTTGTTATAGGCGTTGGAAAACTTTTACGAATTTATGATCTGGGAAAAAAGAAATTACTGAAAAAATGCGAAAACAAAACCATACAGAATTTTATCGTTACCATCAATACAATGGGCAATCGTATCTATGTTTCTGATGTACAGGAAAGCTATTACTTTGTTCGGTACAAGCGATCGGAAAATCAATTAATTGTATTCGCCGATGATGTTTTCCCACGTTGGGTGACCTGTACATGTATACTTGATTATGATACGATTGTTTGTGCTGACAAATTCGGCAACGTATCGATCATTCGACTACCGGCAGATGTCAATGATGAAATTGATGATGATCCTACCGGATTGAAATCTCTTTGGGATCGTGGATGGCTTGGTGGTGCATCACAAAAAGCGGAAACAATTTGTAATTTTCATATTGGTGATCTGGTACTTTCATTGAACAAAGCAACATTGATACCGGGATTTTCCGAAGCATTAGTTTATACGACAATTTCAGGCGCCGTTGGTGTATTGGTTCCATTCACATCACACGAACAATTGGATTTTTTTCAACATCTTGAAATGTATATGCGTTCGGAAAATGCACCACTATGTGGTCGTGATCATCTTGCTTATAGGTCATTTTATTTTCCAGTGAAAAATATCATCGATGGTGATCTCTGTGAACAATTCAATTCAATGGATTTTAGCAAACAGAAAAGCATTGCCGAAGATTTAGACTTTTCACCAGCAGAG
>Sar11
ATCATCCTTGAAAATTATGCCTTTCCTGGCGTTCTTTTAATCGGAACCGATAGTCATACCGTGAATGGTGGTGGTCTAGGAGGACTTTGCATTGGTGTTGGTGGTGCTGATGCCGTAGATGTAATGGCCAATATTCCGTGGGAACTTAAATGTCCTCAAGTGATTGGTATTAAATTAACAGGCAAATTAAATGGATGGACATCATCGAAAGATGTTATATTGAAAGTAGCTGATATACTTACCGTAAAAGGTGGTACTGGTTCCATTGTCGAATATTTTGGTCCAGGTGTCGATTCGATAAGCTGCACTGGTATGGGAACGATCTGTAATATGGGCGCCGAGATTGGTGCCACAACATCGGTTTTCCCTTACAATTCTCGAATGAGAGATTATCTGGTATCGACGAATCGAAAACCTATTGCTGATTTGGCCGATCAAAATCGTGGGCTATTGTCGGCTGATCCTGAATGTAAATACGATCGAATCATTGAAATTGATCTGGATACTCTTGAACCACATGTTAATGGTCCATTCACACCGGATTTGGCTCATCCAATCTCAAAATTGGGTGAGAATGCCAAAAAGAATGGTTATCCATTAGAAGTTAAAGTTGGTCTTATTGGCAGCTGTACGAATAGTAGCTACGAAGATATGAATCGATCGGTCAGTCTAGCAAAACAGGCATTGAATCATGGCCTGAAAAGTAAATCAATCTTTACCGTGACACCAGGCTCTGAACAAATTCGAGCGACAATCGAACGTGATGGTCAAGCAAAAGTACTTCGTGAATTTGGTGGCATTGTTTTGGCCAATGCTTGTGGCCCATGTATTGGACAATGGGATCGTAAAGACATTAAAAAAGGTGAAAAAAACACAATCGTCTCATCTTATAATCGAAACTTTACTGGCCGTAATGACGCCAATCCTGCAACACATGCATTTGTAACATCACCAGAATTGGTCACAGCTCTTTCGATTGCTGGTCGTTTAGATTTTAATCCATTGACCGATGAATTAACTGGTGCTGATGGCAAAAAATTTAAATTAGAACCACCTACCGGTGATGAATTACCTAAAGATGGTTTTGATCCTGGTCACGATACTTATCAAGCTCCACCAAAAGCTGGCTCAGAAACTCAGGTACAAGTTGATCCAAAATCCGATCGTTTGCAGCTACTATCACCATTCGATAAATGGGATGGTAAAGATCTTGAAGATATGGTTATTTTAATCAAAATCAAAGGTAAATGTACCACCGATCATATCAGTATGGCTGGTCCTTGGCTCAAATATCGAGGTCATTTGGATAACATCTCTAACAATATGTTTATC
>Sar12
ATGAAAACCGTAAGCGTTGGTATTGTTCTTTGTTTGAATATCGGTATTGATCCACCGGATATAATCAAACCAATTCCACATGCAGTTTTACAATCATGGACCGATCCATTTGCATCAGCTGCTAGTAAAGCTTCCGATACAATAGCTAATAATCTAATGAAACAATATGAACGATTGAATTCACGTCCACGTTATAAACATTTGATTGATCCAACTATTGAAGATGTAAAAAAATTATGCACATCATTGCGTAAAAATTCGAAAGAAGAACGTGTTTTATTTCATTATAATGGACATGGTGTTCCGAAACCAACACTTAATGGCGAAATATGGGTATTCAATCGTAACTATACCCAGTATATACCTTTGTCATTGTATGATCTTCAACAATGGATGGGTTCGCCATCAATCTATGTATTTGATTGTTCAAATGCCGGTATAATTCTCGAGATATTTCAACAATCCGCCATACAACATCAAAAAGAATATGAAATGAATATAAATTCTGGAGCTTTTCTGACTACAAAAGATGTTGATCTGGTCAATGGCAGCATGCGACCACCACCGGTTCCAAATTATCAAAATTGTATACTATTGGCTGCATGTAGCAAAGGTGAAATACTGCAATTACATCCAGATCTTCCAGCCGATGTTTTTACATCTTGTCTTACGACTCCCATCAAGACATATTTACTATGGTTTCTCAAAAAGAATGGTCGAAAATTAACGCCTGAATATACATTAGATTTTATTGATAAAATTCCTGGCCAAACAAATGACCGTAAATCGATTCTTGGTGAATTACATTGGATTTTCACTGCCGTTACCGATACTATTGCATGGAACACTTTGCCACGTGAACAATTTCAACGCCTTTTCCGTCAGGATTCATTGGTGGCCAGTTTATTTCGAAACTTTCTACTCGCTCAACGTATACTACGTTGTTATGATTGTACACCTGTATCTAATCCATATATAAAATCTACTCATTCACATCCAATGTGGGAAGCATGGGATTTTGCCGTCGATCATTGTTTATCACAATTATTTAAAAATGAAGAAATCAAAACTAATCCACAAATTTATGTACCATCGCCATTTTTTGCTGAACAATTGACCGCTTTTCAAGTATGGCTCAAATTAGATTCACATTTACGAACGATGCCAGAAAAATTGCCAATCGTACTTCAAGTTCTTCTTAGTCAAGCTCATCGTTGTCGTGCACTTGATTTGCTGGGTAATTTTTTAAATCTTGGTTCCTGGGCAGTAAATCTG
>Sar13
CCATTTGATGAGGATGAACGTGATAGATCGGTTTGGTTTTTGGACCACGATTATTTGGAAAACATGTATGCCATGTTCAAAAAAGTCAATGCCAAAGAACAAATTGTTGGATGGTATCATACCGGGCCAAAATTGCAACAAAATGATATAGCTATCAATGAATTGATTCGAAAATATTGTCCTAATTCGGTTTTGGTCATTATTGATGCCAAACCAAAAGATCTTGGCTTGCCAACTGAAGCTTATTTTGCTGTTGAAGAAGTACATGATGATGGCACTCCAACAACAAAAACATTTGAACATTTACTTAGCGAGATTGGCGCCGAGGAAGCTGAAGAAGTAGGTGTCGAACATTTGTTGCGAGATATAAAAGATACTACCCTTGGATCGTTATCTCAATTGGTAACCAATCAACTGGTTGGCCTCAAAGGTCTCAATGTTCAAATCCAAATGATAAAAAATTATCTAGACTCGGTTTTAAACGATAAACTTCCTATAAATCATACGATCATATACTTGTTACAAGATATTTTCAATTTACTACCCGATGTGAATAATCCGAATTTTGTCAAATCTTCATACATCAAAACAAACGATCAAATGTTGGTCGTCTATCTGGCATCATTGGTTCGATCAGTCATAGCATTACATAATTTGATAAACAACAAAATTTCAAATCGAGATGCT
>Sar14
ATGTCATCGAATCATTCAACAACGAAACCAATGAAAGTGAAGACAAAACGTTTCAAGCCGAAACATCAGAAAGCGAAATTGTTTCGTGCATCGGAACCATTGTTTTCTGTATTCATGTGGGGTATCAATCATACGATCAATGAATTGACACATGTGAACACCCCGGTCATGTTGATGCCCGATGATTTTAAGGCTTACACAAAGGTTAAAATCGATAACCATTGTTTCAACAAGGAGAACATGCCTTCCCATTTCAAAGTGAAGGAATATTGTCCACTCGTCTTTCAGAATCTACGTGAACGGTTCCATATTGACGATGTTGACTATATGAATTCATTGACCAAACATCAGCCACGTGAACATCTTGTATCAGGCAAAACGAGCACCAAATTCTACGAGTCCTATGATCGATTATTTCTGTTAAAAATATTGACCAGTGAAGAAGTGGAATCGATGCATCATCTACTGAAGGAATATCATCCGTACATTGTGGAAAGACATGGCAAAACATTGTTGCCTCAATATCTGGGCATGTATCGTATAACAGTGGATGGAACCGAAACATACATCTGTGTGATGCGAAACATTTGCTCTTCACAATTCATCAATGTTCATCGAATCTATGATCTCAAAGGCTCGACCGTCGATCGTGAAGCAAGCGAAAAAGACAAAACACTTGATGTGCCCATCTACAAGGACAATGATTTCACTCGTGATGGTGTACGTATCTATGCAGAGGAAGAATGGAAAAAGAAATTCTTCGAAATGCTCGAAGCAGACACAACGTTCCTGATGAAAAAGAACATTATGGACTATTCGCTTTGTGTTGCCATACATGATTGTGAACGAGCCGAACAAGAAGCCCAACAACGACATGCCGAAGGTCTAAACTCACAATTCAGCGCTGAAGATGAAGAAGCCGAAACAAGTGGCGATAATTGTTGCCAAGATCAAGCCCCGAATTCGATGCTTTCACCACCGGATTCACCAGAATCACAATCACAACCAAAAATGTCTGCCGATTCGGACAATGTGCTTCTTTATTCCAGTGAGAATGCTATCGACTCATCCAGAGACATTTATGCTGTCATTGCCACCAAA
>Sar15
ATGTTTCGTAATCAATATGATAATGATGTGACCACTTGGTCACCACAAGGCCGATTACATCAGGTTGAATATGCAATGGAAGCTGTCAAACAAGGATCAACAGCGATTGGATTAAAAAATCGTGATACATTTGCTGTATTGGTCGTATTGAAACGTACATCACATGAATTATCATCGTATCAAAAAAAATTGGTCCAGGTTGATGATCATATTGGTGTTGCTATTGCTGGTTTAACAGCCGATGGCCGTATATTAACACGTTATATGCGTAATGAATGTCTTAATGAACAATTTACACATGGACAACCATTATTATTGAATCGTTTAATGGCGGATATGGGATTGAAAATGCAAACCTGTACACAACGTTATGATCGTCGTCCATATGGTGTTGGATTGATTGTTGCTGGTTATGATAAAACTGGTCCACATATTTATCAAACATGTCCATCTGCTAATTATTTTGATTGTAAATCAATGGCAATCGGTTCACGTTCACAATCAGCTCGTACATATTTGGAAAAACATTTGGATAAAATTATTGATTGTTCACGTGATGAATTAGCCAGACATGGTCTACTTGCATTACGTGAATGTCTACCAAATGATACACAATTAACAACACAAAATGTTAGTATCGGTATTGTTGGCAAAGATTTTCCATTTCGTATATTTGAAGATGATGATGTAGAACAATTTTTAAGCCGTTTGACTGATTCTGAAAAACGTGGCCGTTCAACACAATCGCAGCCACCAGCTGTACCGGCAAGAGATTCTATGGATGTTGATGATGCACAACAACCACCAAGACCAGCCGATCCTACGGTTGAACAACGTCCGCCTGGACCACAA
>Sar16
GTTATGAATTCACAATCAATTTATGATAATCATCATGATGATAAAGAATTAAATTCATCTTTGATATCTGATAATAATGATGATGAGAATAGTGAACAAATTACAAAGAATAATTTATCATTACCATTCATGAATAATGATGATAACATTAGTGATGATAAAGGTGATGATAACAATAATAATAAACAATCGATAGAATCGATTATGACAACATCACCAGCAGCCACTGCAATATCAACAACAACAACACCAATTGTTTATACAACTGTTACTGCTAATAACAATAATCGTGTTACAAGACATCGACGTCATAGTCATGCAAATGTAACATCAACATCCGTTGGTCAAAATGGTTCTACAAATTTATTATCTAGTGTTGGTTGTACAAGTGGTCCTCATCATCATCATCATCATCATAATAATCATCAAACAAATCCAGTTCAAGTGGTCAATAATCGTGTTGAACAATATTTACAACACGTACATCGATCATTTGTAATTAAACCAATACCATCGACCAATCTACGTCCATTGTTGGTGTTTATAAATCCAAAATCAGGTGGTAATCAAGGTGTAAAATTGATGCAAAAATTTCAATGGCATCTGAATCCACGACAAGTTTTTGATCTTAGTCAAGGTGGTCCAAGACTTGGATTAGATTTATATAAAAAAGTACATAATCTACGTATATTAGCATGTGGTGGTGATGGTACAGCTGGATGGGTATTATCAGCTATCGATGAAATTGCCATACAGCCACCACCACCGATATCGGTGCTGCCATTAGGTACTGGTAATGATTTAGCACGTGCATTTGGTTGGGGTGGATCCTATACGGATGAACCAATAGCGAAAATTCTTTGCAACATTCAAGATGGACAAATTGTACAATTGGATCGTTGGAATCTAAAAGTACAGCCAAATCATTCATGTATCACGCAACAACAATTACAGCAACAACAACAACAACAACAAATGTTAACGGAAGAAAATAAAGGAGCCAAACGTGAATTACCATTGAATGTTGTGAATAATTATTTCTCAATCGGTGTTGATGCCCATATAGCGCTTAGTTTTCATGAAGCACGTGAAGCACATCCAGAACGTTTTAATTCACGATTAAGAAATAAAATGTTTTATGGTCAAGCAGGTGGTAAAGATCTGTTGCAACGTAAATGGAAAGATCTATGTAATTATGTTAATCTTGAATGTGATGGTAAAGATTATACTGGACGTCTTAAAGAATTGAAAGTACATTCAGTTTTATTTCTAAATATTCCA
>Sar17
AAAGCAACCATTATGCAACATCAACCGGATGCTAAACCATCGAAACCGATAATTGAAGATGTTGCCATTCCTGGTATTATTCGTACTGGCGGTACTGGTGGTCCACAAGTTTTAAAAGTAGATCAAATACCTGAAGTAAAACAGATACCAGTTGTACAATCGCAAGCACCATTAACACAATCACCAGTAATGGCTGCACAACATCCAAAATATCTACAAACTGGTCTATCGGATCCACAACGTGCATTGCTTGGCACTATTGGTACTGGACAAGATGCCGTACAGAAAGCATTGAATGAATTGGATTCAAAAGCCATTATACCTGAATATGGTCCTGATTTAGGCTATAAACAAGATCAATTAGATGTGAAAAAAGAGACTGTTTCATCACAGATGGCCGCATTGAATGCAGCCACAGCCCAAGTTTTGACATTGACTTCAGTACCCGAAGAAGAGGTTGATCATCCTGCTTTGGGTGCGGCTATCAGTACAATAACAACCAATTTACCTGCAATGGCTAAAGATGTTAAAATGATTGCTGCATTGACTGATGATCATGATCGTGGTGACAAATTGATTGATGCGGCCAGAAATTTATGTAACGCTTTTTCAGATTTATTGAGAGCAGCCGAACCATCGAATAATGTACCAAGGCAAAACCTGATTACAGCGGCCAATAAAGTGAGCGATGCTACATCGAATCTTTTATATAACATCGATGATGATAATATTGATAGAGAAGCATCCGATACATTGCTTAGTTTATCAAAACCGGTGGCTAATGCAACAGCCAAACTGGTCCTAAAAGCCAAAGATGTTGCATCCAGATGTGATGATCAAGCGGCTAAAAATCGTGTTATAAGCGCTGCAACACAATGTGCTTTGGCTACATCGCAACTGGTTTCTTGTGCCAAAGTGGTTGCTCCAACTATTCATAGTCCGAATTGTCAGAAACAGATTGTCGATGCTTCAAAAGAGGTTAGTAAAGCAGTCGATGGTATTACTCGTGTATGTCATGATTCGGTTCGTGATCCCTATCTAAATGGTGAAGTCAATCAAGCTGCCAATGAAGTTAATGATGCTTTGAATAATCTATTGAATTATGTCCGTTCATTGGGCGCAACTGGACGTGGACATCGACGACCAGGTGATGATGGTGCCGTAGACACCATTTTGGATGCCACTGATCGTTTGTTTAGCAGTACTGGTGATGCTTCCGAAATGGTTAAACAGGCCAAAATTTTGGCTCAAGCCACTTCACAATTGATACAGAATATCAAAGGTCAAGCCGAAACACAACCAGATTCAGATATTCAAAAACGTTTGCTTTCAGCAGCAAAAAGTTTAGCCGATGCTACATCACGTCTAGTAGAAGCTGCTAAAGGATGTGCCACAAATCCAAACGATTCAAATTCACAGGCAGCATTACGTGCTGCAGCAGAAGATCTACGAAATGCTACGAATACGGCCGCCAGTAATGCATTGAAACAAAAACTAATGAATCGTTTAGAATCTACAGCCAAATACGCCACCGCTATGGCCACACAGAATATTGCTGCAGTACATGGATGTGCTCCATATAATCAGAATGCGCATAATCAAAATGAAATGAATCAAATGTGTCGTGAAGTGAATGGAACTATTCCGCCGGTGGTCAGCAGCATCAAGGCCTATCACAATGAGCCAAACAATTCTGGCAAACAGTCTCAATTGATAAATGCATGCGAAAACTTTATGGGTCCTGCTCTTCGATTGGCTAATGTTTCGTTATCATCGTCGCCAACTATAACGGATAAGTCGGCCTCCATCCAATTGACACAGTCCGCCCAGCAATTGGCTGAAGCATTATCAGAATTACGAAGCTGTTTGAATAAAGCATCAGAAGCATGTAGTTTCGCCAATGAAATCAATGCAGCAATCGACAATATTCGTCAATTGAATATTGAACTATCTGAATGTCGTATGGCTGCATTGAAACATGCATTGAAACCATTGCCTGGTGATAATTTTGATCATTGTTCGTCGCGTTTGAATGCGGCATGTAAATCGGTTGCATCGGCTATGGCACAATTGTTGAGCGCCACATCACAAGGTGAACAAAATTATATTGGCACAGCATCACGTGAGGTGACTAGTTCATTGAAAAATTTGACCAGCGCTGCTCGTGGTGTGGCAGCCACAGCATCCGAACGTGATGTACAAATGCAAGTGTTAGATCATTCGAATCAGATACTCGAATTGTCTATAACATTGTTCGAAGAGATTCGTTGGGCATTGGAAAATTGTCAGGATTCTGATCGACATCAACGATTGACAAACATAGCCAAGTCATTATCGTCAGCATTACAAAACTGTGTCATTTGTTTGCCAAGTCATAAAGATGTCGATGATTCTATTCGTGCCATCAATGATTCAACACGTACATTAAGCTATGATAATCATTATTCACATAAATCATATGCTGAACTACAGAATGATATTTCTAATGCTGCAACTAGTTTGAATGAAGCCACATCTGAAGTGATTGAATCGTCACGTTCACCGTCCAAGTTGGCACCAGCATCGAAAAACTATGCCAATCATTATTCAAATTTGTTCCAATTGAGCAATGAAATTTCAGGTCAAACAAATGACAATGCTGTTAAACAACAGATCATGTCATGCTTGGAAGAGCTATCATCATCATCAAGCCGATTTTTGTCGTCAGCCAAAACTGTTTCGGCCGATCCGAATGCACCGAATTCAAGCAGTCAATTGGCTACAGCTGCACGTGCCGTTACACAAAGCATTAGTAATTTGCTTGATGTATGTTCATTATCGGCTCCTGGCCAAAAAGAATGTGATCAAGCTATTCAAAATATTCAAATGATGCGATCATATCTGGATAATCCAAGTGTTCAGCTAAATGATTCAACATATTTTGAATGTTTAGAATTGGTGACGGAAAAAAGTCGTCGTTTAGGCGATGCTATGACTGGCATTGCTAACTATGCTCGTCGTAATGAACATGAAAATTTTGGTGAATCCGTTAAAGATGCTTCGGATTCGGTTTGTGGTCTTTTGGAAGGTGCCGCTCAAGCCGCATATTTAGTTGGTGCTTCCGATCCAACCAGTGTGGCTGGCCGTCCTGGTATTATTGACATTAATCTATTGAATCGAAGTCAAGAAACAATCCATAATGCTTGTGCACAATTAACATCACCGAATGCAACCAAAGATCAGATAATACGTTGTGCAACTGATATTGCTAAATCCACATCTAATCTATGTAATGCATGTCGTATTGCATCGGCAAAAACACAGAATTCATATCATCGAAAGAACTTTGTTCAATCAGCCAAAGATGTTGCCAATGCAACAGCAACATTGATCAAAGAGATCAAACCATTGGAAGAATCCAGCGCACAACATGTGAATGAAAATTGTCGACTTGCCACACGACCATTGCTCGAATCGGTCGATAATTTGGTTTCATTTGCAAACAGTCCGGAATTTGCATCTGTACCGGCACAAATCAGTCCAAAAGCACGTCAAACACAACAACCAATCACCACCTATGGTAAAGCAATAATCGATGCTTCATCCAATATGATTATGTCGGCCAAAACTTTGGCTGTCAATCCAAAAGATCCACCTGGTTGGCAAACATTGGCTAATCATAGTAAAAATGTTAGTGATTCAATCAAAAAACTTGTCACATCCATTAAGGATGCTTCGCCTGGTCAAAATGAATGTGATGATGCGTTGGAAAAATTGGGCTCATGTATCAAAAAATTGGATCAATCATCATTGGATGCAATCAATAAAGTGCTTCAAGTTCGTAATGATAATACACCGAAAGGATTCCGTGAAGCAGTTAGTGCTTCATTATCGGAAATCAAAGAAAACATTGATCCAGTTCGTGTGGCCGGAAAATCGAAAGCAGAAAAATTGGGACATGCTATAACACAATTGATTAATTATTTTGATCTATTGACATCCAATTCAATTGGTTATGCATCGAAAATACCAGATGATAAACAACAGAATCAAATTTTAGACAAATCAAAAGGTGTATGTGAAAGTGCATTACAATTAATATATACGGTAAAAGAATGTGGTGGCAATCCAAAAGCAACATCATTGCATGCCGAAATTGAAGATTCAAGTGCCGATATGAAAAATGCTATAAAGAATTACGAAAATCTAATGCAATCAGCCGCATCAGAAGAAGGACATGTTAACAGTATTGTTGAACAATTGACAAAATCATTGACACGAATCGAAGAACGATCATATGCATATTCGAATGGATCCAGTCCGGATAATCTTTCCTATGTGGACTATCAAACAAGAATGGTAGCCTGTGTCAAAGAAATTGCAAGAATAGCACAAGATATG
>Sar18
AATGAACATTTGGTCATGTTCTATATTGATTATGCAAGACCATGGATATTTTTCGAACTAATCGTATTCGTCATGTTGGGTGTGATTGGTGGCGTCATTGGCAATATATTCATCAAATCCAATCTAAAGTGGTGCCAACGACGAAAATATACTCGTCTGGGACAATATCCAATGTGGGAAGTGATGACCGTCACATTGATCACGGCAATGATTGCTTATCCCAATCCATATACACGTATGAATTCCTCGGATTTGATTAAATTATTATTCAGTTCATGTGGTATTGCCGATGAAACTCCTTTATGCGATTATTATCGTAATTATACCAATGTTAATCAACATGCCCAAATCGCCCAGGCTGGACCCGGCGTTTATACATCGGTCGCCCAATTATTTGCCGCATTGATTTTCAAACTCATCATTACGATATTTACGTTTGGTATAAAAGTTCCGGCCGGTCTATTCATTCCTTCATTGGCTATGGGCGCCATCATTGGTCGTATCGTTGGCATTACAATGGAACAGATTGCCTATAATTATCCCAAGTGGTGGTTCTTTCAGGATGCTTGTTCCAATCTGGGTGAAAGTTGTATGAGTCCA
>Sar19
ATCACTAAGGATTCCATTTATATACTTGATTTAGCGGCCAAAGTTGATGCAACGGCTGAATATCTTTGTAAACAAAAATGGGGTGAAATTAGTTTTCCACCACCATTTGGACGTGATGCATTTCCTGAAGAAGCTTATATTGCTGATCTTGATTCTAAATCCGGTGCCAGTTTAAAATTGACTATATTGAATAAAAAAGGTCGTATTTGGACGATGGTTGCCGGTGGTGGTGCTTCCGTCATTTATGCCGATACTATTTGTGAAATTGGTGGTGCATCAGAATTGGCCAATTATGGTGAATATTCGGGCGCACCATCCGAACAACAAACATATGAATATGCAAAGACAATTCTATCATTGATGACCAAAGAACGACATCCAGAAGGCAAAATATTGCTTATTGGTGGTGGTATTGCAAATTTCACAAATGTTGCTGCCACATTCAAAGGAATTGTGAAAGCATTGAGAGAATTTCAAACAAAATTAATCGAACATAATGTATCGATCTTTGTACGTCGTGCTGGCCCCAACTATCAAGAAGGTTTACGTGTGATGCGTGAAACCGGTAACACATTGGGTGTACCTGTCCATGTTTTCGGTCCAGAAACACATATGACAGCCATTGTAGCAATGGCATTGAAACGAAAAGAAATTCCAAAACTGCCTGAAACTAAATTGACAACAGCAAATTTTCTGCTACCAAGCCATATGGGTGCCGATGCTTTTTCACCCGGTTTCAATGGTGGTATGACATCACCACCAATTAATAATAGTAATTTTTCACCTGCTTTCTCACCATCAATAACATCACAAGCGGCAAAATTTACTCGTCCATTATTTACATCTCGAACACGTGCAATTGTTTGGGGAATGCAAAGCCGTGCCGTACAATCGATGCTTGATTTTGATTTTGCCTGTTCACGTAAAGAATGGTCAGTAGTAGCAATGATTTATCCATTTTCCGGTGATCATAGACAGAAATTCTATTGGGGCCATAAAGAAATTCTTATTCCAGTCTATAAGAATATGTCCGATGCCATGAATAAACATCCACAGGCGGATGTATTGATTAGTTTTGCATCATTACGTTCAGCATATGATTCAACATTGGAAACATTGGAATATCCACAAATTCGTACCATAGCTATTATTGCTGAAGGAATACCCGAAAATCTTACACGTAAAATGATTAAACTGGCTCGATCAAAAGGTGTTACGGTGATTGGACCGGCCACTGTTGGCGGTATTAAACCAGGTTGTTTTAAGATTGGAAACACCGGTGGTATGATGGATAATTTATTGAGCTCAAAACTCCATAGACCCGGTTCAGTTGCCTATGTTTCAAGATCGGGTGGAATGTCAAATGAATTGAATAACATTATTTCACGATCAACGAATGGTGTTTATGAAGGTGTTGCCATTGGTGGTGATCGTTATCCTGGTACAACATTTTTGGATCATCTATTACGTTATGAAGCTGATCCAGAAGTCAAAATGATGGTATTACTTGGTGAAGTTGGTGGTGTCGAAGAATATGATGTTTGTGATGCAATGAAAGATCGTAGAATTTCAAAACCATTAATTGCATGGTGTATTGGAACCTGTGCCAGTATGTTTAATTCCGAAGTACAATTTGGACATGCCGGTGCCTGTGCTAATTCGGATCGTGAAACAGCGTTGGCTAAGAATAAAGCATTACGTGAACATGGTGCACATGTACCGAATACATTCGATGAACTTGGTAATGTTATTAATCAGGTTTATCAACAGCTGGTTGAAGCACAGATTATCATTCCTAAGGAAGAAGTTGCACCGCCAACGGTACCAATGGATTATGATTGGGCACGTGAATTAGGTATCATTCGTAAACCGGCTTCATTTATGACAACCATTTGTGATGAACGTGGTAATGAATTAACATATGCTGGTATACCGATTACACGTGTAATCAAAGAAGAATTAGGTATTGGCGGTACATTATCATTGTTATGGTTTCAACGTCGTTTGCCTACTTATGCAACGAAATTCTTTGAAATGGTCCTTATGGTAACAGCTGATCATGGACCAGCCGTTTCTGGTGCACATAATACAATTGTTTGTGCTCGTGCTGGTAAAGATCTGGTTTCATCACTGGTTTCTGGTTTATTAACTATTGGTGAAAGATTTGGTGGTGCATTGGATGGTGCTGCACGACAATTTAGTCAAGCATATGATTCCGGTACGATTCCAATGGAATTTGTAAATCAAATGCGTAAAAAAGGTGAACTCATTATGGGCATTGGTCATCGAGTCAAATCAATTAATAATCCTGATATGAGAGTAAAATTAATGAAAGATTATGTTAAACAAACATTTCCATCTACACCGGTGTTAGATTATGCACTTGAAGTGGAAAAAGTGACTACATCAAAG
>Sar20
AGCGAAGAAGATCTGGCTCACGAAGAAGATATTCTCCGAAATTCTTATTCAATCAAACATTGGTTGCGTTATATTGATCATAAGAAAGAATCATCAAACAATGTTGTCAATTTATTATATGAAAGAGCTTTGAAATTAATGCCTGGTAGTTATAAACTATGGTATAGTTATCTTAAGCTTCGCGTTAAACAGACAAGTTCGTTATCAATATTTGATCCACTCGTAAAGGATTCGAATAATTGTTTTGAACGTTCATTGGTTTTTATGCATAAAATGCCACGAATATGGATCGAATATCTACAATTTTTAATTTCACAATGTGATTTGACCAAAACACGGCGAACATTTGATCGTGCATTACAAGCGTTACCAATCACTCAACATAATCGTATATGGCCATTATATTTAAAATTCGTTAAATCACATAATCTTCCCGAAACCTCGATTCGTGTTTATCGTCGTTATCTAATGTTATCGCCAGAAGAAGCTGAAGATTTTATCGATTATCTGATCTCGATAGAACGATGGGATGAAGCTGCATTGAAATTGACAGAAATTGTAAATGATGAACATTTCGTTTCTAAACAAGGTCGATCTAAACATCAACTATGGACAGAATTAGCCGAAATTCTATGCCGTCATCCGGGTGAAATTCATTCACTCAATGTTGATGTAATTATTCGTGAAGGCATAAAACGATATGTTGATCAACAAGGAAAACTATGGATTAGTTTAGCCGAATATTATACTCGTAGCGGTTTATTTGATAAAGCACGTGATATATTCGAAGAAGCATTGGCCAACATTAAAACTGTTCGTGATTTTTCACAAATTTTCGATGCTTACACACAAAGTGAAGAGAAATTGATTCAGATCCGTATGAATCAAGAGAATCTAAGTGAAGATGATGAAATTGAATTGGATTTACGAATGATACGATATGAAGATATCATCGAACGACGACCATTATTATTGAACAATGTTGCATTGCGACAAAATCCACATAATGTTGAAGAATGGTTGAAAAGAGTTAAACTGTTGGAAAATAAACCAGCCGAGATTGTTGAAGTTTATAGTGATGCTGTACAAACTGTACAGGCAAAACAAGCAATCGGCAAGTATTATTTATTGTGGGTAAAATTTGCCCAATTCTATGAATCTAATGGCCAGCTTGAAGATGCAAGATTAATTTTCGAAAAAGCCGTCACAGTTGAATACGTAAAAGTTGAAGATCTGGCCAATGTTTGGTGTGAATGGGTAGAAATGGAAGTGCGTAATAACAATTTCGAAACGGCATTAAAATTAATGCAAAGAGCCGTTTCTATTCCAACTAGAAAAACATCATATTATGATCAATCCGAATCGGTACAGAACCGTTTATATAAATCATTGAAAATATGGTCAATGTATGCCGACTTGGAGGAAAGTTTTGGAACATTTGAATCAACAAAAGCAGTGTATGATAAAATAATTGAATTGAAAATCGTCACACCGCAAATAATCATAAATTATGGCCTTTTCCTCGAGGAAAACGGATACTTTGAAGAATCATTCAAAGCATATGAGAAAGGTATCGCATTGTTTCGATGGCCAAATGTTTTCGACATTTGGAATACATATCTAACGAAATTTCTACGACGATATAAAGGTTCCAAATTGGAACGTATACGAGATCTATTTGAACAATGTCTAGAATATTGTCCGGCAACATATTGTAAGCATTTCTTTTTCCTTTATGCTAAATGTGAAGAAGAATATGGTTTGGCTAGAAATGCAACCACTATTTATGATCGAGCAACGAAAAAAGTACCATCATCCGAACGAATGGAAGTATTCAATATTTTTATTCGTAAAGCAGCCGAAATGTTTGGCGTTACACATACGAGATCAATCTATGAGAAAGCAATCGAAATGTTGCCAGATGCTGAAGCACGTGAAATGTGTTTGAAATTTGCCGATCTCGAACGAAAATTGGGTGAAATTGACCGTGCACGTGCCATATATGCACATTGTAGCCAGATATGTGATCCACGTACGGCCACTACATTCTGGAATGCGTGGAAAGATTTTGAGATAAAACATGGAAATGAAGATACGGTACGAGAAATGCTTCGAATAAAACGTTCAGTGATGGCCACATTCAATACACAAGTTAATTTCATGTCCGCACAAATGATGGCTTCAGCTTTCCATCAACAGGATAAAGAACAGAATAACAAAATGAATGATTTGGAAAACATCGCTGCAGAAGCTAATCAACAGACAAAACAAGAGATTAAAAATGCCGTACAATTTGTCAAATCAGATTCAGCAACGAATAATGGTAATAAAATGAATGAAACCATCATCATTACCGATACAGCCAATCCAGATGAAATAAATCTGGATGACGATGAAGATTTGGATGCGGAACAAAGCGATGGTGATGAAGACGAAAATGGACAATCATCTAAAACTAAATTGACT
>Sar21
GATAATATTACGCCACAAATTCCAGCTATTTTTGATGCCGTGTTTGAATGTACATTAGAAATGATAAACAAAGATTTTGAAGAATATCCTGAACATCGAACAAATTTTTATGTACTATTGCAACAAGTTGTTACACATTGTTTTGCTGCCCTACTCAACACATTACCTAATCAATTTAAATTGGTATTAGATTCAATCATATGGGCATTGAAACATACAATGCGTAATGTTGCCGATACTGGATTGAAAATTCTATTGACATTAATGGAGAATATGATACAACAACCAACAGAAATGTGTAATTGTTTCTATCAAACATATTATACCGATATTATGCAACATATGTTTTCGGTTGTCACGGATACATCACATTCGGCAGGATTAACAATGCAGGCACGAATTTTAGCCTTTATGTTTGAAATTGTAGACATGAACAAAATAACCGCACCACTTAATCCGGCCATTCAGAATGGTGTTGCCACAGCTGCTGGTGGTGGTGGTGGTGGTAACCCACAACAATATGATAATGTTAAATTTGTCAAAGATTTTGTATCAAGTCTTTTGAAAAGTGCTTTTAGCCATCTAAACGATGCTCAAATTCAGGTGACTGTGCAAGGATTTTTCAATCTTAATCATGATGTTGTAGCATTTAAAGAACATTTACGTGATTTTCTTGTTCAAATTCGG
>Sar22
GATGGTGATAAAATGGCACCAAATGTTGAGAAAAAAATTGCTGAACTTGAAATGGGTCTATTACATTTACAGCAAAATATCGATATACCCGAGATAACGCTGCAAATACATCCATATGTTCAACAGGTGATTAATAAATGTCGTGAAGATGGCCAGAAAATTACAATGGAACATTTTGGTGATAAAGTTAATGATTCAGTGTTTCTTAATCAACTGCAAGCTGGTGTTAATCGTTGGATACGTGAAATACAAAAAGTAACTAAACTTGATCGTGATGCCAGCAGTGGTACAGCAATGCAAGAAATTAGTTTTTGGCTAAATCTTGAACGTGCATTATTACGAATCCAAGAAAAACGTGAAAGTATTGAAGTGGTGACCACGTTGGAAATATTGAAAAATGGCAAACGATTTCATGCAACGGTTTCGTTTGACGCCGATACACGATTAAAAGAAGCATTGGCTACCGTAGCGGATTATAATCCATTGATGAAAGATTTTCCGCTCAACGATTTATTGGCCGCAACGGATTTACAAAAAATTCGTATTGCATTGCAAGTTTTATTTCAACATTTACGTAAAATTCGTAATACAAAATATCCAATGAAACGTGCATTGAAACTGATGGAAGCCATATCTAGGGATCTAATGTCCCAAATGCTTAAAGTACTTGGTACCAGACGTATGATGCATATCCCATATGAAGAATTTGATCGAATCATAACACAATGTTTTGAAGTATTCACTGCATGGGATGATGAATATGAAAAATTCCAGACGTTATTGCGTGATATTGTCAAAAAGAAACGTGATGAACATTTGAAAATGATTTGGCGTATAAATTTCGCTCATAAAAAACTACAGATACGTATGGAACAGATGCGTAAATTTCGTCGTCAACATGAACAATTACGTGCTGTTATATTGCGTGTTTTACGACCATCCACCTCTTCGGCTGTACTCAACAAAACAAAAGATGGCACTGATACGGAAACTGGATCTGAAAAAACGTCCGGTTTTGATTCCACATTATCATCGCAATCATCTACATCAATGATGGCATCTGCAGATATAAATGAAATTGAAGAAGTAAATATTGCCTATGAATTAGTAAAAGAAGTTGATGCATTAGATATGACAAAAGAAGGTACCGATTCATGGGAAGCATCGTTGAAACGTTATGAAGAACGTATTGATCGTGTTGAAGCACGTATTACTGCAAAACTTCGTGATCAACTTGGAATGGCTAAAAATGCTAACGAAATGTTTCGTATTTTCTCTCGTTTCAATGCATTGTTTGTTCGGCCACATATTAGTGGAGCGATTCGTGAATATCAAACTCAACTGATTCAACGTGTAAAAGATGATATTGAAACTTTACATGAAAAATTCAAAATACAATATCCACAGAATAAGGCATGTAAAATGTCACGTGTTTATGATCTGCCGCTGGTTTCTGGTTCGATAATATGGGCACGGCAAATTGAACGGAAATTATCTATTTATATGAAACGTGTTGAAGATGTATTGGGTAAAGGTTGGGAAAGCCATATTGAAGGCCAGAAATTGAAAAATGATGCTGAAAGTTTTCGTATGAAACTGAATACACAAAGTATTTTCGATGAATGGTGTCGTAATATACAACAAAAACAGCTAAATGTTAGTGGAAGAATATTCACTATTGAATCAACAAGAACACAACAAAGATCTGGTTTTCGTTTAAGAGTGAATTTCCTGCCGGATATCATTACATTGGCTAAAGAAGTACGTAATCTACGTAGTCTTGGATTTCGCGTCCCATTGGGTATTGTGAATAAAGCACATCAAGCAAATCAACATTTTCCATTTGCCGTTTCATTGATTGAAACTGTTAAGGCATATGAACGTGCATGTGAAAAAGTGGAACAAAAGCCTTCATTGGCATTGTTGGTGGCTGGTCTGAAATCTGAAGTACAAGAATTAATCTCTGAAGGTGCTACAATGGTCTGGGAATCATATAAACGTGATTCATATGTACAAAAATTGGGTGAAACTGTATTGAATTTCCAGGAAAAAGTCGATGAATTATTGGATATCGTCGAACAGATTGATGTGGAAGTCAAATCCATCGAAGATTGTACATATTCATCATTCACATTTATTGAAATATTGAACAAGATACAAAAAGCTGTTGATGATCTATCGTTGCATCGTTATTCTAATCTAAGTGAATGGGTACAACGTTTAGATAAAGAAGTTGAAAAACGTTTAGCGCTACGGTTACAAGCCGGTATCAAAGCATGGACACGTGCACTGGATGGTAATGCTGTTGGTGCTGGTGGTCATGGTAGCGGTGGTTCGAATAAAGACGGTACTGATACGGATACATTGACCGATACAGATTCACCGATCGCAAATATAGCCAGACCAGGTGGTGATCCACAAATACAAATCTTAATACATGAAATTCGCATTACCAATCAAGTGATGTATGTTAGTCCATCGATTGAAGAAGCAAGATTCAATCTATTGCAAGAATTGTTCGCTTGGCAAAATGTTATACTTACATTACAACGTATTGAATCAAGTCGTTATCAAGTTGGTTTGGATCGTCCACAATCGAGACACTATCGTGATCTATTGAATAAAATGCCTGATGATGGACCACAAATATTGAATCAAGCATATGAAGCGATTGAAATGAAAATCCGACAAATGCGTGATTACATTCAACAATGGCTCACATATCAATCATTATGGGATCTACAATCGGATATGCTTTACACTAAATTGGGTGATGATATAACGAAATGGATGAATACATTGGTGGAGATAAAAAAATCACGTACAACTTTTGATACCGCTGATACACGTAAAGAAATCGGACCACTAGTTGTGGATTATGCAAAAGTGCAATCAAAAGTTACGTTGAAATATGATTCATGGCACAAAGAAGTATTGAGTAAATTTGGTTCACTACTTGGCCAAGAAATGTCATCATTGCATTCAATCATATCGAATAGTCGATTGGAATTGGAAAAACAATCCATCGACACGGCTAATACAAAAGATGCTGTCACCTTTATAACGTATGTACAATCATTAAAATCGAAAATTTTGCAATGGGGCAAACAGGTAGAAATTTATAAAGAAGGACAACGAATTCTCGAAAGGCAACGTTTTCAATTTCCAAATAATTGGCTTCACGTCGATAATATTGATGGTGAATGGTCAGCTTTTAATGAAATAATGAAACGTAAAGATGCATCGATACAACACCAGGTAACATCATTGCAGGTGAAAATTGTTGCTGAAGATAAATTGGTTGAAGCAAGAACTGTGGAATTTTTGACGGAATGGGAACGTGGAAAACCAGTACAGGGATCAATAAATCCAAAAGAGGCATTGAACCGTTTAACAATTTTCGAAACAAAATTTAATCATCTACGTGAAGATCGTGACAATATAATGCGTGCAAAAGAAGCATTAGAATTGTTGGAACCTGGCTTATCAGCATCAAGTCCAAATGATGAAAAATTACAG
>Sar23
TCGGAAGCAACCGATATTGAAAAACGTCGTCAACATCAACGTGAATTGGCCGTATCATTGAATGAAGAAGCACGGGCACGTTTAGCACAAAAGTCTGGCCATAAAGGTGAAGAACGAGCCAGAAAATCAACAATATCATATCGATCCACACAACAAATGCCACAGGAACGTGAAATTCAAGAATTAAAAATCTATGTTGATAAACGTTTTGAAACGATTATATTGCCTATATTTGGTATACCGGTACCATTTCATATATCGACCATAAAGAATATTTCACAATCGATTGAAGGTGATTATACTTATCTTCGTATCAATTTTTTCACACCTGGAACAACAATAACAAAACAAGAATCATCGATGTTTGCATCGAATGCTAATCTTACGTTTTTAAAGGAATTAACCTATCGTTCTACCAATTTAAAAGAGGCGGGTGAAATTTCTGCACCATCATCCAATCTTAATACAGCATTCCGTTTGATTAAAGAAGTACAGAAAAAATTCAAAACACGTGAAGCTGAAGAACGTGAAATGGAAGGTATTGTCAAACAGGATCAACTTATACTGTCGAATTCAAAAACGAATCCTCGACTTAAAGATCTGTATATTAAGCCAAATATTATTGCTAAACGAATTCACGGAACATTAGAAGCTCACCAGAATGGTTTTCGTTTTACATCGATTCGTGGCGATAAGATTGACATTATGTATAACAATATTAAACATGCATTCTTTCAACCATGTGACGGTGAAATGTTGATTCTGTTGCATTTTCATTTAAAG
>Sar24
GAATTCCTGCTTGAAGACGTCAAAAACTATGCATTCCTAACGCATGGAGCTGTACCGGTGCCCGGTGTCGACGAAGCAATCGAATTCAAAAACACCGTACAGGCCATGCAGATCATGGGCCTCAATGCCGAAGAACTAAGTGCCATTTTTCGCGTCGTTTCGGCTGTCATGCTGTTTGGCAACATGAAGTTCAAACAAGAACGCAACTCTGACCAGGCCACTCTTCCGGACAACACGGTCGCCCAAAAGGTCAGCCATCTGCTTGGCCTCAACGTTTCCGAAATGATCAAGGCATTCTTGCGACCACGGCTCAAAGTGGGCCGCGATTACGTGACCAAAGCTCAGACTAAAGAACAGGTAGAATCGTCGGTCGAAGCTATAGCCAAAGCTTGCTACGAACGAATGTTCAAGTGGCTTGTCCACCGAATCAATCGCTCTCTGGACCGCACGAAACGACAAGGTGCCTCGTTTATCGGCATTCTCGACATTGCCGGCTTTGAAATTTTCGAGCTCAACTCTTTCGAACAATTGTGCATCAACTACACGAACGAAAAACTGCAACAGCTTTTCAACCACACCATGTTTGTGCTCGAACAAGAAGAATACCAACGGGAAGGCATCGAGTGGAAATTTATCGACTTTGGCCTCGACCTCCAACCCACCATCGATTTGATCGAAAAG
>Sar25
GTTTCCGAAGAAAGTTATACATCAAAAAGTAAAACTGATAACGAAAAAGATCCATTAGATCTTGGATTTCCCGATGATGATGATGATGATAATGTTCACCCTGAGGGACTAACATCGACACCACCTGGATGCCAGATGGCTACCGGTGGTAATCCCGGTTATGAAATTCCGGCTCGTTTGCGTACATTACATAATCTGGTTATACAATATGCATCGCAAGGGCGATATGAAGTAGCCGTACCATTATGTAAACAAGCATTGGAAGATCTGGAAAAATCCAGTGGTCATGATCATCCGGATGTGGCCACAATGTTGAACATTTTAGCCCTTGTATATCGTGATCAATATAAATACAAAGAAGCAGCCAATCTATTGAATGATGCATTGGCTATTCGTGAGAAAACATTAGGTGAAAATCATCCAGCTGTAGCGGCTACATTAAATAATTTGGCCGTATTGTACGGAAAACGATCACGTTATAAAGAAGCTGAACCATTGTGTAAACGTGCATTAGAAATACGTGAACGTGTTCTTGGAAAAAATCATCCAGATGTTGCAAAGCAATTGAATAATTTAGCCTTACTTTGTCAAAATCAAGGAAAATATGATGAAGTTGAAAAGTATTATATGCGTGCATTAGAAATCTATGAAAGTGCACTTGGCCCAGATGATCCAAATGTGGCCAAGACAAAAAATAATCTTGCATCCGCTTACCTGAAACAAACTAAATATAAAGAAGCTGAAGCCCTTTATAAAGAGATATTAACACGTGTTCATGAAAGAGAATTCGGTAATATTAATGAAGAAAATAAACCTATTTGGCAATTGGCTGAAGAACGTGAAGAAAGGAAGAATGGAACTCCAACTATTTCCGATTATGGTGGATGGTATAAAGCGGTTGATAAA
>Sar26
ATGATTAGAGGTAAAGCTGCTAAAACCAAAGTGAAAAACAAAGCGCCAGCAGAAATTCAAATTACTGCTGAGCAAATTCTACGCGAAGCAAAAGAGCGAGAACTTGAAATTGTTCCACCACCACCAAAGCAAAAAATATCCGATCCAGATGAATTGGCCGACTATCAACTGCGAAAACGAAAAGCATTCGAAGATAACATTCGTAAAAATCGTTCATCATTCAGTAATTGGATCAAATATGCAAAATGGGAAGAGAGTCAGCAAGAGATTCAACGTGCTCGATCTATTTATGAACGTGCATTGGATGTCGATTATCGTAATGTCAAAATATGGCTCAAATATTCACAAATGGAGATGAGAAATCGACAAATAAATCATGCTCGAAATGTTCTTGATCGAGCTGTATTAATCTTACCACGTGTCAATCAATTCTGGTACAAATATGTGTACATGGAAGAAATGCTCCAAAATTTATCTGGTTGCCGGCAAGTATTCGAAAGATGGATGGATTGGGAACCAAACGAACAAGCCTGGTTCACTTACGTTAAGTTTGAATTACGTTATAACGAGATTGATCGAGTCCGTACGATCTATTCGCGCTTTGTTACCGTGCATCCTGAGGTCAAAAATTGGATTCGATTCGCTCACTTTGAAGAACAACATGGATTTCTTGCAAATAGTCGCGACGTGTATGAGAAAGCAATTGAATTTTTTGGCGATGATTATCTTGACGAACATTTATTCATGGCTTTTGCCAGGTTTGAGGAAACTCAGCATGAATATGATCGGGTTCGTGTCATCTATAAATATGCACTGGAAAAGTTGAGCATCGAGAATAGACAAAATATTTTCAAACAATATTCATTATTCGAAAAGAAACACGGTAATCGTTTCGAAATTGAAGATATTATTTTTAACAAAAGAAAAACTCATTACGAAGATGAGCTGAAACAGAATCCTTTCAATTATGACCTATGGTTCGATTATGTTCGCCTTATGGAAGATGAAGGTGATGTTGAAAGGACAAGAGAAGTGTATGAAAAAGCTGTGGCCAATGTACCACTTAAAAAAGAGAAACGATTATGGCGTCGATACATCTATCTATGGATATATTATGCCATATACGAAGAACTTGAAAATAAAGATTATGAAAAGACCAAAGAAATCTACAAGTTTCTTCTTGACAAACTAATTCCACATAAATCATTTACTTTTGCAAAGATCTGGATCATGGCAGCCAAATTCGAAATACGAAGAAAAAACCTGTCAGATGCTCGTAAGATATTGGGAACTTCCATTGGCCTTTGTCCAAAAGATAAACTATTTAAAGAATATATTGATCTTGAAATTCAGCTACGAGAATTCGATCGATGTCGTATTTTATATCAAAAGTATTTGGAATATGCACCACATAATTGTATTACTTGGATGAAATTTTCAGAATTGGAGAATATCCTCGGAGAAGTGGATCGTGCAAGACAATTGTTTGAAATTGCAATCGATCAGCCAAAATTAGATATGCCCGAAGTTATCTGGAAAGCATATATTGATTTCGAAATCGAAATGGAAGAATTTGACCGAGCTCGAAATTTATATGAACGTTTATTGGAACGTACGGAACATGTCAAAGTTTGGATCAGTTTTGCTCAATTCGAATTATTGGCCAACAAAGATGACCATCAATTCGGCATACTACAGGCTCGAAATATCTATCAACGAGCCAATAAATCGTTAAAAGAGAGCGAAAAAGAATCCCGATTAATGTTACTTGAAGCGTGGCTAGAATTTGAAACTCGATATGGTGATGAAAAATCTTTAGCTTCCGTACGTAAACAAATGCCGAAAAAAGTCAAGAAACGAAGAAAAATTCAAACGGATGATGGAACCGATGCCGGATGGGAAGAATATTTTGATTATATCTTTCCAAATGAAACTGAAAATGCTGTTCATCTCAAGTTTTTGGAAATGGCCAAAAAATGGAAA
>Sar27
AAAACTCAAGATGCTAATAAAAAAAATGAAATCCTTGTACTCGACACCAAACGTTCCAATGCGATCAATATTGGAATGACTAAACTACCTCCTCCAAGAGCAATAAAAACTGCCATACTCAAAATGGATCAATCAATCATGAATAGGGAAGGCATTGAGAAAATTCTAACAACTATGATGCCTACAGAAGAGGAAAAGAATAAAATTATGGAAGCTGAGATGAATAATCCGGATATACCATTAGGGCAAGCCGAATCATTTTTGATGACACTATCTTCAATCACTGCTCTCGAAGCTAGACTTCGTTTGTGGGCATTTAGATTGGATTATGAACAAATGGAACGAGAAGTAGCTGAACCATTAATGGATTTGAAACAAGCAATTCATGAACTTGAAAAAAGTGAAACTTTTAAAATTATTCTTGGAACACTTAGATCAATCGGAAGTTTTTTAAATGGATCCGATGTGAAAGGGTTTCAAATCGATTACCTGGCCAAAGTTCCAGAAATCAAAGATACCATTCATAAGCATTCTTTGTTGCATCATTTGGTTCAAATGATCATGGAAAAATTTCCAAATACCTCAAATCTATACTCGGAATTAGGAGCTGTATCACGTGCCTCTAAGGTCGATTTTGATGATTTAGGAAAAAATCTTCACAAAATGGAACAAGATTGCAAACAATCTTGGGAACATTTAAAAGTTATTTCTAAATTTGATGGATCAAGTCCGATGAAGAATAAAATGACAGAATTTTTAACTGATTGTGCTCAACGTATTATTGTACTGGAAATCATTCATCGTCGTATAATGAATCGATTTAAAAAATTTCTCGTCTTTTTGGGAATGCCTTCAAATGCGATCAAAGAGAATAAACCAAATCATTTGTTGAAGATTATAAGCGAATTCGCTTTGGAATATCGAACTACTCGAGAACGAGTTAGAGAACAAATCGAAAAGAAAGCAAATCATCGTGAAAGAAATAAAACCAGAGGCAAAATGATTACTGAG
>Sar28
ATGGCCGATAATGAAAAATCAAATCATCGATTCAATGATGATGAACGTCGACGACAAAAAGAAATGATTAAAGCTCTTGAAACGCCTGAACAAAAACGTCAAAGACGATTAGCAAAAAAAGAGGAAAAAGAACGTCGCCGTAAACGTTTAATGGGCTGGGATGATGAATATATGGGCTATACGAATGAAGATAATCCATTCGGTGATTCAAATCTACATGAAACTTTTGTTTGGAAAAAGAAATATGAAAAAATGGGCATGAAACGTATCGATGAACAAGAGATTGATGCAGTGAATAAAGAGAAAATGATAAAAAATCGTCAAGAATTGGAAAAGGTGAAAAAACGTCGTCTAGAACGTGAACATGAACGTGAATTACGAATGGAAGAATTATCCAAACAACAACGAGACAAAGAAGCCGAACAATTTAAAGAATGGGCAAAACAAGAAGATTATTTTCATTTAAAACAGGCTCGTTTACGTTCAAAACTTCGAATCAAAGAAGGTCGTGCTAAACCAATCGATATTCTTGCACAATATATCAATGTGTTCGGTGAGAATCAAACAATGGAACAAAAATCTGAACTGGAAAGAATTGCCGATGAAGAAGCAAGTAGTGATTCAAGCCGTATGCGGCTACAACAACAACGACGTGATGAAGAAGAAGAAGATTTACAGGATAAGATTCGATATCTATCAACATATCTTGCTGAACCATATAATACATTGAATGGATTAAGAATTCGTGAAATGGAAGATCTAGTGGAAGATATAAAAATCTATCTAGAACTAGATAGTGGTTCCAAAGTGAATGCCGAATATTGGAAAGATTTACAAATTATTGTCGATGATGAATTGACCAAATTGAAATTAGCGAATATGGATCAACAGGAACGAAGACGTGAAGGTATCAATCCATCGGTATCGGCTGATATTGCTCGCATTTTGAAAGGAAAATCACCACAACAATTGAAAACATTACAAATACAAATTGAAAAGAAAATTGCATCACGTGAAGAAGGTATCGATATTGGTTATTGGGAAACACTTTTATCACGACTAAAAGCACAGATTGCAAGAGCTCGTCTACGTGAATTTCATGATGAAAATCTCAAGAAACGAAAATCACTTATTGCTCAACATCAAAAAGATATTAAACATTTACAGCCATTGCCATTGGATTCAATGGATATGATTGAAACGAATCAAGAAGATGAAATGATGATACCATCAACGTCAACGTCGTCGACAGCTGCAGCAACGACCACATCAACGATGAATCGTAATGAAAAAGATGAAATGGAATTCTTATCGAAAGCTGAACTACGACAAAAATGTATTCAAGATTATGAATCCGGTGGTTATAGCCCGAGAAAATTCCCATTGATTGATATAAATTCCGATTTTATACTGATGTCTGCCGAAGATTTTGAACATGATCTTCAAGAAAAACGTACGGAAACATTACGAAAATTAGCCGCATTTCCTATACCATTGGTAGCGTTTGATGGTAAACAAAAATCCAATATCACGCTGCCACCACAAGCTATGACAAATTATGACCATAATGATCGTAAATTAACAAAAGCTGAAGAATCATTTGTTCGTGAAGCACGTAAAGGTATGGGTGATGATGAAGCTATATTTTCAGTGGAAGAAGAACCAATTACATCATCGAATTCGATTGTGGCAACAAATCAACATCATCAATTATTGATGAAAGAAAAATATAGTTGGGCTGAAAAATATCGTCCACGAAAACCACGTTATTTTAATCGTGTACATACCGGATTTGAATGGAATAAATATAATCAAACACATTATGATGTGGACAATCCACCGCCAAAAGTTGTACAAGGTTATAAATTCAACATTTTCTATCCAGATTTGATTGATAAATCCACAACACCGTCATATAAAATTATTACTTGTAAAGATAATCCAGAATTTGCTTATATTCGTTTTACGGCCGGTCCACCATATGAAGATATTTGTTTTAAAATTGTCAACAGAGAATGGAATTATTCATATAAAAGTGGTTTTCGTTGTCAATTTCAGAATAATATTCTACAATTATGGTTCCATTTTAAACGTTATCGTTATCGACGA
>Sar29
ATGATACGTTTGAATCGCTGGTCAAATTTCATAGTTAACAATCGTCATGTATCCAATTTCACTTCATTAAGCAATCAACTTAATAATTTAACTCAACATTCAAAGGTTGTACCACAGATAAAATATCATAAAGGTCTTTTTGGCCATCAAGTTTTGGCCGACTTTAATGGATTCTATATTTTCCGCCAAAATGCCATTACACGAGCCCAAAGTTTAGTGAATGAAGCCACTTCCGATAAACGAAACCGAAAAATGGTGCATATATTTGATGAATTATCTAATTCACTTTGTAAGGTTGCTGATCTTGCCGAGTTTATTCGAATTGCACATCCTGACCGTAACTATACCAATGCAGCTGAACAAGCTAGCATCGAAATTAATGCTGAAGTTGAAAGATTGAATACGAATCGAATACTCTATAACTCGTTATCAAATGTTGTTCAAAATGGTGATATCGTACCGACAACGCCTACCGATGATTATGTGACTAAACTTTTTCTTTTTGACTTTGAACAATGTGGTATACATTTGGACGAAAATGTTCGTAATGAAGTTGTCCGTTTAAATGAACATATTCTTCACGTTGGAACATATTTCATGTACGGTACGACTAAACCACGAATCGTTTTCAAAAAAGAAATTCCAGAGCACTTGTGGAAATATTTTCCTATTGATAACAATAAGATAGTCATCTCAGGTCTGCAAAATGAATCGAATGACGCTCAACTTCGTGAAATTTCGTTCAAACAATTCCTTCAATATGACGATCATCAAGAACAACTTTTAATGGAATTGATTTACTCTCGGCTTAAATTGGCTAAGATTTGTGGATTTAATTCATTCGCTCATAGAGCTATTAATGGTAGCATTGCGGGAAGCCCGGAGATTGTCTGGAATCTAATTGATACTGTCAATACAATAATACGCCATAAATCCGAAGCTGATTTCAATTATATGCTTAAATTAAAGTCAGAAGAAACTGGTGATCCATCAGCTCAGTTGATGCAATGGGATGTGCCTTATTATACGCAAAATCATAAGATTAAAAAGTTTGGCCATGATATCACTCAATCTAGTCCGTATTTTTCGATAGGCAGTTGCATGGAAGGTTTAGATTTGATTTTTCAATCAATATTCAATGTAGAATTAAAAATTAGTGACACTACTCAAGAAGATTTGTGGCATCCATCGGTGATCAAATTGGCAGTTAACGATCAAAAGACCAGCAAAACTTTGGGTCATATTTATTGTGATTTCTTCGTGCGACCCAATAAACCATATAACGATTGTCATTTTACTATTCAAGGTGGATGTGATCTGCCAAAT
>Sar30
ATGCCACAAGGAAGACGTAAAGTACCATTTTCAAATAAACAGAAAAAAGCACAACTTCAAGCAAAACGTGAGAAAAAGAATCGTCAATTAACGACAACACAATTAAGACGTCCATTCGTTAGTGATGATGGTGATATTGAAGATGAATTGGATGATGAAACTTTTGGTGGTACTATAGATGTAAATGACCATTTTAGTCCAAATCAATCATCAGGTACAAGTAACAACAACAACAACAATAATAATAATAATGTTGAATCCAATACATCAACATCGAACGATAATATGACTGATCCGAAATTTTTATTGAATCGAATAAATGCGATAAATACACAACGACATTTAAGTACGACCAGTGATGTCAATCGTTATGCATTACAATTTTTCAATGAAACTGATCAGGAAATACGTGAACGTAAAGAACGTGCACAACGACCCTTACCACCATTGGATGAATCGAAAGCATTGGTCTGTTCGGTAGAGGACATGTTTGGTGAACAATCATCATTATCAAATGATATTCCTGTTACGGATCTTGATATGCCTAAACGGCCACCATGGTCATCAACAATGACAGTCGATGAATTATATCGTAAAGAAAATGAATATTTCTTATCATATTTAACGGAAATATTTTCCAAAAGTCGTACATTGGATAAACCAATAAGCTATTTTGATATGAATCTGGAAACATGGCGTCAGCTATGGCGTGTGATTGAAATGTCTGATATAATTCTATTGGTGGCCGATATTCGTCATCCAATATTTCATTTTCCACCATCATTATATCATTATGTTGTCGATGAACTTGGTAAAGATATGATACTCGTATTGAACAAAATTGATTTAGTTGATGCCGAATTGGTGCTTGCGTGGCATGAATATCTGAAAAATCGTTTTCCAAGGCTAAATATTTTAGAATTTGCTTCATATGCTGGCATGAAAGTACGTGCATCATCTGGTAAACGAGTGGGAAAACTTCGAATGGCTGTTCGTGGTGCATTAGCATTACAAGAAATGGTAGCCAAAATCGTTGGTGATCAAGCCGATCTAAATTCTTGGCGCCGAAAAATCGAATCCGAACTACATGAATGTGAGAATGTTTCATTGGATGATGATTCTTCATATTATGAATCTGAAGACGATGATGACGATGGTAAACATTATGGTAAAAAGAATCAAGGTGCTAAAAAAGCTGGAGTGGAAAAATTGGCTGGAACCATCGTAATGGAAAAAGCGGATAGTTCATATTATCGTCAAGATCAACGATTCAAAGATGGTATCGTCACTATTGGTTGTGTTGGTCATCCGAATGTAGGAAAATCATCGTTGATGAATGCATTGTATGGTAAAAAAGTTGTCAGCGTTTCGCGAACACCGGGTCATACGAAACATTTTCAAACGATATTTCTCACCGATAAAGTACGACTCTGTGATTGTCCCGGTTTAGTTTTTCCATCACGTGCACCAAAAGAACTACAAGTTTTGATGGGTTGTTATCCAATTTCTCAATTACGTGAACCATATACAGCTGTCGGTTATATGGCTCAACGTATTAATCTTGTACGTTTATTACGGCTACAACATCCAGATGGTGATACTGAAAATATTTGGTCCGCT
>Sar31
CGAGTATTCGAAATTTCATTGGCCGATTTGCAAAATGATGAAGTTGCCTATAAAAAATTCCGTTTGGTTTCCGAAGAAGTACAAGGCCGTCAAGTGTTGACTAATTTTCATGGAATGGATTTGACACGGGACAAATTGCGTTCAATGGTAAAAAAATGGCAAACATTAATCGAAACACATGTCGATTGCCGTACAAGCGATGGTTACTTGTTACGATTCTTTTGCATCGGTTTTACTCGTCGTTGGCCACATCAAGTGAAAAAGACCAGTTATGCTCAAACAACAAAAGTACGAGCCATTCGTAAGAAAATGGTTGAAATCATCACATCAAATGTATCATCGGTTGATTTGAAAGATGTCGTATTGAAATTGATTCCTGATTCGATTGCCAAAGACATTGAAAAAGCATGTAATTCGATCTATCCATTGCATGATGTTATGATCCGAAAAGTAAAAGTGATGAAAAAGCCGAAATTCGAATTGAGCAAATTGATGGAAATGCATGGTGAAGGTAAAGGTGCTTCAAGTTCAACGGCCACAGCCGCAACAAAAACCGATGGTGAATCATCGACCAAAGTAGATCGACCCGAAGGTTATGAACCACCCGTACAACAAACGGTT
>Sar32
CTTTGGGATCTTCGTCAAGCACAGCCAGTAATGACTGTACAATTAAGTGATAAAGTTTTCTGCGCTGACGTCCTCTATCCAATGGCTGTCGTATCATTGGCTAATCGTGCCATTCTAGTATATTCATTGGAAAATGGTTTACAACAATTTAAACAGATTGAATCACCATTAAAATATCAACATCGTTGTGTATCGATTTTTACGGATAAAGATAAACCGAATAATCCACCTACCGGTTTTGCTGTTGGTAGTGTTGAAGGTCGTGTCGCTATCCAATATCTGAATCCAACGAATCCTAAAGATAATTTTACATTTAAATGTCATCGATCCAATGGTACGAATACAAATTTTCAAGATGTTTTCATCGTCCATGATATTGCATTCCATCCACAACATGGTACATTGGCTACCGTCGGTTCAGATGGTCGTTATTCATTCTGGGATAAAGATGCTCGTACCAAATTGAAAACATCAGAACAAGTGGAACAGCCAATAACACGTTGTGCATTTTCAGCGCGTGGTGAAATATTCGCCTATTCCGTTAGCTATGATTGGTCCAAAGGACATGAATATTTTAATCCACAAAAAAAGAATTATATTTTCTTGCATGGTTGTTTTGAAGAATTGCGACCAAGAAAAAAGAAT
>Sar33
TTATATTCATCGTTGCATAATTTTATTAAAGAAGAAATTAAAAATCCCACTCTAACCTTAAAACATATTCGTGAATTGGCCGTACAGATTTATCTGAATGAAAATCCACAATCATCAAGTCCAACAAATTCGAATAGCCAAATGCAAGTGACAAAAATACCGATGCCAACAGAAAATGCATTCACTCGTATTCATTTACCTAGTTTTCCATTACTTAATGCTGAACGTATAACTGAACTATTGGAAAATGAACGTATCAAACGAGAACTTCATCCATCACGTAAAGAATTGATAAAAAATCCACAAATTCCACGTATTGTTCCGATGGGATTACCCATTCCATTGTACAACGAAATGATTGGTATCCAAAGTATGAGTTCGAATTCTGCACGTCGATTAGAAGTGATGCGTAAATGTATCAATTCTATATTTGAGAAAAAAATTCTAGATGCAAGAAAAACATTGAATGCTGTCATATTGGCATTACGTACTAAACATGCACGATTAGCATTATGTGAAGAGCTAAACAATCATGTTGTTGGTAACAAAGCCATTCTGGAACATGAACAATTTGATCTGGTTGTACGATTAATGAACTGTGCCTTACAAGAAAACAGTGAAATTGATATCAATGAAATTGCCGCACAAATAGTACCATTAGCAATGAAATTTTGTCGACGTTTATCAACAAATGTCATACAATTCGCCTATACCTGTATACAAGATCATTTAATTTGGTCCAATCTACAATTCTGGGAACAAACATTTTATCTAGATGTTGAACGTGATATCAAAAATCTTTATCATAATAATAATAGCCGAACAAATTTCGAGAAATTAGATGTAGATATTTCGAAACAATTTTCAGATTTTATTCTAAAAGATTCGGCACTGGAGATTGCCGCACAACAGATGCGTTTGGCCGATAAACTTGATCAGAATCGTATTGAAAATTTTTCTCAACAAGAAAATGCTACAATCTATGCACAAGCCGTACATTATGCCAATATAATTGTTGCATTCAAAATACCATTCGATATATCTGATAGAAATTCATCACAGCTAAATAATTCAAAACATTCGAATGATGATATTGATACGAATTCGGTATCGAATTATACTAATCCATCTAATCCATATGAGGAACCCATTATTAATGATAATGAATCCGGTTTTGAAGAAGATTCGAATACATCACCAAATAATTATTCAAGTTCAGAAATTGCTAACAATGTCATCAAATTCATCTATCGTTTTGTCGATAAAGTTTGTAATGATTCTTCTGTTGGAGAGGATTCAATCAAACAATTACATGGCCTAATATCAAGTTTGGTTTCAATTCAAATTGAAAGTCTTGAACCTGTATGGCGTGAATCACGACATTTACCGCCATTACCTAAACCTAAAATTCTATTTCCACATACATTACCGGGTGAAGAATTTACAACTAATGAATTGAGAGCTTACCTAATCACTGATGGTAAAGATGAAAGTCGAACAGGATTTGTTTCTGGTACACAATTTCTACCCGCTGAAGGTGCCATATTTTTAACCAATTATCGTGTCATATTCAAAGGACGTCCATTAGATCCATTTGCATCGGAATCGATTATTGTTCGTTGTTTTCCCATTGCAACAATACTCAAAGAAAAACGTATCAATATTAATCCAATACCATCGTTAGATCAATATCTACCTGAAGGTCTTCAAATTAAATCAAATACATTTCAATTGATAAAAATTGCTTTAGATGAAGAGGTATCCAATGAAAAGATTGAAGTTTTTCGAAAAATTCTCAATCGTGAACGTGCACCACCAACCATATTTCATCATTTCACTTTTACATCACAACTTGGTGTTCTACATACAAAACAATTATTTCAAAGAAAAAATAAAGAAAAGAAAACTATACATGGAATGGCCAAGAAAACTTTATTACGAACGGTAGAGAAAGCTGGTTTAAAGACGAAAAATGTCAAGACTGGTAAAAATAATAAACAAATGATGATAAATAATTATTATACAATGTATCAAGGTTCTGGTGGTGTACAACAATCATCAAAATATTTTTCCGATGATAAAAGTATGGATGAACCAATATCGAATTCAATTGATAATCTATCCAATGTTCATCTGGCCAAAACATCAACATTTCAAGCACCGGAAAATAAATCCTGTCATAAACTTCATGAAATGCTTTATGTTAAAGATTATGAACGTCTTGGATTTGGAAATTATAGCCAATTATATCTAATGTCAGTGACTGGATCTAAATTGCCTAAAATGCAATCAACCGGACAGCCAAGTAGTGATCAATTTCGAATCTCATCAGGGAATATGCATTATTCAATTTGTCGAACATATCCAGGAATGATTGTCGTACCGGCACGTATTACGGATGAAATGATTAAAAAAATTGCCCGTTGCTATCGACAAGGTCGGTTTCCGGCCATCGTGTGGAAACATCCACGAACTAGAGCATTGATTCTAAGATCAGGTGCGTCGCATATAAAAAGTGTGATGGGTTTGTTCAAAACCACACCAGGTGGAAATTCCAATCTGGCCAATTCATCAACACCACAAATTTTTTCTGGTACAAATTTCAATTCCGAAATTCATATTGAACATGAAAATCTTCTTAAAACAATATCAAAACTTTCATTATCACAATCACGTTATAGTTATATGCAAAGGATATCCGATATTGATAATTCTAGTGTTCATTCAAATTCACCAGATTCTTATAGAAAATTTCTTCCACAACCACCATCATCACAAATTTCTGGTAGCAATATATCACAAAAATCTAATGCATCTGGTAGTACTTTTAATCGAGCAATGAATACATTCCGTACATCGGGAGGAAAATCCACTATCGGACATACAATGGGTCGACAATTACAGAAATGGTCTAATCAAGCAATGGGCCGTAATTCAGATCAACGAAAAAGTTCAATAAATTCAATTTCAAATCAGCCAATAAAACGGCCAGCATTGTCAGAATCGAGTGAATTGTTTCAAGCATTCAATTCACCAAATTCATCATCAGTTAGTACGACATCATTGAATCAATATCATTCACCGTTGTACATAATTGGTGAAAAGAATAATAATATGCGTTTCATCAAAATGAATGAACAAAATAATTCATATGATTTT
>Sar34
ATGAATACAAATTCTACATTGAAATCATATACAACATCGAATAAAAGTATTAATTTTACACATGTTGAATTGGATCCAATTACTGGCAATATTTATGTTGGTGCATCCAATTGGATTTTTCAATTAGATTCCAATACATTGAGAGTGGAACATGCTGTACGTACTGGTCCAATACGTGATAGTCCTAGCTGTCCACCATCCGATTGTTCCGGTGTTGATCCAAATCTTGTACAGATTACAAATAATGTGAATAAAATCTTATTAATCGAACCATATGCACGTATGTTGATTGTATGTGGTTCTGTTCATCAAGGTGCTTGTACTAGACATCGTTTAGAGGATATTTCACAACATGAAGATCTCATACCATTACCGGTTGCATCGAATGATGAAAATTCATCAACAATTGCATTTGTTGGACCAGCAAGATATTTTGGTGTACAATTGACACCCATTCTATATGTGGCAGCAACTGATTCACGTATTGGACCATATCGTGATATGGTGCCAGCCATATCTGGTCGTTCATTAGAATCATCAAGATTATTCACTATAATTGATCGTGGTTTTGCTGATAGTGCACGTGTTGATATCAGTTCGAATATACGTGATTATTTTCTTGTAAATTATGTTTATGGATTCTATGCAAATGATTATGTTTATTTTGCACAAATACAACGTCGTTCATATCTTCGTACATTAGAAGAAATGGGCTATGTAACACGTTTATCACGTGTTTGTGTTAGTGATGCTGGTTTCCATACATATACCGAATTAACATTAGAATGTATTCATCATCAACAATATTCATCATCGTCATCATCATCAACAACAAACAATGGACGATATCATCATCATCATCATCATCATCATCAGCATTCTTCAAAAATGAATAATTTAAATATTGAACAATTTAATCTTTTACAAGATGCCATCCTAATAAAAGCCGGTTCTGATCTTTCTGATTCATTGAATATTGAACGTGGTTCATTAGTATTGATTGGTGTTTTTGCCAATAGCCATGATCATACTAATCGTCCTAATGGTGGTAAATCGGCATTATGTGTATATCCCATCGCCGATATTGAACAACGTTTTGCTGAAAATATTCATCTCTGTTATAATGGCAGTGTTTATTCACGTAATATGGATTATATTGCCGGCAGTGTTAATCAATGTCCAGAGCCTGGG
>Sar35
CTAAAGATAGATGGATTGGATGTTTATTTTCCTTATAATTATATATATCCAGAACAATACTCTTATATGTGTCATCTGAAAAAATGTCTGGACGCCAAAGGCCATGGGGTATTGGAAATGCCTTCGGGTACCGGTAAAACTACTTCATTATTATCATTGATTGTGGCATATCTGAAACAACATCCAAATTCATTGAAAAAGCTAATATATTGTTCGCGTACGATACCGGAAATCGAAAAGGTCGTTGAAGAATTACGAAAATTACATGAATATTACATAGAAGTTAATAATGATGATGCACTTGTTGGTTTGTGTTTGACTTCGCGAAAAAATCTTTGCATTCATCCGATCGCTAGCAAAGAAAAAGAAGGAAAAGCTGTTGATGGTTTATGTTTTAGTATGACTGCATCGCATAAACGACAGAGGAACCGCGATGATTCAAGTAAACTGTGTAGTTTTTTTGAAAAATTTGAAAATGAAGGCCGCGAATTCGTCTTTCCAAATGGCATTTACAACATTGATGATCTTAAAGATTTGGGAAGAAAAATGGGATATTGTCCTTATTTCTTGGCTCGCGGGGCCTTATCTTATGCCAATGTAATCGTCTACAGTTATTATTATCTGTTGGACCCAAAAATCGCCAAACTCGTGTCCAAAGAGTTAACAAAAAGTTCTGTTATCGTTTTCGACGAAGCACATAATATTGACAATGTATGCATCGAATCGATGAGTGTTACCATAAATAAAAAGATTCTGCAAAAGTGTCAATCTAATATAACTACTCTACAAGAAGAAATCCAAAAGATCAAAGAAGTTGATGAAAACAAACTTGAAACCGAATATAATAGATTGGTTGAGGGGCTTCGTGAAGCTTATATAGCCCAAAAGACCGATACATTCTTGGCAAATCCTATTCTACCTGGTGACATTCTGAATGAAGCCCTACCTGGAAATATACGTAAAGCGGAAAATTTTATTCGATTCCTTAAATATCTTCTTGAATATATGAAATTACGTCTGAGAATTCAACATGTAGTAAAAGAAAGTCCAGCCGCATTCTTGAAAGATATTCATAACAAAATGACCATTGATCGAAAACCTTTGAGATTTTGTTCCGAACGCATCCAATCGTTAATTCGAACTCTTGAAGTGAATAATATTACCGATTTTACTCCTTTAACTTTATTATGTAATTTCGCTACTTTAGTTAGCACATATTTAAGGGGATTCACCATCATCATTGAACCGTTCGAAGATCGTACACCTAACGTGCCGAACCCTATTCTTCATTTCAGCTGTTTGGATGCCTCATTAGCAATTAAGCCAGTTTTTGAAAGATTTCAATCTGTAATAATTACATCGGGAACTTTGTCACCTATTGAAATGTATCCTAAAATGCTAGATTTCAATCCTATTGTAGCTGCAACTTTCACCATGAGCTTACATCGACAATGTATTTGTCCTTTGATTGTGACTAAAGGAAATGATCAAGTTCCTATGACATCCAAATTTGAAACCCGTAATGATATGTCAGTAATACGTAATTACGGCATTCTTTTGGTCGAAATGTCTGCCATTGTTCCGGATGGAATCGTTTGTTTTTTTACAAGCTATATTTATATGGAACAGATAATTGCATCTTGGTATGAACAAGGTATCATTGATTCTATTCAAAAGAACAAGCTGCTTTTCATTGAAACTCAAGATGCTTCAGAAACATCTTTGGCGCTCAACAATTATGTTCGTGCCTGTGAAAATGGTAGAGGTGCGGTGCTTCTTTCTGTTGCTCGTGGTAAAATTTCCGAAGGAATCGATTTTGACCATCACAAAGGAAGATGTGTGATTATGTTTGGCATTCCATTTGTCTACACTCAATCGAGAATCTTAAAAGCTCGACTTGAATATTTATGTGATAATTATCAGATAAAAGAAAGCGATTTCTTAACATTCGATGCTATGCGACATGCTGCTCAATGTGTTGGTCGAGCAGTTCGAGGCAAGACTGATTATGGTATTATGTGTTTTGCCGATAAG
>Sar36
GGTGATAAAAACACAAATGAAAAAAACAATCAATCTGTTTGGATAAAGCGTCACAGTTTTGTCGATAGCCGAACATCTGTTACAGATGTCAAATTTGCACCTAAACATTTTGGACTTATTCTTTCAACTTGTTCTCTCGATGGAGTCATTCGAATCTACGAAGCACCTGATGTTATGAATATTACCCATTGGTCTATTCAATATGAAATTAACTGCAACAAAGCTTGTAGTTCCATTTCTTGGAATCCTTCGTTGTTTCGACAAAATTTTCCAATGATAGCTGTTGGCAGCGATGACAATAACGTACAAGGGTCAAAAATTTTGTTCTATGAGTTTAATGAACAGGCTCGTGATTGGCAGCAAATTATTGATAAAACATTCAAAGATGTCAACGAATTGGTACATGATATTGCGTTTGCACCGAATGTTGGCCGTTCATATGATCTTTTAGGAGCGGCCACCACCAAAGATGTCAAAATAATTTCAATCAGATTAATAGAAAATGAAAAAGATTTTGCTGAACCTTATTCTCAAACTGCAAGTATGGCCAATTCGACCAACAATCCACCGATTGGAAATAAACGTCGCTATAATATCAAAGTGATAGCTTCATTTGATGATCATGGCTCACAAGTATGGAGAGTATCTTGGAATATTACCGGTACTTTGATGGCCTCTTCAGGTGATGATGGAGCCGTACGGCTTTGGAAA
>Sar37
GCCAACGGTACCGTTGATCCAAAGGATAAAATTCAACAAGAAGAGCTAAGTGAAGAGGACAAAGCATTGCAAGAAGAATTAGAATTGTATGTACATCGTTTAAAAGAATCGAATGAATCGCTTTACAAACCAGCTTTGGAAGCATTACGTACACAGATTAAAAGTTCAACAACATCGATGACATCCGTACCGAAACCATTGAAATTTTTGCGACCACATTATGATACATTGAAAAATTTGTATGAAAAAATGCCGACTGAAGAAACAAAAAATTTATTGGCCGATATTATTTCAATTCTGGCCATGACTATTGATTCTGAATCACATAAAACTAATGGTGAAGCATTGAAATTTCGTTTGATTGGCAGCAAAGTTGAATCGATTGGATCATGGGGCCATGAATATGTTCGCCATATTTCTGGTGAAATTGCAACCGAATTTCAATCTACAGCTGAATTGGATGATGATTATAAAGCAAAATTGCTTAATTTAGTTGAAGAAATTATCCCATATAATATGCGTCATAATGCCGAAGCTGAAGCTTGTGATTTGTTGATTGAAATCGAACGTCTCGATCTTCTTGACAAATACATTGATAATGAAGATTTATGTCAAAAAGTTTGCCTATATTTACGTAGTGTAGTTCCATTTGTACCGGATCCGGATAACACTAATTTATTGAAAACAATCATGTCAATCTTTTTGAAATATGATAAACTAACTGAAGCTATTCGTGTAGCTATGCAATTGCAAGATATCGAGGCTATTCAAGAGATTTTCGATAAAGCCGAAAAAGATCCATCGATTCAAAAACAAATTGCTTACATGATTGGTCGTCAACAAATTATATTGGAAATTGAAAACAGTGATCTGCTGGATATTTCATCCAATTCACATTTGAATACACATTTTCTAACATTGGCTCGTGAATTGGATATTATGGAACCGAAAACACCGGACGATATTTATAAATCGCATTTGGAAGCACCGAATCGATTGTATAGTACTAGTGTCGATTCTGCACGTTATAATTTGGCATCATCGTTCGTAAATGGTTTCGTTAATTCTGCATTCGGCAAAGATAAAGTCCTGTTGAATGATGAAGGCAATAAATGGCTTTACAAAAACAAGGATTTGGGCATGTTTAGCGCTACCGGTTCATTGGGTTTGATTCTATTGTGGGACGTAGACGGTGGTTTAGCTCAAATTGATAAATATCTTTATTCAAAAGAAGATAATATTAAAGCTGGTGCTTTGTTAGCTTGTGGTATTGTCAATAGTGGTGTACGTAATGATTGTGATCCTGCATTGGCTTTGTTGGCTGATTATGTGACAAACAGCTCGAATACGATCCAAATTGGTGCCATTCTTGGTCTTGGTTTGGCATATGCTGGCAGTAATCGTGCAGATTTAATTTCATTGCTTACACCGGTTTTATTCGAAAAAGCTTCAATAGAAGTGATTGGTGTCACCGCATTAGCCTGTGGTTTAATTGCAGTTGGTTCTGGAAATAGTGAAGTAACATCGAATATCATTCAAGTATTGATTGAAAAATCCGATGTTGATGTCAAAGATTATTTTGCACGATTCTTACCATTCGCATTGGGTCTTTGCATTCTTGGCAAACAAAACAGTAGTGAAGCCATTATCGAAGCATTGGAAGTGATCCAAAATCAACAATTCAAAACAATGGCCAAAACAATAGTGGAAGTGTGTGCTTATGCTGCCACTGGAAATGTATTGAAAATTCAATCTTTATTGCATATTTGTTCAAAC
>Sar38
CCAGATGATCTAATGAATATGCAACATTGCAATTTGCTTTGTTTACCAGAGAATTATCAGATGAAATACTATTTCTATCATGGTCTTTCATGGCCACAATTATCCTATGTAGCCGAAGATGATCAAGGTCGTATCGTTGGTTATGTTTTAGCCAAAATGGAAGAAGAATCCGATATTGCACATGGCCATATAACATCATTGGCTGTGAAACGAACAAATCGTCGTCTTGGTTTGGCACAAAAATTAATGGATCAAGCATCAAGAGCGATGGTTGAATGTTTCAATGCACGTTATGTATCATTACATGTACGTAAAAGTAATCGTGCTGCTTTACATCTATATCAAAATACATTAAAATTTGAGATAAGTGAAGTGGAACCTAAATATTATGCCGACGGTGAAGATGCTTTTGCAATGAAACGTGACCTAGCTGAATTTGCACGTCAAAATAATATTAAACCAAGTGATCCAACATTTTTTGATATGAAAAAATCGGATAAAAAAAGTAATAATAATCATCATGGTGAA
>Sar39
GAATCGGAACAATTGTCTGTGTTAATATCGAATTCTAAGTCAAATGATGTCCTCTTTGTTTACGCTATATCACCGGGCTTGGACATTGGTTATTCAAATTCAAAAGATGTTCAGGCATTGAAACGTAAATTGGATCAAGTTAAAGAGCTAGGATGTGAGGCATTCGCTTTATTATTCGACGATATTGAACCTGAATTGAATGAAAACGACCGTGAAGCATTTAAATCGTTTGCAAGTGCACAGGTTTCGGTTACCAATGAGGTTTACCAACATTTAGATCAACCGGTATTCCTGTTTTGTCCGACCGAATATTGTTCATCTCGAGCCGTACCGAATGTCCAACATTCTGATTATCTGGCTACGATCGGAACCAAACTGAACACTAACATCGGTATCATGTGGACCGGTAATCGTGTTATATCTCAAAGTATTGGTTTATCGCAGATACAAGAACTAACCGATGTTCTTCGTCGAAAGCCTATCATCTGGGACAATCTTCACGCTAATGATTATGATCAGAAACGTTTGTTTTTGGGTCCATACAGTGATCGTTCAACGCAACTGATACCACATCTAAGTGGAGTGTTCACTAATCCTAACTGTGAATACGAAGCTAATTTCATTCCAATCCATACGTTGGGCCAATGGAGCAAATGTACTAAAGATGCTAGCGAATGTCAATCCAACTCCGATATCAAACTCGAATCTGAATCGGAAAATGGATCAATTGAAGATGTACCGGTCGAAATGGACGCATGTGTATATCATCATCGAAATGCATTGCGTATAGCCATCCAAGAATGGATTGCTGAATTCTACAAAGTTAAAAACCCACAAATAAAACCAAATTTAGTGTTAGGGACAAACTTTGCTGGCAATCCACCGCCTAACATTACAATTAACTATGATTCACTTATAACAACGACCGCTAAATTGTCGCCATCTTCTACCAAGAATGAGATATCGACCGAAAATAGTCTGATGCTTGATGCTGACATTGCCGTTCCGATCGTAAATGGCATAAATGGCAATTCGGTTTCCAACCATAACAAAGACCATGAAAACAAAGAGAATGCTGTTCAAAGCTTGGAACCGATGGACTGTAATCCGTCTCCAGATTCTCTCAAGATCAATTCGTTAGACGTACCTATGATGGAAAATTCAACAAAAGAGACTGATGGCAATTCAGCCAAAAACAGTATGAACAGTGTAGATTCGGATGAAATGCAAACGGAAGTTATATTCGAAAATGATGATTCTTTGGCAACTAACGAAACGAAATCCACAATGCTCACCTATGAAGACATTGCCCTGTTGGTCGATTTATTCTATTTACCGTTCGAACATGGAGCTCAAGGCGTTCAAATTCTACATGAGTTCCATTGGTTGAAGACCAACGGATTCATCGTATCAGAATATCGTCGTAAACGACAGATGACGGCCAATGAACAAACATCGATTGTTGGTGTAGAAATTAACGAATGGTATGACCGCGCAGCCAAATTCAACGATATGACCATTCTGATTGGCCGTCTGTTGACACGTTTAACATTCTGTAAAAATCGTTCTCTGCTATATGAGCTCTATCCTTATGTTTGGGATATCAAAGGAGTGATTTCATTGCTCAATTCATATGTCAAATGGATC
>Sar40
AAAGGTGATACGAAATCCAAAATTTTGGCACTGAAAAAATTAATCTACATCATTTTGAATGGCGAAAAATTTCCACCAAACATGTTGATGTTTGTCATCCGTTATTTATTGCCATCGAATGATCATCAGATTAAGAAATTATTATTAATTTTCTGGGAAATTGTACCGAAACGTGGACCCGATGGTAAACTATTACATGAAATGATTTTGGTTTGTGATGCTTACCGTAAAGATCTACAGCATCCAAACGAATATATTCGTGGATCAACATTGCGATTTTTGTGTAAACTTAAAGAACCCGAACTATTAGAACCATTATTGCCCACCATTCGCCAATGTTTAGAACATCGTCATTCATATGTTCGTCGTAATGCAGTATTAGCCATATTTAAGATCTATATGAATTTTGAATTTCTCATACCGGATGCACCAGAATTAGTATTGGAATTTTTGAGCCGTGAGTCCGATGCTAGCTGTAAACGTAATGCATTTCTTATGTTGATTCATTTGGATCAGAAAAAAGCTTTGGATTATTTGAATTCATGTTTGGAACAAATTGGAAGTTTCAATGAAATTCTTCAATTGGTCATTGTTGAATTGATCTATAAAGTTTGTATATCGAATCCGGGTGAACGTTCAAAATTTATTCGTGCAATCTATAATCTATTGAGTATGTCTACATCGGCATCGGTTCGATATGAAGCGGCCGCAACATTGGTTACATTATCGCAAGCTCCTACAGCTTTGAAAGCTGCAGCCAATTGTTTCATTGATATTTGTATCAATGAAAGTGACAATAATGTAAAGCTAATTGTATTGGATCGATTAATTTCATTGAAAGATTCTGCTTCCGGTGCTGAACGTATCCTACAGGATTTATTGATGGACATTCTACGAATACTGAATGTTGCCACCGATTTGGAAGTCAAACAAAAAGTCTTGAATCTTTCATTAGATTTGGTAACTCTACGTAATGTGGAAGAATTGGTTCAATTGTTAAAGAAAGAGATATTGAAAACACAGAATGAATCACATGGAACACAAGAAGAGAATAGCAAATATTGTCAAATGTTGGTCAAAACTATTCATGTTATTTGTATGAAATATCCGGATGTAATTAATTCAAGTAATGTTTTAACTACATTGTTTGAATTGTTGGCCACGAAAAATGATGAAACAACGGCCATACTGGTTATTGTATTCTGTAGGCAATTTATTTCGAAAAATGCTCAACTTAAAAATTTTATCTTAAGTAAATTAATGGAGGTATTTGCATCGATCAATAATGTCAAGGTACATCGTGGATTGATTTGGCTTTTGGGCGAATTTTGTGATGAAAATGCCCTCCAACTACAAGAAGTACTTGAACTTATCAAAACATCCATGGGAGAATTGCCTATCGTTGAAAGTGAACTACGTAAAATTGAAAATGGTAATGAAGATAATGTTAATGCCTACGCAAATCATGATGTTTCCAAAACAGCGGCCAGTTCATCGGCACCAAAATTGGTCACAGCCGATGGTTCATATGCAACACAATCTGCATTAAGTTTGACAACAAAAACTACAGCCAATGAACAATCACAACCACCATTACGTCGATATATGTTGGTGAATAATGAATTTTTTATCGGAACAACAATTGCCAATTGTTTGGTTAAACTATCGCTTCGTTATAAACAGATGGTTGATGTTGATCAACGATCAATTAATATTTATCTAGCTGAATCAATGTTAATTTTGACATCAATTTTACATTTGGGAAAATCTAAATTGGTTACACAAATGATTAATGAAGATGATTATGAAAGAATTTCATTATCATTATATGTATTGATCAATATTAACAATACTGATACGAATGAAATTGAATCATTAATGAGCCAGATTTACATACGTGACACACGACAATCATTAATGAGTATGTTGGATAATTCAAAAGAAAGTGAAATCAAATATGATTCCGTATTGCATAAAGCTAAAAAAGCTGTAGAAATTGATGATCATTTAATATTTTCACAGCTTATTAACAAAGCAAATGAACAGATGGAAAATCTATTAGATGTAAGCCTTAATCAGGCGATTGCTGGACCAACAGCAACATCAACTGCCTCGGGTAGATCATCATCATCCACTGATCTATTATCGGCAAGTCAATTATCCAAAGTAACACAATTAACTGGTCTTGGTGATCCTGTTTATGCTGAATGTTATGTGAATGTCAATCAATATGATATTTCATTGGATGTATTGATTGTCAATCAAACATCGGATACATTACAGAATTGTACACTTGAATTATCCACTATTGGTGATTTAAAATTGGTTGAAAAACCACAGCCAATCGTATTGGCACCACATGATTTCACCAATGTTCGTGCATCGATTAAAGTAACATCGACCGAAAATGTTGTTATTTTTGGCAATATC
>Sar41
GTTTTCTCAGCCTTGATAAATCAGCGATCATTGTCGTCGAATGTGATGAGAGAAGAATGGAAAAAGATGGCCACTAAACAAATGAAGGGCAAAGATCCAGATACATTGATATGGAAAACATATGAAAATATTCTGCTAAAACCAGTGTATTTCAGTGAAGATCGAGCACAGGATCCACAAAATGAATTGCCGGGAAAATATCCTTTCACTCGAGGACCATATCCAACTATGTATGCACAAAGAGCATGGACTATACGTCAATATGCTGGTTTCAGTACGGTAGAAGAAAGTAATCGATTTTATCGTGAAAATATTAAAGCTGGTGTACAAGGTTTAAGTGTTGCTTTCGATCTAGCTACTCATCGTGGCTATGATAGCGATGATATCCGTGTACAAGGAGATGTCGGTATGGCTGGTGTGGCTATTGATAGCGTTGAAGATATGAAAATGTTATTCGATGGAATTGATTTAAAAAAAATTTCCGTTTCAATGACAATGAACGGTGCGGTCATACCGACTATGGCATTTTTCATTGTAGCTGGTGAAGAATCCGGTGTAGAACAGAAATATCTTTCCGGAACTATTCAAAATGATATTCTTAAAGAATTTATGGTTCGAAATACGTATATTTATCCTCCAGATGAATCGATGAGAATCATTGGCGATATATTCTCATATACATCCAAAAATATGCCGAAATTTAATTCCATTTCGATTTCTGGCTATCATATACAAGAGGCTGGTGCAAATAGTTTATTAGAATTAGCATACACCATTGCTGATGGTCTTGAATATTGCCGTACTGGTGTAAAGGCGGGTTTGAAAATTGACGATTTTGCTCCTCGTTTATCATTTTTTTGGGGAATTGGAATGAATTTTTACATGGAAATTGCTAAAATGCGTGCCGCTCGAAGATTGTGGGCACATTTGATGACTAAATACTTTCAGCCAACAAATTCTAAATCATGTATGTTGCGTACGCATTGTCAAACATCGGGATGGTCTCAGACAGAACAAGATCCGTATAATAATATTGTACGTACTACCGTTGAAGCTTTAGCAGCTGTATTTGGTGGAACACAATCTCTTCATACAAATTCTTTTGATGAAGCGCTTGCTTTGCCTTCACGGTTTAGTGCTCGAATCGCTCGAAATACACAGATTATAATTCAAGAAGAAACAGGCATTCCTAAAATTATTGATCCATGGGGAGGTTCCTACATGATGGAAAGTTTAACCGACGAATTATATAATGATGCATTGAAAATTATTGAAGAAATCGAACAAATGGGAGGCATGGCAAAAGCTGTGGCTCAAGGTATACCAAAGATGAAAATCGAAGAATGTGCTGCAATCAAACAAGCACGTATTGATTCTGGCCAGGAGGTAATTGTCGGAGTTAATAAATATAGATTGGAAAAAGAAGAACCGATTGATGTGCTGATGATTGACAACAAACAAGTACGTGAAGCTCAGATCGCTAAATTAAATCAAATCAAAACCACTCGTGATGAAGAAGTATGCCAAAGATCTTTGGATGCATTGACTGAAGCTGCCAGAGGTGATGGTAATGTTCTGGAAAGAGCAGTTGAATGTGCCAAAAATCGTGCTACATTGGGTGAAATTTCTATGGCATTGGAAAAAGTATTCGGCAGATATACAGCCGTTGATCGTTTAGTTAGCGGTGCATATTACAATGCATATTCAGAATCGGAAGTATTGAAAAAAATTCAGGATAAAATCAAAGAATTTGAAGCCGTTGAAGGTCGTAGACCTCGTATATTAGTTGCCAAAATGGGACAAGATGGTCATGATAGAGGTGCAAAAGTCGTTGCTACTGGCTTTGCTGATGTTGGTTTTGATGTTGATTTGGGGCCATTGTTTCAAACACCCGAAGAAGCAGCTCAACAAGCGGTCGATGCTGATGTTCATTGTGTAGGCGTGAGTAGCTTGGCTGCTGGCCATAAAACATTGGTACCATTATTAGCTGATGCATTGAAAAAACTTGGCAGA
>Sar42
GCACGGGAAATTCATCATAATTTTTATGCAATTAACGAAAGACCAGTTGATGACATATCATTAGAATTTTTTTATAAACCACATACAATCACATTATTAGTTGTTTCTATAATAACCATATTTTATTCGGCTTTTACTCGTGATGAATCTTCATTGGAAAATAATATCTGGTCCGGCATCCTTTGTTTGGTCTTGTTCTTTTTGGTCATTTCATTGTTGACCTTTCCGAATGGACCATTTACACGTCCTCATCCTGCATTTTGGCGTTTAGTGTTTGGAATAAGTGTTCTCTATTTACTTTCATTAATCTTCATATTATTCCAGAATTATGAGACTGTCAAATCAATCATGTACTGGTTCTATCCGGATCTCAAACATTTTCATATTGATTCTGAAAAG
>Sar43
ATGGGAGTTCCAGCATTTTTCCGATGGTTATCGAAAAAATATCCATCAATCGTAGTACAATGTGATGATGGTGTTAAAGGCGAATATCATTTCGATAATCTTTATCTCGATATGAATGGCATCATTCATCCTTGTAGTCATCCGGAAAACAAGCCACCACCAGCGAATGAAGAAGAAATGTTTTTGGCCATTTTTGAATATGTTGAGAATATAATGAAAATTGTGAAACCAAAAAAATTAGTATACATGGCCGTCGATGGTGTAGCACCACGTGCAAAAATGAATCAACAACGTTCACGAAGATTTCGTGCAGCACAAGAATCATATGAAAAATTGATTCAAGTACAAAAGGTTAAAGATGAATTGTTGGCACGTGGAATCGAAGTACCCGAAAAAGAAGATTCAGCTCATTTTGATTCGAATGTTATTACACCTGGTACAGATTTTATGATCAATCTAAGTGAAGCTTTACGTAGTTGGATTAATCGTAAACTAAGCGATGATTATGATGATCCACATTCGATATGGCCCAAAGATTTAGTTATCATTCTAAGTGATTCATCCGTACCGGGTGAAGGTGAACATAAAATTATGGACTATATTCGACGTCAAAAAGCGGATAAAAATTTTGATGCAAATCTTTCACACTGTCTTTATGGTGCCGACGCTGACCTTATCATGTTGGGTCTAGCTACACATGAACCAAATTTTACGATATTACGTGAAGAATTTAAACCGAATCAACCACGACCATGTGATCTTTGTGGTCAACTTGGTCATGAGCTAAAAGATTGTACCGGACAACCAAAACCCGAAGAGGAACAGATTAGACCTGCTGATACGGAATTCATTTACATTCGTTTGAATGTTCTACGAGAATATCTAGAAAAAGAATGTAAATCAAACACAAGTGTTCAATTGAATTTCGAACGTTTCATCGATGATTATGTGTTTCTATGTTTTTTTGTCGGCAATGATTTTCTACCACATTTACCATCGTTGGAAATTCGTGAGAATGCAATTGATCGTCTGATAAAAATCTATAAATATGTAATGGAAGCATATCCAGATCCACAAGATATGTATCTTACGAAAAATGGTTATGTTAATAAACATCGTGTACAATTAGTACTACAAGAATTGGGTGAATATGAGGATGGAATCTTTAAACAACGACAGCAGAATGATCAAAATTTTAAAGAACGAAATAAACGACGAAAATTAATGCAAGCTGAACAGGATTTACGATGGATGAAACCAGAAGCGGTTGGACGTTCAGAACGGCCCGAAACATTCAATAATCCAAGAGAAGAAGCTTATAAAGTACGTATGGCATATAAAGATGTTGGATCTAATTCAGCAGCAGCAGCCAATCATAAATTAGAACAAATGTTAATCAAACCGAATGATGGTGAAACTTCATCATCAATAAAACGAAAACGCGATGATTCAGATGATGATGATGGACCTGAAGATCTTGTTCAATTACATAATGATGGATGGAAAGAACGTTATTATAAACATAAATTTGGTGTCGAATCAGTGGATAAAATTAGCAAACAAGTTGCGGATGAATATTTTATTGGACTTTGTTGGGTTATGCTTTACTATTATCAAGGTTGTCCAGATTGGAAATGGTTTTTCCCATTTCATTATGCATGTTTTGCAAGTGATTTTAAAAATATCGAACAAATCAATGTTGAATTCGATCGTACGGCAAAACCATTCAAGCCGTTGGAACAATTGATGAGCGTATTTCCAGCTGCATCATCAAAAAATCTACCACCTACATGGCGTGAACTTATGTCACGTAATGATTCACCAATCATTGATTTCTATCCAACAACATTCAAGATTGATCTGAATGGTAAAAAAGCTGCATGGATGGGTGTTGCATTATTACCGTTCATTGATGAAGAACGATTGTTTGCAGCATTGAAAACCGTATACAAAGATCTTACTGAAAGTGAAAAACGCCGTAATTGTCATGGTTCGCATCTGATTTTTACATCGAAAAAACATTCAATTCTTTCTGATAATATTCAAAATGTAATTGAAAATGGAACCGCCGCTGAAAACAATGATAATGATGATGGAGATTCGAAATCAAAAGCTATACCAGCCGCTGAATCACAACCGAATTTAATATCCGGTTCATTAAAGAAAAGTTCAAGCTTTTCAATGATTTATTCACAGACATTATGTTGTGAATTTTATGATCCAACCTATTCAAAAGAATTTATCTTTCCTGCCATAATGTTGAAAAATGCACGAAAACCGGATACGGTTCTTCGACCACAGGATCTTGATCAATTCGAACGTTATCGTCCAATTATCGGTATGAATCGACGTTCAGATCTTGCAAATGTAGCTAGCAGTGGTCATCGAATGATTGAAAGATTAGTACAAAAAGAACATGGTGGTGAACAATATCGTCATGAACAATATCATAATCAATATGGATATCAAAATTATCGTCATCAACAGTATAATTTACAACAATATCCATCTGATAATCGATATTCCGATACTAATAATCGATATAATCAGCAACAACATGCAAATCGAAATTCTGGTTATAATAATAATCATCATCATTATTCTAATAGTAATCCACCCAAACAACAATCAAATTATTCATCATCAAGCTATTATAGCCAACAGCAGCAACAACAACAGAATCATTATAGTACTGGAAGTTATTATCAGAATTATAATCAACAATCATCATCAAACTATTATAATAATAGTCGATATTCAACAGCACCACCACCACCACCACCATCACAAACATCAGGATTCTCATCATATTATACAAGTGATTATGTTAATCGTCCACGACAACAACAACAACAACAACAACAACAACAACAACGCCGAGGTTATCCACATTCATATGGAAATTCATCAAATCGATCTCATCGT
>Sar44
GAGGTAAAAGTTCATAGTCCTGATTATCGTGATATGGGTCAGGATGAAGCCCTTCGTGATTTTATGGTACGAATTTCTCATTATGAACAAGTGTATGAACCACTCTGTGAAGAACGTGAAAAACAGTTATCATTCATGCGAATATTTAATGCCGGTGAACGTGTACTTGTACATCGTCATGAAGGTCATATTCAATCGCGAGTAGTGTATTATCTGATGAACATTCATATAACACCTCGATCAATATATCTTACAAGACATGGCGAATCTGTTTATAATTTATTGGGTAGAATTGGTGGCGATGCTGAACTATCGGAACGTGGTTGGGAATATTCACGTGCATTAGCACAATACATCCATGAACAGGCTATTCCTCGTCTTCGTGTGTGGACATCACAGCTAAAACGAACATGTCAAACATCGGAATTGATACAAGCACCACAGGAACGATGGAAAGCATTGAATGAAATTGATGCCGGTATCTGTGAAGAGATGACTTATGAAGAGATTCAACAAAAATATCCAGAAGAATTTGCACTTCGTGATCAAGATAAATTCCATTATCGATATCCAAAAGGAGAG
>Sar45
GCCCAGTTTTGGTTGACAATGAAATTTCTAAGCAGTTTGGAATGTAATCAAACCATGGTACTAAGTTCTGGCCATCCATTGGGCGTGTTTCCCAGTTTATCATCAAGTGCACGATTACTTATTTCCAATGGAAATATGGTGGCTAATTATTCTAGTAAAGAACTTTATAATCGTTATTTTGCTCTTGGTGTCACTATGTATGGACAAATGACAGCTGGAAGTTTTTGTTATATTGGACCACAAGGTATTGTTCATGGTACAACGATTACAATTTTGAATGCAGCACGTAATCAATTGGGCACGGATCAACTTTCGGGAAAAGTATTTGTATCATCTGGTTTAGGTGGAATGAGTGGTGCACAACCAAAAGCCGGTGTTATTGCTGGATGTATTAGTGTTATTGCCGAAGTTTCATTGGAAGCATTAATGAAACGTAAAAGACAAGGATGGCTAATGGAAGTGGAAAACGATTTGAATAATTTGATCAAACGAATTGAAAAAGCAAGAAACGACAATGAAATTGTCAGTATTGGTTATCATGGAAATGTTGTTGATTTATGGGAAAAATTTGCTGATTATCATCGAAAAACGGGAAAATTATTGATTGAATTAGGTTCAGATCAAACATCATGTCATTGTCCATTTACCGGAGGATATTATCCAGCTGGTATTGGATATGAACAGGCGAAACAAATGCTTGAAAATGATTCCGAAGAATTCCGTAAATTATGCCAGAAAAGTCTTGTACGTCAAGTGGCTGCTATCAATTATTTGGCTGAACAAGGAATGTATTTCTGGGATTATGGTAATGCATTTCTATTGGAAGCATATAGAGCAGGTGCTGATTTAAATCCAACCGAAACATCATATGGAATTAAATTCAAATATCCATCATATGTCCAGGATATTATGGGTGAT
>Sar46
GACTATGACAAACGAAACACTGGATGGATCCATGCAAAAGATTTCAGGAAAGCATTGCAACAACAAAAGATTTACAGTGACGAAGATATTGCCTTCCTTATGTCTTGTTGTGAACCAAATCATGATGGTTACCTGGATTATCGTGAATTCACCGAACGATTCCATAATCCAGCCAAGGATATTGGCTTCAATTTGGCTGTATTGTTGACCAACTTGTCTGAACATATGACCAATGATCCGAGGCTACAGCGATTCCTGGAGACGGCCAGTTCATTGTTGAGTTATTTCGAGAATTACCTTGGCCGTATCGAAATAATGGGCAGTTCAAAACGAATCGAAAGAGTTTATTTCGAAATTGCCGAAGAAACCATTCTACAGTGGGAAAAACCACAGATCAAAGAATCGAAACGGGCATTCTTCTATTCGATTGTCACTGAAGGTGGTGACAAAGAGAAACTCGAAGCATTCATTAATTTCTGTGAAGATGCTATATTTGAAATGCAACATGCAAGTAGCATTTCGATGGAAGAGGATGATGAGCCGAAAAAAGCT
>Sar47
ATGACTTGTATGTGCATCGATACGGCCCTATCGATTGTTTTCCAAAAATTGGGATACATCGTAGGCAAATATCCTGGTTATTTTGTGCTTGTGCCTTTTTTCATTGCATGTATACTAGCTACCGGTCTACAACGGTTACGTTATGAGGATGATCCTGAATATCTGTTCTCACCAACCGATGGCCGTTCTAAGCTTGAACGTGCCATTATTGATGAATATTTTCCCATCAATTATACACAGAATTTTAATCTTGGCCGAATCACTCATAAAGGCCGTTTTGGACGATTAATTATAACGGCTCGTGATGGTGGTTCTGTATTAAGAAGATCCGTTTGGAATGAATTAATGCAACTAGATAGTGCCATCAAAAATCTAACAATTGAATGGGATGATAAAATTTATCGATATCAAGATATGTGCGCCAAACATGAATTTAAATGTTTCAACAATGATATACTTGATTTTGATAACAAAATCGATGATATTGAAGCGAATAGATATTTTCTTAAATATCCTATTTGGGTTAATCATGAAACATATAAAGCATATTTTTTTCCCGCTTATCTTGGTGGTGTTCAACGTGATGCTAATAACATCATCGAATCGGCTAAAGGTGTAAATTTAATGTATTTCGCTGATACAACAATCAAAAATGGTGATATTCGTGGCCAATTATGGGAACAACGATTTCTTGATTTTGCTGCATCAGTTCAATTTGAGAACATTATTGTTTCACGTTTTATATCGACTACATTACAAAAAGAGCTTGATAGTAATACACATAGTTTGGTGCCATTCTTCAGTATTACAATAGCCATTATGCTTGTGTTTAGTATTGGCACCTGTATGATGTTTGATTGGGTTAGATCCAAACCATGGCTAGGTCTAATGGGTTGTTTATCGGCCGGTATTGCCGTTATTGGTGCATTCGGTCTTTGTGTTTATTGTGGTATCGAAATGATTGGCATCAATCTAGCAGCTCCATTCTTAATGTTA
>Sar48
GCTATCACTTGTTCGGATTCATTGATGGCAAAAATTTGTAAACACAATCGTCGAACATTGGATGTGTTGGCTGCAAAAGCCTATTATTATCATACACGTTGTTATGAATTGAATGGACAGCTAAATGAAACGAAATCATTTTTTCATAGCCGTTTACAAACAGCTACCTTACGTAATGATTATGAAGGCCAAGCTGTCCTATTGAATTCATTATTGCGAATCTATTTACATTATAATCTCTATGATCAGGCATCAAAATTGGTATCGAAATCTACATTTCCTGAAAGTGCATCCAATAATGAATGGGCTCGATTTTTCTACTATTTAGGACGTATTAAAGCTATTCAATTGGAATATTCGGAAGCTCGAAAAAATCTATTGCAAGCAATACGTAAAGCACCACAACAATCGGCTATTGGATTCAAACAGATTGTTCATAAATTAGCCATCACTGTTGATCTATTGTTAGGTGATATACCGGAACGGGCAATTTTTCGTGATCCTACACTTCATCGTCCATTATCACCATATTTTCAACTAACACAAGCTGTTCGTACAGGAAATCTAAAAAGATTCAATGAAGTTTTGGATAAATTTGGTACAAAATTTCAAACTGATCATACTTATACGTTGATCATACGTTTACGACATAATGTCATCAAAACGGCTATTCGTATGATAAATCAATCATATTCACGTATTTATCTGAAAAATGTGGCTGAAAAATTAATGCTTGACAATGTTGAAGATGCTGAATATATTGTTTCGAAAGCAATACGTGATGGTGTTATTGAAGCAACAATTGATCATGAACGTGAATTTATGCAATCAAAAGAAACTACCGATATCTATTGTACATCGGAACCATTGAATGCATTCAATAGTCGTATATCGTTCTGTTTGGATATTCATAATCAATCAGTGAAAGCGATGCGTTTTCCACCACGATCATATAATAAAGATCTAGAAAGTGCTGAG
>Sar49
GTGGAACATCTTTTCACTTGGAAGTTATTGAAGCCAAATATTTCACAAATAATCGAAAAAGTCATTTTTCCATTACTGTGTTACACGGATGAGGATGATGAACTTTGGCAAACTGATCCAGCTGAATATGTTCGGAAGAAATTTGATTTTTTTGAAGATTATGTCTCACCGGTTAGTGCCGCTCAACAATTTTTATGTACTTGTTGTAAGAAACGAAAAGATATGCTCAAAAATACTATCGAGTTTGCCATTCAAATTTTAAATTCGAATGTCAGTACATCTCAATATAAAGATGGAGCGTTGCATATGCTTGGATCAGTTTCGGATATAATGTTGAAGAAAAAAATCTATCATCGACAAATTAACAATATGCTTGCTTATCATGTTTTTCCTTTTTTCAATTCTGATCACCCATTTTTGAGAGCAAGAGCCGCATGGATTTTACATTTCTTTGAAGATTTCGAATTTGACAATGACCTTACATTGGGTCAAGCAGTAAATTGTTTACAGTATGCTTTGATTCATGATAAACAACTTCCAGTCAAAGTGCAAGCAGCAATTTCACTTCAAATTCTAATTGTCAATCAAGAAAAAACTAGGCCAATGATTGAGCCAAACTTGGACACGATTATTATAGAATGTTTGAATATTGTGAAAATCTCCCAAAACGATGATGTATCGAATGGTCTTCAACGATTGATTTGTGCTTATGGCGAAAAAATTTTGCCGATTGCGGCTAAAATAGTCACTAGTTTGGTGGAAATTTTAGAGACCATATTGAAAACTAATGATGAAGTCAACGATACTACAATAACAATAATGGGATCATTGAACACAATTGACACTGTACTCATGTTGATCGATGATCAAGAAACTCTAAGCATCATCGAACCAATAGCCATGAAAAGCGTTTTCTTGGTTATGAATGAAAATATGAAAGAACTTTATGAAGAATGTTTCAACATTGTAACTACATTAACAGACAAACATATTTCGAATGATATGTGGAAAATTTACGAATGTATCTTTCAGATATCAACCAAAGCCGATGGAGTCGATTATTTTGCTGATATGTTGCCCTCATTACATAATTTTTTAACCGTCGATCCTGACGCATTCATCAGTGATCAGAATAGGATCGTTGCATTATTTGAAATTTGTAAATTCATTCTCAATTTTGATTGCATCGATGATACCTACTGTAATGCAATCAAAATGATTGAAGTTTTCTTTTTACAATTTCGCGAAAAAGTTGTCAATTTTATTCCATCATTCTGTGAAATTGTGATGGATCGATATTTTCAATTGGATGATCTCAAAACGACTGAATTGAAAACTCTTTGCCTACAAGTGTTATTGGTCGTATTGTACATAGATAGTGGTTTATTTTTTCAAATCATTGAAAAATTGCAGCAAAAATATCCCAGTAAAAATGTTTTAAACCATGTTCTGGAAGAATGGCTTTTGGATATGAAATCCTTTATTGGCTTACATGATCGTAAAGTATGCATATTGGCCTTATGCAAATTGTTTACATTGCCTGCTAATATGATGCCGCCTAAGATCCGTGAATTAGCTCCTGAGGTTGCAACAGAATTGTTAAAACTGTTTGATAATTTGAAAGAAGCATATAAAGCCAAAGCCATTGCTGATGCTGTA
>Sar50
TTTACTGGCGATCCACTTAGCCGTACTGGTTGCGTCCAAATTTCATTACATCAATGCAACAATGACAATGATTGCTTATCGTCCAATGAAATATGTTTAGCTGATCAACATGGTATTCGAAAATGTGTTGATGGATGTTTGAAATTCGAATGTGGTAAACATGCCGTATGTGTGATTGAAAATCGTGCACCTGAATGTCGTTGTCCAACAAATGGTCATTTTGTTGGCAATCCATATGATCGTAATAATGGCTGTATACGTGTCGAATGTATTACCGATAAAGATTGTGCAGATGATAAAGCTTGTTCAACACACAATCATTGTTATGATCCATGCATCAATGGCTGTGGTCAGAATGCTGTTTGTATTTCACATTCTCATTATGCTCATTGCAAATGCTTATCTGGTTTTACTGGAGAACCTTATGGAATCGGTTGTTCGTTGGTTCGATTATGTGATTCAAATCCTTGCCATGAAATGGCTTATTGTAATGATACACTTGGATCGTTAACATGTACATGTACTTCCGGTTTTATTGGTAACCCATATTCCAAAGATATTGATGGCTGTAAACATCCTAATGCATGTCCACGTGGAAATATTGATTGTTCACCAAATTCAGTGTGTATGCCTGATGCTACTGGATTATTTTTATGTAAAAATCCATGTGACCAAATCGAATGTGGACCGAATTCTGTTTGTCAGATACGTGATCAACAACCAAAATGTCAATGTTTGGACAATTTCAACGGCCAACCAAATTCATTTGGATGTTCACGAATTCCAAGATTTTGTAAAACAAATCCTGATTGTGCCGACGATAGCCAAGAATGTATTGATGGTCAATGTCGATTTGTTTGTACGCTTGATAGTGAATGTGCTGATGGTGAGAAATGTGTCGATAATTTCTGTGTAAAAGCTTGTATCGTCCATGATAGTTGTTCACCGAATGAAGCCTGTGTAAGCAAAGGTTATTGTAATTTTGGATGCCGTGACAATATTGAATGTCCAGCGGATCAAGCTTGCATCCAGAATCGTTGCCAGAATCCATGTGAAATCAAAAATATTTGTGGCAACAATGCATTATGTGCCATTCAAAGTCATAATCTTACCTGTTTTTGTCCAGAGAATTTCGAAGGCAACCCAGATCCAATTATGGGATGTAAACGAAAATATTATCATTGTTCTAGCGATATGGAATGTCCTTTTGGATTAGTATGTGCCAATAATAAATGTCGACCAAAATGTAACGATTGTGTGGATGGAGAAAAATGTATTGCCGATGCTTGTTTTCAAACATGTTCCAGTGATATTAATTGTCCAGCCGGTGAAGTTTGTATCAATCATGTCTGCATTACTGGATGCCGTTCAAATGCCGATTGTACATTGAATCAAATCTGTGCCAATACCCTTTGTTCTTGTATACCTGGATTCGAATATATTGCCGGTGTTGGATGTGTAGATATTGATGAATGTCTTACTGAACCTTGTCATCCTACTGCTATATGTGAAAATGTACCTGGAAGTTATAGATGCTCATGTCGTGATGGAGAAATTGGAGATGGATGGACTGGATGCCAAAATCCTGGTGAATGTCCTAGAGGTGATATTGATTGTCCATCGAATGCTGCCTGTCGAAGTAATCAAAATGGTGGACTATCGAAATGTGTAAATCTTTGTTCCTATCAGCCATGTGGACCGAATTCATTGTGTAATGTTGTTGATCACAAAATTCAATGTAAATGTCCAGAAGTTGGCTTATACAGTGGCGATGCTTTCAATCATCAAATTGGCTGTCAAGCAGTTGAATGTCTTCACGATTCAGATTGTCCATCCGATAGACAATGTCGTAATTTTGTCTGTGAAAATGCTTGCGATCAGGTCGATTGCGGCCCTCATGGATCATGTATCATACGTGATCGTCAAGCTATTTGTCGTTGTGAAATTGGATTCGAAAACAATGGATTATTAAATTGTGTCGACATAAATGAATGTCATCTTCATCCTTGTCATAATACAGCAATTTGTGAAAATATACCCGGAAGTTATGGCTGTAAATGTCCAACAAATCTGGTTGGAAATGCTTACGAACATCCTGGCTGCCATGAATCAGATGTTTGCTACAATGGTGATGATGATTGTCCCGATTCTTCTACCTGTATAATGGTTGCCGGTGTGCCAAAATGTCGTGATCGATGTAATGATCCAACAATTTGTGGAATGAATTCCATTTGTATGACCATACATCATCAACCTAAATGCTCATGTCCAAAATTTTTTTTTGGAAATCCATTAGAACGTTGTGAACGTGTCGAATGTACTGGCAGTTTGGATTGTACAAATGAAACGGATATTTGTTTTGAAAATCATTGTGTTAATGTTTGTCTTTCACCTACTGTGGCTTGTGGTGAAAACGCTTATTGTGTTCCACAAAAACATAGCTACAGCTGTAAATGTGCCGATGGATATTTTGGCGAACCAATTGCTGGCTGCCGTAAACGTTTAGCTTGCGATTCAGATGAAGATTGTCCATTTTCTGAATTCTGTCATATGGATCATTTTTGTCGTAGTTCCTGTGCTAGCCATCGTGATTGTAATCAAAATGAAAAATGTGAAATGGGCAAATGTATTCAAAGCTGTAAAAATGATTTTGATTGTTCATCCGATTATTACTGTGTTGAATGGCGATGCATACGACGTATTGAAAATCGTTGTAACAATGACAATGAATGTGGTGAATATGCCGCCTGTCGTGCTGATGATACTGGTGGTTTTAATGATTGTAAAGATCCATGTGAAAATACTATTTGTGGCCGTAATTCTCAATGTAAAGTTATCAATCATTCTCCAATCTGTGAATGTTTATCAGGATTTTTTGGCAATCCCAATGATGAACGATTTGGTTGTCGTCCTATTGAATGTTCATCACATCAAGAATGTAAAACGAATCAAGCCTGTTCAAATCATAAATGTATTGATCCATGTAAACAACAAAACAGTTTTATTTGTGGTAAAAATGCATATTGTAGTTCGGAAAAACATTCGGCAATTTGTCGATGTTTCGATGGATTTGAAGGTGATGATCCGATCGTTGGCTGTCAACGTATTGATTATTGTAGTAAAAAAGTTTGTCATCCAACCGCCATCTGTATCAATAAACTTTCCGGTTATGAATGTATGTGTCCAATAGATAAAAATATTGGTTCACCATTTGAAGAACCTGGATGTCGTGGTCCTAATGAATGTCCAAACGGAAATTCCGATTGTCCACCTAATGCTGTTTGTGAGCTTAATTCATCACGTGGTCTATTGATGTGCCAGAATCCATGTGAACGGGATGATAGTTGTGGAATCAATGCTCTATGTACTGTATCGAATCGACAACGAATCTGTAAATGTCCAGATGGATTTCAAGGAAATCCAAAAGATACAAGACGTGGTTGCCAACGTAATCTGATTGAATGTCAAAATGAAAATCAATGCCCCATTGGAACGATTTGTGATATTGGAAAATGTCGGCCACAATGTGCAACGAACAAAGATTGCGCTAAAAATGAACAATGTTTCGATCATCGTTGTCTGCTTCGATGTTTCAGTGATCAAGAATGTTCAGACGGTGAAATATGTATGAATAATCGATGTCAAGCTGGTTGCCGCAATGATAATGAATGTTCAATGAAAGAAGCATGTATATTGAATAGTTGTAAGAATATGTGCGATACACCGATTGCTTGTGGTGCGAATGCTTTATGCACAATGGTGGCTCATCAACCAATTTGTTCATGCAAATATGGGTTTACTGGTGATTCAAAAATGGGCTGTATTCGTATCATGCGGATGTGTTTATCGCCGATTGATTGTCCGGAAAATCATATCTGTATTGATGGTCGTTGTAAATCGCTTTGTTTGGCCGATAAAGATTGTGCTATTGGAGAGAAATGTTTCAGTGGTCATTGCGTTCTACTTTGCCGTCATGATAATGAATGTCTGACAACACATGAAATTTGTAACGCTAATCGTTGTCAAACTGGTTGCCGTAACAATAATCAATGCGCTGGACATTTGGTATGCACTCGAAATCAATGTATCGATCCATGTGAAGGTTCAGCAGCATGTGGACCGAATGCTATTTGTAGTGTCGTGAATCATCGAATATCCTGTTCCTGTCCGATAAATTTTGTCGGTCGTCCATCTGCAAATGTTGGCTGTATGCGTGAATCAATTTCCTGTCAATCGAACACTGATTGTCATGATGCCGGATTGATTTGTACGAATAATCAATGTCGACAAGTTTGTTCGGCCAATAAAGATTGTGCCGTTGATGAACGCTGTGTGAGTGGCCGTTGTCATATTCAATGTACCAAAGATCGTGAATGTCCGACAAGTGAAATTTGTCTGCATAATTTCTGTAATGTTGGCTGTCGTTCCGATGCGGATTGCGCATCGACGGAAACCTGTATGAATAATTTCTGTATGGATATTTGTGCAAGTCCAACTGCTTGTGGTACGAATGCCATTTGTTCGGTTCATAATCATGAAAAGATTTGTTCATGCAAAGAAGATACGATTGGTAATCCTTTCGTTGAATGTGTGCGTCAATTTGTTAGCTGTGATCAACAAACAGGTGGTGGTTGCGGAATTGGACAAATTTGTGAATCATCATATTGTTTTGCTCAATGCAATCGTGATCAAGATTGTTACAATAATGAACGATGTTTGAATGGTATTTGTAGTACGATTTGTACTAATCATGATGCTTGTCCACGTGGATTTGTCTGTGAATTTGGTCAACAACAATGTACGCCTGGTTGTCGTCAAGATTCCGAATGTTCAACTACCGATATTTGTATCAATCGTAAATGTATCAATGCCTGTCATAATCCAACATCATGTGGTCTTGGTGCCCAATGCATTGCTGTCAATCATCTTGCTCAATGTTCATGTAATGCTCAGCAAACTGGAAATCCAAAAATTGAATGCAAACATATAGACTGTTTAATCGATATCGATTGTAATGATGGAGAAATTTGTCAAAATTATAAATGCCAACCAGGATGTCGATCCGATTCTGGTTGTTCATCCAGTGAAAGTTGTATCAGCTTACAATGTGTTGATCCTTGTATGTTTGCTGAAGTTTGTGGTGAGAATGCCATATGTCAGACTATTGATCATCAACCATATTGTTCTTGTCCTTCTTCTAATTATGATGGAAATCCAACCGTACGATGTATGCTTAAACAACAAGAAGAATTATCATGTCGATCATCGAACGATTGTCCAATGGATAGTTCCTGCATCCATCAACGATGTATTCGAAACAATGAATGTAGTAAAGATAAAGACTGCTCTATAGGCAACATTTGTATACAAGGAAAATGTTTTGCCGGATGTCGTCGAGATGATGATTGTCCATTGGATATGGCCTGTCAATCACAACAATGTCATAATCCATGCAACACTCGTGGTGCTTGTGGTAACAATGCCATTTGTCAGCCCTTTAATCATCATGCAAAATGTTTTTGTTCCGCTGACCATATTGGTCATCCTGAAACTGAATGTTTACCATTACCGTTATGTCGTAAAAATGATGAATGCCCTATTGGTTATCTTTGTCAATCAAATAAATGTGTTCAATCGATTGGATGTGTTTCGGATAATGAATGCCGTATGACGGAAATCTGTTTGAATAACCGTTGCACAGAAGGCTGCCGTTCCAATAGTGATTGTTCATTCAAAATGGCCTGTATTAATTATCTATGTCAAAATCCATGCTCAATGAAAACGTGTGGTCCTAATGCTATTTGTATTTCCATCAATCATGAAGCTGTTTGTAGATGTCCAGAAGGATTTATCGGCGATGGTTATCAAGGTTGTCGAATTCAACAAAATGATTGCCACGTGGATAAAGATTGTGGTATTGGCAAAATTTGTATCTCTAATCGTTGTATTATTGGTTGCCGTAACGATGATAATTGTCCATTCGAAAAAACTTGCTATAATCGAAAATGTATTGATCCATGTTCATTGGAACAAATTTGTGGTGTAAATTCATTATGTCGACCAGCAAATCATAAAGCCGAATGTTTTTGTCAGCCAAATTATATTGGCGATGCTAAAGTTCATTGTGTGGAAAGCAAACAAAAACTAGAATTATATGAATGTTCTGATGATGTTGGATGTGGTCCAGGAAAAGTTTGTGAACATCATTATTGTGTCGATATCATTAAGCAATGTCTCTATGATAATAACTGTCATCCGGGAGAAATTTGTGACCAAGGAAAATGTATTAGTGGATGTCGCCGTGATTCAGATTGCACATTCGATCGAGCTTGTTATAATAGCCAATGCCAGAATCCATGTACGATTCAAACACCATGTGGTTCGAATGCTCACTGTCAACCTGTTCTTCATCGGCCCCAGTGTCGTTGTTCATTTGGTTATGATGGAAATCCTTACGATTATTGTAAACCAATGACCAAATTACCAGCAACAAGATGTACGAATGATAAACAATGTCCATTGGGATTTATCTGTGAATTGAATATCTGTACAATTGGCTGTCGTGTTGATAAAAGTTGTCCATCAGAATTGGCCTGCATACACAAACAATGTGTTGATCCATGTGATTTATCAGATTCGTGTGGTCAGAATACTATCTGTACGACCGTTGGCCATCGACCACGATGTTCTTGCATGGCTGGTTACACTGGCGACCCTAATCGACAATGTGCAGTATCGACAATGTTAATCTGTGTTCAAGATGTTGATTGTAGTATTGGACAGATTTGTGAGAAAAGTAAATGTATCGATGCTTGCCGAACGGATGATACCTGTTCATATGTTACAGCCTGTATCAATCAACGTTGTCAAGATCCATGCAGTGTATACGGTGCTTGTGGCCATAATGATGCTATTTGTCAGGCTGAAAATCATCGTGCTGTTTGTAAATGTTCATCATCATCAAGTATTGGTGGTGGTGATCAAAATGATCATCTATTCAGTGCTTGTGATCGTCAACAAATCATCTTACAGCCAACAGATTGTTTAGCTGATGATGATTGTGGTTTTGGATACATTTGTAATCAAGGATCTTGTATAGAAGGATGTCATCATAATGATCATTGTGTGCCGAATGAAGCCTGCATTAATTCTGAATGTCGAAATCCTTGTGAATCACCGAATGCTTGCGGTTTGAATGCTGATTGTACAACGAATGGACATCGTGCTGTTTGTTCTTGTCATTCCGGTTTCATCGGTGATGGTGTTTCATGTTATCCATTTGAAGAGATCAAACAATGCCAATCCGATCGTGATTGCGGTCATCGATTGATTTGTGGTGAACGTTCCACGTGTGTTATTGGATGTCGAGATAGTTCAGGATGTTCAGATGAAGAATCATGTATAAATGGTATTTGTCAAAATCCTTGCAGTTTATATGGTGTTTGTGGCCGAAATGCAATATGTCAAGCAATGAATCGTTCGGCTGTTTGTAGCTGTTCAGTTGGATTCAAAGGAAATCCGAATGTTCTTTGTACGGATGCTCCGCCACAATGTTTCCGAGATAATGAATGTGTTGTCGGTCAAATTTGTGAAAATAATCAATGTATCTCGGGTTGTCGACAAGATAATAATTGTCCTGAAGATCGAATTTGTGTTCATGGAACATGCCAAAATCCTTGCCTTTTGCCAAAAGCATGCGGTTTGAATGCCGTTTGTCAACCGTTCAATCATCGAGCCCGATGTGAATGTATCGAAAATTTCCGTGGAAATCCATTCGAACATTGTGAACCA
>Sar51
TCGTTCTCTTCAAATGGAAGACGAACATCAGCCAAAAATATCTGTGTTGATGATCAACTTGCAACAAGTAGTGGTCATGGTACTGATAATGAAAATGAATCGACACAACAAATTTCACATGACAATAATAACAAATCAGATGCACCGGCATTTTTTATTGGTGATGATTATTGTAATGATTCCTCGGATTGTTATTCATCCGATTCAAATGTTCCAGAATATATAGATTCTAGTACACAAACAGATACGATTCCAAATATTGTTGCCGATGATTCTTTAATCACAATTACCGATTCAACGGCGTGTAACGCAGCAGCAACAACAACAACGATTGATGATGATACATTTAGAGATATGGATGAATTGTTATCGATACTTGGTCAAGAAGATGGTTATTCTAAGCTATCAAATCGAGAAATTGAATTTCTTGTTGCCAATAAAAAAGTTCCAGCCTATAAATTGGAATCTTTACTGAATAATCCTGAACGTGGAGTATCGATTCGAAGAAAAGTGATCGAAAATATGGCCAATACACAAGGCGTTTTAACTAATGTGCCTTATCATGGTTATAATTATAACCTTGTTTTAGGAGCTTGTTGTGAAAATGTTATCGGTTATATGCCGATTCCACTTGGAGTGGCAGGGCCATTATTGTTGAATGGTCGTCAATATTATGTACCAATGGCAACTACCGAAGGTTGTTTAGTTGCCAGTACTAATCGAGGCTGTAGTGCAATAGCAGCCGCTGGCGGCTGTCGTGCTAAAGTCTATTTCGATGGAATGACACGTGGTCCACTACTATATTTCCGTAGTGCTATGGATGCCGCCGCAGCTCAAGAATGGATCAATAGAACGGAAAATTTTTATATTATCAAAAAAGCTTTTGATTCTACATCACGTTTTGCTCGTTTACAAAGCATCAAATGTTCATTGGCTGGCCGATATCTTTTTCTAAGATTCGTAGCATCCACTGGTGATGCTATGGGAATGAATATGTTATCAAAAGGCACAGAATTAGCATTGGAAGAATTAGCCAAACATGTAAATGGATTAGAATTAAAATGTTTGAGCGGTAATTTCTGTACCGATAAAAAACCATCAGCTGTAAATTGGATTGATGGCCGTGGTAAATCCGTAGTGTGTGAAGCAAGGATTCCTAAAAATGTTGTACAAAAAGTTCTCAAAATTGATGTGAAAAAAATCGCTCATCTGGGTAATTCTAAAAATTTGATTGGATCTGCACTT
>Sar52
GATCCACCCGATCCAAGAGTATTACCAGAGGAGCTTGATTATGGTGGTTTCGACGTAGCATCAACTGGTCCAGAACGATTGAAACGTGTTCGCGTCGGTTATTATCAATGGGCGCCATTAATATTATTAGTACAAGGATGTTGTTTTTATGTACCATTTTTAGTATGGAATAGTTGTGCACATAATGCCGGTGTAAAGCTACGACGTTTATTGAAGAAAGCCTCTGATATAGCATCACTGCCACCTGGTTGTCAGCAACGCGAAGCATTATTAGCTGAATTTGTTGATCAATTCCATACATTGGTTACAGGTGAAGCTGGTTGGTGTACAGATCCAAGTTGTCGATTGCCTCTATCGTGCCGATGTTGTATTGGCGGTCCAAGCCGTTATCTGTGCCTACTATACCTATTGGTCAAGAGCCTTTATGTGCTCAATGTTGCCCTACAATTTATATTACTCGGTTCATTTATGGGCCGTGGATTTCTTCGACATGGACTTGAACTGATGCGACGGTTCATTGTTGAAGGTGATTGGTGGGCATCACCAAGATTTCCATTGCAGACCTTGTGCCAAGTAAGGGCCGCTATACAAGGCGGTTTACGTACATATACATGCCAATGTGTATTGCCTATCAATGTATTCAATGAGAAAATATTCTCTGTCGTTTGGTTCTATCTTGCATTTTTAATGCCTTTGAATGTTGCCTCCTTATTATTCTGGCTATGGCGTACATTCCGTTGTAATCGTCTTGCCTATGTTCGACTTTGCCTATGGCGGACAAGGCTAGTATCGATGGCTGAAGTTGGACGTCTTGCACGTAAAATATCCACCAATTATCTAGGATGGGATGGTGTATTCGTATTACGTATCATTGAACACAATCATGGCTCCATTATGGCCACATTGATCGTTTCAAGACTTTGGGAATTCTATGCTAATCAAATGAAAATGCAAGAAGACGGCGGTGGAGGTACCGGTACGGCAAATGGTTCAGATGCTGAAGTTGGTTCCGTTGCATCGGTTGGTGCGCCGCCATCTACCTCATGGCATTCATGTCATGCGGCCGCTTGTCATGCGACCAGTCATCATCATTCAACATCAGCAGCGGCAGCAGCAGCAGCTGCGGCAGCTGCTGCCGCATATGCACCACCAACACCATCTGGACCACCGCATCCACATCATCAACAATTAGCATCAACGAATCCAAGAAAAAACATTCCACCAAATGGTTTCTGGAAA
>Sar53
GATATGGGCCTGGAAATTTTTCGTGAAAACATGACAAATAATAATGTAGTCAAAATGAAATTACAAGATTTTCTATTGGAATTAATAACCCGTGAAAGAAATGGCGAAAAAATTGATTGTATTCTCATCAAAAATATTCTACGAATGTTGATCGATTTATCAATCTATATTGATTTATTTGAAACGAAATTTCTTAAAGAAACGCAACAACTTTATCTTGTTGAATCGGAAAGAAATATATCAACAATGGGAATCAGTGAATATCTTTCCTATATTGAAAAACGATTGAATGAAGAAAATGAACGTTTAATGTCATATCTGGATCATTCAACATCGAAAAAATTGATACCGATTGTTGAAAAAGAATTGATTCAAAATCATCTGGATAAATTATTCAATATGAATTTCGAACAATTAATCGATGAACATCAACTTGATTATCTACGTTTAGCATATAATCTAAGTTCACGTGTTCCGGATGGTTCGAATAAATTATGTAATCAATTCAATCAGTATATCAAGACAAAAGGTAGAGCAATTGTGAGTGCTTCACCGGAACGTGATAAAACTATGGTTCAAGATTTATTAGATTTCAAAGATCGTATCGATGAAATTGTCTGTAAATGTTATTTGAATAGTCCAAAATTCATCAATTCAGTCAAAGAAGCATTCGAATGTTTCATCAATCAACGGGCGAATAAACCGGCCGAATTGATTGCCAAATTTGTTGATTTAAAACTTCGTGCCGGTAATAAAGAATGTGGCGATGAAGAATTGGAAAGATTATTGGATAAAGTGATGGTATTATTTCGTTTCATACATGGTAAAGATATTTTCGAAGCATTCTATAAAAAAGATTTAGCCAAACGTTTATTGATTGGAAAATCAGCATCGGTTGATGCAGAAAAATCGATGCTTTTGAAATTAAAACAAGAATGTGGCAGTGCTTTCACATCAAAACTGGAAGGAATGTTCAAAGATATGGAACTATCGCGTGAATTGATACCCAGTTTTAAACAATACATTCATAATGCTATGCCCGATGCTTCGATCGATATGACTGTTTATATATTAACCACTGGCTATTGGCCAACTTATCAACCAATGGACATACTTATGCCACCTGAATTATTGAAATATGAAGAAACATTTACCAAATTTTATCTATCCAAACATATGGGCCGTAAACTACAATGGCAACGTAATCTTGGACATTGTGTATTGAAAGCTTATTTTGCAAAG
>Sar54
ATGTGGTTTCGACAGAAACTCAGCCAAAATGATGGTGGTCTACCCATACGACATCTTTGTCGACAAGATGATAAACTAAATACATATTATTGGAATTATAATGATTTACATAGTTTTGGTCATCAAACTTTAATCGATAACAATCTACATATAAATACTAGTTTTATTCGATTGAATGATGCTATTGTTTCACGAATAACAATCATCGATGCATTTCGAACCAAAGAATTGAATTCAATTATTCTATATGTGGCTGCCGAAAACAGCAACGACGACAATCTAACTTTGTTTCAAGATGATCATAATCGTATATGGATTAAAGTTCAGAGCATTCAATCGGAAAATTATCATCTAAATTTTCGTATAAATAAAGGTGATCAAATTCTACAAAGTTTTCTAACAACAAATTCTTCATTAGATCGTTTGGAACAAACAGTAAAATCACATTTATTTTTCTACAAACATGATGGCCATACACTATTTGTTATATCAAATTCTGAACAGGAAAATACTATGTATCGATCCAATTTCATAGCATATCAAGTAATTTTCAATCAATCAATCGAAATTGACATATCAATGTTTTTCAATGATACAACTGAAAGCCTGATGTCCATCGATGATTTTGATTATGATAATGAAATGAATAAACATCAACAAAAGTTCCAAGTTGATTTTAATCAAAAATTTCATTTTGGTCATCAAATTTCAGCGGAAAAAATTCACTTTGCTCGTACAATATTGAGTAATGCAATCGGCAGTATTGGCTATTATTATGGATATTCATTGGTCGATTCGGAACAATTTCCAATAGCTCAACCATATGGACCGATTCAATTGTTGGCTGTTGCACCATCTAGATCGGTATTTCCACGTGGATTTCTGTGGGATGAAGGATTTCAACAATTATTGATTAGCCGTTGGGATCCAAAACTTTCAATGGCCATCATAAAAAGCTGGTTTTCATTGATGAATGAAAATGGATGGATACCACGTGAAGTGATACTTGGTGATGAGGCCATATCACGTGTGCCAAATGAATATCTTGTTCAACATTCTTCCAATGCAAATCCACCATCATTACTTCTTTCCATTGAATCATTAATCGATAGACAACAATTTGATCGTGAATGGCTTAAAGAAATTTATCCACGATTATTTCGTTGGTATCAATGGTTCAATACCACACAGACTGGTTCTCAAAAATTTCCATTTACATTCCGATGGCGTGGTCGTAATTCGACAACAAAATTGGAACTTAATCCAAAAACATTGGCTTCCGGTCTAGATGATTATCCACGTGCTACACATCCTAATGATGATGAAATTCATATTGATCTTCGTTGTTGGATGGCATTAGCATCGCGATTAATGTCGAAAATTAGTAAAGTTCTTGAAATCGATGATAAATTTGAAGAATATTATCGAATTCTTAGTGATAATAATTTACTTGAACAATTACATTGGTCGGATAAATATCAAATGTTTTGTGATAAAGGATTACATTCGACAAATATTAGTCTTAAAAAAATTCATAGTGGTAATAATGATGATGATCGTTCTTCGTGGGTCTTCGAACGACAAGTACTTACACCACCTCATTATGAATGTGTTGATGAATTTGGTTACATAAGTCTTTTTCCATTCATTATGACATTGCTTCGTCCAGATAATTCAAAATTGGAAACAATTCTAACAAATATAGAGAATCCAGAAATTCTTTGGACACCATATGGACTTCGTTCATTATCACAAAAAAGTTCATATTATAAAAAATATAACACTGAACATGATCCACCATATTGGCGTGGATCAATATGGATCAATATGAATTATCTAGTGTTGAAAGCATTGAATCATTATTCAAAAATATCTGGACCATATCAAACACAAGCAAGACAAATACATTCACGTTTGAAAGCTAATCTAGTCCAAGCTATTCATACGGAATTTATTCGTACCGGTTATGTTTGGGAACAATATCAAGATGATAATGGCCATGGACGTGGTGCACATCCATTCACCGGTTGGACATCATTAATTGTATTGATTATGGCCGATGAT
>Sar55
AATTTTATTCGACACAATCCTTCGTTACATTCGAATTCAAGCGAATCATCTTATGAACATCGTGCCATTGATTCACGACGTAAAAGGAATACATTGACACCGAAAAAAACGGATAATTGGCCATTTCATTCAATCAGCAACAACAACACTAGTCATTCGATGAAACAGCAAAATTCATATGAATGTCCAATATGTCTGTTAGAGCAACCATTATTTCAATTTCCCGAGCTTAAAACATGCCAACATCGAGCTTGTTTCAATTGTTTACGACAATATTTACGAATAGAAATTTATGAATCTCGTATCAACATCACTTGTTTACAATGTCAAGAATTGATGCATCCAAATGACATCAAAACACTTTTACATAATGATAATGTTACTATTGAAAAATATGAATCATTCATGGTTCGAAGAACATTAATAACCGATCCTGATGCAAGATGGTGTCCAGCTCCTGATTGTGACTATTGTGTAATAGCAACTGGTTGTGCCAGCTGTCCAATGTTAAAATGTGAAAAACCTGGGTGTGAAACACTGTTCTGTTATCATTGTAAACAGGAATGGCACCCAAGTCAGACTTGTGATCAAGCACGTGCTCAACGAGGTCTTATCAATAGTAAATCAGTATTCATTAGTTCTCCGAATCCAACTAAATCAAATGTTACGTTCACATCACGTGGTAATGATTTGTTTAGTCAGGCTCATGCTTCTACATCGATGGATTCGTTTGTACCCAGAGAAGACATTAAACCTTGTCCATGTTGTAAAGTACTCATCATCAAAATGAATGATGGTTCCTGTAATCATATGACATGTAGTGTTTGTGGTACGGAATTCTGTTGGCTTTGTATGCAAAAAATATCCGATTTACATTATCTTTCACCATCGGGCTGTACGTTTTGGGGCAAAAAACCATGGAGCCGAAAGAAGAAAATTATGTGGCAGCTTGGCATGTTGGTTGGAGCACCCGTTGGCATCGCATTGATTGCTGGTATAGCTGTTCCGGCCATCATTATCGGAATACCTGTATGGGTCGGTCGTAAATTGTATTCTCGTTTTGAACGAAACCACATGTCTCGTCATAAAAGTAATTTCTTTGTCACCACTGGCGTATTGGCTTCAATATTTGTTTCACCGATATTGGCCGCTGTTGCCGTTGGAATCGGTGTACCATTATTGTTAGCATATGTTTATGGTGTTGTTCCGATTTCTCTTTGCCGTTCAGGTGGCTGTGGTGTTTCTACCTCTTCTTCAGGTGTTCGTATAGAACTTGATGAAGATGAAATTCCTGCTCCA
>Sar56
ATGTCTTCGATTGCGTTTCTTCATCCTGACCTTGGAATCGGTGGAGCCGAAAGATTGATTGTTGATCTAGCTTTGGCTCTGAAAGATTGTGGCCATTCTTTAGTCATATTCACTTCTCATCATGATCGAAATCATTGTTTTGAAGAAACCAATAATGGTCAGATACCTGTGTTAACCGCTGGTGATTGGATACCACGATCTACATTCGGATTGTTCATGGCTTTTTGGGCATATATCCGCATGATTTATTTAACCATCTATTTAATCTTAAATTATCGATTTGATTTGATCATCTGTGATCAAGTTCCCAGTGGTGTTCCAATATTGAAAGCTTTCAAACATAAATGCCTTTTTTACTGTCATTTTCCTGATCAACTATTATCCAAACACGATTCTTTTTTAAAGAAAATTTATCGTTTTCCCATCGATTATTTTGAAGAATGGGCCATTGGTTTTTCGGACATGATTTTGGTCAATTCTTATTTCACCGATGAAGTATTCCATAAAACATTTAAATCATTAGCCAATGTATCAACCAAAGTTCTTTATCCAGTTGTTAATTTTGCCGAATCAGCTCAAGAAAAAATACCCGGAACTTTAAACGCTAAATTTAAAAATGTGGCCACAATTTTTCTTTCTATAAATCGTTATGAGAAAAAGAAAAACATTGCGCTTGCAATCGAAGCCTTGAAAGCTCTTTACGATAAATTTGATTACGTGGAAGAAAAGGATCGATCTCGAATACATTTAATTATTGCTGGTGGATATGATCTTCAAAATATAGAAAATCTTGAGTATGCTGAAGAATTGAATCAGCTGGCGAAAAAATTACGAATTAAATCCCACGTGACATTCATGAAAAATTTGACCGGTGAACAAAAACAATTTCTTTTACAAAATTGTACAGCTGTCATTTATACGCCCGAAAATGAACATTTCGGTATTGTACCATTAGAAGCTATGTATATGAATCGCCCAGTAATTGCAGCTAATTGTGGTGGACCACGTGAAACAATCATTAACAATGAAACCGGATTCTTATGCGAACCTAATTCGGCCGATTCATTTGCCGAAGCAATGCATCAATTTATCAAAGATAAAACTCTTTCCAATCAAATGGGATCAAGAGGCCATCATCATGTGGTTGAAAAATTCAATTATCAAAAATTTAAAAATGAACTAAACAAAATTGTGAACGATTTAATAAATCAAAATGAA
>Sar57
GTTTGTGAAACTTTAAAATGGCCAATTAACGAAGAACTTTACGAAAAAATGAAAAAGAAGAATGATGAAAAAATTAAAGAATTTGATTTTGCTATTGAAGATGCGGAAAAAAATCTGGGTGAAATGGAAGTTCGTGAAGCTAATCTGGCCAAAGCCGAATACTATAGTATGATTGGCGATAAAGAAAATACAATGTCTGCTTTTCGAAAAACCTACGATAAAACAGTGTCGTTGGGCCATCGTTTAGATTTATTGTTTCACATTATCCGTATTGGTCTTTTTTATTTGGATCATAAATTGATTTCTATCAACATCGAAAAAGCAAAAGAACTCATTGAAGAAGGTGGTGATTGGGATCGTCGAAATCGATTACGTGTCTATCAAGGTTTCTATTGCATCACCATTCGTGATTTTCAACAAGCTGCATCACTTTTTTTGGACACAATTTCAACGTTCACTTGCTATGAACTTTGTGATTACAAAACGTTTGTAGCCTATACTGTTATTACGGCCATGATTTCTTTGCCTAGAGTTCAACTCCGAAAAAATGTCATAAAAGGTGCTGAAATTTTGGAAGTACTTCACGGAAATCCCGAACTTCGCGAATTTCTATTTTCGCTATACGAATGCAATTACAGTAAATTTTTTGAGAAACTTTGCTGGATCGAATACTTTATGAAAAAAGATCGATTGTTTCAGCCACATTATCGTTTTTATATTCGTGAAATGCGTATTCTTGCCTATAATCAATTATTGGAATCGTATCGAAGTTTGGAACTAAAATATATGGCCGATGCTTTTGGTGTCACTGTCAATTTCATCGATCAGGAATTGGCTCGTTTTATTGCTGCTGGAAGACTTTTCTGTAAGATCGATAAGGTGAACGGTATTGTCGAGACCAATCGGCCGGATGCCAAAAATCATCAGTATCAGGCATGTATCAAACATGGCGATATTCTATTAAATCGTATTCAAAAACTTAGCCGTGTCATCAATATA
>Sar58
GTCGATTATCGAGCTAAAATTTGGGTTTGTCCTTTCTGTTTGAATCGGAATTCGTTTCCAAACCATTATCATCAAATCACTGAAACATATAAACCTGCTGAATTGGGTCATTCTACTGTGGATTATACGATTTTACGAGCACCAATTAGTACACCGCCAATTTTTCTTTATGTCATTGATACTTGTATCGAGGAAGAAGAATTGAATGCATTGAAAAGTTCCATTCTTAATTCATTAAAATTATTGCCACCTAATGCATTAATATGTTTGATTACATTCGGTCGAATCATTAGCTTATGGGAAATCAATACAAATTTACGGTCTTTTGTATTTAAAGGAAGCAAAGATTATACAGCCAAACAATTGCAAGAATGGTTGTGCATACGAAATGCCGTACAACAAGTCCAACAACCAATGCCGCAACATCCAAATTCACCAATGAATGTCAACAAAACCAATATGGCGCATAAATTTCTTCAGCCAATTTCACAAGCAGATTTCATTCTTACCGATATTATCAATCAGATTACTCGCGATTCTTGGCCAACTCCTCAAGCTAAACGTCCTCTTCGTGCTACTGGAGCTGCATTATCGATTGCTATCAGTCTATTAGAGATAACTTATCCAAATTGTGGTGCTCGCATAATGATGTTCATCGGTGGACCTTGTACCACTGGTCCGGGAATGATTATCGATGATGATCTAAAAAACACGATTCGTTCACATCATGATATCGAAAAAGATAATTGTAAATACATGAAAAAAGCTATGAAACATTATCAAGCGTTGGCTCAACGGGCAGCCGTAAATGGTCATACAATCGATATTTATTCTTGTGCTCTCGATCAAACTGGATTACATGAAATGAAATATTGTGTCAATTCCACTGGTGGTCTAATGATTATGGGCGATTCATTTGATTCGAATTTGTTTAAATTGTCATTCACACGAGTGTTTGCAAAAGATAAAGAAGATCGTTTAAAAATGGCTTTCAATGCTGTGGTCGAAATAAAGACTTCTCGGGAGCTAAAAGTTTCCGGCTGTATTGGATCATGTGTATCGATGAATGTTCGTAATCAATATGTTTCGGATACAGAAATCGGCATTGGAAACACTGCACAATGGAAATTTTGTTCGTTGACTTCAAGTTCGACAACTTCATTTTATTTTGACATTGTACAAACGCAAACGACCAATCAACAACAATACGGATTTATTCAATTTGTCACTCAATATCAAGGAATTGATGGTTATCGCCATGTACGTGTAACAACAATTGGACGTGAATTCAGTACGACTGATTTTGCATTTGATCAAGAAAGTGCATGTGTTTTATTGGCTCGTTTAGCATGTCATCGGGCCCAAACCGAAGCTAATGGACCAGATGTACTTCGTTGGCTTGATAGAAATCTGATTCGTCTTTGTCAACGTTTTGGTGAATATAACAAAGAATCACCCGAAAGTTTTCGATTAGGTCCATTATTTAGCATGTTTCCACAATTTATATTTCACCTACGTAGATCACAATTTATACAGGTTTTCAATAACTCTCCCGATGAAACATCATTTTATCGTCATTCATTATTCCGTGAAGATGCCTACAATTCTTTGGTAATGATACAACCGACATTACTTGCATATTCATTCAATGAGCCTACACAACCAGTGATGTTGGATACTTCGAGTATCCATCCTGAACGAATTTTAATGATGGATACATTCTTCCATATTGTTATATTTCATGGTGAAACTATTGCTGCTTGGCGTAAAGCAAACTACCATCAACAACAAGGATATGAAGCATTCGCTCAATTACTTGGTGCACCGGTTAAAGATGCTCAAGATTTAATGTTGAATCGATTCCCATTGCCTCGATACATTGTTTGTGATCAAGGATCATCGCAGGCACGTTTCTTGTTATCTAAAGTGAATCCATCACTTACCCATAATTCAACAGCTGGTTTCTATGGTGATCGTGCACAAGCACCAGTTTTGACCGATGATGTTTCATTCGAATTATTCATGGAACATCTTAAAAAATTGGTCGTTTCATCGGCTTCAAAT
>Sar59
TTTGCTTTTCCATCGAATCAACGTACTGAATCGATTCGTTGTGGTGAAGACGGTAAATGGGGAAAGTTACCCATTTGTTTAGCATCATCATGTCCACCGATATCGGAAACACCACGTGCTATACAAACAATAATGGCCGGTTCAGTGAATCGTAGCTATGGAACAATTATACGATTTGAATGTGAAAATGGCTATCATCGTCGTGGTGTACCGGTGGTTGTTTGTACATCCATTGGTCAATGGTCTGGTTTGCCACCAGTTTGTGAAAGAGCTAAATGTCCAATATTACCAGAAATCAAAAATGGTTATCTTGCCACTAACGATGCTGATCGAGATTTTTATTTTGAAGATGAATCACGAGTTTTCTGCAATCGAGGTTATCGACTTGAAGGTTCTTCGATTATTAAATGTTCAAGTAATCAATCATTCACTGGTATACCGATATGTGTAGACATTGATGAATGTTCACCGGGAAACTCAGCATGTGATATTTCCTCAACAATTTGTACAAACACTGATGGTGGATTTTTCTGTAAATGTAAACAAGGTTTTGAACCGAATCTTAATTGTCGCCCTGTATCGGATCTTGGCCTTACTACGGGTGCAATTCCAGATTCATCCATACGTGTATCAAGTACTGAACCAGGATATAAAAAATCTGATATTCGTTTGGATACGATACCACGTAGTACACATTTTGGTTGGTGTGGTGCATCGCCTAGGATTGGTGAAAATTGGGTCCAAGTAGATCTTAAAGCTCCGATCGTGATTCGAGGATTACGCATACAATCCGTACAAAGACTTGATGGATCACAAGCTTATCCGCTTACAATACGACTACAATATGCTGATGATTTAACTGATTTATTCCGTGACTATTCCGACATATCAGGACGACCATTACAATTCAGATTAGCTCCTAATGGGGGATCAGGATTGTCGATTGTAAATCTTCCAATACCATTGGAAGTACGATATATTCGCGTAATGATTATTGAATTTGCTGTTGCCCCCTGTATGCGTTTCGAACTTATGGGCTGTACACGTCAAGATTGTTTCGACATCAATGAATGTCTTGATCGTAATGGTGGCTGTGATCAACGATGTGTCAATTCACCGGGTGGTTTTTCTTGTCATTGTAATGTTGGCTATGAACTCTATACATCAAATGGAACGGCTGGATATTTTATTCCAATGACCGAAACCGGTCTTAGAGATGGTGATGTTTATCGTATCAACAAAACATGTGTTCCAAAACAATGTCCAAATTTACAGGCACCTGAAAATGGAAAAATATTGACTTTACGTGAAAATTATCATTATAACGATATTATTACATTCAATTGTGATTTTGGATATGTACTGCAAGGACAACGTTCATTGGCCTGTGGATCGAATGGACTTTGGAACGGTACAACACCACAATGTGTTTATGCACAATGTCCAATCATATCTGATGATCCGGCTCAAGGATTAAAACTACAATATGAATCAACAATGGAAAATAATTTGATCCCCTTCCTAAGTATGGCTAATGTTACTTGTCAAGAAGATGGTCGACCACATAAAGGTACTGCATATGCACATTATCGTCAATGTAATTATGATCCCAAAGATGGAAAGCCTGATTTTTGGTTGTCTGGAGCGTTGCCCACTTGTCCGAAAATTGATTGTGGAAAACCACCTGAATCAAATGGAGCTTCATATGGTTATTATATGGATACACATTAT
>Sar60
ATGTCTGCAACACTTCGCCCATATTTGTTGGCAGTACGGCGAACATTGGAAGCGGCCATTTGTTTGGTAAATTTCAATTCACAAGTAGTTGAACGGCACAATAAACCAGAAATTGAAGTTAGATCAAGTAAAGAATTATTATTGAATCCTGTGATCATATCCAGAAATGAACGTGAACGTGTATTGATCGAATCAAGTATCAATTCGGTTCGTATATCGATTGCAATCAAACAAGCCGATGATATTGAAAGCATTTTAGCACATAAATTTACCCGTTTTATGATGATGCGTGCTGATAATTTTGTGATATTACGACGTAAACCAGTGAATCTGTCATTTACAGCCAATGGTCAAAATGTTGGTACATTAACATTGACACAACAGCAACGTACACCGACCGGATCATATTCATCGATCAATGGTTTCAAAGATGGTGGTCAATCACCACAATATGATTATGATATATCATTTTTAATTACAAATTTTCATACCGAATCCATGTATCGATATAAATTGATTGATTTCATCATACATTTTATGGAAGAGATTGATAAAGAAATTAATGAAATGAAATTGGCAATCAATGCACGAGCTCGTATTACTGCTGAAGAATTTTTGAAAAAATTT
>Sar61
CGTGAATCCTCGGTTAATGTACGGCCTGAATGGAAAATACTTGAAGAAATGGATTTTCCACGTTTATCAAAATTATCATTACCAAATATTGGTGATGGTCAAGAAATCTATACGGCAGGTTCAATGGAATATTATGATAAAAGTTATGATCGTATTAATTGTAAAGTGGAACGACCATTACAGCGTATTAATCGTATTTTCCATAAAGTAACCACCACTGATGATCCAATTATACGAAAATTATCAAAAATTGAAGGCAATGTTTATGCTACCGATGCAATTATTGCCACGTTGATGTGTGCTACACGTTCGGTGAATTCATGGGATATTGTTGTACAACGTTTTAAGGATAAATTATTTTTCGATAAACGTGATGATTCTGATTTTGATCTATTATCGGTGAATGAAAGTGCAGCCGAACCACCATATAATGATGATCCGAATAGCATTAATAATCCAAGAAATTTAGCATTGGAAGCAACATTTATCAATCATAATTTTTCGCAACAAGTTTTGAAAAAGAATGGTGAAAAATATAATTTTGAAAATCCAAATCCATTTGTTGCTGAAGATGAAAATGTAGAAGTAGCATCCGTCGGTTATCGTTACCGGAAATGGAATCTAGGTGAAGGTGTCAATCTGGTTGTACGTTGTGAACATGATGCCGTCACTCATGGATCAAATGATGAACTACAATTGATGAATATTAAAGCATTGAATGAATGGGATTCAAGA
>Sar62
GGCGCGCAGAAAATTTCACCAATTTTGGCCACCTTTTATGAAGTGTTTAATGCCCGAGTAAAGATTCATTTCAATGCTGTGGAAAAACATTCTGATATGCCATTGAAATCATTCTATCGTTTTGTTTTGGATCAAGAACCTCGATTTGTTTCTGCTAGTGGATCGATTATAAATCCAGTAGCATTGTTTAAATCGATGCCAAAAACACCATTGTTCACTGTTGGTATGTCTGTGCCTGAAAATTGGATGGTCGAAGCTGTTGAAGCAATTTATGATTTGGATAATATTCATCTCGCACAAGTGGATTCCAACATTGTTGGTGCCGTATTTGAACTGGAACATTTATTAGTGGAAGGTCATTGTTTTGAACAATCGTCTGGCAGTCCACCAAGAGGATTACAATTTACACTGGGTACTCAGACTAAACCTACGATGTACGATACAATAGTTATGGCCAATCTTGGTTATTTCCAATTGAAAGCATCACCAGGAATATGGATGCTTCGTTTACGTCAAGGTCGATCGACCGATATCTATACAATCGTATCACATGATAATACCGATCAAGTAGCCAATACAACCAAAGTCATACCGATCGTTAGTTCATTCCGATCATTGGTGATCAAAATTCGTGTGAATAAAAAACCGGGAAAACAAAATGAAGAACTTTTATATGATTCAGACGACAACTCTTTGGATGATCAAAGTGGTGGTGGCTGGTTTTCTGGTTGGAATTCAGAAAAATCAACACGCCAATATTCAGCTGACAAAGGAGCAAAAGATTCATCTGGCGAAGATGAAGATTCAAAACGTATCAATATATTTTCTTTGGCCTCTGGACATCTTTATGAACGATTATTACGCATTATGATGATGAGTGTGTTGAAAAACACCAAAACGCCGGTAAAGTTCTGGTTTCTGAAGAATTATCTATCGCCACAATTCAAACAAGTATTGCCACATATGGCTCGTCAGTATGAATTTGAATATGAATTAGTACAATATAAATGGCCTCGTTGGTTGCATCAACAAACGGAAAAACAACGTATCATTTGGGGTTATAAAATCTTATTCCTCGATGTACTGTTCCCGTTGGATGTTAAAAAAATTATATTTGTCGATGCCGATCAAGTTGTGCGTGCCGATCTTCGTGAATTACGTGATCTCGATCTAGAAGGTGCACCGTATGGTTACACACCATTCTGTGATTCTCGTAAAGATATGGATGGTTTTCGTTTTTGGAAATCCGGTTATTGGGCCACACATTTACATGGCCGTAAATATCATATTAGTGCTTTGTATGTGGTGGATTTGCAGAAATTTCGTCGTATTGCTGCTGGTGATCGACTTCGTGGCCAATATCAAGGTCTGAGTCAAGATCCTAATAGTTTATCTAACCTTGATCAAGATCTGCCTAACAACATGATACATCAG
>Sar63
ATGCCAGGCATTCTAGAATATTTGATGGTCGAGAATTTCAAATCCTACAATGGATTACAGAAAATTGGACCGCTTAAAAAATTTACGGCAATTATTGGACCAAATGGTTCTGGTAAGTCCAATTTCATGGATGCAATCAGTTTTGTGCTGGGTGAAAAAACAGCCAATCTCCGAGTGAAAAAACTATCCGAATTAATTCATGGTGCATCAATTGGCCGTCCAGTTAGCAACAATGCATCCGTTACATTGGTCTACAAAGATATTGACACTGGTCGTATTACCAATTTCACCCGGTTGGTACAGGGATCTAGCTCAGAATATCGTGTCGATGATAATTCAGTTTCGAAACAAGATTATGCTGAATTGTTGGAAAAATTGGGCATCAACATTAAGGCAAGAAATTTTCTCGTTTATCAAGGTGCTGTCGAATCGATTGCAATGAAAAATCCGAAAGAAATAACATCACTTTTTGAAGAAATATCCCGTAGTAATGAATACAAAGATGAATATGTAAATAAAAAAGTCATGATGGATCGATCGGAAGAAGAACTACATCACATGTACATGAAAAAGAAAGGTATTACAGCCGAAAAGAAAGAAGCACAAGGCGAAATTAATGAAGCTAAAAAATACCAAAATCTTAAAGAAGAATTAAGCCGTGTTCAAAATGAACTTCAATTATTTAAATTGTACAATATTCAACAAGATATCGATCAACTTAATGACGAAATGGAACGTAAACGTAAAGAAATGGAAAAGTATCTAAAATCAAAAGAAAAAATTGATACTGATATTCGTGAAAAACGATCAAATCTGGCCAAAATAACCAAAGATTTGCAAAATATTGACAAACGAATTCGAGATGTTGAATTGAATCTGAATAAAAAACGACCGACTTACATTAAAGCAAAAGAGAATGCTGCACATATTGAAAAGAAACTGGAAACAGCTAAAAAATCTAGAGCTGCAGCCTCAAAAGCTCATGCAAATCATCAGAATACCATCAGAGAATTCGAAGAAGAGTTGGCAAAAATTGTCGAAAAACAAGAGGAATTTGAAGCTAAAGTTGAAAAAGAAAAAGAAATGTTTAAAGTGAATGTAGAATTAGAAGAATCACAACGAAAAGAATATAATCGATTGAAGGAAGAAGTGACAAAATTGACGGCTAAATATATGAAAGATCTAGATTCTTATGAACGAGAACAGAAAGCCGATCAGGATCGTTATGATTCAGAGATGCGTAAAAAGAATGCCATCGAATCAAGGATTCAATTGTTGACCGTAAATTATGAAGAGAATAATAAACGTATTGAAAAACTTAAAGATAACACTGAATCCTCCGAACAACAGCTACAAGAATTAATTAAGAAAAAAGCAGAAATCGAAGAGGTTGTAAATGCAGCCAAAGAACAAGTGGAAAAAATCACCTCTCGACTGGAAGAGATTAATAAAGAGCTGGGTGATGCAAAAGTTGATCGACACGAAACAGAACGGCGAAACAAAAAAGCAGAAGTTGTTGAAAATCTAAAGAAATTATATCCAGGTGTCTATGATCGTCTATTGAATCTTTGCAAACCGATTCATAAACGATATAATATTGCCGTCACCAAAGTGATGGGTAAAAATATGAATGCTATCGTTGTCGATACGGAAAAAACGGGTCGATCATGTATCCAATATCTGAAAGAACAAATGTTGGAACCAGAAACATTTCTACCATTGGATTATATTGAAGTAAAAGCTGTCAAAGAAAGATTGCGTAATATACAATATCCAAAAGGCGTGAAACTTTTATATGACGTAATTAAATATGATCCACCAGCCATTAAAAAAGCAGTATTGTATGCAACCAATAATGCTCTTGTTTGTGAAACAGCTGAAGATGCAAATTTGGTTGCATTCGATCTTGGTGATGGTCAACGTTATGATGCTGTATCATTGGATGGTACATTTTATCAAAAATGTGGTTTCATTTCCGGTGGTAGTGCTGACCTGGAAAAACGAGCACGTCGTTGGGATGAAAAAGAATTACATGCATTAAAATATCAGAAGGAAAAACTTTCCGAAGAATTGAAAGAACAAATGAAACGTATGCGTAAAGAAAGTGAATTGATGACATTAGCCAGCCAGATTAAAGGTCTGGATACTCGAATCAAATATTCTCGTAATGATAAAATTACAACAGAAAAGAATAATGAAGAAATAACCAAAGAAATACAATCAAATAGAGATAGTTTGGGCAGTTTTGAACCAATACTGAAAGAAATTCAAGATCGAATGACCGAAAGAGATGTTTTAATCAAACAACTACGACAACAGATGAATACTGTTGAGGATAAAATTTTTGAAGATTTTTGTGTTACACTTGGTGTGGAAAATATTCGCCAATATGAAGAGCGACAAAATATGGCTGCACAAGAAAATGAACGGATTCGATTGCAGATTGAAAATGAAAAAAATTCAATTACATCTAGATTGGCTTATGAGAGAAGTAAAGATACCCATGAAAATGTCAAACGTTGGGAACGTGTCGTTGCAGAGGAAGAGAATAATCTCGAAATG
>Sar64
ATGGCTGATAATAATGAAAATTTTTATGGCTCAACAACTTCTACCGTTAATGATCGTATCAGTAATAATGTACCGTTATTTGGTCCATCAATACCTGGTCAAAATCATTCATCCAATATTAAATTTGTCTATTCGGATACTGATGAACATTTAAATGAAATTGCCGAACTGTATAGCTATGGTGAAGATGTTGATTTTCCACCGAATCGATTTGCATTCGAAGAATTAATGGAAGATTATGGTTATCCATTAAAATGGACACACATGTCTGAAGATCAAAAACATCGTGCTATCGAACGAATGGCTGAAGGTATTGAATTTATTGATCGTACCAACAGAATTCGAGCCATTCGTGGTTTATTGTATTTGTGTCAAGGAAATTTCGCTGATTGTCTAATAATTGATGAACAGCCTAAATATGCAAGAAAAAATATATTCCATCTTTATGATTATGGCCTATTTCCAATGTTTATCCAATTGATTCATTATGAAATTGAACATTCAATGAAGATGAATGTATCATCATCCCAACAAGTGACTACTAGTACATCAACTACAACTGCTACGATGACAAATTCATCTTGCCATTCAAATGTTGCATTACGATTATTGGTGAATATAATCTATTCATTCGTACAAGAAATGTCTGTCGAATGTCCTGAAAGTGATACCGATTATCATCGAAAATTACGTGAACAATTCAAAGAGGAATTAATGCAACCAATTTGTGGTGAATTACTGCCAATCTCATTATTCGATATGATTGTTAAACATTGTAATGGGCAAGGGCCACCAAATTTTCAAACGAAAAAAATATTATTATTATTGTGGAAAGTATTGCTATTAACATTGGGTGGACATGATGAAATGCTTCGATTGAAAAATCATTATCGTAAAAATGCTGGTCTGAAACCAGTGCCGGATGATACATTGGAAGTTACACGACGAATGTTTCCAGCATCACCACCACCAACTGCAAGTGAAATGATTGACTCACAAAATCAACGTAAAATGAATCGTCCATTCAAAAGGCAAACAGTTGTGAAACAAAATTCATTCGGTGATGAATCATATACTACTACATCAACAAATTTCAATGGTGATGAATCCAATGTAAATGGTGATGATGACATTCTTAATGATGATGCATTTGAACCACCTGATGGTAATGGTAATAATGATGGAAATTCAAATGATACAAATGAAAACTCCGATCAACAAGATACGGTTGATGAATTGACACCAGCAACACCGACACCAACATCCACACAGAATGATGGCTCCCCACGATCATCTAGTCCATTACCTGAAGATGGTTTCCAAAATACTAATAATGATCGTCGTACAGAATTGAATAATCTACGTGCTGCACTAATGATATCCAAAGGTCTTCCTTGGCAAACAAAAGTACGACAAAAAGATATTGAACAATTTTTTAACCAAGTAAGACAAAAATTTCTTAAATATAATTTACCCGATGATTATACAACAACAGCTGGTTTGCCAACACCAATTCTTGAAAGTATTGAAGTATTACGAAAACATTTATACATATCTTTAAGTGAAATACAGATCAAACGTGAAGAAGAAATTCATCGTTACCCATTAACAATGAAAGAATTGGATAATGAATCATGTAATTCATTTGCTGAACAACTATATCGAGCAATGTTGCCAAACTTGCCACAATATTTGATTGCATTATTGAAATTATTACTTGGTTCAGTATCGAATCTGAAATCCAAAAATGAATCGCATATTGTATTGGCTGATATAATGCCACCAGAACCACCGATCAATGTAATACAATCGATGAAAATGAAAATTGATCTAAATCGTCATCAGGAAATAATAATTAAAGCAATTTCTGGTATAATGATACTGATGTTAAAACATTATAAAATCAATCACATTTACCAATTTGAATACATCTGTCAACAATTAATGTTTGCCAATTGTATACCATTGATAATCAAATTTTTATCACAAGAAATGACGGAATTTGTTCAATCAAAAAATACTATTTCTGTATGGGATTTTCCAGTATGTGTGATTGGTGAACAGCCAGAGCTTTCATCCGCTACGATTGAATTGTTGTCCGAAACACAACCATATTGTTGGCGTAATATGTTCTCTTCGATAAATCTTTTACGAATATTGAATAAATTGACAAAATGGAAAAATTGTCGTATTATAATGTTGGTGATATTTAAATCATCACAGCCATTAAAACGTGCATTACGTGTACGACATTCAATGTTTCAGCTTTATGTATTGAAATTATTGAAAATTCAAGCCAAATTTTTGGGCCGTCAATGGCGTAAATCAAATATGAAAACAATGTCAGATATTTATGCCAAAGTTAGACATCGA
>Sar65
CCTGTTCACGATGAAAATGATCTGTTTTATGAGCAGAAAAATAAAGGATTTTTATTTAGTTCGAAAAATTTCCTACCAATCATTCTGGATCTAATGCAATATCATATCAATAAAGGAACCGGAGCATTAATCATATCGGCCATATTAGATTTTCTTACATATGCATTATGTGCTCCATATAGTGAAACAACTGATGGTGGTCATTTTGATCAATTATTGAATCTAGTATCACAATATGGTCGTTGTCTATTCCGACTTTTTGATCATCAATCATTGTCGATTGTGAAGGCAACCTGTCTACTGATGAAAGCTATGATTGAAGAAGGTAATCCAACCATTGCTAATGAAATGCAAAAATTAGCACTTGCAGAAGGTACATTTTTATTCCATTTACATGCATCACTTTATCCGATTGTTACACGTGAAAAATTTTTACCAATACAAATTCTATCAAGAAAATTAATTTCTTTATGGACCGTTGATAATGATACCGGTTGGTCAATATTGCAGAATATTTTCCCATTAGGATTGTTGAATTATTTTGAATCAAATGAACAGCCACCAGCTGATGCATTAGCGGCACTTAATTCTCGAGATAATCTAAAAATTGCTCAAGATCTTTCACAGAAACCAGTTTCAAATCTGCAAAAAATTCGTGATCAATATGCTGTTGTTCGTAATGTTGAACGACATCTTGAAAATGCGTTCAATCATTGGCGCAAACGAATTGGAATCGTATCGACCGCTAATGCTGGTGAATCTGTTCATCCAATCGTATTACGACGACGTCGTGAATTTATAAAATCAAGCCTCAATTGGAACATGTTTTTCTATCAATTCACACAGAATCATTCGAAACCAGATCTTATATGGAATCATAAAACACGTGAAGAACTTCGTGAATCATTGGAAAAGGAAATTTCTTTTCTCAAGAATGAACGTGAATTACATTCTGTCCAATTATTGTCATGGAATTTTGATGAATTCGAAGTTCATTATGTTTCATTGGATGAAGAGCTTAAAATTGGTAACTATTATCTTCGACTTTTGCTGAGTCAAGGATCATCATCATCATCATCAACTAATCCATCATCGGCAACAGATATTGATGGATCATTATACATTAAATCACCGGTTGAATTTTTCAATGCACTATATCATCGATTTCTATCGAATTCAAATGTTCAAATGAAAGCCGATTGTCTACAGGCAATGTCAATAATCTATGAAAAATATGATGAAGAAATTGGTGCCTTTAGCGATGTAAATTTCCTACTAAACATTCTGAATGGTTGTCGAAATCGAACATTACGTGATCGAATCGTACAGTTTATCGGAAAAATTATCAAACAACTAACAAACATTCGTACATTACTTCGTTCTGATGGTCTATTGATATTGATTGATTTGGCTACACTTTCACATTTACATGTAAATCGTGCTGTTATTCCAACACAAACAAATGTTATTGAAGCATCACCTGAAATGGCACGTGATTCAATGGAAAAAGAATGGCATGTATCAAAAGATGTTGCAATAAGTTTTGCTGATTTAAAAGATCTATGGAAAGATGATAAAATTTCTGGAGAAACCAAATGCTGGGCACAAGGTTATAATTCATGGCGTAAAGTTTCGGAAATTGCTCAACTTAAATGGACATTAATGGCTGAAGGATTGTCAATATTTCAGGAGAATAATATGACCATCTATATTCTGGATACATTGATACGAATTTGTGAACGTTATCCTAGTCGTACGGTACCAGATAATGCAATCATTCGACCTATTCCAAAAGTGAAACAAATTCTATCGGATGAAAGTTGTCTACCACATATTGTCCATCTTCTGTTAACATTTGATCCGATAATCGTCGAAAGAGTTGCAACTTTAATTTATCTAATCATCGAAGATAATCCACGAATTTCACTTCTTCATCAGACTGGAATGTTTTATTTCATTCTAATGTATACTGGATCGAATATTCTACCAATTAGTCGAGTTCTTCATTTGACACATATGAAACAATCTTTCAAAAGTGATGATCAAAATCAACAACAAACCGTTCTACAGCGTAGTATCTTGAGTCAAATGATACCAGAAGCAATGGTTTGTTATCTAGAAAATTATGGTCCGGAAGAATTTTCTAAAGTATTTCTTGGTGAATTCGATACACCTGAAGTGATTTGGAATTATGAAATGCGTCGTTTTATGATTGAAAAAATATCCGCCCATATTGTTGATTTTAGTCCACGATTATATTCAAATGTACGTGCCATCTATCAATACTGTCCAATTCCACCTATTCGTTATCAACAATTGGAAAATGAATTATTTTGCAATATTTATTATCTAAAAAATTTATGCGATACAAAACGATTTAATGATTGGAAAATCAAAGATCCTGTTACATTTTTACGTGATATATTGGAAATGTGGAAATTGGAGATTTCAAAAAAACCGAATTCAATGCAAATTGAAGATGCATTCGAAATATTGGGCATAAAAGATTATAATGGACCATTAAAAGGTCATGAATTTGAAAGTATGATACGTAAACGTTACTACTTACAAGCACAACGTTATCATCCAGATAAAAATGCCGATGGTCGTGAAATGTTTGAAAAAGTTAATGAAGCATATTATTACTTATTTCGTGCTAAACATAAATCAAATGGTCCTGATATACAGAATATTATATTGATATTGAAAACACAAAGCATATTGTTTTCACGTTATAATGTAGAATTATATCAATATAAATATGCTGGTTATCCAATGTTGTTGAAAACATTGGAATTAGAATTGAATGATCAATATTTATTCTCAAAAACTGATTCTCTATTGGCACATGCATGTAAAACTGTTTATTATACAGTAAAATGTTCGGCATTGAATGCTGAAGAATTACGTCGTGAAAATGGTCTACAAATGCTTTATGATATACTCAATCGTTGTGTTTCGGTATTGTCAGCATCATCAACATCAAAAGATTTATGTACTAAAGTTTGTAAATACATTATCTCAACATTTGGTGTATCCGCTGAATTTCCTGCATGTCGATCATTTTTCTATCAAATGCCATCATTGGCTAAGAATATATTCTACATACTGAATTATAAACATCTAACAAAATTATCAATGGCTGCAATCGATTGTGTTATATATTTTTCCAATGATCCATATCTACAAATGTTATTATTCAAATCTGGTTGTCTATTCAGTTTGATACAATTCATATTTAAATATGATTATACGTTGGAAGAAAATGCCGAAACTATTGGTGCAAATGAAAAAGTAAGCAAACAATTTGTTGCAAATTCATTGGCGAAAAAAAGTCTTTCAGCTTGTGTTGCATTGTTCGATAATCGATTTGATTGTGCACAAGGTTTAGAAGATAAATCATTATTGGATGATTATTCACTTATAAGACAAGCAATATATTCATTACTAACACCATATATTGCTAATCAATTGAATATGGAAGCTGTACCGGAATTATTGAAATTAATCAATTCAAATATTGAAAATCCATATTTTATTTGGAATAATGCATCACGTGCTGAATTATTGAATTATCTACAGACACAGGAAAAAGAATTATTACGTAGCGGTGTTTGTATGGATGAATCATATGGTACAAAATTTGTTTATAGTTGCCATAAAGAAGAGCTTATTATTAGCGATATATTCGTACGAATATATAATAAACAGCCAAATTATCCATTGAATAATGTTAAACAATTTGTATTGGCATTGTTGGATAATCTTGGTTCGAATGCACAATATTTACATACAGTTAATGCAATATCATTTCCAACTAAAGAAGATTTTCAAATGGATGAACAACGTCGTAATACTATTGAACAATGTTTAACTGCATTGATTAATCTATTGAATTATAATGCTGGTATTGAACATTGTTTTGTTGGTCATTTTCGTAATATTTTTAGCCTGTTACGTTTAGAATCAGAACCAGAAGTTCAATCATTGGTGTTACGATTATTGATGAAATTATCCACCAATAAGGATTGTATCAATGATATTTCCAATTCAAATGTTTTGATTAATTTGTTGCTCATGTTACATATAACGTCACGAATTACTGAACAACGATCAAAACCATATATGGATATTTTGGAAATATTGCTATCATTCACCACAAATAGTGAACTAGTTAAAGAAGGTATTGGAAAAGGTATTCTTCTCTACGTTCTCCATCTGTTCATTATGCCCAATTTTAATACGGTACGTGAGAAAGCAGCACAATTGTTGATTAAAATAAGTGGCGATGTACTCAATGGACAATATTCATCGTGGGTATTGTCACATTTTTTACCTACATTATTTTTGAATGCCATGAAAGATGCTCCACAAAGTGCCATCAATCTTTTTGATGAGAATAAAGAAAATCCGGAATTGATATGGACTGAAGATGCAAGGCTACGGCTAAATAAACATATCAGAGATCTAATTGAAGACCTGTATACACAACAGATCTCAAATCCATTACATTCATGGAAATTCAATGCTGATTGTGAATTTAAATGTTCATTAGATGATAATGAATTTAAGATATCAGGTGTTTATCTTCGATTGTATAATAAAAGCCCTGGTTGGATTCTTAGTCGACCGAAAGAATTTCTATTGGAATTATTGGAATATGCCAAAAATGCTTGTGATATATCAGATATTGAT
>Sar66
GAATATATCGGAAGTTATTGTTCACAATCAGATGGAAAAATTATATTCAAAAAAGGCGTTCTTGTTGAAGCTATGAAAAACGGTCATTGGATCATTCTAGATGAATTGAATCTGGCTCCAACCGAAATTTTAGAAGCTCTAAACAGAGTATTGGATGAAAATCGTGAATGTTTCATTCCAGAAACACAAGAAGTAATAAAAGCCCATTCACGTTTTCTCTTATTTGCAACACAAAATCCTCCGGGAAAATATGCTGGACGAAAAGTCTTATCCCGTGCGTTCAGAAATCGTTTCATCGAATTAAATTTTAGCGAAATTCCTATTGAAGAACTTGAAATTATTTTACATAAAAAATGTATGATTCCATTATCATATTCCAAACGAATGGTTTCAGTCTTAATACAACTACAAAAATGTCGCTGTAAATCGGATATATTTGCCGGAAAACATGGTTTCATTACATTACGTGATCTATTTCGTTGGGGATATCGTTATATGAAATTTGCAGCAAAATTAGATGAAAGCATCAGATTTTTCGATTGGAACCAATTTCTAGCCAATCAAGGATTTATGCTTTTAGCCGGAAGAGTTCGTCACAATGAAGATGTTATTTTGATTAAAGGTATTCTGGAAAAAATTTTCAAATGTAATATATCTGTTGAAGAATTATTTGATATGCATGAAGAAAAAGTTGAATCAAAAAATATTTTCACAAATTCTATCGTCTGGACAAAAGCTTTTAAAAGACTGGGCACTTTACTTAGAGAAGCTATCGAATTCGAAGAACCAATACTATTGATTGGAGAAACTGGTTGTGGTAAAACGACCATCTGTCAATATTTTGCCACAAAAAGTGAGAAAACTCTGAAAATAATCAATTGTCATATGAATACTGAAAGTTCTGATTTCCTTGGAAGCTTACGACCGAATCGAAATGCTTGCCATGGCCAGGATGAAATGCTTTTCGAATGGGTAGATGGCCCATTAGTTACTGCTATGAAGAATGGAGATTATTTCCTTGTGGACGAAATATCTCTAGCAGATGATTCTGTTCTAGAACGTTTAAATTCAGTTTTAGAACTAGAACGGACAGTGTTTTTGGCTGAAAATAATGATTCATTTTGTCGAATCAAAGCACATGATTCATTTCGTTATTTTGCAACCATGAATCCTGGAGGAGATTTTGGCAAGAAAGAATTGTCTCCAGCTCTTCGTGATCGATTCACTGAAATCTGGTGTCCCGGTTTTGAAAATTATGATGACATATATCAGATCGCCTTTCATAACCTCGAAATAATTGATGAAGAAATCAGAAAAATAGTATCCAAATCGATTCGTGATTTCATCGAATGGCTCGAAAAATTGGTTAACAAACGTTTCATAATAAGCGTTCGTGATATATTAAGTTGGACACAATTCATAGATAAAACATATTCAATTAAACCACAACGACTCAGTTTGTATGATGCATTTATTCACGGTGCTCATCTCGTTTACATTGATCCACTTATTATCGGCAATCAATCCATTGTCAATAAAAATGAAGAAATGAAAATAAATTGTCAAGAATACCTGCAAAATTTTAGTCAAAAATTTCCAGATATTCATTTCAAAGCCGATTGCAATGAAAATTCATTACTGGATAATCGAATTTATATTGGACCGTTTTCGTTTGAAAAAGCAGAATCTAATCGACAAAATTCACTCACAAATTACTATTGGCAAAGTACTGGTGTCCAAAATAACTGTGTTCGATTGATGCGAGCATTACAGCTTGATAAGCCTATTTTACTTGAAGGACCTCCTGGCGTTGGCAAAACATCATTAATTCAGGCCCTAGCCACTATCTGCTGTGATTCATTGATTCGGATAAATTTATCTGAACAAACTGATATCAGTGATCTATTTGGCTGTGATCTACCGGTTGAAGGTGAAGGAAATGCAGGAAAATTTGAATTTCGTGATGGTCCATTTTTGACCGCATTAAAAAGTAATGAACCAACATGGATTCTATTGGATGAGCTTAATCTTGCAACACAAACTGTTCTTGAAGGTTTGAATGCTTGTCTTGATCATCGTGGCGAAATTTTCATTTCCGAACTGAATAAAACATTCTCAGTGAATAAAAACAAAACAAGAATATTTGCAACACAAAATCCTTATTCAATGGATAGAAGTCGAAAACGATTGCCTAAATCATTTTTAAATCGTTTTACTGTTGTATACATTGAAAATTTGACTGATGAAGATTATTATTTTATTCTTGTAAACATGTTTCCGAAAATTCCTCACGACAATATTCAACGGATGATTTCAGTTAATCGTCAGATTTGTGAAAAAATTGAACATGAAAATTTCGCCAAAAAAGGTGGACCATTTGAATTTAATCTTCGTGACCTTATTCGTTGGATACAATTGATTGATAAATTTCAGGAAAAATATTCTCATATTGAACCTGAATTATTTTTTGATTTCATATATACAAACAAAATGCGAACTTGGGAATGTAAACAAAAAATGCAACAGATTTGTTTGGACGAATTCAAAAACGTTAATCATATACCAACAATGTGCTACCTGAACAGTTCATTATTCCAGATGGGATTAGCTATATCAGAGAGATTATTTAATCAAATAGATAATCGTAATATTCATTATTGTTTTCGTGAACAAATGGCCATTATCGAATCGATATTGATATGTATCGAAATGAATTGGTTAACAATATTGATTGGTGATTCTGGATTGGGAAAAAGCCATATAATTCAACTTGTTGCCGATGTTCGTGGTCAACATTTGAACATTATTCATGCCAATGCCGAAATGGATACCATCGATTTGCTTGGTGGTTTTGAACAAAAAGATGTCAATGTTGATCTCAAAAATATTGAAAAAGAAATTGTCACATATGGATTTATCGAAATCGCCAAAAGAAATCAAGATCATCTGTTATGGCCCAAGTTTTTTGCATATATTTTTCGTCTTTCAACTAATACCTTGAAATTCAAAATTAAAACTTTGAAAAAAATTTTGAATTTATTCAAAGATTGCCCACAGCTTTTATCATTTCGAAATCAGTTGCAAAAATTTGAAACAATCGATGACCAACATAATAATAATAATAATGGTACATTCGAATGGAGAGATTCTTCTCTTGTCAAATCAATTCGAACCGGCGATTGGGTTGTCATTGAAAATGCTAATCTTTTGAATCCTGCTGTTTTGGATCGTTTCAATAGTCTACTCGAACCGGGTGGAAGTTTGACAATCAACGAAAAAGGTTCGATTGATGGCCAAATTACTGAAATTCATCCACATTCAAATTTTCGATTATTTTTTACAATGAATCCAAAATTTGGTGAACTATCACGTGCTATGCGTAATAGAGGAATAGAAGTGGTCATGTTTCCTGTTACTGAAGATTTTAAACATTCATTGGATGAATACAGACAAATTCTTCATGAATATGGATTCAAAATTTCCGATCAACAAATTGAACAATTTTCTCACAATAGACGTGAATTTTTTCAATTTATTGAACAAATAATTTTAAAAAGCCAACAAATTGGTTCCAATCATCAAAACGATTCAAATTTTGAAAATATTGAATCTGATCCTTCAATGTCAGTTTCATTGTCAAAATTTAATTATTTGTCTAATGATTCTAATTTGCATTATGCAATGCAAGATTATAGAATACTTTTCAATTCAACATTCTCCTCTGATAATGATTCATTGAAAGTGAGATTGTTTTTTGAAAATTCATCTTTGGCTGATTTTAATATACGATTTCGAATATTTTCTACATCCAATGATTATGTCAAATTATTGTACGAAAAACTTTTTACCATATTCAAAGATGCACAATCATTTTTCGATCATGATCTATTTGATTTTATCAAAAAATTACCAATTGATTTTCGAGAAAATAATTCTACCTGTTTATTTATTTCTAAAAATATGAAAGAAAAATTTGATCAATGGAACAAACACTTGAACAATTTTCATATGAATTTATTTTGGACAGATCTTAAACAACGTTTGCCATCAATACATTCATTGCTATTATGTGAAGAAATGAAACAAATGGATGTTTTTATTTCTATTGAAAAATTTTTGACCACAATTTTTCAACAACTAGATCATATCATTACGATTACGAAACCAAACGATGATCAAGTCATAACTATTCGTGAAACTTTAGTCGTTTTTTATCAAATTTTTTCAATTTGTACTCAATATCACCATGAACCACAAAAATTTATCAAAGAAAAATTTTTTCCAATTTGGTTTTTATTGAAT
>Sar67
GTTTGGAATTATAAATCACGCCGGTGTATATTTACATTGTTGGGTCATTTGGATTATATTCGTGTTGTTAAATTTCATCATGAATATCCATGGATTTTAAGCTGTTCTGATGATCAAACTATTCGTATATGGAATTGGCAATCACGTACCGGTATCAGTATTTTGACTGGACATAATCATTATGTCATGTGTGCTCAATTTCATCCAACCGAAGATCTTGTTGTTTCCTGTTCGCTTGATCAAACTGTACGTGTTTGGGATATTTCTGGTTTGCGAAAGAAAAATGTTTCGCCCGGTCCTGGTGGTCTTGATGATCATCTAAAAAATCCACATTCAGCCGATTTATTTGGTTCATCCGATGTTTATGTTAAACATGTTCTGGAAGGCCATGATCGTGGTGTAAATTGGGCCGCTTTTCATCCAACCATGCCACTCATTGTTTCAGGTGCCGATGATCGTCTTGTTAAACTATGGCGTATGAATGAATCAAAAGCCTGGGAAGTAGATTCATGTCGTGGCCATTATAATAATGTTTCATGTGTCATATTTCATCCAAAACAAGATCTAATATTGAGCAATTCTGAAGATAAAAGCATTCGTGTTTGGGATCTAACTAAACGGACTTGTTTATCTTCTTTCCGTCGTGAACATGAACGATTCTGGATATTGACTGCACATCCAAATCAAAATCTATTTGCAGCTGGACATGATGGTGGAATCATTGTTTTCAAATTGGAAAGAGAACGTCCAGCATTTACTATTCATTCTAATTTTCTTTTCTATTTAAAAGATCATTTTCTACGACGATTAGATTTTACAACGGCTAAAGATATCCCAGTCATACAGCTACGAAATCGTGGCCGTATACCACCGCATTCAATTTATTATAATCCAGCTGCCAATGCAATGCTTATTACATGCCGATCACCAAATGCAGAGAATAGTATCTATGAGCTATATCCATTACCGAAAGAAATTGATGGCTCACAAAATACTGATCCACCGGAAACAAAACGTTCAGCAGGTTTGACGGCCATTTGGATTGCAAGAGATCGTTTTGCTGTACTGGATCGTAATCATCAGATTATAATAAAAAATCTTAAAAATGAAAACATTAAAACCTTGACAACAAGAGCATGCGATGAAATATTCTATGCCGGTACTGGAATGATATTGTTACGTGATACTGATGGTCTTGTACTATATGATATTCAACAAAATCGTGAATTGATCAATGTAACATGTCCAAAAGTTAAATTTGTCATCTGGAATAATGACATGTCCAATGTATGTTTATTGAGTAAACATCAATTAACAATTTGTAATCGAAGATTAGAAATTAGTGCAACAATAACGGAAACAAATAAGATTAAAAGTGGTGCCTGGGATGATCTTGGTGTTTTCATCTATACAACATCGAATCATATAAAATATGCATTATTGAATGGTGATCATGGTATTATTCGTACATTGGATTTGCCTGTTTATCTTACCAGAATTAAACAGCAACAAGTTTATTGTTTGGATCGTGAAATTAAATCAAAAATTTTGAATATTGATACAACAGAATTTAAATTTAAATTGGCATTAGTTAATCGTAAATATGATGAAGTGTTACACATGGTTCGTAATGCTGAATTGGTTGGCCAATCTATTATTGCCTATTTGCAGAAAAAAGGCTATCCTGAAGTTGCATTACATTTTGTTAAAGATGAAAAAACTAGATTCGCTTTAGCATTAGAATGTGGTAATATTGAAGTTGCATTAGAAGCGGCAAGATCATTGGATGATCAAACATGTTGGGAACGTTTGGCCGATGCAGCATTAATGCAAGGTAATCATCAAGTGGTGGAAATGGCTTATCAACGGACAAAAAATTATGATAAATTATCATTCCTTTATTTGGTGACGGGAAATTTGGAAAAACTACGAAAAATGATGAAGATTGCCGAAATTCGTAAAGATACATCAGCTCAATTCAAGAATGCATTGTTATTGGGTGATGTTGAAGAACGTTTAAAAATTCTTCGTAGTTCTGATCAATTGTCTTTGGCTTATCTTTGTGCCACTACACATGGTCTTGAATCCGAAGCCGAAGAAATGAAACAGATGCTTGATCCGGAGAAAAAATTACCTGTGCCTGATTCAAATGCTGTGTTATTGCAACCAACTTTACCGATTTTGCCTAATGAAGAAAATTGGCCATTATTAACCGTTACACGTGGTTTCTTCGAAGGTGCCATGGCTGCGACAAAAGGCAAAACTGGCCTAAAATCAGCTTCCGATATGTTAATTATTGATGAAAATGGTGGAACCGATGCTGGTGAAGGTGGTTGGGGTGATGAAGCCGATCTTGATCTGGACAATAATGGAAATAATGCAATCAATGATGATGACGATGATGATCTTATGCATGATGCAAAAGAAGATGGCGATACACCTGGTTGGGATGTTGATGATCTGGATATACAGGACTTACCACAACAGGAAGCAGGAATGGATGAGAATTATTTCGTGGCTCCAACACGTGGATATCCACCAACACATTATTGGATCAAAAATTCAAAACTTGTTGTGGATCATATTTTGGCTGGATCTTTTGAGACTGCTTTCAGACTTTTAAATGAACAG
>Sar68
TTCGGTGCAAAAATTTTTGTTATAAGTGCTGCTGAACCAATGTTACCATTGTTGATAGATGATGCTGCACGTCCTGAACATGAAGTTGGTGATGGATTATCCACCGTGAATCAAGATGTTCGTCTTGATAATCGTATATTGGATCTTCGTACTTCAACTAATCAGGCCATATTTAAACTTGAAGCAGGTGTTGTTCATGTTTATCGTCGATCATTGGAACGACGTGGATTCGTTGAAATTCATACACCGAAAATTATACCGGCTGCTAGTGAAGGTGGTGCCAATGTATTCGAAGTGAGTTATTTCAAAGGTTCAGCTTATCTGGCACAATCACCACAATTCTACAAACAAATGGCTATTGCTGCCGATTTTGATCGTGTATTCACCATTGGTTCGGTATTTCGTGCCGAAGATTCCAATACACATCGTCATCTGTGTGAATTTATTGGTTTGGATTTTGAAATGGCTTTCAATTATCATTATCATGAAGTATTGGATGTGATTGGTGAATTATTTGTCGAACTATTCAAAGGATTACAACAGGAATATGCTGATGAGATTAAAACAATCGATCGACAATTTCCTTGTGAACCGTTTAGATTTTTGGAACCATCACTTCGAATTAATTTCTCTGAAGGTGTAAAACTTTTACGTGACAATGGTGTTGAAATGGGTGATGAAGAAGATTTAAGTACAGCAAATGAAAAATTATTGGGCAAAATCATTAGACAAAAATATGATACCGATTTCTATATTTTGGATAAATTTCCATTGGCTGTTCGACCATTCTATACAATGCCTGATCCAGATAATCCG
>Sar69
ATGGTCAAAGAGACAGCTTATTACGAATTACTTGGTGTATCACCAACATGTTCACAGGATGATCTGAAAAAAGCATACAGAAAATTGGCACTCAAATATCATCCAGATAAAAATCCAAATGAAGGTGAACGATTCAAGGCAATATCGCAAGCATATGAAGTATTAGCCAATGAGGAAAAACGTCGATTATATGATATGGGTGGTGAGAAAGCAATCAAAGAAGGTGGTATGGCTTCAGCAACATCACCAATGGATATATTTGACATGTTTTTCGGCATGGGTCGATCAAAACGTGATCATGGGCCACGAAAAGGAAAGGATATGCATTTTGCATTGAGCGTAACATTGGAAGAACTTTATAATGGATCAACACGTAAACTTCGTGTTTCTCGTAAAGAGATATGTGAAGGTTGTAAAGGATCTGGTACTCGTGCACCTGGTATCAGCCCCGAAGCATGTACTACTTGTCATGGAACTGGCATGCAAATTCGTGTTGAACGTCTAAGAAATAATTCCAATTTCATTCAACAAATTCAATCTGTTTGTAGCGAATGTCAAGGAAATGGTGAAAAAATTGCTGCTAAAGATCGTTGTAAAAAATGTACTGGAACTAAGGTCATCAAGAATTCAACATTATTAGAGGTTCATATTGATAAAGGTATGATTGATGGACAGAAAATTGTATTTTCCGGTGAAGCCGATCAAGATCCTTCATATGAACAACCGGGCGACATTATTGTTATTTTGGAACAAAAAGATCATGAAGTTTTCAAACGAAGCAACGGTACCAATCTAGTGATGTCAATGAAAATCAATTTAACTGAAGCATTATGTGGTTTTCAAAAAACAATCACCACTTTGGATAGTCGGACATTATTGATTACAAGCTATCCTGGTGAAGTAATCAAACATGGTACTATTAAATTTATTGCTGGTGAAGGTATGCCAACATATAGAAATCCATTCGAAAAGGGTAAACTTATTATAAATTTTACCGTTGATTTTCCGGATAAAATTGATTCTGCAATTATTCCAAAATTGGAACAATTGTTACCTGAAAGACCGATTCAAGATATTCCAATGAATGATGTTGAAGAAGTAAATCTACATGATTATACTATGCATGATGAAGAACGTTCACGACATAATCATCGTGAAGCATATGATGCATATGAAGAAGATGGTGATATGAATCATGGACCAGGTGTGCAATGTGCCACACAT
>Sar70
TATGTAGCAACATCGGTTATGGAAATAGATTTTGAACGTATCGATATTAATCAATGTCCAATTGGTGAAGGAAATCCATCACCGAATTATTTTGCCGATACATCACGTTGTCAGAATCGTACTACAGAATGTGAACCATTACATGGTTATGGTTTTCGTCGTGGTGGTTATCAATGTCGTTGTCGTCCTGGTTTTCGTTTGCCAAAAACAATACGTACACCATTCAATGGTGAACGTATTGAACGTGCAACAAAAGCTGAATATGATAAATCATTTCATTGTTCAAAAATTGGTTATATTGCCGTCAGAACACAGAATGTATTACCAATTGATCCTATTGAACGACGACAATTGATACATAAAACAGAAACATTAACCGGTGTAAAAACAAATTCAACAAAATCAGCACGTATTGATCCATGGACATTACAACAATTTATGAAACAAATACGTCCAGATAATTGTCACCGGTATTCACGTGAAGATCTTACATTACGTGGTGATGTTGGTTTTGGTAAAGAGATTCAATTCGAGAATGAAGCACGTATGGCGCTACGTTTAGCACATTTTCTTTCCGCATTCATACAGACTGTTGATCCAAATCAAACATTTGCTGAATTTCGTGTACCGGATCGTCCATTGAATAAAGATCAGGTTATCGCTGAAACACTGGCCACATTAATTGGTGATCGGCAACTGTATGGAGTTAGTGTTATATTTGAAAATGAAAAATTCTCTACAAATCTAACAAGATTCGCTCCGTACGCTTATCGTTTACAACGGAATGATAGAAAATTTTTTGTCGATGATCTTGAAAGATTTGAACCAACAAGCCCATATCATTATCGACAACGTGAACTATATCGTTTGTTGCGTGATCGTTATAAATCATTGGATGAAAATTCATTAGAAGAATTTACAGCAAAAATTGAAATTCGCTATAATTCTAATGGTCATTCGACAATACGTTATGACCAGTATCCATTACAATATAAAGCAGCCACATTAATGAATGGACAATGGGCAGCACCATATTATGATTGTGGTGGTTACCATAATCGTTGGTTGATTAGTTATGGTGCACCATTTTTTAATAAAGATAAAGTTAGCGATCGTTTACAGTTACAAGGTTTTGTTATTGTGGATATGCCATTAAAAGATTTGGACATTAATCAATGTGGTACTGGTGATCCATTGAATTGGGCAAAAAATTCTCATCATTCATCATCAGCAGCTGGATTGAATCGTCATCATCATCGTCCATTTTATTATCCACCAGTACAATCAACATCGGAATTTTTACATCATCATTATTATCAGATGCCAAACGCATTTCGTAATACACATAAATGTGATCGTCTTTCATCATATTGTGTGCCGATATTGGGCCGACGTTTTGAACCTGGTGGTTATAAATGTCAATGTGAACAAGGTTTTGAATATCCATTCAATGATCATATCACTTATTTTGATGGACAAGTTATGGAAGCTGAATATATAAATATGTTACAAAATCAACCATCACGTTTTGATACATTGGCTTGTCGTGTTGCTGGTGCTCGTCCATTATTTATATCCGGTTCATTGTCATCGATTTTGTTGATTATATTGATGGCATCCATTTCAAATATTTTCATCAAAATTCTATTCACTGATCATTATTTT
>Sar71
AACTCAAAAGAAAGTATGTTAAAAACTGCGATGCAAACACAATTGGATGGCGTTAAAACAGGATTGATACATTTAAAAGCTGCTGCGAATGACATAAGCGAAATTAAAAACACTATTCGTCTTATCGAAGAGACATTTCCATCAATCCCAATGCTATATGAAAAATTGAAATATGTTCGCGAAGAATCGATGAAACATAGTCAATATGCTGTGTCGATGGAAAATTTGAAACATATTTTCAATGTACCTGAAACGGTTGCAAAAACTCGTGAATTGATCATGGAAAATTATTTGCTCGAAGCACATTTGAATCTTTATGAATTGGAAAAATCGCGCGACAATCTACTCTTTCAATTGCATCGTTTGGCGCCTACCAACAACGCCGACAAGAACATGTTAAAACATTATTATGCTGAAGTTGAAAAATTATCCGAAGAATTGGGCAAACAACTTTGGCTCATTATTCGTTTGACATTGAACACTGTACGAAAAGAACCTTCGTTGATCGTCACAGCTCTTCGTATAATCGAACGTGAAGAATTACTAGATGAAGCAGCAATGAAACGAGCTGAATCTACAGGGTTCATGTCACAAGGACGACCGAAAAATTGGAAGAAACGAGTATTTGAAATCCTGGAAGAAGCGGTAAACGAAAGAATCGCTGGTAATAAATTTCATGAACGATATGAAAATAAAATGTGGCTAGTAATGCATTTGGAAATGACAAGAAAAATCATTTTGGATGATTTGAAAGTCGTTAAATATGCATGTGTTTCATGTTTTCCGCCATCGTATGATATAGTTCGACGAATGTTTCATCTTTATCATCGATGTTTGAGTGCCTACCTGCAAGAATTGGTCAGCACACTTGAAGGCAACGAATACATTACTCTTTTAAATTGGCTCAATGCCTATGAAGGAACTGAATTGCTTGGACATCCTGATCTTCGTTTCTCATTAAAAGATGATTGCTTGCCTCCACTACTTACCGATGAAATTATTGAAGATCTTATGACCAAATATCTGTTGACTGTCGAAAAGAATTATAAAGAATGGTTAGCCAACACCATTCGTCATGAATCAAAAGATTGGCATACGAATCACCATCCAGAAGCTGATAATTCTGGCCATTATCAAACGACGACACCTGTTATTGTATTTCAGATGATCGACCAACATTTACAGGTAGCCAGTATAGTCAGCATGGATCTAGTCAATCGAGTATTACTTTTGTCAATGAAACATTTGACTGAATTCGCTAAACAATATCAAGAAGCAGTAAACAAATATGCTAAAAGTCATTTTGATAATCGAACACAAAATTTCACTCCCAACATGATTGCCATTTCAAATAATTGTTCCAGTTTGATGGATAATGCCTTAAAATTTCAAAAAGAATATCGTAAGGATGACTTGAATCAATTGAAGATGGATAATGCTTTTAGCAATATGATCAAATCTTTTGAAAAGCTCAAGGAAGAAAGCATAGGCTATTTGATTAAGGAAATTTTATTAGATGTTGATTGTGAAATCAACAAAGTTGGCAGTATTGAATGGTTGGAAGGAACCGTTTCGGTGGTCGATAATGTTCGTCTCACTCTTGAGGATTATTTACGTGACTATGTCTACTTGAAAGATGCTAATTCAGATGCCCTTAAAGTGCAATTGCAAAAAAGCCTAGCAAAATCTTATATTGCATCAATTCTTTCGAAGCGAACTCCATTAAGAAGCCAAAGTAAACGGGAAGATTTTGCTCGAAAATGTATAGAAGAAGCCAGAACAATTGATGAAACTATTGAAAAATTACCAACTAAAATAGAATCCAATTCTGGAGTTGAAAATCCATTCAAAGTTGTTCCTATGTTAATGGATTTTCTCAAACTAAATGATTTGTCCATGCTATATCTCGAAATAATG
>Sar72
ATGGGCATTACAAAACAATATCTACGATGGACAGCGGCTGAAAAATTCGGTGTTATCGGTTCACCATGTCAAGCAATACAATTACTGCATCAATGGCCTGGAATGACAATGACGGATCGTATTTGTGCTACAGCAGCTTGTGAAGATATTGTTTTCTGGGATCTTAAAACATGTCAACAAATTGAACGAATAGATATTAATGATGATGATGGTTCAAATTCATCATCGGCGATGACAAAAAATTCAATGATATCATGTATGGCATTCAATGATAAAAGTATGGTCATTTGTAGTGGCCATCATGATGGCTCAATTCGATTGTTTGATTGTCAAGAAGATAGAAAATTAAAAGTTATATTTTCTGGCCATCGTGGCTGTGTTACATGTATCGCATTGGATCAAACTGGTCTACGTATTGCTAGTGGTGGAAAAGATACCGAAATTGTCATTTGGGATGTTGCCAATCAATCTGGCCTATTTCGTCTTAAAGGTCATAAAGGTCCAGTGAATAAATTGGAATTCATGAGACAACATCCTTGGATATTGATATCGGCGTCAAGTGATACGTATATAAAATTATGGGATCTTGAAACACAACATTGTTTTCGAACAATAGTTGGACATCATACTGAAGTATGGAGTTTTGTTCTATTACGTAATGATACGGAAATCATTTCTGGTGGCTCTGATTCTGAACTAAAAGTTTGGAAAATAACATTTGCCGAAGATGAACAAGAAGATTTTCAGAAAAAATTGGCTGAATCTCGTGCTAAACGATTGAAACGATTACAATTGCTTGGTGATGATAATCATGATGATGATGATATCAACAATGATGAAGATGTTGATAATTTTATTTTAATCGAAAATTTTGGCACCATCCTCAGAAAAAGTATGGAAAAATTGACCAATATTTTCGTCGATCAAACTGAACGTTTATTAGTATGTCATGGTAAAGATAATTTTATTGAATTATTTAAAATACGTTCCAATGAAGAAATTTCCATGAAAATGAAGAAACGAATACGTAAAGAAAAGAAACGAAGATTAAATGAAGAAGATTTGAATAATGATAATGAAATGGAAAAAATTGAATCCACAATAATTTCAGATGAAATCGAACGTTTAGATTCGATTAAATCGGTGGCAAAAATTCGTTCGATTGATGTACGATTTATACGATCTATCGATGGTGAACAAGAATATCGTCTATCGATTCTATTGTGTAATAATCAAATTGAATTTCAACAAATTTTGATAAAATCAATTAAAAATCAAACAATCGAATCGAAACAATTATCAATCATCAATACGATGGGCCATCGAAATGATATCCGTACGATTGCAATTAGCTCAGATAGCTTATCAATATTAACGGCAAGTTCTGATTCAATAAAATTATGGAATAAATCCAGTTGTCGTTGTACAAATACAATCAATGATGGTATTGAATATCCACTGTGCATGACTTTTGTGCCGGGAAATAAACATGCTATCGTTGGTACAAAAACGGGTAAAATTCAAATAATAAACCTGTTATCAGCATCGATACAATCTACAATCGACGATGGTGTTGGTCAACCAATTTGGTCATTAAATTTATTACCCAATTTAACCGGTATCGTTACTGGCTGTGAAGATAAATCGGTTAAATTTTGGTCATTTAATCTTATTTTTGAACAACAAAATGATGATCAACAACAACAACAACAATCGACAGAATCGAAAATTCTAACATTAAATCATGAACGAACATTATCAGTGGATGAAGGTGTCATTTGTACGAAAGTATCACCAAATTCAAAATTCATTGCCGTTGCAATGTTAGATAGTTGTGTGAAAATTTATTTCTGTGATTCACATAAATTTTTTCTATCACTTTATGGCCATAAATTGCCTGTACTTTGTATGGATATATCATATGATAATCGTTTAATTGTCACTGGTTCATCGGATAAAAACATTAAAATCTGGGGCATGGATTTCGGTGATTGTCATCGATCATTATTTGCACATGATGATAATATTCTTTGCTTACAATTTGTGCCGAAAACACATCATTTTTTTACAACATCTAAAGATCATCGTATAAAAATGTGGGATGCTGATACATTTGAAAAGATAACGTCATTGGAAGGACATCATGGTGAAATATGGGCAATGGCTATTGCACCGAATGGAAAATACATGGTAACAGCATCACATGATAAATCGATACGTTTATGGCAAAAAACACAGGAACCATTGATTCTTGAAGAAGAAAAAGAATTGGAAAATGAAAAAGAATTTGATTTAGTTGGAGAATCACATACAACTGTACCTGGTGAATCATCGTTGAATCATCAAGAATCAGGTCGTGCACAGAAAAAAACCACCGAAACTATTCGATCGATTGAACGATTAATCGAAAGTATCGATATCTATCGTGAAGAGATTGAAAAACTTGATCATTATAATCAACAGATGACTATTTATGAAAATCAACATACCAAATCAAAGGATGGTGAAATGAAAAAACCATCACGTGAACCATGTAATCCGAATCTAACGATTTATCGTACAGAATGTCCACGTCGTTTTATGTTGGAAATACTTTTACGGATTCCATCCAATGAACTTGAAGAAACATTATTACAACTGCCATTCTATTATATTCAACAATTATTGCAGATTCTTTCCGAATTATTAGAACGTCGTTGGGAAATTGAATTAATTTGTCGTTGTGTTTGTTATATTGTACGTGTAAATTTTGGCCAAATTACTTCATGTTCATCATCGATGGCACGATTAATCGATAGAATTCGTCAACAAATGCAATTGGCAATCGAATCTGTTGAAGAATTAGCTGGCGTTAATAATGTTGGTTTAAAATATTTTGAAAATATTTTCGAATCACGACAAAATGTATCATTATTTGCAGAGGTATTGGTGGAAAATCGAATGATGAAAAATAATAAAAAACATAAAAAACGTAATAATCAAACGGCACCAATATTGACATGGAAT
>Sar73
AAATCTCATATTCCATATCGTGATAGTAAGCTTACTCGTATATTACAAGAATCACTCGGCGGTAATTCACGTACTACAATCATTATATGCTGTTCACCGGCATCATTCAATGAAATGGAAACAAAGTCAACGCTTGAATTTGGTCGGCGAGCCAAAACCATCAAGAACGTTGTCATAGTGAATGAAGAATTGACCGCTGAAGAATGGAAACGTCGTTATGAACGTGAACGTGAAAAAGTTACCAAACTTCGTGCTCAACTTCAACGTTGTGAACAGGAATTGACACGATGGCGAAACGGTGAATCCGTACCGCCTGATGAACAATCAGGATTGGTTAGAGATCTTGATACTAGTACACTTAGTCTATCCGAATCAGTTCATAATTTGCCTGCTGCTTCCGCTCCAGCAATGAATATTAATGTTCCAATGTTTGCAGCTACAACTAACGAACCATTAACAAATGAAGAACGAATGAAATTCGAAGAAGAACGAGCTCGACTTTATGCTCAGCTTGATGAAAAAGATGATGAAATTGATAAATATAGTCAACAGATTGAAAAATTAAAAGAGCAAATTGTCGAACAGGAAGAAATATTCACATCATCTAGACGTGATAATGATGTCCTACAAGCCGATATTACTCGTTTTCAACAGGAAAATGAATCTCTTAAAGAAGAGGTTAAAGAAGTATTACAAGCTCTCGAAGAGCTTGCTGTTAATTATGATCAAAAATCACAAGAGTTCGAAACAAAGAACCGAGAATTTGAAACGTTAAGCGAAGAATTGACACAAAAATCTTCACTATTGAATGGTCAAGAATCAGAATTACAACAAATAAAAGAACAGATGAATCATCAGAAGCGACGATATGTAGAAATGGTTACAAATCTAATGAAAGATCTCAGCGAAGTGGGAATCGTTTTGGGTTCGAATCAAAATGCAAGTTTTATTGGTGAACTAAAAATATCAAATGATGCAAGCAAATTGGATGATGAATTTACTGTTGCTCGATTGTTCATAAGTAAAATGAAAAGCGAAGTCAAAGCACTTACGACTCGAACTGCTCATCTTGAAACATACCAGTCATCTTGTAATAAAAAGATTGAATCATATGAAAAAGAATTGCAGGAACGTCGTTTACTTATAAGCCAATACGAGGCCAAGATGAATTCATTACAAGAAACGATAAAAGAAGCTGATAAAAAACTACGCGTTCTGGAAGAAACTGTTGATCAGCTAAATGAAGAATGTGCTAAATTGAAAGCAGCCGAAGAAATGCATCAGGTTACATCAAAAGAAAAAGAAAAGGAAAAAGATTCTGTCGAGCAAATGAAAAATGCTCTTGAACAACAAATTGAAAAACATAGAGAAAATCATCAAAAACAATTGGCCACATTACGTGATGAAATTGCCGAACGCCAATCAATGGTCGATCAGTACAAAGATTTGAATCAAAAAATGACCCTTGCTCTAGAACGATTACAACAAGATTATGATAAGCTCAAAGCCGAAGAAAATGACAAGAGTGCAAAATTGCATGAAATGACATTGTTGAATGAAAAATGTGAACAGGCCAAACAAGATCTTAAAGGACTAGAAGAGACTGTTGCCAAAGAGTTGAATAGCCTATTCAATCTTCGAAAATTATTTGTCGAAGATATTAAGAATCGGTTTAAAAAGATTTCGATTGGTGAGGAACAGGATGATTCTTCAAATTCTGGTGGATCATTAGCCCAGAAACAGAAAATTGCCTTCCTCGAGAACAATCTTGAACAATTGACTAAAGTTCATAAACAG
>Sar74
AATCCTAATAATAATTTGATCATAGTGATGACATTATCATTGCAAGCGCTCGCATCTTTGGCCGTCAAACATCATCTCAATTCAATGGAATCGGCTGCCGAACGCATTGGCCATCTATTCCATTCATTAGGTGTCGATTACATTTTCGATCTTGCTTTAGCTCGCCATATTTGTCTTCAAGAATCGTGGCAAGAATTATCGCAACGATTTGTCTCGAATTCAAACGCTAAACAACCATTATTGTCATCAACTTGTCCTGGTTTTGTGTGTTATGCTGAAAAATCACAAGGTAATATTCTGGTTCCACTTCTCAGTCGTATCAAATCTCCACAACAAATTATGGGCCTTTTGGTGAAAAAACGGTTACATTTAGTCGATGGTCAAGTTTCCAACGTTCTTCCAGATCGAATCTACCACATAACATTAATGCCGTGTTATGACAAAAAATTAGAAGCCTCTCGATTGGAAAATCGTCTTGATGAATCGATTCCGGAAGTAGATTGTGTCATCACCCCATTAGAAGTGGAAAAGATTCTTGAATTCAAGCAAATCAGAAATTTTGATTCACTTGCTTGCCGACCTCTTGATCAATTCAATGTTGGTTTCAGTCCTGATGGAAAAATACAATCGCATCGAGGATCAGGATCAGGAGGCTATGCCGATAATTTATTGCGAATGATGACTATATACCAAAAGATAGCCACACAAGATTTGATGCAAAGTGAGTTTGAATGGAAAATGGTACGAAATGCTGACTTTTTGGAAATTAATCTTTACAAATCGGAAATGGATTCTAAGCCCTTGGTATCCTTTGCCATATTAAATGGTTTTCGTAACGTACAGAATTTGGTATCACGATTGAAGCGAAAATCCTGTTCATATGATTATATCGAAGTATCAGCTTGTCCTAAGGGTTGTCTGAATGGTGGGGCTCAATTTCGCAATATTCCATTCAATAAGGAGATGAATGAAAAATTAACTCCAGATTCGGATCCGATCTTGATCACTTTCGAACAAGTCCAGAAACTTTATGATCAATTACCAAAGACCGAATTGGATTTATTCATCAATAATAGCATAGAAAATACTAAAACTGGTGAACTTTATACAAAATTGCAATTGGATGATCAATTTCGTCAAAAATTTCGTACAGAATTTAGAGTTTTGGAGAAAAAATTTAATATTTTAAATTCAAATTGG
>Sar75
GCTTTGGGCCAAAGGTTTCACATAACGAAATATCCTACACTCAAAGTAATGTTGAATGGAAAGCTATTGAAAAGAGAATATCGAGGGCAACGTAGTTCCGAAGCAATGGCCCAATATCTTCGTGATCTTCTTAAAGATCCAATTATACCAATCAATTCTTATGACGAGTTAAATAAGATCGATGAGAAAAAAGGAGCTATAATGACTTATTTCCGTTCTGAAGCTGGTTTCCAAAAAATTGAATATGACCTGCTTCGCAAAGTTGCACGCGATCTTCGAGATGATTGTAAATTTTATTGGGTGACTGGTCCGCCTGTTGACAAATATAGCACAGCTGAAAAAATCTTGTCAATCAAATTCAAACCCTCGCGTTCATCTCCATCGCCAGATGATCTTGAATTTCCTACCGATTTGAAAAGCTATGATGAGCTGAGCACATGGGCGACAGACAAATGCATTCCATTGGTTCGTGAAATAACGTTCGAAAATGCCGAAGAATTGACCGAAGAAGGTTTGCCATTTTTGATTCTTTTCCACCATCCGGATGATAAACATTCGGTTGAATTGTACACTAAAACTGTCAATCAAGAATTATTGAGCGAATCCGGAAGCATTAATTTTTTATTAGCCGATGGAGTGAAATTCGCTCATCCATTGATGCATCTGGGCAAAACTCCCAAAGATTTACCATTAGTTGCCATTGATAGCTTTCGTCATATGTACATGTTTCCAAATTTCGACGATATC
>Sar76
ATGCATCACAAATATGAATGCGACATTGAAATCAATCTCTGCTTCTCCAATCCATGTCAAAATGGTGGTCAATGTGTTCGAAAAGAAGGTGGTTATTACTGTGATTGTAGCGATAATTTTGCAGGCATAAATTGTGAAATTAATGTTTGGACTGATATTTGCCGAACGAACTTATGTCGTGGTCGATCCAAATGTGTTTCACCAGCACCATCGATGCTTTTAGAATCATCAACAAATTTATTAGAACAAGATACAAAATCACCTCTTGACTCATCCATAACTAGTAATTCATCATCATCTGCTAATATTCGAGCAATAACAACTGTCCAGCCGCAACAACAAGAAATGGTTATCTGTACGGATTGTGTACAATCCGAATGGAGCACACCATTCTGTGAGCTACGGTCACGTTCATTTGTAACCGGATCATATCTTATATTTTCGGCACTCAAACAACGTTATCGATTAAATCTCAAACTTCGGTTTGCCACACGTCAGCCCAATGGCTTATTATTATACAATGGTCGCTACAATGAACTCCATGATTTCATCGGTTTGGAGTTAATCGATGGACGAGTTTATTTTTCTTTCTCGTTAGGCGGTGTCAATCGAGCTCAAGTTTCCGTAGGGCATCGTTTGAATGATGGCCAATGGCATCACGTGCAACTTAACTATGTAAATCATACGGCTACATTGATATTAGATAACTGTGATGAAGCTTTACTTACTGCCGTCGATCGTTATGATCTAGGGCCAGAATTTGCCTGTGCTAATCGTACCACTTTAATTCTTGAATCACGATGTTCAGATCGAATGCAAACCTGTTTCAGATTCCTTGATCTTACTGGACCGCTTCAGATTGGTGGACTTCCCCCATTACCAACAGAGTTTCAAGTTGAAAACACTGATTTTAACGGTTGTATATCTGATCTTCGTATCGATCATAATCTTGTTGATTTTGATAGCTACGTGGCAAATAACGGAACGATAATTGGCTGTCCGTCAAAAAAAAGTTTTTGCAATACCAATTCCTGTAATGGACGAGGTCAATGTGAAGATGCATGGAATGGATACGTCTGTCGTTGTGAAAACGGTTACACTGGTCAAGATTGCTTGATATTGACAGATACAGTCAGACATTTTAAAGGCAATGGATTCTTGTCATTCACTCCGAATCTTCAGCCATTAGCTTATCCTTGGTTGGTTAGCTTCGATATGCATACTTCTGCTCGTAATGCTATTATTGTTGCCATACAATTGGGTCAAAGCAGCATGGTACGGTTTGAAGTCATTGGTGGCAAATTGTCTTACGGTGTCGATGATCGAACGCCGATTGTAATCGAAGATATGGATATCAACGACGGGAAATGGCATCATGTTGAAGCACGCTGGATGGCTATCGGTATCACATTGAGTGTGGATTATGGTCAATACACTAAACGAACACGGCTAGATGGAGCAGAGATATTGGGTCTTTACATAGCCAAAGTAACTGTTGGTGGTCATGATACACCGGATGAAATTACTGAAGCCTACACGTATCGTTCACAAGCGCCAGCATTCATTGGTTGCATTCAATCATTGGATGTAGGCAATTCGAAAGAGTCATGGCTACGGCCAACTTTAGAAGATAATGTGTTCGTGGGGTGTCCAACTCCTTCTTCGAGCGGCAATGAACAATGCAAATCGGATCCTTGTCCATCGAACAGCGATTGTATTGTTAAGGGTATAAATGATCATGAATGTCGTTGTCATATTGGTTTTATGGGGAAAAACTGTATGCCCATTTGTGAATTGAATCCATGTTCTTATGGGTCAACTTGTGTAACAGCTAACAACACATATGGCTATCGCTGCCTTTGTGATCGTTTTCATTCTGGCTTCTATTGTGAAGATCTTCTACCGGAAACTTGTCCAGTAGATTGGTGGGGTTCGCCTATTTGTGGTCCTTGTAATTGCGACGCTACCAAAGGTTATGATGCTAATTGTAATAAGACGACAGGAGAATGTTTTTGTCAACCTAATCGTTTTCAACCAAACGGTTCTGATGAATGTTTTTTATGTGATTGCTATACCACTGGTTCTTACACGAATAGATGTGATCGTCAGACTGGCCAGTGTCAGTGTCGATTAGGCGTAATCGGGCGTCGTTGCGATAAATGTCCATCTCCATTTGCCGAAGTTACAAATCGAGGTTGTGAAGTAATTTATGATGCTTGCCCCCGAGCTTTCTCCGATGGAATATGGTGGGAGCGTACTCCATTCGGATCTAAATCAACCAGGCGCTGTCCGCCTTTTTCTACCGGTATGGCTCACCGTTTTTGTCGGCAAGGAGATGGTTGGCTAAAGCCTGATCTTTTCGAATGCCTTTCGGACCCTTTCCTTGATCTACAAGAACAATGGAAGATTATTACTGATTCTGATTCTCAACAAAATGGCAGCATAGTCCTCATAAACACTCAGCATTCTATCCGTCTGGTTAATGATCTACGAACAGCCATCAACGTAACGGATTCATTCTACGATGGTGATGTGCATCTCGTTTTCCGTTTGGTTCGTCGGCTAATTCAGAATGAATTGTATCAAACAGGCTTAAACTTGACTCATAAACAAGATCGTCATTTTCTTCGTAATCTATGCGAATCTACCAGTGCCATATTGGATCCTCGTTACTCCACCGTTTGGGAACGTATCGCTGACATTGATGTTGGCCCTGAACAGCTTTTGAAATTGTTTAATCAATATGCCGAAGTGTTGATCAATAACCAACGTGATACGTTTACCGAGCCATTTGAAATTGCCACCAAATGGCTAGTATTTGGTTTGGACACGGTTGCCACCCACGAACTTTGGGATTTATCCAGCTCATTTCAGCTGCAACAAAATCGTTTTGGTTCACATGACCATAAACCATTATCGGTCCGTCATTCCGAGCCATCACCATCGAATTCGACTTCGTCCATATATCTGGATTTCAGCTTACCTCCAGATCCGTTAATCACATCAAACACTGATAGAGAAGACGATAACCCCCTAGGTCAATCGAATCCATCAGTAGTCATACCCAAATATAACAACTATCCATTACGAAAACACAACATTGACGATATAACCAAAGCTATTATACCGTTGAAAATATTAAATGTCCAATCATTTGACGAATTACGATCGTCCTCACCATCATCGTCAGCATCTACATCGCCAACCTCATTATTCAAGCCACAACAGCAACAAAATTCATTGATTGGCTATACAATATTCACATCAATGGCTCAATTCTTGCCCAGCAATACAGATTCAACTGTC
>Sar77
TTAAATCGAAAAGAATTTGAAAATATGCCCATGGAACAACGTGTGCAGTATGAAGGTTTCCAGGCTGGTCTTTATCTTCGAATCGAATTGACGCAGGTACCGTGTGAATTGGTCACCAATTTTGATCCATCATATCCAATTATTGTTGGTGGCTTGCAGCATGCAGAGACTGACATTGGTTTTGTTCGTACACGATTGAAAAAACACCGTTGGTATAATCGAATATTGAAAACAAAAGATCCTCTAATCATATCATTGGGTTGGCGTAGATTTCAAACGCAACCATATTATTCCATTGAAGATCATAATGGTCGGAATCGTTTATTGAAATATACACCACAGCATATGCATTGTATGGCATCGTTTTGGGGACCAATAACGCCACAAAACACGGGTTTTGTTGCTTTTCAAAATATTTCAGAAAGAACCACACAATTTCGTATTGCAGCCACAGGTGTTGTTTTAGATCTGGATAAAGCTTCGCAAATTGTTAAAAAACTTAAATTAATTGGACGACCGATAAAAGTTTACAAGAAAACGGCATTCATTGGTGAAATGTTTAATTCGCCACTAGAAGTAACGAAATTTGAAGGAGCTGCCTTGCGGACTGTAAGTGGTATTCGTGGTCAAATTAAAAAACCAATTAGATCACCAGATGGTGCATTCCGTGCAACATTTGAAGATAAAATCTCATCAAATGATATTGTATTTTTACGAACATGGGTTAATGTACCGGTGGCCAAATTCTATGCAACCGTCACGTCATTATTGATGCCAATCGATCAGAAAGATCAATGGATCAGTATGAAAACTACCGGCAGATTACGTTATGAAAATCAAATAACCACACCGAATAATCCAAAATCTTATTATCAAGAATCGAAGAGAAAAGACTATCGTTTCAAACCAATGATTATACCGAATAAATTGCAGGAAGAATTACCATTCCGTTCGAAACCAAAATTAATGCCCAAAAAATCTAATCGAATCGACCGAATTGCCGTAATAAAAGATTCACATGAAAGACGAACGGATAATTTGATTAAAAAACTGAAAATGGTTTATCGTGAAACGACAAGACAAGATCGATTAGTGATGCAGAAACGTGCCGAACAACATCGAAAAGAATTGGCGAAAATTGAAAAAAATCGTGCCGAAAAACAAAAAGAACGAAAAAAACAAATTATGCGACAACTAGGAAAATCTCACAAAATT
>Sar78
ATGATTGAGAAAAAATTCCGCATTCAACGATTATTGGAATCGTTGGCTTCCAAAATACTGCTCATCGATGGTGCAATGGGCACAATGATTCAACGACATCGATTTGAAGAGAAAGATTATCGAGGATGTCTATTCGATGATCATCCGTGTCCGTTGAAGGGCAACAATGACATATTGTCGCTCACTCAGCCCGATATAATATATTCGATTCACAAGGAATATTTGGAAAGTGGTGCCGACATAATCGAAACCAACACCTTTAGCAGTACGTGTATTGCACAGGCCGATTACCAATGTGGCCATTTGATTGCTGAAATGAATCGAAAATCGGCTCGAATTGCCCGTAAAGCGGTTGAAGATTATATGGATGAACATCCAGACAATGGCTACAAATTTGTGGCCGGTTCATTGGGTCCGACCAACAAGACTTTATCGATATCACCTCGTGTGGAAGATCCATCGTTTAGAGATGTTGTCTGGGATGAATTGGTGGATGCTTATCGAGAACAAACACGAGCATTGCTTGATGGCGGTGTCGACATCATTCTGATCGAGACCATCATCGATACGGCCAATTCAAAAGCGGCATTGTTTGCCGTACGATCTGTGATGGAAGAACGTCACGAGAATGATATTCCCATATTTGTGTCGGCAACCATTGTGGACAAAAGTGGTCGAACATTGTCTGGACAGACCAGTGAATCATTCATCATAAGCACGTCGCATGCAAAACCGATGGCATTCGGATTGAACTGTGCGCTTGGTGCCGATGATATGGAACCATTCATCAAACGAATCAGTAACTTTGCCCGAAATACATTCACCATATGCTATCCGAATGCAGGTTTGCCCAATGTTTTTGGCGAATACGACGAGACACCGGAAACTATGGCCCAACACATTGCTCGATTCGTCGATCAAAGTCTGATCAACATTGTTGGCGGTTGTTGTGGCACCACTCCCGACCATATTCGTGCCATTGGCCAAGTGGTCAAAAATGTGGAACCTCGAAAAGTGGTTGGTTCATTCAAACAATATTCGACCGATGCAACATATCTGGCCGGATTAGAACCGTTCATTTTCAATGAATCCACTTTGTTTGTCAACATTGGCGAACGATGTAATGTTGCCGGCTCGAAACGATTTGCCCGATTGATTCGCCAGAAGAAATATTCGGAAGCACTGCAGGTGGCCAAAGAGCAGGTGGAGAACGGTGCTCAAGTGTTGGATGTCAACATGGACGAAGGAATGATTGATGGTCCCAGAGAGATGGCCAATTTTTTGAATCTGATCAGCACTGAACCTGAAATTTGTCGCGTGCCAGTCTGTATCGATTCTTCCAAATTCGAGGTGATTGAGGCCGGCCTTAAATGTTGCCAAGGCAAAGGTGTTGTCAATTCGATCAGTCTGAAAGAAGGCGAAGCTGATTTCATTGCCAAAGCCAAACTGATCAAAAGTTTTGGATTTGCCGTTGTCGTCATGGCGTTTGACGAAAAAGGACAGGCCACCGAAGAAGATGAAAAAGTCAACATTTGTGCGCGCAGTTATCGATTGCTGGTGGCCGAAGAAACGGTCGGCTTCAATCCATGCGACATTATTTTCGATCCAAACATTTTGACCATCGGTACCGGAATGGAGGAGCATAATTTGTATGCCATCAACTACATCAACGCCTGTCGACGAATCAAACAGGCATGTCCTGGCTGTCATATTAGTGGTGGTGTGTCGAATCTGTCGTTTTCGTTTCGTGGAATGGAACGAATTCGTGAAGCAATGCACTCGGTATTCCTGTTCCATGCTATCAAAGCCGGTATGGACATGGGCATCGTCAATGCTGGCGCATTACCATCGTACACGGACATTGATAGTGAACTATTGGATTTGTGTGAAGATCTCATCTGGAATCGGAAAGCAGAGGCAACGGAAAAGATTCTTGAATATGCTCAAACACACGCCAATCAGAGTGGTAAAGCGGCGCAAGTGAATGTCCAGGATTGGCGTCTTGAGCCGGTTGAAACTCGGTTAGCGCATTCAATCGTGAAAGGTATCGATCAATACATTGAACAGGATGTGGAAGAATGTCGACAAAATGTGGACAGATATAGCCGTCCATTGCATATCATTGAAGGACCATTGATGAAGGGAATCAGTGTGGTTGGCGATCTGTTTGGCGATGGAAAAATGTTTCTGCCTCAGGTGATCAAATCGGCTCGAGTGATGAAGAAAGCTGTCGCCTATCTTATTCCATTCATGGAACAAGAGAAACTGGACAATCCCGATGATTGTGACGGTGATGACCACGTAACGACCGTTGTGATTGCAACCGTGAAAGGTGATGTACATGACATTGGCAAGAATATTGTTGGCGTCGTTTTGGCATGTAACAATTTCAAAGTGATTGACCTGGGCGTCATGACACCGTGTGAGAAAATCATCGAAGCAATCGAAGAACACAAGGCCGACATTGTGGGCTTGAGTGGTCTGATTACGCCGTCGTTGGATGAAATGATTTATGTGGCTAAAGAGCTACAACGTCTCAACTATCAGATTCCATTGATCATTGGTGGAGCGACAACATCCAAGAAACATACGGCAGTGAAAATAGCGCCCAGATACGTCGGTCCAGTCATACATTGTCTGGATGCATCTCGTAGTGTGATTGCATGTGCCAAACTGTTGGATGAAAATGGTCGGGACGATTATGTGGAAGAAATCCAAGAGGAATATGAAGAAATCCGAGTCGACCATTACGATTCATTGTCCGATCGAGTCTATCTCAAGTATGATCAAGTGAAACGCAATAAATTGACGCTTAAATTCGACATGATCAAACCGCCAACGTTTCTGGGCACCAAAACATTTCTTCACTATGATTTGAACACGCTACGAAAATACATTGATTGGAAGCCGTTTTTTGATGTTTGGCAGCTGCGAGGAAAATATCCGAATCGAAATTATCCAAAGATTTTCAACGACGAAACA
>Sar79
ATGCATGATTTTCTTGAAGATAATAATGTCTGTGGTCAAAATCTATTACGAATTGTTTCGCAGGGCAATGCCATCATTGCTGAAATTCATCATCTTTCCGATATGGTACCGAATGTGTTTCGAATGGAAACAATCAGTTCAAATAATCGCCAAAATATGAATAATAATAATTTCAGTGATCTAATAATGGATTTCAATTATTTTAAATCATCCGATTCGATTGAACGGCGTATTGAAAATGATGAAAAATTATTGATCAAAGATGAAGAATTACGTGAAACATATATCGAATTATTAGTGAAATTTTATCTACTTTTCGAAAGTATACATCGATATGCAATCGATTTGGAACGTTATCTAACTGAATTAGATGATGGAATTTACATACAACAAACGATTGAAACTGTCCTGATGGATCATGATGGTAAACAATTATTATGTGAAGCTTTATATCTGATGGGCGTCATTCTGTTGACAATGGATCATGAAATCAACGGAATTGTTCGTGAACGTATGCTAGTCTCTTATTATCGATATTCAGCATCTCGATCTTGTGATTCTCGCATTGATGATGTGTGCAATTTGATTCGTTCTACCGGTTATGCACCAAGCACTAAACGACCGATAAATTATCCTGAAGATTTTTTTAAACGTACTAAAATTCGTACCAGTTTTGCGCGATTGATTATTGGACGTTTACGTACAGATGATGTTTATAATTTATCATCTGTTTATCCTAAACCTGAACATCGTTCAGTTGGCCTATCCACACAGGCATCAATGCTATTCGTATGTTTGTATTTTGTTCCAGAAATTCTGTCTACTGAATTTGCAATAATGCGTGAAATAGTGGATAAATTTTTCGCCGATAATTTTGTCATCTCTATCTATATGGGAACCATCGTTAATCTGATTGAACATTGGGATCCATATAAAGCGGCTAAAGCAGCATTAAACAATACCGTTGATGGTAAAAATATTCGAACCTGTGCAAAACGATTCCGTAACGAAATGGAAGATTTAAATGGAAAAATTCCACAATTTCTAAAAGAAGGTATCATAACCGAAGAAACTATTCTGAATAAAATTAATGAATATATGAATACAAGCCGCAATGCTAATGTTACATTACGTTGGATTATGTTACATACAGTACCGATGCAAGGTGATTTTATTGACACCCACCAATCAATGAAACGTTGTCGACAGATTCGTGAACAAATTATTACCGAACTTAAATTCAATTCAATAGATCTGTTTCATTTATTATTGAATACATCTGAATTCGAATTACGTATACGAGATATTTATAAACAAATTCTACAGAATCGTCACGATAAAGTGATTAAATATCGTGAAGAATCCTATAGCCGTATCAAAGAATTGGCCGAAGTGTTTTCCGGACAAAAACCATTGAGTCGTATTGAACCGAATGCAAATCTTCAGAATTGGTTTGAAAATTTTGCCAAAAAAATCGATGATATTTGTTTGGAGACGGATAGTGACCGAAATCAGGCCAATCAAATGTCAAGAAAATTAATACAGCTAATTAAAGCATTGGAAGAAATTCAAGAACTTGGCCAACTTGAAAGTAATCTACAGATCAAACAATGTTTATGCGAAACACATAATTATCTTTGTTTGATGATCAAAACTATTGGTATTCGTGATGAGATATTGGTTACACAACAGATTATTGCCGATCTTTCATATGCATGGCGTATCATTGATGATTGTTTCACACAATTCATGCAAAAAGGAATTAAAAAAGATCCAAGTTTAGTTGCTAAACTTCGTGCAGCATTCTTGAAACTGGCCTCGGCTCTAGATTTACCATTATTGAGGATTAATCAGGCATCATCACCGGATCTGATAATGGTCTCACAATTTTATTCATCCGAATTAGTTTCCTATGTTCGTAAAGTATTGCATATTATTCCGGAAACAATGTTTACATTGATGGCCAACATAATCAATATACAGACTAATACGTTACGAGAACTGCCTACACGTTTAATGAAAGATCAATTGAAAAATTATGCACAATTAGATGAACGTTATGAAATTGCTCGATTAACGCATTCAATATCGGTTTTTACCGAAGGTGTATTGGCCATGAAAACCACATTGGTCGGTGTCATACAAATTGATCCGAAAAAATTATTGGAAGAAGGTATACGAAGAGAACTTGTACGACAGGTAGCTGCTGCATTTCATCATACAATAGTATTTAATTCAAAATCGAAAAATATTGAAATTTTATCAAAACTTGAAGAATTGAAAAAAATAATGGATGGTTTTCGTCGTACATTTGAATATATACAGGATTATGTTTGTATAAATGGATTGAAAATGTGGCAAGAAGAATTATCACGAATAATCAATTATAATGTTGAACAAGAATGTAATGCTTTCATGCGGCAAAAAGTTCTTGATTATCAATCATTATATCAATCAAAATCGGTACCGATACCAAAATATCCACCATTAGATCAACAATCATCGAATTTTATTGGCCGTATTGTAAGAGAATTAACACGAATCACTGATTATCGAACCACCATCTATGTTTATGGTATTTCTGCATGGCATGATCAACGAACACGTTCAGAAATTATTGATTCAAAGTTATTTTCATTAATATTGAAAAATTTCGGTGTAGCCGGTACCAATGGCTTGGATAGATTGCTTTCATTTCAAATTGTTGCCGAATTGAATACAATATTCACAATGATTGATACGAATTTTACACGTAGTAAATCAACAATCGAATGTTTTGCAATAATCAATAATTATTTGAATAATGAAACACCCAATGGTATTATAACT
>Sar80
GTACGTGAATGGTTACATCATAATCATAAACGTTATGTAAAGGTTAAAATTGGACCCGATCAATCAGTATCGACTGTAAATCGTAAAGGTGAAACATTACGAAAGATTGATATACATGAAACATCATCATTATTAGTGGAAGTATCACAAGATTCAAATAAACCAATGATATTGATACGGCCACCAAGAGATCATGATCTTGTATTACAATTTGACAATAATGGTTCAAGAAAAAAATTTCTAACAAAACTTGAATCATTCCTATTGAATCATAAGAAAACATTAGAAATAATACATACTTATCGGGATATAATGTTGGCGAATGCTGAAACAAAAGAAAAACGACAAAAACGTTTGGAACATTTTTTTCGTGAAGCATACGCACTAACATTCGGTTTGAAACCGGGCGAGAAACGTAAATTTGAAGATGTAAGCAACGATGTCATCATGGTAATGCGTACATCGTTGTCGAAAAAAGAATTTGCCGAAGCATTAGGAATGAAACCTGATTCATTATTTGTGAAACAAATGTTTAATTGTGTTGATAAAGATCATGATGGTCGTATTAGTTTTCAAGAATTTCTTGATACAGTCGTACTATTTACACGTGGTAAAACCGATAGTAAATTACGGATTATATTCGATATGTGTGATCATGATGGCAATGGTGTTATTGATAAAAATGAACTAACGAAAATGTTACGATCATTGGTGGATATTGCTAAAACAAATTCAATGACTGAAATTGAAGTGATGCAATTGATTGAAGGAATGTTTGCATCGGCCGGTCTAGAAGATAAAGATGAATTAACCTATGAAGATTTTAAACATATGATGAGCGAATATCGTGGTGATCTAATTGCAATCGGTTTAGATTGTAAAGGTGCTAAACAAAATTTCTTGGATACATCGACAAACATTGCACGGATGACTAGTTTTCAGATAAATCCATATCCAGATCCGGAACCAATGTTCATTATACAGAAATGGAATCAATTCATCACTTATCTGGAGGAGAATCGTCAACCAATTGTTTATTTATTAATATTTTTCGTTACAACAATTGTTTTATTTTTAGAACGTTTTGTTACATATAGTCATCTAAGTGAACATACTGATCTTCGTCATGTAATGGGTTATGGTATTGCCGTCACTCGTGGCTCGGCTGCTTCATTATCATTCTGTTATTCATTATTGTTGGTGACCATGTGTCGTAATTTGATGACAAAAATTCGTGAATTACCCATACATCAATATATACCATTAGATTCTCATGTACAATTTCATAAAATTGTTGCATTGACTGGTCTATTTTTCACA
>Sar81
GTCGTCATCGTTGGTGGCGGTCCGGCTGGTCTTAGTGCAGCGATTCAATTGCGAAAACATGCCATTGCTAATGATAAAGAATTGAAAGTAACATTAGTGGAAAAAGGTGCTCAAATTGGAATGCATACATTATCCGGTGCCTGTATTGAAACACGTGCCTTAGATGAATTAATTCCAGATTGGAAAGAAAAAGATTCACCATTAAAAACTCCTGTCACTGAAGATGCATTTGCAATTCTTACAAAAACTGGTCGTATACCGGTTCCGATATTTAAAGGAATGCCATTACATAATCATGGAAATTATGTAGTTCGATTAGGCCATGTAGTTGAATGGCTAGGAGCACAAGCTGAAGAATTGGGTGTTGAAATATATCCTGGTTACGCTGCTGCTGAAATTCTGTATGATGATGATAAAGTTTGTGGTATTGCTACTAATGATGTTGGTATCGCTAAAGATGGTTCACCAAAAGATTCATTCGAACGTGGCATGGAACTACGTGCTAAATGTACAATTATTTCCGAAGGTTGTCATGGTCATTTGGCCAAACAACTTATCGCAAAATATGATCTACGTAAAAGTGCTCAACATCAAACGTATGGAATTGGATTGAAAGAACTTTGGGAAATCGATCCTGCTTTACATCGACCCGGACGTATTGAACATACTGTTGGATGGCCATTAAATTATAAAACATATGGTGGCTCATTTCTTTATCATTTAGCTGATGATTCACCATTGATAGCTGTTGGTTTTGTCGTTGGACTTGATTATGAAAATCCATACCTATCACCATTTAAAGAATTTCAACGATTCAAATTACATCCATCTGTCCGAAAATATTTTGAAACAGGCAAACGTATTGCATATGGTGCTCGAGCTTTGAATGAAGGTGGTTTCCAATCAATTCCCAAACTAACATTTCCTGGTGGATGTATGATTGGTTGTAGTCCAGGATTTTTAAATACACCAAAAATAAAAGGAACTCATAATGCAATGAAAAGTGGAATGTTAGCTGCCGATGCTATTTATCAGGCATTTGAACGTAATGAACTAGAACACGGTTTTGAACCTGTTGAATATGAAACATTATTGAAAAATAGTTGGGTTTGGAAAGAGATGAAAGCTGCAAGAAATGTACGGCCATCATTCAATACACCATTAGGATTTTATGGTGGTATGGCCTATACTGGGTTATTCTATGTTGGACTTCGTGGAATGGAACCATGGACATTGAAACATGGATCATTAGATTCAAAACATTTAAAACCAGCAAAAGAATGTCAACCAATTGAATATCCAAAACCTGATAATCAGATTACATTCGATCTTTTGTCATCGGTTGCATTAACAAATACGAATCATGAAGCCGATCAGCCAGCTCATCTAACATTGAAAGATGATAGTATACCAGTTGAAAGAAATCTAAAAATATTTGATGGACCTGAACAACGATTCTGTCCAGCTGGTGTTTATGAATATATTAAAACCGATACTGGTGATGATCGATTACAGATTAATGCACAGAATTGTATTCATTGTAAAACTTGTGATATTAAAGATCCATCTCAGAATATTAACTGGGTTACACCGGAAGGTGCCGGTGGTCCAGCTTATAATGGAATG
>Sar82
CATGCGGAAACACCATCACCCGATCAGACACAGACATTTATTGATTTATGCTCAAGATTTTTGGTGAAAAATCCCGATAAAATAATCGCTGTTCATTGTACGCATGGTTTTAATCGAACAGGATTCTTAATCTGCGCTTATCTGGTAGATCAAGAAAATTGGAGCATCGAAGCAGCTATTAGTGCGTTTTCACGTTGCCGCCCTCCCGGGATTTACAAGCAGGATTACCTAAATGAATTGTTTCGTTTATATGGTGATGGCGATCAAACGGCTATAATTCTGGCACCACCCTTACCCGAATGGTGTAATGAAGACAATCACTATCAAGATGATGAAGCTTCTGTCAATGAATCATACGGCCCAGGTTCATCTTCAGCAAATGGCAACCGGCAACAGACAAAAGTAGCTGATCCATTTCTTGAAGGTATTGATGGTATTGTTATGGTCTTTGAACAGGATAAAATCACAACCTTACGGGAAACCTGCACGGATATGTGCAAATTTAAATTGAAAGGTTTTCCTGGTTGTCAGCCTGTTTCATTAACACATCAGAATTTAAATTTTCTACAAGAAGAATATATGGTTAGCTGGAAAGCCGATGGTAATCGCTATATGATGCTCATAATGGATTCCGATCAAATGTATTTTTTCGATCGAGATTATTCCATTTTTCAGATATTTAATCTGAATTTTTTACGTCGAAATTCAAAAGAACGTTTAACCGAAACTCTATTGGACGGCGAAATGGTTGTCGACGTAGTCGATGGACAGCGTTTTCCTAGATTTCTTATCTATGACATTGTCTATTGTGATGGACAAGATGTTTCCGAACGAAATTTTCGTGATCGTTTGAACATCATATACAAACAGATCATTATGCCTCGTGAATCAGCCAAACGAAGCGGACAGATTGATCGTAGTAAAGAACCCTTTGGTGTGCGAATGAAAGATTTTTGTGAACTAAAAAATACGTACAAATTTTTTGAGCCAAAATTTCAACGAGATTTATCACATGAGATTGATGGTCTAATTTTTCAGCCTGTTCATTTACCATATATAGCTGGTCGTTGTGATCGAGTGTTAAAATGGAAACCGCCAACACATAATTCAGTGGATTTTTTACTAAAAATTGTTGAAGAAACACGGCCTGGACGAGTGGAAAAATATCTTGGCCAATTGTATGTCGGTGGAAAACGGGAGCCATTTGCTTACATAAATGTTACTCAAGAATTACGAAAACATAATAATCGTATCATTGAATGTCGATTTAATATGCAAAAAAATGGTTGGGAATTTATGCGTGAACGAACGGACAAATCCTATCCTAATGCCCTATCAACGGCATCGAATGTTGTATATTCGATACAGTATCCAATAACAAGGCAATATTTACTGGATTATCTACATAAACATAGCTTTAAA
>Sar83
ATGAAAATCAATAATTTAAAAACGAACGATATTTATATGTTAGATCAGTTGTATACAACAATCATGTTTCCAATGACAATTGTTTCGTTTATATTATTAATTTTGATGATGATAATATTTCCAGTTTCTGGAACTTTGTTTATTCGTCGTTCGTTTATTGTTGAAACACTACCACATGAATTGAATTATAATGATGAGAATAAATCCAAACCAACAGCTGATGCATGGTTAGAATTGATTAATTCGGCTAATCATTCAATTGATATTGCATCAATGTATTGGACAATGTTCGGTAAAGATGTAATGCAAAATCCTGTTCCTGAAAGTAAAAAAGGTGAAAAATTCATTGCAGCATTAATTGATGCTGCTAGAAATCGTTCCATACGATTAAGAATTGCTGTTAATGATGAAAAATCCAATGACAATGACAACAATGAAGATTTAAAATTATTACAAAAATATTCACAAATACGAAGAGTAAATTTTGTCCGTTTGATTGGTGCTGGTGTATTACATACAAAATTTATTATTGTTGATCGAAAAGATTTCTACATCGGTAGTGCCAATATGGATTGGCGTTCATTAACACATGTCAAAGAATTGGGAATCATAATACAAAATAATCCAGAATTAGCTGAAGATTTGTTGAAAATTTTCGATATTTATTGGTCGATGGGTGAACAAAATTCGGTAATACCCACACCATGGCCATCAATCTATGATGCCCGATATAATGTTACTAATCCATATAGAAATCAAATAAATCCCGATGATGATGAATATAGCATATTTTTGACATCATCACCACGACAATTTTGTTCATCAACTCGTACAAATGATCTGGATGCTATTATTGATATTATCAATGAAGCAGAAAAATTCATTTACATAGCAGTCATGGATTATTATCCATTATTTTTATATGAAAAAAAATCTCATTATTGGCCTATTATCGATGATGCATTGAGACGTGCCGTTTGGGAACGAAATGTTCATGTTCGTCTATTGGCAAGCCATTGGAATGATACTCGACCATATATGACATTGTTTTTGAAATCATTACAGGCTTTGAATGGTGGTGATAATGAAAATACATTGAATGGTTCGATTGAAACAAAATTATTTACATTTCCAATGTGTCCATTTATAAAAAATCCGATTCCATATTCTGAAGTTAATCATAATAAATATATGATCACCGATAAAGTTGTCTATATTGGCACATCAAATTGGTCAGCCGATTATTTTGTTAATACGGCTGGTGTAGGTATCGTTATGAATGTAACTACTACTAATTCAAAACATTCAACATCATTGTATAATCAAATTCAAAGAATTTTTCTTCGTGATTGGAATTCAAATTATGCCAAAAATATTGGA
>Sar84
TGGAAAAAACTTAAAAACAATGCCGACCGTAAAAAAGATGATATCGATGCATCACATGGTGTACAAACGTTCCATATTGAATGTCGTGAAACTATTTCTTGGATTGAAGAAAAAACCAAATTACTTCAATCTACTGAAGAATTGGGTAATGATTTAGCCGGCATAATGACATTACAACGACGATTAAGTGGCATGGAACGTGATCTAGCTGCCATTTGTTCACAGATTGATAATCTTGAAAATGAAGCCCAGAAAATTGAAGATCAACATCCAGAAGAAGCGGAAGAAATTCGTGAACGTATTACACAGATTTCGGCTGTATTTGAACAATTAAATCAATTGATTAAACAACGTGATGCCAAATTGGAAGAAGCTGGTGATCTACATCGTTTCTTACGAGATTTAGATCATTTTCAGACATGGCTCAAGAATACACAGACAGCTGTAGCATCGGAAGATACGCCGAATAATTTGATTGAAGCAGAAAAACTTCTTAATCAACATCAACAAATCAAAGAAGAAATTGATAATTATGCACCTGAATTCAAAAACATCATGGATTATGGTGACAAACTGACGCAAGGACAAACTGATCATCAACATATGTTTCTACGTGAACGTCTTAAAGCATTGCGTGATGGTTGGGATGAATTGCATAAAATGTGGGATAATCGACAAAAATTATTATCTGAAAGTTTGAATTCACAGTTATTTTTACGTGATTCAAAACAGGTTGAAGTTTTACTTAATCAACAAGAACATTATCTTGGCAAAGATGAAACACCAGCTAACCTGGAACAAGCAGAAGAAATGTTGAAAAGACATGAATCATTTATGAATACATTGGATGCAAACGAAGAACGTGTACGTAATGTATTGCTGTTCGCAAAACGTTTAACAGATGAAAATCATTTTGATTCGGATAAAATCCAAAAGAAAGCGGCTAATATTGAACAAAGATTTGTTAATAATCGTGAAAAATCAAAAGAATTGTGGCAAAAATTACAAGATATGTATAAATTACAACAATTCCTACAGAATTGTGATGAACTAAATGAATGGATCCAAGAAAAATACATTATTGCCCAAGATGAAACTTATCGTAGTGCAAAAACCATCCATAGTAAATGGACAAGACATCAAGCATTCGAAGCGGAAATCGCCGCAAATAAAGATCGTTTATATCAAATACAGAAACAAGCACAAGATCTGTTGGGTGATAAACCTGAAATGAAAAAAATGATTGATCAAAAATTGAATGATCTTGATCAACAATTCGATACATTGGAAACGACAACAAATGACAAGGGACAAAAATTATTCGATGCTAAACGTCCAGTGTTGTATGAACAAACTTGTGATGATATTGATTCATGGTTAACGGATATTGAAAATCAAGTGTTGGCTGCAGAAACTGGACAAGATTTAACCAGTGTAAATCTAAGCCTACAGAAACAACAAATGATTGAAAATCAATTAGCTGTAAAGGCTAAACAAGTTAATGAACTGGAATCACAAGTAATGGCATTGAAAAAGATTGATCCAGCAAAAACGGATGAATTGAAAGCAAAAAAATCCTATGTGGAAGAGAAATTTAATCGTTTACAGCAACCATTACAGGATCGTAAACAACAATTATTGAAAAAGAAAGAAGCCTATCAATTTAGACGTGATGTTGAAGATGAAAAGATGTGGATCCAAGAAAAATTACCATTGGCACGCAGCACTGATTATGGTAACAGTTTGTTCAGTGTACAGATGTTGATCAAAAAGAATCAATCATTGCGTACAGAAATCGATAATCATGAACCAAGAATATTGAATATAATTGAAAATGGCCGTAAACTAATCGGAGAAGGACATGAAGATTCACCTGAATTTGCACGTCTAATTGATGAATTGAATAAATTATGGGATGAATTGAAAAATACAATGGATGTACGTAAGAATAAACTATTGGAATCTGAACTGGCACAACAATATTATTTTGATGCATCTGAAGCTGAATCATGGATGAGTGAACAAGAACTGTATATGATGGTCGAAGATCGTGGTAAAGATGAATTCACTACACAGAATTTGATCAAGAAACATGAATCATTGGAAAACGCTGTTGATGATTATGCAGCAACCATTAAACAGCTGGGTGAAACAGCAATGCAATTGATTAAATCTGGCCATCCAGAAAGTGATCAAATTGCTATCCGTCAATCGCAGGTGGAAAAATTATATGCTGGCCTTAAAGATTTGGCACAAGAACGACGATCTAAATTGGAAGAATCGCTACGATTCTGTGGCCTGAAACGTGAATTTGATGATCTTCTTCAATGGATTAATGAAAAAGAAGTGGTGGCTGGTTCACATGAATTGGGTCAAGATTTTGATCAGGTTACAATGTTACGTGAACGATTCAATCAATTTGCACGTGAAACCGAAAATATCGGCAATGAACGTATTGATGAAGCAAATGAAAATGCCGATAATTTAATAAATTCTGGACATGTTGATGGCGCTGTCATTGCGGAATTGAAAGATAATCTAAATGATTCTTATGCTGAATTATTGGAACTGATGGAAACACGTAAACAAATGCTGTTGAGTTCATGGGAATTGCATAAATTCTTTCATGATTGTAAAGATATTTTGGGACGAATATCCGAGAAATCAAATTCAATGTCCGATGAATTGGGTCGTGATGCTGTATCGGTTTCGAATCTATTACGAAAACATCAAAATTTCGAACATGATTTACAAACACTTAAATCAGCTGTTCATCAGATAACGGATGAATCGAAAAAATTACAAGTTCTTTATGCTGGTGATCGTGCCAATGAAATTATTGCACGTGAACAAGAAGTAGTGAATGCATGGAATAAAATGCTTACGGATTGTGATTTAAGACGACATAAACTGGAAGATACTGGTGATTTATTCAAATTCTTCAATATGGTTCGTGATCTGATATTGTGGATGGACGATATTGTCCGACAGATGAATTCAAGCGACAAACCACGTGATGTATCCGGCGTAGAGCTATTGATGAATAATCATCAAAGTTTGAAATCAGAAATTGATGCCAGAAACGATAATTTTACCAATTGTTTCAATTTGGGTAATGAATTATTGAGCCGTAATCATTATGCATCGAAAGAAATTAGTGAAAAATTGAATACATTACAAAATCAACGTAGCGCATTGAAAAATCGTTGGGAAGAACGTTGGGATCATTTACAATTAATATTGGAAGTATATCAATTCGCCAGAGATGCAGCCGTTGCTGAAGCATGGCTCATTGCACAAGAACCATATCTATTGAGTCAAGAATTGGGC
>Sar85
CGTTTACCATGTTGGGGTTATGAAATTGATTCGGCCAACGTGAATGATTGTCTTCTATACAAACCTATCTGTAACGGTTCAAGTCAATCATGGGCAACCGATTCCGATGAACAAATGGACATATTTTTCAACACAGCCGATTTCGGCTATATTCGACAACAACGAAATGAACTTCAATATTATTGTCTTCCAAATTCACATAAACAAGCCGCTTCACTTGAATGTACTAAATATACACGATTTTGTCGTGCTAAAAACATTTTTATGAATTTTCGAAATTTACTTCATCTACAAGAACCGATCCGATACAGGGAAGATATACTTGATTATGGAGATATTGGTGGCCATGAATGTAATTATTTTCGCAATAGTCTTCTTAATGAAAATGGTCATAAAAGCCCATTGATGTCTTGGTTTGCTGAAATTTCTCAATTCCGTAATGTATCTCAACAACATTCGGTCAAATGTGATGTCAACTTTGATAAACCAACTTACATCATGAAATTGGATGCGACAATCAACATGTATCATCATTTCTGTGATTTTATTAATCTTTATCTTAGTTTCCATTTGAATGGTTCATTCAGTCGTGATAATCAAATCTTAATCTGGGATTCCTATCCATATCGATCAAATTTTGGTGTTGTTTGGCAGGCATTCACCCGAAATGAACTAATGAATCTATCCATGTTGAAAGGCAAAAATGTCTGCTTTAATGATGTTATTTTTCCATTATTACCACGAATGATTTATGGTTTATATTATAATATGCCATTGATTCCAGGCTGTAGTAATAGTGGAATTTTTCGTGCTTTCAATCGCCACTTATTATTTCATCTTAATCTTAAAGATTCTGAAAGTATTATTACTGATAATAATCTAGATAATGTGATAAATATAACATTCATCAAACGAAATACTCGATATCGACAAATACTGAATCAACAACAGCTAATCGATTCTTTAAAATCATATCTGAAAGCACAAAATCAAACGATCAAAGTAAACATTCGAATGGTTGATTTTAATCATCGAATGCCATTCATTGAACAGGTTCGTTTGTCATCCCAAACCGACATATTGATCGGTATACATGGCGCCGGATTAACGCATACATTATTTCAACCGGATTACGGAATTCTTTTTGAATTATACAATTGTGAGGATCATGATTGCTACAGAGATTTAGCTCGTTTACGTGGCATACATTACCTGACATGGCAAAATCAAACAAAATTCAAAATCATCACCGATGATTCGCAAAAAGCTGATCAACAAGCAATTGGAGCAGCACATGCCAAATTTGTTAACTATCAATTTGACCAGGATGAATTTGTCCGAATAACCTGGCAAGCCATC
>Sar86
GAACATCATCTGCAAAGGGCTATTTCGGCACAACAAGCCTACGGAAGAGCAGTCGATCATGTGATACCGACTCCAGAAGTTTTTCCAGTTAATGAAAAAGCTTATGACGATTTATATCCTCCTACATATAAAATACCTCGCCAATTGATCCATGTTCAGTTGCCATCTTTTGAACAGGATTATCCTGATTATGACCTCGATTCTGAGGATGAAACATGGCTGTCAACGACAAATTTATGCGGCTTACCACATACCAAATTCGAAGAAATGATCGATTGTTTAGAAAGAAATTCCGGTGTTCAAAAAGTTATCGAATTAAATGAAGCAAAATCTTTGCTTAGAGATGTTGATGAATCGTTACAGATTGCCGTCTATGATTATTGGTTGGCCAAAAAACTTAAATTCGGAAAATCATTAATACCAACGGTGAAAACTGAAAAACGAGATGGTACATCAGGCAATAATCCATATATCGCTTTTAGGCGACGTACGGAAAAAATGCAAACAAGAAAGAATCGCAAGAATGATGAATATTCATATGAAAAAATGTTGAAACTGAAGAAAGATATTTTCAGTGTT
>Sar87
GTGAATAAACTGTACGTGTTGTACGAACATGCTGCTGGCTATGCACTTTTCAAAGTGAAAGAATTTGAAGAGATAGCAATGTTTTTGCCACAGGTTGAAAAAGCCACATTGAATGCTGTCAAATTTAAAACATTTGTCAATTTGGTTGCATTTTTGCCATTCAAATCTGGTACAAATGCATTGGATAATATAAATAGTTTATCCGAAGGTATCATACATGAAGATTTACAAGCATTCCTTCAAACAAATCTTCCACAAAATGTGAAAAAATCGAAAATTATACTCGGTGTTGGTGATGCAAGAATCGGATCGGCAATCCAAGAAACATTGGGCTATAATTGTCAATTTACTGAAATTGTTCCTGAAATATTGCGTGGAATTCGTTATCATTTTCATGAATTGATTGAAGGATTAAGTCTAAGTTCGCTTGGTTCAGCCGAATGTAGTCTTGGTCGAAGTTATTCACGAGCTAAAGTAAAATTCAATGTTAATCGTGCCGATAATATGGTCATACATAGTATCGGTCTTGTCGATCAATTAGACAAAGATATCAATACATTTTCAATGCGTTTGAAAGAATGGTATTCATATCATTTTCCAGAATTATCGAAAATCATTACCGATAATCATATGTATGCAAAAGTGGCACAAATTATTGGTGATCGTAAAGAATTCATTGCTAATGAAGATGACACAATTACGCAAGAACGTTTGGAAGAAATTATTCAAGATTCATCCAAATCAGCTGCTATAATGAGTGCGGCTAAATCATCGATGGGAATGGATATTTCAAAAATTGATCTCATCAATATTGAATATTTTACCTCGAAAGTTATTTCATTGGCTGAATATCGTAAACAATTAATGGATTATCTTGTTTCTCGTATGCACAATATTGCACCGAATTTATCTGCTTTAATTGGAGAGACG
>Sar88
ATGGCTTTTCATTGTGCATTAAGCAATGAAATACCTGAAGAGCCTGTAATATCACCACATTCTGGTGCTATATTTGAAAAACGTCTCATATTGAAATATTTGGACGAGAATAAAGTTGATCCAATTTGTGGTAAAGAATTGACTGCCGATGAATTGATTGCCGTAAGAACTGCACAAATTGTTAAGCCAAAACCACCATCAGCAAGTAGTATACCGGCACTTTTGAAATCATTACAAGATGAATGGGATGCTTTTGTATTGCATGGTTTTAATATGCGACAACAATTACATACAACAAGACAAGAATTATCATATGCATTATATCAACATGATGCTGCTTGTCGTGTTATTGCACGTTTAACAAAAGAATTGACTGCTGCACGTGATGCATTGGCTACATTGAAACCGAAATCATCTACATCAGTTATTAATAATCAAACACCGATGGCTAATAATGATATGAATGAAAATAATCAAGATAATGATCAAAATCGTATGGATGATGATACAAATTCTGGATTACGTAATGATGTTATTGAAAAAATATCCAATAAAGCAGCTATATTGACAGCTGAACGTAAAAAACGTTGTAAAACCATTCCAGTGGATTTAACTAAACCAGAAGAGATAAGCCAATTTAAAACCATATCATCACAAACTGGACTGCATAGTGTTAGTATGCCTGGAATTGTTGCATTGGATATTTGTCCATCAGATTCAAATAAAATGATTACTGGTGGCAATGATCATAATGCCGTTATATATGATCGGAATAGTGAACAAATTGTTACCGTTTTGAAGGGACATGGTAAAAAAGTCAACAATGTTATTTATCATTCGAATCAATCAAATGTAATAACAGGATCACCTGATGCACAGATTCGTGTTTGGTCAGTACCGGAATCCAAAACACTTCAAATAATACATGCACATGAATCACCTGTTACATCGATTAGTTTACATGCTACTGGTGATTATTTACTTAGCACTTCGAATGATGAAAAATGGTCATTTTCGGATATAAATACTGGCAAAGTTTTGATTAAAGTTGGTGATCAAACAGCTAATCATTCATTGACAACGGCTAAATTTCATCCAGATGGTTTAATTTTCGGCACTGGAACATCAGATTCATTGATAAAAATCTGGGATTTAAAAGAACGATCAAACTTGGCAAATTTTCCTGGCCATACTGGTGCCATATCGGCAATGTCATTTTCAGAGAATGGTTATTATCTGGCTACATCGGCAGAAGATTCGTTGATAAAATTATGGGATTTACGTAAATTGAAAAATTTCAAAACCATAACATTGGAAGAAGGATATCAGATTAAGGATCTATGTTTTGATCATACTGGAAATTATTTGGCCATTGCTGGTACCGATATTCGTGTCTATATTAGTAAACAATGGGAAATGATAAAAACATTTGAAGATCATGTCGGAATTGTTACTAGTGCACGTTTTGGCCATAATTCCACATTCATTTGTTCAGTCAGTATGGATCGTTCATTGAAAATTTATTCCACACACAAT
>Sar89
ATGGCCGAAAAACGTAAACAACCCGAGTGGAAAAAACCGCAAACCAAAGATGTATTGAAACTAGAACTGTACAATTCTTTAACCCGAGATAAGAATGAATTTGTTCCAATCAGTCAACAAAGACTCACCTGGTATAATTGTGGTCCAACTGTTTATGATTCATCACATATGGGTCATGCAAGAAGTTACATCACATTCGATATTATCCGCCGAGTTCTACGAAATTACTTTGGTTTCAATGTGTTTTTTGTACAGAATATTACCGACATTGATGACAAAATCATTAGAAGAGCAAGACAAAATCATCTGTTTGACAAATATCTACAAGAATTGAAACAAGGCTCAAAAGAAAACCAAAATATTTTAGCTGATATAAACAATGCACTAGCCGAAACAAAAGCTAAATTTGAGCATGAAACCGATCCGGATAAGAGAGCAATGTTGAGCAAATTAATTAACAACACTGAATCAACGATAAAAGATTCAGCAAACAATGTTGAAAATATGGTTCTTGGTGTCAAAGATGTTCTTTCAATTTGGTTAGATCAAAATTTTGGCCACGAAGTTTGTGATCGAGAAATTTTCATTTCCTTGCCTAGATTCTATGAAAATGAATATAATCAAGATATGAACGCTTTAAATATCCTTCCACCAGATTGTGTGACAAGAGTTTCAGAATACGTTCCTGAAATTGTAGAATATATCCAAAAAATTATTGAAAATGGTTATGCTTATGTATCGAATGGATCTGTCTATTTTGATACGGAAAAATTTGCCCAAACACCTCATCATTATTATGCTAAACTTGTGCCAGAAGCATTTGGTGATAGTAAAGCATTGGCTGAAGGAGAAGGCGATTTGACCGCCATTATAGAAGAGAAACGAAACGCCAATGATTTTGCCCTTTGGAAGAATTCTAAACCCGGTGAACCATGGTGGCCATCACCTTGGGGCCAAGGACGTCCAGGATGGCATATTGAATGTTCAGTTATGGCATCCTCTATAATTGGTGAACAAATGGACATTCATTCTGGTGGTATTGATCTTCGATTTCCTCATCACGATAATGAAATGGCACAATCCGAAGCCTATTTTAACACTGGTCGACCATGGGTTAATTATTTCTTACATTCAGGACATTTGACCATATCTGGATGTAAAATGTCTAAATCATTGAAAAATTTCATCACAATTAAAGAAGCATTGAAAAAGATTTCCTCTCGACAATTGCGTTTAGTATTTTTGTTACATTCATGGAAAGATACTCTTGATTATAGTGACAACACGATGAATGATGCGATTCATTTTGAAAAAAATCTTAAT
>Sar90
AATGGATCCGAATATGAAAATGTTCCCGATCAAATTCAAGAATTTATTCTCAATTTAAGAAAATCTATTGTTGATCGAAATGTTTATGAGATTCAAGCTCTTTATGAAAATAATTTCAATAAATTGACCGAAATGTATTATAAAAGTGAACCATGGCCAAGTGAAAATGCTGTCAGAATGATCATCGATTCAAATGATAAGGATGATTTCATTTTTCTCATTCTTTACAAAGATCTTTATTTTCGTCATTATTATTCATTGGATGCCGAAGTACCGACCGAAATTCGATTGAAATCATTTTTTAATTATTGTGAATTATTCAATTATATTCTTTCGAAAAACACTGAACCATTGGAATTGCCCAATCAATGGCTTTGGGATATAATCGATGAATTTATCTATCAATTTCAATCGTTTACAGCTTTCAAAGCTAAAGCGGCCGAATTATCACCAGAAGATAAGGAAAACATTAACAAACCGAATGTTTGGAATGTTCATGCCGTATTGAATGTTCTTTATTCATTGGTGGATAAATCAAACATTAATCAACAGCTTCGTGAATTTAATAATGGACGTGATCCGGATCTTGTTGCTGGTGAATATGGTCGTCTGATTTTTTACAAAATGCTTGGCTATTTTAGTTTGATTGGCTTACTAAGACTTCATTGTATGCTTGGTGATTATTATTTGGCCATTAAAGTTTTGGAAAATATTGATTTAAATCGTCAACAATTGCAAAGTATGGCTATATCACGTGTATTGGCTTGTCAAGTGACAACATTCTATTATGTTGGTTTTGCCTACATGATGATGCGTCGATATTCCGATGCTATTCGTACGTTTTCAAATATTTTGGTCTATATGCAACGTACAAAACCGATTTATAATTATCGAACATTTCAAATGGAAATGATTGAAAAACAAACTGATCGTATCTATCGATTATTGGCCATTTGTTTAGCATTACATCCACAACGTATTGATGAAAGCATTATGAATCAGGTGGAGGAAAAGATGCACGATTCATTCATTAAATTACGTTCTGGAGATATTAAAGAATTCAAAAATGTTTTTAAACAATCATGTCCAAAGATTGTATCATTTATGGCTAATAATATTTCGTATCGACATCAGATAAAAATTTTCCTGGAAGAAGTAGAACAGCAACAAAAATTATTGGAAATACGTAGTCTATTAAAATTTTATACAACAATGACTATTGAAAAATTGGCAAGCATCATTGAAATACCTGCGGAAGAATTGAATCGTTATCTTCTTTGTTTCAAACATAAAATGCAAAATTATTCATCATCATCAAAACAATTGGATGAATTTCAATCCGGTTCAGATGTTGATTTCTATATTGATAAG
>Sar91
ATGGGCAATACGGACACCAAATTATCTTATCGACAAGCTGTAATCAATCTAACTTCCCGATCACAACCAATCGAGCCAGATGATGAATTTTGGTCACAATTTTGGCATGAAAATCATATCGATTCAATAGGCGATGTATTTGCATTGTTGACGGCTCAAGAGATCCGTCAACTTCGCGATGAATCGCCATCAAATCTTTCCACATTGTGTTATAAAGCCGTAGAACAATTGGTTAGGGTTACGGACACATTGTGCAACACGGCCAGTCAACATCGAACAGTACTCACTTGTTCTGCCTTATTGACAAGAATTCTTCCCTATCTTTTTGAAGATTCGGATTGGCGGCAATTTTTTTGGACACAATTTCCGCTTGCAGAATCGACTTCAGTTGATGAAAACAATTCGACTTTATCATCATCATATCATCCCTATAATCGGCCATTGAAATCAGATATTCCTGGATGCGAGATTCTAAACAAACAAATTCCGTTATCGCATTCATTATTGTTAGCTATCGCAGATTTAATGTTTTGTCCAGATTTTACTGTAGCACCACTAGACTCAAAAGGAAATAGATTCGGTGCGCCTGATACACCTCCCGAAGATTTACAATCAATCGATAGTTGTGAATATATTTGGGAAGCTGGAGTTGGTTGTTCCATAGGGTCACCAACATCAGCAACATACGATAATCATCGTACGCAATTGTTACGATTATTGTTGACCTGTTTCTCCGAATCAATCTATTGTTCAGCGGCACACGTTGGTCACCAGCCAAATCGTTGGATACAATTTTTCACTTCTGTCGAGAATCGTCATGCTTTACCATTATTTACATCATTGTTGAATACGGTTTTTGCATATAATCCGAATAGTTTTTTGCCGTTCAATCATCTATTATTCCAAGATTCTAAAGAACCTTTGGTGGAAGTAGCTTTACAAATCTTAATTGTCATTTTGGATCATGACTTTTCAACACCAATCTTATCATCAATAGAAGAGGCAAAAAAATCACCAGTTTCATCGCAAGATAATCTTTTTATCAATTACATAAGCCGAATACATCGTGAAGATGATTTCGAATTTATATTGAAAGGATTCACAAAACTACTAAATAATCCATTACAGCAATCATATTTGCCTAATTCGACGAAAAAAATCAAATTTCATCAGGAATTGTTGGTTTTATTTTGGAAGATTTGTGATTATAACAAAAAATTCATGTATTATGTTCTGAAAACTTGCGATGTTTTGAAAATTTTAGTACCAATTCTCTATCATTTGAATGATGCTCGTGCCGATCGATCACGCGTTGGCCTTGTACACATTGGTGTTTTCATAATTCTCCTTCTTAGTGGTGAACGTAACTTTGGCGTCCGGCTAAATCGTCCTTACCAAGCGGTGGCACCTATGGATTTACCCATTTTCTCTGGAACACATGCTGATCTATTGGTGATAGTATTTCATAAATTAATCACTACTGGTCATCAACGTTTGCAACCATTGTTTGATTGTTTACTTACAATCTTGGTTAACGTCAGTCCGTATTTGAAAACATTGTCAATGGTTGCTTCAGCCAAAATTCTTCATCTACTTGAGGCATTTTCAACACCATGGTTTTTATTCAGCAATCCAACCAATCATCATCTGGTCTTTTTTCTGCTTGAAATATTCAACAATATTATACAATATCAGTTTGACGGTAATTCCAATTTAATTTATACAATCATACGTAAACGGCAAGTGTTTCATGCGTTGAGTAATTTGCCCACTGATTATGGTATAATTCAACGATCATTGAATCAAGCAAAGCTTCAAGCTTTGATATCAACTAATCATACTTCCGGACAAATGAAAAGATTCAATAGGCAACATTCGAGTCAATCTAGTAAACATCAAGGAAGACCTTTATCC
>Sar92
CACACTGATTCAGTTGATCAATTATGTTGGCATCCAATTAATAATGAAATTTTGGCTACCGCTTCATTGGATAAAACTGTTCGTCTTTGGGATGCACGTATGGCTAAATGTGTGGCAACAATAGATACACCAGGTGAAAACCTGAATATCAGCTGGTCACCAAATGGCCATACGATTGCTGTCGGTAATAAAGAAGATATTGTTACATTTATCGATGTACGATCATCTAAAATTCGAACACAAAAAGAATTTAAATTTGAAGTGAATGAAATCACATGGAATCGTGAGAATGATCTATTTTTTCTTACATCAGGACAAGGTTTTGTTTATATTTTAAGCTATCCTAATTTGGAACAATTACACGTTTTTACCGCTCATTTGGCTACTTGTCTGTGTATTGAATTCGATCCAACTGGCAAACATTTTGCTGTTGGTTCAGCGGATGCTTTAGTTTCAATTTGGGATTCAAATAATCTTGCCTGTCTGAGGACCGTATCAAGATTAGAATGGCCATGTCGTGCTTTAAGTTTTAGTTATGATGGTATGCTACTTGCATCAGCATCCGAAGATATGTTTATCGATATATGTCATGTTGATACTGGGGAACGTATTCAAGCCATACCAACAGAATCACCAACATTTACCATTGCATTCCATCCACAACGATATTTATTGGCATATGCCTGTGATGATAAAGATGGCCATCAACGTGATGCTGGTACGGTGAAATTATTTGGCTTTAAATCACAGGAAAATTTG
>Sar93
CTAAATGACGCGCAACGAAATGATCTGAAAAAACGTAAATTAATCCAGGAAATTGTGGAAAAAAGTTATGATGTACATCGTGGTTCAAATTTTCAAACGACCATTGAAAAACCAGAAACAGATTTGAATGCAGAAATGATTGCGAAAGGTACATGGCGAACGAAAACATTCAAGGAATATAATTTCAATGCACTGGGCATTGCACCGGATCGTGGCCATCTACATCCATTACTTAAAGTTCGTGAACAATTTCGCCAGATATTTCTTGAGATGGGTTTCGAAGAAATGGCTACGAATAATTATGTGGAAAGTTCATTCTGGTGTTTCGATACATTGTTTGTACCGCAAAAACATCCAGCGCGTGATCTGCAGGATACATTCTATCTTTCGGATCCAGCCGAATGTAAAGATGTACCATATGACTATATGGAACGAGTTCGTGCCGTACATGAAACCGGTGGTGATTGTGGATCAATCGGTTATCAATATGAATGGAAAGAATCGGAAACGCGGAAAAATGTTCTTCGAACACATACGACTGCCGTATCTGCAAGAATGCTTTATAAAGCTGCTCAACAATATCAAAATTCTGGTTCGAAAAAATTTCGACCGATCAAACTATTCAGTATTGATCGTGTATTTCGTAATGAAACATTGGATGCCACACATTTAGCTGAGTTCAATCAGATCGAAGGTGTTGTTGCCGATCGTAATCTTACACTTGGTCATCTAATGGGTATGACGAAAGCTTTTTTCGAAAAATTAGGCATACACGATATTCGATTCAAACCAACATATAACCCATATACGGAACCCTCAATGGAAATGTATAGCTGGCATTCAGGTCTAGGAAAATGGGTTGAAATAGGTAATTCTGGCTTATTTCGACCTGAAATGCTTAAACCAATGGGATTACCAGAAGATATTAATGTATTGGGCTGGGGATTATCATTGGAACGACCAACAATGATAAAATATGGTATCTCAAATATTCGTGATTTAGTTGGACATAAAATTGATTTACAAATGGTTTATGGAAATCCTGTCTGCATCTTGGAGCCAAGACAACAGCAACAAAACCAG
>Sar94
GAACGAAATTTTGAAAATGAATTTGATCATCTGATGCGTGGCTTGGAAGGAATACTGCCTGGACAGCCATTAATCAATATACCACAAATACAATCGGATCGTTTAGAATCAGCCACAGCTTTATCGAAACTGCGGACATTCCGTAATTTACAGAAAAATGTTGATCACTGTTCCGGAGAATTTCATGAATGGCTAAATACTGGCACACCGGAAGATAATGTTCCTGTGGTTTGGGATGATGATAAAAACTTATCAGAAATTGGTAAAGTTATGCATCAATTACTCGTCATACATACTTTCCGTCCAGATCGTGTTATATCAATCATAAATCGTGTTGTGGCCGTTATTTTTGGTGAACATTTTTCACATATTGCTGAAAGTGAATACGATTTAGGTGCAGCTGTAGAAAAATTGATCAAAGCTAGTACACCAATTTTGATGTGCTCAGTACCTGGTTATGATGCAAGTGGACGTGTTGATGACTTAGCCGCTGAATTGAATCGTCCAATAACCTCGATTGCTATTGGTTCGGCTGAAGGGTTTTCTCAGGCTGAAAAAGCTATCAATTCAGCATCAAAAAGTGGAAAATGGGTTATGCTCAAAAATGTTCATCTAGCACCCCAATGGCTAGTACAATTGGAGAAAAAATTACATGCCTTACAATCAAATCCATCATTCAGATTGTTTTTAACATTGGAAATTCATCCAAAAATTCCTGTGAATCTGCTACGAGCAGGACGAATATTTGTTTTTGAACCACCACCAGGTATACGAGCCAATCTATTACGAACATTTTCAACGATTCCAGCATCAAGAATGATGAAATCACCAAATGAACGTTCGAGACTTTATTTTTTGGTTTCATGGTTTCATGCAATCGTCCAGGAACGACTTCGATATTGTCCATTAGGATGGTCCAAACGTTATGAATTTAATGAGTCTGATTTGAAAGTATCATTCGATACACTGGATACCTGGATCGATGCTGTATCAATGGGTCGTACAAATCTGCCCCCAGAAAAAGTACCATTCGATGCTATACGAACTCTGTTTGGTCAATGTATTTATGGTGGTAAAATTGATAATGATTTTGATCAACGTTTACTTACCACATTTCTTCAGAAATTGTTTACGCCAAAAAGTTTTGAACCAGAATTCGTTCTAGCTCGGGAACAAGATAATGAAAACATCATCGGATCATCAATGCCTAACATTACCATACCAGAAGGAATAATACGTCGTGATGAATTTTTGAATTGGGTAGAATCATTATCGGATCGCCAAACACCATCATGGCTTGGATTACCAAATAAAGCAGAGTTGGTTTTACTCACAAATCATGGTGTGGATTTGATTTCCAAATTATTGAAATTACAATTACTTGAAGATGATGATGATATCGTCGTAATTGGTTCAGATGGCATTGACACCAGTACGAATACGAATAGACAGGATAATGAAGATGGTCGTCCAGCTTGGATGCGTACATTATTGAATTCAGCATCAAATTGGCTCAAATTAATTCCCAATCAATTAGCCGCAATGAAGCGTACATCGGACAACATCAAAGAACCATTATATCGATATTTTGAACGTGAAGTTAATAATGCCAATAAATTGCTGCAAGTCGTACGACAAGATCTACTAGATGTTATTGCCATTTGTCGTGGCGAAAAGAAACAGACGAATTATCATCGAGAAATCACCGAATACCTGGCTAAAGGTATGATACCTAACCATTGGAAACGTTATCGTACACCAGAATCATTCACTGTGATTCAATGGATAACTGATTTCGCTGATCGTATTAAGCAGATGCAACAAATTTCATCATCATCTATTTCAAATCTAAAG
>Sar95
TTTGGTAAAAAGAAAAATGTTGATCCACAATCCGATTCTAGTAGCGATGATGATGATGATGATGATGAAGTGAAGCTACCATCAGAAATTGATGAAAACGAAGATTTTGATGACGAAAATAATGATATCGATGATGATGATGATAATGATGACGATGAGCAGCAGCAGCAAATGAAATCGGAAAACAATACCGACGATAATTTTGCTCGACATTTTTTCACCAATTTTGATTCAACCGATATAGAATCATTAATGACATCGAAACAAATGATCAACAAACAATACTTGTGGCCAAACATTGGTTCATTTGTTGAATCACGATCGGATCGAAAATGTTTTGATTTAATTCAAATTGATGAACCGCCAAAAAATTTGGATAAAATTCAAGTGAAACCATTATTACGTGAAAATATTTCAAAAACATTGATAAAATCAACAAATAAAAAACAGCAAACATTAACAGCATTTCAATTGGAATTATTATCACTGTTAACAACGTATAAAAATCTATTCTATCCAGAACGAACCATAGAAAATGGTGAACAAATTCGTTTGGTCTATTCATTACATGCTTTGAATCATATTCTTCGTACACGTTCAAGAATCGTTTCACATAATGCTAAAATCAAAAATAATAATCAAAATTATGATAAAGATGAATATCGTGATCAAGGTCTTACCAGGCCAAAAGTATTGATCATATTACCATTTCGACATTCAGCATATTTAACGGTGAATATAATGGTTGATATACTTTTTGGTGATAACAAAGATTCGGATGAAAAAAGAATACATCTAATGAATTATAAACGTTTTCTTAAAGAATTTGGACCAGATTCAGCGGATGGATCAAAGATTAGTTCACGAAAACCAGATGATTATAAACAATTATTCGCTGGCAATATTGATGATTCATTTCGTGTGGGATTATCATTGACAAAAAAATCATTGAAATTATATTCAGATTTCTATTCATCCGATATAATCATAGCATCACCATTGGGTCTTCGTTTAATTATCGGTGCCGCTGGTGAAGAGAAACGTGATTTTGATTTTCTTTCATCCATCGATATGATCATTATGGATCAGGCCGATATTTTTCTTATGCAAAATTGGGAACATGTTCTTCATTTGTTTGATCATCTTCATCGAAAACCTAATGAAACACATGGAGTGGATTTTTCTCGTGTAAAATTATGGGTCTTGGAATTATGGTCAAAATTTTATTATCAATTATTATTGTTCACTACAGTTCCATCGCCACTGATTACCGGATTTTTCAATAAATTTTCAACAAATTTTAGCGGTAAATTAATCATCCGTAATGAAATCCAAATTAATCGTGCAGCAATAAACAATGTTTACATTCAATGTTCACAAATATTTCATCGATTCGAATGTCAATCATATGGACAAATGGCCGATGCTAGATTTGAATTTTTTACGACAAAAATTCTGCCAAAATTTCGTCATGATCCAATGATGATTCGTACAATGATTTTTGTACCATCATATTTTGATTATGTTCGTCTACGTAATTATTTCCGTAATGATGATATAAGTTTTACACAGATTTGTGAATACTCTAAACCGGGTAAAGTGGCAAAAGCTCGTCATATTTTCTTCTATGGTGGTCGTCATTTTCTTCTTTATACTGAACGTTATCATTTCTATAATCGGCCAACAATCAAAGGTATTCGTCATTTGATTTTCTATGAACCACCTGTTTATCCACAATTCTATTCAGAAATGGTGAATGCAATGAATCATGCAAATCAAGGTCAAAAAATGTTGACCGATTATAGTTCAATGTCGGTCACTGTTCTTTATAATAGATTCGATACGCCATCATTATTACCATTGGTTGGAACTAAATCAATGACAAAATTATTATCAAATGATGATTCTTCTTCAAATGTTCATATGTTTCTTACGGAAAATGTTTTACAT
>Sar96
GATGGTAAAGTTGAAAAGAAACGAAAAAAGAAACAAGAAGAAGAAGATGAACATATTTGGAAATGGTGGGAAGAAGAAAGTCCTGGTGAAGGTATCAAATGGAAAACATTGGAACATAATGGTCCAGTATTTCCACCGGATTATGAACCATTACCAAAGAAGGTACGATTCTATTATGATGGAAAACATTTCGAACTATCATCAGAAGCCGAAGAAGTGGCCGGATTTTATGCACGAATGTTGGAACATGAATATACATCGAAAGATGTTTTCAATAAAAATTTCTTCAAAGATTGGCGTAAAACAATGAATGAAAAAGAACGTGAATTGATTACTGATTTGAAAAAATGTAATTTTCATGAATTGAATGAATATTTTAAACAACAATCCGAATTACGTAAACAGATGACAAAAGAAGAAAAACAACAAATTAAATTGAAAAATGAAGAAATTGTCAATAAATATGGTTACTGTATTGTTGATGGCCATAAACAAAAAATTGGCAATTTTCGTATCGAACCACCTGGATTGTTTCGTGGCCGTGGTGAACATCCTAAAATGGGTAAACTGAAAAAACGTGTACAACCAGAAGATATAATTATTAATATTGGTGAAAAAGTTAAAATACCGACACCACCGGCTGGTCATAAATGGAAAGAAGTACGTCATGATAATACTGTTACATGGTTAGCATCGTGGACGGAAAACATTATGGGCAATGTTAAATATATAATGTTGAATCCATCATCAAAATTGAAAAGTATAAAAGATTGGCAAAAATATGAAAAAGCACGTGAATTGAAAAAATATGTGAATAAAATCCGTTCCGATTATAGGGCTGATTTTAAATCCCGTGAAATGATGAAACGACAACGTGCTGTTGCATTATATTTTATTGATAAATTAGCATTGAGAGCCGGCAATGAAAAAGAAGAAGGTGAAACCGCTGACACTGTTGGTTGTTGTTCATTACGTGTTGAACATATTACATTACATTCAGAAAAAGATGGCAAACAATATGTTGTTGATTTTGATTTTTTGGGTAAAGATTCCATACGTTATGTGAATTCAGTATCGGTGGAGAAACGTGTGTTTAAAAATCTAAAACATTTTATCGTCGATAAAAGTCCAGGTGATGATCTTTTTGATCGTCTGAATACATCAAGTTTGAATAAGTATTTAAATTCTTTGATGGATGGCTTGACGGCCAAAGTATTTCGTACATATAATGCATCCAATACTCTACAACAACAGCTAAATGAATTAACAAAACTTGATATGACAATGCCGGAAAAGATACTTGCCTATAATCGTGCAAATCGTGCCGTTGCATTGTTGTGTAATCATCAAAAATCTGTTTCCAAAACACATGATAAACAAATGGAAAATCTTAATGGTAAAATTAAGGATAAAAAAACACAGATTAAAGAATTGAAAAAACAATATAAAGAAACAAAAAATGATGCTGGCGCTAAAGAAAAATATAAAAAGAAATTGAAAACATTGGAAGAACAATTGAAAAAATTGGAAGTGGCCAAAGTTGATAAAGAAGAAAATAAACAAATTGCATTGGGCACTTCGAAGCTAAATTATTTGGATCCACGTATCAGTGTTGCA
>Sar97
TGGCCTAAATATTCATTCCAAAATCAGGCTGAAAATGTTTCTTCATCAGCAACACCGTCCAAATCTTCCACCTTCATCAAACTGATGAGCAGCATCGAGCGTTTGACACTGACATTCTATGCAAAAGATTTTGATACTGAAGAATTTATGAGCAAATTGACCGATCGTCAAAGACAACTTTATCAAAGTAATCATCAATCTGGTCGATCTAGGCGAGAAACTGTTTCCTCAATTAATTCGGGTCCATCATTTGATCGATCATTGTACATAGTAAGCGTACCAGAAGAACGAGAAAAATCGTTCGTTGTTACCCAATTGGTTGCTACACCAGGTCGACCTGCCGAATCAATTGAATCATCAGAACTACTCTATTCAATGTCTGCATTGATTGATGCACGATCGCAATCCATGTTTGCAATTGATCCGGTCAGTGGTTTGGTTACGACAACAACACGTTTAGATCGTGAATTTATGGATGTCCATTATCTAAGAATCACTGTGACTGATGGTAATGTTCCACCACGAACAGCGTCTACAACGCTTCAGATCAATGTTCTTGATGAAAATGATCATGTTCCGGTATTCGAACATGCCAACTATGAATCATCGCTTCGAGAATCAGCTCCGCTAGGCACAACAGTGTTGACCATACGTGCTACCGACCATGATAGTGGTCCTAATGCTGAAATAGAATATTCCATACTCAATCCGACCGGTGTAAACGAAGCTTTTCGTATCGATCCTAAACATGGTGTTATCACTTCACGAACAGGTTTGGATCGAGAAAAGAATGATCTCTACACATTAACTGTACAAGCATCAGATTCGGGAGCAGTTCAATCTCGAAAACGTTCTCATACAACGGTTGGTATTAAAATTCTCGACGAAAATGACAATTATCCTCAGTTTGCCGAACGTTCGTATTCAGTGTCAGTAGATGAAGACGTTAATTATGCATCAAGGCCTGTCATCATCCGCATAGTGGCTCATGATGCTGATGAAGGATTAAATGCCGCCATCAGATATTCAATCATCGGTGGCAATACTGCAGCATTATTTCACATCGATTCGCTTAATGGTGAAGTGGCCGTCGTTGGTCCATTGGACTATGAAACTGCTCGAAGCTATCGATTAGTGATTCGCGCTCAAGACGGTGGTAGTCCACCACGGTCCAACACAACACAATTATTAATTTCTGTCCTCGACAAAAATGACAATGAACCTCGATTCTATACGACATTGTTTCAGGAGAATGTAATGGAAAATGTACCCGTCGGTACAAGTGTTGTTCGCGTCCAAGCTTATGATGCTGATGATGGTGATAATGCTCAACTTAGCTATCACATACAACGATCATCTAGTGATGAAAATGCCGATCGAACTGCTGCATCAATGCCTATCGATATCGATCTCTCCAGCGGTTGGATAATGACCACAAGAGAATTAGACCGTGAAGAAGAATCACTTTATGAATTTACGGTCATCGCACGCGACAATGGCTATCCAATTCAGCATTCTGCTTCGGCATTGGTCATCATACAAGTACAAGATTTGAATGATAATGCACCTGTCTTTGAACCGAGAAATTATGAAGCAGTCATTTCAGAGACGGCCACGCCAGGAACTCCTATTGTTATCGTAACCGCTACTGATCGTGATGAGAATTCACGTTTAGTTTTTCAAATAACTGGCGGTAATTTACGTAATCGTTTTGCAATCGTCTCTCAGAATAATCAAGGTCATTTGACGGTAGCTAACCCGTTAGACTATAAACAAGAGAAAAATTATGTGCTTACAGTATCGGCAACCGATCCAGGTGGTAAAGTAGATCTGGCCACTGTTTATATAAATGTAACTGATGCCAATACTCATCGTCCTGTGATTCAAATTCTTAAAAATAATGGCAGTCCTTTTTCTGCAACATTGACAACCATCGCTGAAGATGCACCCATTGGTACTACCGTTTTGGTCGTCGAAGCAATCGATGATGATGTTGGTGAAAATGCGCGAATCACCTATTCTCTTAATGAAGTACCAGAATTTCGGATTGATCCTAATTCTGGAGCTATAACAACGGTCAAAGCATTAGATCGTGAAACAACAGCCGGTTATACGTTAATTGTGACTGCACAGGATAATGGCATACCACCGTTGTCCGATATAGCCAACATTGAGATTGAAGTAATCGATGTTAATGATAATGTGCCTCTATTTGAACAACATCATTATTCAGCAACTGTGATGGAAGATGCACCCATCGGTACATCCGTCTGTCAGGTTAGAGCCTCTGATCGTGATCTAGGTCTTAATGGTCAAGTTCGTTATGAATTCGAAATGATTGGCAATGATGTGCAACAACATCAACATCAACATATCGATATGGAATTTTCGCCGCTCGGTGTATTCAGTATTGATGCTACATCGGGTGTTATACGAACAAATCGTACGTTGGATCGTGAAACGATCGCTAAATATGATCTTAAAGTAGTTGCATTTGACCGTGGTACGCCGTCATTATCATCATCAGTTATCGTGCATGTAACCATCGAAGAT
>Sar98
ATGGTCAAAGTGAATAAATCAAAACAAAGTTCCGGAAAATCACATCATAGTTTGAATCCTGATCGGCCACGAAATGCCAATGAAAGTCATCTACGTGATCGTTCGACGATTCGTCGTCTGTTGATGTATAAAAATTCCCATCCCATACGTAATCCGGATGGTAAAATCATCAAAGCGGCACCATTTCAAGGAAAATTATCCAGTGGAACGGTGGCCCGTGTAGCACCTAATCAAAAATGGTTTGGAAACACCAGAACAATTGCACAGAATTCATTGCAAAAATTTCAAGATGAAATGCAAAAAACAATTCAAGATCCATATAAAGTGGTGATGAAACAGACAAAATTACCGATTACATTGCTCAATGAACGTGCTAAATTTCAACGAGTTCATATATTGGATACGGAAAGTTTTCGAGATACATTTGGAAAGAAATCTAAACGTAAACGGCCACGATTTAAATTTGAAGATCTACAAACGTATGCATCGTCGGTGGAAACACGTAATGAAAACTATGATGATAGTAAAGATTCGAATCTAATTGTTGAACAAGATTTTCGTGAAGAAACGCCACATGCTGTTATGAAAAAAGGACAATCAAAACGAATTTGGAATGAACTTTATAAAGTGATCGATTCAAGTGATGTTGTCGTACAAGTATTGGATGTACGTGATCCAATGGGCACACGTTCCAAACATATTGAAACATATTTACGTAAAGAAAAACCACATAAACATCTTGTATTTTTATTGAACAAATGTGATCTAGTACCCACATGGGTAACACAACGATGGATTGCCACACTGTCCAGTGAATATCCTACGATGGCATTCAAAGCATCGATGAAAACACCATTCGGTAAAGGTGCCTTAATTAATCTACTAAGAGAATTTTCACAGCTTCATACGGATAAAAAACAGATTAGTGTCGGTTTTATTGGCTATCCAAATGTAGGAAAATCATCCGTAATCAATACGTTACGTGCAAAAAAAGTATGTAATGTAGCACCGATTGCAGGCGAAACTAAAGTCTGGCAATATATAACATTGATGAAGAAAATCTATCTAATCGATTGTCCGGGTGTTGTTTATCCATCCGGTGATACAGATACGGATATCGTATTAAGAGGTGTTGTACGTGTGGAAAATATTGCCGATCCTGAAGATCATATACCAACCGTTTTGGAACGCGTTCGTAAAGAATATCTACGAAAAGCATATAAAATCATTGAATGGGATGATCATATTGATTTTCTAACAAAATTAGCACAAGCAACAGGAAAATTATTGAAAGGTGGTGAACCAGATATTAATACTGTCTCCAAAATGGTACTAAACGATTGGCAACGTGGTAAATTGCCTTATTTTGTTTGGCCACCAGAATCGGAAGAAAGACAACAGCGGCAGCAACAACGAAATTTGAAAAAATCTCAATCAAAATCTAAAAATCCTGAAGTTCGACAAGATCTTCGTAAAGTTGATGTTGATCTTGAATTCGAAGGCGATGATATTCGATCAATCGATGTGAATGATTCGATGGATAATCTTTACAATTCGGATGATGACTATAATGATGATGATGAGACTAAAAATGATGACAAAATGAAAAATAATGATAATCAAGATGATGAAAATGATGATAATCAAGATGATGAAAATGATGATAATCAAGATGATGAAAATGACAGCGATGAAGAGGAAAAAGTAGAAATTGCCGAAAATTTCAAACGAAAAAAATCAACAACAAAACCATCACTACCACCAGTACAGAAGCCAGTGAAAAAAATGACATCCAAATTGAAAAGACGTTTAGAACGTGATGAAAAATCGAAAAAAACTGGCAGTAATTTCTATGAAGAATTACGGAAAAAGACGAAAAAATTACACACAAATCGTTTTCATGTGACA
>Sar99
ATGAATACCGACGGTGATTCGGTGACGAATTCATCCAAATTTGCCGAATTTAAAGACTTAACTGCTGAAGAATTGAAATGTAAAGCTAATGAATATTTCAAAAGAAAAGAATATGAAGATGCAATCGAATTGTATTCGATGGCCATCGAAAAAGATTCAAATAATGCAATACTATATGGTAATCGAAGTTTTGCTTATCTTAAAACCGAATGTTTTGGTTATGCCTTTACTGATGCTTCCCGTGCTATCGAAATCGATAAGAATTATATCAAAGGCTATTATAGGAGAGCCGAGGCCCAAATGGCCAATGGACGTTTCAAGCAAGCATTAAAAGATTTCGAAACTGTTGTTAAATTTTGTCCAAACGATAGGGATGCCAAGATTAAATGTCAGGAATGCAAAAAAATTGTCAATCAAAAAGCATTCGAGAAAGCAATCTCTGTGGATACATTAAAAAGATCTGTGGCCGAATCCATTGATTTTGAATCGATGACAATCGATGATACGTATGATGGACCGAAAATTGTTGATGGAAAAATTACAAAAGAGTTCGTTGAAGAACTATTGGATACATTTAAAGAAGAGAAAAGATTGCATCGAAAGTATGCTTACAAATTGATATTGGATGCACGAGAATTATTTTCTAAGTCAAAAACATTAGTGGACATTGAAATACCGAAAGGAAAAAAATTTACAGTCTGTGGTGATATTCATGGGCAATTCTATGATCTATTAAACATTTTCAAATTAAATGGCTATCCCAGTGAAGATAATCCTTACCTTTTCAATGGTGATGTGGTCGATCGAGGATCATTCTCGGTTGAATGTATTCTTGTTTTGTTTGCATTCAAAATTCTTTATCCAAATCATTTGTTCATAGCTCGTGGTAATCATGAAAGTGAAACTATGAACAAAATTTTCGGTTTTGAAGGTGAAGTCAAAGAAAAATATTCGAAGCAAATGTATGATCTATTCACCGAAGTCTTTGAATGTCTTCCTTTGGCACACTGTTTGAACAAAAAAATTCTGGTCATGCATGGAGGCCTTTTCAGCAAAGATAATGTTAAATTAGACGATATACGCAATTTTGATCGATTCAGACAGCCACCTGAAGATGGTCTTATGTGCGATATTTTATGGTCCGATCCAATGCCTGCAGAAGGACGCCAACCAAGCAAACGAGGTGTTGGTTGTCAATTTGGACCGGATATTACTGAAAACTTTCTCAAATTGAATAATTTGGACTATATCATCAGAAGTCATGAAGTAAAAGATAATGGTTATGAAGTG
>Sar100
ATGGCATCCCGTTTAGATCGATTATTTCTATTACTTGATAATGGTTCAACACCTTTAACAAGAAAAGCGGCTGCATTACAATTGGGTGAAGTACAAAAATTACATCCACATGAATTGAATACATTATTGGTTAAAGTACGACAATATTTACATTCATCATCATGGGAAACACGTATTGCGGCTAGTCAAGCTGTTGAGGCAATTATTTCAAATGTACCGAATTGGTTTCCAATTGGATCATTATTATCCACTAATGATGATAATGATGAACAAAATGATGCTAATGATGATGAATGTCGTATGCGATTTGATCGTTATGATATAATGACTGTTATTAAATGTGGCCATAATTTACTTGCATCTGAAGGAAAAGATTTTGATGCACCAACAGCCGATTCTTCTTCTTCTTCGAACACTGTTGTTGTAGCAGCCGATGCTACATTAGATTCACGAGAAAAAATTGCTCAAATGCGACAATCATTGAATCAAAAATTGGGATTAAGTTTTGCTGAAAAAATTGGCCTGAAAATGGATTTCATTTCGAATGCTGATCTTATTGCAACGGCTGATGTTGAATCAAAACCAATTGTTGAAAAAAATTTAAAACTTGAACAAATCATACCGAATGTAAAAACTAGTTCTTCGATCGTGAAACGTAAAACATCACCCGATATTAAAATTGAAAATTCAAATGATCCTTCGATGGCTAAGAAAATTAAGCTTGAATCTGTCGATGATGAAAATTCAAATGAGCAGCAGCAGCGGCAACAACAACAACAAATTGATAATAACAACATATTTGATGGCGATGAATGGCCCTTAGCATGGTTTAGTGATGAATTAATGTCCGATTTATTCAATGCCCAATGGGAAATTAGACATGGTGCAGCCATTGGATTGAGAGAAATTGTCAAACTACAAGGCCGTTGTGGTGGTCGTATACGAACGGCATCATTATCTCGACAGGATGCACTAAATCAACAATGGTTGGAAGATTTATCCTTACGATTATTATCCGTATTAGCATTGGATAGATTCGGTGATTTCCTAAGCGATCAAGTTGTTGCGCCGGTACGTGAAACCTGTGCACAGGTTCTTGGTTTAATTATTAAACTTTTATCAACGAATGGTGTCCATAATGTATTGGCTATATTACTGCAATTATTACAATGTAATGAATGGGAAGCACGCCATGGTGGAATGCTTGGTCTGAAATATCTATTAGCCATACGACAAGATATGATTGAACAATTATTACCAAAAGTTTTTGAACCAATATTTGCTGGCCTAAAAGATCCAGAAGATGATGTATCAGCTGTTGCAGCTGCCGCTTTAGTACCAATAAAAGATCAATTAATGTGTTTGATGCCAGAAAAAGTACCATTAGTTATTGCATTTTTATGGGAAGCATTACTTGTACTTGATGATCTATCATCATCAACTGGTGATTTATTAATGTTATTATCATCATTATTAACATTCAAAGGTCTCACTACAACCGATTTTAAAACCGACAATAATGATCAACAATTGGCTATATTAATACCAAGATTATGGCCATTTCTATCACATTCATTAAGTTCTGTACGTCGTTCAGTGTTGGAATCATTATTAATATTGAGTGAAAAAAATTCAAATGAATGGCTAAATCAATCATCATTATTATCGGATGCATTACGATTATTATATCAAAGATCATTAATTGAAAATCATACAATAATATTGGATTTATTATATAAAGTATGGTTAAATCTAATATCGAAAGCTAATTATCAATGTTTAATTGAATCAACAAGAAATTATGTAACCAGTTGGATATGTTTGATGATGCAGCCACAAAAAATGCCGATCGATGTTTGTAATACACCTGTTTGGTTGGAAATTAAACACATTACACATTCGTTACCATCATCATCAGCATCG
>Sar101
ATATTCACCATCAATGATTTATGGAACATTTATGGTGATTTGAATAATTCGATTCCGTTGGTTATGAAACATTTTCTGGCAAGAGTATTATGTTTGATCATACTTCCAATTATTGTTTACGTTTCATTTTTCTGGTGTCATTTGACCGTGCTAAATCGAAGCGGTAGTGGTGATGGTTTCTATAGTTCAGCATTTCAATCAACACTGGAAGGTAATTCATTGTATAACGCGTCAATGCCACAATATGTTGCATATGGTGCTTCGCTAACAATCAAAAATCACCGAACCGGTGGTGCATATCTCCACTCACATTGGCATCTTTATCCGGAAGGTGTTGGTGCTCGTCAACAACAGGTGACCACTTATTCACATAAAGATGATAACAACAAATGGCGTATCAAAAAATATAATGAAGAAAGCTCGGAAAATGCTGAACCTATCGAATATGTCAAGAATGGTGATCTGATTCGCCTGGAACATCTGGTTACTGAACGAAACCTTCATAGCCATAATGAAATAGCTCCGATTACGAAAAAACATTTTCAAGTTACGTGTTATGGTGAGAAAGGAGTCGGTGACGCGAATGATGTTTTTCGTATTGAATTCGAAACGGGTAATACCGGGCAGCCATTAGAAGCTGTGAAAACAAGATTTAAATTGATTCATTATTTAATGAATTGTGCCATTTATTCGCATAATAAACAACTACCAAAATGGGCATTCGAACAACTTGAAGTAACATGTACGCCTAATGTTTTCGATACAAAGAATACTCTTTGGAATGTTGAGGATAATCATTTTGCACGTCTTCCAAACGTTAGCGTTAACGTTTATGCTCCATCATTTTTGGAGAAATTTCTTGAATCTCATGCTGTGATGTTACAAGGAAACTCGGGTTTGAAACCAAAAGAAGGTGAAATAACATCTCGTCCATGGCAATGGCCTATTAATTATCGG
>Sar102
CGTTGTTTGGTTTCAAGATCATCAGTGGCTCGATCGGTATTGCTATCATCACGTTCGATAACAACATCAAATGCTCTTTCGAAAGGCACTTATTTCATTGTCAATGATTATGAAGAATTGACAGCAAAAAAAGTTCTCGACAATACAATCGGTGGTATAATGTATGCTGAATTAATTAGCGGTATGGGTGTCGTATTAGGCCAAATGTTTAAAGAACCAGCAACGATAAATTATCCATTTGAAAAAGGACCGTTATCACCACGTTTTCGTGGTGAACATGCATTAAGACGATATCCATCGGGTGAAGAACGTTGTATTGCATGTAAATTATGTGAAGCCATTTGTCCGGCACAGGCTATAACCATTGAAGCTGAAGAACGTTCAGATGGTAGCCGTCGTACGACTAGATATGATATCGATATGACCAAATGTATCTATTGTGGTTTCTGCCAAGAAGCCTGTCCTGTCGATGCTATTGTTGAAGGACCGAATTTTGAATATGCAACCGAAACTCGTGAAGAATTATTGTATAATAAAGAAAAATTATTAGAAAATGGTGATAAATGGGAAATGGAAATTGCTGCCAATCTAGAGGCTGATCATCTTTATAGA
>Sar103
GTTTGGCGAAGATGGTGCACTCAAACGTTATCGGCATTGTGTTATTTGCACTCTTCTCAGCCTTCAATCGTCCATGGAAATATTAATTGTGATACAATTTTTATTAGTTATAATGGCTTGATTAAGATTGGTGCAATTGCGCCAGATGCTATTCACCGACATGTAAAAACAGTTCGAGCCGATGCAAAATCGAATCTTCATTTTATAGCGCCCGAACTAGGCAATGTTCAAGATTTTCCTGTGTTATCACCATCGGTGGACATATATTCATTTGGAATGTGTGCCTTAGAGATGGCCGCTCTGGAAATTCCCAGTGATAATGATTCACCACATCACATCACTGAAGACATCATTCACAAGACTATCGAATCGTTAGACAATGCTCCTCAACGTGATTTTATTCAACAATGTTTACGAAAAGATCCAGTCCTGAGACCAACTGCCCGTGATCTACTATTTCATCCGATCATATTCGAAGTGCCCACATTGCGATTATTCTGTGCTCATTCGATTTTGAATAATCCTTCATTACAGCCCGAACAGTTGACCGAAGAAGCCATCTCTCGCTTTTTGTGTCTTCAAAATCAAAATGATCGTATAGTGGCCGAGATTAGACGTGTTGAACAGCCATCAATTTTATTTAAACAATCGGATTTTCCAAATCGTGAACTAGAGAAACTTTTAGATGAAGTTAAAAATGGAGCCTATCCATTGACCGCCGTCATGCCTACAACAAGATCACCGTTAGTATGTCGACAGCGTACCATTTCACCAGAGGTGATCGACGAAGCTCATAAACTAATCAACACACCTGATAATCCTTATGATGAGGAAACGCGTCGAATCGTTTACATAAATTGTTCAATACAACCAATGGCTTCGGATCCAACCTGTTATGATATTAAAATTGTGATCAAATTAGATGATAAGATAAATCGTCAACTTACTTGTGAAATTTCAAAAGATCAACTAATTCCTCCTACTATCTCCCAAGAGCTTGTCTATTATGGTTTCATCAATAAA
>Sar104
GTTCATCAAGAAACATTTGGTAAAAGTGGCTGTCGCCGTATTGTTCCTGGTCAATATTTAGCTATTGATCCAAAAGGTCGTGCAGTCATGATAAGTGCTGTTGAAAAGCAAAAGTTAGTATACATTCTTAATCGAGATGCCACGGCTCGACTTACAATTTCTTCACCTCTTGAAGCTCATAAATCTAACACATTCGTTTATCATACTGTTGGCGTGGATGTTGGATTTGAAAATCCAATGTTTGCTTGTCTTGAAATGGATTATGAAGATGTTGATATTGATCATACGGGAGAAACAGCACAACAAACACAACAACAATTAACATTTTATGAACTTGATCTTGGTCTCAATCATGTTGTTAGAAAATATAGTGAAAATCTTGAAGAACATGGAAATTTTCTCATATCTGTACCGGGTGGAACTGATGGGCCATCAGGTGTATTAATCTGTTCGGAAAATTATATAACTTATAAAAATTTCGGTGACCAGCCAGATATTCGCTGTCCAATACCTCGAAGACGTTATGATCTCGATGATCCTGATCGAGGAATGATTTTCGTTTGCAGTGCATCTCATAAGACCAAATCCATGTTTTTCTTCCTAGTACAAAGTGAACAGGGCGATATATTCAAAATTACTCTTGAAGTTGATGATGATATTGTTACCGAAGTTAAAATCAAATATTTTGACACTGTTCCTGTTGCCACCAGTTTATGTGTGCTTCGTACTGGATTCTTGTTTGTTGCTTCAGAATTTGGCAATCATTATTTGTATCAAATTGTTCATCTTGGTGACAATGATAATGAGCCTGAATTCAGTAGTTCAATGCCTTTGAATGAAGGTGAAACTTTTTATTTCACACCTCGAAGTTTAAAAAATTTGGTCCTGGTCGATGAAACAGAATCACTGTCACCAATCATGCACTGTCAGATAGCTGATGTTGCCAACGAAGAAACTCCACAATTATTGATGGCTTGTGGACGTGGACCTCGTTCTACTTTTCGACTATTGCGTCATGGTTTGGAAGTGTCTGAGATGGCTGTTTCAGAATTACCCGCCAATCCAAATGCCGTTTGGACGGTTAAAAAACGTAGCGAAGATAAATATGATGCCTACATTATTGTCTCGTTTGTCAATGCAACGCTTGTTCTTTCGATTGGTGAAACTGTTGAAGAAATTACAGATTCAGGATTTCTAGGCTCTACACAAACAATCAATTGTGCTCAGATTGGTGAAGATGCATTAGTTCAAGTATATCCTGATGGTATTCGACATATTCGTGCCGATAAACGTGTGAATGAATGGCGTGCACCAGGACGTAAGCAAATCGTACGCTGTGCCATAAATTCCCGTCAAGTGGTAATTGCATTAGGCGGAGGAGAAATCGTTTACTTTGAAATGGATCTCGGTGGCCAATTAAATGAATACACAGAACGCAAAGATATGAATTCAGAGGTGATTTGTATGGCTTTGGGCGATGTACCAACTGGTGAACAACGTTGCCGTTTCTTGGCAATTGGTTTGGCAGACAATACTGTTCGTATTATCTCTTTGGATCCATTG
>Sar105
CATCATCGTTTACGAATTACTACCAATTATTTTATTGTATCATTGGCATTTGCCGACATATTGGTTGCGTTATTTGCAATGACATTTAATGCATCGGTCGTCATCAGCAACAGATGGATATTTAATACATTAGTGTGCGATTTTTGGAACAGTTGTGATGTATTATTTTCAACAGCATCAATTATGCATCTATCATGTATTAGTTATGATCGTTATTATGCAATAATAAAACCATTGGATTATCCAATGAAAGTGACCGGTAAACGTGTGGCAATAATGTTAACTTGTGTATGGATTCTATCGGCAATGATCTCCTATATACCAGTGTTTACTGGAATCTATACCACAGCCGAAGCAATGGAACAACGAAAATTATATACCGATCAATGTGATTGGATTGTTAATATTCCATATGCATTGATATCATCTACAATATCATTTTGGCTACCATGTAGTATAATGTTATGGGCATATTATAAAATTTACCGTGAAGCAATCAAACAGGAAAAATTCATCTATCGTACACAACAAATGGCCAATCAAACCAATCATCATCATCATCATCATCATCATCATCAACATCAACAACAGCATAAGAATCGTCATAATAATAATGGTAATAACAACAACAACAACAATAATAATAATAATAATAATGATAATGCCGATGAAGATGGTGCAACCAGTAGATTGAATGCTCCAAAACATTCAAATACATCGGAAAATAATGTCATTCAG
>Sar106
ATGGTTAAAATCGGTATCAATGGTTTCGGTCGTATTGGTCGTCTCGTTTTACGAGCTGCCGTTAAAAAAGGTGTCGAAGTTGTAGCCGTGAATGATCCATTTTTGGATGTCAAATATATGGTTTATATGTTCAAATTTGATTCAACCCATGGCCGTTATCAAGGTGAAGTAAAAGAAGAAGGTGGTCTTTTGGTTGTCGATGGACAAAAGATTCAGGTTTTCCAAGAACGTAATCCAGCCGATATTCCATGGGGAAAAGTTGGTGCTGATTACGTTGTCGAATCGACTGGTGTGTTCACAACAATCGAAAAAGCCAAGGCCCATTTGGCTGGTGGCGCTAAAAAAGTTGTCATTTCGGCACCATCTGCTGATGCTCCAATGTATGTGATGGGTGTCAATCATGATAAATATGATCCAAGCCAACAAATCATCTCAAACGCTTCGTGCACCACCAATTGTTTGGCTCCATTGGCCAAGGTCATCAATGACAAGTTTGGTATTGAAAATGGTTTGATGACAACTGTCCATGCTGTGACTGCCACACAAAAAACAGTCGATGGTCCTAGTGGCAAAATGTGGCGTGATGGTCGTGGTGCTGGACAAAATATTATTCCAGCTTCAACCGGTGCAGCCAAAGCTGTTGGTAAAGTTATTCCCGAATTGAATGGCAAACTCACAGGCATGGCACTACGTGTACCTGTTCCGGACGTTTCTGTTGTTGATTTGACTGTCACATTGAAAAATCCAGCCAGCTATGACGAGATTAAAGCCGCTATTAAAGCTGCTGCTGAAAGTGATCATTGGAAAGGCATTCTTGAATATACTGATGAAGAG
>Sar107
TATCATATGTCTTCGTTTGCGGAAAACACTGCATTAGGTTACCTCAAAACACAAGCCATTGAATTCGTCAACTACAACAAACGACAATTGAGCAGAATATATCCAAAAGGAACGAGAGCTGATTCGAGCAATTTTCTACCACAAGTATTCTGGAATGCTGGTTGCCAGATGGTTGCATTAAATTTTCAGACACCCGATTTACCTATGCAATTGAATCAAGGAAAATTTGAATACAATGGCGGCTGTGGTTATCTTCTTAAACCGGATTTTATGAGAAGAAAAGATAGAATATTCGATCCGTTTGCTGAATCACCTGTTGATGGCGTTATTGCCGCTCAATGTTCCGTTAGGGTTATTAGTGGACAATTTTTGTCAGATAAAAAGGTGGGCACCTATGTTGAAGTCGATATGTATGGATTACCCACAGATACAATTAGAAAAGAATTCCGTACAAGAATGGTTCCTGCAAATGGCCTTAATCCGGTCTATAATGAAGAACGTTTTGTATTTCGCAAAGTTGTTCTCCCCGATTTGGCTGTTCTACGTATAGCTGTATATGATGAAAATGGCAAAATGCTTGGCCAAAGAATCTTACCATTGGATGGTTTACAAGCAGGCTATAGACATATATCGCTTCGGACTGAAGGAAATTTTCCAATGTCATTACCAATGTTGTTCATTTGTATTGAGCTTAAAATCTACGTACCAGATGGATTAGGTGATCTAATGGATGCACTTTCAGATCCTCGAGCATTTCTTTCTGCACAAGAAAAACGAATTGCTCAAATGAAAGCGATGGGCATTGAAGAAACGGATATTCAAAATCTGGCTCTTATTAAACAACAACGAGATGATGAAATCCGACGAGAAGAATACAAGATTGATAATATTACCATCGATATGGTAAAAGATGATAAATTCTATGTTCGTATCCTTCGTAAACTTAACAAGGAGATGGATAATTTGAGAAAGAAACACCAGAAAGAACGGACACAAATTCAAAAGAATCAATGTCTAGCTATTGAAAAACTAATGAAAACAGCCAAAAGTGTTGATTGTGATGATATGAGTCAAGATCCGACCATGATGGAATTAGTTAGACAGCAAATTAAACAATGGTCAGAGATGATCGATCGACATCATCAAGAAGAATGGGAATTATATAAAACAAACACAATAAGTGAAAGTAAAATATTGAGAAAATTATTTCAACAGCTTCAAATTTTACAAGTCAAACATCTAGAAACATTATTTGAAAAAGAAAATAAAGAAATGAAAGCTAAACAGGCAAAAATTTCGGTAGAAACGGCAAAAGAAGTGGCCAATGATAAAACATTGAGAAATAAAGCCGAAAAAGAACGACGATTAAAGGAGAAAAATAGTAATAATACGAAAAAATTTATTGAAGAAAGAAAAGCAGCGGCCGTTCGACAGAATAAAGAACGAGAAAAAATAAAAAAGATTCATGAAAAACAATGTCAGGACTTGGAAAAATTCATTGAAAAT
>Sar108
GCTAATCAGCTATTACAGTGCCATTTTCGTACATTGAATGGTGCCCTTGATTCTGGTGTCAATCTAAGTCTAATACCGGGTGATCGTACTCATGCATTACGATTACAATGCGAAGATCTTTTATTTCAATCCCAATTACCGGAACGGGCATTTCGTTCATTACATCAATTACGTGAGCTTTACATAGAACGTTGTAAATTAAGCGAGCTTCCGGCTCATGTGTTCATTGGTCTACAAGAGCTACGACATCTCACCATTCGTACATATAACACTGATTGGGGTGATCTTAGTCTTCGTTTGTCAACGAGCACATCGTCAATATTTTCGCCGATCAAAAATCTTGAATCATTAGATCTGAGTGAGAATGGTCTAAGTCAACTGCCATCATCGATCCTGTGTCCATTGAATCGATTACAATATGTCAACATTTCGGCCAATTCATTTCAAGATGTCGCTTCATTGGGTTTCAGTGCAAAATCATCATATGAAGCATCGACCACATCCTCGTCTTCGTCTTTGTCCTCGTCATCGTCGTCAGCGTCAGCACAGACTGCAACTGGATCGATGAAAAATGATTGCCGTCGGCTAGATTCCATATTGAACCTGGATGCTAGCCACAATCGAATCAAAGTATTAACTGACCGAGGCTTCTCACGTCTACATTATCTTCAAGTGCTCAATCTACGGCAGAATCTGATTGCACGTGCAGAAGAAACATCTTTAGCTGGTCTAGCCGAATTGAATCGTCTCGATTTAAGCAATAATCAATTGGTAGCACTGCCGGCCAGATTCTTTCAAGCTGTGAAAACAACATTGGCCGAACTGTATCTGCAAAACAATTCCATATCTGTCATACCACCAGGTCTATTCTCGGGCCTTTCACAGGTTACCGTTCTTGATCTAAGCAATAATGAAGTGACATCACATTGGATCGGACCGACAACATTTGCCGACATGTCTCGGTTATTGTCATTAGATCTGTCCCATAATAAACTATCCCGTGTGGATGCGACCGTATTTCGAGCTCTTTATACATTGCAATCCTTATCGTTGAAGAATAACATAATCGAATCATTGGCCGAGAATGCTTTCATCAGTAATCGTAATCTACATACATTATCATTGAGTGGAAATAGACTACAGACTTTGGATGCGGCCAGTTTCACTGGTCTTGAAGTGTTGAATGCCTTATTCTTGGACGATAATCGTTTACAAATTGTTCATGTTTCTTCCTTCGCCAACATTACCAGTCTGATGGAATTGAATGTTGGTCAGAATCGTCTGCAAACAGTACCACAAGCAATACAAACACTGCATTCATTACGATCGCTAGATTTATCGCATAATCAAATCGGTGATATATCCAACGCTTCATATCGTGGCCTCGAACAATTGTATAGTCTCAATCTTGAAGACAACATCATCGGAAATCTGAGTCGTGGTGATTTCCTTGATCTACCATCACTTCGTGTGCTCAACTTGGCCAACAATTCAATCGGATCGGTTGAACAGGGGACGTTTGATAACATTCCAGATTTGCATGCATTGCGTCTAGATTCAAACAAAGTGGCCGATATAAACGGTTTGTTTGTCAATCTTCGTGATCTGCTCATGTTGAACATTTCGGCCAATCGTATTCAAATGTTTGATTATGCCATGATACCGGTCGGTCTGCAATGGCTCGATCTACATGATAATCTGATTGAAAATCTGGGCAATTATTTCGAAATTGAATCCGAACTCAAATTACGAACATTGGATGCATCACACAATCGTTTAGTGGAAATTGATTCGAAATTGATACCCGATTCGATTGAATTGGTCATGCTGAACAGGAATCAAATACGCAAAATAGCAGCATTCACATTTCTGAAGAAAGATAACCTAACTCGTGCCGATCTAAGTGATAATCGACTTGCTACATTAGATCTGAATGCATTACGTCTAAGTAAACCACCACCAACTCGACGACCATCGCCTGAATTTATGATTGCAGGCAATCCATTCGTTTGCGATTGCAATATTGAATGGTTACAACGTGCTGCTCTATTATCAACGCCAACATTGATGTTAGCAGCAATGCCACCACCATCAACACTATCGCCATCATTTCCATCATTGATTGGATCAGATCCATCTAGACAGCTACCGCGTGTTGTTGATGCTCATCAGATTCAATGTCGACTGGCGTTTGGCCGTGGCCAACAACCAATGATGACCACATTGGCTGCTGCTCGTCAATCTCAATTTCTATGTTCATATCGTTCTCATTGTTTTGCATTATGTCATTGTTGTGAATTTGATGCTTGTGATTGTGAAATGACCTGTCCAGACAATTGTACCTGTTTTTATGATCAATCATGGAATACGAACATTGTGGATTGTGGCCGTAATGGTCATTATCTTGTGCCCACTCGTATACCGATGGACGTGACCGATTTATATCTGGACGGTAACAATATCGCCGAATTGAGTCCCCACACATTCATTGGTCGTAAAAATCTTCGTCATCTTTATCTGAACGCATCGCACATTCATACAATCAATAATCGAACATTCAATGGTTTGAAATCATTATTAGTGTTGAATCTGGCCGATAACCAATTGGACACATTATATGGTTATGAATTCGAACGTCTCACCGATTTACGTGAACTATATCTAGAGAATAACATCATCTCAACTATCGCTAATCGTACGTTTTCAGCATTACGATCACTGCAAACATTACGGCTGGATAATAATCGAATTGTTGAATTTGAATTATGGTCCATGTTAGCATCGTCATTGCCATCATTACAGCAATTATATCTCGGCGATAATGCCTGGTCTTGTGATTGTCAATTTGTTGGCCAAATGATGGAATGGCTACCGGCTCGACAAGACATAATTCGTGATTTGGCACGTGTCCATTGTCAATATAATGAAAGTTATGCACTTCCACTTGGTGCAGTTGCCGCTGCGACAACAATGACAAATCTATATAAATTGACTGAAATTGAACAAGCTCGTGCAAACATATCGGCCGCATGTTCCCTATACGCTAAACGAGAATCGATTGCCGCATCCTCATCCTCATCATCAAGTGTTGGCATCAATGGTGGCGTTTCGGTCAATGGTATGACTGGCAATGGAACCGGAAATCAAATCGAAATGTTCATCCCGATTTTGGCATTGATTGTATTCTCCACATTTGGCGTATTATTGTTGCTTGCTTCGATCGTTACGGCCGTTCTGTATCGTCATGAGATTTCCGTATGGTTCTATGCACGAACCGGCATTCGATTGGGAGGTGGTTCCAGTACCGGCTCAGGTGCAAAAGGTGGTCATGGTAGACGTGGACGTCATGGTCGTGGTGGCCGTCATGGTCGTCATTCAGATCCATATGATGCAGATTGTGGTGAGAAATTATTCGATGCTTTCGTGTCATATTCAAAGAAAGATGAACAATTTGTTCAACAAATGCTTGCTCCTGAATTGGAATATGGAACAAGTCCTATGCGCCTATGTTTACATTATCGTGATCTTCCGGTTGCATCTGGTTTTGTTGCCGATGCAATCATTGAAGCCATGGCTGCCAGCCGTCGTACAATTCTGGTCATATCCGAACATTTTCTTCGTGGTGAATGGCAACATTTTGAATTCAAAACAGCTCATCAAGAAGCATTACGTTCACGTGCACGACACAAGTTGATACTAATTTTTGTTGGTCCTGTCGCTGGTAAAGATCTTGATCCGGATATCCGTGTTTGGCTCAAAACGGCCGGCAATACCTGTCTTCAATGGGGTGAGAAAATGTTCTGGGAAAAACTTCGTTATGCTATGCCCGAAATACCGACAGCTAGTTCGGGCGGTGGTTCTTCTGTGAATTCGTCATCATCATCTACCACCAGTTCGTTGTATGGTCGTAAAGCATTACAATTGAGTAATAATCAGCAAAGCAAAAATTCTACACTGCCATTGAGTCTGAGCAGCAATCAACAAATGTTGAATTGTGGCACTAATAATCGCAACTTTGATAGCTATCAACATCATCATCAATTGCATCATCCATTGTTGGGTGGGGCACAGACCACCACCACCACCTTAGGTCGACAACAATTGTCTTATGGTCATTCGCCAATGATGGATCATCCACCATCTATGGCGATCGGTGGCCATCCATTATATTCACCATCATCGATCCATAGTCAACAATCAACATATGCTTATCCTACCTATCATCCGACCGGTGTTCCACCACCAAATGTTGCACCACCACCACTACCGCCTAATCAATTGAATGGTCCACCACAATCGACACCGCCACCATTGCCACCATCACATCCATTACATCAGCGACTATTCCATAATCATTCGAATGGATCCGTTTCTGGTGTATCGACCAGTGTGACAACAATGGAATCCTCGTCTGGGTCCGGTGCCTCCGGATCCGGTCCATTATCCACACATCAACAGCAGCAGCTACCAGCAACGTCAACTATGTCGAATATTGGACATCATTTCCATCAAGGATCATCATCATCAACATCTGGTCGTCATCATGGCCATCATCTGAATCATCCGCATCATCAACAACAACAATCGGCCAGTCAGAATTCGAATGATTCAAGTTTGATGCTCACATCGAACGGTTCGGATATATCGGGTCAATCGACAATGCCATTTGTGCCATCAGCATCATCGACGACGGCCGTTGCCGTTCATATT
>Sar109
ATGTCGTGCATTTTTCATCAAATTTTTACGTTCAATAATCTGATAGCTTTGTTTGTGATTATAATTCTTTCTGTTTTATTCATTTCGATATTGATTCGTTTGACAACAAGCCCATATCCACGAATTATAATTCATAAAGATGAACGATATTATCTGGATCCGATTTCTGGTGAACGTCATCCGTTGCCACAATTGGGAACAATATTTTTGAGCAAAAAACATTCAGTCACTTATCAGGATATTCAACCATCAACCCTTTACCTATCGGTGATTGTACCAGCATATAATGAACAGAATCGCCTGCCAACAATGTTGGATGAAGCGATCGATTATCTGGAACAACAATCATATAAATATGAGATAATCATTGTTGATGATGGAAGTCGTGATAAAACCACACAAATAGCATTGGGTTATGTACAAAAATATGGTACGGAAAAAATTCGTGTCATAACATTGGTGAAAAATCGTGGCAAAGGTGGTGCAATTCGAATCGGTATTCTAGCTGCACGTGGAGAATATTGTCTTTTTGCTGATGCCGATGGAGCGACGAAATTTTCCGAATTGGGAAAATTAAATCAATTCATTCAGGAAAGACGAAAATCATACAGTAAAACTGAACTTATTTGTATAGAGAAAAATTTTGGCAATGGATTTGATGCTCAAATGTTTCCAATTGCAATCGGATCTCGTGCTCATCTGGAACAGGAATCAATAGCACAACGATCATTATTTCGAACGATTCTAATGTGGGGTTTTCATTTTATCGTATGGTTATTGACAGTGAAATCTGCACATGATACTCAATGTGGATTTAAAATGTTTCCACGTACAATAGCACAAATTCTATTCACACATACACATATTGAACGATGGGCTTTTGATGTTGAATTACTTTTATTGGCCGAACGATTACGTTTACCAATCGGTGAAATACCAGTCGAATGGACCGAAATTGAAGGATCGAAAATTGTACCGGTATTTTCTTGGTTACAAATGGGTATCGATGTTTCATTGATTTTTTGGAATTATACAATCGGTGCATATCGTTATCCCAAAGCACCATTTGAAAAAATCTATGGTATCATGATACAACAGCAATTATTA
>Sar110
TTTATGTTAATGAGCACACAAGATCAAGATATAAATGTTGCATTAGATGCTTGTGAATTTTGGCTTACATTAGCTGAACAACCAATTTGTAAAGAAGTACTTGCACCACATCTTCCACGATTATTACCAACATTGATGCAAAAGATGAAATATTCAGATTTGGATATTATTCTTTTAAAAGGTGATGTTGAAGAAGATGAAATGATACCGGATAAAGAAGAAGATATTAGGCCACGTTTCTATAGTGGTCGTACACATGCACAACCAAGAATGGATGATAGTGAAAATCATCGCCATGATGATGATGATTCTGATGACGATGATGATGATTTTGATTTACATAAAGGAAATAGTGATTGGAATCTACGAAAATGTTCGGCAGCTGCATTAGATTTTTTAGCTAATGTTTTTCATGATGATCTATTACCGGTTGTTTTACCAATTTTACGTGAAACATTATTCCATCAGGATTGGGTGACGAAAGAAGCAGCTGTTCTAGCATTAGGGGCAATCGCAGAA
>Sar111
ATGGCAATCACGATTGCCAATCAGCCAACACAATTAATACCAATGGCTCAAGTGAATAATGGACAGATGCCAACACAAATGGTTTCCATCGGTAATCTACTTGAATTGGCAATCAAAAAAACATTTCGTGATTTATCATTATTGGCCGAATTGTTACCGAGAAAAACTGATATGGAACGTAAAATTGAAATCATGATTTTTGCCAATCGAAATCGTCAGCTATTTGTTCGATTATTGTCATTGGTAAAATGGGCCGGTAGTGCATCCAAAGTGGAAAAATGTTCACAAATCGTATCGTTTCTGGACAAACAATCCATGTTATTTACCGAAACGGCCGACATATTAGCACGATTATCACGTGAAACATTGGTCACAGCTCGTTTACCTGCTTTTCAATTATTGGCCGCTGTTGAAGTGATGACATTGGGAACTTATTCTCGTTTACCAAACATTATACGCGATCGTTTAGTTCCACCTGATCCGATTTCAAATGCCGAAAAACGTGCTGCACTTTTTCAGCTTAATCATATCATTCAACAAAGATTGGTATCATCCGAGTTACCTTTACAAATGCGTAATATTAAAATCGAATTCGGACGTGTAACATTTACTGTGACCAATGAATTTAGTTTAACATTAACATTGTTAAGTGATAATGCCAATATGCCATGGAAAGTATTAAATATTGAAATATTAATCGAAGATAAAGAAATCAATGATATTAAAGATCTTGTACAACCGGATCAGCTCAACTTTATTCGTGGTATCGTGCAGACTCGACTAAATGAAAATATCAAACCATTAGTTGAAGCTTATAATATATTGCATACATTTTGTCTTGGTCTTCAACTACAAGTTTTAGCTTTTCAATCAGATTCCGTTTATAAACGATTGAAAGAATTCATTTATATTGATGAATATGTTTCCGGTAAACATCTAGTTTTATCATATTGGAAAGATCAAGATAAATCATCATCTTCATCATCATCATCATCATATAAATTAATTGTTAAAATCGATCCAACTGAACCATCAAAACCATTACAAATACAACATATTCCTGAATTTATTGATTCAAAAGCATTTCTCAAATCAATTCAGGCTAATATACTTTCGATTGAAAAAATTTTACTATTCACAACACATGAAAGATCTAAGCTTAAATTGTTTGATTTGAAAAAATTGATTGAAGAAAAGAATTCATCATTAATTTGTGAACTGAATGAACTTCCGGCTGTACTACATATTTCGTTCATTCAACCATGTATGCCTTCTGAACAATTGCTTGTATCGGTCGATATGCTGACCGGACAATTTTTAGTTCATATACCACAATATGAAGATTGTCCGCTTATTGCCGATGTTGAATCATATCTGAACAAAAGTATTGATCGGTTGTTTCCAATGGTCGATAAATTGAAAATGTGGATCACTCGTGAACGTTGTAAAAAAACGGTTGAAGCTTTGCCTGTTCGTATTATGGATTCATTACCGTTTCCGGCCAATTATTCGCATGATATTCTTAATATTCAAGGAAATAAAATTTATTTCATTTTCACTCGACATCAAGATAAATGTTTAATGGTCATTTTTGATAATGATAAAAGTTCTAGCTTTAATCTATGGATGGACTATTATCTACTTCATTTGAATAATATTTCCATCACAGATAATCAACCTAAAACACATTCACAATCAAATACAATGGATCAATTTGATCAACAAGAATGTCCTAAACAATTTATGGAAATTTTAAAGGTCTTGCCATTAGATTCATCAAGTATACTTCAAAATTATTACTACGGTAACAATGATGTCGATTTGCCCATTATGGTTAATGGTGCTGGAATGAAACGAAAATCAAGCATGATTGATTTGCCATTGGTAAAACGAAAAAAACTACCCGGCTATTACATTACCGAATTGGCTCATATCGTAAGCTTTTGTGAAGAGAAACTTTCCTACACTTGTTTATCACAAGAACTGTATAAACGAAATATTCATCATCAAGTTGTACCGGATTCAAATGGCTGCACTCATTATATTGATATTATCAAATTTCCATCATGTTCATGGTGTCCACATGAATTAACCGAAAAGATTTTATCGAATACATTAAGCTGTACGATTCGTTTACATGGCAAAAGTTCAAGAGTTTGGAACGTATTAATATCATTTGCTTCGCCACCGATACAGAATCTACCGGTCAAAGAACATTGTTTACGAAAAATTGTCAATAATTCTTATGATTATACAACACTTTCGCAATCGGTTATTGTCAGAATGGTTGATGAATTACTCAACGATTGGACGGCCATTGCACGATTATATGATGTGGTGGAAAAATTTTCACAAGAAATCAAACACAATTCATTGATAACAAATTTATCGTCAATCGAAATTAAATCTTTTAGCTATAAAAAGATTTCCATTGGTTATGGACCAAACAAATCTTTTTTT
>Sar112
CCAGCAACGGCAAATTCATCACCAAAACATTGTACGGTTGAAAGAATGTATTGTGATTTAAATAGTTTAATACATGATCTTGAAGTCATTAGTCGTGTATCGAATCTATTAACATCACTTCGTTATCAATATCAAGGTATATCCGTGGAACTAGTCGAACAGATTGGTACGGAAATTCGTGAAGAAATACGTAAAAAAGATGCACAAATTACATTGATTGATCGATCATGTTTACAGATACGAATACGTTCGAAAAATTATAAAGATATTATCTGTATACAGATGAATGATCCAGAAACGAAAAAAGATTGGCTTACCGATGTACGGCTTGCAAAATTAGCATTAGATCGATCTAATAATCCAGCATGGGATATTGTTAATGAAACAATATCAACAACCAGAACAAATCTATCGAATTCAATCATTATGCATCGTGTACCATTGTTCGTCAAATCATTACCAATATTTGCAACAACTGAACATAGTATGCTTACATGTGCATTACATTATCGTATCCATCGTCGTGATGATCTTGTATTGGAAAATAATTCTGGTGTTCTATGGATATGTAATGTTAATGAAAATGGTTCACAATTAGGTGCATTAGCAACGAATGGTACCGATATTAGTTTAATACATTCATATGAATTATGTGATTCACATGTTACCTGTATTGAATCGGTTGGTTCATATGCTGTTTGGATTGGTTTAAGACAAGGACGTATCATTGTGATTGATGCCAGTTCACCTGGAGAATGGCAACAATTTGCTGCATTAGATGTATCGGCTGAAGTAACCTGTATCAGATATTTTATTAATTTTGTTTATGTTGGGCTAATCACTGGTGTTGTTGCCTTGTTCAATGCTACTCATTATGAAGAACCAATAATCATATCATTATCAACTGCTCACCCAGTCACATGTTTACTACCGGTCAATAAAGAAATGTTTGCATGTTGTGGTGAAAAAATCTGGATCATCAATAATGCCCAATTGGATCGTAGTTATTATTTGCATAATAATAAAAATAGTCCAGGTAGTGATCAATTATCACCAGGTGATCCTTCTACAGCCAAAGTTCAACATTTTCCCGATGAAGATCTGAAACCTAATCTTCTTGCACATTGTGGTATTGGTCTTTGGGTTAGTCTGGTGAATTCATCGATCATCAAATTATATCATACGGAAACATTTAAACATCTACAAGATGTTAATGTTGCATCGAATGTTAAACGAATACTAAATGAAATGGTTGATCCAAATGGAATTTTTGTCACAGCCATGTTGGCCACACGTGGTCTATTGTGGATCGGAACAAATGTTGGTGTGATTGTAACATTGAATTTACCTCGTCTACAAGGTGTACCTTTGATATCTGGCTGTTTGAATGTCGCTTTACATCGTCATACTGGACCAGTTACAATATTGCTCAATCTAACAAATACTCAAAGTGAAATTCCTGTACATCCAAATAATTCAACAATGGATAAAACAAAATCAATGGAAGAAATTGAAAAAGAAGAAATGATGATGATGATGAAAAATGAAGATGTTGAATCAATTTATGGTCTTTATTCAGATCTAATGAATGTTGAAAATTATGTTCGTGTTGGTCATGATCCACATCATCATAGACATCATCATCATGATTTAGGAAATGTAACAAATAGTGGCCATCATATGGCCGTATCGAAAATGACCTGGGATCTAGCCAATATCAATCTTTCAGATGATTCTACATCGGAAAGTGCTATCTATCAAGATGGATTGATATTACGAAAGAAACCAACATCAACAGCTAATTTAATGAATCTAAATAAACGTCGAACATTAGGTAATGAACATTTGGGCAATAGTAGTGGTGGTGGTGTTGGCGGTGGTATGACATCAGCTGGTAGTCAACGAGAGATAAGCAGTGCTGGCAATTATCCAATATCATCAGCAACGAATAATCAATTAAGTCCAGCTAAAAGTCAAAATAGTATTTATGATTCATCCATTGGTGGTAATGATAAAAGTTTAATTGAAAAAGAAAATGTTTCCTCATCATCGGGTATTGGTGCAAGTAGTAGCCTTTATGATATAGCACCATTTAAAGGACAGAAATTACAAACAACATCAACAACAATAGATCAACAACCGGGATCATCATCATCAAGTGGTGGTGGTGGCGGTGGTGGTAATAAATATAATAATCATCCATTAGTATCAGCTGCTAATAATCAACAATCAGCAAGACATTATGAAACTACAACCGGATCATCATCATCATCATCATCGAATAATAAAACAGCATTATTAATGACCGGAGGAAATGGATATAAACGTGTATCATTGAATGAAACAACCTATTCAAGTCAACATGCACATTGTTGTATTTGGGAATATAAACTT
>Sar113
GTTTGGTTGCCTGCAGTTCGTGGAAAAGGATTGGAAATTGAAGGAACATTTTCTAGACGAAATGGCCAGATCTATATGGATATGACTTTTCATAATAAAGCAATGCAAGCTATGGGTGGATTTGCTATCCAATTCAATAAGAATAGTTTTGGTTTAGCACCGGCACAACCGCTTCAGGTTCCAACACCATTACAACCGAATACCAATGCTGAAATCAGTCTACAGTTAAATACATTGGGACAAGTGCAAAAAATGGATCCATTGACTAGTTTACAAGTGGCCGTAAAAAATCATGTGGATGTTTTCTATTTCAGCTGTATAGTACCGGTCAATGTATTTTGCAGTGAAGATGGTGCCATGGATAAACGTGTATTTCTTTCCACATGGAAAGATATTCCATCACAGAATGAAGTACAATTCAATATTGAAAATGTAACATTGACCGTGGAACAAATATCACAGAAATTACAATCGAACAATATATTCACTATTGCACGACGTAATGTAGAAGGACAAGATATGCTTTATCAATCGATGAAATTCACCAACAACATTTGGGTATTGGCTGAGCTCAAAATACAGCCAGGTAATTCACAATTTGTTCTTTCATTGAAAGCTCGTGTAACCGATGTAGCGACACCTGTACATCAAATATATGATGCCATTCTTCATAAT
>Sar114
GCCAATCTTCAACGTACATATCCGGAATATGGACGTAAAAAACGTCTAGTATTGAAACGTTCCGTACAGAAATGTATCGACACAATTGTTAATGATTTTGATCTCGAAGATGTGAGTGATAATGATGATTTTCTGGATGATGAACAGCCACAACCGATACAAAGTGATAACACAAATCATGTGAACAATACTCTGAATCAATTGTACAATAATGGTGGGGCTAAAAATTGCGATGAAAAGAAACGTACGAATGTCAATGTTCAACCTGCACTTGCACTAACACCAATTTCATCAACAAGTTTGTCTATCAAACGATCTCGAACGATGGAAGAAAGAATCGAACGTGACATAGAGGCAACATTAGTCAAACAGGCTGCTTTACGACACAAATATCTTGTTGAACCTAAAGTCCGTTTCGAAGATTTTGGCGGTCTCGATGATGTTGTCGATGACATTCGAAGACTAGTATTTCATATTCATAATCATGATTTGTATCTAAAATTAGGTGTGGATGCACCACGTGGATTTTTGCTGCATGGACCACCAGGTGTTGGTAAATCGTTGCTGGTCGAAGCATTGGCTAATGATCTACAGATTGCCTATCTCCGTTGTGGTGCTACAGAAATTGTTGCCGGCATTTCCGGCGAATCGGAAGAGAAAATCCGACAGCTGTTTGCGTTGGCCAAAGAAATGAAACCTTGTTTGTTGTTTATCGATGAAATCGATGCCATCACGCCAAAACGTGAGAACGCTGCACGTGAAATGGAACGTCGAATCGTTACACAAATGATCACCTGTATGGATGAATTATCGGCTAGTGATGGATCAGGTCATGGAGTTATGGTCATCGGTGCAACGAATCGTCCAGATTCATTGGATCCAGCACTTCGTCGTGCCGGACGATTTGATCGTGAAATCGCGCTAGGCATACCTGATGAAAAATCCAGGCTTGAAATCATACGTGTTTTATTCCGTAACATTAAAGTGGATTCGAATTTTGATTTCGAAAGCCTTGCCCATCGAACACCCGGATATGTTGGTGCCGACCTAAAAAGCTTGATACGTGAAGCTGCCATTTTGGCATTAGAACGATTCATGAACAATCCATCAACATCATCATCGGAGGTGAAGATCGAAGAAATTGATGAAACAAATTTCCACATTGAAATGTGTGATTTTGATGGTGCATTAAAACGTATACAGCCATCCTCGAAACGTGAAGGTTTTGCCACTGTTCCTGATGTTACCTGGGATGATGTCGGTGCATTATCCACCATTCGTCAAGAGCTACAATTGTCCATTCTGGCTCCTGTTCGTTTTGCACGTGATGTCGAAAAACTCGGCCTTTCATTATCGGTCGGCATTCTGTTATGTGGTCCACCAGGTTGTGGCAAAACATTGCTAGCCAAAGCTATTGCCAATGAATCGGGCATCAATTTCATCTCTGTAAAAGGTCCCGAATTGTTGAATATGTACGTAGGTGAATCGGAACGTGCCGTGCGTGCTGTTTTTAATCGTGCTCGCAGTTCAAAACCATGTGTCATTTTTTTCGATGAAATCGATGCTCTATGCCCACGAAGAACGGATTCATCTGAT
>Sar115
TGTCGTGGCGAAGGTGGATTTCTGGTCAATAGTGAAGGAGAACGCTTCATGGAACGATATGCACCAGTGGCCAAAGATCTAGCATCGAGAGATGTCGTTTCACGATCGATGACCATTGAAATTCGTGAAGGACGTGGTTGTGGTCCTCAAAAAGACCATGTCTATTTGCAACTACATCATTTACCAGCCGAACAATTGGCTCTTCGTTTACCCGGTATTTCGGAAACTGCCATGATATTCGCCGGTGTTGATGTTACTCGAGAACCAATACCGGTGTTACCAACTGTACATTATAATATGGGTGGTGTACCGACCAATTACAAAGGGCAAGTGTTGAATTATTCTGAAGAAAAGGGCGATATGGTCATTCCTGGCTTATACGCTGCTGGTGAAGCTGGTTGTGCATCGGTACATGGAGCCAATCGTTTGGGTGCCAATTCACTTCTGGATCTGGTTGTTTTTGGTCGTGCTTGTGCTCATGCAATCGCTGAATCTAATCGTCCTGGTGAATCATTGCCCGAATTTTCTGCTACTGCTGGTGAAGCTTCTATTGATAATCTGGATCGTTTACGTTATGCCAAAGGTTCTTTATTGACTGCTCAATTACGATTGAAAATGCAAAAAGACATGCAAGAACATGCAGCAGTTTTCCGTACGGGTCCATTATTGAAAGAAGGTGTAGAAAAACTTAAACAAGACTTTAAAATGCTTGATGATTTGAAG
>Sar116
CGTCATCGTGGCCGCAAACGTCAATTTGTTCTGAAATTTGCCAAACGATTACTTCGATTGAAAAAAGATGATCCGTTGCAATTAAAAGTGAAAGAACCATCACAAGCATTTTTAAAGGAAGATATTTATGATCCAGCCGGACATGATCTACCTGAAGAACTTGTTTACATGATTCATGGTATTCGAGTACTTGGATTTTTTGAAAAACCTTTATTCCTGAAAATGTGCCAAAAAATCGAAGAAATGAATGTAATGAAAGGCGAATTTCTTTTCAACATTGGTGATCCCGATGATAGTATCTATATTGTCAAAAATGGTGAAATCAAAGTAACCCTTAACGAACCGGATGGATCGATTCTATTGTTAAAAAATGTTTATACTGGTGAATGTATAGCCAGTATGTTATCCGTGATGGATGTATTGAATGGTTATCCATCACAATTCAAAACTATATCCGCTTCAGCAGTTCAAGATAGCCAAATATTAAGATTGAAAATTGATGTTCTCAAACAACTAGTCGATGACAATCCTGAAATGTTAATTCGAGTCGTTCAAATCATCATGGTTCGTCTTCAACGTGTTACATTTACATCATTATATAAATATCTGGGTTTGACTACACAACTAATCAAACCTGGTATTCAATTACCAAAACGTTCATTGGCAAATATTAATGCAACTTTATTGAAAAAATCCAGTCCTAGTAGAAATAATCGAAATGGCCACCATCGATCATATTCAAATGCTGATGCTATTGATCTTGGTAAACTCATCAAAATGGAATCAGATACATCGAAAACAGCGGCTTCTAATAATGAGTCGTCATCATCTCCTAAACTCATTAGACAGGATTCAGAAGACCGATCTCGATTTATGATGACAAAAAGGAAAAAATCTGTTTTAGGTGATGATCGTACGGCTGGAATGACCTATGATGAAATGGTTGATATGGCCATCGCTGATTTGAAAATCATTCTCCACATTGATGATGGCAATATTCTACGTGATCATATTAAAATCAAAGAATTTTATCGTGATGCTTGTTTGGCTTCTGAAGAATCTCATGATGAGATCAATCTAATATTTGTTCTTTCCGGTTCAATCACGATATCACAGAAATTGATTGATTCTAATGAAGAAGCCAATCTATATACTGTTTATCCTGGTGAATTGATCGGCGCATTAGATGTGCTTACCGGTGAAGAATCAATATTCACGGTGAGAACAAAACAAAATTGTAAAGTTGCCGTTATCTCTCGTGATGCTGCCTACGATATATTGTCAAAATATCCTAAAGTTGCATTGAATTTAGCCCACACAGTCATTCAACGTTTATCACCGTTTGTACGACAGATCGATTTCGCTTTAGATTGGAATCATTATGAATCAGGTCGTGCCATTTATCGAATTGGAGAAAAATCCGATTGTACATACATCGTATTGAGTGGCCGTCTTCGTTCAGTCATTCAATTGACCAATGGAAAACGTCAGCTAGTCGGTGAATATGGTAAAGGTGATTTATTTGGAATCGTCGAATTGATTACTCAAACTCCACGATCTTCAACTGTCATTGCTGTTCGTGATACTGAATTGGCAAAACTTCCGGATGGTCTACTGGAAACAATAAAAACTAAATACCCAGTCGTCGTGACTCGTTTAATTCATTTACTTGGCCATCGATTATTGGTTGGAAATAATATGTATTCACTAACTAGTGGTAAACCAATCTCTGACATTGGTTCCCGACCTACTGGATCAAATTTTTCCACTGTCGCTTTATTGTCCGTGAATGATGAAGTTCCATTACATGCTTTTGCCTATGAATTGTATCATGCATTGACAGCTATTGGTTCAGTTGAACTTTTAACCTCGGATTTTGTGCGAAAATGTTTGGGACAAACGGCTTTGGATAGACAAAACGAATATCGTCTATGTCATTGGCTAGGAATCCAAGAAGATAAAAATAAAATTGTTTTATATCAATGTGATAAAGGATTTTCCGCCTGGACACAGCGATGTATTCGTCAAGCTGATTGTATATTGATTGTCGGTATGGGTGAACAAGAACCAACAGTAGGTGAAGTGGAGAAACAACTTCAATATCTATCGATACGTACGCAGAAAGAACTTGTCCTATTACATCGATTAGATGGTCCTAGACCAAAAAATACTGTCGAATGGCTCAATATGCGAGATTGGTGTTCATCTCATCATCACATTCGTTGTCCAAAACGTGTTTTCATTAAACGTTCACCATTGAAACTACGTGAATATTATGAAAATGAAGTGAAAACACATCAACCATCAATATTTTCCGATTATTCACGATTGGCTCGATTCTTGACAGGAAAATCGATTGGTTTAGTTCTTGGAGGTGGTGGTGCTCGTGGTATCGCTCACATTGGAATGATTAAATCAATCATCGAAGCTGGTCTACCCATCGATATGGTTGGTGGTGTCAGTATTGGTGCATTCATGGGTGCATTATGGTGTCAGGAAAACAATCTGACAACATTCATACAAAAAGCTCAAAGTTGGTCGAACGGAATGACTTCTTATTGGCATCAGATTCTAGATCTTACATATCCATCCACTGCTATGTTCACCGGTAATGCTTTCAATCGTTCCATTTATGAAGTTTTTGCTGAAGTACAGATTGAAGATCTTTGGCTACCTTATTTCACTGTCACAACAGATATAACATCAAGTTGTCCCCGTACACATCGCCATGGTTCATTATGGCGTTATGTTCGTGCCAGTATGTCATTATCTGGTTATCTACCTCCACTTTGTGATCCTACCGATGGTCATCTACTGTTGGATGGTGGTTATGTCAATAATCTTCCAGCCGATATTATGCATAATGTTATGGGTGCAGAAACAATATTGGCTATTGATGTGGGTAGCCAAGATAATTCTGATCTCACTAATTATGGTGACACATTAAGTGGATGGTGGCTGCTATGGAAACGATGGAATCCATTCACCGAGCCTGTACGTGTTCCAAATCTACCGGAAATTCAATCTCGATTAGCTTATGTTTGTTGCGAGAAACAGCTTGAAGAAGTTAAAAGTTCCGATTATTGTTGGTATATTCGACCACCCATCGATGGTTTTAAAACGTTACAATTTAAAAGCTTCAAAGAAATTATGAATGTTGGCTATCATCACGGAAAAGCTGTCTTTAGTACAGTCAATTTTGGCGATGAACTTTCCATATTTGAATTGTTCAATAAGGAAAAGAATCAAATTCGACGAAAATCAATCATTTCCCAATCGAATAATGAATCGATTATCGGTGGTGATCGTTCGATTGATAGCCATTCATTGATGATCATCGGTAAAGCATCAAGACAGACATCGTTTACCGATTTAGCTGAAAGAATATGTAATATACAGAATCCAATAATATCGAATACAGCTACGGAATTTGAATTTGATAATATAATCGAAGATGAAGAAGCAGAAGGAGAAGAAGAAGAAGAAGAGATGATGGATAATTATTTCTCTGAACCGGAATTACGTGATACCGATACGGATATTGAAAATCTGATTGATCGTAAAATTAGCAACGAAGTT
>Sar117
ATGGAATGGCTATTTGGTAAACGAAAAACTCCCGAAGAAATGATGCGTCAAAATCAACGTGCCCTTAATAAAGCGATGCGTGATCTTGATCGTGAACGTGGTAAAATGGAAATGCAAGAAAAGAAATTAATTTCTGATATCAAAAAAATGGCCAAAGATAATCAAATGGATGCCGTAAAAATTATGGCCAAAGATTTGGTTCGTACTAGACGTTATGTGAAAAAATTCATTATGATGCGTGCCAATATACAGGCCGTATCATTGAAAATACAAACATTACGATCACAGAATGCAATGGCACAAGCAATGCGTGGCGTTACGAAAGCAATGCAATCAATGAATCGTCAAATGAATCTACCACAAATTCAACGTATAATGCAAGATTTTGAAAAACAATCCGATATGATGGACATGAAAGAAGAAATGATGAGCGATGTAATCGATGATGTTATCGGTGATGAAGAAGATGAAGAAGAATCCGATGCTGTTGTATCACAGATTCTAGATGAATTAGGTGTACAATTGAATCAAAAATTAAGTGATCTACCAACAGCTAATAGTACATTAAATGCAGAAAAATCCAAAGCTAAACAAGGTCCAGTACCAGCCGCTGAAGGTGCCGGTGGTGCACCATTAGATGATGCTGATGCCGATCTACAAGCACGTCTTGAAAATCTACGTCGTGGA
>Sar118
GAACGTGCTTCCGTCATGTCGAAACTCCGTAATTTGGAACACGACCTCGACAATGTCCGTGAATCTCTTGAAGAAGAAACTGAAGCCAAAGCCGATTTGCAACGACAACTTAGCAAAGCTAATGCCGAAATTCAACAATGGCGAGCCAAATTCGAATCTGAAGGTCTTGCACGGTTGGAAGAATTGGAAGAGGCTAAAAAGAAATTGGGCGTCAAATTACAAGAGGCCGATGAACATATTGAACAACTTAATTCCAAAGTGGGCTCATTGGAAAAGACCAAACAACGTTTGCAAGGCGAAATCGAAGACATGTCGATCGAAGTGGAACGTGCCAATGCATTGGCTGCAACACTCGAAAAGAAACAGAAAACATTCGACAAAGTTATTGCCGAATGGAAACAAAAAACCGACGATTTGGCTGCCGAATTGGATGCTTCGCAGAAAGAATGCCGAAACTATTCAACAGAATTGTTCAAACTTCGTGCCGCATACGAAGAAAGCCAAGAACAATACGAAGCTGTTAAACGAGAAAACAAAAATCTCCAAGATGAGATCAAAGATTTGCTCGATCAATTGGGAGAAGGTGGCCGATCGGTACACGAATTGGAAAAATCACGAAAACGATTGGAAATGGAGAAAGAAGAATTGCAAGCAGCTCTAGAGGAAGCCGAAGCTGCATTGGAACAAGAAGAGAACAAAGTATTGCGTGCTCAATTGGAATTGTCCCAGGTTCGACAAGAAATCGACCGACGATTGCAAGAGAAAGAGGAAGAATTCGAAAATACTCGAAAGAATCATCAACGTGCCTTGGATTCGATGCAAGCCAGCTTGGAAGCCGAATCACGACAGAAAGCCGAAGCTTTACGTATGAAAAAGAAACTCGAATCAGATATCAACGAATTGGAAATTGCATTGGATCATGCCAACAAAGCCAATGCCGAAGCCCAGAAGAATATCAAAAAATACCAACAGAATATCAAAGAATTGCAAACAGCATACGAAGACGAACAACGTGCTCGGGACGAAGCCCGTGAACAATATGCCATGGCTGAAAGACGATGCAATGCATTGCAAGGAGAATTGGAAGAAAGTCGACAATTGTTGGAACAAGCTGATCGTGGCCGACGACAAGCCGAAGGTGAATTGGCCGAATTACATGATCAAGCCAATGATTTGTCTGCCAACAATGCATCATTATCGATGGCCAAACGTAAATTGGAAGGTGAAATGCAAGCCTTACAAGCCGATTTGGATGAAATGCTCAACGAAGCCAAACAATCCGAAGAGAAAGCCAAAAAAGCTATGGTCGATGCTGCTCGATTGGCTGATGAACTTCGTGCCGAACAAGAACATGCTCAACAACAAGAAAAAATGCGAAAAGCAATGGAACAACAAATCAAAGATTTGCAAGTACGATTGGAAGAAGCCGAACAAGCTGCATTGAAAGGTGGCAAAAAGACTATCCAAAAATTGGAACAAAAACTTCGCGAATTGGAACAAGAATATGAAAGCGAACAACGACGACATGGTGATGCATCGAAGAACTTGCGTAAAGCTGAACGTCGTATCAAGGAATTGCAATTCCAAGCCGATGAAGATCGTAAAAACTATGAACGTATGCAAGATTTGATCGATAAATTACAACAAAAGATCAAAACATACAAACGACAAATTGAAGAAGCTGAAGAGATTGCTGCCCTTAATTTGGCTAAATATCGTAAAGTACAACAAGAATTGGAAGATGCTGAAGAACGTGCCGATATGTCCGAAAATGCATTGGCTAAACTTCGTGCACGAAACAGGAGCTCTGCATCAGCTACACGTGGTGTTAGTCCTGGA
>Sar119
ATGGCCGATAATCAACCCAGTGTTAATGTTGTTGCTGGTGATCAATCATCACAGACAACATCTCAATCAACCAAAGTGAAATCCGAAAAAGAGTTAAAGAAAGAAGCAGCTAAACAAGCCAAATTGGAAAAACTCAAAGCTAAACAAGAAAAGTTGAAAAACAAAACTGCGACCGATCAGGAAACTAGCCGTAAAGAAAAAAAGAAAAAAGAAAAGACTGTGGTCACCTATGAACGATCCATACCTAAAGGCCAGAAGAAGGATGTTCATTCTGATCCAATGCCTGATGCCTATTCACCTAAATATGTAGAAGCCATATGGTACGATTGGTGGGTGAAATCGGGATTTTTCAAACCTGAATACGGCCGTACTGATATTCTGGCAACCAACAATCCTCGTGGTCGCTTCGTCATGGTTATACCTCCACCGAATGTGACCGGCTACCTACATCTTGGACATGCTTTGACCAATGCCATCGAAGACTGTCTCACCCGTTGGCATAGAATGTCAGGCCGTACGACATTGTGGAATCCAGGTTGTGATCATGCTGGAATCTCAACACAGATTGTTGTTGAGAAGAAATTATGGCGTGAACGGAAACTCACCCGTCATGATCTTGGCCGTGAGAAATTCGTGGAAGAAGTTTGGAAATGGAAAAACGAAAAAGGTGATCACATTTACGAACAATTAAAATTTCTTGGCGTCTCGGTTGACTGGGATAGGGCGGTGTTTACGATGGATCCTAAAATGTGTCGTGCTGTAACAGAAGCCTTTGTTCGTCTCCACGAACGCAAACTAATCTACCGATCAAAACGAATGGTAAACTGGTGTTGTACGTTACGTTCAGTCATATCGGACATTGAAGTGAACCACTTAGAATTGACCGGTCGTACGTTTTTATCGGTGCCAAATTACAAGAATAAAGTCGAGTTCGGTGTATTGCATAACTTTGCCTATCCCATCGATGAACCTGATTCAGATGGACCTAAAGAAGTAATCGTAGCAACCACTCGTATAGAGACTATGTTGGGCGATACGGCTGTCCTAGTTCATCCGAACGATGATCGTTATAAATCTCTACATGGAAAATATGTACGCCATCCTTTCGTTGATCGTAAACTTCCTATCGTATTAGATGAATACGTGGATATCGATTTCGGTACTGGTGCTATGAAAGTCACTCCAGCTCATGATTACAACGATTACATCATCGGTGAACGTCATCAAATGCCTTTGGTTGTAATGATTACAGACGAAGGTCTTATCGCACCTGGCTTTGGCCAATTTTCCGGTATGAAACGTTTCGATTGCCGCAAGGTTATCATTGATGAATTGACCAAACTTGGTTTGTACCGGGGCTGGCAAGACAACAAAATGGTTGTGCCACAATGTGATCGTTCCAAGGACATAATCGAACCAATGGTCAAATTCCAATGGTATATTGACTGTCAGGACATTGCTAAACGGGCAATCGATGTAGTTGCTACCAATCAACTACGTCTAATTCCTTCAAATCATGTCCATTTCTGGAAC
>Sar120
ATGTCAAATACATCGGTTCGTGTACATCCATTGGTCGTATATAATATTATCGATATTTATGAACGAAGAAATTTGGATGCCAATCGTGTAATTGGTACTTTGCTTGGTTCTGTGGATAAATTGGGCAATGTTGAAATATCAAATTCATTCGTTGTTAAACATCGTGAAGCCAATAATGAAGTTGCTGTTGATTTGGAAGTAGCTAAAGAGCTATATGAATTGCATAAAAAAGTTTTTCCAAGTGAAACTATTGTTGGATGGTTTGCAACCGGTGGTGGTGAAGTCAATGAATATTCCGTTGTCATACATGATTATTATTCACGTGAATGTCAAAATCCTATCCATTTGACTGTGGATCCATCAGCCGATGGTATTTCAGTTAAAGCTTATGTATCAACAATATTTGGTATTCCAGGCAAAAATGTTGGTACAATGTTCACACCGATTGATGATATCAGTATATCGTATTGTTATGAACCAGAATTGATTGGTGTTCGTGCTTGTATGTATGCCGCTGGATTACCATCAGTATCGACGGATTCGAAAGAAATTTTCCTTGCAAATGAATTGGATCAAATCATACAAATGTGTAACAAATGTCAGGATGATATTGCACGTATTGTTAAATTTATCGAAGAGAAAATTCTTTCCGGTACATCAAAAGTATCGATTCCATCGAATACCAATGATATTGGACGGCAATTGATGGCTATGATTGAAAACATTATACCATTTGGTGGTGATGATGACGAGGCATTTAATTCAAATTTGAAAGATTTCCTCATGGTTGTTTACCTGTCGAACTTATCGAAAACACAACTTGGTTTGAATGAAAAAATAAGCCATTTACTTGCAACTGAACGGCCAGCCATTACCGCTGCTGGTCATTCG
>Sar121
AAATCAGTTGATGAAGTAACGAATAAAATGGCCAAATTAACACACAAAGAAAAACGAAAACTTAAATTACAGAAAGCACGTGAAGCAGAAGAACAACTATTAGAAGAATGTATGACTTTGGATAAGAATTTTACCATTTCCACATCTGGTGCATCATTAGTGGATAATGCATTGAAAGTGGAAGAATTTTCAATGAGTGCTGCTGGTAAAGAATTATTGGTGAATGCATCATTATCGATTACATTGGGTCGTCGATATGGTCTTGTAGGACCGAATGGCCATGGTAAAACAACATTATTACGTCATATTGCCGATAAACGTGCTTTACGTTTGCCACCAGAATTGGATATTTTACTTTGTGAACAAGAAGTGATGGCCGATGAAACACCTGCCGTACAGGTTGTATTAAAAAGTGATAAAAAACGTGAAGAATTGATGGAAGAATTGGAAAAACTATCCAAAACGGATAGCCTAAAAAATTCTGAACGTATGACAGAAATTTATGATGAACTACAAGCTATAGGTGCTGATAGTGCTGAATCACGTGCACGTCGAATTCTTGCAGGTCTTGGTTTCGTAACGGCCGAAATGCAAGATAGACCGACAAAAAATTTTAGCGGTGGCTGGCGTATGCGTGTATCATTGGCACGAGCATTGTTTATTGAACCATCCATACTATTGCTAGATGAACCGACTAATCATCTGGATTTGAATGCTGTCATATGGTTGGATAATTATCTGCAGGAATGGAAAAAAACATTGATTATCGTGTCGCATGATCAATCTTTTTTGGATAACGTCTGTACGGATATCATACATTTGGATCGACAAAAATTATTCTATTATCGTGGAAATTATACACAATTCAAAAAAATGTATGAACAAAAGAAACGAGAATTTAATAAAGAACTGGGCAAACAGGAAAAACAATTGAAACAGCTAAAACAATCTGGTAAATCAAGTAAAGCAGCAGAAAAACAGATAAAAGAACATCAGGCACGAAAATCAGGTGAACATCAAGTGGGCAATCTTCTTAAACGACAAAAAGATTACATGGTACGATTTACATTTGTTGATCCACCTTCGTTAAGTCCACCAATTCTTGGTTTACATGATGTTGATTTTGGTTATGAACGCGAAAAATTGATATTTAAAAATGTAAATTTTGGTATCGATATGTCTTCACGTATTGCCATTGTTGGTCCAAATGGTGTCGGTAAATCAACATTTCTAAAATTACTTGCAGCTGAAGTTGAACCTGTTAGTGGTGAATTGAGAAAAAATCATCGTGCACGTATTGCTAAATTTGATCAACATTCTGGTGAACATTTACCAGCATCGGAAACACCAACCGAATATCTGATGCGTGTATTCAATCTAACATATCAGGATGCACGTAAACAACTTGGATCATTTGGTCTTGTATCACATGCACATACAATACCGAATGGACAGCTTAGTGGTGGACAAAAATCACGTGTTGCATTAGCCGAAATGGCATTACGTGGCCCACATATATTGATACTTGATGAACCGACCAATAATCTTGATCTAGAATCGATTGATGCACTGGCTAAAGCCATTAATGAATTTCAAGGCGGCGTTATCGTTGTCACTCATGATGAACGATTAATCCGTGAAACTGATTGTCAACTTTGGGTGATTGAAGATCATTCTATTGCTGAAATTGATGGCGATTTTGATGATTATCGTGGAGAAATTCTACAGGCTTTAGGTGAAAAAGTCAACAATCCATCGGTTTCAGCACAGATGGCTGGTGCTATA
>Sar122
ACTTCGGGTCGATTGAAATTGGCCAGTACACAGATTATATTTAAAAATCATAAAACTGGTAAAGTAGATAATCTTGGATACAGTGATATAAAGAAAATATCATGGCAACGTATGGCAGGCGGTTATTGTGTTCGTATTATGATGAACAATGGTCAAGTATTTCGATATGGTGGCTTCAAAGAACAGGACAAGGAAAAAATTGAAAAATTTGCATCACAATATTATGATCTACAGCTAGAAAATGTTGAATTCTCTGTAAAAGGTTGGAATTGGGGAACCGCCACTTTCGAAGGATCGGTATTGAATTTTGATTTATCATCAAAAAAATCGGATAGAACAGAACGAGCATTTGAGATTCCATTATCGAATGTTAGTCATTGTACAACGGCTAAAAATGAAGTGACAGTAGAATTTCATCAAAATGATGATGCACCGGTATCGTTGATGGAAATGCGTTTCCATATACCATCAGTTGATGGCACTGATCCTGTACAATTGTTTATGGATCAAGTATTGTCCAATGCAAGCATTATTCGTGAAACAGGTGAATGTATTGTCATATTTAAAGAATTACAATGTCTTACACCACGTGGCCGTTATGATATCAAACTATTTCCAACATTCATTCAATTACATGGTAAAACATTTGATTATAAAATTCCCATCACATCTGTTCTTCGTTTATTTCAATTACCTCATAAAGATAGCCGTCAGATATTTTTTGTACTTAGTTTAGATCCACCAATCAAACAAGGACAGACTAGATATCATTTTCTCATCTTATTGTTCAATAAAGAGGAAAATATTTCCGTCAATCTTGGCTTGACTACACAAGAGATTGATGAAAAATATGATGGCAAATTATCGAAAACAATGTCCGGTCCATTGTATGAAGTTATATCGAAAATAATGCGTGCTATGATTCAACGGAAAGTAATTTCACCAGATCCATCATTCTCAAAAGATATGCCAGCTATTACTTGTTCTTATCGTGCTAGTAATGGTCTTATGTATCCATTGGAACGTGGTTTCATCTATCTTCATAAGCCACCTGTTCATATTCGTTTTGATGAAATTTCATCAGTGAATTTTGCTCGTTCAGGTGGTTCAACACGTTCATTTGATTTTGAAATCGAAACCAAATCCGCTATAGTTCATACATTCAGTTCGATTGATAAAGAAGAATATTCGAAATTGTATGATTTTGTATCTAATAAAAAATTACGAGTGAAAAATCGTGGTACTGAAACATTGGAACCTAAAAATGAAGATGAACTTATCGATTCAGATATTGATGATGATGAACCGGATGCCTATCTACAACGTGTACGTGAAGAAGGTCGTATTCGTGAAGAAGTTGGTGATTCCGATGAATCGGATGAATCATTCAATCCAGGTGAAGAAGGTGATGAAGTGGCCGAAGAATTT
>Sar123
ATGATGAATGTGGAACAACAGATATCCGATCAATTTTCCGATGCAATCGAACGACAAGATGATGTAGATGATTTAAATTATCGTTTACAAAATCAACATATCGATCGACAAACAACGAAAATAAATGACGACGACGACTACGATGATGATGATGATTATGGTGACGAAGTTTTATATGATGGTCATGATTTAGACTCGAAAATCGATCCTGATTCAAACAGCAATAATTATTATCAGCCAATATTGAAAAAATTCAGTAAATATGTGGATAAAATCAATATAGATTCATATGAAATTCCACATAAAACGGTGAATTTGTTGAATGAAACGGATAAACGGATGGTTGAAGAACGAAAACGTATCAAAGATAAATGTGATCGTGCAACCGTTGAACAGGTACTTGATCCACGTACACGAATGATACTTTTTAAATTGATAAATCGTGGTTATATTGATGAAATTAATGGCTGTATAAGTACCGGAAAAGAGGCAAATGTTTATCATGCAACATCATCAAAAGATGCTGATGATGGCGGTATTGTGGGCGATAAAGCGGTTAAAATTTATAAAACATCCATCCTAGTATTTAAAGATCGTGATAAATATGTTAATGGTGAATTTCGTTTCCGTCATGGTTATTGTCGCCATAATCCTCGAAAAATGGTACGAACATGGGCTGAAAAAGAGATGCGTAATCTTTGTCGTATACATCAAACGGGTATACGTTGTCCAAAACCATATATACTGCGTAGTCATGTATTGGTCATGGATTTTATTGGCCAAAATGGTATACCGGCACCATTGTTAAAAGATGCCGCATTGAATGAAAATAAATCCCGTGAACTTTATCTTGAATGTATATTGATGATGAGAAAATTATTCAACGAAGCCCATCTGGTACATGCTGATCTAAGTGAATTCAATCTACTATATAATGATGGTACTATCTATATGATCGATGTATCACAATCTGTCGAACATGATCATCCACATGCATTGAATTTTCTACGAAAAGATTGCTCAAATATTAATGATTTTTTCCGTCGAAAAGGTGTGCTAACAATGACCACCAAAGAATTGTTTGATTTTATTATCGATCCAAACATCAATGAAACAAATATTGATCGATATTTGGAAAAAGCACAGGAATTAGCTGAAAAACGATCAACAACTGAAGGAGCACATGATTTGATTGATGTTGATGATGAAGTATTCAAACAGGTTTATATACCACAACGATTAGAACAGGTAACAACATTCGAAGATCGACAACAGAATCGTGATCAAACACATTATAAAACATTGGCTGCATTGAATCAAGAATTGAATGGTCCAATTACGAAACCAGCATTATTGGTGGATGATGATGATGATGGTTCAGATACCAACGACTCTGGAGATGAATCCGCTGATGGTTCGGATAAATCATCTGGTGGTGGATTTCGTCATTCTGCACGACCCAAATACGAAACAGCCGAAGAGAAAAAG
>Sar124
ATGATGAATATTGATTTTCCTGAATTAAAAAATGATACAATAATTCGTGCTGCATTTGGTGAGAAAACTTCATATGTACCAGTATGGGTTATGCGACAAGCTGGTAGATATTTACCAGAATTTCGTGAATTTCGTCAACATCATAGTTTCTTTGATATTTGTGAAACACCGGAATTAGCATGTGAAGCTACAATGTTACCGATTCGTCGTTATCCATCACTTGATGCTTCAATCATATTTTCCGATATATTAGTCATTCCAAAAGCATTGGGTATGGATGTTCAAATGGTTGAAGGTGTTGGTCCGGTTGTTGAAGCATTGGAAACACCATCACAAATTAAAACCAAAGTTCATATCGATAATAATATTGATACAGAATTGGATTATGTTTATAAAGCCATCACATTGACAAGACATACATTGGAAGGAAAAGTTCCATTGATTGGATTTGCAGGTGGTCCATTCACTTTGATGTCATACATGATCGAAGGACAAGGTTCAAAGACAATGTCAAAAGTGAAACGTTGGTTTTATCAGAATCCAATTGAAAGTCATCAATTATTAGAAATATTGACACAATCGATAATTACATTTCTTGTTGGTCAAGTAAAAGCCGGTGCACAAATGTTGCAGGTTTTCGAATCACATGCTGGTTATCTTGGATCCAAACAATTCGATGAATTCTGTTTACCATATTTGAATCGAATTAGCTGTGCAGTACGAGATAAATTACGTGAACAAAATCTTAACGATGTACCAATGGTATTGTTTGCAAAAGGTGCACATTATGCATTGGATAAAATGTGCGACACTACAAGCCATCAATACAATGTCATTGGTCTTGATTGGACCATAGATGCTGATCGTGCAAAAACAGCATCTAAAGGTCGTATAACATTACAAGGTAATCTTGATCCATGTGCCTTGTATGCCGATCAAGATGATCTTGATTATTTAGTCGAACAAATGATTCAAGAATTCGGTACTGAACGTTATATTGCCAATCTTGGACATGGAATTTATCCAGATGTCAAATGGGAAAATGTATCAACATTTGTCAATGCCGTACATAAATATTCGAAAAAATTAATCAACAAA
>Sar125
ATGAAATGTCATCAGATATTAACCGGTGCTGTTAATTCTGGCGATAATACCTATTCAACCGGTTGTATTGATGGTATTAATTTTACTGTTTATTGTTCTGGTTGTAATATCGTAATATTATCGGGTAATTTTGAACCAATACAAATTATACCTGGAACATTGAATGGAAATGTTCAAGTTAATTGTGTTGATGCATCAAACGATGTTGGAAAAATTGCCGCTTGTTATGGTGGTCCAATCAGATCTAATCAATTGATGCCAGCAATCGTCAACCATAGTGGTATAACAAATCGTATAGCTATTTTTGAACCAATACCAATCACTGATCAGATTTCCGATCATCGTTTGGATTATAGATGGATAAAAACGGGTGAAATTGAACCAAATTGTTCTGTTAGTGTTTTATCATGGAATATTGAAGGCACTAAATTATTGATCGGTGGTGTACAGATACAACTTTGGCATTCATCATCATTATCGATTGATGGCAATACTAATACCTGTGAATCACAACAACAACAACAACAACAAAAATCATCAAATGATGAAGGTATACGAATGAAACCAATCAAAGATACAACAACAATATCGCAAAAAGATGGTTGGAACTGTATTTGGTCATGTCAGACATCGACACCAATTTGTCATCTTTCATTTTCACCGGATGGTACTTTATTCTGTTCCACTGGTCGTTCTGATCGTTTAGTGAAAATCTGGTATGAAACAACCACACCAAATTATCCATCAAATTTATTCGATACACAAGGCTCAACAGATCCGTTGATATCATCATCATCATCATCATCATTCTCTACAATTCCAAATGTTGGTCATGGAAAATCATATCGTTCGAATCTAAGTTATAGTTTTATTTATATTCCACATCCACGTGCTGTAATTGGAATATCGTGGCGTAAAGTAAGCAAATATATGCCCAGAGGCTCTGTGGCCAACATGTTAGTCACTTCATGTCGTGATAATATTTGCCGATTGTGGGTACAAACATTTCTACCAGAAGATGATTTGGTCAATGTTTCACAATTGGATAATGTTTCCGATATTGTTACACCACGTGCTCAAACACAACGTCATAGACAAAAAATTTTACATTTTTTTCGTCATAAAAAATCGGTATTCCGTCATCATCATCATCATCATCATCATAATAAAAGCGATGATCATCTTGTGGATCATCATGGAGATTCTAGTAGTAACTTACAGCAACAAAATGGCTTGAATGATAGTACTCCTATATTAAATCTTCCATCAACTTATTCTTGTCATGATTTTCATGGATATGGTGTCCATGGAACGGCAATCACACCTGGTGGTGTTCATTTCCATTTAACCGCTTCGATTAATGCTGAAAGTGATATTCCACTTGTGCCCAGTTTGACACAACATCCATCAGAAAGTGATATACATTCACAAAGTAATCTTGGTCCAAAAGTGACCGTTAGTCAAAATGATGGTTTCGATTCTCCTGGTGGCGGTGGTGGAAATATTTCATCATCTTCAAGACATGGCCATCAACAACGTCTTCATCATCATGAAGAATCAGATAAACCATTGTTTGTTGTCAATTGGCTTAATAATAAAGAAATGGCATTCACACAAAGTGCTGAACGTATACTGCATGAAATAGTTGCAACTATTGTTGATGGTGAACAACAACGAAAACAACAACAGGAACAAGCTGAACAGCATCAACGAGATCAAGATGAAATGTCTGAAGCATCACAAGCATTTAGTGAAAATACTGTAGAATCATTTGCTACAAAACGTTCAATACAATCTCATCAGCCAGGTTCAGCTCAGCCAGCAATACCATCATCTTCACGTAATTCTTCATCAAACGTTTCTATTATGACAGCCGTTGGTCCAGATCAATCAACGACAACTGTTATGCTTCAAGATCGTGTATCCGATCAACAAAATCGTCGTACTGTTGCCGATTATCTGGATCGAAAATTGGAATCATTAATGCGTGAATGGAATCAAAGTACAGATTTACTTTACAGTATTCATCCATTGGATGGTAGTTTACTTGTATGGTTAGTTGAATGGTTAGATGAACCATGTCCATCAGTGTTTCGTCAACCACAAATCAGTTTCTCGTCTCGTATTCCAAATTCATTACCATTAGGTGACGCATCCACGATGTCACATAATGTTTCATTGTATTCACCACATTGTTGTTTGGATTTGAAAACCATTCTTTGTACATCTTCAGCAAGTATAATCAATGCTGCATTACAATCAAATATTGTACAAGCTACTACTACTACTAATACGGTGGCCAACGAACAACATCAATCGGTGAATTTAGCCCATAAAACTCATCAACAACATAATCAACAGCAACCATTATTTGGTCCTACTTCATATGCTACACCTACATTGTGTATGATCACCAAACATAATAATGGATCATTGAATCTATGGAAATTATCTTTCAGTGAAAAAGGACATTTTACACAATTGTTGAGTATCGGTCATTCACGTAGAGTATGTGGCCATCGATTTCGTGTTAATGATATTTCTTGTCATCCTGTATTGCCTTTATTATTAACCACATCGCATCATAATCTTCCTGGAACATTTCGTAGTCGTGCACATTCATTTTCACCATTCGATCATACACCAAACACACCAGATTCAACAGCATATTTGGTTTCGCCTTCAACGCCAAATCATAATAATCAGATTATGGTTGAATCACGAACATTTCCAAATACTGGTTTTTGTTCCGAATTGATTCTCTGGAAAGTGGAACCGGTTGGTCCATTAATGAAATTTGGTGGTGTTACAGAATTGGCACGTATAAATTCTTTAGAACCAACATCATTTGCAAATGTAGCTTGGATACCAACATTATTACCAAGTACAACATTAGGTCCAATCACTAATTCACCTAGCGCTTGTTTCGTTGCATCGGATGGTCGTCAATTACGTATCTATCAAGTGGTGATTGATGCACGATCATTATTAGCCGAAGCACAACGTTATATGTTTAGTGCAAATGATTCACGACGATTTTATTATGATTCATCAGAAGAAGATGAAGATGATGAAACAGGAACAATGACAACAAAAGAAAGAAAAAATATTGATAAAGTAGATCATGATGCTTTTCGTAGTTTATTCAAAATTGTATCCCTTCAATCTACAGCTAGACCTGGATGTGTACTTGAATTGAGTCCAATTGTCGATGCAAGACATGATTGGCAAAATACTCAACTTTTACATCTATTTCAAGAACAACTTATAATTGGTGATCGAAAAATTCGAATTAATAATAATGATGAAGATTTAACAACACGTCGAACTGCTGCTGCTGCTTCTGCTTCCATTCCGCCTACCAGTGCTGATTCTTTGAATAAAACAACAGATAAATTACCATTCGATTTTGATATTCATGATTATATTGATTCACGTTCGACCAATTTTGAGGAAGTATTCTATTTGGTTGTAATTGAAACAACTGGTGTAAATTCCACATTACATATGTGGCAAATAACAATTTCATCTGGATCATCGAATAATAATCGAAATAATTTATCATCAACAACAGTACCATTTTCAAGTGAACAATCGAATGTTTTTGATGAAGATAGTTCACGTAGTGTTTCACCAGAAAATAATGGTGCTGATCATCATTATTCAACAACAAATCAACAAACAACATCGCCTTCACGTATTAAATCAAAAAAAGTTTGTACACAACGTTTAACATTACCATCAAATGTTGAAATAATACATGCTACACCATCTGCTGGACATCTTAGCTCTTCAAATATTTATCCTGCTTGTTATGCACCATTTTTGATTGCCACCGCTTGTAGTGATAATCGTGTTCGTTTTTGGAGTTGTAAAGTTTTGACATCGGATTTTGGTGTCAATTATAATGATCCACGATTTGAATGGATCGAATGGGAAATGGCCATTACTGGTAATCATCAGCCATCATCATTTTCGAAATTAACTTCAATTCAGGAATCAACAACAACAACGATAACAACAACAACAACATCAAGCGTAATCGAATTACCTGGATCTCCTTTACATATTTCATGTGCTTATTCCGGCAGAATTGCTTGTGCTTTCAAATATGGTCATTCCTATATTGATCTCTCTGATGAACTCACGAAAGAAATCAACAATTCATCTGATGAAGTGAAAGCTAATAAAAAAGAATCTCGCTTCATCAATGTTGGTATATCGATTTATGAATGTCAATCATCTGGTGGTTCTGAATGGGTTCTTGAAGATACAATTCGTGTGGATCGAATACCATTGATTGGACAATCGTCTGCAGTAGAAAATCTTGGACCATTAGTAGATTTTAATTTACGTAATAGTTTACGTAATAAATTTTCACCAAAAATATCGCCAAATATTCAATCTACCACCAATCCTTTTATGACAGATATTCATCTTCATTCTGATCCGATTGCTCAACTACAAAGCAATATTAAAAAACAAGCAATTCATCCTGTGCCAAGTTGTTCGACTCTTCATTCATTGAAACAAACAATCGCTGAACAAGGAAATCAATTTACATTTTGCCAAAAATCACCAATTATATTGGATTGGGTTTCCACTGAAGATGGTTGCCATATGCTTACCTGTTCCGTTGGACATAAATTGGCTTTATTTGCACCGATTTCACATACGACAATTCCATCAAATACTGGTGGACAGGAAAAAATGATTTCACCTTCACCATCAACATTGATACCACAACAGTCAAATGCTGCTGCTGTATCTCCAAGTAGTTTTCGAATGAATATTTTGGATCTCTCATTAAGCACGATACCGGTTACAAGATGGATGATGTTACGCATTACCGAATTGAATTCTATTGATGGTTTACCACCATTACCAATGCAATTGTCTTGGGTACGTGATGGTATTCTTGTCGTTGGAATGGACAATGAAATGTTGATATTTTCACAATGGAAAATCCGTTTACCAACATCATTGCCGATTGTTTTCGAACAAAATCTCAACATACGTGCATCGCATAGAAATTCATTAGCTTTTTATTATCCATTCAATTCAGTAGAATTTCAATCCGATCGATTGTTCATTGGTAATAAAGAGAATAAAATGGATGAACAACAACAACAACAACATGAACAAAAGCCAACGACTTTAACATCTAGCATTATGTTTGCTAGTGGTGGTGGTGGTGATAAAATCATTTCTGATGAATTTGAAGATTTAGGCGCATTTGAATCATTTCATAATTCATCGCCAGTTATTCCACAATATCATCCCAAACAATTAATGGAATTATTAGCATTTGGTAAAATACATCGTGTACGTGCTATTCTTTCACATTTAGTCTATTCATTATGTTCAATCAATTCAGTGAAAGAATATCTACATCATCCAGCAAATATGCAACAACAACATTCTAGTTTTGAATCATCATCCGATCGTAGTCCAAGACAATGGACCAGAACACGTGCATTATCCGTAGCAGCACAACATTCACCAAGAGGCGATGTTTATTCTGGTGATTCCTATGGAGATGCTAATGCTGCACCAATTGTAGCTGAAGAAATTCAATTAGATTATACGGAAATTGCATCAATACGGCCATTACCATTATATGCTTTGATTCAAGCTGATGAAGGTGTAACAAAAGATAATAAAACAACGACAAAAGATAATGATAATAAATCAACGGCAAAAGATTCCGGTCTATCATGGAATTTAGATTCAACGGAAACATTGGATTCCGATTTTCTTGAATATAATTACAAAACACAAGTAGAAGAAACATTGGATGAATTTCTTGGAAACCGAACGGCTTTTAATTTTTCTAATGTTGCTACCAACAAATATTTGAAATCTCAACAATCCCAACAACAACAACAACAACAAGATTCTGATACTGAGCTACATATTTCAATTAATTTTGATCAAAAACAAGCTCGATTATTGACCAAATTGCTGACACATTCACATTTACCTGGTCTTACTAGTCTGGATCAAATGCATCTATTGGCTTTAGCCGATTCTTTAGCATCGTTTAATGAAATTGATCAAAATCAAGCACGATCTACACGTGATGAATCGATAAATTTCTCTAATGATTCCAATGCAGTGATAGATGAACAACAACTTGCTATCACTGCCAATTCATTGGATGATTGTGGTCTACGATATTTATTGAATATGCGACAACATGTATATCTATTGAAATGTTTGTCATTGAAACAACGTAATACATTACAAAAAAATGGTCTTGGAACACATAATATTATTTGGGCCTTTCATTCGGAAACACAAGAAGAACTTGTACAGCTGATAATGGCTTCATCCAATAAAATTGGTTGGCAAGAATTACGTGAATTAGGTGTCGGATTTTGGATCAGAAATAATAGTCTTTTGAAAAAAGTTATTGAACGTTTAGCTAAAACAGCTTTCAAACAGAAAAATGATCCATTAGATGCATCGTTATATTATTTGGCAATGCGAAAAAAGAATCTTGTCTGGGGATTGTATCGTTCTTGTCATGATAAAAAAATGACCGATTTCTTTTCACATAATTTCACTGAAGATAAATGGCGAAAAGCTGCGCTGAAAAATGCCTATGTTTTAATGGGCAAACAACGTTTTGAACATTCGGTTTCATTTTTTCTATTGGCCGGATCACTTTGGGATGCAGTGGAAATTTGTCTTAATAAATTGAATGATCTTCAATTGGCAATGGTCATTATTCGACTTTATGAAGGTGGTGATATTGATGCCGTTCCTGAGACATTGAAACGTTTATTGAATGAAGAAATTCTTGGTTATCAAAAAAATATTCAGAATATGCAATATGCACATCCGGATCCATTCCTTAGAAGTATGGCTTATTGGATGCTTGGTGAATATAATTTATCATTATCCACTTTGCTTGAAATGAATGTTGGAAATAAACATTATCAAATAATGATGTCTACCACAAATAGTCCACATGTTCAATCACCAACAACAACAACAACTACAAAAGAATCAGAACTATTGAATGCCGGTGGAGATCGTTTTGAAGGATTACATTCAAATGTTTTCAATTTTTATCTTTATCTACGTACACAACCATTGATTGTACGACGTGCACAAGTTGCACGACAAAATATTGATACACAAGATGCAAATATGCGATCGCAGAAAAAATCTCATATGTTTACACGATCATCGAATAAATCAAAAGATGCTGTAGCTGTTACACCATTCGAACGTAGATTATTCTTTTTGACAGCATATCGTCATCTTCAAGCTGGCTGTCCATCATTAGCATTGGAAGTTTTGTCACGTTTACCGACGAATATTGTATCGGATTCAGAAAAGAATGAAATGGAAGAATGTAGCCGACGATTATCTATTCCTGATGCTGCTACAGCTGTTGGTTATATTCGTGAAACACCAGAAACACCACAAGCTAAACAACAGCCACAAGCTAAAGCTGCAGATTTATTTTCTAGTAATAATGATGTTGGTGGTGGATTTGATTGGGGCACACCATCTTCGAATATTTTTGCACCTGTTGCAACAGATGAATTTAAAATTGATTTTGGCAAAGATGATGACGATGATGATGATGTCGAATTATCAGATGATGAACGTAAAAATGAGAAAAAAGTTTTGATTGAAGATAAAAATATTGATGCTGATGACGATATATTCAATAATCATCAAAATATTAAAGCTGAAGATCAAGATTCAGAAGAATCTAGTAACATTGATATGATGGCACAACAATTTAAATTCATTTCCTGTTTGAAAATTATTATGGAAGAGCTAAGCACATTGGCTACAGGATTCGAAGTTGATGGTGGTCAACTACGATATCAGCTTTATATATGGCTTGAACGATCTGTTGAAGTTTTAAAAGAAATATGTAAATATCATACATTTTCAATGCGTTCCGTTTCATATCGATCTAGCATCGATAATACTAGTACTAATCGACATGGACATAGTTTAGTGCCACCACCACCGCAATCAGCAGCAACAAATGATTCATCATCATCAACAAGTAACAATAGACAAAGCGGTATTCTAGTTAAAGTTGTTGGTGGTGGTAATAATAATCGTAAATCATCCGATAATTCAACAACATCAATGACAGCAGCACCATCATTACATGAAATTCTTTTGGCTGATAAAGAAGATTTTCAATCTAAATTAGAACGTTGTCATCGACGAAAACAATGGCTTTCAACTAATGAAGCATTATTGTTGAATTTACTTAGTTATTGTTCATTGCATGGTGGTCATGGTGGTGGATTAGCATCCGTTCGAATGGAATTGATATTATTATTGCAAGAATTACGACAAGATAGATCACCACAGCAACAGCTTCTATCACCATTGCCATTACCGACAACATTACCATTATTAACGGCATCAGTTGCTAGTCAAAAAACTGTTGTTGCTGATCCAATACGTCATCTACAATCAATGGCACATGATATTCTACAAACACTAACCGAGATTAATACCTATGTTCACATCAGAAACAATACGAATCATTTTTCATTTCCAGATTTTTTAGCATTACCACCATTTATGGTTTCCGGTACTGCCGCAACTACATTGATATCGATGATGAAAGATTCTTCGTCACATACACAACAAATATCACAACAACAAAATTATATTGGAACCTTGTATACATTGATTCATATTCTACGTGATTTGGGTATATCATTATCATCGTGTATATATCAATCACTTTGTGATTGTGATTCCGTCACACAAGGCAGTCCAATCAATGTACCTACAGGAAGTAATGTGAATAAAAAATCTTTTTATCACGATATAAAGATAAAGATCTTG
>Sar126
ATGCAAAGCTTATGCAATATAATTATGTTTCCCGTGGATAACGTTCTCAAAGGTGATCTTAAAGGTGTGAAGAATGAGTTGAAAAAACCCGTCGATAAAGCGTTAAAAGAATATGAAATTAAAATGAGCAAACTTGAAAAAGAGAAAAAAGCTCAGGCCAAAGAAGCCGGATTAATACGGACTGAAATAACCGGAGCTGAAATGGCAGAAGAAATGGACCGTGAAAGGAAACAGCTCCAATATCAGATGTGTGAATATTTGATTAAAGCGAATGATATTGAGATGAAGAAATCTTTTGATTTGCTACTGCATTATATCGAATATTTTAATGCTCAATGTAAATATTTTCGTGCTGGTCTTGAAGCAATTGAACAATTTCAATCATTTATCAATGATTGTACAGTACAGATACAGCAAGCACGACAACGAAAAGAGGAAGAGAAACGAGAATTGTTCGAACTTAGATCATTGCTTAAATCATCCAATGCATTATTTGATACTTATTCGATGAATACTAGTTCAATAATGAATGATTCGCATCATTCGGATCAATCGAATAGGCGATCGGTTGGCTATTATTCTTTACACCAACCTCAAGGTAACAAACAATATGGGTGTTATAAATCGGGATATTTGCTGAAAAAATCCGAGAGTAAAATGCGTGTCAAAGTATGGCAAAAACGTAAATGTGAAGTCAAAGACGGATTCCTTTACATTTGGCATTCGGATGAATCAAAACCACCTACTAAAGTAAATTTGTTGACATGTCAGATTAAAACTTGTCAGCAACAACAGAATGTGCAATCACAATCGATAACAGGTGATGATAGAGCACAATCATCATTGTCACAAACATCCAATCTGACCAATCCGGCTAATAATCAACTTAAAAATTTTGGAACTAATTTTGATCTCATCTCCTATAATCGTACTTATCATTTTCAAGTAGAAGATGAACATGATGCCGAAGCCTGGATATCCGTTCTAATTAACAACAAGGAAGGTGCTCTTAAAAAAGAGTTTGATAACTCCACGTCTGATAAAGTTGCAAATTCTGAGCTAGCATATTCATCGATGGCAATGACCAATTCTAATAATCGAATAATAGATTCATCAAATGATCCAAATTCCAATCTTCCTAAACTTCGTCAAAACATAATTGAACATATACGAAAACTGCCTGGTAATGACTGCTGTGTAGATTGTGGTTCAACCCAAGAACCAACTTGGCTGGCTACCAATTTCGGTGTATTGACT
>Sar127
ACGGCAATAACCGGTGTAATAACATTATTTCGTATTGTGACCGGTGAAGATTGGAATAAAATAATGCATGATGCAATGCTGTCGCCACCATTCTGTACATTGAATGGTGATAATTTTTGGACCACCGATTGTGGAAATTATTATGCATCATTAGCATTTTTCTGTTCATTCTATGTCTGTATCACGTATATTGTATTGAATCTATTGGTGGCTATTATTATGGAGAATTTTTCATTATTTTATTCAAATGAAGAAGATGCACTGTTATCATATGCAGATATAAGAAATTTTCAAAATACATGGAATCTTGTCGATATACAACAACGTGGTATGATTCCTGTATCTAGAGTAAAATTTGTATTACGTTTATTAAAAGGACGATTAGAAGTGGATCCAAATAAAGATCGTTTGTTATTTAAACATATGTGCCATGAAATGGAACGGCTACATAATGGTGAAGATGTTACATTTCATGATGTATTGAATATGTTGTCATATCGTTCTGTTGATATT
>Sar128
GAAAAAGATATGGATCGTTTATTCAAACTGCCGAATACAACATTTATTGGTGGTGATGAAAGTGTGTTACCATTACGTGAAATATTACGTCGATTAGAAAATGTTTATTGTCGTCATATTGGTGTCGAGTATATGTTTATTAATAATCTGGAACAATGTCAATGGATTAGGCAAAAATTTGAAACACCTGGTATTATGGATTTGAATGAAGAAAAGAAAAAAACCTTACTAGCACGTTTGACACGTTCACATAAATTTGAAGAATTTTTAGCCAAAAAATGGTCATCAGAAAAACGTTTCGGTCTAGAAGGTTGTGAAGTATTGATACCATCAATGAAAGAAGTTATTGATAATTCATCTGTTCTCGGTATCGATAGCATCGTGATGGGTATGCCTCATCGTGGCCGATTAAATGTGTTGGCAAATGTTTGCCGTAAACCATTAGAACAGATTTTCGCTCAATTCAATAGTCTGGAACCAGCTGATGAG
>Sar129
TGGATGTCGAACATTCAAGATTGGTGCATATCACGCCAGAACTGGTGGGGCCATCGTATTCCAGTATATTTTGCCCAGGTGAAAGGCCAACCACTGGACGATAGTGATGTTGAATCTCGACAACAAAAGCATTGGTTTTCCGGTCGAAATCCCGACGAAGCTCGTAGTAAGGCAGCTGCTGCCTTCAACGTAAACGAATCTGAAATTGAATTACGGCAAGATGACGACGTTCTCGACACCTGGTTCTCATCAGCTTTATTTCCATTTGCCGTGTTTGGTTGGCCAGAACAAACCAATGATCTAAAAGCGTTCTATCCAGGTCAATTGCTCGAGACTGGTCAAGATATCCTGTTTTTCTGGGTGGCTCGTATGGTCATGATGAGCTTGTTGCTTAACGACAAACTACCCTTCGAAACTGTATACTTGCATTCGATCATTCGAGATGCACATGGCCGTAAAATGTCCAAATCGTTGGGCAACGTAATTGATCCATTAGACGTTATAAATGGTATCACATTAGAGCAATTGCATCAAACTGTACACAATTCAAATCTCAATGAATCAGAAGTCGCTCGAGCCATAGCCGGACAGAAAGCTGACTTTCCTAACGGCATTCCAGAATGTGGTACCGATGCTTTACGGTTTGGTCTGTTGGCTTATACTACACAAGGGCGTGATATCAATTTGGACATCAAGCTTATTGAAGCATACCGAAATTTCTGTAACAAACTTTGGAATGCGATCAAATTCACATTGCTCTATCTGAAACAGGATTTCAAACCCTTGCCAGTTAAACATCCATTGACCGGTAATGAATCATTAATGGACCGATGGATATTAAGTTGTGTTACTCAGGCCACTCAATCTATCAATATTGCTTTTGAAGAATATCGTTTCGCCGATCTAACACAGATCCTGTATGATTTTTGGCTTTACAAGTTCTGCAACACCTATCTAGAATGCATAAAACCGGTGTTCCAGGCTGAAGTGGAAAATCCTCGTGCTGCCGAAGCTGCACGTCAAACGCTATACACTGTAATGGATATTGGTCTTCGATTGTTGCACCCATTGATGCCATTCATCACCGAAGAGTTATTTCAACGATTGCCTCGTCGACCCGATTTTGATCCTATATCTTTATGCATTGCACCATATCCAACAACCGAACAATTCGTGTGGTCACGTGATATTTCATTAGAAGCCGACGTCGAATTCATGGAGAAAATTGTTCATAATGTTCGTTCGTTACGATCGGAATATAATCTGCTCAAACAGGCAAAAGTAGCCCTACATATACGTTTCGATGCAAGCAGCAGTGATCTTGAAAAACGATTACTACCGTTGTTAAGCACTATCGCG
>Sar130
TTTATCGAAGTACAAAATAAACATCGAGCGTTGGAAATTTTATGCGATGTATTACATAGTAAAAAACATCGTGTATGGCAGAAAAAACACGAAGAGATCATGATGAAATATTTGGAACTATGTGTCGAGCTGAAACAAAGTTATGTAGCCAAGGAAGGATTATTTCAATATAAAATTATTTGTCAACAAAGTTATATCAGTTCGTTTGAAGATGTCATCCGCAAATATATTCAAATGGCCGAAACGAAGACGAATGAAGCGAAAGAACAATCGCAGGCCAATATCTCGGAAATCGATGACCTAGAAAACGCTCAAACACCGGAAGATATTCTTATGTCGGCTGTTAGCGTGGAAGGTTCCCAAGATCGTAAAGATCGTGTTGTTTTGATACCGTGGGTAAAATTTCTTTGGGAATCGTATCGTCAATGTTTGGATATGTTGAAGAATAACAATAAAACTGAACGTCTTTATCATGATATTGCACATCAGGCATTTGTTTTCTGTATCAAATATAATCGAAAAACTGAATTTCGCAAACTATGCGATAATCTACATATGCATCTGGATCAATTGAAACGACAGCAACAACAACAATTATCAGCATCGCAACAACAGAATGCTATCAATCTAAACTCACCGGATTCACAGGCCATGCAATTGGAGACTCGATTACGACAATTGGATAATGCTATTCAATTGGAATTATGGCAAGAAGCATATAAAGCAGCTGATGATATTCGAAAATTTAATCTAATGAATCTAACGAAAAAAGGATTGGGCAAACCACAATTGATTGCTAGTTATTATCAAAAATTATCACTGGTATTTTGGAAAGCAAATTCCAATCTTTTCCATGCCACAGCTTTGTTTCGTCTATTTCATTTGTCGAAAGAATTGCGTAAAAATATAACAGCTGATGATGTACAGAAAATGGCATCACGATTAGTACTGGCCACCCTTTCGATTCCAATCCCACCTATTCGTCCTGAAATTGACAAATTAGTCGATACAGAAGAGAATGTTATTGAACAACATCATCGTAATCTATCATCGTTGCTGGGTATTAGCTCCAAACCACCAACACGATTTTCATTGGTCAAGGATCTAAAACGTATGGGTGTATTACAATTTGCATCGCAACCTTTGCAGGATTTATTTCAATTATTGGAAATTGAATTCCATCCATTGGGTATTTGTGGCCGTGTACAACAGATTATCGATTATATTGAACGTTCCACTGCTGATCCGGAAAAGTCTATCGAATATCCGGAGCTGAAACAATATATTGCGGCATTGAAAGAGGTGACGGTTATACGTTTGATTCGTGAAATTGCTCAAGTTTATCGTTCAATTGAATTCAAACGTTTGGCTGAACTATGTCAATTTGTTGATCCAATTTATCTAGAAAAATTGGTCGTCGAATCGGCTCGTCGTCATGATCTTCAAGTACGTATTGATCACCGTCGTGGTTGTTATGTATTCGGCACTGAACTTCGTGTTTCAACTGGCGAAGAATATATTGAAGGACCATATCTGCAATCTATGCCTAATGAACAGATGCGTCGTCAATTAGTTTCAATGTATTCATCATTGCAGAAAGCAATTCATCTTATTGAACCGGATGCCATTAAACAACAACGTGAAGATTTGAAACGACAAATTATGAAACAATATCATATGCGTGCTATAGAAGAACATCATCGAATTTTAAGCCGACAAAATTTGATTGAACAACGTCGTGAAATGATGGAACAGATGGGCATCCGACGTGAAAATGAAGAACGTAAACGTATGGAAGAAGAAGAAGCTAAACTTCGTGAAGCTGAAATGCAGCGTTTGCTTGAAGAAACAAAAGAACGTGAGCGTTTGAAACGTGAAAAGGATGAGAAAGAAATTCGTAAACAAATCACAATGGATCAATTGAAAAAGATGAAAGAAGTATTGCCAGATTTGGAATTGGACAATTTGGATGATGATGAATTGGCTAAATTGCGACCACAAGATCTGCATCAAAAACGTGTCGAACAATTGGAAAAAGAACGACGTGAACAATTGGCTAAACAACGAAAATTGGAACGTAAAGTTGATCATTTTGAACGTGCCAAACGTGTGGAAGAGATTCCATTATTGAAACAACAATACGAAGAATGGCGTGTACAGGATCAAGAATTATGGGCCAAAACTCAAGAATTGAAAATTATCGCCATGAAAGAGGAACGCGAATTAGCATTGAAAGAACGTGAACGTTTTGCTAGGGTGTTGGATGATAAAAAAGAATTTGAAAAATGTGTTCTAGATAGCCGCCATGAAGAATATGAAGAGAAGTTGTTAAATTTCGATCGAATTGTTGAAGAAGAGAGGAAAAAACGTTTGGAAGCTCGTCGCCAGAAACGAATTGAAGAACGTCGTGTTGCCTATATGAAAGAAAAACAAGAAAAACATTTGGCTAAAGTGGCTGAAATTCAAAAACGTCGTATGGCCGAAATTGAAGAGAAACTTCGTCAACGTTTAGCACAACCAGCTGGTGGTGATAATGAAAGTAATGAGAATCGAATGCCGCCATTAAGTAAGCCAGCTGTTGTTTCGGCGAAACAATCAGAAGATTCTACGGATACAACCGGGCCACAATGGCGAATTAATCGTCCGATTGAGCAAACGAAAGCACCACCACCGCCGCCTCCAAGTGCTGCTGCTGGCATTGGTGATCGTAATCGTGAACGTGAATCAATGGGCAATAGAGGTCCACCACCTAATCGTGCATTTCAAAATCGGCAACCACCACCACAATCAGTGGCCGATTCGGCTAATAATTGGCGTTCATCTGAAAACAAAGTTATTCAGCCGCCTCCATTACGGGAAGGTGGTGGTCGTCCTCCTTATGCTGGTCGATATTCGGACGGTCGTCAACGGCCAGAATCACGTGATGGTGGTGGTGGTCAAGGTGCACCTCGCCAATATAGTGGTAGGGATTCGGATTCAAGCATTCGTCGAACTGGTGAACGTCGTGAAACACGTGGAGGATTCTCACGTACAATGCAGCGTCAACAACAATCATCAAATCAAGATGATAATAGTAGTTGGCGACCGAAACCCACAATGGATATGGAACATTCTGGAACAGCTGATGATGATGGTGAAGGCGGTTGGATGAAAGTTGATCATGGCCGTGGTAGAAGTGGTGGTGGTGGTGGTGATCGACGTGTATCCGATAATCGTGGTTTCCATGATCATAATCGTAATCGTTATGGTGGACGTGATTCACGTGAAGGCGGCGGACGGCGTGGTGATCATCATGGCGGTGATGAACGTATGTCATCAAGAGCTCCACCACCATTACCGCAACGTCGT
>Sar131
CGCAAAACTTTTGCCAAAACAGCAGAAAGTGGCCAAGAATCGATTAAACAGAATTTTGATGAAATGGCTAAACTAAAACAACGTGTTGTCGATATGGAAAATGAAATTAAAACATTGAAAAATGAAAAGAAAACATTGGAAGATAGAATGAAACGAACCAATAGCAATAACGATTCTGTGAATGAATTACGAAATAAACTTATACAATCGGAAAAAATAATCGCACAACTTACGCAAGAAAATGAAGACATAAAAAAAGATGTCAAAGAATTGGAAGTAGAATTTCAAGAATTACATGACAATTTTCGTGAAGATCAATCATCTGAATTTCGTGTGATAAAACATGAACTAGAAACAATGTCAAAAAATTGTCGTGTTCTGCAATTTAAATTGAAAAAAGCCGAACGAACTGTCGAACAATTAGATAATGAAAAATTGGACATGCAAAAACAATTGCATGATCTTTATGAAACAGCTCAGATGGATGTGGATAAACGTAAAATGAAAGAATTGGAAAATGAACTATCTATTGCTAAAGAAGTATCGTTAAAATTACATGCCGAAATTGAACAGCTCAAAGAAGAACGGCTACTCGATATGGAACAATTGCAACAATTACAAGAACAGCAACGAAATAAAAATAAATTGACAACAACAACAACAAATGATAGTGGCCGTAAACCATTTGGTAAATTATCACCATCACCATCGTTTGATCAAAGCACAAAAGATTATGAACAAGTTGTTCGTGATCTATACGATACAATGGAACGTGAAAAAGATCTACAAGAACAGCTTAAATTTTCTGAAGAAGAAACACGTACGACAAGAAAAAAATTGTCAACAATGGAACAGGAGAATGAAATTCTAATGTTACAAATACGGAAAATGACTTTGAAAAATAATCAAACTAAA
>Sar132
GGAACTGTAAAGAAAGAAGGCCATCAATCTTCAATGAGACTTTGTATGGGTTCACGTCGTGGTTTTATTTGTCGTATGAAAATTGGCAATCTTCCTTTGGATGCAATTGCGCCCAATCATTTACATCGAATCCGTCAACGAAGTGGTCTTGGTGCTAGTATTGATGGTAATCATTATGCAGTTGTCCATTGTACGGGTTATATTAAAAATTGGCCACCATCCGGCGTTCAAATGGAACGACTTGATACTTCGGATGAAAATCATGCTGTTAATAATTGCTGTTTAGTTGCAATTGGCCGTCTACAAGTAACATCGGTTCCAAATACTAATGATTTAATGGCCACCAATGCAAACAATGAATTTATTTCAAGACATACATTGGATGGAAAATTTACTTTTGTTGATCAACGTGTAACGAATATACTTGGCTATCAACCACAAGAATTATTGGGCAAAATTTGTTTCGATTATTATCATCCGGAAGATCAAAGCCACATGAAAGAAAGTTTCAAACAT
>Sar133
ATGTCATCTGATGAAGAAATTCGTAATCATCTTTTGTGGCTCGGATTGGCCGATGATAAAGTTAAAGATACAATTAAAAATGAATCGTTGACAAAATTGTTGATGGAAATGATTGCCACATTACGGCAGAATATTGATCCAAATTCAAAGAATCTTGATCGAAATATAGGAAAATTAGTCTATCAGGCGGCCACCACTTCAAAGGCACAAATTCGCCATCACCTACCGATGATAATCGAATACATTGCTAAAGAAAAAATCGACAGTGAACCAAAATTATCCGCTGCAATTGAATATCTTTTGACAAATCCAACTTCGGTTGATATGAAAGAATTTGAAACAAATGCTGGTGTTGATGTTGTCATTACTACTGAACAAATTAGTCAAGCAGTTGCCAACGAAATTGAAAAGAATCACCAGGAATTAATCCAAAAACGATATCGATTCAATGTTGGTATTATTATAACGGAAGCACGAAAAGCATTAAAATTTGCCGATGGTAAAGCAATAAAAACCGAAGCTGATAAACAGATTCAAAAATTGTTGGGACCAAAAACCGAACAAGATATGGCTAAACCGAAAAAAGAAAAACAGCCCAAACCATCAAAAGAAATCATAACAAAAGAAGAAGAATGTAGAGATATTATTGAATTATTACGACGTGTAAATTTTCATGGAATTGGAGAAAATTATAAGACTGATGGTTATGTAATAACATCGAATACAATGCGATTATTGGCCGAACATTGTAAAGCTGTTAATGGCCGTGTACGAACACGATTTCCACCCGAACCAAACGGCATCCTGCATATTGGCCATGCAAAAGCGATAAACATAAATTTTGGCTATGCTGAAGCACATGGTGGTGATTGTATTCTACGTTATGATGATACAAATCCAGAAAAAGAAGAGGAACGTTTTGTTCATTCAATTCGTGATATGGTTGAATGGCTTGGTTATCGGCCATATCAGATAACATATTCATCCGATTATTTTGATCAACTTTATGAATTGGCTGTGAAATTAATAAAACGTGGATTAGCTTATGTTTGTCATCAGAAACCTGAAGAATTAAAAGGTTTCAATCCACCACCATCACCATGGCGTGATCGTACGATTGATGAAAATCTTCAATTATTCGAAGCAATGAAATCTGGTAAAATTGGTGAAGGTGAAGCTACGTTACGAATGAAATATACTATGGAAGAAGGAAAAGTTGATCCAGTTGCATATCGAATTAAAATGGCTGCACATCATCGTACCGGACGTGAATGGTGTATATATCCAACGTATGATTTTACTCATTGCCTGGTGGATTCAATGGAAAATATAACACATTCATTATGCACAAAAGAATTTCAAACTAGACGTTCAGCTTATTATTGGCTTTGTAATTCATTAGATGTATATTGTCCAGTACAATGGGAATATGGTCGTTTAAATGTTTATTATACGGTTGTATCGAAACGTAAAATAGCCAAATTAATTGATGAAGGTATCGTTGATGATTGGGATGATCCAAGATTATTTACATTAACTGCATTACGTCGTCGTGGTTATCCATCTGCTGCTATTCGAATGTTTTGTGCACAAATGGGTTTAACCGGTGCAAATACAGCCGTTGATCCAGTAATGTTAGAAGCGGCTGTACGTGATGTTCTTAATACTACTGCACCACGTGCTATGGCCGTATTACAACCATTACGTGTGATTATCGTTAATATGCCACAAAAATCTACACCAACATATCTGGAGATACCAGATTTTCCAGCCGATTCAAATTCAGCTAAACATACAATACCGTTTGATCGTGAAATATTCATTGAACATGATGATTTTCGTTCCGATGATTCGGATCCAGATTTTCGTCGTCTAACACCACGACAATTGGTTGGCCTTCGATATGCAAATTGTGCTATTCGTTTGAAGCAAATACATCGCCGTACAGATGATGATAAACAAATTGATTATATTGAAGTTGAATATGAACCAATTGATCAATTGAAAGAAAAACCACGTGCTTTTATTCATTGGGTTTCACATCCATTACATGCTGAAGTTCGCCTTTATGAACGATTATTCAATCATAAAAATCCGGAAGATCCAAATGAAGTTCCCGGTGGTTTTATTTCCGACTGTAATCGTAATGCTAAAACTATAATACCATTTGCATTGGTTGATATTTCAGTTAAATATGGCCAAATTTATCAACAATTTCAATTTGAACGTCTTGGTTTTTTCAGTGTCGACACCGATTCAAGTGTTGGACGTCTTGTGTTCAATCGTACTGTTTCATTGAAAGAATCATTTACAAAAACG
>Sar134
GATATCAATCCTCATATACCACAGTATATAAGTACAACACCTTGGTATTATGGTGCAGCCGGCCCAACTCTTAAACATCAAAAAGTTTTTGATGATAAAAACAAAAATAACGCAACATTGCATGATAATTTTGCACGTGGTCTAAAAGGTCGTACGGCCACGAAATTCCGTAAAGGAGCATGCGAAAATTGTGGAGCTATAGGACACAAGAAAAAAGAATGTTTTGAACGACCAAGATCAAAATTGGCCAAATACACCGGTGAAGATATAGTTCCAGATGATGTACTATTGCCCAAACTTAAATATGATTATGATGGTAAACGTGATCGTTGGAATGGTTATGATCCAGTCATGTATCGTTCGGTAATTGAAGAACATCGTAAAGTAGAAGAGGCCAAACAGATTTTAAAAGAAGAAAAACTTAAACAAGATTTGATAAATACTGAAGGAAATTCTGATGCTTCCGATTCTGATGAAGACGAAAAATATGCCGATCATATTGACATGCCTGGAACTAAAGTCGATAGTAAACAGCGTATCACTGTTCGTAATCTTCGAATTCGGGAAGATACGGCCAAATATCTTCGAAATTTGGACATTGATTCTGCTTATTATGATCCTAAAACTCGATCTATGCGTGATAATCCATACAAACATACTGGAAAAACACCCGAAGAATTGCATTATGCTGGTGATAATTTTATTCGATATATTGGTGAAACACAAAAAGTGTCCCAAGCTCAATTGTTCGCTTGGGAAATGTCCGAAAAAGGTGTGGATATTCATCTACAGGCTGAACCTACAAAAGCTGAGATAATTCATCGAGAATTGGATTTAAAAATGAATGATTTGAAAGAAACGATCAAAGAATCTATCCTAAATAAATATGGTGGTAAAGAATATTTAGAAGCGCCACCAAAAGAATTGATTTTCGCTCAAACCGAGGATTATGTTGAATATTCTCGTAGTGGCCAAGTAATTAAGGGCGAAAATCGAGCATCAATACGATCTATTTATAAAGAAGATGAATTTATCAACAGCCATACAACCGTATTTGGGTCATATTGGGAAAATGGAAAATGGGGTTATAAATGTTGCCATTCATTTATTAAAAATTCCTATTGCACCGGCACATTGGGTAAAAGATCCCCTGCTAGT
>Sar135
TCAATTTATCGTCGTGGTGCACGTCGATGGCGTAAATTATATCATGTGAATGGACATATATTTCAAGCAAAACGTTTTAATCGTAAAGCATTCTGTGCCTTTTGTAATGATCGTATATGGGGCCTGGGACGTCAAGGTTTCAAATGTATCAATTGTAAATTGATGGTACATAAAAAATGTCATAAATTATTTCGTGATACGTGTTCCGGATTATTACTTGAAACGTCGACCAATTCAACTGCACAGAATCAATCACATTCATCGGGTTCAAGTCCATCATCGATCGATGTACATCATCATCATCATCATCACGGTCGTTCCAATCATCATAATAACAATATGAATGGAACAGATATAACTATTTTATCCAAAGATGATATTAAATTACGTCCAGCACATACACCTGGTAGTCGACGTAAACATCAATTTGAATCATCATCAAATCAAATGACACCATATCAACCGGTTATTCGTCATAAAGATGGACAAGATGTCAATGTACAGAATCAATCATTTGGTGAACATTCATCATTAGCAACGGGTACCATATCAGCTTCAGGTGGTTCACATCAATATTCGCTTGATGATTTTGAATTATTACGTGTAATTGGTCGTGGTTCATATGCCAAAGTTTTGATGGTCGAATTGAAACGAACGAAAAGAATTTATGCAATGAAAGTTATTAAAAAAGAATTGGTCACCGATGATGAAGATATTGATTGGGTACAGACAGAGAAACATGTATTTGAAACTGCTTCAAATTATCCATTTCTGGTTGGTTTACATTCATGTTTTCAAACACAATCA
>Sar136
CCTTCATCAGAATCGGCTCAGGGTCTCGCTGATAATGAATCATCACCGAAACGGCCTGAAGAAGAATCCAAAGCATCGTATCACGATCCAGATAAACTGAAAAATGGTGATCCGAAATTGGCCAAACTCAAAAAATTATTATATGAAGATGAAATCACTGATCTTAGTCTATTGCGAACAATCACATGGAGTGGAATTTCTGATGAAGTTAGGCCACTGGCATGGAAATTATTGCTTGGATACCTTCCGACTGTTCGTTCTAAACGAGCGATAGTTTCAGAAAATAAAAAAAGAGAATACCAAAATTTGGTCGCCCAATATTATCATAATAGACAAGAAAATGACGAAATGTATCGGCAAATTCATATCGATATTCCTCGAATGCAACCACTAATAACGATATTTCAGCAGCCGATTGTTAAAGATATGTTTGAACGTATTCTATACATTTGGTCCATTCGCCATCCTGCTTCCGGTTATGTTCAAGGAATGAATGATCTTGTAACACCTTTTTTCGTCACTTATCTTTCTGAATTCGTACCTGGACATTCATTCGCTGATGTTGAATTATTTGATGTGTCTACATTATCCGACGAAACATTAGCAATAATCGAAGCTGATTCATATTGGTCATTTAATAAGCTGCTTGATTCGATTCAAGATAATTATACATTTGCTCAACCTGGTATACAGCGATTGGTGAATCTGCTGTCACGTGTAGTATCTAGAGTGGATAAAAAACTACATGAACATTTAGAGAATAACTCGGTTCAATATATACAATTTGCTTTCCGGTGGATGAACAATCTACTAATAAGAGAGATTCCACTTCGATGTATAATACGTTTATGGGATACGTATCTATCCGAAGGAGCATTGTCTTCTACCTATGTGCCATCCAACAATTTTAATGATACATTTGAACCGAATTCATCATCAATGAATTGTGGAACGCCGTTCTCTTCTGCTTTCCATTTGTTTGTTTGTGCAGCATTCTTACGTTTCTGGTCAAAGAGCTTATTACAGGAGGCTGATTTTCAAGGATTAATGTTACGTTTACAAAATTTGCCCACGTTTCACTGGTCCGAGAATGAAGTAAAATTGCTTGTAGCCGATGCATATCAGCTTAAGTACGCTTTTTCACCCAATCATCTTAAAGTT
>Sar137
CATCATTTTTTCTATTGCAGTAAATGCAAAGAACAATCGTCAGATTTTGATACCCATCATAAACATATGAAAAACAAACATAATTTGAAAACCTATCGTTGCAAATCTTGTGTATTGGTCACCAAAGACGAGAATCGTCTCCGAACACATTTCAAAGCAAAACACATGTTACATAGCTCTGGACAGAATTATCAATGTTACTATTGTCATGGCCTATTGATTGGCGTTGAACGTTTGCAGAAACATATTCAACAATCGCATATGGTGCAAACAGGACCGGCAAATTATTCCTGTGTAGCTTGTCGACAAAGCTGTGGTAAAGGTAAAGAATTGCTTACACATGCACAGAATTGTGCCGTTGCCGGTATTAAGCCGGAGAAATCGGATCTTCGTTTTGTACCGAATTTGGATTGTTCGTCACTTTTAGAAGGAGAATGTTTGTGTTATTTTTGTAATGCGAAATTGGAAAGTCAAGAAGCGTATGATCTACATCTTCATCATGAGCACAAGCAATGGGTACCAACCGAAACGGCGGCTAATGATGAATCAAATAAAAACAATTCAGATGATACAGGCACAAACAGTTTATTGACCATCAACGATGTCATAAACGATGATGATCTAAAACGAGCACAGATTAAAACCTATGTTGGTCATTGGTGCCGAATATGTGACCAGATGGTCAAAGTTTATCAACTATTTTATCTACATATGGTCAATCATCACAAGATGGAAAAAATGTATCAATGCGTCATAACTTCATGTAAAATGAATTTTAAAGAATTTGACGATTTTATG
>Sar138
GATTATGAAATCGATTCGGGCACTTGTACAACCAAATGGAAAGTATCGACAAAAATTCAACAATTATTGAATACATTAAAACGGCCAAAACGACGTCCATTACCTGAATTTTATGTTGACGATGAAACGGATCTAGAAATAGCTGCCAATCAAGTTGATCCATCGGCACCTAAACCAGAAGGAAATACAATGTTACCATCAATTGGAGAACAATTAATGGTACCTCCGGGTCTACCTCGTACACTTGAAGCAGCATTGAATCGTTATGGTACATCTACAATGAAAGCACCGGCCATTACTGTACTGGATACGAATGGAAAAATATCACCTCCATTAACATATGGAAAATTATATAGTAGATCTCGTAAAATTGCTTATAATCTCCTGAACAAAATTGGACAAAAAGGTGAATTGAACATACGTACTGGTGATCGTGTGGCATTAGTGTTTCCGAATAATGATCCAATCGGATTTATATGTGCCTTTTATGGCTGTTTAACTGCCGGTGTTATACCGGTCGCTATTGAAGTACCATTAAGTCGTCGTGATGCCGGATCACAACAAATTGGTTTTCTATTGGGTAGTTGTAATGTAACATATGCATTAACATCGGAAGCTTGTTTCAAAGGTTTACCAAAAACAGCGACCGGTGAAATACATACGTTTAAAGGGTGGCCAAGAATTTCATGGCTAATAACCGATAATCTTACGAAACCACCGAAAGAATGGCAACCACCAACAAGAATATCAGAAGAATCATCTGCTTATATTGAATATACATCAGATAAAGATGGTGCCGTTAAAGGTGTCTGTATATCACGTAATGCAATGATTTCACATTGTCGTGCATTGACCGGTGCTTGTGGATATTCCGAAGGTGAAGTTATGGTGTGTGTTCTTGATTTTAAACGTGAAGTTGGCTTATGGCATGCCGTACAAGCTAGTATATTGAATGGAATGCATGTCATATTCATTCCATATGCATTGATGAAAATCAATCCAGCTATGTGGATGTTAATGATCACGAAATTTAAGGCATCACTTGCTATTTGTAAATCGCGTGATCTGCATTGGGGTCTATTGGCTAGTAAAGATCATAAAGATATTAATCTTAGCTCATTACGAATGCTATTGGTTGCCGATGGTGCCAATCCATGGTCGTTATCATCATGTGATCAATTTTTTTCCGTATTCCATAGCCGTGGATTACGAGTTGAAGCAATGTGTCCATGTGCTACATCACCCGAAGCAATGACAATCTCGATTCGA
>Sar139
ATGCTGATAATAAGAGAAAAATTTGAATCATGTACACGTTCATCATTATTATTGACGACTACGATCACATTGATATTTCTAGCAAATGTATCTTGGGCATTTTATTTGCCTGGTTTAGCACCGGTTAATTATTGTGAATTCAATAAACCGGCCGATAATTGTCGTTCGGATGTTAAATTATTTGTTAATCGTTTAGATTCCGAAGATTCTGTTATACCATATGAATATTCTCATTTTGATTTTTGTCAAGCAATCAATCAAAATGAAGCACCGGTTGAAAATCTTGGCCAAATTGTATTTGGTGAACGTATTCGAGCTTCTCCATATAATATAAGTTTTCTGAAAAATGAACAATGTAAATTTCTATGCCATAAACAATATGATACATCGAAACGTGAAGATTTTGAAAAATTAGAAGCATTGAAAAAAGGTATGATGAAAAATTATCAACATCGATGGATTGTGGACAATATGCCCGTTACATGGTGTTATAATGTTGATAATTTTGGTGGACAGAAATATTGTTCAACTGGATTTCCTATGGGCTGTTATGTGGATAAAGAAGGCATCGCTAAAGATGCCTGCGTAATGAACATATTATTCAACAAAAAAGATACATTTTATCTGTTCAATCACGTTGATATAACTATTACATTTCATAGTGGTCAAAATGAAGCCTGGGGTGTTGGTTTTGGTGATCATGGTGGTCGAATTATTGCTGTGAATATTGTACCAAAAAGTATACAACATAAACAACAACCACAAACACCATCCGATTGTCCATCAAATCCATTACCGATGGAAATTCCTAATGAATTGAGTAAAGATCAAATAATCGATGTCTATTATACATATTCAGTGTATTTTACTAAATATAATGATATAAAATGGTCATCAAGATGGGATTATATTCTTGATTCAATGCCACATACGAATATTCAATGGTTTTCAATTCTTAATTCATTGGTCATTGTTTTATTTCTAACCGGTATGGTAGCTATGATATTGTTACGTACCCTTCATAAAGATATTGCTCGATATAATCAAATTGATCTTGAAGATGATGCTCAAGAAGAATTTGGTTGGAAATTAGTTCATGGAGATATATTTCGTTCCCCTCAACATTGTATGCTGTTGTCAGTATTTCTTGGTTCTGGTGTTCAAGTTTTGTGTATGACAGTGATTACATTGTTTTTCGCTTGTCTTGGATTTTTATCACCAGCTAATCGTGGTGCATTGATGACCTGTGCTCTCATACTATATGTTTGTCTTGGTACACCGGCCGGATATGTTTCGGCACGCATCTACAAATCATGTGGTGGTTATCGTTGGAAAATGAACGTTCTGTTAACATCACTTTTATGTCCAGGCATTGTATTTTCATTATTTTTCGTTATGAACATCATATTATGGATCAAAGGTAGCTCGGCTGCAGTACCATTCTCAACATTGATTGCTTTATTGGCTTTATGGTTCTTGGTATCACTTCCATTAACATTTGTTGGAGCCTATTTTGGTTTCCGTAAACGTGCAATTGAACAACCGGTTCGAACAAATCAGATTCCACGACAGATACCGGAACAATCCGTATATACTAAACCATTGCCCGGTATTATAATGGGTGGAATATTACCATTTGGCTGTATATTTATTCAATTATTCTTCTTATTGAATAGTTTATGGTCAAATCAGACTTATTATATGTTTGGATTCTTGTTTCTAGTATTTATCATATTGATAATTACCTGTTCAGAAACAACAATCCTATTGTGTTATTTTCATCTATGTGCTGAAGATTATCATTGG
>Sar140
ATGGTGAATGCACCTAATGATTCTGGTTTATCATCATTATTATCATCAACATCATCATCATCATCATCATCAACAACAACAACAACAATAAGATCATCATCTTATCCTTCAGAAATGAAATTAGAGGAAAATGTTTTATGTAATTTTCATGTGGCTAAATTATTCCAAGATAATGTTGATCGTATCAATTCGATCGATTTTTCTCCAACGGGTGATACATTGATTAGTTCATCGGATGATGATTCGATTGTCATCTATGATTGTGAAAAAGGAATACATAAACGAACATTGAATAGTAAAAAATATGGCGTCGATTTAATCCATTATACACATGCACCGAATACAGCCATACATTCGTCAAATAAAGTGGACGATACGATACGTTATCTTTCATTACATGATAATAAATACATTCGATATTTTCATGGCCACACGAAAAAAGTCGTCACCCTATGTATGTCACCGATCGATGACACATTCTTATCTGGTTCGATGGATAAAACCATTCGTCTTTGGGATCTACGATCACCAAATTGTCAAGGCTTGATGCATCTAGTAGGACGACCGGTAGCGAATTTTGATCCCGAAGGACTTATATTTGCTGTTGGATTGAATAGTGAAACAGTCAAACTATACGATTTACGTTCATTTGATAAAGGTCCATTCAATGCGTTTAAACTGCAACAGGACAAAGAATGTGATTGGACCGGATTGAAATTTTCGCCAGATGGTAAAATTATTATGATCTATACCAATGGTAATGTCATTCATACTATCGATGCATTTATGGGCCGACCGCTACAAACATTGAAAGGTCATGTGAATAATAAAGGATTACCGTTGGAAGCATCGTTTACACCGGATTCTCAATTCATATTCAGTGGTTCAACTGATGGACGTGTTCATGCATGGAATGCAACAAATGGAAATTATATTTCCAATTTCACAATTGATCCACATCAAGGACCAGTACAATGTGTACAATTTAATCCCAAATATATGATGTTGGCATCGGCTTGTACGACGATGGCATTTTCGATACCGAAAATAGCATCAACCAGTACAAATGAATTTCTTGAT
>Sar141
AATAAATATCAAAAAGAAATTGAACGACTTGAGAATGAAAACAAACGTCTTAAACAATCGCTATTGCTCAAAACGGATAAATCACATGTATCGGAAAAGTTGAAGAAAGCCAATAAAACATTGATCGATCTTTATTCGGATGTTCTGGATGAATTGAATGAATTTGATTCAAATTATCAAACACAAGATCATCTACCACGCGTTATTGTTGTTGGTGATCAAAGTGCGGGCAAAACATCCGTTTTGGAAATGATTGCACATGCAAGAATATTTCCACGTGGTGCTGGTGAAATGATGACACGATCACCGGTTAAAGTAACGCTGAAAGAAGGTCCATATCATATAGCTAAATTCAAGGATCAAGATCGTGAATTTGATCTAATACGAGAATCGGAGTTGGCCGATTTGAGATCGGCCATTGAACGACGAATGAAAGCACGAGTGAAACCTGGCCAAACCGTGAGTAAAGATGTTATATCATTAACCGTAGAGGGTCCAGGTCTTCCACGTATGGTGCTCATCGATTTACCTGGTGTCATCAGTACGGTAACAACAGAAATGGCCACCGATACTAGGCAAGCAATCGAAGAGATAACTAAATATTACATGGGAAATCCTAATGCCATTATACTATGTGTTCAAGATGGATCTGTCGATGCTGAACGTTCGATTGTAACGGATCTTGTATCACAAATGGATCCACAAGGTCGACGTACAATATTCGTAATGACTAAAATTGATCTAGCTGAACAGAATATGTCGAATCCAACACGATTGAAAAAAATTCTCGAAGGCAAACTGTTTCCGATGAAAGCATTAGGCTATTTTGCCGTTGTCACTGGTCGTGGTGGTAAAGATGACTCTATCAATTCGATTAAAGAATATGAAGAAGATTTCTTCAAGAATTCTCGGCTTTGC
>Sar142
ACAAACATATTTCAAGTTGCCGCACATGAATTGGGCCATTCATTAGGTCTTGGACATAGTAGTGTTCGTGATTCATTAATGGCACCATTTTATCAGAAATATAAACCGAAATTTAAATTACATCAAGATGATGTTCTAGCCATACAAGCATTATATGGTTATAAAGATGATAATGAAGATGAATCATCAACAGAAACATCTTCGCGTCGACCATCAGAACCAGATCCATCCGGTGATGGACCAGATCTTTGTCAAGATAGTGGTATTGATGCTGTTACGCGTATAGCTGATGGTTCAACATACGTATTTAAAGGAGAATATTATTGGCGTATTGAATCATCGGGTATTGCCGATGGTTATCCACGTCGTATATCAGCTGATTGGGATGGTTTAGCCGGTAATCTTAATGCAGCATTAACATGGGCCGATGGAAAAACATTCTTTTTCAAG
>Sar143
CTTGACCAATGGAAAGAAATGTCCAATTTGATCAAACAACGAAACCTGTTTCCATTTTTCGATATGGCATATCAAGGTTTTGCTACTGGTGATATTGATCGTGATGCATCAGCATTACGTTTATTCATTCAGGATGGCCATCGTGTTTGTCTTTCACAATCGTTTGCTAAAAATATGGGTCTTTATGGGGAAAGAATCGGTGCATTCACCGTTGTTGGTTCATCACAAGAAGAGGCTAGTCGTATTATGTCACAAATCAAGATTATAATTCGTCCAATGTATTCGAATCCACCGTTGCACGGGGCACGTATTGCATCAATGATTCTTAATGATTCATCATTACGAACACAATGGTTAAAAGATGTTAAAGAGATGGCACAACGTATTATAATGATGCGTGCAAAGTTACGTAATGTAATCGAATCAGAAGGATCGACACGAAATTGGCAACATATAACCGAACAGATTGGAATGTTTTGTTTCACCGGTATGGATAAATCACAATGTGAACGTTTGACCAAAGAATTCAGTGTTTATCTAACAATGGATGGACGAATTAGCGTTGCGGGGTTATCATCATCGAATGTTGAATGGGTTGGTAAAGGAATTCATGCCGTTACTAAG
>Sar144
ACACGTCAAGATATTGGTGAAGGATGGTGGGAAGGTATTAATTCTCGTGGACAAAAAGGTCTTTTTCCTGCTGAATATGTTTCACCTGTCGCTGATCCAATTCCGGCTACTAATGATGCCTGGATTGCACCATCAAAAGATCCAAAACCGACAATGTTATCGTTTGTGAATCCTACTGGAACAGCTATGAATAATAATAATAATAATGTTGAATCAACCAGTCAACCACCACAACAATTTAATAATGTTGATAATAATTATGATCAAGCTGATGATGCTGATTGGGGTGATGATGATTGGGATGACGATGATGATAGTCAAACATCGGAATTTACTGCTGATTACTCACCAACGAATCCTCCACAGAATCAAATAGCTCCAATCCATATTGGTAACAATGGTAATCATCATGGAAATTATGGAAATAAAATTGGTCAACCATCGATCAAGAAAAGCATAAATAGATTTTCCCATTTTGTTAAATCAGGTGGTGAAGATTATATACTTGGTTTGAAAACATATAATGTTAATCAAAATGATCTAATTCATATTGTTTTCGATGATGATGGCCAATTAAAATGGGCACCAACCTATTTTAATGTAACTGTGAGGGTGGAAGAACCCCAAAAAGAAAGTAAAATGAAAGGTTTGAAAAGTTTTATCGCTTATCGTTTAACACCATCAGATACGGGCATACCCGTGAAACGAAGATATAAACATTTTGATTGGCTACATGAACGTTTACAGGATAAATTCACTACAATACCGATACCATCATTGCCGGATAAACAAATATCCGGTCGTTATCAAGATGATTTTATTGAAAATCGAAGAAAACAATTACAATCATGGGTGGAAAGAATTTGTCGCCATCCAGTTCTCTGTCAATCGACCGTATGGAAACATTTTATTACATGTAAAGATGAAAAACAATGGAAAAATGGTAAAAGAAGAGCAGAAAAAGATGAACTTGTTGGTGGAATGTTTTTCTTAACGATTCAAATACCAGAAAATGCGACCATCGATATGAATACTGATCCTAAAGTTGAACAATTTGCACGTTTTATTGGTAAATTAGATGAATCGATGAAAAATACTTATAATTTATCACAAGAGATGATCAAACGTTATCAATCATTTTATAAACGTGAATTTTCCAAAATGAGCAGCATATTCAGTACATTAAGTGAAGCATTCGAAACATGTCCAACAAAAGATGGTACAGCTAATCGTGCTTTGATACAGGCAGTAAACAACACTAGTGAAACATATGAAACTATTGGAAAATTATTCGAAAAAGAAGATTGCCGTGGTTTTGTTCCATTATCAAATCTGATGCATGAATATCGTGGAATATTGACTGCATGGCCGGAAATATATCAAGTGTATAAAGGATCGATTAATAAAAAACGTGAACATAAAAAAGCACGTGATGAAGGACGATTAGATGATAAATCATTGATGGGTATTGAAAAACGTGCCGATGTTGTCACTTATGCAACAATTGCTGAAATGAATCATTTTGAACAGGAACGAATCAATGATTTGAATAAAGTGATGCGTGAATTTCTAACTGGCCAATTGAAATTATATCAAGAAATTGTTGTCAACATTGAAAATGCATTACAAATGTTTCCACCTACTCAA
>Sar145
CCATTCACAATGCCATTGAATAAAGATGAATATATATTGGATGTGACAACTGAACTATTGAAAAATGGTCAATTATTTTATCTAATATTTTGTCGTTCTGTATGGTATTATCCATTAAGACTTGATAGTCATCTTTACATTGAAGTTGTATTCAATCAAGTGGCACCCGATTATCTTGAAGGTCTACTCATACAGATACATGGAGAAAAATTATCCGATGATATTATGCAACAAATTGCTCGTATCGCATCATTATTACATCGAGCTGCTGAATTAGAACAAATGCCAACAAAAGATGAGATAAAATATCTACTACCTAAACCTGTTCTAGCGTTACGGGCGATAAAACCAATGCAATGGGTAGAAATGGTTCAAAATCATTGGAATGATATGTCAGCATTGTCACCAATAGAAGCGAAAGCACAATGTTTGGACATTTTACAGAAATGGCCATTATTTGGATCTTGTTTTTTTGCAGTCAAA
>Sar146
ATGGTCCTCGATCTTGATCTTTTTCGTGAAGATAAAGGAGGTGACCCAGAAAAAATACGGACAATTGTTCGTAATCGATTCGCTGATGTTGGAGCTGTGGATGAAGTGATTCTTTTAGACAAACAATGGCGTCAAGCTCGTTTCAATATGGACCAGCTGAACAAATCAAAGAATAAAATATCCAAAGAATATGGAAACAAAGTGAAACAAATGAAACAACAAGGAATAAAAGAAGAAAATAAAGCATCGCAACAGAATCAACAAGGAGATGATGGTGCAAAAGTTTTCAGTGCTGAAGAATTACTTGCCTCTATCAATGAAATCGATGCCAATACTACACTGGAACAATTAAAACGATTGAAAAAACAGGTAGATGATAAAATCGTTACATTCACTGATGAAGTGAATCAATTGGAAGAGAATCGTAACTCGATTCTTCGAGAGATTGGCAATATTCTTCATCCAGATGTCCCCGTTTCAAATAATGAAGAAGAGAATGCTGTCATTCGAACTTTCGGTCAATTTGAAACGAAAGAATTGTCACATATTGATTTGATTCAGAAAATTGATGGCATGGATTGTGATCACGGTGCTGATATTGCTGGTTCACGTGGTTATTTTCTTCGTGGTTTAGGCGTTTTTCTTCAACAAGCAATGATACAATATGCTCTTAATTTCCTATACAATAAGGATTATATTCCTTTATATACACCATTTTGGATGAAAAAATCGCTCATGTCGGCAGTAGCTCAACTAAATCAATTTGATGAAGAACTCTATAAAGTGGTCAGTAGCAAACAAAATCTTGAAGATACGGATGAAAAATATTTGATCGCCACATCTGAACAGCCATTATGTGCGATACATCGAAACGAATGGATGAATCCACAATCATTGCCCATCAAATATGCCGGTTATTCTACGTGTTTTCGCCAAGAAGTTGGTGCACATGGTCGCGATACTCGTGGTATATTTCGTGTTCATCAATTCGAAAAGGTCGAACAATTTATCATTTGTGCACCAAGTAAATCATGGGAACATTTTCATGAAATGATTTCAAATTCAGAAGAATTTTATAAATCTTTAGGATTATCTTATCGTGTCATTAGTATTGTTTCTGGTGCACTAAATAATGCTGCTGCTATGAAATATGATCTTGAAGCATGGTTTCCGGGATCGAAAGCATTCCGTGAATTGGTATCCGTATCCAATTGTACCGATTATCAAGCAAGACGTTTACAGATTCGTTTTGGTCAAACGAAAAAAATGTCTGGCCCTGTTGAATTTGTACACATGTTGAATGGAACAATGTGTGCTATAACTCGAGCAATTTGTGTATTACTTGAAACACATCAAACATCAGAAGGAATCAATATTCCTGAACCTTTACAAAAATACATGCCGGAAAAATATTCAAAATTTATTCCATTCACTCAA
>Sar147
AATCATGGATTCTCGATCGGCATCGATGATGTGACACCAACACGTGCTTTGATTGAACAGAAAGAGATGCTCGTTTCAAAAGGCTACACCAATGTCAAAACCTACATTGATCGATTCAATCGTGGCATATTAAATCCGATTACCGGTTTGACTCATGAACAGACACTTGAATCATTGATTCTCAAAGAACTGTCCGAAATTCGTGATCATGCTGGCAAAGCTTGCATCAAACAATTAAGTCATCGAAATTCTCCTCTGGTCATGGCAAATTGTGGCTCGAAAGGTTCATACATAAACATCTCGCAGATGGCCGTTTGCGTTGGCCAACAATCGATTCGTAACCAACGAGTACCCGAAGGTTTCAACAAGCGTGTTCTTCCTCATTTCAATTTCTCCGATCGTTCACCAGAAGCACGCGGATTTGTTGCCAATTCGTTTTATTCGGGACTAAATCCTTTCGAGTTCTTTTTTCATGCGATGGCTGGCCGTGAAGGATTGCTTGATACGGCGGTTAAAACGGCCGAAACTGGTTACATGCAACGGCGGTTAATTAAAGGCCTTGAAGATTTAGTTGTACATTATGACTACTCTGTACGTAATAGTGATGGCGAAATCATTCAATTTGATTATGGAGATGATTGTCTCGATCCGATCAATATCGAATCTGATGATATGTTTGCTGATTTTGGATATTATTGGAATCACATACTCAGCATCAATTCATATCCACAAGAACCAACACTAAATTGTAATCAGATTCGCTGCTCTGTGCGTGAAATTTTAAAACGTAAAGAATTTAAGGATTCCATACTTTCATTTTATGAGGAAAAAATCCAGACATTTTTCAATGATCAAGTTATTAAACAATTGGAGAGGCTGGAAATTAAAGAACACTTATCTAATATTCAAAACGAGGGACACATTCGAATTTGCTCTGGTCATGTGGAATCATTCTTGCAACGAATTCGTCATAAATTGATGGAATCAAAAATCGATCCAGGCACAGCGATTGGTGCCATATGTGCTCAATCGATTGGGGAACCGACAACGCAGATGACATTAAAAACGTTCCACTTTGCGGGCGTTGCCTCTATGAACATCACTCAAGGTGTGCCTCGTATCACTGAGATTATAAATGCGACAAAAAATCCATCGACGCCGTTCATAAAAGCTCATCTAATTGATCCAACATCGGTTGAGTTGGCTGAAACTGTCAAATTAAAAGTAGAAAATGTCTACTTGGATCAAATTTGTGAGAAAATCTATCAGACCTTTATTGATGGGATATTATGCTATATACTTAAACTAAATCAATTGGTCTACAAACAG
>Sar148
GTTGTCATAAGTGGTTTTCGTTCATATCGTGAACAAACGGTTGTCGAACCATTCAGTCCCGGTCATAATGTTATTGTTGGTCGTAATGGTTCCGGGAAATCAAATTTTTTCTATGCCATACAATTTGTTTTGAGTGATGAATTTTCACATTTGCGTCCGGATCAACGGCAACAATTACTGCATGAAGGACCAGGTCAACGAACAATGATTGCATATGTGGAAATCATTTTCGATAATTCAGATAATCGTCTTCCAATCGATGAATCAACGGTCACTTTGCGACGACAGATTGGATTGAAAAAAGATCAATATTATTTGAATAAAAAGATTGTTACACGTGCTGATGTTATGAATGTATTGGAAAGTGCCGGTTTTTCACGTAGCAATCCATATTACATTGTTAAACAAGGTAAAATCAATCAAATGGCTACAGCACCGGATCCACAACGATTGAAAATTTTGCGTGAAGTTGCCGGCACCCGAATCTATGATGAACGTAAAGAAGAATCACGTGTAGCACTTCGTGAAGCGGAAAATAAACTGGAAAAAATAATCGATCTAATCAAATATATTGAAGAAAAATTACAAACACTTGAAGGTGAAAAAGAAGAATTGAAAGAATATCAAAAATGGGATAAAATGCGTCGTGCACTTGAATATACTATTTACAATAATGAATTGGAAGATTCACGAAAACGCCAGAAAGAATTGGAAACTCGTCGTGAAACAAGCAGTATGGTGACGGAAAAATTACGTGAACAACTTCAATCATCAACGGAAAAAATCAAAGATTTAAGCCGTGATTTACGCGAGGTAAAAACAAAACTTCAAACATATAAAGACGAAAAAGAAGCTCTACAACATGAACATACAACATTTGTCAAAGAGAAAACACGTCTTGAATTGCATATCAAAGATTTAAAAGATGAAGTTGAAGGTGATACTAGTTCAAAGAAACGTGCTGAAGCTGAATTAACTAATCTGAAAGAAAGAATTGCTGAAAAACAGAATGAATTGGATCAAATTAAACCAGAATATGAAGAAATGAAATTACTTGAAGAAGAATGTACCAGAGAACTAAGTCTTAAAGAACAAAAACGTTCCGAATTGTATGCAAAACAAGGACGTGGTAGCCAATTTACATCGAAAAATGAACGTGATAAATGGATACAGAATGAATTGAAAAAACTTCAACGTAATCTACAAGATAAACGTGTACAAATTGAACGGCTTCGTGAAGATCTTAAACGTGATGCTAAACGTAAAGAAGAACTTGAATCGAAAATTGAT
>Sar149
TTCGGTAATAAAGCCTATCGGATATGGTTTGATCAAATGTTATCATATATTCATGATGAATTAATCGATATTTTTGGCCATGAATATGGTACCGAATTAGCATATTATTTAGCCGATTCATTTGGTAATAAAGTTCGTATCGATTATGGAACTGGACATGAAATGTGTTTCATCATATTTCTAATGGGCATCTATAAATTAATATTAATACCGAATGCATTGGAAAAATCTGATGGTGAAACCTTTTCAAGACAAATTTTTCAATCATTTAGTCATCAATTATTGAATATTTTTTCATTAATCTATATGCCATTGGTACGAAAAATTCAGCTACGTTATTGTTTAGAACCGGCCGGTTCACATGGTGTTTTTTCATTGGATGATTTTCAATTTTTACCATTCTATTTTGGTTCCGCACAATTAATCGATCATCCTACCATTGGTACTGGTTCATTTCCACAAGCAAATATTGCCGATCAATATAAAGATGGATATATTTTCCATTCGGCCGTTCATTTTATACATCAAGTGAAAAAAGGTCCATTCGCTGAACATTCAAATCAATTGTGGAATATAAGTGGTGTAAAGGATTGGTCGAAAATAAATAGTGGTCTATTCAAAATGTATTGTAAAGAATATCTACCTAAATTTCAAATCGTACAACATCTAGTGTTTGGGCCAAGAATTCTTGTATGGAAACGTGTATCGAAA
>Sar150
GATTATTTCTGTGTTTGTCCATCTGGTACGGATGGAAAAAGATGTCAAACAGCTCCGCAACGTTGCATTGGTAACCCATGTCAAAATCATGGCATGTGTCAAGATTATGGTTCTGGACTTAATTGCTCATGTCCGGCAAAATATACCGGGATTGGATGTCAATATGAATATCATGTTTGTGATGAAAAACGATGCCAGAATGGTGCAACCTGTCAAGATAATTATGACGGTACTTATGATTGTATTTGTGCGCCCGGTTTTACTGGACAAAATTGTGAAGAAGATATTATCGATTGTCTCCCTACATCATGTCCACCATCGGCAACCTGTATTGATTTGACTAATGGTTTCTATTGTAAATGCCCATTCAATATGACCGGGGAAGATTGTCGTAAACCAATCAATATTGAATATGATCTCTTTTTCAATGATCGTTCACGTTCATCAAATGCTGCTTTGACCATACCATTTATGTTGGAAGAATCAAATAGTTTTACCATCGCTTTATGGGTACAATTCATGCCAGAAACAATTGGAACTTATTTCACTTTGTATGAAGTTGATTCACCATATGTTATAAGCAAAACTCAACGACCATTAGTGCAGGCCAATCATCTTGGTGTTTTGATCTCTTTGTTCAATGATAATGGCTACAATTCTAAACGATCACCTGATATATTCATGCCTTATCTGGAGAATGTACCAATCAATGATGGCCAATGGCATTATATCAACATCATCTGGGATAGCCGAGACGGTACATTAATGCTTGTCACCGATACTGCATTGGCGAATACTGTTCAAGATTATGGTACCGGTGGTCGATTACCAGCCTTTGGTTGGGTAGTCCTAGGTGCACCGGTTGAAAATTCTGTTCCACATCTTGGAGAAGGTTTCCATGGTCGTTTATCACGTGTGAATATCTGGAACAGGCCATTGGATATGTCTGTTGAGATTCCATCGCAAATACGAAGTTGTAAAAATTCTCCTGTAATTTATAGTGGACTATTGCTTCGTTGGACCGGATATGATACCGTACTCGGAACAGTTGAACGTATTGGTCCAGGAAAATGTGGTGAACGTTTCTGTCCAAATGGTTATACTGGTGATGATTGTCGAATTTTGCAACAGGATAAAATACCACCACAAGTTCTTCATTGTCCACCAGATATGTGGGTCATTTCTGCCAACACATCAACAATCGTACATTGGGATGAACCACAATTTATTGATGATTTGCGAAATACACAAGTAATGGAAGTACAAAAAATCAAACCAGGTGAATCGTTGAAAAAAGGAATCTATGATTTGTCCTATGTGGCATTGGATGAAGTTGGCAATACAGCTCGTTGTGATTTTCAAATTCATGTACTACGGGAATTTTGCAAGATTCCGGATCCGCCTATAAATGGCCAACGAGAATGTTCAGATTGGGGTCCAGGTGGTCGTTTCAAAGTTTGTCAAATCAAATGTAATCCTGGATTACATTTCGCAGAACCGGTTCCAAATTTTTATGTTTGTGGTGCTGAAGGTTTTTGGCGACCAAAATCCTCCGATCAGAATCTTGAATCACCATTAGTCTTTCCGGCATGTTCACCAAAATATTCTGCTCAACGTATTTTCCGTATGGTCATGAATTTCCCATCATCGGTTGTTTGTTCAGAATCTGGAAAGAAGATTCTAACTTCTCGTGCTCATGATAGTATTCTTCGTGTGGATAGAGCATGGAAAATCTGTTCAGATAATGTTCGTGGAAGCTGTAAAGGTTTAGCCATAAATGTTAAATGTATCAAAGGTTTACAAATCAATACGAATCGAATCGTAAAACGGCAAACGGCTCGTTCATTGTCGGAAAATTCGGAAGAAGAAAATCAACAAGATATCTATAGCCTAGAAGTCAGCTTTCCAGCTAATAATGATCCGATTGTTGCATCAGCATCCACCAATTCCATGATCGGTCAGGATAAAGATACATTGGAAGCTATAATACGTCGTGCTGTTGTTGAATCAGCCATTTTTGATGTTCGCGATACATTGCCAAATGTTGCTGCCGATTTGACAAGCCTGGATCTTATCACTGAATATGCTTGTCCACCTGGTCAAGTTGTCATCGGTAATAGCTGTGTTGAATGTGGTTTGGGAACCTATTTCGATGATCAAACTGGTCGTTGTGTGAAATGTCCAGTTGGTTCGTATCAAGAAGAATTGGGACAACTTCATTGTAAATACTGTCCAGTAATTGGCCAACGACAAGGTGTAACAATCATTAAAGGTGCACGTCATCCATCGGAATGTCGTGAAAGTTGTTCACCTGGCCTTTATTATGATATGGAAACATCAACTTGTCGACCATGTGGTTATGGTTTCTATCAACCGGATGAAGGTTCTTTCACTTGTATTCCATGTGGACCAGGTTTAACTACACGAAGTTCTGAAGCAATTTCACAAAAAGAATGTAGA
>Sar151
ATGACTCCAGATAATTTTTTGGATCAAATTCGCCATACTTATGTTGAACAGATTTCTGCATCATCTTTTTCACCATCCATCGTTAGTAAACTTGAAATTGATCAATATCTTGAAAACCGATTATGGCCAGAATATGATGAATCAAATTGTGATTGTAAAGAATTAATCATGTCGATTGTTGCCATGGTTAATCAAAAATTTCGTGAAGGTGTTGGATCATGGCAAACGTTCGAACAAAATCCCGCTCATTTTCCACTATTTTTTCGACATACTGCTCGTTTGATGCTCAATACAGAATGCTCGCTAACATCTCGAGAAAAGATTGCCTTGATGGTTTTTTTGATTCGATGTTTCAACAGTATCGAAGTGGAACTGATACGATGTTCGATACAAAAATATATTTCAATGCCCATTTGGTCCTGTTTATCATCGGCTCGTTTAGAATATGAATTCAAAAAAGTGCCGAAATTGAAAAAATTTTGGAAAAAAATTGAAAAATCTGATCAAAGTTTATCAGAACAAGAACGTGAACAAGTAATGTTTGAAAGAAAATTTCTCTATAATCTTATATATGATTTCTATAAATGTCTAAATGAAATTCCGCCAGTGGAAATTAAACCGAAACTAAATCGACAAGAAATGGATTTAATACGTTATTCGGAACGATTCTTGGAATTTTTGATCGACATTGAATCATTATTACCAACAAGACGATTTTTTAATGCTGTCATCGATGATTTACATGTCATCACTGTGGCACGATTATCAATGTTGGCTAAACGACCAAACGAAGGTCGATTATTCAATCAATTATTGGATATATTACGATTTTATGTCAAATTCGAAATCGATGATGTCACTGGCGAAGCATTGACTGATGCACAGATTGCATCACAACATTTTGAAAAGTTGACCAATTTACAGAAAAAAATTTTCAAATTATTCACCGATATTGATGAATATCGACCGCTATTCTTGGCCAGTGTAGCATCAATTGATAATCGAAAAAAATTATTGGAATATTTTTCACTAATTAATGAAGAACGATTGATCACGCTTTGTCATCATTTGGAAATCGGCTTAGATAACAATGAACAAATCGATAAGATTTGCAATTATTTTCATAATCTAACTCGAAGAGATATATTGCTAGAAATATTGGTTGATCGTTATCAACGGCATGATTCACAAATGAAATCATTAAACCAGATGCCATTATATCCAAGTGAAGAAATTATTTGGGATGAGAATCTTGTTCCATCTAAATATTATTCTGGCGATTATTGTTTAGCTTTACCTAAATTGAATATACAATTCCTCACTCTACATGATTATCTGCTAAGAAATTTTCGTCTATTTCGTCTAGAATCAACATACGAAATACGTCAAGATATTGAAAATGCTGTTGCACATCTGAAACCATGGAAAACAGAAGATGGCGATGTTATGTTTGGCGGTTGGTCACGAATGGCCATTCCTATTGATTCATTTCATATTACTGAAATTGGCTCAGCCAGAATCGGTGAAGATAAACCAAGCCGTGTACGTGGTGAAATTATAGTCAATTTAAATGTTAAAAAATCAATTAAAGCTGAATGGGAATCACTTCGTAAGCATGATGTTTGTTTTTTGATATCTGTTCGGCCAGAAACTAAACCAGGAACACCATATAATTACAATGAACCATTCATTCCACAAGTTGGCCTTACATATGTACGTGGTTGTGAAATTGAAGGAATGCTCGATGTACAAGGAAGATTAGTGGATGAAACACTTGGTGAACGTCCACAATTCGATACCGATTATCGTACATATCGTGTTTTACTCGATACAAATCAGTTTAAAATCGATAATCAAGACAGTAATAAATTCAATGATATTTATGATTCATTCAATATTTTGGTACGACGTAAACCAAAAGAGAATAATTTTAAAGCTGTATTGGAAACAATACGTGATTTAATGAATATCAAATGTGTAGTGCCAGAATGGTTACATGATATACTTCTTGGTTATGGTGATCCAAATGCTGCTTATTATTCCAATATTGCTACGAATAATAATCAATTTAAGCGATTAGATTTTTTCGATACATTTCTGGATTATGATCATATTAATGAATGTTTTCCATCATATCAAATCACTGTCAATGGAGAAGATTCTCATTCAACCAACGCTGCACCACCGTTTAGGCTATCTATTGATGATGAAGCAAAGAAAATATCTGTATTGCCATACAAGATTCCAAGTCGTGGACCATATGTAGAAGAACAGCCTAAATGGAATCGTATACGATTTACATCCACACAAGTTGAAGCTATTCGTTCAGGAATTCAGCATGGTTTAACCATGGTTGTTGGACCACCTGGGTCCGGTAAAACCGATCTAGCCGTACAGATTATCAATAATCTATATCATAATCATCCGGAACAACGGACATTGATTGTAACACATTCGAATCAAGCATTAAATGCTATGTTTGAGAAAATAATGGCACTCGATATTGATGAAAGACATCTATTACGACTTGGTCATGGTGAAGAAACATTGGAAACGGAAAAAGATTTTAGCCGATATGGTCGTGTTAATTATGTACTTGGGAAACGTTTGCAATTGTTGGATATGGTTGCAAAATTGGCCCAATCATTAGATCTTGCTGATGATGTTGCATATACTTGTGAAACGGCTCGTTATTTCTATCTTTATCATGTATTATCCAAATGGGAAGCTTTCCTATACGAAATTAATGATCCAACCAAATTAGGCCATAATGATTCAACTACTAATGATAATCGATCAGCAAAAATTATTGAAGAAACATTTCCATTTCATAAATTTTTCTCCAATGTTCAATGTTTATTTCATGGCAAATCATTTGAAGAAGATTTCGAAATTGCAAAAGGTTGTTTTCGTTATTTGAAAAAAATCTTCACACAATTGGATGAATTCCGTGCATTTGAAATAATGCGTTCAGGTAGTGATCGTGCTAATTACCTTTTGGTAAGAGAAGCAAAAATTATTGCCATGACCTGTACACATGCAGCATTGAAACGTAAAGAATTAGTAAATCTGATGTTTCAATATGATAATGTTATGATGGAAGAAGCGGCACAAATACTCGAGATTGAAACATTCATACCATTATTATTACAAAATCCCGATCTTGGTCATAATCGTTTAAAACGTTGGATTATGATTGGTGATCATTTACAGTTACCACCTGTAATTAAAAATATTAGTTTTCAAAAATTTAGCAACATGGAACAATCATTATTTGCCCGATTTGTGAGGCTTGGTGTACCAACCATTTATTTGGATTCACAAGGACGTGCACGACCATCAATATGTCGACTATACAGTTGGAAATATAAAAATCTTAAAGATCTCAAACATATCAATGAATTACCGGAATATCAATTTCCAAATCCA
>Sar152
TTCTCCCGAGAAACGATCGACAAGCTGTATGAATTTGCCAAATATTCATTCACTCGTGGCCAATATCAGGAAGCATTGGCGTTCATTAAATCATACCAATTATTGATTGGTACCGATGATGCCAATTATGAACACACTTTATGGGGTTCGTTTGTATCTTCGTTCTTTTCGCAAGATATGAAAGAAGCACAGGATATATTCTTAGCTTTGAAAAATTACATTGAAAATGCCAACTTTTCACCGATTCAAGCCTTGCAGAATCGTACATGGCTTATTCATTGGGGTTTATTTATATTTTTCAACGTTGAACATGGCCGTGATTATCTGGTCGATTTATTTCTGGATGCTAAGAATGCTAAACAATCGCAAAACAATGCTTATCTAAACGCGATACAAACATCATGTCCTCACATTCTTCGTTATTTGACCGCTGCCGTCATCACACATCGGCAACGACGAGTCTACATGAAAGAATTGGTTCGTTTGATACAACAAGAATCGTACAATTATCGTGATCCAATCACTGAATTTGTCGAATGTTTGTACGTCAATTTTGATTTTGATGGAGCACAACAAAAGCTGCGTGATTGTGAAATTGTTTTGCGTATCGATTTCTTTCTCACATCTTGTATTGAAGAATTTATCGAAAATGCTCGACTATTTATTTTTGAAATTTTCTGTCAAATCCACGAATGTATTTCAATT
>Sar153
GGCCGATGGTTTCATCCAAACATTGATCGTGTATCGGCGGAAAAAATGCTTGTCGATCGTGGTGTTGATGGTAGTTTTTTAGTACGTCCAAGTAGTTCACATCCAGGTGATTTTACCCTTTCTGTATTAAGTGATAGCGCCGTTACACATATTAAAATACAGAATACTGAAGATGATCTTTATGATCTATATGGTGGTGAAAAATTTGCCTCATTAGTTGAATTAGTACATCATTATATGCAAAATCCTGATCAAATACGTGAACGTAATAATCGTAATCGTATATTTAAATTAAAATATCCATTGATCTCGGAAGATCCAACATTTGAACGTTGGTTTCATGGTAACATATCACCACAAGAAGCTGAAAGACAGATACTTGAAAAGGGAAAAAATGGTAGTTTTCTTGTACGTACATCAAGAAAACCGGGTGATTATGTATTGGCCGTTCGAATTGATGATAAAGTATCACATGTAAAAATCTATTGTCAACAATCAAAATATGATTTTGGTGGTGGTGAAAAATTTGATTCATTAACCGATCTTATTGAATATTGTAAACGTAATCCAATAGTTGAAACATCCGGTACCGTAGTGAATTTACGTTCACCATTAAATGCAACAAAAATCACTGCATCAACAATTGAAAATCGTGTAAAAATTCTATCAAAAGAAGATGGTTGTGATCGTAAAGATCGTGAGAGGAAAACGGGATTCTGGGAAGAATTTGAA
>Sar154
GCTGTATTTGCCGAAAATTGGGTCGATGGTACCGCATTTACAGAATTAATCAAAAAACAAGAACAGATTGCAACAGCTAGAGAAGAAATTGAGCGACAACGTAAAATGTTGATGAAAAAACGGCCATTAACTACTGGCAAATCAAAGTCTTCTTCGAATGGTGATAATTCAAATGGTGAATTCGCTAAACCCGAATCACCAAAAGAAATGAATTGGTACGAATATTATGAACAAGATGAAATTCTCAAGCTACGATCTCAAGCATTGAAAAAAGAAGATACCGATCTACAATTGGAATTGGAAAAGCTTGAACGTGAGAGAAATTTACATATCCGTGAATTGAAACGCATCCATAATGAAGATCAATCAAGGTTCAATAATCATACTACATTAAATGATCGATTT
>Sar155
ATGTTTGTGGTTACCGGTCGTATTCTGTCCATAAGGACAAATTCTATTAGACCAATCATCCATCAAACATTGGCAAAAACATTATGTTCTTCATCAGCTGTGATCAAACGAACATCTTTGTATGAATTCCATTTGGAAAGAGGTGCAAAAATGGTACCATTCGCTGGATATTCGATGCCGATTTCTTATAATGATCTTTCGATTCGTGATTCTCATCTGCATACCAGATCTAATGTTTCATTGTTTGATGTATCACATATGTTACAACTCGAACTATATGGTAAGGATCGTGTTAAATTTCTGGAAAAATTAGTTGTTGCTGATGTAGAAAATTTACCGATCAATGGTGCAACATTGACCTTGTATACAAATGCTAATGGTGGAATAATTGATGATTTGATTGTTAGTAAAAAACCCGATGCACTTTATATCGTATCGAATGCATCACGTTCAGAAGAAGATCTGAAACACCTTGAAGAACAAATGGCTCAATTTATTCAAACAAATCCTGGTTCCGATTTGAATATGAAAATATTGAATGATAAAAGTTTATTAGCATTTCAAGGACCAAAAGCAGCTGAAACAATTCAACAAAAACTTGAATCTGTTGATTTGAATTCATTGAAATTCATGAATGGAATAGAAACCGTATACGATGGAATACCCATCCGATTAACACGATGTGGTTATACGGGTGAAGATGGTTTTGAAATACAAGTGTCCAATGAACAGGCAGCTAATTTGGCCGATAAGTTATTACAACAACCGGTATCCAGATTAGCCGGATTGGGTGCTCGTGATTCATTACGTTTGGAAGCTGGTCTTTGTCTTTATGGTAACGATATTAACATGACAACAACACCTATACAGGCAACATTAGCCTGGACCATTGCTAAACGTCGTCGAACGGAAGCTAATTTTTTGGGAGCAGAAATTATTCTACAGGAAATGAAAGACAAACCTAAAATCAAACGTATCGGATTGGTTGGAGCCAAATCTGGACCACCAGTTCGTGCTGGTAGTAAAATTTATAAGGATTCCGTTATGAATGAAGAGAATTTAATTGGCAAAACAACCAGTGGTTGTCCATCACCATCAATGGGTCAGAATATAGCCATGGCATATGTGAAAAGTTCATCATCCAAAGTAGGAACATCATTATTCTGTGAAGTTCGTGGTAAACTATATGAATATCATGTTTCCAAAATGCCATTTGTGCCATCCAAATATTATCTT
>Sar156
GCTGATGCAGTTTTTGCTTTTCAGCTACGTAATCCGATTCATAATGGACATGCATTGTTGATGCAAGACACTAAACGTCAGTTATTGGATCGTGGCTACAAGAATCCAGTACTACTTCTACATCCATTAGGTGGTTGGACCAAAAATGATGATGTTCCTTTACATATTCGAATTAAGCAACATCAGGCTGTGATAAAGGAAGGCGTTCTTGATGAACAATCAACATTGATGGCAATATTTCCATCACCCATGTCTTATGCTGGACCACGTGAAGTTCAATGGCATGCGAAAGCACGTTTAGTAACTGGAGCCAATTTTTATATTGTTGGTCGTGATCCGGCCGGTATTCCACATCCTGATACACGTAAAGATCTGTATGATCCAACACATGGACGTAAAGTGCTCAAAATGGCACCAGGTTTAACGAAATTTGAAATCATACCATTCCGTGTTGCTTCCTATAATAAGAAAGAAAAACGTATGATGTTTGAAACTGAAGATTTGGATTCACAAAATTTTGAACGAATATCTGGAACAAAAATGCGAAATTTAGCTAAAAATGGAGAAAATCCACCCGATGGTTTTATGGCCAAAACAGCATGGAAAGTTTTGTCCGATTTTTATCAATCTTGT
>Sar157
GACCTAAAACCGGAAAATATATTATTGAATGAAAAAATGCACATACAAATCACTGATTTTGGTTCGGCTTTCTTCCTAAATGATCCAACTGGTGAAAAGAATGATCCATTTGATGCCAAATACTCGCAACAACATCGTAGTCGTAAAAATTCATTTGTCGGTACTGCACAATATGTATCGCCAGAAATGTTGACCAATAAAAACATAACTGGCATGTGTGATTTATGGGCATGGGCTTGTATGCTATATCAGATGATTACTTCATCGCCACCATTTTCTGGTAGTAATGAATATAGTATATTTCAAAAGATACAAAATTTAGATTATAAATTTCCGGAAAATTTTCCTGATGATGCAAAAGAATTGATTGAATCAATATTGAAAATAGATCCTACACAACGTCTTGGTGCCGATGATGATATTAAAAGCAATGATGGTTATATATCGATACGAAATCATAGATTTTTTCATCCATTAAATAATGATTGGAATCTTTTAAATAAACAACCACCACAACAATTATTAGCCGTTGCACGTAATGATGTATCAATAGAAGAACTATGCATTGAATTTGAGTCAATGAATTTGGCACCTGGTTTGAATGAGAAACAAATCACTCGGCTACTTTGTCTTTCATTGCATCAAGAATCTGATTCATTTAAACCTAACAATGCCAACAATTGTGATAATAACAAAACTAATAATACAACGTCCATGGTGAACAAACGTAGACACATATTGGATATAACGGCCAAAGAATTTGAAGAACGTTTACGTAAACAAAAAGAAACAAACAAATTTCATCCGTTTGTTGAGAATAATCTTATTATCAAACAAGGATTGATTGATAAGAAAAAAGGTTTCTTTCCAAGACGTCGTATGTTCCTGTTAACAACTGGGCCACATATATATTATGTTGATCCGGCCAATATGGTACTGAAAGGTGAGGTACCATTCTGTAAAGAGATGAGAACTGAAGCGAAAAATTTTCGTAATTTCTATATACATGTT
>Sar158
GACCTAATACGTCAACTTAAAGCGGACAATGCACCTGAATTGGACATTAAAAAAGCGGTGGCCGAATTAAAAAATCGAAAACGCGTTCTTGAAGAAAAAACACTGCAATTGGCACCACCAGATTCTGGATTTGAACGTGCCAAAATGGAAGATCTGATTAAACGTCGTTTCTTTTTTGATAATTCATTCGCCATCTATGGTGGTATTACTGGTCAATTTGATTTTGGTCCAATGGGTTGTGCCATCAAAAACAATATGATTGATTTGTGGCGAAAACATTTTGTTCTACAAGAACAAATGCTTGAAGTGGATTGTACGGTTTTGACACCTGAACCAGTATTGAAAGCATCGGGACATGTAGAACGTTTTGCTGATTTAATGGTCAAAGATCTGGCAACGGGTGAATGTTTTCGATTAGATCATTTAATTAAAGCTCATCTGGAGAAATTGGCATCCAATTCAAAAACTTCTGATGAAATTCGACAAGAATGTCAATCTATTGTAACCAAATTGGATGGTTTAAGTAAAGAACAAATGAATGAAATTCTTCAGAAATTCAAAATCAAATCACCACTCACCGGTAACGATCTAAGTGAAGCCATCGAATTTAATCTTATGTTTTCAACAATGATTGGACCATCTGGCCAGGTTAAAGGTTTTCTTCGTCCTGAAACGGCACAAGGAATATTCGTCAATTTTAAACGACTTTTAGAATTCAATCACCGACGATTACCATTTGCAGCTGCACAGGTAGGCAATGCTTTCCGTAATGAAATCAGTCCACGATCCGGTTTAATTCGAGTTCGTGAATTTACATTGGCCGAAATCGAACATTTTGTCGATCCATCAAATAAAAGTCATCCAAAATATGAAACGATTGCCGATTTGGAATTGAATCTTTACACTGCTTGTAATCAAATGGACGGCAAAGCAAGTGAAATGGTACGAATACGTGATGCTGTCGATGGTAAAATTATTGCCAACGAAACGTTAGCCTATTTTATTGGACGTATCTATTTGTTTATGGTGAAAGTTGGAGTGGATCCAAAACGGCTTCGATTCCGTCAACATATGGATAATGAAATGGCTCATTATGCTACCGATTGTTGGGATGCCGAATGTTTGACATCGTATGGTTGGGTCGAATGTGTTGGTTGTGCTGATCGTTCCTGTTTTGATCTATTACAACATACAAAAACTACCAATGTTAAATTGGTGGCGGAAAAAGATTTACCAGCACCTAAAATTGTAAATGTTGTTGAAATTGTACCAAATAAGGGCCTAATGGGTAAACATTTCAAAGCTAATGCTCAAAAAGTAATGACCAGATTAAGTGTACTTGATGAATCAGAAATCAAATGTATTGAACAAACATTGAATGATGGCCAGAATGAATTCATATTGAATCTTGACGACGAAAACAAAGTGACCATTACAAAAGAAATGGTAACAATTAAACGATATGAGAAAAAAGTTCATGTTGAAGAATTTACACCAGGTGTTATTGAACCATCATTTGGAATTGGTCGAATAATGCATACACTATTCGAACATAGTTTTCGTATCCGTCAAGATGATGAACAACGAACCTATTTTGCATTACCAGCTGTTGTATGTCCAATCAAATGTTCACTATTACCATTGAGTAATCATAATGCACTCAAACCATTTGTCACACGGCTATCCACACAATTATCAGCAGCAGATATTTCATTTAAATTTGATGATACCGGTTCGATTGGTAAACGTTATGCACGAACCGATGAAATATCCGTACCATTTGCCATTACGATCGATTTTGATAGCTGTAAAGATGAAATGGTTACATTGAGAGAACGTGATTCTACTGAACAAATTCGATTGCCG
>Sar159
ATGGCTAACATGTTGAATGTGCAGGAGCTACGCCGTAACGTGATCAATGTGGTGAAAAATTATTCCGATGCACAAGTCAAAGTACGAAAAGCAACATCGAATGAACCATGGGGTCCATCGGCAACGTTGATGGCCGAAATCGCTGATCTTACCTATAATGTTGTTGCATTTTCAGAGATTATGCAAATCATTTGGAAACGATTGAATGATCATGGTAAAAATTGGCGTCATGTTTATAAAGCATTGGTGTTGTTGGAATATTTGATTAAAACTGGTTCGGAAAAAGTGGCCCAACAATGTCGAGATAATTTATTCGCCATACAAACTCTCAAGGATTTCCAGTACATGGAAGAAAATAAAGACCAAGGTCAAAGTATTCGTGAAAAAAGTAAATTGCTTGTTAATCTGCTTAAAGATGAGGAAAAATTAAAAGTAGAAAGATCACGTGCCCTTAAAGCAAAAGAACGATTCTCTCAATCCATGTCTTATATGGGTGAACGTAGTGATAATGGTGAACAAGCTTTTCGTGCTTCAACTAGTTATCCAGAATCATTATCGCATAACGAAACATCGTCACGTGCTTTGAATTCTGAATTGGAATCAGCACGACCTCAGACTGCAGGTGAAGAAAAACTTCAACTTGAATTGGCGTTAGCCATGAGTAAAGAGGAAGCCGAACAAGAAGAACGTTTACGTAAAAACGATGATCTTCGTCTAAAATTGGCGTTAGAAGAAAGCGAGAAGAATCGACTTAAATCTGGCGATGTTGGCGAAACTTCTCATCAATCAGCTGTCGATGAACTGCTCAGTCTGGCTGGCCCAAGCACCAGCAGCCGTGTCAATGATCCATGGTCTTCGACATCAACACCAGCCACAGCGCCTATATCACAGTCATCCACATCAGCCGGTTCGTTGTTGCCTTCTCCACCGATAAATAGCAAAAGTCATAGGGTGGTAACAAATCATCAACAGAATGATCCTTGGTCTACAGTACAGCCTACCGGTTCGAATTCCATGGATTTTGATAACTTGAAATCGAATAGTTTGGCTTTCGATGATCCATGGTCGACAACATCTTCATCACAGGCTCCGGTTATTGCTTCCAATGATCCATGGTCATTGAATACTACTGCTATTGGTCCGAATGTTGCAAGGAATGATCCCTGGAATTCCCCATCTTCATCAGCCACATTGGACAAAAAATCATTTGAT
>Sar160
ATGGCCTGGTCTGAATGTTTCAGCAGGATATTTCGTTTTATCCTGCGAAAAAAATCCCTTAAACCACGTATTGTACATGTTCGATCATCTGAAGATCGATATCGTAAAAATGAATTTCCACCCAATATTGTCCGTAATCAAAAATATACCATCCTGACATTTTTACCCATCGTTTTGTTCAATCAGTTTAAATTCTTTCTAAATCTATATTTTCTTTTAATGGCATGTTCACAATTCATACCGGCATTAGCGGTAGGTCCAATTTTCACTTATTGGGCACCGCTTGGTTTTGTACTTGGTGTCACACTTATACGTGAAATGGTCGATGATCTATTACGATATAAACGTGACAAAGCAGTGAATAGTCAATTCTATATGAAATTAACTAGCACAAATGGAACGCAAGCAATACCAAGTGCCAAGATTCGTGTTGGTGATATTATACTAGTGGGCAAAGATCAACGCGTGCCTGCTGATATGATATTTTTACGTACATCGGAAAAAAATGGTGCCTGTTTCATACGTACAGATCAGTTAGATGGAGAAACTGATTGGAAATTAAGACTAGCATTGACTACCACACAAGAATTGGATAATAATGAAGATATTTTCGAATTAGATGCCGTTGTCAATGTGGAAGAACCAAGACGTGATATTCATAGTTTTGTGGGAAAATTTGTCAATATTTCC
>Sar161
ATGGAATATTGGCTCATCTCGGCACCAGGAGAAAAAACGTGTCAACAAACATGGGAAACATTGAATGAAACTATCAATAAACATGGTTCAGAGTTTTGTGAGACTTTTCGTTTTCTTCTTCCCGACTTGAAAGTTGGCACATTAGATACATTGGTTGGCTTATCGGATGACCTGAACAAATTGGACACATATGTCGAAGCAGTCAGCAGAAAATTGGCACAATCCATTGGCGATATACTTGAGAAAGGCCAATCATTGAAAGAGCAGCTTCAAGCAAACGGACAAGATTTGCATACATATGTGACCAAATTTCAATGGGATTCTGCCAAATTTCCTATCAAACAATCGTTGAAATCATTACATGAGATAATTAACAAACAAATTGGCCAAATAGATCAGGACATGAAGACGAAAACATCGACATTCAATAATCTAAAAAGTAATCTTCAATCTTTAGAACGAAGACAAGCTGGATCATTATTAGTGAGAGATCCAAGCGAACTTGTCAAAAAAGAACATTTCGTTCTCGGTTCCGAATATATGATTACATTTCTTGTTGTTGTTCCGAAATCATATTACAAAGATTGGCAATGCAAATATGAACATCTAACTGATTATGTCGTTCCTCGTTCATCAACATTGATACATGAAGATAATGATCATGGTCTATTTAATGTGACTGTCTTCAAAAAATTTGCCGATCAATTCAAAGTGAAAGCACGTGAAAACAAATTTATCGTCCGTGATTTCATATACAATGAAGATGACATTAATGCCGGTAAAAATGAGATTGCACGCCTGGAAAGCGACATTAAAAAACAATATCATCTATTGATGCGATGGCTAAAAGTTCATTTCAGTGAAGCAGTTATCGCTTGGGTACATGTCAAAGTTTTACGTGTATTTGTTGAATCTGTACTTCGATATGGATTGCCGGTTAATTTTGTTGTTGCACTTCTTCATCCACCAAAGAAAAATTATCGTAAATTACGTGAAGTTCTCAATCATTTGTATTCACATTTGGATACATCAATATTACAAGGTCCAATTGAAGATATACCAGGTTTGAATGTCGGCCAACAAGAATATTATCCATATGTTTCATTCAAAATTAACATTGATTTCGTATCTACTAAA
>Sar162
CATTTATCATGCGATTCAGATTTAAAATCCTTATTGCCAATCGATCTTGAAGGTAAAACATTATATGATAAAGTAAAAGATGGTATACTTCTCTGTAAAATCATCAACCATTCATGTCCGGATACCATTGATGAACGTGCCATAAATAAGAAAAATCTAACACTTTATACCAAACATGAAAATCTAACATTGGCTTTGAATTCGGCTCAGGCTATCGGTTGCAATATAATCAATATTGATGCACATGACCTTTCAAAAGGAAGGCCACATTTGGTACTTGGATTGTTATGGCAAATTATTCGTATCGGCCTATTCAATCAGATTACCATTGAACACTGCCCCGGCCTGGTTAATCTTTTGAACGATAATGAAGAGATGGCTGATCTTTTGAAATTATCACCCGAAGAGATACTAATTCGATGGGTGAATTATCAATTGGAAAAGGCCAATGTTGATCGACGAATTTCGAATTTCACCAATGACATTAAAGATTCAGAAGTATACACTCATCTATTGTATCAGATTGCACCACAGGAAAAAAATGTCAACAAAGATGCATTACGTGAACGTGACATGTTAGAAAAGGCCGAAATGATGTTAAAACAGGCAGATAAATTGGGCTGCCGTAGTTTTCTGACACCACAAAACGTGGTGGATGGAGTGTACAAATTGAACGTTGCTTTCGTTGCCAATCTTTTCAATAATTATCCTGGTTTGGATACGCCCGAAAATATTGAACCATTAGAAACAATTGAAGAAACGCGCGAAGAGAAAACTTATCGAAATTGGATGAATTCTATGGGTGTGGATCCCTATGTTAATTGGCTATATAGCGATCTAGCTGATGGTAAAATTATTTTCCAG
>Sar163
ATGTCTGCTCGTAAATTGAAAAAAGTTTCTTTTGGCAAAAAAGAAATACCTTATTTTTGTGTTGAAGATGGTGGTTATCTTGAACCAGACGATACAAATGAACAAACTTATCAAATTACACAGAAAGAAATTGTCAAATCTGTGGATATAACATCTGCTGCTAAACATTTTGATCTGCATTTGCCACATTTAGGCCCATATAAATTGGATTATTTTCGAAATGGCCGTCAACTATTGATTGGTGGCCGAAATGGTCATGTAGCCGCATTCGATTGGATTTCCAAAAATCTTTGCTGTGAATTTAATGTTCGTGAATCAGTTCACGCCATCAAATGGTTACATATGCCTACCATGTTTGCAGTAGCTCAAGCTGATTGGACCCATGTTTACGATGAAAAAGGAATCGAAATCCATTGCCTTAAACGGTTATATCGTGTATATGAGCTAGATTTCTTGCCTTATCATTTCCTCTTGGTAGCTGCGTCTGACAACGGATTTCTATCCTGGCTCGATATATCCACCGGTAATTTGGTGGCAAATTTTCGAATGAAAGTTCCACGCCTTACTTGTCTTACTCATAATCCAAATAATGCAATTACATTCACCGGACATCCAAACGGAACAGTTCGATTATGGTCACCAAATAATAATGAACCATTGGTGCGGCTACTTTGTCACCCTTCGGCAGTACTAGATGTCGCTGTTGATAATCGAGGCCTATTTATGGTTACTACCGGATCAGATCGATCAGTTCGCATATGGGACATTCGTAATTATCAATGTATGAACACATTTCGAGTTCCATCAACACCATCGCGAATAACCTTGAGTCAGAAAAATTTACTTGCGATTGGATCCGGGAATGAAGTTAGTATTTTCAATAGATATTCAGATAAAATTGATAAGCCATATATGCGACATCGAATGGAATTAAGAACTTCGGTCATTTCCTCATTACAATTTTGTCCTTTTGAAGATGTACTTGGTATTGGCCATCAGGATGGTTTTACATCAATATTGGTTCCAGGTTCTGGTGAAGCGAATTTCGATGCTCTCGAAGCAAATCCATACATGACCAAATCTCAACGTCGTGAAATGGAAGTGAAATCCTTGTTGGAAAAAATCAATTATGAATTAATAACATTGGACGCAGATTTTCTTGCAAAACGTTGTGATAATGCACCAATACAACGATCGAAGGTAAAGACGAAAAGGAAAAAATCCAACAAATATCGATCAATAACTAAAACGGCCGACGTCTTAGAGGAAGAAAATCCAATAGTAGCTGAATCCGATGCTATTCATCAAACAGAAAAACAACAAATACGACGAAAACGTGGTAAAAAAAATCTGGCCACAAAATTACGATCAAAAGCGGCACGTAAAGAAAAACGACGACGTAGCCGTGTACAGGAAAAACTATTGAACCAAAAAAAGTCA
>Sar164
TGTAGTTGTAATCCAACCGGATCATATAGTGCTGATTGTCAACAATTGGGTGGTCTTTGTCAATGCAAACAATATGTATCACCACGTACCTGTGATCGTTGTCATGTTGGTTATTATGGTTTTGGTCCCGATGGCTGTAAAGCTTGTGATTGTCATCGTATTGGTGCATTAGATAATGAATGTGACCCAATTACTGGACAATGCAATTGTCGACCGGAAACATATGGTCGGCAATGTGATGAATGTCAGCCAGGCTATTGGAATTATCCGAATTGTCAACGTTGTGATTGTAATGGAATGTCTGATATGTGTGATTCGAAAACAGGAAGCTGTATTGATTGTCGAGATAATACAGCCGGTGCTCATTGTGAAGAATGTGTTGCCGGTTATTATGGGGATCCTTTAGGTCGAATGACCGGAATGGTCGTTCCTTGTCGCCCTTGTCCTTGTCCAGGTGTTGAAGATTCCGGAATGTCACATGCACATACCTGTCAATTAGATCCACGTACACAGAATGTTATTTGCCATTGTCATCCGGGTTATGCTGGGGAACGTTGTGATCGCTGTGATGAAAATTATTTTGGGGATCCCAATTTACCTGGTGGTCAATGTGTCGCCTGTAATTGCAGCGGTAATACTGATATCAGTCAACCTGGAAATTGTGATCCAAAAACAGGTGAATGTCTTCGTTGTTTGTACAATACGGGTGGACCAAATTGTCAAGTATGTAAGCCAGGCTATTATGGTAATGCACTTGACCATTCTTGTGCCGAATGTGTTTGTCATCATTTGGGAACGGATCCACGATCTGCATTTTGTAACCAAACTACTGGACAATGTTCATGTCTGCCCAATGTTGAAGGAATTTCCTGTAATCGTTGTGCCGATAATCATTGGAATTTAGCCTCACAACAAGGCTGTGAACCATGTGACTGTGATCCACAAGGTGCTTTATCAATGAAATGTAATGAAATCGATGGACAATGTCATTGTAAAACAACATTTGGTGGGCGTGCTTGTAATGAATGTCTTCCTAATCATTATGGAAATCCAAGACTTCAATGTAAA
>Sar165
ATGGAACCGATAATTGTTGATTCACGTGAAGAAGGTACGGTCGAAATCGACAGTGATATTTTACGTTTACGACCACTTGGTGCCGGACAAGAAGTTGGTCGCAGTTGTATCTACATGGAATTTAAAGGCAAAAAAATTTTACTCGATTGTGGTATCCATCCTGGTTTGAATGGTATGGATGCTTTGCCATTTGTTGATCTCATCGATCCAGAAGAAATTGATCTTTTGCTTATATCACATTTTCATTTGGATCATTGTGGAGCGTTACCTTGGTTTCTACAGAAAACCACATTCAAAGGACGATGTTTCATGACCCACGCAACGAAAGCAATCTATCGTTGGCTATTGGCTGATTGTATAAAAGTTTCCAACATATCGGCTGAACAGATGCTCTACACTGAACAAGATCTCGAACAATCAATGGACAAGATTGAAACGATAAATTTTCATGAAGAAAAAGAGATTGCCGGTGTACGATTTTGGTGTTATAATGCTGGCCATGTTCTTGGTGCTGCAATGTTTATGATCGAAATAGCTGGTGTTAAAATTCTTTACACTGGTGATTTTTCACGTCAAGAAGATCGTCATCTTATGTCGGCCGAAATTCCAGCCATTAAACCAGATATTCTTATCATCGAATCAACATATGGTACACATATACATGAAAAACGAGAAGAAAGAGAAGCCAGATTCACGGGCATTGTTTATGATACTGTCACAAGAGGTGGCAAATGTTTGATACCTGTATTTGCATTAGGTCGAGCTCAAGAATTATTGCTCATCCTGGATGAATATTGGGCACAACATCCTGAACTACATGAATATCCAATCTATTATGCATCATCATTGGCCAAAAAATGCATGTCCGTTTATCAAACATATATTAATGCCATGAATAATCGAATCAAACGACAAATTGCCATCAACAATCCATTTGTATTCAAACATATTTCAAATCTAAAATCCAAAGCACATTTAGATATGGATGAAATTGGACCTTGCGTTGTTATGGCTACACCCGGTATGATGCAATCAGGATTATCACGAGAACTTTTTGAAAGCTGGTGCAGTGACCGAAAAAATTGTTGTATCATTGCCGGTTATTGTGTGGAAGGTACATTGGCCAAACAGATTCTATCTGAACCGGAAGAAATTGTTGCAATGAGTGGACAAAAATTAGCGAGAAAATGTCAAATAGAATATATTTCTTTTTCAGCTCATACTGATTATAAACAGACAAGTGAATTTATTCGAGCACTTCGACCCCCTCATATAATGTTGGTGCATGGTGAAGCGAATGAAATGAATCGACTAAAATTGGCTCTAATTCGTGAATATGAAGATCAGGAAAAACCACCTGAATTTCATAATCCACAAAATACAGTCACATTGGAATTACATTTTCGTGGAGAAAAAATTGCTAAAGTGATGGGAAATCTAGCTGTAACAAAACCAACGGCTGGTCTACGTCTTTCCGGGATATTGGTGAAACGTAATTTTAGCTATCATTTATTAGCACCATCTGATCTAAACAAATATACTGATATGGTAATGAGCACTATTTCACAACGTTTAACTGTTCCATTCGAAGATGATTTTGACCACATGCTTACTGCATTCCAAGGATATCATTTGGAACAAATATCGGATTGTTCTGTTAAAGTTTTCGATCAGATACAAGCAACAATTGATGTGCAGAAAAAATTTGTTATACTTGATTGGATTTCATCGCCAGAATCGGATATGTATGCTGATACATTGATAGCATCCTTATTGAAATCATCGATAAAAAATGAAGAAATAGCATCACTATCGAGCAACAAAACGATGGATGTCGACATGGTGTCAGATGATAATGATGTAAAGAAATTTTATCCATCTACCAAGACAATTTCATCACAGGCTAAAGAGTTACTATTCACAAATCTTTTAATTGATTCATTAAGAGAAATGTTTTCATTACAAGAAAAAGATTTTGTCGTTAGGACTGTGAAACATGATTCGAAAACGACTATGATGATGACAGACAATGTACCGAAAGTTGAAAAACTTTTGGCATTCAAAATTGATAATGAAGCTGATGTTGAGATCAATATCACCTCCAGGCAAATAGTTCGATGCGATCTTGATCATGTAAGAAATATGTTGAATAGATTCCTGTCCAATAGTGTGGAAATCGGAGCAAATTCA
>Sar166
GCTGCTGGCGTTGTTGTAGATTTGATTAAAATGAAAAAAATGGCCGGTCGTGCCATCCTTTTTGTTGGACCACCGGGTACGGGTAAAACTGCATTAGCATTAGCCATTTCTCAAGAACTTGGTGATCAGATTCCATTTTGTCCGATGGTAGCCGGTGAAGTTTATTCGGCTGAAGTGAAAAAAACTGAAATATTGATGGAAAATTTTCGCCGTGCCATTGGCTTACGAATCAAAGAAACGAAAGAAGTTTATGAAGGTGAAGTTTGTGAAATCACACCAATCGAAGTGGATAATCCATTGGGTGGTTATGGAAAACAAATTCATCATCTGTTGTTAACATTAAAAGCAACGAAAGGAACCAAACAATTAAAACTTGATCCAAGTATCTATGAATCATTGCAGAAACAAAAAGTTGAAATCGGTGATGTTATATACATCGAGGTGAATAGTGGCTCATTGAAACGAATCGGTCGATCCGATGCATATGCCACTGAATTTGATCTTGAAGCCGATGAATATGTTCCCCTTCCTAAAGGCGATGTTTTCAAACGTAAAGCCGTCGTACAGGATATTACTTTACATGATTTGGATTACGCAAATGCACATCCACAAGGTGGCCACGATGTTCTGTCGATGATGAGCCAATTGATGAAACAGAAAAAAACTGAAATTACTGAAAAACTGCGACATGAAATTAATAAAAAAGTAGACAAATTAATTGAAAGTGGTCAAGCAGAATTGATAACCGGCGTTCTATTCATCGACGAGGTTCATATGCTTGATTTGGAATGTTTTACTTTCCTATCGAAAGCATTAGAATCGAATATTGCACCCATAGTAGTGATGGCTTCAAATCGTGGTAATTGCCTGATTCGTGGTAGTGAAGATGTTTATGCACCACATGGAATACCATTGGATTTTCTTGATCGTACAATCATCATAAAAACAGTTCCCTATACACGTGAAGAAATTCTTAAG
>Sar167
GGTAAACGTGGTGCCGAACGTTTGGTACATCCAAATGATCATGTTAATAAATCACAATCATCAAACGATACTTATCCAACCGCTATGCATATTGCTGCCGCTGTTGAAGTCAATAAGGTATTGTTGCCTGCTTTGGAAAAATTACATCAATCATTGATGGCCAAACAAAATGAGTTTGATAAAATTATTAAAATTGGACGAACTCATTTGCAAGATGCTACACCATTAACACTTGGCCAAGAATTTTCTGGTTATTCTGCTCAAGTTCAATTTGGTATCGATCGTGTTAAAGCTGCTTTAGAACCACGTGTCTATTATTTGGCTATCGGTGGTACCGCCGTAGGAACTGGATTAAATACTCGTGAAAGCTGGGATCGTGATGTTTGCAAACAAATTTCGGAAATTACTGGATTGAATTTCCGTCCAGCACCGAATAAATTTGAAGCATTAGCATCTCATGATGCTATGGTTGAATTATCTGGTTCTTTAAATGTTTTGGCTTGTAGTTTGAACAAGATTGCCAATGATATTCGTTTGTTGGCCAGTGGACCACGATCTGGTATTGGTGAATTATTATTGCCCGAATTGGAACCCGGTTCGTCTATCATGCCAGGCAAAGTAAATCCAACACAATGTGAAGCAATGACAATGGTTTGTGCTCAGGTTCAAGGTAATCATGTAGCCACAACTATTGGCGGTACACAAGGTCATTTTGAATTGAACGTATTCAAACCAATGATGGCCGCTAATGTATTGCGTTCATCTCGATTATTGGCCGATGCATCTGTTTCGTTTACGAAAAATTGTGTCGATGGTATACAGGCAAATGAAAAACGTATTGAACAATTAATGCGTGATAGTTTAATGTTGGTCACTGCATTGAATCCACATATTGGTTATGATAATGCTGCTAAAATAGCTAAAACAGCACATAAAGAAGGTGGCAATCTTAAAGATACGGCAATCAAATTAGGATTATTGACCGCTGAACAATTTGATCAATGGGTACGGCCAGAGAATATGATTGGACCAAAGAAA
>Sar168
ATGGATCAATTGAAAAAAGAACGTGAATTATTTATGAAAAAAGCATTTGCATTGCCTGTGATTGAAAAACGTAAACAACAAGATGATAATGTTGATGATAAACATTCCGCTCAAAATGATTCGAAAAGAAAAAGATTCGATTCATCGTCAACTTCATCGACAGCTAGTTCCAGAGATTTTTTTCCCACCAAATCATCCGTACCGCTGCATAATTTTTCCATTCTAACTAAAATTGTTAATTCAATGAAAGATCGTTATCTGAATGGTGATTCTGAAGCATTGACATTCGATGAATTATTAGATGAAACGAATCAATTGGATTTAAGTGGCCGACAAAAACAATGGCTCTTAACCGAAGCATTGCCAAATAATCCACGTATAACCATCACAGAGGATGCTAAATATGCCTATAAACCAATATTCAATATAAGAGATCGAAAATCATTGATACGATTGTTGGAACGATATGATTCCCGTGGCCTCGGCGCAATCGCCTATGAAGATATCAAAGAATCATTGCCAAATGCTGATAGAATTATAAAATTTTTGGCAGAAAAAAATCAACTAATAGTTATTACAAGACCAGTGGACAAGAAGAAAATTTTATTCATTAATAATCTATCATTAAGTTTTAATGTTGACGAAGAATTTCAAAAAGCATGGCGTTCAATCGCAGTGGAAGGAATGGATGAAACAAAGATTGAAGAATATCTTAAAAATCATGGCATTAGTTCAATGCAAGATATGAACATACGGAAATCATCGATGCCTAAACAGAAACGTAAAGACCATGTAAAACGGAAATCAAATTTCCGTAAATTGAACAATCATTTGGATGGTTTATTGGAAGATTATAGTGATAAACAAACA
>Sar169
ATCAAAATAAAAGAAATTAAGTACAATGCTGAAGAAGAAACTGTGACTTTATCATTGGATGAAAAATTGGAACCCGGAATGAATGCAATCTTGAATTTGGAATTCACCGGGGAATTTAATAAACAATTACACGGATTCTACATAAGTCGTTATATCGGTCCAGATGGAAAAGAACGTTTGTCTGCTGTTACTCAATTCGAGTCAACTTATGCTCGCCAGGCTTTTCCATGTTGGGATGAACCGGCACATAAAGCTACGTTTGATATTACCTTGATCATACCTGCTGGTGATAATGATGACAAAATCGTTGCTTTAAGCAATATGCCCATGAAAGAGGAAATTCGAGATTCACAAAAACGACGTGTGGTCAAATTTGAACGTACTCCTATTATGTCCACCTATTTGGTTGCATTCGTTATTGGCGAATATGATTACATTGAAACTCGATCCAAACATGGTGTTCTGGTTAGAGTGTATACACCTTTACAAAAATCAGAACAAGGCCGTTTTGCTTTAGATGTTGCTGCTCGATCTTTGGATTTTTTGACCGATTATTTTCAAATTCCTTATCCATTGATTAAATTGGATTTGATTGCCTTATCTGATTTTGATGGTGGCGCTATGGAAAATTGGGGTTTGATTACCTATCGGGAAGAATGTCTGTTGGTTGATCCAGCTAATACTTCTACGATCAAAAAACAAAATATTTCATTGGTTGTTGCCCATGAATTGTCTCATCAATGGTTTGGCAATTTGGTCACAATGGAATGGTGGACA
>Sar170
GTAACCGATGAATTTCTTAAACCAATCATTGTTGATCGTGAAGGTCTTATCCAAAACAATGATACGTTAATATTTATCAATTATCGGGCCGATCGTGTTCGTCAAATCACCGAAACATTAGGCATACGACAGAATTTCGATACACCAAAAGAAAATATGCCGAAAAACATTGAAATCATAACGATGACTGAATATAAGAAAGAATTTCCATTCAAACAACTTTATCCACCTGGAATACCGAAAAATGTTTTGGCAGAAGTAGTTAGCTCGGCACAATGGCCACAATTTCATACGGCAGAAACGGAAAAATATGCGCATGTAACATTCTTTTTCAATGGTGGCCAAGAGAAAGAATTTCCCGGTGAAGATCGTGTTATGGTTCCATCTCCTAAAGTAGCTACATATGATTTACAACCAGAAATGAATTGTGCTGGCGTAGCGGATGAAATGGTCAAAGCAATGGCTTTGAAAAAATATCCATTTGTTATGTGCAATTTTGCACCACCCGATATGGTCGGCCATACGGGTAAATATGAACCGGCTGTAAAAGCTTGTATGGCTACGGATAAAGCAATCGGTGTTGTGAAAAAAGGTTGCGAAGAAAATGGCTATGTTTTATTGATCACAGCAGATCATGGTAATGCTGAAAAAATGTACGATGATAATGGTGGCCCATTAACATCACATACGACAAATAGGGTGCCATTCTCTATGTCAAATACAACCATGAAATTCAATGGTGGGGGTCATAATGCAGCATTATGTGATGTTGCACCAACCGTACTCGATCTACTTGGTTTGCCAATTCCTACCGCTGATATGACAGGAAAATCATTGTTAGCCGCT
>Sar171
CGACAAGTTGAAAAAAATCAACGTGCTTATCATGACCAATTATTACGTTATAGCCGTGATCATTATATGCTTTTTCCATATCATCTTTCTGAATACATTATCAATGGAATGCGTATAACGCCATTTCAATATTATCAAGCAATACTAATACAGATGATTGAACAGGAAAAAAATTATGATACATTACCGAATTTTACCGCTGCCGATTGTTTTCGTCTAATGGGTATTGGTCGTAATCAATATATTGATCTAATGAATCAATATAAATCATCGAAAAAATTTTTAGGCATGATCAAAAAACCTATCCGAGAATTGTTGCCAACAAAACCAGTGGAAACACTTTTCATTGATTTTTGGTGGACAATACGACCTGGTTATATCACTGAAGATGATATTAAATCAATGGTAACATCAACAGAAAAGGTGGTCATCGATATTGTTGTCAATGATTTATCGAAAACATTTCCAGCTGGAAATTTTCCATATGAAATTGTTTCAAATTTATATATTAAAGGATTGATTTATTTTGATATCATCATCGATGATAATGATCTGATCTACATACCACCATTGGAAGGTTTCGTTATGAATCGTACAACTGGTGATTATTTTGAAAAATTATTATATAAAATTTTCGTATCCATCGATGAAAAGACAACGATTCTAGAATTATCGGAAGTTTTAAAAATTGATTTGAATTTAGTCAAGAATGCCATTTCTATGTATTGTCGATTGGGATTTGCATTCAAAAAAAACAATGATATCAATGTTAATAATTGTCATGATTCATGGCTCAAACATGTGGCTAATACATCTGCTGAAACTGCTGGACAGACATTTAATTTGAAAGAAAATTTTATCAATTCTTTAAATATGACTGATGAAACATCAAGTTTATCTTTGATTGTTGATCCAATGGAACAATCAAATAATAATTCTTGTTCAAAGAAAAATACATCCGATATTTCATCAGATTCACTATCGATTGGAACACAATCGAATGATAATACTAAACGTATTGGTCTACTTTATGATTCAACATTAGCCGCTTTTTTAATGATGGGTAATTTATCACCTGGTCTTAAATCACATGCTGTTACAATGTTTGAAGTGGGAAAACTTTCGGATGAATCTATGGAAAATTTTGTCTCTGAATTGGCCAAAATTGAATATGCTATTGATGATGAAGGTGGTGAAGCTGAACGTTATTTTCTGCACGCTATTTTACTATGTCAAACAATCCAATTTTTACGTCATAATTTTGATCTTACAAAAGATTTCATGATCAACGATAATAATGATACAACTAATGAATCCATCACACACACAAAAGGCTTAGGCCTTGATCTTATCCGTTGTGAAAGTCTATTGAATTTAGATCAAGATTCATGTGAACGATTATTGATACGTAATTATGAACTACTCATGTCCGTGGCACCATTAAGTAATGAAACACAGATTTTCACCAGTGATCTAATACCATATTTTGGTGCATCATCATTAGTCAATTCAATTTGGTTCAAATTGTATCTTTATTCAATCACAAATTCTGGACCAGTTTCATTCCTAATTGCAAAAGGTGTTCGCCTGACAAAGTTACCGGAAATTTTTTACAATTATGATTGTATTATGCTAACACCATGGGGTCGTGATTCATCGGTAGTGTCCATTTCCAATGCTTTGATTGCCATTAATGAAACAACAATTTTCAATCCAGTATTAATACAAGCTTATCCACAAAATTATTTTAAATTATCTAAAAATGAACTTGTTTACATTCCATTGCCATTATTGGATGATCCACAGAAAGATGAACAAATTTATCAAGAATTTATCACTAAACATCCAGCCATTACGAAAATGCGTGAACATATAAATCTTAATCGTATTTGTGGATATTTAACATTCATCAATTATCATAAACAACCAATTTTTGATGTTGATAATCTTAATCCCAATGAATGGTTTATTTATGATTGTCATTTCGGTATACCATTGTTTGATCGTCAATTAAACAATGATGTTTGTAATCGTATTCGTTCGAATCGATTATTTGATAAAGAA
>Sar172
ATGTTGCAAATCAAACTTCCTGTGAGAGCATATAAGAAGCTTATCTATTTAGCTTCAGTATCAAGTTTTCTATGTTTTTTAGCATTACATTTAACCATTAGTTATCAACGTGATAGGATACCGTATGATGTTTTGGCGGATACAACGGATCATAATAATAATGCATTCGGTACGGTGACTACAGGTCAAGTTATACGTGGTTTATTACAAAAAACCGATTCTAGTGATCGTACAACATCAATAATAATAAACCATGATTCAACGACATCATCATTATCATCATCAGGCAACAAAAGTAAAAATTCAATAGTCATACAAAAATCATCATCTGCTCAATTGTTACCAACTTTGCCAATGACAAATAGTACGAGTGCCATTATACTATCGAATCAAACGAATAGTCTAATACAATCAAATAGCAATACAAATTCAAACATCTTTGAGTCGCCAGCAAACAAGCAAATCGATGAAGACATATCAACATATCTTGATTTGGAACCTCATATCGATTCCATGCCTATTTTAGGTGAAAATCAACTTTTAATTGATCTTGAAAATCGAAGCAATAATAATCTAGCCTTGACGTATTGGCTAAAAGCTCGTAAATATCCGAAGCCAAAATCATCATCTAATGTTAAAAGTTGTCGAGTTGAATTTCCCAATCTTTATGAGCTTGAATTTAACAATATTTATTGGCAAAAATTTACAACTGGGAATAGTTCATTTTATTTATATGGAGCCTATTATGATAATCGTTGGCGTGGCGGGCCATTGCCTATGGTTAGAATATTGGCAATGATTGATCGAATTGCACCACCACCAACTCTTTGTCAGATTTGGTTTGATCGAATTTCCGTGCCAATTATTTCACAGGCCACTTATATTTACGGATGGTATAGTAAATGGGGCAATTATAAAGATGGCTTTCTACAGCCATACATAATAACATGTAAAATCCCAAGAATCAAAGGATTACCAAAAGATTTTTATCCCACATCTGTATCACTAGTCGATAATCGTTGCCTAAAAGCAAACAATAATCTCAAGATAATCAACAATCGGCCGGCAAAAAAACAAGAATTTGCCGTCTGCGTCAAAGGCCTTGATTTCTTACATGAAGATCTCAGCGTTCGTTTAGTCGAATGGATCGAGCTGTTACGATTGATGGGCGCCAACAAGATTTTCCTCTATGATCTAGAGATCCACCCAAACATAACTAAAGTATTGAATTATTATCAAAATGAAGGCGCCGTTGAGCTGACAAAAATTTCATTGCCGGGTCATCAACCTAATTTGCCTGGCTTCAGACATCTTTATTTGAAAAACAAGCTCACAAATAAACGACAAAATGAGCTGATTCCTTACAATGATTGTCTTTATCGTAATTTGTATAGCTATAATTATGTCGCTCTACTCGATATTGACGAAGTGATAATGCCTCTCAAACATTCCAATTGGTCCGATATGATGGCTGAAGTGCAAAGGCTGTCATTGATGGAAAAAAATTACACCCGAGCCAGTTACAATGTTCGTAATGTATATTTTTTGGACGATTTAAATCACAACGAAGAACAGATGCATCATGAAGCGCATGAAGCTGGAATACCGCGTTATTTGCACATGCTTCAACATGTATATCGTTCACAAAATTATACAAAGCCAGGCCAATATGTCAAATGTTTTCATAACACAGAACGGGCAGTGTCTCTACACAATCATTTCCCATTGAATTGTTTTGGAACCTGTACCACTTATTCGATTCCGATAGAATTAGCACATCTTCAACATTATCGAAAAGATTGTGTTGGTCCGTTGAAAAAAAGTTGTAAAGAATTCAGACAATACACAACCCGTGATACGACTATTTTTCGTTACAAACATGAACTTGTTCAACGAACCACTCATGTACTGAAAACATTAGGATTCTTTGACCAAAATTCCATTGAACATACTGCA
>Sar173
GTTTGTGGTGGTGAAATTGTTGCCGAAAATGGCTATTTACAAAGTCCTTATTATCCAGATGAATATCGTCCAAATAAAGAATGTATATGGCATATAACCGTACCGGATGGCTATCAAGTAGCATTGAAATTTCAATCATTTGAAATTGAAAATCATGATAATTGTGTTTATGATTATCTGGAAATCAAAGATGGTTATACTGATACTAGCCCAATGTTGGGCAGATTTTGTGGTCATAAAATACCTGCCGATATACGTTCGTCGACAAATCATTTATATGTAAAATTTGTTTCCGATTCATCCGTAAGTAAAGCTGGATTTTCCGCTACATTCATCAAAGAAATGAATGAATGTCTGGATTCAAATCATGGTTGTGAACATGAATGTATCAATACATATGGTGGTTATCATTGTGAATGTCGTATTGGTTATGAATTACATTCGGATGGTAAAAAATGTGAAGATGCATGTGGTGGCCTTATTGAATCATCAAATGGAACAATATCATCACCATCATTTCCTGATCTATATCCACCGAATAAGAATTGTATATGGAAAATTGTTGCGCCCGAAGGATTTCGAATCTTATTGAATTTTACATTTTTCGATTTGGAAGGCAACAAT
>Sar174
ATGGATTCCATTCAAACGACTCCGGTTAGAAGTCGGCATCAACATATAGCCACTCCACATCGACCTGCTATTCGTGGACCACCAACAATAAAATCATCAACCCCAATACAACAACATCAAAAACAATCATCGTCATCATCATCTCAAGAACAACAACAACAACAAACAAACGATAATGACGGAGAAACAATGGTGTGGGATGAAAGTATTCCCAAACATACTCGTCATACATTAGTATTTCGTATGCTAAAACGAACACATGAAATGTTCATCAGCGATATGAATTTGTTGCCACCATTTGATCCAGAAATGCTAAATTTTCGTCATAATATTAAGGCACGTGACCAATATGGACCATTGTTATTGAATACGAATTCGACTGGAAAAGATGACAAGAAAATGAATGACAAACATAGCCAATCGAAAGCATTAGTATTAAAAAATGGAAATGAAAATCGTATCTCAAATCATGGCAATAGTCCAATTGAGGAATTGAAATCCAAATTACCGGCTCCAATCAATCGACAATCACAGGTTGCTGTGGTAACAACCAATGACAATAACGATAGTAATGATAAACACACGAAATCTGGTCAGGTGGTATTAGCTTCTGGTTTAACGATTGCACCTCGTAAACCAGTACAGATGCCTAAGCCTGAATGGCATGCACCATGGAAACTATATCGTGTTATATCAGGCCATACTGGTTGGATACGTTGTATAGCCGTTGAACCGGGCAACGAATGGTTTGCGACCGGATCAAATGATCGTATTATCAAGATTTGGGACCTAGCGTCAGGCACATTGAAACTTTCATTAACGGGTCATATATCACCTGTCCGTGGTCTGGAAGTTTCACCAAGACAGCCATATCTATTTTCATGTGGTGAAGATAAAATGGTCAAATGTTGGGATCTTGAATACAATAAAGTTGTTCGTCATTATCATGGCCATTTATCTGGCGTTTATTGTTTATCGTTACATCCAACATTGGACATTTTGGTTACTGGTGGCCGTGATTCGGTTGCACGTGTGTGGGATATGCGTACGAAAGCACAGATTCATTCACTTGGTGGCCATTCGAATACGGTTGCATCGGTTTTTTGTCAAGCCACCGATCCACAAGTGGTGACCGGATCTCATGATTCTACTATCCGATTGTGGGATATTGTGGCCGGAAAAACAATGGCAACATTAACGAATCACAAGAAAAGTGTACGAGCACTGGTTGCACATCCTCGTTTGAATACCTTTTGTTCTGGATCGATAAATTCATTGAAACAATGGACATTACCCGAAGGACGTTTTATACAGAATTTGAATGGCCATGATTCAATGATCAATGCATTAGCAGTGAATGATGATAATGTTCTCGTATCAGGTGGTGATAATGGTTCAATGTTTTTCTGGGATTGGCGTACTGGCTACAATTTTCAACGATTACAGTCCAAAGCACAACCAGGTTCAATCGATTCAGAATGTGGTATATTTGCTTTGCATTTCGATCAAAGTTCATCCCGTTTGATCACCGGCGAAGCGGATAAAACAATCAAAATCTACAAAGAAGATGAAATGGCAAACGAACAAACACATCCGATTAAATGGGAACCAGAACTATTGAAACGCAAACGTTTC
>Sar175
GGAATCGAACGATACATGAAACAAGCAATTGTCGATCGAAATCCTACCGTATCATCGGCTGCATTGGTTTCATCATTACATTTGGCTAAAAACATTCCTGATGGTGTGAAACGATGGGCTAACGAAGCACAAGAAGCTTTGAATTCAGACAATATAATGGTCCAATATCACGCACTTGGTTTGCTTTATCATATTCGTAAAAGCGATCGATTAGCTGTTACGAAATTGGTGACTAAATTAGTACGTAGTCCAATGAAATCACCATTTGCTGTTTGTCAACTTATTCGTATATCGGCCAAATTGATCGAAGATGAAGGTGCTGGCTCGGATAGCATCTATTATGATTATATTGAATCCTGTCTTCGACATAAATCGGAAATGGTTATCTATGAAGCTGCGAATGCAATTATAAATTTAAGTTGTACATCACAAAGAGAACTTCAATCAGCCATTTCGGTTCTTCAGCTGATGCTTTCTTCATCCAAATCGACTAATCGTTTTGCTGCAGTTCGTGCATTGAACAAAATAGCTATGAATCATCCAAATGCCGTAATGGCATGTAATGTAGATCTGGAGAATCTCATCACCGATAATAATCGATCAATCGCAACGTTAGCTATTACTACGTTGTTAAAGACTGGTAATGAATCTTCTGTAGAACGTTTAATGAAACAAATCGCTTCGTTTATGTCTGAGATATCTGATGAATTCAAAATTGTTGTGGTTGGATCAACTCGTGCACTATGTGCCAAATTTCCACGAAAACATACGGTTATGATGTCTTTTCTTTCATCAATGTTGCATGAAGAAGGTGGATATGAATATAAAAAATCTATTGTCGATACTATCATTGCAATTATCGAAGATAATCCTGAAGCAAAAGAAGCTGGATTAGCCTATCTTTGTGAATTCATCGAAGATTGTGAACACACAAGCCTGGCTGTAAAGATTCTCTATTTGCTTGGTCGTGAAGGTGTAAAAACAGCACAACCGGCCAAATACATCCGTTATATTTATAATCGGCTTATTTTGGAAAAATCTCCTGTTCGAGCGGCTGCAGTTTCATCGTTGGCTAAATTTGCCGCTCATTGTGAGGATCTATTGCCACAGATTTTAGTCTTGCTAGAACGGTCAGTACTTGATGCTGATGATGAAGTTCGAGATCGTGCAACCTATTATATTAACATATTGGCGCAACAATCAAAATCTACGAAACTAAACTGTATATCAAGTCCATTACAAGTATCGATGATTGGCTTGGAGAAAGCATTGTCTGCCTATCTACAGGACACTCATTCGAATCAAGAACAATCATTCGATATTAAACAAGTTCCATTATCGACGGCACCAATAACTGGTTTGTTGGATGTTAATCAATCGATTAAATTGGATTCAGGTCGAAAATCTTTAGCCAATGGTCCTGTTAGTGGAACCAACCATGGTACTGGAGCATCATCAGCCATTGAAAAGATTGCAGCTACCAGACAGGATCTTTATGCCGAACAATTAGCATCGGTATCGGAATTGAGTTCACTTCGATTGGGTCCAATTCTAAAATCATCATTGCCACTCGAATTGACCGAATCGGAAACTGAATATGTAGTTCAATGTATTAAACATATGTTTCGTGAACATATCGTTCTACAATTTGATTGTACAAACACATTGAATGATCAGATTCTGGAACAAGTCTCGATCGATATGGAAGTGTTTGAAGGTTTTCGACAATTGTTACAAGTAAAATGCGATCAACTTGTCTACAATACACCTCGTTCAATTTATGTTGTTTTAGCCATTGATTCTGGTTCAATAGACAATTATAATGATGATTCGGGTGTGGATATCTCTCAATTGTTTGGAACATTCACCGGGGTTACACTTAAATATTTGGTCAAAGATTGTGATCCAAACACTAATCAAGTTTTGGATGATGAA
>Sar176
ATGACGAATCCAAACATGACAATGACCATCATTTTATTTGTGTTTTTATTCGCTAATGTTGCTACGGCCAACATTCATCATCAACAGCGATCATCAATCGTATCCACCAATCCAATCGTGGCAAAATCATCACAATGGCAAGGAATAGCTACCACATCAAATCAATCGACAACTTTATCATCATCTTCTTCATCACAACAACAACAACAACAGCCACAACGTGTCCAAACCACAACAGCAACAACAAATTCAAATGAACAATGGATTGGAAATGGTCATCTACAATTTACATTCGATTTATTGGCCGGAATTTTTATGAACAGTATTGATTTAAAAACAGGAAATTTAGATTCTGTCGTATTCTCACCATTCAGTATTCAATCAATGTTGATGATGATTCATCTGGGTGCTAAAGGTGTAACTAAAAGTGAAATTGCTAAAATATTACATTTGGATTCAATGGAAAATAATGTTACCTTTTCGAAAACACATGAAGCATTTAGTCAAGCAGTGAAAAGTTTAATTGATGATGTCAACATAAGTAAATCATTGCATAGTGCTAATCAGATATTCATACAAGAAACGTTACAAGTATCAAATACATATCTGTCGGCTGTAAATCATTATCATCTTTCTTCTATACGTTATTTGAATTTTGCTAAAGAATCCTATCAAGTATTGAATACAATCAATGATTGGATTGAAAAACAAACACAACATATGATAACGAATTTTCTTACTACACCACCATCACCGGCCACAACATTGATGGCTGTCAATGCCATTCGTTTTAAAGGCGATTGGCAATATCGTTTTGATCCAAGTGACACGGAAAAAGATGCCTGGTTTCGAATGATCAATGGTCAAGTGGCCACTGTTGATATGATGGTTGCTCAACATCCAGTAGCATTTGCTTATAGTGCATCGTTACAAACATCCATTATTGAATTACCATTCAAAATGCAACGATTAAGTTTTTTTCTTTTACTTCCAAACGATACTTTTGGCCTGTTTTCTTTGTTGAATTCATTGAATGCTACAGTATTTGCTGATTTAATTTATTCAATGCGTAAAGTAAATAGTGGTGATAAAACATTTGGAGGTTCCAATGGTGTAAATATTCGTTTGCCAAAATTTACAATTAGTTCAATGCCTCGTATTACGGAAATTATGAAAACTCAAATGGGTGTAAAAAGTTTATTTTCAACCGAATCTGCAAATCTTGAAGCCATGTTCAATCGATATAGTGGCCATATTCATATGGGTGATTTACTACACAAAGCTGTCATTAAAATTGATGAACAAGGTAGTATTGGTGCAGCGGTGAGCACAAGTTCTATTGAACGTATCGGTGCATTTAATGGGCCATATTTTGAAGCCGATCATCCATTCATTTATCTATTGATGGATAAACAAACTGGTCTGGCATTGTTTGCCGGTATTTATGCTGGACCAGGTAAAGAAGATCAACAACAAGATTCAACCATACAAAAATCAAAAACATTATCAACAACAAAAACTATAATGCAATCCAATAATAATAATAATAATTTACAACAACAAATTAATACTGTGAAAAATTCGAATCAACAGCCACCATCATCTGCATCTATTCAATCACAATCATCATCATATCATCATCATCATCATCATCAGCGTTTACATTTGAATCAATATACATTTGGAATGACACCAGATGGCAGTAATGTCGATAATAATAATAAAATGAAATATAAATTG
>Sar177
AAAGATGATGTTGTTCGACAACGAATAATCACCCATATAAAAGATGTGAATGATGAAAAACCTTATTTCATAAATCGTCCTTTACCAATGCAAGCTGTTGTTCAATTGAATGCAAAACCGGGCGAGTCAGTATATAAACTACAAGCTCGTGATCCTGATACTGATCATAATATACACTATTTTCTGGTTCGTGATCGAACTGGTGGTCGTTTTGAGGTCGATGAACGAACTGGTGAAGTTCGTGTCAAAAGCTATGAACCATTCATGTTGGACAAAGAATATGTCATCTACGTCAAAGCTGAAGATCACAATGGTCCTACTGGCGATCGTACATTTCAATCGACAGAAGAAGCACGTCTATCAATCATGGGCGGGAAACGAGCACCACAATTTTATATGCCTCATTATGAAACCACTATACCGGAGAATCAACGAAAAGATTCGGACATCATTGAGGTTAAAGCTAAATCTTTTGCTGAACGGCAAATTCGTTATACTTTGAAAACACAAGGAAGTGCTGGATCCGGAACGTTCAATATTGAACCAACTAGCGGTATTGTTAAACTTGCTAAAGAACTAGATTATGAGGAACTTCGTCAGCCCAAAACTTATAATCTAATTGTGACTGCAACTGAAGATTCTGGTGGATTTTCTACATCAGTCGAATTGACTATCAAAGTTACCGATGTAAATGACAATGCACCACGATTTGAATTGCCCGACTATCAAGCTCATAATATTGATGAAGATATTAATATTGGTACATCAATATTACAAGTGTCGGCCACTGATCAAGATACAGGAAAGAATGCTGAAATTGTTTACACAGTCGATCGAGATGATTTTGTTATCGACTCAAAAGGCATTATCAGATCCAACAAAAGACTAGACGCCGATTTGAACAATACATATGTGTTTACAGTACGTGCAACCGATAAAGGTGATCCACCTCTAACTGGTACGGCAACTGTTCGTGTTTACACAGAGAATAAAAACGATGAATCACCGAAATTCTCACAAGATGTATATACGCCAAATGTTGATGAAAATGCTGGACCTGATACCTTGGTCACAACAGTTGTGGCCAGTGACAAAGATGGTGATGGTATATTGTTTGGATTCGTTGGTGGTGGTACCACTTCCGGCATGTTTACTATCGAAGAACGAACTGGTGTCATTCGTTTGACTTCAGGAAACATTGAATTAGATAAAGATAAATATGAATTGAATGTTACAGCTCGTGATGATGGCTCTTGTTGTCGTAATGGTGCCCGTACTATTCATACAAGCACAGCTCTTGTCGTTGTTTTCATCACAGATGTTAACGATAATAAACCCGTATTTGAAGAATGTGGCTCATATGAACCAAAAGTTGAAGAAGGTGCACCGAGCGGAACACATGTAATTACCGTCAAAGCAACCGATCAAGACAAAGGACATAATGGTCAGGTCAGATATTCGATTGTTCAACAACCAAATCAAAAAGGAACAAAGTTTGTCGTGGATGAAATTACTGGTGAAGTCAAGACTAATAAAGTTTTCGATCGAGAAGGAGATGATGGTCGTTTTGTTTCGGTCACGGTTAAAGCTACCGATCGTGGCTCCCCTCCATTGGAAGGTGTTTGCTCTTTCAAG
>Sar178
GATCAACGTACCGTATTCTGTATGCAATTGGCCGCCCGTGTACGACATAATGACATTGAAGAATTTTTCAGCAATGCCGGTAAAGTCCGTGAAGTTCGATTGATCATGGACAATCGAACACGTCGTCATAAAGGCATAGCTTATGTTGAATTTGTTGATATTGATTCAGTTGGAAGGGCTATTGCTTTGACAGGAACTCGTCTTTGTGGCGTACCAATCGTTGTACAACATTCACAAGCCGAAAAGAATCGTTTGGCCAGTATGAACGCATCACAAGCAAAACAACATCAACGTATCCAGCAGCCGATAACCGGGCCAATGAGCTTGTATGTTGGATCTTTACATTTTAATATTACCGAAGAAATGCTTCGCGGTATATTTGAACCATTTGGTAAAGTGGAAAAAATTGAATTGTCACGTGATACCGAAACTAATCGCTCAAAAGGGTATGGTTTTGTTCATTTTAAAGACGCTGATGATGCTAAAAAAGCTATCGAACAATTGAATGGTTTTGAATTGGCCGGACGGCCTATGAAAGTTAATTATGTTACAGAAAGATCTACATCAGATAATCATCATTCACATCATCATCATCATCATGGAGCTTTAGATTGTGATGAATTAGATAGAACGGGTATCGATTTAGGTGCCACAGGACGATTACAATTGATGGCTAAACTTGCCGAAGGAACAGGGATTGAATTTCCAAAAGCAGCAATGACAGCTTTACAGATGAGTGGACAATCGGTTACAAATGGTTCAGTCAATTCCAATAGTGGTCAACAGAATAACAATGTTCCCATTGCTACACAATGTTTTTTATTATCTAATATGTTTGATCCACGTACAGAAACGAATCCAAATTGGCCCGAAGAAATAAAAAATGATGTAATTGAAGAATGTCGTAAACATGGTGGTATCATACATATTTATGTAGATCCAACATCAAATGATGGTCATGTTTATGTTAAATGTGCATCAATTTCATCGGCAACCGCTTCTGTTAATTCATTACATGGACGATGGTTTGCA
>Sar179
GGACAATTTACTCCAGCTCAATTGTGGCAATATTTTGATGATCTTTGGGATCCAGAATTTCGTTGCTATCTAGCATTGGTACATGCACGATTTTCAACCAATACTTATCCATCATGGGAACGTGCACATCCGAATCGTTATCTAGCACATAATGGTGAAATTAATACATTGCGTGGCAATATTAATTTTATGCGTGCACGTGAAGGTGTTATGTCCAGTAAATATTTTGGTAATAAGCTATCGAAATTGTATCCAGTTGTTGAACCAAATATGTCCGATTCTGGTTCATTGGATAATGTATTGGAATTTTTGGTTACCGTTGGCGGACGTACATTACCTGAAGCTGTTATGACAATGGTACCTGAAGCATGGCAAAATGATACAGAAATGCATCCGGAAAAGAAATTATTTTATCAATGGTCCGGATGTGCTATGGAACCATGGGATGGACCGGCTTTATTAACATTTACCGATGGCCGTTATATTGGTGCCATTTTGGATCGTAATGGTTTACGGCCAGCACGTTTCTATCAGACTGAAGATGGTCATGTTGTAATGGCTTCCGAAGTGGGTGTCGTTGATTTTCCAAACGAAGAAATTATTGCTCGC
>Sar180
GATCGTGATAAACAAAAATCAACATCATTACATGCACTTTATCTTGATGCCCAGTCTACTACTCCGATTGATCCAAGAGTTATGGATGCCATGTTACCTTTTATGATAAATCAATATGGAAATCCACATTCACGAACTCATGTTTATGGCTGGGAAAGTGAAAAAGCTGTTGAAAATGCTCGCGAACAAGTTGCCACTCTGATAGGAGCCGATCCAAAAGAAATCATATTCACAAGCGGAGCTACTGAAGCCAACAATATCGCCATCAAAGGTGTGGCAAATTTTTATAAAAACAAAAAGAATCATGTGATCACCACTCAAACCGAACATAAATGTGTCCTTAGTTCTTGCCGTTATCTCGAGAATGAAGGATTTCGAGTCACATATTTACCGGTCAAATCAAATGGAATAATCGATCTGGAACAGTTACGAGATGCAATCACCGATAAAACAAGTTTAGTATCTATAATGACTGTTAATAATGAAATAGGTGTAAAACAGCCAATCAAAGACATTGGCCGAATATGTCGAGAGCGTGGCGTATTTTTTCATACGGATGCAGCCCAAGCAGTGGGCAAGATACCAATCAATATCAAGGATATTGAAGTTGATTTGATTTCAATAAGTGGTCACAAAATTTATGGCCCAAAAGGAATTGGTGCCCTGTACGTTCGTCGTAAACCTAGAGTGAGAATCGAACCGATTCAAAGTGGTGGTGGTCAAGAACGAGGAATTCGAAGCGGAACCGTACCCACACAACTAGTCGTCGGATTGGGTGCTGCTTGTCATATTTCTGCTAAAGAAATGGATAATGACCGTAGATGGATCGAAAAATTATCGGAAAAATTGATCACGGGTATCACCTCTGAAGTTACTCATGTTATTCGCAATGGTGATCCTGAAATGACTTATCCTGGATGTGTAAATCTTTCATTTGCCTATGTCGAAGGGGAAAGCCTTTTAATGGCTTTAAAAGATGTAGCTTTGTCTTCCGGTAGTGCATGTACATCGGCATCATTAGAACCATCATATGTTTTAAGGGCAATTGGTGCCGATGATGATCTGGCACATTCATCAATCCGTTTTGGTTTGGGTCGTTTTACAACCGAACACGAGGTACAATATACGATCGATAAATGCATATATCATGTACAACGATTAAGAGAAATGAGTCCATTATGGGAAATGATTCAGGAAGGCATCGACATCAAAGCGATAAAATGGACTCAGCAT
>Sar181
ATTCGTTTGGAAAAAAGTCTTTCGGAAAAAGATCGTGTTGAAGTAAAATTAGAAAATTCACAATCCGAATTGGGTAAATGTAAAGCTGAATTAGATAAATTACAATCAGAATCATGGCGTATGCAAACAGAAATGGATCGTTTGAAAAGTGAAAATGCACGTTTCATACTAGAAAATGATCGTTGTCGTGAACAATTGGAACGATTGAAAGAACATGCAACAACTGGACCAACTGGTGGTGGTCCAGGTACCGCCAGCACAGCAACCGGTACAACAACCGGACATTGGGAACGTGATTCATCACGATTCACTGAAACACGTGAATGGGATCGTGAACGTGAATTAGCAACCGGTTCGAAAACAAGTGGTTATTTTAGTTCAACATCATTAAAATCTGCAGAAGAAATTGAACGTTTGAATGAAAAATTGGAAAAAACACAACAAGAATTACGCCGTGCACAGGCTGAATTACGTATGAATCAATCGGATCAGGATCGTGCACGTGCTGAATTGGAACAACAACAAGAAAAATTAGAACGATCACAAGGTGAAATATATCGTTTGAAAGCAAAGCTAGAGAATGCATTAACAGAAAAAGAGAATCTACAAGAAGAATACGAACGTGTACAATCAACAGTGACACGTGCACAGATAGAAAAAGAATCAGCATTGGGGGACGTAGAGAAATCTCGTCAAGAAGTCGAAAGGTTACATTCGCAATTAGTTAAAGAACAAATGAAAGCGGAAAAAGCACAGATTGCCTTGGATAAAGTTCAAGTAGATTTTGATCATTTACATGAAAAATTTGAAAAAATTCAAACAGAATTACGTAAAGTACAGCCAGAAAAGGAAAGATATCAAGCTGAAATTGACCAACTACAGCAACAGATACAACAACAACGTGAACAAATGCAACGATTTCAATTGGAACGTGAACAAGCAATGATGGAGGTGGACAAATCAAAAGAACGTTTTGAACGTCAACAACAACAGATGCGTAATTATCAAAAGGAAAAAGAAATGTTACAACAAGAATTGGAACGTATGAAAGAACGGCTTGAACAACAGCGGCTACAAATGGCTAAAATACATAAAGAAAAAGAAAATTATCAAGCTGATGTTGAAGTGCTTCGTGAACGATATGAAAAAGCACAGAAAATGATTGATAAAAATAAACATGAACATGAACAACGTGATTCTGAAATTCGAACCATGAGAGAAAAAATGGAAAAAATGTCATTACAAATGCAAAAACTACAAGAAGATCGTGAAATTGTTCGTGTAGAAAATGAAGTTTTACTTGAAAAAATTGATCGTACACAAGCAGAATTTGTTAAAATGCAAGCAAAAATGGATCAAAATCAAACTGAAATGGAACGATTACAGATTGAATTGGAAAAAGCACAAACAATAGCAACAAAAGCTAAAGAAGATCAGAAACGTGCACAAGAAGAATTTGAAGGCTTACAGGATATTTATGCACGTACCAATTCAAAATTGATTAAATGTAAAGATTCGGAAGAAAAATTACGTACCGAATTAGAAAAAGCATTAATGGACTGTGAAGTATTGCGAGAACGATATGAAAAAGCACAAAGTGATATACGGCGATTACAAATGGAAAAAGATAAATATCAAACCGATTGTGATCGTATGGCACATGAATTAGAACGTATTCATAATCAACGTGCATCAACAATGTCGACACATGAAAAAACTCAGGAAGAAATACAACGATTACATATCGAATTGGAAAAAATGTATGAAAAATCGGAAAAATCCATTGCCGAATTGCGTAAAGTACAAACGGAAAAAGAAAGAGTAATTATGGAAAAAGAAACATTACAGGCTGAATTAGAACGTGTACAATCACAAGTGGTTAAATATCAGAATACATCGGATAAAACACATTTAGAATTGGAACGTGCACGTATTGAATTAGAAAAATATAAAGATCGTTTTGAAAAGATTAAAATAGATTTTGATCGTTGTGCAGCGGAAAAAGAACGTTTCTTTAAAGAATCACAACGTTTACAGACTGATGTGGAAAGATATCGTATGGAACGAATGTCTAGCCAACAGCTTGAAGCACAGGCAATGGAAATTAAAGCATTGTATGTTGAATTGGAAAAAACACGTGAACGATATGAAAATGCACGTACAGAATTGCAACGGCTACAAGAATTACGTCAACAACAAGAATTAGATGTTGAAGCATTGAAACGTGAATTAGATGCATCAAGAATGCGTTTAGAACGTAACAAAACATCGGAAGAAAAACAAAAAGCTGAAATTGAAAAAGCAATGATTGAATTTGAAAAGATTCGTGATAAAATGGAAAGAAATCAGATTGAATTGCAAAAAATAACTAAAGAACGTGATCAATTAGTTGTGGAATTGAAACAAATGCAAATGCGGCTACAGAAACAGGATTCTGTTTCTGGTTCCAAACAACAACAACTACCGCAACAACAAGGTCCAATTGTTGCACAACAAGCTGAGAAACAGAAATCACAACAAGAATTACAACAACAATTGCAACAACAACGTGAAGAATTACAGCAAAAATTCCAAGGTGAAATTGGAAAACTTAAACAACATTTAACCAAAGCTGAAACTGATCTACAGAAAACGCATGGTGAAAATCAACGATTACAAATGGAAATTGAAAGCCTTAAACAAGATACTGGTGAATTGCATACATTCATTGAAAAATTGCAACAAGCGTTAACGGAAAAGGAAAAATCATTACAACAAGCTCAACAACAGCAGCAAGGACCACAACCTCAACAACAACAGATTCAACAACAACAAAAAATAATCGAACAACAACAGCAAAAAGTTCAACAATTACAAGATGAAATGAAAAAAATGATGAAAAAATTAGATCAATCTGATCAAGAGATGAAAAAATGTCTAGATGAACGTGATCGTTTACGTTATGAACTGGATGAATTGTCTGCTGTATATGAAAAAGTTGTCAAATCACAACAGGAACAATCAGCAATATTAATACAACAAGCATCACAAGCAAAACAACAAACTGGAACGCCAGGTATGCCTATTCAACAATTACAACAACAACAACAACAACAACAACAAACAAATGAAAAAATGGCACAACAAGAACAAATGATACAACGTTTACAAGCAGAAGTGATAAAATTAGAAAAACAATTAAAACAATGTGAAACAGAGAATAAAGAATTGAAACAAAAATTGGAAAAATCATTGGCAGCAATACATAAATTACAGGAACAATTACATGAATCTAAA
>Sar182
GAAAATTTTTATCGACAAACGATAAATTTTTTATTGTCCATGTTTGATTCAAGAACTGATTCTAAATTTCGTAAAAATCTTTCAGAAGCTATATTTCTTATCGCCAACGAAAATGGAAACCAATTCATTCAGGCATTATTTGCTGTGTTAATTCAACATATTAATAGAGTAAAAAATTTGGTTCCAACCAAAACCGTATCGGCAAAAGTCAATTTTTTTGCCAAACTTTTGATCTTGTTTGAATGGGAAAAATTGAATGAAAATCAACGAAAATTGTTGATTGAAAGTCACTCAATCATTTGTGGTTATTATGGAAGATTTAAAAACACAATTTTTAATGATTTAAATTACAAGTGCCTTAAAAAATATATTTCATTAATGAAAGAATCATCGTTGAACATGTACTTGACCATCATGAAAGAAATCAGTTCTTCATCATCTAATGTAAATTATTCGATTCTTTGGGACAATCTGTTTCGATTCTTGATCAATACGAATCAAATGAATTTGATCAATTCATATAAACAAACGACGCTAGATTTGTTGGTCAAAAACATAATTTTTTCCAAAACCAAATTAACCGATCAATATGATTCATCATGTTTTCAGTATACATTGTCACAAATTAGTCGCGATGAATTTCAATCAATTCTTCTACCATCATTACAGAAAGCCATTTTAAGGAATCCAGAAATTTCTCTTATTCTCATGGTTCATATTATTGAATATCTAAATATGGATTTGTCTGATTTTACACTAGATATCTGTAAAATATTGGGTGCTCATCTTCATTCGAAAAATGAACTTCTTCAAGAAGAATCTCTAGAAGCATTGAAAATTATGTCCCAAAAATGCACAGAATACAATGCAATCGAATCTGCCTTAATTTATTTCGTCAAAATCTACAATGGCAGTGAAGGCAAATTGACCGTTCTTGGTCATCGACATACAATGATCAAATCGATTGGTTATTTATCATTTGCGAACGTAAATGACCCAAGTGGCAAGAAAAAATTATTGCATATTTCGATTGAAGAATTGATAAAAATGTTGAAACAAGAAACCTTAGAATCATCTTTTGTTTTATTATTTCAACAAATCAAGCTTTGGATTCGACAATTATCATCGAATCCATTACCGGATTCATTTTGGAAATTTATCAAAGAATTTGCCAAATCAAAATCTGCTTCACCACCAACATTAGCTACATTGTATGAATGTTTGATTGTTGCATTTGAATCTAACCTAAATGATCATATTGCCAAAATCGATGATTCCATTTTAACATTCATTTTGAATTCAGCAAAAAATGTTTCAACAGCATTGACCAAATTACCAATGGTAATTGAAAGTTTAAATGCTTCGATTGTATTGCTTAAGATTTATCATCATAAAAATGATTTTGCTGAAAAGATGAAAAATTTTCTTACATCAATGCATAATCTGGTATCCATTACATTTTTGACCGATAAATTTATTGCACAAGTTTCTATTGAAAATCTTGCCAATTTAATTGATTTCATTTTCAATCTTATGCGTGATGTAAAAACTTTGGATACAGATAATCAAAAATATCTTTACAAAGCTATCGTTTTATTAATGTGTCATTATTCACGAGAAATACGTGACAATGCTATCGGAAAATTCAATGATTATTGTCAAGAAAATGAATCATTTCAAATGAAAATGATTCAAAAATTCAATGATCTTTATCAAGAAAATCGACAAACGGAATTAGAACGACAACCTAATAATTACAGTGTTTTACGATGTGCACAAGCATTGTTAAATAGCTGCAATCAATATGATGAAGATAAAATGTTGAATTCAATCATTCATCTTTGTCATCATTCAATTGTATTTCAACAGAATCCTAATCTTTTCATCAAAGAATATCTTCATAAACATTTTTCTGAAACAATCAAAATCAATGAATTTATTGATAGAAATTTTAAACAATTAACACAAGCCATATTCGAAATACATTTTGGTCGTTCAACAACATTGAATTTATCACGAACATTGATGAAATGGAATCCACATCGTTTTGCCGAACATTTTGTTCTGACCATTCACGATGATATCATTAAACATCTAACTGAATTCAAATCAATCACTAAAGATGATTTTGAAATTTTTAAAACACCAGAAGACCATCTTTATAATCGTGCAGCAGTTATTGAAGCCGGTGGTATTCACGAAGACAAGAATCTTAAACGTGAAAGTAAACTATATTCACATAAGGAACAGTTGGCCGAAATTCAACTTCGTAAAGAATTGGAAGAGAAACGAAAAAATCAAGAACCAGAATTTGATCCATCAAAATTTTCAAAAAAACAGAAAGAAATTTATATACAAGAAATGGCTAAAGAGAAAAAAATTCGTGATCACTTACAAAGTCTTTATGAAGATTTTTTATTCAAAACTGATCTTTTATCAGCCATAATGGATACAAATCCGATTGTTGCATCTATCCATTTCAAAGATGTTCTGTTTACCTATGTAAATCTATTTGCTTCACGTTTAACCTTTGAAAAAGCTGTTGAATTTTTCAAATCAATCAGCTCAAAAATGATGATTTCACCAATAATCAAAGTGGATGGTGATTATTCTTCATACATTCAAATTATCACCAACACCATAATCAATCTGTATAGTTTAAAAGAAAATTCTAAAGATGATATTGATTTAGTGGAAAAAATTATCGATTATATCTACAATAGAACCTGTCCAAATATGGAAAATTATGATGAAAAATTGGTTAAAAAAACTGAACAAAATCGTTTGACAACACCTGCTTTTACATTCGTATTTCCAATTTTTCGTTTTGTTTTACTTGACATGATTGAATTGGAATCAGAACATTATGAAAAAATTGTCGAAAAATGTTTAATAATCATTAATGAACATGCAAAGATGCGTTGCTACACGGAAAAAGAAGATGACAATCTGAAAAATCCTGGAAATTTACCGATAAAATTAATACTAGAGACATTGTTTTCATTCATGGAGAATGAAGATGCCGATACTGGTTGTGATGAATTGGTAGCAAATACATTGATCGAAGTGGTCACCAGTGTTAATAATGAAATTGGTTGTGGCACAGCAAATCCTCGTGATATACTTGTATTGCTTAGCTATACATCACATCAAGATGATCTTATTCGTCTTACATGTTTCGAATCATTATTCATACTTACCGAACAAGTATTGATTTTTATGGACAATGAATATTGTCGTCAAAAATTAGCTCATCGTTGTTTTATTGGACAATTTGATATCTTGCCCGATTGTCAAGCATATTCGAATCAAATTTTCAAACTATGTCATTTCATAACTAATCGATTGTTTTTGAATGTTATACTGGATGAAGATTTGGATTCAATTAACTTGAAAATGACGCAGCCAGTTTCTGAAGCATTTAAAAATTTAGTGGAAGAATTTTCTGATGATCTACCCGAATATTATGGAAAATTGATAAAATTTTATCAAATAAAAGCCGCAGCTGCTAAACCAGTGCTTGATAATTTTGGTCGTCCAATGACCAAAAATCATATTGATCAATATGAACCACGATTGACTATTGCATATATTTTGGAAAAAATTGTTCATCTTTTTGATGATAATCTTTTTGAATCATTCATTAATTTTCTTATACCCGAAGCATTGGGCGATCAAAATGAATTGGTACGACGAGCAATGCTAGATGCTGGTAGACGTTGTATTAATGTTCATGGTGAACAAAATATCTCCTATCTTCTTAGATCATTCGAAACATTCTTAGATTCAGCACCGGATGATCATGAGACCGATATTGTTCGTGAAAGTCTTATCATTTTAATGGGCACATTAGCTCGACACATTGAAAGTGATAATCCGAAATTGAAACCAATTTTAAGCAAACTTGTTGAAGCTTTATCAACACCATCGAAAATCGTACAAGAAGCTGTAGCTAATTGTTTACAATATTTAATTCCAAAATTCAAAGATGATGCTCCAGCTTTACTTCAAAAATTATTAGCATTCCTATTTCATTCAGATTCGTATGGTGAACGTAAAGGAGCAGCTTATGGGATTGCAGGCATTGTCAAAGGACTGGGAATATTGTCACTCAATAAAATGGGAATCATGGATGCATTGACTCAGGCCATACAAGCTAAAGATAAATCAAATAATCGTGAAGGTGCTTTGTTTGCCTTTGAAATGTTATCACGAATGTTGGGCAGATTGTTTGAACCATACATTGTACATATTTTACCTCACCTGTTGGATTGTTTCGGTGATAGTAGTACACGTGTCCGTAAAGCTGCTGATGATACGGCCAAAGTAATTATGTCGAATTTGACTGCCTATGGAGTAACATTAATTTATCCAGCTATTCTGATTGCTCTTGAAGATGATTCATGGCGTAAAAAAACAAGTTCGATTGAATTACTTGGATCGATGGCTTTCTGCGCCCCTAAACAATTGTCACAATGTTTACCGAAAATCGTACCAAAATTGATGGATGTATTGAATGATTCACATCCAAAAGTTCAACGATCAGCAGGCGAAGCATTGAAACAAATTGGTTCAGTTATTAAAAATCCAGAAATTCAAGAGATTGTTCCTGTTCTTCTGAATGCTTTACAGGATCCGGCCAATAAAACTAACGAATGTTTGAATGTTATGATGAAAATGAAATTTGTTCATATTATTGATCCACCATCGTTGGCTTTGATTATGCCAGTGATCGAAAGAGCTTTTCAGAATCGATCAACTGAAACTAGAAAAATGGCCTCACAAATCGTTGGAAATATGTATGCTTTGGCTAAGAGCAAAGATCTTTCGCCATATTTATCGTCAATCATTCCGGGCTTAAAGAATTCATTGTTAGATCCAGTGCCTGAAGTTCGAACGGCTACTGCACGAGCATTGGGCGCTATGGTTCGTAGTCTTGGAAATGAAATACTTGATGATTTACGACCATGGTTAGAACGAATGCTTATCTCCGAACAAAGTTCTGTCGATCGTTCTGGTGCAGCTCAAGGTTTGGCCGAAGTTCTTGGTGGTTTAGGCAAAGAACATCTAGACAAATATATGCCCAAAATATTGGAAGTTACAGAAAATCCAGATGTACCAGCTTATGTCAAAGATGGTTTCATCATGCTTTACATTTATTTGCCATCAGTCTTTACTCAACATTTTGCCTCTTACATTAGTCGAGTTATCACACCCATACTGAAAGCATTGGCTGATGAAAATGAATTTGTTCGTGAAACTTCATTGCGCGCCGGTCAACGAATTGTCAACATGTATGCCGAAACAGCCATTCAATTATTGTTACCTGAATTGGAACGAGGATTGTTTAATGAAAATTGGCGAATCCGTTATAGTTCGGTTCAACTTCTTGGTGATCTTTTATTCAAAATTACTGGTCTATCGGGCAAGATGACCACCGAATCACAAAGTGAAGATGACAATTTTGGTACCGATCAATCACATCAAGCCTTGTTCGATGCATTGGGAGAAGAAAGACGAAATCGTGTTCTTTCTGGTTTATATATGGGTCGTTCAGATGTCTCACTACAAGTTCGACAAGCATCCCTTCATGTTTGGAAAGTTATTGTTCCAAATACTCCAAGAACATTACGTGAAATATTGCCAGTTTTATTCACATTATTATTGGAATGTTTGGCCAGTAATTCTCATGATCGACAACAAATTGGAGCTCGAACATTGGGCGATTTGGTACGAAAACTTGGTGAACGTATTCTACCAGAAATTATACCTATTCTTGAAGATGGTCTAAAATCAGATCGACCAGATCAACGACAAGGTGTTTGCATTGGTCTTAGTGAAATAATCGTTTCTACCAGTCGAGAAATGGTTCAAGTTTTTGCCGATAATTTTATTGCCACAGTACGAAAAGCATTGTTTGATTCATTACCCGAAGTACGACTAGCAGCTGCACAAAGTTTTGATCATTTACATACAGCAATTGGTGAAAAATGTTTAGGCGATATACTCAATCATTTGTTGAATCATATTGATGATCCTAAATATGGTGAACGTGTTCTCGATAGTTTGAAAGCAATAATTTCATACAAAAGTCGAGTAGTTCTACCTAATCTCATTCCAAAG
>Sar183
CTTGGTCGATCTGCTGAAACAAGCACGACTACCGAAACCTATCATTCGAGTCTAGGACAAGTGAATATTACATCGTTTGATTCGATGCAAGAGATAGCCATCCATGATTCAAATTCATCACCAGGACAACAATCGATAGCTTCCGCCCGACATCATCATCATCATCATCGACCTGCTACATTACCATTGACACCGCCATTATCCGGTTCAAATGATATGATTCAATCGTCGGCTATCATAACAGCAGCCAATTCATGTGGTTCGAACAAACATACTCCAATGGATGCCTTGAAAGAATGGTCAATGTCCACCTATAAATGTACAAAACAATTGATCAATGAAAAACTTGGAAAATGCTCACGAACGGTCGATGCCGATCTTGAAATCGAGATCGAAAAATTACGTGAAACTCAACATAAATATGAAAATATATTGAAATTGTCACGTGACATGTCCAACCAATATCAGACTATCATTGCCACACAGAATTCCATGTATGAACATCTGAATGAATTGGCCTTAAGAGAAACCAAATCACCCACCATTATGAATGACGATAGTGAACGAAGTTTGATGAATAATCTTAGCCATGATTTTAAACAGAATGCCGAAATGATGAAAAGCATAGCCAGAAATGGCGATAAATTGCTCATGGCATTACGATTTTTCATATCGAATCTTACCACTTTAGTGTACAAGACAATTGAAGATACTATTGTTACAATCAGAGCATTTGAAGCGGCCCGACTTGAATACGATGCCGAACGTAATTGTCTAAATGGACTTATGTGTACATCACATGCATCTGCTGGATCATCGGGCACCACCACCGCCACCACCACGACTTCAACGACTACTAATTTAAGTTCGGAAAAAATGCATCAGGTTCGAGCCAGATATGAAAGGCTCAAAGAAGATGTAGCAATCAAAATGAAATTCTTGGATGAAAACAAAGCCAAAGTAATGCATAAACAATTGGTTCTGTTTCATAATGCATTCGCTGCATTTGCATCGGGCAATGCAGCTGCTTTGGATTCAACACTTAAACAATTCAGCATTAGACCACAGCCTAGTTCATTTCTGGAAAAA
>Sar184
GCACTGCTAAATGAACGATGGGTAGTGACAGCTGCACATTGTTTCACTGATGTAATAGATGAATCAACAGTGTTTGTAAAGCTAGGAAAATATGATCAAACTGAAACGGAACCAACGGAAGTGGTAACAAAAATCCAACATATTATAAAACATCCACATTTTTCGAATGAAACATTTGATAATGATATTGCATTAGTCAAATTGACTACTCATATACAATTTAATGATAATATTCGACCAATCTGTTTGGCTACATCGACCGATGAAGTTCGTGAAATGAATACGATTTTCTTTTCTCAAGACCATCATAATGATGATAATGGTGATGATGACAATCGAATTATAAAGTTTGGTATTGTAGCCGGTTGGGGTCGATTAAAAGAGAATGGACCGCTGCCACGATATCTACATAGAATACGATTGCCAATTATTGATTTACAACGATGTCGCCAATCTACAACATTCAAAGTAACGGATAATATGTTTTGTGCAGGTTATGGTAAAGAAATTGTTGGTGATGCATGTAAAGGTGATAGTGGTGGTCCATTAGTAATAGAATTTCATTCCCGTTGGACATTACTTGGTATTGTTTCTTGGGGTGAAGGATGTGGTCGACCCAATAAATATGGTTACTATACCAAAGTGAATAATTATGACAATTGGATAAGACGTTTAACCGCCATTCAT
>Sar185
AAAACTGGTGAAGTAACCGTTATTGCTAAATTTGATTATAAAGCACAAGGAAGTCAAGAATTGGATTTGAAGAAAAATGAACGTCTCGTCTTGTTGGACGATAGTAAAAGCTGGTGGAAAGTGTTGAATTCAAAAAATCAATCCGGATTTGTACCATCAAATTATGTGAAACGAGAAAAAACATCCATTTTTGATAGTATAAAAAATCGTGTAAAGAAAAAAGATTATAAAAATTCACCGGTTTCATCACCATGTTCGAATAAAGCGTTTATTAATATTGACATTAATAATACAATACCGACAACGCCAACAAATTCACATCGAAATAATAATATTGGTGATGCTACAACATCACCACCGCCGCCGCCAATCACATCATCCGATTCACATTCACCATTAATGATAAATGAAATATTGAAAATTGTTACAGCAAAATATAATTACGAGGCACAACAAACGGATGAATTGACTCTAGTCAAAGGCGATAAGATATCGGTGCTGGAAAAATCATCAGATGGTTGGTGGCGTGGCCGTACACCAAATGGTGAAACCGGATGGTTTCCATCAAATTACGTCCAAGAACAAGATGATGTTCTGAATAATAAAACTACAAATAATAATCCAGCAGATCCAAATGGACAAAATTTATATCAAAATGATGAACTACAAAATATCGTTTCATTAAGCCAGAATGGATCGCAGAAAAATTATTTTACATTAGATTGGGTCATTGCATTGTATCCATTTCAATCACAGAATAATGAAGAGTTAAGTTTTCAAAAGAATGAAAAATTAGAAATTGTCGAACGACCTGAAAATGATCCTGATTGGTGGAAAGCACGTAATGATAAAGGTGAAATTGGTTTGGTTCCTAAAAACTATGTGAAAATCATCAAAGACAATCAATTGATTGATTCATTGAATAATGATTTTAATCGTTTGGCTGTGGAACCGAATTTTAATGGATCATTAAATAATCCGAATCAAAATGATCTTAGTCATCAAATCTGGTACTATGGTAGCATTTCACGTGGTGATTGTGACAAATTATTAAATGAATATGGCCAAGATGGTGATTTTCTCATACGTGACAGTGAAACGAAT
>Sar186
ATGTCTTGGTTATTTGGCTATTCCAATCCACAGCGACCACCACAGCCACCAGGTATGCCTGGATCACCTGATGGTGGTGGTGGTGGTGTTTCAGGTGGTAGTGGTGGGGGAAGCGGTAGCGGTGGTTCTGGTGGCCTTTTAAATCTTTCCGGTAGCGGTGGTGGTAGTGGGAAAATGAATCCATATCAATTTGATTCATCTGCATTGGAACGTGCAGCAAAAGCAGCCAAAGAATTGGAACAATCTCGTTATGCAGAAGCTGCACTAGATTTAGCTCGACAACAGGAAACGACCAAACAGCTGGAATTACAGAAAACAATGAAAGAATATGAACAAGCAATGGCAAGCGCACAGATCGAAGCGAAAAAACAGGAACAAGAACATCGTCGACGTATGTTGGCAGAAGAATCAAAACAGGCTCAATTGAAAGCTCAATATGAAGATCAATTAGCACGAAAACGTTTCGAAGATCAACTGGCTCAACAAAGAGCAGCCAATGATGAAAATCTTAAACGTCAAGAAGAATCTGTAGCCAAACAAGAAGCTATTCGAAAAGCAACATTAGAAAAAGAGATGGAATTGCGTGCAGCAGCCGATGCTAAACGTATTGAAGCAGAAATTCGTGGCCAAGCACAAGCGGAACGACAAAATCGTGATATTCGACTGGAACAATTGAAGGCAAAAGCTGCCGAAGAACGAACAACATTATTGGAAGCTATAGTCACTGCTGGTGATGTATTCGGAAAAGGTTTTCGGGCATTCATTTCCGATTGGGAACGTGTATCAGCAACGGCTGTTGGTGTTACATTAATGGCAGCCGGCATATATACTGCTAAACATGGTATCGGTTTAGCTGGTCGTGTACTCGAAGCACGTGTTGGAAAACCATCATTAGTACGTGATACATCTCGTTTGAATATGATTGATGGCCTGCAACATCCATATAAAACAGTCAGACGATTAGCATTGAGTCGTAAACCAGCTGATGCATTAAGAGGTGTTATACTTGAACCAAGTCTTGAAGAACGTCTTCGTGATATTGCTATTGCTACGAAAAATACAAAGAAAAATGGTGGCCTTTATCGTAATGTATTGTTTTATGGTCCACCTGGTACGGGTAAAACGTTGTTCGCTAAACGTTTGGCTGAACATTCCGGTATGGATTATGCAATCATGTCCGGTGGTGATGTTGCACCAATGGGTCGTGATGGTGTTACAGCCATACATAAATTATTCAATTGGGCAACAACATCACGTCGTGGCCTTTTGTTGTTTGTCGATGAAGCTGATGCCTTTCTACGTAAAAGAGCTTCCGAAACTTTGAGTGAACATTTACGTTCAGCATTGAATGCCTTCCTATATCGTACGGGTGAACAATCTAATCGTTTTATGTTGGTATTAGCATCGAATACACCCGAACAATTTGATTGGGCCATACATGATCGTTTGGATGAATTGATTTCATTCAATCTACCAACATTATCTGAACGTGAACGTTTAGTACGGTTATATTTTGATAAATTTGTTTTGGAACCATCGGTTAGCCGTCGA
>Sar187
CTCAATCTTCAAGGTGTTGACCTTACTGTACGTGTTTTGACCACTGGTTTCTGGCCAACACAATCAAATTTTTTCCAATGCAATATTCCTATGATTCCTCGACAAGCTTTTAAACATTTTGATAATTTCTATCTGAACAAACATAATGGAAGAAAATTGACATTACAACCACAACTTGGTTGGGTTGATTTGAATGCCGAATTCTATACATCAGTGAAAAAATCTAACAATAATGATGAAATGAATAAGAATGTTGTGGCCAAATTGGACAATACTGTTTCATCATCGGCACCAAATGCAAATGTAAACAATGGATTATCATCATCATCATCATCATCGATACAATGTACAATAAAGCCACGAAAACATATACTGAATGTATCAACCTATCAGATGGCCGTTTTAATGTTATTTAATAATCGTCGTAAATTAACATATGAAGATATTAAAAATGAAACTGAAATTCCACCAAAAGATCTTATTCGTGCTCTACAATCATTGGCAGTTGGTAAATCATCGCAACGTGTCCTGTTGAAAAATCCAAAGACAAAAGAAATT
>Sar188
ATGTGTCTGGCTGATGGTGTACAAGTCAGCGTCCAATTGGATCGATTCGATGGTCTTATCTATGTAAAAGGACATAGTCAAGATCCACAATGCCGTCGATTGGTCACCAGTGGTGAAGGTGATTCTATTGATTTTAAAGTTTTATTCGGTCATTGTGGCTTGATTCACATCGATGGTGAAGCATCGTTTGTGTTGGTCATTCAAAAACATCCTAAACTTATCACCTATCGTGCTCGAGCTTATCATATTAAATGTGTTTACAATACCGGTGAAAAGACCGTTACGTTAGGATTCAATGTCAGTATGATCACTACCTCTGGAACTATTGCCAACACTGGTCCACCACCAACATGTATCATGTCAATCTGTACGTTGGATGGTAAAGAAATTAACAGCGCTGAAATTGGTGATGACCTTATACTCAAAGTGGATGTACAACCAGATTTCATTTACGGAGGCTTTGCTCGAAGTTGTTTTGCTAAAACTATGGAAGAAGAAGGCGAATTTCAATATGAAGTTACAGATGAAAATGGCTGTGCAACTGATCCAAGTATATTTGGCAATTGGGAATATGATCCACATAAAAAATCATTAATGGCTCGATTCAATGCATTTAAATTTCCAAGCAGCAATAATCTACGATTTCAATGTAATATCCGTGTATGTTTTGGATCATGTCCACCCGTTAATTGTGATGGTATCGATGCCTTTGGTCGTCGTCGTCGACGACGACGTCAAATTGAAGTTGATGAAGATGATTTCATACTTACCGATACATTTAAAGAAGGTGCACTTCGTGAAGAAATTATGGTACAATCGAATGCCATATTGACATTTGAAAAACATGGTTTACAACAATCGGAAAATATTGTCGAGAATGATTCGATTCATGTGGAAGATATTGAACATGTTTGTTTACCAAAACTTGGTCTAATCATTTCAATGATTATCACCACATTATTGGCATTAGTTGCTGTTGCTGTTGCCATATCCTGTTGGCTGATGGCTTATCGTCGTCGTCCAAAAGGTGTTGGGCCACTGCCTCATCCACCGGATTTTCCAAATCCATTATATACAACACCTGATCCATCATTGATTGAACCATTACCCGATTATTATCCATCAATGCAACGACATATG
>Sar189
ATGAATGATGGCCTATTATGTCGTTGTAGTTTGAAAGCACAACGTAGTGGCATCCGACATGGTATATATTTAGGTGAAGGACATTTACCTCCATGCGATCCAAATACGAATAATCGTCATCGGCTTTATCATTATGTTGTATCGATTAATCCGAAAATTAATTTTCTCGCCAATGCACCAACGAAAATCAAACATGATGATCATATTTATTATTTCGAAGGCTATTCATTATTCTCACATTTTCCGATACCGAATTCATTTCCATCATGTAAAATTATACGCTATAATATTGGCTATGAAATTACATTCGTTGAAGATGATTTTCCACAAAATTTTTGTGTCGGTGATCTTGATCTTATGTTTGATTATATTTTCTTGGAACTATTAGAATTGGTCGATCTTAATGTTAAAGCTAAAGATGATGATAATGGTTGTAATCGTTTCCATTTCATGCCAAGATTTGTTCGTCTACTAGAAAATGATGGTAAAGAATTACTTTCAATGAGTTTGGTACTCGAATATTTGTATCGAAAATCTCAACCATTAATTGATGACTCAAAATTAGACCACTATTCTCGTATGACCATACATGAATGGAATACATTTGCAACGAAACATAAAGGATATCTGATCACATGTCCATCAATGAAACCATGTTCGATACGTGTCGATCAAGTTGACCGTGAAAAAGATGATATCGTTGATGACGATAATAATCGAAATGCCGATCAAAGTCGTGATGATGATGATGATAAATTTCCCGTAATTGTTCACTTTGGAATTCGTCCACCGCAATTAAGTTATGCTGGAAATCCTAAATATCAGAAAGCATGGCGTGATTATGTGAAATATCGTCATCTATTGGCCAACAAGGAAAAAGTTACATATGATGATAAAGAAATCCTATTGCAAAAAGAAGAAAAACTACAGGAAATGCGATCAAAAAGTGATCTAAAACGTGATGTAACAGTGGTAGTTAGTAGTAAAGGATTCTATTGTACAGGTCTGCAATGTGACATTGTTCAACATTCATTGATCATTCCCGTATTAATTAGTCATTTAAGATTTCATTATTCCTTGCAACATCTCGAAAAGATCATTGGATATACATTCAATGATCGATCATTGTTGCAACTTTCACTTACACATCCTTCTTATAGAGAAAATTTCGGTACAAATCCGGATCATGCCCGTAATACGTTGACCAATTGTGGTTTACGTTATCTTGAATATGGTGACCGAAAGGTACATTTCATGAATACCCGTAAGCGAGGCATTAACATGTTGATCAATATTATGTCACGGTTCGGGTGTAATGAGGAGACCGTTTCGAATATCAACCATAATGAGCGTCTAGAATTTCTGGGCGATGCTGTCGTCGAATTTCTAACATCTATTCATCTTTATTTTCTATTTCCCGATCTGGAAGAAGGTGGCCTTGCAACATATCGTGCTGCATTGGTACAGAATCAACATCTGGCCGTATTGGCACGTAAATTACAATTGGAAAAATTTATGCTTTACGCTCATGGATCAGATCTATGTCATGATCTTGAACTAAGACATGCAATGGCCAATTGTTTTGAAGCATTTATGGGTGCATTATTTCTTGATGGCGGTATCGATGTTGCTGATCGCGTTTTTTCCTCTACATTATTTGATGGTGATGATGAACAATCTGGATTATTGCACAAGATATGGGTGAATTATCCACGCCATCCAATACAGATACAGTATCCGAATGGTGATCGTCATCTAATTGATAAGGTAAATCGTCTTCAGGAATTGGCAAAATTCGAACAAATGACTGGTATCGAATTTCAACATATCCGACTGTTGGCACGTGCATTCACACATCGTAGTGTTGGCTATAATAACCTAACATTGGGTTCAAATCAACGAATGGAATTTCTCGGTGATACTGTTCTACAATTAATTGCATCCGAATATCTTTATAAATATTTTCCCGATCATCACGAAGGACATTTATCATTATTACGTAGTTCATTAGTGAATAACAAGACACAGTCGGTTGTTTGTGATGATCTGGGCATTATCGATATGACACAATATAATTCGATAAAATCCGAATTAAAAACAAAAGATCGTGCTGATTTATTGGAAGCATTTATTGGTGCACTTTACGTGGATAAAGGTATTGATTATTGTCGTACATTTTGTGAGGTTTGTTTCTTTCCACGATTAGAACAATTCATTATGAATCAAGATTGGAATGACCCGAAATCAAAACTACAACAATGTTGTCTAACATTACGATCGGCCGATTGTGGGGAACCAGATATTCCTACTTAT
>Sar190
TCTCAAACAAGATTCGAAATATATTCCACACTACGGATGATCATTTCTGGATTAGGTTCAGCTGGAAATTCGATACATCGTGATGTCTATAAAAGCCTGAAACATGGAATGTTGGATAGATCCATGTCAGTTCGAGCTAATGCAGCTAGTTGCCTGCAGAAACTGATCGAAGTAGCATCATTTTTGTATACAACCGAAATTGAAAATGTTTTCTCGCTTTGTTTTCGTGCATTGGATGGATCCAATTATGAGGTTCGTTTGGCTATAGCTCAAACTCTTGGAACGGTTGTAGCGATCACACAAACGCCTTCGATTAGACAAAGTCTACAATCACTTCAAATATCGGCTAATTCGACAAAGGTGAAGATTTTTACCCTTGAAGAAGTACTAAATCTCCTGGCTTCGGGATTTTTACGAGGTGGAATTGGATTCTTAAAAGCTGGCGAAATGATTAAAGGTAGTTCGACGGCCAATCGTGAAATCAGAATCGGTGTCATTCATTCCTATGTAGATTTCGGTAATCGTATGGGCTATGAATGGATCGAACGAAATAGTCCGGTTTTATTGAATCATTTCTTCGAAATCCTAAGCAATTCAAAAGCCGTCTCCACACATTTAGATGCTATCCACAGTCGCAGATGTATAACATTCATTTTGAAAATGATCATCAGTACATACATTACGGAAAAGGGGCAATTTATGGCAATCAAAGAACTGGTGAAAATAATGTCACAATATTCACGTGTTGGACATGTGATGAGTACGAATCCAAAATCTCAAGATTCAGCAAATGCTGAAATAGAAAAAAATTCTGTTATACGAAATTCAATTGATTTACAAACCGCTCAACATATTCTGGTCGTTTGTCTGTTGGAAATTGGTACATTAATCAATCAATTAGGTGCTTCATGTTTGGCAATATTGAATGATACACATTTAAGTTTGATCGATAATGTCTGTTTTGTAATCAATCATCCAGCGCATATTGTACGATTATCAGCAGCATGGTGTCTACGATGTATATGTTTAGCCGTAAATAGTCAACTGACACCATTGATGGAACGTTCTCTAGAAAGGCTAGAAACATTACGTACAAGTCCCGAATCAATAAATGGTCATTCATATGTTTTATCCGCATTGTTTGGAACAGTTCGTTATACGCCGTTAGGCATTCCACAAAACAAAACGAAATTAGTATTCAACATTGCTGAAGATTTATTGCGAACAGCATCACAAAATAGTCGTCTTTCAATGCCAAGAACACAAGCTGGTTGGCAACTAATGGGCGCTGTATTATCATTAGGTCCGGGTCAGATTAAAAATCTTCTTCCCCGTTTATTATTACTGTGGAAGAATTCATTTCCACGTAATACAAAAGAATTGGATTCAGAAAAAGCACGTGGTGATGCTTTCACTTGGCAGATAACATTGGAAAATCGTGCCGGTGCATTGGCTGCAATGTCCAGTTTTTTAACTTATTGTTCAAAATTAGTAACCGATGAAATACGTCGACGATTATTCACACCAGTTGAATCAGCTATTGCAATGCTTGTATCATTGAATAGTCACTTTAAAACATTAGGACCGGCAATCAAAGGCAGCTATACAATGGTTCGATTGCGGTTATATCAAGTCCTGTTGTGTTTACCACCACAACTTTATGAAAATTGTTTTGCAAATCTTCTTCGTTTATTGGTTTCCGATTTAACTTTAACAGAGAATGTTGTCAACACATCAAGTTCATTGATTCGTCATCTAATTCAAACCAATGCTGATATTATACTTGGTTCATGGATTCAAGATACTGAACATAGTTTGGTAGAAGATCAG
>Sar191
TTTTATGAATTTTATAAACGACAAAATTATCGCCACATACGATTATTGTTGATGATAATTGTTTTGTTATTTATTTTTTATTTCATTAAAAATGTCCATCATTCATCATTGTCATCGTCAACGTCATCATCATCATCACTATTATCTGATCAATCATCATTATCATCATCATTATGGTTATCATCTATAAATCATTTTGATGATAATCTTGATTCAATGAAAAATAAATTACAATATGCTGTGATGATTGATGCTGGTTCAAGTGGTAGCCGTGTTTATATTTATGTATGGCCACCACATTCTGGTGATATGAGACAATTGCTCAAAATTCGTATGTTACGTGATCAATTAGGACATGATGTTTATCATTCAATAACACCTGGATTATCTTCATGTGCCTTGAATACATCATCAGCATCATTTTATATAACACCATTGTTGGAATTTGCTGCCGAACATATTCCAAAGGAAAAACATAAAGAAACACCACTTTATATATTGGCTACGGCTGGAATGCGTTTATTGGATACAAAAACACAAAATTCAATTCTGGATAATCTACGTCAAGAAATACCGAAAAAATTTTCATTTTTATTCACAGAAAATAGTGTGGCCGTTATCACCGGTAAAGAAGAAGGTCTTTATTCTTGGATTGCATTAAACTACATGATTGGTCGTTTTGATCATACAATTGAAAAAGGTCCATCGATTACAATCGAGAATGATGATAAACAATGGAAACGTATGAATACTGTCAGTATGATTGAAATGGGTGGTGCAAGCATTCAGATTGCATTCGAAATAACAACCAATTCACAATATAATCAATTGAAATCACGTTTTTCAAAGGAAAAATTTGCCAGTAAAATATTTGAAGTAAATCTTGGCTGCCATGAACATGATATTAATCATCAATATCGATTATTTGTTACAACATTTTTAACATTAGGTGCAAATGCTGCACGTAAAAATTATGTCGATTATCTAATTAACGAACAATCAACAAATCTACAATACCATAATAGTAGTTTGACAACCAGAGAAACGATACTATTTGATCCATGTTTATCGATCGATAGTTCTGAAACGATCAATACTACAAATCCTAGTCATACATCAACATTATCATCTACACAATATTTATATCATCTTAAAGGTAGTGGAGAATTTGAACGTTGTGTGGAAAAACTTCGTCATATGATCAATATCGATGGTATTCATTGGTGTCTAGATAATAATACATGTCCATTTGAAGAATTGAAAAATATTACTGTACCATTCATTGGAACGGATTTTTATGGACTTTCAGAATTCTGGTATTCAATGAACGACATATTTCATATGGGTGGCCCGTATAATCCAGATAGTTTTGCTAAATCATCTGGAAAATATTGTTCAACCAGTTGGTTAGTAACACAAGATCGTTATAAACGAAAACTTTATCCAAATGCTGATTTTAAACGTTTATTATATCAATGTTTTAAATCATCATGGATTTATTCAATATTACATAATGGATTTCGTATGCCAACGAATTATCAACAATTTCGTTCAGTATCAATGATCAATGATGAACCAGTACAATGGACATTAGGTGCATTAATATTTCGTACAAGATTTTTTCCATTACGTACATTAGATCAACAGCATGGTGTTATGAGTGAACATGTTGTTAATCCACATGAATCAACCAATCTTTATATTCAATATTTATTATTCACATTATGTATGTTGGCCGTTATATTCTGCATTTGTATCTATCTTCATCGTTTACAATCAATGTTGAATGTCGGTGGTGGTAGTAGTAATCATAATAATAATAATAATTATAATCAAATGGGAAAAAATTTCTATCCATCCAATGAAGAATTGGTACAGGAAACATATCCATTATATCAAGATGATGATCATAATGATTTTCATGATGGTAATAATAATAACAACGATAAATCATATCGTAAACAGCAACAA
>Sar192
TGTTTTGGTCTGACCGAACCTAATCATGGCAGTGATCCAAGTGGAATGGAGACCAACGCCAAATATGATCCATCATCTAAGACATATATTTTGAATGGTACAAAGACTTGGATCACAAATGCCCCAGTTGCAGATATTTTCGTGGTTTGGGCTAAGTGCGATAATAAAATAAGAGGCTTTATTCTTGAAAAAGGCATGAAAGGATTATCCGCGCCTAAAATCGAAGGAAAATTCTCTCTTCGAGCATCTGCTACCGGAATGATAATTATGGAAGATATTAGAGTACCCGAGGAAAACATTTTGCCTAAAGCTGAAGGATTAAAAGGACCATTCATGTGCCTAACCAATGCAAGATTTGGTATTTCTTGGGGCGCTATGGGTGCAGCTACCTCCTGTTTTGAAACGGCCAGAAATTACGTATTAGATCGTAATCAATTTGGTAAACCATTGGCCAGTAATCAAATCATTCAGTTGAAATTGGCAGACATGTTAACAGAGATTAATCTTTCCCTTCTATCCAGTCTACATTTGGGAAGACTTAAAGACAAAAATATGTTACAACCCGAAATGGTTTCGTTAGCAAAGCGCAATTCCGCTGGCAAAGCACTTGCCATTGCACGAGTTTGCCGGGATATGTTAGGCGGTAATGGAATCTCAGATGAATATCATGTCATAAGACATATGATGAATTTAGAAGCAGTCAATACATATGAAGGAACACATGATATTCATGCATTGATTCTTGGTCGATCAATCACAGGCATACAAGCTTTCAAA
>Sar193
ATGGATTGTCCACGAAAATGTAATTATTATCTACAAAGTTCCGGTGATAAAGTGATATCACCAAATTATCCGAACAAATATGATCCAAACAGTGATTGTAAATGGACATTAGAAGGACCAATTGGATCGGGAATGATTTTACAATTCTCAGAATTTGATACGGAAAATAATTTCGACCAAGTACAGATTCTAGTCGGTGGTCGTACTGAAGAGACAAGCACAACATTGGCTACATTGTCCGGCATACAAAACATATCGGCTCGTGCATTCACTACTGGCAGTAATCTAATGATAATCAAATTTCGTTCCGATGCTTCGGTAGAGAAACGAGGTTTTCGTGCATCATGGAAAACTGAACCATTAAAATGTGGTGGTGAATTCACAGCACAAACCTTTGCTCAATTTATCAATTCACCACAATATCCAAATTATTATCCTGGTGGTCTTGAATGTGTTTATGTTATAACGGCAAGTCAAGGTAAAACAATCACATTGGAGGTGACCGAATTAGATTTAGAACCGGATACCGATTTTCTACTCATTCGTGATGGTTTAACATCGAAAAGTTCACCACTTAGTCGTTTTAGTGGCAATATGACAATAGAGTTGAGTAAATCACACGATCGTTATATAGTTTCGACAGGAAATTCTGTTTACATTTATTTCCATTCAAATTTTGGCGTACATTCACGAAAAGGATTCTCTATCCGTTATAAAGCTGGTTGTGAAATAAATTTATTGTCCGATAAAGGTGTGGTCACATCACCGGCTTTTGGTGTGACAAATTATCCAACAAATCAGAACTGTATCTATCATATTTCACGCGAAAAACCGGCCGAAGGATCTGTATCGATTGTTTTCAATGAATTTGGTGTAACCAATGAAGATATATTACAAATCTATGATGGATTAGATTCATCTACAGCGGTTCCTCTACATCCAAGCCGTGGTTTTGGAACAAAAACTAAACCAACTGGTTTAACTTTGACCGCATCTTCTGGTCGAATGTTATTGCTATTCAAAACGAATGCCATGAAAGCTGCACGAGGATGGTCGGCAAATTTTTCAGCTGATTGTTCACCATTGACGATCGGAAAAAATGCTATCGCATCGGAACGTGGATCAATGTTTGGATCGAAAGTAGTTTTCACTTGTCCAGTTGGTCAAGAATTTAGCACTGGTGTTTTGAAATTAGAAACTGAATGTTTAATGGGTGGAAAATGGTCATTGGATACTATACCCAATTGTCAGGAACGATATTGTGGTCCAGTACCACAGATTGACAATGGTTTTGCTGTGGATGCAACAAATGTTACTTATCGTGGTATTGCCACTTATCAATGTTATGCT
>Sar194
CATGATAATGATTGTGGTGATGGTTCAGATGAACATCGTAATTGTACATTCCGTGAATGTCATGATGATGAATTTTCATGTCGTAATACAAAATGTATACGTAAAACATATCTTTGTGATGGTGAAGATGATTGTGGTGATAGTAGTGATGAAAATCTTTCACAATGTAAAACAAAAAAAGCACCAACATGTCCGGATGGTCAATATCGTTGTAAAAATGGACAATGTATTCCAATGGAACGTGTTTGTAATAAACATATTGATTGTGAAGATGGTAGTGATGAATCACCACATTGTAATATAGATGAATGTGCCAAAATCGATATTAATCGTTGTGAACATAAATGTATTGATGATCCTATTGGTTTCCATTGTCAATGTAATGATGGATATAAACTTATGAAAGATCAAAAAGCTTGTGAAGATATTGATGAATGTTCAATGATGAAACAAAAATGTAGCCAATATTGTTTCAATACACCTGGATCATTCAGTTGTAAATGTAATGATATCTATTATGAACGTGAACCAGATGGTCGTACATGTAAAAGACGTGACACAGACGTACAACCATGGCTCATATTCAGCAATCGTTACTATATCCGTAATTCCAGTGTCGATGGTTCAATTTATAATCTAATTAAAATGGATCTGAAAAATGTCGTAGCATTGGATTTTGATTATCGTGAAGAACGACTTTATTATGCCGATGTTGGTAATAAAACAATCAATCGTATTTTTATCAATGGAACTGGTGAACAGAATATTGTTCGTCATGAAGCACATGGCTTAGAAGGTATGGCTGTTGATTGGATTGGAAGAAAATTATATTGGATGGATCGTACAAGTAAACATATTGAAGTAACCGAACTGGATGGAACGCGAAGAAAAACATTACTATCTCGTGGAATATCTGATCCTCGTGCTATTGTTGTACATCCAAAGATTGGTTATCTATTTTTCACCGATTGGGGTCATCATTCATGTATCGGTAAAATGGGAATGAATGGACAGAATTTTTCACGAATCATCACTTATGAACAGAAACTTGTATGGCCAAATGCATTGACAATCGATTATTTTAGTGATAAAATATTCTGGGCCGACGCTCATCTTGATTATATTGAATATGCTGATTTTGAAGGAAGAAATCGACATACTGTTCTCAGTGGTAATTCCGTTCCACATGTATTTGCTTTATCCGTATTTGATGATTGGCTTTTCTGGACCGATTGGAATACAAAAGGTTTGGCCCGAGCGCATAAATTTACCGGAGAAAATTATCAAGTGCTTCGTAATACATCTCATCGACCATACGATATTCATGTATATCATCCATTGCGACAAATTCCATATGATAATCCATGTGGTGATAAAAATGGTGGCTGTTCACATCTTTGTCTCATTGCACCGGAAGGACAAACATTCACTTGTGCTTGTCCAAATAATTTTGTTCTACTTCGTGACAATAAAACTTGTATAGCCAATTGTACACGTGGTCAACATCGATGCGGTTCAAATGATGATCGTTGTATACCGATATTCTGGACATGTGATGGTGATAAAGATTGTCAGGATGGTTCGGATGAACTAAATTGTCCACCATTCCAATGTAAACCAGGCATGTATCAATGTAAGAATAACCAAACCACGTGTTTGTCACGTATTCGAATTTGTGATGGTGTTCGTGATTGTCAGGATGGTTCGGATGAAAGTTTTTGTGATTCTGATTGCGGTGAACATAGTTTCAAATGTCAATCTACAGGTCGCTGTGTTCCAAGCTCTTGGCAATGTGAT
>Sar195
ATGCAAGTGGCCGAAGTGAATGATATTAAAACCTATAATCTTAGCCAGGGGAAAACAATTCCTGAATGGCTTTCTGATCGAAAGAGACGTCTGCTGCTCAAGAAGAATGTCGATCTTCGACGGCGAATTCAATTGATACAAGATTTCGATATGCCCATCGTTAGCAATACAGTGAATATCTCACCGGATGGACAATATATTATAGCATCGGGCGTTTACAAGCCAAGGATACGCTGTTTCGACGTTGAACAATTGGCAATGAAATTCGAAAGATGTTTGGATTCTGAAGTGATCAAATGCATTGTTCTGTCCGAAGATTATGGAAAATTATTATTATTAGAAGCTGATCGATGGATTGAAATTCATTCACAAGCGGGATTTTATTTTAAAACACGCCTACCGAAATTTGGTCGTGATCTTGCTTACAATTATGCTACATGTGATGCTTTATTTGTTGGCAATAGTTCGGAGATATATCGGCTTAATCTGAGTGTGGGCACATTTTTAAAACCATTCGAAACGAATTGTTTGGCATTGAATGCGATATCAATAAATCCCGAACATAATCTAATTGTTGTTGGCTCGCAAGAAGGTTTTGTCGAAGCTTGGGACCCACGAGTTCGAGAAAGAGTCGGCACATTGGATTGTGCTTTGGAAAGTCTACGAAATGATCCGAATAAAGTAAGCAAAATCCCATCAATTACTTCGATCAAATATCGCGATGGTCTAACGATGGGCGTTGGAACGTCTAATGGTCAGATATTACTATACGATATTCGTGCTAATAAACCATTCTTAAATAAAGATCACATGTATGGCCTACCGATCAAGACTATTGAATTTCTCGATGGTCCTTTGAATCTAGTTGCAACACTTGATTCTAAAATAATCAAACTATGGAATCGAAATGATGGTACACCATTCACAGCTATTCAAGCTGACAATGACCTCAACATGTTAGCAGCCTATCCGGATTCGGGCATGATGTTCGTAGCGAATGAATCACCAAAAATTTTAACCTATTACATACCGGCTGTTGGACCTGCACCAAAATGGTGTTCATTTTTGGACCGTATAACCGAAGAATTAGAAGAATCAACCGAGAATGTCATTTATGATGATTATAAATTCGTTACCGAAAATGAATTAGAAGAACTTGGCCTTAGCGATTTGATCGGTACAAATCTATTGCGGGCTTATATGCATGGATTTTTTATCGATATGCGGTTATATCGTAAAGCTTTGGAAATATCCAAGCCATTTGTTTATGAAGAATATCGCAAACAAAAAATTAAAGAAAAAATCGACTCAGAACGCATTGATCGTGTACAGATAACCGATGAATTGCCGAAAGTGAATCGTTCATTAGCGGAAAAATTAATTATAGCTGAAAAGGAACATGAAGAGAAAAAGAAACAAAATAAGACTGTTAAATACAAACCTAATCCGTTGAAAGATAATCGATTCTCGGCCTTATTTGAAGATCCAAATTTCGAAATTGATGAAACAAGTGATGAATTTCGTCTTTTGAATCCAGTATTATCACGATTAACCAAAAACGATTCAAAAAAATCAACTATTGTCGATAATGATGATGAACAAACCAAACCAATCTATGCCGATATATTTGAAGAAGATGATGTTCTCAATGATAGTATTTCATCGGATTCGGATGAAGATTTAATGTTTGGCAGAAAAAATGATGAAGAAGAAGATAACGAAGATGAACTAAAAAATGAACACAAAAATTTTTCAAACACTGATGATGATGATGATGATGATGATAATTATGTAGATGATAACAAACACGATTTGGAGAAAAATAAACTACAAAAACGAACAGTGAAAACAAAATTATATCATCTAAAATCTGGTAAGACGTATGATGATCTCTATAGCCACACTAAGAATGATAAAAATCCAAACCACCATAATGATGGTAATGATCAACAAGTTGAACGTCAAACATTTGAACAACGATTGAAATTGGTGGAAAAAGAGAATAAAAATAACCGATTGTTACAAGGTAGTAGTGGTGGTGGCGGTATCAATGGGAATCGTATCATGACTTTTGTACCGAAACAACAACGAAAAACAAAAACAGATGAAGAACAAAATGTTAACAACAATCGCCAAATTGAACATAGAAAACAGAGAAAAAAATTGGTGAGAAAAACTACGGGATTAAAATTCAATAAGAATGTTTTTGGA
>Sar196
GGTCTCGATGTTACAAAACAAAAAGAAATTGATGACTTGTTGATCCAATTGGACAATACACCCAACAAACAAAACCTTGGTGGTAATGCTATCCTTGGTGTGTCCTTGGCTGTGGCTAAAGCTGGCGCTGCCAAAAAGAAAGTTCCATTGTATCAGCATATTTCCGACTTGGCTGATATCAAAGAATTTGTATTACCTGTTCCAGCATTCAATGTTATCAATGGCGGTTCACATGCTGGCAATCGTTTAGCCATGCAAGAATTCATGATTTTGCCAACAGGTGCATCATCGTTTACTGAAGCCATGAAAATGGGCTCTGAAGTTTATCATCATCTTAAGAATGTTATCAAACAACGTTATGGCTTGGATGCTACCTGTGTCGGCGATGAAGGTGGTTTTGCACCAAACATTCAAAGCAACAAAGAAGCTTTGGATTTGATTATGACATCCATCCAAATGGCTGGCTATAGTGGTAAAATTGATATTGGAATGGATGTTGCTGCTTCAGAATTTTATCGTGAAGGCAAATATGATTTGGATTTTAAGAATGCTAATTCAGATAAATCAGCATGGTTGGAACCATCTCAATTGGCCGACGTTTATCGAGGATTCGTCAAAGACTATCCAATTGTTTCAATTGAAGATCCTTTCGATCAAGATGCTTGGGATGATTGGACTGCTTTCACCAGCAGTGTTAGTTGCCAGGTTGTT
>Sar197
CAAATCGTACTCTGGGATAACCGTTCTGGAAAACGTGTTCCTGTCCAACGTAGCCCTTTATCGGCTTCCGTACATACTCATCCGGTTTATTGTTTAAAAGTCGTCGGAACTCCTAATTCTCATAATTTAATTTCAATATCGAACGATGGCAAGCTATGTTCGTGGAGTTTGGACATGTTATCGCAACCACAAGAAACAATGGAACTATGTCAGCAAAAACAATCCCGTTTGATTGCTGTCACATCAATGTCATTTCCACACGCTGATTACAATAATTTTATTCTCGGTAGCCAAGATGGTGCTGTTTATTCGGCCTGTAGACATGGTGCTAAAGCTGGTATATTGGATGTGTTTGAAGGACACCAAGGTCCTGTAACGGCTGTTGATTTTCACAGTGCTACATCGCTGACACATCAGGTGGATCAACAACTATCGCATCTATTTCTTACTGCATCGTTCGATTGGACCTTTAAACTGTGGAGTATGCGTGATAATTCAACTTCCACGAAATTGTTGTATTCATTCGAAGATGGTAGCGATTATTTATATGATGTTAGGTGGTCACCCATTCATCCAGCATTGTTCGCCACTGCCGATGGCCTTGGTAAACTTGATCTTTGGAACTTGAATCAGGATACAGAATTACCAACATTATCAACAATCGTCGAAGGGAATCCTGCCTTGAATCGACTAATATGGTCTCCTAATGGACAGCAAATAGTTGTAGGCGATGATAACGGAAAAATCTGGGTCTACGATGTAAGCGAG
>Sar198
ATGAAGAGATCGGGATCGGAAAAAAATGATTCCCATATTGTGTCCAAATCACCACGGTTACTAAATTCGGGTAATGATGAAATTGATTCACTCGAAATCAGAAATCAAATCAAAGTTTGTGTCCGTATTCGCCCATTGAAATCAATTGAATTGGAAAACAATACTAAATCAATAATCGAATTTATCGATAAATCAGCGCTTGTATTCGATCCATATAAAGAAGATAATCGATATGAATATCATGGAAAACGATATAAAGAAATTGGCAAAAAAGCGAATAAAAATTTAAAATTTAATTTTGATCGTGTTTTCAATAATGACGAAGATAATCTTACTGTTTATAGTGAAACTACAAAAAATTTGGTCACTTCTTTACTTGCTGGCTATAATTGTTCCGTGTTTGCATATGGCTCAACTGGTTCTGGTAAAACCCATACTATGCTTGGCTCATCAGATGATCCTGGTGTTGTTTTTTGCACCATCATGGACCTATACAAACATATTGAGGAAAAAAAAGATCGAAATCTTGAGCTGAAAATTTCCTATTTCGAAATCTATAATGAAGTTATTTATGATCTACTTGATCCAAAATCCGGCAAGCCATTATCTGTTCTAGAGAATGTTAATAAAAGTATTAACGTTCAAAATCTTTATGTTTATCAACCAAAAAATGCAGCAGATCTGATTGAACAGCTTGAATTTGGCAATAAAAATCGTAAACAACATCCAACCGATGCCAATTCCGAATCATCACGTTCACATGCCGTATTTCAGATTACATTACAACGTAAAGATTTTTCCAATGATCAAAGAATGGCTATTCAGGTTTCGAAAATGAGTTTAATCGATCTGGCTGGAAGTGAACGAGCAACGAATGCATATAAAACATATCGAAGTAATAGTTTACATCGTGAAGGCGGTAATATTAATAAATCATTACTATCATTGGGTAATTGTATTCATGCATTGACAAGTAAGAAGAAAAATGTCTACGTTCCATATCGTAGTTCGAAATTGACATTGATTTTACGTGATTCATTGGGTGGTAATTGTCAAACAGTAATGATTGCAACGGTTTCACCATCAGCAAATCAATATGAAGAAAGTCATAGTACATTGATTTATGCGGAACGAGCTCAAGGCATACAATTGAATGCCCATAAGAATAGTATATTGGTTGATGTTAAACCACGAGATTATAAATGTGTGAATGAAAATTTGTACAGAGAAAATGCTAAACTGCTTAAAATAAAAGAAGACCTTGAACAACAATTGGAAAAATATAAGAATCACGAGAAATTTGTTCCGGATAATCCAATCAATGCATCGATGGATTCATTGGCTAAATTAAATTCGGTCAAAGAGAATTTGGATCATCTTTTCGAACAACGTATCGAATTGCGTTCGGAACTTTTGAAATGTGAACATAATCTAAAATTGTTGGAT
>Sar199
ATGCCTCGTGGACGACCACGGATAAGCCGTGATGGTGAACCAAATTATTCTTCAAGTTTTAATTCTGATGAAAATATAACAGATTATGTACCAGATGCTTCCATCACAAATGATGATTCAAATGATACTTATGACGATGATTTTCGTACACGAAAGCCACGAGGTAGACCTCGTGGTCGACCAAGGGGACGACCATCAGGTGGTGGCCGTACATCGACTAACCGTCAAGATTTGGATCAATTGAATACGAGTCGACCAAGTTTAGAAGAATCCGATAGTATTTATGAAACTGTACGACAAGGCCGTTCTGTTCTCCAATCTGTCGTCGATGAATGGATCGAAATCTATCGACAAGATCGTGAAAATGGTATCATACATTTGATGCAGTTTTTTATTCGATCATCCGGTTGCAAAGGAAAAATTACAACACAAATGCGACAAGCATATGATAATGCTCAGATTATTCGTGCTCTGGTGGATGAATTCGATGAAGAAACGGGTGATTATCCACTAATTATGAATGGACCTCAATGGAAAAAATTTCGCTCCAATTTCTGTGAATTTATTCACACGCTGATTCGACAATGTCAGTATTCGATTATTTATGATCAATTTTTAATGGAAAATCTTATATCATTATTGATCGGATTGTCCGATTCGCAAGTACGAGCTTTTCGTCATACAGCGACACTGGGCTCGATGAAATTGATGACAGCATTGGTTGATGTTGCCCTTACGTTAAGTATCAATTTGGACAATACCCAACGACAATATGATGCTGAACGACAGAAAAACGCCAACATGAATAAACGCTCAAGTGAACGATTAGATATGTTGATGAGTAAACGTAAAGAATTGGATGATAATAATGAAGATATCAAAACAATGCTTGGCTATCTATTCAAATCAATCTTTGTTCATCGTTATCGTGATACATTCCCGGAAATACGTTCAATTTGTATGTATGAAATCGGTATCTGGATGAAACGTTTGCCTGGAATATTTCTGGATGATTCCTACCTGAAATATGTTGGCTGGACATTACATGATAAGGTTGGTGATGTACGATTAAAATGTCTCAATTCTTTGCTACCATTGTATGAAAGTGAAGAGATCTCAAGAAAAATGGAATTATTTACGAATAAATTCAAAGATCGTATCGTATCAATGACGTTGGATAAAGAACCAGAAGTAGCCGTTATGGCTGTAAAATTGGTCATCAACATTCATAAACATCATCCTGATGTCTTGAGCGATAAAGATTGTGAACATGTCTATGAATTGGTATATGCAACAAATCGTGCAGTTGCACAAGCTGCTGGTGAATTTCTGAATGAACGATTATTTCAAGTGGATGAAAATGCAACGGCTAATTTGCGAACACGTCGTGGTAAAAAACGTTCCATACATACATTATTGATACGAGATCTGATACAATTCTACATTGAAAGTGAACTTCATGAACATGGAGCATATTTAGGCGATAGTCTAATTGAAAGTCATCCGATGATGAAGGATTGGGAATGTATGACCGATTTGATGATTGAAGAACCTGGACCTGAAGAAGAAGCTCTCGATGATCGCCAAGAAACATCATTGATTGAAATTATGGTCTGTGCCATTAAACAAGCATCCACTTGTGATTCACCGGTTGGCCGTGGACCACAACGAAAACAATTGACCTCAAAAGAACAGAAAACATTGCACGAAGATCGAATGAAAATATCCGAACATTTTATTCAAGTGTTGCCAATGTTATTGAATAAATATAAAACCGATCCGGAAAAAGTTGCCAATTTGTTGACCATACCACAATATCTTGATCTAAACGTTTTCTCCAAACAAAAAGATCAGCTCGAAAATCTTCTCCGATTGATCAATGAAATTGTCGACATTCATTCGGACAAAGAAGTGTTGGAAGTGGCAGCCAAAACATTTGAATATCTTTATGATGAAAATTTTTCCTTCAGTAAAAATGTCAATATTTATAAAGGCACATTGATCGATACGATTTGCACGAAATATAAAGACGCTATTGAACGTTATAATCAAAATCCATCTGGGGATGAAGAAAAATTGATGGTAAATTTACAGCTGAAAAAAATATCCGTTCTTTATGCTTGCCATGATTTGACCGGTTGGAATTTGTGGGATGATATTTTTGAACGTTGGATCAAAACGGCCAATCATGAAGGCGAATATATTCCGATTATGGCCGTAAAATTTTCCATCATATCATGCCATATGAGTCTTGTATGGGAATTACATCATCTTTCACAATCACGACAGGCAGTTGATCGTGCATTGATTGTCAAGAATAAATTGAATAATTTTATGCATGAAATTCGTTCACTATTGAATCATAATAGTTCAGATCTTGAAGAAGAG
>Sar200
GATTCATGCGAATTTTTGCATGAATATAACATGTCCAAGATGCCTGAATGTTATTTCTATTCAAAATTTCGTGCCTGCAGTAATAAAGAATGTCCATTTTTACATATTGATCCGGAAACAAAGATAAAAGATTGTCCTTGGTATGATCGTGGATTCTGTCGCCATGGCCCCAATTGTCGTCATCGTCATACACGTCGTGTTGCATGTCTAAATTATCTTTGTGGATTCTGTCCGGATGGTCCTGGCTGTAAATTTATTCATATGCGTTTCGATATACCTATAAGTGCAGCAAATTCAACCGATCCATCAGCACCGAAAAAACCTGGTGTTATTTGTCATTATTGTAATGAAGTTGGCCATAAAATTTATACATGTAATCAGATTCCACCTGAACAGCGGGATGAACTTATTCAAAGATTTAGCGAACAG
>Sar201
GTTGAAAATAATAAACGTTCCGTATTATATAATTTTTATACAACATTTCAAAGTCATGAAGCTGAATTCGATTATCTCAAAAGTTTAGAAATTGAAGAAAAAATCAATAAAATCCGATGGCTTAAAAGAAAAAATGCTGCTAATTTTTTGCTTAGTACTAATGATAAAACAATTAAATTATGGAAAATTGCCGAACGAGATAAACGTGTGGATGGTTTTAATTTAAAAGATGATAATGGCCAGATGAGAATCATTGATCCTGATTCTGTAACATCGTTACGAGTGCCAAAAGTAGTACAAAGCAAATTAATGATTGAGCCCACACCAAGACGAATATTTGCCAACGCTCATACATATTTGATAAATTCAATATCCGTCAATAGTGATCAAGAAACTTATCTTTCTGCGGATGATCTTCGTATCAATCTTTGGAATATTGAAATCAATGATGAAAGTTTC
>Sar202
AAGTGCTTACGAAAAACTTTTGTCGTAATCAAAAAGATTGTAATCAATCAACCAATGGATACATTAAAAGTTGCCGTTCCAGCAATCGTATATTATGTACAAAATAATCTGATTTATGTTGCCGCAACACATTTGGATCCAGCCACCAGTCAAGTTACGTATCAATTGAAAATTCTAACTACCGCATTGTTTTCAGTGTTTATTCTGAACAAAAAATTGGTCATATTTCAATGGTTTTCATTGATATTACTTTTTATTGGTGTTGCATGTGTTCAGCTTACACAAAGTAAACCAATTAACCAATCACAGAGTCCACATAAGCAAAACATTTTGATCGGTTTTATGGCCATACTTACTGCATGTGTATTATCTGGATTTGCTGGCGTTTATTTCGAAAAGATATTGAAAAACAGTTCGAATATATCATTATGGATCCGAAACATTCAATTGAGTGCCATTGCAATACCATTTGGATTGATTCAAGTTTTCATTACTGATCTCGAAACGATACGAGAAAGTGGTTTCTTTCATGGCTATACAATACTAACTTGGACTGTGATATTTCTTAGCGCTCAAGGTGGCTTATTGGTTGCCGTTGTCGTTAAATATGCTGACAATATTCTTAAAGGTTTTGCTACATCCATTTCGATTATCATCTCATGCATTGTATCGATCTATGTATTTGATTTTATCGTTACGTTTCAATTTTTAATTGGTGCCTCATTAGTAATCAGTTCGGTATTTTTATATAATAAACCGGATATGATTTCCAGCGAATCAGCTAATCGTATGATGAAAATGTTTTCGGCAACTCGAAGA
>Sar203
ATGTTTATAAAAATGATCTCAAGAACGATAAGATCATATCAATTCCCTCAACGGATACGAATTGTATCCATTCGTTTTTGTAGCAATAATTCAACCGATTTGAAAGAAAATGAAAAAATTACCGACATTCAAAAACAACGACAATTGGATTCACAATTACATCTGGTCAAATCACGTCTGAAAATAGATCCAAGAGATACAAGTATCATACTGTTTCCTGGACAAGGTAGCCAATTTATTGGAATGGGTTCGGCCATTTTTGATACACCAAATGTAGAAAAATTATTTGCAAAAGCCAAAACAATACTTGGATATGATTTGCTGAAACTTTGCATCAACGGACCAATAGAAATGTTGAGTAAAACTGAACATTGTCAGCCGGCAATATTTGTCACATCATTAGGAGCAGTTGAATATCTACGCCATAGGCAAACAAATGAAGTGGAATCATGTGTAGCTACCGCTGGATTTAGTATCGGTGAAATAACTTCGTTAGTGTTTGCTAATGCCATGTCATTTGAAGATGGTTTACGTCTTGTCAAACTTCGTGCCGAAGCTATGCAATTAGCTTCAGAAACGGTACCGTCAGCAATGTGTACAGTATTTTTGTACGCTGATGCTGAAATCAAAATGGCATGTCAAGCTGCCCGAGAATGGTGCAAACGATTACAGATACCCGAAGAACATGCCGTTTGTTCAATAGCTAATCACCTGTTTCCCCATTGTAAAGTGATTGCTGGTCATGAAGAAGCCATCAAATTCTTGCAGCTAAATGCAAAAGATTTTGGTATCAAACGAATGCGACGTTTACCTGTTTCTGGTGCATTTCATACAAATTTAATGAAACCAGCCAAAAAAGTGTTGGAAAAAGTACTAGAAAAGATTCATCTAGAAATACCATTAATACCTGTATATTCAAATTATGATGCTAAAATTTATCGTTCTGTGAATGAAATACGTGAAAAATTAGCACTACAAATTTGTTCACCAGTAAAATGGGAACAAATTCTACATCGAATGTATGATCGACCAGATGATACACCATATCCACAAACATATGAATGTGGTCCAGGAACTGGTTTATTATCAACACTTGAAATGGTTAATCGTGTTGCACGTAAACATAGTAAACATGTCAAAGTT
>Sar204
GGCGAAGGGCTTGATGTTCTTGGTCGCGAAAATCGGACTCTCAGATCATATTCCTTTACTATTGAACCGGCTCTAAATAAGAAATTCTCATTTGGCAATGTATCACCCGAAACTGAGGCTAAAGAATCTGTTAAATTAAATCTATGGCAATTGCATTTTATTGAATATGGCCGTGGAATAACCTGTTATCGTGTGGCCAAAACTCGTGATCTTATATTGCAAGGAATTCCAGACGAACTTAGAAATGAACTATGGCTTCTTTATTCCGGAGCTATTAATGAAAAAGAGACAAATCCTGGTTATTATGAAAAACTGGTGGAAAATTCTATGGCTGTACAGAATGTTGCTTCGGACGAGATTGAACGTGACCTTCATCGATCACTACCGGAACATCCAGCTTTTCAATCTGAAGTTGGCATCAACGCTTTACGAAGAGTGTTGAAAGCCTATGCTCATAGAAATCCAAACATTGGTTATTGTCAAGCAATGAATATTGTTGCTTCCGTTTTTCTTTTGTACGCCAATGAAGAAGATGCCTTTTGGTTGTTGGTTGCCTTATGTGAACGTCTGTTGCCCGATTATTATAACAAAAAAGTTATAGGTGCTTTAGTGGATCAAGGAGTTTTAGAAGAATTGGTTAAAGATCATTTACCTGAACTTTATAATCAACTATTACATTTGAGAATTTTACCAATGATTTCATTATCGTGGTTTTTGACCATATTCTCAAGTGTCATGCCTTTTGAATCGGCTATCAATATTGTTGATTATTTTTTCTATGATGGGGCTAAAGTCGTCTTTCAAATTGCATTACGGATATTGAATGCAAATGAAGAAGCATTAAGAAAATGTAAAGATGATGGTGAAGCTATGACTGTACTTAGTGGTTATCTGGAGAATATTGTCAATCCAGAAGCCAAAGTACCACATATGGTACATTCATTTTCATATGGAACAGCTAGTAAACGTGCTAGCCAAAAAATGACCGACATTAAAGATTTGATCAATGAATCTTATAGTAAATTTAATTTTATAACAGCCAATCAAATTGAAAAATTAAGACTTAAACATCGTATGACTGTGGTTCAAAATTTGGAAGAAACTTCAATTAAAAATACTATTCGTACATTACAAAACATTCCGATTATTGCTCATTATTTGACCTATGAAGAAATATTTAGCATGTATATGGTATTGAAAGAAGAACAATTGAAACAACAATATTGGGGTCAAATTAGTTCAACAACATTATTGGAAAAGAATGATGTATATTCTTTTAAAATCGATATTGAACAATTTCGTTGCTATTTTATTCAATTTGTTCCATGGAATTGTGATAATATTGAAAATTTAATTAGCCGTGTTTTTCAATTTCTTGATGAAAATCATCACGGTTCAATCGGTGCATATCAACTATTATTCTGTATGGTTATTTTCATCAAGGCTGATGTGGAACTACGGCTGAAATTTTTATACGCCATACACTTGTTAGATATTGAAAATGGGACAACAAACATGAATGATGATAATAATAGTAAACATACTGATGATAAATCCAATGATCAAGTAGAAACCGCATCCGAAGCGATGGAGTTTTTTCAAGACAAAATTTCACCACAAAAATCATCCAAAGACGACCAAATTAATCTTGTAGAAATTGATAATGATCAAGATGATCATCCGAAAGAACCACAGAAAGAATTCACACTTTCTGCTTTTTATATTTATTGCCCATTA
>Sar205
AATCTTGTACAATTATTGAATACAAATGATATCAATATTGTTACATGTGCTGCTGGTATTCTTTCCAATCTAACCTGTAATAATCAGGCAAATAAAACGATTGTCTGCCAGGTAGGCGGTATTGAAGCATTAGTTCGTACAATCATACAAGCTGGTAATCATGAAGAAATAACCGAACCGGCTGTTTGCGCACTACGTCATCTGACCAGTCGTCATGCTGAATCAGAAATGGCACAGAATGCTGTACGATTACAGTATGGATTACCTGTAATCGTAAATCTATTGAATCATCCAAGCCGTTGGCCATTGATTAAAGCAGTTATTGGTTTAATTAGAAATCTGGCTCTATGTCCAGCTAATCATGCTCCACTCAGGGAGAATAATACAATACAACGTTTGGTTCAATTATTGAATAAAGCGTACCAGGAAACACGACAACGTAATAGTATGACATCAAATGGTAGCCAGAATATAACGGCATTAACCGATGGTGTACGAATGGAAGAAATTGTTGAAGGCACCGTTGGTGCATTACATACATTGGCCAAAGATCCACATAATCGAGCCGTTATTCGTAGTTTGAATGTTATATCAACATTCGTTCGTATACTTTATAGTGATGTTGAAAATATTCAACGTGTTGCCGTCGGTGTTCTTTGTGAATTGGCTACCGATAAAGAA
>Sar206
CCTAATAATAGGGGAAAAGCTCCACTACCACAAATGCAGCCAACAACAATCGGTCAACATGGCCAATTTACTGGATCATTGGTCGTTGGGTCAGCCGGTACCGGTGGTAATGGTGGAGGGGGTACATCCGGTCCAATTGGTAGTGTTGCACCAGGAAGTTCGGTTGTTCCATCAACGAGTGGTCTACAAGCAGGTGGTGGAGGGAACGGTAGTTCCGGTGGTAGTGGTAGCAGTGCAGTAGGTGATCCTGGCTATTCTGGACCAAGATTTATCTCACCACGGCGACCTGATTATGGCCATTATGGATTTCCTATCCATTTAAGAGCAAATCATTTCCAGATAACTATGCCGCGTGGTTTTCTCCATCATTATGATGTGACCATTACACCGGAAAAATGTCCAAGAAAAATCAACAGAGAAATTATCGAGATAATGGTCCAAGCATACAACAAAATATTTGGCAACATAAAGCCCGTTTTTGATGGTCGAAAAAATATTTACACGCGTGATGATTTGCCTATTGGTCGTGACAAAATTGAATTGGAAGTAACACTACCTGGTGAAGGAAAGGATCGAGTGTTTCGCGTTGCAATCAAATACGTGTCCAAAGTGAATCTTGATTTGCTTGAAGAAGCTCTCGAAGGTAATGCTCGTACAATGCCACAGGATTCGATACAAGCATTGGATGTTGTCATGCGTCATTTGCCATCGATGACATATACACCGGTTGGACGTTCGTTTTTCTCATCACCCGATGGTTATTTCCATCCTTTGGGTGGTGGCCGTGAAGTTTGGTTTGGTTTCCATCAATCAGTACGTCCATCACAATGGAAAATGTCATTGAATATCGATGTATCAGCGACTGCATTTTATAAAGCGCAACCAGTGGTCGATTTCCTAATGGAAGTATTGGATTTGCGTGATTATGAACAATGTCGTAAAAATTTGTCTGATTCATTTCGTGTAAAATTTACCAAAGAGATCAAAGGTCTTAAAATTGAAATCACTCATTGTGGTACTATGCGACGAAAATATCGGGTATGTAATGTTACCCGACGTCCTGCACAGCTACAGTCTTTCCCATTGCAACTTGAAAATGGTCAAACAATCGAATGTACTGTGGCCAAATATTTTCTGGATAAATATAAAATGAAATTG
>Sar207
GCAATTTATGCTTGCCATTTTAACAATGGTATTGGTGAACCAGTCAAATCTGAAACGGTATTACGTGTGGAACATACACCAGTATTACGTCATACGTATAATCGTGTTGCATTCGATGTTGGTGAAACTGCCGTATTACAATGTAAAATGTCTGCATATCCTATGCCTAAATTTGAATGGTTTTTTAGTGGAAAAATGTTGGATAATTATTTTAATGAACGTTATCAAACAAATAGTACAGAATTACCGGATGATATTCATGTTGGATCATTATCGATTCGTAATACGAAAGAATCCGATTATGGTGATTATACATGTCGAGCATATAATTCTGTCGGTGATGATGATGAACGTACAATCATTAAATTGGTAAAAAAATCAGCACCAGAAACACCGATTCAATTAGAAGTTTTGGAAGTTGTAGCCGATTCTGTTACACTGAGATGGTTAGAAGGTTTTAATGGTGGATTCGCGAATACAGAATTTGTTGTCAACTATGTTGATGGTGAACGAAGTCGAAATGAATCATGTCGATCATTGAATCCATGTAAAATTACATCACTTGAATCAAGACATGAATATCAATTTCGTGTATTGGCTGTCAATCCTAGAGGATATAGCCACTATTCTGATCCATTAAAAGTGGTGACTAAAGTAAATCTGAAAGATATGCCCAGTGCTTATGATTCATCATATGATCGTGAACGTAATATATTGGTATTCCGTGTCGATCCGAATGATGTTAGTCTACGTTTAGTGGCTAAAATTGAAGTTCGAAGCGAAAATAAAGATCAATGGACACCGTTAACCAAAGTCCAAGTATTGTCTGATTTAGAGAATGTTTATCTTAAATCAACATCGGATCCAATCACCGACATACGTGTAATACTTTGTTTACAAAGCAATGAATCATGGTGTGGCTATGAACATCTTGTCAAAATGGATTCATCGTTTACTCGCGAAACAAAAACATCATCTACTGATCATTTATTCGGTGTGATTATCGTTTCAACAATCTGTGCTGTTGTAGCATTTTTTATTATATTATGTTGTTGTTGGAAGAAAAGAGAAAAATCCGAAAAGAAAGATTTTGAATCTGATACGTCAACTGAACGACAATCAACAAAACAAATGGCTCAAAATTTTTTCAGTTCACATGATAACAAA
>Sar208
GGTCTAGTAGATGGTTGGGATGATCCACGTATGCCAACAGTTCGTGGAATTTTACGTCGTGGTTTGACCGTTGAGGGATTGAAAATGTTCATTGCAGCACAAGGTTCTTCGAAAGCCGTCGTCGTCATGGATTGGGATAAAATATGGTCATTCAATCGTAAAGTAATCGATGCCGATGCTCTGCGTTATTCGGCCGTGGAAAAAGAGAATGCCGTTCCTGTCATTATTGAAGATACTATCAAACCAAATGAAACAATATCGGCTGCTTTGCATCCTAAAAATTCAGATTTAGGTCAACGACAAGTACCCATTGGGCAGCGTTTGTGGATTGATCAACAAGATGCTCAACTTGTTCAGCCCAATACAGCTGTCACATTTATACAATGGGGTAATTTAAAGATAACCTCCATTGAACGATCTTCTGATGGATTGGTTACGGCAATCAAAGCTAAACTAGATTTGGATAACAAAGATTTCAAAAAGACTTTGAAGGTTACATGGTTGGAAGAAACGACAAAAATACCGGCAATGCTTGTCTATTTTGACAATATAATCAAAAAACCAGTTCTTGGAAAGGATGATGATTTTAAAGAATTTTTGAATCGTGATTCTAAAATGGTAATCGAAGCTTTTGTCGATGGTGATTTGAGTACATTGCCCAAAGGTCGAATCATACAGATACAGCGAAAAGGCTTTTTCATTTGTGACAGATCATATGATATGTCAACGATAGATTGCTCCAGTAAACCTGGACCAATTCATTTGATTTCAATACCCGATGGTAGTACTGATCTGAATATTTTTCCTAAACGTGTTCAAGATTGGAAAAAGAAAAACATTTGGGTTGAACCTCCTCCTGTTCAAACTTCGAAAAATAATAACGCTTCATCACTTGTCGAGCTAGATTCCTTTATTCGAAAACAAGGCGATGTAGTTCGACAGCTAAAACAAACAAAAGCATCAAAAGAACAAATTAAAATTGAAGTTGATAAATTGCTTTTATTCAAAAGTCAATTCAAGCAGCAATCTGGAAGTGATTGGAATACCGATTGGAAACCAAAATCAGCTGATAATAATCCAATGGCCAGCAGTGATGGTGATTCTTCCAGTGTTGGTGATCTTGATAATAAAATACGCCAACAAGGTGATCTTGTGAGAAAATTGAAATCAGAAAAGGCTGATAAAAAACAAATTGATGAACAAGTACAATTGTTATTGAAATTAAAAGCTGAATTCAAACAAGTTACCAATTCAGATTGGAAGCTAGATTCTCTACAGACTAAAAATTCTTCATCAAGTTCAACCGCTACTACTAGTATTGATTTGGATCATCAGATTCGTGAACAAGGTGATAAAATTCGCAAAATGAAAGCTGAAAAAGTTGAAAAATCACAATTGGAGAAAGAAATTCAAATATTGCTGAAATTAAAAAATGATTTTCAACAACAAACTGGTCAGGATTGGAAACTAGATTCAACACCTTCTGCTAATCAGCCATCAAAATCATCACCAAACAAAGATAATAGTAAAGAGAAAACTGAAAAATCTTCAATAACATCAAAGTCTTCCCGTAAAGAGAATAAAAATCCTCAAAAACAGCAAGATACTGGATCAAAAACTGTTAAAAAACAAACACGTTTAGGTATTGAAACAAAAAAGAGTGATAATTATTCTGAATGGTATACGGAAGTGATAACGAAAGCCGAAATGATTGAATATTATGATGTATCTGGCTGTTATATACTTCGTCCATGGGCATACTCGATTTGGGAATCGATACAACATTATTTTGATCAACGTATAAAACGTTTAGGCGTCCAGAATTGTTATTTTCCAATGTTCATTTCAAAAAATGCTTTGGAAACCGAAAAAACTCATATCGCTGATTTTGCACCTGAAGTTGCATGGGTAACTAAATCCGGATCATCCGATTTAGCCGAGCCAATTGCTATACGTCCAACATCTGAAACAGTAATGTATCCATCGTACGCCAAATGGATACAATCATATCGTGATCTACCAATACGATTGAATCAATGGTGTAATGTTGTCCGATGGGAATTCAAACAGCCTACACCTTTTCTACGAACTAGGGAATTTTTATGGCAAGAAGGCCATTCAGCGTTTGCCACCGAACAACAAGCTTTAGAAGAAGTCTATGCAATTTTAGATTTTTATGCTGATATTTATCAAGAACTTTTAGCTATACCAGTTATTAAAGGGCGCAAAACTGAAAAGGAAAAATTTGCTGGTGGTCAAATGACTACCACATGTGAAGCTTATGTTCATGTAAATGGCCGTGGTATTCAGGGAGCTACTTCACATTATTTGGGACAAAATTTCTCTAAAATGTTCAACATAGAATTTGAAGATCCAGATAAACCGGGACAAAAATGTTATGCCCATCAAAATTCATGGGGAATTTCTACCCGAACCATCGGTGCTCTAATCATGATACATGGTGATGATAAAGGATTAGTATTGCCACCACGAGTAGCATGTAAACAAGTTGTAATTGTACCTTGTGGAATAACAGCTTCGACAACAACAGAAGAAAGGGAAAAATTATTGTACACTTGTCGTACTGTTGGTGATAAATTGATAAACGGAAAAGATATTCGCGTTGAATTAGATGATAAGGAACATCATTCTCCTGGTTGGAAATTCAATCACTGGGAATTGAAAGGCGTACCAGTACGTATTGAATTGGGTCCCAAAGATTTACAACAAGAAAAATTCATAGCAGTTAGACGAGATACTGGTGTGAAATATGCCTACAATATATCCGAGGCTGATGTCGTTATACCAGAGCTATTGGAACGTATACAAAAAGATATGTTTGAACGGGCGCAAAAATTATTGCTGGATAACATGTGTGTCACTGATTCATGGTCAACATTTTTGGAACGATTAGAATGTAAATCGATAATTCAATCACCATTCTGTGGGCGACAAGAATGTGAAGATCAGATTAAAAAAGATTCAGCCAAAGAAGATGTGGCTGAACAAGGTGGTGGTCCATTAATGGGTGCCAAATCATTATGTATCCCGTTACATCAGCCACACACATTGGCTTCTGATCAATTGTGCATTCATCCACAATGCAAGCAAATGGCTAAATTTTACACATTGTTTGGCCGAAGTTAT
>Sar209
ATATATGATGCTGGAGATAAAATCTGTAAACATTGTCATGAAGAATGTGACGGCGCTTGTACAGGGCCTGGACCACGTAATTGTCAGAAATGCAAACACATTCGAGATGGACCGTTCTGTGTACGAGAATGTCCAGTTTCCAAATATCCTCATGATGGCCAATGTAAATCATGTCATGAAAATTGTGTATCCGGTTGTACTGGTCCATTGAATAGACTTGGTGAAGGTGGTTGTAATAGTTGTGAGAAAGCTATCGTTAGCATGTATGATCCGAATGTTGTTGAAGAATGTCTGAAAGCAGATGAACCTTGTCCTGAAGGATTCTATCATGAATATATTGGTCCACAGGAAGAAGGTGCATTGAAATCATTGACTGGAAAATCGGTTTGTCGTAAATGCCATCAACGATGTAAAAATTGTACAGCATTTGGCATACACGTATCTGTATGTGAATGTCTACGATATAGTTCGGGTGAACAATGTGAAGATCAATGCCCACGTGATCATTATGCCGATGAAGAACATCATAAATGTGTCAAATGTGCTGATGAATGTCGTCGTTGTCGTGGTCCAACTTCTAGTCATTGTATTGCTTGTAGAAATTATCGTGTCTATCTGGATGATGAGAAAAAAACATTCAATTGTACGGCCACTTGTCCTCCGGAAAAACCATATAAAGTATTTGAGGATAAAAATGAAGATCCATTCTGTTCGGATAAAGATCCGAATATCATGTATGGTAGTAATCCTGAAGAAGATCCTTGGCCTGTCATCATTGGCGGTGGTGCCGTTTGTATTGTCTTGTTTGGTGTATTTTTAGCCATATTTAGCTATCAATGGCTTCAACGAGCCAGAACTAAAGAGAATACAATGAAATTAACTATGCGTATGACTGGCTATGATGATAATGAACCATTAAAACCATCGAATGTAAAACCAAATCTAGCACAGTTGAGAATCGTCAAAGAAGCTGAATTACGTAAAGGTGGAATTCTTGGTTTCGGCGCATTCGGTACCGTATACAAAGGTGTTTGGGTTCCTGAAGGAGAAAACTTTAAAATACCAGTTGCCATTAAAGTTTTGCGTGAAGGAACTCAATCAAACACGAATAAAGAGTTTCTTGAAGAAGCCTATATCATGGCAAGTGTTGATCATCCTAATTTGCTTAAATTGTTGGCTGTCTGCATGACATCACAATTGATGCTCGTGACTCAACTGATGCCCTTGGGCTGCCTATTGGATTATGTTCGTAATAACAAAGATAAGATTGGTTCGAAACCATTGCTAAATTGGTGCACTCAGATAGCTCGAGGCATGGCTTATTTGGAAGAGAAAAGAATGGTGCATCGAGATTTGGCTTTACGAAATGTTCTATTGCAGACACCAGGATGGGTTAAAATTACTGATTTTGGTCTTGCAAAATTGTTGGAAATTGATGAAGATGAATATAAAGCTGCTGGAGGCAAAATGCCAATTAAATGGCTTGCATTAGAATGTATTCAACATAGAATCTTTACACATAAAAGTGATGTTTGGAGTTTCGGTGTAACA
>Sar210
TCTCCTAGCCGTAATATGCTTCAAGATTATGAAATGTATTACAAAAATGAAAAAAATGAACGCATACCTAATGTATACAAATTTCAAGTGATGATCACCACATTCGAAGTGATTTTGACAGATTGCCTTGAATTGAGCAGCATCAAATGGGTTGCATGCATCATTGATGAAGCCCATCGACTTAAAAATCGCAATTGTAAACTTTTAGAAGGATTACTTATGTTGGCAATTGATCATCGTGTCCTTTTGACTGGTACACCATTGCAAAACAATGTCGAAGAATTGTTTAGCCTTCTTCATTTCCTTGAGCCATCACAATTCACTTCGAATGAAAATTTTATGGCTGAATTCGGTGATCTCAAGACAGAAGCTCAGGTAGATAAACTCAAAGCTATTCTTAAACCAATGATGCTTCGTAGACTAAAAGAAGACGTGGAAAAATCTTTGGCGCCTAAAGAAGAAACAATCATTGAG
>Sar211
TATCGTTCACGTGCCTCATTCAAATTGATACAATTGAATCGAAAATTTGAATTTCTACAAAAGTCCAAAGTATTAATTGATTTATGTGCAGCACCAGGAGGCTGGCTACAAGTGGCACAAAAATATATGCCTGTTTCAAGCGTTATAATCGGTGTGGATTTAGTGCCAATCAAACCAATTCATAATGTCATCACATTACAAGAGGATATAACTACACAAAAATGTCGAAGTTCATTGAAGAAAAATCTAAAAACATGGAAAGCTGATGTTGTACTCAATGATGGTGCACCAAATGTTGGTAAAAGTTGGATACATGATGCATTCGAACAGAATCGTCTTACATTATCGGCATTACATTTGGCCTGTGATTTTCTTGTCAAAGGTGGTTGGTTCATAACAAAAGTTTTTCGTTCCAAAGATTATAATGCATTGATTTGGGTTATGAATAAATTCTTCAAAAAAGTACTAGCTACTAAACCACAAGCATCACGTAATGAATCGGCCGAAATTTTTGTTGTTTGTCAAAATTTTATAGCTCCAGATCGAATTGATCCTAAATTTTTTGATCCAGCACACGTGTTCGCTGAGTTACCGGATGCAGAGCAAAAAATAACAACAAATGATTTGCTGAAAGCAAGTATGAAACAGAAAAAAGCTAAAGCAGAAGGTTATGATGATGGACAAATACTTTTATATAAAAAATTGAATGCTATCGATCTTATTGAAAGTGCTAATTATGCTGAATTGTTGAATAAAGCAAGTGAAATTGTTATCGATGACGAATTTATCCGAAATCATCCATCAACCACGAATGAAATTATTGAATGTTTCAAAGATATTAAAGTACTTGGTAGAAAAGAATTG
>Sar212
GCTTTAGAAAATGTCGAACAAGAATCATCGGATAATGTTAAAACAACATCGAATAAAGTGCCATATAATTTACTGACTCAACATTCAATTCCGAATAAATCCATTGCCGATTGTGTTGAAGCGTTGATCGGAACATATCTAATTTCTTCTGGATCTCAGGGCGCTATTCAATTCATGGATTGGCTTGGACTCAAAGTACTACCGAAGGGAATGAAAATAATAACCAAAAATTTGCCCTACGAATCTTCTGCAGAAAATAAAGATGAATCTTATCAAAAACATGAACGATGGCTACCACAACCTCGATCACCATTGATCATTCCCAAACATCTGCGAACTGATGCAGCTAAAGTAAAAGAAATTGAGGACAAACTTCAAGAAAATTATTTTAAACATCATCTCGATCGTTTTGAAAAAATTATTGGCTATCAATTCCGGGATCGTGCTTATTTAGTGCAAGCATTCACACACAATTCTTATTATGAAAACACAGTGACCGATTGCTATCAACGATTAGAGTTTCTTGGTGATGCTGTTCTTGATTATCTTATAACAAGATATCTTTATGAAGATTCTCGATGTCATTCGCCTGGTACTTTGACCGATCTTCGTTCAGCATTAGTTAATAACACCTTTTTTGCTGCATTGGCTGTCAAGTATAATTTTCATAAATATCTCATGATGCTTTCTTCCGAGCTTTATCGAGTTATTGATGGTTTTGTTCGCAAATTTAACATCTATTATAATCAAAATGTTGCCAATGGTGAATCCAAAAAGATTCTCAGTGCCATAAGCGATTTTCAGCAAGGCAACGAAGATGAACATATGGATGAAAATTCTTATTCAAATTATAATTATTGGGAATTGTTCGTTAGCGAAAACGAAGCGGAACACTTGGAGGATATTGAAGTTCCAAAAGCTTTAGGAGATATTTTCGAATCGGTTGCTGGTGCAATTTATTTGGATTCTGGTATGAGTTTGGAGGCTGTTTGGAAAGCCTATTATCCGATGATGAAACCTGAGATA
>Sar213
ACATTTCAACATGTTGAATATGTATTTCTTGTTGGTATTGGTGGCGGTGTACCACATTATACTGATTATCATCAACATGTACGACTTGGTGATATAGTTGTGTCGGCATCTCCAAGAAAAAATTCCTCATATTCACCAATCAACCAGAAAACTAGTAATTCGGATATCGGTGGTGATGATGATGGTCATAATGGTCATGGAAATAATCGTCCACAACAATTGCCAACACGTTCAGATTTTATTTATGTACATTGTGAAAAACTTCGTTCATCACCGGATGAACCGATGAATGCATCGAATTCAACATGGAAAGAATTACAGACAGTTGATTCATTTAATTATCGTTTTTGGTGTCCATTATCATTAGAATTACAGGATATAGCTCGTCATATCTATTTGGAAGCACAGAATGATATTGTTGGCGGTGGTCAACCATCATGGGAACGTTATATTGAAGAGGCACGACATCGATTACAAGAAAGCGATGATCTTGAATTTGTACGGCCAGCAGAAAACACTGATAAATTATACATGTCGATCGGTACTAATGATGTAATTGAAATGGCACATCCTGAACCGGATCATCATCATGAAGATACCGGTGAAGATGATCCACGAAAACGTGGAATGCCAAAAATTCATTTTGGTGCTGTCGGTTCTGGCCGATTGGCTGTTGGTAATGAACAATTACGACAGGATATTGCATTGAAATTCGGTATAAAAGCATTCGATATTGAATTCGATACGGTTATTGAATCAATATTTGGTAATCGTAAAGATCGTTATATAATCATTCGTGGTATTGCCGATTATAAGGATGGTTCAAGAAAAAAAGAATGGCAACCATATGCAGCATTATCGGCGGCTGCCTATATGAAAGCAATTCTTTGCCGTCTTGAACCAATGAAT
>Sar214
TTACGTAATAAATATTTTTGGTTTCCCATCAATACGGATTTCCGTAGCCGTGTATATCCAATTCCACCGAATTTCAATCATCTTGGTAATGATTTATCTCGAGCTTTGTTATTGTTTGGCAAAGGAAAACCATTAGGTGAAAAAGGTTTACAATGGCTCAAAATTCATCTAATTAATTTGACTGGTTTGAAAAAAAGATGTTCAGTAAAAGAACGACTTGAATATGCTGATGAAATTATCGATCTAATAATGGATAGTGCTGATAATCCATTGAATGGTCAAAAATGGTGGATGTCAAGTGATGAAAAATGGCAAACACTTGCATGTTGTATTGAATTGACCAATGCATTACGTAGTCCGGATCCACATGCCTATGTTAGTCATATGCCAATCCATCAGGATGGTTCATGTAATGGTCTACAACATTATGCAGCACTTGGACGTGATATTCTTGGTGCCAAATCTGTCAATTTAAGTCCAAGTGAATATCCACAAGATGTCTATAGTGATGTTGCAGCATTAGTCGAAGCTGAAATTGAAAAAGATTCTGCTAATGGTGTTGAAATTGCCAATATTGTTAAAGGTTTTATAACACGTAAAATAGTCAAACAAACTGTGATGACCTATGTATATGGTGTAACAAAATATGGGGCCAAATTACAAGTACTTAAACGATTGAAAGAAGATTCACATTTTCCTGAATCACATAAAGTCACGGCATCGGTATATATTTCGGAAAAAATATTATTCTCCATACGAAAAATGTTTACACAGACACGAATCATTCAGGAATGGCTTACCGATTGTGCACAAATTATTTCAACTGATTATAATTCCACTGTTGAATGGATCACTCCACTTGGCTTTCCAGTCATTCAATCATATTACAAAAATCGACGG
>Sar215
GCAATATATGATGGCGATGAACATGATCGTTTTATGGAAAAACTTGATATGCGTATCAAGAATCATGATAAAGACATTGAAAGAATGTGTAATTGTCATTATCAAGGATTTGTTGATTGTATACATGAATTGCTTAAAGTACGGCCACAAGCACAGGATTTAAAAAGTGAAATCAATCAAATAAATCATGAACTATTGAAATCATCGGAAAATATTCAACGAAAAGCCGATGAATTGATAAAATATCGTCGTGTATTGTGTAATACAAAAACAGCAATCGAATATTTACAGGAATGTTTACCAATGTTGGAAACATTTTCTAAACTTGACCAACAGATGAATGAAAAAAAGTATTATTCAGCATTGAAAACATTGGAACAATTTGAAAGATTATATATGTCTAAATTTAAGAAATATCGTTTTGCACAAACAATGTGTTTACGTGTGCCTAAAATACGCGAAACAATTAAAAAAGAATCAATGAAAGATTTAAAAGATTTTCTTGAAAATATTCGTCAATTGACATTTAAAATTGGTGAAATTGCAATGAAAAATACGGCCATTCGTTACAAATCTAAGGATTTTGCTATGATTTTATCAACAACTACAACATTGAATAATCGTGATAAAAATATTGATCATTCAAAATACATTCGATCATCAAATGGTGATAAAATAAATGGATTAAATCAAAATGATGATGACAATAATAATAATAATGGTATCAATTCAGATAATGAAGATGATTACATGATGATGATACAAGAAGAATTAAGTGCAACTGATTTAGTCGATTTTAGCCCGGTTTATCGTTGTCTACATATATTTGGTTGTCTTGGTGCACGTGGTCAGTTTGAATCATATTATCGACAACAACGAAAACAACAGGCACGTCTTATTTTGCAATCATTTTCAATTACACCACCACAATCATTATCAGTTTCTGCTGCTGCTGCTGCTGCTAGTATTACAAATGTTTTTAATCGAGAAAATTTTAAAAATTATTTATTCGGTGTTGTCGGATTTTTTGTCATCGAAGATCATCTATTGAATACATCGAATGGTTTGGTTACGAAAGAATATCTGGAAGAAAATTGGAATGATATTATAAAATCATTGATTGAATCGATTCATTTTCAAGCTACATTATGTCAGGATTCTGAACAAATGTTATACATGAAAAATATGTTAATGTTATTCTGTGAAACTACACACAATTATGGTTATGCCGTAGAATCGATTATGAAATTATTGGTCGAACTTCGACAACTGTATACGGATATTCTTCTCAAACAATGGTCACTAGTCTTTCGAAAAATTTTCGATTCCGATACTTATCATCCATTGGTGGTGAACAATATACGTGAATTTAATGAATATTTCAACGAATTGAATGGTGATGAATTACAAATGTTCAATGATAATGATGATACCATACAAAAAATGGATACTTTTCCAAAACGATTTTCATTCTCACTATTTGTACCACAAGTGTATAAAAAAGTTAAAGAATTCATCATTGTTTGTTTGAAATTTATTGAAGATTTAAATCTTAGTGATAGTGATAAAGAAGATACTGTGCGAAAATCAACCAATCTATTATTGACAAGAACATTGAGCGATTCACTTTCTAGTCTAATTAAAAAGCCAAATCTAGGCCTATTACAATTGATACAAATATCAATCAATACAAATTATCTAGAAGAATCAAGCATTGCATTAGAAGTGTTCATTTCCGAATTGATTCATCGTAAAAATACTAAGGAAAAATCATCGGATAATTTTACATCATCAAATCGTCTTAAATATTCATTATCATTATCGGAACCGGCATCACAATCACATCTAGCACGATTACAAGGTCGTACAATGTTTAAAGATTCCCGATCCGAAGCTGAATCACAGATCTATATTCAATTGAATAATAAAATTGAAGAATTTTTCTCTCTCGCCAATTATAATTATATGTTATCCGATTCACCGGGTAAAGCATCCAGTTATATTCTTGATTTGATGGCTTTTCTAAAATCAACATTCGAAGCATTCACAAATCTTCCATCAAAAGTTGCTCAAACTGCCTGCCTATCAGCATGTAAATTTATTTCATCACGTTTATTGAATATATTATTGGAAGATGATGTAAAAGCCATTTCACATGGTTTTCTACAACAATTCAATCTTGATTTAATGCAATGTGAAATGTTTGCCGGTAGTGAACCGGTTAAAGAATTCGAAGAAGGTGCATTACAATCCTGTTTTGCTGAACTACGACAAACAATGGATCTTTTCATTGAATTCGATTCATGGAGTACATATTTTGCTGAATATGGTAAAAATGAATCCCGTTATTTACGTGTGAATCCACAGACGGCATTAATTTTATTGGAAAAATTAGTACGTGGTGATAATAAAAAGACAATATTTTCAGCATTATCCAAAAATGAACGTGACAAAAAGAATAAGATTGATACTATATTGAAAAAGCTTAAACAATTAATAACAAATAAT
>Sar216
GTGATACCCTTCTCGATTGCAATCAAACGAATGAGCGAAATTCTATTATATAAAGCGCAACAGTGTATTAGTAAACTTGATGAATCATCTCGAAATGTCCTAAGCGAAATGCAAAAGCTTGATCAGAATACTGAATTGTCATTTGAAGATATTAATAGAACATTCCAAGAGGTAATCAATATTGTTGACAAGCGTCGACAAGAGCTATTGAATTGTGCCAAGAAAATTCGTGAGGATAAACGTAATGTGTTGCGAGAACAGCTCAATAATATTGAATTGGAAAAATCGCGACTTGAAAAAGAATGTAATGAATTCAAATATCAAGTCGAAGTTCGTGATATAAGCAAAAAGATTAATGATCTGAAAGCAAAATTAAATTCCGTTAATACAATGCTAGATCCACGTGAAAATTGTTTTCTACGTTTTGAGCATTTACAAAATTCCACAAATAGTATTCAAGAATTGGTCAATAATTTTGGAAGTATTCGTACAAGTAACACTTTTCCATCATTGTGTGTTGCGACCGTTGGTAAATGTTCTATTCATCTTCGATCGTTTGCCAATGTGACCACTTTTGATTACAATGGCCAACGGCAGAAATTTGGTGGTGATCCCATCCTGGTAACTTTGGTACATAATAATTCTCAGCAAACCATTCCCTGTAAACTTAACGATAATCGTGATGGTACTTATGAGGTACAATTTGTACCTCCAAAACATGGCGATTTTTCAATGAAAATTACTATATTCGGTCGGCCAATCAAGACTTTTCCTCTAGAATTCACAGTTTCTGATCATATAAATCCACTATGTATATATGGCGGTAAAGGATTTGATCATCATCAATTCTCTCAACCGACTAGTCTAGCTATTGATAATGAAACTGGTTATGTTTATGTGTTGGACACAGGAAATGGCCGAATAAAAAAATTACTGCAAAATCAATGTAACAATTCGCCATTTAGGCTCATCTGTCACATGGAGGAAAAACATTTCGAAAATCGTGCTGCAACGGGCATAGCTTTTTGCGTTAATTCCCGGTCTTTACTAGTCACTAATTGGCGAACCAAAAATATTGTTAAAATTGATTGTGATGGAAGATTCATTGGAAAATTTGGTCATTCTGAATTGCTTGAACCGACATGCATAGCAGTGAATCCTAATTCTGGTCAGATATTGGTTGCCGATAATTCTTCCAATGCTATCTTTTTATTTCAAACGAATGGTGAATTTGTCAAAAAGATTACAACATGGGTGAATCCTAACACCAAAAAAACAGAATCACTAGGGGAAATTAATGGCCTTTGTTTTCATCCAGAAACCAATGATATTATTGTATCGTCAGAAAAATTATTAATTTATTCACATGACGGTGAATTTATTAAGCCACTATGCAGTGATTCATCAAATGGCAAATCAAAAAATCGTTTCTATGGTGTGGCCGTTGATAAGGCAAACAATTTACTTGCTGCACGTGCAGATAAATCACGTAATATAATTCAAGTGATTGATTATGATAGTGGCCTTTTAAAATTCTCCATCGATAGCAATGATGCTAAATTAAAAAGACCAAGTTGTTTAGCATTGACAAATGATGATCATGTAATCGTTGTGGATCTGGGCAACGATTGCATTAAAAAATATCGCTATTGT
>Sar217
TTATACGCAGTGGTTGGCGCTGCTGCCGTATTGGGTGGTGTAACGCGAATGACCGTTTCATTAGTGGTGATAATGTTCGAATTGACTGGAAATGTCAATTTTATCGTGCCATTGATGGCGGCTATAATGACTTCGAAATGGGTTGGTGATGCATTGGGCAAGCAAGGTGTTTATGATGCACATATCAGTTTGAATGGTTATCCATTCCTGGATAATAAAGAAGAATTTCCCTACACCACAACGGCATTGGATTCAATGCGACCTAAGCTAGGTGATCTACCATTAGCCGTGTTGACTGAAGATACAACCACTGTTGGTCAAGTATATCAATTATTACGATCCAACAATCATACCGGCTTTCCTGTGGTCGTATCCGAACAAAATAAGTACCTGGTCGGTTTCGTTACACGTCACGATCTGAATGTTGCATTGAATCAAGCCCGTAAAAATGAACAAGTATTCGAGGATTCCATTGTTTATTTTCGTAATTTTACGGCCGATGAAGAGACACGTTTCAAACAATATCGTCATGATGTTCGTTCTTCTCAATCATCTTCATTGGCACCATTAAATTTTCGACGAATTCTCGATCTAGCACCAATCACCGTTACAGATCAAACACCAATGGAAACAATTATCGATATGTTCCGCAAACTTGGCCTACGACAAGTTTTAGTCACACATAAT
>Sar218
TTAAAGCTGTCCACACCTTATTATGGTTTTTTATTGTTTGATTATTCAAAAAATCTTATCGATGATACAATCATGAAAGGATTGTTGGAATTGGCTCAAAGTCGTGGTGTTGAATCGATGCGTGATCGTATGTTTATGGGTGAAAAGATTAATTTCACTGAAAATCGTGCCGTTTTACATATTGCCTTACGTAATCGTTCAAATCGTCCAATCATGGTTGATGGTCAAAATGTTATGATCGATGTTAATCGTGTATTGAATAAAATGCAAGAATTTTCTCAACAAATCATTGATGGTGTTTGGACTGGTTATAGTGGCAAAAAAATCACCGATATTGTCAATATTGGTATCGGTGGTTCAGATCTAGGACCAGTAATGGTAACCGAAGCATTGAAACATTATCAAAAAGGTCCAAATGTTCATTTTGTATCGAATATTGATGGAACACATTTACATGAAACGTTGAAAAAATTGAATCCAGAAACAACATTATTCATTATTGCATCGAAAACATTTACAACACAAGAAACGATTACCAATGCTGAATCGGCTCGTGATTGGTTTCTGAAACATGCCCATGATAAATCGCATGTTGCCAAACATTTTGTGGCATTATCAACGAATAAAGAAAAAGTGACAGAATTTGGTATCGATTCAAATTCAATGTTTGAATTCTGGGATTGGGTTGGTGGCCGTTATTCACTTTGGTCCGCTATTGGTTTGTCCATTTGTCTGTTCATTGGTTTCGATCAATTTGAACAGCTGTTAGAAGGTGCCCATTTTATTGATGAACATTTTCGTCGTGCACCATTGGCTCAAAATTTACCTGTATTAATGGCATTGTTAGGTGTTTGGTATGTTAACTTCTATGATGCTGAAACACAGGCAATTCTGCCATATGATCAATATCTTCATCGTTTTGCCGCTTATTTTCAACAAGGTGATATGGAATCCAATGGAAAATATGTAACACGTTCTGGACAGACGGTAAATTATCGTACTGGTCCTATTGTTTGGGGTGAACCAGGTACAAATGGTCAACATGCATTTTATCAATTAATTCATCAAGGTACACGTCTTATTCCATGTGATTTTATTGCACCGATCAAAACATTGAATCCAATTCGTGGTGGTCTTCATCATACAATATTGTTGGCCAATTATTTAGCTCAAACGGAAGCATTGATGCGTGGTAAAAGTAGCGAACAGGCTGAAAAAGAGCTTCGTGATCAAGGCAAAAATGATGAAGAGATTAAAAAAATTTTACCACATAAAATATTCGAAGGCAATCGGCCGACAAATTCATTTTTGCTCGACGTTATATCACCATTCAATCTTGGTGCATTGATTGCATCGTATGAACATAAAATTTTTGTTCAAGGTGTTATCTGGGACATTAATTCATATGATCAATGGGGCGTTGAATTGGGCAAACAATTGGCTAAAACAATTGAAAAAGAGCTACAATCAAAAGATTTGTTGATTGATACACATGATTGTTCAACAAATGCATTGATCAATATGATCAAAAATATTGATAATCAATCA
>Sar219
ATCCTTGGCTACGTTAGACAATTTATGAATGGAATGAAAAATTATCTAATCAAACATGGTGAAGGTGATTTTATTAAAATTGTCCAAAATGAACGAAGTCGATTGAAACCGAATCAATTTTTAAATATTGATTCAATACTTGAAGTTTCATTGCAAAAATTAATCATTAAACCATTGAAGAATTTTCTATACGAATTATTCATTCGTTCACATACAATGTCTGGTTCATTGAAAATTTTATCCACCAACATTAAATTGGCACAAAATAAAACGCCCGAAGAGCTGGGAATCCGTACGGAATTATTGCCAATTGATCCAAGAATTATGGCCGAAATACAGAAAAATTTACGACGATTACAGCAATCTTATTCGCCGATAAAAAAATTAGAACATTTATTACGTTGTATAGCCATATTGAATGGAAATTATAAAGAAAAAATAACATCGAAATGTAGTAGTGATAAACAATCGAAATATAATCGAGCTTTCAGTGGTGATGATTTATTACCCATGTTGGTCTATCTAATTGTTCATTGTGGTGTAATTTCAGCGGAAATTGAATCCGAATATATGCTTGGATTGTTGCATCCATCCATTCTGAATGGCGAAGGTAGCTACTATTTAACGGTTTTATCAAGCGCAATACAAGTGCTGAAAACAATGTATACAGCTGATAATGCTCGAGCATTGGAAGATATTATCACATTGAATGGTGTTGGTGGTGGTGGTCAATCAATGTTTTCAATGTTGAAAGCACAGCCATCAGAAAATCTTCAAAGACAAATGAATTCATCTACGACTAATGGTGGTGGAGCGATGATATCATCGGGTTCTACATGTGCACCATTAGCATTGCCTTCGATAGCCAATATGCAAGCATATATGAAGATTATGATACCAAACGAGCTTACATCAAGTATCACTTGTAAAACTGTACCAGTTCGACATAATATGACAACGAAAGAAGTTTGTCGTATGATTGCGCATACATTTCGTATAACGAATCCAGAAGATTATTCGTTATATCGTATCAAAGAAAATGGTCTGGAAGAAATTCAACTATTGGACAATGAATATCCACAGGTGATAAAATCAGAATTGATGGCACGAAATGAATCCACTATGTTTGCCTATAAACGTTGTGATGCTAAATTTATTTGGCCAATCACTAGCCCAAAT
>Sar220
ATGCCATCGACGAATATATCACTTTATCTGGAAAGTATACGTTCATCAAAAGCTCCATATTATTGTCCATTTCAGAATTGTGGTAAAAGTTTTCGAAAAATTGATGCCATCAAAATGCATCTGAATAATATTGATCATGCAGAAATTTCACCAACATTCTCATCGACCGGTCGACGAATAATGCCAACAACAGCAGCAGCGATGAATACGAATGAAAAACGATCTACGACGACAAGAGATTTGAAAAATAATGACCATGAGAAAAGGATTCGAATGATTCAATTTAAATATAAATGTCAATTGGTAACAATACCAGCTGAAACTAATATGAAAATGAGATTTATATCGATGCCTAAAGTTGATAATGCTGATACTAATAATTCGGCAGCAGTTGATGAGAAAAAGCCCAAGAATCGTAAATCGAAAAATAAATCAATAAGCAAAGCTTCGGCAACAGCAACAACTACGACGACGATAACAAATCTAAAACTACCTGAACCATCATATCGATTGTTGAATTCAGCTGATAATGATTATAAAGAGCCATCTGATTCATTGGCTGCTTATTATCGATTTCTAGATGATTCTATCGAAGAAGAAGACCAAATGAAAGTCGAATATGATATGGATGAAGAGGACGCAGTTTGGTTAGAAATGATCAATAAAAAACGACGTGAAGATCGTCTACTCGATGTAAATGTTGAAACATTTGAATTGATAATGGATCGATTTGAGAAGGAATCATTTTTTCAAAGTCAAAATTGTGGTGCCGATATTAGTTCAGCCATAGATGAGGATGCCGTCTGTTCAATATGTTTTGATGGTGAATGTCATAATTCGAATGCTATACTATTTTGTGATATGTGTAACATTGCTGTCCATCAAGAATGTTATGGTGTACCATATATACCGGAAGGTTTATGGCTATGTCGACGTTGTCTTCGGTCACCATCGACAGCTGTTGATTGTGTTCTATGCCCGAATAAAGGTGGTGCATTCAAACATACCGATGATAATCGTTGGGCACATGTTATATGTGCACTTTGGATTCCTGAAGTTGGATTCGCTAATAACGTATTTCTTGAGCCAGTTGACAGTATTAATGCTATACCAGCGGCACGTTGGAAATTATTTTGTTCAATTTGTCATCAAAGAAATGTTGGTGCCTGTATTCAATGTTATAAAAGTAATTGTTATGTTGCTTTTCATGTTACCTGTGCGGTACAAGCCGGTCTTTATATGAAAATCATTCCGGTCAATGAAATAACACGTCAAGGAAATGCTGTTGTCACGATCAAAAAATTTGCCTATTGCCTTAATCATGCACCAGTTACAAAGAATGGCTGTTCCAATGGTCTTTATCTAAGCGGTGATGAAGATAGCCGTAGTGAACCAATCAATAACAAAAATAATAAAAAAAGTAAATCAAAAAATTCTCGTAAAATAATTAATGATAAACGAACGTCCACATCTATAATATCGATTCCAACCATACCGAATGAACGTTTATCGAAAATATCTGAATTGGTTTCATTTCCACGAAGAAATGAATTTATGCAACGATTATATGCATATTGGAAATTGAAACGACAATCACGTAATGGAATGTCATTATTACGACGATTACAATATACAAATTCTACAATGAGAATCGATATGAATAAAGAAAAATCATCAAAACGTGATTATATAAAAATGAAAAATCAATATAAAAAATTATTACAACTAAGACGTGATTTAGAACGTTCACGTTTATTATTGGAATTGGTAAGAAAACGTGAACGAATCAAATGGAAAATTATACGTGAAACACGATCATTTTATACTTATAAATTGATTCCATATAAAATGTTTCTAATTCATCTGTTGGATAAAGTTGTCGAAAAAGATATGAATCAATTCTTCATTGAACCGGTCAATGTGGAAGAAGTTCCTGATTATCGTGATTTTATTAAAAATCCAATGGATTTGGGTACAATGCGTAAAAAAGTCGATGAAAATCAATATATATCGTTTGATCAATTTGAAAATGATTTAAATTTAATTATCGATAATTGTACATTCTATAATGAAAAAGATACTATATGGCATAAAGCAGCTTTAAAATTGAAGATACATATCGATAATATTATCGAAGAGAATCGTAAATATTTATCCAACTATGATACGAATACTGGATTACATTCATCGTCTGATAATCAAGAG
>Sar221
TTGTGCATAATCAAACAAAGTCAACTTCAACATGGTCTAAAACATGGTGATTATCAACGTTATCGACAATATTGTGCCAAACGTTTACGAAGAATTCGTAAAGCTTTAGGCTTTGTTCAAAGTGTTGGATCGAAAAATCGTACCACTTATCAACCGAAACCGGTGACACCACAAATAGCATTTGAGGAGAAAAATCAAAGTTCTAAAAATGCCATCAAATATCTTTACATTCCATTGATTTGTGCGGAACGTAGCTGGGCATATGCTATGCAATGTAAACAGGAAGCAAGCACTGAAACTCGGCGTAAATTTCATATGATTCGTCGCTTACGGAAAGCCGTTTATTGGTCGACTAAATTACGTGATCTTTGTAATGATGAGAATAGTCGTTGTGATGCACGGACTAAATTGGAAACCTGTGCATATGCTGATTATCTAAAAGGTCTTTATTATTTTGAATTGGACCAATGGCAACAGGCATCCGATTTGTTGAATTCGGCACAAAACATCTATGAACAATTGTATAAAGTGTTGAAAGATGAAGAAATAATGAGCTGGTACAAACAACGAATAGATGAAATCAAACCAACATTACGATATTGTGCATTCAATATTGGTGAACAAAAAATTGGCGCCAAAGAACTGATCAAAGAGATTAAAAATGATCAAACACTTTCGAATAAAATTGAT
>Sar222
ATCAGCATGCAAAACATAACCAGTTTGGAATCGAATGCTGGCCTTTTGGCCAGATATATGGCCCTTCGACAACCGGAAAATGTTGTACAAGCAATGTACGTTTGGATCGATGGTCAACAAGGTCTTCGTGCTAAAACACGAACATTGAATTTTGTTCCGAAATCATCATCCGAATTGCCTATTTGGAATTTCGATGGCTCCTCTACCTATCAATCAGAAGGTTCAAATGCCGATGTTTATCTATTTCCGGTACAAGTCTATAGTGATCCATTTCGTGGTGGCAATAATAAATTGGTTCTTTGTGAAACAATCCGTTATGATAAAACACCGACGCCCTCAAATACTAGACATACATGTAATGCTGTCATGGATATGGCTGCTGATCAAGAACCATGGTTCGGTATTGAACAAGAATATTCACTTTTGGATGGTACCGATCGTAACAAGCCATTAGGTTGGCCAACAGGTGGTTTCCCTGGACCACAAGGTCCATATTATTGTGGTGTTGGTGCTAATCGTGTATTTGGAAGAGATATTGTTGAAGCACATTATCGAGCATGTATGTATTCTGGTGTTAAGATTGCCGGTGAAAATGCCGAAGTAATGCCATCGCAATGGGAATTCCAG
>Sar223
TCTGTATTTACTGATCTTGAAATATTAACGGCATTATTTGCCGCTGCCATACACGATGTTGATCATCCTGGTGTTACTAATCAATTTTTAATCAATTCAAGCTCTGAATTAGCATTAATGTATAATGATGAATCTGTATTGGAAGCACATTCATTGGCCGTTGCATTTAAAGTGCTACAAGATCCTGATTGTGACATTTTTATAAATTTAAGCAAAAAACAGCGTCAAACATTACGTAGAATGACAATAGACATGGTATTGGCCACCGATATGAGCAAACATATGAGTCTATTGGCCGATTTGAAAACAATGGTGGAAACAAAAAAAGTGGCCGGTTCTGGTGTATTATTTTTAGACAATTATACTGAACGTATACAAGTTTTACAAAATATGTTACATTGTGCCGATTTATCTAATCCAACCAAAAAATTGGAACTATACCAAAAATGGTGTTCATTATTGATGGAAGAATTTTTTCAACAAGGCGATAAAGAACATTCAATGGGCCTAGAAATTTCACCAATGTGTGATCGTAATAATGCAACTATTGAAAAATCACAAGTCGGTTTTATCGATTATATT
>Sar224
CCACCAGTAGAAGATTTACGAATACAAGTATTAAGCGGTAAACAAGTGGAATTAGAATGGAAAACACCCGATGTAATGATCGATTCTGTTTTATCAAATATTGATGGCTATAAAGTGACCGTAGTACCAAAAGAACCGATGGCCGAACATGATTTTCGTCCATATCAATTGGATGTATCCATTAATGATCGTTTACCATTATCTATACGAAATCTTACTGCCGGTGGTACTTATGAAATTTTCGTATCAGTCATATCAAATGGACGACAATCACGTAATGAATCAGTTACGTTCACAACTAAACCAAATACTCCTGGTCGTTTTATTGTTTGGTTCCGTAATGAAACTACTTTATTAGTTTTGTGGCAACCTCCCTATCCATCTGGTATATTTGATCAATACAAAGTATCGATCTTTCCACAAGATGCTCATCAATCGATATTGTTCGTGAAGAAAGAATCTGATCCACCGGGTCCTGTACAAACATCTTTTGATGGACTGATACCAGGACGAATCTACAATATAACCGTACAAACTGTTAGTAGAAATCAGATATCTGATCCAACCGAAGCTCAATATCGTACAGTTCCATTGTCACCATCGAATCTTTCATTCAATCGAGCTACTGTTACGTCAACTTCTTTTGATGTTATTTGGGATCCACCAATTGGTGAATGTGAATTTGATCGTTATCAAATATCGATTGGTCTGAAGAATGTATCACCTAAAATGGTATTCAAAGATGATCTACGAATCGTTCGTTTTTCTGATGAAGGATTACAGCCAGGTGAAACCTATGAAGTGACCGTTAAAACCGTTTCTGGTAATGTCATTTCTTCGGCTATTGCAACCAACATAACCACTCGTCCATTACCAGTGTTGGATTTAAAATCTGATCCAGATAAATATTCTGGAATTCATCTTTCTTGGCGCCCCGATAATCATTCTCGTCAAGATTCATTCATAATTACCTATCATGAATTGGATGCATTTAATTCCGATGCAGCTATCGAAGTGACGAAAGACACTTATGTACATTTATCCAATTTATTAGCTGGTCGAAATTATTCGATTTCTGTGGCTGCTATATCGAATAATGTTTATTCAGATTATGTGGTAATATCACAACCAACTAAACCAGCATCACCAGTAATTGGTGTACTTGAACCAATATCAGGTCGTACATTGAATATTAGTTGGAAATGGGATGTAACTAGTAAACAAGATTCATATAAAATAATTTGGATACGAAACGATACGAAAGAGAAAAAAGAACGTATCATACGTTCGAATTGGGCTGTACTTGAAGATCTTTATCCGGGTGCTATTTACGAAATATCTGTCTATGCCATTAGCCATGGATTGATCAGTGATCCACATTCATATTTTCAGACGATATTTCCTCGACCACCAGAAGCACTACATGTAGCACAGCATACGAATTCTTCATTAATGTTATCATGGTCAGCTCCGATCGATTCATTAGTCGATCATTATATCGCAAGATATCGTCCAACCAGGCAAACTGTTTGGCGTGATTTAGGCATTGTGAATACAACATCGATGGAGATTAAAAATCTTGTTGCCGGTGAAATGTACACTGTACGTGTATCATCCGTATCGAATCGTGCTGAAAGTCCAGACATACGTGAATTGGAACAAACAATGTTTCCTAATTCAATAGCAAGTATAAAAACATTAATCGATTCACATAATATCACATTTCAATGGCTAGCACCAGAAGGTGTTATTGATTATTTCAATGTGATTTATAATCCCGTAAATCAACCTAAATTACAAGAATCCAGACGTATTAATTATTATAATGGTACAAGACCAGGTGATTTGATCACCGTTTTCATTCAGGATCTAAAACCTGGTGAAGAATATTCATTTCGTTTTTATGTAATAAGTTTTAAACTTCGTTCCGAAGGAATCGGTGTCCAAGTACGAACA
>Sar225
ATGGCACCAGAACGTAAAGTTCCTGTACAAAGGTCGGATAATAATCTGATTGATCAAGAATTCAGTTCAATTCGTACACGATTTGAAGATGAAATGAAAAAAATGGAAGAAGAAATGAATAGATTCCGTACACAACTTATGGATCGTGAACGAACATTTTTTGGACCTAGTAGTTTATCAAGTGGTAATTCGACAACACGTTCAACATTTGGTCGTGAATTGGAAAGTTCAGCACCAGGTTCGAAAGTTGGACAGATGACCACACATTGGTTGGATGATCTTAATTCACCACTTGTACAGGATAGTCCAGATGGTGGTAAAGTATTAAAATTACGTTTCGATGTCACACAATATGCACCAGAAGAAATTGTTGTCAAAACAATTGATAATCGTCTTCAG
>Sar226
AATGTGGCAATACAAGGACCACCATTATCGAATCATCAAATGCCACCACAGCCAATATCGAATTCAATGCGACCACCACCACCGCCCGGCAATTCAATGATGCCACCACGTCAATATCCTCCGCAACATCAAGTACGTATGGGTCATCCGATGGCAGGTGGTGGTCAATATCCATCATCACCAAATCGCCCACCAATGGTTTCATTGCCACAATCAGGTCCACCCCAACCATCACAATCACCAATGCATTCTGGTGGTAAACGGTCGGCTGCCCAAGCCATGGTAAATCCTGGAATGAAACAAATGTCTGGTGGTGGCGGTATTGTACCACCAAATACAGTTGCACCGGGTTCAAACGCATCGATGCATGGTCCAATAGCAAAAAAGAAGAAAAAAATTTCTGATAAAATTCTGCCCCAAAAAGTTCGTGATCTTGTTCCAGAATCACAAGCTTATATGGATTTGATAGCATTCGAACGTAAACTTGATTTCACTATCATGCGTAAACGAATGGACATACAAGAAGCATTGAAAAAACCAATCAAACAGAAGCGAAAATTACGTATATTTGTCACGAATACATTTTATCCAGGAAAAAATGATCCCGAAGGTAATGAAGAACCGATTGTACCATCATGGGAATTACGAGTAGAGGGCCGATTATTGGATGATAAACCAGATAGTTCATCAAGTTCAAAAGCATTACAAAAACGAAAATTTTCAACATTTTTCAAAAGTTTAGTTATAGAATTGGATAAAGAACTTTATGGACCGGATAATCATCTCGTTGAATGGCATCGATCAGTGAATACGGCTGAAACAGATGGTTTTCAAGTGAAACGTCCTGGTGATCGTAATGTACGTTGTACCATTCTATTCTTGCTTGATTATCAGCCAATGCAATATAAATTGGATCCAAGATTGAGCCGTTTGTTAGGTATTTATGCAAACACAAGACCCGTTATCATTCAAGCCTTTTGGCAATATGTGAAGAAAAATCGACTTCAAGATACACATGAACGTGAATATATCAATTGCGATCAATATTTGGAACAAATATTCAATGCAAAACGAATTAAATTTGCTGAATTTCCAAGCCGTCTGAATCATTTCCTACAACCACCTGATCCTATTATAATTAATCATCAGATAGTGATTGAAGGACATTTGGATTCATTAAAAAAAGTTTCCTGTTATGATATTGAAGTTGAAGTGGATGATCCATTAAAATCACAGATGCAAAATTTTTTACTTTCCATTGCATCACAACAGGAAATATTGGCTTTAGAACAGAAAAATCATGAAACAGTTGATTCAATCAATCATCATAAAACAAGCAGAGAATTTTATCTTGGATTTGCATCCGATCCACAACAATTTATACATAAATGGCTTATTTCACAAGTTCGTGATCTTAAG
>Sar227
CAATTACACAGTGATCGTGAACCTATTCCTGATGTACCGGCTGTCTATTTCGTTATGCCAAACGATGAAAACATTATGCGTATTTGTCAGGATTTTCGTAATCACCTATATGATCATTACCATCTGAATTTCATATCGCCAATTTCTCGTGCTAAACTCGAAGAATTAGCATCGGCTGCGTTACAAGCCAATTGTGTGACTAACATTTCTAAAATCTATGATCAATATCTTAATTTTATTTCATTGGAAGATGATGTATTCATATTGAGGCATTCGGATAAGGATAAGATTTCATTCTATGCAATAAATCGTCCGGCAAATCAAGAACCAGAAATAGAATTTATTATGGATCATATTGTTGATAGTCTTTTCTCATTTTTTGTAACATTGGGTGTTGTTCCAATCATACGAACACCGAAAGGAAATGCAGCTGAAATGGTGGGAGAAAAATTGGACAAAAGGATTCGTGAAAATTTGCGCGATACGAAGAATACTGTGTTCAATGGTTCAGATATTCAACGTTTAGGAGTTTCATCCTTGTCCTTGATGTTCACAAGACCTTTGTTGATCATTCTTGATCGTTCATTTGATATGGCTACTCCGCTATTGCATTCTTGGACCTATCAATCACTCTTACATGATGTATTGGATTTTAAATTGAATCAGGTTTTCATTAAAGAATCAAATTCATCGGATAATAATGATAGTCAAAAAGTGATGAAAAAATCAAAAATGACCGCCTATGATTTAAGCAATCAAGATAAATTCTGGAATCAACACAAAGGTAGCCCATTTCCACAGGTAGCTGAATCAATACAAGAAAAATTAGATTCATATCGTTCATCCGAAGAGGAAGTGAAACGGCTAAAATCCGAAATGGGTCTCGATGGCAACATACCAGATGCAGCCATTTCATTGTTGACTGATAACACACATAAATTGAATAGTGCTATAAATACATTACCAAATCTGTTGGAAACTAAACGAATAATCGATCTACATACAACGGTGGCCAGTGCAATATTAGAACATATTAAAAATCGAAAACTAGACGTTTTTTTCGAAATAGAAGAAAAAATTATCGCATCGAAAGGACATTTGGATCAAAAATCTGCTTTAACGCCGTTAGAATTAATACGTGATCCAAATGCAGGAACGCCTGAAGATAAAATGCGTTTATTCATCATATATTATCTTCATCATAATTTTAGCGATGCTGAATATGAACAGTATGTTGCCGAATTACGTAATGTCGGTTGTGATCTATCGCCAATCGAATACGTGAAACGATGTAAATTCCTTGCAAATCCAGCTGCATCATCATCAGTATCGTCATCAAATCAAAATGTTGATAGTATATTTCAAAGCCTTGGTGGTGGTACTAAAACTGTAAATATGTTCTCGAAACTCATGTCTCAAGGATCACAATTTGTCATGGAAGGCGTGAAAAATTTGGTAGTTAAAAAACATACCCTACCCATTACACGTGTTACAGATGCATTAATGGAAGCCAAATCGACGCCCGAAACTGATGAATTCCGATATTTTGATCCTAAAGTATTGGCTAAAGCACAGAATCTTTATGGTGAAGATGGTGGAACATTTGGATCTTCATCATCACCATCATCAAAAAATCCATTTCAAGAT
>Sar228
ATGACATCGATACAACAACAACAACAACAAATTATCAATAGAGAATTGTTTCAGCTGAATAGTGAACGATTAAAATATTTGATTATTGTAAACAAACCGAATAAGAAAAAAAGTAAATCAAATTATTTTTTAGCCATCGTTGTCAACAATATCAATACACATTTTTTATATCTAATTAAAAAAACTGATCAATCATACAAAAAAGATAAAATCTGGCAATTTGATGAAATACAACAGATTGATTCAAAACATGAAAGCAATGAACCCGAATTTGAGATACGTTTCAAAAATAAACAAGAATTCCGATGGATTGCCAATAGTCAGAAGGAAAAATCATCATTCTTACAATCTATCAAACAGATCGTCAATCAAGTGCCAGCTTATTTTCATATCAAATTCATCAACATTTCCAATGGTCAGCCAGCATCTGCATTGGTATTTAATCAATTAGAAGAAATTTCTACAAATGAAAAACTTGAAAATGGTGATTGGAATCAGGAGAATGATTCGTATCAAGCACTCACCAACCGTGAAGAGGCCGATCTTGAAAGACTTTTTCAATTAGAAGTAGAAAATCCAATCAACAATGCTGAAGCATTAACCGAGAAATTATCTCGAGATTTGGCCAATATGGATTCACTGAACATTCAGGATATTATGGCATCCGAACAACGTGTTATGGACTTGATGACCATTCTTCAGAACACGATCGATGAAACATTTAGATTAGAAAACAAGATTATCTATTATGAAAGTTTGCTCAAAAATGTTCGTGATATAGTTCAAAAAGTTGAAAAGAAAGAAGCCATTGTACAAACATACAACGATAATAATAAACGTCTACTTGATGAATTTGGACAATTAGTTACCAAGTTAGATTTTGCCAAAGAAGATGAATATCTGCTGAAAGAATATGATTTTAATTCTATCGCTAGTTATGGTCGATGTATTGAGGCCGCAATGCGATTACAAGAAGCAATCCAATTTGAAATATCACCAACATTGAATTCGCTGCAAGGCGTTACTGAACAGAAAAGATATCTGAATGGTATTGCATCGAAATTCTTGGAAAAATTAATGGACCAGTTTCGAAGTATTATGACCAATTTATCAAATGAATATCTAGAACGAAGCAATGTAATGAAAGGTAATGAACAAGTATTGACTGAACATTCAAAAGTTCATAATCAATTATTTGGATATGGTGAATTTATCAAATGGATTCGTGTATTTGATCCAAAATCATATGCATCGTTAATAGTTTTCTATACTAATACTTTCAGTATTGTTTACGAAAAAGAATTTTCATACTTTTTCGATTATCTTCGTGATCGTTATGTTTATAATTCTAAAGGAATCGGTCAATCAAGCGAAATTTCTAAACGCAAAAGTCTTGCTATAAATGACCTAAAAACTGATTTTCGGCGTGGATCATATGCATCTTCGAGTAATAATGAAACTACTATCGACAATGTTTCCATACGTAGTTCTGAAGTTAGTCTTTCTGAATGGGAAGAATTTGATTCATACATTGAATTCTTATTGAAAAGTATTGATCCAGTTTGTCTTGTTGAACAACATTTTTGCAATAAATTTTTTGACCTCGACAATCAGAACATATCGATACCTTCAACGCCTACTATGACTAATAAAAGTAGTCCCAGTGAAACTGATGTTTCAAATCATAGCTCAAGTGTTTCGGAACAATCAATGCAATCGAAAAAACAGGATAAACTTCGCAGTATTCTAGCTGAATTATTTAAATCATTTGAAAATGAATTCATCAGTTTTATATCTCATTATGACAAAATTGATGGACTATATTCTATGTATTTTCTTGTACGATTGACTAGTCATGTTCTTAACGCTCAGGATGCCGGTTCATTCCTTTCGAAAGCTTATGGAAATATTTTAATTCAGGTCAAACGTAATTTTGATCGTTATATGCAATCAATACAAACAGAAATAGAAGAAGCCAAAGATCCGAAACGTACGAAAATCGGTGTCCTCTCGTTTGTTAAACGTTTCGAAAACTTTGCCAAACAAACCGAGAACATTATCAAATATGGCCAACGTCGAACCGATATTGATCGTTGGTATGGTATTTTGTTGGAGAAAATATTTCATTCAATTTCAAGAATTGCAAAAGAACATCAACGAATTTATAAGACACCATCACAGATAATTGAAATTGAAAACTATCATTATCTTCAGATAATGTTATCATCATTAAAGATTGCTTGTTTAAATAATGAAAAAAAAGTTGCAAAAGATTATTATAATAATGCATTGAAAGAATATGTGAATATTAATTTCCGTCGTCCATTGGAAAAATTGAATATATTCTTCGAAGGTGTTCAACAAAAAGTTAAACAAGGCATCAAAGAAGAAGAAATCGGTTATCAATTAGCGTTCAGTAAACAAGAACTTCGTAAAGTGATAAAAGAATGTAACCTCAAAGATATTAAAAAAGGACTAGAAGAAATGTATCGTCGTGTGGAAAAACATGTATCCGATCCTGAAAGCACATTGATTCAG
>Sar229
GTAACGGCCGATTGGTCTGATCATGCATTATGGTGGCCAATGAAAAATCAATGGCTAAAACGTACACGAACAACATTGGATCAGGCCGGTATACAGGCCGATACGTTGTTGCATTTTACACCGATGCATAAAAATCTTCGTGTTCAATTACCCGATCTTCGTTATGTTGATTCAAGAGTGGATTTTTCCATACCAACTTTTAATGCCGTTGTACAGCTTTGTGATGATCTTGGTATTCGTCATGCAGAAGAATTATCTTTCTCTAGGCCATTAATAATGGCACATTTGAAACAAAATTATCCAAATCTTGATATTACACCACTGCAACGACAATTTGATCAAATTGGACCGATTACACAGAATGAAAGTACATTGAATCAGGTGACCAATGTTAGCACATTGACCCGTGCTATGAGTGCACAACCATTTGTCGATTTTGCACCATCATCCATGAATGGAAATAATAGTGGTCCAATTATAGCCACGGCTCGTAATGTACCAGTGGAAAAACCAAGCTTTCTATATCCAGTTGAAGCTGTCAAACCAACATTGATGACAAGCCCGGTAACACCTAGTGCTGAAGGAAAAGCAACATTATTACGTCCAAAATCATTGATTGAAAAAGCACGACTTAATGCCGGTTGGTTAGATTCAAATCTTTCCATTTATGAACAAGGTGTTCGTGAATATGACCTTCTATTATTGCGTTTTAAATATTATAATTTCTATGATTTAAATCCAAAATTGGATGCCGTACGCATCAATCAACTATATGAACAAGCAAAATGGTCATTGATCACAGAAGAAGTTGATTGTACTGAAGAAGAAATGTTTCTATTTGCTGGCCTACAATTACAAATCAATATATTGGCATTGAATCCAGATCCAAATGATCAATACATTGAAGTCAATGATGATATTGATGCAGCGTTGGATGAATTACAATTAACATTAGAAGGATCCAATGCAATTCAATATAATTATCAACAACAATCCAATGGTACATCAACAATTAATTATGGCTATTCCGATATACCCGAACTGTCCGGTTATCTACGTTTTGCTAAACATAAATTATTTACATTGAAAAATTTTAAACGTTATTATTTCATATTGAAAGATACGAATCTGAAATTATATAAAAGTATTGAAGATCGTCAAGGATCACCAGCATTTATTATCAATCTAAAAGGTTGTGATATAACACCAGATCTGAATGTTACACAGAATAAATATGGTTTCAAAATACATAATTATAATGATGATGGACAAACGGAATATTGGCTACGATGTGAATCGGAAAAACAATATGCAGAATGGATAACTGCTTGTCGTTTAGCAACCAAAGGACGGACAATGGCTGATGCATCATATCGTACCGAAGTACAAACAACGAGAGATTTTCTGAAAAAACAACAATATTCCGGATCACCAGTGATGCCTACACAATCGAATAAAATTGCAATTAATCCCGATGATTATATAGCCTTAAGATTTTTAAGACGACGTGATCAACAT
>Sar230
AATACTTTTGCAACATTACCACGTACACAACGTGGTATGCCACTAGTGTTGGGTGGTGATCCAAAAGGCAAAAATTTTCTTTATCCAAATGGAAATTCTATTATCATCAGGGATATTAATAATCCAGCTTTGGCGGATATTTATACTGAACATTCAACGACGACAACAGTGGCAAAATATTCACCAAGTGGTTTTTATATCTGTTCCGGTGATATTGGTGGACGTATACGAATATGGGATACAACGCAAACAGAACATATTCTAAAGAATGAATTTCAACCATTTGCTGGTAATATTAAAGACCTGGCATGGTCACCGGATTCACAACGTATTGTTGTTGTTGGTGAAGGCCGAGAACGTTTTGGTCATGTTATTATGATGGAAACCGGTACCTCGGTTGGTGAGATTGCTGGACATTCAAAAACGATTAATTCATGTGATTTTCGTCCAGCACGCCCATTTCGTATTGTAACCGGTTCGGAGGATAATTTTGTCGGCATTTATGAAGGTCCACCATTCAAATTTAAAACACAGCTAGAAGATCATAATCGTTTCGTGCAAAGTGTACGCTATTCACCGGATGGTCAATTATTTGCAACGGCTGGTTTTGATGGAAAAATGTTTCTCTATAATGCTAATGATTATAGTAAACAAGGTGAATTCAATGTTGGTGATGATGGAAAAAAACCTGCACATGCTGGTGGTATTTATGCCATTTCATGGTCATCTGATGGTAAACAAATTTTGACCAGTTCTGGTGATAAAACTTGTAAGATTTGGGATGTTTCAACATTTACTGCCGTT
>Sar231
ACCAATTCGAATCTACCATTTGTCGCCTTACCACAGGTGGATGATTCTTATCCACCACAGAAGAAATCTTTTTTCATGTTCAAATTTATGAACGATTATTTCGGTGATCGTTATAAATTTTTTATGCGTGCCGATGATGATGTTTTTGTCAATGTTGAACGTTTAAAAAATTTTCTAGAAAGTCTTAATAGTTCGGAATCGATTTATATTGGTCAAACTGGTGTTGGAAATAAAGAAGAATTTGGACAACTGAATCTTGATTCACATGATAATTTCTGTATGGGTGGACCTGGTGTCATTATTTCATTCAAATCATTGGCTAAAATCGCTTCGAATGTTAAATATTGTCTACAAAATCTTTATTCAACACATGAAGATGTTGAAATTGGTCGTTGTTTACGGCAATTTGCCGGAATTTCTTGTACATGGAGTTATGATATGCAAAATCTTTTCCATCATAATTCATCAATACAGACATCAATTTTAAACGATATGATTCCATCCAAAGATCTGTTGAATGCTTTGACCATACATCCGATTAAAAATCCTAATGCAATGAAAAATCTGTATCGATATTTTAAAAGTATTGATCATCAAAATTTAAATTTTCAAATCACAAAATTATTTCGACGTTTAAATATTCTACTTATTGCTACTACTAATCTCAATTATGATTGGAAAGATTTATTATCGATGAAATTTAAAACATTGATCAACATAAAACGATTGGCCAACGAAGCAGAAAACATTGGCTTCTATCCATCATTGAAAGTTTTATTTACAAAAACTTTAACAAATCCTACATGGAAATTTTTCACACAAAAATTATACACTGAAAAATCATTGAATCCGAAAAAGAATATTGAAAAAGATATTGTACAGGCATTTAATCAAAATATTGAACAAATAATGAATACATTGAATCATAATTCATTCAAAAAAGGAACATTATTTGATTATCATAGTTTACATTATGGTTATGTTCGTTCCACGCAATCGATTGGCACACAATTTGTTTTGGATTTTTTGATGATGTATCGAAAATATCAAGGTAAACGATTAACGATTCCTATTCGAAAACATGTTTACGCTGTTCAAACATTTTCTCCAACACGTTTGTTACATTTGGAAGATAAACCTGTGGATATTGTCAATGTAATTGTTCCATTAGCCGGACGAATATTAACATTTAAAAGATTTGTTCGGAATTTTATTCAAGTATATCGACAAGATGATCGTTTAACTTTAACAGTGGTTTTATTTCCCAATCATTCGAATCAAACTGTGTCGGAAATTGAAATCATTATGAAGGAATTTTCAGGCACAAAAAATATTCTTCAAGTTGATGGAAAATTTTCTCGTGGAACAGCATTACAACAAAGTTCATTACTATTCAATAATTCATCACTTTTATTTTTCTTAGATGTTGATATGCTTTTCACTGAACAAGTTTTACATCGTGTTCGTCGTAATACTATATTCAAACAACAAGTTTATTATCCAATTGTATTCAGCCAATATCAAAATTCATTGAAAAAATTAATAACAAAAAATGAATCTATTGATGATCAAGAATTTGGATATTGGCGTCAATTTGGTTATGGTATTGTTTCCGTATATAATCAGGATTTAATTTCTGTTGGTGGTTATGATACAAACATTAATGGTTGGGGTATGGAAGATGTTAATCTTTATGATCGTTTTATTGCCAGTAATTTAACCATATTTCGTTCAGCTGATCCAGATCTAATACACATTTATCATGCAATACATTGTGATAATAAATTATCATCCATACAATATGAAATGTGTCTTGGTACGAAATTTTTTAGTCTCGATTCTATAAATACCATTTCAACATTTATACAACAAAATCATTTGTTATTAGAT
>Sar232
AAGAATCAGGTGATGATTGCATCATTGCTAGGCAATGTCATACTACATCGAAAAGATTTCAAACACATCGGTGACCGAATCAATGATGTGCAATTCTCTCCGGATGGTAAATATTTTGCCATCTGTGGTTCGAGCAAAGTGCTCGTCTACCTGACACCCGGATACATTGGCCAAGGCAAAGGACGCCAATTGTCTGGATTTAAAATTCACAAAATGATTCAGCCAGGACACGAAGAATCGGTATCGGTCGCTTGGAACCATACATCACAATTATTGTTGATCACAAGCAAAGATTATTCAATGCGAATCTATCCGATTGATCGAAAAATCAGTGCATTCGGTGATCACATCACACTCACTGCTCATAATGATCTGATAATTGGTGCATTCTTCTCTAAAAGCAAGCCAAATCCATTGAACATGTACAGCATTAGTCGAAATGGTCAGTTATTCGTGTGGGATTGTAGTTGGACAGAAATCGATAATGATACAGCGGCCGATAAATTGAATTATAGAATAGTCCAAAAGAAGTATTTGTTTGAAGATTTAAAGGAGAAAAACTCCGGCACTCGAATCACAGCTTATGGCTATGAACCGAAAGCACGTCTCATGGTTGTCGGATACAATGATGGCCGATTCATGTTGTACGATCTGGCCGATATGATTCTCATACACTCGCTGCAGTTGTCGAACAAAACGCCCATTTCGACCGTATCGTTCAATGGCAATGGAGCTTGGATCGCTTTGGGCACTTGTCCTGGTTCCGGTAATAAATATGACTTGGATAACGAGGTTTCAACTCAAACACAATTGATTGTTTGGGAATGGCAATCTGAATCGTTCATTCTGAAACAAAGTGGCTATTCGAATAGTGTGACCAATTCGTATGAATGTGTGGCATATTCACCTGATGCTTCGTTACTCATCACGGGCGGTACTGATGGTCGTCTCAAAGTTTGGAATCTTTTCACTGGATTCTGTGTGTCAATGTTTACTAGCGAGCACAAAGGACCGATTACCGGGGTCGAATTTGTTCCGGGCAAGGATGGCAAAGTTTTCGTCACCTGTTCGTTGGATGGAACCGTCAAGGCATTCGATCTGAACCGATATCGTTGTTTTCGAACATTAGCTGCACCGAGCGATTCGAAACCAGCTCAATTCATATCGTTGGCCGTCGACAAAATTGGCGGTGATTTCATAGCGGCTGGTTCACACAATTTTTTCGAAATATTTCTCTGGTCACTCAAAACGGGCAGACTATTAGAAATGCTATCA
>Sar233
CATAAATACGAATTGGAACGTGTCCGACGCCGTCTGGAAGCCGAACTCGGCGACACAAAGGAACAGTTGAGCGAGAAAAACAGCCAACTCGAAGATGTGCAGACACAGATTGGCAAAAAAGAGGCCGACCTCAGTCAGGCATTGTCTCGGTGTGACCAAGAATCAGCATCTCGTAGCCAAATACAAAAACAACTTCGAGAACTGGAGTCGACGTTGGCCGAAATCCAAGAAGATCTCGAAACAGAACGACAGGCACGAGCAAAGGCGGAAAAACAGAAACGTGACCTGAATGAGGAGCTCGAAGCACTTAAAAACGAGCTGATGGATTCGTTGGACGTGACGGCCGCTCAACAGGATCTGACGCAGAAGCGTGAACACGAACTTGAACGGCTCAGACGAAGTCTGGAAGAAGAATCGCAACAGCACGAAAGCCAGATTCAGGATCTTCGCCAAAAGTACATCAAAACGATCGAAGAACTGAACGAAAGCATCGACAATCTGCGTAAAACAAAAACGACGCTCGAAAAGACAAAAACCAACCTCGAAGCCGAAAACGCCGAGATGACTCAGGAAATTGCCAACATCAATCAGGCCAAACAGGAAAGCGAACGACGACGCAAACAGGTCGAATCGCAGGTTTCCGAACTGACCACACGTCTCAACGAGATTGAATCGCAGAAAGGCGAACTGGCCGAAAAGTTTACCAAATTGCAACAGGAACTGGAAGTGGCGCTGTCCCAGCTCGAGGAAGCCGACCGTCGTGCCAGCCAAGCCATCAAAAACAGCAACACGTTGAACGTGCAATTGGCCGAGCTTCAGGAACTGCTGCAGGAGGAAACGAAACAGAAATTGTCGTTGAATTCAAAACTGCGCCAAGTCGAAGGCGAACGAGACGCCGTCATCGAACAGCTCGAGGAAGAGGAAAAGGCCAAAAAATCGCTGGAAGCCAAATTGACACAGCTTACGGCCACGTTTGCCGACGCCAAGAAAAAGAATGAAGAGGACGCCGAGTTGCTCGTTCTGTCCGAGGAGAATCGCAAAAAAGCCGTCAAAGAGTTTGAAATTGTTGGCCATCAGCTCAAAGAAGCAGTGGCCACCATCGACAAATTGGAACGATCCAAGAAGAAGCTACAATCCGAAGTGGACGATCTGAATATTGAACTGGAGAACCAACGGTCCAAAGTGTGTGAATTGGAAAAGAAACAGAAAAAA
>Sar234
CGTGCATCAGTTATACGAGGACAGATTGTTGATTCTGGTGGATTGGGTATTACCGGTGTACGGGTCGGAGTTTCAACCGATCCATTCCTCGGCTTTACAATGACCCGTGAAAATGGATGGTTCGATCTTTTGGTTAATGGTGGTGGCTCGGTCACTCTACATTTTCATCGTGAACCATTTAAATCTGTACAAAAAGTGGTCAATGTACCAATCAACGAAATCATTGTTCTTGATAAAATTTCTCTTAATCTTGAAGGACAAATTTCTATTACAAATGATGTGGATAATAAGAAATCAGCTATTTGTTCTGATCATGATTATGATAAAATGAAACCGATTGTTGTTGCAACATGGAAACAACCATTTCAAAATAGTCATTCATCCGATCAATCAGCTGTACTAGCTGAATCACAAATTGTTCAAGAATCTATTCGTATGCCTGGAACCGGCATCCATCTGGTTTATCATTCATCACGTTCAAATGGCTATCTATCAACTATTGAGCTTCAACTTACACCGGATAAAATTGAACCAACATTACGTCTTGTTTATTTAAAAATATCTATCGAAGGAATCTTGTTCGAAAAAATCTTTGAAGCTGATCCGAATATTCTGTATACGTTTGCCTGGAATCGTCGTAATGTTTATAGACAAAAAGTCTATGGATTGGCCAATGCTGTCATTCAAGTTGGCTATCAATATAACAATTGTGCAAATGTTATTTGGGAAATGCAAACAGTACAACTAGCTGGTCATGATATGCCAATTTCAGAAATTGGCGGGTGGAATATTGATGTACATCATCGTTATAATTTTCATGAAGGCATTCTGCAAAAAGGTGATGGTAGCAATGTTTATTTGAAAAAGAATTCGAAACTTTTGACTACCAGCGTTGGAGACGGTCAACAACGTCCATTACATTGTTCTTATTGTAATGGATTGGCTAAGGATCAACGATTATTGGCTCCTGTAGCTTTGGCTTCATCTCCAGATGGAAGTCTCTACATTGGTGATTTTAATTTGATTCGTCGTCTTCGACCGGATGGAACTATTTCGACTGTTGTAGAATTGAGTGAATCATCCGTAGCCTATAAATATCATCTTGCTGTCGGATCTGTCGATGGTAAACTATATTTCAGCGATCCTGAGAAGCATCAAGTTTTTCGTGTGATCAGCACTGAATCACCCAACGATCCAAGAAACAATTTGGAAGTGTTTGTTGGTAGTGGCGTTAAATGTTTGCCTGGTGATCGAACTGCATGTGGTGATGGTCGTTCAGCACGTGAAGCAAAACTTTCCTATCCAAAAGGAATTGTTCTTGCTCCTACCGGTGAGCTTTACATAGCCGATGGAACAAATATACGAATGGTCGATACATTTGGAATTATCCACACGATTATTGGTGATCATTATCATAAATCTCATTGGAAACCAATACCATGCTCTGGTTCAACACCGATCAACAAATTAATTCTTCGCTGGCCAACACAACTGGCCATTTCTCCATTGGATCAAACTTTACATATCCTCGATGATCATATGGTTCTGAAAGTAACCAATGATAAACGTATCATAATAGTGGCAGGTCGACCATCCCATTGTCCGTCATACATTCATCATCGTCATCAAACAAACGACTCTGAGGATAAAAAAGAACTATCCGATTCAAAAGAACCATTGGCA
>Sar235
ATTCGAGGAACTGAACTTAGTCCGATTGTTAATCGAGATCTAACTAGACGCATTCGATCAATCAATGGAATATCATCGGATAAAACCGTTGTACGTGCAGATATCCGACATGCGGCAAAATTAATTATGAAACTTGATCAGCAAAAAAAATTATGGGAAGAAACCTTAGATGAAACAAACACCGAACCACAAAATGGTTCGACGAATACATTGTCCACTCCATCACGTAATCCATTGATGAAAAATATTACCGATTATCTGATTGAAGAAGCACCAGCTGAAGAAGCTGAATTATTGGGCACATCAGTGGAAGATCCGGCAATCGTTTCGCCAGAAATCGATGAATCCTGCGAAGCGAATGGCAATGCAACAGGCTCGAATGAAGGCACACAATTGGAAAGAGATGAAGATTTGATCAAAGTTCTGGATCGGCTTTTGTTCTATCTACGAATCGTACATTCAATTGATTATTACAATCATTGTGACTATGCCAATGAAGATGAAATGCCAAATCGTATCGGCCTGGTTCATGCACGCGGTCTAATTTCATCGGCTCGTGTTACATCTGTCGAAATAACAGAATATATAAAAGATTTTGAAAATAGGATTCTATCGACATTATTGAAACCGATTCCAGAGATTACGCCTGAAGAAGCAAATAAATTAGGCTTGAAAGTTATTGACGATTCAGTTGATGCATTCATCAAAGAAAACACAAAAGAATTGGGTGAAGGAAAATGGCTATGTCCATTATCGAATAAAAAGTTTATGGGACCAGAATTTGTTCGTAAACATATACTGAATAAACATGGTGAACGTGTCGAACAGGTTAAAGCAGAGACAGTCTATTTTAATAATTATATAATGGACCCGAAACGACCACAATTACCGGAACATCCATTGAATCGTCCACAAAATAATCAACAACCATTGCAACAACAGCAAACAACAAGACATGAACCACTTCTTAGTGGACCACATGGTTTTGGTTATAATCATCGTGGTGGTAATCATATGCCAAGCTTAATGGCTGGTGGTGGTTATCTACGATATCCAAATGCTGGTCCACATCCACCACCATATCTATTGCATGGACAGATTATGGATCCATATATGCGACCAAATCTTAAAAGA
>Sar236
ATGGAGTCAAGTATGGATACTACTGATAATCTGGATGATCTTCTTCATAAGGCCGAACAATTAACGGCCATAATTGATGGCAACATTGAAATGCCACGTATTGAAAGAAATTTGAAACAATTATTGGAAGCCAGTGATCAAATGTATACAAGAACAACTACATCATCGGCGAAAGATGCAAACGATGTACGAGCTTCAGTATTGCTTGGCTCGAAAGGATTCGATTTACAAAAAGTGAGTCAACAATTAGAATCGCTGAATCAGATGAAGAAACCGATCCAAATTGAAACTGAAACCGATTCTGACATTCAAGGATTTCTCAAGAAAGAATATGAAAATGCTATTGTCAAAAATATTGAAAATGTCCGATCATCTACCATTGATATGTCGGATAAATTTTATCTGAATTATATACAAAAAGAATGGAATGATCAGAAAACCCGTATTTTGAACGCTTTAGTCGGTCCTGATGAGATAAAAGATATGAGCTTTGATCTTACAATCGATTCTTTAAATGTTCGTAGCTCTCCACATCAACAATCTCAGCAAAGAGCCAAATTATATTTCGACAAAACATTCATCGATAAATCTTCAATATCATCAATGAATGCAACAGAGATGGCATTCGCTAAAGAAGTAATTAAATATGTCGATCAGGCAGTCAACACATCGATTCAAACTGATCTTACTGAAACATTTTGCACTGTGGCTCGAAACATAATTGGAGAAAGCTCGGTTATTGATCTTTGGTCAATGGTTTCCTCGCTTTTTTCAGCTGATATGCCTCAAATATCTCAAAAAGATCCGTTGATGCGAAGACAAAATTTTAAATTGAATCTCCATTTCCTCAATAAATCCTGTCATTATTTAGAACAGAAATTTGTTCAAACAATGCAAGGAATTGTCAATGATCCGATTGGCCAAAATATTACCGCCGATGTAATTTACCGATTAGTCAAAGATTATTTAAATATCAAGACACCATTCTATTCTAGCAATACATCGTTTAATCTTGGCATATCATCTAAAGATGTTTGGGAAGACGGTACCGTTGATGGTATTCCAGTGTGGTGTTTCATCTTTTATTGTCTTCGTGCTGGTTCAATCGATGCTGCTATCCAAGTAGCACAGAAGATATTAAATCATTCATTGAAAAATGAATTAACAAACATATTGCGCGATTACAAAGCAAGTCATGATGGATATTTGAGTCGTAAAACTGAAGAAGCTCTTCGACTGACTTATCAGAAAAGTGTTCGCTTAAGCAATGATATATTCAAGAAATCTGTCTACTCCATATTTGCCCGATGTGCGCACGATGAATTTGATCCGCAAATATTCGACAAAGTGGATGACTTTTTATGGATCAAATTGAAAAAAGTTTCATTTAACGATTCAGAAAATGAACAATTTTTAACCACTTCGATAACTTCTGTTGATCAATTTGATTTGTGTAAATTTAAAAAAGAAATCATTGAAGAATTGGGTGAAAATTATTTTGAAGCTCAAGAACAACCTTTTCTTTATTTTCGAGCTTTGTTCCTAACCCTACAATGGGAAGCAGCTATTGAATTTTTATTCCGTTTCGATGCATATCGTTGTTATGCATTACATATAGCATTGGCTTTACATGAAAAAAATTTGATTGTACCATCACAACACATAAAATTGTCTATATTATCTCGATCACCAAATGATCCAGCTGATATTCAACGATTGAATTTGGCAAAATTTATCAGTATTTATACGAAAAAATTTGAAATAACCAACACAATTGATGTTGTTTACTATTATTATTTTCTTCATGATATTCATACACCATCGGAAGAATCACTATTTAATTCCTATGTTTCACAATTAGTACGAGAAACGAAAAATTATGATTTACTCTTAGGTTATATAAACACTGATGGTGTTCGTGTTTCCGGAGCTATTGATAAATTTAATCAAGATGTCAGTGTCATCATAACAAAAGTGGCCATTGATTTGGAAAAAGATGGATATTTTGAAGATGCTGTTCAATTATATGATTTGGCTGGAAATCATTCTAAAGTTTTGTCATTACTCAATAAAATTCTTAGTCCATTGGTTTCACAACATAAGAATGTTGACTCTAAACGTAATCGTATCGAAGAATTTGCTATACGAATTGCTGAA
>Sar237
AGCAATGGACTCAGTAAATCCGAATTGATGGTAACCGTTGTTGCCGAAATTATTGCTGAACTAATCAAAGCTGATCGAGAAGGTTATTCTGTTGATTTAAATCGTCTGAAATGTATGTTTTCACAAAAATATGGTCTTGGTTCGCAGCCACGTTTAGTCGATATAATTGCTGCCGTTCCACATGAACATCGTCAGACATTATTACCAAAATTACGTGCTAAACCTGTGCGTACAGCATCAGGAATTGCAGTCGTTGCTGTTATGTGCAAACCTCATCGATGCCCACATATAAACATGACTGGAAATATTTGTGTTTATTGTCCAGGTGGTCCAGATTCTGATTTTGAATATTCAACCCAAAGTTACACCGGTTATGAACCAACATCAATGAGAGCGATTCGTGCTCGTTACGATCCATATCAACAGACTCGTAGTCGAGTTGATCAACTTCGACAACTAGGACATTCTGTGGATAAAGTGGAATTCATTGTAATGGGAGGTACATTCATGTCGTTGCCAGCTGATTATCGTGACTATTTCATACGAAATCTTCACGATGCTTTATCAGGACATCAGAGTAAATCAGTAGATGAAGCAGTACGATATTCTGAAGAATCAAAAACCAAATGCATTGGAATCACAATTGAAACTCGACCGGATTATTGTTTAAAACGACATCTTTCTGACATGCTGTCTTATGGTTGTACTCGATTAGAAATTGGTGTACAATCAGTGTATGAAGATGTAGCTCGTGATACTAATCGTGGTCATACAGTCAAAGCTGTACAAGAATCTTTCTGTTTAGCCAAAGATTGTGGCTACAAAGTGGTCGCTCATATGATGCCGAATTTACCCAATGTGCCTTTGGATCGTGATTTAGCTCAATTCGAAGAATTTTTTGAGAATCCCGATTTCCGTGCTGATGGCTTGAAAATCTATCCAACATTGGTCATTCGTGGAACCGGCCTCTACGAACTATGGAAAACCGGTCGATATCGTTCATATCCACCATCAGTTCTAGTCGATCTGTTGGCACAGATTTTGGCCATGGTACCACCATGGACACGAGTTTATCGTGTTCAACGAGACATTCCTATGCCATTGGTCACATCTGGTGTTGAACATGGCAACATTAGAGAATTAGCGTTAGCTCGAATGCGTGAACTAGGTACGAAATGTAAAGATGTTCGAACTAGAGAAGTTGGAATCCAGGAAATTCATCACAAAGTTCGTCCTGAGCAAATAGAACTTATAAGACGCGATTACTATGGTAATGGCGGATGGGAGACTTTTCTTTCTTACGAAGACGTCGAACAAGATATTTTAGTTGGTTTACTTCGTCTTCGTAAATGTTCAATGCAAACATTTCGACCAGAATTGAAAATAACGCAGCCAGAAAACAAAAATCGATTTGGATTGCCACGAGGATGTTCAATCGTTCGTGAATTACATGTATACGGAAGCGTTGTACCCGTTTCATCTAAAGATTTGAAAAAATTTCAACATCAAGGTTTCGGTATGTTATTGATGGAAGAAGCGGAAAAAATTGCTCAATTTGAACATAATTCATGCAAGATAGCCGTTATTTCA
>Sar238
CGGAAATTTGTGAAAAAAGCGCCAACAGGACAAACTCAACGAACTTTTATCGAATTCATCCTGGAACCCTTGTATAAAATTGTATCACAGATCGTTGGCGATGCTGATGGAAACTTGGCAAAAGTTCTCGATGAGCTTGGTATCAAAGTTTCTAAAAGTGAAATGAAACTCAACATACGGTCACTAATGAGATTAATTTGCTCTCGATTTTTCGGCGATTTCAATTGTCTTATTGATATTTGTGTTAATGTAATTCCTTCTCCTATTGAAAATGCCCTGAAGAAAGTTCAACATATTTGGAAAGGTCCAATAGAATCTCCATTGGCCGAATCAATGATCGAATGTGATCAGAAAGGATCATTGGTTATACATACAACTAAACAATATTCTTCCCAAGACGGCACAGCTTTTAATGTATTTGGTCTTGTTCTCAGTGGAACACTTGAGGCTAAACAAAGCGTGAAAATTCTTGGTGAAAATTACTCTTCATTCGATGAGGAAGATTCACGAATCATGTCGGTTGGAAAACTTTGGATTTCTGAAGGTCGATATACCATTGAAGTTAATCGAGTTCCAGCGGGTAATTGGGTTCTGATTGAAGGGATCGATCAGCCAATATCGAAAACTTCAACCATAGTAGATGCTAGATATGACGATGAACTTTTCATTTTCAATCCATTGAAATTCAATACTCAATCAGTCATAAAGATTGCTGTCGAACCTGTCGTCCCATCTGAATTGCCAAAAATGTTGGAAGGTTTGAGAAAATGTAATAAATCATATCCATTATTGGGAACTCGGGTAGAAGAAAGTGGAGAACATATTATTCTTGGAACCGGAGAGTTGTATCTGGATTGTGTGATGCATGATTTGCGCAAAATGTATTCAGAAATC
>Sar239
ATGGGCAACAATGCTTCACAACTTGAAAAAGATATTGGCTATGATCAATTTCCGGCGAATGAACATTATTTTGGTTTGGTTAATTTTGGCAATACTTGTTATTGTAATTCGGTATTACAAGCCCTATATTTTTGTAAACCATTTCGAGATAAAGTTTTGGAATATAAAAACAAGAATAAACGAAATAATCGCGAAACATTGCTCACATGCTTGGCCGATTTATTCTATTCAATAGCTACGCAAAAGAAAAAAACTGGCACTATACCACCGAAAAAATTCATTACACGATTACGTAAAGAAAATGAAGTGTTCGACAATTATATGCAACAAGATGCACATGAATTCCTTAATTATCTTCTTAATACAATCGCCGATTTATTGAGCGCAGAAAAAGCATCCGAACAGCAACATAATGGATTGGACATCGAAAACAAGAATGCTCAAAATCAGAAAACATGGGTTCATGATATATTTCAGGGTACGTTAACCAATGAAACACGATGTCTCAACTGTGAATCATTATCATCAAAAGATGAAGATTTTCTCGATCTAAGTGTCGACGTTGATCAAAACACATCTATAACTCAATGTTTGCGTGTGTTCTCCAATACTGAAACTCTTAGCTCCGAACATAAATATTATTGTGAGAATTGTTGCTCCAAACAAGAAGCACAAAAAAGAATGCGTATCAAAAAATTGCCAATGATATTAGCATTACATTTGAAGCGTTTCAAGTATACAGAAAGTCAAAATCGCCATACAAAATTATCGTATCGTGTTGTTTTTCCTTTGGAACTACGGTTATTCAACAAATCCAATAATGATGATAGTAGTGATCGATTATATGATCTAGTTGCCGTCGTTATTCATTGCGGTACTGGGCCGAATCGTGGCCATTATATCAGTATTGTAAAATCTTTTGGATTCTGGTTGCTCTTCGATGATGATATTGTCGACAAAATTGATCCATCAACTATTGAAGATTTTTTCGGATTAACAAGTGATACACAAAAGAATAGTGAATCAGGTTATATTCTTTTTTATCAGAGCAGAGATTTT
>Sar240
GCAACATATAAATGTTATTCAGTATCAATGTTGCCGGATGAACGACAGAATCTGGAAAAAGGTGGTAAAATCATAATGCCACCATCGGCTCTTCATACGCTTACACGTTTAAATACGGTTTATCCAATGTTATTTAAGCTGACGAATAAGGATAAAAATCGTCACACACATTCTGGCGTGTTGGAATTCATAGCTGAAGAGGGTAAAGTTTATCTACCATATTGGATGATGCGTAACCTATTATTGGATGAAGGATCAATGTTACATGTACAAAGTGTATCGTTACCTGTGGCTACATTTTCAAAATTTCAACCACAAAGTGTCGATTTTCTGGATATTCATAATCCAAAAGCTGTACTGGAAAATGCATTACGAAATTTTGCCTGTCTAACCACTGGTGATGTCATTGCGATTAATTACAACAATAAAGTTTATGAATTAAGCGTTCTGGAAACCAGACCCGGTCCAGCAGTTAGTATTATCGAATGTGATATGAATGTGGAATTTGAAGCACCAATTGGTTATCAAGAACCTACTCGACAGAACCAGAAAACTGGTTCAGACCAAAACAATCCAATGGCTGATGATAATGATGTAACTATGATTGAAGATCCGAAACAATTGCAACAAAATCCATTCTCTGGTAAAGGTAATCGTTTGGATGGAAAAATGCCCAAAGAAACTATAACTACAACTAATCCTGTACCAAGAGAAATGGCCAGAGGTGCACCTGATTATAATTATCAAATTGGAACGATAAAATTTTGGAGACTAAACAATCGGCCAGCTAAATCGTCATCATCATCCAACACACAAACATCAACAGTCGATGATAAAAACAATGCATTCAAACCGTTCATCGGTGAAGGACAGACATTATTCAAGAAAAAAAATCCATCT
>Sar241
GCTGCCATACGACGTCAATGTATACAACGCAAATTTGTTCCTGTATTTACCGGAAGTGCACTGAAAAACAAAGGAGTACAAACAATGCTGGAAGGTGTTGTTGATTTTCTACCCGATCCATCAGAAGTGAAGAATTTTGCCTTCATACATAAAGAAGGTGAAGATGAGCAACAACAACAACAAGTGGAAGCCCATAAAAAAATTCAAATAAAACCAGATCGTGATGACAAAAATGTATTTATTGGTTTAGCATTCAAATTGGATGCAACAAAATTTGGTCAATTAACCTATATGCGTGTATATCAAGGCTGTATACGTAAAGGTGATCATATTTATAATTCACGAACGAAAAAAAAGGTTAAAGCATCACGATTAGTACGAATGAATGCTAATGAAATGGAAGATATTGAAGAAGCATATGCTGGTGATATCTGTGCATTATTCGGTATAGATTGTGCATCCGGTGATTCATTTGTAAATGATAGAAATTCTAATCTATCAATGGAATCGATACATGTTCCTGAACCGGTAATATCGATGTCAATAAAAACTATGACGAAAGATGCAATGGATCAATTCTCAAAAGCTATACAACGATTTACGAAAGAAGATCCAACATTTCGTTGTCAATGGAATAATGATAGTAAAGAAATGATTGTCTCAGGAATGGGGGAATTACATTTAGAAATCTATGGACAACGAATGGAACGTGAATATAATTGCCCGGTTGTGTTGGGAAAACCAAAAGTTGCTTTTCGTGAAACATTACTTCGACCGGTTAAATTTAATTATCTTCATAAACGTCAATCTGGTGGTGCCGGTCAATATGGTTGTGTTATTGGTGTCCTAGAACCATTGCCGATAGAACAAAATACGAAGAATGTATTTTCGGATGAAACTTCTGGACCAAATGTACCACGATGGTTTGTACCGGCCATTCGTAAAGGATTCGATGAAATGTGTGAAAAAGGCCCATTGATTGGACATAAAATTACTGGTATTCGATTTCGACTACAGGATGGTAAACATCATGTTGTCGATTCAAATGATATCGCTTTCCAGTTGGCCGCTCAAGGAGCAATGAAACAA
>Sar242
GTCACTGCAACGGATGGTGATCGAGATCGTCCTCAAGCCATTGTATATTTTTTGACTGGCCAAGGTATCGATGACAAGAATCCTCGTAACAGCAAATTCTCTATAAATTCAACAACTGGTGAAATCTACGTGCTAAAACCGCTGGATCGTGATTTACCAACTGGTCGTTCACAATGGCGTTTTACTGTATTCGCAGAAGATGAAGGTGGTAACGGTTTAGTCGGTTATGCTGATGTGTTAGTCAACTTACGAGACATTAATGATAATGCTCCATTCTTTCCACAATCACGATATGAAGGCAACGTTACCGAAAATGGCACCGCTGATATGACAGTTATGACCATGACTGCTGTCGATTATGATGATCCTAATGAAGGTTCAAACGCTCGACTTAAATATGCTATTGAACAAAATCCTGTTAACGAACGTGGAGAATTAATTTTTAAAATTGATGAAGATACCGGTACAATCTCGACTTTGGTTTGTTGTTTGGATCGTGAACAAAATCCGGAATATGTAATAAAAGTGGTCGCTACTGATGGTGGTGGACTGAAAGGTACAGGTTCGGCTACGATAAAAATACGTGACATCAATGATATGCCCCCTGAGTTTACCAAAAAAGAATGGAGTGTAGAAGTTGATGAAACTGATGGTGAAATGCTGCCAGAAAATCCTATCCTCGTAGTTTCTGTCAACGATCAAGATTTACTCGAGACCAATCGATTTAGTTATCGAGTTTTGGAAAATTCAGTTGGTGCTGACAAATTTACAATGGTTACCAATTCTGATGGTACTGGTTCGTTGAAAGTGGCGAAACCACTCGACTATGAAGATTATCAACAGCGTTATGGCTTCAATATAACCATACAAGTTAGTGATAGTGGTGAAAGCTCTGAATCGTATCATGTTGATTATGCCAAAGTTTACATCCGACTTCGTGATATTAATGATAATAAGCCTGAATTCAAAGAAACAAATTTAGATGTAACTGTGCAAGAAGATGCTAATATAGGCACTCCATTAGCAACATTTGTTGCTCATGATGCTGATCAAGGTGGAAAATCACGTGTCAGCTATGCCATTGATCGATCATCTGATAAAAAGCGTCAATTTACTATCGGACAAGATGGTGTGGTCAAAACACAACGTATGTTAGATCGTGAAGATACTCCACGTCATCATGTTAAAATTTTGGCCATCGATGATGGTATCCCGGCCCGTACAGCTACAACTACATTGACAGTTATTGTCGTTGACGTTAATGATAATGCGCCTAGATTTCTCAAAGATTATCGACCAGTCATCATGGAACATCAAGGGCCAACTAAAGTTGAAGAAATTCTCGCTACAGATGATGATGATCGTTCCAGAAATAATGGCCCTCCGTTCACATTCCGTCTATCGAAAGATGCTTCCGATACGATCAAAGAATTTTTCGATGTTCATCAAGATCATAAAGGTGCCAATGGTGATGGTATGGCTATCGTAACTTCGAAAAAAGAATTTGATCGTGAAATTCAAAAAGAATATCTGGTTCCGATCGTCATTAAAGATAGTGGCTATCCATCAAAATCAGGAACATCTACATTAACTGTAATCATCGGTGATATCAACGATAATCGTATGTATCCTGGAAGCAAAAACATCTTCGTATACAACTTTCTTGGACAATCACCTCCAACACCGATTGGTAGAGTTCATGTGGAAGATCTTGATGATTGGGATTTGCCAGATAAATCATTCATCTGGGATGGTGGTGTTGCTCATCCATTGTTTGATTTGAATACTGACGATGGCATGATAACAATGAAAAATGTAACCAATGGTGAATACTTTCTACGATTTAATGTTCATGATCGTAAACATACACAAAATGTCCCGGCCAACGTTACTGTTGTTGTTCGTGAATTGCCCGAAGAAGCTGTTTATAATTCTGGTTCAATTCGTGTTAGTGGAATCACTGCTGAAGATTTTATTCGAGTTTGGTTTCCACACAAACAAAAACAGGAGAAAAGTAAATATGAAAAATTCAAGGATGTATTGGCCCGTATTCTGAAAGTACAACGCGAAAACCTAGATGTATTCAGTGTGATAACCAGATCCGAAAGGCCTCCAATCACTGACATTCGATTTTCAGCTCATGGATCTCCTTACCTAAAATCTGTATTTTTGGATGGTGCAGTTACATTGAATCGAAAAGTTATTGAACATCAAGTTGGCATCAATATTACCATGGTTGGAATCGATGAATGTTTGGTGGAAAATATAAATTGTGAAGGAGCAAGCTGTACCAACGTACTTGAAATCTATCCACAGCCAATATTTGTCAATGCTAATCGTACATCTTTTGTTGGCGTTAATGTTGGTGTCCGTCCCAAATGTTCCTGTGGTCCAAGGGATTTCGATGAAACCGAAACATGTCGTAAAATGCCACCCCATTGTTTGAACGGTGGTCGTTGTACTGATTCATTGGTTGGAGCATTATGTACTTGTCCTCGAGGGTATTCTGGTCCACGTTGCGAAATGCCTTCACGTACTTTCCACGGCGATGGTTGGGCATGGTATCCTCCATTGCAAGTTTGTTCAGATTCTCATCTTTCCATCGAATTTATGACCCGAACACCTAGTGGTTTGCTTTTCTACAATGGTCCAATGGGCGAACCAATCGAAGGCGAATATAAAATAACTGATTTCATCTCTCTAGAACTTCAACGTGGTAATCCAAGACTGCTTATTGATTTTGGATCTGGTACAGCCGAGTTAACTGTTCATCCGATTGGTGATTTACATGATGGTGAATGGCATCGTATAGATATTTTCTGGACTAAGGAAACAGCTCGAATCCTAGTTGACAACTGTGCTGGTATTCGATTCAATGACGATGATTTAATGAGAGTAGATCGTTCTCGATGTGAAAATATTACACAAATTGTTGGATTTAATGAATTTCTCAATGTAAATAGTCCTTTGCAAGTTGGCGGTCTATATCAGAAACTTTCATCGGCAGGCATATCGCCCTTATTGGCCAATGCTAACTACTTTAATCTTCCCACTAAGATCGGCTTCAACGGATGCATCAGAAATTTGATTCATAACAGTGTTATGTATGATCTTGGTTCTCCTGGTTCGTATTCTAATTCAGAACCTGGATGTCAAATTTCGGAAGAATTGTGTAAAGCAAATTCAATTTATGGTCGATGTTCTAACGGTGAATGTGTGGCCAGCTTCAATTCTGCCCGATGTTTATGTGAACCTGGTTGGACTGGACCTAACTGTGATCGTGAAACAATGTCAAAGATGTTCCAGACTAACAGTTATATCAAATATGCCATTTCTTTTGATCCGGATCCTTATCGAAATGAAATTCAACTACAATTCCGAACACGACAAAAGAATGGCGAACTATTTCGAGTAGCCAGCAAACATTATCGTGAATATTGGATCCTAGAAATTAAAGACAAAAAATTACGATTCCGTTTCAATCTGAATAATCTTGAAGAACGTGAACTATGGTTGCCATTCGTTTCTGTCAGTGATGGTCAATGGCATACCGTCAAAGTTCAACGATATGGTTCTACTGCTTCAATCGTATTGGATGGTGGTGGAGGTCGAAGATCTAATGAAATTACCGAATATGAAGGATTACATCAATTGTTGTTGGTTGACAAACAAAACGTTATGGCTGGTGGATTTGCCCAAATTGTCGGCCCATCTCAATATATTGTTGATTTTGATTATGTTGAA
>Sar243
GAAAAAGATTATTTTTCACGAAGAGAATTCTCATTCACCCTGAATGGCGACATTTATCTTCGATTTAATTCATTCGAATCATTAGCTGAAATGCGTAAATGTATACTGGCTCGAATGCCTACTAAAATCGATATTGGTGCCGTTTATAGTTCACGACCTTGTGAATCTCGTAAAATTAAATTGATGTCATTTCAACCACAATCTAAAGAATTAGTATTCGATATCGATATGACCGATTATGATGATATTCGTACATGTTGTAAAGGTGCTGAAATTTGTCAAAAATGTTGGATGTTTATGGTGATAGCTGCTCGCATACTTGAAGCATATCTACGTGAAGATTTGGGTTTCAAAAATATTCTATGGGTTTATTCCGGTCGTCGTGGTATTCATTGTTGGGTGGCAGATGAACGTGCTCGACGTTTAGGATCGGATGGTCGTGATGCAATTGCATGTTTTATTAATATTTTTGATGGTGGTCAATTCAAAGCAAAAAAAGTAGAAATCGATGGATTAAAAGGCTGCCATCCATCATTGGCACGTTCGATTCATATTATTGATAAATATTTTGAAGAACTAATGATAAATAGACAAGATTTTCTTGCCACTAAAGAACAGATAAAGATGGTTGCAGATCTTTGTCTTGATAAGCCATTGCGTGAAGAAATTCTACAAACATTATTGAATCCAAATGAAACAAAATGTAAAACATCTTTACATCGATGGAAAATGATTTGTTCTCTAGCATCAAAATTCTATTCATCTAAAGGTGCAAATCATTTGCTTAGTAATAATCGAATTCGACATAGATATTTTCTTGAAGAAATCAAATTTCAGTTTTGTTATCCACGTTTAGATATAAATGTTACACGTGGTCTTAATCATTTACTTAAGGTACCATTTTCAATACATCCGAAAACCGGTCGTATATGTGTGCCAATAGATTTTGAAAAATTGGATCAATTTGATCCATTTGCAGTGCCAACACTTTCAACATTGATCGAAGAAATGGATAAAATTTCAATAACACAAGATACAGAAAAAACAACAGATGATTGTACCATTACAACTAGCATAGCATATCGAACATCATTGGCGCCATCATTAAATTTGTTTCGAAAATTCATACAAAATATCGAACATGGTTTGCGTCCAACAAAATTATCTGAACAAGATGATCGATCAAAGATT
>Sar244
ATGTTACATACGTTGGCATTCAATTCAAATTTTCTCAAAAAACTATGGAATTTTGTTTTGAACGAAAGTGGTACCGTCATGCCATTTGCTGAATCGACACCATCAACCTATATTCATATTCTTTCGCGTGGCCTTTTGAATTCATCATTCGATTGGCCACAGTTCATACCTCATGTAACCATATTCTGTGCCCTATTCAATTATTTCCTACAAACATTAGATGATGTTGAATTTTTCAACGAATATCTTAGAAATAATGTGGATACAGGCAGTTTGGAAAATAATGCCATTTCTGTGTACAACTATAGTGTATTGCCTTTTAAACTTGACGAAATCATCTCGATGTGTTCGATTCTTCGTGATGTGGGTATTTCACTGATCGAATTAGCCTATCAAGATAGGCGTATCATCAACTACAAGATCAACCTGTTTGGATCTGGTGTCGAAGAAACTATACAAGATGAATTCAGTATCAATTGTTGGAGTTTATTATTACGAAATCTATTGCGACTACTTCGACATATTTATGCTCGAGACATAAGGCAACGATTCTGTCCGGAAAATCATTGGATTTCCAAGCGAACTTGTATAAGTATTTTGCCACAAAATTTCAATATTGCTATCAAACAACGTCGACGTTTATATCAGGAATTTCGTGGAATTAAACACATGAATCGTGATGAAATAATTCAGCATGGATCACCGATTTCGGTTAAAGACGTAATTAATGTGACGTTGATACAGGAACTACCATTTGTCGCATCATTCTGTGATCGTGTCAAGATAATGCAATCATTGATTATATTTGATAAACAAAATCATGAAATTGATTTCTATGAAGTCATACACGGACGAACTGTGACCATACGTCGAAATTATGTGTATGAAGATTCATTCGAAAAGTTATCACCAACATTGGTGCCTTCAATGAAAAAAATCATTCGAGTCCAATTAGTATCTGCTCTTGGATTAGAGGAGACCGGTGTAGATGGTGGCGGGGTTTTTCGTGAATTCCTAGCAGAAGCACTGAAATCGGCATTCGATCCAAATCGAGGCCTTTTCAAACTTACACAAGATGGATTCCTTTATCCAAATCCATCAGCTCAAATTTTATATGATAACAGTGATAGCCATTATTATTTCATTGGCCGTTTGTTGGGCAAAGCCATTTATGAACACATGCTTATTGAACTGCCCTTTGCACCATTCTTTTTGGCCAAAATTCTCACCGTCAATTCCGACATTGAAATCAATCATTTGGCTTCATTGGATCCGGTGTTATATAAGAATCTGATATCATTGAAAAATTACAGTGGTGATGTTTCCGATTTAGGACTAGATTTCACGGCCGTACAATCTGACTTTGGTGCAAATAAAATTGAAGATTTAAAACCGAATGGTGCAAACATAACTGTAACAAATCAAAATCGAATTGAATATATTCATCTGATGGCTGATTATAAACTAAACAAACAG
>Sar245
CGATTACGTACTGAAAATCGATTACTTCGACAAAGGATTGATAATCTGGAACAAGAAAGCGGAGAATTAGCGGACAAACTTATACAGGGCCAAGTAAGCCGTGCTCAAGAAGCTGAAGATAATTTCGTAATAAAACGGGAGCTTGCTGCCGCAAAATTATTGGAGCAAGAGTTACGAGGGGAATTAGAGCAAGCAGCAAATAATATAATAGAGCTGAAAGAAAAACGGGAACTAAGCCAATCACTGGAAAACAAAGAACATCAACAATTGATTGAATCATTACAAGAGGAATTGATTGCTGTCAAATTGCGTGATGCTGAAAATTATGAAGAAATGAAAACATTGAGAGAGCGTATTCGTCAACTCGAAGAAGAAATCAATCATTTACGTCGTTTACCGGCTGATCACGCTACAGCTAAATTACAAGATGAATTGTTAGCCATCAAATTACGTGAAGCTGAAGCCAATTTGAGCATTAAAGAATTGAAAGAAAAAATTGCTGAATTACGAACAATGTGGAATGAACATATGTCCGCTATGCATCCAGAAAGTGCCGAATCATCTCAACCAAATAGTTTGGAAAATGGTTCAAATGGCAATTCATTAAATAGCAATAGCTTGAATGGAACTTCAACTCCATTACCTTCATTGTCGGTTACGTCAAGTCCTTTGAAAATACTCAACGCTGTTAAGCGTAGTTCCGATCAAGCAGCCGAAATAAACAAACTCAAAACAGAACTTATGTCAGCAAAATTAAGAGAAGCTGAAGCATTTTCTGATTTGAAAGAGTTACGTCAAAAAGTAATGGAACTTGAAACCCAAAACAATGTCACTATGAACCAGATCAGACGTCAAGCAGATGAGATGAAAAAATTACAAGAACAATATGATGATGTCCTCGAACGAGAACGGCAAGCGCATACGTTATTGAACAAAGAAAAAAGTAAATTTTCCGATTTAGATTTTCAAATGAAAGAACAGCAAATGATGAAACGAATCAAGGAGTTGGAACAAACGCAATTAGTGGCCGAATTGCGGCAAAAGATAAGCTCACTTGAAACAAAG
>Sar246
ATGGCATCGGATTTTTTCCATCCAAACATCGGTGGTGTCGAAAGTCATGTCTATCAATTATCACAGCGATTTCTACGAAAAGGACATAAAGTAATTGTCATAACGCATGCATATGATGATCGTGTCGGTATTCGTTATATGACATCTGGCCTAAAAGTTTATTATCTACCATTTTTAGTCATCTATAATCAATGTACATTGCCAACATTATTCACCAGTTTTCCTATTGTTCGTTATATTCTTATACGTGAACAAATCAACATTGTTCATGGCCATTCAGCTTTTTCTGCATTAGCACATGAAGTTATGTTTCATGCAAAAACATTAGGATTGAAAACAGTATTTACTGATCATTCGTTATTTGGTTTTGCTGATTCAAGTGCAATTATAACGAATAAATTATTGAAAGTGATGCTTTCAGTATGTAATCGTGTTATTTGTGTTTCTCATACA
>Sar247
TGTGAAAACGAATTACTGAATTGTTTCGAAATCGATTCTATCAATCCATTTATTGAAACTTGTATCAGTCGTTCAGAAGATATTATAACGGTTTTACGTCTAATTTTACTACAAACTATTTGTGCCAATGGTCTTAAACAAAAAACACTTGATTATTATAAACGTGAAATTTTACAAACATATGGCTATCAACATTTATTAACATTAAATGCAATGGAAAAATGTGGTTTACTTCGAATTTCAAATGGTTATGGAATATCATATTCAGGATTACGGGTAAAATTCCGATTGACAAAAGAATCTTCTAAATCCAACAATGCCAATGTTAACAATGGTGATAATCAGCTGATATTGTATCAGGGACAAGTTCATGATGTTTATTTTCCATTCACCGTTCGTATTGTTCAACATATCGATCAATTTGGTTACCGATCATTCAATGATGCATTCACTAGACAATGTAAACCAGAACCAAATGGACAGAATCCATATACGATATTCGAAGAAAATCAATCAACCGGTAATATTCGTCGCCGACGTAATTCCGATACAACATCCATGCAATCAACATCGGAAACAAATGATAAATTAGTATTGGTTTTATTCATCGGTGGCTGTACATTTTCGGAAATATCTGCACTACGTTTATTGGCACAGAAAGAAAATGTCAATTCGGAATTTATCATTGCAACCACATCAATAATTAATGGTAAAACACTTCTTCAATCTATTGCCGATCCTTTGTCTACGAAGAAAAAA
>Sar248
ATGTGGATCATACCAATATTTGTATCAGCCTATCATCATTATTGGCGTTTCGTTATCGTTTGGTTATTCATTTCAATGATGACAATGTTATTAATATTTCGACCATTATTCTATAAGAATCTAAACTCTAATGGTTCATCCATTCCACGACAAGTATATCGTTGGTTCTTTTATTTATATTCAATATCATCAGTGATTGCTGTTACTGGCTATACGATTATAATGTTAACATTATTGGGTGTCAATATTTTGTTGGGCATAAAACCAATGTATACATTAGATATTGGAATATTATTATTATTCTATGGTATCTATTATGGTGTCCTAACAAGAGATTTTACCGATTTTCTTGTCGATATATTAGCTGCAAATATTGGCTATTATTCACCATCATCATCATTGCCTAGTAAACAATTAAATTCAAAAACATGTGCAATATGTGGCCGTCCACATGGTGGTATACATCGTACATCAATGTCAATCAATAGTCATCATCATGATACAGATCTTCGATCAAGTCTGTTGGCACACGATATGGATCCTTCTTTATCCGATCTAAATAATATTAACTGTTTCAATGGTAGTAATAACAATAATTCAACAATTGATCCATCATTACAGGAAAAAACATATACATTAACATGTGGCCATACATACCATCAATATTGTATATTTGGTTGGTGCTTAGTTGGTAAAAAACAACTATGTCCATTCTGTCGTGAAAAAGTTGATCTCAACAAATTATTCTCATCATTACCATTTCAGAAACCACATTATCTTTATGGAAATCTATTGGATTTCATACGTTATCTGATTGCATGGCAGCCACTTATATTGTTTGCCGTACAAGGTGTTAATTATGTTTTTGGTCTTGAA
>Sar249
GATACAGCCATTGCATTCGAACAACAAAACTATTTTCTCAACAAAGAAATAATCGAATTAAATGAAATTAACAGAATTCTTGAACTTAAACACAAACAATCCGAGGCAAAATTGTGTGAAGTTGAAGCTAAATCATCGCAGATACAATCAAAATTATTGTCACTTTTGAAAGAAATCAATCATTGTATACAAGTTGAAGAACGCAATCAAAAAGAGGTATTTCATGGTATCGAATCATCATCATCATCATCAAATTCATTCGTCACTAATGAATCTGTTAAGCAAATAGTATCGAGATTGCTTGAGGAAAGTTCTTTAGACATTCCATTAAGTTGGAAACCTGGAAATCGACCAAGATCTCGATGGTCAAATCAATCGGCTTCGAATTCAATTTGTGGTGCCGAATATGATGAATTAGGATTCTATCATCATAACAATGAAAGACCACGATGTTATGATTTTGTTCTTGATCCTGATAAAAGTGAGATCACATGGCGTTCTAAATGGGATCATTTTATGAGCAATTTAACTAATCATGGAGAAGTTCCGATTGGCAATTTTGAGCTAAAACAAATGATTCGGCTCGGTGTACCTCAGGATTATCGTTGTAAGATTTGGCGTTCATTGATACATCAACGTGTCAAAGATCACAAAGCTAAATTGAGTGATGACTATTACGAATCATTACTTCGTAATCGTTCAAAACTTGGTTCGCAAAGCAAAGTTCTTGATCCATCGGCTAAACAAATTGAATTGGACTTGTTACGTACATTGCCAAATAATCGTCATTTCGAAAATCTAGAATCTGATGGTATTGAACGACTTCGTCGTGTGCTATTGGCATATAGTCTCCATAATCCATCGGTGGGCTATTGCCAAGGATTGAATCGGTTAGCAGCTGTTGCATTGCTATTTATGCCTGAAGAAGATGCATTCTGGTGTCTGGTGGCAATCGTAGAAACAATTATGCCTAAAGATTATTATGGCCGTAATTTGCTC
>Sar250
ATGATGGAAAAACAAATCCATTCGATTTTTGTATATATCTTCATCATCATCTACTGCCATTTAATCGGCCATGTTTTGTGTGGTGGTGGTCGTAATCATTCTGATGAAATAGAATTAGAACCAGGTAGCATCAGATGTTCACCTGGTCTAATCATACCGGTATGGGAACCTACCACAAATTTAGCATTAGGTGATATTATTGCCCGTGGTGTTATCTATTTCGTATTACTTGTCTATATGTTTGTTGGTGTTTCGATCATAGCGGATAAATTTATGGCCGCAATCGAAGTCATTACTTCACAAGAGAAACAAATTACAATCAAAAAGCCAAACCGTGAACCACAAGTAATTAGTGTACGTGTTTGGAATGAAACCGTATCGAATCTAACATTGATGGCATTAGGTTCATCTGCGCCGGAAATTTTACTTTCAATCATTGAAGTTTATGCTCAAGATTTTCAAGCCGGTGAACTTGGACCCGGTACTATTGTTGGTAGTGCAGCATTCAATATGTTTGTCATCATTGGTATTTGTGTGTTTTGTATACCAAATGGTGAATATAAGAAAATCAAACATTTACGTGTATTTTTTGTTACAATGATTTGGAGTGTTTTTGCCTATATTTGGCTTTGTTTAATATTAACATGGACTTCATATGGTGTGATTGAAATCTGGGAAGGTTTAGTTACATTTATGATGTTTCCAGCAACCGTATTAACAGCATATATTGCTGATCGTCGTCTTTTAGTTTATAAATATTTATCAAAAAAATATCGTATGAATAAACGCGGCATGATTGTCGGTGCAGAAGGTGAAGATATGGAAATGTCACAAACAAAAATGAATCATATCAATGATAATGGTTTCAAAACTTTTGAAGAAATTGATGAAGAAGCCAGAGAATTTGAAGAACATCGACAAGAATATATGCAAGTATTACGTGAGATAAGAAAAAAACATCCATCTGCATCGATGAATGAGATTGAAGTATTGGCACGGAATGAAATTATGAATCGTGGCCCAAAAAGCAGGGCTTTTTATCGTTTACAA
>Sar251
ATGTCTGAGTGGAAAAAATTATCTGTACCAAAACCAATAATTCAATGTCTACGATCACTTCGGATGTTTACACCAACGGCCATTCAATCGGCTGCAATACCAGCTGCAATCAATGATCGTATGAATATTTATGCTGCCGCACCGACTGGTAGCGGTAAAACATTAGCATTTGCCATTCCTATAGTCGATCAAATTATCAAAGAAATGGATGAATCATCAAACAATGATCCTAAACTTAGATCGATCATTCTAACACCAACCAGAGAGTTGGCCGTCCAGATTAAACAACATATTGACAATATATGCAAATTTAGTTCAATGATCAAAGTGGCATTGATTGTTGGCGGTTTAGCCATACAAAAACAAGAACGAATCCTTTCTAGACAAAAACCACAAATCATTGTTGCAACACCTGGAAGATTATGGGAAATGCTTAATTCGAATACGGTTCCATATTTGAATCGCAAATCGCTTATCACCGACCTTCGATCGTTGGTCATCGATGAAGCCGATCGAATGATTGAAAAATCACATTTTCAAGAACTTGGATTTATCATCGATTTTTTCAACAAAGATGATTGTAATCCGTTAAAGTCTGGCAAATGTCAAGTGTTTATATTCTCAGCCACTTTAACAATGAATCGATCTACAAAGAAAAAACATCGATTATCATCAAACAAATCAGATCGAGATTCAATCGATTTAATTAAATCATTAAATCTTGACCGTAATACATTGAAAACATGTGATCTAACAGATGGTGGTCGAAGATCAAAGCCGGATGCCGAACATTTGACCGAATCAATAATACATTGTCTAAAAGACGATAAAGATCTATACCTATACTATTTCGTTCTGAATAATCCAGGTCGAACAATTGTTTTTTGTAACAGTATCGATTGTATACGACGCCTTTTGAACTTGTTTCGATTTCTTCGAATGAATCCCTTATCTATTCACTCATCAATGCCTCAAAAACGTCGCCTTACAAATATTGAACGATTTACCACAAAACGAAATTCATTGATATTCGCAACCGATGTTGCTTCTCGTGGATTGGACATTCCTAATATTGATCATGTCGTTCATTATCAGGTACCACGTTCGGCTGATATCTATATACATCGAAGTGGCCGTACAGCACGAATTAATAACAAAGGTTTTAGTCTAATTCTATGTGATCCTCGGGAGGAGGCTTTTTTTCTACGTAATTTTTCCAAAATTATTCATAAAGAATCCATAGCAGAATATTCGAATATAAATTCAAGAATATTGAAACGTTTAAAAGAACGTATACGATTAGCACAATTATGTGATATGCTGGAACATAAATTACGAAAAAATCGAACGGAAGAAAATTGGTTTCGAACCACTGCTAAAGCTTGTGAAATTGAATATGATTCTGATGAACAGGGTGATGATGATGTTGAAAATCAAAATTCCAGCATACGTGAACGTAAAGATTGTGAACGAAAATTAAAGACCTATGAACATGAATTATCGATTCTATTGAAGAAACCACTTCCGAATAGATCTTTATTAAATTCTAGC
>Sar252
GTTCGAACAACAAGACAAACACGCATTGCATCGTCGAACAGTAGCGATTCTAGTGATGAAGAATCAAGTGTTATCATTAGTGATCGAAAGAAACGAAAACCTAATCCAATGATACAATCGACATGTTCGTTTAAGAAATCTGTAAATAGAAAACGAATTTCTCATAACGATAGTGATGTCGACGACGATGACGATGATGATCAAATACATGTGAGCTATGCATCAAGTAAATCGGGTCAACGTGATGGTCCTGCCGATATGGGTGCAACGATGACATTGGAAACAGAAACCGAACGTGATAAAGATGCACAAAGTATATTTGAACGTGCACGTAAAATACAACAAGAACAAACTGAACAGGATAATTCTCAGGATGATGATCAAACCATCTATCGTGGCGCTAATAATTATCTACAATATAAACAGAAAAAAGATACACCATTCGGTAATGCATCATCGGGCCATGTACGTAAAGGTCCTGTACGTGCACCGGATAATATCCGTTCAACCGTTCGTTGGGATTATCAGCCAGATATATGTAAAGATTATAAAGAAACAGGATTTTGTGGTTTTGGTGATTCCTGTAAATTTCTACATGATCGTTCAGATTATAAAGCTGGTTGGCAACTGGAACTTGAAGCAACAAAAAACCAAAAACATAAACATCATCATGATGAACAAGATGATGATGGCGATGATGATGATCCGGATAAATATAAAATCGATGATGATGATGATTTACCATTCGCTTGTTTTATTTGTCGTAATCGTTTTGTAAATCCTGTGGTTACAAAATGCAGACATTATTTTTGTCAACAATGTGCATTGGATCATTATAAAAAATCAACAAAATGTTTTGTTTGTTCGTCACAAACTAGTGGTGTATTTAATATTGCTAAAGATGTAGAAAAACGAATGAAAACAAATCAACACGCAGAACAACAAAAAGAAGATTCGGATGATGAAAAAGTAGATTCCGAATATAATAAAGATGAAGATTATCAGGAGCAAGAATTGGATCGTGAACCATCGAATGATGACGGCGACGACGACGACGACAACGACAACGAAGCTATT
>Sar253
ACTTTACAAAATCTTGCCCGAGCTCATATTGATTCATTTAATTTCATGATAAATGAAGGTCTTCAAAAGGGCTTACAAAATTTGAATCCGATTGGATTTGAATTGGCTAATGGCGATAGGGTAGTTATACAGATTATGGACTGTGTAGTTTTACATCCAACTGTGCCGAATAAAAATGAAGTAAAAATATCATCACACCATTCCCTTTGTACAAAAATCTATCCATCCGAATGTCGTATGGTAAAGACATCATATAAAGGCAAAGTTTTATTGACAATGAATTGGAGCCTAAACGGTCGAGTTCAGGACATTATTGAAGATGTTATTGGTGATATTCCCATCATGGTCAAATCTAATCGATGTAATCTGGAAAAATTGACTCGCAGTGAACTCATTCATCGTAAAGAGGATTCAGAAGAGTTTGGTGGCTACTTCATAATGAATGGCAATGAATATCTTATTCGAAAATTGATTGCACAACGTCGAAATTACCCAATGGCCATCATACGACCTTCGTGGAAAGATAGCGGGCAATTTTTTTCCGAACACGGTGTATCGATTCGATGTGTACGAAACGATCAAATTGGCTCAAATATGGTTCTTCATTATTTGACTAACGGAACAGTCAAATTAAGATTCTTCTATAATCGTCAGCCAATATACTTGCCATTGATTCTTGTGCTGAAAGTTCTCTGTGATGCATCCGATCAGTTCATCTATAATGAGCTAATCAAAACACGTGAAAATGATAATTTTTTTCAATCATGCATTGTTAACATGTTACGTTTGGTACAACAGGAAAAACTATACACTTCTAAACAAATCAAAAAATACATTGGCGAACGTGTTCGTGTTCGATTTGAAGCTCCAAGCTGGTATACGGACGAAGAGATTACTGATAATCTATTCAGAGAATGTATTGCCGTTCATCTAAATTCAAATGTCGATAAATTTAATCTGTTGGTCTTTATGACACGAAAATTATTTGCCTTTGTTCAACGCGAATGTGCGGAAGAAAAACCGGATAATCCGATGTTTCATGAGATTTATCAATCTGGTCATATCTATTTCACACTATTGTTGGAACGATTTCAGGTATTTTTAAGTACCATAAAACAAGCGATCGAACGCCAATTTCAACAATCGCTACGATTTCGAGATGCCAGTTCCTTCACGTTGACGACAGCTATGGTACGTAAAGCGTTGACATCCAACTATCGTGAAATCACTCGACCAATGGAACATTTGATTACGACCGGATATCTTCGTTCGAAAACTGGCCTAGGACTAATGCAATCTGCCGGTATGGCTGTCAAAGCTGAAAAGATTAATTTTTGGCGTTTTCTTGCTCATTTTCGTTCTGTACATCGGGGTCAATTTTTCAGTGAAATGAAAACAACAGCCTGTCGGAAATTATATCCAGAAGCCTGGGGTTTCCTATGTCCAGTACATACGCCTGATGGAGCTCCATGCGGCCTTTTAAATCATTTCAGTGAACTTTGCCAAATAACCAATCAACAACAGTCAGTTCGACATTTGACTTCAGTTTTAACTGGTCTTGGTATGGAACCATTAGATTCTCCAATAAAACCTGATTCAAATTATTTAAACGTTCTCTTGGATGGTCGAGCACTAGGTTTTGTTCACGAAAATTGTGTCACAAAAATTGTCAATCAATTACGAATGATGAAGACGACCGGTAAAGAAAAGATTCCGCTTACATTGGAAATAGGATTGGTTCCTCATACTGATAAACCAACACAATATCCAGCTTTGTACCTGTTTTCAACTCCGTCGCGTATGATTCGTCCAGTGTTCAATCTGTTAACACAAAACATTGAATTTATTGGAACGTTCGAACAATGCTATATGGACATCTGTGTTACAAGTTCAGAGATGATACCCGGTGTTACAACACATCAAGAAATTCGCGAAACAAGTTTTCTAAGCATTCTTGCCCGACAAATTCCGTATCCAGATTTTAATCAAAGTCCACGTAACATGTATTCATGTCAGATGGCAAAACAAACAATGGGAACAGCAAGTCATACACTTCGATATCGATCAGATAATAAGATGTATTCTATACTTACTCCTCAATCACCATTGGTTCGAACATCTGCATACGACCACTATGCACTTGATAATTACCCGCTTGGAACCAATGCTGTTGTTGCTGTTATCTCATACACTGGATATGATATGGAAGACGCTATGATTTTGAACAAAGCTTCAGTTGAACGAGGGTTTCAGGCCGGTATTATTCACAAGACAGAGGTAATCGATCTTTATGAATTGGCTGGGCTTCGGTCAACACAACAACAAGAACTGATGCTTAAATTCGGTTATGATCAATCGGTCGATGTTGATGAGAAATATGCGGGAATGTTCGATCAGGATGGATTGCCATTCATCGGAAGATTAGTTTGTCAAGATGATCCAGTTTGTGCGTACGTGGACATGGTTGAAAATAGGACCAAATTTCATAAATACAAAAGTTCCGAGCCTGCATACATTTTTGACGTGAAAATTTTAAGTGATGGTGATGAAACACGAATTGTCCGAGTGGCCATATCATATTTATTACGACGATCACCGATAATTGGTGACAAATTTGCCAATCGTCACGGTCAGAAAGGTATTTGTTCATTTTTATGGCCTGCTGAGGACATGCCATTTACCGAGAGTGGCATCATACCTGACATTCTGTTCAATCCACATGGCTTCCCTTCTCGTATGACTATCGGACAAATGATAGAAACATTGGCCGGAAAATCAGCTTCGATGCATGGCTTAGTTCATGATTGCACTCCGTTTACATTTTCCGAGGATAATCTTGCTTCGGATTATTATGGTAAATTATTGGAAAGTTATGGTTTCAACTATTATGGAACGGAAAAAATGTTCAGTGGAGTAGATGGGCGTGAGCTAGAGGCTCAAATATTCATCGGTGTAGTATACTATATTCGTCTACGTCATATGGTTGGTGATAAATACCAGGTACGATCAACAGGACCAATCGATCAAATCACCCATCAACCTGTAAAAGGGCGGAAACGAGCTGGTGGTATTCGTTTTGGTGAGATGGAACGAGATTCTCTTCTTGCTCATGGTACAACATTTTTACTTCAAGATAGATTGTTCAATAATTCTGACAAAACTCTG
>Sar254
ATGAAACTTTATCAACGAAATTTTCTACTTATTCTTTTTATAGCGTTTGGATCAATTTTCGGTTGGCTTATTTTCATTTCTAATAGTAGTCCTACTAAAAACCTTTCGATTATTGCTAGTTCCATTCATCCTATTGCTAGAAAATTAATTGAAGATAAAACAGAAACTCTGTCCAATGATCTTATTGTTGCATCACCGGTGAAACAACCAACAGTGATTGATAGTAAAAATGTTGATCCACTGGCCGAATCTAGATCGGTATCAAAACCGAAACGAATACGAAGCATTACCTGTAAGATTAATGGTGAATATAAGATTAATTGTTTGAAATTAATGAGTGGCAAAGAAACTTCTGTTTATATTCCATTTTCATTTATTCATAAATATTTTGAAATTGGTGGCAAAATTGTCAATCAAAAAAGTCAAGATGAATATTTTGAATGGAATCACAGTTATTCAAAGATATTCTATCCAGATCAACCATACGATCCTGCCGATATATTTCTTTGGTTCGGCAATTATAATGTAGAATTTCGTGATCGTGTAAAATGTATTTCGGCTATCGATAATGTTCCATTATCGACACAATGGTATCCTGCAGGTCATCTTTATCCAACACAAATCTGTCAATATGGTCTTAGTCATTTTAATAAGAATCTTACATCTGCACCGTCCGAACGTATTCAATTGATTAACGATGGAATTGTATCCGATTTCCATGTCGATCATAATTTTATAGTGGATTTCAAGAAAAACTATCTTATTGTTAAAGATTCAAGAATCGATTTGAAAAATAATCATACAAATTATCTAATTGGTCAACTTGATATGAAACTGATTGGAAATGCTTCGATTACATTTGTCATGTTCAATATACAGACACAACAGATATCTTATGTTTTGTATTCAACTATTGATGATGTGATTGTTATAGATACTGAAGATAATCAAATCACATATGGTTTAGGATCAAAAGCATTCAAACGTGGATGGTTTCATTTTACTCGTGATTTACTTGTTGATCTATACAAAGGATATTTCATTTCTGACCGAAAACGCAACAATTATTATGTTTCATACATTCAAATCGATGGTACTGTTTATATCAAAAATTTAGCCCTTAAAACTTCAGCACATGAAGAATTTGCTATGGCAGCCGGCGATTGGTTGATGCGAAATCAAAACGCTCAAGGTGGATGGCGTATTCAAGTGGATAGAAAATTATCCAAAGGTTTATTGGTCATCAAAAAAGGTTGGCATTCGGCAATGGCACAAGGACATGCTATAAGTTTATTGACTCGATTATATCGTGCTACAAACAATACAAAATATCTAGAAACGGCTAAAAAAGCATTGAATATATTCGAAATTGAATCATATAAAAACGGTGTCAAAGCAATTTTGTTTGATAAATACATCTGGTATGAAGAATATCCAACTGTACCGAGCATATTTGTCTTGAATGGATTCATATATTCATTGTTTGGATTATATGATCTAAGCAAAGCTTGTAACGATCAAATATGTCAAAAATCTAGCCAATTTTATGATGAAGGTATACGATCATTAGAATCAGCATTATCATTATATGATTCTGGTTCTGGATCATTTTATGATCTTCGTCATTTGAGCTTAGGCATAGCACCGAATCTTGCACGTTGGGATTATCATTCCACACATATAAATCAGCTATTATATTTATATACGATCACTCGAAATGATCTTTTCAAAACGGTTGCCGATCGTTGGATTGCCTACATGAAAGGACATCGATCATCACACAAT
>Sar255
GTTTGCGAAAAAGTTCGTAATAAAGGAACAACCACTTATAATGAAGTTGCCGATGAATTGGTAGCCGAATTCAGTGATGATCCGATCGCTAGTCGTGCATCATTTCAAACGGGGAATGATCAGGAACCATTTGATCAAAAGAATATTCGTCGCCGTGTTTACGATGCCCTTAATGTATTGATGGCCATTAATATCATATCAAAAGAAAAAAAAGAGATCAAATGGATTGGCTTACCTACTAATGCCGTTCAGGAATGTTCCGAATTGGAAAATGAACGTGCTCAACGTCAACAGCGAATCAAAGAGAAAAAGGATCAATTACGTGATTTATTGATACAACAGATTGCATTCAAAAATCTTGCTGATCGTAATCAAATGACTGAAATGCCGGATCCAAATTCTATAATAAAACTTCCATTCATCATTGTTAATACCGATAAAGATACCTTAATCGATTGTTCAATATCACGTGATAAATCAGAATATCTATTCAATTTTGATAGCTCATTTGAAATTCACGATGATTTTGAAGTATTAAAACGAATGGGTCTTGGTTATCATCTGGAAAAATTGGAATATGGACAAACAATGAAACGTTGTGATTATGAACGTGCACGACAATTTCTTCCAGAAGCATTACGAACAGAATTGGATGAAATGCTTGAAGAGAATCATGTACAGATAATCAAT
>Sar256
TATGTGGAAGAATTTTCACCATTATCAATGATACGTGCACCACGGCCATTAATAATGGTACGTGTGGTGCGTGTATTTTTATCATTCTCAATGCCACGTGCCCGTATTACGCAGATATTTCTACGTTCATCACAACAAATTTATAATGTAACATTATTCTTCATATTCTTTATGTCATTATTCGGCTTACTTGGTGTACAATTTTTTTCATCGCTCAATCATCATTGTGTTTTAATCGATAATTATACGGAACTATTTCAGCCATCCATACATATGTTAGCTATACCGGATACATATTGTTCACCAGAAGATTCACATGGTCATCAATGTCCACCGGAAATGGTATGCGTTGAGATACATAATTCAAGTGGTTATGCTGGATTCGATAATCTGGCACATGCATTGTTCACCGTTTACCAGAGTGCCTCACAAGAAGGATGGTCGCATGTGATGTACCAAGCGATGGACTCACTCGACTTTTTCCGTTCAGCCATCTATTTCGTTACATTAATATTTTTTCTAGCATGGCTAGTTAAAAATGTGTTCATTGCTGTCATCACTGAAACTTTTAATGAGATACGTGTACAATTTCAACAAATGTGGGGTGAACGTGCCCAAATTGTAACACAAACAATACAGCTAGTATTGATTGGTGATGATAAATGGAAATTAGTACAATTGACCGATTCGGATGCAAGAACACGTGCACCACATATGATCAGACATATATTGGGTACAGCATCATTTCAGATATTTGTCATGATTATGATTGTTGTCAATGCAATCATAAATGCAAGTATTCAATTTGATCATTCGGGTAAATCACGTGATGATTATTATCGTACTATTTATCCATCGGAAGTATTTTTTACAATATTTTTCGATATTGAAGTCTTGTCAAAG
>Sar257
TCAGTTACACAATATTTGATTAATAAATATGGAACACGAAATAATCGACCTACAGCTTTGAGTAAAAGTAAAAGTTCTCATGCTATATTTGGCCGAAGTTTATCCAGCTCAGATGAAGATTTACCAACTAATGTTACTACCACTAAATATCGTCGTGATTCGATTACAGATTATACACCATATAAATCGACACCAATCGGTTTGACTTATCCACGTCAAATGTATCTACAGAAGAAACGCATGATGATGAAAATTGGTTCACGAGGAACAAATCCAAGCTGTTTTACATGGCCAAGAGGTGTGGCTTGTGGCCCTGATAATGGAATTGTAGTTGCCGATTCGTCTAATCACCGAATCCAGGTATTTGATTCTACAGGAAGATTTCAATTCGAATTTGGCTCATATGGCAGTGGTGAAGGTGAATTCGATTGTTTGGCTGGTGTAACCGTAAATCGTATTGGTCATTTCATTGTATCCGATCGTTATAATCATCGAGTTCAGGTTTTTGATGCAAGCGGTCGATTTTTACGAGCGTTTGGCAATGAAGGCCGATCAGATGGAAAATTCAGTTATCCATGGGGTATTGCAACTGATGCTCTTGGGTTCATTTATGTTTGTGACAAAGAAAATCAT
>Sar258
TCTACACAGAAACAAACATTAAAATATTGTACAATCAATAATAATGAATTGAATAAATGTCGTGATTGGTCACGTGCTGTCGATGATAATTATCGATTTCAATTCCGTCTAGAATGTATTGAAGCTGATAATAAAGATCATTGTATGCAATTGATTGAAACACAGCGAGCACATTTGGTTAGTGCTGAACCTGGTGAAATTTATATTGCTGGACGATATCATAGTTTAGTACCGATTGTTTATGAACAATATGGTCCAACAAATCAAACCGGATATTATGCCGTTGCTGTTGTCAAAGCTAATTCCTATACATACATTCAACAGCCAAAAGATTTACGAAATAAAAATGCCTGTTTCAGTGGTGTTGGACAATTGGCCGGTTGGATATTGCCCATTATAAAATTATTAGAAATGGATCTCATCGATACAATTGATTGTAATAATATCATACAAAATGCTGCCAATTTTTTCAATGAAAGTTGTGCACCAAATGCTTTAATTGATAAAAATAATCCAATCGGTACGAATCCACAGAAAATTTGTTTACTTTGTGAATCGAAAAAATGTTCTGGAAATGATTTCTATGCCAATTTTGAAGGTGCCTTGAATTGTCTCCGCAACAAAGGTGATGTTGCATTCGTAAAACATACAGTGGTTGATCAATTATCACGAATTCATCGTATTCGTCGACAAGATTATCAGCTACTTTGTCCAAATGGTGATCGTACTTCAGTGGAAAATTATCTTAATTGTAATTGGGGCTATGTACCACCACATGCTATTCTTGTATCATCGGTTATATTACCCGAAATTAGGGATAAAATTCAACAATTTCTATTGGATTCATCAAGAATTTTTTCATTAAATAAAATGGATCCAATGTCATTATCAAGAACAACAACATCATCATTCAATTTATTTGATTCATTCAAATATGGTGGAATGGATTTTATTTTCTCTGAAGAAACCATTTCATTAGCACCTGTTGATCGTTATCGGCAAACATTTCGTGGATATTTTAGCTTATTCAATCCATTTGTTGATATTGAAAATTTATTTGAAAAGCTCAGAAAATGTAATGTACCGAATGCAAAATTATGTGTCGTTTCCAATAAAGAATGGGAAAAATGTAATAAAATGAAATCTGCTTTTCGTACGAATATGTTACAACCACAATTATTGTGTGTTCAAGGATCGAATACAGTTGATTGTATGCAAAAAATTCAACAAGGACAAGCCGATCTAACCGTTTTGGATGCTGCAGATATTTATATGGCCGGACAACAATACAATATTGAACCAATAATGGCTGAACAAAATAATCTAAATGACAGTTATTATGCAGTGGCTATAGCCAAAAAAGCTGATCTTGATACTGATCTATTGTATTTAAAGGGTCGAAAATCTTGTCATTCAGGATATCGTACAGCTGCCGGTTGGGTTATACCGATGGCATTTTTATTATCAAATTCACGTATGCGTTCATATCGTTGTAATGCTGTGAAAGCAGCATCCCAATTTTTCTCCAAATCCTGTATACCCGGTGTATTAGCACCAGAATATCATCAATCCAGTAAATCATCAGTATGGCAATATAATAATCTTTGCAATCTTTGTCATGGTAGTTCATATCGTTATTGTCGTCGTGATTCATCGGAACCATTTTTTGGTGATAATGGTGCATTTCAATGTCTGATTGAAGGTGGTGGTGATGTTGCATTTGCAAAACATACAGTCATTTTTGAAAATACAAATGGTATCAATCCTGAATATTGGGCACGTAATAAATATTTGGATGATTTTGAGCTATTATGTCGTGATGGATCAAGAGCCGAAGTACAAGATTATAGTGGCTGCAATCTAGGACAAGTGGCCAACAATGCAATCGTAACGAATAGATTTAAACCATTCTATCAGAAAGAAGCCTATATTACATTATTTGTTTATGCACAACAATTTTATGGATCCAAATATTCAAATGAATTTACATTCAAAATGTTTGTATCGGAACCAAAATATAAGAATCTTATATTTCAAGATTCAACTGTTAAACTCAAATCGATAATGGATAATCGTCGTGATTATCGCCAATATTTGGGACATGAATTTATGACTGCCATGTCGATTGTGGATTGTCAAAGTAAAAATCATGCAATCATCATCATCATCAATTCATCTATTTATCATTTACACTTTTTATTATTATTTATCAGTATTGTATTTCATCATATGATCATTATC
>Sar259
GAACCACATGCAACACGAAGAAAATTAATATTGAAAAAATATCCACAAATCAAAAAATTAATGACAATCGATAGCCGTTTTAAATGGATTGTTATAGCTATTGTAATCATACAGTTAATCACCGTATATTTATTGAGTCATTTTCATTCATTATGGCTATTTATTCTGTTTGGATATTGTTTTACTGGTGTATTGAATCATACATTAACATTGGCCATTCATGAGATATCACATAATCAAGCATTCGGACCGAATCGGCCATTATATAATAAATTGTTCGGTATATTTGCTAATCTACCGATCGGTTTTCCAATGAGTGTTACGTTCAAAAAATATCACCTTGAACATCATCGTTATCAAGGTGATGATGTCATCGATACCGATATTCCATCACGTTTTGAAGCAAAAATATTTACTACAACTGTACGGAAATTTATTTGGGTATTGTTACAACCATTTTTCTATGGATTTCGGCCATTTTTTGTCTATCCAAAACCACCAAACATTTTTGAATTGTTAAACCTAATCATACAGCTGTTGTTTGATATTGTGATTGCTCAAACACTTGGTTTTCGTATGGTTTTATATATGGTTTTTTCATCATTGATTGCAATGGGTTTACATCCAGTTGCTGGTCATTTCATCTCCGAACATTATATAATGTTCGATACAAACAAAAAAGATTTGATTGAAAAGGCTAAAAAACTTGAACAATTGAAAAATGGTGATGAAATTACCGTCGATGATGAATTATCTAAATGTGAATTTATCAATGGTGTTTATGCTCATAATGGATTAATGCTCATACCTGAAACTTGCTCATATTATGGACCATTAAATTGGATTACATTTAATGTTGGCTATCATGTTGAACATCATGATTTTCCATCCATACCAGGTATATTATTACCTCAAGTACGAAAAATTGCACCGGAATATTATGATTCATTACATTCACATCATTCATGGACTAATGTTATTTATCGTTACATAATTGATCCAAATATTGGACCATATTCACGAGTGAAACGTCCACATCAACCAAAGAACAATAAACCAAATGAAGAT
>Sar260
GCCGCTGCCGTACCTGGTGCTTTCAATGAATCTATTCTAAAACGAATGGCCGAAATCAATAAGAATCCAATTATATTTGCACTATCTAATCCAACATCCAAAGCTGAATGTACTGCCGAACAAGCGTATGAACATACTGATGGACGATGCGTGTTTGCCAGTGGATCACCATTCAATAATGTTACATACAAAGATCAAACATTCGTACCGGGTCAAGGAAATAATGCATACATATTTCCAGGTGTAGCTTTAGCTGTAATGGCTTGTCAGGTGCATGAAATTGTGGATGAAATATTTTTGGTCGCAGCCAATGCATTAGCTGAACAAGTATCACGTGAAGATCTTGATATTGGTAGTGTTTATCCACCATTGGATAATATTAACGAGGTATCATTACGTTTGGCAACACGTGTAGCAGAATGGCTTTATAATAAAGGCTATGCAAATGTAAGACCAGAACCGGATGATAAATATATATTCCTTAAATCACGTCTTTATGATGCATTATATGATGGATCAAATTTTACTAAACACGTTGAAGAAAGTCATCATGCTTGGCATCAACATGAA
>Sar261
ATGGCGCCACCCAAACATAAACAACAAGAAACACAAGAATCTTTGACCCGGATCGCTATTGTTAATCATGATAAATGTAAACCAAAACGTTGTCGTCTTGAATGTAAAAAATCCTGTCCAGTTGTACGTATGGGTAAATTGTGTATTGAAGTAACACAGAATGATAAGATTTCAAAAATCAGTGAAGAATTATGTATTGGTTGTGGTATTTGTATCAAAAAATGTCCACTTGGTGCAATCACCATTATTAATTTACCATCGAATTTAAGCTCAGAAACGACCCATCGTTTTGGTCCAAATTCATTTAAACTTCATCGTCTACCAACACCGAGACCGGGTGAAGTGCTCGGTTTGGTTGGCACTAATGGTATCGGTAAATCGACTGCATTGAAAGTTTTGGCAGGTAAATTGAAACCAAATCTTGGACGATATGGTGTCGATGCACCTGATTGGCAAGAAATACTTGTTTATTTTCGTGGTTCAGAATTGCAAAATTATTTCACACGTATACTCGAAGATGATCTAAAAGCCATAATAAAACCACAATATGTTGATCAATTACCGAAAACGATTGCCGGTACTGTTAATACATTGATCGATAAAAAAAATGAACGGAAAAATAAGGAAGAAATCTGTGAACTATTAGATTTGACCGATGCTATACTTGAACGTGATGTATCCGAATTAAGTGGTGGTGAACTACAACGATTCACCATCGGAATGGTATGCATCCAGAATGGCGATATATTTATGTTTGATGAACCATCCAGCTATTTGGATGTGAAACAACGATTGAAAGCTGCCGAAGCCATACGATCACTATTACAGGTGAATAAATATATTATTGTCGTCGAACATGATCTATCCGTTTTGGATTATTTATCCGATTTTATATGCTGTTTATATGGTGTACCGGGTGTTTACGGTGTGGTGACGATGCCATTTTCTGTACGTGAAGGCATCAATATTTTTCTCGATGGATTTGTGCCTACAGAAAATCTTCGTTTTCGTGAAGCATCATTAGTTTTTAAAGTTGCCGAAACAGCAACTGATGAAGAAATAAAACGTATGTGTCGTTATGAATATCCACGTATGATTAAACGTATGGGACCTTTCGAATTAACCGTTGAACCTGGTACTTTTACCGATTCGGAAATTATTGTTTTATTGGGTGAAAATGGAACAGGAAAAACAACTTTCATACGAATGATGGCTGGTAATCTAAAACCGGATGAAGGTGAATCCGATGTGCCAACATTGAACATTAGTTATAAGCCCCAAAAGATTAGTCCAAAATCACAAGGAACCGTTCGAATGTTATTACATGAAAAAATTCGTGATTTTTTTACTCATCCACATTTTCAAGCCGAAGTCGTGAAACCATTACAGATTGATAATATTCTCGATCAAGAGGTACGACATCTTTCCGGTGGTGAATTACAACGTATTGCTTTGATTCTTTGTCTTGGTAAACCAGCCGATGTTTATCTTATCGATGAACCATCAGCATATTTGGATTCAGAACAACGTCTTGTTGCTGCTAAAGTTATTAAAAGATTTTTTCTACACTCCAAAAAGACCGGATTCATTGTTGAACATGATTTTATTATGGCCACATATCTAGCTGATCGTGTTATCGTGTTTGAAGGTACACCATCAATAAAAACGGTTGCTACATCACCACAATCACTACTGTCTGGTATGAATCGATTTTTGGAATTACTGAACATTACGTTTCGTCGTGATCCAAATAATTATCGGCCAAGAATAAATAAATTAAATTCGGTCAAAGATACTGAACAGAAACGCGGTGGTAATTTCTTTTTTCTTGAAGAT
>Sar262
TGGGAACTTTTAACCTATGGTGGAAAACCTTATGAAAATGTCTCTGCACGTGATGTTCCTGATTTATTGGAAAAAGGTGAACGATTACCACAGCCAACAATTTGTACTATCGATGTTTACATGTTAATGGTCAAATGTTGGATGATTGATCCTGAATCTCGACCATCATTCAAAGAGCTGGCTGAAGAATTTGCCAAAATGGCTCGTGATCCTGGTCGTTATTTAGTTATCAAAGGCGATAAATTAATGCGTCTACCATCGTATACACAACAAGATGAAAAAGAATTAATACGATCATTATCGATGCCTATCGAAGGACCAGAAACCATTATGGATGCTGAAGAATATCTTCAACCGAGTAAATCATTACATGCATTCAATGGCTGTAAACAACAACCGCCACCAACGCCAATCAAAAAATTTATGGATGATCGTGGATTCGAAGGCGATCCTATTAATGGTGGTCTAATTTTTGGCCATAACGACGATGTATTAGATTCTCGATTTAATGCCGTTCATCAACGACATCTAGGACCTGAAGGTCAATATAATAATATGTTCATGCACAGTTTAACTGATTCATATGATACAACGCGAATGGCAATGGCTAATGGCTCTAATAGCCATCATTTCCGTGATACAAGCCACAATTCAGCACTTGATACGCTCAAACTTATGGATAAA
>Sar263
[truncated: 1,521,684 more chars]
