# Supplementary material for: UPrimer: A Clade-Specific Primer Design Program Based on Nested-PCR Strategy and Its Applications in Amplicon Capture Phylogenomics
Source: Mol Biol Evol. 2023 Oct 13;40(11):msad230. doi: 10.1093/molbev/msad230 (PMC10630340; doi:10.1093/molbev/msad230)
Supplement: msad230_Supplementary_Data [file msad230_supplementary_data.zip › Appendix 3. Hexanauplia/Appendix 3. Highest-scoring nested-PCR primers of NPCLs for Hexanauplia.xls]

## Sheet: Detailed information
NPCL ID	MSA ID	Predicted Amplicon Length (bp)	No. of Ingroups in MSA	F2 Primer Start Position in the Peptide MSA	R2 Primer Start Position in the Peptide MSA	Peptide Sequence of F2 Primer (5' to 3')	Peptide Sequence of R2 Primer (5' to 3')	Nucleotide Sequence of F2 Primer (5' to 3')	Nucleotide Sequence of R2 primer (5' to 3',after reverse completement)	Degeneracy of F2 Primer	Degeneracy of R2 Primer	Ratio of Variable Colunms for F2R2	Information Score for F2R2	PCR Score for F2R2	Identify Score for F2R2	F1 Primer Start Position in the Peptide MSA	R1 Primer Start Position in the Peptide MSA	Peptide Sequence of F1 Primer (5' to 3')	Peptide Sequence of R1 Primer (5' to 3')	Nucleotide Sequence of F1 Primer (5' to 3')	Nucleotide Sequence of R1 Primer (5' to 3',after reverse completement)	Degeneracy of F1 Primer	Degeneracy of R1 Primer	PCR Score for F1R1	Identify Score for F1R1	Final Score for nested primer pairs among different MSAs
Hex_1	XP_023344048.1_618589_619146	444	9	23	162	KDGLQGIQ	KVLECHVF	AARGAYGGNYTNCARGGNATHCA	AANACRTGRCAYTCNARNACYTT	3072	2048	0.413223	12.5	58.7	98.5	5	171	PICRCRV	CKRETAA	CCNATHTGYMGNTGYMGNGT	GCNGCNGTYTCNCKYTTRCA	3072	1024	53.7	94.5	66.4481
Hex_2	XP_023347927.1_14820_15882	492	8	62	217	AAKLEINV	GWAQPCDV	GCNGCNAARYTNGARATHAAYGT	ACRTCRCANGGYTGNGCCCANCC	3072	512	0.564626	29.6667	64.9	94.5	27	241	EGTFGKV	FQTHDNR	GARGGNACNTTYGGNAARGT	CKRTTRTCRTGNGTYTGRAA	512	256	68.6	94.5	66.3542
Hex_3	XP_023322615.1_333576_335090	840	7	157	428	LQWVKDNI	DEIAFVFG	YTNCARTGGGTNAARGAYAAYAT	CCRAANACRAANGCDATYTCRTC	512	768	0.662879	74.5	69.9	86	147	459	NAGMFDQ	YWANFAK	AAYGCNGGNATGTTYGAYCA	TTNGCRAARTTNGCCCARTA	128	128	75.2	97	65.7843
Hex_4	XP_023324239.1_337389_338878	1008	7	120	447	DEVRKIKH	FEEDEHFY	GAYGARGTNMGNAARATHAARCA	TARAARTGYTCRTCYTCYTCRAA	1536	128	0.663551	77.375	63.8	97.5	57	505	WNETVAN	DDHGGIF	TGGAAYGARACNGTNGCNAA	AADATNCCNCCRTGRTCRTC	256	384	66.9	97	64.7374
Hex_5	XP_023339656.1_74073_76437	1755	7	94	670	VNDIQAHQ	DAVPVIKH	GTNAAYGAYATHCARGCNCAYCA	TGYTTDATNACNGGNACNGCRTC	768	3072	0.454225	98.125	65.9	92	78	715	GDPQVIE	DELMQWL	GGNGAYCCNCARGTNATHGA	ARCCAYTGCATNARYTCRTC	768	128	67.9	97	64.6549
Hex_6	XP_023325255.1_131906_133107	498	7	88	245	VYDIWNTY	FEVKHGNE	GTNTAYGAYATHTGGAAYACNTA	TCRTTNCCRTGYTTNACYTCRAA	384	512	0.450331	26.25	70.3	96.5	68	257	YFEEAFK	EMLRIKR	TAYTTYGARGARGCNTTYAA	CKYTTDATNCKNARCATYTC	128	1536	61.7	100	63.8877
Hex_7	XP_023338090.1_121525_122528	543	7	43	215	YLAMGDFD	YHKQELTI	TAYYTNGCNATGGGNGAYTTYGA	ATNGTNARYTCYTGYTTRTGRTA	1024	1024	0.421687	25.375	68.9	96	33	272	AREIGNV	EACALCN	GCNMGNGARATHGGNAAYGT	TTRCANARNGCRCANGCYTC	1536	1024	61.5	97	61.7909
Hex_8	XP_023333989.1_106559_109715	1077	6	35	385	HVIFAFGW	IEPADIDW	CAYGTNATHTTYGCNTTYGGNTG	CARTCDATRTCNGCNGGYTCDAT	1536	1152	0.357558	51.5714	65.5	93	7	461	VCYYTNW	FCYFTNW	GTNTGYTAYTAYACNAAYTG	CARTTNGTRAARTARCARAA	256	128	74.2	99	61.1586
Hex_9	XP_023340420.1_193099_195867	1479	6	458	942	VFMEWDKI	QGDKVRQL	GTNTTYATGGARTGGGAYAARAT	ARYTGNCKNACYTTRTCNCCYTG	64	4096	0.761388	145.571	69	92.5	349	977	TYDFACP	TGQDWKP	ACNTAYGAYTTYGCNTGYCC	GGYTTCCARTCYTGNCCNGT	256	128	72	87	60.6971
Hex_10	XP_023346884.1_67332_68400	684	6	34	253	DTYPTAMH	FKPMMVAN	GAYACNTAYCCNACNGCNATGCA	TTNGCNACCATCATNGGYTTRAA	1024	256	0.28169	17.8571	69	98	21	274	HPNDHVN	AFTDNCV	CAYCCNAAYGAYCAYGTNAA	ACRCARTTRTCNGTRAANGC	256	256	69.2	97.5	60.5718
Hex_11	XP_023322225.1_265677_267053	579	6	70	254	ININFGYA	YWLCNAVD	ATHAAYATHAAYTTYGGNTAYGC	TCNACNGCRTTRCANARCCARTA	576	1024	0.41573	26	65.1	98	62	263	LHIGHAK	YCPVQWE	YTNCAYATHGGNCAYGCNAA	TCCCAYTGNACNGGRCARTA	1536	128	69.7	100	60.5609
Hex_12	XP_023339656.1_67220_72677	2079	5	1054	1738	VPTEEDQI	IDNTKPGV	GTNCCNACNGARGARGAYCARAT	ACNCCNGGYTTNGTRTTRTCDAT	1024	1536	0.504425	132.167	69	94.5	1027	1796	AKEYHDK	MEKAMEF	GCNAARGARTAYCAYGAYAA	AAYTCCATNGCYTTYTCCAT	128	32	73.8	97	59.8623
Hex_13	XP_023346290.1_54368_56099	576	6	118	301	EVAIKQMN	TNGKPEIK	GARGTNGCNATHAARCARATGAA	TTDATYTCNGGYTTNCCRTTNGT	384	1536	0.152542	9.71429	70.5	97	95	318	KMEKIGQ	QDFLDKC	AARATGGARAARATHGGNCA	CAYTTRTCNARRAARTCYTG	96	256	70.1	95	59.8454
Hex_14	XP_023339339.1_97734_100284	1368	5	161	608	INWQKIMK	YKGVWVPE	ATHAAYTGGCARAARATHATGAA	TCNGGNACCCANACNCCYTTRTA	72	1024	0.557339	98.8333	69.3	96	92	697	NIQAHHP	NWCTQIA	AAYATHCARGCNCAYCAYCC	GCDATYTGNGTRCACCARTT	192	96	72.7	97	58.8944
Hex_15	XP_023349301.1_359746_362265	1239	6	347	751	ATKEKDIE	YQNEFLGC	GCNACNAARGARAARGAYATHGA	CANCCNARRAAYTCRTTYTGRTA	768	1024	0.492462	88.4286	69.1	92	336	768	NKEDIED	TDRCYIT	AAYAARGARGAYATHGARGA	GTDATRTARCANCKRTCNGT	96	768	65.5	92	57.7408
Hex_16	XP_023334473.1_70448_71563	924	6	57	356	NTLEKYPD	IFATIMFY	AAYACNYTNGARAARTAYCCNGA	TARAACATDATNGTNGCRAADAT	2048	576	0.296928	29.4286	65.5	93	15	380	AIGWVPI	FWYTIVT	GCNATHGGNTGGGTNCCNAT	GTNACDATNGTRTACCARAA	768	192	67.3	99	57.7205
Hex_17	XP_023320204.1_107455_108427	507	5	49	209	KWVPQMAD	CHDTYGQA	AARTGGGTNCCNCARATGGCNGA	GCYTGNCCRTANGTRTCRTGRCA	256	512	0.586667	40.6667	73.4	97.5	10	253	RDGLQNE	TEDVVYM	MGNGAYGGNYTNCARAAYGA	ATRTANACNACRTCYTCNGT	2048	512	66.4	98.5	57.0654
Hex_18	XP_023341727.1_49348_54372	1704	5	843	1402	IQVQDGND	FCLCRPGY	ATHCARGTNCARGAYGGNAAYGA	TANCCNGGNCKRCANARRCARAA	768	8192	0.783883	213.667	60.1	93.5	834	1446	NDTDEAQ	NFYGNHC	AAYGAYACNGAYGARGCNCA	CARTGRTTNCCRTARAARTT	256	128	72	91.5	56.9404
Hex_19	XP_023345499.1_13907_14961	546	7	31	204	LLYEFCGK	FGIALIDT	YTNYTNTAYGARTTYTGYGGNAA	GTRTCDATNARNGCDATNCCRAA	4096	4608	0.568862	33.25	60.5	93	20	259	FGCLVAP	GFTALNI	TTYGGNTGYYTNGTNGCNCC	ATRTTNARNGCNGTRAANCC	2048	2048	60.8	96	56.8499
Hex_20	XP_023334702.1_150647_151303	366	7	54	167	VTGDGVND	AESDIMKR	GTNACNGGNGAYGGNGTNAAYGA	CKYTTCATDATRTCNSWYTCNGC	4096	3072	0.457944	8.875	52.7	95.5	40	194	IIVEGCQ	YGQIGMI	ATHATHGTNGARGGNTGYCA	ATCATNCCDATYTGNCCRTA	576	192	67.1	95	55.8088
Hex_21	XP_023341239.1_47036_47600	396	5	25	148	ANAVTPQE	QYGMDIYT	GCNAAYGCNGTNACNCCNCARGA	GTRTADATRTCCATNCCRTAYTG	4096	192	0.282051	15.1667	67.4	100	9	184	FRVHAPC	HCCKYLI	TTYMGNGTNCAYGCNCCNTG	ATNARRTAYTTRCARCARTG	2048	256	67.4	100	55.8033
Hex_22	XP_023334665.1_18816_28621	2055	4	2306	2982	IQGYKVEY	FDKGENAV	ATHCARGGNTAYAARGTNGARTA	ACNGCRTTYTCNCCYTTRTCRAA	768	512	0.480597	158.2	71.5	94	2264	3102	EPITAKF	KQELPMT	GARCCNATHACNGCNAARTT	GTCATNGGNARYTCYTGYTT	768	256	70.1	100	55.6787
Hex_23	XP_023344047.1_34163_35660	789	5	117	371	NCLLADEM	MNTMMELR	AAYTGYYTNYTNGCNGAYGARAT	CKNARYTCCATCATNGTRTTCAT	4096	256	0.225806	29	60.7	100	101	379	QLEGVNW	KCCIHPY	CARYTNGARGGNGTNAAYTG	TANGGRTGDATRCARCAYTT	1024	192	71.7	100	55.4834
Hex_24	XP_023341247.1_499940_501119	747	6	79	319	IELLMTCI	PHFAILMG	ATHGARYTNYTNATGACNTGYAT	CCCATNARDATNGCRAARTGNGG	3072	1536	0.448718	43.2857	59.2	97	59	340	IAKECFG	WPCYFHL	ATHGCNAARGARTGYTTYGG	ARRTGRAARTARCANGGCCA	192	128	73.8	87	55.3646
Hex_25	XP_023347899.1_29945_31924	699	5	294	518	FKYVGNMH	GMQDWNYL	TTYAARTAYGTNGGNAAYATGCA	ARRTARTTCCARTCYTGCATNCC	256	128	0.668246	51.5	75.2	93.5	281	528	DNPGVHE	NDFEITL	GAYAAYCCNGGNGTNCAYGA	ARNGTDATYTCRAARTCRTT	512	384	72.2	88.5	55.2757
Hex_26	XP_023331561.1_435776_436925	663	5	126	338	DCNLEYKK	NCGANTIR	GAYTGYAAYYTNGARTAYAARAA	CKDATNGTRTTNGCNCCRCARTT	512	3072	0.383495	31.5	65.4	96	100	364	GVMFNKD	WGINGET	GGNGTNATGTTYAAYAARGA	GTYTCNCCRTTDATNCCCCA	128	192	73.6	95.5	54.9292
Hex_27	XP_023339923.1_4569_9975	1593	6	134	656	DSNPCQHG	CEGDINEC	GAYWSNAAYCCNTGYCARCAYGG	CAYTCRTTDATRTCNCCYTCRCA	2048	384	0.601179	130.857	64.2	93	115	709	CHCPPGY	PCQNGGV	TGYCAYTGYCCNCCNGGNTA	ACNCCNCCRTTYTGRCANGG	512	512	64.6	84.5	54.8351
Hex_28	XP_023332297.1_80442_84083	1794	4	534	1123	QDVENYDP	AWFHAIVQ	CARGAYGTNGARAAYTAYGAYCC	TGNACDATNGCRTGRAACCANGC	256	768	0.484321	110	68.6	97	492	1193	GQATEFI	GKIDNEF	GGNCARGCNACNGARTTYAT	AAYTCRTTRTCDATYTTNCC	512	192	73.2	98	54.4699
Hex_29	XP_023328527.1_187984_189442	576	5	244	427	YLLVHKET	QCKETQNF	TAYYTNYTNGTNCAYAARGARAC	AARTTYTGNGTYTCYTTRCAYTG	4096	256	0.363636	28	65.4	98.5	227	469	YPEHVLK	EMQQLMD	TAYCCNGARCAYGTNYTNAA	TCCATNARYTGYTGCATYTC	1024	64	66.2	98.5	54.153
Hex_30	XP_023328129.1_111121_111996	480	5	44	195	VGMNFYME	GWPKLKIE	GTNGGNATGAAYTTYTAYATGGA	TCDATYTTNARYTTNGGCCANCC	128	1536	0.337931	18	68.5	100	14	203	IADGIEY	ECAAKRQ	ATHGCNGAYGGNATHGARTA	TGNCKYTTNGCNGCRCAYTC	576	1024	66.8	94	54.0288
Hex_31	XP_023325530.1_322157_324129	1614	5	63	592	LLDFKDHV	MAKEAKNI	YTNYTNGAYTTYAARGAYCAYGT	ATRTTYTTNGCYTCYTTNGCCAT	2048	256	0.498084	101.167	62.7	96.5	23	678	VVRKFPN	MDKLHMA	GTNGTNMGNAARTTYCCNAA	GCCATRTGNARYTTRTCCAT	2048	64	65.7	95.5	54.0032
Hex_32	XP_023324245.1_116832_120520	2037	4	247	917	LITWKDYE	KTNLGWGY	YTNATHACNTGGAARGAYTAYGA	TANCCCCANCCNARRTTNGTYTT	768	2048	0.431818	116	67.1	97	194	1016	EIMIQWQ	QAVNDIG	GARATHATGATHCARTGGCA	CCDATRTCRTTNACNGCYTG	36	384	72	98	53.828
Hex_33	XP_023330959.1_37937_39099	546	6	18	191	AGLNFADE	FIYDFIDK	GCNGGNYTNAAYTTYGCNGAYGA	TTRTCDATRAARTCRTADATRAA	4096	288	0.705882	48.5714	63.8	92	6	199	PYFHTFE	HGGVEAA	CCNTAYTTYCAYACNTTYGA	GCNGCYTCNACNCCNCCRTG	256	1024	65.4	90.5	53.5984
Hex_34	XP_023332066.1_115182_115788	468	5	27	174	DRMVIQQG	KQPIVQDF	GAYMGNATGGTNATHCARCARGG	AARTCYTGNACDATNGGYTGYTT	768	768	0.492754	26.5	65.9	92.5	10	193	NTVDEKI	DQEIYHY	AAYACNGTNGAYGARAARAT	TARTGRTADATYTCYTGRTC	256	96	74.5	94	53.5213
Hex_35	XP_023342619.1_50133_52430	1593	5	67	589	GTYWVRYI	HAMALTVD	GGNACNTAYTGGGTNMGNTAYAT	TCNACNGTNARNGCCATNGCRTG	2048	4096	0.778443	147.5	59.4	93.5	53	606	LHDLNVQ	DDGKLGH	YTNCAYGAYYTNAAYGTNCA	TGNCCNARYTTNCCRTCRTC	2048	1024	59.8	100	53.0481
Hex_36	XP_023334665.1_14344_15595	660	4	24	235	ATKLDPNE	WYHNNVEL	GCNACNAARYTNGAYCCNAAYGA	ARYTCNACRTTRTTRTGRTACCA	4096	256	0.195122	23.4	68.8	98.5	2	256	KPENVMC	DYTFIIN	AARCCNGARAAYGTNATGTG	TTDATDATRAANGTRTARTC	128	288	74	100	53.0164
Hex_37	XP_023344628.1_925963_927352	402	5	79	204	TQGNFEYP	NDAMAYSF	ACNCARGGNAAYTTYGARTAYCC	AANSWRTANGCCATNGCRTCRTT	512	2048	0.457627	24	65.9	91.5	69	289	YFGFYNM	PFTFWEQ	TAYTTYGGNTTYTAYAAYAT	TGYTCCCARAANGTRAANGG	128	128	71.2	97	52.9875
Hex_38	XP_023326892.1_2468_5300	1395	4	387	843	CLEYMTPW	EWYFKHLD	TGYYTNGARTAYATGACNCCNTG	TCNARRTGYTTRAARTACCAYTC	1024	256	0.315556	51	73.6	95.5	370	860	EECIQGF	NFHFALV	GARGARTGYATHCARGGNTT	ACNARNGCRAARTGRAARTT	192	512	68.9	100	52.9014
Hex_39	XP_023341223.1_335105_337826	951	4	207	515	LSQTDEYI	WKYMIIDE	YTNWSNCARACNGAYGARTAYAT	TCRTCDATDATCATRTAYTTCCA	8192	72	0.571429	66.6	68.2	95.5	194	580	LIDQKKD	EQWFNAP	YTNATHGAYCARAARAARGA	GGNGCRTTRAACCAYTGYTC	384	64	72.5	100	52.8562
Hex_40	XP_023327212.1_265988_267312	672	4	29	244	GYADVQVN	IQVNDKGE	GGNTAYGCNGAYGTNCARGTNAA	TCNCCYTTRTCRTTNACYTGDAT	2048	768	0.0813397	9	69	100	15	255	FTVFAQD	NDKYHVA	TTYACNGTNTTYGCNCARGA	GCNACRTGRTAYTTRTCRTT	512	128	72.8	100	52.6979
Hex_41	XP_023332297.1_61622_65259	2082	4	302	987	KEVRNLKN	DALKERHW	AARGARGTNMGNAAYYTNAARAA	CARTGNCKYTCYTTNARNGCRTC	4096	4096	0.546131	138.4	56.5	100	221	1041	NHVEGQK	EEFLKQV	AAYCAYGTNGARGGNCARAA	ACYTGYTTNARRAAYTCYTC	256	256	70.6	100	52.3937
Hex_42	XP_023341727.1_29502_32940	1962	5	73	718	DNDQGTNG	NDNAPVFT	GAYAAYGAYCARGGNACNAAYGG	GTRAANACNGGNGCRTTRTCRTT	512	1024	0.800963	224.167	62	86	34	823	NILDEND	DENDNQP	AAYATHYTNGAYGARAAYGA	GGYTGRTTRTCRTTYTCRTC	384	64	67.5	87	52.3441
Hex_43	XP_023332066.1_117020_117819	624	5	46	245	DEAHRIKN	QMTRILDI	GAYGARGCNCAYMGNATHAARAA	ATRTCNARDATNCKNGTCATYTG	1536	3072	0.274611	20.3333	62.4	96	37	254	KFNWRYM	EDYCWFR	AARTTYAAYTGGMGNTAYAT	CKRAACCARCARTARTCYTC	128	64	75.5	90	52.2722
Hex_44	XP_023340457.1_109422_110461	489	5	129	283	GCDYIPDV	FTGCIENM	GGNTGYGAYTAYATHCCNGAYGT	ATRTTYTCDATRCANCCNGTRAA	768	768	0.445946	26.3333	68.6	92.5	99	296	NDFDQPI	NVIAGFK	AAYGAYTTYGAYCARCCNAT	TTRAANCCNGCDATNACRTT	128	768	70.4	91.5	52.1849
Hex_45	XP_023323464.1_192008_194678	1176	4	242	625	QKRDLNEE	ADKNVHEL	CARAARMGNGAYYTNAAYGARGA	ARYTCRTGNACRTTYTTRTCNGC	2048	1024	0.456233	85.2	65	97	199	668	MKVDEEA	EVNMQAL	ATGAARGTNGAYGARGARGC	ARNGCYTGCATRTTNACYTC	64	256	71.1	98	51.8831
Hex_46	XP_023331641.1_315581_318157	1632	4	324	859	GATHKEDF	DHILKGKV	GGNGCNACNCAYAARGARGAYTT	ACYTTNCCYTTNARDATRTGRTC	1024	1536	0.709865	139.4	68.2	97	272	885	TDVKCAK	AMQRLGG	ACNGAYGTNAARTGYGCNAA	CCNCCNARNCKYTGCATNGC	512	2048	61.9	98	51.8078
Hex_47	XP_023324973.1_355567_357066	663	4	31	243	NKNVWGYF	VFEKENDP	AAYAARAAYGTNTGGGGNTAYTT	GGRTCRTTYTCYTTYTCRAANAC	256	256	0.42233	39.4	70.5	97	11	282	NPDEGFK	EVMKMVT	AAYCCNGAYGARGGNTTYAA	GTNACCATYTTCATNACYTC	256	64	71.6	96.5	51.7749
Hex_48	XP_023333882.1_28475_29269	447	5	78	218	DIICETAM	EEVDTFMF	GAYATHATHTGYGARACNGCNAT	AACATRAANGTRTCNACYTCYTC	1152	256	0.84252	51.3333	67.5	92.5	28	226	LTPAFHF	EGHDTTA	YTNACNCCNGCNTTYCAYTT	GCNGTNGTRTCRTGNCCYTC	2048	512	65.6	92.5	51.4179
Hex_49	XP_023338978.1_255758_256559	603	5	55	247	DSQHPEGM	EPKNDPNL	GAYWSNCARCAYCCNGARGGNAT	ARRTTNGGRTCRTTYTTNGGYTC	4096	1024	0.623656	55.5	62.8	91.5	23	257	DNGVYEC	EWEFNGK	GAYAAYGGNGTNTAYGARTG	TTNCCRTTRAAYTCCCAYTC	256	64	75.7	87.5	51.3624
Hex_50	XP_023338978.1_258565_259354	471	5	64	212	ILYAYPED	YMCKATNK	ATHYTNTAYGCNTAYCCNGARGA	TTRTTNGTNGCYTTRCACATRTA	3072	256	0.471831	28.5	68.4	92.5	55	221	YDFGFVA	GEAVNTC	TAYGAYTTYGGNTTYGTNGC	CANGTRTTNACNGCYTCNCC	256	1024	67.2	91.5	51.1031
Hex_51	XP_023334941.1_165471_168397	1497	3	116	606	DTWMAKQE	KECVMALY	GAYACNTGGATGGCNAARCARGA	TANARNGCCATNACRCAYTCYTT	128	1024	0.32438	80.75	73.9	98	98	639	LYEQCMD	KDWWKVE	YTNTAYGARCARTGYATGGA	TCNACYTTCCACCARTCYTT	128	32	75.4	100	51.0857
Hex_52	XP_023337709.1_117600_118860	387	6	109	229	CQYDLTNK	FDAFRFPT	TGYCARTAYGAYYTNACNAAYAA	GTNGGRAANCKRAANGCRTCRAA	1024	2048	0.570175	28.8571	60.8	92	41	253	FNGKIYA	CEPVVCD	TTYAAYGGNAARATHTAYGC	TCRCANACNACNGGYTCRCA	192	512	68.2	86	51.0718
Hex_53	XP_023333893.1_57040_59281	1206	4	204	597	VINFKHPY	DVNAQDKG	GTNATHAAYTTYAARCAYCCNTA	CCYTTRTCYTGNGCRTTNACRTC	768	512	0.349741	42.8	70.6	95.5	176	635	AEFKGHC	DKWGFTP	GCNGARTTYAARGGNCAYTG	GGNGTRAANCCCCAYTTRTC	256	128	75.6	91	50.9867
Hex_54	XP_023337071.1_201413_202661	672	4	131	346	DENIWIEE	QWIAEREV	GAYGARAAYATHTGGATHGARGA	ACYTCNCKYTCNGCDATCCAYTG	144	768	0.406699	38.2	63.6	98.5	119	361	KKEIFQF	GQDYEHV	AARAARGARATHTTYCARTT	ACRTGYTCRTARTCYTGNCC	96	128	72.9	98	50.9293
Hex_55	XP_023327334.1_105315_108146	1017	4	369	699	EAAQIHQG	MFPQAVYF	GARGCNGCNCARATHCAYCARGG	AARTANACNGCYTGNGGRAACAT	768	512	0.246711	31	65.9	100	360	781	AAQQVME	IMHMQRD	GCNGCNCARCARGTNATGGA	TCNCKYTGCATRTGCATDAT	256	96	69.5	98	50.8192
Hex_56	XP_023340942.1_127619_128984	654	4	117	326	AGKEYVCI	CDHGVVAK	GCNGGNAARGARTAYGTNTGYAT	TTNGCNACNACNCCRTGRTCRCA	1024	2048	0.26601	24.2	68.8	97	72	370	EVVAWIK	GKPNENT	GARGTNGTNGCNTGGATHAA	GTRTTYTCRTTNGGYTTNCC	384	256	68.3	100	50.8114
Hex_57	XP_023340630.1_401415_402093	426	6	73	206	LDNELRKK	YMEAIVVD	YTNGAYAAYGARYTNMGNAARAA	TCNACNACDATNGCYTCCATRTA	8192	768	0.456693	25.7143	59.5	95	65	217	EQKSDQD	TARQCIQ	GARCARAARWSNGAYCARGA	TGDATRCAYTGNCKNGCNGT	512	1536	55.5	96.5	50.762
Hex_58	XP_023335994.1_295136_295834	453	5	25	167	GRFDPPEF	WEKDGRQL	GGNMGNTTYGAYCCNCCNGARTT	ARYTGNCKNCCRTCYTTYTCCCA	4096	1024	0.573529	35.8333	64.2	95	16	177	QATGELK	NDRQTVF	CARGCNACNGGNGARYTNAA	AANACNGTYTGNCKRTCRTT	2048	1024	64.4	94	50.6875
Hex_59	XP_023333076.1_337803_338892	555	5	210	386	QNVLFCKE	QAQHVVLR	CARAAYGTNYTNTTYTGYAARGA	CKNARNACNACRTGYTGNGCYTG	1024	8192	0.579268	32.8333	62.4	97	143	408	EGIAYIQ	KDPLITC	GARGGNATHGCNTAYATHCA	CANGTDATNARNGGRTCYTT	576	1536	67.1	91	50.5429
Hex_60	XP_023325198.1_20886_21869	498	6	105	262	DIKKAIAC	NIDFMPTI	GAYATHAARAARGCNATHGCNTG	ATNGTNGGCATRAARTCDATRTT	1152	384	0.154362	6.85714	64.4	95	46	277	PYLRVVG	FIVKDEH	CCNTAYYTNMGNGTNGTNGG	TGYTCRTCYTTNACDATRAA	8192	192	61.9	86.5	50.5024
Hex_61	XP_023333628.1_1096892_1108276	2076	3	1561	2244	WGCFDEFN	DDMNMPEV	TGGGGNTGYTTYGAYGARTTYAA	ACYTCNGGCATRTTCATRTCRTC	128	64	0.695385	196.5	72.5	94	1491	2378	LTDRCYI	KFHYVFN	YTNACNGAYMGNTGYTAYAT	TTRAANACRTARTGRAAYTT	2048	128	68.6	97.5	50.4082
Hex_62	XP_023328527.1_190637_191787	726	4	63	296	HLKAFTNM	WVNNHFTD	CAYYTNAARGCNTTYACNAAYAT	TCNGTRAARTGRTTRTTNACCCA	2048	256	0.410377	36.4	71.4	98.5	40	334	DCLEKDP	NFACTAK	GAYTGYYTNGARAARGAYCC	TTNGCNGTRCANGCRAARTT	256	512	67	94.5	50.3732
Hex_63	XP_023327863.1_158097_159339	891	6	137	425	KSEMVIYE	DDEVRDRA	AARWSNGARATGGTNATHTAYGA	GCNCKRTCNCKNACYTCRTCRTC	1536	4096	0.402299	31.1429	54	95	2	433	IERYMKQ	TYFKAIL	ATHGARMGNTAYATGAARCA	ARDATNGCYTTRAARTANGT	192	768	71.1	84.5	50.273
Hex_64	XP_023337071.1_203539_205374	951	4	282	590	QTDELKMD	QDCEELHD	CARACNGAYGARYTNAARATGGA	TCRTGNARYTCYTCRCARTCYTG	512	512	0.304636	40.2	66.1	98.5	270	600	VTWIEDK	QEKNVLV	GTNACNTGGATHGARGAYAA	ACNARNACRTTYTTYTCYTG	192	512	71.5	94.5	50.2497
Hex_65	XP_023321098.1_57957_58661	537	4	52	222	PFTTYHVN	EGFINRKL	CCNTTYACNACNTAYCAYGTNAA	ARYTTNCKRTTDATRAANCCYTC	2048	3072	0.506098	24	65.3	95.5	14	235	KEFVDAQ	YKIFVRA	AARGARTTYGTNGAYGCNCA	GCNCKNACRAADATYTTRTA	256	768	71.4	100	50.2142
Hex_66	XP_023329914.1_80635_82360	1656	4	12	555	DVELFEDN	PDDEHFIE	GAYGTNGARYTNTTYGARGAYAA	TCDATRAARTGYTCRTCRTCNGG	1024	384	0.420561	107	64.4	95.5	2	579	IVPNMEM	GYQTAYS	ATHGTNCCNAAYATGGARAT	SWRTANGCNGTYTGRTANCC	192	2048	65.4	98	50.1854
Hex_67	XP_023334653.1_389622_390438	588	4	42	229	CKFGFYEV	IMIGTLTA	TGYAARTTYGGNTTYTAYGARGT	GCNGTNARNGTNCCDATCATDAT	256	4608	0.287293	23.8	62.1	100	26	238	FLGWAPT	QWFIYDG	TTYYTNGGNTGGGCNCCNAC	CCRTCRTADATRAACCAYTG	1024	48	70.9	98	49.8373
Hex_68	XP_023319816.1_457724_458447	648	5	17	224	KFYKFIYE	FVNTCLIK	AARTTYTAYAARTTYATHTAYGA	TTDATNARRCANGTRTTNACRAA	192	3072	0.382022	22	65.8	89	2	237	GDCWICM	PKYTKLL	GGNGAYTGYTGGATHTGYAT	ARNARYTTNGTRTAYTTNGG	96	2048	65.7	95.5	49.641
Hex_69	XP_023325880.1_296253_296968	372	4	113	228	DQMNKIVE	DPKTRITP	GAYCARATGAAYAARATHGTNGA	GGNGTDATNCKNGTYTTNGGRTC	192	6144	0.550459	14.6	64.4	97	94	240	CILVEMH	QHNFFKR	TGYATHYTNGTNGARATGCA	CKYTTRAARAARTTRTGYTG	384	128	71.4	98	49.4741
Hex_70	XP_023320715.1_161053_162760	411	5	305	433	KKFQGVET	FWFHTGFI	AARAARTTYCARGGNGTNGARAC	ATRAANCCNGTRTGRAACCARAA	512	256	0.702479	43.8333	64.6	90	261	455	VHCKGGK	DNPHKSK	GTNCAYTGYAARGGNGGNAA	TTNSWYTTRTGNGGRTTRTC	512	1024	61.6	97	49.471
Hex_71	XP_023328338.1_275589_279830	2088	3	240	927	VFNKFGQH	YDANGNLI	GTNTTYAAYAARTTYGGNCARCA	ATNARRTTNCCRTTNGCRTCRTA	512	2048	0.682563	242.25	67.5	92	200	1059	YIADQGN	YDNNGHL	TAYATHGCNGAYCARGGNAA	ARRTGNCCRTTRTTRTCRTA	384	256	71.3	93	49.3059
Hex_72	XP_023347934.1_853907_859427	2058	3	249	926	RAKELEID	DIQAFEPM	MGNGCNAARGARYTNGARATHGA	ATNGGYTCRAANGCYTGDATRTC	6144	768	0.656156	229	66.7	96	109	972	TNNTVEM	YDKEKEM	ACNAAYAAYACNGTNGARAT	ATYTCYTTYTCYTTRTCRTA	512	64	70	92.5	49.3022
Hex_73	XP_023321059.1_371903_374959	1092	3	103	458	QFTTAEMK	MDEWLKVQ	CARTTYACNACNGCNGARATGAA	TGNACYTTNARCCAYTCRTCCAT	512	256	0.424069	94.5	71.8	98	6	496	GMFELHC	KNWRDIM	GGNATGTTYGARYTNCAYTG	ATDATRTCNCKCCARTTYTT	256	192	71.8	97.5	49.2057
Hex_74	XP_023321684.1_180566_181484	462	7	121	266	INQNGGFT	NPFYSIWV	ATHAAYCARAAYGGNGGNTTYAC	ACCCADATNSWRTARAANGGRTT	768	1536	0.65942	37.875	59	90	74	284	HDYYLLN	FIILAGI	CAYGAYTAYTAYYTNYTNAA	ATNCCNGCNARDATDATRAA	1024	2304	51.7	90	49.1441
Hex_75	XP_023341592.1_44237_44910	531	5	20	188	VLFMNKMD	GKPLMKAV	GTNYTNTTYATGAAYAARATGGA	ACNGCYTTCATNARNGGYTTNCC	256	2048	0.401235	22.6667	65.1	91	1	209	VCVQTET	MIVIHLP	GTNTGYGTNCARACNGARAC	GGNARRTGDATNACDATCAT	512	576	62.8	95.5	49.1187
Hex_76	XP_023332264.1_163979_166589	1824	3	161	760	FNGIPDWV	DDNVHYQQ	TTYAAYGGNATHCCNGAYTGGGT	TGYTGRTARTGNACRTTRTCRTC	384	256	0.705061	201.75	69.7	98	129	778	VDYENNI	KDILFRQ	GTNGAYTAYGARAAYAAYAT	TGNCKRAANARDATRTCYTT	128	1536	68.6	90.5	48.9435
Hex_77	XP_023320264.1_366452_367952	798	5	220	477	LKFPFPHM	EKACIRFV	YTNAARTTYCCNTTYCCNCAYAT	ACRAANCKDATRCANGCYTTYTC	2048	1536	0.798319	68.3333	65.8	92.5	163	506	PTRGCLC	GWNCHIS	CCNACNMGNGGNTGYYTNTG	SWDATRTGRCARTTCCANCC	8192	384	59	91.5	48.8561
Hex_78	XP_023323138.1_275951_276629	510	5	22	183	GEPKVINA	VQATNENI	GGNGARCCNAARGTNATHAAYGC	ATRTTYTCRTTNGTNGCYTGNAC	1536	1024	0.305344	21.1667	66.1	93.5	14	202	HVPTNVF	TEEIANF	CAYGTNCCNACNAAYGTNTT	AARTTNGCDATYTCYTCNGT	1024	384	67.1	87	48.8272
Hex_79	XP_023328811.1_332507_334828	1731	5	150	718	NPATDVGK	CGKTTVCQ	AAYCCNGCNACNGAYGTNGGNAA	TGRCANACNGTNGTYTTNCCRCA	4096	2048	0.668488	146.333	63.4	87.5	142	739	DFRLFAC	NCHLHTE	GAYTTYMGNYTNTTYGCNTG	TCNGTRTGNARRTGRCARTT	2048	512	61.6	87.5	48.6746
Hex_80	XP_023336005.1_282167_284039	1269	3	125	539	HFRIVAQN	NKYGQDMV	CAYTTYMGNATHGTNGCNCARAA	ACCATRTCYTGNCCRTAYTTRTT	3072	128	0.428922	90.5	71	96	31	594	CVATNAF	KPEFGDW	TGYGTNGCNACNAAYGCNTT	CARTCNCCRAAYTCNGGYTT	1024	256	70.4	100	48.6107
Hex_81	XP_023340630.1_402277_403276	402	6	9	134	FLPLDYIQ	MKNSRKES	TTYYTNCCNYTNGAYTAYATHCA	SWYTCYTTNCKNSWRTTYTTCAT	6144	8192	0.394958	16.5714	48.7	97	1	233	DQMLEPE	NIRQYEE	GAYCARATGYTNGARCCNGA	TCYTCRTAYTGNCKDATRTT	256	384	65.3	90.5	48.5453
Hex_82	XP_023343002.1_42415_44529	1176	4	159	542	TDDHCREF	KKFPYHLM	ACNGAYGAYCAYTGYMGNGARTT	ATNARRTGRTANGGRAAYTTYTT	1024	1024	0.363388	69.4	66.3	98.5	147	562	MKFVDAI	FFDAFNW	ATGAARTTYGTNGAYGCNAT	CARTTRAANGCRTCRAARAA	128	128	69.6	87.5	48.5139
Hex_83	XP_023345838.1_47311_47863	435	5	29	165	DMVPTCNA	KTGTVKKE	GAYATGGTNCCNACNTGYAAYGC	TCYTTYTTNACNGTNCCNGTYTT	512	2048	0.245902	14.5	60	100	6	181	RENHCEI	CMGSRRG	MGNGARAAYCAYTGYGARAT	CCNCKNCKNSWNCCCATRCA	256	8192	53.1	100	48.3799
Hex_84	XP_023332309.1_130790_132471	1227	3	139	539	VPEAWQND	DAICPYMV	GTNCCNGARGCNTGGCARAAYGA	ACCATRTANGGRCADATNGCRTC	512	384	0.45288	93.75	73.3	100	67	574	AHNGEIN	AAVDRGI	GCNCAYAAYGGNGARATHAA	ATNCCNCKRTCNACNGCNGC	384	4096	62.9	100	48.3736
Hex_85	XP_023329914.1_78921_79451	348	5	34	141	AHSIFEKY	EPGVLEEL	GCNCAYWSNATHTTYGARAARTA	ARYTCYTCNARNACNCCNGGYTC	3072	8192	0.415842	19.8333	52.8	92.5	22	151	GDFHIIN	QICDNIG	GGNGAYTTYCAYATHATHAA	CCDATRTTRTCRCADATYTG	288	144	71.7	95.5	48.3663
Hex_86	XP_023340223.1_223454_224968	777	4	123	373	DWSTQFPE	FEDNGDYV	GAYTGGWSNACNCARTTYCCNGA	ACRTARTCNCCRTTRTCYTCRAA	2048	256	0.303279	26	65.8	95.5	5	405	HGMPEVK	WNLNKDT	CAYGGNATGCCNGARGTNAA	GTRTCYTTRTTNARRTTCCA	256	128	70.2	94.5	48.3581
Hex_87	XP_023340604.1_109230_109932	459	5	21	165	CLEDPEYP	QKYVYHRM	TGYYTNGARGAYCCNGARTAYCC	ATNCKRTGRTANACRTAYTTYTG	1024	1024	0.463768	27.6667	63.9	91	7	185	KAPPKCA	FIDTYKL	AARGCNCCNCCNAARTGYGC	ARYTTRTANGTRTCDATRAA	512	384	64.1	92.5	48.3094
Hex_88	XP_023324973.1_351953_353506	579	4	71	255	KIYRHLEP	DPQTGVIK	AARATHTAYMGNCAYYTNGARCC	TTDATNACNCCNGTYTGNGGRTC	3072	3072	0.384181	31.4	62.6	95.5	53	284	EFPKYFT	PYMTKDF	GARTTYCCNAARTAYTTYAC	AARTCYTTNGTCATRTANGG	128	128	72.6	94.5	48.2871
Hex_89	XP_023335697.1_62596_63050	366	5	15	128	FARSWTFY	FNVNHLDI	TTYGCNMGNWSNTGGACNTTYTA	ATRTCNARRTGRTTNACRTTRAA	8192	1024	0.327103	14.6667	57.2	100	5	144	MPVWAII	MGISNGV	ATGCCNGTNTGGGCNATHAT	ACNCCRTTNSWDATNCCCAT	192	1536	58.6	97	48.2829
Hex_90	XP_023327703.1_4970_7206	2004	2	28	687	PMDQFIAC	FEAEKMVT	CCNATGGAYCARTTYATHGCNTG	GTNACCATYTTYTCNGCYTCRAA	384	256	0.243865	176.333	71.9	97	14	700	WYHKKCF	WYHKNCF	TGGTAYCAYAARAARTGYTT	AARCARTTYTTRTGRTACCA	32	32	79.8	100	48.2708
Hex_91	XP_023337995.1_35729_36706	762	4	33	278	IADWRQKE	YTDCDTNP	ATHGCNGAYTGGMGNCARAARGA	GGRTTNGTRTCRCARTCNGTRTA	768	512	0.456067	53	67.1	91	6	325	EHNAPKF	NPGSHFY	GARCAYAAYGCNCCNAARTT	TARAARTGNSWNCCNGGRTT	256	2048	64.2	100	48.0968
Hex_92	XP_023338978.1_247621_249725	882	3	295	580	KTINDFGF	EFGYVALD	AARACNATHAAYGAYTTYGGNTT	TCNARNGCNACRTANCCRAAYTC	768	4096	0.406475	60.25	67.9	98	281	597	WYHNGKQ	GEYVCKA	TGGTAYCAYAAYGGNAARCA	GCYTTRCANACRTAYTCNCC	64	256	75	97.5	47.9945
Hex_93	XP_023333015.1_68482_70074	1212	3	62	457	KIFCLHVY	YAYHTIQR	AARATHTTYTGYYTNCAYGTNTA	CKYTGDATNGTRTGRTANGCRTA	1536	1536	0.527273	98	65.5	100	49	473	QKMMGFV	YMPEALF	CARAARATGATGGGNTTYGT	AANARNGCYTCNGGCATRTA	32	512	71.2	97.5	47.9424
Hex_94	XP_023340957.1_276136_277025	432	5	40	175	LPGWNQIF	EMFRTPLH	YTNCCNGGNTGGAAYCARATHTT	TGNARNGGNGTNCKRAACATYTC	1536	4096	0.286822	19.5	67.4	94	30	208	LGIPGAV	PIDAVIE	YTNGGNATHCCNGGNGCNGT	TCDATNACNGCRTCDATNGG	6144	1152	59.6	90	47.8439
Hex_95	XP_023339492.1_49857_52188	447	4	128	268	FMRKGADC	YCGADLKG	TTYATGMGNAARGGNGCNGAYTG	CCYTTNARRTCNGCNCCRCARTA	1024	2048	0.19403	15.6	65	98.5	73	289	KEMVIFP	YPQVYKT	AARGARATGGTNATHTTYCC	GTYTTRTANACYTGNGGRTA	96	256	70.8	91	47.8007
Hex_96	XP_023334143.1_210159_214302	1962	3	267	912	NYCTFVQW	YKYAMALE	AAYTAYTGYACNTTYGTNCARTG	TCNARNGCCATNGCRTAYTTRTA	512	1024	0.587678	195.5	69.2	90	162	982	VEYGKNE	DYHKFEA	GTNGARTAYGGNAARAAYGA	GCYTCRAAYTTRTGRTARTC	256	64	75.4	88	47.5858
Hex_97	XP_023338978.1_263878_265646	1209	3	173	567	DHTMKVEW	EGQNIHLE	GAYCAYACNATGAARGTNGARTG	TCNARRTGDATRTTYTGNCCYTC	256	1536	0.428947	91.25	71.4	92	159	588	GGFAHFE	EWTVNGK	GGNGGNTTYGCNCAYTTYGA	TTNCCRTTNACNGTCCAYTC	512	256	70.1	100	47.5445
Hex_98	XP_023322636.1_135515_137041	1059	3	92	436	VAKPNIGE	YHNFPEQR	GTNGCNAARCCNAAYATHGGNGA	CKYTGYTCNGGRAARTTRTGRTA	3072	512	0.481928	73.75	71	98	72	455	VIFNGWA	NQLFEKI	GTNATHTTYAAYGGNTGGGC	ATYTTYTCRAANARYTGRTT	192	256	71.2	95	47.5036
Hex_99	XP_023337801.1_131436_134008	2058	4	9	686	QLATNAHV	KHNFRWIL	CARYTNGCNACNAAYGCNCAYGT	ARDATCCANCKRAARTTRTGYTT	4096	768	0.636511	177.6	63.7	89.5	1	775	DKVKNLT	WFINLWN	GAYAARGTNAARAAYYTNAC	TTCCANARRTTDATRAACCA	512	96	62.9	91	47.4803
Hex_100	XP_023326254.1_129545_130975	708	4	117	344	CDDMGLGK	KITQDYYC	TGYGAYGAYATGGGNYTNGGNAA	CARTARTARTCYTGNGTDATYTT	1024	384	0.554545	53.4	63.3	98.5	108	406	NKYKLHG	KVCNHPK	AAYAARTAYAARYTNCAYGG	TTNGGRTGRTTRCANACYTT	256	256	66.8	91	47.2756
Hex_101	XP_023341926.1_16949_19290	696	4	142	365	IRLKCQFQ	FNLTDEYP	ATHMGNYTNAARTGYCARTTYCA	GGRTAYTCRTCNGTNARRTTRAA	3072	1024	0.490741	46.4	64.7	94	114	396	RYVQEKW	YEGKENS	MGNTAYGTNCARGARAARTG	SWRTTYTCYTTNCCYTCRTA	512	512	68.6	93	47.2612
Hex_102	XP_023324572.1_182565_183505	840	4	9	280	DKEMAEEK	MFAETKAH	GAYAARGARATGGCNGARGARAA	TGNGCYTTNGTYTCNGCRAACAT	128	512	0.511628	62	65.8	100	1	289	ETVEMAT	KAIDMEL	GARACNGTNGARATGGCNAC	ARYTCCATRTCDATNGCYTT	256	192	66.8	86	47.2488
Hex_103	XP_023326331.1_235432_235874	363	5	15	127	QRAAPKTH	NKTQREKF	CARMGNGCNGCNCCNAARACNCA	AAYTTYTCNCKYTGNGTYTTRTT	8192	1024	0.462264	21.3333	62.2	94	7	136	AVAILCN	WAIEMAG	GCNGTNGCNATHYTNTGYAA	CCNGCCATYTCDATNGCCCA	3072	96	65.1	87.5	47.1572
Hex_104	XP_023326234.1_166384_168490	1668	3	115	662	LGRKDKAD	MYVGKFDW	YTNGGNMGNAARGAYAARGCNGA	CARTCRAAYTTNCCNACRTACAT	8192	256	0.664762	175.75	66.1	94	105	742	EEADKMF	NGCIQAW	GARGARGCNGAYAARATGTT	CANGCYTGDATRCANCCRTT	64	384	75	88	47.141
Hex_105	XP_023322186.1_503919_505544	477	4	351	501	DIIYWSDM	IDFCNYDG	GAYATHATHTAYTGGWSNGAYAT	CCRTCRTARTTRCARAARTCDAT	1152	192	0.394366	26.6	61.2	94	227	530	NGCKQTP	FEDQIYW	AAYGGNTGYAARCARACNCC	CARTADATYTGRTCYTCRAA	256	96	75.4	91	47.0137
Hex_106	XP_023321098.1_62365_62981	477	4	20	170	TYGELKGY	DNTEYKFS	ACNTAYGGNGARYTNAARGGNTA	SWRAAYTTRTAYTCNGTRTTRTC	4096	1024	0.412587	28	61.8	95.5	8	180	ITMDLEW	ANTRKGY	ATHACNATGGAYYTNGARTG	TANCCYTTNCKNGTRTTNGC	384	2048	67	96.5	46.8113
Hex_107	XP_023330953.1_32275_33436	585	4	27	213	NRIEEGTY	GCIFGELV	AAYMGNATHGARGARGGNACNTA	ACNARYTCNCCRAADATRCANCC	3072	3072	0.205556	14.4	61.9	97	17	223	CRNVEEF	EPMFPGK	TGYMGNAAYGTNGARGARTT	TTNCCNGGRAACATNGGYTC	512	256	68.8	94.5	46.8003
Hex_108	XP_023320187.1_350771_352913	861	5	433	711	KTVILAKN	EIEDLFKT	AARACNGTNATHYTNGCNAARAA	GTYTTRAANARRTCYTCDATYTC	6144	768	0.722433	74.3333	61.9	85	346	741	HNWNTLF	GFAFVEY	CAYAAYTGGAAYACNYTNTT	TAYTCNACRAANGCRAANCC	256	512	65.2	90	46.7888
Hex_109	XP_023324972.1_251017_252111	510	6	60	221	LYVFPGGQ	KVGHGKLD	YTNTAYGTNTTYCCNGGNGGNCA	TCNARYTTNCCRTGNCCNACYTT	8192	4096	0.7	39.8571	58.6	91.5	49	230	VVGNIRF	YVLNPSK	GTNGTNGGNAAYATHMGNTT	TTNSWNGGRTTNARNACRTA	3072	8192	54.4	89.5	46.6681
Hex_110	XP_023339375.1_39552_42505	1695	3	231	787	GNTLCDIM	DWIHKEIA	GGNAAYACNYTNTGYGAYATHAT	GCDATYTCYTTRTGDATCCARTC	3072	144	0.346084	87.75	71.2	94	176	801	ALVKYCG	CNIIPVF	GCNYTNGTNAARTAYTGYGG	AANACNGGDATDATRTTRCA	1024	576	67.7	97.5	46.5761
Hex_111	XP_023324742.1_8223_9162	525	4	120	286	DGETNLKI	TFFILYNN	GAYGGNGARACNAAYYTNAARAT	TTRTTRTANARDATRAARAANGT	2048	1536	0.632258	50	61.1	98.5	110	314	GICYIET	INWDEEM	GGNATHTGYTAYATHGARAC	ATYTCYTCRTCCCARTTDAT	288	48	72.5	85.5	46.5451
Hex_112	XP_023340340.1_105171_108221	1815	3	412	1008	GMTGIANH	DTTIMFAT	GGNATGACNGGNATHGCNAAYCA	GTNGCRAACATDATNGTNGTRTC	1536	768	0.537671	146.5	61.6	100	364	1022	PGQNECD	ENDDEIF	CCNGGNCARAAYGARTGYGA	AADATYTCRTCRTCRTTYTC	256	96	74.1	88	46.4447
Hex_113	XP_023331321.1_260487_261121	477	3	50	200	YELVDKHI	DCPIEWFH	TAYGARYTNGTNGAYAARCAYAT	TGRAACCAYTCDATNGGRCARTC	1024	192	0.646154	40.75	72.2	100	41	218	DKVQLAI	KGKWFCP	GAYAARGTNCARYTNGCNAT	GGRCARAACCAYTTNCCYTT	1024	64	67.7	95	46.4433
Hex_114	XP_023332475.1_46923_48921	1359	4	114	558	DCNLLAGH	KFNDTTVE	GAYTGYAAYYTNYTNGCNGGNCA	TCNACNGTNGTRTCRTTRAAYTT	8192	1024	0.544186	97.2	61	94	59	604	EYFDLRC	YWNAYML	GARTAYTTYGAYYTNMGNTG	ARCATRTANGCRTTCCARTA	1024	64	65.8	91	46.2961
Hex_115	XP_023322710.1_114829_116103	438	4	176	313	QNKCVVEG	PDAWGFVC	CARAAYAARTGYGTNGTNGARGG	CANACRAANCCCCANGCRTCNGG	512	1024	0.48062	32.8	67.3	91	167	321	MIKKLFA	PVHTPDG	ATGATHAARAARYTNTTYGC	CCRTCNGGNGTRTGNACNGG	192	1024	62.3	98	46.2893
Hex_116	XP_023333913.1_297977_299540	1023	4	202	534	NGVPEQEI	GHMRTNKT	AAYGGNGTNCCNGARCARGARAT	GTYTTRTTNGTNCKCATRTGNCC	1024	1024	0.498442	51.4	64	94	158	542	YVRIPNK	CPKFVPE	TAYGTNMGNATHCCNAAYAA	TCNGGNACRAAYTTNGGRCA	1536	512	67.5	91	46.249
Hex_117	XP_023341016.1_109557_110299	504	5	67	226	YQTVMGAC	DAMGMNML	TAYCARACNGTNATGGGNGCNTG	ARCATRTTCATNCCCATNGCRTC	1024	128	0.594771	30.3333	65.1	92.5	17	248	IRCHALE	FPDMQIL	ATHMGNTGYCAYGCNYTNGA	ARDATYTGCATRTCNGGRAA	3072	192	66	81.5	46.2244
Hex_118	XP_023335684.1_139605_141120	894	5	99	388	ATGTWDGE	GHAEFSGK	GCNACNGGNACNTGGGAYGGNGA	TTNCCNSWRAAYTCNGCRTGNCC	2048	8192	0.569231	66.8333	57.1	90	11	397	IGVEGGF	QQDAQEF	ATHGGNGTNGARGGNGGNTT	AAYTCYTGNGCRTCYTGYTG	1536	128	61	93	46.1774
Hex_119	XP_023332535.1_13090_14484	831	4	32	300	DNSIFITK	FNIVGGED	GAYAAYWSNATHTTYATHACNAA	TCYTCNCCNCCNACDATRTTRAA	4608	1536	0.549407	48.8	60.6	95.5	22	381	GGTDNPH	FEAKIHS	GGNGGNACNGAYAAYCCNCA	SWRTGDATYTTNGCYTCRAA	1024	768	65.8	94.5	46.1307
Hex_120	XP_023335941.1_133389_134661	522	3	52	217	KVLHYAQE	FGKDHEIT	AARGTNYTNCAYTAYGCNCARGA	GTDATYTCRTGRTCYTTNCCRAA	2048	384	0.346154	29.75	71	94	17	225	KIFTDHM	EVGAMNI	AARATHTTYACNGAYCAYAT	ATRTTCATNGCNCCNACYTC	192	256	74.9	95	46.118
Hex_121	XP_023320720.1_122974_124634	1152	3	179	554	YNMPKTFE	NFPAKQWG	TAYAAYATGCCNAARACNTTYGA	CCCCAYTGYTTNGCNGGRAARTT	256	256	0.568245	105.75	73.7	92	164	574	FGMGIDK	DFNILVK	TTYGGNATGGGNATHGAYAA	TTNACNARDATRTTRAARTC	192	768	70.5	90.5	46.0748
Hex_122	XP_023320710.1_46828_55024	1353	3	1956	2398	SQWLCDGE	NKFGKGNI	WSNCARTGGYTNTGYGAYGGNGA	ATRTTNCCYTTNCCRAAYTTRTT	4096	512	0.610092	130.25	61.4	94	1904	2537	KEWRCDG	KYCDTYI	AARGARTGGMGNTGYGAYGG	ATRTANGTRTCRCARTAYTT	128	128	71.2	97.5	46.0738
Hex_123	XP_023324803.1_44066_44950	399	4	94	218	VIDRWPTH	HELDIEYA	GTNATHGAYMGNTGGCCNACNCA	GCRTAYTCDATRTCNARYTCRTG	3072	768	0.474576	23.6	63.9	95.5	47	276	FSQYPQY	MTCPMCT	TTYWSNCARTAYCCNCARTA	GTRCACATNGGRCANGTCAT	1024	64	59.4	100	46.0479
Hex_124	XP_023319552.1_431048_433019	1428	3	162	629	GLTQIDKY	QAGKPKTI	GGNYTNACNCARATHGAYAARTA	ATNGTYTTNGGYTTNCCNGCYTG	3072	2048	0.346405	68.25	66.8	96	80	667	TPDDVYK	IMEGFVI	ACNCCNGAYGAYGTNTAYAA	ATNACRAANCCYTCCATDAT	512	192	70.1	97.5	45.9994
Hex_125	XP_023326293.1_267182_271493	2043	3	374	1046	TQERGLWG	FYEGNVDI	ACNCARGARMGNGGNYTNTGGGG	ATRTCNACRTTNCCYTCRTARAA	4096	512	0.468153	142	63	94	351	1071	KQTEQHM	NFGQIPK	AARCARACNGARCARCAYAT	TTNGGDATYTGNCCRAARTT	128	384	75	90.5	45.9783
Hex_126	XP_023327334.1_112257_116938	1740	2	700	1271	EHKVFFTE	MTYAWPCL	GARCAYAARGTNTTYTTYACNGA	ARRCANGGCCANGCRTANGTCAT	512	512	0.374312	143.667	67.8	100	678	1344	MDGNTFC	MEDGNTM	ATGGAYGGNAAYACNTTYTG	ATNGTRTTNCCRTCYTCCAT	128	128	75	100	45.946
Hex_127	XP_023320283.1_323624_329802	2079	2	174	858	GKHIIPQF	NQKAMFDH	GGNAARCAYATHATHCCNCARTT	TGRTCRAACATNGCYTTYTGRTT	1152	128	0.214497	117	72.9	100	75	896	VDEMYAE	MDNTELA	GTNGAYGARATGTAYGCNGA	GCNARYTCNGTRTTRTCCAT	128	256	72.3	100	45.8412
Hex_128	XP_023346441.1_32724_34027	525	5	195	361	YHLGTVAF	MAVDTLFL	TAYCAYYTNGGNACNGTNGCNTT	ARRAANARNGTRTCNACNGCCAT	8192	4096	0.73125	51.5	59.8	92.5	165	372	FAGWYWT	EDLERND	TTYGCNGGNTGGTAYTGGAC	TCRTTNCKYTCNARRTCYTC	64	1024	63.4	86	45.8295
Hex_129	XP_023326158.1_4071_4899	468	4	52	199	PLVANPDQ	ADNDGIPN	CCNYTNGTNGCNAAYCCNGAYCA	TTNGGDATNCCRTCRTTRTCNGC	8192	1536	0.390071	26.2	61.9	95.5	33	209	ADNDGIP	DNCWLAY	GCNGAYAAYGAYGGNATHCC	TANGCNARCCARCARTTRTC	384	256	69.2	91	45.7631
Hex_130	XP_023341146.1_225594_227912	981	3	496	814	YRWEKEID	DEQQKVRT	TAYMGNTGGGARAARGARATHGA	GTNCKNACYTTYTGYTGYTCRTC	384	1024	0.163987	21.25	68.4	98	396	850	WDETPGA	WKGIRTH	TGGGAYGARACNCCNGGNGC	TGNGTNCKDATNCCYTTCCA	256	768	68.1	100	45.7527
Hex_131	XP_023332606.1_127489_130090	903	3	37	329	EMAANNKD	FNGMHVIF	GARATGGCNGCNAAYAAYAARGA	AADATNACRTGCATNCCRTTRAA	256	384	0.338129	47	69.1	94	26	350	PEFYEDD	MQMITKH	CCNGARTTYTAYGARGAYGA	TGYTTNGTDATCATYTGCAT	128	48	73.5	95	45.7085
Hex_132	XP_023336142.1_1557_5100	2100	2	258	949	IEEVGEKM	VFFYEEGD	ATHGARGARGTNGGNGARAARAT	TCNCCYTCYTCRTARAARAANAC	768	512	0.305109	196.667	64.5	97	132	998	LDWIMEQ	PKIVYFQ	YTNGAYTGGATHATGGARCA	TGRAARTANACDATYTTNGG	96	384	74.5	100	45.6555
Hex_133	XP_023338262.1_69509_71566	1788	2	70	657	RHKFVYPD	VEWFQGDK	MGNCAYAARTTYGTNTAYCCNGA	TTRTCNCCYTGRAACCAYTCNAC	2048	256	0.198276	162	72	97	44	693	ELKMKGY	IIMKDFG	GARYTNAARATGAARGGNTA	CCRAARTCYTTCATDATDAT	256	72	70.4	100	45.5879
Hex_134	XP_023323166.1_94205_95123	480	4	55	206	RGYMTKYD	DHRPFLYN	MGNGGNTAYATGACNAARTAYGA	TTRTANARRAANGGNCKRTGRTC	1024	4096	0.493056	33	64.6	95.5	10	218	LALQNVQ	WQFRAID	YTNGCNYTNCARAAYGTNCA	TCDATNGCNCKRAAYTGCCA	4096	384	62.7	93	45.424
Hex_135	XP_023321350.1_617576_619235	792	4	48	303	NDYPILNQ	WPFQVENG	AAYGAYTAYCCNATHYTNAAYCA	CCRTTYTCNACYTGRAANGGCCA	1536	256	0.697095	77.4	67.9	91	15	313	ADLQTPV	QGKWLLY	GCNGAYYTNCARACNCCNGT	TANARNARCCAYTTNCCYTG	2048	1024	60.9	91	45.3361
Hex_136	XP_023320227.1_85401_87873	582	6	358	543	RVIDGGEP	KEPPHFLA	MGNGTNATHGAYGGNGGNGARCC	GCNARRAARTGNGGNGGYTCYTT	6144	2048	0.751412	43.7143	61.1	90	318	561	NYGIWVW	GGKASAF	AAYTAYGGNATHTGGGTNTG	AANGCNSWNGCYTTNCCNCC	192	8192	57.9	81	45.3349
Hex_137	XP_023320624.1_380374_380914	396	3	17	140	RTEINGFD	NPHFLIMQ	MGNACNGARATHAAYGGNTTYGA	TGCATDATNARRAARTGNGGRTT	3072	768	0.17094	8.25	68.9	94	6	155	MVIDGFK	NMKPPEI	ATGGTNATHGAYGGNTTYAA	ATYTCNGGNGGYTTCATRTT	192	128	73.5	97.5	45.2037
Hex_138	XP_023339664.1_43992_45190	666	3	200	413	NMIFATIK	DMDNLRKA	AAYATGATHTTYGCNACNATHAA	GCYTTNCKNARRTTRTCCATRTC	576	1024	0.347826	46.25	64.9	100	188	421	TLWQKKH	HDDLMTL	ACNYTNTGGCARAARAARCA	ARNGTCATNARRTCRTCRTG	256	512	64.2	100	44.986
Hex_139	XP_023326413.1_127485_132088	1944	2	400	1039	EINPFVKN	DPMQYACK	GARATHAAYCCNTTYGTNAARAA	TTRCANGCRTAYTGCATNGGRTC	768	256	0.480263	161	72	94	300	1188	QKIPATY	GFMAPEI	CARAARATHCCNGCNACNTA	ATYTCNGGNGCCATRAANCC	768	256	70.8	100	44.9166
Hex_140	XP_023322257.1_403189_404598	432	3	289	424	QVHINENF	EQIALGMP	CARGTNCAYATHAAYGARAAYTT	GGCATNCCNARNGCDATYTGYTC	384	1536	0.417323	17.5	68.8	96	247	442	EQADWKI	EGMFDAR	GARCARGCNGAYTGGAARAT	CKNGCRTCRAACATNCCYTC	64	256	74.6	92.5	44.9162
Hex_141	XP_023324068.1_209390_210394	432	5	24	159	GLTKCIWQ	KEGELTGE	GGNYTNACNAARTGYATHTGGCA	TCNCCNGTNARYTCNCCYTCYTT	1536	4096	0.521008	29	60.3	97.5	12	220	SIHVYVW	EIQSKIT	WSNATHCAYGTNTAYGTNTG	GTDATYTTNSWYTGDATYTC	3072	1152	56.1	87.5	44.9131
Hex_142	XP_023325525.1_461933_462465	435	4	15	151	WTAEKRFG	HGDAAFAG	TGGACNGCNGARAARMGNTTYGG	CCNGCRAANGCNGCRTCNCCRTG	1024	2048	0.161538	10.2	57.1	94	7	162	FENFLAK	VYETMHM	TTYGARAAYTTYYTNGCNAA	ATRTGCATNGTYTCRTANAC	512	128	67.4	98	44.8951
Hex_143	XP_023340970.1_423288_423975	456	4	28	171	DVAKEAVE	EPFRWDQR	GAYGTNGCNAARGARGCNGTNGA	CKYTGRTCCCANCKRAANGGYTC	2048	1024	0.316176	17	58.8	94	4	221	IVFLVDT	DAMCEVT	ATHGTNTTYYTNGTNGAYAC	GTNACYTCRCACATNGCRTC	1536	128	66.4	96.5	44.8701
Hex_144	XP_023340457.1_117350_118964	1164	3	29	408	GPLECNGD	FDEIIPLK	GGNCCNYTNGARTGYAAYGGNGA	TTNARNGGDATDATYTCRTCRAA	4096	2304	0.340483	69.25	64.3	96	20	437	DRKEGRY	DFCGIEP	GAYMGNAARGARGGNMGNTA	GGYTCDATNCCRCARAARTC	2048	192	65.6	100	44.776
Hex_145	XP_023339416.1_76934_77437	348	4	28	135	LPFPGMDK	HGPNCRHR	YTNCCNTTYCCNGGNATGGAYAA	CKRTGNCKRCARTTNGGNCCRTG	2048	4096	0.168317	9.4	60.6	95.5	5	151	VAPVEHI	NYLAGFC	GTNGCNCCNGTNGARCAYAT	CARAANCCNGCNARRTARTT	1024	1024	65.6	94.5	44.7751
Hex_146	XP_023338581.1_434837_436385	1008	3	32	359	ACEGCKGF	VDNAEYAL	GCNTGYGARGGNTGYAARGGNTT	ARNGCRTAYTCNGCRTTRTCNAC	1024	2048	0.66	84	63.6	100	24	385	SGYHYNA	VEKIQEI	WSNGGNTAYCAYTAYAAYGC	ATYTCYTGDATYTTYTCNAC	1024	192	62.7	97.5	44.6258
Hex_147	XP_023324361.1_61641_63346	1635	3	59	595	IENGQLKP	EKRHATLD	ATHGARAAYGGNCARYTNAARCC	TCNARNGTNGCRTGNCKYTTYTC	1536	8192	0.640167	157.75	61.5	96	19	607	VTPIYIK	DTYQRNK	GTNACNCCNATHTAYATHAA	TTRTTNCKYTGRTANGTRTC	1152	512	68.4	90	44.6005
Hex_148	XP_023326419.1_105261_106808	975	3	103	419	FRNLDPEE	QAIELFRK	TTYMGNAAYYTNGAYCCNGARGA	TTNCKRAANARYTCDATNGCYTG	4096	6144	0.496774	80.75	61	94	74	531	FERKDVW	GAEAYHF	TTYGARMGNAARGAYGTNTG	AARTGRTANGCYTCNGCNCC	512	512	68.8	100	44.5297
Hex_149	XP_023338978.1_257000_257648	363	4	57	169	HFEAQIEP	FQKPVFTQ	CAYTTYGARGCNCARATHGARCC	TGNGTRAANACNGGYTTYTGRAA	384	1024	0.54717	29.2	65.8	92.5	47	207	ITTLEEG	EWFKDGQ	ATHACNACNYTNGARGARGG	TGNCCRTCYTTRAACCAYTC	1536	64	67.5	87.5	44.5257
Hex_150	XP_023323106.1_396549_398603	594	4	515	704	FEPLPTQY	PEKWDGVS	TTYGARCCNYTNCCNACNCARTA	SWNACNCCRTCCCAYTTYTCNGG	4096	2048	0.625731	37	62.3	94	448	729	WNDKVHG	DEIHLLG	TGGAAYGAYAARGTNCAYGG	CCNARNARRTGDATYTCRTC	64	1536	67	89	44.4726
Hex_151	XP_023337995.1_31307_32622	522	3	61	226	TNYDNYGK	CETFGAPK	ACNAAYTAYGAYAAYTAYGGNAA	TTNGGNGCNCCRAANGTYTCRCA	512	2048	0.471698	37.25	68.2	96	36	234	WCIFGGT	PIVKWFH	TGGTGYATHTTYGGNGGNAC	TGRAACCAYTTNACDATNGG	192	192	68.9	95	44.4414
Hex_152	XP_023321187.1_313136_316298	2082	2	238	923	NTDGHNCE	ETLKDFEN	AAYACNGAYGGNCAYAAYTGYGA	TTYTCRAARTCYTTNARNGTYTC	512	1024	0.281296	166	66.6	97	189	1049	YEGQFCE	KEANQAQ	TAYGARGGNCARTTYTGYGA	TGNGCYTGRTTNGCYTCYTT	128	256	70.6	100	44.403
Hex_153	XP_023343488.1_70153_71085	372	3	109	224	QYPVFPWI	NDVKELIP	CARTAYCCNGTNTTYCCNTGGAT	GGDATNARYTCYTTNACRTCRTT	512	1536	0.311927	17.75	67.7	100	86	294	EISNFEY	WIDLIFG	GARATHWSNAAYTTYGARTA	CCRAADATNARRTCDATCCA	768	288	62	100	44.3119
Hex_154	XP_023325199.1_54938_57933	1905	2	316	942	AKIHTDPN	TFNDEGIP	GCNAARATHCAYACNGAYCCNAA	GGDATNCCYTCRTCRTTRAANGT	1536	768	0.236667	85	70.9	100	301	951	NITFNKE	NPFQCMI	AAYATHACNTTYAAYAARGA	ATCATRCAYTGRAANGGRTT	192	64	75	96.5	44.3062
Hex_155	XP_023322636.1_137679_139258	879	3	99	383	LCVKEAKI	KNCFELQP	YTNTGYGTNAARGARGCNAARAT	GGYTGNARYTCRAARCARTTYTT	2048	512	0.190647	26.25	68.2	98	77	391	FTQLDEF	AFNILMK	TTYACNCARYTNGAYGARTT	TTCATNARDATRTTRAANGC	512	384	67.4	95	44.2553
Hex_156	XP_023319836.1_364034_365930	1329	3	16	450	CVPDFVNA	HCHYCKEG	TGYGTNCCNGAYTTYGTNAAYGC	CCYTCYTTRCARTARTGRCARTG	1024	128	0.513854	79.75	67.2	98	2	491	SDPCHDD	NGQCPCK	WSNGAYCCNTGYCAYGAYGA	TTRCANGGRCAYTGNCCRTT	1024	256	62.6	95	44.2175
Hex_157	XP_023335485.1_162448_164450	1041	3	39	377	FENCKTYN	ACKYNEPD	TTYGARAAYTGYAARACNTAYAA	TCNGGYTCRTTRTAYTTRCANGC	256	512	0.660606	77.75	72.8	98	13	386	LNQIRKK	QIYKDAQ	YTNAAYCARATHMGNAARAA	TGNGCRTCYTTRTADATYTG	1536	192	66.6	85.5	44.1879
Hex_158	XP_023342591.1_45577_46564	396	3	11	134	HADEVTAC	KFIEEIDA	CAYGCNGAYGARGTNACNGCNTG	GCRTCDATYTCYTCDATRAAYTT	2048	288	0.57265	28.75	65.7	96	2	143	KIGTHNG	DNGIPTH	AARATHGGNACNCAYAAYGG	TGNGTNGGDATNCCRTTRTC	384	768	68.8	97.5	44.1605
Hex_159	XP_023332967.1_581338_582310	480	4	36	187	FVLGLMFQ	YWLHVFPE	TTYGTNYTNGGNYTNATGTTYCA	TCNGGRAANACRTGNARCCARTA	4096	1024	0.548611	34.4	60.9	89.5	19	196	EFVIQNH	YFQKVKK	GARTTYGTNATHCARAAYCA	TTYTTNACYTTYTGRAARTA	192	128	71.3	89.5	44.045
Hex_160	XP_023349388.1_7717_10259	1392	3	42	497	FVAVILDN	FILVPHMR	TTYGTNGCNGTNATHYTNGAYAA	CKCATRTGNGGNACNARDATRAA	6144	3072	0.542334	96.25	59	100	33	514	FVTLIVM	FKEIFLV	TTYGTNACNYTNATHGTNAT	ACNARRAADATYTCYTTRAA	3072	384	63.9	97.5	44.0389
Hex_161	XP_023319680.1_108442_109190	762	4	43	288	GRRQLWFP	NYNPVPMW	GGNMGNMGNCARYTNTGGTTYCC	CACATNGGNACNGGRTTRTARTT	8192	512	0.796117	58.4	58.9	92.5	21	300	HAVITNV	QMVALNY	CAYGCNGTNATHACNAAYGT	TARTTNARNGCNACCATYTG	768	512	66.2	91	44.0274
Hex_162	XP_023343959.1_357746_359645	1308	2	172	599	GKFTCTEQ	WETDEVIT	GGNAARTTYACNTGYACNGARCA	GTDATNACYTCRTCNGTYTCCCA	1024	384	0.416867	115.333	67.2	97	164	649	FVYVTIM	CGYMHFW	TTYGTNTAYGTNACNATHAT	CARAARTGCATRTANCCRCA	768	64	73.8	100	44.0123
Hex_163	XP_023323904.1_5695_6438	426	4	135	268	IADLYAEV	PCLKNFVE	ATHGCNGAYYTNTAYGCNGARGT	TCNACRAARTTYTTNARRCANGG	3072	2048	0.488189	14.4	61.3	95.5	112	283	CFRHFKY	DMCTKNK	TGYTTYMGNCAYTTYAARTA	TTRTTYTTNGTRCACATRTC	256	64	72.3	84	43.9784
Hex_164	XP_023346890.1_9249_10590	477	2	53	203	TNVKQIYD	EITEMDGK	ACNAAYGTNAARCARATHTAYGA	TTNCCRTCCATYTCNGTDATYTC	768	384	0.166667	43	72.1	100	42	239	KHIEEYQ	EDFAKLY	AARCAYATHGARGARTAYCA	TANARYTTNGCRAARTCYTC	96	512	73.4	100	43.9708
Hex_165	XP_023329911.1_186518_187999	852	2	60	335	FLINVKQE	MTKIQAEN	TTYYTNATHAAYGTNAARCARGA	TTYTCNGCYTGDATYTTNGTCAT	1536	384	0.127341	34	72.4	100	46	401	VTNMNEH	CKEAQQN	GTNACNAAYATGAAYGARCA	TTYTGYTGNGCYTCYTTRCA	128	128	73.9	100	43.933
Hex_166	XP_023327948.1_90920_91397	444	3	18	157	VFEGHTHY	IWHANTYR	GTNTTYGARGGNCAYACNCAYTA	CKRTANGTRTTNGCRTGCCADAT	1024	768	0.169643	8.5	69.5	98	2	170	MLIKLWN	NYGLERV	ATGYTNATHAARYTNTGGAA	ACNCKYTCNARNCCRTARTT	384	2048	61.7	100	43.8991
Hex_167	XP_023342005.1_72483_74637	747	4	213	453	IMKRAGDT	WDEGFNGG	ATHATGAARMGNGCNGGNGAYAC	CCNCCRTTRAANCCYTCRTCCCA	1536	256	0.568966	60.6	62.9	92.5	115	540	FITPEKP	VDVTKIP	TTYATHACNCCNGARAARCC	GGDATYTTNGTNACRTCNAC	384	768	65	87.5	43.8841
Hex_168	XP_023321146.1_380804_382012	681	5	148	366	MKRLWVHE	GEVPNLFN	ATGAARMGNYTNTGGGTNCAYGA	TTRAANARRTTNGGNACYTCNCC	1024	4096	0.753555	76.5	62	90	78	392	HLDTKGF	DKSLHTD	CAYYTNGAYACNAARGGNTT	TCNGTRTGNARNSWYTTRTC	1024	4096	55.8	85.5	43.8663
Hex_169	XP_023338978.1_215161_216815	1224	2	71	470	IKEVFPED	WFKDGAEI	ATHAARGARGTNTTYCCNGARGA	ATYTCNGCNCCRTCYTTRAACCA	768	256	0.239796	95.6667	72.6	94	2	531	KGNEQAF	EEPKVNF	AARGGNAAYGARCARGCNTT	AARTTNACYTTNGGYTCYTC	256	256	72.8	100	43.8442
Hex_170	XP_023340970.1_425113_425650	480	3	12	163	GVVIHFEK	FDKYELEP	GGNGTNGTNATHCAYTTYGARAA	GGYTCNARYTCRTAYTTRTCRAA	1536	512	0.593985	35	68.6	98	2	187	IESLVQK	WQVFIQG	ATHGARWSNYTNGTNCARAA	CCYTGDATRAANACYTGCCA	6144	96	61.8	97.5	43.7631
Hex_171	XP_023334785.1_465274_466316	513	3	153	315	GFCVERHD	DAGDHPPI	GGNTTYTGYGTNGARMGNCAYGA	ATNGGNGGRTGRTCNCCNGCRTC	2048	2048	0.509677	38.25	63.1	98	130	342	FQGKYGD	DYVVRHF	TTYCARGGNAARTAYGGNGA	AARTGNCKNACNACRTARTC	256	1024	66.8	97.5	43.7158
Hex_172	XP_023334661.1_8065_9056	510	3	46	207	VKGDPDPQ	FPEDAGTY	GTNAARGGNGAYCCNGAYCCNCA	TANGTNCCNGCRTCYTCNGGRAA	2048	2048	0.503401	42	65.6	98	16	215	DSLMCPP	TCEAFND	GAYWSNYTNATGTGYCCNCC	TCRTTRAANGCYTCRCANGT	2048	256	61.3	100	43.6875
Hex_173	XP_023345017.1_102767_104981	1131	3	356	724	KIITFTPY	HQRQIHAK	AARATHATHACNTTYACNCCNTA	TTNGCRTGDATYTGNCKYTGRTG	2304	1536	0.679191	130	59.5	92	208	765	PFWMINK	PKPFIEL	CCNTTYTGGATGATHAAYAA	ARYTCDATRAANGGYTTNGG	48	768	71.5	92.5	43.6701
Hex_174	XP_023329916.1_85568_87149	1476	2	33	516	PKTVKTNY	MGQAWQFK	CCNAARACNGTNAARACNAAYTA	TTRAAYTGCCANGCYTGNCCCAT	2048	128	0.378723	91	67.2	100	24	584	NIIFGEF	DKHMIKN	AAYATHATHTTYGGNGARTT	TTYTTDATCATRTGYTTRTC	288	48	71.8	100	43.6202
Hex_175	XP_023322442.1_309240_309892	354	3	38	147	DGRGKCPY	EYMNCGKA	GAYGGNMGNGGNAARTGYCCNTA	GCYTTNCCRCARTTCATRTAYTC	4096	128	0.553398	20.5	69.6	94	6	196	ACGTHAF	FYFNEIQ	GCNTGYGGNACNCAYGCNTT	TGDATYTCRTTRAARTARAA	1024	96	70.7	92.5	43.5832
Hex_176	XP_023320107.1_337062_338302	840	2	41	312	DEAWPYDW	PKKGFYDT	GAYGARGCNTGGCCNTAYGAYTG	GTRTCRTARAANCCYTTYTTNGG	256	512	0.253846	54	68.4	100	1	335	KTHQNEI	QEYNICF	AARACNCAYCARAAYGARAT	AARCADATRTTRTAYTCYTG	128	96	77.8	96.5	43.5663
Hex_177	XP_023336496.1_35444_35906	429	5	13	147	QNCGGRNA	CWLMAYRR	CARAAYTGYGGNGGNMGNAAYGC	CKNCKRTANGCCATNARCCARCA	2048	2048	0.551402	27.3333	55.2	93.5	5	160	VCFGQCQ	GPLPHPA	GTNTGYTTYGGNCARTGYCA	GCNGGRTGNGGNARNGGNCC	256	4096	56.4	92.5	43.5585
Hex_178	XP_023340431.1_100581_102812	1272	3	130	545	ADDMGLGK	WNPGVLTQ	GCNGAYGAYATGGGNYTNGGNAA	TGNGTNARNACNCCNGGRTTCCA	2048	4096	0.640327	114	60.2	98	107	554	EALMPFQ	EDRAHRI	GARGCNYTNATGCCNTTYCA	ATNCKRTGNGCNCKRTCYTC	512	2048	63.3	95	43.4754
Hex_179	XP_023320947.1_136630_138180	972	3	196	511	CDNKWHHY	KPAYYLNR	TGYGAYAAYAARTGGCAYCAYTA	CKRTTNARRTARTANGCNGGYTT	64	4096	0.615635	95.25	67.7	96	182	519	VFKPAEW	QFKLVCS	GTNTTYAARCCNGCNGARTG	SWRCANACNARYTTRAAYTG	512	2048	66.6	88	43.4229
Hex_180	XP_023330143.1_85846_87156	609	3	31	225	LGKKYKIF	FMEHCDKG	YTNGGNAARAARTAYAARATHTT	CCYTTRTCRCARTGYTCCATRAA	1536	64	0.546961	49.75	70	92	15	256	ELRPAAM	HYKEDEF	GARYTNMGNCCNGCNGCNAT	AAYTCRTCYTCYTTRTARTG	8192	64	66	95	43.3893
Hex_181	XP_023335685.1_152728_153929	648	4	61	268	PRKKFHMI	DPEFRTRQ	CCNMGNAARAARTTYCAYATGAT	TGNCKNGTNCKRAAYTCNGGRTC	512	8192	0.572864	57	63.3	89.5	50	286	YMQLKFE	HFLYTYL	TAYATGCARYTNAARTTYGA	ARRTANGTRTANARRAARTG	128	1024	64.3	89.5	43.3627
Hex_182	XP_023329033.1_65910_67536	1026	3	160	493	GKDLVPNH	AKTYPTWQ	GGNAARGAYYTNGTNCCNAAYCA	TGCCANGTNGGRTANGTYTTNGC	4096	1024	0.592593	67.25	64.6	91.5	118	550	DVWDYIF	MKKVMPF	GAYGTNTGGGAYTAYATHTT	AANGGCATNACYTTYTTCAT	96	64	72.3	92.5	43.3205
Hex_183	XP_023327677.1_171916_173599	1263	2	52	464	IPVWGYCY	NPEIMFYT	ATHCCNGTNTGGGGNTAYTGYTA	GTRTARAACATDATYTCNGGRTT	768	192	0.26	77.6667	71.8	97	7	512	FPAVYQG	ECFVGAT	TTYCCNGCNGTNTAYCARGG	GTNGCNCCNACRAARCAYTC	512	512	70.4	100	43.3185
Hex_184	XP_023334150.1_61066_63222	933	4	39	341	YRATIVDN	YTKQKLDR	TAYMGNGCNACNATHGTNGAYAA	CKRTCNARYTTYTGYTTNGTRTA	6144	2048	0.640678	90	63.7	89.5	23	430	TITDVND	VGDLIMD	ACNATHACNGAYGTNAAYGA	TCCATDATNARRTCNCCNAC	768	768	62.2	87.5	43.2986
Hex_185	XP_023331585.1_438627_439328	360	5	84	195	DKNPDSFF	VYPELYPK	GAYAARAAYCCNGAYWSNTTYTT	TTNGGRTANARYTCNGGRTANAC	2048	4096	0.621359	27.5	50.8	88.5	76	208	VWPHRWE	TDNQLYK	GTNTGGCCNCAYMGNTGGGA	TTRTANARYTGRTTRTCNGT	256	512	67.4	90	43.2553
Hex_186	XP_023324601.1_10622_12405	417	4	35	165	YPAAMRID	NPIWDETF	TAYCCNGCNGCNATGMGNATHGA	AANGTYTCRTCCCADATNGGRTT	3072	384	0.548387	27	66.5	92.5	22	225	ACLVHTE	GYRHVPL	GCNTGYYTNGTNCAYACNGA	ARNGGNACRTGNCKRTANCC	2048	4096	61.4	89	43.244
Hex_187	XP_023325265.1_169875_171264	1101	2	51	409	KCPVGQFN	QVNFYYGA	AARTGYCCNGTNGGNCARTTYAA	GCNCCRTARTARAARTTNACYTG	1024	512	0.202279	73	70.4	97	30	445	DDQCVPC	WGMPNFY	GAYGAYCARTGYGTNCCNTG	TARAARTTNGGCATNCCCCA	256	64	71.6	100	43.147
Hex_188	XP_023338262.1_63210_65016	1374	2	108	557	AIQWLKND	YKECTMEG	GCNATHCARTGGYTNAARAAYGA	CCYTCCATNGTRCAYTCYTTRTA	768	128	0.180587	95.3333	71.3	100	11	605	TDVMDEE	KFPTNRI	ACNGAYGTNATGGAYGARGA	ATNCKRTTNGTNGGRAAYTT	128	1024	68.7	96.5	43.1152
Hex_189	XP_023333694.1_1023085_1023988	825	3	16	282	EREQIIFN	NKIGESDP	GARMGNGARCARATHATHTTYAA	GGRTCNSWYTCNCCDATYTTRTT	1152	3072	0.342308	61.75	61.5	96	8	291	MRDFKQC	EMRGDDI	ATGMGNGAYTTYAARCARTG	ATRTCRTCNCCNCKCATYTC	128	256	70.1	92.5	42.9342
Hex_190	XP_023332959.1_145911_146725	603	4	41	233	QDDIIACE	KDISRDCT	CARGAYGAYATHATHGCNTGYGA	GTRCARTCNCKNSWDATRTCYTT	576	6144	0.483871	49.2	55.5	91	32	266	MPFGFWY	GECIRLM	ATGCCNTTYGGNTTYTGGTA	ATNARNCKDATRCAYTCNCC	64	3072	68.4	91	42.8907
Hex_191	XP_023320959.1_219405_223490	2058	2	263	940	YETKQLYN	IDNDHGEN	TAYGARACNAARCARYTNTAYAA	TTYTCNCCRTGRTCRTTRTCDAT	1024	384	0.503135	193	65.4	91	149	1023	ETKEFYD	PHYATEV	GARACNAARGARTTYTAYGA	ACYTCNGTNGCRTARTGNGG	128	512	72	96.5	42.8028
Hex_192	XP_023321660.1_245896_248977	696	5	370	593	ISETAFQN	GDFNYLNN	ATHWSNGARACNGCNTTYCARAA	TTRTTNARRTARTTRAARTCNCC	6144	1024	0.612903	65	59.7	86.5	292	657	NEITYLY	VEVKEPI	AAYGARATHACNTAYYTNTA	ATNGGYTCYTTNACYTCNAC	768	512	62	83	42.7339
Hex_193	XP_023334623.1_371580_373156	1083	2	156	508	KFPHHDNE	GEEIPKAQ	AARTTYCCNCAYCAYGAYAAYGA	TGNGCYTTNGGDATYTCYTCNCC	256	1536	0.42522	87	69.5	97	128	523	PGWHIEC	YQAQEKK	CCNGGNTGGCAYATHGARTG	TTYTTYTCYTGNGCYTGRTA	192	128	72.8	96.5	42.72
Hex_194	XP_023349755.1_451517_453208	363	4	76	188	TVAGFCDP	VCMDCYRT	ACNGTNGCNGGNTTYTGYGAYCC	GTNCKRTARCARTCCATRCANAC	2048	512	0.660377	27.8	67.4	89.5	31	248	LPKCREC	QIIAGDA	YTNCCNAARTGYMGNGARTG	GCRTCNCCNGCDATDATYTG	2048	576	61.1	89.5	42.6797
Hex_195	XP_023327212.1_242495_244183	1197	2	59	449	KRPPQFYM	NKVFDREG	AARMGNCCNCCNCARTTYTAYAT	CCYTCNCKRTCRAANACYTTRTT	2048	1024	0.122396	35	68.4	100	31	485	VKAEDQN	EITDVND	GTNAARGCNGARGAYCARAA	TCRTTNACRTCNGTDATYTC	256	384	72.7	100	42.6693
Hex_196	XP_023341690.1_152359_152931	363	3	26	138	FPLCTIAH	FNDADGIY	TTYCCNYTNTGYACNATHGCNCA	TADATNCCRTCNGCRTCRTTRAA	6144	768	0.257143	12.5	66.6	96	10	149	TACIDCT	YEQEKNP	ACNGCNTGYATHGAYTGYAC	GGRTTYTTYTCYTGYTCRTA	384	64	69.1	92.5	42.621
Hex_197	XP_023336129.1_162240_163299	558	2	75	252	DNVINYHF	FEIGNTNK	GAYAAYGTNATHAAYTAYCAYTT	TTRTTNGTRTTNCCDATYTCRAA	384	768	0.476471	48	70.4	100	14	366	TRHHVEY	KDQENYI	ACNMGNCAYCAYGTNGARTA	ATRTARTTYTCYTGRTCYTT	1024	64	72.6	96.5	42.6135
Hex_198	XP_023346063.1_6564_7894	1185	3	51	437	FFTGYRKN	QEHFYLET	TTYTTYACNGGNTAYMGNAARAA	GTYTCNARRTARAARTGYTCYTG	2048	512	0.722372	126.25	64.6	94	10	465	GGNIMTG	QNPTETQ	GGNGGNAAYATHATGACNGG	TGNGTYTCNGTNGGRTTYTG	384	512	60.9	92.5	42.5805
Hex_199	XP_023333067.1_344096_345274	747	3	12	252	KQKNNPKF	IYLMNDVL	AARCARAARAAYAAYCCNAARTT	ARNACRTCRTTCATNARRTADAT	256	1536	0.709251	76	59.9	96	4	260	EFEEMTK	HHCVRKN	GARTTYGARGARATGACNAA	TTYTTNCKNACRCARTGRTG	64	512	66.4	95	42.5752
Hex_200	XP_023336523.1_112796_113936	798	2	109	366	NRAFYTKW	PDQEHCTI	AAYMGNGCNTTYTAYACNAARTG	ATNGTRCARTGYTCYTGRTCNGG	2048	512	0.259259	51.6667	72.1	97	45	383	KMERGCH	HFFGTEV	AARATGGARMGNGGNTGYCA	ACYTCNGTNCCRAARAARTG	256	256	69.7	100	42.5375
Hex_201	XP_023327626.1_99825_100440	450	2	17	158	RMMDLCAE	ANDMGQEV	MGNATGATGGAYYTNTGYGCNGA	ACYTCYTGNCCCATRTCRTTNGC	1024	256	0.125926	19	67.2	100	4	186	CNQVTDE	VKMANDQ	TGYAAYCARGTNACNGAYGA	TGRTCRTTNGCCATYTTNAC	256	128	74.8	100	42.4699
Hex_202	XP_023334643.1_387771_388563	363	4	58	170	NRFERKKN	EHFGIVPL	AAYMGNTTYGARMGNAARAARAA	ARNGGNACDATNCCRAARTGYTC	2048	3072	0.761905	30.2	61	98.5	15	180	QPDVLYP	MYCRAPV	CARCCNGAYGTNYTNTAYCC	ACNGGNGCNCKRCARTACAT	1024	512	63	84	42.4492
Hex_203	XP_023333160.1_50695_51886	681	3	16	234	GNPLGKDF	IYGAGEQF	GGNAAYCCNYTNGGNAARGAYTT	AAYTGYTCNCCNGCNCCRTADAT	4096	1536	0.610577	53.75	63.4	92	4	247	KLPHKNG	KQFNPDL	AARYTNCCNCAYAARAAYGG	ARRTCNGGRTTRAAYTGYTT	512	256	68.6	95	42.3897
Hex_204	XP_023342943.1_61481_63236	1224	3	171	570	NPADQMDV	DWYNTSVM	AAYCCNGCNGAYCARATGGAYGT	ATNACNSWNGTRTTRTACCARTC	256	2048	0.524194	81.75	66.4	92	158	584	AIGNDGP	DENTRLW	GCNATHGGNAAYGAYGGNCC	CANARNCKNGTRTTYTCRTC	768	2048	64.5	93	42.3529
Hex_205	XP_023321745.1_466030_468424	1836	2	126	729	MQYPVFPW	WDLTHIRD	ATGCARTAYCCNGTNTTYCCNTG	TCNCKDATRTGNGTNARRTCCCA	512	3072	0.314136	143.667	64	100	118	765	AGRTPND	FVTILEK	GCNGGNMGNACNCCNAAYGA	TTYTCNARDATNGTNACRAA	4096	1536	64.3	100	42.3498
Hex_206	XP_023338761.1_96349_97771	981	3	93	411	PDQYEIGD	HFTGPYAN	CCNGAYCARTAYGARATHGGNGA	TTNGCRTANGGNCCNGTRAARTG	768	2048	0.454839	69.75	69	90	60	455	EFPCTGD	TKLGYKE	GARTTYCCNTGYACNGGNGA	TCYTTRTANCCNARYTTNGT	512	1024	65.6	92.5	42.3313
Hex_207	XP_023334101.1_115093_116130	846	3	72	345	VIEIPMTF	MTGVGGRP	GTNATHGARATHCCNATGACNTT	GGNCKNCCNCCNACNCCNGTCAT	1152	8192	0.799213	94	58.2	92	12	395	LFRMMFA	DWQMWFA	YTNTTYMGNATGATGTTYGC	GCRAACCACATYTGCCARTC	256	8	69.3	95	42.3228
Hex_208	XP_023339656.1_81597_82123	465	3	15	161	AKALWEKW	TCRQKFKV	GCNAARGCNYTNTGGGARAARTG	ACYTTRAAYTTYTGNCKRCANGT	1024	1024	0.278571	22	60.3	98	7	169	EQGIKNP	FQVGEGK	GARCARGGNATHAARAAYCC	TTNCCYTCNCCNACYTGRAA	192	512	70.5	93	42.2311
Hex_209	XP_023320359.1_444073_445044	639	3	54	258	NEYATFVD	NIYAIGDV	AAYGARTAYGCNACNTTYGTNGA	ACRTCNCCDATNGCRTADATRTT	1024	1152	0.479798	41.25	68.3	94	5	307	DAQAFGW	FTPLEYG	GAYGCNCARGCNTTYGGNTG	CCRTAYTCNARNGGNGTRAA	512	1024	66.8	90.5	42.1887
Hex_210	XP_023322821.1_28262_29360	357	4	120	230	RPNTEYEF	KYFFKISA	MGNCCNAAYACNGARTAYGARTT	GCNSWDATYTTRAARAARTAYTT	2048	1536	0.625	28.8	62.7	88	17	241	DGRPIYE	KGYGPTS	GAYGGNMGNCCNATHTAYGA	SWNGTNGGNCCRTANCCYTT	1536	4096	60.6	94.5	42.1876
Hex_211	XP_023330562.1_668122_670515	1983	2	34	686	LEDPDYKP	YNQDTHPA	YTNGARGAYCCNGAYTAYAARCC	GCNGGRTGNGTRTCYTGRTTRTA	1024	512	0.168831	104.667	67.6	97	26	695	WTKIEVC	TDIHWAC	TGGACNAARATHGARGTNTG	CANGCCCARTGDATRTCNGT	192	192	74.1	93	42.1683
Hex_212	XP_023327212.1_269764_272034	2031	2	19	687	WDIADKTF	DKQEGVYA	TGGGAYATHGCNGAYAARACNTT	GCRTANACNCCYTCYTGYTTRTC	384	512	0.255708	114.667	71.2	94	7	714	EIGRVYV	KGCMDDI	GARATHGGNMGNGTNTAYGT	ATRTCRTCCATRCANCCYTT	1536	64	65.4	100	42.1574
Hex_213	XP_023320959.1_213296_216748	2085	2	159	845	IYTLETGN	GWITTQGN	ATHTAYACNYTNGARACNGGNAA	TTNCCYTGNGTNGTDATCCANCC	6144	1536	0.484398	204.333	59.6	94	14	865	NDNPPMF	IEAKDNG	AAYGAYAAYCCNCCNATGTT	CCRTTRTCYTTNGCYTCDAT	128	192	70.9	96.5	42.1332
Hex_214	XP_023320959.1_205447_207481	1929	2	39	673	SDQDPYDV	HYGKYCNP	WSNGAYCARGAYCCNTAYGAYGT	GGRTTRCARTAYTTNCCRTARTG	2048	256	0.408497	163.333	61.4	100	24	708	FQDEFPG	CTIDVNE	TTYCARGAYGARTTYCCNGG	TCRTTNACRTCDATNGTRCA	128	384	70.8	93	42.0978
Hex_215	XP_023325199.1_61706_63036	1077	2	55	405	CYQQKDKN	NTKWNGVP	TGYTAYCARCARAARGAYAARAA	GGNACNCCRTTCCAYTTNGTRTT	128	512	0.218023	69	69.7	100	44	487	VIPPNEA	GEPDVKL	GTNATHCCNCCNAAYGARGC	ARYTTNACRTCNGGYTCNCC	768	1024	65.3	100	42.0481
Hex_216	XP_023323981.1_262992_264315	639	3	71	275	PEYFRVAF	IDAAVMGG	CCNGARTAYTTYMGNGTNGCNTT	CCNCCCATNACNGCNGCRTCDAT	4096	1536	0.553299	50	58.9	98	56	286	GFYDNIM	YEKAFFS	GGNTTYTAYGAYAAYATHAT	SWRAARAANGCYTTYTCRTA	192	512	70.7	90.5	42.0298
Hex_217	XP_023325125.1_115673_116348	417	3	9	139	EYAMLEHE	YAVFEPGT	GARTAYGCNATGYTNGARCAYGA	GTNCCNGGYTCRAANACNGCRTA	512	2048	0.435484	23.75	62.8	98	1	160	IMRQNTE	NPCAMLN	ATHATGMGNCARAAYACNGA	TTNARCATNGCRCANGGRTT	384	512	67.5	92.5	42.0045
Hex_218	XP_023340867.1_130363_131800	723	3	37	269	LLFFKDAK	KNEPVFGS	YTNYTNTTYTTYAARGAYGCNAA	SWNCCRAANACNGGYTCRTTYTT	4096	4096	0.70892	70.75	59.6	98	14	365	IFENGKK	KEPLIPW	ATHTTYGARAAYGGNAARAA	CANGGDATNARNGGYTCYTT	192	1536	67.4	90.5	41.9179
Hex_219	XP_023332627.1_49524_50163	354	3	34	143	RLTYHVYA	KHWVDQHF	MGNYTNACNTAYCAYGTNTAYGC	AARTGYTGRTCNACCCARTGYTT	8192	128	0.504854	15.25	65.8	98	24	151	KGATLIK	YDFEQDI	AARGGNGCNACNYTNATHAA	ATRTCYTGYTCRAARTCRTA	3072	64	66.7	90.5	41.8079
Hex_220	XP_023322710.1_112740_113822	813	2	23	285	EDAMIINK	YNYFGTET	GARGAYGCNATGATHATHAAYAA	GTYTCNGTNCCRAARTARTTRTA	288	512	0.444882	49.3333	68.5	97	5	308	PMGTNAI	FGVIHYQ	CCNATGGGNACNAAYGCNAT	TGRTARTGDATNACNCCRAA	512	384	70.6	100	41.8047
Hex_221	XP_023325272.1_192313_193049	480	2	54	205	PVIQIANM	EQKEDVHH	CCNGTNATHCARATHGCNAAYAT	TGRTGNACRTCYTCYTTYTGYTC	2304	256	0.289655	26	69	100	36	231	FDIECAG	VYCLKDA	TTYGAYATHGARTGYGCNGG	GCRTCYTTNARRCARTANAC	192	512	69	100	41.6639
Hex_222	XP_023341970.1_65416_67037	1281	2	51	469	VITRMIFY	EVGCDKIL	GTNATHACNMGNATGATHTTYTA	ARDATYTTRTCRCANCCNACYTC	2304	1536	0.239024	76	65.9	100	37	482	AIYGDPT	EDQCGIC	GCNATHTAYGGNGAYCCNAC	CADATNCCRCAYTGRTCYTC	768	192	70.2	96.5	41.6396
Hex_223	XP_023320975.1_34869_36444	945	2	243	549	MVAKQWYD	WKWGDQDG	ATGGTNGCNAARCARTGGTAYGA	CCRTCYTGRTCNCCCCAYTTCCA	128	64	0.430976	43	72.3	97	172	582	PVYLYDQ	HNGWIDV	CCNGTNTAYYTNTAYGAYCA	ACRTCDATCCANCCRTTRTG	1024	96	70.1	96.5	41.5896
Hex_224	XP_023327273.1_166025_167085	708	2	33	260	IFQGFMDW	NDKLYAVG	ATHTTYCARGGNTTYATGGAYTG	CCNACNGCRTANARYTTRTCRTT	192	2048	0.18552	35	70.9	97	2	311	VMKNQEF	YAVGGHD	GTNATGAARAAYCARGARTT	TCRTGNCCNCCNACNGCRTA	64	1024	72.1	96.5	41.5293
Hex_225	XP_023320914.1_162965_165114	396	5	291	414	LPPIQKPK	FDDEVTTE	YTNCCNCCNATHCARAARCCNAA	TCNGTNGTNACYTCRTCRTCRAA	6144	1024	0.538462	27.3333	56.2	91	245	470	VTRFVDK	KYSTIRG	GTNACNMGNTTYGTNGAYAA	CCNCKDATNGTNSWRTAYTT	2048	6144	54.4	90	41.5115
Hex_226	XP_023320919.1_126487_126992	462	4	15	160	AFPCWDEP	DFSAGAME	GCNTTYCCNTGYTGGGAYGARCC	TCCATNGCNCCNGCNSWRAARTC	256	4096	0.780488	45	57.9	89.5	2	168	AAVTQFE	NWGLVTY	GCNGCNGTNACNCARTTYGA	TANGTNACNARNCCCCARTT	1024	1024	66.9	87.5	41.4777
Hex_227	XP_023347687.1_16996_18483	639	3	105	309	PDLVYKFM	MKITKSAG	CCNGAYYTNGTNTAYAARTTYAT	CCNGCNSWYTTNGTDATYTTCAT	2048	3072	0.497462	49.75	63.8	96	90	456	STYKELC	IGHLMKT	WSNACNTAYAARGARYTNTG	GTYTTCATNARRTGNCCDAT	4096	384	61.2	95	41.436
Hex_228	XP_023334941.1_161567_163296	498	3	47	204	AVKDLDFW	VQDAGQTL	GCNGTNAARGAYYTNGAYTTYTG	ARNGTYTGNCCNGCRTCYTGNAC	2048	4096	0.238411	16.5	63.4	94	33	290	MKLKEAN	EKQQLLT	ATGAARYTNAARGARGCNAA	GTNARNARYTGYTGYTTYTC	256	1024	62	100	41.4019
Hex_229	XP_023340353.1_70716_71593	348	3	149	256	TRVLKNMQ	YFSMRDRV	ACNMGNGTNYTNAARAAYATGCA	ACNCKRTCNCKCATNSWRAARTA	4096	8192	0.277228	13.5	53.4	96	57	277	NQLTCKP	MEYCTDI	AAYCARYTNACNTGYAARCC	ATRTCNGTRCARTAYTCCAT	512	64	72.8	97.5	41.3934
Hex_230	XP_023338978.1_259407_260346	612	3	44	239	LVVKAKET	QNIHMECR	YTNGTNGTNAARGCNAARGARAC	CKRCAYTCCATRTGDATRTTYTG	4096	192	0.391534	43.25	66.2	90	5	276	EGLDFGF	YDFGFAA	GARGGNYTNGAYTTYGGNTT	GCNGCRAANCCRAARTCRTA	1024	256	62.8	97.5	41.383
Hex_231	XP_023349210.1_88166_89666	447	3	187	327	GIRLDNCH	DELVPHHI	GGNATHMGNYTNGAYAAYTGYCA	ATRTGRTGNGGNACNARYTCRTC	6144	2048	0.447761	24.25	61.9	98	148	386	ELVAWGD	YVDQMDK	GARYTNGTNGCNTGGGGNGA	TTRTCCATYTGRTCNACRTA	1024	64	70.6	88	41.378
Hex_232	XP_023345937.1_81618_82688	399	4	188	312	MATLTNHK	YKEDDSAS	ATGGCNACNYTNACNAAYCAYAA	SWNGCNSWRTCRTCYTCYTTRTA	2048	8192	0.330508	13.4	54.7	95.5	179	326	LWDLAAG	NWKPEIL	YTNTGGGAYYTNGCNGCNGG	ARDATYTCNGGYTTCCARTT	2048	192	61.5	93	41.3393
Hex_233	XP_023320624.1_372614_374669	444	3	432	571	KLEGTQEK	YILDEVDA	AARYTNGARGGNACNCARGARAA	GCRTCNACYTCRTCNARDATRTA	2048	1536	0.300752	20	60.9	94	412	585	PNTMYDF	TQNIGHM	CCNAAYACNATGTAYGAYTT	ATRTGNCCDATRTTYTGNGT	128	384	75.6	88	41.2523
Hex_234	XP_023331527.1_115094_116044	423	3	71	203	QSERTKDT	NVEHRAKT	CARWSNGARMGNACNAARGAYAC	GTYTTNGCNCKRTGYTCNACRTT	8192	2048	0.031746	4.5	57.6	100	63	252	NHGADIE	IAADKGH	AAYCAYGGNGCNGAYATHGA	TGNCCYTTRTCNGCNGCDAT	384	768	69.5	93	41.2411
Hex_235	XP_023333106.1_341893_342944	444	4	92	231	RKEFNLYA	MPNLYGDI	MGNAARGARTTYAAYYTNTAYGC	ATRTCNCCRTANARRTTNGGCAT	2048	1024	0.511278	28.4	64.3	92.5	70	279	KSPLMTP	GKDLANP	AARWSNCCNYTNATGACNCC	GGRTTNGCNARRTCYTTNCC	4096	1024	54.8	91	41.1807
Hex_236	XP_023321747.1_184514_185486	462	3	56	201	ICKQASDE	QMWNHIRG	ATHTGYAARCARGCNWSNGAYGA	CCNCKDATRTGRTTCCACATYTG	3072	192	0.467626	28	64.5	94	41	234	IIVMFTA	ETYFVML	ATHATHGTNATGTTYACNGC	ARCATNACRAARTANGTYTC	288	256	68.3	90.5	41.1556
Hex_237	XP_023336951.1_142331_143237	474	4	14	163	YGSKNTFV	KGNRTLCW	TAYGGNWSNAARAAYACNTTYGT	CARCANARNGTNCKRTTNCCYTT	4096	8192	0.643939	38.8	57.9	91	5	305	DIISMLV	FWNYIVG	GAYATHATHWSNATGYTNGT	CCNACDATRTARTTCCARAA	2304	96	59.4	93	41.1193
Hex_238	XP_023321909.1_76328_77516	441	3	23	161	AHTCTGDA	HYNMGGVP	GCNCAYACNTGYACNGGNGAYGC	GGNACNCCNCCCATRTTRTARTG	2048	512	0.0757576	5.75	63.7	100	12	169	GAGKAYF	TNYKGQV	GGNGCNGGNAARGCNTAYTT	ACYTGNCCYTTRTARTTNGT	1024	256	67.8	88	41.1093
Hex_239	XP_023331526.1_446610_447827	942	2	48	353	NQFWYKYT	GYIDLEIQ	AAYCARTTYTGGTAYAARTAYAC	TGDATYTCNARRTCDATRTANCC	64	2304	0.252525	47.6667	67	100	24	380	EMRNKQV	ENVQTWM	GARATGMGNAAYAARCARGT	ATCCANGTYTGNACRTTYTC	128	128	73.4	93	41.0936
Hex_240	XP_023335364.1_12305_13133	540	2	43	214	FKIVNDEH	KCVQYTMH	TTYAARATHGTNAAYGAYGARCA	TGCATNGTRTAYTGNACRCAYTT	384	256	0.193939	21.6667	75.3	97	1	225	DPAFKRY	NHPELID	GAYCCNGCNTTYAARMGNTA	TCDATNARYTCNGGRTGRTT	1024	768	67.1	96.5	41.0289
Hex_241	XP_023343797.1_46546_47873	777	2	54	304	CTPEYFKN	CNAVKPSD	TGYACNCCNGARTAYTTYAARAA	TCNSWNGGYTTNACNGCRTTRCA	512	8192	0.0778689	21.3333	67.8	97	16	315	YTHKDFC	DGTPCYQ	TAYACNCAYAARGAYTTYTG	TGRTARCANGGNGTNCCRTC	128	512	74.6	96.5	41.0199
Hex_242	XP_023320878.1_416404_417946	1218	2	101	498	YCRNMDEA	WQHPVIDA	TAYTGYMGNAAYATGGAYGARGC	GCRTCDATNACNGGRTGYTGCCA	256	384	0.263708	55	72.2	91	53	562	QHTFVET	FIAEKYE	CARCAYACNTTYGTNGARAC	TCRTAYTTYTCNGCDATRAA	256	192	69.1	100	41.0125
Hex_243	XP_023320283.1_330506_331770	1041	2	61	399	GQEVIIDH	EIIQGPCV	GGNCARGARGTNATHATHGAYCA	ACRCANGGNCCYTGDATDATYTC	1152	1152	0.222892	39.6667	67.4	100	25	418	VIACFRQ	WDAVGGF	GTNATHGCNTGYTTYMGNCA	AANCCNCCNACNGCRTCCCA	1536	512	66.3	100	40.9546
Hex_244	XP_023340321.1_394227_395558	969	2	114	428	RKIIGDTF	DFMTGEFA	MGNAARATHATHGGNGAYACNTT	GCRAAYTCNCCNGTCATRAARTC	4608	256	0.439739	73	66.7	94	28	464	HIDNGFM	YDITNKP	CAYATHGAYAAYGGNTTYAT	GGYTTRTTNGTDATRTCRTA	192	192	76.3	93	40.9157
Hex_245	XP_023324534.1_475091_476848	1248	2	72	479	GMEPVLEC	FFGCKDEA	GGNATGGARCCNGTNYTNGARTG	GCYTCRTCYTTRCANCCRAARAA	2048	256	0.360902	95.3333	65.4	94	13	564	GTNIITC	QPECKIV	GGNACNAAYATHATHACNTG	ACDATYTTRCAYTCNGGYTG	1152	192	68.2	100	40.9065
Hex_246	XP_023322186.1_490444_493125	1638	2	329	866	HKKIYWTD	CGNGRCIN	CAYAARAARATHTAYTGGACNGA	TTDATRCANCKNCCRTTNCCRCA	192	3072	0.707547	171.333	62.4	94	321	884	EGIAYDW	CGDGTDE	GARGGNATHGCNTAYGAYTG	TCRTCNGTNCCRTCNCCRCA	384	512	70	93	40.8719
Hex_247	XP_023320021.1_242788_245152	873	3	253	535	YVLKQQGH	KKFEITQN	TAYGTNYTNAARCARCARGGNCA	TTYTGNGTDATYTCRAAYTTYTT	2048	384	0.518248	65.25	68	92	242	616	QLLVWEW	PTGREFA	CARYTNYTNGTNTGGGARTG	GCRAAYTCNCKNCCNGTNGG	1024	2048	59.8	92.5	40.8608
Hex_248	XP_023333338.1_539004_539906	732	2	12	247	KLPFYDIH	QMNERKPT	AARYTNCCNTTYTAYGAYATHCA	GTNGGYTTNCKYTCRTTCATYTG	1536	512	0.170306	37.6667	70.8	100	3	255	PQPANVK	WQCPVCD	CCNCARCCNGCNAAYGTNAA	TCRCANACNGGRCAYTGCCA	1024	128	69.6	93	40.8307
Hex_249	XP_023329297.1_140396_140915	351	3	13	121	KMMGDIKF	NDEFAAMT	AARATGATGGGNGAYATHAARTT	GTCATNGCNGCRAAYTCRTCRTT	96	256	0.137255	10.75	69.7	96	5	132	DDYWSPG	KDLEDNI	GAYGAYTAYTGGWSNCCNGG	ATRTTRTCYTCNARRTCYTT	512	256	56.9	95	40.7298
Hex_250	XP_023325073.1_438023_439568	603	4	82	274	NLALVQCQ	GNLVAVQA	AAYYTNGCNYTNGTNCARTGYCA	GCYTGNACNGCNACNARRTTNCC	8192	8192	0.52809	46.4	51.8	98.5	49	357	KGNLEMT	AGHTTPT	AARGGNAAYYTNGARATGAC	GTNGGNGTNGTRTGNCCNGC	256	2048	59.9	89	40.7175
Hex_251	XP_023340370.1_388241_388845	408	3	47	174	DGVTAVHK	EMDYGSLC	GAYGGNGTNACNGCNGTNCAYAA	CANARNSWNCCRTARTCCATYTC	4096	4096	0.198347	11.5	61.5	96	38	195	GGDVAPM	EIAKLGV	GGNGGNGAYGTNGCNCCNAT	ACNCCNARYTTNGCDATYTC	2048	1536	64.9	95	40.693
Hex_252	XP_023345941.1_51106_52706	1200	3	54	445	EMVMTFVD	KPFFPQLQ	GARATGGTNATGACNTTYGTNGA	TGNARYTGNGGRAARAANGGYTT	256	2048	0.483117	74.5	60.6	92	36	484	KRQGVCV	PDPLFNE	AARMGNCARGGNGTNTGYGT	TCRTTRAANARNGGRTCNGG	1024	1024	60.6	97.5	40.6872
Hex_253	XP_023327579.1_309184_310411	960	2	79	390	AFHLGDYK	ECDTIPGR	GCNTTYCAYYTNGGNGAYTAYAA	CKNCCNGGDATNGTRTCRCAYTC	2048	3072	0.159011	50	68	100	48	424	KRDYTGA	YYNDDTF	AARMGNGAYTAYACNGGNGC	AANGTRTCRTCRTTRTARTA	1024	128	67	96.5	40.6824
Hex_254	XP_023319990.1_81169_81883	591	3	30	218	KTIYFGGF	FAFGNLTV	AARACNATHTAYTTYGGNGGNTT	ACNGTNARRTTNCCRAANGCRAA	1536	4096	0.539773	49.25	60.9	96	13	233	SNDIGQI	EHCLMEF	WSNAAYGAYATHGGNCARAT	AAYTCCATNARRCARTGYTC	1536	128	63.9	92.5	40.6661
Hex_255	XP_023345987.1_293081_294176	471	2	127	275	GWPDKTDE	FCNKLWNA	GGNTGGCCNGAYAARACNGAYGA	GCRTTCCANARYTTRTTRCARAA	512	256	0.0915493	12.3333	68.7	100	110	283	DVLDTWF	TKFALMY	GAYGTNYTNGAYACNTGGTT	TACATNARNGCRAAYTTNGT	512	512	66.6	100	40.6333
Hex_256	XP_023333529.1_221490_223084	1302	2	26	451	DTEINFAC	KGNYEFGI	GAYACNGARATHAAYTTYGCNTG	ATNCCRAAYTCRTARTTNCCYTT	768	512	0.252983	65.6667	71.1	94	4	475	EDLAGAK	DTWFYAK	GARGAYYTNGCNGGNGCNAA	TTNGCRTARAACCANGTRTC	2048	128	68	96.5	40.6218
Hex_257	XP_023340732.1_68051_69163	1083	2	29	381	QLDIAKEQ	MEKMANIY	CARYTNGAYATHGCNAARGARCA	TADATRTTNGCCATYTTYTCCAT	1536	96	0.396501	96.6667	70.9	91	18	394	SGIVACQ	DKKMYAQ	WSNGGNATHGTNGCNTGYCA	TGNGCRTACATYTTYTTRTC	6144	64	67.9	96.5	40.6192
Hex_258	XP_023341240.1_110607_111651	891	3	58	346	LAHIQIGD	KDYNRGRV	YTNGCNCAYATHCARATHGGNGA	ACNCKNCCNCKRTTRTARTCYTT	4608	4096	0.608527	90.5	61.8	93.5	50	359	KDQAQPV	ANREGVP	AARGAYCARGCNCARCCNGT	GGNACNCCYTCNCKRTTNGC	256	2048	63.4	90	40.6035
Hex_259	XP_023319553.1_424121_424800	558	3	23	200	YCVKFNPD	CIQALWHP	TAYTGYGTNAARTTYAAYCCNGA	GGRTGCCANARNGCYTGDATRCA	512	768	0.374269	25	70.4	88	2	212	IKLWDTE	KVATAGW	ATHAARYTNTGGGAYACNGA	CANCCNGCNGTNGCNACYTT	384	2048	66.7	90.5	40.5902
Hex_260	XP_023346627.1_15337_17024	1422	2	41	506	GNTFHQKC	KNQEETLR	GGNAAYACNTTYCAYCARAARTG	CKNARNGTYTCYTCYTGRTTYTT	512	2048	0.34023	84	70.4	97	27	638	KCNDYVE	KPGYTAR	AARTGYAAYGAYTAYGTNGA	CKNGCNGTRTANCCNGGYTT	128	2048	70.6	89.5	40.5824
Hex_261	XP_023328145.1_70678_71425	393	3	68	190	DYVFAENG	FPAGWDKR	GAYTAYGTNTTYGCNGARAAYGG	CKYTTRTCCCANCCNGCNGGRAA	512	1024	0.584071	30.5	68.8	88	6	198	LFDVDGT	YCLQFVE	YTNTTYGAYGTNGAYGGNAC	TCNACRAAYTGNARRCARTA	1024	512	65	93	40.5292
Hex_262	XP_023348714.1_39878_40716	654	3	20	229	NRKREVVK	DAYILFYQ	AAYMGNAARMGNGARGTNGTNAA	TGRTARAANARDATRTANGCRTC	8192	1536	0.609195	50	55.7	94	11	260	GDAWFCP	HWVYRMP	GGNGAYGCNTGGTTYTGYCC	GGCATNCKRTANACCCARTG	128	128	72.5	90.5	40.5195
Hex_263	XP_023326344.1_96216_97731	555	3	210	386	LDVPGLMA	GFNEVVRG	YTNGAYGTNCCNGGNYTNATGGC	CCNCKNACNACYTCRTTRAANCC	8192	4096	0.698795	43.25	54.7	94	179	468	VRIPAAW	KQDHCTQ	GTNMGNATHCCNGCNGCNTG	TGNGTRCARTGRTCYTGYTT	6144	128	67.2	97.5	40.5182
Hex_264	XP_023348714.1_35991_37739	1209	2	30	424	TDILAEYF	EWDMPAKT	ACNGAYATHYTNGCNGARTAYTT	GTYTTNGCNGGCATRTCCCAYTC	3072	128	0.328947	83.6667	71.9	94	13	441	NHGNTCF	IEEHCSV	AAYCAYGGNAAYACNTGYTT	ACNSWRCARTGYTCYTCDAT	256	768	64.8	96.5	40.5025
Hex_265	XP_023322627.1_24284_25259	474	3	50	199	MEGKNIAN	CWDLRFQL	ATGGARGGNAARAAYATHGCNAA	ARYTGRAANCKNARRTCCCARCA	384	2048	0.65493	43	63.2	94	11	244	VAHLHEH	EVNMWNI	GTNGCNCAYYTNCAYGARCA	ATRTTCCACATRTTNACYTC	1024	32	65.5	90.5	40.4517
Hex_266	XP_023338054.1_87767_89101	969	4	128	442	TLGQETIN	WEARNRES	ACNYTNGGNCARGARACNATHAA	SWYTCNCKRTTNCKNGCYTCCCA	6144	8192	0.683502	84	54.7	94	23	462	LTVPPGA	MGRFDAA	YTNACNGTNCCNCCNGGNGC	GCNGCRTCRAANCKNCCCAT	8192	512	57.6	87.5	40.2796
Hex_267	XP_023326520.1_99124_100425	1026	2	55	388	ENYITYKN	DVVCMALG	GARAAYTAYATHACNTAYAARAA	CCNARNGCCATRCANACNACRTC	384	2048	0.0948012	24.3333	64.4	100	30	398	LDEHANF	PAGEQRC	YTNGAYGARCAYGCNAAYTT	CANCKYTGYTCNCCNGCNGG	512	2048	68	100	40.2288
Hex_268	XP_023342016.1_42774_44247	366	3	343	456	DVDRIVNF	KYLDAVCV	GAYGTNGAYMGNATHGTNAAYTT	ACRCANACNGCRTCNARRTAYTT	3072	2048	0.485981	27.5	58.9	94	334	489	GEIINFM	TAAKVFT	GGNGARATHATHAAYTTYAT	GTRAANACYTTNGCNGCNGT	288	1024	65.9	95	40.1621
Hex_269	XP_023334427.1_30568_31051	393	2	12	134	EFCENYPD	DDEIVIQG	GARTTYTGYGARAAYTAYCCNGA	CCYTGDATNACDATYTCRTCRTC	256	576	0.219048	25	68.4	97	1	148	TEYCGNC	FDILPEK	ACNGARTAYTGYGGNAAYTG	TTYTCNGGNARDATRTCRAA	256	768	69.8	96.5	40.0739
Hex_270	XP_023326238.1_437473_437898	345	3	9	115	EFVTLNQE	KNDFRVIN	GARTTYGTNACNYTNAAYCARGA	TTDATNACNCKRAARTCRTTYTT	2048	1536	0.18	11.25	63.8	100	1	129	GDLTAID	QIVDTVH	GGNGAYYTNACNGCNATHGA	TGNACNGTRTCNACDATYTG	3072	768	63.4	88	40.0738
Hex_271	XP_023335430.1_35513_36445	357	3	93	203	LVHAKPHF	KHIFLSEG	YTNGTNCAYGCNAARCCNCAYTT	CCYTCNSWNARRAADATRTGYTT	4096	6144	0.509615	29.75	59.8	98	77	230	TLTQDFH	IQAIWRG	ACNYTNACNCARGAYTTYCA	CCNCKCCADATNGCYTGDAT	1024	576	64.9	90.5	40.0599
Hex_272	XP_023332845.1_460482_462328	981	2	136	454	ECVPDDWE	KCFNLDIC	GARTGYGTNCCNGAYGAYTGGGA	CADATRTCNARRTTRAARCAYTT	256	768	0.346154	63.3333	67.9	94	127	471	DPGNQEF	IKGHKPE	GAYCCNGGNAAYCARGARTT	TCNGGYTTRTGNCCYTTDAT	256	384	72.6	93	40.039
Hex_273	XP_023335364.1_13766_15117	996	2	40	363	PVKGLEFI	AQKTFRML	CCNGTNAARGGNYTNGARTTYAT	ARCATNCKRAANGTYTTYTGNGC	4096	2048	0.425868	84.3333	63.6	97	21	405	ERNKAIA	ICEQKGV	GARMGNAAYAARGCNATHGC	ACNCCYTTYTGYTCRCADAT	768	192	68.1	96.5	40.0211
Hex_274	XP_023327300.1_140039_142079	1599	2	243	767	KIFSGGMP	KNDKITAV	AARATHTTYWSNGGNGGNATGCC	ACNGCNGTDATYTTRTCRTTYTT	3072	768	0.313253	108.667	59.3	97	200	777	YGPYPCK	KEIQLKH	TAYGGNCCNTAYCCNTGYAA	TGYTTNARYTGDATYTCYTT	512	384	66.2	100	39.9934
Hex_275	XP_023332468.1_395247_396502	726	2	76	309	QFIDAYKQ	FICPAIVD	CARTTYATHGAYGCNTAYAARCA	TCNACDATNGCNGGRCADATRAA	384	2304	0.484581	67.6667	68.5	91	37	349	AHMQKEN	KWEEINP	GCNCAYATGCARAARGARAA	GGRTTDATYTCYTCCCAYTT	64	48	77.7	89.5	39.9544
Hex_276	XP_023320726.1_103599_104714	363	4	213	325	APIPYVKP	TFMAEMLE	GCNCCNATHCCNTAYGTNAARCC	TCNARCATYTCNGCCATRAANGT	3072	512	0.571429	28.8	58	91	180	348	LDIAFGY	IDELGRG	YTNGAYATHGCNTTYGGNTA	CCNCKNCCNARYTCRTCDAT	1536	3072	62	87.5	39.9235
Hex_277	XP_023320983.1_164912_165835	930	2	31	332	LREIEKDF	KYVVDTGK	YTNMGNGARATHGARAARGAYTT	TTNCCNGTRTCNACNACRTAYTT	3072	2048	0.421053	69.6667	63.6	91	22	340	IKFMTDG	VKTKFYD	ATHAARTTYATGACNGAYGG	TCRTARAAYTTNGTYTTNAC	96	256	71.5	100	39.8607
Hex_278	XP_023321726.1_188506_188936	432	3	11	146	TLTPKFYV	TYYDMNLS	ACNYTNACNCCNAARTTYTAYGT	SWNARRTTCATRTCRTARTANGT	4096	2048	0.396226	15	60	98	2	154	IGMATMF	AQDHQTF	ATHGGNATGGCNACNATGTT	AANGTYTGRTGRTCYTGNGC	192	256	70.5	85.5	39.8472
Hex_279	XP_023337684.1_52256_52900	438	2	13	150	SQCFAAWY	WPQHGVGA	WSNCARTGYTTYGCNGCNTGGTA	GCNCCNACNCCRTGYTGNGGCCA	2048	1024	0.10687	18	64.5	100	2	170	NGCAMGV	FHYLDAP	AAYGGNTGYGCNATGGGNGT	GGNGCRTCNARRTARTGRAA	256	512	67	100	39.8411
Hex_280	XP_023342583.1_42099_44929	1053	3	452	794	RNDNDPVF	DNEPRFTQ	MGNAAYGAYAAYGAYCCNGTNTT	TGNGTRAANCKNGGYTCRTTRTC	2048	2048	0.646154	106.25	64.2	90	356	810	PLFVPEN	EGNNKGT	CCNYTNTTYGTNCCNGARAA	GTNCCYTTRTTRTTNCCYTC	2048	256	64	86	39.8121
Hex_281	XP_023325191.1_1286_1981	351	3	75	183	GKTVVAEY	PDNVHYVF	GGNAARACNGTNGTNGCNGARTA	AANACRTARTGNACRTTRTCNGG	4096	1024	0.117647	5	65.2	92	55	195	QAIACIE	IPNARQF	CARGCNATHGCNTGYATHGA	AAYTGNCKNGCRTTNGGDAT	576	1536	64.7	93	39.8046
Hex_282	XP_023321840.1_109047_110691	1332	2	13	448	KFSDVIED	NKQIFETI	AARTTYWSNGAYGTNATHGARGA	ATNGTYTCRAADATYTGYTTRTT	3072	384	0.228438	49.6667	64.2	94	5	487	NLHKETK	QYDMWGV	AAYYTNCAYAARGARACNAA	ACNCCCCACATRTCRTAYTG	512	32	73.1	96.5	39.7549
Hex_283	XP_023335957.1_118493_120073	630	2	61	262	TQFEENIY	IHHVKRQT	ACNCARTTYGARGARAAYATHTA	GTYTGNCKYTTNACRTGRTGDAT	384	1536	0.242268	29.6667	67.7	97	36	275	EVLNDTW	KEDKQKI	GARGTNYTNAAYGAYACNTG	ATYTTYTGYTTRTCYTCYTT	1024	64	68.6	96.5	39.7242
Hex_284	XP_023335051.1_24454_25899	513	2	293	455	TIFDVQNK	EFIMTKDR	ACNATHTTYGAYGTNCARAAYAA	CKRTCYTTNGTCATDATRAAYTC	768	384	0.346154	31	73.7	94	184	474	FNVTVKD	VCRQAGY	TTYAAYGTNACNGTNAARGA	TANCCNGCYTGNCKRCANAC	512	2048	65.2	96.5	39.6616
Hex_285	XP_023337712.1_204590_206111	873	2	66	348	IAALFDYN	IHDNWYEA	ATHGCNGCNYTNTTYGAYTAYAA	GCYTCRTACCARTTRTCRTGDAT	3072	96	0.628099	53.3333	70.5	94	5	444	FSKDAEI	HMHINLE	TTYWSNAARGAYGCNGARAT	TCNARRTTDATRTGCATRTG	1024	192	66	96.5	39.6524
Hex_286	XP_023336514.1_62561_63212	459	3	36	180	GNPYIECK	KCIDPCPG	GGNAAYCCNTAYATHGARTGYAA	CCNGGRCANGGRTCDATRCAYTT	768	768	0.541353	34.75	69.5	90	11	189	SPCGRNA	CGVNAEC	WSNCCNTGYGGNMGNAAYGC	CAYTCNGCRTTNACNCCRCA	8192	512	59	92.5	39.596
Hex_287	XP_023329026.1_230110_231892	1257	2	60	470	NKKPLFVQ	GEVHLQRC	AAYAARAARCCNYTNTTYGTNCA	CANCKYTGNARRTGNACYTCNCC	2048	8192	0.569519	113.333	60.4	94	34	513	RKTLWGD	DMVNEAI	MGNAARACNYTNTGGGGNGA	ATNGCYTCRTTNACCATRTC	2048	128	69.5	96.5	39.5947
Hex_288	XP_023342895.1_73419_75052	771	2	13	261	HYGSDFED	EDHCRVCH	CAYTAYGGNWSNGAYTTYGARGA	TGRCANACNCKRCARTGRTCYTC	2048	1024	0.548673	78.3333	59.2	100	3	271	NLVNYKD	GDMVVCE	AAYYTNGTNAAYTAYAARGA	TCRCANACNACCATRTCNCC	512	256	68.4	96.5	39.5896
Hex_289	XP_023332502.1_408530_409427	570	3	102	283	GMMQSTAK	FDRQIYVP	GGNATGATGCARWSNACNGCNAA	GGNACRTADATYTGNCKRTCRAA	2048	1536	0.108571	9.75	57.5	96	15	291	TFERNLE	APDIKGR	ACNTTYGARMGNAAYYTNGA	CKNCCYTTDATRTCNGGNGC	2048	1536	60.1	100	39.5823
Hex_290	XP_023339726.1_113805_114798	510	3	38	199	EGWWTGKC	DWAIQIAR	GARGGNTGGTGGACNGGNAARTG	CKNGCDATYTGDATNGCCCARTC	256	1152	0.374194	26.5	64	93.5	21	207	KGDEIEV	GMAYLHH	AARGGNGAYGARATHGARGT	TGRTGNARRTANGCCATNCC	192	512	66.3	88	39.5756
Hex_291	XP_023344026.1_19343_20287	567	2	107	287	GFKPNEET	CQHGTCMN	GGNTTYAARCCNAAYGARGARAC	TTCATRCANGTNCCRTGYTGRCA	512	256	0.327586	37.3333	69.2	91	82	306	AWGPQCE	GYEFDED	GCNTGGGGNCCNCARTGYGA	TCYTCRTCRAAYTCRTANCC	256	128	71.5	96.5	39.5318
Hex_292	XP_023325123.1_108352_109273	399	3	133	257	MGTALKNK	GDICAVFG	ATGGGNACNGCNYTNAARAAYAA	CCRAANACNGCRCADATRTCNCC	2048	1536	0.384615	25.25	62.7	92	7	289	AFINKLD	PDPVISM	GCNTTYATHAAYAARYTNGA	ATNSWDATNACNGGRTCNGG	768	6144	59.4	97.5	39.4838
Hex_293	XP_023332116.1_22923_23892	606	2	38	231	LQWTKDDF	YEGDKVRV	YTNCARTGGACNAARGAYGAYTT	ACNCKNACYTTRTCNCCYTCRTA	512	2048	0.294118	50	67.1	97	19	250	VMEGETI	EYRWEVG	GTNATGGARGGNGARACNAT	CCNACYTCCCANCKRTAYTC	256	256	66	96.5	39.4674
Hex_294	XP_023337594.1_194300_194777	408	2	45	172	RTNHIEWV	IMNNKYGF	MGNACNAAYCAYATHGARTGGGT	AANCCRTAYTTRTTRTTCATDAT	768	192	0.566038	31.6667	71.9	94	3	180	PQEYLTK	NMVIKHK	CCNCARGARTAYYTNACNAA	TTRTGYTTDATNACCATRTT	1024	96	69.6	93	39.458
Hex_295	XP_023321168.1_190141_191113	357	3	128	238	QYGLFLKG	GHFQKACG	CARTAYGGNYTNTTYYTNAARGG	CCRCANGCYTTYTGRAARTGNCC	4096	512	0.557692	29.75	58.2	94	102	264	THFPLCM	NHPNQFY	ACNCAYTTYCCNYTNTGYAT	TARAAYTGRTTNGGRTGRTT	1024	128	70.8	88	39.4482
Hex_296	XP_023319499.1_376998_378847	1185	2	118	504	YRPYFTYW	PWVDNYAH	TAYMGNCCNTAYTTYACNTAYTG	TGNGCRTARTTRTCNACCCANGG	2048	512	0.503958	102	65.7	97	108	589	VQKQLDD	FCADQNI	GTNCARAARCARYTNGAYGA	ATRTTYTGRTCNGCRCARAA	512	128	68.8	89.5	39.4431
Hex_297	XP_023325401.1_133723_135094	810	3	42	303	ASNVCWAF	VFGDMALA	GCNWSNAAYGTNTGYTGGGCNTT	GCNARNGCCATRTCNCCRAANAC	4096	2048	0.391304	42.75	59.8	94	6	340	TIGRVCE	FDMIDYL	ACNATHGGNMGNGTNTGYGA	ARRTARTCDATCATRTCRAA	3072	96	67.8	88	39.4403
Hex_298	XP_023334772.1_444522_445730	471	3	15	163	QRYELYKT	KYPQIATS	CARMGNTAYGARYTNTAYAARAC	SWNGTNGCDATYTGNGGRTAYTT	2048	6144	0.557971	39.5	60.4	94	6	180	MCFHVDG	VPDEINP	ATGTGYTTYCAYGTNGAYGG	GGRTTDATYTCRTCNGGNAC	64	384	70	85.5	39.4285
Hex_299	XP_023322878.1_87129_87948	450	2	31	172	SPCHAGCT	YDIELFRY	WSNCCNTGYCAYGCNGGNTGYAC	TANCKRAANARYTCDATRTCRTA	8192	3072	0.242424	26.6667	58.4	100	19	180	QPVCGAN	KYVGICA	CARCCNGTNTGYGGNGCNAA	GCRCADATNCCNACRTAYTT	1024	384	70.4	100	39.3978
Hex_300	XP_023322228.1_259760_261059	969	3	51	365	VATVIDYY	HISQTYKV	GTNGCNACNGTNATHGAYTAYTA	ACYTTRTANGTYTGNSWDATRTG	3072	3072	0.651007	89.25	57	92	43	418	EVMLQQT	TAMKKVV	GARGTNATGYTNCARCARAC	ACNACYTTYTTCATNGCNGT	256	256	63	92.5	39.3938
Hex_301	XP_023345987.1_294934_296011	690	2	83	304	WNPGCDHA	VKITPAHD	TGGAAYCCNGGNTGYGAYCAYGC	TCRTGNGCNGGNGTDATYTTNAC	256	3072	0.261682	32	68.9	100	58	313	LGHALTN	NDYECGK	YTNGGNCAYGCNYTNACNAA	TTNCCRCAYTCRTARTCRTT	8192	128	66	93	39.3167
Hex_302	XP_023332076.1_335113_335794	393	3	18	140	GYVQGIND	MNNILMRE	GGNTAYGTNCARGGNATHAAYGA	TCNCKCATNARDATRTTRTTCAT	1536	768	0.495238	22.75	64.2	96	9	152	IWAIRHP	ATIRLWD	ATHTGGGCNATHMGNCAYCC	TCCCANARNCKDATNGTNGC	576	3072	57.9	93	39.2707
Hex_303	XP_023326759.1_271401_271840	351	2	10	118	IKWRTVDK	KDAMVVNG	ATHAARTGGMGNACNGTNGAYAA	CCRTTNACNACCATNGCRTCYTT	1536	512	0.215686	18.6667	65.1	97	2	134	NGADGEV	GDYIMHF	AAYGGNGCNGAYGGNGARGT	AARTGCATDATRTARTCNCC	512	96	70.5	96.5	39.2625
Hex_304	XP_023349573.1_183707_185641	510	3	392	553	KLQIALDE	HFMLPELK	AARYTNCARATHGCNYTNGAYGA	TTNARYTCNGGNARCATRAARTG	6144	2048	0.606452	52	59	90	281	629	WIDNKEA	KHQLIET	TGGATHGAYAAYAARGARGC	GTYTCDATNARYTGRTGYTT	48	384	72.7	86	39.1865
Hex_305	XP_023332943.1_152457_153040	345	3	15	121	SLNPHNDY	IMALDIVE	WSNYTNAAYCCNCAYAAYGAYTA	TCNACDATRTCNARNGCCATDAT	8192	2304	0.24	12.25	60.2	96	7	154	TAFLKGT	QNWGFRR	ACNGCNTTYYTNAARGGNAC	CKNCKRAANCCCCARTTYTG	2048	512	60.6	95	39.1542
Hex_306	XP_023330863.1_232520_234656	510	3	321	482	MAEIHYDN	EMCLAFVS	ATGGCNGARATHCAYTAYGAYAA	SWNACRAANGCNARRCACATYTC	192	4096	0.56129	46.5	68.6	90	228	490	HIIVYEC	YYPRVPL	CAYATHATHGTNTAYGARTG	ARNGGNACNCKNGGRTARTA	288	4096	61.5	88	39.1335
Hex_307	XP_023327950.1_99309_100435	483	2	161	313	TGKIKIQD	FEDVKDEI	ACNGGNAARATHAARATHCARGA	ATYTCRTCYTTNACRTCYTCRAA	1152	256	0.253425	24	66.7	94	146	321	CTAVRKF	FDMVKPE	TGYACNGCNGTNMGNAARTT	TCNGGYTTNACCATRTCRAA	2048	128	70.4	96.5	39.0314
Hex_308	XP_023323800.1_727948_728932	588	3	46	233	PLGTAEQF	DAAERIIV	CCNYTNGGNACNGCNGARCARTT	ACDATDATNCKYTCNGCNGCRTC	8192	4608	0.477528	42	60.1	100	3	285	SAVMKMD	EFALEFR	WSNGCNGTNATGAARATGGA	CKRAAYTCNARNGCRAAYTC	512	1024	60	88	39.0004
Hex_309	XP_023322922.1_164396_166010	1368	2	30	477	TAKNLQCM	TWQAVLWQ	ACNGCNAARAAYYTNCARTGYAT	TGCCANARNACNGCYTGCCANGT	2048	1024	0.462617	82.6667	64.3	97	22	521	AQQGPVM	NTEQKQW	GCNCARCARGGNCCNGTNAT	CAYTGYTTYTGYTCNGTRTT	1024	128	70.4	89.5	38.9874
Hex_310	XP_023326610.1_268039_269105	669	2	50	264	HRNQCQHC	AFMDHIRI	CAYMGNAAYCARTGYCARCAYTG	ATNCKDATRTGRTCCATRAANGC	512	768	0.412088	24	64.4	97	42	272	KNCPIDQ	FQEQVEK	AARAAYTGYCCNATHGAYCA	TTYTCNACYTGYTCYTGRAA	192	128	73	93	38.9826
Hex_311	XP_023326607.1_29276_31175	1260	2	91	502	ETYMEGKD	GMTPLHLA	GARACNTAYATGGARGGNAARGA	GCNARRTGNARNGGNGTCATNCC	256	8192	0.41791	139	62.7	94	71	512	PLHYAVQ	FGNISLV	CCNYTNCAYTAYGCNGTNCA	ACNARNSWDATRTTNCCRAA	2048	6144	58.5	100	38.9795
Hex_312	XP_023324994.1_173630_174290	483	2	41	193	FAMMQYTK	YDMQFGRK	TTYGCNATGATGCARTAYACNAA	TTNCKNCCRAAYTGCATRTCRTA	128	512	0.184932	31	73.1	97	3	201	YEWDPGE	KKLNSCI	TAYGARTGGGAYCCNGGNGA	ATRCANSWRTTNARYTTYTT	128	2048	60	96.5	38.9679
Hex_313	XP_023340732.1_67374_67966	504	2	27	186	RALEIYEQ	KICHQMAD	MGNGCNYTNGARATHTAYGARCA	TCNGCCATYTGRTGRCADATYTT	6144	192	0.361842	38.3333	69.7	94	14	198	LLGDAYM	MQRNYTA	YTNYTNGGNGAYGCNTAYAT	GCNGTRTARTTNCKYTGCAT	4096	256	65.6	96.5	38.9618
Hex_314	XP_023331459.1_123106_124139	582	3	75	260	ARVDNNFY	FPDYHRFI	GCNMGNGTNGAYAAYAAYTTYTA	ATRAANCKRTGRTARTCNGGRAA	2048	1024	0.725714	47.5	66.1	90	44	306	IAEPFNY	NTNPKSL	ATHGCNGARCCNTTYAAYTA	ARNSWYTTNGGRTTNGTRTT	384	4096	63	88	38.8847
Hex_315	XP_023329917.1_97447_98666	528	3	52	219	DIPRCHQY	FNECILLF	GAYATHCCNMGNTGYCAYCARTA	AANARNARDATRCAYTCRTTRAA	1536	3072	0.291925	21.5	64.2	98	44	311	PVDRQIE	EKIGRIS	CCNGTNGAYMGNCARATHGA	SWDATNCKNCCDATYTTYTC	1536	4608	59.6	88	38.8709
Hex_316	XP_023333749.1_9911_10501	387	4	23	143	VIKKIEKK	FEPLPPQY	GTNATHAARAARATHGARAARAA	TAYTGNGGNGGNARNGGYTCRAA	576	4096	0.412281	17.8	49.5	92.5	2	181	VDKRMWQ	PPTELLD	GTNGAYAARMGNATGTGGCA	TCNARNARYTCNGTNGGNGG	128	8192	61.1	93	38.8167
Hex_317	XP_023335957.1_121645_122116	480	3	15	166	LLAEFGQF	EAGKFGTL	YTNYTNGCNGARTTYGGNCARTT	ARNGTNCCRAAYTTNCCNGCYTC	8192	4096	0.704348	43.75	59.4	94	6	177	SRLFQNQ	AFFDKVR	WSNMGNYTNTTYCARAAYCA	CKNACYTTRTCRAARAANGC	8192	512	58.8	95	38.8033
Hex_318	XP_023338696.1_244922_245924	618	2	52	249	IPKAYQGY	IKVCYPMW	ATHCCNAARGCNTAYCARGGNTA	CACATNGGRTARCANACYTTDAT	1536	384	0.575916	64	70.2	88	15	291	HDFVNAI	FEAQHVR	CAYGAYTTYGTNAAYGCNAT	CKNACRTGYTGNGCYTCRAA	256	512	71.2	93	38.7929
Hex_319	XP_023332056.1_429975_431280	1089	2	16	370	GADPNYFH	YAVLKEQL	GGNGCNGAYCCNAAYTAYTTYCA	ARYTGYTCYTTNARNACNGCRTA	1024	4096	0.364742	78.6667	65.2	97	1	383	VRTPNLE	KVQALIA	GTNMGNACNCCNAAYYTNGA	GCDATNARNGCYTGNACYTT	8192	1536	58.5	100	38.7585
Hex_320	XP_023347082.1_8520_10062	558	3	126	303	GQRVVDNP	DVKKRILE	GGNCARMGNGTNGTNGAYAAYCC	TCNARDATNCKYTTYTTNACRTC	4096	6144	0.301775	28.25	58.7	98	116	322	RESLQQM	QGKIICL	MGNGARWSNYTNCARCARAT	ARRCADATDATYTTNCCYTG	8192	576	56.9	95	38.733
Hex_321	XP_023320059.1_95530_96160	516	2	42	205	ATIEQFNA	EGLINFDK	GCNACNATHGARCARTTYAAYGC	TTRTCRAARTTDATNARNCCYTC	768	1536	0.10828	19	66	100	7	215	VPHQCLG	KEFEVLA	GTNCCNCAYCARTGYYTNGG	GCNARNACYTCRAAYTCYTT	1024	512	64.2	96.5	38.6749
Hex_322	XP_023329372.1_104680_105442	717	2	11	241	WKCAVEHH	PNNQIPTQ	TGGAARTGYGCNGTNGARCAYCA	TGNGTNGGDATYTGRTTRTTNGG	256	1536	0.293814	54.6667	64.5	94	3	260	NEKACKH	YKNNLLK	AAYGARAARGCNTGYAARCA	TTNARNARRTTRTTYTTRTA	128	1024	64.4	100	38.6714
Hex_323	XP_023338957.1_84162_85648	1581	2	26	544	ARDSMFVF	MPPEDSLY	GCNMGNGAYWSNATGTTYGTNTT	TANARNSWRTCYTCNGGNGGCAT	8192	8192	0.45674	96.6667	50.9	100	17	555	TCCNFPV	APHFYIF	ACNTGYTGYAAYTTYCCNGT	AADATRTARAARTGNGGNGC	256	384	67.5	100	38.658
Hex_324	XP_023330396.1_188518_189900	426	2	109	242	NGKQQDWE	GENMILTL	AAYGGNAARCARCARGAYTGGGA	ARNGTNARDATCATRTTYTCNCC	128	3072	0.535433	42.3333	67.8	91	11	282	YVRAIQW	WPHLFEA	TAYGTNMGNGCNATHCARTG	GCYTCRAANARRTGNGGCCA	1536	256	68.8	96.5	38.6432
Hex_325	XP_023330653.1_117251_117774	363	2	39	151	VYNGKRGF	FGYWCKTL	GTNTAYAAYGGNAARMGNGGNTT	ARNGTYTTRCACCARTANCCRAA	4096	512	0.207547	22.3333	65.1	97	6	159	YFWRAHT	IFRDWWL	TAYTTYTGGMGNGCNCAYAC	ARCCACCARTCNCKRAADAT	256	192	64.1	100	38.6387
Hex_326	XP_023320007.1_222441_223662	471	3	165	313	LDTTQLYY	VQALWDKQ	YTNGAYACNACNCARYTNTAYTA	TGYTTRTCCCANARNGCYTGNAC	8192	1024	0.302817	25	55.2	94	145	327	PTAVWYW	PHIEEDM	CCNACNGCNGTNTGGTAYTG	ATRTCYTCYTCDATRTGNGG	512	192	71.4	88	38.6369
Hex_327	XP_023325119.1_83699_84299	444	3	54	193	DDLYGGTN	QNAIGPVP	GAYGAYYTNTAYGGNGGNACNAA	GGNACNGGNCCDATNGCRTTYTG	4096	3072	0.460317	23.25	59.5	94	9	202	PTRDVLE	PFDCYLV	CCNACNMGNGAYGTNYTNGA	ACNARRTARCARTCRAANGG	8192	512	62.2	93	38.6147
Hex_328	XP_023328159.1_219053_219795	729	2	23	257	IRWLGEEA	INVLAKGF	ATHMGNTGGYTNGGNGARGARGC	AANCCYTTNGCNARNACRTTDAT	3072	6144	0.280702	36.6667	59.2	94	11	273	WFHVPCK	KQLIDAF	TGGTTYCAYGTNCCNTGYAA	AANGCRTCDATNARYTGYTT	128	768	71.3	100	38.5957
Hex_329	XP_023331653.1_122080_122586	423	2	18	150	WKQWKYGH	PNRWKKHF	TGGAARCARTGGAARTAYGGNCA	AARTGYTTYTTCCANCKRTTNGG	64	512	0.214286	26.3333	66.2	100	10	159	WTNDKRH	VVLCEVM	TGGACNAAYGAYAARMGNCA	ATNACYTCRCANARNACNAC	256	2048	59.2	100	38.5451
Hex_330	XP_023337612.1_21661_22450	417	3	83	213	KQTFQRVF	HIQASFDQ	AARCARACNTTYCARMGNGTNTT	TGRTCRAANSWNGCYTGDATRTG	2048	3072	0.395161	23	54.9	96	72	247	VMGDSFN	WVDRMLI	GTNATGGGNGAYWSNTTYAA	ATNARCATNCKRTCNACCCA	1024	512	59.9	97.5	38.4934
Hex_331	XP_023337693.1_160802_162302	1155	2	25	401	RMLENFMG	QDFFTVLS	MGNATGYTNGARAAYTTYATGGG	SWNARNACNGTRAARAARTCYTG	512	8192	0.643646	128.667	60.9	91	13	468	DAISYNK	KYPEAGA	GAYGCNATHWSNTAYAAYAA	GCNCCNGCYTCNGGRTAYTT	1536	512	62.4	100	38.4829
Hex_332	XP_023328548.1_161402_161990	366	2	16	129	QFETHNYN	TMGIVAGF	CARTTYGARACNCAYAAYTAYAA	AANCCNGCNACDATNCCCATNGT	256	3072	0.0841121	7.33333	67.6	100	8	138	LENINPD	VQNTLKY	YTNGARAAYATHAAYCCNGA	TAYTTNARNGTRTTYTGNAC	768	1024	66.5	93	38.4694
Hex_333	XP_023340548.1_15612_16368	522	2	57	222	YDAEKGEK	EAKKYLTP	TAYGAYGCNGARAARGGNGARAA	GGNGTNARRTAYTTYTTNGCYTC	512	2048	0.314465	56.6667	64.4	91	45	234	DPKKYIT	YDAEKGE	GAYCCNAARAARTAYATHAC	TCNCCYTTYTCNGCRTCRTA	192	256	69.9	96.5	38.4502
Hex_334	XP_023340288.1_170262_172659	1170	3	375	756	SIAIDYDP	EFGLDFPE	WSNATHGCNATHGAYTAYGAYCC	TCNGGRAARTCNARNCCRAAYTC	4608	2048	0.557065	87.25	56.4	94	270	818	PMDVKVF	YWSTWGQ	CCNATGGAYGTNAARGTNTT	TGNCCCCANGTNSWCCARTA	256	512	60.8	90	38.4149
Hex_335	XP_023323584.1_777244_779141	1731	2	119	687	LKAGKKEP	WEKRPHVH	YTNAARGCNGGNAARAARGARCC	TGNACRTGNGGNCKYTTYTCCCA	2048	1024	0.491089	160.333	60	91	12	696	FYKVLHQ	VKKTEQL	TTYTAYAARGTNYTNCAYCA	ARYTGYTCNGTYTTYTTNAC	512	512	66.4	93	38.3477
Hex_336	XP_023323900.1_152213_154686	1821	2	18	616	QAPFFGED	EPDHKTLG	CARGCNCCNTTYTTYGGNGARGA	CCNARNGTYTTRTGRTCNGGYTC	1024	2048	0.384354	106.667	68	91	2	630	LCDGYVT	FKAVMAE	YTNTGYGAYGGNTAYGTNAC	TCNGCCATNACNGCYTTRAA	1024	256	67.4	89.5	38.3021
Hex_337	XP_023320902.1_299768_301203	357	3	56	166	DGDCAPCE	PCHDNVQV	GAYGGNGAYTGYGCNCCNTGYGA	ACYTGNACRTTRTCRTGRCANGG	1024	512	0.5	26.5	65.8	88	46	297	KHPCNKK	CHPGPCN	AARCAYCCNTGYAAYAARAA	TTRCANGGNCCNGGRTGRCA	128	512	65	88	38.1792
Hex_338	XP_023342807.1_49513_50134	375	2	20	136	HRDLKPDN	DWPVQPEA	CAYMGNGAYYTNAARCCNGAYAA	GCYTCNGGYTGNACNGGCCARTC	4096	512	0.0727273	6.66667	63.9	94	1	165	FYFAETV	AYEVKEH	TTYTAYTTYGCNGARACNGT	TGYTCYTTNACYTCRTANGC	256	256	67.8	100	38.1033
Hex_339	XP_023344565.1_40072_40698	363	3	31	143	QEAQDSAK	KELYAKQG	CARGARGCNCARGAYWSNGCNAA	CCYTGYTTNGCRTANARYTCYTT	4096	1024	0.367925	20.75	52.6	94	12	178	MENKRKN	DKTEQIE	ATGGARAAYAARMGNAARAA	TCDATYTGYTCNGTYTTRTC	128	192	67.9	92.5	38.064
Hex_340	XP_023329637.1_120391_121084	624	2	25	224	ESAAKAKT	DWQQIMTY	GARWSNGCNGCNAARGCNAARAC	TANGTCATDATYTGYTGCCARTC	8192	96	0.220339	48.6667	57.8	100	11	234	QDNKATV	NIYRHFE	CARGAYAAYAARGCNACNGT	TCRAARTGNCKRTADATRTT	256	384	69.9	93	37.9699
Hex_341	XP_023339471.1_190233_191397	600	2	18	209	PQQYLEFT	QKGDRGYK	CCNCARCARTAYYTNGARTTYAC	TTRTANCCNCKRTCNCCYTTYTG	1024	2048	0.20765	40.6667	60.2	100	1	221	GYRGMDE	PKGAEGT	GGNTAYMGNGGNATGGAYGA	GTNCCYTCNGCNCCYTTNGG	512	1024	64.6	96.5	37.9058
Hex_342	XP_023341239.1_53790_54545	540	2	45	216	TKITAKFE	WITVKNLN	ACNAARATHACNGCNAARTTYGA	TTNARRTTYTTNACNGTDATCCA	1536	1536	0.374233	34.3333	64.2	94	35	242	GIQEEWE	GIKFGTE	GGNATHCARGARGARTGGGA	TCNGTNCCRAAYTTDATNCC	96	768	66.9	96.5	37.8142
Hex_343	XP_023333321.1_177273_178575	888	2	69	356	KMEQALQY	GMFLWIKV	AARATGGARCARGCNYTNCARTA	ACYTTDATCCANARRAACATNCC	512	384	0.453237	72.6667	65.6	94	29	369	TAPPEMI	TWDMIMQ	ACNGCNCCNCCNGARATGAT	TGCATDATCATRTCCCANGT	512	24	71.4	86	37.6821
Hex_344	XP_023333038.1_3704_5098	441	4	30	168	FCMSLNTK	EQMMRKKA	TTYTGYATGWSNYTNAAYACNAA	GCYTTYTTNCKCATCATYTGYTC	4096	128	0.439394	26.4	58.6	89.5	9	260	AFLAQLP	VWNIKYY	GCNTTYYTNGCNCARYTNCC	TARTAYTTDATRTTCCANAC	4096	96	59.4	84	37.6743
Hex_345	XP_023322226.1_262049_262754	393	3	102	224	RTWAEKEM	HPHALEFL	MGNACNTGGGCNGARAARGARAT	ARRAAYTCNARNGCRTGNGGRTG	1024	4096	0.29	15.25	62.3	98	91	241	GYGKKNP	FFRRKGV	GGNTAYGGNAARAARAAYCC	ACNCCYTTNCKNCKRAARAA	256	2048	57.6	88	37.5976
Hex_346	XP_023329935.1_235698_236351	426	2	22	155	MDLDQNKY	PNIKDKLT	ATGGAYYTNGAYCARAAYAARTA	GTNARYTTRTCYTTDATRTTNGG	256	1536	0.338583	37.6667	66.7	94	10	212	NLRTFGW	NIQKECG	AAYYTNMGNACNTTYGGNTG	CCRCAYTCYTTYTGDATRTT	4096	96	69.9	89.5	37.5307
Hex_347	XP_023343729.1_81316_82158	444	3	15	154	PDMSSEYP	GNMYTPSL	CCNGAYATGWSNWSNGARTAYCC	ARNSWNGGNGTRTACATRTTNCC	8192	8192	0.534884	38.25	44.1	98	7	283	QHVYDFY	FPGTWFL	CARCAYGTNTAYGAYTTYTA	ARRAACCANGTNCCNGGRAA	128	512	68.6	92.5	37.5227
Hex_348	XP_023325118.1_75234_76034	492	2	12	167	GTDWRPFG	FMTTNYIE	GGNACNGAYTGGMGNCCNTTYGG	TCDATRTARTTNGTNGTCATRAA	2048	384	0.234899	26	64.1	88	3	234	GKTVMYT	QVQGYFM	GGNAARACNGTNATGTAYAC	ATRAARTANCCYTGNACYTG	256	256	69	100	37.4714
Hex_349	XP_023340808.1_253859_254629	411	2	61	189	VILDGEIC	KPDYENQL	GTNATHYTNGAYGGNGARATHTG	ARYTGRTTYTCRTARTCNGGYTT	4608	512	0.45082	37	67.3	97	3	221	IETKYDG	HFLMGVL	ATHGARACNAARTAYGAYGG	ARNACNCCCATNARRAARTG	192	1024	66.1	89.5	37.4644
Hex_350	XP_023329307.1_121637_122737	552	2	118	293	AYFKVVWN	MFLAIIND	GCNTAYTTYAARGTNGTNTGGAA	TCRTTDATDATNGCNARRAACAT	512	1152	0.556213	49.6667	66.2	94	60	341	FEFPPTG	DIMNALK	TTYGARTTYCCNCCNACNGG	TTNARNGCRTTCATDATRTC	512	384	65.3	93	37.4487
Hex_351	XP_023326413.1_121386_123859	1398	3	80	537	HAACFNGH	QDNRLETL	CAYGCNGCNTGYTTYAAYGGNCA	ARNGTYTCNARNCKRTTRTCYTG	1024	8192	0.729017	140.75	59.2	88	46	562	YIAAYNG	NKLQNLP	TAYATHGCNGCNTAYAAYGG	GGNARRTTYTGNARYTTRTT	384	1024	58.7	86	37.4026
Hex_352	XP_023349320.1_17578_18793	879	2	77	361	EFGADVNA	MEHVDING	GARTTYGGNGCNGAYGTNAAYGC	CCRTTDATRTCNACRTGYTCCAT	1024	192	0.487365	77	69.9	94	57	386	APLLCVF	CFLKKGA	GCNCCNYTNYTNTGYGTNTT	GCNCCYTTYTTNARRAARCA	8192	512	58.4	93	37.3721
Hex_353	XP_023348666.1_8950_9903	393	3	20	142	EYFPKIFG	ADVVHEEQ	GARTAYTTYCCNAARATHTTYGG	TGYTCYTCRTGNACNACRTCNGC	384	1024	0.387387	21.75	64.2	88	5	257	LAITDAN	DDIRVRG	YTNGCNATHACNGAYGCNAA	CCNCKNACNCKDATRTCRTC	3072	3072	57.2	95	37.368
Hex_354	XP_023331674.1_472996_474589	873	2	128	410	EGDMLEVM	DTYIAQWF	GARGGNGAYATGYTNGARGTNAT	AACCAYTGNGCDATRTANGTRTC	1024	384	0.405797	69	66.7	94	3	420	DPYCGIV	NKMYFPS	GAYCCNTAYTGYGGNATHGT	SWNGGRAARTACATYTTRTT	384	256	69.1	86	37.2856
Hex_355	XP_023325200.1_488998_489882	471	2	128	276	EGLAVDWI	FEDTVYWT	GARGGNYTNGCNGTNGAYTGGAT	GTCCARTANACNGTRTCYTCRAA	2048	256	0.417266	41.3333	67.9	94	51	294	FAHKKDI	KADKFTG	TTYGCNCAYAARAARGAYAT	CCNGTRAAYTTRTCNGCYTT	128	256	70.8	86	37.2782
Hex_356	XP_023327334.1_118242_118978	369	2	45	159	TDLRIKFV	MEVFVLKF	ACNGAYYTNMGNATHAARTTYGT	AAYTTNARNACRAANACYTCCAT	6144	1024	0.188679	10	60.5	97	23	175	ICPHEVA	PILMQKH	ATHTGYCCNCAYGARGTNGC	TGYTTYTGCATNARDATNGG	384	384	68	96.5	37.2758
Hex_357	XP_023326202.1_147115_147831	609	2	17	211	LECENQDW	AQVTSPWI	YTNGARTGYGARAAYCARGAYTG	ATCCANGGNSWNGTNACYTGNGC	512	8192	0.416667	66.3333	62.1	97	9	221	IHQINLF	NTGFPGI	ATHCAYCARATHAAYYTNTT	ATNCCNGGRAANCCNGTRTT	576	1024	63.9	93	37.2679
Hex_358	XP_023344629.1_417869_419930	798	3	23	280	IETIANDY	KKQMSANT	ATHGARACNATHGCNAAYGAYTA	GTRTTNGCNSWCATYTGYTTYTT	1152	1024	0.704	84.25	62.6	90	12	397	NCYISVA	GCALQCA	AAYTGYTAYATHWSNGTNGC	GCRCAYTGNARNGCRCANCC	1536	1024	52.1	92.5	37.2082
Hex_359	XP_023340409.1_118860_119441	345	3	46	152	PSQMLENW	YYGYLWSE	CCNWSNCARATGYTNGARAAYTG	TCNSWCCANARRTANCCRTARTA	4096	4096	0.48	23	54.1	98	38	160	VEGDFVE	VYSVDMF	GTNGARGGNGAYTTYGTNGA	AACATRTCNACNSWRTANAC	512	1024	56.5	95	37.1813
Hex_360	XP_023332615.1_37172_37775	435	2	32	168	NITFFWQK	EVGDLQPN	AAYATHACNTTYTTYTGGCARAA	TTNGGYTGNARRTCNCCNACYTC	192	4096	0.27907	33.6667	68.8	94	16	183	NRGDKAK	MAHNKIG	AAYMGNGGNGAYAARGCNAA	CCDATYTTRTTRTGNGCCAT	1024	96	70.3	86	37.1781
Hex_361	XP_023325829.1_72252_73208	552	2	71	246	GNEMKYFH	YNDNSPVF	GGNAAYGARATGAARTAYTTYCA	AANACNGGNSWRTTRTCRTTRTA	128	4096	0.327381	43.6667	67	94	63	282	ELQYGIT	DQGTNGY	GARYTNCARTAYGGNATHAC	TANCCRTTNGTNCCYTGRTC	768	512	66.9	89.5	37.0172
Hex_362	XP_023325544.1_602879_603893	858	2	28	305	YLALQQFY	DENLIFLK	TAYYTNGCNYTNCARCARTTYTA	TTNARRAADATNARRTTYTCRTC	4096	3072	0.262548	70	57	100	20	338	VGTQLYE	DILHKSI	GTNGGNACNCARYTNTAYGA	ATNSWYTTRTGNARDATRTC	2048	3072	57.5	100	36.9894
Hex_363	XP_023334640.1_85298_86318	447	2	181	321	QINPAFAD	DFGNHPTS	CARATHAAYCCNGCNTTYGCNGA	SWNGTNGGRTGRTTNCCRAARTC	1536	4096	0.261194	16.3333	64.8	97	160	331	GNTLKEM	MQSVPGF	GGNAAYACNYTNAARGARAT	AANCCNGGNACNSWYTGCAT	1024	2048	61.4	96.5	36.8685
Hex_364	XP_023328559.1_171437_172129	576	2	44	227	DLPIPPNF	DQAVRQFI	GAYYTNCCNATHCCNCCNAAYTT	ATRAAYTGNCKNACNGCYTGRTC	6144	2048	0.337423	46.6667	57.3	100	10	241	MKEDFFT	QKVWQKV	ATGAARGARGAYTTYTTYAC	ACYTTYTGCCANACYTTYTG	32	64	69.1	89.5	36.7248
Hex_365	XP_023325072.1_28557_29592	576	3	69	252	NESMLTGE	TEDGLDMW	AAYGARWSNATGYTNACNGGNGA	CACATRTCNARNCCRTCYTCNGT	8192	1024	0.563218	50.25	54.9	94	54	357	VMHCDAV	GDPLDEK	GTNATGCAYTGYGAYGCNGT	TTYTCRTCNARNGGRTCNCC	128	1024	64.5	85.5	36.6794
Hex_366	XP_023337482.1_512943_514703	1110	2	145	506	RFISMTWV	YCIYLVHM	MGNTTYATHWSNATGACNTGGGT	ATRTGNACNARRTADATRCARTA	3072	1536	0.442529	110.667	59.4	94	4	560	LGRCIPD	FEMPLAH	YTNGGNMGNTGYATHCCNGA	TGNGCNARNGGCATYTCRAA	6144	512	65.6	89.5	36.5735
Hex_367	XP_023334665.1_38740_39328	441	3	26	164	VTGEPCPE	EGHEYLFR	GTNACNGGNGARCCNTGYCCNGA	CKRAANARRTAYTCRTGNCCYTC	4096	2048	0.613636	39.25	61	92	2	189	PRIDRTN	AIKAKNP	CCNMGNATHGAYMGNACNAA	GGRTTYTTNGCYTTDATNGC	6144	384	58.3	88	36.4638
Hex_368	XP_023336952.1_86511_87461	576	2	63	246	CAVFDGHG	TDGINFVM	TGYGCNGTNTTYGAYGGNCAYGG	ATNACRAARTTDATNCCRTCNGT	1024	1536	0.511765	50.6667	67	91	43	276	RRTYQED	VDQALLY	MGNMGNACNTAYCARGARGA	TANARNARNGCYTGRTCNAC	2048	4096	59.8	96.5	36.4325
Hex_369	XP_023320013.1_206906_208016	837	2	71	341	FEQRRNYD	TQAFELYA	TTYGARCARMGNMGNAAYTAYGA	GCRTANARYTCRAANGCYTGNGT	2048	2048	0.306513	63.3333	60.2	91	52	378	TYMYNQI	FILTAPT	ACNTAYATGTAYAAYCARAT	GTNGGNGCNGTNARDATRAA	64	3072	65.1	96.5	36.394
Hex_370	XP_023325272.1_193490_194015	375	2	26	142	NSICCHIH	DFEIRFMA	AAYWSNATHTGYTGYCAYATHCA	GCCATRAANCKDATYTCRAARTC	2304	384	0.372727	29	59.7	100	10	154	VGPAPIM	VGCNWLE	GTNGGNCCNGCNCCNATHAT	TCNARCCARTTRCANCCNAC	3072	512	66.3	89.5	36.1628
Hex_371	XP_023320283.1_319117_320780	741	2	23	261	LEDKDLEI	MDVLYCVL	YTNGARGAYAARGAYYTNGARAT	ARNACRCARTANARNACRTCCAT	2048	2048	0.12931	33	54.2	100	15	273	VKDDNKV	EALNMMQ	GTNAARGAYGAYAAYAARGT	TGCATCATRTTNARNGCYTC	128	128	64.1	96.5	36.0917
Hex_372	XP_023328671.1_255327_256106	387	2	56	176	ICVNTPTK	WVPKDRII	ATHTGYGTNAAYACNCCNACNAA	ATDATNCKRTCYTTNGGNACCCA	3072	1536	0.184211	17	63	97	19	197	LPIYEPG	ANAFLAQ	YTNCCNATHTAYGARCCNGG	TGNGCNARRAANGCRTTNGC	1536	2048	56.4	100	36.0686
Hex_373	XP_023347161.1_27055_28555	894	2	108	397	QHLQHQGW	MYVATVVE	CARCAYYTNCARCAYCARGGNTG	TCNACNACNGTNGCNACRTACAT	1024	2048	0.469314	84	56.4	94	13	447	NERVCKY	KHFLATM	AAYGARMGNGTNTGYAARTA	ATNGTNGCNARRAARTGYTT	512	1024	69.4	89.5	36.0674
Hex_374	XP_023319948.1_249177_249852	402	2	9	134	DVLGKGGF	IKDENLLV	GAYGTNYTNGGNAARGGNGGNTT	ACNARNARRTTYTCRTCYTTDAT	8192	3072	0.361345	28	55.8	97	1	155	FEQAYKV	IDFGSGA	TTYGARCARGCNTAYAARGT	GCNCCNSWNCCRAARTCDAT	128	3072	62.4	100	36.0615
Hex_375	XP_023323987.1_192535_193407	576	2	14	197	HFPLENIY	AKQHATLL	CAYTTYCCNYTNGARAAYATHTA	ARNARNGTNGCRTGYTGYTTNGC	1536	8192	0.175141	25.6667	61.3	94	6	212	FMAKRIM	GAWDLAK	TTYATGGCNAARMGNATHAT	TTNGCNARRTCCCANGCNCC	384	1024	63.4	96.5	36.0003
Hex_376	XP_023321992.1_408225_408837	501	2	28	186	NAGNRKED	TNIYLGNI	AAYGCNGGNAAYMGNAARGARGA	ATRTTNCCNARRTADATRTTNGT	2048	3072	0.535433	34	59.5	94	18	207	NKTWVKA	GKFGPLA	AAYAARACNTGGGTNAARGC	GCNARNGGNCCRAAYTTNCC	128	2048	63.9	96.5	35.8967
Hex_377	XP_023337134.1_113511_114087	435	2	20	156	APPGAGCF	YIYRQAHQ	GCNCCNCCNGGNGCNGGNTGYTT	TGRTGNGCYTGNCKRTADATRTA	8192	1536	0.185484	28.3333	56.5	97	4	198	YCQGICP	VQRTIAK	TAYTGYCARGGNATHTGYCC	TTNGCDATNGTNCKYTGNAC	192	3072	64.4	96.5	35.8714
Hex_378	XP_023319798.1_229327_230786	549	2	131	305	EFFDAREY	HKPFNPLL	GARTTYTTYGAYGCNMGNGARTA	ARNARNGGRTTRAANGGYTTRTG	1024	4096	0.44	46	58.2	100	73	313	QQNTQLK	GETFECV	CARCARAAYACNCARYTNAA	ACRCAYTCRAANGTYTCNCC	512	256	61.2	93	35.841
Hex_379	XP_023321824.1_586952_587884	498	4	81	238	YYCLRCGD	YFQVLFLT	TAYTAYTGYYTNMGNTGYGGNGA	GTNARRAANARNACYTGRAARTA	4096	4096	0.686131	38	53.6	94	24	246	RKAELGG	GQFESAI	MGNAARGCNGARYTNGGNGG	ATNGCNSWYTCRAAYTGNCC	4096	2048	54.4	82	35.7305
Hex_380	XP_023335857.1_82785_84024	744	2	127	366	NSYEFYMF	HWPHDTSF	AAYWSNTAYGARTTYTAYATGTT	AANSWNGTRTCRTGNGGCCARTG	512	2048	0.452381	70.6667	61.2	91	81	378	LRFDFPI	ETWLSYI	YTNMGNTTYGAYTTYCCNAT	ATRTANSWNARCCANGTYTC	2048	2048	56.2	100	35.4957
Hex_381	XP_023338959.1_131831_132758	492	2	75	230	SIWEPYIN	IFYGVRAN	WSNATHTGGGARCCNTAYATHAA	TTNGCNCKNACNCCRTARAADAT	2304	6144	0.4	36.3333	63.4	94	54	243	LQTMPNV	IHNGFVF	YTNCARACNATGCCNAAYGT	AANACRAANCCRTTRTGDAT	512	384	68.5	86	35.4593
Hex_382	XP_023332608.1_187899_188661	453	2	88	230	GLYICEVN	GEYTVQTD	GGNYTNTAYATHTGYGARGTNAA	TCNGTYTGNACNGTRTAYTCNCC	3072	2048	0.515152	38.6667	66.4	91	52	240	RFDVLHE	KTHFSCA	MGNTTYGAYGTNYTNCAYGA	GCRCANSWRAARTGNGTYTT	2048	1024	60.8	93	35.3483
Hex_383	XP_023336468.1_102237_103069	369	3	47	161	DYRWQDVN	QQCRIIES	GAYTAYMGNTGGCARGAYGTNAA	SWYTCDATDATNCKRCAYTGYTG	512	4608	0.435185	22	59.5	96	16	227	IYRVPGN	GKLNSPK	ATHTAYMGNGTNCCNGGNAA	TTNGGNSWRTTNARYTTNCC	3072	8192	53.4	88	35.2829
Hex_384	XP_023328159.1_219957_221246	1041	2	32	370	GWGKARYV	KVCMEQYH	GGNTGGGGNAARGCNMGNTAYGT	TGRTAYTGYTCCATRCANACYTT	2048	128	0.0993976	28	66.7	91	17	382	ALGMMGE	IETRVFS	GCNYTNGGNATGATGGGNGA	SWRAANACNCKNGTYTCDAT	512	6144	57.5	96.5	35.1915
Hex_385	XP_023330245.1_200163_201064	366	4	104	217	TKLQEANV	GCGKCGGL	ACNAARYTNCARGARGCNAAYGT	ARNCCNCCRCAYTTNCCRCANCC	2048	4096	0.626168	37.4	50.8	92.5	14	229	RSFEDME	GALTKAK	MGNWSNTTYGARGAYATGGA	TTNGCYTTNGTNARNGCNCC	1024	4096	54.9	84	35.153
Hex_386	XP_023340294.1_150769_151588	420	2	87	218	AKLHFVKI	PYGTMSDD	GCNAARYTNCAYTTYGTNAARAT	TCRTCNSWCATNGTNCCRTANGG	2048	4096	0.294118	21.3333	57.6	94	45	226	GGVKEFC	EMRQLPV	GGNGGNGTNAARGARTTYTG	ACNGGNARYTGNCKCATYTC	512	1024	66.1	93	34.7687
Hex_387	XP_023337767.1_54754_55817	867	2	13	293	LFLGYMAN	DEVKGIFA	YTNTTYYTNGGNTAYATGGCNAA	GCRAADATNCCYTTNACYTCRTC	4096	768	0.524904	86.6667	66.3	94	1	320	MNWPSLT	FDFLAFK	ATGAAYTGGCCNWSNYTNAC	TTRAANGCNARRAARTCRAA	1024	512	50	93	34.6526
Hex_388	XP_023325387.1_5915_6794	537	2	27	197	TWFQTAPE	PDDVTVGY	ACNTGGTTYCARACNGCNCCNGA	TANCCNACNGTNACRTCRTCNGG	1024	4096	0.416667	36.6667	61.8	91	13	270	SGKFHKT	NDETMFY	WSNGGNAARTTYCAYAARAC	TARAACATNGTYTCRTCRTT	1024	64	69	86	34.4519
Hex_389	XP_023343797.1_49529_50221	432	2	41	176	IKEIDFKA	CDFVRENG	ATHAARGARATHGAYTTYAARGC	CCRTTYTCNCKNACRAARTCRCA	288	1024	0.367188	31	66.7	88	5	246	NLRYFET	QTRCPLL	AAYYTNMGNTAYTTYGARAC	ARNARNGGRCANCKNGTYTG	1024	8192	56.6	96.5	34.3029
Hex_390	XP_023344895.1_14091_14782	390	2	72	193	VDKHSQMP	DTIVMANL	GTNGAYAARCAYWSNCARATGCC	ARRTTNGCCATNACDATNGTRTC	1024	1536	0.382609	28	61.5	94	29	201	PDRPAFD	GYFQLKA	CCNGAYMGNCCNGCNTTYGA	GCYTTNARYTGRAARTANCC	2048	512	62.6	89.5	34.1753
Hex_391	XP_023329610.1_94544_96271	561	2	263	441	FLTAFPQI	KPKKITLR	TTYYTNACNGCNTTYCCNCARAT	CKNARNGTDATYTTYTTNGGYTT	4096	6144	0.678571	59	56.4	91	119	459	LARYVEE	AKPKDDL	YTNGCNMGNTAYGTNGARGA	ARRTCRTCYTTNGGYTTNGC	4096	512	59.8	96.5	34.0227
Hex_392	XP_023335367.1_35635_36798	888	2	40	327	FLHEEPVY	ENPRMMAF	TTYYTNCAYGARGARCCNGTNTA	AANGCCATCATNCKNGGRTTYTC	2048	512	0.455224	85.3333	63.9	88	25	335	IVHDIET	FDSLIQR	ATHGTNCAYGAYATHGARAC	CKYTGDATNARNSWRTCRAA	288	6144	55.8	93	33.9724
Hex_393	XP_023320874.1_265873_266745	792	2	15	270	EKRNLQIK	KFAKPGVP	GARAARMGNAAYYTNCARATHAA	GGNACNCCNGGYTTNGCRAAYTT	3072	2048	0.207627	46.6667	59.9	94	5	341	LWKRMDK	PPSPMDA	YTNTGGAARMGNATGGAYAA	GCRTCCATNGGNSWNGGNGG	256	2048	50.5	100	33.8711
Hex_394	XP_023336845.1_33308_34021	387	3	54	174	YVPGLYKI	NMSKAGEP	TAYGTNCCNGGNYTNTAYAARAT	GGYTCNCCNGCYTTNSWCATRTT	4096	2048	0.254386	16.25	55.9	90	29	198	SVQPVTE	PDLKKFN	WSNGTNCARCCNGTNACNGA	TTRAAYTTYTTNARRTCNGG	8192	512	58.2	88	33.7755
Hex_395	XP_023326970.1_213727_214267	417	2	24	154	GLDNAGKT	WQIQACSA	GGNYTNGAYAAYGCNGGNAARAC	GCNSWRCANGCYTGDATYTGCCA	4096	1536	0.217742	16	58	100	14	165	PDRELRI	EGVRDGM	CCNGAYMGNGARYTNMGNAT	ATNCCRTCNCKNACNCCYTC	8192	2048	52.6	96.5	33.7361
Hex_396	XP_023328650.1_212802_213273	351	2	25	133	FKHGGTNF	MVEFQGLS	TTYAARCAYGGNGGNACNAAYTT	SWNARNCCYTGRAAYTCNACCAT	1024	4096	0.326733	26	62.6	94	7	141	GYFFLLT	GPIKFDE	GGNTAYTTYTTYYTNYTNAC	TCRTCRAAYTTDATNGGNCC	2048	384	58.8	89.5	33.4514
Hex_397	XP_023335686.1_174986_175579	348	2	41	148	ISECCQNV	FGNPVTTL	ATHWSNGARTGYTGYCARAAYGT	ARNGTNGTNACNGGRTTNCCRAA	1536	8192	0.25	22	59.3	94	11	166	LIPVMGG	GVLLYNI	YTNATHCCNGTNATGGGNGG	ATRTTRTANARNARNACNCC	1536	4096	54.7	96.5	33.2488
Hex_398	XP_023322186.1_500561_501327	564	2	28	207	PKGFVCKC	GKLYWLDQ	CCNAARGGNTTYGTNTGYAARTG	TGRTCNARCCARTANARYTTNCC	1024	2048	0.421965	44	61	88	5	228	DMVNPCE	MDGSNPE	GAYATGGTNAAYCCNTGYGA	TCNGGRTTNSWNCCRTCCAT	128	1024	66.7	86	33.1334
Hex_399	XP_023321771.1_591006_591656	447	2	12	152	EIDSCQNE	KAALQKGG	GARATHGAYWSNTGYCARAAYGA	CCNCCYTTYTGNARNGCNGCYTT	1536	4096	0.291045	30.6667	53.4	91	1	166	EFDKETQ	ENRTFFT	GARTTYGAYAARGARACNCA	GTRAARAANGTNCKRTTYTC	128	512	65.6	93	33.1055
Hex_400	XP_023332135.1_62088_62982	405	2	140	266	NPVPNYEE	GHWCLHAY	AAYCCNGTNCCNAAYTAYGARGA	TANGCRTGNARRCACCARTGNCC	1024	1024	0.475	32	62.6	91	6	274	PCPGRYC	GIIAVTQ	CCNTGYCCNGGNMGNTAYTG	TGNGTNACNGCDATDATNCC	2048	2304	58.9	89.5	32.8929
Hex_401	XP_023345703.1_18627_19645	672	2	19	234	IGNVWRFP	GKVVYFTA	ATHGGNAAYGTNTGGMGNTTYCC	GCNGTRAARTANACNACYTTNCC	1536	2048	0.653846	52.3333	62.4	91	7	259	EFIFSCV	PGAYDGI	GARTTYATHTTYWSNTGYGT	ATNCCRTCRTANGCNCCNGG	768	1024	55.8	89.5	32.6061
Hex_402	XP_023335653.1_181039_182076	408	2	97	224	KIYQQYPD	EVPEQLVV	AARATHTAYCARCARTAYCCNGA	ACNACNARYTGYTCNGGNACYTC	384	4096	0.439655	35.6667	57.2	97	29	250	LIPDSME	YKELLRN	YTNATHCCNGAYWSNATGGA	TTNCKNARNARYTCYTTRTA	3072	4096	53.2	93	32.5919
Hex_403	XP_023323108.1_383984_384734	372	2	53	168	NVPHLGNI	CDRFLADR	AAYGTNCCNCAYYTNGGNAAYAT	CKRTCNGCNARRAANCKRTCRCA	4096	8192	0.321101	19	53.4	100	43	176	MITSALP	FVEGECP	ATGATHACNWSNGCNYTNCC	GGRCAYTCNCCYTCNACRAA	6144	256	54.3	93	32.2287
Hex_404	XP_023337425.1_116262_117144	384	2	28	147	SDFKDGFH	CYITRFTE	WSNGAYTTYAARGAYGGNTTYCA	TCNGTRAANCKNGTDATRTARCA	2048	3072	0.230088	22.3333	60.8	97	13	158	GGLLNDI	ATLVAFI	GGNGGNYTNYTNAAYGAYAT	ATRAANGCNACNARNGTNGC	4096	4096	52.2	89.5	32.0162
Hex_405	XP_023320626.1_364816_365955	438	3	279	416	WHEVARPQ	YGHGYELY	TGGCAYGARGTNGCNMGNCCNCA	TANARYTCRTANCCRTGNCCRTA	2048	2048	0.590551	39.5	56.7	88	228	446	IVPIGGH	AAILIWN	ATHGTNCCNATHGGNGGNCA	TTCCADATNARDATNGCNGC	2304	1152	56.8	81	31.7842
Hex_406	XP_023326444.1_220916_222038	399	2	159	283	LGHKNKVD	KGDVRVQF	YTNGGNCAYAARAAYAARGTNGA	AAYTGNACNCKNACRTCNCCYTT	2048	4096	0.625	29	63	91	116	301	WRDQDGG	WTLNPLA	TGGMGNGAYCARGAYGGNGG	GCNARNGGRTTNARNGTCCA	256	2048	57.4	86	31.6703
Hex_407	XP_023323171.1_130365_131211	639	2	35	239	PPLPWWDK	HFKKVDIS	CCNCCNYTNCCNTGGTGGGAYAA	SWDATRTCNACYTTYTTRAARTG	1024	1536	0.546392	55	59.3	94	7	256	YGLCWEP	YWTSFSQ	TAYGGNYTNTGYTGGGARCC	TGNSWRAANSWNGTCCARTA	256	4096	55.1	86	31.6113
Hex_408	XP_023335061.1_299586_301040	702	2	121	346	GFPGNKGM	GDVGYEGL	GGNTTYCCNGGNAAYAARGGNAT	ARNCCYTCRTANCCNACRTCNCC	2048	4096	0.438679	63.3333	56	91	55	475	GIPGEPG	QGERGPP	GGNATHCCNGGNGARCCNGG	GGNGGNCCNCKYTCNCCYTG	1536	2048	51.7	93	31.159
Hex_409	XP_023321780.1_219265_220224	504	2	117	276	GKTTLAHI	CKKTDNDI	GGNAARACNACNYTNGCNCAYAT	ATRTCRTTRTCNGTYTTYTTRCA	8192	256	0.271523	27.3333	61.9	97	102	314	RPKQKVA	KDSQKSL	MGNCCNAARCARAARGTNGC	ARNSWYTTYTGNSWRTCYTT	1024	8192	46.6	89.5	31.0339
Hex_410	XP_023334611.1_396457_397189	372	2	88	203	GCVVNSDG	KKWGSIFS	GGNTGYGTNGTNAAYWSNGAYGG	SWRAADATNSWNCCCCAYTTYTT	8192	6144	0.480392	29.6667	41.5	91	49	237	SVYIGEW	WEQVAIL	WSNGTNTAYATHGGNGARTG	ARDATNGCNACYTGYTCCCA	3072	384	68	89.5	29.8542
Hex_411	XP_023320484.1_44120_44836	360	2	19	130	MEDSTKEI	KVPQLEYV	ATGGARGAYWSNACNAARGARAT	ACRTAYTCNARYTGNGGNACYTT	1024	2048	0.278846	16.6667	57.1	91	6	172	SMTDSIT	HFLNCLL	WSNATGACNGAYWSNATHAC	ARNARRCARTTNARRAARTG	6144	2048	39.8	93	27.2549
Hex_412	XP_023339471.1_191453_192308	345	2	9	115	RGVKGDQG	GERGKDGL	MGNGGNGTNAARGGNGAYCARGG	ARNCCRTCYTTNCCNCKYTCNCC	4096	8192	0.16	14.6667	49.4	94	1	133	GPVGFPG	GFRGKVG	GGNCCNGTNGGNTTYCCNGG	CCNACYTTNCCNCKRAANCC	2048	2048	48.2	89.5	27.2511
Hex_413	XP_023328157.1_198438_199056	369	2	12	126	KLPMPPGC	EELVVKVR	AARYTNCCNATGCCNCCNGGNTG	CKNACYTTNACNACNARYTCYTC	4096	8192	0.355769	27	47.6	88	4	138	NELGRIV	AVAAFRI	AAYGARYTNGGNMGNATHGT	ATNCKRAANGCNGCNACNGC	3072	4096	51.5	86	25.5915

## Sheet: Use for primer synthesis
Primer name	Nucleotide Sequence of Primer (5' to 3')	Number of base pair
Hex_1_F1	CCNATHTGYMGNTGYMGNGT	20
Hex_1_R1	GCNGCNGTYTCNCKYTTRCA	20
Hex_1_F2	AARGAYGGNYTNCARGGNATHCA	23
Hex_1_R2	AANACRTGRCAYTCNARNACYTT	23
Hex_2_F1	GARGGNACNTTYGGNAARGT	20
Hex_2_R1	CKRTTRTCRTGNGTYTGRAA	20
Hex_2_F2	GCNGCNAARYTNGARATHAAYGT	23
Hex_2_R2	ACRTCRCANGGYTGNGCCCANCC	23
Hex_3_F1	AAYGCNGGNATGTTYGAYCA	20
Hex_3_R1	TTNGCRAARTTNGCCCARTA	20
Hex_3_F2	YTNCARTGGGTNAARGAYAAYAT	23
Hex_3_R2	CCRAANACRAANGCDATYTCRTC	23
Hex_4_F1	TGGAAYGARACNGTNGCNAA	20
Hex_4_R1	AADATNCCNCCRTGRTCRTC	20
Hex_4_F2	GAYGARGTNMGNAARATHAARCA	23
Hex_4_R2	TARAARTGYTCRTCYTCYTCRAA	23
Hex_5_F1	GGNGAYCCNCARGTNATHGA	20
Hex_5_R1	ARCCAYTGCATNARYTCRTC	20
Hex_5_F2	GTNAAYGAYATHCARGCNCAYCA	23
Hex_5_R2	TGYTTDATNACNGGNACNGCRTC	23
Hex_6_F1	TAYTTYGARGARGCNTTYAA	20
Hex_6_R1	CKYTTDATNCKNARCATYTC	20
Hex_6_F2	GTNTAYGAYATHTGGAAYACNTA	23
Hex_6_R2	TCRTTNCCRTGYTTNACYTCRAA	23
Hex_7_F1	GCNMGNGARATHGGNAAYGT	20
Hex_7_R1	TTRCANARNGCRCANGCYTC	20
Hex_7_F2	TAYYTNGCNATGGGNGAYTTYGA	23
Hex_7_R2	ATNGTNARYTCYTGYTTRTGRTA	23
Hex_8_F1	GTNTGYTAYTAYACNAAYTG	20
Hex_8_R1	CARTTNGTRAARTARCARAA	20
Hex_8_F2	CAYGTNATHTTYGCNTTYGGNTG	23
Hex_8_R2	CARTCDATRTCNGCNGGYTCDAT	23
Hex_9_F1	ACNTAYGAYTTYGCNTGYCC	20
Hex_9_R1	GGYTTCCARTCYTGNCCNGT	20
Hex_9_F2	GTNTTYATGGARTGGGAYAARAT	23
Hex_9_R2	ARYTGNCKNACYTTRTCNCCYTG	23
Hex_10_F1	CAYCCNAAYGAYCAYGTNAA	20
Hex_10_R1	ACRCARTTRTCNGTRAANGC	20
Hex_10_F2	GAYACNTAYCCNACNGCNATGCA	23
Hex_10_R2	TTNGCNACCATCATNGGYTTRAA	23
Hex_11_F1	YTNCAYATHGGNCAYGCNAA	20
Hex_11_R1	TCCCAYTGNACNGGRCARTA	20
Hex_11_F2	ATHAAYATHAAYTTYGGNTAYGC	23
Hex_11_R2	TCNACNGCRTTRCANARCCARTA	23
Hex_12_F1	GCNAARGARTAYCAYGAYAA	20
Hex_12_R1	AAYTCCATNGCYTTYTCCAT	20
Hex_12_F2	GTNCCNACNGARGARGAYCARAT	23
Hex_12_R2	ACNCCNGGYTTNGTRTTRTCDAT	23
Hex_13_F1	AARATGGARAARATHGGNCA	20
Hex_13_R1	CAYTTRTCNARRAARTCYTG	20
Hex_13_F2	GARGTNGCNATHAARCARATGAA	23
Hex_13_R2	TTDATYTCNGGYTTNCCRTTNGT	23
Hex_14_F1	AAYATHCARGCNCAYCAYCC	20
Hex_14_R1	GCDATYTGNGTRCACCARTT	20
Hex_14_F2	ATHAAYTGGCARAARATHATGAA	23
Hex_14_R2	TCNGGNACCCANACNCCYTTRTA	23
Hex_15_F1	AAYAARGARGAYATHGARGA	20
Hex_15_R1	GTDATRTARCANCKRTCNGT	20
Hex_15_F2	GCNACNAARGARAARGAYATHGA	23
Hex_15_R2	CANCCNARRAAYTCRTTYTGRTA	23
Hex_16_F1	GCNATHGGNTGGGTNCCNAT	20
Hex_16_R1	GTNACDATNGTRTACCARAA	20
Hex_16_F2	AAYACNYTNGARAARTAYCCNGA	23
Hex_16_R2	TARAACATDATNGTNGCRAADAT	23
Hex_17_F1	MGNGAYGGNYTNCARAAYGA	20
Hex_17_R1	ATRTANACNACRTCYTCNGT	20
Hex_17_F2	AARTGGGTNCCNCARATGGCNGA	23
Hex_17_R2	GCYTGNCCRTANGTRTCRTGRCA	23
Hex_18_F1	AAYGAYACNGAYGARGCNCA	20
Hex_18_R1	CARTGRTTNCCRTARAARTT	20
Hex_18_F2	ATHCARGTNCARGAYGGNAAYGA	23
Hex_18_R2	TANCCNGGNCKRCANARRCARAA	23
Hex_19_F1	TTYGGNTGYYTNGTNGCNCC	20
Hex_19_R1	ATRTTNARNGCNGTRAANCC	20
Hex_19_F2	YTNYTNTAYGARTTYTGYGGNAA	23
Hex_19_R2	GTRTCDATNARNGCDATNCCRAA	23
Hex_20_F1	ATHATHGTNGARGGNTGYCA	20
Hex_20_R1	ATCATNCCDATYTGNCCRTA	20
Hex_20_F2	GTNACNGGNGAYGGNGTNAAYGA	23
Hex_20_R2	CKYTTCATDATRTCNSWYTCNGC	23
Hex_21_F1	TTYMGNGTNCAYGCNCCNTG	20
Hex_21_R1	ATNARRTAYTTRCARCARTG	20
Hex_21_F2	GCNAAYGCNGTNACNCCNCARGA	23
Hex_21_R2	GTRTADATRTCCATNCCRTAYTG	23
Hex_22_F1	GARCCNATHACNGCNAARTT	20
Hex_22_R1	GTCATNGGNARYTCYTGYTT	20
Hex_22_F2	ATHCARGGNTAYAARGTNGARTA	23
Hex_22_R2	ACNGCRTTYTCNCCYTTRTCRAA	23
Hex_23_F1	CARYTNGARGGNGTNAAYTG	20
Hex_23_R1	TANGGRTGDATRCARCAYTT	20
Hex_23_F2	AAYTGYYTNYTNGCNGAYGARAT	23
Hex_23_R2	CKNARYTCCATCATNGTRTTCAT	23
Hex_24_F1	ATHGCNAARGARTGYTTYGG	20
Hex_24_R1	ARRTGRAARTARCANGGCCA	20
Hex_24_F2	ATHGARYTNYTNATGACNTGYAT	23
Hex_24_R2	CCCATNARDATNGCRAARTGNGG	23
Hex_25_F1	GAYAAYCCNGGNGTNCAYGA	20
Hex_25_R1	ARNGTDATYTCRAARTCRTT	20
Hex_25_F2	TTYAARTAYGTNGGNAAYATGCA	23
Hex_25_R2	ARRTARTTCCARTCYTGCATNCC	23
Hex_26_F1	GGNGTNATGTTYAAYAARGA	20
Hex_26_R1	GTYTCNCCRTTDATNCCCCA	20
Hex_26_F2	GAYTGYAAYYTNGARTAYAARAA	23
Hex_26_R2	CKDATNGTRTTNGCNCCRCARTT	23
Hex_27_F1	TGYCAYTGYCCNCCNGGNTA	20
Hex_27_R1	ACNCCNCCRTTYTGRCANGG	20
Hex_27_F2	GAYWSNAAYCCNTGYCARCAYGG	23
Hex_27_R2	CAYTCRTTDATRTCNCCYTCRCA	23
Hex_28_F1	GGNCARGCNACNGARTTYAT	20
Hex_28_R1	AAYTCRTTRTCDATYTTNCC	20
Hex_28_F2	CARGAYGTNGARAAYTAYGAYCC	23
Hex_28_R2	TGNACDATNGCRTGRAACCANGC	23
Hex_29_F1	TAYCCNGARCAYGTNYTNAA	20
Hex_29_R1	TCCATNARYTGYTGCATYTC	20
Hex_29_F2	TAYYTNYTNGTNCAYAARGARAC	23
Hex_29_R2	AARTTYTGNGTYTCYTTRCAYTG	23
Hex_30_F1	ATHGCNGAYGGNATHGARTA	20
Hex_30_R1	TGNCKYTTNGCNGCRCAYTC	20
Hex_30_F2	GTNGGNATGAAYTTYTAYATGGA	23
Hex_30_R2	TCDATYTTNARYTTNGGCCANCC	23
Hex_31_F1	GTNGTNMGNAARTTYCCNAA	20
Hex_31_R1	GCCATRTGNARYTTRTCCAT	20
Hex_31_F2	YTNYTNGAYTTYAARGAYCAYGT	23
Hex_31_R2	ATRTTYTTNGCYTCYTTNGCCAT	23
Hex_32_F1	GARATHATGATHCARTGGCA	20
Hex_32_R1	CCDATRTCRTTNACNGCYTG	20
Hex_32_F2	YTNATHACNTGGAARGAYTAYGA	23
Hex_32_R2	TANCCCCANCCNARRTTNGTYTT	23
Hex_33_F1	CCNTAYTTYCAYACNTTYGA	20
Hex_33_R1	GCNGCYTCNACNCCNCCRTG	20
Hex_33_F2	GCNGGNYTNAAYTTYGCNGAYGA	23
Hex_33_R2	TTRTCDATRAARTCRTADATRAA	23
Hex_34_F1	AAYACNGTNGAYGARAARAT	20
Hex_34_R1	TARTGRTADATYTCYTGRTC	20
Hex_34_F2	GAYMGNATGGTNATHCARCARGG	23
Hex_34_R2	AARTCYTGNACDATNGGYTGYTT	23
Hex_35_F1	YTNCAYGAYYTNAAYGTNCA	20
Hex_35_R1	TGNCCNARYTTNCCRTCRTC	20
Hex_35_F2	GGNACNTAYTGGGTNMGNTAYAT	23
Hex_35_R2	TCNACNGTNARNGCCATNGCRTG	23
Hex_36_F1	AARCCNGARAAYGTNATGTG	20
Hex_36_R1	TTDATDATRAANGTRTARTC	20
Hex_36_F2	GCNACNAARYTNGAYCCNAAYGA	23
Hex_36_R2	ARYTCNACRTTRTTRTGRTACCA	23
Hex_37_F1	TAYTTYGGNTTYTAYAAYAT	20
Hex_37_R1	TGYTCCCARAANGTRAANGG	20
Hex_37_F2	ACNCARGGNAAYTTYGARTAYCC	23
Hex_37_R2	AANSWRTANGCCATNGCRTCRTT	23
Hex_38_F1	GARGARTGYATHCARGGNTT	20
Hex_38_R1	ACNARNGCRAARTGRAARTT	20
Hex_38_F2	TGYYTNGARTAYATGACNCCNTG	23
Hex_38_R2	TCNARRTGYTTRAARTACCAYTC	23
Hex_39_F1	YTNATHGAYCARAARAARGA	20
Hex_39_R1	GGNGCRTTRAACCAYTGYTC	20
Hex_39_F2	YTNWSNCARACNGAYGARTAYAT	23
Hex_39_R2	TCRTCDATDATCATRTAYTTCCA	23
Hex_40_F1	TTYACNGTNTTYGCNCARGA	20
Hex_40_R1	GCNACRTGRTAYTTRTCRTT	20
Hex_40_F2	GGNTAYGCNGAYGTNCARGTNAA	23
Hex_40_R2	TCNCCYTTRTCRTTNACYTGDAT	23
Hex_41_F1	AAYCAYGTNGARGGNCARAA	20
Hex_41_R1	ACYTGYTTNARRAAYTCYTC	20
Hex_41_F2	AARGARGTNMGNAAYYTNAARAA	23
Hex_41_R2	CARTGNCKYTCYTTNARNGCRTC	23
Hex_42_F1	AAYATHYTNGAYGARAAYGA	20
Hex_42_R1	GGYTGRTTRTCRTTYTCRTC	20
Hex_42_F2	GAYAAYGAYCARGGNACNAAYGG	23
Hex_42_R2	GTRAANACNGGNGCRTTRTCRTT	23
Hex_43_F1	AARTTYAAYTGGMGNTAYAT	20
Hex_43_R1	CKRAACCARCARTARTCYTC	20
Hex_43_F2	GAYGARGCNCAYMGNATHAARAA	23
Hex_43_R2	ATRTCNARDATNCKNGTCATYTG	23
Hex_44_F1	AAYGAYTTYGAYCARCCNAT	20
Hex_44_R1	TTRAANCCNGCDATNACRTT	20
Hex_44_F2	GGNTGYGAYTAYATHCCNGAYGT	23
Hex_44_R2	ATRTTYTCDATRCANCCNGTRAA	23
Hex_45_F1	ATGAARGTNGAYGARGARGC	20
Hex_45_R1	ARNGCYTGCATRTTNACYTC	20
Hex_45_F2	CARAARMGNGAYYTNAAYGARGA	23
Hex_45_R2	ARYTCRTGNACRTTYTTRTCNGC	23
Hex_46_F1	ACNGAYGTNAARTGYGCNAA	20
Hex_46_R1	CCNCCNARNCKYTGCATNGC	20
Hex_46_F2	GGNGCNACNCAYAARGARGAYTT	23
Hex_46_R2	ACYTTNCCYTTNARDATRTGRTC	23
Hex_47_F1	AAYCCNGAYGARGGNTTYAA	20
Hex_47_R1	GTNACCATYTTCATNACYTC	20
Hex_47_F2	AAYAARAAYGTNTGGGGNTAYTT	23
Hex_47_R2	GGRTCRTTYTCYTTYTCRAANAC	23
Hex_48_F1	YTNACNCCNGCNTTYCAYTT	20
Hex_48_R1	GCNGTNGTRTCRTGNCCYTC	20
Hex_48_F2	GAYATHATHTGYGARACNGCNAT	23
Hex_48_R2	AACATRAANGTRTCNACYTCYTC	23
Hex_49_F1	GAYAAYGGNGTNTAYGARTG	20
Hex_49_R1	TTNCCRTTRAAYTCCCAYTC	20
Hex_49_F2	GAYWSNCARCAYCCNGARGGNAT	23
Hex_49_R2	ARRTTNGGRTCRTTYTTNGGYTC	23
Hex_50_F1	TAYGAYTTYGGNTTYGTNGC	20
Hex_50_R1	CANGTRTTNACNGCYTCNCC	20
Hex_50_F2	ATHYTNTAYGCNTAYCCNGARGA	23
Hex_50_R2	TTRTTNGTNGCYTTRCACATRTA	23
Hex_51_F1	YTNTAYGARCARTGYATGGA	20
Hex_51_R1	TCNACYTTCCACCARTCYTT	20
Hex_51_F2	GAYACNTGGATGGCNAARCARGA	23
Hex_51_R2	TANARNGCCATNACRCAYTCYTT	23
Hex_52_F1	TTYAAYGGNAARATHTAYGC	20
Hex_52_R1	TCRCANACNACNGGYTCRCA	20
Hex_52_F2	TGYCARTAYGAYYTNACNAAYAA	23
Hex_52_R2	GTNGGRAANCKRAANGCRTCRAA	23
Hex_53_F1	GCNGARTTYAARGGNCAYTG	20
Hex_53_R1	GGNGTRAANCCCCAYTTRTC	20
Hex_53_F2	GTNATHAAYTTYAARCAYCCNTA	23
Hex_53_R2	CCYTTRTCYTGNGCRTTNACRTC	23
Hex_54_F1	AARAARGARATHTTYCARTT	20
Hex_54_R1	ACRTGYTCRTARTCYTGNCC	20
Hex_54_F2	GAYGARAAYATHTGGATHGARGA	23
Hex_54_R2	ACYTCNCKYTCNGCDATCCAYTG	23
Hex_55_F1	GCNGCNCARCARGTNATGGA	20
Hex_55_R1	TCNCKYTGCATRTGCATDAT	20
Hex_55_F2	GARGCNGCNCARATHCAYCARGG	23
Hex_55_R2	AARTANACNGCYTGNGGRAACAT	23
Hex_56_F1	GARGTNGTNGCNTGGATHAA	20
Hex_56_R1	GTRTTYTCRTTNGGYTTNCC	20
Hex_56_F2	GCNGGNAARGARTAYGTNTGYAT	23
Hex_56_R2	TTNGCNACNACNCCRTGRTCRCA	23
Hex_57_F1	GARCARAARWSNGAYCARGA	20
Hex_57_R1	TGDATRCAYTGNCKNGCNGT	20
Hex_57_F2	YTNGAYAAYGARYTNMGNAARAA	23
Hex_57_R2	TCNACNACDATNGCYTCCATRTA	23
Hex_58_F1	CARGCNACNGGNGARYTNAA	20
Hex_58_R1	AANACNGTYTGNCKRTCRTT	20
Hex_58_F2	GGNMGNTTYGAYCCNCCNGARTT	23
Hex_58_R2	ARYTGNCKNCCRTCYTTYTCCCA	23
Hex_59_F1	GARGGNATHGCNTAYATHCA	20
Hex_59_R1	CANGTDATNARNGGRTCYTT	20
Hex_59_F2	CARAAYGTNYTNTTYTGYAARGA	23
Hex_59_R2	CKNARNACNACRTGYTGNGCYTG	23
Hex_60_F1	CCNTAYYTNMGNGTNGTNGG	20
Hex_60_R1	TGYTCRTCYTTNACDATRAA	20
Hex_60_F2	GAYATHAARAARGCNATHGCNTG	23
Hex_60_R2	ATNGTNGGCATRAARTCDATRTT	23
Hex_61_F1	YTNACNGAYMGNTGYTAYAT	20
Hex_61_R1	TTRAANACRTARTGRAAYTT	20
Hex_61_F2	TGGGGNTGYTTYGAYGARTTYAA	23
Hex_61_R2	ACYTCNGGCATRTTCATRTCRTC	23
Hex_62_F1	GAYTGYYTNGARAARGAYCC	20
Hex_62_R1	TTNGCNGTRCANGCRAARTT	20
Hex_62_F2	CAYYTNAARGCNTTYACNAAYAT	23
Hex_62_R2	TCNGTRAARTGRTTRTTNACCCA	23
Hex_63_F1	ATHGARMGNTAYATGAARCA	20
Hex_63_R1	ARDATNGCYTTRAARTANGT	20
Hex_63_F2	AARWSNGARATGGTNATHTAYGA	23
Hex_63_R2	GCNCKRTCNCKNACYTCRTCRTC	23
Hex_64_F1	GTNACNTGGATHGARGAYAA	20
Hex_64_R1	ACNARNACRTTYTTYTCYTG	20
Hex_64_F2	CARACNGAYGARYTNAARATGGA	23
Hex_64_R2	TCRTGNARYTCYTCRCARTCYTG	23
Hex_65_F1	AARGARTTYGTNGAYGCNCA	20
Hex_65_R1	GCNCKNACRAADATYTTRTA	20
Hex_65_F2	CCNTTYACNACNTAYCAYGTNAA	23
Hex_65_R2	ARYTTNCKRTTDATRAANCCYTC	23
Hex_66_F1	ATHGTNCCNAAYATGGARAT	20
Hex_66_R1	SWRTANGCNGTYTGRTANCC	20
Hex_66_F2	GAYGTNGARYTNTTYGARGAYAA	23
Hex_66_R2	TCDATRAARTGYTCRTCRTCNGG	23
Hex_67_F1	TTYYTNGGNTGGGCNCCNAC	20
Hex_67_R1	CCRTCRTADATRAACCAYTG	20
Hex_67_F2	TGYAARTTYGGNTTYTAYGARGT	23
Hex_67_R2	GCNGTNARNGTNCCDATCATDAT	23
Hex_68_F1	GGNGAYTGYTGGATHTGYAT	20
Hex_68_R1	ARNARYTTNGTRTAYTTNGG	20
Hex_68_F2	AARTTYTAYAARTTYATHTAYGA	23
Hex_68_R2	TTDATNARRCANGTRTTNACRAA	23
Hex_69_F1	TGYATHYTNGTNGARATGCA	20
Hex_69_R1	CKYTTRAARAARTTRTGYTG	20
Hex_69_F2	GAYCARATGAAYAARATHGTNGA	23
Hex_69_R2	GGNGTDATNCKNGTYTTNGGRTC	23
Hex_70_F1	GTNCAYTGYAARGGNGGNAA	20
Hex_70_R1	TTNSWYTTRTGNGGRTTRTC	20
Hex_70_F2	AARAARTTYCARGGNGTNGARAC	23
Hex_70_R2	ATRAANCCNGTRTGRAACCARAA	23
Hex_71_F1	TAYATHGCNGAYCARGGNAA	20
Hex_71_R1	ARRTGNCCRTTRTTRTCRTA	20
Hex_71_F2	GTNTTYAAYAARTTYGGNCARCA	23
Hex_71_R2	ATNARRTTNCCRTTNGCRTCRTA	23
Hex_72_F1	ACNAAYAAYACNGTNGARAT	20
Hex_72_R1	ATYTCYTTYTCYTTRTCRTA	20
Hex_72_F2	MGNGCNAARGARYTNGARATHGA	23
Hex_72_R2	ATNGGYTCRAANGCYTGDATRTC	23
Hex_73_F1	GGNATGTTYGARYTNCAYTG	20
Hex_73_R1	ATDATRTCNCKCCARTTYTT	20
Hex_73_F2	CARTTYACNACNGCNGARATGAA	23
Hex_73_R2	TGNACYTTNARCCAYTCRTCCAT	23
Hex_74_F1	CAYGAYTAYTAYYTNYTNAA	20
Hex_74_R1	ATNCCNGCNARDATDATRAA	20
Hex_74_F2	ATHAAYCARAAYGGNGGNTTYAC	23
Hex_74_R2	ACCCADATNSWRTARAANGGRTT	23
Hex_75_F1	GTNTGYGTNCARACNGARAC	20
Hex_75_R1	GGNARRTGDATNACDATCAT	20
Hex_75_F2	GTNYTNTTYATGAAYAARATGGA	23
Hex_75_R2	ACNGCYTTCATNARNGGYTTNCC	23
Hex_76_F1	GTNGAYTAYGARAAYAAYAT	20
Hex_76_R1	TGNCKRAANARDATRTCYTT	20
Hex_76_F2	TTYAAYGGNATHCCNGAYTGGGT	23
Hex_76_R2	TGYTGRTARTGNACRTTRTCRTC	23
Hex_77_F1	CCNACNMGNGGNTGYYTNTG	20
Hex_77_R1	SWDATRTGRCARTTCCANCC	20
Hex_77_F2	YTNAARTTYCCNTTYCCNCAYAT	23
Hex_77_R2	ACRAANCKDATRCANGCYTTYTC	23
Hex_78_F1	CAYGTNCCNACNAAYGTNTT	20
Hex_78_R1	AARTTNGCDATYTCYTCNGT	20
Hex_78_F2	GGNGARCCNAARGTNATHAAYGC	23
Hex_78_R2	ATRTTYTCRTTNGTNGCYTGNAC	23
Hex_79_F1	GAYTTYMGNYTNTTYGCNTG	20
Hex_79_R1	TCNGTRTGNARRTGRCARTT	20
Hex_79_F2	AAYCCNGCNACNGAYGTNGGNAA	23
Hex_79_R2	TGRCANACNGTNGTYTTNCCRCA	23
Hex_80_F1	TGYGTNGCNACNAAYGCNTT	20
Hex_80_R1	CARTCNCCRAAYTCNGGYTT	20
Hex_80_F2	CAYTTYMGNATHGTNGCNCARAA	23
Hex_80_R2	ACCATRTCYTGNCCRTAYTTRTT	23
Hex_81_F1	GAYCARATGYTNGARCCNGA	20
Hex_81_R1	TCYTCRTAYTGNCKDATRTT	20
Hex_81_F2	TTYYTNCCNYTNGAYTAYATHCA	23
Hex_81_R2	SWYTCYTTNCKNSWRTTYTTCAT	23
Hex_82_F1	ATGAARTTYGTNGAYGCNAT	20
Hex_82_R1	CARTTRAANGCRTCRAARAA	20
Hex_82_F2	ACNGAYGAYCAYTGYMGNGARTT	23
Hex_82_R2	ATNARRTGRTANGGRAAYTTYTT	23
Hex_83_F1	MGNGARAAYCAYTGYGARAT	20
Hex_83_R1	CCNCKNCKNSWNCCCATRCA	20
Hex_83_F2	GAYATGGTNCCNACNTGYAAYGC	23
Hex_83_R2	TCYTTYTTNACNGTNCCNGTYTT	23
Hex_84_F1	GCNCAYAAYGGNGARATHAA	20
Hex_84_R1	ATNCCNCKRTCNACNGCNGC	20
Hex_84_F2	GTNCCNGARGCNTGGCARAAYGA	23
Hex_84_R2	ACCATRTANGGRCADATNGCRTC	23
Hex_85_F1	GGNGAYTTYCAYATHATHAA	20
Hex_85_R1	CCDATRTTRTCRCADATYTG	20
Hex_85_F2	GCNCAYWSNATHTTYGARAARTA	23
Hex_85_R2	ARYTCYTCNARNACNCCNGGYTC	23
Hex_86_F1	CAYGGNATGCCNGARGTNAA	20
Hex_86_R1	GTRTCYTTRTTNARRTTCCA	20
Hex_86_F2	GAYTGGWSNACNCARTTYCCNGA	23
Hex_86_R2	ACRTARTCNCCRTTRTCYTCRAA	23
Hex_87_F1	AARGCNCCNCCNAARTGYGC	20
Hex_87_R1	ARYTTRTANGTRTCDATRAA	20
Hex_87_F2	TGYYTNGARGAYCCNGARTAYCC	23
Hex_87_R2	ATNCKRTGRTANACRTAYTTYTG	23
Hex_88_F1	GARTTYCCNAARTAYTTYAC	20
Hex_88_R1	AARTCYTTNGTCATRTANGG	20
Hex_88_F2	AARATHTAYMGNCAYYTNGARCC	23
Hex_88_R2	TTDATNACNCCNGTYTGNGGRTC	23
Hex_89_F1	ATGCCNGTNTGGGCNATHAT	20
Hex_89_R1	ACNCCRTTNSWDATNCCCAT	20
Hex_89_F2	TTYGCNMGNWSNTGGACNTTYTA	23
Hex_89_R2	ATRTCNARRTGRTTNACRTTRAA	23
Hex_90_F1	TGGTAYCAYAARAARTGYTT	20
Hex_90_R1	AARCARTTYTTRTGRTACCA	20
Hex_90_F2	CCNATGGAYCARTTYATHGCNTG	23
Hex_90_R2	GTNACCATYTTYTCNGCYTCRAA	23
Hex_91_F1	GARCAYAAYGCNCCNAARTT	20
Hex_91_R1	TARAARTGNSWNCCNGGRTT	20
Hex_91_F2	ATHGCNGAYTGGMGNCARAARGA	23
Hex_91_R2	GGRTTNGTRTCRCARTCNGTRTA	23
Hex_92_F1	TGGTAYCAYAAYGGNAARCA	20
Hex_92_R1	GCYTTRCANACRTAYTCNCC	20
Hex_92_F2	AARACNATHAAYGAYTTYGGNTT	23
Hex_92_R2	TCNARNGCNACRTANCCRAAYTC	23
Hex_93_F1	CARAARATGATGGGNTTYGT	20
Hex_93_R1	AANARNGCYTCNGGCATRTA	20
Hex_93_F2	AARATHTTYTGYYTNCAYGTNTA	23
Hex_93_R2	CKYTGDATNGTRTGRTANGCRTA	23
Hex_94_F1	YTNGGNATHCCNGGNGCNGT	20
Hex_94_R1	TCDATNACNGCRTCDATNGG	20
Hex_94_F2	YTNCCNGGNTGGAAYCARATHTT	23
Hex_94_R2	TGNARNGGNGTNCKRAACATYTC	23
Hex_95_F1	AARGARATGGTNATHTTYCC	20
Hex_95_R1	GTYTTRTANACYTGNGGRTA	20
Hex_95_F2	TTYATGMGNAARGGNGCNGAYTG	23
Hex_95_R2	CCYTTNARRTCNGCNCCRCARTA	23
Hex_96_F1	GTNGARTAYGGNAARAAYGA	20
Hex_96_R1	GCYTCRAAYTTRTGRTARTC	20
Hex_96_F2	AAYTAYTGYACNTTYGTNCARTG	23
Hex_96_R2	TCNARNGCCATNGCRTAYTTRTA	23
Hex_97_F1	GGNGGNTTYGCNCAYTTYGA	20
Hex_97_R1	TTNCCRTTNACNGTCCAYTC	20
Hex_97_F2	GAYCAYACNATGAARGTNGARTG	23
Hex_97_R2	TCNARRTGDATRTTYTGNCCYTC	23
Hex_98_F1	GTNATHTTYAAYGGNTGGGC	20
Hex_98_R1	ATYTTYTCRAANARYTGRTT	20
Hex_98_F2	GTNGCNAARCCNAAYATHGGNGA	23
Hex_98_R2	CKYTGYTCNGGRAARTTRTGRTA	23
Hex_99_F1	GAYAARGTNAARAAYYTNAC	20
Hex_99_R1	TTCCANARRTTDATRAACCA	20
Hex_99_F2	CARYTNGCNACNAAYGCNCAYGT	23
Hex_99_R2	ARDATCCANCKRAARTTRTGYTT	23
Hex_100_F1	AAYAARTAYAARYTNCAYGG	20
Hex_100_R1	TTNGGRTGRTTRCANACYTT	20
Hex_100_F2	TGYGAYGAYATGGGNYTNGGNAA	23
Hex_100_R2	CARTARTARTCYTGNGTDATYTT	23
Hex_101_F1	MGNTAYGTNCARGARAARTG	20
Hex_101_R1	SWRTTYTCYTTNCCYTCRTA	20
Hex_101_F2	ATHMGNYTNAARTGYCARTTYCA	23
Hex_101_R2	GGRTAYTCRTCNGTNARRTTRAA	23
Hex_102_F1	GARACNGTNGARATGGCNAC	20
Hex_102_R1	ARYTCCATRTCDATNGCYTT	20
Hex_102_F2	GAYAARGARATGGCNGARGARAA	23
Hex_102_R2	TGNGCYTTNGTYTCNGCRAACAT	23
Hex_103_F1	GCNGTNGCNATHYTNTGYAA	20
Hex_103_R1	CCNGCCATYTCDATNGCCCA	20
Hex_103_F2	CARMGNGCNGCNCCNAARACNCA	23
Hex_103_R2	AAYTTYTCNCKYTGNGTYTTRTT	23
Hex_104_F1	GARGARGCNGAYAARATGTT	20
Hex_104_R1	CANGCYTGDATRCANCCRTT	20
Hex_104_F2	YTNGGNMGNAARGAYAARGCNGA	23
Hex_104_R2	CARTCRAAYTTNCCNACRTACAT	23
Hex_105_F1	AAYGGNTGYAARCARACNCC	20
Hex_105_R1	CARTADATYTGRTCYTCRAA	20
Hex_105_F2	GAYATHATHTAYTGGWSNGAYAT	23
Hex_105_R2	CCRTCRTARTTRCARAARTCDAT	23
Hex_106_F1	ATHACNATGGAYYTNGARTG	20
Hex_106_R1	TANCCYTTNCKNGTRTTNGC	20
Hex_106_F2	ACNTAYGGNGARYTNAARGGNTA	23
Hex_106_R2	SWRAAYTTRTAYTCNGTRTTRTC	23
Hex_107_F1	TGYMGNAAYGTNGARGARTT	20
Hex_107_R1	TTNCCNGGRAACATNGGYTC	20
Hex_107_F2	AAYMGNATHGARGARGGNACNTA	23
Hex_107_R2	ACNARYTCNCCRAADATRCANCC	23
Hex_108_F1	CAYAAYTGGAAYACNYTNTT	20
Hex_108_R1	TAYTCNACRAANGCRAANCC	20
Hex_108_F2	AARACNGTNATHYTNGCNAARAA	23
Hex_108_R2	GTYTTRAANARRTCYTCDATYTC	23
Hex_109_F1	GTNGTNGGNAAYATHMGNTT	20
Hex_109_R1	TTNSWNGGRTTNARNACRTA	20
Hex_109_F2	YTNTAYGTNTTYCCNGGNGGNCA	23
Hex_109_R2	TCNARYTTNCCRTGNCCNACYTT	23
Hex_110_F1	GCNYTNGTNAARTAYTGYGG	20
Hex_110_R1	AANACNGGDATDATRTTRCA	20
Hex_110_F2	GGNAAYACNYTNTGYGAYATHAT	23
Hex_110_R2	GCDATYTCYTTRTGDATCCARTC	23
Hex_111_F1	GGNATHTGYTAYATHGARAC	20
Hex_111_R1	ATYTCYTCRTCCCARTTDAT	20
Hex_111_F2	GAYGGNGARACNAAYYTNAARAT	23
Hex_111_R2	TTRTTRTANARDATRAARAANGT	23
Hex_112_F1	CCNGGNCARAAYGARTGYGA	20
Hex_112_R1	AADATYTCRTCRTCRTTYTC	20
Hex_112_F2	GGNATGACNGGNATHGCNAAYCA	23
Hex_112_R2	GTNGCRAACATDATNGTNGTRTC	23
Hex_113_F1	GAYAARGTNCARYTNGCNAT	20
Hex_113_R1	GGRCARAACCAYTTNCCYTT	20
Hex_113_F2	TAYGARYTNGTNGAYAARCAYAT	23
Hex_113_R2	TGRAACCAYTCDATNGGRCARTC	23
Hex_114_F1	GARTAYTTYGAYYTNMGNTG	20
Hex_114_R1	ARCATRTANGCRTTCCARTA	20
Hex_114_F2	GAYTGYAAYYTNYTNGCNGGNCA	23
Hex_114_R2	TCNACNGTNGTRTCRTTRAAYTT	23
Hex_115_F1	ATGATHAARAARYTNTTYGC	20
Hex_115_R1	CCRTCNGGNGTRTGNACNGG	20
Hex_115_F2	CARAAYAARTGYGTNGTNGARGG	23
Hex_115_R2	CANACRAANCCCCANGCRTCNGG	23
Hex_116_F1	TAYGTNMGNATHCCNAAYAA	20
Hex_116_R1	TCNGGNACRAAYTTNGGRCA	20
Hex_116_F2	AAYGGNGTNCCNGARCARGARAT	23
Hex_116_R2	GTYTTRTTNGTNCKCATRTGNCC	23
Hex_117_F1	ATHMGNTGYCAYGCNYTNGA	20
Hex_117_R1	ARDATYTGCATRTCNGGRAA	20
Hex_117_F2	TAYCARACNGTNATGGGNGCNTG	23
Hex_117_R2	ARCATRTTCATNCCCATNGCRTC	23
Hex_118_F1	ATHGGNGTNGARGGNGGNTT	20
Hex_118_R1	AAYTCYTGNGCRTCYTGYTG	20
Hex_118_F2	GCNACNGGNACNTGGGAYGGNGA	23
Hex_118_R2	TTNCCNSWRAAYTCNGCRTGNCC	23
Hex_119_F1	GGNGGNACNGAYAAYCCNCA	20
Hex_119_R1	SWRTGDATYTTNGCYTCRAA	20
Hex_119_F2	GAYAAYWSNATHTTYATHACNAA	23
Hex_119_R2	TCYTCNCCNCCNACDATRTTRAA	23
Hex_120_F1	AARATHTTYACNGAYCAYAT	20
Hex_120_R1	ATRTTCATNGCNCCNACYTC	20
Hex_120_F2	AARGTNYTNCAYTAYGCNCARGA	23
Hex_120_R2	GTDATYTCRTGRTCYTTNCCRAA	23
Hex_121_F1	TTYGGNATGGGNATHGAYAA	20
Hex_121_R1	TTNACNARDATRTTRAARTC	20
Hex_121_F2	TAYAAYATGCCNAARACNTTYGA	23
Hex_121_R2	CCCCAYTGYTTNGCNGGRAARTT	23
Hex_122_F1	AARGARTGGMGNTGYGAYGG	20
Hex_122_R1	ATRTANGTRTCRCARTAYTT	20
Hex_122_F2	WSNCARTGGYTNTGYGAYGGNGA	23
Hex_122_R2	ATRTTNCCYTTNCCRAAYTTRTT	23
Hex_123_F1	TTYWSNCARTAYCCNCARTA	20
Hex_123_R1	GTRCACATNGGRCANGTCAT	20
Hex_123_F2	GTNATHGAYMGNTGGCCNACNCA	23
Hex_123_R2	GCRTAYTCDATRTCNARYTCRTG	23
Hex_124_F1	ACNCCNGAYGAYGTNTAYAA	20
Hex_124_R1	ATNACRAANCCYTCCATDAT	20
Hex_124_F2	GGNYTNACNCARATHGAYAARTA	23
Hex_124_R2	ATNGTYTTNGGYTTNCCNGCYTG	23
Hex_125_F1	AARCARACNGARCARCAYAT	20
Hex_125_R1	TTNGGDATYTGNCCRAARTT	20
Hex_125_F2	ACNCARGARMGNGGNYTNTGGGG	23
Hex_125_R2	ATRTCNACRTTNCCYTCRTARAA	23
Hex_126_F1	ATGGAYGGNAAYACNTTYTG	20
Hex_126_R1	ATNGTRTTNCCRTCYTCCAT	20
Hex_126_F2	GARCAYAARGTNTTYTTYACNGA	23
Hex_126_R2	ARRCANGGCCANGCRTANGTCAT	23
Hex_127_F1	GTNGAYGARATGTAYGCNGA	20
Hex_127_R1	GCNARYTCNGTRTTRTCCAT	20
Hex_127_F2	GGNAARCAYATHATHCCNCARTT	23
Hex_127_R2	TGRTCRAACATNGCYTTYTGRTT	23
Hex_128_F1	TTYGCNGGNTGGTAYTGGAC	20
Hex_128_R1	TCRTTNCKYTCNARRTCYTC	20
Hex_128_F2	TAYCAYYTNGGNACNGTNGCNTT	23
Hex_128_R2	ARRAANARNGTRTCNACNGCCAT	23
Hex_129_F1	GCNGAYAAYGAYGGNATHCC	20
Hex_129_R1	TANGCNARCCARCARTTRTC	20
Hex_129_F2	CCNYTNGTNGCNAAYCCNGAYCA	23
Hex_129_R2	TTNGGDATNCCRTCRTTRTCNGC	23
Hex_130_F1	TGGGAYGARACNCCNGGNGC	20
Hex_130_R1	TGNGTNCKDATNCCYTTCCA	20
Hex_130_F2	TAYMGNTGGGARAARGARATHGA	23
Hex_130_R2	GTNCKNACYTTYTGYTGYTCRTC	23
Hex_131_F1	CCNGARTTYTAYGARGAYGA	20
Hex_131_R1	TGYTTNGTDATCATYTGCAT	20
Hex_131_F2	GARATGGCNGCNAAYAAYAARGA	23
Hex_131_R2	AADATNACRTGCATNCCRTTRAA	23
Hex_132_F1	YTNGAYTGGATHATGGARCA	20
Hex_132_R1	TGRAARTANACDATYTTNGG	20
Hex_132_F2	ATHGARGARGTNGGNGARAARAT	23
Hex_132_R2	TCNCCYTCYTCRTARAARAANAC	23
Hex_133_F1	GARYTNAARATGAARGGNTA	20
Hex_133_R1	CCRAARTCYTTCATDATDAT	20
Hex_133_F2	MGNCAYAARTTYGTNTAYCCNGA	23
Hex_133_R2	TTRTCNCCYTGRAACCAYTCNAC	23
Hex_134_F1	YTNGCNYTNCARAAYGTNCA	20
Hex_134_R1	TCDATNGCNCKRAAYTGCCA	20
Hex_134_F2	MGNGGNTAYATGACNAARTAYGA	23
Hex_134_R2	TTRTANARRAANGGNCKRTGRTC	23
Hex_135_F1	GCNGAYYTNCARACNCCNGT	20
Hex_135_R1	TANARNARCCAYTTNCCYTG	20
Hex_135_F2	AAYGAYTAYCCNATHYTNAAYCA	23
Hex_135_R2	CCRTTYTCNACYTGRAANGGCCA	23
Hex_136_F1	AAYTAYGGNATHTGGGTNTG	20
Hex_136_R1	AANGCNSWNGCYTTNCCNCC	20
Hex_136_F2	MGNGTNATHGAYGGNGGNGARCC	23
Hex_136_R2	GCNARRAARTGNGGNGGYTCYTT	23
Hex_137_F1	ATGGTNATHGAYGGNTTYAA	20
Hex_137_R1	ATYTCNGGNGGYTTCATRTT	20
Hex_137_F2	MGNACNGARATHAAYGGNTTYGA	23
Hex_137_R2	TGCATDATNARRAARTGNGGRTT	23
Hex_138_F1	ACNYTNTGGCARAARAARCA	20
Hex_138_R1	ARNGTCATNARRTCRTCRTG	20
Hex_138_F2	AAYATGATHTTYGCNACNATHAA	23
Hex_138_R2	GCYTTNCKNARRTTRTCCATRTC	23
Hex_139_F1	CARAARATHCCNGCNACNTA	20
Hex_139_R1	ATYTCNGGNGCCATRAANCC	20
Hex_139_F2	GARATHAAYCCNTTYGTNAARAA	23
Hex_139_R2	TTRCANGCRTAYTGCATNGGRTC	23
Hex_140_F1	GARCARGCNGAYTGGAARAT	20
Hex_140_R1	CKNGCRTCRAACATNCCYTC	20
Hex_140_F2	CARGTNCAYATHAAYGARAAYTT	23
Hex_140_R2	GGCATNCCNARNGCDATYTGYTC	23
Hex_141_F1	WSNATHCAYGTNTAYGTNTG	20
Hex_141_R1	GTDATYTTNSWYTGDATYTC	20
Hex_141_F2	GGNYTNACNAARTGYATHTGGCA	23
Hex_141_R2	TCNCCNGTNARYTCNCCYTCYTT	23
Hex_142_F1	TTYGARAAYTTYYTNGCNAA	20
Hex_142_R1	ATRTGCATNGTYTCRTANAC	20
Hex_142_F2	TGGACNGCNGARAARMGNTTYGG	23
Hex_142_R2	CCNGCRAANGCNGCRTCNCCRTG	23
Hex_143_F1	ATHGTNTTYYTNGTNGAYAC	20
Hex_143_R1	GTNACYTCRCACATNGCRTC	20
Hex_143_F2	GAYGTNGCNAARGARGCNGTNGA	23
Hex_143_R2	CKYTGRTCCCANCKRAANGGYTC	23
Hex_144_F1	GAYMGNAARGARGGNMGNTA	20
Hex_144_R1	GGYTCDATNCCRCARAARTC	20
Hex_144_F2	GGNCCNYTNGARTGYAAYGGNGA	23
Hex_144_R2	TTNARNGGDATDATYTCRTCRAA	23
Hex_145_F1	GTNGCNCCNGTNGARCAYAT	20
Hex_145_R1	CARAANCCNGCNARRTARTT	20
Hex_145_F2	YTNCCNTTYCCNGGNATGGAYAA	23
Hex_145_R2	CKRTGNCKRCARTTNGGNCCRTG	23
Hex_146_F1	WSNGGNTAYCAYTAYAAYGC	20
Hex_146_R1	ATYTCYTGDATYTTYTCNAC	20
Hex_146_F2	GCNTGYGARGGNTGYAARGGNTT	23
Hex_146_R2	ARNGCRTAYTCNGCRTTRTCNAC	23
Hex_147_F1	GTNACNCCNATHTAYATHAA	20
Hex_147_R1	TTRTTNCKYTGRTANGTRTC	20
Hex_147_F2	ATHGARAAYGGNCARYTNAARCC	23
Hex_147_R2	TCNARNGTNGCRTGNCKYTTYTC	23
Hex_148_F1	TTYGARMGNAARGAYGTNTG	20
Hex_148_R1	AARTGRTANGCYTCNGCNCC	20
Hex_148_F2	TTYMGNAAYYTNGAYCCNGARGA	23
Hex_148_R2	TTNCKRAANARYTCDATNGCYTG	23
Hex_149_F1	ATHACNACNYTNGARGARGG	20
Hex_149_R1	TGNCCRTCYTTRAACCAYTC	20
Hex_149_F2	CAYTTYGARGCNCARATHGARCC	23
Hex_149_R2	TGNGTRAANACNGGYTTYTGRAA	23
Hex_150_F1	TGGAAYGAYAARGTNCAYGG	20
Hex_150_R1	CCNARNARRTGDATYTCRTC	20
Hex_150_F2	TTYGARCCNYTNCCNACNCARTA	23
Hex_150_R2	SWNACNCCRTCCCAYTTYTCNGG	23
Hex_151_F1	TGGTGYATHTTYGGNGGNAC	20
Hex_151_R1	TGRAACCAYTTNACDATNGG	20
Hex_151_F2	ACNAAYTAYGAYAAYTAYGGNAA	23
Hex_151_R2	TTNGGNGCNCCRAANGTYTCRCA	23
Hex_152_F1	TAYGARGGNCARTTYTGYGA	20
Hex_152_R1	TGNGCYTGRTTNGCYTCYTT	20
Hex_152_F2	AAYACNGAYGGNCAYAAYTGYGA	23
Hex_152_R2	TTYTCRAARTCYTTNARNGTYTC	23
Hex_153_F1	GARATHWSNAAYTTYGARTA	20
Hex_153_R1	CCRAADATNARRTCDATCCA	20
Hex_153_F2	CARTAYCCNGTNTTYCCNTGGAT	23
Hex_153_R2	GGDATNARYTCYTTNACRTCRTT	23
Hex_154_F1	AAYATHACNTTYAAYAARGA	20
Hex_154_R1	ATCATRCAYTGRAANGGRTT	20
Hex_154_F2	GCNAARATHCAYACNGAYCCNAA	23
Hex_154_R2	GGDATNCCYTCRTCRTTRAANGT	23
Hex_155_F1	TTYACNCARYTNGAYGARTT	20
Hex_155_R1	TTCATNARDATRTTRAANGC	20
Hex_155_F2	YTNTGYGTNAARGARGCNAARAT	23
Hex_155_R2	GGYTGNARYTCRAARCARTTYTT	23
Hex_156_F1	WSNGAYCCNTGYCAYGAYGA	20
Hex_156_R1	TTRCANGGRCAYTGNCCRTT	20
Hex_156_F2	TGYGTNCCNGAYTTYGTNAAYGC	23
Hex_156_R2	CCYTCYTTRCARTARTGRCARTG	23
Hex_157_F1	YTNAAYCARATHMGNAARAA	20
Hex_157_R1	TGNGCRTCYTTRTADATYTG	20
Hex_157_F2	TTYGARAAYTGYAARACNTAYAA	23
Hex_157_R2	TCNGGYTCRTTRTAYTTRCANGC	23
Hex_158_F1	AARATHGGNACNCAYAAYGG	20
Hex_158_R1	TGNGTNGGDATNCCRTTRTC	20
Hex_158_F2	CAYGCNGAYGARGTNACNGCNTG	23
Hex_158_R2	GCRTCDATYTCYTCDATRAAYTT	23
Hex_159_F1	GARTTYGTNATHCARAAYCA	20
Hex_159_R1	TTYTTNACYTTYTGRAARTA	20
Hex_159_F2	TTYGTNYTNGGNYTNATGTTYCA	23
Hex_159_R2	TCNGGRAANACRTGNARCCARTA	23
Hex_160_F1	TTYGTNACNYTNATHGTNAT	20
Hex_160_R1	ACNARRAADATYTCYTTRAA	20
Hex_160_F2	TTYGTNGCNGTNATHYTNGAYAA	23
Hex_160_R2	CKCATRTGNGGNACNARDATRAA	23
Hex_161_F1	CAYGCNGTNATHACNAAYGT	20
Hex_161_R1	TARTTNARNGCNACCATYTG	20
Hex_161_F2	GGNMGNMGNCARYTNTGGTTYCC	23
Hex_161_R2	CACATNGGNACNGGRTTRTARTT	23
Hex_162_F1	TTYGTNTAYGTNACNATHAT	20
Hex_162_R1	CARAARTGCATRTANCCRCA	20
Hex_162_F2	GGNAARTTYACNTGYACNGARCA	23
Hex_162_R2	GTDATNACYTCRTCNGTYTCCCA	23
Hex_163_F1	TGYTTYMGNCAYTTYAARTA	20
Hex_163_R1	TTRTTYTTNGTRCACATRTC	20
Hex_163_F2	ATHGCNGAYYTNTAYGCNGARGT	23
Hex_163_R2	TCNACRAARTTYTTNARRCANGG	23
Hex_164_F1	AARCAYATHGARGARTAYCA	20
Hex_164_R1	TANARYTTNGCRAARTCYTC	20
Hex_164_F2	ACNAAYGTNAARCARATHTAYGA	23
Hex_164_R2	TTNCCRTCCATYTCNGTDATYTC	23
Hex_165_F1	GTNACNAAYATGAAYGARCA	20
Hex_165_R1	TTYTGYTGNGCYTCYTTRCA	20
Hex_165_F2	TTYYTNATHAAYGTNAARCARGA	23
Hex_165_R2	TTYTCNGCYTGDATYTTNGTCAT	23
Hex_166_F1	ATGYTNATHAARYTNTGGAA	20
Hex_166_R1	ACNCKYTCNARNCCRTARTT	20
Hex_166_F2	GTNTTYGARGGNCAYACNCAYTA	23
Hex_166_R2	CKRTANGTRTTNGCRTGCCADAT	23
Hex_167_F1	TTYATHACNCCNGARAARCC	20
Hex_167_R1	GGDATYTTNGTNACRTCNAC	20
Hex_167_F2	ATHATGAARMGNGCNGGNGAYAC	23
Hex_167_R2	CCNCCRTTRAANCCYTCRTCCCA	23
Hex_168_F1	CAYYTNGAYACNAARGGNTT	20
Hex_168_R1	TCNGTRTGNARNSWYTTRTC	20
Hex_168_F2	ATGAARMGNYTNTGGGTNCAYGA	23
Hex_168_R2	TTRAANARRTTNGGNACYTCNCC	23
Hex_169_F1	AARGGNAAYGARCARGCNTT	20
Hex_169_R1	AARTTNACYTTNGGYTCYTC	20
Hex_169_F2	ATHAARGARGTNTTYCCNGARGA	23
Hex_169_R2	ATYTCNGCNCCRTCYTTRAACCA	23
Hex_170_F1	ATHGARWSNYTNGTNCARAA	20
Hex_170_R1	CCYTGDATRAANACYTGCCA	20
Hex_170_F2	GGNGTNGTNATHCAYTTYGARAA	23
Hex_170_R2	GGYTCNARYTCRTAYTTRTCRAA	23
Hex_171_F1	TTYCARGGNAARTAYGGNGA	20
Hex_171_R1	AARTGNCKNACNACRTARTC	20
Hex_171_F2	GGNTTYTGYGTNGARMGNCAYGA	23
Hex_171_R2	ATNGGNGGRTGRTCNCCNGCRTC	23
Hex_172_F1	GAYWSNYTNATGTGYCCNCC	20
Hex_172_R1	TCRTTRAANGCYTCRCANGT	20
Hex_172_F2	GTNAARGGNGAYCCNGAYCCNCA	23
Hex_172_R2	TANGTNCCNGCRTCYTCNGGRAA	23
Hex_173_F1	CCNTTYTGGATGATHAAYAA	20
Hex_173_R1	ARYTCDATRAANGGYTTNGG	20
Hex_173_F2	AARATHATHACNTTYACNCCNTA	23
Hex_173_R2	TTNGCRTGDATYTGNCKYTGRTG	23
Hex_174_F1	AAYATHATHTTYGGNGARTT	20
Hex_174_R1	TTYTTDATCATRTGYTTRTC	20
Hex_174_F2	CCNAARACNGTNAARACNAAYTA	23
Hex_174_R2	TTRAAYTGCCANGCYTGNCCCAT	23
Hex_175_F1	GCNTGYGGNACNCAYGCNTT	20
Hex_175_R1	TGDATYTCRTTRAARTARAA	20
Hex_175_F2	GAYGGNMGNGGNAARTGYCCNTA	23
Hex_175_R2	GCYTTNCCRCARTTCATRTAYTC	23
Hex_176_F1	AARACNCAYCARAAYGARAT	20
Hex_176_R1	AARCADATRTTRTAYTCYTG	20
Hex_176_F2	GAYGARGCNTGGCCNTAYGAYTG	23
Hex_176_R2	GTRTCRTARAANCCYTTYTTNGG	23
Hex_177_F1	GTNTGYTTYGGNCARTGYCA	20
Hex_177_R1	GCNGGRTGNGGNARNGGNCC	20
Hex_177_F2	CARAAYTGYGGNGGNMGNAAYGC	23
Hex_177_R2	CKNCKRTANGCCATNARCCARCA	23
Hex_178_F1	GARGCNYTNATGCCNTTYCA	20
Hex_178_R1	ATNCKRTGNGCNCKRTCYTC	20
Hex_178_F2	GCNGAYGAYATGGGNYTNGGNAA	23
Hex_178_R2	TGNGTNARNACNCCNGGRTTCCA	23
Hex_179_F1	GTNTTYAARCCNGCNGARTG	20
Hex_179_R1	SWRCANACNARYTTRAAYTG	20
Hex_179_F2	TGYGAYAAYAARTGGCAYCAYTA	23
Hex_179_R2	CKRTTNARRTARTANGCNGGYTT	23
Hex_180_F1	GARYTNMGNCCNGCNGCNAT	20
Hex_180_R1	AAYTCRTCYTCYTTRTARTG	20
Hex_180_F2	YTNGGNAARAARTAYAARATHTT	23
Hex_180_R2	CCYTTRTCRCARTGYTCCATRAA	23
Hex_181_F1	TAYATGCARYTNAARTTYGA	20
Hex_181_R1	ARRTANGTRTANARRAARTG	20
Hex_181_F2	CCNMGNAARAARTTYCAYATGAT	23
Hex_181_R2	TGNCKNGTNCKRAAYTCNGGRTC	23
Hex_182_F1	GAYGTNTGGGAYTAYATHTT	20
Hex_182_R1	AANGGCATNACYTTYTTCAT	20
Hex_182_F2	GGNAARGAYYTNGTNCCNAAYCA	23
Hex_182_R2	TGCCANGTNGGRTANGTYTTNGC	23
Hex_183_F1	TTYCCNGCNGTNTAYCARGG	20
Hex_183_R1	GTNGCNCCNACRAARCAYTC	20
Hex_183_F2	ATHCCNGTNTGGGGNTAYTGYTA	23
Hex_183_R2	GTRTARAACATDATYTCNGGRTT	23
Hex_184_F1	ACNATHACNGAYGTNAAYGA	20
Hex_184_R1	TCCATDATNARRTCNCCNAC	20
Hex_184_F2	TAYMGNGCNACNATHGTNGAYAA	23
Hex_184_R2	CKRTCNARYTTYTGYTTNGTRTA	23
Hex_185_F1	GTNTGGCCNCAYMGNTGGGA	20
Hex_185_R1	TTRTANARYTGRTTRTCNGT	20
Hex_185_F2	GAYAARAAYCCNGAYWSNTTYTT	23
Hex_185_R2	TTNGGRTANARYTCNGGRTANAC	23
Hex_186_F1	GCNTGYYTNGTNCAYACNGA	20
Hex_186_R1	ARNGGNACRTGNCKRTANCC	20
Hex_186_F2	TAYCCNGCNGCNATGMGNATHGA	23
Hex_186_R2	AANGTYTCRTCCCADATNGGRTT	23
Hex_187_F1	GAYGAYCARTGYGTNCCNTG	20
Hex_187_R1	TARAARTTNGGCATNCCCCA	20
Hex_187_F2	AARTGYCCNGTNGGNCARTTYAA	23
Hex_187_R2	GCNCCRTARTARAARTTNACYTG	23
Hex_188_F1	ACNGAYGTNATGGAYGARGA	20
Hex_188_R1	ATNCKRTTNGTNGGRAAYTT	20
Hex_188_F2	GCNATHCARTGGYTNAARAAYGA	23
Hex_188_R2	CCYTCCATNGTRCAYTCYTTRTA	23
Hex_189_F1	ATGMGNGAYTTYAARCARTG	20
Hex_189_R1	ATRTCRTCNCCNCKCATYTC	20
Hex_189_F2	GARMGNGARCARATHATHTTYAA	23
Hex_189_R2	GGRTCNSWYTCNCCDATYTTRTT	23
Hex_190_F1	ATGCCNTTYGGNTTYTGGTA	20
Hex_190_R1	ATNARNCKDATRCAYTCNCC	20
Hex_190_F2	CARGAYGAYATHATHGCNTGYGA	23
Hex_190_R2	GTRCARTCNCKNSWDATRTCYTT	23
Hex_191_F1	GARACNAARGARTTYTAYGA	20
Hex_191_R1	ACYTCNGTNGCRTARTGNGG	20
Hex_191_F2	TAYGARACNAARCARYTNTAYAA	23
Hex_191_R2	TTYTCNCCRTGRTCRTTRTCDAT	23
Hex_192_F1	AAYGARATHACNTAYYTNTA	20
Hex_192_R1	ATNGGYTCYTTNACYTCNAC	20
Hex_192_F2	ATHWSNGARACNGCNTTYCARAA	23
Hex_192_R2	TTRTTNARRTARTTRAARTCNCC	23
Hex_193_F1	CCNGGNTGGCAYATHGARTG	20
Hex_193_R1	TTYTTYTCYTGNGCYTGRTA	20
Hex_193_F2	AARTTYCCNCAYCAYGAYAAYGA	23
Hex_193_R2	TGNGCYTTNGGDATYTCYTCNCC	23
Hex_194_F1	YTNCCNAARTGYMGNGARTG	20
Hex_194_R1	GCRTCNCCNGCDATDATYTG	20
Hex_194_F2	ACNGTNGCNGGNTTYTGYGAYCC	23
Hex_194_R2	GTNCKRTARCARTCCATRCANAC	23
Hex_195_F1	GTNAARGCNGARGAYCARAA	20
Hex_195_R1	TCRTTNACRTCNGTDATYTC	20
Hex_195_F2	AARMGNCCNCCNCARTTYTAYAT	23
Hex_195_R2	CCYTCNCKRTCRAANACYTTRTT	23
Hex_196_F1	ACNGCNTGYATHGAYTGYAC	20
Hex_196_R1	GGRTTYTTYTCYTGYTCRTA	20
Hex_196_F2	TTYCCNYTNTGYACNATHGCNCA	23
Hex_196_R2	TADATNCCRTCNGCRTCRTTRAA	23
Hex_197_F1	ACNMGNCAYCAYGTNGARTA	20
Hex_197_R1	ATRTARTTYTCYTGRTCYTT	20
Hex_197_F2	GAYAAYGTNATHAAYTAYCAYTT	23
Hex_197_R2	TTRTTNGTRTTNCCDATYTCRAA	23
Hex_198_F1	GGNGGNAAYATHATGACNGG	20
Hex_198_R1	TGNGTYTCNGTNGGRTTYTG	20
Hex_198_F2	TTYTTYACNGGNTAYMGNAARAA	23
Hex_198_R2	GTYTCNARRTARAARTGYTCYTG	23
Hex_199_F1	GARTTYGARGARATGACNAA	20
Hex_199_R1	TTYTTNCKNACRCARTGRTG	20
Hex_199_F2	AARCARAARAAYAAYCCNAARTT	23
Hex_199_R2	ARNACRTCRTTCATNARRTADAT	23
Hex_200_F1	AARATGGARMGNGGNTGYCA	20
Hex_200_R1	ACYTCNGTNCCRAARAARTG	20
Hex_200_F2	AAYMGNGCNTTYTAYACNAARTG	23
Hex_200_R2	ATNGTRCARTGYTCYTGRTCNGG	23
Hex_201_F1	TGYAAYCARGTNACNGAYGA	20
Hex_201_R1	TGRTCRTTNGCCATYTTNAC	20
Hex_201_F2	MGNATGATGGAYYTNTGYGCNGA	23
Hex_201_R2	ACYTCYTGNCCCATRTCRTTNGC	23
Hex_202_F1	CARCCNGAYGTNYTNTAYCC	20
Hex_202_R1	ACNGGNGCNCKRCARTACAT	20
Hex_202_F2	AAYMGNTTYGARMGNAARAARAA	23
Hex_202_R2	ARNGGNACDATNCCRAARTGYTC	23
Hex_203_F1	AARYTNCCNCAYAARAAYGG	20
Hex_203_R1	ARRTCNGGRTTRAAYTGYTT	20
Hex_203_F2	GGNAAYCCNYTNGGNAARGAYTT	23
Hex_203_R2	AAYTGYTCNCCNGCNCCRTADAT	23
Hex_204_F1	GCNATHGGNAAYGAYGGNCC	20
Hex_204_R1	CANARNCKNGTRTTYTCRTC	20
Hex_204_F2	AAYCCNGCNGAYCARATGGAYGT	23
Hex_204_R2	ATNACNSWNGTRTTRTACCARTC	23
Hex_205_F1	GCNGGNMGNACNCCNAAYGA	20
Hex_205_R1	TTYTCNARDATNGTNACRAA	20
Hex_205_F2	ATGCARTAYCCNGTNTTYCCNTG	23
Hex_205_R2	TCNCKDATRTGNGTNARRTCCCA	23
Hex_206_F1	GARTTYCCNTGYACNGGNGA	20
Hex_206_R1	TCYTTRTANCCNARYTTNGT	20
Hex_206_F2	CCNGAYCARTAYGARATHGGNGA	23
Hex_206_R2	TTNGCRTANGGNCCNGTRAARTG	23
Hex_207_F1	YTNTTYMGNATGATGTTYGC	20
Hex_207_R1	GCRAACCACATYTGCCARTC	20
Hex_207_F2	GTNATHGARATHCCNATGACNTT	23
Hex_207_R2	GGNCKNCCNCCNACNCCNGTCAT	23
Hex_208_F1	GARCARGGNATHAARAAYCC	20
Hex_208_R1	TTNCCYTCNCCNACYTGRAA	20
Hex_208_F2	GCNAARGCNYTNTGGGARAARTG	23
Hex_208_R2	ACYTTRAAYTTYTGNCKRCANGT	23
Hex_209_F1	GAYGCNCARGCNTTYGGNTG	20
Hex_209_R1	CCRTAYTCNARNGGNGTRAA	20
Hex_209_F2	AAYGARTAYGCNACNTTYGTNGA	23
Hex_209_R2	ACRTCNCCDATNGCRTADATRTT	23
Hex_210_F1	GAYGGNMGNCCNATHTAYGA	20
Hex_210_R1	SWNGTNGGNCCRTANCCYTT	20
Hex_210_F2	MGNCCNAAYACNGARTAYGARTT	23
Hex_210_R2	GCNSWDATYTTRAARAARTAYTT	23
Hex_211_F1	TGGACNAARATHGARGTNTG	20
Hex_211_R1	CANGCCCARTGDATRTCNGT	20
Hex_211_F2	YTNGARGAYCCNGAYTAYAARCC	23
Hex_211_R2	GCNGGRTGNGTRTCYTGRTTRTA	23
Hex_212_F1	GARATHGGNMGNGTNTAYGT	20
Hex_212_R1	ATRTCRTCCATRCANCCYTT	20
Hex_212_F2	TGGGAYATHGCNGAYAARACNTT	23
Hex_212_R2	GCRTANACNCCYTCYTGYTTRTC	23
Hex_213_F1	AAYGAYAAYCCNCCNATGTT	20
Hex_213_R1	CCRTTRTCYTTNGCYTCDAT	20
Hex_213_F2	ATHTAYACNYTNGARACNGGNAA	23
Hex_213_R2	TTNCCYTGNGTNGTDATCCANCC	23
Hex_214_F1	TTYCARGAYGARTTYCCNGG	20
Hex_214_R1	TCRTTNACRTCDATNGTRCA	20
Hex_214_F2	WSNGAYCARGAYCCNTAYGAYGT	23
Hex_214_R2	GGRTTRCARTAYTTNCCRTARTG	23
Hex_215_F1	GTNATHCCNCCNAAYGARGC	20
Hex_215_R1	ARYTTNACRTCNGGYTCNCC	20
Hex_215_F2	TGYTAYCARCARAARGAYAARAA	23
Hex_215_R2	GGNACNCCRTTCCAYTTNGTRTT	23
Hex_216_F1	GGNTTYTAYGAYAAYATHAT	20
Hex_216_R1	SWRAARAANGCYTTYTCRTA	20
Hex_216_F2	CCNGARTAYTTYMGNGTNGCNTT	23
Hex_216_R2	CCNCCCATNACNGCNGCRTCDAT	23
Hex_217_F1	ATHATGMGNCARAAYACNGA	20
Hex_217_R1	TTNARCATNGCRCANGGRTT	20
Hex_217_F2	GARTAYGCNATGYTNGARCAYGA	23
Hex_217_R2	GTNCCNGGYTCRAANACNGCRTA	23
Hex_218_F1	ATHTTYGARAAYGGNAARAA	20
Hex_218_R1	CANGGDATNARNGGYTCYTT	20
Hex_218_F2	YTNYTNTTYTTYAARGAYGCNAA	23
Hex_218_R2	SWNCCRAANACNGGYTCRTTYTT	23
Hex_219_F1	AARGGNGCNACNYTNATHAA	20
Hex_219_R1	ATRTCYTGYTCRAARTCRTA	20
Hex_219_F2	MGNYTNACNTAYCAYGTNTAYGC	23
Hex_219_R2	AARTGYTGRTCNACCCARTGYTT	23
Hex_220_F1	CCNATGGGNACNAAYGCNAT	20
Hex_220_R1	TGRTARTGDATNACNCCRAA	20
Hex_220_F2	GARGAYGCNATGATHATHAAYAA	23
Hex_220_R2	GTYTCNGTNCCRAARTARTTRTA	23
Hex_221_F1	TTYGAYATHGARTGYGCNGG	20
Hex_221_R1	GCRTCYTTNARRCARTANAC	20
Hex_221_F2	CCNGTNATHCARATHGCNAAYAT	23
Hex_221_R2	TGRTGNACRTCYTCYTTYTGYTC	23
Hex_222_F1	GCNATHTAYGGNGAYCCNAC	20
Hex_222_R1	CADATNCCRCAYTGRTCYTC	20
Hex_222_F2	GTNATHACNMGNATGATHTTYTA	23
Hex_222_R2	ARDATYTTRTCRCANCCNACYTC	23
Hex_223_F1	CCNGTNTAYYTNTAYGAYCA	20
Hex_223_R1	ACRTCDATCCANCCRTTRTG	20
Hex_223_F2	ATGGTNGCNAARCARTGGTAYGA	23
Hex_223_R2	CCRTCYTGRTCNCCCCAYTTCCA	23
Hex_224_F1	GTNATGAARAAYCARGARTT	20
Hex_224_R1	TCRTGNCCNCCNACNGCRTA	20
Hex_224_F2	ATHTTYCARGGNTTYATGGAYTG	23
Hex_224_R2	CCNACNGCRTANARYTTRTCRTT	23
Hex_225_F1	GTNACNMGNTTYGTNGAYAA	20
Hex_225_R1	CCNCKDATNGTNSWRTAYTT	20
Hex_225_F2	YTNCCNCCNATHCARAARCCNAA	23
Hex_225_R2	TCNGTNGTNACYTCRTCRTCRAA	23
Hex_226_F1	GCNGCNGTNACNCARTTYGA	20
Hex_226_R1	TANGTNACNARNCCCCARTT	20
Hex_226_F2	GCNTTYCCNTGYTGGGAYGARCC	23
Hex_226_R2	TCCATNGCNCCNGCNSWRAARTC	23
Hex_227_F1	WSNACNTAYAARGARYTNTG	20
Hex_227_R1	GTYTTCATNARRTGNCCDAT	20
Hex_227_F2	CCNGAYYTNGTNTAYAARTTYAT	23
Hex_227_R2	CCNGCNSWYTTNGTDATYTTCAT	23
Hex_228_F1	ATGAARYTNAARGARGCNAA	20
Hex_228_R1	GTNARNARYTGYTGYTTYTC	20
Hex_228_F2	GCNGTNAARGAYYTNGAYTTYTG	23
Hex_228_R2	ARNGTYTGNCCNGCRTCYTGNAC	23
Hex_229_F1	AAYCARYTNACNTGYAARCC	20
Hex_229_R1	ATRTCNGTRCARTAYTCCAT	20
Hex_229_F2	ACNMGNGTNYTNAARAAYATGCA	23
Hex_229_R2	ACNCKRTCNCKCATNSWRAARTA	23
Hex_230_F1	GARGGNYTNGAYTTYGGNTT	20
Hex_230_R1	GCNGCRAANCCRAARTCRTA	20
Hex_230_F2	YTNGTNGTNAARGCNAARGARAC	23
Hex_230_R2	CKRCAYTCCATRTGDATRTTYTG	23
Hex_231_F1	GARYTNGTNGCNTGGGGNGA	20
Hex_231_R1	TTRTCCATYTGRTCNACRTA	20
Hex_231_F2	GGNATHMGNYTNGAYAAYTGYCA	23
Hex_231_R2	ATRTGRTGNGGNACNARYTCRTC	23
Hex_232_F1	YTNTGGGAYYTNGCNGCNGG	20
Hex_232_R1	ARDATYTCNGGYTTCCARTT	20
Hex_232_F2	ATGGCNACNYTNACNAAYCAYAA	23
Hex_232_R2	SWNGCNSWRTCRTCYTCYTTRTA	23
Hex_233_F1	CCNAAYACNATGTAYGAYTT	20
Hex_233_R1	ATRTGNCCDATRTTYTGNGT	20
Hex_233_F2	AARYTNGARGGNACNCARGARAA	23
Hex_233_R2	GCRTCNACYTCRTCNARDATRTA	23
Hex_234_F1	AAYCAYGGNGCNGAYATHGA	20
Hex_234_R1	TGNCCYTTRTCNGCNGCDAT	20
Hex_234_F2	CARWSNGARMGNACNAARGAYAC	23
Hex_234_R2	GTYTTNGCNCKRTGYTCNACRTT	23
Hex_235_F1	AARWSNCCNYTNATGACNCC	20
Hex_235_R1	GGRTTNGCNARRTCYTTNCC	20
Hex_235_F2	MGNAARGARTTYAAYYTNTAYGC	23
Hex_235_R2	ATRTCNCCRTANARRTTNGGCAT	23
Hex_236_F1	ATHATHGTNATGTTYACNGC	20
Hex_236_R1	ARCATNACRAARTANGTYTC	20
Hex_236_F2	ATHTGYAARCARGCNWSNGAYGA	23
Hex_236_R2	CCNCKDATRTGRTTCCACATYTG	23
Hex_237_F1	GAYATHATHWSNATGYTNGT	20
Hex_237_R1	CCNACDATRTARTTCCARAA	20
Hex_237_F2	TAYGGNWSNAARAAYACNTTYGT	23
Hex_237_R2	CARCANARNGTNCKRTTNCCYTT	23
Hex_238_F1	GGNGCNGGNAARGCNTAYTT	20
Hex_238_R1	ACYTGNCCYTTRTARTTNGT	20
Hex_238_F2	GCNCAYACNTGYACNGGNGAYGC	23
Hex_238_R2	GGNACNCCNCCCATRTTRTARTG	23
Hex_239_F1	GARATGMGNAAYAARCARGT	20
Hex_239_R1	ATCCANGTYTGNACRTTYTC	20
Hex_239_F2	AAYCARTTYTGGTAYAARTAYAC	23
Hex_239_R2	TGDATYTCNARRTCDATRTANCC	23
Hex_240_F1	GAYCCNGCNTTYAARMGNTA	20
Hex_240_R1	TCDATNARYTCNGGRTGRTT	20
Hex_240_F2	TTYAARATHGTNAAYGAYGARCA	23
Hex_240_R2	TGCATNGTRTAYTGNACRCAYTT	23
Hex_241_F1	TAYACNCAYAARGAYTTYTG	20
Hex_241_R1	TGRTARCANGGNGTNCCRTC	20
Hex_241_F2	TGYACNCCNGARTAYTTYAARAA	23
Hex_241_R2	TCNSWNGGYTTNACNGCRTTRCA	23
Hex_242_F1	CARCAYACNTTYGTNGARAC	20
Hex_242_R1	TCRTAYTTYTCNGCDATRAA	20
Hex_242_F2	TAYTGYMGNAAYATGGAYGARGC	23
Hex_242_R2	GCRTCDATNACNGGRTGYTGCCA	23
Hex_243_F1	GTNATHGCNTGYTTYMGNCA	20
Hex_243_R1	AANCCNCCNACNGCRTCCCA	20
Hex_243_F2	GGNCARGARGTNATHATHGAYCA	23
Hex_243_R2	ACRCANGGNCCYTGDATDATYTC	23
Hex_244_F1	CAYATHGAYAAYGGNTTYAT	20
Hex_244_R1	GGYTTRTTNGTDATRTCRTA	20
Hex_244_F2	MGNAARATHATHGGNGAYACNTT	23
Hex_244_R2	GCRAAYTCNCCNGTCATRAARTC	23
Hex_245_F1	GGNACNAAYATHATHACNTG	20
Hex_245_R1	ACDATYTTRCAYTCNGGYTG	20
Hex_245_F2	GGNATGGARCCNGTNYTNGARTG	23
Hex_245_R2	GCYTCRTCYTTRCANCCRAARAA	23
Hex_246_F1	GARGGNATHGCNTAYGAYTG	20
Hex_246_R1	TCRTCNGTNCCRTCNCCRCA	20
Hex_246_F2	CAYAARAARATHTAYTGGACNGA	23
Hex_246_R2	TTDATRCANCKNCCRTTNCCRCA	23
Hex_247_F1	CARYTNYTNGTNTGGGARTG	20
Hex_247_R1	GCRAAYTCNCKNCCNGTNGG	20
Hex_247_F2	TAYGTNYTNAARCARCARGGNCA	23
Hex_247_R2	TTYTGNGTDATYTCRAAYTTYTT	23
Hex_248_F1	CCNCARCCNGCNAAYGTNAA	20
Hex_248_R1	TCRCANACNGGRCAYTGCCA	20
Hex_248_F2	AARYTNCCNTTYTAYGAYATHCA	23
Hex_248_R2	GTNGGYTTNCKYTCRTTCATYTG	23
Hex_249_F1	GAYGAYTAYTGGWSNCCNGG	20
Hex_249_R1	ATRTTRTCYTCNARRTCYTT	20
Hex_249_F2	AARATGATGGGNGAYATHAARTT	23
Hex_249_R2	GTCATNGCNGCRAAYTCRTCRTT	23
Hex_250_F1	AARGGNAAYYTNGARATGAC	20
Hex_250_R1	GTNGGNGTNGTRTGNCCNGC	20
Hex_250_F2	AAYYTNGCNYTNGTNCARTGYCA	23
Hex_250_R2	GCYTGNACNGCNACNARRTTNCC	23
Hex_251_F1	GGNGGNGAYGTNGCNCCNAT	20
Hex_251_R1	ACNCCNARYTTNGCDATYTC	20
Hex_251_F2	GAYGGNGTNACNGCNGTNCAYAA	23
Hex_251_R2	CANARNSWNCCRTARTCCATYTC	23
Hex_252_F1	AARMGNCARGGNGTNTGYGT	20
Hex_252_R1	TCRTTRAANARNGGRTCNGG	20
Hex_252_F2	GARATGGTNATGACNTTYGTNGA	23
Hex_252_R2	TGNARYTGNGGRAARAANGGYTT	23
Hex_253_F1	AARMGNGAYTAYACNGGNGC	20
Hex_253_R1	AANGTRTCRTCRTTRTARTA	20
Hex_253_F2	GCNTTYCAYYTNGGNGAYTAYAA	23
Hex_253_R2	CKNCCNGGDATNGTRTCRCAYTC	23
Hex_254_F1	WSNAAYGAYATHGGNCARAT	20
Hex_254_R1	AAYTCCATNARRCARTGYTC	20
Hex_254_F2	AARACNATHTAYTTYGGNGGNTT	23
Hex_254_R2	ACNGTNARRTTNCCRAANGCRAA	23
Hex_255_F1	GAYGTNYTNGAYACNTGGTT	20
Hex_255_R1	TACATNARNGCRAAYTTNGT	20
Hex_255_F2	GGNTGGCCNGAYAARACNGAYGA	23
Hex_255_R2	GCRTTCCANARYTTRTTRCARAA	23
Hex_256_F1	GARGAYYTNGCNGGNGCNAA	20
Hex_256_R1	TTNGCRTARAACCANGTRTC	20
Hex_256_F2	GAYACNGARATHAAYTTYGCNTG	23
Hex_256_R2	ATNCCRAAYTCRTARTTNCCYTT	23
Hex_257_F1	WSNGGNATHGTNGCNTGYCA	20
Hex_257_R1	TGNGCRTACATYTTYTTRTC	20
Hex_257_F2	CARYTNGAYATHGCNAARGARCA	23
Hex_257_R2	TADATRTTNGCCATYTTYTCCAT	23
Hex_258_F1	AARGAYCARGCNCARCCNGT	20
Hex_258_R1	GGNACNCCYTCNCKRTTNGC	20
Hex_258_F2	YTNGCNCAYATHCARATHGGNGA	23
Hex_258_R2	ACNCKNCCNCKRTTRTARTCYTT	23
Hex_259_F1	ATHAARYTNTGGGAYACNGA	20
Hex_259_R1	CANCCNGCNGTNGCNACYTT	20
Hex_259_F2	TAYTGYGTNAARTTYAAYCCNGA	23
Hex_259_R2	GGRTGCCANARNGCYTGDATRCA	23
Hex_260_F1	AARTGYAAYGAYTAYGTNGA	20
Hex_260_R1	CKNGCNGTRTANCCNGGYTT	20
Hex_260_F2	GGNAAYACNTTYCAYCARAARTG	23
Hex_260_R2	CKNARNGTYTCYTCYTGRTTYTT	23
Hex_261_F1	YTNTTYGAYGTNGAYGGNAC	20
Hex_261_R1	TCNACRAAYTGNARRCARTA	20
Hex_261_F2	GAYTAYGTNTTYGCNGARAAYGG	23
Hex_261_R2	CKYTTRTCCCANCCNGCNGGRAA	23
Hex_262_F1	GGNGAYGCNTGGTTYTGYCC	20
Hex_262_R1	GGCATNCKRTANACCCARTG	20
Hex_262_F2	AAYMGNAARMGNGARGTNGTNAA	23
Hex_262_R2	TGRTARAANARDATRTANGCRTC	23
Hex_263_F1	GTNMGNATHCCNGCNGCNTG	20
Hex_263_R1	TGNGTRCARTGRTCYTGYTT	20
Hex_263_F2	YTNGAYGTNCCNGGNYTNATGGC	23
Hex_263_R2	CCNCKNACNACYTCRTTRAANCC	23
Hex_264_F1	AAYCAYGGNAAYACNTGYTT	20
Hex_264_R1	ACNSWRCARTGYTCYTCDAT	20
Hex_264_F2	ACNGAYATHYTNGCNGARTAYTT	23
Hex_264_R2	GTYTTNGCNGGCATRTCCCAYTC	23
Hex_265_F1	GTNGCNCAYYTNCAYGARCA	20
Hex_265_R1	ATRTTCCACATRTTNACYTC	20
Hex_265_F2	ATGGARGGNAARAAYATHGCNAA	23
Hex_265_R2	ARYTGRAANCKNARRTCCCARCA	23
Hex_266_F1	YTNACNGTNCCNCCNGGNGC	20
Hex_266_R1	GCNGCRTCRAANCKNCCCAT	20
Hex_266_F2	ACNYTNGGNCARGARACNATHAA	23
Hex_266_R2	SWYTCNCKRTTNCKNGCYTCCCA	23
Hex_267_F1	YTNGAYGARCAYGCNAAYTT	20
Hex_267_R1	CANCKYTGYTCNCCNGCNGG	20
Hex_267_F2	GARAAYTAYATHACNTAYAARAA	23
Hex_267_R2	CCNARNGCCATRCANACNACRTC	23
Hex_268_F1	GGNGARATHATHAAYTTYAT	20
Hex_268_R1	GTRAANACYTTNGCNGCNGT	20
Hex_268_F2	GAYGTNGAYMGNATHGTNAAYTT	23
Hex_268_R2	ACRCANACNGCRTCNARRTAYTT	23
Hex_269_F1	ACNGARTAYTGYGGNAAYTG	20
Hex_269_R1	TTYTCNGGNARDATRTCRAA	20
Hex_269_F2	GARTTYTGYGARAAYTAYCCNGA	23
Hex_269_R2	CCYTGDATNACDATYTCRTCRTC	23
Hex_270_F1	GGNGAYYTNACNGCNATHGA	20
Hex_270_R1	TGNACNGTRTCNACDATYTG	20
Hex_270_F2	GARTTYGTNACNYTNAAYCARGA	23
Hex_270_R2	TTDATNACNCKRAARTCRTTYTT	23
Hex_271_F1	ACNYTNACNCARGAYTTYCA	20
Hex_271_R1	CCNCKCCADATNGCYTGDAT	20
Hex_271_F2	YTNGTNCAYGCNAARCCNCAYTT	23
Hex_271_R2	CCYTCNSWNARRAADATRTGYTT	23
Hex_272_F1	GAYCCNGGNAAYCARGARTT	20
Hex_272_R1	TCNGGYTTRTGNCCYTTDAT	20
Hex_272_F2	GARTGYGTNCCNGAYGAYTGGGA	23
Hex_272_R2	CADATRTCNARRTTRAARCAYTT	23
Hex_273_F1	GARMGNAAYAARGCNATHGC	20
Hex_273_R1	ACNCCYTTYTGYTCRCADAT	20
Hex_273_F2	CCNGTNAARGGNYTNGARTTYAT	23
Hex_273_R2	ARCATNCKRAANGTYTTYTGNGC	23
Hex_274_F1	TAYGGNCCNTAYCCNTGYAA	20
Hex_274_R1	TGYTTNARYTGDATYTCYTT	20
Hex_274_F2	AARATHTTYWSNGGNGGNATGCC	23
Hex_274_R2	ACNGCNGTDATYTTRTCRTTYTT	23
Hex_275_F1	GCNCAYATGCARAARGARAA	20
Hex_275_R1	GGRTTDATYTCYTCCCAYTT	20
Hex_275_F2	CARTTYATHGAYGCNTAYAARCA	23
Hex_275_R2	TCNACDATNGCNGGRCADATRAA	23
Hex_276_F1	YTNGAYATHGCNTTYGGNTA	20
Hex_276_R1	CCNCKNCCNARYTCRTCDAT	20
Hex_276_F2	GCNCCNATHCCNTAYGTNAARCC	23
Hex_276_R2	TCNARCATYTCNGCCATRAANGT	23
Hex_277_F1	ATHAARTTYATGACNGAYGG	20
Hex_277_R1	TCRTARAAYTTNGTYTTNAC	20
Hex_277_F2	YTNMGNGARATHGARAARGAYTT	23
Hex_277_R2	TTNCCNGTRTCNACNACRTAYTT	23
Hex_278_F1	ATHGGNATGGCNACNATGTT	20
Hex_278_R1	AANGTYTGRTGRTCYTGNGC	20
Hex_278_F2	ACNYTNACNCCNAARTTYTAYGT	23
Hex_278_R2	SWNARRTTCATRTCRTARTANGT	23
Hex_279_F1	AAYGGNTGYGCNATGGGNGT	20
Hex_279_R1	GGNGCRTCNARRTARTGRAA	20
Hex_279_F2	WSNCARTGYTTYGCNGCNTGGTA	23
Hex_279_R2	GCNCCNACNCCRTGYTGNGGCCA	23
Hex_280_F1	CCNYTNTTYGTNCCNGARAA	20
Hex_280_R1	GTNCCYTTRTTRTTNCCYTC	20
Hex_280_F2	MGNAAYGAYAAYGAYCCNGTNTT	23
Hex_280_R2	TGNGTRAANCKNGGYTCRTTRTC	23
Hex_281_F1	CARGCNATHGCNTGYATHGA	20
Hex_281_R1	AAYTGNCKNGCRTTNGGDAT	20
Hex_281_F2	GGNAARACNGTNGTNGCNGARTA	23
Hex_281_R2	AANACRTARTGNACRTTRTCNGG	23
Hex_282_F1	AAYYTNCAYAARGARACNAA	20
Hex_282_R1	ACNCCCCACATRTCRTAYTG	20
Hex_282_F2	AARTTYWSNGAYGTNATHGARGA	23
Hex_282_R2	ATNGTYTCRAADATYTGYTTRTT	23
Hex_283_F1	GARGTNYTNAAYGAYACNTG	20
Hex_283_R1	ATYTTYTGYTTRTCYTCYTT	20
Hex_283_F2	ACNCARTTYGARGARAAYATHTA	23
Hex_283_R2	GTYTGNCKYTTNACRTGRTGDAT	23
Hex_284_F1	TTYAAYGTNACNGTNAARGA	20
Hex_284_R1	TANCCNGCYTGNCKRCANAC	20
Hex_284_F2	ACNATHTTYGAYGTNCARAAYAA	23
Hex_284_R2	CKRTCYTTNGTCATDATRAAYTC	23
Hex_285_F1	TTYWSNAARGAYGCNGARAT	20
Hex_285_R1	TCNARRTTDATRTGCATRTG	20
Hex_285_F2	ATHGCNGCNYTNTTYGAYTAYAA	23
Hex_285_R2	GCYTCRTACCARTTRTCRTGDAT	23
Hex_286_F1	WSNCCNTGYGGNMGNAAYGC	20
Hex_286_R1	CAYTCNGCRTTNACNCCRCA	20
Hex_286_F2	GGNAAYCCNTAYATHGARTGYAA	23
Hex_286_R2	CCNGGRCANGGRTCDATRCAYTT	23
Hex_287_F1	MGNAARACNYTNTGGGGNGA	20
Hex_287_R1	ATNGCYTCRTTNACCATRTC	20
Hex_287_F2	AAYAARAARCCNYTNTTYGTNCA	23
Hex_287_R2	CANCKYTGNARRTGNACYTCNCC	23
Hex_288_F1	AAYYTNGTNAAYTAYAARGA	20
Hex_288_R1	TCRCANACNACCATRTCNCC	20
Hex_288_F2	CAYTAYGGNWSNGAYTTYGARGA	23
Hex_288_R2	TGRCANACNCKRCARTGRTCYTC	23
Hex_289_F1	ACNTTYGARMGNAAYYTNGA	20
Hex_289_R1	CKNCCYTTDATRTCNGGNGC	20
Hex_289_F2	GGNATGATGCARWSNACNGCNAA	23
Hex_289_R2	GGNACRTADATYTGNCKRTCRAA	23
Hex_290_F1	AARGGNGAYGARATHGARGT	20
Hex_290_R1	TGRTGNARRTANGCCATNCC	20
Hex_290_F2	GARGGNTGGTGGACNGGNAARTG	23
Hex_290_R2	CKNGCDATYTGDATNGCCCARTC	23
Hex_291_F1	GCNTGGGGNCCNCARTGYGA	20
Hex_291_R1	TCYTCRTCRAAYTCRTANCC	20
Hex_291_F2	GGNTTYAARCCNAAYGARGARAC	23
Hex_291_R2	TTCATRCANGTNCCRTGYTGRCA	23
Hex_292_F1	GCNTTYATHAAYAARYTNGA	20
Hex_292_R1	ATNSWDATNACNGGRTCNGG	20
Hex_292_F2	ATGGGNACNGCNYTNAARAAYAA	23
Hex_292_R2	CCRAANACNGCRCADATRTCNCC	23
Hex_293_F1	GTNATGGARGGNGARACNAT	20
Hex_293_R1	CCNACYTCCCANCKRTAYTC	20
Hex_293_F2	YTNCARTGGACNAARGAYGAYTT	23
Hex_293_R2	ACNCKNACYTTRTCNCCYTCRTA	23
Hex_294_F1	CCNCARGARTAYYTNACNAA	20
Hex_294_R1	TTRTGYTTDATNACCATRTT	20
Hex_294_F2	MGNACNAAYCAYATHGARTGGGT	23
Hex_294_R2	AANCCRTAYTTRTTRTTCATDAT	23
Hex_295_F1	ACNCAYTTYCCNYTNTGYAT	20
Hex_295_R1	TARAAYTGRTTNGGRTGRTT	20
Hex_295_F2	CARTAYGGNYTNTTYYTNAARGG	23
Hex_295_R2	CCRCANGCYTTYTGRAARTGNCC	23
Hex_296_F1	GTNCARAARCARYTNGAYGA	20
Hex_296_R1	ATRTTYTGRTCNGCRCARAA	20
Hex_296_F2	TAYMGNCCNTAYTTYACNTAYTG	23
Hex_296_R2	TGNGCRTARTTRTCNACCCANGG	23
Hex_297_F1	ACNATHGGNMGNGTNTGYGA	20
Hex_297_R1	ARRTARTCDATCATRTCRAA	20
Hex_297_F2	GCNWSNAAYGTNTGYTGGGCNTT	23
Hex_297_R2	GCNARNGCCATRTCNCCRAANAC	23
Hex_298_F1	ATGTGYTTYCAYGTNGAYGG	20
Hex_298_R1	GGRTTDATYTCRTCNGGNAC	20
Hex_298_F2	CARMGNTAYGARYTNTAYAARAC	23
Hex_298_R2	SWNGTNGCDATYTGNGGRTAYTT	23
Hex_299_F1	CARCCNGTNTGYGGNGCNAA	20
Hex_299_R1	GCRCADATNCCNACRTAYTT	20
Hex_299_F2	WSNCCNTGYCAYGCNGGNTGYAC	23
Hex_299_R2	TANCKRAANARYTCDATRTCRTA	23
Hex_300_F1	GARGTNATGYTNCARCARAC	20
Hex_300_R1	ACNACYTTYTTCATNGCNGT	20
Hex_300_F2	GTNGCNACNGTNATHGAYTAYTA	23
Hex_300_R2	ACYTTRTANGTYTGNSWDATRTG	23
Hex_301_F1	YTNGGNCAYGCNYTNACNAA	20
Hex_301_R1	TTNCCRCAYTCRTARTCRTT	20
Hex_301_F2	TGGAAYCCNGGNTGYGAYCAYGC	23
Hex_301_R2	TCRTGNGCNGGNGTDATYTTNAC	23
Hex_302_F1	ATHTGGGCNATHMGNCAYCC	20
Hex_302_R1	TCCCANARNCKDATNGTNGC	20
Hex_302_F2	GGNTAYGTNCARGGNATHAAYGA	23
Hex_302_R2	TCNCKCATNARDATRTTRTTCAT	23
Hex_303_F1	AAYGGNGCNGAYGGNGARGT	20
Hex_303_R1	AARTGCATDATRTARTCNCC	20
Hex_303_F2	ATHAARTGGMGNACNGTNGAYAA	23
Hex_303_R2	CCRTTNACNACCATNGCRTCYTT	23
Hex_304_F1	TGGATHGAYAAYAARGARGC	20
Hex_304_R1	GTYTCDATNARYTGRTGYTT	20
Hex_304_F2	AARYTNCARATHGCNYTNGAYGA	23
Hex_304_R2	TTNARYTCNGGNARCATRAARTG	23
Hex_305_F1	ACNGCNTTYYTNAARGGNAC	20
Hex_305_R1	CKNCKRAANCCCCARTTYTG	20
Hex_305_F2	WSNYTNAAYCCNCAYAAYGAYTA	23
Hex_305_R2	TCNACDATRTCNARNGCCATDAT	23
Hex_306_F1	CAYATHATHGTNTAYGARTG	20
Hex_306_R1	ARNGGNACNCKNGGRTARTA	20
Hex_306_F2	ATGGCNGARATHCAYTAYGAYAA	23
Hex_306_R2	SWNACRAANGCNARRCACATYTC	23
Hex_307_F1	TGYACNGCNGTNMGNAARTT	20
Hex_307_R1	TCNGGYTTNACCATRTCRAA	20
Hex_307_F2	ACNGGNAARATHAARATHCARGA	23
Hex_307_R2	ATYTCRTCYTTNACRTCYTCRAA	23
Hex_308_F1	WSNGCNGTNATGAARATGGA	20
Hex_308_R1	CKRAAYTCNARNGCRAAYTC	20
Hex_308_F2	CCNYTNGGNACNGCNGARCARTT	23
Hex_308_R2	ACDATDATNCKYTCNGCNGCRTC	23
Hex_309_F1	GCNCARCARGGNCCNGTNAT	20
Hex_309_R1	CAYTGYTTYTGYTCNGTRTT	20
Hex_309_F2	ACNGCNAARAAYYTNCARTGYAT	23
Hex_309_R2	TGCCANARNACNGCYTGCCANGT	23
Hex_310_F1	AARAAYTGYCCNATHGAYCA	20
Hex_310_R1	TTYTCNACYTGYTCYTGRAA	20
Hex_310_F2	CAYMGNAAYCARTGYCARCAYTG	23
Hex_310_R2	ATNCKDATRTGRTCCATRAANGC	23
Hex_311_F1	CCNYTNCAYTAYGCNGTNCA	20
Hex_311_R1	ACNARNSWDATRTTNCCRAA	20
Hex_311_F2	GARACNTAYATGGARGGNAARGA	23
Hex_311_R2	GCNARRTGNARNGGNGTCATNCC	23
Hex_312_F1	TAYGARTGGGAYCCNGGNGA	20
Hex_312_R1	ATRCANSWRTTNARYTTYTT	20
Hex_312_F2	TTYGCNATGATGCARTAYACNAA	23
Hex_312_R2	TTNCKNCCRAAYTGCATRTCRTA	23
Hex_313_F1	YTNYTNGGNGAYGCNTAYAT	20
Hex_313_R1	GCNGTRTARTTNCKYTGCAT	20
Hex_313_F2	MGNGCNYTNGARATHTAYGARCA	23
Hex_313_R2	TCNGCCATYTGRTGRCADATYTT	23
Hex_314_F1	ATHGCNGARCCNTTYAAYTA	20
Hex_314_R1	ARNSWYTTNGGRTTNGTRTT	20
Hex_314_F2	GCNMGNGTNGAYAAYAAYTTYTA	23
Hex_314_R2	ATRAANCKRTGRTARTCNGGRAA	23
Hex_315_F1	CCNGTNGAYMGNCARATHGA	20
Hex_315_R1	SWDATNCKNCCDATYTTYTC	20
Hex_315_F2	GAYATHCCNMGNTGYCAYCARTA	23
Hex_315_R2	AANARNARDATRCAYTCRTTRAA	23
Hex_316_F1	GTNGAYAARMGNATGTGGCA	20
Hex_316_R1	TCNARNARYTCNGTNGGNGG	20
Hex_316_F2	GTNATHAARAARATHGARAARAA	23
Hex_316_R2	TAYTGNGGNGGNARNGGYTCRAA	23
Hex_317_F1	WSNMGNYTNTTYCARAAYCA	20
Hex_317_R1	CKNACYTTRTCRAARAANGC	20
Hex_317_F2	YTNYTNGCNGARTTYGGNCARTT	23
Hex_317_R2	ARNGTNCCRAAYTTNCCNGCYTC	23
Hex_318_F1	CAYGAYTTYGTNAAYGCNAT	20
Hex_318_R1	CKNACRTGYTGNGCYTCRAA	20
Hex_318_F2	ATHCCNAARGCNTAYCARGGNTA	23
Hex_318_R2	CACATNGGRTARCANACYTTDAT	23
Hex_319_F1	GTNMGNACNCCNAAYYTNGA	20
Hex_319_R1	GCDATNARNGCYTGNACYTT	20
Hex_319_F2	GGNGCNGAYCCNAAYTAYTTYCA	23
Hex_319_R2	ARYTGYTCYTTNARNACNGCRTA	23
Hex_320_F1	MGNGARWSNYTNCARCARAT	20
Hex_320_R1	ARRCADATDATYTTNCCYTG	20
Hex_320_F2	GGNCARMGNGTNGTNGAYAAYCC	23
Hex_320_R2	TCNARDATNCKYTTYTTNACRTC	23
Hex_321_F1	GTNCCNCAYCARTGYYTNGG	20
Hex_321_R1	GCNARNACYTCRAAYTCYTT	20
Hex_321_F2	GCNACNATHGARCARTTYAAYGC	23
Hex_321_R2	TTRTCRAARTTDATNARNCCYTC	23
Hex_322_F1	AAYGARAARGCNTGYAARCA	20
Hex_322_R1	TTNARNARRTTRTTYTTRTA	20
Hex_322_F2	TGGAARTGYGCNGTNGARCAYCA	23
Hex_322_R2	TGNGTNGGDATYTGRTTRTTNGG	23
Hex_323_F1	ACNTGYTGYAAYTTYCCNGT	20
Hex_323_R1	AADATRTARAARTGNGGNGC	20
Hex_323_F2	GCNMGNGAYWSNATGTTYGTNTT	23
Hex_323_R2	TANARNSWRTCYTCNGGNGGCAT	23
Hex_324_F1	TAYGTNMGNGCNATHCARTG	20
Hex_324_R1	GCYTCRAANARRTGNGGCCA	20
Hex_324_F2	AAYGGNAARCARCARGAYTGGGA	23
Hex_324_R2	ARNGTNARDATCATRTTYTCNCC	23
Hex_325_F1	TAYTTYTGGMGNGCNCAYAC	20
Hex_325_R1	ARCCACCARTCNCKRAADAT	20
Hex_325_F2	GTNTAYAAYGGNAARMGNGGNTT	23
Hex_325_R2	ARNGTYTTRCACCARTANCCRAA	23
Hex_326_F1	CCNACNGCNGTNTGGTAYTG	20
Hex_326_R1	ATRTCYTCYTCDATRTGNGG	20
Hex_326_F2	YTNGAYACNACNCARYTNTAYTA	23
Hex_326_R2	TGYTTRTCCCANARNGCYTGNAC	23
Hex_327_F1	CCNACNMGNGAYGTNYTNGA	20
Hex_327_R1	ACNARRTARCARTCRAANGG	20
Hex_327_F2	GAYGAYYTNTAYGGNGGNACNAA	23
Hex_327_R2	GGNACNGGNCCDATNGCRTTYTG	23
Hex_328_F1	TGGTTYCAYGTNCCNTGYAA	20
Hex_328_R1	AANGCRTCDATNARYTGYTT	20
Hex_328_F2	ATHMGNTGGYTNGGNGARGARGC	23
Hex_328_R2	AANCCYTTNGCNARNACRTTDAT	23
Hex_329_F1	TGGACNAAYGAYAARMGNCA	20
Hex_329_R1	ATNACYTCRCANARNACNAC	20
Hex_329_F2	TGGAARCARTGGAARTAYGGNCA	23
Hex_329_R2	AARTGYTTYTTCCANCKRTTNGG	23
Hex_330_F1	GTNATGGGNGAYWSNTTYAA	20
Hex_330_R1	ATNARCATNCKRTCNACCCA	20
Hex_330_F2	AARCARACNTTYCARMGNGTNTT	23
Hex_330_R2	TGRTCRAANSWNGCYTGDATRTG	23
Hex_331_F1	GAYGCNATHWSNTAYAAYAA	20
Hex_331_R1	GCNCCNGCYTCNGGRTAYTT	20
Hex_331_F2	MGNATGYTNGARAAYTTYATGGG	23
Hex_331_R2	SWNARNACNGTRAARAARTCYTG	23
Hex_332_F1	YTNGARAAYATHAAYCCNGA	20
Hex_332_R1	TAYTTNARNGTRTTYTGNAC	20
Hex_332_F2	CARTTYGARACNCAYAAYTAYAA	23
Hex_332_R2	AANCCNGCNACDATNCCCATNGT	23
Hex_333_F1	GAYCCNAARAARTAYATHAC	20
Hex_333_R1	TCNCCYTTYTCNGCRTCRTA	20
Hex_333_F2	TAYGAYGCNGARAARGGNGARAA	23
Hex_333_R2	GGNGTNARRTAYTTYTTNGCYTC	23
Hex_334_F1	CCNATGGAYGTNAARGTNTT	20
Hex_334_R1	TGNCCCCANGTNSWCCARTA	20
Hex_334_F2	WSNATHGCNATHGAYTAYGAYCC	23
Hex_334_R2	TCNGGRAARTCNARNCCRAAYTC	23
Hex_335_F1	TTYTAYAARGTNYTNCAYCA	20
Hex_335_R1	ARYTGYTCNGTYTTYTTNAC	20
Hex_335_F2	YTNAARGCNGGNAARAARGARCC	23
Hex_335_R2	TGNACRTGNGGNCKYTTYTCCCA	23
Hex_336_F1	YTNTGYGAYGGNTAYGTNAC	20
Hex_336_R1	TCNGCCATNACNGCYTTRAA	20
Hex_336_F2	CARGCNCCNTTYTTYGGNGARGA	23
Hex_336_R2	CCNARNGTYTTRTGRTCNGGYTC	23
Hex_337_F1	AARCAYCCNTGYAAYAARAA	20
Hex_337_R1	TTRCANGGNCCNGGRTGRCA	20
Hex_337_F2	GAYGGNGAYTGYGCNCCNTGYGA	23
Hex_337_R2	ACYTGNACRTTRTCRTGRCANGG	23
Hex_338_F1	TTYTAYTTYGCNGARACNGT	20
Hex_338_R1	TGYTCYTTNACYTCRTANGC	20
Hex_338_F2	CAYMGNGAYYTNAARCCNGAYAA	23
Hex_338_R2	GCYTCNGGYTGNACNGGCCARTC	23
Hex_339_F1	ATGGARAAYAARMGNAARAA	20
Hex_339_R1	TCDATYTGYTCNGTYTTRTC	20
Hex_339_F2	CARGARGCNCARGAYWSNGCNAA	23
Hex_339_R2	CCYTGYTTNGCRTANARYTCYTT	23
Hex_340_F1	CARGAYAAYAARGCNACNGT	20
Hex_340_R1	TCRAARTGNCKRTADATRTT	20
Hex_340_F2	GARWSNGCNGCNAARGCNAARAC	23
Hex_340_R2	TANGTCATDATYTGYTGCCARTC	23
Hex_341_F1	GGNTAYMGNGGNATGGAYGA	20
Hex_341_R1	GTNCCYTCNGCNCCYTTNGG	20
Hex_341_F2	CCNCARCARTAYYTNGARTTYAC	23
Hex_341_R2	TTRTANCCNCKRTCNCCYTTYTG	23
Hex_342_F1	GGNATHCARGARGARTGGGA	20
Hex_342_R1	TCNGTNCCRAAYTTDATNCC	20
Hex_342_F2	ACNAARATHACNGCNAARTTYGA	23
Hex_342_R2	TTNARRTTYTTNACNGTDATCCA	23
Hex_343_F1	ACNGCNCCNCCNGARATGAT	20
Hex_343_R1	TGCATDATCATRTCCCANGT	20
Hex_343_F2	AARATGGARCARGCNYTNCARTA	23
Hex_343_R2	ACYTTDATCCANARRAACATNCC	23
Hex_344_F1	GCNTTYYTNGCNCARYTNCC	20
Hex_344_R1	TARTAYTTDATRTTCCANAC	20
Hex_344_F2	TTYTGYATGWSNYTNAAYACNAA	23
Hex_344_R2	GCYTTYTTNCKCATCATYTGYTC	23
Hex_345_F1	GGNTAYGGNAARAARAAYCC	20
Hex_345_R1	ACNCCYTTNCKNCKRAARAA	20
Hex_345_F2	MGNACNTGGGCNGARAARGARAT	23
Hex_345_R2	ARRAAYTCNARNGCRTGNGGRTG	23
Hex_346_F1	AAYYTNMGNACNTTYGGNTG	20
Hex_346_R1	CCRCAYTCYTTYTGDATRTT	20
Hex_346_F2	ATGGAYYTNGAYCARAAYAARTA	23
Hex_346_R2	GTNARYTTRTCYTTDATRTTNGG	23
Hex_347_F1	CARCAYGTNTAYGAYTTYTA	20
Hex_347_R1	ARRAACCANGTNCCNGGRAA	20
Hex_347_F2	CCNGAYATGWSNWSNGARTAYCC	23
Hex_347_R2	ARNSWNGGNGTRTACATRTTNCC	23
Hex_348_F1	GGNAARACNGTNATGTAYAC	20
Hex_348_R1	ATRAARTANCCYTGNACYTG	20
Hex_348_F2	GGNACNGAYTGGMGNCCNTTYGG	23
Hex_348_R2	TCDATRTARTTNGTNGTCATRAA	23
Hex_349_F1	ATHGARACNAARTAYGAYGG	20
Hex_349_R1	ARNACNCCCATNARRAARTG	20
Hex_349_F2	GTNATHYTNGAYGGNGARATHTG	23
Hex_349_R2	ARYTGRTTYTCRTARTCNGGYTT	23
Hex_350_F1	TTYGARTTYCCNCCNACNGG	20
Hex_350_R1	TTNARNGCRTTCATDATRTC	20
Hex_350_F2	GCNTAYTTYAARGTNGTNTGGAA	23
Hex_350_R2	TCRTTDATDATNGCNARRAACAT	23
Hex_351_F1	TAYATHGCNGCNTAYAAYGG	20
Hex_351_R1	GGNARRTTYTGNARYTTRTT	20
Hex_351_F2	CAYGCNGCNTGYTTYAAYGGNCA	23
Hex_351_R2	ARNGTYTCNARNCKRTTRTCYTG	23
Hex_352_F1	GCNCCNYTNYTNTGYGTNTT	20
Hex_352_R1	GCNCCYTTYTTNARRAARCA	20
Hex_352_F2	GARTTYGGNGCNGAYGTNAAYGC	23
Hex_352_R2	CCRTTDATRTCNACRTGYTCCAT	23
Hex_353_F1	YTNGCNATHACNGAYGCNAA	20
Hex_353_R1	CCNCKNACNCKDATRTCRTC	20
Hex_353_F2	GARTAYTTYCCNAARATHTTYGG	23
Hex_353_R2	TGYTCYTCRTGNACNACRTCNGC	23
Hex_354_F1	GAYCCNTAYTGYGGNATHGT	20
Hex_354_R1	SWNGGRAARTACATYTTRTT	20
Hex_354_F2	GARGGNGAYATGYTNGARGTNAT	23
Hex_354_R2	AACCAYTGNGCDATRTANGTRTC	23
Hex_355_F1	TTYGCNCAYAARAARGAYAT	20
Hex_355_R1	CCNGTRAAYTTRTCNGCYTT	20
Hex_355_F2	GARGGNYTNGCNGTNGAYTGGAT	23
Hex_355_R2	GTCCARTANACNGTRTCYTCRAA	23
Hex_356_F1	ATHTGYCCNCAYGARGTNGC	20
Hex_356_R1	TGYTTYTGCATNARDATNGG	20
Hex_356_F2	ACNGAYYTNMGNATHAARTTYGT	23
Hex_356_R2	AAYTTNARNACRAANACYTCCAT	23
Hex_357_F1	ATHCAYCARATHAAYYTNTT	20
Hex_357_R1	ATNCCNGGRAANCCNGTRTT	20
Hex_357_F2	YTNGARTGYGARAAYCARGAYTG	23
Hex_357_R2	ATCCANGGNSWNGTNACYTGNGC	23
Hex_358_F1	AAYTGYTAYATHWSNGTNGC	20
Hex_358_R1	GCRCAYTGNARNGCRCANCC	20
Hex_358_F2	ATHGARACNATHGCNAAYGAYTA	23
Hex_358_R2	GTRTTNGCNSWCATYTGYTTYTT	23
Hex_359_F1	GTNGARGGNGAYTTYGTNGA	20
Hex_359_R1	AACATRTCNACNSWRTANAC	20
Hex_359_F2	CCNWSNCARATGYTNGARAAYTG	23
Hex_359_R2	TCNSWCCANARRTANCCRTARTA	23
Hex_360_F1	AAYMGNGGNGAYAARGCNAA	20
Hex_360_R1	CCDATYTTRTTRTGNGCCAT	20
Hex_360_F2	AAYATHACNTTYTTYTGGCARAA	23
Hex_360_R2	TTNGGYTGNARRTCNCCNACYTC	23
Hex_361_F1	GARYTNCARTAYGGNATHAC	20
Hex_361_R1	TANCCRTTNGTNCCYTGRTC	20
Hex_361_F2	GGNAAYGARATGAARTAYTTYCA	23
Hex_361_R2	AANACNGGNSWRTTRTCRTTRTA	23
Hex_362_F1	GTNGGNACNCARYTNTAYGA	20
Hex_362_R1	ATNSWYTTRTGNARDATRTC	20
Hex_362_F2	TAYYTNGCNYTNCARCARTTYTA	23
Hex_362_R2	TTNARRAADATNARRTTYTCRTC	23
Hex_363_F1	GGNAAYACNYTNAARGARAT	20
Hex_363_R1	AANCCNGGNACNSWYTGCAT	20
Hex_363_F2	CARATHAAYCCNGCNTTYGCNGA	23
Hex_363_R2	SWNGTNGGRTGRTTNCCRAARTC	23
Hex_364_F1	ATGAARGARGAYTTYTTYAC	20
Hex_364_R1	ACYTTYTGCCANACYTTYTG	20
Hex_364_F2	GAYYTNCCNATHCCNCCNAAYTT	23
Hex_364_R2	ATRAAYTGNCKNACNGCYTGRTC	23
Hex_365_F1	GTNATGCAYTGYGAYGCNGT	20
Hex_365_R1	TTYTCRTCNARNGGRTCNCC	20
Hex_365_F2	AAYGARWSNATGYTNACNGGNGA	23
Hex_365_R2	CACATRTCNARNCCRTCYTCNGT	23
Hex_366_F1	YTNGGNMGNTGYATHCCNGA	20
Hex_366_R1	TGNGCNARNGGCATYTCRAA	20
Hex_366_F2	MGNTTYATHWSNATGACNTGGGT	23
Hex_366_R2	ATRTGNACNARRTADATRCARTA	23
Hex_367_F1	CCNMGNATHGAYMGNACNAA	20
Hex_367_R1	GGRTTYTTNGCYTTDATNGC	20
Hex_367_F2	GTNACNGGNGARCCNTGYCCNGA	23
Hex_367_R2	CKRAANARRTAYTCRTGNCCYTC	23
Hex_368_F1	MGNMGNACNTAYCARGARGA	20
Hex_368_R1	TANARNARNGCYTGRTCNAC	20
Hex_368_F2	TGYGCNGTNTTYGAYGGNCAYGG	23
Hex_368_R2	ATNACRAARTTDATNCCRTCNGT	23
Hex_369_F1	ACNTAYATGTAYAAYCARAT	20
Hex_369_R1	GTNGGNGCNGTNARDATRAA	20
Hex_369_F2	TTYGARCARMGNMGNAAYTAYGA	23
Hex_369_R2	GCRTANARYTCRAANGCYTGNGT	23
Hex_370_F1	GTNGGNCCNGCNCCNATHAT	20
Hex_370_R1	TCNARCCARTTRCANCCNAC	20
Hex_370_F2	AAYWSNATHTGYTGYCAYATHCA	23
Hex_370_R2	GCCATRAANCKDATYTCRAARTC	23
Hex_371_F1	GTNAARGAYGAYAAYAARGT	20
Hex_371_R1	TGCATCATRTTNARNGCYTC	20
Hex_371_F2	YTNGARGAYAARGAYYTNGARAT	23
Hex_371_R2	ARNACRCARTANARNACRTCCAT	23
Hex_372_F1	YTNCCNATHTAYGARCCNGG	20
Hex_372_R1	TGNGCNARRAANGCRTTNGC	20
Hex_372_F2	ATHTGYGTNAAYACNCCNACNAA	23
Hex_372_R2	ATDATNCKRTCYTTNGGNACCCA	23
Hex_373_F1	AAYGARMGNGTNTGYAARTA	20
Hex_373_R1	ATNGTNGCNARRAARTGYTT	20
Hex_373_F2	CARCAYYTNCARCAYCARGGNTG	23
Hex_373_R2	TCNACNACNGTNGCNACRTACAT	23
Hex_374_F1	TTYGARCARGCNTAYAARGT	20
Hex_374_R1	GCNCCNSWNCCRAARTCDAT	20
Hex_374_F2	GAYGTNYTNGGNAARGGNGGNTT	23
Hex_374_R2	ACNARNARRTTYTCRTCYTTDAT	23
Hex_375_F1	TTYATGGCNAARMGNATHAT	20
Hex_375_R1	TTNGCNARRTCCCANGCNCC	20
Hex_375_F2	CAYTTYCCNYTNGARAAYATHTA	23
Hex_375_R2	ARNARNGTNGCRTGYTGYTTNGC	23
Hex_376_F1	AAYAARACNTGGGTNAARGC	20
Hex_376_R1	GCNARNGGNCCRAAYTTNCC	20
Hex_376_F2	AAYGCNGGNAAYMGNAARGARGA	23
Hex_376_R2	ATRTTNCCNARRTADATRTTNGT	23
Hex_377_F1	TAYTGYCARGGNATHTGYCC	20
Hex_377_R1	TTNGCDATNGTNCKYTGNAC	20
Hex_377_F2	GCNCCNCCNGGNGCNGGNTGYTT	23
Hex_377_R2	TGRTGNGCYTGNCKRTADATRTA	23
Hex_378_F1	CARCARAAYACNCARYTNAA	20
Hex_378_R1	ACRCAYTCRAANGTYTCNCC	20
Hex_378_F2	GARTTYTTYGAYGCNMGNGARTA	23
Hex_378_R2	ARNARNGGRTTRAANGGYTTRTG	23
Hex_379_F1	MGNAARGCNGARYTNGGNGG	20
Hex_379_R1	ATNGCNSWYTCRAAYTGNCC	20
Hex_379_F2	TAYTAYTGYYTNMGNTGYGGNGA	23
Hex_379_R2	GTNARRAANARNACYTGRAARTA	23
Hex_380_F1	YTNMGNTTYGAYTTYCCNAT	20
Hex_380_R1	ATRTANSWNARCCANGTYTC	20
Hex_380_F2	AAYWSNTAYGARTTYTAYATGTT	23
Hex_380_R2	AANSWNGTRTCRTGNGGCCARTG	23
Hex_381_F1	YTNCARACNATGCCNAAYGT	20
Hex_381_R1	AANACRAANCCRTTRTGDAT	20
Hex_381_F2	WSNATHTGGGARCCNTAYATHAA	23
Hex_381_R2	TTNGCNCKNACNCCRTARAADAT	23
Hex_382_F1	MGNTTYGAYGTNYTNCAYGA	20
Hex_382_R1	GCRCANSWRAARTGNGTYTT	20
Hex_382_F2	GGNYTNTAYATHTGYGARGTNAA	23
Hex_382_R2	TCNGTYTGNACNGTRTAYTCNCC	23
Hex_383_F1	ATHTAYMGNGTNCCNGGNAA	20
Hex_383_R1	TTNGGNSWRTTNARYTTNCC	20
Hex_383_F2	GAYTAYMGNTGGCARGAYGTNAA	23
Hex_383_R2	SWYTCDATDATNCKRCAYTGYTG	23
Hex_384_F1	GCNYTNGGNATGATGGGNGA	20
Hex_384_R1	SWRAANACNCKNGTYTCDAT	20
Hex_384_F2	GGNTGGGGNAARGCNMGNTAYGT	23
Hex_384_R2	TGRTAYTGYTCCATRCANACYTT	23
Hex_385_F1	MGNWSNTTYGARGAYATGGA	20
Hex_385_R1	TTNGCYTTNGTNARNGCNCC	20
Hex_385_F2	ACNAARYTNCARGARGCNAAYGT	23
Hex_385_R2	ARNCCNCCRCAYTTNCCRCANCC	23
Hex_386_F1	GGNGGNGTNAARGARTTYTG	20
Hex_386_R1	ACNGGNARYTGNCKCATYTC	20
Hex_386_F2	GCNAARYTNCAYTTYGTNAARAT	23
Hex_386_R2	TCRTCNSWCATNGTNCCRTANGG	23
Hex_387_F1	ATGAAYTGGCCNWSNYTNAC	20
Hex_387_R1	TTRAANGCNARRAARTCRAA	20
Hex_387_F2	YTNTTYYTNGGNTAYATGGCNAA	23
Hex_387_R2	GCRAADATNCCYTTNACYTCRTC	23
Hex_388_F1	WSNGGNAARTTYCAYAARAC	20
Hex_388_R1	TARAACATNGTYTCRTCRTT	20
Hex_388_F2	ACNTGGTTYCARACNGCNCCNGA	23
Hex_388_R2	TANCCNACNGTNACRTCRTCNGG	23
Hex_389_F1	AAYYTNMGNTAYTTYGARAC	20
Hex_389_R1	ARNARNGGRCANCKNGTYTG	20
Hex_389_F2	ATHAARGARATHGAYTTYAARGC	23
Hex_389_R2	CCRTTYTCNCKNACRAARTCRCA	23
Hex_390_F1	CCNGAYMGNCCNGCNTTYGA	20
Hex_390_R1	GCYTTNARYTGRAARTANCC	20
Hex_390_F2	GTNGAYAARCAYWSNCARATGCC	23
Hex_390_R2	ARRTTNGCCATNACDATNGTRTC	23
Hex_391_F1	YTNGCNMGNTAYGTNGARGA	20
Hex_391_R1	ARRTCRTCYTTNGGYTTNGC	20
Hex_391_F2	TTYYTNACNGCNTTYCCNCARAT	23
Hex_391_R2	CKNARNGTDATYTTYTTNGGYTT	23
Hex_392_F1	ATHGTNCAYGAYATHGARAC	20
Hex_392_R1	CKYTGDATNARNSWRTCRAA	20
Hex_392_F2	TTYYTNCAYGARGARCCNGTNTA	23
Hex_392_R2	AANGCCATCATNCKNGGRTTYTC	23
Hex_393_F1	YTNTGGAARMGNATGGAYAA	20
Hex_393_R1	GCRTCCATNGGNSWNGGNGG	20
Hex_393_F2	GARAARMGNAAYYTNCARATHAA	23
Hex_393_R2	GGNACNCCNGGYTTNGCRAAYTT	23
Hex_394_F1	WSNGTNCARCCNGTNACNGA	20
Hex_394_R1	TTRAAYTTYTTNARRTCNGG	20
Hex_394_F2	TAYGTNCCNGGNYTNTAYAARAT	23
Hex_394_R2	GGYTCNCCNGCYTTNSWCATRTT	23
Hex_395_F1	CCNGAYMGNGARYTNMGNAT	20
Hex_395_R1	ATNCCRTCNCKNACNCCYTC	20
Hex_395_F2	GGNYTNGAYAAYGCNGGNAARAC	23
Hex_395_R2	GCNSWRCANGCYTGDATYTGCCA	23
Hex_396_F1	GGNTAYTTYTTYYTNYTNAC	20
Hex_396_R1	TCRTCRAAYTTDATNGGNCC	20
Hex_396_F2	TTYAARCAYGGNGGNACNAAYTT	23
Hex_396_R2	SWNARNCCYTGRAAYTCNACCAT	23
Hex_397_F1	YTNATHCCNGTNATGGGNGG	20
Hex_397_R1	ATRTTRTANARNARNACNCC	20
Hex_397_F2	ATHWSNGARTGYTGYCARAAYGT	23
Hex_397_R2	ARNGTNGTNACNGGRTTNCCRAA	23
Hex_398_F1	GAYATGGTNAAYCCNTGYGA	20
Hex_398_R1	TCNGGRTTNSWNCCRTCCAT	20
Hex_398_F2	CCNAARGGNTTYGTNTGYAARTG	23
Hex_398_R2	TGRTCNARCCARTANARYTTNCC	23
Hex_399_F1	GARTTYGAYAARGARACNCA	20
Hex_399_R1	GTRAARAANGTNCKRTTYTC	20
Hex_399_F2	GARATHGAYWSNTGYCARAAYGA	23
Hex_399_R2	CCNCCYTTYTGNARNGCNGCYTT	23
Hex_400_F1	CCNTGYCCNGGNMGNTAYTG	20
Hex_400_R1	TGNGTNACNGCDATDATNCC	20
Hex_400_F2	AAYCCNGTNCCNAAYTAYGARGA	23
Hex_400_R2	TANGCRTGNARRCACCARTGNCC	23
Hex_401_F1	GARTTYATHTTYWSNTGYGT	20
Hex_401_R1	ATNCCRTCRTANGCNCCNGG	20
Hex_401_F2	ATHGGNAAYGTNTGGMGNTTYCC	23
Hex_401_R2	GCNGTRAARTANACNACYTTNCC	23
Hex_402_F1	YTNATHCCNGAYWSNATGGA	20
Hex_402_R1	TTNCKNARNARYTCYTTRTA	20
Hex_402_F2	AARATHTAYCARCARTAYCCNGA	23
Hex_402_R2	ACNACNARYTGYTCNGGNACYTC	23
Hex_403_F1	ATGATHACNWSNGCNYTNCC	20
Hex_403_R1	GGRCAYTCNCCYTCNACRAA	20
Hex_403_F2	AAYGTNCCNCAYYTNGGNAAYAT	23
Hex_403_R2	CKRTCNGCNARRAANCKRTCRCA	23
Hex_404_F1	GGNGGNYTNYTNAAYGAYAT	20
Hex_404_R1	ATRAANGCNACNARNGTNGC	20
Hex_404_F2	WSNGAYTTYAARGAYGGNTTYCA	23
Hex_404_R2	TCNGTRAANCKNGTDATRTARCA	23
Hex_405_F1	ATHGTNCCNATHGGNGGNCA	20
Hex_405_R1	TTCCADATNARDATNGCNGC	20
Hex_405_F2	TGGCAYGARGTNGCNMGNCCNCA	23
Hex_405_R2	TANARYTCRTANCCRTGNCCRTA	23
Hex_406_F1	TGGMGNGAYCARGAYGGNGG	20
Hex_406_R1	GCNARNGGRTTNARNGTCCA	20
Hex_406_F2	YTNGGNCAYAARAAYAARGTNGA	23
Hex_406_R2	AAYTGNACNCKNACRTCNCCYTT	23
Hex_407_F1	TAYGGNYTNTGYTGGGARCC	20
Hex_407_R1	TGNSWRAANSWNGTCCARTA	20
Hex_407_F2	CCNCCNYTNCCNTGGTGGGAYAA	23
Hex_407_R2	SWDATRTCNACYTTYTTRAARTG	23
Hex_408_F1	GGNATHCCNGGNGARCCNGG	20
Hex_408_R1	GGNGGNCCNCKYTCNCCYTG	20
Hex_408_F2	GGNTTYCCNGGNAAYAARGGNAT	23
Hex_408_R2	ARNCCYTCRTANCCNACRTCNCC	23
Hex_409_F1	MGNCCNAARCARAARGTNGC	20
Hex_409_R1	ARNSWYTTYTGNSWRTCYTT	20
Hex_409_F2	GGNAARACNACNYTNGCNCAYAT	23
Hex_409_R2	ATRTCRTTRTCNGTYTTYTTRCA	23
Hex_410_F1	WSNGTNTAYATHGGNGARTG	20
Hex_410_R1	ARDATNGCNACYTGYTCCCA	20
Hex_410_F2	GGNTGYGTNGTNAAYWSNGAYGG	23
Hex_410_R2	SWRAADATNSWNCCCCAYTTYTT	23
Hex_411_F1	WSNATGACNGAYWSNATHAC	20
Hex_411_R1	ARNARRCARTTNARRAARTG	20
Hex_411_F2	ATGGARGAYWSNACNAARGARAT	23
Hex_411_R2	ACRTAYTCNARYTGNGGNACYTT	23
Hex_412_F1	GGNCCNGTNGGNTTYCCNGG	20
Hex_412_R1	CCNACYTTNCCNCKRAANCC	20
Hex_412_F2	MGNGGNGTNAARGGNGAYCARGG	23
Hex_412_R2	ARNCCRTCYTTNCCNCKYTCNCC	23
Hex_413_F1	AAYGARYTNGGNMGNATHGT	20
Hex_413_R1	ATNCKRAANGCNGCNACNGC	20
Hex_413_F2	AARYTNCCNATGCCNCCNGGNTG	23
Hex_413_R2	CKNACYTTNACNACNARYTCYTC	23
