# Supplementary material for: UPrimer: A Clade-Specific Primer Design Program Based on Nested-PCR Strategy and Its Applications in Amplicon Capture Phylogenomics
Source: Mol Biol Evol. 2023 Oct 13;40(11):msad230. doi: 10.1093/molbev/msad230 (PMC10630340; doi:10.1093/molbev/msad230)
Supplement: msad230_Supplementary_Data [file msad230_supplementary_data.zip › Appendix 3. Hexanauplia/Appendix 3. Reference nucleotide sequences of NPCLs for Hexanauplia.fasta]

>Hex1
ATGAGGCCTCATCCTAGATTGAGCCCGGAGCGACGGGTGAGCCCCACTAGGAGTAGGAGGTCTAAACATAGTCCTATCAGAGAAATGAGCAGAGAAGCGGAGGAGGGTCCGACACCTATCTGTAGATGTAGAGTTTTATATCTCGGTTCATCCGTCCCACATATAACCAAGGACGGGTTACAAGGTATCCAGGAGCCCTTGAAGGAACTCTACCCAGAGGAGGGTGCTCTGGGAGCCAAAGGAATCGACTCCTGGTTATCTGTCTGGAGCAATGGTTTCCTCCTGGAGAATGTTGATGAGAATAGAAAGAAGGTTTCAAGGTTCTTCCCAATAGATTCTCTTCATTATTGTGCTGCTGTAAGATATGTACAGGTCCCAGGAACATCTGGAGAAAAGGTTCAGAGATTTCTTCCCCTGGATTCTCCCTTTGCTAGGAATCCAAATATCAATCATCCGCCACTCTTCGCGGCAATACTAAGGCGCACTACAGGGATCAAAGTTCTAGAATGTCATGTGTTTATTTGTAAACGAGAAACTGCTGCAAATGCACTCGTC
>Hex2
GATGATGACGAGGGCCATCTTATGTTCCAATGCGGGGACATGCTTCAGAACCGGTACAGACTACTCCAGGTCCTGGGAGAGGGAACCTTTGGGAAGGTTGTCAAATGCCAGGATCTTTATCAGAACAGGATGGTGGCGATCAAAATCATCAAGAATGTTAGAAAGTACAAAGAAGCTGCTCGCCTGGAAATAAATGTGCTCTCCAAACTGTCTAAGTACGACCCCTATGGGAAGCATCTGTGTGTCGCCATGTTGGATTGGTTTGAGTATCATGGGCACATGTGCATCTCCTTTGATATGTTTGGGCAGAGTGTGTTTGATTTTCTGAAGGATAACGGCTTCCAGCCGTATCCTATCAATCATGTCAGACAGATTGCGTACGATCTTTGCTACTCGGTCAACTTTCTCCACCGAAATCGGATTACACACACGGATTTGAAACCAGAAAATATACTTTTCTTTGATTCAGCCTACTCCTCGGGCTTTGATTTCGCGTCGGGATCCATGATCAATCGAGTGCTCAATCCTGAGATTCGATTGATCGATTTCGGCAGCGCAACATTCAACCACGAGCACCACTCAACCATCGTCTCTACGCGACACTACCGTGCCCCGGAGGTGATTATGGAACTAGGTTGGTCCCAGCCCTGTGATGTTTGGTCCATTGCCTGCATCATATTCGAGGCAGCACTTGGTATCACACTGTTCCAAACCCACGACGATCTTGAGCATCTAGCCATGATGGAACGGGTTCTGGGAGACATTCCCTCAAGAATGATCTCTAGATCCCGAGTCAAGTATTTCCGTAGTAACGATCGTCTGGACTGGGACGAAGGATCGAGTAACGGGAAGTTTGTGAGGAAAAACTACAAGTCTTTACATCGGTATATCCCCAGGGAGTTTCGAGGGAACAAGGACTGGGAGGATATGTTCGATCTTATTCAGAAAATGTTTATTTACGAACCCTCGAGAAGATTATCTCTCAACGAAGCTCTTCGGCACAGATTCTTTGACAGCCTTCCTGTCACTGGAGAAAGATTCAGCAATCGTGCTTCTTCT
>Hex3
ATGAGATTAAACCTGGAAATGGAGTGGGTTCTTCCTGTTCTCTTCTCCATCCTCAATCTCGCCGCGGCGCAGATCTCATCCGACCTTGTCGTCGAGACAATCAAGGGAAAAATTCAAGGTTTTGAATCTATATCACCACAGGGGCGGAAGGTATCCGCCTGGTATGGGATACCTTTCGCCCAACCTCCGGTTGGAAATCTTCGGTTTCGCCATCCTCGCCCCATAGATCCTTGGGAGGGGGTTCTTAACACAATGAAACTACCAAACACCTGTGTTCAAATCCGGGACTCTATGTTCCCAGGATTTCCAGGTAGTGAGCAGTGGAACGCAAATACTCCTCTTAGCGAGGATTGTCTTTATCTGAATGTTGTAGTTCCGAACCCACACCCTGAGAACGCAGCTGTAATAATCTGGGTGTACGGAGGAGGGTTCTACTCAGGTACTGCAACCCTGGACTTGTACGATATGCGAACCTTCGCGTCCGAGGAGAACGTTATCATGGTGTCTATACAGTACAGGGTCGCGTCCCTCGCCTTCTTGTTCTTCGACACGGAGGACGTGCCGGGGAACGCCGGGATGTTCGACCAGCTGATGGCCTTGCAGTGGGTCAAGGACAATATCAAGAGGTTCGGCGGGAATCCCAACAATATCACGCTCATGGGAGAATCCGCCGGAGCTTGCAGTGTAGCTCTTCATCTTCTCTCTCCTCTCTCCAGGAACCTGTTTAGTCAGGCCATCATGCAGTCCGCTAGTGCCACCAACCCTTGGGGAGTCATCACGAAGGAGGAGAGTTTTATCCGTGGACTGAGACTAGCGGAGCTCATGAACTGTCCTCACGACAAGGCAAATATTCGACAAACAATCGATTGTCTCCGAACTGCAAATGCAACAGACATGGTGTATAAAGAGTGGGGAGGGATAACTCTAGGTCTGACAATCGGTATCTTTACTCCGATAATAGACGGATCCTTCCTTGATGAAAAACCCGCAGTTTCCATGAAAAACGGAAATTTTAAGAAATGTAATATTCTCACTGGAACCAACCAAGATGAAGGCATGTTCTTTATCTTTTACCATTTACCAGACATGTTTAAGAAGGAGGAGGACGTGTTTATCTCCAGGGAGGACTTCAAGCGAGCCATCACTGAGCTCAACATCTACGCCAACCCTCAGCAGAAGAAGGCGATCGAATTCGAGTACACCAACTGGATGAACCCCCAAGATCCGATCAAGAACAGGATGGAGGTGGACAGGTTCACCGGGGACTGGCAGTTCACCTGTCCCGTCATAGAGTTCGCCCATAGATATGCCGAGACAGGGAACAATGTATACATGTACTACTTCACGCAGAAGTCCAGTGTTTCAAAATGGCCGGCCTGGAGTGGAGCGCTCCACGCGGATGAAATCCATTTCCTGTTTGGACAACCGTTAAATAAAACCTATGGATATAAAGATAGCGAGGTCAAACTATCAAAAAAGATGATGACGTACTGGGCCAACTTTGCAAAAACA
>Hex4
TTTGGACGAGGATTGTTGTATTCAGTTCTTATGATCTACCTTTTCATTGGTGTTGCTATTGCTTCTGACAAGTTCATGGAGTCTATTGAAATGATCACTGCTCAGGAAAAGGAGGTTTCTGTAAAGGATCCTCGCACAGGTAAAACCCAGGTTATCATTGTAAAAGTTTGGAATGAAACTGTCGCCAACTTGACTTTGATGGCTCTTGGATCCTCTGCACCGGAGATCATGTTGTCTGTTATTGAGATCTGGGCTAAAGGATTCCACGCTGGTGATCTTGGACCTGGAACAATTGTTGGTTCTGCTGCTTTTAATTTGTTCATGATTATTGGTCTCTGCCAATATGTTATCCCTGATGATGAAGTCAGAAAGATCAAACATCTGCGTGTGTTCTTTATCACAGCCACTTGGTCTGTGTTTGCTTACGTTTGGCTGTACATGATCCTTGGACTCTTCTCCTATGGTGTTGTTGAGATCTGGGAGGGTGTTCTTACTTTCCTTTTCTTCCCTGCTACTGTGTACACTGCCTTTGTTGCTGACAGACGTATGTTCTTCTACAAATATTTTGACAAAAAGTACAGAGCCAAGAATGGTGTCATTGTCCAATCTGAAAAGGGAGACATTGAAAACCGTGCAACTGAAAAGTTCAGGGAATTTGAAGATCTTGATGATATGGACCCTGCCTTGGCCGAGTTCGAGCGTAACCGTCGTGAATACATTAATGCCATGAAGAGGATTCGTCTGGAAAACCCCAACATCAGCCTCATTGATCTTGAAACTAAGGCTAGAGAAGAAGTTATGGCTAAGGGCCCCAAGTCTCGTGCCTATTACCGTGCTCAGGCTACCCGTAAATTGGCTGGTAAGGAAGATGCCATGAAAGCTATGTCCAAGACAATCCAGGCTGAAGCTGAAGCAGAAAAGGCAGCTATGGAAGCTTCTGCAGCTGCTGAGTTGGGACTGAATGAGAAGAAGGACGATGGCATTACCAGAGTCATGTTTGACCCCCCTCATTACACCGTTATGGAGAGTGTCGGAACCTTTGAAGTTACCATTGTCCGTGAGGGTGGAGATCTAAACTCCACTATCCAGGTTGACTACAAGACTGAGGATGGTTCTGCTTCCTCTGATGGAGACTACATTGAAGCTATTGGTACTCTTACTTTTGGACCTGGAGAAACCCAAAAGATGGTTACTCTTGAAGTTCTTGATGACGATGTATTTGAGGAGGATGAACATTTCTATATCAGGATCAGCAATCTCCGCCGCAAGGATGGAAAAGATTTTTCTGAAATTGACGTAGTAGATAACAATGGAAAGAAGACTAAACAGCCCTCAGTTCAACTTGGTACTCCACATATGGCAACTATTATGATTCTTGATGATGATCACGGAGGTATCTTTGGCTTTGAAGATTCTGAGGCTGAAATTGTTGAATCTGTTGGAATCTATGAGTTGAAGGTTCAGCGTATTTCTGGAGCTCGTGGCAAG
>Hex5
CAAGCCGATGATCTAACTGAACGAACTTCCCCTGACCAAGCAAGGGCCATCAAAGAGCCCTTGGCTGATGTCAACAGGCGGTGGAATGACCTCAACAAGGGCATTGTCGTCCGTCAGAAGGAGTTGGAGCACGCTCTTCTTCGTCTTGGACAGTTCCAACATGCACTCAGTGAGCTGCTTGTCTGGATTGATAGGACTGATAAAACACTGGACACCCTCAAACCTGTTTATGGTGATCCTCAGGTGATTGAGGTTGAACTAGCCAAGCTCAAGGTTATCGTCAACGACATTCAAGCTCATCAGTCCAGTGTGGACACACTGAATGATGCTGGTCGGCAGATTATTGAATCTGAGAAGGGATCCAGAGAGGCTTCTCATACCCAGCAGAAGCTGAACGAGCTGAACACCAAGTGGAACAACCTGCTCACCAAGGGTGAGGACAGGCAGGCCGAGCTGGAGGATGCCCTGAGGGAAGCCCAGGCATTCAACCAAGAGATTCAGGATATGCTTATGTGGCTGAACGATGTAGATACAGCTCTATCAACCTCCAAACCTGTTGGAGGTCTGCCAGAGACTGCTCGGGATCAGCTTGAGCGGTTCATGGAGGTCTATCATGATCTTGATGCTACTGCACCCAAGATTGATGCTTTGCTAGGAAGAGGTCACGAATACCTGAAGAAATCTAAGGATGGCCAGGCAACTAATCTCTCCAACAACTTGAAGACTCTGAAGGCTAGATGGGACAACATCCTGAACAGAGCCAACGACAAGAAGATAAAGCTTGAGATTGCTCTGAAGGAAGCTACTGAGTTCCATGAAGCTCTACAAGCATTTATTGACTGGTTGACCAATGCTGAGAAACATCTTGGCAACCTGAAACCAGTTTCTAGGATCATGGAAACTATCCTGGTCCAGATAGAGGAGCACAAGGAGTTCCAGGCAGAGGTTTCCTCTCAAAGGGAGACTATGCTGTCCTTGGACAAAAAGGGAACTCACTTGAAGTACTTCTCCCAGAAGCAGGATGTTATCCTCATCAAGAACCTCTTAGTTTCTGTCCAGCACAGATGGGAGAAGGTGGTAAGCAAGTCTGCTGAGCGAACCAGGGCTCTGGACTACGGATACAAAGAGGCCAAGGAGTTCCATGACGCCTGGGACTTCATGATGGGCTGGTTGGATGAGGCCCACATTAGGCTGGATGATATGTCTAAGGAGGTGAAGAACGATCCTGAAAAGATCAAGCAGCAAATCATGAGGCACAAGGAGTTCCAGAAAGAGTTGGGAGAGAAACAACTAATGTATGACTCAACCATGAAGACAGGAAAGACTCTAATTGGAAAAGCTCCAAAGACTGATGAGCCTGTGATCAAGAGCATGATGACTGAGCTGAAGAACAAGTGGAACATGATCTGCAATCTGTCAGTCGAGAGACAGAGGAAGTTAGAAGAAGCTCTTCTCTTCTCTGGACAGTTCAAAGATGCCCTCAAGGCCCTCATGGACTGGCTGGCACAAATGGAGAAGGGACTGGATGACAAACAACCAGTGCATGGAGATCTTGACACTGTTATTGGACTAGTGGAACAGCACAAGAACTTTGAGGAAGAGCTGAACAGCAGGTCTGAACAGGTTGAACAACTAAAGCAGACTGCTGAAGAACTTCTAAGATCAGCTGAAAAGGAAGATGCTGTTAAGATCAGAGCACAAGTGACTGAACTCACCAACAGGTGGGAAAATGTATGGGATCTAAGCAAGAATAAGACCAAGAGGTTGGAAGATGCTCTGAAGCTGGCCGAGGAACTTCATAAATCCGTTAACATGCTCCTTGAATGGTTGTCTGATGCTGAGATGAAACTAAGGTTTGCTGGCCCTCTACCAGAGGACGAAGAAGAGGTTGAACGGCAGATAGCTGATCATGCCAGGTTTATGAACGAGCTGAAGGAGAAGGAGAAGGACAAGGACTACACCATCAACCTAGCCCAGGACATCCTTAAGAAATGCCATCCTGATGCTGTTCAGGTGATCAAGCACTGGATCACTATCATCCAGTCACGATGGGACGAAGTTGCCTCCTGGGCTCTTCAGAGATCTGACAAGCTTGAAGAACATCTGAAACAGCTAAGAGAACTGCTTGCGCTTCTTGACGAACTTATGCAATGGTTGATTGGAAAGGAGCAGAACTTGATCCAACTTGAACAAGAACCTCTACCTGATGATCTTGAGATTATCCAGGAGTTGTTGGTTGAACACCAAGGATTCATGGACGGATTAACAGAGAGACAACCTGAGATTGATGCTGTCTGCAAACCTATGCGTCCCAAGTCTCAAGCTCCATCCAGCAGAAGAACATCTAAAGCTAAAGGACCT
>Hex6
CGTGTTTCCTATCACGACGATGCTGAGACTGTTCAGATGCGTCTCCATAAATCCCTCAAGATCTGGTCTCTATACGCAGATCTAGAAGAGAGCTTTGGCACCTTCAAGTCCGCCAAGGCAGTCTACGATCGTATCTTGGATCTCAAGATCGCCACCCCGCAGATCATCATCAACTACGGTCTGTTCCTCAAGGAGAACAACTATTTCGAGGAGGCCTTCAAGGCTTACGAGAAAGGAATCTCTCTGTTTAAATGGCCGAATGTTTATGATATTTGGAACACGTATCTCTCCGAGTTCTTGGCGCGCTACGGCGGTACTAAACTGGAACGTATTAGGGATCTGTTTGAGCAGTGCCTGGACGGATGCCCGGAGAAGTACGCGAAGAACATATACCTACTGTACGCCAAGCTGGAAGAGGAGCACGGAATGGCCAGACACTCCATGGCCGTCTACGACAGGGCCGTTGCCGCCGTCGAGAAGAAAGAAACGTTTGAAGTTTTCAATATTTATCTTCGTAAAGTTGCAGAAATCTACGGAGTCACCAGAACCCGGCAAATCTACGAAAAAGCGATTGAGGTTCTTGGAGAGACAGAGTCTAGGGAAATGTGTGTTCGGTTTGCGGAGATGGAAACCAAACTTGGAGAGATCGATCGAGCTCGCGCGATTTACGGACATTGCAGCCAGATGTGCGATCCTCGCGTCGCGCCTGAATTCTGGCAAACCTGGAAGGACTTTGAGGTAAAGCACGGTAATGAGGACACGTTGAGAGAAATGTTGAGAATCAAGAGAAGCGTCCAGGCGACCTTCAACACTCAGGTTAACATGATGGCTAGCGCTATGATGCAGAGCAGTGGAACGGGAACAGTATCAGACCTTGCTCCGGGTCTAACACTAGGACTGAAGGATGATATGTGGAGATTGGAAGCTAAGGGTATGGAGAGTGATATCAAGGCTGGAGAGGGAGCAGCCGCGGCCAAGCCCAACATTATGTTCGTCCGCGGAGAAACTCAGAGCAAGGCCGTTGAGGAAACCCAAGCGGCGGCCAATCCGGACGAAATTGACATCGACAGCGAGGAGGAGGAAGAAGAGGAAGAGGAGGAAGGGGAGGGAGAGAAGGAGAAGGTTGAGAGACCTGTTGGAGGAGTTGAAAAGATGGATGTTCCCGACAAAGTATTTGGGGGATTGAAAAAGAACGAT
>Hex7
CATATATACTCAGCTCAAAATGATTATAATAACGCTCTATCAAGCCACCAGCAATGTGTGGCTCTTATGAAAACCCTTGGCAATGAGCTTCATCAAGCTAGGGAGATCGGAAACGTTGGTGCCGTCTACCTGGCCATGGGCGACTTCGACAACGCGGTCAAGTGCCATACCGAGCATCTCCAGATTGCCAAGAAGCTTGAGAACAAGGTCGAGGAAGCAAGAGCTTACTCAAACCTTGGATCTAGTCATCACTATAAGAGAAACTTTGAGCAAGCGATAGTATTCCACAACCATGTGCTGCGCCTGGCTCATGAGCTAAAGGACCATACGATCGAGGCCAGAGCTTACGCAGGACTGGGCCATGCTGCTCGCTGCATGGGAGATCATGAAGCAGCGCAAACCTGGCACGAACAGCAGCTGGATATGGCACTGAAGACAAGAGATAAGGTTGCTGAGGGCAGAGCCTGTTCTAATCTAGGAATAGTTTACCAGCTTCAAGGAAACCATGACAGTGCCTTAAAGCTCCATCAAGCGCATCTCAATATATGTCGCCAGCTTAACGACAGAGCAGGGATGGGGCGGGCCTTTGGAAACATTGGTAACGCCTATAGTGCCATGGGTTACTATGACCAGGCTATAAAATACCATAAACAGGAACTAACCATATCCAAAGAAGTAAATGATAGAATTAGTGAAGCCAGCACTCATGGTAATCTAGCTGTAGCCTACCAAGCTCTGAACATGAACGACAAGGCCATGTTTCACTACCACAGTCACCTTAACACCGCCAGGGAGCTGAAGGACAGCGTGGGGGAGGCATGTGCGCTCTGTAATATCGGAAACTGCCATTCCTCCCTCGGTCAGTTCGGGCAGGCAGTCCCTTTCTATGAGAACTATTTGATGTTAAGCCAGGAATTGAATGATATCGAAGGAGAAGCCAAGGCTTGTCATTTCCTAGGATATGCTCACTACTGCCTAGGAAACTATAAAGAGGCAATC
>Hex8
ATGTTGCTACGCTTCGTGGTGGTGGCCCTCCTGGTTGGAACTGTTATATCACAAGTATCACGGTCCAGGATATCCAGACCTAGGCTCAGGGCAAGACCAGATCAGGGAGAGTTAAATGTAAACAGTAAAGAAACCAAGGATTCCCAAGGGCAAGATATAGAGGATACAAATTCCCAAAAGGAATCAAGGCAGCTTGACAGAACGAGAGAAAGATCAAGAATCCAAAGGCCAAGTATACGTAGAAGGCCGGCTGAGAATGATGTATTTCTTGTTGAGGCTGAAAGTGAGGAAGAAGAGGATATCAGGGGTTCCTTGTCTCAAATTAGAGGTGGATTTCAGGACGAGGACATCGAAAGTCCTAGGTTTACACCGAGCAGAGGTGGTGGCATCAACACAGACAGGAGTCCAGATAGGTTCAGATCCAGTTCTAGCACTAGAACAAATGTCATCAGTAGCTCCGATAACAGGAAGGACTCCAAATACAAACTTGTTTGTTACTACACAAACTGGTCTCAGTACCGACCCAAAATAGGACAATTTTTCCCCGAAGATATTGATCCTTTCCTTTGTACTCATCTAATCTTTGCCTTCGGATGGTTAAAGAACGGCAAACTTGCTTCATTTGAGGAAAATGATGAAAATGGAGGTGGAAAGGTTGGATTGTATGACCGAGTTATAAATTTGAAGACCAAGAATCCCGATCTAAAGGTTCTGCTCGCTATTGGAGGTTGGTCGTTTGGCACAGCAAAGTTTAAAGAAGTTGCAAAAACAAGGTTTACCAGGCAAATATTTGTGTTCAGTGCTGTAAAGTTCTTAAGAGAGCATAATTTTGATGGATTGGATATGGATTGGGAGTATCCAAAGAGCTCTGACAAGGACAACTTCTCTGCCCTCCTCAAAGAACTGTCTGAAGCTTTTACATACGAGGCTGAAGAGAGTGGTAAAGAACGACTTCTTCTGTCAGCAGCTGTTCCTGTTGGACCTGATAATGTTCGTGGAGGATATGATGTTCCAGCAGTTTCTGAAGCTTTGGATTTTGTAAATCTCATGGCTTATGATTTCCATGGTAAGTGGGAAAGTCAAGCAGGACACAATGCTCCACTTTATGCACCATCCTCGGATTCTGAATGGAGGAAGCAGCTTTCAGTAGAGTTTGCAGCAAAGATGTGGACAAGGTTGGGAACACCTAAGGAGAAGCTAGTCATAGGTATGCCAACCTACGGGAGATCTTTCTCTTTAACAGATCCTGGAGTTTATGCTGTAAACTCAGCAACTAAGGGGGGAGGAACAGCTGGAGAATATACCAGAGAAGCAGGATTCTTATCTTATTATGAAATCTGTGAGATGTTGCATAATGGAGCAAATTATATCTGGGACGATGAAATGAAGGTTCCATACCTGGTACAAGGAGATCAGTGGGTTGGGTTTGATGATGAAAGAGCAATCAGAAATAAGATGGACTGGGTAAAGGACAATGGTTATGCAGGCGCTATGGTGTGGACCGTTGACATGGATGATTTCAACGGAACAATTTGTGGAAGCGGAGTGAAATATCCTTTGATTGGTGCTATGAGAGAAGAACTATTTGGTATTCCCAGAGATACAGTATCAAGGGATATCGAACCCTCAGATATTGACTGGGAAAAATTAAATCCTAATCTGATTTCAGCCCGTCCCAAACCTCCCCCTGCAGAGAGAATTGATGTTGAAGAAATTCTCAACAAGATATCCAGACCAAAGAACCCTCTTCCTTTGTTAAACACTCCAGTCCTACCAGAGAACGTGAGAGAACCAGTGGTTTTCTGTTACTTTACCAACTGGAGTTATAAACGACCTGGAATGGGAAAATTTACCCCCGAGGATGTTGACCCCACACTTTGTACCCACATTGTGTATGCATTTGCAACCATCAAGGATAACAAGTTGGCCAGCTCTGAGGAAAATGATGAAGGAGAGCTGGGAGGTTATGATAGAATCTTGAAACTTCGGGAGAAGAATCCAAGTTTAAAGATACTTGTGGCAGTCGGAGGTTGGGCCTTTGGATCAAAACCATTCCAATCTCTAACAGAAAATATATTTAGAATGAATGGTTTTGTCTATGACTCCATTGAGTTTTTAAGGAAGCATAAATTTGATGGCCTTGATATAGACTGGGAATATCCTAGGGGACCGGATGATAAAGCAAGCTTTGTATCTCTAATAAAAGAACTGAGATTGGCTATTGAAGGCGAGGCCAAGGGTTCTAAGGAACCAAAACTTCTTCTCACTGCTGCAGTTCCAGCCAGTTTTGAAGCTATTGAGGCGGGGTATGACGTCCCTGAGATATCTAAATATTTGGATTTTATTAATGTTATGACTTATGATTTCCACGGGCAGTGGGAGAAGGAGGTTGGACACAACAGTCCTCTATATCCGCTAAACTCAGCTACTGGAATCAAGAAGAGATTAACTGTAGATTTCTCCGCTAAAGAGTGGGTTAGACAAGGTGCACCAAGTGAGAAGCTGATTATCGGTATGCCAGTGTATGGTAGAACCTTTACTCTGGAGGATCCAACACAGTTTGATATTGGAGCACAGGCAACCAGTGGAGGTGATCCGGGACGATATACTGGAGAAGCGGGGTTTCTTTCTTATTATGAAATTTGTGATTTTCTTCATAAAGATAACACAACCCTCGTCTGGGATAACGAACAACAGGTTCCATTTGCATATAGAGGACAACAATGGGTTGGGTTTGACGATGAAAGATCACTGAAGACAAAAACCAGCTGGCTAAAGGAGGAAGGATTCGGGGGAATAATGGTTTGGTCTGTAGATTTAGACGATTTCAGAGGATATTGTGGAACTGGAAAATATCCTTTGATTAAATCCATGAAAAACGAGCTGAAAGATTACTTAGTTCCCTTGGTGTATGAGGGTCCCTATGAGACCCCACGAGGTGGGGCTCGGGATACTGTTGATCCTGACGAGGTCATTTGTGAGGAAGGAGATGCTCATGTTTCGTTTGCAAGGGATAAGAAAGACTGTAGTATGTACTATGTCTGCCAGGGTTCTGTCAAACATCATAAACCTTGTCCTACTGGACTTGTTTTTAATGAGAATGACAATGTTTGTGATTGGCCTGAAAATGTCTCTGAGTGCTCCAAACCAGCA
>Hex9
TGTATGGCCCGGCAAGTTGAGACTGCTGAGTTGTACGGAGCAGGTATCCTCCAGAAAACTGAGGTTGATCATTGGCTTTCATTCTGCCTCGGACCCCTCTCCTGTAACTCCGAGCTGATCAAGGGATTCCAGTACCTGGATACTGTGCTGAAACCTGCAACCTTTCTAGTGGGTTCAGGCGCTACTATTGCCGACTACTGTGTGTTCGGTTCACTGGTTCAAATTCCTCACTGGCTATGGCTTGTGGAGAAGAATGAAGCTCCTCCTAACCTTCTCCGATGGTTTAAAATGATGCAAGCTCGCACTGAGTGTGCATCAGTACTCAAGGATCTACCCACAGAAGGACGGGTTGCGGCTGCTCCTATGCATGATCCTGGGAAGGAGAAGAAGGAAGAGAGTGCTGGTGGCAAGTTTATTGATTTACCAGGAGCTGAGAAAGGAAAACTGATTGTAAGGTTTCCTCCTGAGGCTAGTGGTTATCTTCATGTTGGCCATGCTAAAGCTGCTCTTCTCAACTATCATTACAAGGAGAGCTTCGAGGGTAAGCTGATCATGAGGTTCGACGACACCAACCCTGCCAAGGAGAAAGAGGAGTACGAAGAGGTTATTCTGGAAGATTTGAAATTACTGCAGGTTAAATATGATCACTTCAGCAGAACTTCAGATCATTTTGAAACTATTCTTGGATACTGCGATAAACTGCTCAAGGATGGTAATGCCTATGTAGATGATACAGATGCTGAGACAATGAAGGCTGAGAGGGACGCTAAGACTGAGTCCAAGAACAGAAATAATTCTGTAGATAAAAACATGAAGATGTGGGAGGAAATGAAGAAGGGAAGTGATATGGGAAGAAAATGTGCAGTGAGAGCTAAGATTGACATGCAGTCTCCGAACGGATGTCTTCGTGATCCTACAATCTACAGATGCAAACCTGAACCACATCCTGCTACTGGAACCAAATACAAAGTTTACCCAACCTATGATTTTGCGTGTCCTGTTGTCGACAGTATTGAAGGAGTAACACATGCTTTAAGAACTACTGAATATATGGACCGAGATGATCAATTCTACTGGTTTATTGATGCTCTAGGACTCCGTAAACCTTATATCTGGGCTTATGCTAGACTAAACCTAACTAACACTGTGATGTCTAAGCGTAAGCTGACCTGGCTGGTTGATACTGGAGTAGTTGATGGTTGGAATGATCCCCGTCTTCCAACAGTTAGAGGAGTTCTTAGACGAGGTTTAACTGTCGAGGCCCTACAGCAGTTTATTATTGCTCAGGGATCCAGTAGATCAGTTGTTTTCATGGAGTGGGACAAAATCTGGGCTTTCAATAAGAAGGTTCTAGATCCTATAGTTCCCCGGCATACAACTGTAGATATGACCTACCATGTTCCAGTTCATGTATCTGGTGTTAAACTAACCTCCCACTCTTCACCCAGACATCCTAAGAACCCGGAAGTTGGAGAGAAAACAGTTTGGACTGGACCCAACCTCACCATAGACGGAGTTGATGCTGAGCAGTTGAAGGAAGGAGAGAATGCAACCTTCATTAATTGGGGAAACCTTGCAATCAAGAAAGTTCATAAATCCAACGGCAAGGTTACCGCTGTTGATGCCGAGGATAATACATCAAATAAAGATTTCAAGAAAACTCTCAAGCTGACCTGGTTGTGCGAGGATGACAAGAACTCTCCTTTCACTCCTGCTGTACTCATCTACTACGATCATATCATCAGTAAACCTATTCTTGACAAGGATGATGATTTCAAGAATTTTGTAAACCCTAAAAGTAAACACGAGATTCAGATGTTAGGAGATCCTGAACTCAGGAACCTAAAGAAAGGGGACATGGTTCAGATTCAAAGACGCGGATATTTCATCTGTGATCTTGAATATCAACCTTACAATCAAAGTGTTGGAAGGTCCCGCCCTGTAGTTCTAATTGCTATCCCTGACGGAACTCCCTCCAGCTACGGAGCTCCAGGTAAATCAGAACCTGCGCCTGCTCCTGTAAAGTCTAAGGGTAAGGCTGCCCCTAAGTCTGCTGTCAAGATTGTAACACCTGTTGCTGCTCCTGCGGCTAACGACGGAAGCAACCTCTCTGCTGATGTAGAAGCTCAAGGAGAAAAGGTTAGAAAGCTGAAGGCTGACAAAGCTGAAAAATCTGCTGTAGATGAGGCTGTTAAGGTTCTTTTAGACTTGAAAGCTAGGTATAAAGCAAGCACCGGGAAGGATTGGAAACCTGATGCAGCTAAATCAGTTGGAAAATCTAGTAAAAAATCAGCTCCTGAACCAGCAGGTTCTGTAGCTCCAGCTTCCTCGGCTGGAAGTCCTGCTGAGCTAAACTCTAAGCTCGAAGCTCAAGGAGAGATTGTCAGAAAATTGAAAGCCGATAAAGCTGCAAAACCTGAGGTTGATGGAGCTGTCAAGATTCTCCTCCAACTTAAGGCGGATTTCAAAAGCTCAACCGGACAGGATTGGAAGCTTGGGATAACCCTACCAGCATCTGCAGCTCCTAGTGCAGCTGTACCCAGCTCAGCTGAAGGTTCTGGAGATCTGGATGGTAAGATTAGAGCACAAGGAGATCTAGTCAGGAAGCTTAAATCTGAGAAGGCTGATAAGAACACTGTGACGGAAGCTGTTCAGACACTGCTCTCCTTAAAGCAGGAGTTTAAAACTGCAACTGGGCAAGAATGGAAACCTGAGAGCACTAACTCACCGGCTGTTAAGCCTGCACAGCCTGTCAATACTAAACTA
>Hex10
GTGATTGCTAACCGAGCAATTGAGATCCTAGGGGGTACACTTGGATCCCAGAAACCGGTTCATCCCAACGATCACGTAAACAAGAGCCAGAGCAGCAACGACACCTACCCCACTGCTATGCATATATCTGTTGCTGTAGAAATCCACGAGACCCTGCTGCCCGGCCTCCAGAAGCTCCATGATGCCCTGGACGCCAAGGCCAAGGAATACGCAGATATTATCAAGATCGGTCGTACGCATACTCAGGACGCAACTCCGCTTACTTTAGGCCAAGAATTCAGCGGATATGTTCAACAAATCGCGTTCGGAATTGACAGGATAAAGGCGTGCTTGCCCCGTGTATATATGCTCGCCGCCGGTGGTACTGCCGTAGGAACAGGACTAAACACCAGGGTTGGGTTTGCAGAAAAAGTTGCAGCAAAGGTTAGCGCTCTGACCGGACTACCGTTCGTCACCGCCCCAAACAAGTTCGAAGCCCTCGCCTGTCACGACGCCATGGTCGAAGTTTCCGGAGCTCTGAATGTGATCGCCTGCTCTCTTATGAAGATTGCCAATGATATCCGATTCCTAGGTTCTGGACCAAGATGTGGACTCGGAGAGCTCTCTCTGCCTGAAAACGAACCCGGATCCTCCATCATGCCGGGAAAAGTAAACCCTACACAGTGCGAAGCCATCACTATGGTGGCTGCTCAAATTATGGGAAACCATGTAGCAGTTACCGTCGGCGGATCTAACGGTCATTTTGAGCTGAATGTTTTTAAACCAATGATGGTGGCGAATGTTCTCCGATCTATTCGCCTCATTGGAGATTCCGCATCCGCCTTTACTGATAACTGTGTTGTTGGTATTGTGGCTAACCGTGAAACTATTAATAAACTTCTTCATGAATCCTTGATGTTGGTAACAGCTCTAAACCCTCATATCGGATACGATGCTGCCGCTAAAATTGCCAAGACTGCGCACAAGAATGGAACCACCTTGAAGGAGGAAGCGATTAAGCTCGGTTACCTCAACGAGGAACAGTTTAATGAATGGGTACGTCCTGAGGATATGCTGGGACCTAAA
>Hex11
GGAGCTGCAACTATTGCTGAACTCATGAAGAACAAGGTTCACTTCCATGCTACCGGAATGAACCATACTACGGACGGATACCAAGTTACTCCGGACACTGACCGACTTCTCCGTGAGCATCTGGAGAGAACTGGCGGTCAGGTTAGAACTAGGTTTCCTCCAGAACCCAACGGTATTCTTCACATTGGTCACGCTAAAGCAATTAATATTAACTTCGGTTATGCTAAAGCTTACGACGGAATAACCTTTCTCCGGTATGATGATACAAACCCGGAGAAAGAAGAGGAGAAGTTCTTCACTGGAATCCTTGATATGGTAACTTGGCTTGGATACAAACCTTATCAGATTACTCATTCCTCAGATTATTTTGACAAACTGTACAACATGGCGGTTCATTTGATAAAAAAAGATCTGGCTTATGTGTGTCATCAGAAACTGGAAGATATTCGAGGCTTTAACCCTCCTCCGTCTCCATATAGAACCCGTCCTATCCAAGAATCTCTCTCTCTCTTCAAGGATATGAAGAACGGAAAATTTGACGAAGGCGAGGCGACACTGAGGATGAAGATAACCCTGGAGGAGGGTAAACAGGACCCAGTTGCGTACAGAATTAAATATGTCGCTCATCATCGAACTGGAGACACTTGGTGTATCTATCCTACCTACGACTATACTCACTGTCTCTGTGACAGTATAGAAGATATAACACACTCCCTATGTACAAAAGAGTTCCAGGCCCGCCGGTCTTCCTACTACTGGCTCTGTAACGCTGTTGATATCTACTGCCCTGTACAGTGGGAGTACGGTAGACTTAGCGTCAACTACACTGTTGTCAGCAAACGAAAGATCAGTAAGTTGATTGAGACTGGTGTAGTATCAGACTGGGATGATCCAAGATTGTTTACTTTAACCGCTCTCCGGCGCCGTGGATTCCCCGCCGAAGCGATCAATAACTTCTGTGCCAAGATGGGTGTGACCGGGGCTTTGACGGCGGTAGACCCAGCAATGTTGGACGCCGCGGTCAGAGATCATCTCAACGTTTCAGCTCCGAGAACCATGGTTGTTCTTGAACCTCTCCGGGTTACTATTCTCAACCTGGATAAAGACGAAGAAATAGAAATACCCAACTTCCCGAACGACCCGGAGAAAGGTGTTCATAAGGTTAAATTCTCTTCTAAAAATATCTTTATTGAGAGTTCTGACTTTAAGAAAACTGATGAGAAAGGATTCCGACGCTTATCTCCTGGACAATCTGTAGGTTTAAGATACTCCGGGTATGTGATAACATTGGTAGAAGCGGTGGAAACCAATGGACAG
>Hex12
TATGACATGATTGGAATCAAGTTGGGAGACAGGGACAGTGAGCTGACCAACATGAGGGATGATGTAAAGAAATACCACGAGCTCCTCAAGAATCTTGCAACATTCCTGGAGAAACAGGAGAGGAACTTCCCTCAGGACTCCATTCCCTCCGACAAGCGTGAGGCAGATAAGCAGCTCAAGGTGCTCAAAGCAATTCTTGATCAGCTGTATGAGAACCAGGGTCAGCTTGACACTGCCAGGGTTAATATCAAGGATCTTCTGAAGAAGAATCCTGAAGCTCCAGGCTCTGAGATACTTGATGATACTCTTAATGAGGTCAGCCTGAGATGGAAGGATCTTCAGGAGAGATGCAAGGCTAGAGCCAGCATGCTGGATGAAATGAAGGACTTCCATGACATTCATGATAACCTTAACAACTGGTTGAACTCGAAGGAGAAGCTGATGAACATTCTGGGACCCATTGCTTCTGACCCAAGACTTGTGCAGAATCAGATGAGCCAGATTCAGGTGATGAAGGAAGAATTCAATGAGAAGCAGCCTAGCAAGGATAGATTTAATGACATTGGAGAAAATATCCTTGAGGTTGCGGGAGCCTCTGCTGATGGCCGAAACATTGAGCAGAAGCTTGATAATATTAATGGTAAGTGGGATGATCTACTCAGCCAGCTGGAGGAGAGAGAAAGAGCTCTTGAAGCTATCTCTGGCCCAACAAGAGACTTCCTGAACTTATCCAACAGACTTGCTGACAACTTGAGCAAGGTCAGTGATGATCTGGATGATATTGCTGTAAGTAAGGGCGATGCTGAAGCCAAGCTGAAGGCATTGACTGCAGTTGCCAAAACTCTTGATGATCAGCGACCTCTGTTTTCTGAGGTCATGTCTCTTGGCGATCAACTGCAGCAGATATTGACTGACCCTGCCTCTAAATCAGAAATCAAGGGTAAGATGGGACAGGTAGAAAGACAGTTCAACAACTGCCAAAGGAAGCTTGACAATGCACTTGCTGAACTTGAAAACAGTGCTAAGGAAGGAAAGGAGTTTGAAGGCCAATGTGCTGATGCCCAGGCTTGGCTCAGAGAGATGGAAGGTATTCTCTCTGACAAGTTCTCTATCTCTGCTGATAGACAGACCTTGATTGAGCAGGTGGCTGAATTTGATCCTATCTATAAGGAGGTGATGAGCAAGGAACATGAAATTATCATGATCCTCAACCGAGGAAAAGATATCATTGCCAAGGCCCCCAAGGCAGATGTTGCCAACATTAAGAAGAACCTAGATTCTGTTGAAAAGTCCTGGCAGAAGGTAAAGAAGATTTCTCAGGATCGTCACAACAAGTTGAACATCTGCATGGAGTATTGTAAGAAGTTCTATGGAGCCCAAGAAAAGTTCCTTCCCTGGTTAGAGAAGGCAGAGGCCCAGCTTGAAAGGATGGAAGTTATTAGTTTGGTTCTTGCTGAACTTAAGAAGCAGGAGAAGGAACTTCAATCATTCAGGAATGATGTTAATCGTCATTCTTCAGAATATGATTTGAACCATGGTAGTGGAGATACTTTCCAGTCTTCCTGTGACACTGACAAGGAGATTGTTAAAGAAGAATTGGCTCACATGAAAGAAAGATGGGACCATCTTAATTACTTCATCTCTGAGCGCGCACAAGCTATCAGTGATCTCATTGGAAAACTAGGAGACTTCAATGACAATGCTAGAGATCTATCTAATGGTCTCCAGAGAGCTGAAGATAAATTGAAGCAAACTGATGGAGCTAACAAGGATCCTAGACTTCTAGACAAAATAAAGGGTCTTCTGGAGGAGGCCAAGGAGCTTGAGAAAGACTTTGGAAAAGTCCAAAAGACTGGTGAGGATCTTCTCACTGATGCTGATGTTCTTGGAGCTGATGGATCACCCATTGCAGACATTGTAAATGGTCTTGGTGACAGACTTGGAAACCTGAGAGATAGGCTTGAGGATAAGGCTGAAGATCTGAAGAATGCTGGAGCAGCTGTGGGAGAGTTTAATGAAGCTGCAAAGGATATTGGAAATGCACTCGCTATGCTTGATGATGAACTGAACAAGATGGGTCCTATTGCTAGAGAGCTTAAGGCTCTGTACAAGCAGAAAGAAGAAGTTTCCAGCTTCCTGCAACGCATTGGTGGAAAGAAGAAGGATATTCTTGCACTTATTGAAAATAGCAAACAGTTGATCAATTCTGGAGTGGTTCCTAACCCAAGAGAATTACAAGACACAGTTTCTGGATTGCAGAAATCCATTGAAAAACTAGAACAGAGAGGAGTATCTAGAGACAAGGATATTGATGAGATGATCAAGAAGGTTCAAGCTTTCTATGATCACTATGCAACTGTTATGAATGACATACAAGAAGTTGTAAGAGAGGAAAAGAACCTTGGAGCCGTTGCTGGAGATACAGAGACAATCAAGTCTCAGCTCGTACAGTTCAAGCAGTTCCAGGCAAAGGTTGTGTCTGCTGTGGGCAAGGAGGTTGACAAATCCAACAGATCTGGTCAGGGTCTTATTCAGTCTGCTGCCAGTGGAGTAAATACAAATGGAATTGAAACTGATCTTGAAAAGATGAATGAGCTCTGGAATAGTCTGAAGCAGGCACTTGCTGAGAGAGAAAGAAAGCTTGACCAAGGTTTGCTGCAATCGGGTAAGTATGGAGAGGCTTTGAATGGTTTGATGTCCTGGATGGATGAGATGGAAGACATGATGACCAATCAGAAGCCCCCATCTGCTGACTACAAGGTGGTGAAGGCCCAGGTACAGGAACAGAAGTTTGTACAGAAGCTTCTCCATGACAGAAAGGGAGCTGTTGCATCTCTGATCAAGACAGGACAAGAGATTGCTGCTTCTGCTGACCCTGCTGAGAAACGCAGGATTGAAGGAGAAATCAGAGCACTAGAGGATAGATATGGAAGCCTCAACTTGAAGTGCTCTGACAGAATGGCCCTCCTTGAGGATGCCATGAAGATGGCTAAGGAATATGCAGACAAGCTTGGTCCTCTAGAGAAATGGTTGGACAAAACTGAAAAGAAGATTAAAGAGATGGAAACTGTTCCAACTGAAGAAGACCAAATTCAGAAGAGAATCAGGGAACATGAAATTGTTCATGATGACATCATTGAAAAACAATCCAACTTTGATGATTTAGCTGATGTAGCATCAGCTCTTATGCAAGTAGTTGGAGATGAAGATGCCCAGATGCTTGCTGACAAGGTTGAAGAACTAACCAATAGGTATGCCAACCTTGTTCATAATTCAGATGCTATTGCACAGCTTCTACAGGATTCCATGGCTGGACTCCGAAACTTGGTTATGGCCTATGAAGATCTTCTTGGATGGATGGAAGATTGTGAGACTAGACTTTCCAAATTCAAGATTTTGTCTGTTTTCACTGAGAAGCTAATGGAACAAACTGAACAGCTTCATGAGGTAACAGAGGAAATTGTCAAGAAACAATCAGCAGTTGATGATGTTCTTGCTATTGGAACTGAACTGATGAAACACATCACCAATGAAGAAGCTCTTTCTTTGAAGGATAAGTTGGATTCACTTCAAAGGAAGTACAATGATCTTGCATCCAAAGCATCTGATCTTCTTAAGAATGCTCAAGATATGTTACCTCTTGTTCAGAACTTCCATGAGTCTCACAACCGTATCAGTGACTGGATGGAGGGAGTTGAGGGTGTCCTACAGTCTCTGGATACTTACAGTCTGGAGGATCAAGAGTCTGAGATTCACAGACTAGAAGGAGATATTCAACAGCACAAACCTCTGCTTGAAGGAATTAATCTGACTGGACCTCAACTCTGTCAACTCTCACCTGGAGAGGGAGCTAGAACCATTGAAGGATTGGTAACCCGAGACAACAGAAGGTTTGATGCCATTTGTGAACAGGTACAGAGAAGAGGAGAAAGAATTGCTCTTGCCAAGCAGAAGTCTGGAGAAGTTCTTGGGGACATTGATGAGCTACTCAGCTGGTTTAGGGAGGTTGAACAAACGATCAGAGAAGCTGATCCTCCATCCCATGAACCTGAGGTTATTCGTGTCCAACTGAAGGAGCACAAAGCCCTTAATGATGACATTTCAAGTCAAAAGGGACGCGTCAGAGATGTTCTCTCCAATGCCAAGAAGGTACTCCGTGAAAGTGCTCAAACAGCTGACACTGAGCAGGTTAGAGAAAAGATGGAAGATCTTAAGGAAACAATGGACACTGTCATAAAATTGAGTTCTGACAGGTTGAACATACTAGAATCTGCTTTGCCTTTGGCAGAACACTTCTATGAAACCCATGCTGAACTTAATGAGTGGTTGGATGATATAGAAAGGGAGGTTATGAACCAGATGAATCCTAGCATGAGACCTGACCAGATAGCAAGACAGCAAGAGACAGTAAGATCTCTAATGCAGTCCGTACAGGATCACAAGCCTGTCGTTGACAGACTAAACAAAACTGGAGGTGCTCTTCTCAGGTTGATTGTTGAGGATGATTCCTACAGAGTTCAAGACATTATTGAATCTGACAACCAGAGATACAACAACATCAAAGCTGATCTTAGAGAGCGAATGCAAGCTTTGGAAGATGCTATGCATGAATGCTCCCAGTTTACTGACAAGCTGGATGGTATGCTGAACTCCTTGGAGAACACCAAGGATCAGCTTGTTCATGCTGAACCCATTTCTGGTCACCCAGAGAAGATCAAGGAACAGATGGATGATAACAATGCCATCATAGATGATCTTGAAAAGAAGGAGGTTGCTTATGAAGCTGTTATCAAGGCAGCTGATGATATTATCCAAAAGGCTCCAAACAAGCAGGATCCTGCCATCAAGGATATCAAGAAGAAGCTGGATAAATTGACTGGCCTCTGGAAAGAAATTCAAGGACTTGCAAAGAACAGAGGAGATTCTCTTGAAGATGCTCTTGCCCTGGCTGAGAAGTTCTGGGATGAGCTGCAGCAGGTTATGTCAAACCTGAAAGATCTGCAAGATCAGCTTGATTCCCAGGATCCTCCAGCTGTTGAACCTAAAGCTATTGAGGCCCAGAAGGCTGAACTAAAGGAGATTAAGAGAGGAATAGATAGCACCAAACCTGGTTATGAAAAATGCAGGCAGAGTGGGAACAATCTCATCAATGTTGTTGGAGATTCAGAGAAGCCAGAGCTGAAGAGACATATTGAAGATTTGGATCATGCTTGGGACAATATCACATCCATGTATGCCAGACGTGAACAGAACCTGTTTGAAGCTATGGAGAAGGCCATGGAGTTCCATGACATGCTCCAGAGCCTGCTTGAGTTCTTGGCCAGGAGTGAGAAGAAGTTTGACAACTTGGGAGCCATTGGCACCGACATCGACACTGTCAAGAAGCAGATTGAGGAGCTGAGGAAGTTCAAGGATGAAGTTGATCCATGGATGGTTAAGATCGAGGCATTAAAC
>Hex13
ATGCTGTCGGACGAGGAGAAACCTCCTGCCCCTCCTTTGAGGCTGACCTCGAACCGAGGAGACTTCCAGGTCAGCCTCCCTGTAGACATGAGACCTCTACCTAAAGAACCTGAAGAATCCAAGTCCAAGCACCATAAGCACAAGTCCAAGAAGTCCAAGGACCATGAGAAACCGAATATATCCTACCCGACCAAGTTTACCCATGTTGTTCACGTCGGATTTGACGATGAATCTGGAGAATTTACTGGAATGCCTGACGCCTGGTCCCGACTCCTCGCAAACTCAAATATCTCCATTGAGATGCAGAAAAAGAATCCTCAGGCGGTTCTAGATGTACTTAATTATTTTGAGTTTAGTTCTAAGCATAAAACAGATGAAAAGTTTATGACTCACACTTCTAGTGCTGACCCCTCCCCCCGCCCTAGTTATAGTGTATCCTCTCAAGCCCTGTCCTCTCCTTCTAGCCAGGGGGCGGGGGCACCCTCGCCTTCCCCTCCCTCTTCCACCACTGTATCCGCAAACATTCCCTCCCCCCTCCAGCCCGAGGCTCCCCCTGTCACCCGGAAGAGTGGATCTAGCTCCACTCCCTCTGTATTCTCCAACACTCCAGACCAGGAGGAGGAGCAGGAGGAACATGAACCCGCCCCGCCCCCTATTGCCTCCAGACCGGAGAAAACCAAGTCTATTTATACTAAACCTATAGATGAAGATGATGATGAACCTAACAGTTTAAAGGTTCCCTCCACCATAAACGAGAACGAAGTGACGGACAACAAGAGCAATAACAACAACAATGTTGTCTCTAAGTCAGGAAATGAGCGACAAAAGAAAAAGAAAATGACGGATGAAGAAATCCTGGCAAAGCTCCGATCTATTGTATCAATAGGAGATCCAAACCGGAAGTACACCAAGATGGAGAAGATCGGACAGGGAGCTTCCGGTACAGTTTATACAGCTATAGAGACAGCTACAGGTATGGAGGTTGCTATAAAACAAATGAACCTGCAACAGCAACCCAAGAAGGAACTTATTATTAATGAAATAATAGTGATGAAATCAAACAAGCATCCCAATGTTGTGAACTTCCTGGACGCATATCTAGTCCATGAAGAGCTCTGGGTTACAATGGAGTACCTACCCGGTGGAAGTCTAACAGATGTTGTGACTGAAACCTGTATGGATGAAGGACAAATTGCCGCCGTTTGTAGAGAGGTTCTGCAGGCTTTGGACTTCTTGCACAAGGGGAACGTTATCCACAGGGACATAAAGTCGGATAACATCCTGCTTGGAATGGACGGGGACGTAAAGTTGACAGATTTCGGGTTCTGCGCCCAAATTTCCTCTGAGCAGAACAAGCGAACCACAATGGTCGGAACTCCCTACTGGATGGCCCCCGAGGTTGTGACACGCAAACATTACGGTCCCAAGGTTGATGTTTGGTCCCTGGGAATCATGGCTATTGAAATGATTGAAGGTGAACCACCGTATCTCAATGAAAACCCACTCCGAGCTCTGTATCTCATCGCAACCAACGGAAAGCCTGAGATCAAGGATCGGGATAAGCTGTCTCCAATCTTCCAGGATTTCCTGGACAAGTGCCTGGAGGTCGAGGTTGAGAAGAGGCCAACCGCGCATGAAATGTTGCGACATCCATTCCTCAAGCTGTCGAGGCCACTCATATCTCTTAATCCTCTAATTTTAGCCGCTAAGGATGCGGCTAAATCTCAT
>Hex14
GCTGTAGATGGAGAATGTGTACCCTGTGATGGACCTTGTCCTAAAACCTGCACCTTCAGTGATATCATCCATCAGGGGAACATTATTCATGCTGGGAATATAAACAGTTTTATCAACTGTACTGTTGTTGAGGGTAGCCTCACTATCCTCGACTCAACCTTCAACGGGTTCCAGCAGATCTACTCAAACTTCACCTTCGGTCCCAGGCACCCCGCCATGGACCCCTCCAAGCTCGAGGTGTTCAGCACACTCAGGGAGGTCACTGGGTTCATTAACATACAGGCGCATCATCCCAGGTTTACTAATCTCAGTGCCTTTAGAAACCTAGAGATTGTCGGCGGACGACATTTGACAGAATATTTCTCCTCGCTGTATATCGTGAAAACCTCGTTGGAATCTCTGGACCTGAGATCCCTCAGAAAAATTCGTTCCGGCGGGGTTTCTATTCTCGAGAATAATGATCTCTGTTACGCTGAAAACATAAATTGGCAAAGAATTATGAAATCTCCTCAGCACAACACTCTACTACAGAACAACAAGGCCCCGGAGCAGTGTATCATTGAAAAGAAACAATGCGACGATCAGTGTACAGAGGACGGATGTTGGGGCCCAGGAAACAAACTCTGCCTCTCTTGTAAAACCTTCCAGGTTGGAGAGGAGTGTGTCGGATCATGTGATGCCAACCAAGGACTCTTTCAGTCCCCCGGGGACCGTCAATGCATGAAATGTGACCAGGAGTGTGACCTGACATGTACAGGAGCAGGACCGGGCAACTGTCACAAGTGTAAACATGTCAAGGACGGTCCGTTCTGTGTTGAGAAGTGTCCCTTGAGTAAGTACAACAACTCCTACGGAGAGTGTCAGGACTGTCACAGGAACTGTGTGGGAGGATGTAAAGGTCCCGCCAACAACATCGGTGCTCTGGGTTGTAACAGTTGTGACAAGGCAATCATTAATCCTGAACTAGAAGTTATACAATGTTTACATGAGAGTGAGGTATGTCCTGAAGGATATTTCTACGAATGGCTTGGTCCTGAAGGCCAAGGAAAGCTCAAGGCTCTGTCTGGAAAAGCTCTGTGTCGTCCCTGCCATCCCCTGTGTAAACGGTGTAACGGATATGGATTCCATGAGGATGTGTGTCAGGAGTGCAAGGGGTTTAGTCAGGATCAACAATGTGTTCAAGAGTGTAGCAGTGACTACTTTGCTGATCAGGAACGGAAGAAATGTGTTCCATGTGCCCGAGAATGCCGAGGTTGTATTGGACCCAGCTCTGCTCAATGCAAGGCCTGTAAGAACTACAAGGTTTACCTCAATGGTGGATACGCCCCAGATTCAGAAACCACGCCTTTCAACTGTACAGAATCGTGTACTGGCGCCCATCCGTACAAGAACTTCCCAGAGAACTCAGCGGGTGTACCCGGAGATCCGTTTTGTTCTGTTGAACCATCCCTGAGCGGTGGAGTACCTCTATCTGCTGAGAACTCTATACCTGCTATTATAGGTGGGATAATTGGATGCATTGTTCTCCTAGGCATCTTTCTTTCCGTCTTTGGATATCAGTGGAGACAGCGGGCTCGGGCTAAAGAAAATACTGCTAAAATGACGATGGTTATGACAGGTTACGAGGATAATGAGCCCCTGCGACCCACTAACATTAAGCCTAATCTTGCCAAGCTCAGAATCGTGAAGGAAGCAGAGTTGAGAAAAGGAGGAATTCTGGGATACGGAGCTTTTGGAACAGTGTATAAGGGGGTTTGGGTCCCTGAAGGAGAGAATGTTAAGATACCAGTTGCTATCAAGGTTCTGAGAGAGGGGACTGGAAATAATGCAAGCAAAGAAATTCTTGAAGAAGCTTACATAATGGCGAGTGTGGAACATCAAAACCTTCTCCAACTATTGGCAGTTTGTATGACAAGCCAAATGATGCTTGTCACTCAATTGATGCCTCTTGGATGCCTACTTGACTATGTGAGGAATAACAAAGATAAGATTGGTTCTAAGCCTCTTCTAAACTGGTGCACCCAGATAGCACGTGGTATGGCATATCTTGAGGAGAGACGACTAGTTCACCGAGATCTAGCTGCTAGAAATGTTTTGGTTCAAACCCCGTCCTGCGTTAAAATCACCGACTTTGGTCTGGCAAAACTGCTGGATATAAATGAGGATGAATATAAAGCTACAGGTGGTAAGATGCCGATTAAATGGTTGGCACTGGAATGCATCCAACAGAGGGTTTTCACTCATAAAAGTGATGTATGGGCGTTCGGAGTCACGGTCTGGGAATTACTGACATATGGAGGTCGTCCTTACGAGAACGTTCCTGCCAGGGATGTCCCCGACCTCCTGGACAAAGGAGAGAGATTGCCCCAGCCTCCTATTTGTACAATTGACGTGTATATGATCATGATAAAGTGCTGGATGCTAGATGCGGACAGCAGGCCTGGGTTTAAGGAGCTGGCGGAGGAGTTTGCTAAGATGTCTCGGGATCCAGGCAGGTTTCTGGTCATACCTGGAGACAAGCTCATGAGACTACCTTCATACACTACTCAG
>Hex15
TTGAGACTTGAACTTTCAAACTTCAATCTAAGATGGCAAAAGTTTTCAGAGATTTGGACAACAGACATGGAAGAGTTTCTATTAGAGTTTATGGAGGCTAAACCTGGAATTTATGATTTTGAAAAAGAGTTGAAAAAATACAGCCTTATTCAGGCAGAACTCAACTCTGAGACTTCTGAATTTTCCTACGGTAAAATGTTGGTGACAACCAAATCGTTCAGAACAGCGGTTAGCAGTGAGATAAATCAGTGGATAAATTTGCTTGGAAAGGCAATGCATAAGAAATACAAGCGAGAGATGAAACAACTTGTTGGACAAATCAATGATCTTGATAAAAAGCTTGATAGACCAATGCATGATCTTGATGACATCAGAATTATTATGGAAACACAAAAAAAAATCAGAGAAATTGAAATAGATTTAGATATGAAGATTGAAGTAGTGGAGAATGCCTTTGTTATGATGGATAAGTATGGCCTTCAAATGACCAAAGAAGATGTTAATGAAGTAGAAAGTTTACAAGAAAACTGGAATACTGTTCTACACAAGGCTATGCAAACATATGTACTTTTACTGGAAGTTCAAGAACACTTTAAAGAAGAATTGATCAAGAGCATTGAACTTTTTCAGCTTGACTGTGATTCATTTGTTGAAAACTACAATAATAAAGGTCCGATGGAACCTGGTTTATCTCCTAATGTTGCTTCACTGCGTCTTGAATCCTTCCAGTCCCAGTTTGATACTTTATGGAGAAAGCATTCCTCGTACACAGTAGGAGAAGATCTTTTTGGTCTTCCCCACACTGATCAGACAGAAATAGAAAACATCAAAAAAGAATTAAATCTCCTGCAAAGGTTGTATAAGCTGTACAATGATGTCATTGATAGCGTTGAGGGATATAAGTCAATGATTTGGAAAACTATTGATGTGGAGGAAATTAGCAATGAGCTGATGGAGTATCAGAATAGATGCAGAAAACTTCCAAAAGGACTCAAAGAATGGCCGGCATTTCATGACCTCAAAAAGGTTATTGATGACTTTACAGACATCTGTCCAATACTGGAACTTATGTCAAATAAGGCTATGAAACAACGACATTGGAAAAGAATTGAGGACATGACTAAATATAAATTTGAATTTGACAGAATCGGATTTTCTTTGAGAGACATTATGCTAGCTCCTCTCCTAGAAAATAAAGAGGACATAGAAGATGTTTGTATTTCTGCCATGAAAGAAAAAGATATTGAGGCAAAACTGAAGCTTGTGGTTTCTGAATGGTCTTCTCAGGAGCTTGAGTTTCTTACTTTCAAGAATAGGGGTGAACTTCTACTTAGAGGAGATACAACTGCAGATTCAGTTAATCAAGTAGAAGATAGTTTAATGATCTTAGGCTCGCTTTTGTCTAACAGATACAATGCTCCATTCAAGAAGCAGATTCAAAAATGGGTCCAAGATCTATCCAATACTAATGAAGTTCTTGAGAGATGGCTTCTAGTTCAGAATCTTTGGGTATATTTAGAGGCTGTTTTTGTTGGAGGAGACATAGCCAAGCAATTGCCCAAAGAGGCTAAGAGGTTTTATAGAATTGACAAGAATTGGCAAAAGATAATGCAACGGGCTCATGATACAACAAATGTAGTGAGTTGTTGTGTAGGAGATGATTACTTAAAACAAACCTTGCCAAATATTCAGGAGCAATTAGAAATTTGTCAAAAGTCTTTAACAGGTTATTTGGAGAAGAAAAGGTTATTATTTCCAAGGTTCTTTTTCGTATCTGATCCAGCTCTTTTGGAAATACTTGGTCAAGCTTCAGATTCTCACACAATACAAGCACATCTTCTATCAATATTTGACAACATTGCTTCTGTCAAGTTTGATCCATCCGATTATAACAAAATCATTGCAGTGTTATCTAAAGAGGAGGAGATTGTATTTTTGGAAAAAAGCGTTAGGGCTGAGGGAAGTGTTGAACTATGGCTAATGTCTCTATTAACATCTTCAAAAGAAGCATTGCACTCAATAATAAGAAGTGCATATCACATAATCAGCGAAAGCAACTTTGATATGCTGGATTTCATCAAAAAGTTCCAGGCCCAAGTTGGAATTTTGGGAATTCAAATGATATGGACAAAGGAGTCAGAAAATGCACTTCAGAATTGTAAAGTTGATCGTAAAATTATGTCAGACACAAACAATAAGTTCCTGGACATGCTTAACATGCTGATTGGTCAAACAGTAAAAAATCTGACAAAAATTGAAAGAACAAAATTTGAAACCTTGATAACAGTACACATGCATCAAAGAGATATATTTGATATGCTGGTTAGGATGAATATAAAAACAATTTCTGATTTTGAGTGGCTTAAACAAGCTAGGTTCTATTTCAAACTAGAGGAAGAGATAATGAGCATCAGTATTACTGATGTTTCGTTCATTTATCAGAATGAGTTTATTGGATGTCAAGAAAGATTGGTTATTACTCCTTTAACAGACAGATGCTACATAACGCTTGCACAG
>Hex16
ATGGCATCGGTGGCTGCATGGTTGCCTTTTGCCAGGGCGGCCGCTATCGGCTGGGTGCCCATTGCTTCGAATCCCTTGCCCCCACCCCCGATAACAAAAGGGGCGAGGAAGACAGATGATGAAAAGTTAATTATTAACGTAAGTGGGAGAAGGTTTGAAACCTGGCAAAACACATTAGAAAAGTATCCAGATACATTGCTGGGATCAAATGAAAAAGACTTCTTTTTCGACGAGGAATCAAAAGAATACTTTTTCGACCGTGATCCAGAAGTTTTTAGACATATACTAAACTATTATAGAACAGGTAAACTTCATTATCCAAAGCAAGAGTGTCTCACCCAATATGATGAAGAGCTTGCCTTTTTTGGTATAATGCCAGATGTCATCGGAGATTGTTGTTATGAGGACTATCGTGATAGAAAGAGGGAAAACGCAGAAAGAATTATGGACGACAAGGCCGATGATGAAGAACAAAATGATGGTATTATCCTCGAAACCCTTCGAGAGCGGATGTGGCGTGCATTTGAAAATCCACACACTTCAACCCCTGCCCTTGTATTCTACTATGTGACTGGGTTCTTCATAGCAGTTAGCGTGATGGCAAATGTAGTTGAAACAGTTCCTTGCGGAGAAATCCCTGGTCGGAACGAAGTGTTAGCCTGTGGTGATAAATATAAGATATCTTTCTTCTGTTTGGATACAGCTTGTGTTATGATTTTCACTGCTGAATACTTCCTAAGACTATTTGCGGCTCCAGACCGCTGGAAGTTTATGCGGAGCGTAATGAGTGTTATAGATTTTGTGGCGATCATGCCCTACTATATCGGACTAACCATGAAAGATGACAATGAAGTCAGCGGGGCATTTGTAACCCTGAGAGTGTTTAGGGTTTTCCGCATTTTCAAATTTTCACGACATTCCCAAGGATTACGTATTTTGGGATACACCCTGCAGTCATGTGCTAGTGAACTGGGGTTCTTAGTGTTCTCACTTGCCATGGCCATCATTATTTTCGCAACGATAATGTTCTATTGCGAGAAAAATGTAGAAAATTCCACCTTCACATCCATTCCATCCTCCTTCTGGTATACCATTGTAACTATGACAACACTA
>Hex17
ATGAAAGTGAGTCGCCCTGTGTGGTCAGGGGTTCTAATATCTCCAATGCGTCGCTTCTGCTCCCGTGTCGACAAAGTAAGAATTGTCGAAGTTGGACCACGGGACGGACTTCAGAACGAGAAAACTATCGTCCCAACTCATACTAAAATTGAATTTATCGACAGATTGGCTGCCGCCGGACTTTCTCACGTCGAGGCGACATCGTTTGTATCACCGAAATGGGTTCCTCAAATGGCAGATCATAAAGAGGTCCTCAGAGCTGTAAATAAACTCCCACATGGACATGTCTCATATCCAGTTCTAGTCCCAAATCTAAAGGGATTTCACTCTGCCTTAGAGTCAGGGGCCAAAGAAATTGCAATTTTTGGCGCCGCATCAGAGAGTTTTAGTCAAAAGAATATTAATTGCACCATTAGCGAGAGTCTCAACCGATTTAATGACGTAATGGCCGCAGCCAAGGCCAATGATGTAAAAGTTCGAGGTTATGTCTCCTGTGTAGTTGGCTGCCCTTACGAAGGATTAATAAATCCTGAAATAGTAGCAGAGGTTTCTGCCCGAATGTATGAGATGGGTTGCTATGAGATATCTCTCGGCGACACTATCGGGGTTGGAACTCCTGGATCATTTCGCACAATGCTGCGCTCTGTTACTAGCCGGGTACCTGTAGAACACCTTGCTGTACACTGCCATGATACATATGGACAAGCCCTAGCTAACATTTTAACCTCGCTCGAACTCGGTGTAAGAGTTGTTGATTCAAGTACAGCTGGTCTAGGAGGTTGTCCATATGCAGCCGGAGCCTCTGGAAATGTGGCGACGGAGGACGTTCTCTACATGCTTCAGGGACTAGGGCTGTCGACAGGAGTGGACCTGAACAAAGTCGCCGCGGCCGGAAATTTTATTTCTCAGGCTTTGAAACGGGAAACAATGTCAAAAGTGGGAAGAGCTATTAGTGCCAAAAAGAAATGT
>Hex18
GGAGCTGAGTTTGATCTGTATATATCAGCATTTGACAGTGGACGAGCCGATTACCAAACCTATCATAAGCTCCATGTTCAAGTTGAAGATGAAAACGATAATGCTCCTGTCTTTACTGAAGGTCTCTACCTAGGAGAGGTTCTTGAGGAAACCTTCCCTCCGGTTACAGTCACCAAGGTGCTCGCCATCGATCTGGACGTGAGCAGCAAACTCAAGTACTCCATCAAGGACGAGAAGTATAAGGAGTTCTTCGAGATCAACCCTTCAACCGGGGAGATAACCACCATTGCCAAGCTTGACAGGGAGAACCAGGAGATGTTTGAGTTTACTGTTGAAGCCACAGATGATGGAAGTAAATTTCTGAGTGGTTCAACTCTTATCCGGGTCTTGGTTCAGGATATTAATGACAATCCTCCCAGATTTACTAGGATTCTCTCTATCAATATTACTGAGGATTCTCCTGTTGGATCCGTCCTGGCCACTGTTCAAACTGTTGACAAAGATATCGGTGAGAATGCCAAAGTAAGATATGAGTTTAGTGAGAATGCAGATGGTAAGTTTGAAATCAATCCTGAGACTGGTGATCTTATCCTTGTTGAAGGGTTGGATAGAGAGACAAAGGATGAATATCTTCTGAAAGTTGTTGCTACTGATGGAGCCTGGAGAGCTGAAACTACAGTTGGGATCACAGTGCAGGATATAAATGATAATATACCAAGCTTTGAACAGACAAACTATCTATTCATGATTCCGACAACAACACAAAATTTTGTAGTTATTGGCAGAGTTATCGCAGAAGATTCTGATGATATCGGACCAAACTCCCAAATTATCTATTCATTTAGGGAATCTTCTGAGTTCTTTAGCATTGATTCTACATCTGGAGAAATCTTAACACGGAGAAAGCTTGAAAACTACAATACAACCCGAACTCGAACTGTTGAGAATGAATACCTTCTCCAGGTTATTGCTATGGATAACGGACAACCACCCCTAAGCTCTGTGTGCCATGTTAAAGTTCTCCTTATGGATGAAAATCTGAATAAACCTGTGTTTGTGAAGAAAGATTATACAACTGCTATCTCCAGCTCTGCTCAACCTGGAGCTAAAGTTGTACAAGTAAAAGCAGTGGATGATTTCGATACAGGGCTCAACGCTGAAATTGAATATATCTTGGACGAAAGTTTAGATGCCGAGCACTTTGAGATTAACTCTGTGAATGGATGGATTAATCTCAAGAAGGATATTGAACCCAAGGTTTACAATTTAAAAGTTATAGCACAGGATCAAGGTGTACCTCAGCTCAGTGCAGAGATGGTTGTCAAGATTATGCCAAGCGGAGAGAACCGTCATGCTCCAGTTTTCTCTGTGACTAGTACGCAGATCATTATACCGGAGAATGAACCAATTGGAACCTCTATCATTCAACTCAAAGCTTCTGATAAAGATGAAGGGATTGACGGGATAGTTCGTTATGGAATTATTGGTGGGAATGAGAATGATATGTTTGATGTTGATGAGATCTCTGGAAAGATTTTAATCAAGAAACCCCTGGATTTTGATGTCGAGAATGGATATATACTGGAAGTGGTTGCTCGGGATCTTGGATCGGCTCCAAAGGCCTCAAATGCTACTCTAAATATAAACCTGACAGATGTTAATGATAATGTGCCTTTCTTCCAGCAATCAGAGTATGATGCATATCTAGAAGAAAATCAACCTGCTGGGACAGATATAATTAGGATGGAAGCTGTAGACCTAGATTCACCCCGGTACGCTGCAGTCATTTATTCAATTGTTGAACCCGACATGTCTCAATATTTTGAGATTGATACGGAAACCGGGCTCATCAGATCCAAACAGTCCTTTGATTTTGAGAAACTGTCTGAATACATGATGCATGTGTCTGCCAAGAACCCTGATTCTGAAGAGTCGAATACAACCCTTCTTGTGATTCATATTACGGGCTCTAATGAGTTTTATCCAAAGTTCCAGCAACCGGTCTTCCAGTTTTCTGTATCTGAATCTGCTGTACCGGATACTGCAGTGGGCCAGGTGGTTGCCCTGGACCAGGATTCAGGTCCTGAGGGGGATATCTACTATTTCCTTGTCGGACAAAGCAATGATCTTGGGTTCTACATTGAGAAGAAGTCTGGAATTATTTATGTCAAGAAGATTCTGGATCGAGAGTTCCAGAATAGATTTGTTCTCACAATCCTTGCCAAGAATGAAGGCAGTATACAGGGTAATGACACAGACGAAGCTCAGGTTATTATCCAGGTACAGGACGGTAATGATCCTCCTGTCTTTAGGAAGGATATCTATGAAGTTGAGGTTAAAGAGGATATCAAGCTGGGATCTGTTGTTACTTCTGTCTCAGCAGTGGATAGAGATGTCAGGCCCAGAAACAGTCAGTTTAGTTACACTATTATTGATGGAAATGAGAGTGAATCTTTTGAGATCGATCCTAACCTTGGATCCATCCAGACTATCAAACATCTGGACAGAGAAAAGGCTGATCAGCATAAACTTATTATTGGTGCCATTGATAACGGATCTCCTCCCCAGACAGGAACCACCCAGGTTTTCATAAAACTAATCGATATAAACGATAATCCTCCCTCCCTAGATATATTCAATAGAAGAGGAACACTCAAGGAAAATAGTCCAGAGAAAACTTTAGTTGCCAAACTTCAACCAATTGATGAAGATTTGGCTCCCAATGCTGGTCCTTTCCATTTCCACCTAGTGGGAGGAAAACACCAAAATTTCTTTGAGATCGATGAATTGTCTGGAGATATAAGATCTCTTGTGAGTGTTGACAGAGAGCTGACTCCTGAACTTGAGATTGAGATTGAAATCTCAGATTCTGGCACACCGGCATTATCCTCAAAATACACCATCACTATTGATGTCCTTGATGAAAATGATAATCCTTCAGAGCCCAGACTTCTCACCGTCATTGTGCAAACTCTGAATGGAGATTTTGCTGGAGGGGTGGTTGCTCCAGTAAGGCCCAAAGATCCTGATACAACAGGGAACTATGATTGCAAGATTAAAGATGGTGCGACCAAACTGTTTCAAATGAAGAAGGATTGTTTCCTGCATACTGGCCGCCTCATGAATGTGAATAACTACAATTTGACAATAATTGGCAATGACGGGCTGCATGACAGCGTAACCAGCCAAATTTTCCTCACTTTTGACAAGTTTGATGCAGTTGCACAAGACACGTCTCTTGTTATTAGAATATTTGAAAACTTAGACCATTCCAAGCTGGCTCGTGTGTTCAAGTTGATAAATTTCCATCGTTCCGCGACAGGATCTGTCCAGGTTCTGAGTATTGTTAAGGAGGAGAATGTGACAGATTTCTTTGTGCTCATGCGAGCTGACAACCAGTACATTCAGAAGCAAAAAGTTGAGTCCGTGCTTCAAACAGAACTTTCTTTCGATAATGTTTTGCCAGGAGTAGAAGTCTCAGTGGGATACAATCCTTGTCAATCTAACCCTTGTCAAAACAGTGGATTCTGCTCATCAAATACACTCGTGGAATCAGAAACAGTTATAGTTGAAGCTGAAGATATTATTCTAAACTCTCCCAAGTTTGTGCAGAGAGTAAAATGTGACTGTCCGCAGAATTTTGAAGGTGAAAGCTGTCAACTCAAATCCAATCCTTGTGATCCCAACCCTTGTGAGACTGGAGCACAGTGTGTCCAGGTTGGATATGAATTCAGCTGTTTATGTCCTTCCTTCAGAACAGGAAAACAATGCGAGCTGGAGAAAACCAACTCATGTGACCAGAATCCATGTGAAAATGGCGGAACATGTCGGGAATCTAATTTGGGAACATTCTTCTGTTTGTGTCGTCCGGGATACCAAGGAAATGTTTGTGAAAACTCTCTTGATCCATGTCAACCCAACCCCTGTCAGAACGGAGGAGAATGTATCTCTAAGAAACCAAATTATCAATGCAAATGTTTGGATAACTTCTATGGAGCCAATTGTGAGCTTTCAACCTTTGGGTTTGGAGAACTGTCCTACATGAAGTTCTCCTCCTTAGATCCGAACACTAATGATATCTCTATAACGTTCTCTACCCTAAAACCAAACAGTTTACTTATCTACAACTTTGGTCGACAGAGCGGGGGCAGGTCGGACTTCTTAGCAATTGAGCTTATTGATGGTAAAGCAGTATTTTCTTATGGTGGAGCAAGGACAGCTATCACTAAAATTTCAGTCAACAAGTATCTCAGCAATGGTCGTTGGTACAAAGTAACAGCTACTAGAAATAATCGGGTTGCTTCACTAAGTATTGAAGATTGCACAGAATCCGGGGAATTTTGTAAACTTTGTCAGGCTGGAGACGAGAAATGTTTTGCTAAAGATATTGGAGAAAGTGGAACTTTAAACTTCAACGGAAACCTTCTTTACTTCGGAGGTATTGATGAAGTTCAACCCATTGTCTCCAGAGCCGGTCAAGTTAGTTCAGATGATTTTATTGGATGTGTCAAGAGTCTCACTATTAACGGCCAGCAAATGAACTTAAAGACTTCTTTTATTGAAAGCCATGAGATTCTAGCGTCATGTCCTATACCTGGAAGTATTTGCCGTAATCACAACTGTTCCCCTGGGACTTGTACTGAAATCAATTGGAAACCAGTTTGTCAATGCTCTGGCGGAGTTCTGTCTCAGGACTGTGAGAAGTCATTGGATCCTATTTCTCTTGAGGCCAACGGAACCATGTCTTTTAAGGTTTCAGAATACCATCGGAGAACCCAACTGTTTCAGACAAAAAATCATCTGAAAGAATCCAACAGGACGGAGAAACAAGAAATCGGGTTCAGTTTCCGAACAGAAACTCCGGTTGGACTGGTTTTCTCAGCTGAGACTGTGAGAAGCAGTGAGTATACTAGCGTATTTATAAAGGAAGGAAAGCTTGTTTATGAAACTAAGAAGAACTCGTTTCCTCTGATCAATGTTAGTTCCACAAATGATGTTATTGACGGAGCCTGGCATTTAGTT
>Hex19
TATACAGAAGAGGCTGAACGATCAAAAGCTCTTGGAATTGCTCTTGCCTTCATTTCGTTTGGATGTCTGGTTGCTCCACCCTTTGGAGGCTTTCTCTATGAGTTCTGTGGAAAGCCTGTACCCTTCATAATACTGGCTTTTGTTTGTCTGTTTGACGGATTCCTGCTGCTTTTGATCATGCGACCAATGAAGCACAAGGAGGCAGAAGATGGAAAGGAGATTCCCGTAGCAACTCCGATGTGGAGGCTGTTGATTGATCCACACATTGCATGTTGCGCAGGAGCATTAGTTTCTGCAAACATTTGTCTAGCGTTTCTGGAGCCGACAATAAGTAAATGGATGAATGATACGATGAACGCTGAAGAATGGCAGCAAGGTCTAATCTGGCTACCAGCTTTCTTCCCCCATGTTGCAGGAGTAGTACTTACAGTCAAGATGGCAAGGAAGTATCCTGAATACCAATGGCTTCTAGCAATGGTAGGATTGTTCTTAGAAGGAGTTTCCTGTTTCATCATCCCCTTCAGCCAAAACTACTTTGTGCTCATGTTTCCAATATGCATTATTTGTTTTGGAATTGCCCTTGTTGACACCGCTCTACTCCCTACTCTTGGATTTATTGTGGACAAGAAGTATACCAGTGTTTATGGATCGGTTTATGCCATAGCTGACATCAGCTACAGTGCTGCATACGCATTCGGACCTGTTGCCGCCGGACATATTGTTGAGACCATGGGGTTCACAGCACTCAACATCATAGTAGCCATAATAAGCATTGGTTATGCCCCCATCATCTACTACTTAAAGGACATGCATGACTACAACAAGTACGAAGAGCCTGGAACTGAGGAGAATGTTCTGATGGGTGATCCTCCGACCAAAGAGTATCAAACCTACAATTTAGCTGAAGGAAAACCTGTTCTGAATGGAGCACCTGGCCCTGGAACACAGACAGAATATTACGCCCAAGTTGAACAAGAAGAAACCAACTTTAACGAAAATATAACTGCGAACCCCTTTAGACAGCCTCAAGGAGCCAACCCCTTCCGCCGG
>Hex20
CTTGAATCTCCTGTGACCTCGGTCACCTTAACCTCTTGCCCAACCTCTAATATCCCTGCTGGTCTCGTGACCGGCGAGGATCTGGAGACCCTGAGCCCCGACCTTCTGGAGGACACCCTCATGAGAACCGAAGAGCTCATCTTTGCCCAGGTCAAGCCGGAGCAAAAACTTCAGATTGTTGAAACCTGTCAACGGCTCGGCGCCGTCGTAACAGTCACCGGAGACGGAATTAACGATGCCGCTGCAATTCGACGCGCGGATGTTGGTATCGCCATGGGTAACGGTGCAGCGTATACTGTGAAGTGCGCTGATATCGTTCTTTTAGACGAAAATTTTGCCTCCATCGTGAGCGGTATAGAAGAGGGACGGTTAATGTTTGAAAACCTGAAAAAGATCTTACTCTACAGCCTTGCAAGTAACGTACCGGAAATGGCCGCTTTTCTTCTCTCTATGCTGGCCCAACTTCCTCTTCCTTTGGGTATCCTCGCGATCCTCTGTATTGACCTCGGAACCGACCTCCTGCCTGCAGTCAGCCTTGCTTTTGAAGAGGCTGAGATGGATTTGATGCGTCATAAACCTAGAAATCCTCTAAATGATCATCTGCTCAGCGAACAGCTTCTATTCCTCTCCTACGGTCAACTTGGGCTTATTCAG
>Hex21
TCTGTTGTGAATAACACTGTGGCTTTCCGAGTACACGCTCCGTGTTCTGCCAACCTTCTCCTAGATATATTCGCTAATGCAGTCACACCACAGGAATATTTAACAGGAGAGCCCATGAAGTTTAAATCTGTTTGTAAGTTTAAGATTGTGTGCTCCGACCTACAAACTGTGATGGTTCCTCTACCGGACTGTGCCTCCGGAGAATGGGGTCCGGCGAAGGCAACTCGACTCTTTGGTCTCATCCCTCTAACCCACCAGGACGCACTTATCTTTGCGTCCCAATCCCTTGAAATCCAGTTTCAGATGTCTCGTCCTCTCACAGACTTCATGGCAACCCTGCACAAGAACGGGTTGGAGGAGAAGAAACTATCCAAGTATGTATCTCAGCGTGTATCCGGAGATATTGTGACGTTATCCGTGAATTTCCCCGAGGAGGGACAATACGGGATGGATATATATACTCGAGAGGTGAATTCAACTCTTAAATCAGATTCTAATGAGAAACATCTGTTAACACACTGTTGTAAATATCTTATCAATTCTTCGAGAAAAAATCGACAT
>Hex22
TGCAGTCTGTCTTGGAGAAGGCCAAAGGATGATGGTGGCTGCCCCATTGAATATTATCAAGTGGAAAAGATGGATGTAGAAACTGGCCTCTGGATTCCATGTGGGAGATCTGAAGATTGCCAAATTGTTGTCAAGGGCCTGACCCACATGAAGAGATATAAGTTCAGAGTAAGCGCAATCAATGAAGAAGGAGAATCAGATCCTTGCACCATGAAGGATGAGATAGTTGCTAAGGATCCCTTTGGTGAACCTGGTCCTCCAATTCATCTGGAGCTGGTTGACTGGGACCAGGACTCTGTTGATCTCAAATGGGAACACCCCAGAGATGACGGAGGATCTGAAATCACCAATTATCTAATTGAGAAGAAAGATTCATCTGGTAAATGGACAAGAGCCCATGAAGTACCTGGAACCTTTACTAAGTGCACTGTTCCCAACCTTACTGAGGGTGAAACTTATGAGTTTAGAGTCAAGGCAATCAATGCTGGAGGAGCAAGCCAGCCTTCTAATGAAGTTGGACCAGTAACCTGCAAAGCTAGAAATCTTCCTCCCAAGATTGATCGTACAAACATGAATGAAGTCAGGTGCAAGGCTGGAGAAACCTTTAGCTTTGACATTAATGTCAGTGGAGAGCCTATCCCTGAAAAGAAATGGATGATAAACCAAGAGGAAATAACTGTTACTGAAAAGATCAAGATTGTCCAAACTCATCACAACATCAAGCTTATTGTGCGTGCAGCAACAAGGAAGGAAAATGGAATGATGACATTAACTGCAAGAAACAGTAATGGTTTTGATTCAGCTGAGGTGCAAGTCACTGTTCTAGATGTACCAAGTGCTCCAATTGGACCACTTAGAGTTAAGAACATGACTGCAAGTGACTGTACATTGGAATGGAAAGCCCCCAAGGATGATGGAGGCATGGCTATTCAGTATTACATAGTTGAGATGTGTGATGAGAGTGCCTCTGCAAGATGGACCCAGATTGGGGAAACCCTGGGAGCTGTAACAACATATGATGTGCAAAGCCTTACTGAAAACCATTACTACAGGTTTAGAGTCAGAGCTGTCAATAAGGAAGGAAAGAGTGAACCTCTTGAAACCTCTGGTGCATATCAAGCTAAAAATCCCTTTGAAGTTCCATCCAAACCTGGAAGACCCAAGGTTATTGATTTTGATACTCCCTGGGTTGAACTTGAATGGGACAAACCAGAATGGGATGGAGGCAGTACAATTGCTGGATACATTATTGAAAAGAAAGACACTTACAATGCAAGATGGGAAACTTGTGCAAAAACTGAGGGAGAGGTTCCTGTTGGAAAAGTTAAGGGATTGGTTGAAGGTGTTGTTTATGAATTCCGAGTCAAAGCTTATAACAAAGCTGGAGAGTCTGAACCTTCTGATCCTTCTATTCCACACAGAGCAAGACCCAAGAACGCTGCACCAAGAATTGACCGAAACTCAATGATGGACATCAAGATTTTGGCAGGAGAACCTTTGAACATTAATGTTCCTGTTGATGGTGAGCCACCTCCAATGAAGACATGGACCAAGGATGGTTCAGGTCTTGATGATGGCATGAGACTAATGATACACAATGAGGAATACAGATCAACTGTAAGAATCAGTGAAAGTAAGAGGTCTGACTATGGTGTTTATCAGCTTGTTGCTAAAAATAAGAATGGAACTGACACTTGCACATGTAATGTCATTGTTCTGGATGTTCCCGGCCCTCCAGAAGGTCCAGTTGAACCCAAAGATATTCATAAAGACTACATGGTTGTTCACTGGAAATTACCTAAAGATGATGGAGGAAGTGAGATTAAGCATTATATTGTTGAAAAGCAAGACCAGGATAACATGAGATGGGTCCCATGTGGAGATTCCAGAAAGCTCTTCTTGAAGGTTGAAGGTTTGATTGAAGAACATGAATATAAATTTAGAATCAGAGCAGTCAATGCCCAAGGAGAGGGTGGACCTCTCATTGGACCTTCTGAAGCTGTTGTAGCCAGAGATCCTTACAAGCTTCCTGGCAAGCCTGGCAAACCATCTGCAGAAGATTGGGATGTTGACAGAATTGATTTGAAATGGGACCCACCTAGAAGTGATGGTGGAAGTGCAATTAAGACTTGGATCATTGAGAAAAAGAACAAGTTTGGACTATGGGAGAAAGCAGCAGAGGTTCCAGGACCTCAACCAAAGGGTTCTGTCAGAGGACTTACAGAAGGTGAAGAATACATCTTTAGGATAATTGCTGTAAATGATGCTGGTGCAGGTGAACCTGGAGAACCTTCAGACCCCATTACTGCAGAAGCAAGGTATGTTAAACCAGAAATTGACACTTCAGCAATGCAAGATATGGTTGTTCGTGCTGGACAGAGGATCAACTACACTATTCCCATCAAGGCTGCACCTAAACCAAAGATCATTTGGAGAATCAACAAGAAAGAAGTTGTTTGTGATGAACATTTTGACATTCAAAATCTCAGGCGTCAAACAATTTTAGATATTGCATTCTCGAAAAGAAGAGATGCCGGATTGTACTCTCTGGAAGTTACTAATGAACTTGGATCTGCCTTTGCAAAGGCTAATGTCACTGTTCTTGATAGACCTGCTGCCCCTGAAGGTCCTCTGAAACTATCTGGAGTTACAGCCTCTAGCTGCAACTTAGCTTGGGGGGCTTCTCCTGATGATGGAGGATCACCCATAACTCACTATCTTGTTGAAAAAATGGATCTTAGCAGAGGATCATGGGTTGAGGCAGAGATTACAACTGAGTTTAAGTGTGTGATCAGAAGCCTAGTCCACAAAAAGGAATACTTGATGCAGGTAAAAGCTGTGAATGCCATTGGAGAATCTGATCCACTTCCTCTGGACAAATCATTTATTGCAAGAAATGCATCAGATGTTCCTGAGGCACCTGGTAGACCATCTGCATATGATTGGGACAGAACCTTTATTGATTTGACATGGAATAAGCCTCTTAATGATGGCGGAAGTCCCATTGAAGGATACATAATTCAAGTAAAACCTAAAGGAATGTCTTCCTGGAGAGAATGCACTACCATTTCAAGGGATATTAACAAGGGTAGAGCTGATGAGCTAATAGAAGGAGAGTACTACCAGTTCAGAATAATAGCTTTCAATGCTGCTGGACAATCTCCTCCTGGAGAACCTAGTGATCCTATTCAAGCTAGACCCCGCTATCTTGCTCCAAAAATACTTACTCCTCTTACTGATGTTAATGTCAAGGCTGGAAACAACTTCACCATTGATGTTGAGTACATTGGAAGTCCAGATCCTAATGTTAACTGGTATGTTGATGGAACTCCATTAGTAACAGATGAAAGGACAACTGTTTCTGCCATTGCACCCATCACAACTTTCCATATTGTTAACTGCAAGAGGTCTGACACTGGAGATATTGTTATAAAGCTAGTAAATGAGTCAGGATCAGACAAAGGATCCTTCTTTTTCAACATTCTGGATGTTCCAGGACCCCCAACTGGACCAATTGAGTTTGAAGATGTTGACAGCAACTCTGTTACTATTTCCTGGAAAGCCCCGAAGGACAATGGTGGATCTGATATAACAAGCTATGTTATTGAAAAGAAAGATCTTGATCATGCTGGTGGCTGGGTTCCTGCTGTCAATTATGTTGCAGCTAATGTGTTTACACAGAGGGTACCAAGACTACTTGAAGGAAATCGCTATGAGTTTAGAGTCTTTGCTGTTAATGCCCAAGGCAGAGGAGCTCCAACTACATCAGATGAAGCTATGCCACAAGCACAATTTGATGTTCCTGGAAAGCCTGGAAGGCCATTTGCAGTTGATGCAGACAAACACTTTATCAAAGTTGGATGGAAACCACCAACACATAATGGAGGATCTGAAATTACTGCTTATGATGTTGAAAGAAGAGATATGCTTGGTGGAAGATGGATTAAGGTTAAATCTAATGTCACCAAGACAGAGTTCCATGATACTGATGTAACTGAAGGCCACCAATATGAATACAAGGTCAGAGCTTACAACAAAGCAGGACCTGGTCCTCATTCTGATCCTTCCCTTTCTCTGACAGCCCGCCCAATGAAGGCAGCTCCTAAGTTAGACATTGATGTTCTCAGCAAAAGAATACGAGTCAAGGCTGGTGAGGAAATTCATGTTCTTATCCCCTATGTAGGTTCCCCAATTCCCAATGTAGAAGTTTCTAAAGATGGAAAGTCTATGCACAGCAAGAGGTTCAACTGTGAGGTCAAATCTGAGCTTATTTCATTTTACATTGAAAACTCAAACAGACTTGACACTGGAGTCTACCAGATTACAGCGTCTAATGAATATGGAAAAGATACTGGAAACTTGTATGTTACTGTTGTGGACAGACCAAGTCCTCCTATTGGCCCAGTTGTGTATCAAAATGTTGAAAAGGACCAGATCAAGATTCAGTGGCAAGTACCAGATGATGATGGTGGTTGTGATATCACAGGTTATATCATTGAAAAGTGTGATTATGGATCAAATGATTGGATGTCATGTCCTGGATATGCAACTCACTGTGAGTACACTGCAAGAAGCTTGATTGAAGGCAAGTTATATGTTTTCAGAATTAGAGCTGAAAACATGATTGGTGTGTCAGATGCTCTTGAAGGAAAGCATGTTGAAGCAAGATCACCCTATGATCCTCCAGGACCCCCTGGTCAGCCTCAAATTGATGCCTATTCCCCTTCAAGTGCAACCATCACATGGAGCCCACCAACTGAAACTGGTGGAAGACCCATTTCTGGATACTTTATTGAAAAGCGAGAATTGGGATCTGAATGGATCAGAGTTAACCATTATCCTACACCTAACCTCAACTACATTATTCCTGGCTTGAGAGAGGGAGCACGATATGAGTTCAGAGCAATTGCCTGTAATGAAGCTGGTCCTGGACAACCATCAAGACCTTCTGAGCCCATGACAGCTGGTGTTCAAAAATTCCCCCCGGGACCACCAGATGGTCTGAACCCAGACAGAATCACCAAGAATACTGTGAGTTTGTCTTACAGGCCACCAAGAAATGATGGTGGATCAAAGATTAAGGGATATATCATTCAAAAGAAGCAGAAGGATCAAGCTGAATATGAAGATATTAATGGATATCCTCATGCAGACCTAACATACACAGTTCTGAAGTTGAGAGAGAAAGATGAATATTCTTTCAGAGTTTGTGCAGTCAATGACGTTGGCAGAGGTGAGCCTTCTCGCCCCACTCCCAATATCAAAATTGGAGAGCAACCTAATCAACCAAAGATTGATTTGTCTGGAATCAGGGATATCAAGGTCAGAGCTGGAGAAGATTTCTCTGTCAATATTAACTATACTGGATTCCCCAAGCCAACCGCTCAGTTCTGGCGAGAGGAAACAGAGCTTTCTTCTGAAGTCAGAATTGTTATTCAAGTTACTGAAGAGTTTGTTTCTATAATTGTAAGAAACTCTGCCAAGGCTGATGCTGGACATTATAGACTTAAACTTATGAATGACTCCGGATATGATACAGCCACTTTCCATGTAACTGTGTTGGATAGGCCTGGACCACCAAGAAAAATTTATGCCACAGACTTTGCAGGAGAATCTTTCAACCTCAACTGGTCTGCTCCTTTTGACAATGGTGGATCTCCAATCACCAACTATATTGTTGAAAAGAGGGAGGTTGGTGGAACTTATGCTAAAGTTAGCAGCTATGTGACCACTTGCTACACAAGAATACGTAATCTTGTGGTTGGGAAAGATTATGAATTCAGAATATATGCTGAAAATCAATATGGTATATCTGATCCTGCTGAAACTGATGAACCTATTAAGGCTAAACATCCATTTGATCCCCCAGGTGCCCCTGGACAACCAAGAGATTTGTCATCCACCTCTGATTCTATTACTATTCAATGGACAAGACCTAGACAGGATGGTGGATCTCATATTCTTGGATATTTCATTGAAAAGAGAATGGTGGGAGGATCTTGGACTAAGGGATGCCACTCCATGATTAATGATCTCACCTACAAGGTTTCAGGACTTTCTGAGAACAATGATTATGAGTTTAAAGTATCTGCTGTAAATGCAGCAGGACAGGGTCCATGGAGCGCACCATCTGAACCAATTAGATGTTCACCTGCTAAATGTGCTCCTAAGATTACTAGTGATCTAAGCCTAAGGGATATGACCATTATAGCAGGACATGAAATCAGCATTACTGTTCCATTTGTTGCATCTCCTCAACCAAAATCTCACTGGAGCATAAATGGATATGAAATTTCCCAGGATACAAGAATATCTTTGGAGCTTAACAGCTATGAAGCTAAGTTTTACAACAAGAAGGCCAAAAGATCTGATACAGGAACATACAATATTCAGCTTACTAATTCTGAGGGCAGCGATCAAGCAACATGCAAGGTACTTGTTGTGGATAGACCTGGGCCACCCCAGAAACCTATTGATGCTTATGATATCACTCCAGAGACATGCACACTCTCATGGAGACAGCCCTCTGATGATGGAGGTTCCAACATCACAAACTACATTGTTGAGAAATATGATGTCTCCGGAGGTTTCTGGACAAAAGCATGCAGCTTTGTCAGAGGTCTTCATTATGAAGTTATTGGTCTTGAGCCAAACAAGAAGTATAGTTTTAGAATTAGAGCTGAAAATCAATATGGCTTGTCTGATCCTACAGAAATTGATGAACCAATAACTGCTAAATTCCCCTTTACAGTGCCTGATCCTCCAGGAAGACCAAAGGCTGTGGCAGAAACTACTTCTGCTGTGAATCTACAGTGGGAGAGGCCATATTCTGATGGAGGAAGTAAGATTCAAGGTTATAGGGTTGAATACAGAGAGGTTAGTGAGGCAATATGGATTTCTGCAACTGGGGCATTAGTCAAATCCCAGACATATACTGTATCTGGCCTTGTCACCGGAAGCACTTACGAGTTCCAAATTAAGGCAACAAATGCTGCAGGAGACAGCAGACCATCTCAACCATCAGGATCATTTGAGCTTAAGGCTAAAGCAAATCCCCCTGGTCCTCCAGGTTCTCCCATTGTTACCAAAGTTGGCAAGAGTTATGTTGATCTTAAATGGTCTGTTCCTGCTTATGATGGGGGTGCAAAGATCACTGGATATATTGTTGAAGCTAAAGAGGGCAGTGGAATGTGGTATAGAATCAATGATTACAATATTACAGATCTATCTTATACAGCTATCAATCTCACCAATAACTCTGATTATGAGTTCAGAATCCTTGCAGTCAATTCTGCAGGTAAAAGCGATCCATCAATGCCTAGCAGCCCTGTTAAAGTACAAGAGATTTCTGATGGTACAGTTCCTGAGTTTGTAAAGGGACTTCACAACTGTGGTGTAGGATTAGGTAAGAGACTTTGTCTAGAGACTGAAGTCACAGGAAAGCCAAAACCCAGTGCAAGATGGCTAAGAAATGGAAGAGAGGTTACAGAACACCCTGGAAGAGTTAAGTTTGAAGAAAAGAAAACTGATAAGAGTTCTTTCTTCATGATGATCATTGAAGAAATTTGGGAGATTGATGATGGGGAATACTCCTGCCAAGCTTACAACTCTATGGGATTCACCACTTCCAGCTGCAGGGTGAAAGTTGGTGCTCCTCCTAGGATTGAATACATTCCAAGTGAATTACATCTGCCTGAAGGAGACAACACTAAGATCAAGGTGAAATGGTCAGGAGATATGCCATTTGTTGTCAAAATATTCAGAAATGGTGAAGAACTTGTTGATAACTCTAGAGTTAAGATGACACTGTTTGATGAGTTCCTTATAATTTTTATGAGAGACATCAAAAAGGAGGATGCTGGCAAGTATACTGTAAAAGTCTCGAATTCCAGTGGTTCAACTGAAGAATCTTTTATGGTTTACATTTCTGGACTTCCTGGAGCACCTATTGCACCTCTTGAGGTTTCAGAGATTACAAGCCATACATGCAAGCTTGCTTGGAATCCACCTGACTATGATGGAGGCTCCAAGATTACTCATTATGTTGTGGAGAGACGTGACATTCGCCATAATGAATGGATAGTCATTGCTAGTTTTTGCAAAAGCACAAACTTTGCAGTCCAAGGGCTTACAGAAGGCCAGGAGTATCTCTTTAGAATATTGGCAGCTAATGTCAATGGTACTGGACCTCCACTTGATGGAGTTAATCCAATCAGAGCTAAACCTCCTCATGATCCTCCATCAGCTCCCGGCAAACCTTCCATTGTTGCCGTTGGTGGTGACTTTGTCAATCTTTCTTGGGATAGACCTGAGATGGATGGAGGTTCCAGAATTAAGGGATACTGGATTGAAAAGAGAGAAATAGGACTTGACATCTGGCAGAGAGTCAATCAATACCTTCACTCAGCAACTCAATTCAATATCTCTAACCTTATTGAAGGAAGATCCTATGAATTCAGGATTTTTGCTGAAAATGACATTGGTGTGAGTGCAGCATCACCTAACTCACAACAAGTGGTTGCTAAGGATCCAGATGAGCCACAACCTCCAGAGATCATTGCTCCTTTGAAGGACATTGCTGCTATTGAGGATAAGGATGGTCAGTTTGAGTGCAAGCTCACTGGAATACCTAAACCAAAGGTTACATGGTACAAAGGAGCCCGAGAACTGTTTAATAGTGGTAAGCATGAAATTACACAGATTGGAACCAGTTACTTCCTTACAGTTAAGAATGTATTTGGAGAGGATGAGGATACTTATACATGCCGTGCATCTAACAGTGGAGGCACCAAATCATCAAAGGCAGAGCTTAAAATCAAACAACCACCTAGACTTAATGTTCCTCCAAGATTCAGAGACTCTGCATTCTTTGATAAGGGTGAGAATGCAGTTATTAAAGTACCTTTCACTGGAAACCCCAAGCCAAGAATTTCATGGAAGAAGGACAATGAGTTTGTTGAGAGTGGAGCTCACTTCCAAGTGAAAACTGAGGAACGTCATGCTCTTCTAACAATTATGGATTGCTCTAAAGATGACAGTGGTCCATATACAATCACTGCTGATAATGAGCTTGGAACCGATTTTGCTCTTATCAATGTAAATATTTCTGATCGTCCTGATCCTCCAAGGTGGCCACAGACTAGCCAGATTGGAACTGATTCTTTAGTTTTGGAATGGCAAGTTCCAAGCTGGGATGGTGGTTCTTCAATTACCAACTATGTGGTAGAAAAGCAGGAGCTTCCAATGACAAGCTGGTGTAGAGTTGGACACACTAGGTTTACACTTATGCCTGTGACTAACTTGATTCCTGGAAATGAATACAAATTTAGAGTTTTTGCAGAAAATGTCTATGGACGATCAGATCCAAGTGATGAGTCTGGAATTTGTCAAACCAAGGGAATTCTTAAGAAGAAAACAGCAAGGACTCAGTATAAGATTGACCCAGACACTGGAAAGAAGATCAGAGGCCAAAAATGTGAGGTTAAGGACTACGACCAATTTGTATTTGACATTTATGCCAAATATATTCCTCAACCTGTGGAAATCAAGACTCAGGATAGTGTATACGACCATTATGATATTCTCGAAGAAATAGGAACTGGTGCCTTTGGAGTTGTTCATAGATGCAGAGAGTTAAAAACTAGCCATGTTTATGCAGCAAAATTCATTCCGATTGGACATGCCATGGAGAAGGCTCTGATCCGTAAGGAGATTGACATAATGAATCATCTACATCACTGCAAACTTATTAACCTTCATGATGCCTTTGAAGATGAGGATGAAATGGTTCTCATCTTTGAA
>Hex23
GTAACAACTAAACACTACCTGGTAAAGTGGAGATCCCTCCCCTACGAGGACTGCACCTGGGAGCTGGAGGCTGACGTGGACCCCAGCAAGATTAAGGACTATCTTCGCTGGAAGGATCCTCCAGCCGAAGACTGGACGGAGAAGAAACGTCCTCGTAAATCTGAATGGAAAGAATTGTCTGAATCTCCGAAGTTCAACAATAACAACACACTCCGGGAGTACCAACTCGAGGGGGTCAACTGGTTGAACTTTTCCTGGTATAATCATAGGAACTGTCTCCTTGCGGACGAAATGGGATTGGGTAAGACGATCCAATCTTTAGCCTGGATTCACTCCATATACAAGTATGGGATCAGAGGCCCCTTCCTTGTAATTGCTCCGCTTTCAACAATCCCTAATTGGCAGAGGGAGTTCGAACTCTGGACAGATCTCAATGTGATCGTGTATCACGGGAGTCAGACGAGCAGGAACATGATCCAGGAGTACGAGATGTACTACAAGAACGAGGACGGAGAGAGACAGGAAGGAGTGTTTAAATTCCATGTCCTGATCACCACATATGAATGTATTATCACTGATATTATGGATTTAAAGGATATACGGTGGCGGGCATGCGTGATAGATGAGGCGCATCGGTTGAAAAACCAGAAGTGCAAACTGTTGGACGGATTAAAACTCTTGGATCTAGAAGCCCGTCTTCTCCTCTCCGGAACCCCGCTTCAGAATAACATCAGCGAACTCTTTTCTCTCTTATCCTTCCTGGAACCAGCTCAATTCAGCTCCATGACAGAGTTCATGCGAGACTTCGGAGATATGCAGAACGAAGATCAAGTTTGTAAACTCCAAGCTATCCTGAAACCCCTGATGTTACGACGGATGAAGGAAGATGTTGAGAAATCATTAAAACCCAAAGAGGAAACTATTGTTGAGGTCGAACTTACAAATATTCAGAAAAAATACTATCGAGGAATCCTGGAGAAGAACTTCACCTTCTTGAAGAGCGCCACCAACGCAAATGTACCTAACCTCATGAACACCATGATGGAGTTGAGAAAATGTTGTATCCATCCCTACCTCATGAACGGCGCCGAGGAGCAGATACAGAGTGATTACCGTCGGACGAAGAATGACTATACGGACGAGGATGATCTATATTACAAGGCTCTTGTTCATGCCAGCGGAAAGATGGTTCTCTTGGACAAACTTCTCCCCAAATTAAAATCCAACGGTAACCGTGTTCTAATATTCTCTCAAATGGTGAAAATGTTGGATATTCTCGAGGATTATCTCATTCGACGGAAGTATCCGTTCGAGCGAATTGATGGACGGATTCGTGGTAACCTGCGTCAGGCGGCGATAGACCGGTTTTGTAGACCTGACTCTGACCGGTTTGTATTCCTGCTGTGCACAAAAGCCGGTGGATTAGGAATAAACCTGACGGCCGCCGATACTTGCATCATATATGACAGCGACTGGAATCCCCAGAACGATCTACAG
>Hex24
GGTATGTTCATAGTATCCCTGCCTTATGCAGTGTACCATGGTGGGTACTGGGCTATCCTGGCTATGGTGGGCATTGCATACATCTGCTGCTACACCGGTAAGATCCTGGTGGACTGCCTCTACGAGACCGACGAGTTCGGGGAGACGAAGAAAGTCCGCTACAGCTATAACGATATTGCACAGGAAGTGTTTGGGAAAAGATTTGGCGGGAAAATTATCAATGCCGCGCAGCTTATTGAACTACTAATGACGTGCATTCTCTATATTGTTTTGTGCGGAGATCTTCTCATTGGAGCATTTCCCTACGGACAGATTGATACAAGGTCGTATATGATGATTTGCGGGTTGCTTTTGCTCCCGTGCGCATTTTTGAAGAACCTGCAGCACGTGTCCAAGTTGAGTTTCTGGAACGGGGTTGTTCACACACTCATTAATGTTCTCATTCTTGGCTACTGCATTCTCCGAGCTCAGGACTGGGCATTCTCTAAGGTTACTCTCAAGGTGGATATCCTCTCCTTCCCTATAGCCCTGGGCATCATTGTGTTCAGCTACACTAGCCAGATCTTCCTGCCAACCCTGGAGGAGAATATGATCGATAAATCAAAGTTTCACTGCATGTTGCACTGGAGTCACATTGCAGCCGCCATTTTCAAAGCACTGTTTGGATACCTAGGCTTCTTAACCTGGCAGGAAGACACTCAAGAGGTCATTGTCAACAATATTGATGGGTTCTTTAAGCTTCTTGTCAACATGATCTTGGTGATCAAGGCTCTCTTGTCCTATCCTCTGCCCTTCTACGCTGCCTGTGATCTCATCGAGGGTGAGATGTTTCGTGGGAAGCCTGACACCATGTTCCCATCTATCTGGGGCCTGGACGGAAACCTGAAGATCTGGGGCCTAGCCTTCAGAGTTGGAATCATTGTTGGCACCATCGGGTTCGCAGTCATCATCCCACACTTCTCTATTCTCATGGGGTTCATCGGTAATTTCACTGGATGCTTGCTCTCCTTTGTCTGGCCTTGCATCTTCCATCTCTATATCAGGCGGAAGTCGATGTCTTGGTACACGATGCTCTGGGATATCTTTATCATCTTACTTGGATGTATGTTTGCGTTGGTCGGAATGTATTACTCCGGCAAGGCCCTGTTTAAAGCTTATGAGCTAGGAATGCCAGTC
>Hex25
GGAATTACGAATGGAGCACACTGGTACGATGTTCCTGGCGGTATGGAGGATTTTAACTATCTTCATTCAAACTGTTTTGAAATAACTATGGAGCTCTCCTGCTGTAAATATCCTAGAAGGCAAGTACTCCCGGGGGAGTGGTCAAACAACAAGGAGTCAATGCTGGCCTACATGGAGTCCATACACCTGGGGGTGAGTGGGCTGGTTCAGGATGAGGCCGGAGAAGCCATAAATAAAGCCATAATTTCCGTGGTCGGAATAAATCATAATATTACTAGCACAGAGCGTGGAGAGTACTGGAGACTGTTACCAGAGGGTGAATATACTCTGGTTGTGAGTGCTGTAGGATATGAAACCTCTGCTCCGCAATCAGTCATTCTCTCCAAAACTTCTCCGTCCAAGGTTCTAAACATTCAATTAGTAAAACGATCTGTTCAGACGGAGACAACTGATATCACGGAGACGCCCGAACCTACTGATACGTCCTTGCGATTAAATTCCGATGGATTTCTGACCTCTCCTGATTTTGTTTATCATCACTATGACGATCTTCACAACTATATGAGCTTCTACGCTCACAGGTTTCCTAACATCACTCGTCTTTACACCATTGGGAAGTCAGTGCAAGGACGTGATCTATTTGCCATTGAGATTTCCGACAAACCGGGAGTTCATGAGCTGGGAGAACCCGAGTTCAAGTATGTAGGCAACATGCACGGAAATGAGGTTGTCGGGAGGGAGATACTCCTGGTACTTATTAAATACCTGTGCGAGGGATACGGGAGAAACGAGAGAGTGACGAAGATTGTTGATTCCACTAGAATTCACATCCTACCGACCATGAACCCGGATGGGTTTGAGAATGGTCGAGAGGGGGATAGACAATCTCTAGTTGGACGCCCCAATGCGAACAACAAAGATTTGAATAGAAATTTTCCAGATCAGTTTTTCACCAACGAGTATAACAGTGTACAAGAACCGGAAACGGCGGCCATCATGTCCTGGTCTCAACAGTATCCGTTCGTACTTTCGGCCAACCTACACGGCGGCTCTCTTGTCGCAAACTATCCGTTTGACGATACTCCGAACCCTACGGAAACCAGTGGAAATAGCTATCCTAGTCCGGATGAGGAAACATTTGTGTATCTTGCCAAGATTTACAGTTTAAACCATCCAAGGATGAAGCTTGGAACCGCTTGCCCCGGGTCCGGAGATCACTTTGAGTCTGGGATCACGAACGGAGCTAATTGGTACAGTGTAGCAGGAGGTATGCAGGACTGGAACTATCTCAACACTAATGATTTCGAGATCACCCTTGAGCTAGGCTGCATTAAGTACCCGGAGCGTAAGAACCTTCCGACCTTCTGGCAGGAGAACAAGGAGTCTCTCCTCAAGTACATGGAGGCAGTCCACATCGGAGTTAAAGGTTTCATCACGGATACAAACAATAATCCGGTTGTTAACGCGAGTATAACTGTTGAAGGGTTAGATCATGATATAAGAAGTACTGCGGAGGGTGAATTCTGGAGACTTCTTGCTCCAGGTACTTACAAGATCACTGTCAGTGCTCCGTTCTACAATCCAACCTCACAAACTGTAGAAGTATCCAATATAGAACCAACAGCTACAGTATTAAACTTTACCCTCTCCCCTGACGAGTCCGATCTCTGGTCCAAATCCAATGATTTCAACCTTGTAAAGAACCTAGACCGGAGTTCTTATATGCTTAACGACGACATTAAATCCGCCATTGCTGATATAGAGAACTCCTACTCTTCTTTAGCCGAGGCACTCATCAATGAGGCGGACTGGCAAATGGTGGTTCCTGGTTTAAGACTTGCCCTGGATCCGGATAGTGCTCTAACCGATTCTATTCCTAAAGTAAAGATTCTACTGGTTGGGGGACTATACGGAGCTCAACCGATCGGACGAGAACTATTGATCCGTCTAGCTCGGCATATCGGAGAGGGAGTCAAG
>Hex26
GCTTACAGACAAGCTCTAGAAGATGCTACCAACCTCCTCAGAGAGAAAGTTGCAACCCCCATTGATATGGAGAACAAAGCTGAGGTTAGGAAGGTTGTCCAGTCTTGCGTTGGAACCAAGTTCATCGCCAAGTGGAGTGATCTTGCCTGCGACATTGCCATGGAAGCTGTGAAAACTGTCTCCATGGACATGTCCGGGAAAAAGGAGATTGATATCAAGCGGTATGCTAAGGTCGAAAAGATTCCTGGAGGATCCATTGAAGACTCCCAGGTCCTCAGGGGAGTTATGTTTAACAAGGATGTTACTCATCCTAAGATGAAAAGGAGGATTGAAAAACCAAGAATTCTTCTCCTTGATTGTAATCTTGAGTATAAGAAAGGAGAATCCCAAACTAACATCGAGATCATGAAGGAGGACGACTTCAGCAAGGTTCTCCAGCAGGAGGAGGCCTACATCAAGAAGATGTGTGATGATATCCTCGCCTTTAAACCCGACCTTGTTATCACAGAAAAAGGAGTTTCCGATCTTGCTCAACATTTCTTCAACAAGGCCGGGATTACAGCTATCCGTCGTCTCAGGAAGAGTGATAACCTCAGGGTTGCCAGAGCCTGTGGCGCAACCATTGTCAACAGAACAGATGAAATCTCTGAGGACAATATTGGAACCGGAGCTGGACTCTTCGAGGTCAGGAAGATCGGAGACGAATATTTTACATTTATTGAGGAATGTGAAGACCCCAAGGCTTGTACTATTCTACTCCGTGGAGCAAGCAAGGATATCCTGAACGAGGTAGAAAGGAATCTGCAGGATGCTCTTAATGTTGCCAGGAATCTGTGGATGGAACCTGCCTTGGTTCCCGGTGGTGGAGCTACCGAGATGGAAATTGCCTATCTTCTTACACAAATGGCTAAATCATTGAACGGCGTGATCCAGTGGCCTTACAAGGCAATTGCCTCCGCACTTGAGGTGATTCCCCGCACCATTGCCCAGAACTGTGGAGCCAACACCATTCGATCTCTTACAGCACTCCGAGCCAAGCATGCTCTGGATGCGGAGAAGAACGTAAACTGGGGAATCAACGGTGAGACCGGAGCTTTGGCTGATATGAGCGAGCTCGGTATCTGGGAACCTCTCTCCGTCAAACTCCAG
>Hex27
TGCCATTGTTCTCCTGGAACCTACGGTACCAAGTGTGAGGTTAATGTCAACGAGTGCTCCTCCAACCCTTGTCTTAACAAGGGCAAGTGCTTGGACGAGATCAATGGTTTCAAGTGTCAGTGCCCACCTGGATACAGGGGAAGACTTTGCGAGGAAGATATTAATGAGTGTCTGAGTCAGCCCTGTCTAAACGGAGGAGAGTGTACAGATATCATTAATGATTTTGTATGCCGCTGTCCCCACGGTTGGTATGGAAAAAGATGTCAAACCGACGTAGATGAATGCAGACATCGTCCCTGTACAAACGGCGGAACGTGTGAGAATGAAGTATCCAGGTTTATATGCCACTGTCCACCTGGATATGAAGGTTCAACCTGCCAGAAGGAGATAAACGAGTGTGATGCGAACCCATGCCAACACGGAGGAACCTGCTCCGACCTACTAGGAGGATACAAGTGTACCTGTCCGTCTGGTTTCTCAGGAATCAACTGTGAGGAGAATATTAATGACTGTATGAACAATCCCTGCAAGAACGGAGGAAACTGTATTGATAATATCAACGGATTCAAATGTATTTGTGAGCCTCCATTTACTGGGAGCACTTGTGAAGTAGAAATGGATCCCTGTGCTTCAAATCCTTGCGCCAATGGAGCCATCTGCAGTCCTTACAGTAACTACAGAGATTTCACCTGCTCCTGTAATATTGGATTCACAGGACGGTTTTGTGAGGAAGATATAGATGAGTGTGCAACTTCTTCTCCGTGTAGAAACGGGGCAAGCTGTCACAACACTAATGGGAGTTACACGTGTATGTGCAAGAAAGGGTTCGAAGGAAGGGATTGCCTCGTTAACACGGATGATTGTTCAGACTCTCCCTGTCTGAATGGAGGAACGTGTCTTGATAAAACTGCCGACTATAGTTGTCTTTGTGTCCCGGGTTTCATTGGGAAGAATTGTCAGCAAGATAAGAATGATTGTTCTCCTAACCCTTGTAAGAATGGAGCTAAATGTACAGACTATGTTGACTCTTTTGTTTGTACGTGTCCACTTGGATTCAGCGGAGAGCTGTGTGAAACTAATGATGAAGACTGTACTGGTAGTTCATGTATGAACGGGGGAACTTGTCAGGATGGTATCAACAACTACACCTGTCATTGTCCAGAGGGTTTCACAGGATCCAACTGCCAGAGTAGAATAAACTCTTGTGATAAGAACCCCTGCAAGAACGGAGCAACCTGTGAAAACGTAAACGGATATCACAAATGTCACTGTAAGGTTGGATTTACAGGTTCCAACTGTGATCAGCTAGTAGATTGGTGCTCTAACAACCCTTGTGAAAATGGAGGACAGTGTAAGCAGCATGGAGCCAGCTATCACTGTTCCTGTTCTAGTGGTTGGACCGGGAAATTGTGTGATGTTAAGATGGTTTCTTGTGAAATTGCCGCAAACTACAGAGGAACTCCGGTCTCAGGTCTCTGTGAAAATGGAGGTCGTTGTCGAAACATTGGAACCTCGCACACTTGTGACTGTAAGGACGGATATTGGGGATCCTACTGCCAGAACGAATCCAATGCATGCTCTTCAAACCCCTGTTATAATGGAGCAACCTGTAACAACCTGAAAACGGATTTCAGTTGCACATGTGCTCCTGGTTTTATGGGATCACAGTGTGAGCATGATATCAATGATTGTCAACCCAACCCCTGCAGAAACGGAGGAGCTTGCAATGATTTAATCAATGGTTTCTCCTGCTCTTGTCCTCCTGGAACCAATGGTAAACTCTGCGAGATCAATGTAGATGAATGCTATGACGGAGCTTGCCACAACAATGGAGTTTGTCTGGACCGTGTAGGAGGGTTTGAATGTAAGTGTAGGCCAGGATACACAGGATCACGTTGTGAGGGAGATATCAACGAATGTTTGTCTAAACCCTGTTATGAATATGGAACTGCAGATTGTAGCCAACTCATCAATGATTACAAATGCAACTGTAAGCCCGGCTGGATGGGGAAACATTGTGAATCTCAGCAAAATTTCTGTTCTAACAATCCTTGTATGAGTGGAGGAGTATGTACCAGCACTCACTACGGTCATATTTGTGCTTGTCCAACTGGGTTCAGCGGAGCAAACTGTGAGTTTGAGGGAGATAGTTGCCAAATCAATCCTTGCAACAATGGAGGATCTTGTGTCCCTACTGTCTCTGGGTATAGATGTGAATGTAATGCAGGAACTACAGGACCGAACTGTGAGACTGACAACAGGAACGAGTGCATGTACAACAGATGTCAGAACGGAGGCCAGTGTATAGATAGACCTGGAGATTATGCTTGCCGCTGCAAAGAACAATACAGAGGAAAGAATTGTGAGGTTTTTGATAAATCTTCTGATGGCGGTGTTGATATAACTATTGATAGTATTTATGGAAACAATCGGAATATTGATTACGAGGAAGATTTAAGGAGATGTAAACAATATGATTGTCAGAATAAAGCTGGAAATAAAATCTGTGACGAGGTTTGCAACACTCTCGCTTGCTCTTTTGATGATGGCGATTGTAATCTTGGTGTGAACCCCTGGAAACATTGTAATGCTAGCTCTGGTGGTGTCCCCTGTGCAAACTTGTTTAATGATAGTATTTGTCATGAGGAGTGTAATACTGCTGCTTGTCTGTTTGATGGACGGGATTGCGAGGTTGGAGGAGGACAGACACAGTGCAGACCTGAGTATGATGTCTACTGCACCATGAACTACAGGAACGGGAAGTGTGATGAGGGATGTAACACTGGAGCCTGTGGTTGGGACGGAGGAGATTGTGATGATATCACCAGAAGTAAACGGCCGACAGACGGATCTATTTTCTTTGTCCTCAACATGGCTCTAGATAAGTTTCATGATCAGTATAAAACCTTGTTCGAACGTTTCCTGTCTCTGAAGCTGGGAACTAACTTGAAAGTTAAGCACGACGAGAACGGACATGCAATGGTTTATCCGTTCGACCCTAGGGAGATCATTGCAGACCCTAACAGCACAACCTTTGCTACAGGATTAGAGTTTATCTCCGGAGATGGAGACTCAACTATAGTTGTGTATATGGAGGTTGATAATGTTAACTGCGAGGAGCATTGTTTCTCTACTACCGAAGAAGTCACTAATTACATTGCTGCTGCCTATGCTGATGAACTGAGAAAGGACTGGGGAGTAATTCAGATCGGAGAAACCAAGACTGTCAATGGAGAAAGCACCAGTCCTGTCGGAGTAATTGTTGGGATTCTTGTAATTGCTCTGGTATTGGTTACACTTGGAGTAGTTGTTTCTACTAATAAGAGGAAAAGTAAGGGAATAACCTGGTTTCCTGAAGGATTTCTGGCTCATGCTCCCCAACGTCCTGGTCATAGAAAAGCTCCAGATGGACAAGAAATGTTTGGTATGCCACCTTCAAAGCATCCGTCCCAGTTTGACATTGATAGGATCGGCTATATTCATGACGGATGGTCGGATGATGATCCAAATGAGAGACCTGCTAAGAGGAACAGAAGAGATCCATCCTCCTCCTCTGGTCAAACCAATATGTCTGATTTTGACGATGCTGATCAACGCCAATGGACTGCTCAGCACATGAACGCTGCTGATGTGAAGAACCCGGATATTCTTGGAGCTCTAACTCCACCTCAAGCCGAGGTGATCATGAATGAAAGGATGACGAATGATATCGATGTTCGAGGACCTTGTGGACTTACGCCTCTGATGTTGGCCTCATTCCGTGGAGGAGGCCTAGACAGTGGAGATATAAATGAAGATGAAGACGGAGAAGTAAATGCTGTTCTCCAGGACCTGATTGCACAAGGAGCCAATATCTCAATTCAGATGGACAAAACTGGAGAAACCCCTCTCCATCTAGCGGCAAGATATGCAAGAGCTGATGCTGCCAAGAAGCTTCTAGATGCTAAAGCTGATGCTAATGCTCCCGATAACACTGGCCGAACTCCTCTTCACGCTGCTGTAGCTGCTGATGCTCAAGGTGTATTTCAGATCCTTCTCAGACATAGAGCAACAAATCTTGATGCTAAAACTTATGATGGAACAACTCCATTAATCCTGGCGGCTAGGTTGGCAATTGAAGGTGTTGTAGAGGAACTGATCCAATCAGATGCTGATATTAACGCTAGTGATGAGAATGGAAAATCTGCATTGCACTGGGCTGCTAGTGTAAATAACGTAGATGCTGTTAACACACTTCTTGCTCATGGTGCCAATAGAGACGCTCAGGATCATAAAGATGAAACTCCACTGTTCTTGGCTTGCAGAGAAGGAAGCTACCAGGCTGCTAAAGCTCTTCTTGATCATTGTGCAAATAGAGATATAACAGATCACATGGATCGGTTACCTAGAGATATTGCTCAGGAACGATTACATCATGATATTGTCCGTCTTCTTGAAGAACATATTCCTCCAGCTCCTCAACCACAAATATCTCAACCCGTCCTTCCTCCCAACCTCTCCAATGACAGCCATCAAATGACTCCAAACAAACCAAAACCTAAGAAGCGATCAAAGACGATAGAAGGATCTCCAATGGAAGGAGGAATGCATTCTCCACCCTCAATGAACATGCATATGAACGGAATGTTGACTCTTCCTAAGAACCGAAGACCAAGTGTAAAGAGAAAGAAGCCTGATGATATGATGATGCTTTCTCCTGAGGGAGATCATTCTCATTTTGACACCATGTATGGACATTCAATGCAGATGCATCATCAGGAAATGATGATGCTGGCACAAAAACAACCTCCTAGTTATGATGATACAATGAGTGGAAAGATGAATCCCCATCATCAATCCATGGCAGGGCTTTCAATAAATGGTCATCAGCCTGAATCTCAATTCTTTCCAATGCATCCCAGGCAGCAGTCAATTCCTGCCAGTATGACATTCACCCACATGTCTCCACAGAATCCCCAAACCCTCTCCCCTCCTCATCATTCAATGATGTCTCCGCCTCAGTCCGTTCAATCAACTCATTCTCTCTCTCCTCCCGTCCTTACATCATCTCCTCAGACAATGCAGCACCAATCCTCTCCCAATAAATCCCGTGGCATGATGCTTCCCACATCTCCGACTCATCTTGCAGCCATGCGGGGCGCTTCTCATCAGAGACATCAATCCTTCGACTTCCCCGAGAACGCAGGTCCTGTGATGAACCAAATGGGAGGATACTATCCATATCCTACTCCTCCTCAGAACGGAGAGAACGGAAACTTCATGACTCCGTCTCCAGAGTCTCCTAGCCAATGGAGCACGAACTCCCCACAAAGTCACTCCGACTGGAGTGATGGCAATATTCATTCTCCACCTAATTTTCAGCAACAGCAGCAGCAATATAAACCTCAGGAAGCTGTTTATATA
>Hex28
GTTGGAAAGGAGTTTACAATCAAGATGGATTTGGATATTGCCACTTGGAGAGCTCCAGACTACTTCCCTATCACCTGCCCTGGGCCCAGTATGCCTCCAACCCACAGGGAGGCGGTCGTCAACGCTATGGTGTTTGTCCACCAGTCCCTGTACAAGGTCAACATGAAGATTGTAAAGCGTGGTGGGCATGTGATGTCCATCACACCCCGTCACTTCCTGGACTTTATCCAGCACTTTGCTAGACTATACTTGGAGAAGCGTAGTGGATTGGAGGAAGAACAGCTTCACATCAATGTCGGACTCAACAAGATTGCTGAGACAGTTGCCCAGGTGGAGGAGATGCAGAAATCCCTGGCGGTCAAATCTGCAGAGCTGCAGTCAAAGAACCTTGAAGCCAACGACAAGCTGAAGCAAATGGTGAAAGACCAGCAGGAGGCAGAGAAGCAGAAGCAACAGTCCCAGGAGATCAGGAAGCTTGTGGAACAGCAAACCAAGGAGATTGCAATCAAGCGAACTGAGGTAATGGCAGATTTGGCTCGTGTCGAACCAGCTGTTATTGATGCCCAAGCAGCTGTTAAATCTATCAAGAAACAGCACCTGGTTGAATTAAGATCTATGGCTATGCCTCCACCTATTGTAAGAATGGCCTTAGAGTCTGTTTGTGTCCTGCTAGGGGAGAACGTAACAGATTGGAAATCCATCAGAGCTGTAACAATGAAGGACAACTTTATCCCATCCATTGTCAACTTTAACACCGATGATATCAGTGAGGACGTGAGGATGGATATGCAACAGAAGTATCTCTCACAGCCAGACTACAACTATGAAAAGGTTAACAGGGCCAGTACTGCATGTGGACCTATGGTCAAGTGGTGTATTGCACAGCTAGAGTATGCTGAGATGTTGAATAGGGTTGATCCACTAAGACGGGAGCTCCAGTCTCTAGAGCAGGCAGCAGAGGTTAAGAAGAATGAGGCTGAGAAGATGACTAAACTTATCTCCACCCTAGAGGCTTCTATTGCCAGATACAAGGAAGAGTACGCCCAACTTATCTCCCAGGCAGAGGCTATCAAGACAAGTCTGAAGACTGTACAGGACAAGGTGGATAGATCCATGTCCCTTCTCAAGTCCCTGTGTATAGAAAAGGACAGGTGGGAGAAGACCAGTGAGAACTTTAAGACCCAAATGACAACACTTATTGGAGATGTGTTCCTATCCTCCGCTTTCCTGTCATATGGAGGATATTTTGATCAAACTCATAGAAACAGCCTCTTTACCAACTGGTCTCTTCATCTTGAGGCTGCTGGGGTAGCATACAGAGCTGACCTTGCTAGGACTGAATTCCTCTCAGATCCTGATGAAAGGTTGGGCTGGCAATCTAAATCACTACCAACAGATGATCTGTGCACTGAAAATGCAATTATGCTGAAGAGATTTAACAGATATCCTCTTATCATAGATCCCAGTGGTCAAGCTACTGAATTTATCCTTAATGAATACAAGGATAGAAAGATAACCAAGACTTCTTTCCTAGACGATTCTTTCCGTAAGAACCTTGAGTCTGCTCTTAGGTTTGGTAACCCTCTCTTAGTTCAGGACGTAGAGAACTATGATCCTATTCTGAACCCTGTTCTTAACCGAGAGCTACGGAAGACTGGAGGTCGAGTTCTGATTACTCTTGGAGATCAAGATATAGATCTTTCACCAACCTTTACCATCTTCCTCTCAACCAGGGATCCTACTGTTGAGTTTCCTCCTGACATCTGCTCCAGGGTCACTTTCGTCAACTTCACGGTGACAAGGTCCAGCCTTCAGACTCAGTGTCTCAACCAGGTTCTAAAGGCTGAGCGTCCCGATATTGATCAGAAGAGGTCAGATCTCCTCAAGCTCCAGGGTGAATTCCAGCTTAGGTTACGACACCTTGAGAAGAACCTTCTCTCTTGTCTGAATGAAGCTAAAGGAAGAATCCTAGATGATGACAATGTGATCAATACTCTAGAGATATTGAAGAAGGAGGCGGCAGATGTAGGGCGGAAGGTTGATGAGACAGATCAGGTTATGACGGAGATTGACAATACATCCCGTCAATATCATCCATTGTCAGCAGCATGCTCCCATATATACTTTACCATTGAGTCACTTCATCAGATACATTTCTTGTATCAGTTCAGTCTTCAGTTCTTCCTGGACATCTACCACAGCCTTCTTAACAACTCCAAGATGGAGGAGATAAAGGACTCTAGTGAGAGACTGACAGCTATCACAAGCCAGCTCTATTCAACCTGTTATGAGAGAGTTGCTAGAGGTATGTTGCACCAGGATCGGATTGTATTTGCCCTGCTCCTGGCCCGTATCTATCTCAAGTCTGCACCAGGAGAACTATCCATGGACTCAGAGTTCCAAGTATTGATGAGAGGAGGAGAGAAGGTTGCTGCAGTCCCTGTCACCCTACCAGGGTTGGATCCAGTTCAGTCTGTTGCAATCCATAGACTGTGCACATCCCTACCAGCTTTCAAGAACCTTATGAAGGCTTGTGATAACCCAGGATTGTCTGTATGGTTGGGACAGAGTAACCCAGAAATTGATATTCCAGAATCTCTAGGACTCTGGGAGGAAAGTAAACCCTTTACTCCATGTCAGAAGGCTATGTATAAGCTTCTTGTTATCCAGGCTCTAAGATCTGACCGTATTCCTGCTGCTGCATTACAGTTTGTTGCTGCAGCACTAGGACAGGACTTTATCAAGGCAGCAGGAAGAGAACCAGACATGGCACAGGTAGTTGAAACTCAGATTGATCCCTCGTCTCCAGTCTTGATGTGTTCAGTACCTGGATACGATGCTAGCTCCAGGGTAGATGATCTAGCAGCTGAACTAGGGAAACCTTTAACCTCTATTGCTATTGGTTCAGCAGAAGGATTCAATGAGGCAGATAAGGCAATTAACACAGCAGTTCGAACAGGTCGTTGGGTTCTTTTAAAGAACGTTCATTTAGCTCCTTCCTGGTTGGTTACTCTAGAGAAGAAATTGCACACTATTCAGGCACACACCAGCTTCAGGCTGTTCCTTACTTGTGAGATTAATCCTAGCCTACCTGTTAACCTTTTACGGGCTGGACGTATCTTTACATTTGAACCCCCACCAGGAGTAAGAGCAAACCTACTCCGAACCTTCTCAACTGTATCTGCTGCTAGAATGATGAAACCTCCAAATGAGCGAGCAAGATTATACTTCCTTCTAGCCTGGTTCCATGCTATAGTGCAGGAAAGGTTGAGATACTCACCCCTGGGCTGGGCTAAGCACTATGAGTTTACAGAGTCAGATCTCAGGGTTGCCTGTGACACCCTTGACACCTGGATTGAAGCCACAGCCATGGGACGAACCAACCTTCCTCCAGAGAAGGTTCCGTGGAAAGCTATTCGAACCCTTCTCAGTGACTGCATCTACGGAGGAAAGATAGACAATGAGTTTGATCAGCGTCTGCTAAAATCCTTCCTGGAAAAGCTGTTTGTTCCGTCATCATTTGACGCAGATTTCAGTCTTGCAACCGGAGTAAATGTTGGAGGAACATTGAGCAATATAAAGATGCCGGATGGGATCAGAAGAGATCAATTCCTCAACTGGGTTGAACAACTTGAAGAA
>Hex29
GCTGAAGAGATCGGATTAAAGAAAGGAGATCACATCCTGGAAGTGAACGGACAGAGTTTTGAACACAGTATCAAGTACAGTCGAGCCACGGAGATACTCCGGGGGGTTTGCCATCTTAGTATTACAGTGAAGAGTAATCTCCTGGCATACCAGGATATGATCAACTCCGAGGATACAATCAAGACAGGGAGGAACAGGAGATATGCAAACAGTATCCTACTGGAGTCTAGTGTAGATGGTTCTCTACCCTCGGAGAACTACGGACACACCAATGATATCTCGGCCCCGGTATATAAGTCTAAGAAGGAGTTGTATGTTGGGATGAACGGATCAGGAGCTGGAGGACGGTTTCTAGCTCTTAGCTCTAAACAACTCCTGAACCGCGCGTTTCACAAATTCCTGAGTAAACCGAAAAGTTTGAATCCTCATGAGAGTTGTTTAGTAGAGGAGATTAGTCTGGCGGGTGGATCAACCTGTAACTCTAATGCCGGTATGTTCCCCGTAAATAACCTGAAATCCGACCTGGAGCACAGAGATACCAGTGCTGAGGATAGATCAGAGTATCCGGAGCATGTTCTCAAGGTTTACAAGGCAGACCAAACCTTTAAATATCTTCTCATACACAAGGAGACAAGTGCTCATGAAGTAGTGATGCTTTCTCTACAGGAGTTTGGTATCACGGAGCCTAGCACTAACTTTACTCTATGTGAGGTTAGTGTTGCTGAAGGAGGTTTTATAAAGCAAAGAACCCTTCCTGACCAGCTGAAGAACCTAGCAGAGAGAATCGGTCTAGCGAGCAGATATTATATCAAGAATGTTCATGAATCTGAAGCTCTGCTCCCAGACGAGTGCGCCCAGGATCTACTCAAGGAGGCAAATGTAACCATGCTTCAGCTGAACCCTGTTGAGGTTTCAACCCAGCTCATGGTCGAGGATTTTACCATATTCCGACAGATTGAAGCGACGGAATACGTCGAGGATTTGTTTGAAATTAAATCCAAGTATGGAACACCGAACCTAACTACGTTCAGTGCTCTTGTCAACCGTGAAATGATGTGGATTGTTTCTGAAATAGTCTCCGAACCATCCATTCATAAACGTATGCGGGTAATAAAACAATTTATAAAAATAGCTCGACAGTGCAAAGAAACTCAGAATTTCAATTCCATGTTCGCTATTATCTCCGGCCTGGGTCACGGTTCCGTCTCCAGGCTTAAATCAACCTGGGAGAAACTTCCCTCAAAATATCAAAGACTATTTACCGAGATGCAGCAGCTGATGGACCCCTCCAGGAACATGAGCAGGTACAGGAACCTTGTAAACTCGGAGAACGTCCAGCCTCCCATCATCCCGTTCTATCCGGTCGTGAAGAAGGATCTGACCTTTATCCACCTGGGGAACCACAGCAAGGTGGACGGCCTAGTCAACTTTGAGAAGATGCGGATGATTGCAAAAGAG
>Hex30
GAGGCAGGTGCTACCGCTACTCTTGAAATGGCGTTCACCATCGCCGACGGTATTGAATATTGTAGAACCGGTATCAATGCAGGGTTGGATATTGACTCCTTTGCTCCCCGTCTCTCTTTCTTCTGGGGGGTCGGGATGAATTTCTACATGGAGATTGCAAAATTTAGAGCAGCAAGAAAGCTCTGGGCGACTTTGATCAAAGAAAAATTTAATCCTAAAAATCCGAAATCCTGTATGTTGAGAACTCACAGCCAAACCTCAGGCTGGTCACTCACAGAGCAGGATCCCTACAATAACATCATGAGAACCTGTATTGAAGCAATGGCCGCCGTGTTCGGTGGAACACAATCCCTTCACACAAACTCATTCGACGAGGCCCTGGCGCTCCCGTCTAAGTTCTCCTCAAGGTTGGCGAGAAACACCCAGTTGATCCTGCAGGAGGAGACGGGGATCACCAAGGTGATAGATCCCTGGGCCGGGTCCTTCATGATGGAGAGCCTGACCCAGCAGGTTTACGACGAGGCTAAGAGGATTGTTGATGAGGTTGAGAGTATGGGAGGTATGGCTGCTGCTGTAGCTAGTGGTTGGCCTAAACTAAAGATAGAGGAGTGTGCTGCTAAACGACAAGCTAATATAGACTCTGGAAAGGAAACCATTGTCGGAGTAAACAAATACAAACTAGAGGTTGAAGATCAGATTGATGTGTTGAGTATTGATAACGCGGAGGTGAAGGAGAAGCAGTTGAAGAGGTTGGCCCAGGTCAAGAATACTAGGGATACCGCTGCAGCAAACAAGTGTCTTCAGGATATCGAGGATTCAGCTAAATCAGGAGAAGGAAACCTTTTGGAACTCGCAATCTCTGCGGCTAGAGCA
>Hex31
TGTGGGGATACAAAATCTAAACCATCATTTCTCTCGGAGAAGTCCCTGGAGGGAAGTATCAAAACGGTGGTGAGAAAGTTTCCAAATGTTGATCTGAAATCACTGAGTAACATACAACCCATCAAGGAGGAGATTGTAAAATCTCTCTCCTTGTATTATTATACCTTTGTGGATCTGCTGGACTTCAAGGACCACGTGAGCGAGCTTCTGACCACTGTGGACGCGTGCCAGGTCAGCCTAGATGTGACGGTCAACTTCGAGATAACGAGACTGTACCTGGACCTTGTCACGATCTATGTTCAGCTGATGATCCTGTTGTCTAGGGTGGAGGACAGGAAGGCTGTGCTAGGACTGTTCAACGCAGCTCATGAGATGACCCATCAGCAATCAGATCCAGCCTTTCCCCGTCTAGGTCAGATGGTTATTGATTATGATCCACCATTGAAGAAACTTTCAGAGGAATTTGTTCCACACACTAGAACCCTTACCCACGCTCTTCTCTCTTTAACCAACCTGTATCCAAGACGGAATCTCTCCGCGGACCAGTGGAGAGCAGCACAGATGCTCTCTTTAGTTTCCAACCCGTCCCAGTTACTTAACCCTGCTCACACGGACACTATGCCCTGTGAGTATCTATCCCTGGATACCCTGGAGAGATGGATTGTGTTCGGATTCATGTTATGCCACACATTTCTCTCACACCAACCTGCGATGGATTTATGGACTCTTAGTTTGCACTCTAGCTGGACAACAGTCCTGTTTAGAGATGAGATCATCTATACTCACTCTTACATTCAAACCTACTTCGAGTCGATAAAAGGATACAGTAAGAAGGTTGCCGAGGTGAAAGAATGCTATAATGTTGCTTTAACCAGCGCCGCGGCTAATCATAGAGAGAGAAGAGTATTTCTTCGGACCGCGTTAAAGGAACTGGTTCTTATTTGCTCCGATCAGCCCGGACTTCTCGGTCCTAAGGCTCTATTCGTCTTCATGGGTCTCTGCTTTAGTCGGGATGAGATTTATTGGCTGCTCCGCCACAATGAAAACCCTCCGCCGAGACAAGGCAAGGTTAAGATTACCGAAGATCTTGTGGATCGATATTTACCTGAGCTCCTGTTCCACATGGAGGAACTGAGAGCCCTGATCAGGAAATACAGCCAGGTGATACAGAGGTATTATGTCCAATATCTAGCAGGGTATGATGCCGTGGCTCTAGCGCAGATGATACAAACTGCAACTTTATCCACGGAGGAGGAGAGCGTTATCCTGTCATCCGTATGTAACCAGATATCCCAGCTGACCGTGGATAATGTTGAGGATCCGGATCATGTTTTCGACTTCAGAGCTCTTAGACTGGACTGGGCCCGACTCCAGAGCTACCTTTCCACTGGTAAAACGCCGTTGCTCGAGCGACAGAGAGATCTAGCTGCTCTTCTCAACACCATCAGTTTCCACACCCAGATGGTGGACAACCTGGACGAGATGATCATCGACACGTCCGACCTCTCCCTCTTCTGCTTCTACAGCAAGATATTCGAGGATAATTTCCAGATGTGTTTAGAGTTCCCGGCACAAAACCGGTTTATAATCGCCTTTCCACTCATCTGCGGACACTTCTCCAATATAACCAACGAACTCTGCCCGGAGGAGAGAATACACATCAGAGAAAGGAGTCTGAGTGTAATCAACCTGTTCCTCGACGAAATGGCGAAGGAAGCCAAGAATATTATAACAACGGTTTGTGACGAGCAGTGCACGCTTTCAGATCGTCTTCTGCCAAAACATTGTGCACCTATTATTGCCCAAGTTGTGAACAAGAAGAAGCGGGAGAAAACTCCGAAAAAGTTTGAATTTGAGAAACCTGGAGTCGAGAGTTTACGGAAGACTAGAGAAGATTTAACAACGATGGATAAACTTCACATGGCGCTCACGGAGCTATGCTATGCTATTAATTTCTGTTCAACAATC
>Hex32
GTTTCCTGGTATCATGAGGGTAATCTGATCAATGATAAAGCTAGCCATCGGATAAACCTCGACAGTGATGGAACCCTCGAGATTGCCGAAGCTAGAGCCTCAGATGCTGGATCCTATGTATGTGAAGTAAATTCTCCCGGTGGAAATGACAAGCGAAGCTCAAGATTAGATGTGATTGAGCTGCCCTATGCTCCCACCAGTATTAATGCTGAACGAGTGAATACAAAACATAAATCTGTAAATGTGAGCTGGACCCCAGGGTTTGATGGAAACAGTCCCATTATAAAGTTTATTGTTCAGTATCGGTATGTACCAGAGACTGGTGCTGTACCAGAGGATAGCTCTTCATGGGTCACAGCTTTATCAAACATTAGTTCTGCCAGTAGATCAGTAGTACTGGATTCCATGCGTTCCTCAGCAGCATATGTGTTCAGGGTTTCCTCAGTTAACAGTGTTGGTGAGGGGCCTCCATCCACTCCCTCGGACAGAGTAGTTCTACCCCAGGAGCCACCTTCAGCCCCGCCTTTAGGATTTGTTGGTTCTGCTAGGTCGGAGTCTGAAATAATGATCCAGTGGCAACCACCTCCAGAGGAGGCGCAGAATGGAGATATTATTGGTTACATGGTGAGATACAGGTTGTTTGGATATCATGACTCTCCCTGGTCCTTTAGAAACATTTCTCAGCCGACACAAAGAAACTATCTCATTACTGAACTCATAACCTGGAAAGATTACGAGGTGCAGATAGCTGCCTATAATAGAAAGGGAACGGGAGCCTACACTGATCCTATCAAGATGAAAACAAGAGAAGGAGTACCTAGTGCCCCGCCTACTAATGTTAGAGCTGAAGCCACAGGTTCAAGTACAGTCAAGGTTTGGTGGCAGCCCCCAGATCCACAGAAGATAAATGGGATCAATCAGGGGTACAAGTTACAGGCCTGGAGGGGGGATCCAAAAACTATATCTAAACCTCAGCGTACTGTAACCGTTCATCCTAATTTACTAAGTCCACTGAGCGAACAGACAGCAGTGATTGAGAATCTTGACCCCTGGACGGCCTATAATATTACTGTCTTATGTTTCACTAGTCCAGGAGATGGTGCCAGGTCAGCAGGAGAGTTGGTCAGAACCCATCAGGACTACCCAGGACCTGTCAAAGCTCTGCGCTTTGAGGAGATCACAGATAGAGGTGTCAGAGTGATGTGGGAGGAACCTGAGCAACCTAAAGGAATTATTCTAGGATATACCGTTAGATATATGGTTAAAGATATGATTCACACACTCATGGAGAAGAATTTAACTACTTTGGAAACCAGCTTTTATCTTAATCAGTTGAAACCTACAACCCACTATTCATTTGATGTTTTTGCTTGGACTGAGATTGGAAAAGGAGAGACAAGTTCAGCCACCATACAATCTGGTGTAGAACCTGTGCTCCCTGAGCCCCCAACCCGTCTTGCAGTTTCAAATATTGATGCATTCTCAGCAGTAGTCCAGTTTACTCCAGGATTTGACGGTAATTCTTCAATCTCTAAGTGGATTGTTGAAGCATCAAGTGCTAGAAATGCCACTTGGTCCACTATCTTTGAAGTATCCGAACCTGATGCTTCTACTGTCACAGTTAAAAACCTTGTTCCATACATGGAATACAGGCTGAGATTAGTAGCTAATAATGTGGTTGGGCGTTCCATCCCATCAGAGCCAACAAAGAAGTTTCAAACCATACAAGCTAGACCCAAGCACGCCCCTAAAAATGTGACAATCAGAGCTCATGAATTCACAAAATTAAATGTGCGTTGGACCCCCCTCTCCCAGCAGGATTGGTATGGGGTACCCCGGGGTTACAATATATCCTATAGAATACTTGGCGACTCTTCTATGCTACACACCCTCTCTATTGAAGATCCCACAGCCAACTCCTTTGTACTGGATGGCTTGGAGGAGTTTACTCTTTATGAAGTTCTTCTTCAATCCTACAATGATGTTGGAACCTCAGATCCTAGCACTGTTGTTGTGGAGAAAACTAATGAAGCAACCCCAGGTTCAGGTCCTAAGGTGGTGAATGCAACAACAACATCATCTACAACAATCCTAGTCTCCTGGGGAGATGTTGAGAAGATAGACAGAAATGGTATCATTGAGGGATACAAGGTGTATTACGGAGCTAAGGATGTACCTTTTCAATACCAGAATATAAAGAGCAACGTCACTAAACAAACAACTCTGACAGAACTCAAGAAATTTACTCGGTATTCCATTCAAGTGTTGGCATATACAAGAATAGGAGATGGTGCACTTAGTACCCCACCGATACAAGTCACGACCTTTGAAGATGTGCCGGGGCCCCCGTCTAATATCTCATTCCCTGATGTTTCTTACACCACAGCTCGGATAATATGGGATGTTCCTCTGGAACCTAATGGTGAAATAAAGGCCTACCGTGTTAACTACCACTTACTAAACTCAACTGAGAACTTTACTCGTGAATTCCTTCCAACTGACAGGACCTTTCGTGCAGTTGGTTTAGTTCCTATGGTGTACTATGAGTTCTCTGTAGCTGCAAAGACAGCTTTAGGATGGGGATATGTCTCCAAGGGAGTGGTTTACACCACAAATAACAGGGAGGCACCGCAACCCCCCTCTGCTCCACAGATTTCTCCAAGTCAGGTTCAGGATCGGCAAATCACTTTTAATTGGAACCCTGGATCAGATGGGTTTGCACCTCTGAGATACTACAGTGTACAGTTCTCTGAGAACACAGGTCCTTGGCAGAATGTGAACGAGCGGGTGGATCCAAGTGTTACATTTTACACTGTTTACAACCTTAAACCTTACTCTGATTATAGATTTAGGATACAAGCAATTAATGATATAGGTCCTAGTGGTTGGTCTCCTGAGTCCAATTCAACTAAAACACTGCCATCTGCTCCCTCTTCTATGATCGAAAACCTTAAAGTAACCCCTATCACACGCACTGATGTAAGAGTGACCTGGGACCCCCTGTCCATATCAGATTTTAACGGAGATGTGGAAACCGGAGGATATATTGTTGAATACAGGGAGGTTACTGATTTCCCCTCCCCCCTCTCCTCCTCCCCTCAAGTAGAGCTCAAGGGAGTCTCAATCAGCAAAGTTGTTCTGGAAAATTTGATTAAAGACAAAACCTATGAAATCACCGTGATTCCATTCAATTCCCAGGGTTATGGTAACGCGGCCCGACCAGTCTCCGTCTATGTCGGAGAAGCTGTTCCCACGGGATCTCCTCAATCCTTGAAAGCTGAAGCAATCTCTCCTTCAGAAGTTAGAATAAGTTGGAAACCTCCAAAGACGGATCAACAGAATGGAGATTTGCTTGGATACAAGATATTCTATAATTCAATTCAGCTGGCGGGGAGACAGGATGAAGTTGAAGTTGTCTCCGCTACCCACACCTCACACTCTCTTATATTCCTGGAGATGTATACAAACTATACAATCTCCATCCTAGCCTTTAACCCTGCTGGAGAAGGGCCAAAGACGGAAAATGTTAATATTCGAACTCTCCAGGGTGTGCCTGGAGCCCCTGCTAACCTAACCTTCTCCGAGATAACAATGAACACGTTGAAGGTGTCCTGGAGTAAACCAATGAAACCTAACGGAGAAATCCTGGGCTATGTCGTCTCATATGAAACCACTACACAGAACGAA
>Hex33
TATAAAACACCTCGCCCTTACTTCCATACGTTCGAGGGAGATGATGCACAAATCGGCCTAAATTTCGTCGACGAGAAGGAAGCTGAAGGGTTTCAGCAGACTGTGGAGAGTAAACTTCAAGAACGTAGGAACAGACGAGAGCGACGGCAGGGGAGCAAGAAGCAGGTGATTCCAACCAACGGGAATCGTCCAGTCAATGGGACAGAGAAGATATCAACTGCTTACACTTCAACCGCACCGCCTTTTAAGAAAGAGTCTGTTGGGAAGCGGATTGAGAAGAAAAAGCTTAAAAAGGAAGATATAGGGATGCCAACCAACTTTCAGCATATTAGTCACGTGGGTTGGGATCCAAACCATGGATTTGATCTAGAGAATGTGGATCCTAATCTAAAGAAGTTCTTCCAGAAGGCGGGGGTAGATGAGAAAGCTCTCCAGGACAAGGATACTCGGGACTTTATTTATGATTTTATTGATAAACATGGTGGAGTAGAAGCAGCACTAAGAGAGGTAAACAGTTTGAATGAAGGAATG
>Hex34
GTCCGTGTATTCCGGTTCCTGGTGGAGAACACTGTGGACGAGAAGATTGTTGAGAGAGCTGAGATTAAGCTGCGCCTGGACAGGATGGTGATTCAGCAGGGCAAACTAGCGGAGCAAAAGGCGAACCTCAACAAGGACGAGATGCTCAACATGATCAGACACGGAGCCAACCACGTGTTCGCCAGCAAGGACGGAGAACTAGAGGATTCTGATATTGATAAGCTCCTGGAGATCGGAGAAAAGAAAACCCAGGAACTGAACGCCAAGATGGCCGACCTTGGGGAATCCAGTCTTCGCAACTTTACCCTCGACACTAAGCAGGAATCCTCACTTTATAACTTCGAAGGAGAGGATTTTAGGGAGAAGCAGAGAGAAGATATCGGTCTCCAATGGATTGCTCCTCCTAAGCGTGAGCGAAAAGCAAATTACGCGGTTGATGCGTACTTCCGTGAGGCGTTGCGTCAAGGAGCAGCCGAACAAAAGGCTCACAAGGCCCCGCGACCGCCGAAGCAGCCGATTGTGCAAGATTTCCAGTTCTTCCCGACTCGTCTTTTTGAACTCCTCGATCAGGAGATTTTCCACTTCAGAAAAACTGTTAACTATAAG
>Hex35
GGTACTAGCGAGGGTCTCCTGGGAGCAGTCAGTATCCCACCGGAGATATTCAAGAGACGTCCTGACTTCTTATCCAATGATGAGTATGCGTACTATGTCAGGGATCATATTCAGACAGGAATGACAGTAAGATGCTGTCGGACCTATGAGGAGGTGCATGAAGGAGATATTGGTAGAGTTACAAAGCTTGACAGAGATGGACTTCATGATCTTAATGTTCAGATATCCTGGCAGAGGAAAGGAGGAACCTACTGGGTTCGATACATTCATGTTGAACTTCTCTCCCAACCTCTCTCCTTGAGTGGGGGTCAACCTATCAAGGTTGGGGATAGGGTCAGAGTCAAGGCTTGTGTAACAACCCCAAAGTACAAGTGGGGATCTGTAAACCATAGATCGATCGGTATTGTTTCCAGCATAAATCCTAACGGACGAGATGTGACAGTTGATTTCCCAATGCAGAGTAACTGGACAGGACTCATCACAGAAATGGAGGTTGTTCCAAGCTTCCATCCAAACATTGCCTGCATTGGATGCAATCTCAACCCAATTGCTGGGCCTAGGTTTAAATGTAAAACCTGTGAAAATTTTGATTTTTGTGAGAATTGCTTTTACAACAAGAACAATCATAAGCATAGCTTCAACAGGATAGCAGAGCCTGGCAGTGCTGCTGTGTTTGCTGGTCGACCTGGTAGGACAAGAAAGAGAGAGTTTACAACAACCCCTACAGGAGGGTTAGTAGAAGATTGGTCTGCCTGTGTTAAGGCTTTAACAGTATCCTCTAGAGAGAGCTGGGCTTACAGGCTCACTGAGAACAGTTCCAGTTACTGGCAGAGCTGTGGACCCCAGGGTCAGCATTGGATAAGGATTGAGATGCAGCCGGATGTAGCAATACAAACTCTGAAGATGGTGGTAGACCCCGCCGATTCAACTTATATGCCTTCCTTGGTTGTCATTTCCGGGGGAGATACCATAGCAACCCTGAAAGAAATTTGCTCCGTCAATGTTTTCAATATGGACACAGTTATTAACCTTCTCAGTAATGTAAAGGAATACCACAAGTACTTTGAGATTGCTATCAAGCAGTGCTCAAGTGGAGGAATAGATTGCAAAATCCATGGACTAAGAATTGTTGGACGAAGGAGGATTGAGGATGAAGAGTACTCATCTGCACTTTCCTTCCTAGCCTCGGATTCTGAGGAGGTGGAGGATAGCATGGCCTTGTATGGGAAGCACTATTCCAAATATTTTGGGAAAAAAGAGGAGCATCCCATAAAGGTGTTTGTCTGGGGACTAAATGATAAAGATCAACTGGGGGGACTGAAAGGATCAAAAATAAAACTTCCATTCTTCTCTGAGGTTCTCTCTGCGATCAATCCTGTATCTATAGCTGGAGGATCAAAATCTCTGTTCCTTGTCTCAAATGATGGAAAGGTTTTTGCATGTGGAGAAGGTACTAATGGAAGACTGGGTTTAGGACAGGTTGGAAACATCTCAATGCCGCGTCAACTCTGCGCTCTCTCCCAGTATGTTGTGAAGAAGGTTGCAGTGCATTCTGGCGGGAAACATGCAATGGCGCTGACAGTAGATGGAAGAGTATTTTCTTGGGGTGAGGGGGATGACGGAAAGCTTGGACATTGTTCCAAACTATCTGTAGAAAAACCTCGAATCATAGAAGCGCTAAGAAACAAAAGAGTTAGAGATATAGCCTGTGGTAGTTCTCACAGCGCTGCCATAACATCCAGCGGAGAGTTATACACATGGGGTTGTGGTGAGTACGGTCGTTTGGGACATGGAGATAATGTTACACAACTGCGTCCCAAGCAAGTGAAAGCATTGGTGGGACACCGAATAATTCAAGTTGCCTGTGGAAGTAGGGATGCCCAAACTTTAGCTCTGTCTGACGAAGGAATGGTTTTCAGTTGGGGTGATGGAGACTTTGGCAAGCTAGGTCGAGGTGGTAGTGAAGGTTGTGCTACTCCTGCTAACGTTGAGAAACTTAACGGAATGGGAATTACCCAGATCGAATGTGGAGCCCAGTTCTCCTTGGCCCTGTCTAAGTCTGGAGTGGTCTGGACCTGGGGTAAAGGGGACTATTTCCGACTGGGTCACAATGCTGACCAGCATGTGAGGAAACCAACTTTAGTTGAGAGCTTGAGAGGGAAGAAGATAATTCATGTTGCTGTCGGAGCTCTTCATTGTCTGGCAGTCACAGATTCAGGACAG
>Hex36
ATTAAACCTGAGAATGTAATGTGTACTACCAGCAAGAGCACTAGTGTTAAGATCATTGACTTTGGTCTTGCCACCAAGCTTGATCCTAATGAACTAGTCAAGATCTCAACTGGAACTGCAGAATTTGCAGCTCCTGAAATTGTTGAAAGAGAGGCTGTAGGATTCTATACAGACATGTGGGCTGTTGGCGTGCTAGCTTATGTTCTTCTCTCAGGTCTATCTCCATTTGCTGGAGCCAGTGATATCGAGACATTGAAGAATGTCAAGGCCTGTGACTGGTCCTTTGATGAAGAGGCTTTCAAGAATGTTAGTGAAGAAGGCCGAGACTTTATCAGAAAGCTTCTTGTAAAGCAGAAGGAGAAACGTTTGTCAGCACATGAATGTCTTACTCATGCTTGGTTAACTGGAGATCACTCTCACAAAACTCTGGAAATTGCTAGAAATAGATTCTTTGCCATCAGAGAAAAGATCAGGCAGAAGTATGCAAACTGGAATGACTTTGTACTTCCCATGGGGCGCATGTCTGAATTTAGTTCTCTACGCAAGCTCCAAATGGAGAAGTATCGAATGCAAGAGGTTCTTATAGATCGCAAATGTGCAGCACCTAGATTTGTTATTAAACCTCAATCAACATTTACTCTGGAGGGTCAAAGTGCTAGATTCACATGTAGAATTATTTCCCTGACAAACTGTTCTGTGACATGGTACCACAATAATGTGGAACTCAGACAGAGTGTCAAGTATATGAAAAGATATATCGGGGACGACTACACCTTTATCATCAACAGGTGTAAGGTAGAAGACCGTGGGGAGTTCATTATCCATGCTGAAAACCACTACGGTGTAACTGAGGAGCCTGTCTTCCTAAATGTACAACCGGTGCCTAAGGACCTTCCCAGATATGAACCTGAACCTCTTCCAGTCAGAAAGAGGGAGTTGCAGACTTACAAACTGTACAGAGAGGAGAAGGAGTGCGCTCCCATGTTTACATTCCACCTTAGACCCCGCGTTATGCAAGAAGGAGCAACATGTAAGCTCCTATGTTGCTGCACCGGTATACCTCACCCAGCCATCAAGTGGTACAAGGCTGGTAAAGAATTGGACTCCGATAAGTTCCCCATCACCCATACAGATGGTGTTATTACCATTGAGATTATCAACTGCCAACCTTCTGATTCTGGAAAGTACAAGTGTGTTGCCACAAACAGTTTAGGCTCTGACTCTACCGACTGTGTAGTTATTGTTGAA
>Hex37
GCAGCCACCTTGATATCTTTGAATCTATTTTCTGTTATCATTCTTCTTCCTGCCATGATAGCTCTAGATGTCCGACGAGTGTTCGCAAACAAGTACGACATTCTTTGCTGTGTGGGTGTAGCTGAAGAGGAGGAAAATAATAAAAAGAATGAATCTAAATGCCGGAAGGGTGAGGTTTTTACATCTTGGTCGGGAGATAGTCCTGGAGAAAAAAGCTCTTCTATAGATCTGATGGAGTGTAAAGAAGCAAAGACTGGAAGTAAATCTTGTTCCAAAAATCTCACATTGGCAAGGTTTGCCCGAGATTACTATGGTAAACTGATTATCCAAACTCCCATCAAAATCATTATCATTATCATTGCACTTGCACTATTAAGTGCCAGTGCTTGGGGTATTAACAAATTAGAAGATGGTCTCAACCTTACTGACGTGGTTCCTAAAAATACTCCTGTTTGGAAGTTTTTGGAGGCTGAGGACAAATATTTTGGGTTCTACAACATGTATGCCATCACAGAAGGAAACTTTGAATACCCTGAGAACCAGCAAATGATCTACGATTTCCACAATTCATTTGTCAGAGTTCAGAACATTATCAAGGATGATAATGGAGGTTTGCCAGAGTTCTGGCTTTCTTTGTTCAGAAGCTGGCTTATCAGACTTCAAGAAGCTTATGACAAGGATGCAGCTGTAGGTTTAATCGACGAGGAGGGTTGGAAGAAGAATGCATCCGATGACGGAATTCTAGCATATAAACTCCTGGTTCAGACCGGACATGTTGATTTCCCAGTGGATAAGTCACTTCTCCGGACGGAGCGACTAGTAATTAACGGAATGATAAACCCCTCAGGGTTTTATAATTACCTTTCTGCTTGGTATTCCAACGATGCAATGGCTTACAGTTTTAGCCAGGGAAGTATAGTTCCGACTCCTAAATCTTGGTTTTCAGATAGAACCGATTACAATCTTAAAATACCAAAATCAAAACCCATTCGTTACGCGCAGATTCCATTTCTCTTGAAGAATTTAGGGACTACAGACACTGTTGTCGAAACCATCCTTCAAGTAAGGGAAATTTGTGACAAATTTGAAGAGAACGGACTCCCAAACTTTCCAAATGGGATACCATTCACTTTTTGGGAACAATATATCGGATTACGGAGTTATATTCTTATTGCGCTCGGAGCATCTCTTCTAGCAGTATTCCTAGTAGTTTCCCTGGTACTCATGTCACCTTGGGCAGCCGCTTTGATGACCTTTGTGATCGGTTGTATAGTTGGGGAGCTGTTTGGAGCACTGGGCATACTTGGAATTAAACTGAGCGCGGTACCTGCCATCATTATCATCCTCTCGGTTGGTCTCGGTGTAGAGTTTACAATTCATTTTCTAGTG
>Hex38
TGGTCATCCATGGATATGACAAGCACCAAGTTTGAGGAGATCATGTCCAAGCACAACATGCATGAGAAGGATGAGTTCAAGTCCATCAAATCTTTAAATATCTTCTACCAAGCAGGAACCTCAAGGTGTGGCAATCCTGTCTTCTACTATATTGCTCGACGATACAAGATCGGAGAGACAAATGGTGATCTTCTAATCTACCATGTCATCCTCACCCTCAAACCATTTTGTCATAAACCGTTTGAGGTGGTGGTGGACTTCACCCACACCTGCTCCGACAACAGGTTCAGGACGGAGTTTCTACAGAAATGGTTTGTTGTACTGCCCCAGGTTGCATACGAGAACATTCATCAGGTCTACTTGTACAACTGCAATTCCTGGGTCAGGGAGTACACCAAGTTTCATGATCGTATTCTAATGCCGCTGAAGAGTAACAGAAAATTGATATTCATTGATGCTCCGAGTAGGTTAAACGACTTTATAACTCCAGATCAGCAGAAGCTTCCCGGAGGAACACTTTCTTTAGATGAGGATCTTAAAGTATTCAACAACGCACTAAAGCTTAGTCATAAAGATACCAAAGTTAACATTAAGGTTGGTCCCACCGCTATTCAGATTACATGCGCAGAGAAAACCAAAGTTCTCAGTCACACTGTACTTCTCAACGATGTGTATTATGCTAGTGAGATAGAGGAGGTGTGCCTGGTCGATGATAATCAGTTTACCCTCACTATAGCTAATGAGTCGGGTCCTCTCTCATTTATCCACAATGATTGTGACTCAATAGTACAATCCATCATTCATATCAGAACTAGATGGGAGCTGAGTCAACCAGACAGTGTTACAGTTCATCAGAAGATTAGACCCAAGGATGTACCAGGTACGCTTCTTAACATGGCTCTGCTGAACCTGGGGAGCAGTGATCCTAATCTGAGGACTGCAGCTTACAATCTTCTCTGCGCTCTCACCTCAACATTTGATCTCAAGATAGAAGGCCACCTGCTGGAGACCAACGGGCTCTGTATCCCAAGTAACAACACAATCTTTATCAAGTCAGTTAGTGAGACATTGGCTAGGAATGAACCCCATTTAACCTTAGAGTTCTTAGAGGAATGTATTCAAGGTTTCTCAGCCTCTAGTATTGAGCTAAAGCATTTGTGTCTGGAGTATATGACTCCATGGCTCCCCAACCTAACTAGGTTCTGTAACTGTAAGCATCCTGCTGATGATACCAAGCGACAGAAAGTTGCTCATATCCTTGACAAACTAATTACCTTGAGTATAGAGGAGGTGGAGATGTATCCATCTATCCAGGCCAAGATCTGGGGTAACATAGGACAAGTGTCAGAGCTTATTGATATGGTTCTTGACAGCTTTATTAAGAGAAGTGTGACTGGTGGTTTAGGGAGTGCCCAGGCTGAGGTTATGGCAGAGACTAGTGTGAGTTTATCTGCTGCTAATGTTGCTCTAGTAGCCAGGAAGGTTATCTGGAGGCTGTGTAGGGTAATAGATAAAACTTGTATCTCTCCAACCAGTCAGCTGGAGCAGCATATCATGTGGGACGACATTGCAAACCTTGCTAGATACCTTCTTATGCTCTCCTTTAACAACAGTCTAGATGTGTCCAGACATCTACCCTATCTGTTCCATATTGTTACATTCCTAGTGTGTGCTGGACCTGTATCTATGAGAGCATCAACACATGGTCTAGTAATTAACATTATCCACTCCTTGTGCACCTGTACCAAACCTGTATTCGCAGAGGAGGCTCTTAGAGTCCTTCGTCTGTCCCTTGATGAATTCTCCTTGCCAAAGTTTTACCAGTTGTTTGGAATCTCTAATGTTCATAGCGCAGCTACAACAGCATTCAGGTCAGCTCATCGGGCTGCTGGAGAGCGCTGGAGTGCTGTGGACCGATCCTTCTTATCTAATAACGACAAGGAGAGACTGTCTCTCTCCTCTTTGGAGGCGATTACTGACGCTCTACTTGAGATCATGGAGGCCTGCTCTCCAAGCCTACCAGAGTGTAACTGGTTGCACACCTGGACTCTTCTTGCCAGAAGCTTTGCTTTTCGATACAATCCAGCCCTACAGCCCAGGGGTCTTATTGTCTTTGGTTGCATCTCTAAATCTACCTCGGATCAGGATATTAAACAATTACTTAGAATTCTAGTCAAAGCATTGGAAAGCTTCACTGATATAACATTGATAGACGCGATTGTAATGTGCTTGACCCGTCTCCAGCCCCTGCTAAGACCAGAGTCACCTATCCATAAAGCACTGTTCTGGGTTGCAATCTCTATTCTGCAGCTTGATGAGATAATCCTGTATGCCAGTGGACTCTCTCTTTTAGAGCAAAATCTCCATACCCTTGACTCCCAGAACATATTCGAAACTGAATCCTTGGACACCATCATGTTGGCGACCAGGGAACCTCTAGAATGGCATTTTAAGCCGTTGGATAACAGTGTAGGACTCTCCTTCAGAGGTAACTTTCACTTCGCTCTGGTGGGACATCTGCTCAAGGGGTTCAGACATCCCTATCCTGCAACTGTAACAAGAACAACGAGAGTTCTCTGCATGCTTCTCAGTATTGTTGCCAAACCGTACAAGAGGGATAAGTTCGACGTTACCCCGCACAACGTGGCCTACCTCTCCGCCCTGGTGTCCGTATCTGAGGAGGTGAGGTCAAGGTGTCATGTGAAACATCAGGTTACTCACATGAATAGTTCGGAGACCCTGGCCGAGAACTTTGCGGTGGATAACCATCTCAGGATGAACTTTGTATCACCATCTAGTCCTGTACAGCCGGAGCCGAGTAACCAGCAT
>Hex39
GTTCAGCAGGGAAAACCCAACCGTGTTACACCCATTGCTAAACCAGCTGGGATTGATCCTGTCACAATTCTTCAGGAACGTGAAAATCGTCTAGCCAGTCGAATAGCTCATCGAATCGACGAACTCACTAATCTCCCTGTCAACATGGCCGACGATGTGAAGATGAAGGCGGAAATAGAACTACGTGCACTCCGACTGTTAAACTTCCAGAGGTCTCTAAGAGCAGAGGTTGTTGCCTGCACCAGGAGAGATACAACCCTGGAGACTGTTATCAATGTTAAAGCCTACAAGAGAACCAAACGTCAAGGTTTAAGAGAGGCGCGTGCCACAGAACGACTAGAGAAGCAACAGAGAATAGAATCTGAAAGGAAACGTAGACAGAAGCATCAAGAATATTTAAATGCTGTTCTTACACACTCCCGCGAGCTCCAGGCCTGGCATAAAAACAATCAGATCAAACTGCAGAAGATCAACAAGGCCATCCTGGCATGGCACGCCAACGCAGAGCGCGAACAGAAGAAGGAACAGGAGAGAATTGAGAAGGAGCGTTTGAGACGTTTGATGGCTGAAGATGAAGAAGGATACAGACTTCTTATTGATCAAAAGAAGGATAAACGTCTCGCATTCCTTCTCAGTCAGACGGACGAGTACATCAACCAGCTTACCGACATGGTCAGAAACCACAAGAAAGAGCAGAGGGCGAAGTTGAAGGAGATGAAGCGAGCTCAGAAGATCGAAGAGATCGCCAGGATCCCTGAAAGTCAGCAACGAGTTCCTTGTAAAAACAAGGTGACTGGAGAAGTATTGAAAGGACTTAATGCCCCATTGGCTCTTGAACTTGATATGTTTCTGGAGAAAAATCCTGATTATGATGCCTTGCCCCGGGACTACAGCGAGAGTGATGAAGAGACCGAGGACGAGGAGGAGGTTGAGAAGAAGGTTGAGAAAGTGGATGATGAGGATAAACCTAAAGGTGAGTTAGATGAGGTGATGAGTGCAATTGAGAAAGCTAAGAAAGAAGCTGATGATGAATATAAGAAGGGTATGCAAGGAGATACTAATTACTACGCTATTGCTCACACCGTGATAGAGGAAGTTCACGAGCAGGCCTCCATCATGGTGGGAGGTACCCTCAAGGAGTACCAGGTCAAGGGTCTGGAGTGGTTGGTCTCCTTATACAACAATAACCTCAACGGAATCCTAGCGGACGAGATGGGATTGGGTAAAACTATTCAAACAATTGCTTTGATCACCTACATTATGGAAAAAAAGAAGAACATGGGACCTTTCCTTGTCATTGTCCCTCTCTCCACCCTGTCTAATTGGGTCATGGAGTTCCAAAAATGGGCTCCATCAGTAGTTGCTCTCGCATACAAGGGTAGCCCTGTAGCTAGGAGGGCTGTGCAGAGTCAGATTAGATCTGGAAAGTTTAACGCCCTCATCACAACCTACGAGTATGTTATTAAGGACAAGGCTATACTTGCCAAGCTCAGATGGAAGTTCATGATAATTGACGAAGGGCATAGGATGAAAAATCACAACAACAAGTTGACCTTCACCATCAACACCTGCTACACAACCACTCACAGGTTGTTGTTGACCGGAACCCCGCTGCAGAATAAACTACCTGAGCTCTGGTCTCTCCTTAACTTCCTCTTGCCGTCCATCTTCAAGGCCTGCGATACCTTTGAGCAGTGGTTCAACGCACCCTTCGCCACTACCGGAGAGAAGGTTGAGTTGAATGAGGAGGAAACTATTCTTATTATTCGTCGTCTGCACAAGGTTCTCCGACCTTTCCTACTCCGTAGGCTAAAGAAGGATGTCGAGTCCCAGCTGCCAGATAAG
>Hex40
CCTTTGGATCGAGATGAGCCGAACGGTCGTCCTCAATGGCGGTTTACAGTATTCGCTCAGGACGAGGGCGGACAAGGCCTAGTCGGCTATGCAGATGTGCAGGTCAACCTGAAGGACATCAACGACAACGCCCCTTTGTTCCCCCAGGGCGTGTACTACGGCAATGTGACAGAGAATGGTACGGCTGGTATGATGGTGATGACAATGACTGCTACTGATTATGATGATCTGGAGGAAGGAACCAACGCCAAGCTTAAATATTCTATTGAAAAGAATGTTATTGATGAGAATACTGGAACTCCAATATTTGAGATTGAGGAAGAGACTGGTGTGATAAAGACTGCAGTATGTTGCCTAGACCGAGAAAAGACTCCAGATTATTCTATCCAAGTGGTTGCTATGGATGGTGGTGGATTGAAGGGAACTGGAACAGCATCTATCCGTGTTAAAGATATCAACGACATGCCACCCAGCTTTACTAAACAAGAATGGGTGACTGAGGTTGATGAGACCGACGGAACCTTGCTCCCTGATGCTCCAATTCTTACAGTTACAGTTCATGATGAGGACGAAAGTAATAAATTCCATTACAAGGTGATAGAGTCCTCAGGGTTCGGAGCAGATAAGTTTACCATGGTTAGGAACAATGATGGGACGGGATCTCTCAAGGTTGTACAACAGCTTGACTACGAGGATCAGCTGCAAAGACAAGGATTCAGGTTCAGGATACAGGTTAACGACAAGGGGGAGGATAACGACAACGACAAGTATCACGTCGCCTACTCCTGGGTTGTTGTCAAGCTCAGAGATATCAACGACAACAAACCCATATTCCAAAGATCAAATATTGAAGCAAATGTTACAGAGAACGCTAAGGTCGGAAAGGCTCTGGAAAGGTTCCGAGCTACAGATCCTGACCGCGGAGGGAACAGCAAGGTCAGGTATGCCATTGACCGGGCATCTGACCGCCGTAGACAGTTTGCCATCAGCGAGGATGGCACAGTAACAATACAACGTGAACTAGACAGAGAAAGTGTACCTACCCATCAGGTTAAAATTCTTGCCATTGATGATGGAGATCCACCCAAGACTGCCACCGCTACTCTAACCGTTACCGTTGACGATATTAACGACAATGCCCCAAGGTTTTTGAAGGATTACCGACCTGTTCTACCTGAGCACAGTGCTCCCAGGAAGATAGTCGAAGTGCTGGCAACTGATGATGATGATAGGTCCAGGGGGAATGGTCCATCCTTTGTATTCCGAATGGATCCTAATGCTGCAGATGTGATTCGAGCTGCGTTTATTGTTGAACATGATCCA
>Hex41
GAGCGTATGGCGTATATGGTGAAGTTCAGAAGACAACATGAGCAGCTTAGAACTGTAATTGGTAGGGTCCTTAGACCAACCCTAAACTCGCAAGCAAACCTCAGGGAGATTGAAGCTGCAGGAGATGACCAACAGCTCAAACCTCTGGATGCAATTGACACTGCTGATGCCAATGCTATTGAGGAGGTCAATCTTGCTTATGAGAATGTAAAAGAGGTAGATGGTCTTGACATTTCCAGAGAAGGAAGTGAGTCCTGGGAAGCTGCAATGAAACGGTATGATGAAAGAATTGACAGGGTTGAGACCAGAATCACTGCAAGGCTCCGAGACCAGCTTGGTACTGCAAAGAATGCCAATGAGATGTTTAGAATATTCTCTAGGTTCAATGCTCTGTTTGTTCGACCTCATATTAGAGGAGCTATTAGAGAGTATCAAACTCAATTGATCCAGAGGGTCAAGGATGATATTGAAACCCTGCATGAGAAATTCAAGGTTCAGTATACTCAGTCTAAGGCTTGCAAGATGTCCCATGTTAGAGATTTGCCACCAGTCTCTGGGTCTATCATTTGGGCCAAGCAAATTGACCGTCAGCTGACAGCATACATGCGTAGAGTTGAAGATGTTCTTGGCAAAGGATGGGCCAACCATGTTGAAGGGCAAAAGCTGAAGGCTGATGGAGATTCTTTCAGAGCTAAATTGAACACTCAAGAGATCTTTGATGACTGGGCTAGGAAAGTTCAGCAAAGAAATCTTGGAGTTTCAGGAAGAATCTTTGCTATTGAAAATACTAGATCAAGAACTGGTAGAGGTAATTATCTTAAGCTGAAAGTCAACTTTCTGCCTGAGATTATTCAGCTGAGTAAGGAAGTAAGAAACTTAAAAAACCTTGGTTTCAGAGTTCCTTTGGCTATTGTCAACAAGGCACATCAAGCTAATCAGCTCTATCCTTTTGCTATATCTCTCATAGAAAGTGTCAGAACATATGAGAGAAGTTTGGAAAAGATGGAACCTAAGCAAAACATTGCTTTACTGGTGGCTGGACTGAGAAGAGATGTTCAACAGCTAATTAGTGAAGGTGTAGGACTGGTTTGGGAGAGCTACAAACTTGATCCTTATGTTCAACGATTAGCTGAGATGGTTGTCATGTTCCAGGAAAAGGTGGATGACCTCCTTACTATTGAAGAGGCCATTGAAATGGATTTGAGATCTCTGGAGACATCAGTTTACAGCGCAAATACATTCACTGACATCTTGAACAAGATCCAAAAGCTGGTTGATGAACTCAGTCTTAATGCCTACAGCAATCTTCATGCCTGGGTTGCAAGGCTTGATGAAGCTGTTGAGAGCAAACTTGCTATGCGTCTAGAGGCTGGAATTCTTGCTTGGACTAAGGTTCTTGAGGGTAAGGAAGAGCCTGAGGTTGACAAGGATATGGACACTGATGCACCGGCCACTCCTGCTCATGCCCTTGGAGGAGATCCGCAGATCAAGAAGCAAATGCATGATTTCAGAATCACCAATCAGATGATGTATCTTCATCCCTCCATTGAGGACTGCAGATATAATATACTTCAGCAGCTATTTGCCTGGCAGGCAATAGTGACTTCTCAAAACAGGATTCAATCTACCAGATATCAAGTTGGTCTAGATCGCCCAGTGACCCAGACCTATAAAGATCTTTTGACCAAGCTGCCTGGTGGAAGTCCGGTGCTTGAATCTTCATACTCTGCAATAGAGAAAACCATCAAAGATGTTAACAAGTATGTTGAGGAATGGTTAAGGTATCAAGCCCTTTGGGATCTTCAACCAGATGCACTAACATCCAAGTTTGGTGAGGATATCAATGCTTGGATGAAACTTCTTCATGATATTAAGAAGTCTAGGGGAACCTTTGATACTAGTGAGACCAGGAAAGAGTTTGGACCTATTGTCATTGACTATGCCAAAGTTCAGAGCAAGGTGTCAATGAAGTATGATTCTTGGCACAAAGATGCACTTGGCAAGTTTGGTGCACTTCTGGGCAATGAGATGGCAGGATTCCATGGAACTGTCACCAAAGCTAGAGGAGATCTTGAGCAGCAAACTATTGATGCTGCTTCTACAAGTGATGCTGTCAGCTTCATTACTTATGTTCAAGGTCTGAAGAGGAAAATGAAGGGTTGGGAGAAACAAGTTGAAGTCTACAAGTCAGGTCAACTTATCCTGGAGAAACAAAGATTCCAGTTTCCAAGCCAATGGCTTCATGTGGATAATATTGATGGAGAATGGAGTGCATTCAATGAGATCATCAAAAGAAAGGATGCCACCATTCAAAACCAAGTTAACAGCCTTCAAGTCAAAATTATTGCTGAAGACAAGGCTGTGGAAGGAAGAACCCAGGATTATCTCACTGAGTGGGAGAAGAACAAACCTGTTGATGGAAGTCTTCGTCCTGATGCTGCTTTACAAAAGCTAGCTCTCTTTGAGTCTAAATACACCAGACTCAAGGAGGAAAGGGACAATGTTGGAAAGGCTAAGGAAGCATTGGAGCTGCAAGATGCTGGTCCTTCATCAGTTAATGAAGAGAGAATGGTTGTTGGTTGGGAAGAACTTCAAGATCTTAAGGGAGTGTGGAATGAGTTGGGCAGAATCTGGGAGCAGATTGATGAAATGAAGGATAAACCTTGGCTGTCAGTTCAACCTAGAAAGCTGAGGCAGCAGATAGACAGCCTCCTTACCCAGCTGAAAGATCTGCCCGCAAGACTAAGGCAATATGCCAGTTATGAGTATGTTAAGAAGCTACTCCAGAGTTACCAAAAGGTCAACATGATGATTGTTGAACTGAAAAGTGATGCCTTGAAAGAACGCCATTGGAAAACTCTCTGCAGACAGCTCAGAGTTAATTGGGTTTTGAACGATCTGACTCTTGGACAAGTATGGGATATTGACTTGCTTAGACATGAAGGTACTATCAAGGACATCATTCTGGTTGCTCAGGGAGAGATGGCCCTTGAAGAGTTCTTGAAACAAGTTAAAGAGACATGGAACACTTATGAACTTGATCTCATCAATTATCAGAACAAGTGCAGAATTATCAGGGGTTGGGATGACCTCTTTAATAAGCTGAAAGAAAACATAAACCAAGTGGCAGCCATGAAGCTATCCCCATACTACAAAGTTTTTGAAGAAGAGGCCATGACTTGGGAGGACAAACTGAATAGGATTAATGCTCTGTTTGATGTTTGGATTGATGTGCAGAGGAGATGGGTGTATCTTGAGGGAATTTTCAGTGGATCTGCTGATATTAAGACCCTTCTCCCTGTTGAGACTAGTAGATTTATGTCTATTAGCTCTGAGTTCTTGACCCTGATGAAGAAGGTTTCCAAGAGCCCCATGGTTATTGATGTACTGAACATTCAAGGAGTTCAAAGATCACTGGAAAGATTAGCTGATCTTCTTGGCAAGATACAGAAAGCCTTGGGAGAATATCTTGAGAGAGAAAGGTCTTCATTCCCAAGATTCTACTTTGTTGGAGATGAAGATTTGCTGGAAATTATTGGCAACAGTAAGAATATTAGCAGACTTCAAAAACATTTCAAGAAAATGTTTGCAGGGATCACTTCAATTCTTCTTAATGAGGATGAAACTGTGATAACA
>Hex42
ATGCAGTTGGATCGTGAAAGACGTGAAAGCGTAGTTCTAAGCGTATCAGCTCGAGATGGAGGAACTAGTCCTAAATATGCCAATGCAACCGTTGAAATTAACATCCTTGATGTCAATGACATTTCACCAGTCTTTCCATCGGAGTCCATTGAGGTCTCTCTGACGGAACATTCTAAGATCGGAACTAAAATTGCCACACTAGCAGCAGTAGACAAGGATAAGGGTGAAAATGGTACCATCAGATACTCAATTGTGAACAGTGAGCATTCCAGTGATTTTCAAATTGATCAAAAAACTGGAGATCTAACAGTTAACTCTGACATTGATCGTGAAAGGATCGGAGAATATGATCTCCAAGTGACCGCTGCAGATCTAGGTCGACCTCCTCTGACCTCTACTGCTGTAGTGAAGGTCAAGGTCGAGGATATCAATGACAATTCTCCAAAATTCTACCCACAACGATATTTTGTTGTTCTCCAATCTGATTTCTCTGAAGAGGAGGTGATTGTGCAACTGATTGCAACGGATAGTGATGTAGGAGTCAATGCTGAAATAAGTTATGAAATTGAAGAAGGAAGCTCTACATTGTTTAAGCTTGAGAGCAATACTGGAAAACTCTTTATTAATAAACCTCTGAAAGAATTGAAGGAAAGTATGTATGTACTCTCAATATCTGGAAAGGACGGGAAAGGACGGAAATCTGTTGAATCTGCTCAAGTAGAAATCCACATTGACAAAGATAATCTAGAATATCTCAGCTGTACTGAAGACCTTTACAGGTTTGAGATAAAAGAGGATTCTAGCCTAGTTGATCCCCAGCTTGGAAGACAGGTTGGATCAATTACTCTGGGTACTTCAACCCTATCTGATCTTGAATATATCATCTCAGACGGGGATCAAGATGGAGTGTTTTCCATCAGCAAACAAGCTGGAGTAATTATAACTGGAAAACCTTTAGACCGAGAGCTAAAGGATAAATATATACTAAAGATCAATATTAAATCATTATCTAGAACTATTAGTTCTGTCTGTATTGCTGAGATTTATATCCTTGATGTGAATGATAACGAACCAATTATACTTAATCCTAATAGGATTCAGATATTTGAGGATGCACCAGTTCATGAAATCATGAGCACAATCTCGGTCAAGGATCCGGACCAGGGGCAGAATGCAGTTCATGAGTTTAGATTAACTTCAAGAAATGAGTTCTTCGAAATAAGTCCAGTAACAGGAGCCATCAAGGTTTCTAGACCTCTGAAGGAAAGCCAGGAGAAACAAATAACATTGGAGATTGAAGTTAATGATCTTGGGAAACCTCAGCTTAAATCTGATTTTAAACTTCTGATCGACATAGTTGATGTCAACGACCACACTCCATATTTTGATCAGGAGAGCTTCGAACTATCTGTTCCTGAAGATATTCTTGTCAACTCTAAACTCTATCATCTGAAGGCTACTGATGATGATGTTGGTGCAAATGGCCGAATTGATTACAAAATCATGGCAGGGGATAACAATACATTTGGGATTTTTCCAGATGGAAATATTTACCTAAAGATGGAGTTGGATAGAGAAAAGAACGATTATTATTCTCTAACAGTGGGTGCTAATGATAATGGGTCTCCTGCTCGATCATCAACGTTAACCTTGACAATTCACGTCTCTGATATTAATGATAACTCCCCAAAGTTTGTGAATCCAAGATATGAATTCAGCGTACGGGAGAACGAGGGGGAGAATACATATATTGGTAAAATCCATGCTGAGGATAAGGATATAGGTCGGAATGCTGAACTGTCCTATAGTCTGGAAGAAAATCAGAAATATTTCCAGGTTGAATCTAAAACTGGGTTTATTCTCACAAAAACATCATTGGACCGGGAGAAGTTAATAACAGAACTTGGCACAGACACAGTTTCATTTGAAGTCCTAGTCAGAGACAACGGGTTACCCAGGAACGTTGACAGCGCATCAGTAACAGTTCAAGTCTTTGATGAGAACGACAATGTTCCAACCTTTGCCAGTGACAACTATGTTGCACGTATATCTGAGACTGCGGAGGTTGGAAGTGAATTAAAGGCTGTGTTTGCAGCAGATTCCGATCTCGGAGAGAACGGGAAAGTGAGCTATTCAATCACAGGGGGAGACAAGACACATCGTTTCAAGATTAACTCAACAAATGGGATAATTAACCTTGTAAACAAGTTAGACCGTGAGGATAAATCAACCTATGTTCTCTCTGTACTTGCTCAAGACGGTGGACAGCCGATGAAATCAAGTATATCGACCCTAACCGTGTATGTTCTAGATGAGAATGATAACAAGCCCCGGATTACTAACACTGATCTGGTGCTCACCCTACCGGAAGATACAAATGTGGGACAACAGGTCTTCAGATTCTACGCTGAAGATGAAGATCTAGGAGAGAATGCAGAAATCAGGTTTTATCTCTCGGATGGAAGTTATCAGAGATCTTTCCGGCTGGATCCGTTCTCCGGTATTCTCTATCTACAGAAACCTCTGGATTTTGAGAAAGATAGCACTCTTGTTCTAAAAGTGCGGGCAACCGACCAAGGCCTGCCCCAACTAAGTGACACAGTGACTCTGCAAATAAAAGTTAAAGATGTGAATGACAATGCCCCAAAGTTCCCAAACACTGCAATAGTTCGTCAAATCCCTGAAGGGATTGGTCTTGATACTCCAATACTAACTATTGAAGCAGAAGATGAGGATAGCGGGAAGAATGGAAAGATTGAATACTCCCTGGCAGGGTATGAAGCAGGTTCTGCTGAAAAATTTGTGATAGACCGACTATCCGGAGTGATTAAAACAGTTGGAAACATTGATCGAGAAGAGATAGATACATACAGGTTTACTGTAGTAGCTACAGATATGGCGGTTCCAGCTTCTGCCAGATTGTCATCTGAGAAAATCATTACTATTATCATTGAGGATATCAACGATAATACTCCAGAGTTTGAGTCTGTTCCTGTTGGTATCCTACACCTTGGAACCCAAATTGGAGATAAGATCGTGACGGTTCGTGCATCCGATCAAGATACAAACTCTAATGGTCTGGTCACCTACAGACTCCAGGAGGAATCATTCCTATTCAGCATAGATCACTATAGTGGAGAAATAAGTCTGCAGAACCGTCCTGAGACTCTGGATCCTGAATATAAACTAGTTGTGGTTGCATCAGACGAAGCTGTGCAGAGTGAACGCAGATCCTCAACTGCTACCATTATTATCCTGGGACTGGAGAAGGATGAAGAGGGAGCAGGGTTTGTGGAGAAGGAGTACTCAGTAAACCTGCAAGAGGAGAGCGGAGAAGGGGTTTCTCTGATCAAGGTTTCTCTCAGGGATGAATCAACTGCTAAGTTTTACATAATCAAAACAGAATCTGAAGGAGGAAACAACAAAAACCTGTTT
>Hex43
GACCAGGAGACTAGAAATGCATTTATCCGTGACGTAATGATGCCCGGAGGCTGGGATGTTGTTGTCACCTCCTACGAAATGATCCTTCGGGAGAAGTCGGTCTTTAAGAAGTTTAACTGGAAGTACATGGTCATAGACGAAGCGCACAGGATTAAGAACGAGGAGAGTAAACTCTCTTCCGTGATCAGGGAGATCAAGACCTCGAACCGTCTTCTCCTGACTGGAACCCCTCTCCAGAACAACCTTCACGAGCTGTGGGCCCTCCTCAACTTTCTGCTTCCTGATGTGTTCAACTCCTCCGACGACTTCGACGAATGGTTCAACACCAACTCCTGTCTTGGCGACAACTCTATGGTTGCCCGTCTCCATGGAGTTCTGAAACCCTTTCTACTTCGTCGTCTTAAGTGTGACGTGGAGAAGTCTCTTCTTCCAAAGAAGGAAGTTAAGATCTTCATTGGGCTGTCTAAGATGCAGAGGGACTGGTACACCAAGATCTTGATGAAGGATATCGATATCGTGAACGGCGCCGGAAAGACCGAAAAGATGCGTCTTCAGAATATTCTGATGCAGCTGCGTAAATGCTGTAATCACCCTTATCTGTTTGACGGTGCTGAGCCCGGGCCTCCCTACACTACAGACGAGCATCTGATCCAGAACTCCGCCAAGCTGCTGGTCCTGGACAGGTTGCTGCCCAAGCTGATGGAGCAGGGGAGCAGAGTTCTCATCTTCACACAAATGGCGAGGATGTTGGATATATTGGAGGATTATTGTTGGTACAGAGGACATCAGTATTGC
>Hex44
TCGAATGTTACAGCTAGCTCGGAGTGGAATGGCAGAACAGCTAAGGATGCTTGGCTTCACTCCGGGAGCGCCTGGAGCGCCAAGGAGTCCGACTTCAGTCAGTACATCATGTTCGACCTTGGCAAGGTCATGAACATTACAACAATAGTCACACAGGGACGATCTCACACGGACGATTATGTTGAGGAGTTCAGAATTCAGTACGGAACAAACGGACGAGATTTTACGGACTATAAGGAGGTGGACGGATCGGCCAAACTTTTCGACGGAAATATCGACGGTTTTGCTGAGAAAAGGAATGTGTTTGAACAACCTATAATTGCACAGTGGATAAAAATTAACCCTACTAGGTGGGCAGATAAAATTGCCATGAGAGTTGAGCTCTATGGTTGTGATTACAGCTCTGATGTTCTGTTTTTCGATGGTGCTTCCATGTTGAGGAGAGAACTGAAAAATGATCCCATATCCTCCAGGAGAGATCTCATCAGGTTTAGGTTTAAAACAAACAAGGAGAACGGAGTCTTGTTGTACTCCAGGGGTACTCAGGAAGACTACCTAGCCCTGCAGCTGGTGGAGAACAGACTTCTGCTCAATATTAACCTCGGAGCTACCCGGGGGAGTACCATGGAGGGAACAGAAACCTCCCTCACCCTCGGCTCCCTCCTGGATGATAACGTGTACCACGAGATCTACATCTCCAGGGAGAGAAGGGATATAATCCTTTCCGTAGACAGGGTTCAGATCAGAGATAGGATTAATGGTGAGTTTAACAAGTTAGACCTGGACGGAAACCTTTATATCGGCGGTGTACCGTTCGTCCAGCGAGGTCTGGTAGTCTACGACAATTTCACCGGTTGCATCGAGAACTTGTACCTCAACCACACAAACGTGATTGCATCCTTCCAGGATAAGCTTGGCAACTACGACAAGAACAATTATGTTAAGTACGAGAATATTGGAAACGTGAACAGGGTGTGTCAGAGAGATTATTTAACCATCCCAGTCACATTTAAATCTGCGGACTCATTCGTCAAGCAG
>Hex45
GCGGAGATTGAGTTATGTGGAGAAGCAGAGGAGATGAGGCAGAGATTAGCCGCCAGGAAGCAGGAGATGGAGGAGATCATTCATGATATGGAGGCCAGGATCGAAGAGGAGGAAGAGAAGGTTCTTAAGATGAACGATGAGAAGAAGAAGTTGCAGCAACATGTTCAGGACCTAGAGGAGCAACTTGAGGAGGAAGAAGCAGCAAGACAAAAGCTGCAGATTGAGAAAGTTCAGGCAGAAGCTAAGATTAAGCAGTATGAAGAGCAGCTTCTTGCTAGCGATGACTACAAGGAGAAGTATGGAAAGGAAAAGAAGGTTCTTGACGAGAAGCTGAGTGATGTCATGGCAACCTTAGCTGAGGAGGAGGAGAAGGCTAAGCATCTGCTGAAACTGAAAGCCAAGCATGAGTCCACTATTGGAGAATTAGAGGATAAACTCCGCAAGGACAACCAGCAGAAACAGGAGGTTGAGAGAGCCAAGAGGAAGATGGAAACTGAACTTAATGATGTAAAGGAACAGGTTGCCGAGAGGAAGCAGCAGGTAGAGGAGCTCCAGCTGCTTCTAGGAAAGAGGGAGGAAGAGGTTGCAACAGCAATGATGAAAGTTGATGAGGAGGCAGCACAGAAGGCAGTAGCACAGAAGAGTCTGCGAGAGTTAGAGGCTCAACTTGGGGAAGTTGTTGAAGACTTGGAGGCAGAGAAGGAAGCAAGGAATAAGGCAGAGAAGCAGAAGAGAGACCTGAATGAAGAGCTTGAGGCTCTAAAGAATGAACTGCTTGACAGCTTAGATGTTACTGCAGCCCAGCAAGAGCTGAGAACTGCTAGGGAGAAGGAGCTTGCCAACATAAAGAAAGCTTTGGAGGATGAGACAAGCAACCATGAGACTTCAGTTACCGAGATGAGACACAAACACAGCCATGAGATTTCACAGCTCAACAACAATATTGACCAGCTTAAGAAATCCAAGGCTTCAGCAGAAAAAGCTAAGGCACAGCTGGAGGCAGAGTTGGCAGATATGGCTACAGAGCTCAAGTCAATCTCTGGAAACAAACAGGAGGCAGAAAGGAGAAGGAAACAGCTAGAAAGTCAGGCTGGTGAACTTGGGGCTAAACTAGCAGAAAGTGAATCCCGATGCCAAGAGGCTCAAGAGAGGCTTTCAAAGATAACCGCTGAAATGGAATCCATGGCTTCTGCTCTTGAGATCGCTGAGTCAAAGGCTAACCAGGCCAGCAAATCCACTGAGGGTTTGGAGTCGCAGCTTGTCGAGACTGTAGCAAATTTGGAAGAGGAGACCAGACAGAAGCTTGCTATTAACAGCAAGCTGAGGTCTATGGAAGGAGAGAAGGAGCATATCCTTGAACAGCTGGAGGAAGAAGAAGCTAGAGCAAAGGTACTTGAAAAGAATCTGAGCACTGCTTCCCAGCAGCTTGCTGATGCCAGACGGAAAGCCGAGGAAGAGAGTGAAGCTGTTGCCAGACTTGAAGAAATCAGGAAGAAGCAAAGCAAGGATCTTGAGGAGGTGACACACAAGATGGAAGAGCAGCAGGCCATCAATGACAAGCTTGATAAATCTAAAAAGAAATTATCCCAAGAGCTAGATGATGCTAACATTGAACTTGACAGTCACAGAAACAAGGTGCTTGAGCTCGAGAAGAAACAGAGAAACTTTGACAAGATTTTGGCAGAAGAGAAGCTGAATGGAGAACGTATCAGCGCTGAAAGAGATAGTGCTGAACGGGATGCTCGTGAGAAAGAGACAAAGCTGCTCAATCTACATCGTGAACTTGAGGATCTCCAGGCTCAGTTGGATGAGTCCGAGAGATCTCGTCGCCAGCTGCAAGCTGAGTTGGACGATCTTGCAAATACACAGGGAACCGCAGACAAGAATGTCCATGAACTGGAGAAAGCTAAGAGGCAACTGGAGCAAGAGCTTGCCGAGCAAAAAACTCAGCTTGAAGAACTAGAGGATGAGCTTCAGCAGACTGAGGACCAGAAAATGAGGTTGGAGGTTAACATGCAGGCTTTAAGAACACAGTTTGAACGTGACCTTGCTGCCAAGGAGGAGGCAGGAGAGGAAAAGAGACGAGGAATGGCAAAACAGGTTCGTGACCTAGAGGCTGAGTTGGATGAGGAGAGAAAACAGAGACAGGCAGCTGTTAACGCAAAGAAGAAGCTGGAAACAGACTACAAGGACCTGGAGTCCACAATGGATATGAATACTAAGATGAAGGAGGATGCTCTGAAACAGCTCAAGAAGCTGCAGCAAGCCATGAAAGAGATCCAGAGGGACGCTGAGGAAGCTCACTCTAGCAAAAATGATGTTCTGCAACAGAGCAAGGAGCTAGAGAAGAAAATCAAAGCTCTTGAAGCGGAGCTTGTCCAACTACAGGAGGATCTTTCCGCCGCTGACCGTGCCAGGCGGACAGCTGAGACTGAGCGTGATGAGCTGCAGGAGGAGCTGTCCAACAGCAGCGGAAAGGGTGCTCTCGCCATGGATGAAAAGAGACGCTTGGATGCTCGCATTGCTGCTCTTGAATCTGAACTGGAAGAGGAGCAGACCCAATCTGAAATGCTGATGGAACGAACACGCAAGTCTCAGATCAGTATAGAGCAGCTTACAACTGAGCTGGCCACAGAGCGCGGAGCTGCACAGAAAATGGAAAACTCTAAG
>Hex46
GACGCAACCCTTGTGACCCCACCAGGAGATGTCAACTCTGAGACGCTAGCCCAGATTAAGCAGATCACCAGCGCTATTGCAAAAGCTCTTGTTGTTTCCGGACCTTTCAACATGCAACTCATTGCAAAGGAGAACAAGCTGAAGGTCATCGAGTGCAATCTTAGGGTGTCAAGATCCTTTCCATTTGTGTCTAAAACTCTGGGGCATGATTTTATTGCAACTGCTACACAAATTATCATTGGTCAGAGAGTAGAACCAATAGATGTTATGTTTGGTGAGGGTAAAGTAGGAGTGAAAGTTCCAGTTTTCTCCTTTTCTCGTCTCTCTGGAGCTGACATAAAGCTTGGAGTTGAAATGTCGTCTACCGGTGAGGTTGCCTGCTTTGGCGAGGACAGGTATGAGGCGTACCTGAAGGCTATGATTGGGACTGGGTTCACAATGCCCAAGAAGACAATTCTACTGTCTGTTGGAAGTTACAAACACAAGGTTGAAATGATGGCTAGTGTTGAAGCCCTTCATGAGATGGGGTATAAACTCTACGGAAGTTCTGGAACTAGTGACTACTATAGAGAACACGGAGTTCCTGTTGAAACAGTTGAATGGCTTTTTGAATCTATTGGCGATGAAACAGACATTGACAAAATGGCAGGTCAAATGGTTAGCATGGCTGACTATCTCTCAAACAAGCACTTTGATCTGGTCATTAATCTACCCATGAGGAATACTGGAGCCAGGAGAGTTTCTTCCTTTGTACCAACCTATGGTTACAAGACCCGTAGGATGGCAGTTGATTATGGTGTTCCACTTATTACTGATGTTAAATGTGCCAAGTTGCTTGTGGAAGCTATTCAAAAGACTAAGGGTAAACTAACCTGCAAGTTTGTAGATTGCATCACTGCAAAAAAGATTGTTCGACTTCCAGGTCTTATTGATACTCATGTACATATGAGAGAGCCTGGAGCAACTCACAAGGAGGACTTCAGCAGTGGAACAGCTGCAGCTTTGGCTGGAGGAGTTACCATGGTCTGTGCAATGCCTAATACAATTCCACCAGTTACAGATGAGACCGTGTTTAACCTCTGCCAGAAACTAGCATCTGAGAAGGCATATTGTGATTATGCTTTGATGGTTGGAGCAACCTCAACCAACTATGCTTGTATTCCTAAACTTGCATCACAGGCATCAGGACTAAAGATGTATCTGAACAGAACATTCACTGATTTAATGATGGAATCAACAACGGACTGGTTGCATCACTTCCAGCACTGGCCACGAAATGCCCCAATCTGTGTTCATGCTGAAGGAAGAACAGTTGCTGCTGTTATCCTAATGGCATCTCTGTTTGACAGACCGCTTCATATCTGCCATGTGAGCAGCAAAGATGAAATTGAAATAGTCAAAGCAGCTAAGATTAAAGGACTTCCAATAACCTGTGAAGTCTGCCCCCACCATCTCTTCCTTACAGAACAGGAAATACATGAACTCGGAGATAACATGAGTGATGTTCGACCTAGAGTTGGTAGGCAGGAGGACCAAGAAGCTCTTTGGGAGAACATGGATTATATTGATAGTATTGTGACGGATCATGCTCCTCATACACTGGAAGAGAAGAAGAGTTCTGTAGATAGTCCAGGATTCTCAGGACTAGAGACCATGCTTCCTCTCATGCTAACAGCTGTGAATGAAGGAAAAATCACCTTACAGGAACTAGAGGAAAAGATGTATCACAGTCCCAGAAGGATTTTTGGACTTCCAGAGCAGCCAGACACGTACATTGAGATAGATATGGACCATGAGTGGACTATTCCCGACAAATTGACTCATAGTAAGGCAGGTTGGACTCCATTTGCTGGAAGAAAGGTAAAAGGTATTGTGCGCCGAGTAATTCTTAGAGGGGAAGTAGCCTTTGTTGACGGGAAAGTTTTAGTTGAACCAGGTTATGGACAGGACGTGAAGACATGGAGCTCGACTAACCAAGTTCAGTTCAAAACCCTGCCAGCTGTGAAAAAGAGCTCGCTGATGGATGCTGAGATTGCACCCAACAGAATTAGAGCAGAAGGCGAAAGACATGAATCTGACATAACCTGTGAGCGCCAAAGAAAGGAGAGTGGGCACCAAGGAATTCGATCGACATCTCCCATCTTTGATGGACTTGAGCATCCTCATTATGAACCCTACAAAAGATATCATGGCTCTCCAACCAAAACTGACCGGCCTGACAAAGCTGAGCCAGAAATGCTCCCCTCAAACTTTCTCATTCCAATTGGCCTTCCAATTCAAGAGAGTAGCCTTAGCCTGGCCGGTAAGCACATCATTAAGGCCGGTATGTTCAAGAAGGAACAGCTTAATGCCATCTTTGACCTGGCCTTCACCTTCCATACCTGCGTTGTTAACGAGAGGCCGATAGATCACATCCTCAAGGGTAAAGTGATGGCGAGTGTGTTTTATGAGGTGAGTACAAGGACAGCATGTAGTTTCTCTGCTGCTATGCAGAGGCTGGGAGGAAAAGTTATCTATTCTGATGAGACCTCGTCCTCCAGCAAGAAAGGAGAGACTATTGAGGACAGTGTCCAG
>Hex47
CATGTTATCAGTGCCCGTATAACCAGTGAGAACCCGGATGAAGGTTTTAAACCAACCTCAGGCACAGTCCAGGATCTAAACTTCAAGTCCAGTAAGAATGTGTGGGGATACTTCAGTGTATCTAGCAGTGGAGGACTTCATGAGTACGCAGACAGTCAGTTCGGACATCTGTTCAGTTGGGGGGAGAACAGAGAGAGAGCTAGAGAAAATCTGGTTGTAGCCTTGAAGGAGCTTTCTATCCGGGGAGACTTCAGGACCATTATAGAGCATCTGATCATGATCTTGGAGAAGCAGGAATTCCAGGTCAACAGCTTTAACACTGGTTGGCTTGATGAGCTGATCGCTGCGAAGGAACAAGCTGAGAAACCGGATCTAATGCTTAGCATTATCTGTGGTGCTCTTAGCATTGCTCATCAAACTATTCTCACCAACTTCCAATCCTTCAAAACCTCGCTGGAACGAGGGCAAACCCAGCCGGCCTCTCTTCTAGGTTCAACGGTTGATGTTGATTTAATCTACGAGGGATTCAAGTACCATGTTACTGTGACTAAGACTAGTCCGATTATGTACTGGGTCGAAATCAATGGGTCGCATAAGGAAGTTGAGGTTCACCACATGAGTGACGGTCTGCTTCATCTTTGTATTGAGGGACACAGCTACAACACGTACATGCACGAGGAGGCAGAGGGGTACAGGGTGGTGGTTGGAAACCAGACTGTGGTGTTCGAAAAGGAAAATGATCCAAGCATTCTAAGAGCAACAAGTCCTGGAAAGCTGATCAAGTATCTAGTGATGGATGGAGAACATGTGGACCGGGACCAGGAGTACTGTATCATTGAAGTCATGAAGATGTCAATGACTCTACGAGCGAGAGAGTCTGGGTTAATCCATTTCACAAAGCGAACCGGTGCAATTCTTGAGACTGCTAGTATAATTGCAACCATGACCTTGGATGATCCAAGTCAGTGTATGCGAGCAACTCTTAACACTGAGATGGTATTCCCAAGCAGTCAGGACTCCCCAGCCGGACCCTTCTCCCTACACGAAGAGTTTATGCATGTCAGATCACAGTTGGAGAACGCACTAGCTGGATACAGTTGTCCAGATCAGTATTTTGAATCAGTCATTCGGAAACTTGTCAAGGACTTCCTGCGACTTCTCCATGATCCCCGCCTGCCCTTAAACAATATGAATGATGTTATGTCAAGCATCGGTAGTCGATTGCCCAATGATCTCGGCCGATTAATCGCCAAGTCCCTGAAGAACTATGAGCAAAACATAACGAGCGTTATTGCTCAGTTTCCGTCTCAGAGAATAACGAACGAGATTGACAAGATAAATGCTCGGCTACCAGCTGGAGAACGAGATATATTTGAGATGACAATAGCGCCTGTTGTTGAGGTTTGCAAGAAGTTCCGTCATGGTGTGCGGGGAATGCTGAAGGCGCAGACCCATTATCTCATTTCCAAATATCTAGAGGTGGAAGCATACTTCCAG
>Hex48
GGAGAAGATTACAGATTTCTCTCGGATTGGTTGGCAAAAGGACTTCTTACCAGCACTGGGGCTAAATGGCATTCCAGACGCAAACTTCTAACTCCCGCATTTCATTTTAAAATACTCGAAGATTTCATGGAGATTATGAACGATCATTCAAAGATTTTCTGCGACATTCTTAGTGCAAAGGCTGATGGACCTGCTTTCAATATTTTTCCTTTGGTAACGCATTGTGCTCTAGACATTATTTGCGAAACAGCCATGGGGAAAAATATTAATGCCCAAAAGGACAGTGACTCTGAATATGTCAAGGCTGTTTATGAAAGCTCCGACTTGGTCTTTCAAAGACAGAAAGGTCCTTGGCTCTGGTCTGATTTTGTGTACAAGCTCACGCCTGCCGGGGCTAAGTGGAGGAAATGTATCTCAATCCTGCACTCCTTTACCAACCAAGTGATTCAGGAGAGAAAACTAGAACTTCAGAATGATGAAGAAACCAGAACAGATGATCTAGGACGAAAAAAGAAAATGGCCTTCCTTGATCTACTTATAAAAGAGTCTAAAGGAGGAACTGTCTTGTCGGACGAGGATATTAGGGAGGAAGTGGATACATTCATGTTTGAAGGACATGACACTACGGCTACAAACATGACCTTCACCCTCTACATGTTTGCTACACATCCAGAAATACAACAAAAATGCCAGGAGGAGCTTGATCAAATATTTGCTGGATCTGATAGGCCTGCTGAATCTGCTGATCTTGCAAATATGAAATATCTGGAGTCTTGTCTCAAGGAATCACTC
>Hex49
TCGAGAATAAACTATGTAAATGACTTTGGTCACATATCTCTGGATATAACTGGTTTGAGAGAATCTGATAATGGCGTGTATGAATGCCGCGCTAACAACAGCTTAGGGAATGCAATTACAACAGCTTCTATAACTGTTCACAGCAAAGGTTCCTTGATCCTTGACTCCCAACATCCCAAGGGAATGCAGAAAATCACAGCTCTAGAGTCTGCTAAGGTACAACGCCAGGAGTCTGAGATTGGAGAAGGGTTTGGAAAACCGGTTTTTACAAGTCCGCTCTTCGGATCAGCTGATGTTGAAGAAGGGAAGAACGCACACATGGAGTGCCGAGTAGTGCCAGTAGGAGATCCAGACATGATATTTGAGTGGACTAAGAACGGAGAAAGCCTGAACATGGGATCAAGAGTTCAGGCCTCTCATGATTTTGGATTTGTAACCCTGGACATTATGAAATGTGTTCCGGAGGATTCTGGAATGTATGTTGTAACGGCAAAGAACTTTGCAGGAGATTCATCTTCTTCCTTTGCCCTCCATGTTGGTAACCAGCACGGTATCATGGCGGAAACAATGCACCCGGAGTCCTATAAGAAGCTTGTTGCTCTTGAGAAAATGAAGGATCAACCTCACATTGAAATCACCGAGGCTGGGCCGAACCAACCTCCGGTCTTTATGGTTCCACTCGAGGACGTTGGTCTTGTGCCTGAAGGACAAAAAGTACATGTTGAGGCTAAAGTTGAGCCCAAGAATGATCCTAAACTAAGGATTGAATGGGAGCTGAATGGCAAGGTTTTATCTACA
>Hex50
GGTAAAGGACTTCTTCTAGAGAGTGAACACTCCGAAGCTTTGAGCAAGATCAAGTACCTTGAATCCAAGCACCAGAGAACTGCTGAAGAAGAGCTTGCTGCTCCAGAACCACCTCAGTTTGGACATCCCTTGAAGAACATTCACTTGGATGAGGGACAACCGGCCCATTTTGAAACTACACTTACCCCGGTCAATGATGCCTCCATGAAAGTTGAGTGGCTATTCAATGGTAAACCTGTAGCACAAGGCCACAGGTTCAGAACAACTTATGATTTTGGATTTGTTGCACTTGACATTCTATATGCCTACCCTGAGGACAGTGGTACTTATACTTGTGTTGCCAAGAATGTTCTTGGTACTACACAGACTCAGTGTACTCTGGAAGTATCTGGAAAGTCTGGACTTCTCCTGGATACTATGGATAGAGACAGACTAAACCAACTGAGAAACCTTGAGCATAAGGAAAGGCATAGAGTTGATGAAATTGACGCTCCTATTAGCAAGCCTGTGTTCACTACACCTCTGAATAACGTGGACAATGCTGTTGAGAGTGGACATGTTCACCTAGAGTGCAGACTTGAACCAGTCAATGATCCAAACCTTAGAGTTGAATGGTTCATCAATGAAAAAGCAGTAAAGACTGGACATAGGTTCAGAACCACTCATGACTTTGGGTTTGTCGCGCTGGATATCCTTGGGGCATATGCTGAAGACTCTGGAACCTATATGTGCAAGGCAACCAACAAGTTGGGAGAAGCAGTCAACACTGGATCCGTAACAGTTTCA
>Hex51
TTTTTGGCAGATTTCCGTGATCTCACTTCCTGGATTAATGAAATCAAGAACGTCATCACTGCTGATGATCTAGCTAAAAATGTGTCTGGAGCTGAGGCACTTCTTGAGCGCCATGCTGAACACAAATCTGAAATTGATGCACGTGAGGATAGTTTCCGAGCTACTGCTGAGTCCGGAGAAATGCTGCTTGAATCTAATCACTATGCAAGTGATGAGGTTACTGAAAAGCTCAGTGTTCTCGCTGCTGAGAAAAACGCACTCCTCCAGCTGTGGGAGGAGAGAAGGATCCTGTATGAGCAGTGTATGGATCTGCAACTGTTCTACAGGGATACAGAGCAAGCAGACACCTGGATGGCCAAACAGGAGTCCTTCTTGGTGAACCAGGATCTAGGAGACTCCCTGGACTCGGTTGAGGCCTTGATCAAGAAGCATGAAGACTTTGAAAAGAGTTTAGCTGCTCAGGAGGAGAAGATCAAGGCTCTTGATGAGTTTGCCACTAAGCTGATTGAAGGTCAGCATTATGCTGCTGAAGATGTGGCTGAGCGACGTGCTTTGTTGCTGGAAAGAAGGTCTGAACTTCTGGAGAAGTCCGCAGTCCGTAGAACCATGCTGGAGGATTCATACAAGTTCCAACAGTTTGAGAGAGATTGTGACGAAACCAAGGGTTGGATTAATGAGAAACTAAAGGTTGCCACTGATGACAGCTATCTTGACCCCACCAATCTCAACGGTAAGGTGCAAAAGCATCAGAACTTTGAACAGGAACTATCTGCCAACAAGTCTAGGATTGATGAAGTCCTTGAGACTGGAGCCGATCTCATTGAATCCGGACATATACAGTCCGAGCGTGTGAAGGAGAAGACTGACGAGATCTCCCAACTGTGGGAGGATCTGGTCAAAGCCTCTGAGAAGAAGGGAATGCGTCTAGGTGAGGCTAGCCAGCAGCAGCAGTATAACAGGGGGAATGAGGATCTTGAGATTTGGCTGAGCGAAATAGAGGGTCAGCTTATCTCTGATGATTACGGCAAGGATCTGACCAGCGTACAGAACTTGCAGAAAAAGCATGCTCTTCTTGAAGCTGATGTGGGGGCTCATCAGGATCGTGTGGATGGTGTTAGAATTGCATCTGAGCAGTTCTGTGAGGCCGGTCACTTTGATGCTGAGAACATCAAGAGTAAATATGAAGGTCTTGATGCAAGGTATCGGAACCTTATGAAGCCAATGTCCAACAGGAAGACCAGGTTAATGGATTCCTTGGATGTTCAGCAGCTGTTCAGGGATGTGGAGGACGAGGAAGCCTGGATCAGGGAGAAGGAACCAATCATCAATTCTACCAACAGAGGCAGGGACCTTATTGGAGTCCAGAACTTGATCAAGAAGCACCAGGCATCCATGGCTGAGATTAACAACCATGAGCCAAGGATTGATGTTGTGTCCAGGTCTGCCCAAGGTATGGTGGAACAGGGTCATTTTGCATCAGAGGATATCAAAACTCGTCTCAGCACACTTCATGATCACTGGAACATCCTGAAGGAGAAGGCAAGTCAGAGAAAGCAGGATCTTGAAGACTCCCTGCAGGCTCATCAGTACTTTGCAGATGCTGGGGAGGCTGAGTCCTGGATGAGGGAGAAGGAACCCCTTGCTGGCAACGCTGATTATGGCAAGGATGAGGATGCCTCTGAGGCATTGTTAAAGAAGCAGGAGGCACTTATGTCTGATCTTGAGGCCTTCAAGAATACAATAAATGACTTGAAGGAGCAGGCAGCTGGTTGTCGTCAACAGGAGACTCCCGTCATTGATATGATTGGTAAAGAGTGTGTGATGGCTCTGTATGATTACACTGAAAAATCTCCCCGTGAGGTTTCAATGAAGAAAGGAGATGTTCTCACCCTATTGAACTCCAACAACAAGGACTGGTGGAAGGTGGAGGTCAATGACCGCCAGGGATTTGTTCCTGCCGCCTATGTCAAGAAAATTGACCCTGGACTAACTGCATCCCAACAGCAGCTGGTGGCAAGCAGTTCTGTGAGTGCACGTCAATCCCAGATTGAGAAGCTGTACGAAAACTTGTTGGAGCTTGGAAACATCCGTAGAAAGAGGTTGGATGAGACCTGCAAGGCTTATCAGCTTGTTAGGGAAGCCCAAGAGTTGTCCAACTGGATCAAGACGAAGGAGCAGCATGCCACTATCCAGGATGTATCTGATGATCTAGAACAAGTTGAGGTCATGCAGAAGAAGTTTGATGACTTCCAGGCTGACCTTAAGGCCAACGAGGTTAGGTTGGCTGAGATGAATGAGATTGCCATGCAGTTGGTGTCCCTTGGACAAACTGAGGCCGCTATGAAGATTCAGGCCCAGCTCGAGGACCTTAACCAGAAGTGGACAAAGCTCCAGGAGGTGACCACTGAGCAGGCCAGCGCCTTCGAGAAAGCCCATGAGGTCCAGATGTTCCACAGGGATGTCGACGAGACAAGGGACTGGATCTCAGAGAAGGACGAGGCACTGAACAATGAGGATCTTGGAAAGGATCTGAGATCTGTCCAGGCACTTCAGCGTAAGCACGAGGGTCTTGAGCGAGACCTGGCTGCACTTGGAGACAAAATCAACCAACTGGATGATAAGGCGAGCAAGCTGATGCATACCCATAAAGATAGCTCAACGGTCATCTACGAGAAGCAGAAGGAGATCAACGAAGAATGGACTCATCTCAATGCCAAGGCTAACATGAGGAAGGTTAAGCTGCTGGACTCTTACGACCTCCAGAAGTTCCTGAGCGACTACAGGGACCTCATGTCTTGGGTCAGTAGCATGAAGTCCCTCATCTGTACAGATGAGCTTGCTACTGATGTTACTGGAGCAGAAGCACTGCTAGAGCGTCATAGTGAGCACAGAACTGAGATTGATGCACGCACCAATACCTTCCAG
>Hex52
GTTGAGGAACCCTATCTATATATTGAAGAAGCTACGACCTTCCAACTCTCTGCTTGTTACAATGTATCTATCGCCTGCCACTCTGGTGACATGACTGCCAATATCCGAACCACCAGTCTCTTCGACGGAAAGATCTACGCCAAGGGGAGCCCCGTCACCTGTATGCAGGACATCAAGGACTCCATGGACTTCAGCATCACGATGAAGTATACGGATCTGGAGTGCGGAGTGACTAGAGAGGGCCTAGGAGGTTATATCAACGAGGTTATTATCCAGCATCATGACAGTATTGTAACCTCAGCTGACCTCGGTCTCCAGCTCTCTTGTGAGTATGATCTGACCAACAAGAGTGTTTCCAATGACGTGGATCTGAGTATCACTGGAGAAATATCTCCAAGTCTGTTCGAGGAGTCAGTTGTAGACTCTCCTAATGTTGTGATGAGGGTTGCAGATGAGAACGGACAGGATACCAAAACTGCAGTGGTCGGAGATCCTCTATCAATGGTGTTTGAGATCCTAGACCCTGAATCCCCTTATGAGATCTTTGTTCGTGACTTGATCGCTGTTGACGGAGCTACAGATACCGAACTCCTATTGATCGATGAGCGAGGATGCCCAACGGACGCAGCAATCATGGGAGAAATAAGAAAATCTCCTCTGAGCAACAAAACCTTATCAAGTAAGTTTGATGCGTTTAGATTCCCAACTAGCGACGTAGTTCAGTTCCGTGCTATGATTACACCTTGTCTACCTGCCTGTGAACCTGTTGTCTGTGATGTACTGGATTATACTGGACAATCTAAAGCTATCGACTCCTACGGCCGAAAGAAGAGACAAACCAACACAGCAATTGATCTTTTTGATACGCCAAGACGAGTTCGAAGAGCTGCCAACCCAGAGGAGATGCTGGTCGTCCAGTCCTTGAAGATCGTGGACAGGTACGGGAAGAGAAAGGAGAAGGACCAGTTGGAGAAGAAAACTAGACGACTTGAAGAAGATTCCAACTCAAATTTCTTCGGAGAAAAGGTTTTGGACGATATCACTGAGGACTTGTTGGGCGCAGACTGCTTGGATAAAACCAGTATGATCACCGGAGCTGTGGTGTTCCTCCTCGCTCAGCTCATCATTGTCATCATGTTTGCCCTCATCTGGAGAAAGAACCAGAAGGGTAAAGATAAGAGTCTGAGCTCCCTGGATAGTAGTAGGACTGACTCCTTGTCGTATATGTATGATGCCGGGTTTGCCAGGAGGGTTCAA
>Hex53
AATACGGAAGGAAAGACGGCTCTTGATGTAGCAGATCCTCTGACAAAACCCGTCCTGGCAGGCACAGATTACAAGAAGGAGGAGCTCCTTGAAGCCTCCAGGAGTGGGAACGAGGAGAAGATCCTCTCTCTTCTCACCCCACTCAATGTCAACTGTCATGCTAGTGATGGTAGGAAGTCGACCCCACTTCATCTCGCCGCAGGATACAACCGCACTCGCATTGTGGAACTTCTGCTACAGCATGGAGCAGATGTACATGCTAAAGACAAGGGAGGTCTTGTACCGCTCCATAATGCCTGCTCCTATGGACATTTTGAGGTAACTGAGTTGTTAATCAACCATGGAGCCAATGTTAACGCCATGGATTTGTGGCAGTTTACTCCTCTCCATGAAGCTGCTAGCAAGTCAAGGATTGAGGTCTGTAGCTTGCTCCTGTCTCATGGAGCTGATCCAACCCTGCTCAACTGTCATTCTAAGTCTGCTATAGACGTTTCTCCAACCAGAGAACTGCAAGATCGTCTGTCCTTTGAGTTTAAAGGACATTGTCTCATTGATGCATGTAAGCAAGGAGACCCGCAGAAACTCAAGAAATATCTCACCGCAGATGTAATAAATTTCAAACATCCTTACACTGGTGACAACTGTTTGCACTGTGCAGTCTCTAGTCCGTTTCCAAAGAGGAAATCCATTGTGGAGACCTTATGCCGTAAAGGCTGCAACATGAATGAAAAGAACAAGGAGTTTCTCACTCCTTTGCATGTTGCTACAGATAAGAGTCATTATGATGTATTGGAGCTGATGCTTAAACACGGAGCTAAGGTAAATGCACTAGATAGTCTTGGACAGACTTGCTTACACCGTGCAGGACGGGAGGGTAATGTGCAGGCATGTAGGATACTGCTAACCTTTGGTGTAGATTCATCTATTGTCTCCCTACAAGGATATACAGCTGCTCAGCTGGCTACTGACTCTGTTAGTAAACTGCTAGCAGAGGAACCAGCCAACGGAGGAATAGACATTGAGTACCAGCTCTTGGAAGCCAGCAAAGCTGGAGACCTGGAGCTAGTGAAGAAAATTGTAAATATGCACGCACATATTGTAAATTGTAGAGATCTGGATGGAAGGCATTCCACCCCCCTTCATTTTGCAGCTGGATACAATAGGGTTGGAGTAGTGGAGTTTTTGCTTAGCAACGGCGCTGATGTACATGCCAAAGACAAGGGAGGTCTGGTACCTCTTCACAATGCTTGCTCCTATGGACACTATGAAGTGACTGAGCTGTTGGTAAAACATGGAGCAACAGTAAATGTGAGTGATCTATGGAAGTTTACTCCACTACATGAAGCTGCTGCTAAGGGTAAATATGAGATTGTAAAACTTCTGCTCAAGCATGGTGCTGATCCCAGCAAGAAAAACAGAGATGGGCACACTCCCTTGGACCTGGTAAAGGAAGGGGATCAAGATGTGGTAGACCTTCTACGTGGTGATAGTGCACTTCTTGATGCTGCCAAGAAAGGAAATCTGAGCCGGGTTCAAAAATTAATAAACCCAGAGAACATCAACTGCAGAGATTCTGCCGGGCGGAACAGCACTCCGCTTCATCTAGCTGCCGGATACAACAATCTAGAAGTGGCGGAGTATTTATTAGAGCAAGGGGCGGATGTAAATGCTCAGGATAAAGGCGGACTTATCCCTCTTCATAATGCCAGCTCCTATGGGCATCTAGACATTGCTGCTTTGTTAATTAAATATAGCACAATTGTCAATGCAACAGACAAGTGGGGATTCACTCCGCTACATGAGGCAACTCAGAAAGGTCGAACCCAGCTCTGCGCTCTTCTCCTTGCTCATGGTGCAGATCCTAACCTAAAGAACCAGGAAGGACAGACACCTCTAGATTTAGCTACAGCTGATGATGTCAAGTGTCTGCTTACTGATGCTATGCCTACCGATATTGTCATTCCAACGAGACCTAAATCTCCTACACCAAACCGACCTAACATCTCCCTACGACAGGACACTATGGGCGCTATTAGCACCGTTCTTATGCCAAGTGGGACAGCTGTTCCTATTCCTATTCCTGCCGGGGCAGGAGCTAGCTTTCCTAAACCCCAACCGGGAGATGGTGGAATAGATTTTACTAAAACTGAGATGGTGACTCCGGAGACAAGTATGAACATGAGCTTGGCAGCGTTCCTGGCCAGCTTACAGATGGAGACCTCACATCTCCACCAGATC
>Hex54
GCTGATACCCATGAGAAGGGAGAGCGCTTATTTGATGCTAAACGTGCAGATCTTTACGACCAGAGTTGTGACGATATTGATAGCTTTGCCAGGGATATTGAGGCACAGATAGAAACCGAGCCCATGGAGGAGTTGAAGGACTTGACCTCTGTCAACATCATGATGCAGAAGCAGCAGTTGATCGAGACCCAGCTTATTGTCAAGAGTCAACAGATGACAGAGTTGGAGGGACAGGCCGACCATCTGGTCAGGATGGAACCAGAAAATATGGAGGAGATTGTCGCCAAGAAGGCCAAGGTGGAGGAGAGATTCGGAGCCATTATGGCACCGATCGAGGCAAGGAAGGCAGAGCTTCTCAAGAAGAAAGAAACCTTCCAGTTCAAAAGAGATGTGGAGGATGAGAACCTCTGGATTGAGGAGAAGATGGCTCTGGCCTCCAGTCAAGAGGTTGGAAATAGCCTCATGGCTGTCAACCTCCTTCTGAAGAAGAACAAGATGACCTCTGGTGAGATTGCTAATCATGAGCACAGAGTTAACAGTGTTGTGGAGAATGGTACCAAACTCATCTCTGAGGGGCATCCTCAAGCCGAGGAGTTCAACAAGAAGCTGGATGAACTGGTTGAAAAGTGGCAAGCATTGAAGGACCTCCTGGAGGCCAGAAGACAGCAGCTGCTCGTCAACGAGCGCGTGCAGCAGTTCCTGTTCGATGCAGGAGAAGCAGAGTCCTGGATGTCCGAGCAGGAACTCTACATGATGGTCGAGGACAGGGGTAAGGATGAGTTCTCCGCTGAGAACCTCATGAAGAAGCACAGGACTCAGGAGAGTGCTGTCGAGGATTACTCCGAGGCAGTTCGACAACTTGGAGAAACAGCACGTCAGCTCATCGCTGACGGGCATCCTGACAGCGAAACTATTGCTGTCAGAATTGGCCAGGTTGACAAACTTTACGCAGGACTGAAGGATTTGGCAAATGAGCGACGCGCTAAGTTGGACGACGCTTTGAAACTGTTCAGACTCAACCGTGAGGTTGATGACCTCGAACAGTGGATCGCGGAGCGTGAGGTTGTAGCTGGCTCCCATGAGCTCGGCCAGGATTACGAGCATGTTTCCCTTCTCATCGAGAGGTTCAAGGAGTTTGCCAAGGAAACTGAAAGTATTGGAAATGAGCGCGTGGAAGCTGCAAATGAGATTGCTGATTCTCTGATCAGTGTGGGACATACTGATGCTGCTACCATAGCACAATGGAAG
>Hex55
AGGCAGCATAAGTTTATGGATTCCGTTAAAGAGGTGAAAACTCTCACTTTCCTAAATGCTACATCTCAGATGTGCCATATGGACACTAACCTCGCAGAGCGCCTCTGGCTGGACCTCTTCCCCAGAGTCTGGAACATCCTGCTGGACAAACAGAGGGAGACTCTTGCTTCGGAGATAATCCCTTTCATCTGCAGTGGGAGCCATGTAATACAGAAAGATTGTCAGCCCTCCTCACTCAACACATTTGTAGAAGCGCTGTCAAGATGTCAACCTGGGATAGCTATCCCTGCAACTTTACTCAAATATCTTGGTAAATCTCACAATCTCTGGCACAGGACAACTCTTCTTCTTGAGCAGCAGGCTTTCGATCCAACTCCCAGAGATGTTCTCAAACCTAAGAAGGAGATTGTTCAACAGGAGGTGTTTGATTTTGAACCTGGACCCTCTACATCCTCCGCTTTAGTCTCAGCTACCCCAGTTCAGGAGGCCCTGGATGGATTATCTGAGCTGTATTATCTACTCCATGAGGAGGATATGTGGGCTGGACTTTGGATAAAAAAGGCCAAGTATAACGAGACTAATATTGCCATTGCCTATGAACAGCAAGGGTTTTTCGAGCAGGCCCAGGGAGCTTATGAGCTTGCTATGTCTAAGTTTAGGAATGATGTTAACACCAAGCCTGCCTCCACCACAGTAATGCAGGAGGTAAAGTTGTGGGAGGAGCACTGGCTCAAATGCAGCAAGGAGTTAAATCAATGGGAAACATTGTTGGAATATGGAAACTCGAGTGGTATTAGTAACCCGAGCTTAATAGTTGAAGCAGCCTGGAGGGTTTCCAACCAGTGGGGAACCATGAAGGATGCTCTGCAGCAGGTAGAGCAGGCTAGCCCACGTGAGATAGCTTGGAAGGTTAACCTATACCGAGGATATCTTGCTATCTGCTCCCCTGATGATCCCCATCTAGCTATGGTGGATAGATATGTTGAGCATGCTAGTTCCCTAGCTATGAGAGAGTGGAAGAGATTGCCCAAGCTAGTTTCTCACATCCATCTTCCTCTCCTGCAGGCTGCACAGCAGGTTATGGAACTCCAGGAGGCTGCGCAGATTCATCAAGGTCTCTTACATGGTCGACAGAACAGTCTCCAGGATATGAAAGCAATTGTTAAAACCTGGAAAAATCGACTTCCTATCATCAGCGATAATCTCAGTCATTGGAACGAGATATTTACCTGGAGACAGCAGCACTATCAATTCATTGCCAGTCATTATCACCAAGAGAATGATCAGGCGAGTAATCACAGTATGCTTGGCGTTCACGCTTCAGCTCAGGCTATTATACACTTTGGTAAGGTGGCGAGGAAACAGAACCTCACTTCGGTATGTCTAGACAGTTTGTCTAAGATCTACACAATCACTAGTGTGCCAATAGTTGACTGCTTCCAGAAGATCAGGCAGCAGGTCAAGTGTTATGTACAGATGGCGGTGGATAGAGGGAAGAACGAGCTTCAAGAGGGACTGGAGGTCATTGAGTCGACAAACCTCAAATATTTTACCAGGGAGATGACTGCAGAGTTCTATGCAATGAAAGGTATGCTCCTAGCACAAATAGCACGATCTGAAGAAGCTAATAAAGCATTTAGTGCCGCTGTTCAGATGCATGACACACTAGTTAAAGCTTGGGCTTTCTGGGGAGATTATTTGGAGCATCTATTCACGAGAGAATCTGGTGGTAGGCAAATGAAGTATGGTGTTGAAGCAATCACCTGCTACCTACACGCCTGCAGGCAACAGAATGAATCAAAGTCAAGAAAGTACTTGGCTAAAGTAATCTGGTTGCTGACCTATGATGATGAACAGCTCCAGCTAGCTGAGGCTGTTGATAAATATATGACCGGGGTTCCTCCGATCCAATGGCTGCCCTGGATCCCTCAGCTTCTAACCTGCCTAGTCAGGATTGAAGGGAAACCTCTGTTGAACCTACTGTCCCAAGTTGGTAGAATGTTTCCCCAGGCAGTTTATTTTCCCATCAGAACCTTGTACCTTACTCTCAAGATAGAACAGAGGGAGAGGATAAAGGCTGGAGAGCAAAGTGAGAGAAGATCAAGTAGTCCCAGCCAACAAGCTGAACCTGCTGCTACTAGCAGTGAGACAGGACCTATCCGTGCCACTGCTCCTATGTGGAGATGTTCTAAGATCATGCATATGCAGAGGGACCTGCACCCTACAGTACTATCTAGCCTGGAGGGTATAGTAGATCAGATGGTCTGGTTCAGAGAGAATTGGTATGAGGAAGTACAAAGACAGCTTAGAGCAGGATTAGCCAAGTGTTACGCGATATCTTTTGACAATCGTGCATCGATCAGTGAAGCCACAATTACACCTCATATGCTAAATTTTGTCAAAAAAGTTGTTTCAACTTTCGGGATCGGAGTTGAGAATGTTGGAAACACTGTTGGAGGAAACTATAGCTCTGGGAATGATGCCATGCATCGTAGATCTCAAGCAACCCTTCAGGATCCTGTATTCCAGAGAATGAAAAACCAGTTCAAATCTGATTTTGATTTCAACGTTCCGGGCGCAATGAAACTTCAGAACCTGATTCTTAAACTTAAGAAATGGATCAAAATACTGGAAGCCAAAACCAAGACTCTGCCTAACTCTTTCTTGATAGAGGAGAAGTGTAGGTTTCTCTCCAACTTCTCCAGGTCTACTGCAGAGGTGGAGCTACCTGGAGAGTTCTTACTTCCTAAATACTCACACTACTACGTTTGCATTCAGAGATTTATGCCAAAG
>Hex56
TCTGAGAACAGTTTCACAGTTGAACCCTCCTCCAAACCAGTCCCCAAACTCGACACATCTGAATGGCCTCTTCTTCTCAAAAATTTCGACAAGCTGAATGTGAGAACCAACCATTACACACCTCTTCCCCATGGTGCTTCGCCCCTGAAGCGAGATATCGTAAACTATGTTAAATCCGGTTTTATTTGTTTGGATAAACCTGCAAACCCCAGTTCCCACGAGGTTGTTGCCTGGATTAAAAGGATTCTCCGAGTAGATAAAACTGGACACTCTGGAACCTTGGACCCTAAAGTTACAGGATGTCTTGTTGTTTGCATCGACAGGGCTACTCGTCTGGTCAAGTCCCAGCAGAGCGCGGGCAAGGAGTACACATGCATCTACAGGCTTCACGACTCCATCCCGGTCAAGAGGATAAAGCAGGAGTTGGAGAAGTTGAAAGGTGCGCTTTTCCAACGTCCCCCTCTAATATCAGCTGTCAAACGTCAACTGAGAGTGAGAACAGTTTACGAGATGAAACATATTGAGCACGACCCGGAGCGGAATATGGGAATATTCTGGGTTTCTGTGGAATCTGGATTCTACGCAAGAACGATCTGCGTTCATCTTGGTCTCATGTTGGGCTGCGGAGGTCAAATGCAAGAGTTGAGAAGACCTAGATCAGGTATTATGACTGAGAAGGATTGTTCCACTATGCATGATATCCTTGACGCACAGTGGCTGTATGATAACCACAAGGACGAGTCCTACCTCAGACGTGTTATTCGTCCCCTGGAAGCACTACTGACAGGACACAAGAGGATTATCATGAAAGACAGCGCCGTGAATGCCATTTGCTACGGAGCCAAGATCCTACTTCCTGGTGTTCTCCGCTACGAGGACGGTATTGAGATCAACGAAGAGATTGTTGTCTGTACAACCAAGGGTGAAGCGATCTGTCTCGGTATTGCCCAGATGACCACTGCCACAATGGCAAGCTGTGATCACGGGATCGTTGCCAAGATTAAGAGGGTTGTGATGGAACGTGATCTGTATCCAAAGAAGTGGGGACTTGGACCTAAGGCTACTATCAAGAAAGGTATGATCAAAGAGGGTTTACTGGATAAATATGGGAAACCTAATGAGAACACTCCCAAGGGCTGGAAGTCAAGCTATGTTGACTACAACGTGAAGGGGGAGAACGGAGTAGGGGCACCAGAAGTCAAGGTTGAGAAGGAAGACAGGAAGAGGAAGCACAGTGAGCAGTCCGTCGAGGAACCGGTAGTCAGCGACGAGGCCAAGAAGGAGAAGAAGAAAAAGAAGAAAGACAAGAAGTCTAAGGAGAATGGAGATGAAACTCTGAACAATACCGCAGATACGACCATGGAT
>Hex57
GAACTTGAAAGTAATCTGCGACAGATAGAGAGGAAAAAGAATGAGTTTGAGAAGGAGATGAAGGACGAGAATCAATCTCAGGGTAGGTCTGTAGAACTGGCAGATGACCAGGTTGAGGTTTACCAGAAACTCAAGGACAAGGCAACTACTGAATCTGCCAGGTACATGTCGGAGCTGGACTCGATCAACCGAGAGCATAAATCTGACCAGGATAGGTTGGATAACGAGCACAGGAAGAAACTGGATATTGAGAGTAAACTCAAGAACAAGGGTCACGAGATGGAGGAGTGTCAGAAGAGATTAACCAAGCTTGAAGATCATATCAGAGCTAGTGAGGGGGCGCTCAATGAGCAGAAGAAGACCTTGAGTGAGCTGAATGTTGATGTTGGATCCTCCAAGGACAAGATCAGCGACCTCCAGGCTCAGCTGGACGAGGTCACGAACGAGCTCGGAGACGCCAGGGTGGACAAGCACGAGGAAAACAGGAGGAAGAAAAAACAGGAGATCGTAGAGAACTTCAAGCGTCTGTTCCCGGGGGTCTACGACAGGATGATCAACATGTCCCAGCCTATTCACAAGAAGTATAACGTTGCTATCACCAAGCTGTTGGGACGGTATATGGAAGCTATTGTTGTTGACACTGAATCTACAGCTAGGCTCTGTATCCAGTATCTCAAG
>Hex58
AACTGTGTCAAATGTAAATGCATTCCAGACATCTTTTATAATGTATTTTTATTTCAGTGTTTTGTGAGGAATGAGCAAGAAAGTGCACAAGCCACTGGAGAGCTGAAGCTTGGTGGACGATTTGACCCACCAGAATTCATTAAAACCTTCCAAACCCAAGTTTTAAAAGGAGGTCCAAGTGTACAGATGCCATGCATAGCCAAGGGTGATCCAATGCCAGAAGTGAAGTGGTTTCTTTATGATACAGAAATTGAAAGTGATATAAGTGCTGGTGTTACCATTGGATCATTTGAGGGTGATAATGGTGAAGTTGCATCATATCTCAATATAACCCAGGCACGTACAAAGCATGGAGGTTTATATAAGTGTGTTGCTTCCAGCAAGGTTGGATCAGTTTCTCATGAAGGTCGGCTTGATGTTCATGGGGCACCATATGTTCGTCCAATGGAAGATATGAAGGTGGTGGCTGGGAAGACCATGACAGTGACTTGTCCTGTGGCAGGTTATCCAATCTCAAACATTGTCTGGGAAAGAGAGGGCCGTCAGCTCCCAATTAACGATCGTCAAAGAGTATTCACAAATGGAACCTTGATAATAGAAGATGTTCAAAGGTCAGAAGATGCTGCTGCATACACTTGTGTAGCTAAAAATGAAGGTGGCTACTCTGCCAGGTCTGATCTTGAGGTCTCAGTTATG
>Hex59
GAGTGTGGGAAGGATCAAGGTGGTAATCCTAAACGTTATATGGTCCTGGATGGTCCAGTGCAGGGAGAGCAGACGGAGCAGAAACCCTTCGTTCAGCTCCTCGCGATGAAGAAGTCCTTGGAGGTTCCAAGTAAGATCCTCATCCAGGGCGCGGAGCATCTGAAAAACCTTCAAAATGAGACGAAAGGGGTTCGAGCTCCGGAGGATTTTCATATTGAACTCCTCCGGCTCCGTCAGAACTGGAGACTAAAGAAGGTTGGTAACTCTATCCTAGGTGATCTTAGTTACAGAACTGCAGGAAGTCAGTTTAAACAGTCCGGAGTATTCGAAGTTACAAAAGCAGACGATAATTTAGACTCTCAACCCCAGCCGGTACACGGGAAATTCCCGTCAGCTCTGAAAGTGACAGTGCCAAGTGAACTAGAAGGTATAGCGTATATACAAGTGATGATTCAGAGAGACAATGAACAATTGGTTTCCGCAACCCTAGGACAGTTCTCCGGAGTAGCACACAACTCTACAGATATGCACTGGAAAAATAAACTTGAAGCTGCGCAGAATGTTTTGTTCTGTAAAGAGCTGTTCAGTCAACTTGCTAGAGAAGCTGTCCAGCTTCAAGCTCCGATACCTCACATGGTTGTTGGTTCCCAGATCATTGCTAGCGTGTTCCCGGATATTCAGCTTACTATCTCTCTCTGCCACTCAACAGCAGGGGAAGGGAAGAAGAACAGTGGAACAACTCCACCTTCTAGGAACGATCATAGTGATGTTCTAGAACATTCACTGTTCCAGCTTCTCCGTAAAGTTCAAGCTTCCAATATTAATCCCGACGGACCAAGTCTAAGTTCGGCGCCTATTGGTATACCTCGGAAACGGCGGGCAGCGGGACCAGAATCGGCGGACCGACATTCTCTCTTGGAAATGACGAGCACTGAAACTTTGTTAGAGCAGATCGTCCGACAGGCTCAGCATGTCGTCCTAAGACTGCGAACCATATTCGTCCTGGACACGTTGGCTCGGGAGTTTAAGGATCCTCTGATCACATCTCACTGGTCTACTCTCAGTTCTCCAACCTGTAGCAGTGTCAAG
>Hex60
TCTCTGTGTGAGAAAGCAGTTCCTGGGAACCGTGTTTCCGTGACCGGAGTTTACTCTATACAGAAAGCTTCCACTGGTAAAGGACGGGAGAAGGGTGCTGTAGGAGTAAGAATGCCGTATCTTCGTGTTGTTGGAATCCAGGTTCAGACCGAGGGTCCCGGCCGGGCCGCCGGAAACATCACTTTCTCCGGCGAAGAGGAGGAAAAGTTTCGTCAAATGGCCGCCGATCCTGAGATTTACAACATCATCACTAAATCCATTGCTCCGTCCATCTTTGGTTCAGAGGACATCAAGAGATCTATCGCCTGCTTGTTGTTTGGAGGGAGCAGGAAGAGGTTGCCGGACGGATTAACCCGGAGAGGAGATATCAACGTTTTACTTCTTGGAGATCCAGGTACAGCTAAGTCCCAGCTTCTCAAGTTTGTTGAACGAGTATCTCCGATAGCAGTTTACACCAGCGGAAAGGGAAGCAGTGCTGCTGGTTTAACTGCTAGTGTGATGAGAGATCCATCCTCCCGCGGGTTCGTGGTCGAGGGCGGTGCTATGGTTCTCGCCGACGGTGGTGTCGTCTGCATTGACGAGTTCGATAAGATGAGAGAGGACGACAGAGTTGCAATCCACGAGGCGATGGAGCAGCAGACTATTTCTATCGCCAAAGCGGGAATTACAACCACCCTTAACAGCCGATGCTCTGTGCTGGCCGCGGCCAATTCCGTTTTCGGCCGTTGGGACGATTCCAGAGCCGAAGAGAACATCGACTTCATGCCAACCATACTCTCCAGGTTCGACACGATATTTATCGTTAAAGACGAGCACGACGAGAAGCGAGACACAACGATGGCTCGTCACGTGATGAGTATTCACATTAATGCCTCCACGGAGACCGCGTCAGAGGGTGAACTGCCCCTCAACACCTTGAAGCGCTACGTGGCATTCGCGAGGTCTAGGTGCGAGTTAGGATCAAGGATATCTAGGAAGGAA
>Hex61
GAACACTTGGTTTTCAAGAGATTTGACAGTTTTCTTGAAAGACTCGGAATAATCAAAGAGTTCTTCAACACTGCTCAGCAGTTCCTAAAGCTAGAGAAGGTTGAGATAGGAGGTATCCGGGGTAAAGCTCTAACTACAAATATAAACAAGGTTCACGAGGAGTTTAAGGATCTATACGGAATATTTGCCAACCGAACCTATGACAGCCTGGATCCACAGGATCGGGGATTTCTCCGAGATTATGAAAAGTTTAACAGCAAAATCTTTGGGTTAGATAGGAAACTCGGAGCTATTCTCAGCAGAGCATTTGATGATTGTATAGTGACCGAATCTATTTTTAAACTTCTTCATATCTTTGGAACCCTGATACAGAGAAGTCTGATTGCTCTTGAGCTCTCAGATAAAATGCCTTTGCTGGTCTGTATGCTTAACACGGAGATGGATGAGGCCAAGGTGATCTACAACAAGCAGCAGAAGAGAATAAAGGACTCTGGAAAGGCACTGACAGATCGAAACATGCCTCCGGTCTCGGGTCAACTCAAGTTCTCACAAGAACTCAGGAATAAGATTTCCTCCAGTGTTCGAAGCTTCAAGGAGCTCAGTCATCCTATCTGCTATTCTGAAGGAGCAAACCTTGTGTTTAGAAAGTATAAGGAGATGATTGCTGTGCTAGATAGTTATGATGAAGAGGTGTTCAAGAATTGGACTCTCTCAGCTGAGAAAAAAACGTTAGAGGGACTAAACAGACCATTAATCATCCGAGACAAAAAGGACGGAACTCTAAAAGTAAATTTTGGCCGGGACACTTTTTCAATACTTACTGAGGTTAAGCATCTGAGAAAAGATTTCCCAAAGAGATCACTCCCAGCTAAGGCTCTGGAAATATTCCAAAGGTTTGATGACTTCCGCAATTATAACAACAGTTTGGAGCAGAGTGTAGGCTTGTACAACTACTTGAAGCTGCAGACTGTAGAGCAGGAGTACAGGTTGATTGAACAAGAGATTTTGGATATTGACAAAGACCTGGAGGCAGCAGAGGAAACATTGAACTGGAATTCAGAAAATATTTGGGATTATATTGAGGATATTAGGAAAAAGGTTTATAACATAAACTCCAGGGTTAGAAAAGGACAGGAGAATGTTATCAAGATAAACAAAGAGATTACAACTTGGGAAAATATTCCAATCTTTGAGAGAATCAAGGATCTAAAATCTGAACCCTTGCTTAATCTGAAAGACAAGGAGGAAAACAAGAAGAAGAGGTATGGAGAGATAGAAATGGCTCGGGAAAAAATAAAAGAATTAGTTAAAGAGAATGAGCAACTTTTCCTTGCACATGAAGAGAAGAACCTAAAAAACTGGGAGCAGTATCAAATCTATTTGGATGAAATGATTATAAGTGGTTTGCTCCAAACTATTGCAGTCAGTATAGGATATCTCTTGGATGAAACAGATGTTAAGAAAAACATAACTCCACTGTTTGATGCTAAACTTGAACTATGTGAACCTGACATAATCTTCCAACCTTCTCTAGACATAAACATGGTCAATAACTTTTATGACATTTTGGTTGGTATTGTAGATGATATTTTTTACATGTCTGCTCTTGTTCCTAGAGTAGTTAGTTCAGAAGGATCAAACTATCTTGAGATAATATCAGAGCATGAAGAGCTGAAACAACTGAAGAAAGAACTGATTTCTCGAGTTAGTCTTGTTATTGAGCAGGCTAACAACCAGAAAAATACATACCTGGAGTATTCCTATCTCTGGACGGAGAGCAGACAAGATTATCTTTACTTTTTCCTCAACTATTCAAGACAGCTCACACAAGAAGAGATAGATCTAGTAGATGAGGATGAAAAGGCAATTAAGAAGCAATATCCAACTTTAGAACAGTTTAAGGAACAGATTGATCATTACGAAGCAATTCATGATGAAGTTAAGCAGATAGAAAACACAAAGATTTTTGAAGCATGGTTCAGAGCAGATATTTCACCCTTCAAGATATCTCTCATGAACTGTGTAAAGAGATGGAGTTACGCATTCAAGAAGCATCTCCTGGAACATGTTACTGAGAGTCTTTCAGAACTTAACAAGTTTATTGATGAAGCTGATGAAGGTTTGATGACACAGGTTCATGAGGGGGATTATGAAATGCTGATAAAGGTCATGGAGTTTCTACAACTGGTAAAAGAAAGGCAACCAACCACTGATACAATGTTTGAACCCCTGAAGGAAATTATTGATCTACTGAGAAGCTATGGTGTGGTGATCCCCGAGGAAAGTCTTGTCCAGTTACAGGAACTACCAGAGAAATGGTCGAACACTAAACGTCTCAGTCTTTCAGCTAAACAGCAGGTAGCTCCACTACAAGGTATGGAGATAGGAAAGCTGAAGGGGAGAATTGAAGATTATGAAAAGTCTCAGAAAGAATTTCGTTTGAATTATCAACAAATGAGATTTTACTCATACAATTGCAAGTCTCCATATGAGCATCTATCTGCCGCAAACATAAAGATAGAGATATTAGAGAATGAAGTAAAGGAATTGCAATCTGAAGCTGCTTTGTTTGAGGTTCAGGTTCCAGATTTCCCTCTTACTAAACAGTGTAGGAAAGAGAACAGGATACTTAAGCAGCTTTGGGATTACATTTTCCTGGTCAGAACATCAATTGACGAATGGAAAACTACAGCCTGGAAAGATATTGACGTAGAAAACATGGATATGGAATGCAAGAAATTTGCTAAAGATATTCGAGGATTGGATAAGGAAATGAGAACTTGGCATGCATATATTGGGCTAGAAACAACAGTAAAAAATATGTTGACTTCCCTAAGAGCTGTAGGAGAACTTCAGAACAGTGCTATTCGTGAGCGTCATTGGCAGCAATTGGTTCAGGCTACAAAAGTACAGTTCTCTATGAGTGATGACACAAATCTGGCAGATTTGTTAAACCTTAATCTTCATAATTTTGAAGACGAGGTTCATAACATTGTGGACAAAGCTTGCAAGGAGATGGCGATGGAAAGGATGCTAAAGGATCTTGATGTTACATGGGATACAATGGAGTTTGAACATGAACTTCATGCTAGGACAGGTTACACTTTGCTCAGGGCAAGTGAAGAGCTTATTGAAACCCTTGAAGAAAATCAAGTTCAATTACAAAATATGATGACTTCAAAGTATATTGGGTACTTTTTAGAAGAAATTTCAGCCTGGCAGAAAACTTTGTGCATGGTGGATCAGGTTATATCTACCTGGTTTGATGTTCAGAGAACTTGGTCCCACTTGGAGTCAATCTTTATAGGTTCAGAGGATATAAGAAAGCAGCTTCCTGAGGACTCTCAAAGATTTGATGATATTGATACTGAATTTAAAGGTTTGATGGTTGAAATGGCAAAGACTAAGAAGGTGGTTCATGCCACTAATGTTAAAGGTCTTGCTGAGCAGCTGGAGGTAATACAATCACAGTTATCTCTGTGTGAGAAGGCTTTGGCAGAATATTTGGAAACCAAACGCCTTGCATTTCCCAGGTTCTATTTTGCCTCATCTGCAGATCTCCTTGATATTCTATCAAATGGAAATCAACCTCTAAAGGTAGCAAAACATCTTACTAAACTGTTTGACTCCATGGCTAAGCTGAAAATGCTTGAAGTTGATGGAGTACCAAGCAACACTGCAATATCTATGACAGCTAAAGATGGAGAAATTGTTAAATTTTCTTCTCCTTGTGTTTGTGAAGGGCAGGTAGAAGTTTGGCTCAATAAATTGATGAATGCAATGAGAGCTACAATCAGACATGAGTTCTCACAATCTATGTCTACCTATGAGGAGAGACCTCGAGACCAATGGCTGTTTGAATATCCAGCTCAGGTGTCTCTAGCTGGAACTCAGATTTGGTGGACTTCAGAAGTAAGTGCAGCATTTGCTAGATTAGAGGAGGGTTATGAAAATGCTCTGAAGGATTATTACAAAAAACAGATTGCTCAACTAAACAACCTCATCACTCTTCTCCTTGGAACTCTTTCAGTTGGAGAACGGCAGAAAGTAATGACAATCTGTACTATTGATGTCCACTCCAGGGATGTTGTCAGCAAAATGATTCAGAACAAAATTGAGTCTGCATTTGCTTTCAGTTGGCAATCCCAACTGCGTCATAGATGGGATAATAATGAAAATGATTGTTTTGCTAATATCTGTGATGCTCAGTTTAAGTACTGGCATGAGTATCTCGGAAATACCCCTAGGCTTGTAATTACTCCACTTACTGATAGGTGCTATATTACTCTAACACAGTCTCTTCATCTGATTATGGGAGGAGCTCCTCAAGGTCCAGCCGGGACAGGGAAAACAGAGACAACCAAAGATCTGGGAAGAGCAATTGGAATGATGGTTTATGTGTTTAATTGTTCTGAACAAATGGATTATAAATCATGTGGTAATATCTTTAAAGGTCTTTCTCAGACTGGAGCCTGGGGCTGCTTTGATGAATTCAATAGAATTACAGTAGAAGTTTTGTCTGTTATTGCTGTGCAGGTGAAGAGTATTCAAGATGCAATCAGAGAAAAGAAAGAAATTTTTGATTTCATGGGAGAAGAAATCCCGATGAATCCAACTGTTGGATACTTTATTACAATGAATCCTGGATATGCAGGCAGAGCAGAACTACCTGAAAACTTAAAAGTTTTGTTCCGACCCTGTGCCATGTGTGTTCCAGATCTAAGATTAATCTGTGAGATTATGTTGGTTGCAGAGGGGTTCCTTGAGGCTAGAAGCCTGTCAAGGAAGTTTATAACTTTGTATAAATTATGCAAAGAGCTTTTATCTAAACAAGATCATTATGACTGGGGGTTGCGAGCTATTAAATCAGTGCTTGTTGTTGCTGGTTCTCTTAAAAGAAGTGATAGAGAACGTCCTGAGGAGCAAGTACTAATGAGAGCCTTGAGAGACTTCAACTTACCAAAAATTGTTGCAGATGACAATCCAGTTTTTCTTGGACTTATCTCTGACCTGTTCCCCAATCTAGATGTTCCCAGGAAGAGAGACTTGGAATTTGAAAAAGCTGTTAAGCATGCTGCTTGTGATCTTAAATTACAACCTGAAGAAAACTTTATCATGAAAATAGTTCAATTGGATGAACTTCTTTTTGTAAGACATTCTGTTTTTATTGTTGGAGATGCTGGGACAGGGAAAACTCAGATGTGGAAAACTTTGTTCAGAACTTATCAGAATCAAAAGAGGAAACCGGTTTTTACAGACTTGAACCCTAAAGCAGTAACCAATGATGAGTTATATGGAATTATAAATCCAGCCACCAGAGAGTGGAAAGATGGTTTATTCTCCAACATTATGAGAGATTTAGCTAACTTGACCTCGGATGGACCCAAGTGGATGATCTTGGATGGAGATATTGACCCCATGTGGATTGAATCCTTAAACACCGTGATGGATGACAATAAAATATTAACTCTTGCTAGTAATGAAAGAATAGCTTTAACTCCTGAGATGAAGTTAATCTTTGAGATATCACATCTGAGAACTGCAACTCCAGCTACTGTATCCAGAGCAGGGATTCTTTATATAAATCCAGGAGACTTGGGATGGAATCCTTATGTAACAAGTTGGGTGGAGACTAGAGAAAACACTGCAGAGAAAGCTAATCTCACCATACTGTTTGACAAATATATTCCAGTAATGCAAGATATAATCAGTAAAAAATTCAAAAAAATTACCCCAATACCAAGTATAAGTCATATTCAAATTCTGTGCAGATTATTGGAATCTTTGATAGTTCCATCCAACCTTCCTGCAGATTCAACCAAGGAGTTGTACGAAATATATTTTGTATTTTCAGTTGTCTGGTCCTATGGTTCTGCTCTTTATCATGATGGAGCAACTGACTACAGGGCAGAGTTTTCCAAATGGTTCATGAATGAGTTTAAATCTGTTAAATTTCCTCCTGGAATGTCTGTATTTGATGTCTGGGTTGATCCCATAGCTGGTGATTTTACTTCGTGGAATGACAGAGTTCCTAAGTTTGAATTGGATGCTGATGTTCCACTTCAAGCTTGTCTGGTACACAACTCTGAAACTATAAGAGTTAAATATTTTCTGGATATTCTGGTGAACACAAGATTTCCTGTTATGCTGATTGGTCTAGCAGGTTCAGGTAAAACACTTCTAATCAATGAAAAACTTGGCCAACTGGATGAAAATTTTATGGTAGCCAATGTTCCATTTAATTTCTACTACTCTGGGGAGATGACTCAAAAGATTTTAGAGAAGCCTCTTGAAAAGAAGGCAGGAAAGAACTACGGACCCCCAGGTAACAAAAAGCTGATCTACTTCCTTGATGATATGAATATGCCTGAAGTTGATACTTATGGAACAGTTGGGCCTCATACCATTATCAGACAGCACCTGGACTATGGTCACTGGTATTGCAGGAATAAGTTAACCCAGAAGGATATTCATAATTGCCAATATGTTGCATGCATGAATCCAACAGCTGGAAGTTTCACCATAAATCCCAGGCTTCAACGCCATTTTGCCACATTTGCTGTAGTGTTCCCTAGTGCAGAATCATTGTTTACAATCTACAATGCTATACTCTCAGATCATCTGGAGAATACTGGCAATAAGTTCACATTCCTAGTCCGGAAAATGTGCACCAATGTTGTCAATGCAACACTTCAACTCCATGCTAAGGTTTCTCAAGTATTTTCACCAACAGCTATAAAGTTTCACTACATTTTCAATCTTAGAGATCTCTCCAATGTGTTCCAAGGAATGTTATTTTCTACAAATGAATGTGTACAGACTCCAACAGATTTAGTAAGACTCTGGTGTCATGAAACCATGAGAGTTTATAGAGATAAGCTTGCTGACGGAAAGGATATAGAAACGTTTGACAAAGCTCAGAAAGATATACTAAAGAAAACATTTGATGATATTCCAGAACAGGAAGTACTGACTAATCCTTTAATATATTGTCATTTTGCAAGAGGCATAGGAGAACCCAAATATATGCCAATATCTAATTGGGAAAACCTAAATAAAATATTGACTGATGCTTTAAAAGGGTACAATGAACTAAATGCTGCAATGGATCTGGTTTTATTTGAAGATGCCATGATGCACATTTGCAAAATAAACAGGATTCTAGAATCTCCTCGAGGAAATGCTCTTCTGGTTGGAGTTGGTGGCAGTGGTAAACAGTCCCTTTCAAGACTGTCAGCATACATCTCTTCTATGGAGGTTTTCCAGGTCACTTTAAGAAAAGGATATGCAATACCAGATCTAAAAGCAGATTTAGCTAATCTTTATCAAAAGACAGGATTAAAAAATTTGGGGACTGTTTTCTTAATGAGTGATGCCCAAGTTGCAGATGAGAAGTTTTTGGTTTTGATCAACAACCTCCTTGCATCAGGAGAGATCCCTGATCTTTTCAGTGATGATGACACTGAGAATATTGTTACTATGGTTAGGAATGAGGTGAAAGGAGCTGGAATTCCAGATACAAGAGAAAATTGTTGGAAATTTTTCATAGACAGAGTTAGGAGACAACTTAAAGTTGTGCTTTGTTTCTCGCCAGTAGGTACAACTCTTAGGGTAAGAGGAAGGAAGTTTCCAGCAATCATCAACTGTACATGCATTGACTGGTTCCATGAATGGCCTGATGAAGCTTTAATGTCTGTATCACTGAAGTTCTTGAATGAAGAGGAATCAATCCCAGAGCCAATAAGAAAATCAATAGGCCAATTTATGGCTTTTGTTCATCAATCTGTCAGTGATATGTCTAAAATCTACAGGCAAAATGACAAAAGATACAATTATACAACACCTAAATCTTTCCTAGAACTCATCAATCTGTATAGAAGAATACTGTCAAATAAAAATGCAGAATTAAAAGGGAAAATTGCACGTTTGGAGAATGGTCTTGAAAAACTGAGAGTTACAGGAGAACAGGTGGATCAGTTAAAAGCCCAGCTAGCTCTTCAGGAAGTAGAGTTAGCCAAGAAAAATGAAGAAGCTGATAATCTTATAAAAGTTGTAGGGATTGAAACTGAAAAAGTAACACAAGAAAAGGCTTTTGCTGATGAGGAGAAAATCAAGGTTGATCAAATAAACATTGATGTTGCAGGTAAACAAAAAGATTGTGCTGCTGATTTGAAAAAAGCAGAACCTGCTTTGATTGCTGCTCAAGAAGCATTGAATACTTTAAATAAAGCAAACCTCACTGAATTAAAGTCTTTTGGTTCGCCTCCTCCTGCTGTCCTAATGGTTTCTGGAGCTGTCATGGTTTTAATTTTGGGCCAATCTGGAAAAATTCCCAAAGATAGATCCTGGGCAAAAGTAAAGCTGATGATGAATAAAGTTGATCAATTTCTTGATGGTCTAGTTAATTATGAGAAGGAAAATATACACCCCAACGTTCTAGTTGCAATGGAACCATATCTTAGGGATAAAGAATTTGAACCTGAGTTTATAAGAACCAAATCTGCTGCAGCTGCAGGTCTATGCTCCTGGGTTATAAATATCATAAAATTTTATGAAGTTTACTGTGATGTTGAACCTAAGAGAAGAGCCCTAGAAGATGCTAACAAACAATTGTCAGATGCCAAGGCAAAGTTAGAAAGTATTATCAGCAAAGTTGTTGAACTTGAAGAAACATTAACAACACTAACAAACCAATACAAGGCTGCTGTAGCTGCTAAGATAAAATGTCAGAAAGATGCTGATGCCACATCGGCTACAATTTCTCTAGCCAACAGGCTGGTTGGGGGATTGGCATCAGAAAAAATCAGATGGGGTGATTCAGTAAACCAGTTGAAAGACCAGGCAAAAATGCTTCCAGGAGATGTACTTTTAGTGTCAGCCTTTATTTCATACCTAGGTTGTTTTACTAAGCAGTATAGAATTGAGCTGTTGGAAAAGAAATGGTTGCCCTATCTAAAGAAAGTTCCGAAACCAATTCCAATGTCTCTGGGTTATGTTGGAGCAAATGTACTGTCTCTACTCACAGATGATGCAATTATAGCAGGTTGGAACAATGAAGGTCTGCCCAGTGATGCAATGTCTACTGAAAATGCTACAATTTTAACCAATTCAATAAAGTGGCCACTGATGATTGATCCTCAACTTCAAGGCATAAAATGGATCAAGAATAAATATGGAAAAGATCTCACAGTAATTCGATTGGGACAGAGAAATTATCTTGAGATTGTTGAAGAAGCTGTGAGTACTGGATCTGTCCTTCTTATTGAAAATCTTGGTGAGGATACAGATGCTGTTCTTGATCCTCTGCTTGGTAGAATGTTAATAAAGAAAGGCAGAGCAATAAAACTCGGTGACAAGGAAGTGGAATATAATCCAAAATTCCAGCTTTTCCTTCAAACAAAGCTTGCTAATCCTCATTATAAACCTGAGCTGCAAGCACAAACAACACTTATCAACTTCACTGTAACTAGAACAGGTTTGGAAGATCAGCTACTTGCTGAAGTTGTGAAAGCAGACAGGCCTGATCTTGAGGATCAAAAAGCTGAACTTACCAGGCAGCAAAATGAATACAAGATTCTTCTTAAATCCCTGGAAGATGATCTGCTGATGAGGTTGAGCTCTGCAGGAGACGATATTCTTAGTGATTCCGCTCTTGTAGAAAACCTGGAGAGCACCAAGAAGACAGCAGCTGAGATTGAAGTCAAAGTTACAGAAGCTAAGAAAACATCTTTTGAAATTGATAAAGCAAGAGAATTATACAGACCTGCTGCTGCTAGAGCCTCTGTTTTGTATTTCATATTAAATGATCTGAACAAAATAAATCCCATGTATCAATTTTCTCTGAAAGCTTTTAGTGTTGTGTTTGATGTTGCAATACAAAGAGCTGTAATGGAAAATGATGTCTCATTACGAGTAAAAAACCTAACAAATTCAATATCATTCCAGGTGTTTCAGTATACAACACGAGGATTGTTTGAATGTGATAAGCTTATTTTCACAGCTCAAATGGCCTTCCAAATTTTGCTGATGAACCAGGAAATAAATCCTGTGGAATTGGACTTCTTGCTCAGGTTTCCAACAATGCCCAATATTACCAGTCCAGTTGATTTCATCTCCAATATTGGCTGGGGAGCAATAAAAAGTTTGTCAGCTATGGAAGAGTTTAGAAATCTTGATCGTGATATTGAGAATAATGCAAAAAGATGGAGAAAGTTTGTTGAGGCAGAATCTCCAGAAAAAGAAAAGTTTCCCCAAGAGTGGAAAAAGAAAGACGCATTGCAAAGACTCTGTATGATGAGAGCTTTGAGGCCTGATAGAATGACCTATGCTGTTCAGGGCTTTGTGGAAGAAAATCTTGGACCTCGATACATTTCCAATAAATCAGTCCCATTCCAGGAATCCTTTGATGAGTCTGGACCAGCCACACCAATCTTTTTTATTTTGTCACCGGGAGTTGATCCTCTCAAAGATGTTGAAAATCTTGGAAGAAAGCTTGGTTACACCTCTGCAAACAAGAACTTTTTAAATATATCCTTAGGTCAGGGTCAAGAAGTAGTAGCTGAGGAAGCAATGGAGAAGGCATATGCGAATGGTCATTGGGTTGTTCTTCAAAATGTTCACTTGGTAAAGCTCTGGCTTCCAATTTTAGAAAAGAAAATAGAAGAACAGTCTGAAGGTGCTCATGAAAACTACCGGCTTTTCTTAAGCGCAGACCCTGCCCCGTCTCCTGCTAGCCATATAATACCTCAGAGTATTTTAGAAACCTCGATTAAGATCACAAACGAGCCTCCTACTGGAGTACATGCAAACCTTCACAAAGCTCTGGAAAACTTTACACAAGAGACTCTAGAAATGTGTTCTAAAGAAGCAGAATTTAAGAGTATTTTATTCTCTTTATGCTATTTCCATGCTGTGGTAGCAGAAAGAAGGAAGTTTGGTCCTCAAGGTTGGAATAAATCTTATCCATTCAATACAGGAGATCTAGTGATCAGTATGAACGTTCTCTATAACTACCTGGAGGCTAATAACAGAGTTCCATGGGAGGATCTCAGATATCTCTTTGGAGAGATCATGTATGGAGGACATATCACTGATGATTGGGATAGGAGGCTATGTAAGGTGTACCTGGAGGAGTATATGCATCCTGATCAGCTAGACGGAGAACTCATGCTTGCTCCAGGGTTTGCAACCCCTCCAAACAGTGACTATGCTGGGTATCATAACTACATAAACCAACATCTTCCATTAGAATCCCCTCATCTTTACGGTCTCCATCCTAATGCTGAGATAGGTTTCCTCACTGCTACATCAGAGAAACTGTTTAGAACTGTGTTTGAGTTGCAACCCAGAGAGTCAGGAAGTGGAACTGGACAAGTTACAACA
>Hex62
GATTATCACAATGACTCCGCCTACAAGTCTATGAGAGGTTCTAGTGACTCCAGCTCCGCCTACAGCGGCTCCGATACCATGCACAGCATGCAGAGCTCCGTAGAGACAGAGGAGGTGGATCTCTCTGGGCTGATGGAGTCCGTCGTGGACTCCGACGAGGAGGAGGATTTATCCGAGTCCATTGGAAATCTGACAGTGAGGGATGCAGTGAGGGACTGCCTGGAGAAAGATCCCTCGGATAGAAACGAGGATGATATTGAGATTCTTCTAGAGTTTACTCAACATCTAAACGCGTTTACAAATATGACTCTCTCTGTAAGACGAGCCCTGGTCGCAACCATGGTGTTTGCGGTTGTGGAAAAATCAGGAACTATAGTTATGACGGACGGAGAGGAACTTGACTCCTGGTCTGTTATAATCAATGGACAGGTTGAGATAGAAACTAGTGATAGAGAGATTAGACAACTAAACCTAGGAGATAGTTTCGGTATTACACCGACCATGGATAAACTTTATCATTCAGGAATGATGAGAACTAAATGTGACGACTGTCAGTTTGTTTGTATAACACAGACAGATTATTACAGGATACTCCATCAGGGAGAGGAGAATCAAAAGAGACATGAGAAGGACGGAGAAGTTGTCCTGATCACGGAGCATAGATCTCTTGACAATGGTATAAGAAAAGGTCACATTGTGATCAGAGGAATTCCTGAAAGACTAATGACCCAACTAGTTGAAGATAACTCAACTATTGATCCCACGTACATAGAAGATTTTCTCCTTACCCATCGAACCTTTGTAGAAGAATCAGTGATAGTTGCGAACCAGTTACTGGAATGGTTCGCGGACCAATCTCTCCGGGACAAGGTTACACGGGTTCTCCTTCTCTGGGTTAACAATCATTTCACAGACTTTGAAACCGACCCCAAGATGATGGCTTTCCTGGAACGGTTTGAAGCCGAACTAGAGAAATGCAAAATGTTGGGGCAACTGAGAATGCTGAATTTCGCCTGCACAGCGAAAGCTCGGAAAAGAACGGTTACTCTGACTCGCTCGTCTCGCGAGGAAGCTTTACAGTTCTATATTGTTGGTGGATACGAGAAAGGTTTTGGAATCTTTATCTCTAAAGTTGAACCGGGATCAAAG
>Hex63
GCTATTGAGAGGTATATGAAGCAGGCTATAGTTGACCGTAACCCATCTGTCAGCTCCGCAGCCCTCGTCTCTGCTCTTCATCTCTCTAAAACTGCTCCGGAAGTTGTCAAGCGTTGGGTAAATGAGGTTCAGGAGAGTGTATCCTCAGATCACGTGATGGTTCAGTATCATGCCCTGGGACTACTTTATCATATTAGAAAGCATGATAGGTTGGCCATCACTAAGCTGCTCGCCAAACTAACCAAGATGTCCTTGAAATCTCCCTACGCAGTGATCCTTCTGATTAGGATTGCCTGCAAAATGATCGAGGAGGAGGATATGGATTCTGGATCACCGTATTTCGACTTTATTGAATCCTGTCTGAGGCATAAGTCTGAGATGGTTATATATGAGGCTGCGCATGCAATTGTCAACATGAAGAAGACGACTGCTAGAGAACTTGCTCCGGCAGTATCTGTGCTTCAACTCTTCTGCTCCAGTCCTAAACCTACACTCAGGTTCGCTGCGGTCAGAACCTTGAATAAGGTCGCCATGACTCACCCTGCGGCAGTTACTGCTTGTAACCTTGATTTGGAGAATTTGATTACGGATACTAATCGATCCATTGCTACCCTGGCGATCACCACGCTCCTGAAGACTGGGGCTGAGTCCAGCGTTGATCGATTAATGAAGCAGATTGCCAGCTTCGTTTCTGAGATCTCCGATGAGTTTAAGATCGTTGTTGTCCAAGCGATCAGCTCTCTTTGCACCAAGTTCCCGAAAAAACACGGTATCCTGTTGAACTTCCTTTCCGGAATGCTGAGGGACGAGGGCGGACTTGATTACAAGGCAAGCATTGCGGACGCAATCATCGTTGTTATAGAGGAGAACCCAGAGGCCAAGGAGAACGGTTTGGCGCATCTTTGCGAGTTTATCGAGGATTGTGAGCACACTAGTCTTGCAGTCAAGATACTTCATCTTCTAGGACAGGAGGGACCTAGAACCTCGAATCCATCAAGATATATCAGGTTCATCTACAACCGTGTTCTCCTGGAGTGTGCCACAGTGCGCGCTGCTGCTGTTTCTGCGCTCGCTCGTTTCGGCGCACTCTGCGACGACCTTCTGCCCAATGTGCTTGTTCTACTTGGTCGCTGCCAGACAGACAGCGACGACGAGGTGCGGGACCGCGCCACCTACTTCAAGGCAATCCTAGAACAGCAGCAGGCCAGTCTTAACAGTCAGTATATACTGAATGGAATTCAG
>Hex64
GTTTCTATCAGTGGTGGAGATGAACTGATTGAGCAGGGACACTTTGGTTCTGCCAAGATCCAAGAGAGGATCCAGGACGTTACCTCCAGGTGGTCTGAGCTCATCGCTCTCATGGATGCCAGGAAGAAACGCTTGACAGATGGTGTGGACTTCCACCAGTTCTTCACTGATGCTGATGACGTGGACAACTGGATGCTTGACATCCTTAAGCTTGTCTCTTCTGATGATATTGGTAAGGATGAAAGCAATGTGCAGACCTTGTTAAAGAAACACAAGGATGTCACCGAGGAATTGAAGAACTATCAGGGAACCATTGATGCTCTGCATGAACAGGCCGCTGCCCTAGGAGATGAGGACAAGGAGTCTGGTCCTGTGGTTGAACGCCTTGCATCTATAGACAGGAGGTATAAGGAGCTGCTTGAGATGGCTAAGATTAGGAAGCAGCGTCTTCTTGATGCTTTGTCTCTGTACAAGCTATTCACTGAGGCTGATGGAGTTGAGCAATGGATCTCGGAGAAGGAGAAGATGTTGGTGACAATGGTCCCCGGCAAGGACATCGAGGACTGTGAAATTATGAAGCATAGGTTTGATGGTTTTGACCGTGAGATGAATGCTAATGCAAGCCGTGTTGCGGTTGTCAACCAGCTTGCTCGTCAGCTTCTGCATGTTGATCATCCCAATTCTGAGGAGATTGTCTCCAGGCAGAACCAACTAAACTCCAAGTGGTCTTCCCTCAGGGAGAGATCAGAGATGAAGCGTGAAGAATTGATCTCTGCCCATGGAGTACAGATCTTCCACATTGAATGTCGTGAGACTGTTACATGGATTGAGGACAAGATGAGAGTCCTTGAACAGACAGATGAGCTTAAGATGGACCTTACTGGTATCATGACCCTCCAAAGAAAGCTGTCTGGTATGGAGCGTGATCTTGCTGCTATTCAGGCTAAGCTCGACGCCCTAGATGAAGAGGCTGATAAGATCTCTGTTTCTCATCCTGAAGAGGCTGTTATCATTAAACAGAGGACTAACAGACTCAGAGAGGTCTGGGACCTCCTGACAGCTATGCTGAAGGAGCGGGATGAGAAGTTAGAGGAGGCTGGAGACCTTCACAGATTCTTGAAGGATCTAGATCACTTCCAGGCCTGGCTTAGTAAGACTGAGTCAGATATTGCCAACCAGGAGAATCCATCCTCATTGGCAGAAGCAGAGAAGTTGTTGGCTATGCACCAGCAGATCAGGGAAGAGATTGACAGCTATGTCACTGACTATAGCAGCATGATGGAGTATGGTGAAAAGGTCACAGCTGACCCATCAACCTTCGACGATCCCCAGTATATGTTCCTTAGAGAGAGACTGAAGGCACTTCAGGATGGATGGACTGAGGTTCATCAGATGTGGGAGAACAGGCAATCTCTCCTTTCACAATCTCTTTCTCTGCAGATGTTTAACAGAGACGCAAAGCAGGCTGAAGTCTTGCTTTCACAGCAGGAGCATATGCTCAGCAAGGACGAGTCCCCAGCAAACTTGGAGCAAGCGGAGACACTCCTGAAGAAGCACGAAGCTCTTCTCACCACCATGGATGCAAACGACGACAAGGTTAATGGCGTGCTTCAAAGCGCCCAAATCCTTGTCCAAGAAGAGCATTTTGCAGCCGATAAAATTTCTAAGAAGGCGGAAGAACTGGCGGAGAGGAGACAGAAGAACAGGGCGGAGGCGATCGAACAGCACGAGAGGATCAAGGATCAGCATATGTTGCACAACTTCCTCCAGGACTGCGAGGAGTTGACGGATTGGGTCCAGGAGAGACATGTCATTGTACAACAGGACACTTAC
>Hex65
TTGATCCCGATCAACTACCAGATCTCCTATGATGCGGACAAAGAGTTTGTTGATGCTCAGGGTGTAACTCAAACTGTGAAAATACCAAAGATAACCATCCTTGTGAGCCACAACACCATGGAGTACACCATCAAGGACCTGTCTCCCTTTACCACCTACCACGTCAACGTAACTGCTGTACCCGAGGGACGGAGTTACAGACCTCCGGCAAAGATTACCGTTACTACACAGATGGCAGCTCCGCAACCTATGGTCAAACCGGATTTCTTCGGAGTAAAGAAGGAAACTCCCGGAGTTATCACTGTATACCTGCCCCAAGCTAGTGAGGAGTACGGACCTATTTCACATTATTATCTTGTTGTTATACCGTACGCTAATTCTACCCGGACCAAACATCCTGACTATTATGATTCTTCAGATCTAATTGCTAACAGTAAAGCTCCTGTATCCACCTCGCTAGAGAACAAGGATGTGAAAGGAGAACCTGAAGCTAAACCTTACATTACAGCAAAGTTTCTTCAGCGGAATCTACCCTATACATTTCCCCTCGGAGATGGGAAAACCCACGAGGGTTTCTTGAATCGTCCCCTGGAGAAGGGCGTGATATACAAGATCTTCGTCCGAGCTTATGTTGATGTTCCTCAGAAGCATTTATATACATCCTCTCCCTTCTCTCCGGTTCTCTCTCTTGACATGCCATAC
>Hex66
ATTATAGTTCCCAACATGGAAATGAGAGAAAGCGACGTGGAACTGTTTGAAGACAACCCAGAGGAGTTCATTAGGAGAGACCTGGAGGGATCGGACATGGACACGAGACGGCGGGCAGCGTGTGATCTAGTCAAGGGTCTGAGTAGACATTTCGAGGAGAAGATAACTCAAATATTCGGAGTGTATGTGCAGACCATGCTGCAGCAGTTTAACGCGAACCCTGCACAGAACTGGAAATCCAAGGACGCTGCGATATATCTGGTGACTAGTTTGGCTACTAGAGCTAAGACTGCAAAGCATGGAATAACCCAGACAAATCAGCTGGTTAATATCGGAGAGTTTTGTACAACTCATATACTCCCGGAGCTGCAGAACGTGGCCAATACCGGAGAGTTCCCGGTTCTTAAATCAGATTGTGTCAAGTACATCTTGACATTCAGATCCCAGCTTTCCCCGGACCTTGTGAAAGCTTCTTTCCCTTTCCTTGTTCAATATCTTAAGTTTCCCGCCGTGGTTCTCCACACCTACTCTGCAGCAGCAATTGATAAGATACTCATCATGAAGGATCAGTCCGGATCTGCTCTTCTCAAACAATCCGACCTTGCTCCATACACGGAGGATCTTCTTAAAAACCTGTTTGGAGCATTTGAGTTCCCAGGTTCTACTGAGAATGAATACGTGATGAAGGCTGTTATGAGATCTTTCTCCGCTCTGCAGGACTCCGTAGTTCCCTATCTTGCTCATCTTCTCCCTCCTCTTACCAACAAATTGTCCCAGGCTGCCAAGAATCCAACCAGACCTCACTACAATCATTATCTATTTGAATCTCTCAGCCTTTCTATAAGAATCGTCTGCAAGAACTCACCCCAGGCTGTTTCAAACTTTGAACAGGTTCTCTTCCCTGTCTTCGAAGATATCTTAAAGAATGACGTACAGGAGTTTGTTCCCTACGTGTTCCAAATAATGTCCCTGATGCTTGAACTTCATTCAGAAGGAAACGTACCTGAGCCATACATGGCGCTATTCTCCTTCCTCCTGGTTCCTCTACTCTGGGAGAGACCAGCCAATATTCATCCTTTAGTCCGTCTTCTCCAGGCATTTATATCCCGAGGACCGGCCCAGGTTGTCGGACAGGATAAAATCACCGGTCTTCTCGGAGTTTTTCAGAAACTTATTGCTAGTAAAACTAACGATCATGAAGGATTTTATCTCCTCCAGTCAATGGTGGAACACCTCCCGGCCGACTCCCTTGCCAACTACATCAAGCAGGTTTTCGTTATCCTTTTTCAACGATTGACCTCGTCCAAGACCACCAAGTATGTAAAATCTCTTCTGGTTTTCTTCTTCGTCTATCTGATCAAGAACGGTGGAACCAGTCTAATTAATATCATGGATCAGATTCAAGTTGGCATATTTGGTATGGTTTGTGATTCTCTGATCGTCAAGGACGGATCCGTTCAGAAAATCTCTGGTTCAACGGAGAAAAAGATTGCTGCGGTGGGATTAACGAACCTACTCTGCGGGACGGATGAGCTGATCTCCGGGAGGTATGCGGATAAGTTTAACCCTCTCCTTCTGGCTCTAATAGCGCTTTTTGAATTGCCAGAGGATGAGAGTATACCAGACAACGAGCATTTTATTGAGATAGAGGATACTCCTGGATACCAGACTGCTTACTCCCAGCTCATCTTTGCAGGGAAACCAGACTATGATCCTGTTGCTGGG
>Hex67
GTCAACAAGGAGAAGTACAAGTCCCTGGGAAACGGATTTAAAGTTACCGTAGCAGATGCCGGAGTTAAGGGTCTTTTCCTTGGCTGGGCTCCTACTGCTATCGGATACTCCATGCAGGGTCTTTGCAAGTTCGGGTTCTACGAGGTGTTTAAATCCGTCTACGGAGATATTTTGGGAGAGGAGAATGCTTTCCTGTGGAGAACCTCCCTGTACCTCGCCGCTTCAGCCAGCGCTGAGTTCTTCGCTGATATCGCTCTCTCCCCCATGGAGGCATGCAAGGTTAGAATGCAGACCTCACCTATGGGAACCTTCCCAACCACCCTGCGTGGAGCTCTCCCCAAGATCTACGGAGAGGAGGGAATCGGTGGATTCTACAAGTCACTTGTTCCTCTCTGGGGTCGTCAGATCCCCTACACCATGATGAAGTTCGCCTGCTTTGAGAAGACCGTTGAGCTGCTTTACGCCAATGTTGTCCCTAAGCCCCGTGCTGAGTGCAGCAAGGGAGAACAGCTGATTGTTACATTCGCTGCTGGTTACATTGCTGGTGTTTTCTGCGCTGTTGTTTCTCACCCAGCTGATACCGTTGTATCCTATATGAACAAGGCTAAGGGAGCCACCATTGGATCTTCAGTCAAGGATCTTGGATTCAAGGGACTATGGGGAGGTTTGGGAACTAGGATTATCATGATTGGTACCCTCACCGCTCTACAGTGGTTCATCTATGACGGAGTCAAGGTTCAGCTCAGGCTCCCCCGTCCCCCTCCCCCAGAGATGCCCGAGTCTCTCAAGATCAAGCTCGGTCTCACCCAACAG
>Hex68
GAAGGAGATTGTTGGATCTGTATGCAGTTGATGGAGTGCTCCCTGGACAAGTTCTATAAGTTTATTTATGAAGAATTGTCAGAATCTATTCCCGAGACCTTTATCGGGAAGGTGACCCTCGCCACGGTAAAAGCGTTGAACTATCTGAAGGAGGAACTCAAGATTATTCATCGGGACGTGAAACCAAGCAATATTCTCCTGGATAAAACCGGAGCAATCAAACTCTGCGATTTCGGAATATCCGGTCAGTTGGTGGATAGTATTGCAAAGACTCGTGATGCCGGTTGTCGGCCCTACATGGCTCCTGAGCGAATTGATCCTACACGAGCTCGAGGTTACGATGTCCGCTCCGACGTTTGGTCCCTTGGGATAACACTGATCGAGCTTGCTACCGGAAGATTCCCCTACCCTAAGTGGAACTCTGTATTTGAGCAGCTAACGCAGGTTGTTCATGGAGACCCTCCCCAGCTCGGACAGCATTCTAACGGGAATATGTTCACAATCGAATTCATTAATTTCGTTAATCTTTGTCTCATGAAGGATGAGACTGTTCGGCCGAAGTACACAAAGCTCCTGGAGCAGCCGTTTATACGACGGAGTGAATCAGAGCAGGTGGACACGGCGGCGTACGTAAACTCTATCCTGGATAGGATGCAGGGGAACCAACCTAGACCAGAGACTTTGCTCGGCAAAATGGAAATTTCGGATAAAAACGGGTTC
>Hex69
GGTGTATCCTTAAACCTGACTCGAAAATTTGCCCAGCAGATCGCTACAGCCTTGCTCTTCCTTTGTTCTTCTGAAATGAAGATCATCCATTGTGATCTAAAACCTGAAAACATCCTCCTCTGCAATCCTAAACGATCAGCGATCAAGATCGTGGATTTTGGATCATCCTGTCAGCTCGGACAACGGATATACCAGTATATTCAGAGTAGATTCTATAGAAGCCCGGAGGTACTGTTTGGTATCCCCTACGATCTAGCCATAGATATGTGGTCCCTTGGGTGTATCCTAGTAGAGATGCATACAGGGGAACCCCTATTCTCAGGGGCCAATGAGGTCGACCAAGTGAATAAGATCGTAGAGGTGCTAGGTATACCCCCTAAGCATGTGTTGGATCAGGCCCCTAAGGTTAAAAAGTTCTTCCACAAGCTCCCCAATGGTTCCTATGTGTTAAACGTGAGCAAAGAGAAGAGATACCGTCCCGCGGGTTCCAAAAAAATCCACGATATTCTGGGAGTAGAGACAGGGGGTCCGGAAGGTCGGAGATACGGAGAACAGGGACATTCAGTCTCCGACTACCTCCGATTCAAGGACCTTATTCTCCGGATGTTGGACTACGACCCGAAGACTAGAATAACGCCGTACTATGCCCTGCAACATAATTTTTTTAAACGACCCTCCGAGGAGGGTCCATGTTGGGTGGGGGCGAGCCAG
>Hex70
ATGGAGAGGAATAGAACAACAGATAATGGAAACGTTCTTGTCGATCCAGGATTTGTTTCTCCTATTTATGATTTCGGTGAGGATGAACGGAGAAAGAAGAACGGATTATCCCGGACTAGATCTAGCAGTATTCATGCTGATCCTCATCAGATAGAGATATCTCTAGAAGAGGGAGCAGGAGATCCTACTGACGAGGTTCTGGACCGAGCAGCAGGGTTCTTCGTGGAGCATAATGAGAACTATGAGATCAGTTGGGCGGATGCCTCCCATATGATCTCTGATGCTGAGACAGATCCGTCTAAACCTCCAGTTCCAGGTCTTAACAAGGAGTACTTAACCTGGAGACTTAGGAGAACCATTGAAAGTATTTTCTTCCGTTTGTTTACTCTACTTCTAATACTGGTAGACATTGTGATAGTTATAGTTGATCTATCCATAGAGGGAAGTCAACCCGGCCTTCAAATAGTTGATCTTGTAATATCAATATATTTTGTTATAGAAGTGTCTCTAAGATTAATCGCTTTAAAACCTCATGCGTTCTTTATACATTGGTACAACGTTCTAGATCTAGTTGTAATTCTCGTCACTTTCATTATATCTGTGATAGCACTAAGTGGAACCAACTGGGCGGAAGGATTGTCCCTTTTCACTGCTCTCAGGTTTGTGAGAATTGTCCGGTTTGTCCGAATCTACACGGAGAAGAAGAATATTGAAACTGCAGCTCGTCAACTTATCTCACAGAACAAACGGAGATATCAGCAGGATGGGTTTGATCTCGACCTCACCTACGTTACCAATCGTGTGATAGCTACTAGTTTCCCTAGCTCCGGGTTGTGGGCAGCATACAGAAATCCCATTGAGAAGGTCGCGCAATTTCTTGACACCAAACATAAAGATCATTACAAGGTGTTTAATCTTTGCAGTGAGAAAACTTACAACACTTCATTCTTCCACGACAGGGTGGAGAGAGTTCTCATTGATGATCACAACGTTCCAAGTGTAGCGCAGTTGTTGGAGTTTGCTGATACTGTTCGAACCTGGTTGGGTGAACATCCTGATAATGTTATCGTTGTTCACTGTAAGGGTGGAAAGGGAAGAACTGGAACTATGATCTGTGTCTGGTTAATTGAATCAGGAGTATTTACAAGTGCATCACTTAGTCTGGACTACTTTGGACATCGTCGGACAGATACAAACGTGAGTAAGAAATTTCAGGGTGTTGAGACCCCTAGCCAGAGCAGGTATGTCGGATACTACGAGATTGTAAAGAACAATGGAAGAATCCTACCGGAGAGTGTTCCTGTTCGCCTCACTGAGATCATTATTACTGGAATGATGTATATCGGAAACGGGACGGGATCAGATTTCTGGGTTGAAATAGACCAGGGGAGAGGAAACACGGTATTAACCGCAGTTTTCGGAACACAGAAGAACTGCACCATGGAGTACAACTCAGTGAAGGATACTCTCCGTATTAAAGTTTTAAACTGCCCTGTACTGAAGGGAGATACCAGAGTTCTATTCCAAACCAACTCTACCAATGTTCCCAAGTACTATGAGAAATGTCCGTTTTATTTCTGGTTCCACACTGGGTTCCTGGAGAACGGAGAACTACTCCTGAAAAGAGAGGATCTGGATAATCCGCATAAGAGTAAAACCTGGGATATTTACAGAGAAAACTTCTCTGTCAAGCTCTTGTTTGCT
>Hex71
ATTGCTGTTGGACCAGATGGCCGAGTGTATATAGCAGACGGGAACAATATCCGGGTAGTGGATGAGTTTGGTATAATCTCTACCTTGGTGGGACACCAGAACCATCGGTCAACCTGGAAACCTCTGCCCTGCTCCGGAGCCGTTCCCCTAGCTGACGTCCAGCTCAACTGGCCGACAGATCTAGCGATTAATCCTCTGGACGGAACCCTCCATTTTATTGATGATAGTATGGTACTGAGTCTAACTAAGGATGGAAGGGTTCAGATAGCTGCGGGTCGACCTCTACACTGCCATCCTAGTCAGTATCAGGAGGATTCTCCACAAAGTTCTGCTCTTATTGAACCTCAATCCATCAGTTTCAGTCCTAGGGGAGAGCTTTATATAGCAGAGAGCGATTCTCAGAGGATAAATCGCGTGAGGAGAGTTGCGCAGAATAAAATTGAAACGATTGGTGGAAAAAATTCTAATTGTAATTGCCGAGATTCTAACTGCAAGTGCTTTGATCCTGACTCTCATCTTGCGGCTTCCACAAGATTTAGTGCTATAAGTTCTATTGCAGTTAGTCCTGATGGGAAGCTTTATATTGCAGATCAAGGAAACTTCAGGATTAGAACTGTTGCATCCCACATGCCAACTAACGAGGAGGAGGAGGTCTTCGAGGTTCCAGACCCAGACAGTCAGGAGCTCTATGTGTTCAACAGGTTTGGTCAGCATATTCTGACCAAGGACCTTCTCACAAAATCTCTGATCTACAGTATGGAGTACAGTCAGACTACGTCTACGGGTAAGCTGGTGACTATAGCGGACTCTAGCGGCAGAAAACTAACTATTCTACGGGATTACAGTGGACAGGTGACTGCACTACAAACATCCAATGGGCAAAAGCATGCAGTTAAGGTGAATAGAATGGGATACTTGGAAGCATTTGATACACCTGAAGGTTACAGTGCAGAGTTCCATTATGTCTCCACCACTGGGTTACTGCAGAGCAAACTAGACAGTCAAAACTATGGATATATGTTTAAATACGACCAATATGGACGTTTGATACAGAGTGTTTCCCCCTCAGGAGAGATAACTTTCCTTACATTTAATTTAACTTCTCATGGTGGAAACATTCAGGTCGGTGAAACTGTTCTAAATGTCAATGATAACAAAGTTATTGAGCTCTCTCTGGACGGATTAAGGAGAAAGGAAACCTCAATTCTCTCTGATAAATCAGTTGAGGTTAAGAATGGGGAGCGAAAACTAACCCTCGCAACTATAACCCACCCGGTTATCAGTCACAGTCATCCCATCATTGGAGACAGCTATCCTATGATCGGAGAAATGCGGGTAGAGTCGGGTTCAAATCTCATTAGTAAGATTGATTGGGAATTGAGTCTGCAGACAAGTGGACATGACAAGCAACTACTCGGTATCAATAAGAAACTCAGAGTTAATGGAGAAAACCTGCTTCTTGTTGCATATGACAAGCTGCAGAGAAGAGAGATGCTCTACCTTCCTGACAAAACAGAACTTCTGGAGATAAAATATGATGAGAATTCTCGGCCCATCACCTGGGCCGCCCCGTCCCTCGGTCACGGTGGCTGGGCAACTGTATCCCAGAGGTATGACAGGTTTGGACACTTGGAACACTGGCAGAGAGGGGAAATCCAGGAAAATTATTCATACGACAAAAACGGACGTCTGGCCACAGTGATCCGGGGTAATGGAACCGTTCTATCATATGAATACAAAGATCGGGAGACAATACCATTTAAAGTTAGAACAGGGAATGGAGCAACTTTTCTCATAGATTATGAGGGTAAATCTGGTGCAGTAAAATCCATAACAACACCCCGAGGACATATTCACAGTTGGAATATTCTCCCCGATATCGGAAGTATCCGCTGGAGCTATATTGCTCCCTGGAGCACACAACCCTATTCAGTAATTTTCAATGTTCGCGGATTTCTCCAATCTGTGAAGTATCCCGGAAATGAGCAGGTTTCCTACATCTATACAAACTCAGGAGAGCTCCAAAGTATATTTGCTGGACAAACGGAGATTGAGTTTACTCAGGAACCAGAATCAGGACTCATTGAATCCATTTTCATCAGTCAGACAAACCTGGATATTCGTGAAAAAAGAAAATATCACAGTGAATGGTTGAAGGAGCAGAAACTAAGGTTTGTTGGCAGTGTAGATTTTGAGAATGCTGTTATCAAGTATCAGTGGGACGGAACAGGACGCCCCGCTAAGGTCAGCTTCTCTTCCGGTTCCAAGAGAGAAAGAGCAGCTCCAGAGTGTACCTGGAGCTATGATCAGAATGTTGGAACCCTCCAGGCTGTTGACAGTTTCCAGATTAGAAAATCTGGTTTCAATAGAACAGAGATTCAGGACCTGAATGGAAACTTTATGAAAATCACGGAGCTGGATGGATATGGAAATATTAAGAGGATACTCTACAAAGTGAAGAGGCAACAAATATTTGGATTTGAGTTCGAGTACAATAATGAAAACCTGCTCCATCATTCTTCCATCATTGATGAGAACGGTAGAACGGAAAAGGTTAGCTATTCCTACACAGTGGACCAACAGCTGGATAAATCCTGGGGAAATACCAACTATGATTGTGATTACGATGAGAATGGTAATATGATAATGCACAGCAAGGATGCAAGGAGAGATACTATTATCTATGGACCAGGAGACAGGATAGAGAGCTGTGGAAGCATGAAGATTGTTTATGATACGAGTGGATTTGTGACGGCCATAGACAATGAGAGGTTCCTCTTCAACGCTCTCGGACAACTTACTGAATACATCAATGAGAATGAAATCAAGGTTCGACACTACTATGATCATCTGAACCGTCTGGTTGGTTGGACGGATTCTGCAGGGGGTAGCTCACAATACTTCTACACCAACCCTCTCCATCCATATCAGATTACTTACATCAACAATAAGAACGAAAATACTCAGAAACTAACATATGATAATAACGGACATTTGATTCAGATTGAGAGCACTGACAAGATTAATTATGTTGCTTGTGATCAATTTGGGTCTCCAGTCCTTGTCTTCCAGCCAAATGGAAATGTAATAAAGAGACTAAAATACTCTCCCTTCGGGGCGGTGACGGATGATAGTAATTCCAATATATTCATTCCTATTGGTTTCCAAGGTAGGATTGCAAGCAAACATGGTAAATTTCTGCTGGAAAAAGGACGGGTTTACAGCAGTAGAATAATCCAGTGGTTGAACCCGGACTGGTCTAACATGTTGAACAAGATCATGACTCCGTCAGATTTGTTTATCTACAGATTCAAGAATAACAATCCCAACAGGCCAGACGTAGGAACTGAGTATTTGACCAGCATGTCTAGCTGGGCCAAACTTTACGGATTTGATGTTGAGAAAATATTTCACGCTGCTAAATCTAGAGTAGAGACTCAACCTGAACCCTTCCATCAGCTTACCCTCACCTCGCTCTTCCCAGCTCACAAAATCATATCGGAGACGGATTCTCTAGTTGATAATGCTTTAGCTCATCTTCAAGATCTCTGCTTTATCCACCCAGTTCCTGAAGTTGTTAACACAAGGCGGGTAGAACTAATTCCTAAATTCTTCAGTTCTCCTCCAAACTTTGGACGGGGTTTCCTCCTCTCCGTGATCAACTCCGATACAGCTCTGGTAAACCCTGTTGAGGTTCAGAACAGTGTAGTTCAGAAGATATTTGAGTCGGTTCTTAATAACTCTATATACCTGGATACTAGCTTCACAGACTCCAGTAAGTCAGTTTACTACTTTGTAAAGCCTAACTTAAACCGGTTTTCTCTTGACAGTGACACTGTCCGCCGTTTAGCAGGAGAATTCACGGTCTCACACAAAGAAATTGACATCGGAAAAGAACTTAGCATTGTAAACGACAAGTTCGAAGTCCGAGTTCTCTATGGAAATCTGCCAACAGTATACAGAGCAGAGCTCCTGAAAACCTTCTCAGGTTTAGCGATCAACAAGGCCTGGATTCGGGAGAAGGAGATCATCAAACGTGGTTTCTCCGGTACCGGAGATTGGAGCCCGTCCGAGATTGCCGAATTACTCAGATCCGGTATGGTTCGAGGATTCGAGGTCACAGAAATACAATCTATTGACAAGTTTCCATTCCTAGCTCTTGACCCAACCAATCGCGAGTTTAATAAATTCGGCCAACGAGGCCGAAAGAATCGTCACAGACGAAAGCATCAAGAT
>Hex72
TGGTTGGTTGAGGTTCAGGAACAGCTGAAAGGTGAACTGCAGCTGAAAACTACACTTGATGAGAAGAAAGCCCAACTCCAGCACTATAGAACACTACTCCAGGATATCAGATCCCAAAAACCAGTGCTCGAGGATCTTAAAGAGAAGTCAAGATACCTCCCTGAAAAATCCGACAAAGTTGAGGGATTCATCAGTTCTGTAGAGTTGAAGCATGCTGATATTCTCAGGAAGGCAATGGCAAATGTAGAAGAATATGAAAGAATAGTGAATGATCACTATCAGTACACCAAAGCTGTGATGGATGTTTCTGATTGGTTGACTGCTACAGCTAACACTGTTGAGATGTGGGGAGACAATACTCTGGAAAGACTGAGTCTTCATGCAAACCTGGAAAGATTAAAGAACCTACAAGTTTCTCTACCCCAGGAGGAGGATAAGGTTGAAAACCTAAGAAGTTGCGGAGAGAAAGTTCTTCCTGGAACACTTGAGACAGGACAGATCAATGTAAGAACCCATATAGACTCCACCTGTCAGGAGTGGCAAGGACTTCTCTCAACTGTACAAACTACAATTGAAAGTTTGGAATCAAAGATAAAACAATGGCAGGAATATGAAAACATGAGAGAGAAATGCTTATCTTGGCTACGTGAAACAGACACCAAACTACATGCTTTTGATTTAAGATCAAGCCTGACGGAGAAATGTTCCCAACTGGAAACCTTGAAATGTCTCCAGGGTGAAGTGAGAGCAAAGGAACTTGAGATAGATGCTGTTACAGAACGTGCTCAGCAGCTGCACAAGGAGCATTCAATGAGAAACTCTCAACTCACAGAGTTGTCTGTTAAATATCAGAATGTTTCAACAAAAATAAAGGATCTAAATATTAAATGGCAACAGTATGTCACTTCACACAGGGATTATGAAGAAAAGCTGAAAGAATGTAGAATTTGGATTCAAGACATCAACGAAAAGCTGTCTCAGTCTCTTGATATGAACATGCTTTCCCAACAGGATATAGAATCCAAAATTGGTGTCATTAATGAACTGATCTTGCAGAAGGATGATGGTTATATAAGTGTGCAAAATCTGGTTGAATTGTCGCAGAATGTTTTGGCCAACACTGCTGCCAGTGGTCATGCTCAGATCTGCAAGGACATGGATGATCTTAAACAAAGCTGGAGTGAACTAGTCACCAGATTAGGGGAAAGTAGGGTTGCTGTTGATGATTCAATTAGTAAGTGGTCTGGGTTCCTAGATCAGATAAACCAGCTTAGAAACTTCACACAAAACTTGGAAAAAATGTTCAGGGATGTTGCACCCATTAAAGCTCAGTCAAATGAGAAGAGAGCCCAGATTGATACTCTTAGGAACTTGGATGAAAAAATCCGAATTGAGCAGATAGAAGTTGATAATCTCAGACGTATTGCTGAGAAAATGTTGTCCTCTGGTCAGCAGAAAAAATCTGCCGAGGATGCCAGATCTGTAATTGCCATGTTTGATTCTCTAGGAAATGAAATAAAAGTACTTCTAAATGAAAGAGAATTACAGTTTAAAGATCATAAAGGATTTAGAGCTGCTCAAGAAAATCTAGCTCTCTATATACAGCGTTGTAGGGATAAAGTTCATACAATGAGACAAAGATCACCAAATGACAAGAACTTCGTTGAAGCTGTTACTCAAGCTCTAGACCATCTTATAAACAAGGAGGCTCAGGGGCAGATTCTAGCTGAACAGCTCCAGCAAACAGGAGATGTACTTGCTGCTGTTACAGCAGAGCCTGGCAAGTCAGGAATCAAGAAGGAAGTCATTTCTATGATCGAAAGCTTCAACATGCTCTATGCTGACATTAAAAAACAAAGAGAACAAATGAACAAAGTGATGAATGTGTTCAGAGACTTTAAGGAAGAAACAGAACGACTTTCTGATTGGCTCCAGCAAGCGGATATCAATATTAAAGCAACAAAAACTTCCCTATTCTCAAACATTGAAGAGAAGGAGAAGGCAGTAAAGGATATGAATGAGCTAAACAAAAGAATGATAGCTGGAAAACGAGAAATAGACAAATACAGTGAAATGGCAGACCAGATGAAAGGAACATGTCTTGAAGCAAATGTTTCTAATCAGCTTAAAGAAACAATGAATAAATACCAGATGACCTGTTGTCTTGCATCTGATATTCTTAAAAAGTGTGAAAACATTTATGATCAACATTTTGAGTTTGAACAAAACACTAAGAAAGCAAAGAACTGGATTGAGGGTGCCTGGAAAGTTATTCGTGGAAACCAGAATTCTGAAGGAAAATCTAAAGAGGATCTTCATGGCCAACTTGACAGGCTGCGCCAGTTAATTGTCGATCAAGAGGAGGGGCAAAAGTATCTGCATGCTGCTATAGATTGGGGAGAGAAAGCTTGCAGGAATACAAGGTCAGATGGCAAAGAAAAAATCAATAGTACCCTTCATGTCCTCCAGGCGGACTGGGAGAAACTGCTTAAGAAAATGTCCACTGCTAAGGTAACAATTGAGACTGATCTTCTACAATGGTCAAATACTCAGCAGAATATGTCTAAATTACAAGAATGGATCACAGACAGAGAATCCAGACTTCAACAAGTCTCCCAGCAGCGAACTGTAATGATTACACGTAGAAGCACTCTTGGAATATCAACATTGTCTGTAAGTGAAAGGCAGGCAACATTAAGAAGAACCAATAGTATTCTTCAGGATATTCAAGCATTCGAACCAATGATTCAGACTGTTGCTTCACAAAGTAGTGAGACTCCAGTCTCAGATTTAACTAGTAAGTATCAGAGCTTGTCTAAGCAAGCTCAGGAAATGTATGACAAAGAAAAGGAAATGGTTGAGAAGCATGAACAGTTCATGGATGCAGGAAATGAGTTTATGACCTGGCTCAAGATATCACAAGAAAAGCTTGATAAATGTTCAGAAGCAACCGGAGATAAGGATTCACTGGCCAGTAAGTCCTCACAACTTAAAGTTCTGACAGCTGATAAAAAGCTTGGAGAGGAGAAGTTAGAGAAAGCTTTAAGAGCAGCGGCTGAAGCATGTAGGTATGCCTGGGAGGATGACCAGGCAATTATTGAAGAGGAAGTTGCATACCTTCAAGATGAATATGATCAGTACTCTGAAGATCTTGTTAGGTGTAAATCTATCTTGGAGGGAGGTATTGTCAAATGGACAGATTACCAGGAGCTGTATCAGGAAGCCTTGGAGTGGATTGATAAAACTGAGGTAGCTGTCAAGAGTTTTAATAAGTCCAAGAAAACATCACAGGAGAAAAGAAGTACACTGGAAGAGTTCCAAGTGAAATTACAGTCTATTTTTGAATGGCAAAAGGAATTGGATATTTTGAATAAGAAAGGTCAGATGTTATTAGAGAACTGTGCAGATTCTAGGGTATCCAATGCTGTGACACAGTTGACAACTAAGTATCAAGCTCTTCTCTCATTGGCTAAGGAAGTTGTCAGAAGACTAGAGATACAATATCAGGAACATAATCAACAAGATGCTTTAGCAAATGATTTCAAATCCTGGATAAATTCAACCAGAAGCACCTTAAATACTCATAAACAATCCAAAAATACTCATTCTGAATTGGAGGAAAAGCTTAATGGTGTCAAGGAGATTAGAACTTTTATGGAACAGGGTCAGAATAAACTAAGATACTTGCAGGATCTAAAAGAGAGGGTAATCATGAATACAGACCCTTCCGGAGTTGAAACCATTGAAACTCAAATATCCGGTCTAAAACAAGATTTTGAGAGTCTGATGAATGAGGTTCATGAAGTTAAGAATAATCTGAATAGTAGGTTTGACCTCCTGGGGGATCTAACAAAATCCAACAAACTATTGAACGAATGGCTTGATGATACTGAAAACAAGGTTAAAACAGAGAATGAACTTTTCAATGATCTGGGAGAAAAGCGTGCTAGTCTTGAAAAATATAAAACTATTGAGAAGGACATTGCTTCATACAGTTTAACAGTTAACAAACTAAAGGCTAAGATAGCCGACCATCCTAATATTCCCAACATTGAATATTCAGCTTCAATCAATAGATTTACTGTGCTAAAAGAAAAAGTGGACAAAATGATTAAAACTTTGAGTGAACATGTTCAAATTCATGATTCTTACAAGGAAACATACAATGAGGCTCTTGACTACATTCGAAAGGTTAAACAGAACTTACAAGAATTTGGAAATCCAAATGGAAACAAGCTGGCTGCTATTGAGAAGGAATCAAAGTTGGCCAGGATTATAGATGATTTCCCTGAAGGAGATACATTGCTCAGAAATGTTGGAAGATACAGCACTGCAGCTTCTGATACAAGTGGAGATGAAGGTAAAGATATTATCAAGCAGGAGGATTATCAGCTTAGATATGATTGGGATCAGACAAGAAATCAGGCTCGACAATATCAGAAAACCATGAAGAAATGTGTTGATTCCTGGCAGGAGTTTGAGAAGTGTCAATCAACCATGTCTTCTTGGATCTCACAATTTCAGACAAAATTAGAAAAAGAGCAGAAGTCTGGAGATAAGACTATGCAGGACCTAGAACGAAGGAGAGAGTTATTAAAAGAAGCAAACAAACAGAAATATGACATGGAAGCCATGAATGACAAATGTGAAATCTTAATGGAATACTGTTCTCTGGAAGAGGTTAGAGATGAGACTGTGAATGCACAAGCAGCATACACCAACCTCTATACAACTTCGCAATCTTTAGTCAACAGGGCTGAACAATCTATGTCTGATCATACAGGGTTTGCCAGGGCCAAAGAAGACTTTGAAGAATGGTACAGTATCGCCCTGGGAACCGTGCAGGATTCTATTAATCCTAATGGAAATGCACAGGATGTAAAGCAAAGAACTGAATTAATTAAAAATGTTGCCTCAAGAATGACTGAAGGTCAGCATCTGATAAATTGTACTTCTGAGAACCTATCTAGAGTGATTTCCTCTGTAGGCGAAGCTCATCAGTCAGATATGAAAGCAGATATATCGGAAATGAAAAAAAATTACGATTCCTTGAATATGTTAATAAACAGCCAGCTGTCTGTAATGAAGAGCGCTGTTCAACGCTGGGATATTTACTATGACACAGTCAAGGAGATTTCTACTTGGCTCTCTGATACAGAATCTACCAATAACGAGGTTCTAGACTCCAGGGGACAGTTGGGAGAGATGAAGACGACCCTGCAGAAGAAAAAGTATATTCTCGATGAGATAAAGAAGAAGCAGCAGGTGATGATGAGCATCAAGGAGGAGGCTAGGGAACTCTCCAACCAGGCTGAAGATGAAAGTGTGTATAAAGAGTTCTTGAAGTTAGAAGAGAGGCTGACAATGTTTTTTGATCAATGCCAGATTGTTATGACCAATGTTGAAAAGGAGATGGAAGAGTACAATTCCTACCACCATCAGATGCAAGAGACGGAAAAGTGGCTTCTACAGATTTCATTTCAACTCATGGCACACAACAGCTTGTACATTACAACA
>Hex73
ATGAGTCAGGAGTGGTTTCATAGAATCATGAACCTTGTTCCTAAAAAGATGCAAAAGAATCAGCGGGAAATAAAGAAAATAAACGAAGAGATCAAAGAAGATTATGCGTTTGCTGTGAAGAAATCAGTTGTGGACTTTGTTCTCAAGGAACCAGAAATAGATGAAGACGAACGTTTTCTTGATGAAGATGATGAGACTCCGATGACTATTGAGTTGGCAGGCGTATCTGAAGCCTGGAAGAAACTGTATCGACAGTCCAAGAGATATCTTTCTCACAACCTTCATCTAATCAATCTCTGCATGCTCCAGGCACAAGCTCTCTGGGAATCAAATTTCGTCAATCTCCGACTAATTGATATTTCAAAATTAAAATCAAAACCAAAAATGGAAATGTTACCATTCCAAGATATTATTTATCAAGAAATAGAAAGAAGCAAGAAAGTATTAAAAGAGGAATGGTGCCCTGCAATTATTGAAGTCTACAAACAATGTCAGAAGAATAAAAGAAAAAAGATTCTTCCTCCTGACTCGCGTATCCCTGCCTTCTTGAACTGTCTGGGGAACCTGATGACAGCTCATCTGCAGGAGCTGGCTCTCGCCAGTATCCGAGATTTCAGGGAGTATGTCGATATTCTTCACCGAGAATCACAAGGTTCACACAAACCTGGATTTATTCTGCATCTCAAGGTTAATGGGAACCGGATCAGTTTCACCCCAACCTTTTCAGATATTGAGGCCAGTATTACAGAAGTATACACAATGATGAAAAATGCGGTTTATGATATTCCACGGTTGGATTCAGCTCTGATAGATGATGAAGGAACAGGCAAGAAGAAGAACATGAAACCTATTCTTCTACCAGAGATAATAGACACTGCTAGGGAGGAAGTGAACAAGATGGTCACGGAGCAGAACCTTTTGCCTGAGGAGTACGTAAAGAAGTTTGAAGAGTATATGCACCTTATCAATGGAATCTCTGAGAAAGAAACGGATGCTTATGTTTCGGAAGAACATACTTTTGATGAGTTCAAAGAAAAGGTAATTTACTTTGACACTCTTGGTAAAACCATCAACAATGATATAAGTAAGGTAGTAGAGTTGGGCATGTATGAGTTACATTGTGATGATCTGATATTAAACCTATATAGAAAAACCGATGGGTTAAGGGAACGAGTGTTGCAAAAGATGTCTCTGGATCATCAAGCAATAAATAACAAGCTTTGTGACAGGTATAAGGATATATCTTCTGTGGCACTTACTAGTCCTAACAGTACTTCAGAGCTTGTGGAACTCAGGGATAAAGTTGTAGAGATTGAAACAGTTGTCATGAAGGAGATGGAGAATGAACTGAATAAAGCTGCGCGAAGAATAGTTTTTCTTTCTGATTTTTGCCAGTTTACTACGACGGAAATGAAACTTAATACTAAAACCTTCCAATGGCACGCTAAAATGCCGTCTATTTTTGACGAACACAAGACGATTATGGACGGAAAGACGAGTGAGTATCAAAAAGCTTTAAAGTTGAAGAGGGAGAGATTTCAGGAGGAGCTTGAGAGCTACAGCAACCAGGTGGAAGAATTCTTCACATATGGCAATGTTGATGACTTGCCAAAATATTTGAAAAAGGCAGAAAGTTTAAAAACCAAGCTTGAGGTTGCAGAGGAAAAGATAAAACATTTCAATATGGAAGAGAAAGCATTTGAGTGGGAACTCACAAGTTATCCAACCTTGAAAGATACACAGGATAAACTTGCTCCGTTTGTTCGACTGTATGAAATATCAATGGATTTTATGGATAAACAAAAGATTTGGTTTGAGAGTCCCATGGGAACCCATCATCCTGCTGATATAGAGAAACAAGTTGAGGATTCTCTCAAAACTGTCACAAAATTAGAAAAAGATTTTAGCGAGATTCCTGCCGCGAAAACCTTGGTGGTTGATGTTAGGAGCAAGATTGAAGATTTTAAAGACAAAATGCCGATCATTAAAACTCTGGGAAATCCATCCTTGCGAGAAAGGCATTGGGAGTTGGTTTCAAATACAGTTGGGTTTCCTGTCAAAGGAGGTTCGGAGACAAATCTTTATAAAATCCTTGACATGGGTCTGGATGAGTATGTTAAAAAGTTCGAGAAAATCAGTGAAACTGCTACTAAGGAACACAACCTGGAGAAGTCCATGCAACATATGGTTGAAGAATGGTCGGATAAAGAATTCAATATAACCTCCTATGGAGAGACAGGAACCTATACTCTCTCAGCTACGGACGATATCCAATCCTTGCTTGATGATCATATTGTTAAAACACAGACTATGCGAGGTTCTCCTTACATCAAACCTTTCGAGGAACAAATTGCCAAGTGGGAAGAGCAACTACTCATGCTTCAGGAGATTATGGATGAATGGTTGAAGGTCCAGGGAACCTGGTTGTATTTCGAGCCTATCTTTAGTTCCCCAGATATCATGTCTCAAATGCCTGAGGAGGGAAGACGGTTTACTACAGTTGACAAAAACTGGAGGGATATCATGAAAGCAGCAATAATCGATAAACATGTTTTAGCAATATTGGATATAGATAGAATACTTGAGAAACTGAAGAAATCAAGCGAACTTTTAGATTTAATAAACAAGGGATTGTATGATTACCTGGAGAAAAAACGGTTATTTTTCCCAAGGTTCTTTTTCGTCTCGAACGCTCAGTTACTTGAAATCCTTTCTGAGACTAAAGATCCCTCCAGGGTTGCAAGATACTTGAATAAGATATTTGAAGGAATTGATTCTCTTGAGTTCAATGAAGACCTTGAGATATCTAAATTTAAGTCTATGGTCGGAGAAGTTATTAACCTGTCCAAAAATGTATCTACAGCCAAGGCTAGAGGGCAAGTTGACCGCTGGCTAGCAGACTTGGATAAACAGATGAAGGAGAGTTTACAGAAAGAATTTAAGTCTGCTTTCACTAACTATATAGATAAGGAGCTAGATGTTTGGATAGAAGATTTACCGAGTCAAATAGTAACTTGTGGACTTCAAACTCTATGGACTGCTCAAATAGAAAAG
>Hex74
GTTCATCTAATGGTTGAGGCGAGGTTGGGATACAGGAACAAAGAAGACCCCCCCGGGGTCTGGACGGAGTATGCGAAAAGTTTTGAAGCTCGGAACCTGAACTGTGACATAGACGAGGAGAAACGTGTACCTGGATACTATTACAATTGCTCCATGCTTCCACTGTTTGATCTGGGATCTCTGCACCATGATTACTACCTACTCAATATCCGTCTACCCACAGTGTTCCTGGACAGTAGGAACCAGGTTCAGGAGATAAATGAGGATATTGGTAAGCTGGTGGATATCTGGTTAATAGCTATAAATCAGAACGGAGGTTTTACTAAGATCTGGGTCTCTCTGAAAACAGTTTTCTTCCCAATTATCATCCTTGAGATGATTTGGTTTTGGAACCGGATCAGTATGTTATCCCGAGCTCCGAACCTTCTGGAGAAAACCCTTCTCTCCCTTGGTTTGGCGTTAACATTCCTCAACCTGCCATTAGAGTACTTGACCCTGGCCTACGAGATGCCTTGGTTAAATCTCTTTAATGATATCAAGCAAGGAATTTTCTACGCTAACCTTCTCATCTTCTGGTTGATCTTCGCCGGGGAGCATCTGATGAGCGATCAAGGGGTCGGAGATCCCAACGGTATCTTTGCTTACTGGAAGAACCTCTCCGTGGTTCTGTTCGGTTGTCTTTGCTTATTTGTGTTCGATATGTGCGAGAGAGGAGTTCAGCTGCAGAACCCGTTCTACTCTATCTGGGTGACGGAGCTGGGAACCAACCTGGCTCTGGGTTTTATCATCCTGGCCGGAATCTCTGCTGGATTATACTTCTTGTTTCTCTGCTACTTGATCCGCAAGGTTTTCCTTAATATCGCGGATAGATCTTCTTCATTCACGAGTATGTCGCAGATCAGGCGACTCCACTATCAG
>Hex75
GTGTGTGTCCAAACCGAGACTGTACTCAGACAAGCTATTGCTGAGAGGATTCGTCCCGTTCTTTTCATGAACAAAATGGACAGAGCTCTTCTCGAGCTTCAGCTTGGACAGGAGGAACTCTACCAGACCTTCCAGAGGATTGTTGAGAACGTCAACGTCATTGTTGCCACCTACTGTGACGACGATGGACCTATGGGAGTTGTCCGTGTGGATGTCAACAACGGTTCCGTTGGATTCGGATCTGGGCTCCATGGATGGGCTTTCACCCTTAAGCAGTTCGCTGAGATGTATGCTAGCAAGTTCGGAGTTGATGTTGACAAAATGATGAAGAAGCTTTGGGGAGAGAATTTCTTCAACTCCAAGACAAAGAAGTGGAGCAAGACCAAGGACGAGGACAACAAGAGATCCTTCTGCATGTACGTATTGGACCCCATCTACATGGTGTTCGACGCCATCATGAACTTCAAGAAGGAGGAGACAGCCAAGCTGTTGACCAAGCTTACCACCACCGAGGGCAAGGCTGTTAAAGATATCCTGAAGGTTGATGAGCTTGAGCTTGAAGGAAAGCCTCTGATGAAGGCTGTTATGAGGAACTGGCTTCCTGCTGGAGAAGCTATGTTCCAGATGATAGTAATTCATCTTCCCTCTCCTGTTACCGCACAGAAATAC
>Hex76
ATGAGCTTCTTAATATCCCGAGCCAGAGGTTTATTTCAGTACGGAGATCTAGAGGGAGACTCCAGGGTTTCATCAAATGGAAACTCTGTTGATATTGAAGGCACAGGAATACTCTCAGCTAATGCCAGGGTTCGGAGATCAAGACGATGTTTGTGGACCGGAATAGCAATCTGCAGTCTCTTAGCGATAATAATAATTTCGGCGGCCGTCAAAAATCGTCATCATATCAAAGCTGCTGCCGAAGCTTTGATGCAAAGTGTTGAAAATGAGCAGAAACTAGGTGGAGAAGTTGGCGAAGTTGTGCACTACAGTCCGCAGTCGACTGGAAACCAGTTTACATTCAACGATTTCTACACTGTGTCCTTCTATCCAGACTTCTTTAATGGATCCTGGATCTCTGATACTGAAATCCTGTTCCGAGATCAGTACGGAGGATTATCCATCTCTAACGTAGCGACCTCTGAGACCCAGACAGTGGTTAGTCACAATCAGGCCAGAGATCTTCATCCTCTTGACTTCTCCTTCTCCGCAGACCGACAATATCTTCTTGTAAAAACCCGGAGTCAACGGGTTTGGAGAAGATCTAGCTACGGAACCTATGCCTTAGTTCGGATGAACGGAGGAAGACCTGATTCGTCAGCTATTCCTCTTCTTCCACCGCATGCCGAAGTCGGTGACGAAGACATGAACCAGTATCTCCGGTTTGTATCCTGGGCTCCGGAAGGAAACGCTCTGGCCTATGTTGACTATGAGAACAATATTCACTACAGACATTCTGCTGAAGCAGAAGATATCAAGCTCACTAACTCCGGAAACGAAACCGTGATCTTCAACGGTATCCCGGACTGGGTGAACGAGGAGGAAGTGTTTGAGGATAACAAGGCGATGTACTGGTCTCCGGACGGAACTAAACTCGTCTACGGAGTGTTCAATGATACTCTTGTGGATATTGTTAAGCTCCCGAGATACGGGAACTGGAGACAGGATTCCTTGAACAGACAGGGATATCCCTTCCTTCAATACTTTCTGTTTGATGATTTTAGATATCCTAAGGTTGGATCCACTAATCCAATGGTCACACTGTGGGTTGCTGATGTAGGTCCTCCCGGAGTTTCAAATCCTATTAGACAGCAAAACCTTCCTCCTCCCATCAGTCTCATGTCAACTGAACATCATTTTACCTTTGTAGAATGGGCGAGTAACACGACAGTTGCCGTGAACTGGATGAATAGGATACAGAACACTACAGCCATCAATCTGTGTGAGGTAAAGAGAGATCTGCAGTGTGACGAAATGTTCGTGATGCCACAGCGTGAAGGTTGGGTTGATTACAAGTTCAGCGTGAGGTTCAATAAACACAATCCAAGCAGGAAGTTTTTAACCATCATGCCAGCAGCAACCATGAGACATAGGTTCCGACAACTATTTTTAATTGACCTTGAGAACAACAGGAGAACCTTGCTGACAAGGAAAGACTCCGAGGTGACCGAGATACTTGAGTGGACGAAGGAAGATCATGTTTACTATATTGGAACTAAAGAGAATGAACCTGGAACCAGGCATCTCTTCAGACTGGAGCTGGGTCAACCTGAACCTGATTGTTTGACCTGTTTACACAAGGATCATGTTACAGAGTTGAGTCACAGACCTGAGTGCGATTATGTGTCTGCATCTATGAGTAAAGATGGAACCTACTATGTTATGGATTGTAAAGGCCCAGGAATACCCTACTCCTGTCTGCACCACACTGCATCGAATACCCTACTATCAATCTGGACGGATAATAGGATTCTAGAGAACAGGTTCAGTTTATTAGATGTCTCTAGTGTTAAATACATGACTGTACCTGTACCTGGAACAACCCAGGAGGCGAGTGTGATCATCTATATTCCCTCCGCGGTTCAATCTCAGCCTGGGAAGAAGTTTCCCATGTTGGTTGATGTGTATGGTGGACCAGGATTCCAGTATGTGGATAAACAGTGGGGAGGATATGGATATCCGGCGTATATGTCCTCCTCCCAGGGTGTGGTTTATGTAAAGATTGATCCTCGGGGCTCAGGGTTCCAAGGAGATGCGTGGAGACACTCCGTTTACAGGAACTTTGGCTCAATTGAGGTTACGGATACCATTCACGTGACCCAGTGGCTCCAGAACAACCTGGATTATGTTGATGCAGAGAAAACAGCAATCTGGGGTTGGTCATATGGAGGCTTCCTCTCTCTCTCTGCTTTAACTCAGGATCTATCCAATGTATTCTCGTGTGGAGCAAGTGTTGCTCCGGTAGTAAGATGGGAGCTGTATGATACCTACTACACGGAGAGATACATGTCTACACTAGAAGATAACCCTGAAGGGTATAATACCAGTTCTCCTCTCATTGGAATAGAAAATCTACGCAACAAGAAGTATATGATGGTTCACGGAACCCATGATGATAATGTACACTACCAGCAGTCTATGCTGCTCTCTGCTGCACTAGAGGAGAAGGATATATTATTCCGTCAGCAGACCTACCCTGATCAGGATCATGGAATAGGAGATTATAGGAAACATTTATACCATTCTTTAACAAACTTCTTCTTAGAAGAGTGCTTTCATTCAAACCAA
>Hex77
GTTTTATCCTGGCAGAATCCCTCAGCGGAGAAGATATTTTTCTTCAAGCCTAAATCAAACCAGGATCTGGACTTACTTAACGAAGATTTTGAAGAAAGTGAGGTATCATCTGAAGTTCTCACGGTTACTCACGACCATAACAATCCTTTTAGGGTAGACTTTGATGATCCTCAGTGGAAAAACTTCATGCCGAACCTGAAACCTCTCGGTCTCTCCATCCTTCTCAACACCTGCAACCTATGGACAGAGGAGAAGTACACCTACTTTTTCCAGCATCTTCTCTGTGAATCTGTCCGGGAACCTATCCAAGGAGATGTCCAAGACACCAATACTCTAGATCTTCTCCCAATACCCTCCAGGGGATGTTTGTGCGAACTTTCCTCCAGGATTGGATTTCCGAGAGGATATGAAAACGAGTTTGAGCTGAAAGAGCAAATGCAAACTTTCCGTCCTGTTATTTCTGCAACGTCGAGAGCAGATTCATTCACCCGGAACCTTGCCCTGGCTAAACTCAAGTTTCCGTTCCCACACATGGTTTCACTCGTGGTAGAGAACCAATACGATAAGAATCTCCAGGTTGTGACTCAAGGTACCGCGGATATAGTGGTTGACTCCTGTACTGATGTTTGGGTTGGAAATGATCTTGTGAATTTAAATGAAGAAATCAGGAAAAAAATCCTCGAGTTTTATCACCGAGCTAGTTTAACCTCGTACTGTTCTGCCTTCGCGTACAGACCAATAACCCGTATTCCGCCCTGGCCGGACAAAGATAATTACCTGGAGTTACCGCAGAACTCATCTCCCTTTATAAACCACTTCCACCAGGGCAGTATGGATTCTATAGACAGGGTTTCCACGGGACCCGATTTTGGCTTAGATCATGAAACTGATGAATCTCTGGATCCGGTTTCTCATCGGGTTTACTCCTGCATAGAAGCTCAGTGTAACCAGACATTTCTGGGTATGGTTCAGATGCAATACCAGGCCAGGGTTGATATTGTTCAGTTTATAGATCTCCTGGAGAAGGCCTGTATCAGGTTTGTACACTTCAGCAAGGAGAATGAATTGAGATCTCGAGTATTCTCTGAAAAGATGGGATTGGAGAGTGGTTGGAATTGTCACATCTCTCTCCGGAACGACTCCGACCTGAAGAACAAGACGAAGCTAATGTACAACAGGAAGTGGGTTACAAAGAAGTTCTCCACTGAGAAGGAGAGTGTAAAGCACTACATGTCTGCATCCGTCCCAGAGAAATTTAATGAATACGGCCGACGACGGACAGACTTCTCCAAGTTCGGAGAATTTCAAAAACCTCTTCTCAATAGTTTAGATAGTGACGGGAGCCTAGGGACCAGGAGTAGTAGTGTAAATACAATGCTCCAGTATGATATGAGTAACCGAGCTCAGCTTCCTTGTGGTATAGAGAACATACGTCCTCATCTACAAGAGATGGATAATGTTCCTCTTCTCGTCAGTCTTTTTACGGACTGCAGTCCA
>Hex78
TATTTGTCTCAGTACAGATCCCCGGAGGATGAATACTATGCTCCAGGATACTCTCGTCTCAACCTAAATGCAAACCCACATTTCTCCGGTATCCCCGTTAATACATCCCGGAGCTCTGTCCACGTCCCAACCAACGTGTTTGACGGTGAACCGAAGGTGATCAATGCTATAGACTGGAGTAAGAAGCTGGACGATACGTTTAGGGATAACTATGAGAGAGATCCGTCCCTCTCCTGGCAATATTTTGGATCCAGCACTGGGTTTCTCCGACAGTATCCAGCAATCAAATGGTTGACCTATGAGGACGACCCAGATATGTATGATGCAAGGATGAGAGATTGGTATATCAAATCAGCAGCAAGCTCCAAAGATTTAGTTATTCTTCTCGACACATCAGGATCCATGACAGGACTTAGGAAGGAGATTGCAAAGCATGTTGTTCTCAATATCATGGAGACCCTCGGAGAAGATGATTTCCTAACGATTCTAACCTTCTCCGACGAGACCCGTCCTCTAGTTCCCTGCTTTACAGATGCTGACGGAGAACCAGAGCTGGTTCAAGCAACTACAGAGAATATTGCGGAGTTTACGGAAGCTGTGAATAATATTGAAACCGAGGAGATTGCAAACTTTACAGCTGCACTCACCAGTGCTTTCTCCTTACTGGAGAAATAC
>Hex79
GTGTTTGGTTTAACATTTATCTCTGGAGATAACAGTAAGTTTCTTAGTCATCTCTCCACCTGCTATCTGGGTAGACGCTGGTCGGACGCTATCAGTCTTATGTCTCATTCCCTTCAAGCAGCTGTTAAAAAGCTGAAGGGAAACCCTGAATCCAAGGATCTATTAGAACTCTGGGGAGGGGTAAGCAAGGAGTTGAAGACTGTTACTGAAATCTTGAAGCAGAGTGAGAAAACCACAATTTTCTCTTTTATAGAGGGATTGCTGACCACAGCAGTACGTGAAGGATACTGGATACTCCTGGACGAGGTTAATATGGCGACCCCGGAGACTCTGGAGTGTTTATCCTCACTCCTGGATCAAGGTGGAAGCGTGTGCCTGTATGAGAAAGGAGATTATCAGTCTGTCCCTCGGCACCCTGAGTTCCGACTGTTTGCTTGTATGAACCCTGCCACGGATACTGGCAAACATGATCTTCCCCCCGGTCTGAGGAATAGGTTTACTGAACTCTATGTTGATGAGATCTCCGACCTATCAGATATAAACATGCTAGTTACAGACTATCTACAGAGATTATCCCTTCCTGCCAAACAGATTACAAGCATCGTTTCATTCTTCCAGGCGGCTAAAGCTGCGGCTAGAACCAAGTTAACTACAGGGACAGGAGAAAGACCGACATTTAGTTTAAGAACTCTGTGTCGAGCTCTCAGAGTTGCAAATAGAAATCCTTGTGGTAATGTTCTACGATCTTTGTACGAAGGGTTTTCTCTAAGCTTCCTGACTGAGTTGGATCTGAACTCTCATGCAATCTTGAAGGAGTTACTTCAGAAGTATGTTCTGGGAGGAAAAGATGCCGGAAAACTGCTACGCCAACCCATCCCTGAGGCCCAGGTGGCGGGCTCGCGGCTTCAAATCGAAGGGTTCTGGATAGGACAGGGAAAAGGAGAACCACATAAGAATGAGAGATATATTATGACCGCCCAGGTTTCCAATAATCTACGAGATTTAGCTCGAGTTGTATCTCTGTGTGACCATCCTGTGTTGATCCAGGGAGATACAAGTGTAGGAAAGACTAGTTTAATATCCTACCTGGCTGAGCTGACGGGAAACAAGTGTGTCCGAGTCAACAACCATGAACACACGGATATCCAGGAGTATGTAGGCTCTTATACCTCGGATGAGACTGGGAAGCTTGTTTTTAAACTAGGAGTTCTGGCCGAAGCTATGATTCAAGGTTCCTGGGTTATTCTTGACGAGCTTAATCTTGCTCCAACAGATGTTCTGGAAGCACTGAACAGAGTTCTAGATGATAATCGACAGCTTTACATCCCTGAAACACAGCAAACCATAACAGCAGCTCCAGGATTCAGACTGTTCGGAACACAGAACCCTCCTGGACTGTACGGAGGTAGGAAAGTTCTATCCAAAGCGTTCAAAAATAGGTTTGTTGAGCTTCACTTCAATCAGTTGCCGTATAACGAGCTAGAAATTATCCTAAAGGATAGGTGTGGATTACCCAAAACCTATGCAAAGAAAATGATCCAAGTTTTGGGAGAGTTGCAGAAACATCGGCGGGGCAGCGCGGCGTTTGCTGGAAAGGAAGGTTTCATCACTCTTAGAGATTTGTTCCGCTGGGCGGAGAGATACAGACTAGCAGGAGAATCTAACCTTAAGTTCTATGATTGGGAGCAACATATCGCGGAGGAGGGTTTCCTTCTTCTAGCAGCTAGAATCAGGAACACAGACGAGTCTCAGGTTGTCATTGATATCCTGGAGAAGGTGTTTAAGAGAACCGTGAACCCAGAGAATTTATTTAGTCTGCATGAGAGCACGTCAACTGTTACGAAACCAATACTAGAGAAACTGCTGAGCTCTAATATACCTGGTCTTGCCTGGACATTTGATATGAGAAGAATGTCTGTGTTGTTAGCTCAGGCTTTTAGGTTCGAGGAACCCGTCCTGCTTGTCGGAGAAACAGGTTGCGGTAAAACTACCGCGGTTCAAGTTTTGGCAAAGATCAACGAGACCGGACTCGCAAGTTTAAATTGTCATCGACATACAGAAAGCTCGGATTTCTTGGGAGGATTGAGACCTGATCGAGGAACCGGAGAGACTAAGTCAGGACTCAACTTCTCCTGGTCTGACGGACCACTAGTGTCAGCAATGAGACGAGGATTAATCTTCCTGGCGGACGAAATCAGTTTGGCGGACGATAGTGTGGTCGAGAGGCTAAATTCAGTCCTTGAACCGGAACGACGAGTTTTACTGGCTGAGAAAATTGATTCTCAGGATACAGAAGTTGTCACAGCTCATAAACAGTTC
>Hex80
TATACTATAAAAGAAGAAATCAGAAATGACGGTGTTCTATCCACAATCAGTGTTCGGCGAACCGAGAGATCTGATACTGCAACCTTCACCTGTGTTGCTACCAACGCCTTCGGTAGTGATGATACCATCATCAACCTGATTATCCAGGAGGTTCCTGAAACCCCAAGTGAGCTCAAGGTTCTAGATAAATCAGGACGGAATGTAAAGCTCTCCTGGAAGGCACCATACAATGGGAATTCTAACCTTACAAGATACCTCATTGAGTATAAACCTATCAAAGGAACCTGGCAGAATGATATAGATCGTGTACTGGTGGGAGGAGAAGAAACTATTGCCGGAGTATTTAGTCTCCGACCTGCAACCTCCTACCATTTCAGGATAGTTGCTCAGAATTCAATCGGATCCTCCGGACCTTCGGATACCATAACTATAGAAACCGACCAGGAAGCTCCCAGTGGACCTCCTGTTGATATTCGTCTATCCTCTGCTGATCAACACACGCTGTCGGTTAGATGGAAGCCTCCTCTCAAGGAACTATGGAACGGAGATATTCGGGGATATTATGTTGGATACAAGAAGGTAACTGCTGTTCAGGATCCCTATTTGTTCGAAACTATCGAATTCATAAAAGAACGCGGAAACGAGCATTCTTTACAAATCTCCAACCTGGAAGTCTTCACCCAGTACTCTATAGTTGTACAGGCTTTTAACAATATTGGAAATGGACCTTTGTCAGAGGAAGTTACTGAATTTACAGCTGAGGGTGCTCCTTCTCAGCCTCCAGGTGAGGTTATCCTCACCCCCCTGGCCTCTTCTACTGTCCTTGTTGAATGGTCTGCACCTCCCAAGAACACTGCTAACGGTAACATCAAGGGTTACAAGGTGATCTATGGTCCCAGTAAGACCTGGTATGACCCATCTACACATGACAGCAAGATAGTTCCTGATCTCAAGGTAGAGATCCATGGTCTCAAGAAGTTTACAAACTACAGTATGCAAGTCTTGGCTTTTACCAATGGTGGAGACGGAGTTCGTAGTCCCGAAGCTTCTGTTACTACGAAAGAAGATATCCCGGGAGCTCCACAGTCTGTTAAAGGTTTAGCCATGACAGAAAGTTCTATTCTGATCAGCTGGCAGCATCCTGAAGAACCAAACGGCAAGATCCTGGAGTATACTGTGTATATTCGTGATACAGACAGGAACAGAGATATTGCTCCTAAAAGCTACAAGGTTAATGTTGTACAAATGAGCTACCACGTGGACAATCTCAATCAGAAGACTAGATATGAATTCTGGGTGACTGCCCATACATCAATTGGAGAAGGTGCTCCCTCAGCAAAGGCTACTATTCAACCCACTTCAAGGATTCCAGCAAAAATCGCATCATTCGATGAAATCTTCACCGTTCCTGCTAACAGAGATATCAAGATGCCTTGTATTGCTGTTGGAAGCCCTGCTCCTGAAACTGTCTGGAAAGTGAATGAGGAGGATTTTGTGAAGACTGATAAAATGCGACTCCTCCCTGACGGAAGCCTCCACATCACCAACGTGAGCAAGGATGACGCTGGATCCTACAAGTGTATTGTCAACAATAAGTTTGGCCAGGATATGGTGACACACACCCTTGTTGTCAACGGACCCCCTGAACCTCCCATGGTGATCCTCACCGCCCAGACAACGGACACCATCACCTTCAAGCTCAAGTACGAGGATACTGATGATGCTACTCCTGTACATGGGTTCAAGGTCAACTATAAACCTGAGTTCGGAGACTGGGAGCAGAAGGAGATTGGTTTTGGAACGGATGAATTTACTCTTCAGAATCTCTGGTGCGGACAAAGATACCAACTTCAAGTCTCAGCGTACAAC
>Hex81
GATCAGATGTTGGAACCTGAAACCTTCCTTCCTCTCGACTATATCCAGTTCAAACCCTTGAAGGAGAGGTTGAGAAACATCACCTGTGTGAAGGGGGTTAAGCTCCTCTATGACGTGATCAAGTACGATATCCCGGATATCAAGCACGCAGTCCTGTTCGTAACCAACAACTCCCTGGTCTGCGAGACCCCTGAGGACGCTATGAAGGTTGCGTATGAGATGGAGGACGGACAAAGATACGACGCAGTTGCGCTGGACGGAACCTTCTACCAGAAATCTGGAATTATCTCCGGAGGTTCGGTTGATCTCGCCAGGAAGGCCAAACGTTGGGACGACAAGCAAGTTTCAACACTAAAAACTAAGAAGGAGAAACTCTGCGAGGATTTGAGGGTTGCAATGAAGAACTCTCGTAAAGAATCTGAAATTCACACAATTCAATCCCAAATTGAAGGAAAAGAGGCTCGTCTCAAGTTCTCTCTCACTGATAGAGATTCTACAATCAAGAAGATTGATAAACTAACCGTGGAGATGGATAAGCTCCGAGAGGACCTGGAGAAACTGAACCCTGCAGTTAGAGAGATTGAGGGCACCATGAGGAAACGTGAGGAGAAGATCGAGAACACAAAGGAGAAGATGAATACTGTCGAGGACAGGGTCTTCAAGGACTTCTGCAAGAAGATCGGAGTAAAAAATATTCGTCAGTATGAGGAGAGAGAACTGAGAACCCAACAGGAACGATTAAAGAAGAAGGTTGAATATGAAAACCAGATCAACAGGATCAGTACACAGCTAGAGTACGAGAGAAAGAGAGAAGAACAGCTGCTGCTGAACGTGCAGAAGTTTGAGAGGATGGTACAGGATATTGAGGATCAGATGGATACTGCTAAAACTGCCGAGCAGTCCCAGATGCAAGAGATAGATCACGAGATGAGAGCTGTGGAAAGTCTTAAGTCACAGAAACAGTTTCTCAAGTCGGAGGTTGATAAAATTGAAGATGAG
>Hex82
GTTTTATTATCTCCTGATTATCTGCCTGCCATGAGAAGACGGAGGTCAGCTGACCCCCTGGGAGATACGGCCTCTAACCTCGGGAACGCAATGGATGAACTGATGCGACATCAGCCAAGTCTCAAACAGGCAGCAACCACTGCAATTATTAAGCTTCTTGAACAAGTCTGCTCACTTGGACGTGATCCTAAATACGTTTGTTGGAAAACCTCTGGGAAAGGCGAGGTGGTGCCAAGCGTCGGTGTTGAGGCTAGAGGAGCTAGCGGTGGAGGTGGAGGAGAGGCAAGCAGTGATGAAGAAGAGGAGGAGGAAGAGGATCCAGGAGTGCAGAGGGAGGAGACTAGCAACCTTGAGACTCCAGTGCCGACAGAGACCAGTGCTGAAGGATTAGAGAAGGAGCCGGTGCCTCTGGTGGACTATGTCCTAAACGTCATGAAGTTTGTGGACGCTATCCTCTCCAACAACAGTACAGACGACCACTGTCGGGAGTTTGTGACTCAACAAGGACTTGTTCCCCTCATGGGTATCCTTGGACTGCCAAACCTTCCAGTAGACTTCCCGGCCCAACCCGCCTGCCAGTCTGTTGCAGCAGTCTGTAAATCAATCTTAAATCTAGCACATGAACCTCAAGTTCTAAAACAAGGACTTCTTCATCTGAACGAGGTACTCAAGAGCCTCGAACCGCTTCACGTCCCTGTGGAAGCTCCTGGAAGCTCAGTTTTGCTCCGTGAACTTGTAACATCTCCCAATCTATCCGAAGCGATCAACAATCCTGCTGCTACCCCTCTCCTTCATCATATGTCTGCTGCACATGCTTACATTACTATGTTTGTTCATGTATGCAGAACAGGACAAGCGGATATCCGAACCATCTCTGTATCCCACTGGGGCAGTGAGCTGGGGTTACAGGTTCTGGGTTCTCTATCAAAGTTGTATACCAGCCTAGTATGGGAGAGCACTGTTCTCCTGGCACTGTGTAGTGAAGACACTCTTCCCCCTGACAGCTTGTTTGGTAAGGAGGATATGGAGAAACTTCTTCCGCAGGAGAATCCTAGTTCTCCTGCCAGCGGGTCTAGTCTAGACAGTGGCAGCGGTGTAACAACAGCAATGGAACAGCTAACAACCGACAGTACTGACAGCGTCATGGATACTGGTGCGGTTGAGTCGGAAACTAAAGACAAGAAACCAAATCCCCAGCTTCAAAGTCAGATCAAACAGATTAAACCTTTGTTATCTGGATCTAGTAGACTAGGAAGAGCACTAGCAGAACTGTTCGGTCTCCTTGTTAAGCTATGTGTTGGCAGTCCATTGAGACAAAGGCGTGGTCAACAGGTCCCACCTGCACCCGCTATGCCCTCCCTGCCGGCGAGGGCGGTAGCAACAGCTTTGACCAAACTTCTTGCCTCAGGTCTCTCATGGCAACCTCCTCCCACTTCTCCTCTGCCTAAGTTCAGATTGACTTTTTTCATCTGTTCTGTCGGGTTCACGTCACCCATGCTCTTCGACGAAAAGAAGTTTCCCTATCATCTCATGCTTCACCAGTTTATATCAGGGAACGGTCAGAAGTCTTTCTTTGATGCTTTTAATTGGGCGATCACTCTTGGAAACACCTGCGCTCCTGAGGAGGGTTTAGAGAACCCCAACCTGCCAGAGGGAACAGGAGAGTTCCTTGACGCCTGGCTGATGCTCCTGGAGAAGATGGTCAACCCTAAGAATGTTTTAGAGTCCCCACATCTCCTCCCGGTAAAACCGGTATCAAACTTCAAACCCTTCGATATCCTCGGATACCTGATTAAAACCCACAAGACCGCGTTCCAGTCCGTCATGCACATCTGGGGGAAGAAGCCCCTGGCTGTATACGGAGGACGGATGGCTGAATCTGTCCTAGCAATCCTCTGCCACATCTTGAAGGGAGAACAATTGATCAAGGAGAGGTTGGAGAAAGAGAAACCTGAGCAGAAGGATGAAGCTGAGAAGAAAGCAGGAGGAGCAGGAGGTGCAGCAGGATCAGCTCTAGGAATAGATCAGACCTGGGAGACCAGTACTCCGGCGGAACCTGATATCAACCCGGAGCATCTCCAAACCCTCATGGATATGGGATTCCCCAGAGAA
>Hex83
AAGGAACGATTTGCGCGGGAAAATCATTGCGAGATTGAACGAAGACGAAGAAACAAAATGTCCGCTTACATCACAGAACTTAGTGACATGGTGCCTACATGTAACGCGCTCGCGCGCAAACCGGACAAGTTGACGATCCTTCGGATGGCGGTGGCGCATATAAAATCCCTGCGTGGAATCACAAATACCCCGCCTAACGATGGTACTTACAAACCTTCGTTTCTAACCGACAACGAACTGAAGCATTTAATCTTGGAGGCCGCCGACGGTTTCCTATTTGTTGTGAGCTGCGATACAGGACGAATTATCTACGTGTCGGACTCCTTGACACCCGTCCTCAACCACGCCCAGGGCGATTGGTTCGGGGCCAGCGTGTATGACTACATTCACCCTGAAGACCAGGAGAAGGTTCGAGAACAGCTCTCCACGACTGAATCTCAATCTAATGGCCGTATCCTGGATTTAAAGACAGGAACTGTCAAGAAGGAAGGATCACAGAGTGCAATGAGGCTCTGTATGGGATCCAGGAGGGGTTTCATCTGCCGGATAAAG
>Hex84
TTTACAGAGAGAAGGTTTTATATTTGCTCCCTGTCAACCAAGACTGTGGTTTACAAGGGACAATTTGATCCTTGTCAACTCTGGGAATACTTCCTGGATCTACAGAATCCGGAGTTTAAAACCAAACTCTGTATTGTGCACACAAGGTTCTCAACCAACACCTTCCCCAGCTGGGAGCGCGCGCACCCTATGCGCTATGTTGCGCATAACGGAGAGATAAACACGCTCCGGGGTAACGTGAATCTTATGAAGGCGAGGGAGGGGGTGATGTCTAGCTCCAGGTTCGGAGACGAGTTGAAGGATTTGTATCCGGTAGTGGAGCAGAACCTATCCGACTCCGGGTCCTTGGACTGCTGCCTTGAGTTCCTTGTCCAGGCAGGGAACAGGTCGCTGCCTGAGGCCGTGATGACTATGGTCCCTGAGGCCTGGCAGAATGACCCGGCGATGGACAGTTCAAGAAAGAATTTCTATGAATGGGCGAGCTGTACCATGGAGCCATGGGACGGACCAGCACTCGTCACTTTTAGCGATGGACGATATGTCGGAGCAATCCTAGACAGAAATGGTCTTCGTCCATCAAGGTTCTATGTGACCTCCGACAATATTATGGTCATGGCCTCCGAGGTCGGAGTTTTCGATTCTCCGCCTGAGAAGATTCTACAGAAAGGTAGATTGATGCCCGGAAAGATGCTTCTGGTGGATACAGAGGAGAAGAGAATCATAGGAGACGAGGAGGTGAAAAGTAAGATTGCCGACTCCCGTCCTCACGGGGAATGGTGGAACCAGCATATAACCTTGGACATGCTGAGCAAAGGGTTTAAGCAGGAAACTCTCTTCTACAATCCTATCGTCAGAGATATGAACGGGGACGAGCCTAATATCCTGGAGAGGTTGTGGACTGGAGACAGAAGGATGCCTATGTTTGGCTACACTATTGAGACTATTCAGATGTTGATGGTTCCTATGTTTAAGACGAGAAAGGAAGCTTTAGGTTCTATGGGTAATGACGCCCCCCTGGCCTGTTTGTCCAGGTACCAGCCCCAGATATACGAGTACTTTAAGCAGTTGTTCGCTCAGGTCACCAATCCTCCCATTGACCCCTTCAGGGAGAAGATTGTTATGTCCCTAGCTTGTCCTGTTGGACCTGAAGGGAATATTCTTGAACCAGGAGCAGAACAGTGTCACAGGCTATGGTTGGAGAACCCCATTCTCTCATTGGGTGATCTTCAATCCATCAAGACTACCAATGTGATGGGCTGGAAGGCTGCTGTGGTTGATATCACCTTCTCCAGGTTATGCAGCTGCATGGCTACTGAGATCGACCGTATCTGTGAGGAGGTTGAGCAGGCCGCTCACTCTTGTCAGTTCATCATCCTTTCCGACCGTAATATTGGTCCTGATCGTGCTCCGGTCCCCGCTCTCCTGGCATCTGGAGCTGCTCACCATCATCTCATCTCCAAGAGGCTGAGGAGCAAATGCGCGCTGATTGTCGAGACAGGAGAAGCACGTGAGGTGCATCATATGTGCGTTCTTCTTGGGTATGGAGTTGATGCTATCTGTCCTTACATGGTGTTCGAAATAGCTCACATGTTGAGGAACGAGGGTTTGATTGATCCTGAGATAACGGACCATGTTGTTTATGAAAACTATGCAGCTGCTGTAGACAGAGGAATATCTAAG
>Hex85
CAGCAAGATTTCCCTGCACAATGGCAAGATCTGGTGAACCATATGGTGACAAAGTTCAGGACTGGGGACTTCCACATCATCAACGGAGTTCTACAAACAGCTCACTCCATATTTGAGAAGTATTCAATAGAGTTCAAATCCCAGAAGCTCTGGGAAGAAATCAAATTCGTCCTGGACAACTTTGCTCAGCCCTTCACGGAGCTGTTTGTCGAGACGATCAATCTGGCGGGTCAGCACTCGGGGAACAAGGACGCACTCAAGGTTATATTTGGATCCTTGGTCCTCATCTCCAAGATATTCCACAGTTTGAACTACCAGGACCTACCAGAGTTTTTCGAGGACAACATGAAGGTTTGGATGCCCAGGTTCCTGGAGCTTCTCACTCTGGATAACCCACTCCTTGTGACGGATGATGATGAGCCTGGTGTGCTTGAGGAGCTGCGAAGTCAAATCTGTGACAATATTGGTCTTTACGCACACAAATACGAGGAGGAGTTCCAGCCATACATGCAGCAGTTCGTCACAGCG
>Hex86
CGGAAGAAGCCTCAGTTGAGTCTAGTGGCAGTTCAGACGACTAATATTCCTCCTAAGGAGAATGTATCCTACACTAAGAACACACAAACCGAAGAATCGGGAACTGACCCTGTCCCTGCCCGAGGTGGGAGACTGGGTGGGTTTGATTACTACACCCTGACCTATGATGATATGGATGATGGTTATGAAGAGGATTCTCTCCCCGGGTTGGGTTCAGGATCTCCAAGTAGTGGTTCACCCTCCGGGTACTTGAGTAAACTGCCTCCAGGTATCCTACCACACGGTATGCCAGAGGTCAAGGACGTAAAACCCGCAACAACCAAAGAGGAAGAAGAAAAGAAGAAGAAAGAGGAAGAGAGGAAGAAGAAAGAGCTGAGCGAGGAGGAGAAAAGTGTAATCATGATGTCTCAGCCGTTCCAGAAGTTTTTCGATCGGGCAACAAAGATTGTTGAACGAGCTCTGGCTGAAGATATCAATGTTTACGTGGATTATACCGGAGGTTATGAGGACGGAGAAGCGTTGGAGGACAAATCCGGAGGCAAGCTTTCCTTGAACAGATTCTTCTACGACGACCGTTGGTCCAAAAACCGTGTTATTACATCCATGGACTGGTCTACTCAGTTCCCGGAGCTACTATGCGCCAGCTATAACAACAACCCTGAGGCTCCCCACGAACCAGACGGAGTTTGTCTGATCTGGAACACGAGATATAAGAAGGAAACCCCGGAAACCATTTTCCATTGTCAGTCCCCGGTCATGACCGCAGTCTTTGCCCGGTTTCATCCCAATCTTATCCTTGGTGGAACATACAGCGGTCAAATTGTACTCTGGGATAATAGAAACAACAAGAGAACTCCGGTTCAGCGCTCTCCACTCTCTGCTAGCGCACACACACACCCCGTCTACTGCGCGAAAGTGGTAGGAACGCAGAACGCGCATAATCTCATATCCATCAGTACCGACGGTAAAATGTGCAGTTGGAGCCTTGATATGCTCGCACAGCCGCAGGAAACCCTTGAACTTCAGCATAAACAATCTAAAGCTGTTGCAACAACATGTCTCACCTTCCCGCAGAACGACGTCAACAACTTCTTGGTCGGGTCTGAGGAAGGAACAATCTATACAGCCTGCCGTCACGGTTCTAGAGCCGGAGTCCTAGATCTATTCGAGGGACATCAAGCTCCGGTAACAGGGATAGATACGCATAATGGTCAGGGTAACCTGGACTTCTCTCATCTATTCCTCTCCTCATCTATTGACTGGACGGTAAAGCTCTGGTCCTTGAAGGAGAATAAACCTCTCTACTCCTTCGAAGATAACGGAGATTATGTTTATGATGTTGCGTGGTCTCCGATCCATCCTGCTCTCTTTGCTACGGTGGACGGTACGGGTAGGTTGGATCTTTGGAACCTGAACAAGGATACAGAGGTGGCTTCTGCTTCAGCTACTATTGAGAACGGAGCAGCTTTGAATAGGATTACTTGGACACAGTCCGGGCTTCATGTGGCTGCA
>Hex87
GTTGCTAGTATAGTCCTGATAGTCCCAGTAGCAGTCTGGGCTGCTCTTCCCCACAGCCCCGCTCCTTATGCACCCGCCCCCTACTCTCCAGCCCCCGCCCACCATGGATATTGTGATCCTAAGGCCCCACCAAAGTGTGCCGAAGGATCTGACCTCCCCTACTGTATCCTAGACCCTGAATATCCCGCTTATGATATTGCTCACAAAATCTCCCAAGACGCCCTTTTCCTGAAGAAGTATGCTGATGTCGCTGACCAGTCTGCTGATGATCTTGTTGAGCACATTAGCAAACCCCAGGAGGAGTCCTTCGACTACAAGTACTACACTGGAGCATCCAAGGGCCCATCTCCTTATGATGCCACCAACTGGATCGGACCTGAGGGATACCTGTGCCCATCTGATGTTGACTATGCCAAGATCACCCGTGCTGTCAACGTTGAGGGACACTGGAGAATTATTCTTCAGCACATTCCTGAAGGTTACGGATATGGACACTACAACTACACCCAGACTACCAGACTAGAGACCTGTCTCTTCCCAGACTCCGCCTGTAGACTCGTTGCTCCCTGTTATAACAGCAAGTGCACCCAGAAGTATGTCTACCACAGGATGCTCTCTGTTGATCCCTGTGATCCTTACAGAGGATTCTTCATTGACACCTACAAGCTCCCCAGTGCTTGCTCTTGCCATGTTCCCCAG
>Hex88
GACCAGGATTATGATTCAAGGTTTGGTTTCAATCCTGGAACTCCCAGATCTTTTGATGATCGAGGAGGATATCTAGGAGGTCAGAATGAAGAACGAGAACCAACCAATATACTGTATGTAGCGGTAAAGTTTCCAGCTGAAGAGTCTGATGAACAGATAGCCAGCAAACTTGATATATTCTGCCAGTCCAGGCATGGTTGGCTGTTCCAATCCCAGATCAGACGGATTACATTCATCATTCTTGGGACCAGATCATTCCCACGCTACTTTACATTCCGGTCGAGGAAGGAGTTCCAGGAGGATCGGATATATCGGCATCTTGAACCAGCGCTTGCCTTCCAGCTTGAGCTCAACAGACTTAAAAACTACGACCTGGTTTCAATTCCTACTGCAAGTCAAAAGATGCATCTTTATCTTGCGATGGCGAAGGTTGCACGTGGTCGACAGGTAAGCGACTATCGGTTCTTTATCCGGTCCATCATCCGGCATTCGGATCTTGTAACTGCAGCAGCATCGTTTGAATACATGAAGAATGAAGGAGAACGGCTTCTACTGGAGGCTTTAGATGAACTTGAAGTAGCGCACTCGCACGAGCAGGCCGGTCAAACTGATGGAAACCATATTTTCCTTAACTTTGTACCATGCGTTACTATGGATCCTACCATCATAGCTGAAGACATCCGTGATATTGTTTTGAAGTATGCTAGTCGACTTCTCAAACTCATGGTTAAATGCGCTGAAATCAGGTGTACAGTACGATCCCGTCCAACCTCCCCTCCTACCACGCACAGGATATGCATCAACAATGAGAACGGATATGTGCTAAACATCAACATGTATCAGGAGGTCACTGATCCAAACACAGGAGTCATCAAGTTCTCCTCAGTAGAGAAGATGGGGTCTGAGAAAGGTCCTTGGCATGGACTCCCCGTGTCTACTCCCTACATGACTAAGGACCACCTGGAGATGAAACGAAGTAAAGCCCAGGCAGCTAACACCACCTATGTCTACGATTTCCCTGAAATTTTCAAGATAAATGTTGCATCTGCTTGGAAGGATTTTGTCACTACAGCCCGGAGCCCTGTAAATCCTCCAAATCCGTCTGACATGGTCACTGTTGTTGAGTATCATCTGAACGATCAGGATCGTCTAGTTCCTGTCAAACGGTTTCCTGGAGAGAATCTGCTAGGGATGGTTGCCTGGAAAATGACGCTGAAAACGGTAGAGTTTCCAAATGGTAGAGATGTTATTGTAATTGCCAATGACATAACAATTGAAATTGGGTCGTTTGGTCCCAGGGAGGATTTGTTATTCAAGGAAGCAAGTGTTCTAGCGAGAAAACTCGGTATCCCCCGTATTTATCTGGCTGCAAACTCTGGAGCTAGAATTGGATTGGCCAATGAGGTTCGGGAAAAGTTTAACGTGGCCTGGGATGATCCCACGGACCCGGAGAAGGGTTTCTCTGGACTCTACTTGAGCCCCGAGGACTACCTGGAGCTGCAGAGTAAAGGAGATATAGTGAGAGCGGAGTTAACGACCGGGAACCAATAC
>Hex89
GTTTTCACGTGTATGCCGGTATGGGCGATCATTGTCGCTAACTTCGCTCGATCCTGGACCTTCTATCTTCTTCTAATCACCCAACCCAAGTATTTTAAAGAAGTATTTGGGATGGAGGTTGCTGAAGGAGCAACCCTGGCCGCTCTACCCCATCTGATCATGACGATCATAGTTCCCCTGGGGGGTCAACTGGCGGACTACCTGAGGCGAAGTGAGATCCTGAGCACCACCAACGTTAGAAAGCTCTTCAACTGCGGAGGGTTCGGAGGAGAGGCTCTGTTTCTCATCGTGGTCGCCTGTACCAGGGATAAACTGGTTGCAGTTATTGCTCTGATTATAGCTGTAGGCTGCAGCGGGTTCGCTATCTCCGGGTTCAACGTGAACCATCTGGATATAGCTCCCAGATACGCTTCAATCCTCATGGGTATCAGCAACGGAGTCGGGACATTTTCA
>Hex90
GTATACCCTGCTGAGAAGATGGTATCTCTTAACCACTGGTACCACAAGAAATGCTTCTCTTGTCTTGATTGCCAGCGGCCAATGGATCAATTCATTGCTTGTGACTCTCCTGATGGAGAAATATTATGCAAGGGGTGCTACAACAAGAAGTTCAGTTGTGCTGCTTATACCATGTCTGGTGGTGACATGCTTAAGTTCCTTAGCACCACTACAATTATGGCAGAAGATGGAGATCTTACAGCCTGTCCAAGGTGTAATGGAAAAGTTTTCCATAATGAGAGAGTTGTGAGTAATGGGAGAAACTACCACAAGAAGTGTGCTAACTGCAAGACTTGTGAGAAGAACATTGGGACTAAGGACATCTGTGACGGTAAGGATGGAGATATTTACTGCAAAAGTTGCTATGCTCGCAAGTTTGGGGCCCCAGGCTATCGTGGAGCTGGATGTGGAGATTGGACTGATGCAAATTCTGCAGAAACACTCAGGCCACACACATCAACTGATACATCTCTCATCAAGGGAAATGATAAAGATGACAGCACTTGCCACCGGTGTGGTGGGAAAACATTTGAGATGGAAAGAAAATTGTCAAAGACAGGTGCTTGGCATACAAAGTGTTTCTGCTGTGTTAAATGCACAAAGCCCTTCTTGAACCTCCATTATGTTTATGAGGGTGCAGATAAAGAGATCTATTGCAAGCCTTGCTTTCGCAAATCCTTTCCAAAAAATGAGACACCGCTGACATTTTCAGATACAACCAAAATTGCTGCACAAAGTGATGAAACTGCATGCCCAAGATGCGCAGGTGCAGTTTTCTCTGCAGAACAGATGGAGATAAAGGGAAAGCTTTACCATAAGAAGTGCATGACCTGCAAAAATTGCACACGACCCATCAGTATTGATTTGATGGCCATAGGTCCAGATGAGGATCTTTACTGCACAATTTGCTGCCACAAGATGTCTTGGCCTGGAAGATACACACTTGCTGTAGATACTTCTGTGATTCCAGGAGAAAGTGGAGACAGAGAAAGCTGTCCAAAATGTAATGGTAAAGTGTTTGAAGCTGAGAAGATGATCACAAAGAGAGGCTTATATCATAAGAAATGCTTTGCATGCATTAAATGTAAACATCAACTTGATTACTTTCTGGCGATTGAAGGCCCTGATGACGAGGTTTATTGCAAGGTGTGCTATGGCAGATATTTTGGGCCAGGTGGAAGAAATCAGTTTGGAGATAACAGCATCTTTCCAACAGATGAGACTGATGAAGATGCTTGTGTCAGGTGCAAAGGAAAAGTGTTTGAAGCTGAAAGAGTGGTGGCTAAAGCAGGCCCTTTTCACAAGTACTGCTTGAACTGTGCAGAATGTCATGCCAACTTGGATGCTGGATTCTTCAATGGACCAGAGGGAGAGATTTTCTGTCGTCATTGCTATGCAGTCAAATTTGGTCACAAGGCCAAATCTGAGTACAAAGGTTGGATGGATTCACAAACAATAATGGGAGAAAAGGGAAATCAAGACACATGCCCAAGATGCAATGGAAAAGTTTTTGAAGCAGAAAAATGTCCGACTAAGGTTGGAAACTTCCACAAGAATTGCTACTCCTGCATTGAGTGTGTTAGGAAGTTAGACTCTGTCACTTGTTGCGAGGGCCCAGACGGAGAGATATATTGCAAATCCTGCTATGCTTACTCCTTTGGATCAAAGTCCAGATCCAGGTCTCGTGCTACAAAGCTCTTGGGCCCGAGATCTAAAAACCTTGGCAAGTTTTATGATAATGAGGATGACATGCTTGCCCGTTCTACGATTGAAACATGGGTCATCAAAGGAGACAGGGACAGCCAAGACTGCTGCCCTAAATGTGAGGGTAAAGTCTTTGAGGCTGAGAAGATGGTGACTGCTGCTGGAAAATGGTATCACAAGAACTGCTTCAAGTGTCATGAATGCCTTGCTGTTCTTGACTCCCTGAAGAACAATGATGGCCCTGATGGAAACATTTATTGTAAGATGTGCTATAATAAAAACTATGGTCCTCAAAACAGACCATCTGATATAGACCTTAAGGCCCGAAATACTGGACTGATCAAATCCAGTGATGAAAAGAAAAACTGCCCTCGGTGTGGAGGTGGAGTCTTCTCAGCTGAGGAAATATTCTCCAAGGGTCGCAGTTATCACAAAAAATGTGCAACATGTTTGGGATGCGAGCAGCAACTTACTTTTAACACTATCTTTGAT
>Hex91
AGAATGCCGCAAATTGAGCACAACGCACCGAAGTTCAAGTACCGCGTGTACTGGAGAAGAGAGGATAATCCCCAGTGGCAGATCGAGGATATTGCAGACTGGAGACAGAAGGAGCTCCTTGTACCGAACCAACCCAAGTTCACCAAATACAGGATCAAAGTTGTGGCGCACAACCAGCGCGGAGAAGCTAATGTAGCGGCTGAAGAGGTTGTAGGTTATAGCGGAGAAGCTGAACCTGGTGAGGCCCCAGGGAATTTTAGTCTCAAGGAAGTGATAGGACCCCGTAGTGCGCTTGTATCCTGGGATCCTGTCAACCCTGCTAGTATCAATGGACACTTTAAAGGATATAAGATCCTTACCTGGACGGCGAGCACAGGAGAGGAGAACCAGAGAGAAATTATCATGAGGAGCGACTCAACCCAATCCTTGGTGAGAAGTTTCAAACCGTATGCGGTAAACTACGCAAGAGTTCTTGCGTTTAACGGAGCATACAACGGTCCTGCGTCAAATACAATCGTTATTGCTACTCCAGAGGGTAAACCCGGTCCAACAGAGACGCTGGAGTGCTATCCTATGGGATCCTCCGCCCTACTTTTGGAGTGGGTTCCGCCAGAGGAGGTTAACGGTGTTTTAACCGGATACAGGATCTATTACGCTAAGGTAGACGGAACCGCTGTCGGAGCACTGCTAGAGAGAGAACCTAGTATCAGGAACAATATGACAACCAAGGCTAAGCTGGCCGGCCTGAAGCCTCACTCCAAGTACAGGGTTACGATCAGAGCTACAACCAATGCCGGAGAGGGTATGCCCTACTACACAGACTGTGATACTAACCCTCAGACCAATGAACCTCCCTCAATGCCGAGGTTTAAATATACTCATCTGAGCACAGATAATGGTACTCCACCAAGAGTAAAGGTTACTTGGCAGCCGTTTGTTGATGGAAATCCTGGCTCACATTTCTACGTACAATAT
>Hex92
GTTGAGTGGTTTAAAAATGGAACTCCACTTCCAACTGGTCACAGATTCAGAACCTTCCATGACTTTGGTATTGTCATCCTTGATATTCTCTACTGTTATGGAGAAGATTCTGGAACTTATGAATGCCGTGCAACCAACAAGCTGGGTTCTGACTCCACCAAGGGCAGTGTGACCTGCAGTGAGAAGTCTGGGCTGATTTTAACTCCACAGGTTCCCGGAGACATGAAGGAGCAAACTCTGGAGAGAATTCAGCACCTGGAGTCCCACAAGATGAAGTTTAGCTCTGAGAGCCAATCTGCATCTGCAACAGCTCCTAGATTCACCTCGCCCATTGCCAACATCAGCAGTTTGAAAGAAGGGGAAAATGCTCACTTTGAAGGACGTCTTCTACCTACAGATGATCCCAACATGACTGTGGAATGGTTCTGGAATGGCAAGGCACTAAAGGCTGGATCTCGTATTAGGACTTTCTGCGATTTTGGTTTTGTGATTCTAGAAATTTCTCCAGTGTACCCAGAAGATGCGGGAGAGTACACATGCAGAGCTAAGAATGCTCTTGGAGAAGCTGTGACAACAGCAACACTGTCCTGCTCTGGGAAAAGAAATATCATTCTTGACTCTCAGCTTCCATCAGGAATGGAAGGAGCCATGGAAAGAATTGCTCAACTTGAAGGGCTTGGAAGAGCCCGTGGAGAAACACAATCTGAGGAAGATCTCAATCAGCCTCCAGAGTTTTTGAGCCAGCTCCAGGATCTACTCTTGGGAGAGAATGCTCTTGCCCACTTTGAGACAAGGTTAACTCCTATCAATGATCCCAGCATGAGGGTTGAATGGTACCACAATGGAAAACAGCTCAGTGCTGGATCTAGAATCAAAACCATTAATGATTTTGGATTTGTCATTCTTGAGGTTGCAAATGTCTTGACAAGAGATACCGGAAACTATACTTGCAAAGCTACCAACAGACATGGAGAATCCAGTGTATCCTGTCAGGTTCAGATCAAGAGCAAACAAGGAATAGATACAAATCCTCAGCTCCCCAAGAGCTTCCAGAGTGGAACAGAATCCATTCATAACCTTGAGGAGAGAATGTGGAAGAGGGAGGATATCTCTCATGAAGAGCTGGAAACCAAAGCCCCTGTATTTGTTACTAAGCCTCATGATGTCACCTGTTATGAAGGCCAACCCGCTCATTTTGATTGCAGAATTGAACCTATTGGAGATGGGTCAATGAGAGTAGAATGGTACCACAACAACAGTCCTATTCAGATTGGTTCCAGAATCCATACAATCAATGATTTTGGATTTGTTGTCCTAGACATCGACTGGACCTTCAAGAGGGACTCTGGTACTTACAAATGTGTCGCCATTAATAAATGCGGAAGTGCTGAAACTACTGTAAATCTCATTTGCAAGAGTAAAAAGGATATCATTATGGACTCTCAACTGCCCAATGGTATGTCTATGGATAGGTTGAAGGAGCTTGAAGCTAGAAAACAAGAATCTAAGAGTGATGTGGATTCTCCCATTACAGCTCCTAAATTCATCACACAGATCAAACCAAGAATGGTTGCTGAAGGAGAGCCTGCCCACTTTGAGTGTAGAGTTGAACCCAAGAATGACCCCAAACTTCAAGTCAAGTGGTTCCACAATGGCAAAGAAGTGGATTTCGGACACAGGTTCAGACTTACTTTTGAGTTTGGATATGTTGCTCTTGACATTTTGTACACCTACCCTGAGGATGAGGGAGAGTATGTTTGCAAAGCTATAAATGAGCTTGGTGAAGATATAACAAAAGCTGAACTAAGATGCAAAGAGCTTCCTGCAATCCAGCTGGAAAATCAAGTCCCCAAGGGAATGAAGAACTCTGAGTACATTGTCCAAATGGAGGCTGCCATGAAGAAGTACTCTCAAGAGATGTTTCTTACAGAGGAGGATGTTTATGATTCTGAGAAGAGACAGCCTCCACGCTTTGTTACTCAGATTCAGAGTGTGACAAGCCTGGAGGAAATGCACGCTACCAAGTTTGAATGCCAGCTTGCTCCAGTAGGAGATCCTAACATGAAGGTGGAATGGTTCTTCAACGGAAAACCTCTCTCATTC
>Hex93
GTTTACAACGTGAGCACAAAGAAACTAGAGTTCCAGGAACCGAACGCAAACTCTGTTGCTTGGAACTCTGAATGCGAGGATATGCTCTGCTACTCAGGAAACGGGACCCTGAGCATCAAGGCCGGGAACTTCCCTCCCCACCAGCAGAAGATGATGGGGTTCGTGGTCGGGTTCACAGGATCAAAGATATTTTGTCTCCACGTCTACAGTATGACAACTATTGAGGTTCCGTTGAGCTCTCCATTGTACCAATACCTGGATAAGAAAGAATTCTCCAACGCGTACACAACCGGATGTCTTGGGGTCACGGAATCTGACTGGCGCGCACTTGGCAATGAAGCTTTAGATTCTCTTGATCTAGATATATCTAGAAAATCTTTCACGAGATTAAAAGACTTGAGAACTCTAGATTTTGTTCACGATCTTATTGAGAAGAAAACCCATGGTTCAGAGGATCAACAGCTTCTCCAGGCAGACGTTCTTGCTTATTACGGCAAGTACGGAGAAGCCGCCAAAATCTACAAGAAGATGGGACAGGAGCACAAAGCTCTAACCATGTACACCGACTTGAGAATGTTTGATCTCGCCAATGAATATCTTTCCTCTGGAGACTCTGCAGACAGGAAGGTTCTAATCAAAAAGAAAGCTGAGTGGGCTGCTAAGATAAATGAACCAAGAGCAGCTGCTGAGATGTTTCTCTCTGCTGGCGAAACTATCCGTGCTATAGATATTATGGGAGAGAATGGATGGGTGGATATGCTTATTGATACAGGCAGAAAACTAGACAAGGCTGAGTCTGAGCCTCTGGCTCTAGTAGGAGAATATCTCAAGAAGTTGGGAAGTATTCAATATGCTCAGGAGATATTTAAGAAAAAAGGAGATTTCAAGTCGGTTGTTAAACTATATGTGGAGGCGCAGGAGTGGAAAGATGCATTTTCTCTTGCGGAGAAGTATCCTGAGTTCAAGGAGGATATCTATGTACCCTATGCAAAGTACTTGGCAGAATCAGATCGGTTTGTGGAAGCACAGAAAGCTTTTCACATGGCCGGTCGACCTGACCAGGCGTTCAAGGTTCTACAAGAGCTGACCCTGAACGCTGTTAATGAAAACCGGTTTGATGATGCGTCCTACTACTACTGGATTCTAGCCATGCAGGATCTTGACATGGCATCAAGAGCTGAGAATCCAATAGAAAATGTTGCAAAGTTTAAAGATCATCATAGAAAAGCTTCAATCTACTACGCTTATCATACTATTCAGAGATATACTGATGAACCGTTCACAAGCTACATGCCTGAAGCACTGTTTAATATCTCAAGATATTTACTGCATGAACTCATCAAAGATCATCCCAAGGGTGTTTCAAAGTTTGCTGTTTTGTACGCTCTGGCGAAGCAGGCTAGAAACCTGGGAGCATATAAGCTGGCAAGGAATGTTCTAGATAAAATTAACGGGTTAAAGATTCCTAAACGGTTTAAGGAAAACGTTGATCTTGCTTCTCTTATGGTTAGATCTAAACCCTATCATGATAATGAAGAACTTTTAACTTTATGCTATAGATGCTCCACAACAAACCCACTCATGAATAAC
>Hex94
GATTTGAACAAGATTTGTTCCGACGACTACAGTCCGCAAACTAAGTCTGCAATGGCAAGTATGGGTGAGCGTGAGGTTCCGTTTGAGCTAATTGATTCACTCTTGGAGTACATCTCTTCTCTCCAGATACCTGGAGCAGTTCTTGTTTTCCTGCCTGGTTGGAGCCAGATATTCGGTTTAATGAAACATCTCCAGATGCATCCTCTATTCGGATCCGCGAAATATAGAATCATACCGCTCCACTCCCAGCTCCCTAGGGAGGATCAGAGAGCAGCCTTCGATCATACACCGCAGGGAGTAACCAAGGTGATTCTCTCAACCAACATCGCAGAAACATCTATTACTATCGATGATGTCGTTTACGTGATTGATAGTTGTAAGCAGAAGATGAAACTGTTCACGTCGCACAACAATATGACGAACTACGCCACCGTCTGGGCGAGTAAGACAAATCTGAAGCAGCGGCGTGGACGAGCTGGTCGTGTTCGACCAGGTTTCGCATTCCATCTGATATCTCGGGCTCGCTACGATAAACTGGACGAACATATGACTCCGGAAATGTTTAGAACTCCTCTTCATGAACTCGCGCTCTCCATTAAGCTTCTCAAGCTTGGTTCCGTAGGACAGTTCCTGTCTAAATGTATGGAACCTCCTCCCATTGACGCCGTCATTGAAGCCGAGGTTTTACTCCGTGAGATGAGAGCTCTGGATAATCAAGACGAATTAACTCCGCTGGGTAGGATCCTGGCCCGGTTGCCTATAGATCCTCGTCTGGGTAAGATGATGGTACTTGGAGCTCTATTCTATGCAGGGGATGCTCTGACTACGATGGCAGCGGCGTCAGCAACAGGTTCCGAGATATTCATGACAGACATGACCAGGGGA
>Hex95
ACTCGAGGACGGGTTAAGAAAGGAGAACCTGAGAGTGAAGAAAATGAGCCCCTTGCCTCTAGGAAGAAAAGCCTCAGGGCTAAGAAGGAGAAGATTGAGGATAATACCGAGGATGAGGATGAGGCCGATCCAACCGTGACGGAGGCCGCTGTTCGGAAAGGACGACCACGTCGTAGGCCGGCGGATGATGCAGATGCAGACACAGAGTCTGGAGCTGAGAAGGTTGACGAGGTTGAGACGGAGGACTCGGACGAGTTTGAGGAAGAGCAGGAGGAGGGGACCCGGAGAACATCAAGACGAACCCGGGCTCCAGTTAAGAGGTTTAATTACGGAGATGCTCCGGTGGAACAAACCAGAGGGAGTTCTAAACTGATGAACATGGATAAATATTGTTCTGAGGATGAGTTCAATGGCTGCGCTAGTCCTAAAAAGAAGAAATATAGTCTTCGACAGAAAAGAGCGAACACGACCAGATATCAGGATGAATTCCCAGCCAATGATGATAAAAACTCAAAGGATCAAGGTTTGATCCGGAGAAGTGCAATGGGACGAGAGAACGGTTTCAGCTCCAGGTCTAGAAACGACCGTAGCCGAGGACGAGGTGGACGATCTAGACGACAGAGAACGGGAGAGTCCAGCAGCTCCGCGTCCTGTAGTAGCAGCAGTGATGAGGAAGCCTTTGATCGCCGTAAAACTAAACGAATGCTGATCGAACGAGAGAAGCTCCGACCCCTGAATATGACCAAGAAGGATGTAACAAAATCTGTATTTAAGGAGAGAGCTAAGGTTGGTTCATCCCTAGCTGACGTTCAACCCATGGAGATGGATATGGGCGTAACCTTTGATAGTATTGGTGGGATGAAGGAGTATGTGAACTCCTTGAAGGAGATGGTTATGTTTCCTCTTCTCTACCCTGAGCTGTTTAATCAGTTTAAAATAGTTCCTCCCCGCGGAGTGCTATTCTACGGACCCCCTGGAACTGGGAAAACCTTGCTAGCTCGAGCTCTAGCCTGCGAGTGCTCTACGGAGAATAGAAAGGTTGCGTTCTTCATGAGAAAGGGAGCGGATTGTTTATCAAAGTGGATCGGAGAATCTGAGAGACAGTTGAGATTACTCTTTGATCAGGCGTATCAGATGCGTCCTTCGATCATATTCTTTGACGAGATCGATGGTTTAGCTCCAGTTCGATCCTCGAGACAAGATCAGATTCATAGTAGTATAGTCTCCACATTGCTAGCTCTCATGGACGGGTTGGATAACCGAGGAGATATTATTGTGATCGGAGCAACCAATAGGATTGAAAACATTGATCCGGCCCTGAGGCGTCCTGGCCGGTTTGATCGAGAGCTCCGGTTCTCCCTTCCTACCCGGAGCACTAGGAAAGAGATACTCAAACTCCACACCAAGGATTGGAATCCACCAATCAGTCCTCAACTCATGAATTTCCTGGCCTCCAAGACTCTGGGTTACTGCGGAGCTGACATCAAGGGACTATGTGCCGAATCTGCGCTCAACGCTCTACGACGACGATATCCCCAGGTGTATGAGTCCAGTCAGAAACTACAAATAGATTTGAACCAGATTGTGGTTCTCCGGGAGGATTTTGATAAAGCTCTGAGAAAAATAGTTCCGTCCACGCACAGGGTTGAGGATAAAATCCTTTCTCCTCTCCCTCGTCACATGAAAACCCTACTCGAACCAACCTATCTAAACATTGTAGCAAACATCAAGAGAATATTCCCCCACTCGGGTATGGGGAAAGGAGCACTGATTCCCCCGACTCTGACTCATAGACCACGTCTTATGATTGTAGGGTCTGAAGGCCAAGGTCAGACTACGTATATTGGTCCTGCTCTGCTTCATTTTATGGAGAAGTTTCCCTGCCAGAAGTTAGATATCCCTGCTCTCTTCTCCAACTCTGCTCGAACCCCGGAGGAGGCATGTAATCAGATTATTCACTCTGCCAGACGAACCATGCCTGGAATACTTTATATACCGCATCTTTGCCTTCTCTGGGATACTATCTCGGAGACGGTTCGTGCAACCCTGACAACCCTTCTCACAGATATTCCTCCCACAGCTCCTCTTCTTATCCTGGCAGTCTCGAACCGACCCTACTCCACCCTGCCCCCGGAGCTGCAGGGTATGTTCCTTCCCTACTACAGGGAGGTGTACAAGCTGGAGAACCCGGGAGAGAATGAGCGAAGAGAATATTTCCGTCCTCTGATTGTATCTTGCTCCGCTCTGCCTCCTAAACCTGCTCCGATACCGGAACCTGTTGAGTCTCTTCCTGTTCTAGCGGAACCAGAGTGCAGGAAACTAACAGCT
>Hex96
TTGAGAATTTTCAGCTGGAGCCCGAGAAAAAACTTGTGGGAAGAAAATGCCTCAAAGGAGTTTAAGTATTTGTATAGCATTACTGCGCTTGCTTGGAAGAAGGATGGATCAAGGATAGCTGTTGGATCTCTGTGCGGTGGGGTTGAACTATTTGAGTCGGTCCTAAAAAGATCTGTGTGGAAAAACAAGTTTGAGCTGACCTATGTAGGTCCAAGTCAGGTTCTAGTAAAAGCTTTGACTCCTGGAGCCAAGGGAGTAATCCTGAAATCCTTATACGGATATGAGATTGAGGATGTAAAGATAATGGGAGGAGAAAACTATCTAATTGCACACACACCTGAAACCATGCTACTTGGAGACCTGCAAAAAAATCTTTTAAGTGAAATCCCATGGGCTAACTCTGGTGGCAATGAGAAATACTATTTTGAGAATGATAATGTTTGCATGATATTCAATGCCGGAGAGCTGAGTCTGGTTGAATATGGTAAGAATGAAATTTTAGGCTCTGTGAGGACAGAATTTATGAATCCCCACCTTATAAGTGTGAGGATAAATGAAAGGAAACAGAGAAATGTAGAGGAGACTAAAAGACTTGCATATCTGTTAGACCTAAAAACTATCTCACTTGAAGATTTAGTCTTTGGATATAGTCTTGGTCAAATAACTCATGATTCAAAGATAGATTGGATTGAATTGAATGAAACAGGAAAAAAGATTCTTTTCAGAGATAAACGATCAAGACTCAATCTCATGGATGTTGAAACCATGCAGAAGATTTCAATTCTAAACTACTGTACGTTTGTTCAGTGGATTCCAAATTCTGATGTGATTGTAGCACAGTCCCGGGACAACATGTGTGTTTGGTATAACATAGATGCACCTGAGAGAGTTACTATGCTACCTATCAAAGGAGACATTGTTGATGTAGTCCGGGAGGATGGAAAAACTGAAGTTGTTGTTCAAGAGGGAACCCACCAATTCAGTTATGAACTTGATGAAGGTCTTATTGAGTTTGGAACTGCTATAGATGATGCTGATTTTAACAGAGCTATCACATTTTTGGAATCCCTTGAGATGACTGCTGAAACTGAGGCAATGTGGAGAACGCTGGCTAAATTGTCTCTTGAGAGCAAGCAGCTGCAGATAGCTGAAAGATGTTATTCTGCCCTAGGAGATGTGTCTAAAGCTAAATATCTCCGAGAAACTCTTAACATTGGAGAAACTGCTGCTGAAACAATGTATGGAGGAGATGCTATGGACACACCAGAGGTTTGGGCAAGACTTTTCATACTGGACAAGCAATTTAAAGCAGCAGAGGGAATATACTTAGAACAAAATCAGATTGAGACTGCAATTGCTATGTACCGTGACCTGCACATGTGGGATGAAGCTCTTTCTTTGGCAGAAGCTAAAGCTCATCCAGATTTGGAAGAACTTAAAGAAAACTATACCCGTTGGCTAATGGATACAAACCAAGAAGAGAAGGCTGGTCAAATGAAAGAAAATGAAGGAGAAATTTTGGAGGCTTTAAGTCTTTATCTAAAGGCTGGCATGCCAACCAGGGCTTCAAGACTGATTCAAAGTCAAGAAAGGCTTCTGAATGATTCAGATCTAGTTTCAAGAGTAACAGCTGCTCTTCTCAAAGGAGAATTTTTTGAGCAAGCTGGCGAGTTGTATGAGAAGACTGGACAGCAAGAAAATGCTCTTGAATGCTACAGGAAAGGCGAAGGATTCGCCAAAGCAGTAGAGTTAGCTCGGCATTATTTCCCTACAGAAGTTGTTAGTCTAGAGGAAGAATGGGGAGATCTTTTGGTCAGGAATAAGCAACTAGATGCTGCCATTAATCATTACATAGAATCAGGAAAGACTATTAAGGCACTGGATGCTGCCATAAATGCCAGACAATGGAAGAAGGCAGTTCAAATTATCCAAGTTGTAAATGATGATAGTGGAGAGTTAAACAAGTACTTTTTCAAACTTGGGCAACATTATGCAAGCTTGAGAGAGTATAAAATGGCTGAAAAATTCTTTTTATCTGGAAACTTTAAAAAGCATGCGATTGAAATGTACAATAGTGCTGGGAAATGGGAACAAGCTCATCAGCTTGCATCACAGCATCTGGATTCAAATGAGGTTTCAACAATGTATGTGGGGCAAGCACAAGAACTTGAACAACAAGGGCGTTTTAAGGAGGCAGAAAAACTGTACATCAGCGTACATGAACCTGACCTTGCAATATCAATGTATAAGAAGCAAAGACAGTATGATAACATGATGAGATTGGTGCAAACATACCATCCTGATCTTGTACAGTCAACACATACCCACCTTGCACAAGAACTAGAGGGTGAAGGTAATCATAAAAGTGCTGAATCTCACTTTGTTGAAGCAGGAGATTGGAAGTCTGCTGTGCATATGTATCGGGCAGTGGATCTTTGGGAGGATGCATACAGGGTTGCTCAAAAGCATGGAGGTCCACATGCTTCAAAGCAAGTTGCATTCCTGTGGGGTAAAACTTTGGGAGGAGAATCTGCAGTAAAGCTTCTGACAAAGTTTGGTATACTAGAACAGGGAATAGACTATGCTTGTGAAAGTTATCAGTTTGAGTTTGCTTTTGAGTTAGCAAAAATAGCTATGAAAGAGAAAATTGAGGATATTCACTATAAATATGCTATGGCTCTGGAGGATGAAGGAAAGTTTAAGGAGGCTGAAGATCAGTTTATCAAAGCAAAGAAACCAAAGGAGGCAGTGCTCATGTTTGTTCACAACCAGGATTGGGATTCTGCTCAAAGAGTGGCTGAGGAACATGATCCTGACAGTGTATCTGATGTTCTTGTTGGACAAGCAAAGAATGCATTTGAAGGAAAAGATTATCATAAGTTTGAATCTTTATTGCTTAGAGCACAACGTCCAGAACTTGCCGTTAAACAGTATAAAGACAATGGCTTGTGGCCTGAAGCATTAAGAGTCTGTAAGGAGTATCTTCCTAACAAACTAAGAGCTCTTCAAGATGAGTATGAGAGATCTAACATGACTTCTGGATCCCAGGGAGCTGACGGGCTCTTAGGTCAAGGAAGAAAGTGGGAGGAGAGTGGGGAATATCAAAGGGCTCTTGAATGCTACTTAAAAATTGATTCTTCAAATGTTAAAGATGTAAATGTACTATCTGCTGCCTGGACTAAAGCTGCTGAGTTGGCAATTAAGTTCTTAGAGCCAGACAAAGCTGAAGAAGTTGCAACTGTTGTAGGCCCCAGACTGGTTGAAATTGGAAAGTTTAGTGCAGCAGCCCAACTTTACCTTGGGGTAGAAATGGTCCGTGAAGCAATAGATGCTTTTATTTCAGGCGAAGAATGGGCAAAAGCTAAAAAGGTAGCAAAGGAGTTGGAACCTAGATTGGAAGGATATGTTGATGAGAAATACAAATATTTTTTGAAAAATGAAGGAAAAGCTGAGCAACTTGCAAATGTTGATATTATAAGTGCTCTTGACATGTATGTGGAGCAAGGAAACTGGAACAAAGCAATTAACACAGCATCAAATCATGGACCTGAAGTCTTGCATAAGTATGTTGCAATGTATGCAACACAAATGATCAAAGATAGGCAACCTGAAAATGCTTTGGATCTTTACAAGCAATATGGAACTCCACCATATCCAGCTAATTTCAATATCTACAAGCGAATTGGAATTGATCTCTTCTCATCTGAAAATATGAGTACTGGAAATTCATATCAGATTTGGGCATCACTCAGGGACATGTACTTTGGCTTGGTGGAGAATTTGTCAAGTACAAACTCAGGAGGTCAGGCACTGGAAGAGTTTAACGTACTTCTTCTTATTTCCCATTATTATGCTATGAGATCAGCAACAGTACAGCACAAGCAGCTGGAGGAAATATCCACTAAAGTTGCCATTTCTTTACTTCGGCATAGTGATGTGATACCAGCAGACAAGGCATTCTATGATGCAGGGAATGCCTGTAAAAGTATTGGTTGGGAGAATATGGCGTTTGTATTTCTCAACAGATACCTTGATCTTTACGAAGCAATTGAAGAAAGATCTTTAGATCTTTTGGACAATACAGATTTTGTTGGAACAGATATTCCCTTTGAGATCCCACTACCAGATTCTCCAAGTCTC
>Hex97
GTTGTTATTGAAGAAGAGGTCGTATCTGCTCCTAAATTTACCAGAAAACTGCAGAATATCAAGGATAAACAGGAGGGATCAGCAATTAAACTGGAGGCTCAGGTAAATCCAACCTCAGACAGCTCCATGAAAATTGACTGGTTCAAGGATGGACGTCCTATCACCGCTAGCTCAAGAATTGGAACTATCTTTAGCTTCGGATATGTCTCACTCACAATCTCCGATCTGAGGGCGGAAGACAGTGGAACCTACACCTGCCGTGCTACCAACAAGGCTGGAGAAGATATGACCCAAGCCACGGTAGAGATCAGAGCCTCCACTACCCTGACAGCCTCCACTGGACTGGAGGAGCAGTATGCATATATTCAGAAGACAGAACAGCTTGAACAGTATCAAGCCTCTAAGCTCTCCAAGACTGAAGTTATCTATGAGCAACCAACACAAGCTCCTGAGTTTAAAACTAACATAAAAGATCAGGTTGAGGTTAAAGAAGGTGGTTTTGCCCACTTTGAGGCAAGACTGGAGCCAATGGGAGATCACTCTATGAAGGTTGAATGGTTTAAGGATGGAAAACCTGTTGAAGCCAGCTCAAGAATAACATCTTTTTTTAACTTTGGATATGTTGCTCTGACTGTAAAACAGGTTGCTATGCATGATCAAGGAACCTATACCTGTATTGCAACCAACTGCCTTGGTAGAGCAGAAACTCAAGCCAAGCTTAGAACCGTCACCAAAGCAGAATCTGAATTCCAGAGCAAATCCTGGGAAAGTGTTCAGAAACTGGAAACTAGACAAATGGAGACTAAAATGGAGTTCCAACAGGAGGTCACATCTTCTCCTAGATTTGTTTCCACTCTCAAGGGAACCAACGTCATCCTTGAAGGTCAAAAGGCACATTTTGAATGTAGGATCGAACCCCAGAATGATCCCAAGCTTCAAATTCAGTGGTACTTCAATGGTCAGGTTCTCTCTGCTTCTAGCAGAATTCAGACCTTCCATGATTTTGGTTATGTTGCCCTTGACATCAATAACGTTAAAAAGGAAGACTCTGGTTCTTATACTCTTGTTGCTACAAATGTGCTTGGAACAGAAAAGGCAACTGTAGAGCTCCGTGTTGATGCACATGCTACAGTAGACTACACTTCTCTGCACTCCAAGGCTGTTCATGAGACCCAAAGGTTTGAGATGAAACAGGAGGTCAGGCATGAGATCCAAGAGGTCACCTCCACTGGACCTCCTGTGTTCAAGACCACCCTAGTAGATCCTGGAACCGTTAGCGAAGGTAAAAACATTCATCTAGAGGCTAGACTTGAACCCATCGGAGACCCATCCATGAAGGTGGAGTGGTTCTTCAACGGACGACCATTGACCATTGGATCCCGATTCAAGACCTACAACGACTTTGGATTCATTGCGCTTGATATCCTTGGTGTAACTGGACTAGATCAAGGACAGTATGTTTGCCGTGCCACCAACAAGCTTGGCGAATGCGCCACCAGTGCCAATGTAAACGTGATGGTGAAGAGCAGCGTGATTACAGAAACTGAGAATGAGACTGCAATGCAACAAATTAACTATCTTGAAACTGAAAAGGTTACTCTGAGATCCGAAGAGGAGGCTGTAAAAGCTGCGCCTACCTTTACTAAGCCTTTGAAGAACGTGGAGGCCCCAGAAGGACAGAATATTCACCTGGAGGCTAGGCTGACTCCAACCGGAGATTCTACTATGAGGGTGGAATGGACAGTAAATGGGAAACCACTTAAAACT
>Hex98
GAGTTTATCTGGGACGAAGGTTTAGTACCCGGAGAATATTATCAAGGAGAGAACCCTCTTGCTCTTCCCAAACTTAACCTACAGTTTCTCACCCTACACGACTACCTGCTCCGTAACTTTAAACTGTTCCAGCTTGAATCAACCTACGAGATTAGGCAGGATATTGAAGATGTGGTGAGCAGGTTGCGACCCTGGAGAGCTGAGGATGATAGTATCATATTTAATGGTTGGGCAAGGATGGCTCTACCGCTCCAGGCCTTTACTATCGTTGAGGTCGCCAAACCTAACATAGGAGAGCGTCAGCCTAGTAGAGTCAGGGCAGACGTGTCTGTACATCTAAGTGTGAGAGACCAGATCAAGTGTGAATGGGAAAATCTACGAAGACATGATGTGTGCTTTCTGTTGACTATTCGTCCTCCTCAGACCGCGACGGATATTAACTATTTTGATATCCCTGCTTCTGAGTATCTAGAGACAACTGGGGTCATGTACGTCCGAGGTTGCGAGATCGAAGGCATGCTGGACGAGAACGGGCGAGTCATTGAAGAGTTTGGATCCGAGCCGAAACCCAAATTTAGCTCCGGAGATCGAACCTTCCGGGTTCGTCTGGATTGTAATCAGTACAGAGAGGACATGGACCAGACCAGCCAGGGGGCAGAGGACGTATACGCGTCCTTTAATGTTCTCATGAGACGTAAGCCAAAGGAGAACAATTTTAAGGCAGTGCTTGAGACTATCAGGGAGTTGATGAACACCACTTGTGTTGTCCCGGACTGGTTGCACGATATTATCCTCGGATACGGAGACCCTGCCTCTGCTCACTACTCTAATATGCCGAACAATATTCCTACTCTCAACTTTAACGATACTTTCATTGATTTCCAGCATTTGAGGGAATCCTTCCCAAACTACGAGGTTCGTGTCGAGGAAGGAGTTGAGCCGGAGAAGATCCTTCCTCCCTTCAAGGTAACCTTCCTTGATGTAGTAGAGAAGAAGAAGCTTGAGTCTGGGAAGAGAGATGAACCGGGAGATGATAAAGTAAGTGTACCCCGTGTACTCACTGTTAAACCATTCACCCAACAGAACAGAGGACCATATCCAAAGAACGTTCCTAAGAAGAATGCTGTGAGGTTTACTCCGACCCAGGTTGAAGCTATCCGAGCAGGAACTAATCCTGGATTAACCATGGTTGTAGGACCTCCAGGTACTGGTAAGACTGATGTTGCAGTCCAGATTATCTCAAATCTCTACCATAACTTCCCAGAACAGAGAACACTGATTGTCACACACTCTAACCAGGCGTTGAATCAGCTGTTTGAGAAGATTATTGCTCTTGATGTCGATGAGCGTCATCTTCTTCGTCTTGGACACGGAGAGGAAGCACTAGAGACGGAGAAGGATTTCTCCAGGTATGGTAGAGTCAACTACGTGTTAGCGAAGAGGCTGGAGCTGTTGGAGGAGGTGAGCAGGTTGCAGAAGAGTCTGGGCGTATCTGGAGATGTAGCATATACTTGTGAAACTGCA
>Hex99
TTGTCAAAACCAGAGGAAACGGAGTACTACGGAGTTCCATTCTTGTTAAAAGGTTCTGGGAGTAGGTTTACTTCCCAACCATCTTCTCCACTACACGGAGACAAAACCATCCTTCAGGATCTAGGATCCCCCGCTCCATCCTCTCTCAAGTACTCCAGTCTTCCCTCTTATTCAAGTTCTGGAAAACAAAAACATAAAAACAATTTAGATGGTACCCCAGAGAATCTTAATGGTTCCAACCTGTCATTAGTATCCAATGAATCCTCTGTATATTCTACACAGGAGGAGAGAACCAACGCTGATATTGCAAAACTTCAGCGTGAACTTGTTGAAGAGCAACATAAGGTCATGTCTTTAACTAATCAACTGAACACAAACGCTCATGTTGTCTCAGCGTTTGAACAAAGTTTAGCAAACATGACATCTCGTCTCCAGCAGATAACTAAGACTGCAGAGAGGAAGGATGCAGAACTAGGTGAGCTGAGACGAACCATGGATGTTCTTCGACAGTCTGGTATAGATGCAGGACTAATTGCCGCTAAATCTGCGGAGAGAGAACCTAATGAGTTAATGAGACAGATGTCTACAGATTCTGTTACAAGCATGTCATCAGCACACTCTAACACTTCTCTAAACTCAGGAGACGAGAGGGAGAGAGGGAAGAAGGGACCGGGAGGCCCAAAAAGATCTGGTTGGCTTAGAAGCTCCTTTTCCAAAGCGTTTTCTAGGTCTAAGATGAAGAGTAAAGGAGGATCTGTGTCTGACTGTGATGATGGTTCTATAACAAGAATGACGGAAGCTCTAGACTTAGAACAAGATTCACCAGATTTAAATTCTGACACAAGGATTAAACTGACTCGATCCTCCTCCGACCTGAGAGATGATGGAGAGGAAGAGCTGGACCCCGAGCTTGTTGTTGAGCTCAAGCGTCAACTAATTGAGAAAGAAACATTACTGACAGAGACCAGACTGGAAGCTCTCTCCAGCGCTCATCAGTTAGAATCCTTGAAGGATACAGTGACGAAGATGAAGACGGAGCTGATGAACCTGAGGCAGGATAATGAGAAACTTCACACCCAGGTAGTTCACAAGTCTCTGGGATCCTCGGAGAGTTCTCTCAATACTTCTCATGATCCTGATCTTGATAGAAGACTTTCTCTTGCAATGTCGGAGACAAGTGTTTTATCAGGCCCTTCTACTCTAGACTTATCTGGAACCACGGATCCTAATAAACAAGACAGTAAACTTGTTTCAATCTTGGTCGAAATCTCGGAGTCTCAACCTGTCGACTCTGTCAAGATCGGAACCATTGCTGCCAGTGGAAAACTAAGCTGGGAGCTATTGGATAGTTTAGTAGAACGATTATTTAAAGAGTTTGTAATGCGTGTTGATCCTGTAACAAACCTTGGATTAGGAGCTGAATCCATTCTTTCCTACGAGGTTGGAGAAATATCACGATCCGTGGGTGGGGGTAATCCGGAATTACTGCCGTATGGATATCTGATAGGGGATGTGAACAGTATAAAAATAGTTCTGAAGCACAGCGGAGAGAGCGGTGGGGGAGTTGACTCTCTTGCTTTCCAGACACTTACTCCTAAATCAATCCTGCAGAGATATGTTTCCCTTCTCCAGGAACACAGACGAGTCATTCTCTCCGGGCCCTCGGCCACAGGGAAATCATTCATTGCGGATAAACTTGCAAACTTTCTTGTTAAAACTTGCTCTAGGGGAAAATCCCCCAGGGTTGAGATCTTTAAACTTGAAAGGGGTAATCTGGATTCCTTCAGAGAATTCCTTGTCAGGATAAATTTGGAATCGGAGAATAGAGCAGACAGTTTACCACACGTTGTCATCTTAGATAATCTACAGTATGCTCCAGATCTGGATGAAATACTAAGCTCCAGTCTTAAAGCAAGTACGGAGTCATGCCCGTTTATTATCGGTACCATGGTTCAAACAGCTGGATCAGCTAGCTCAACCAATCTTCAGCTAAAACATAGTTTCCGTTGGATTCTCTGCGCAAACCACGTAGAACCTGTTCGAGGATTTCTGGCCAGATATCTGAGGCAAAAACTGCTCTTAGAGGAAGCTGAAACCAGAGCACATAACGGAGACAGTACTAGAATTATTGAATGGGTTTCAAAATCATTTCTAAGCATAAATAAGTTCTTGGAGTCACATTGTAGTCCTGAATCCACCCTTAGCCCAGGTATGTTTATATCCTGTCCCACGGATCCACAGGAGTCTAAACTCTGGTTTATTAATCTATGGAACCTTATGATTGTTCCTCATATGCTGGACTCTGTCAGGGAAGGTTTACAGATGTACGGGAAGAGAGCTTCGTGGGAAGATCCTCTTCAAGCCATTCTAGAATCCTGGCCATGGGCCAATCTTCATCTAGACCAGGATACCTTGGTTCATATTCATCCTGGAGATGTAGGGTTTGATATGAACCAACCTCTGAGACCAGTGTCGAGAACATCTCTTGGAAATCCTGTTCTAGAGGATCCATTGTTCAATATGTTGATGACTTTACAGGAGGCAGCTAACACAGAGTCAGGAGATTTA
>Hex100
TATGCTGCAGCTACATGTCTAACAGCTCTCTCAAAAGTTATGCTGTCAGAAACTTTAACTGCAGTAGTTCTTCATCTTCTCCCCCTCCTTGAACATACCGAGCTCACATTTAGACTTGGTGTTATAGAAACACTTTCCTGCCTAGCTACAAACCTTACTGTTGACATCATTCCGTATATAGTACTACTGGTGGTTCCTGTCCTGGGTAGAATGTCGGATACCAATCAAGAAGTAAGATTGGCAGCAACATTTACATTTGCTACTCTGGTCAAACTAATGCCCCTCGGAGAGAGTGTTCCAGACCCTGTTGATATGCCAGAGAGTTTACTTGCCAAGAAGAAAGAGGAGAAGAATTTTCTGAACCAGCTTTTAAACTCTAAGAATGCAGAAAGGTATGAGTTGAAAGTCCCAATCAAAGCTGAACTTCGTAGCTATCAAGAAGCTGGCATCAATTGGCTTGGGTTTCTGCACAAGTACAAGCTTCATGGTATTTTGTGTGATGATATGGGATTAGGTAAAACTTTACAAACTATATGTCTGTTGGCCAATCATCACAAGAATTCAAGGGCTCAAGGCTGTCAGTCTTTAGTTATTTGTCCCACAACGTTAGGAGGACATTGGAGGGAAGAAATCAATAGGTTTGTGGGTAATGAGTTTCTGAACCCCTTTCTCTACATAGGCAATTCATCATTAAGATCTGCTCTCCGCTTACAGATACCCAAGCATAATGTTATCATAACTTCTTATGATATTGTGCGCAATGACATAGAGTTTTTCTCAACAATACAATGGGATTACTTGATTTTAGATGAGGGCCATGTTATCAAGAACACAAAGTCTAAAACTTCAATGGCTGTCAGAAAACTAAGTTCTAAACATAGGTTAATCCTTTCCGGGACCCCAATTCAAAATGGAGTCACTGAACTGTGGTCTTTGTTTGATTTCCTCATGCCAGGATATTTGGGGACTGAGAGGCAGTTTATGCACCGGTATGCTCGACCCATTCTTAACAGTAAGGAGAGTAAATGCTCCATTAAAGATCAGGAGGTTGGTGTGCTTGCCATGGAAGCATTGCATAGACAAACTTTGCCTTTCATTCTCCGTAGAGTCAAGGAGGATGTTCTTAAAGATCTTCCACCAAAAATAATCCAAGATTATTATTGTGACCTATCACCCATACAAACTTCTTTGTATGAGGACTTTGATAAAAGTGCTCTGAAAGGTGAGGATGAAATAAGATCAAATGCTTCGGATGATTCTCAACCAAAGAAAAATCTTCATCCCAATGTGTTCAAAGCTATGCAATATCTGAAAAAGGTTTGTAATCATCCAAAGCTTGTTCTCTCTCCAGAGCATCCTCTCTATCCCTTACTGGTAGAAGGGCATCATGGTTCAAATCAAGATCCAGCAGAATATTTAAAGGACATT
>Hex101
AAAACCTTAACTCCGCTGGAAGATCGACGGAGGATGGAGAACAGTCTCAAAATATGGGTTTTTGAGATCAAAGGACTGTCGGAGAAGAAAAAATATTTCTGTGAAATTCATCTTGATGATAAAATTTACGCGAGAACGTCGAGCAAGAAAATGGCTGGAATGTGTTTCTGGGGAGAATATTTTAATTTCCCAGATCTTCCCAAAGTGGAGAAAATTACAATTCTCATCTACAAGGACAAAGGAAAGGTTCGGAGACAGCGGAAACCTGTCGGGCGCGTCAAGATCTGTGTTGCGAGCGTACTATCTCGTCGCGAGGTTGAGAAATGGTATCCTGTCGAAAAATCGTCGCGACGAGAGTCTCCTAGTATACGACTGAAGTGTCAGTTCCAAAGTATTGATGTACTACCACTTCAGGACTATGAGGAGCTTCTCAAATTCTTGACGGACGATTACAAGAGTTTGTGTCGGCTCCTGGAGCCCCATATATCCGTGAAGGTGAAGGAAGAGCTCTCCTACTCCCTGATGAACGTGTTCAAGATCCAGGATATTGCTGAGGACATCCTGGCGGATATTGTGGTTCATGAGATTGCGTCCAATGACAATGATACTTTGACATTCCGAGGAAACTCAATTGCAACCAAGGCTATGGAGACTTATGTTAAACTTGTGGGTGAGAAGTATCTTGAAGACACGTTGAGATCTACCTTGCATGATATCCTGAACAGTGAACTCGACCTAGAGGTCGACCCCATCAAGGTCAATAATCCTGACCTCTTGTATTCACACAGACAAGACCTCAGGAATATTGTTTCAATAGTTTGGAAACGTATTGCCAACTCACACAGTCTGTTCCCTGTTCCGCTCCAACGATGCTTTCATAAGATCCGACAGTTTCTAGAACAGGTTGGAAAAGCCGACATGGTTGATAAACTTGTCTCAAGCTGCCTCTTCCTTAGATACCTCTGTCCAGCCATCCTCGGTCCAAACCTCTTTAATATAACCGATGAGTACCCAAGTGAAAGATCTAACCGGAACTTGACTCTGATTGCAAAAACACTACAATCCCTTGCCAACTTTGCCCGGTATGAGGGTAAGGAGAACTCAATGGAGTTTATGAACGGGTTCCTGGATGATGAAATGCAGAATATGAAAACATTCCTCCAGCTTGTATCAAGTCCCCCTCCTGAGGACTGGATTCATGATCTCTCTGGGTTGAATGAGAAAGGAGATCTAGGAAAACATCTCTCCAACCTTCACACAATCCTTGTAGAGAATATCTGTAAGATCCCATCCGGTGGAAACCTCAACCTTCAGCATTTAAAATCCATCCTCAACAACATCAACAGCAACCTCCACCGTCCTTCAACCTCAACCCTTGATAATATCGCTGAACCCACCCCTGTAAAGATAAAGCGAATGTCGGTTGAGGATAAGTCTCCGGGTATACACAGCATCCAGAGCGTACAGAACATGAGTAGTGTGGGGAACGTAAGTCAGAACAATGTTATCTCCAACTGGATGTCCTGGACCCTGGGTCGAGGAGAGAAGAGATCAAAGGTGTGTGAGCCTATTCCTCAGCATAAACTAAAGAATACAACTCTAGGAAAACCAAGCTTCTATACCCCGGATGTAACTGAGTCCAGTTCCTCTTCTGCCTCTCTTACCCCTTCTCCCAAGTATTCAGCCAACCCAGGGCTCTGGACACACTCGCAACAAACTGGAGTTCGGAAAAATGCGCGAAGTGTGAGCAGTATTAGTATTATTGATGATTCAGATTCCGAGTCAAGTAGTGCTTCAAGTCATTATAGGACAGATGCACAAGGAAATCCTGCCCTGCAGTTCTCTACTCTACCCAGACCTAGAGTTGAGACAAAAACCCTCTCTGATTACGAGAGAGAAATCCACGGACTGCGATCCGCGATGGAATCCCTTCAACTTAAACTCCACGATGCTGAGAGGAAACTTCAATCTCAGCAGTGCTCCGGGTCTAGCTCAGGGAGTGAAAGAAGTACAACTTCACCCAGACATTCCCCAACCAAAGACGAATATATCCCTTTCTCTAAGAACGAGGAGGTGAAGGAAACCTTGGGAAGATTGTTAAAAGAAGAAGATCTGCTAAGACGAGATCAACAATCTCTAATTCATAAGATGGGAGACAAGGAACTAATGATCCTTCTCCAGCAGCGGAAAATAGCAGCCCTGGACGAGGCAAACAATAGACTGGTCTCCGAGTTATCTCGGCTAGGGGAGAAGGTTGGATATAGGCACAAGAAACCTATCCCTGATACTCCCAAGACTGTGGACGAACTACTGGATTCCTTTAATGATACTCCGGTA
>Hex102
GAAACTGTTGAGATGGCCACCCTAGACAAGGAGATGGCGGAGGAGAAGGCAGAGACCCTTCAGCTTGAGCTTGACGCAGCGAACGAGAGAATCGAGGAGTTAACCCTTGACCTCGAAATCATCAAGGCTGAGATTGGGCAGGACGGGAAGATGCGGGAGGACGGCGGTGTAACGACTTTCGAGCTTAAGGCTCTTCAAGCTCAGAACGAGAAGCTGCGTGAGACCCTGGTCTCTATGCGAGATCTGTCGGCTCATGAGAAGCATGAGATCACGAAGCTCACCAAGGATTTGGAGGAGAAGGTGGCAGAGCTGGCGGTGAAAACGAAGGATCTTGAGAAGTTGTCCCGTCAGGTTGAGGATATGGAGCAAACCATCTCCGATCTACAGGAGCAGGTTGATGCTGCTCTGGGTGCTGAGGAGATGGTGGAGAACTTAACCACAAAATGTTTAGATTTGGAGGACAAGGTTGTTCTCCTTATGGAGGAAAAAGCCGACCTCGAGGCCCTGCATGATATTAACGAGGAGATGCAGGAGAATGCTCGAGAAATAGAGTTGGAACTCCGTGAGGAGATTGATATGACCCAGGCGAAAATCCGGGAACTCACCCGGGAGAAGGAAGCGTCGCATGAAGTCGTCTTCGATCATGAAAATACAATCGCTAAGTTTCGCACTTTTGTCTCCCAGGTTCAAGAGCAAAATAAACAGCTACGGGAGGCTCTAGAGAAGGAAACGAGCAAACCCGTATCTGGCGCGATGGGTGTATCTCACGAGATGCTGGACTTCAAGAAAATGTTTGCCGAGACCAAGGCCCACGCCAAGGCGATCGACGTCGAGCTGCGGCGGTTGGAAATCCAGGAAGCAGGGAATCATGTCAAGTATCTGATGGCGTACATGGGAGAATCTTTCCTTTCCAGAGGGGGTGACTATGAAGCTATTCAG
>Hex103
TACAACCGAGCCAATCGTGCCGTTGCTGTCCTGTGTAACCATCAGCGTGCGGTCCCCAAAACCCATGATAAATCTATGGAAAATATCAACGTCAAGATCGAGGCTAAGCAAGACGCAATCAAGGCTGCGCAGAAGGAGCTGAAATCCGCGAAGAAGAATTACAAGAGCGGTGGATCCGGCGACAAGGGTCTGGTAGATAAGAAGAAGAAGAACCTGGAAAGATTGCTCGAACAGTTGGAGAAACTCGAGATACAGAAAACTGATAGAGATGAGAACAAGAGTATTGCTCTGGGTACATCCAAGCTGAACTACTTGGATCCTCGTATATCTGTCGCCTGGTGCAAGAAGCATGAAGTTCCTCTGGAGAAGGTTTACAATAAAACCCAGAGAGAGAAATTCCGTTGGGCCATCGACATGGCAGATGCAGATTATACATTC
>Hex104
GAGATGTTTCCCGAAGGTTCTGGAGATATAGCATCTGAAAGGTTTGATCCGGCATATTTCCTGTTGGAGCATCATCAAGCAACTACATTTGATGATCTCAAGGCCGGGACGGAGCATCTCCGGAGAAAGGTTTCAGGACACAATCAGAACCAGCTCTCATTCATCAAGGCGAACACCAACTCTATCATGGATCAAATGGACACCCTGAGATCTATTCGAAAACGTTATGAACTGGATCAACGAGACTACGGTCCAAATCCAACAGTTAAGGTCGAGACAGCAATCGCCAAATGCAAGGAGGAGGCAGACAAAATGTTTTTTGATGTACTGGGGCGGAAGGACAAGGCTGATAAGACTAGAAACGCACTAACTGTCCTGAACAGATTTAAGTTTCTGTTCCATCTGCCGGCCAGTATTCGGACCCACCTCAGCAGAGAGGATTATGACCGAGTGATCGAGGAGTACGAGAGAGCTAAGGCTCTGTACGGGAGCAGCGAAGAGTCCCTCTTCCAAACCTACCTGACCGAGGCGGAGCAAGGAGTTCTGCAGATGAAGGAGGTTCTGTACAGGAAGGTTCGCCAGGAGGTTCTGCCTATAGAGCAGCAGAAGAAATTAATAGGATCCCTGGTTCAGCTAGAGAAAGATGGTGATCCAGCCTGGGAATCTGTTCAGACCAGATACAGGCTCACATTCCAACTCATGGAAAACTGTAAAAATTTGCATCTTGAGAAGGACGGAAACCTACTTCCTCGCTCAACCGGACAGCCGCTGTTCGCTAGTCCGGCGGGGAAGATCCGTGCCATGTTTACTCCTCCCGAGGATCCTGATCGGGTTCCACAGAATATCCTCTTCGTCGAGGATATAACGGAGAGGGTTGGAATTGAGTTTCCGGAGCTGTGGAAACTTGGACAGGCGTACTTTAAACATGAGCTTCACATAGATCCTGATACAGGGAAACAACCAGTGTTCAGAGAAATGATTTTATCTTCCATATCATTCTTCTGTAATCTGATCCGTGCTGCAGCCCTGCCTGTTGTGACTCTACCGAACCGTGAAGATTACGGAGTATGGCGGGAGGCGGATAAAGCAGTCACCTGGTTACCACACTGTCTTCAGCAGGTAAGAGCAGCTTACTCAGTCCTCATCAGTCAAGATCTTCCGTCCCAGGTTCTAGATATTATCAAGAATCTAACTACGGAGTTGAGATTATCTAGTCTAACTAATCTACTAAATGCTGTGGTTGAGGAGACGTATATACTCCATGAGAAAGAGGATTGGTCCCAGGACGTAAGTGATGAATACGGAGCTGTAACTAATCTACCCAAACTCTATCAAGGTTTAGTCCTAGAATCCATAGGACTGATTAAAGAATCAATACTCTGTATAGATAACCGTGAGGATGATATATTGGATCATAACTCATCCAGGACGGGCACAGAGCTCCAGCTTCAGAAGGTTATGTGCGCCTTTGCATTCACCCTGGAGAACGCCGCTACGGAGAACTACTACAGTAACCAATCGGATATACCCCCGGACTCAAAACGTCTACTTCTCTGTTTAAACAACTGTAAGTTTACTAGAACCAGGGTTCTGCCAAAAATACTCAAGAGTTTGAAAGACATTGATCAACTGACCCTAGAAAAGATCTCTAAAGAAGCGCGAGGGATGTACGAAGTTTTAGATCAGAAACTGTTTGATGCGTACATTGAACTAAAGTGCGAACCTATTATAGCAATTATTGAACCCAACATGTATATGGGAAAGTTCGACTGGGCAAAGTGCGTGAGACCGGCTGGTGCACGTAATTACGTCAAAGAAGTTCTTCACAATGCTGTGTGCGTGCACGCTGAGGTGTCTCGGATGGGTAAAGAGTTTGTTAGGCGCGTAATGGATAAACTAGTTGAAGCTGTGTGCGAGGAATTGAACAGATTGTTCTGCTGTATCCAGAGGATGAACAGCAATGGATGTGTTCAGGCCTGGATAGATATTCGTTGTATTGAACTCAGTCTTAAACCTTTCATGGGTCAGACCAGTCAAACCTTTCTCCGGGAAGCAGTTCGACCTCTGCTGGAACTAGAGAAGGAGAAGGACATAACACTTGTTCAG
>Hex105
AACACGTGTGATGAGAAAACGTGCGCATATTTTCAATTTACATGTGCACAATCAGGTCACTGTATCCCACAGTCCTGGGTCTGCGACGGAGACAACGATTGTTTCGACAATACCGACGAGTCGAGTTGTCCTCCTATCACATGCTCCTCGTCGCATATTAAATGTGGGAACCTGAACAAGTGTATCCATGAATCCTATAAGTGTGACGGACTCCCTGACTGTGATGATGGGAGTGATGAGCAGGGTTGCCCTGAAATTGCCGAGGATCAGTGTGATCCAGACCGACAGTTCCGGTGTGGTAAGACTGGAGTATGTGTTCCTAAAGCCTGGTACTGTGACGGTACTCCAGATTGTGACGATGGTTCAGACGAACCTACAACATGTGGAAATGTGAACTGTCAAGAAGGATACTTTAAATGTAACAATGACAAGTGTGTGTTTAAAGCGTATATATGTGATGGTGAAGATGATTGTGGAGATGGAAGCGATGAAGGTGAAGAGCATGCTTGTAAAGCTGTTACAGTCCCTTGCCCTGAAGGACAATGGAAATGTCCTGGTGATCATGTGACCAATGTTTGTATTGATATCAACAAGGTTTGCGATGATAATCCTGATTGTCCCAATGAAGGAGATGAAGGTGTTCTTTGTGACGCTAATGACTGTGCTGGAACCCGAGCAGGATGTTCAAATGGATGTCTGCAGACCCCTGCGGGTCCTATGTGTACCTGCCCACGTGGAGAAACTCCCCACAAGAATGATACTCGGGTTTGTGTGGACCTGAACGAATGTGACCCCCCTGGAGTATGTAGTCAGACCTGTACCAACATGAAGGGAGGAGCTAACCGTCCTGGATATATTTGCTCCTGTGCTGAAGGATACATCCTAGAGCCTGATAAATCCTCATGTAAAGCTACAAACCATTCTGAGGCTTTCCTCGTTATCTCCAACCGCAGAACTTTACTGGTGAGTGATCTCCAGGAGCATTCTCTAGAGAGGATCCCTGCTGACGTGGAGAATGTAGTTGCTACAGCTTCCAACATGCATGATGATATTATTTACTGGTCTGACATGAAGGTTAAGATGATCATGAGCTTCAAGAAGGATGGAGGAACTGAGAAACCTAAACCTCTAATCAGTAGTGGAGTAGATCTAGTGGAAGGACTGGCATATGATTGGGTTGGTAAGAACATATACTGGCTGGACTCTAGACTTAATACTATTGAGGTCGCGAAGGAGAACGGAACCCATAGAATGATCCTGATCAACCAAAACATTACTCAACCACGTGGACTCACTCTTGATCCTAGTGAGGGTGCAAGATGGTTGTTCTGGACAGACTGGGGAGAGAATCCAAGGATTGAGAGGGTTGGTATGGATGGTAACAACCGACAAGTTATCATATCTACCAAGATATTCTGGCCGAACGGTCTTGCTCTGGATATACCGACGAAACGAGTTTACTTTGCTGACTCTAAACTTGACTTTATTGATTTCTGTAATTACGATGGGACAGGGAGACAGCAGGTTGTAGCAAACAGTCACTACCTTCTCCATCCTCACTCCTTGTCAGTGTTTGAAGATCAAGTTTACTGGACTGATCGTCAGCTCAATAGAGTTCTCAAG
>Hex106
TTAGTGGAGACGGATCACAAGATAACGATGGATTTGGAATGGAGAGCTCCAGAGCAAACCTTTGGCCCTCTCAAGGGATACAGGGTTAGGTACGGTAGACTGAACCAGGAGAAGCTTATAGATATTCTCATCACAGATCCTAACGTTCAACACCAGGAGATCTCAGGACTAGAGAAGGGTATTGAGTATGAGTTTAGAGTAGCAGGCGTAAACAACGTTGGTCCAGGACAGGAGTTTATCCTACCCTATCTTACTCCGGAGGGAGTTCCAACCGACTCACCGAAGAACATAACCTGGAGATTTCAAACCCCCGACGTAGTTGAGATTGTTTATGATCCTCCTCCTGAGCATGCACGAAACGGGCAGATTATCCTGTTTGAAATCCAGTTCTGGAAAGGAGCAGATCCGAACCAGAAGAAACTACGAAGCACCAATGCCAAGAAAACTGTGTTTGCAAACCTGGATGATAATACAGAATACAAGTTTAGTGTTAGGGCCAACACAAGGAAGGGATACGGTCCCTGGTCAACACAACAAACATTCAGGACAGATCGGAATATAGTGAGAGCACCTCTCGGAGTTAAAGCTATGGCAACCAGTGACTCAAGTCTTGAG
>Hex107
AGTCCTCCTATTGGTGGAAAGTGGGCGGAACAATCACCTGATCGAACCCCCTCAAGGTCCCCAACTCCACTTAAGGAAGTCAGTGGGAATGACTCCGACAGAAGCCCGAGAAGGAAAAATGATTCTGGTGGTTCTAGATCTCATTCTCCGTCTGGTAGTCAGCATCTTGAGTCTCCTCCATTGAGTCCAGTTCCGTTGAAAGACGAACTTCCCCCCTTCCTACCAAGTGTTCACGGTTGCCGAAGTGTGGCCGAGTTCAAATGTTTGAACAGGATCGAGGAGGGAACCTATGGGGTTGTATACAGAGCTCGGGACAAACGAACCCAAGAGATCGTAGCTCTGAAAAGATTGAAGATGGAACGAGAGAAGGAAGGTTTTCCAATTACATCTTTGAGAGAAATTAACACCCTGCTCATATCCCAGCATCCTAATGTTGTAACGGTGAGAGAAATAGTGGTCGGCTCCAACATGGATCAGATATTTATAGTTATGGACTTTGTGCATCATGATCTAAAGGGTTTGATGGAGACGATGAGAAAAAAGAATCAGGTGTTTCTGTGTGGAGAGATTAAATGTTTAATGATTCAGCTGCTGCGAGCCATTAACCATCTTCACGATAACTGGATCCTACACAGAGATCTTAAAGCTTCCAACCTGCTCCTCAGCCACAATGGAATCCTGAAAGTCGGGGATTTCGGTTTGGCCCGTGAGTACGGTTCTCCGCTCAAGGCGTACACGTCTGTTGTGGTGACCCTGTGGTACCGAGCTCCTGAACTACTTCTAGGAATCAAGGAGTACTCAACCTTCATCGATGTTTGGTCTATCGGTTGCATTTTTGGGGAGCTCTTATTAATGGAACCTCTGTTTCCCGGTAAATCTGAAGTTGACGAACTGAACAGAATATTTAAG
>Hex108
GAGCCAGAGAAAGAAGTAAATGAGAAGAAATCCAAGGATCGAGAGAAGAAGAAGAGTAAAAAGGAAGTAAAATCCATCCTGGAAAAATACAAGGATGATCCGAAATTTCAAGAATTTTTAAAAGTTCACAAAACAAGTAAATCTGAATCTTGGACGAATGATTCAATCCTAGAGGTTGCAAACCTCTACTCCGGGAACAAGGAGAATAAGAAGATTGAGAATACCAAGTCGGAGGCGGACAAGGAAGAGGTTCAGAAGAAACCTGAAAACAAGGAAGATTATTTCCATGTTAAACTAACAAACCTTCCTTATAGATTCAAAAAGAAACACGTGAAAGCGTTCCTTGAGCCGCTGAAGCCACCCTCAGTTCGTCTACCGCCGAAAATTCATGGAATTGCATTCGTTGGGTTTAAAACAGAGAAGGAACGAAACCAGGCTTTAAATAAACACAAGAGTTTGTGGGAGGGACAACAAATATTTGTTTTTAAATATGAGAAGAAGGAGATGGTTGAAGCAACTGGGACGGGTTCTAACTCAAAGTGGAAGGAGCAGGAGGAGAGTTTAGTAGGAGCTGAAACTGTCGGTGAGTCAGGTCGGATTTTTGTTAGAAATTTATCCTACTCCGTGACAGAAGATGAACTGCAGGAACTTTTCTCCAAGTACGGTCCGCTTACTGAGGTAAACCTTCCTGTGGATAGAATTACAAGACGGAGTAAAGGGTTTGCGTTCATTACATTCATGATGCCAGAGCATGCGGTGCAGGCTTTTTCCGATCTGGACGGTTCCACTTACCAGGGTAGACTTCTTCATCTCATCCCAGGGAAAACTAAGGAGGGAGAGGATGATGAGACGGAGGAGAATCTTGGATACAAGAAGAGGAAGGAACAGAAGGAGAAGAAAGCTGCGGGGCAAACCCACAATTGGAACTCTCTATTCCTAGGCTCCAGTGCGGTTGCGGACATCATGAGCGAGAAATACAACGTTGACAAGGCGGACGTTGTTCTCGGAGACTCCGGCGGTAAATCGGCGGCGGTTCGTCTGGCTCTAGGAGAGACTCAGATTATTCAAGAAACAAAGAAGTATCTTGAGGAAGAAGGTATCATTCTAGAGTCATTTGAGAAACCTCCAACATCGAGATCAAAAACAGTGATCCTTGCCAAAAATCTTCCAGCTCACACTCCACCGGAGGAAATTAGAGATTTGTTTTCAACATACGGAGTTCTCGGACGGATCGTAATGCCTCCGGCAGGTATAACAGCAGTTATTGAATTTGCGGAACCCGGAGAGGCGAGAACTGCATTTACGAACCTTGCATACACTAGGTTTCACAATACTCCTCTCTACCTGGAGTGGGCTCCAGAGAAATCCTTCTCAACACCTTTCTCTGAAGTTCCAGTACAGAAACCTGAGAAGGTTGAAAAAACTACCACAGAACCTGAGGAAGAAAACGAATTGGAATCTCCTGAACCTGAAACAACATTATTTGTTAAAAATCTCAACTTTGACACAACAGATGAAGGATTAAGAAATCATTTTACAAAGTGTGGTAAGATATTCTCTGCTAATGTTGCAACTAAGAAGGATACAAAATCAGGAGACAAACTGTCGATGGGGTTTGGTTTTGTTACATATTGGCTGAAATCCTCCGCTACCCGTGCACTGAAAGAATTGCAACACAGTAGGCTGGATAACCATTCTCTGGAACTGAAGCGATCTAATCGCGCTGCGGAGAAAGAAAAACCTTCCCACAAAGAACCTTCAGTTACTGGAGAACCATCGACTAAAATTATGGTGCGTAACGTTGCTTTCCAAGCAACTAAACAGGAAATTACAGAAATTTTTAAAACTTACGGAGAGTTAACAGCTGTACGGTTACCATCTAAACTCTCCGGAACTGGGTCACACAGAGGATTCGCTTTTATCGAGTTTGCTACCAAGTCCGACGCGAAGAAAGCCTTTTCCGAATTGAGTGGAAGCACTCATTTATACGGGCGAAGACTTGTGTTAGAGTGGGCGGAGGCGGAGGAAACTGTAGATTCGCTCCGGAAACGGACGGCGGATCAATTTAATGCTGGAAAGTTGTCTGCTAACAAGAGAACAAGATTTGAGATGCCAGACGAGAAAGTTGAAGATGAAAAT
>Hex109
GATGTTATGAACCAGCAGCCGTTCTCTAAACTGTGTCAAGTATCTGTAAACCCTGAGACAGCATTCAAGGATTCGGAACCGGTTTCCCAATTCATCAACTATCTGGATCCGTTCCTACAACCACAATCTATCCAGGAACGACTCCCACCCTCAGATGTGGTGGGAAACATACGGTTCAGCCATCCAACCCTTTATGTGTTCCCGGGTGGACAAGGAGACTCAGCTCTCTTTGGCATCAACGGGTTTAATATGCTCATAGATGGCGGGTTTAGTCGAAAAGCTTGTTTCTGGGATTTTACGCGGCATCTGGATCGTCTGGACGCAATACTTATTACTAGACTTAATGATGAAAATACCCAAGGAATTAACGCAGTATTAGAGAGGAAGGTTGTGAATAATGTTTATCCACAGATTGGTCATTTCTTCGCCAATCTAGTTGTTGGAGAAGGAGAGGTCGAGAAGAAAGATGAAGCTGATAAAGATCAGCTTCTAGTAAATGTTGTTCATGAAGCAAACTCAATGATTGAGAACCTTCGAATTCTCAACCTTAAACCACAAATATGCTTCCGGGATAATGTGTGTGACCCCATTAACCTGTACCATAAGGTCGGGCATGGCAAGCTTGACATGTACGTGCTCAACCCGTCCAAAGATTCCCGGGAAGTAAAAGAATTTATGTCACGTTGGAGTGAAGATGGTGGCCATCTTGGCACCTTCAAATCTGGAATAAATGTGGATGGGAAGGAATTATGGCTTCCAATAGCAAACTTAGTATCTGTTTGTGCACTTGTTGTCTGGCACCCAGCTAACCCTAATGATACAATTACTAGGCTTCTTTTCCCTGGTAGCACCCCGCAGAATAAAATATTTAAAGGATTAGAAAAACTAAAAAAGTTGGAATGTTTGAAATATTCAACATGCTCAGCAAACACCTTGCAACAGGCAAAATCTAAACAACCAACTCAAACAAAAGAATTTGAGATGAAGAAGGAAAAAGTATTTAAACCACAACAATCT
>Hex110
GGGTTGACAGGTCACAGCCTCTCTTCTCTCTCCTCCCCCGAGGTTAAATCCAACCTGGGGGAGCTGAAGAACAGCTTGTCGGAGATGAAGAACCTGCAGGGAGGGTTGGCAGGCTCAAGTCAGATCCTAGCAACACAAACTCAATCCCTCTCAGAGTCAAGAAACTCAACCTTTAACAGATCCGTGTCGGCCAGCTCTAATCTGTGTGCGGCCGGAGCAGGACTAAAACAGCTCGGATTTAAGAGAAATGAAACTAGTCCGTCCATTATGGAAATACCGTCCTCCGGTGAAATAGATATAGATGAACCATGTGATAACCTTCCTATAGTGACTTCTCCTATGCCTGAACTACCAGACATGGATATAAACTTCTCAGATTCAGAAAACTCCGGTTTAACCAGTCCTAACCTTGTCTCATCCATGCATAGCGGTGGACTAACCCTGAGTAATTCTAGTCCCCTTGCTAAGATGAGTAACCTAACCTCCTTATCAAATACAAATAGTTACTCACACGAAGAACGGAAAACCTCTTCCTCTTCTAAGACCAAGATAGTGACAGATAAGTTTAGTTCTGAAAGTGCTACTGCCACTGCTGCCCAGACCAAGAGAATACAGACCGGAGATGTGAGTTATGAAGAAAAAATAGCTGCATCCGCCTCTAAGGGAAGGTTGGAGAAAGACGGTATTGTTTCGGAGAAAGAGTCCGGACTGAAACATCAATCCAGAACTCACAGGGTTAGCGATGTAGTGCAGTCAGAGAGTGCAACTGCAACAATGTCAGGGAACAGGGTTCAGGCCGGAGCTTTCTCTTCCGAAAATGTTTCTGCTGCAACATCAACCTTGAGATCTACTTTAGACTCAACAGGGAAATTTACAAGTGAGTCTCACGCGTCGTCGGCAACTTCTAAAAAGATGAGTATAACATCAGGAGGGGTAACCCGAACCTCACAGCTACTCAGTTCCAATCAGATTAGTAAAATGATCAACACCAAAATGACGAAAGAAGAAATCAATAAATACTTGACAAGTTTTGAAGATCTGGACAGGCTGGGAACCACAACTAACGTGAAGGATGTAGAGAATGCTCTTGTAAAATATTGCGGAGTCATGTCCAACACTGTGGAACAACTCAAGTCGGAGCATAACGAGGATTCCTTGGCGAGCATGATTACCAAAGTGAACGACATGATGTCCTCGGCCTGGAAAGTTCCGAGGTTTGGTCCCGACATCGGAGAAACCCTGTGCGATATTATGAGAAACAACGGTGGTATGGATCTTATCATGGAGAACCTAGGAACAGATCATGCTGTTCTTCAGTTTAACAGCGCTAAACTCCTAGAGAAATGTTTAATCACTGAGAATAGAGAATATGTAGTTGAGAAAGGATTGGATAAAGCTGTAGCTATTGCTAGAAAGTTAACTAGACCTGATGTACGGGATGTAAACCATACTAGGGTTGGTACAGGAATCCTGGAGAACCTCTTCAAGCACAGTGAAACCACGTGTGGGGACGTTATTGCAATGGGAGGTTTAGATACAGTTGTCAACGAATGTCAGTCAACGGATATTGAAACTTTACGGCATTGTGCAAGTGCCCTGGCCAATGCAGCTATGTACGGAGGTTCTGAAAATCAGGAGCTTATGATTAAACGTAAAGTTCCAACTTGGCTTTTCCCTCTGGCCTTTCATAACGATGAAACTATAAAATACTACGCATGTTTGGCCATAGCAGTTCTAGTTGCTAATAAAGAGATAGAAGCAGCGGTTCTGAAGAGTGGAACTCTTGATCTTGTTGAACCCTTTGTACAAGGGAAGAACCCGGCTGAGTTTGCAGAAATCTCCGCCCAGCAGTCAGGGGGTCAGAGTTCTACTTGGCTCAAGCGCCTCATCCCGGTTCTACATTCTCAGAGAGAAGAGGCTAAAAATCTCGCAGCTTTTCATTTCTGTATGGAAGCTGAGATAAAAGTAAAACAAGGTAAAACCTCAATATTTGATGAAATTGGAGCAGTGGACGCCCTGAAGAAGGTCGCTAGTAGTCCCATGGGGATTGCATCCAAATATGCAGCTCAGGCTCTCAGGATCATGGGAGCTGATGTTCCTCATAAACTGAGCCAACAGGTTCCAACCTGGTCAGTAGAAGATGTCAAGGAATGGGTCAAACAGATCGGGTTTCCACAGTTTGCGGATTCATTCACAGAGAGCAGAGTGGACGGAGACCTACTTCTCCAACTGACGGAGGAGATGTTGAGAGAAGATATCCAGATGAAGAACGGAATCCTCCGGAGAAGGTTTCTCCGTGAGCTGACCAACCTGAAGAAGAGGACGGATTACACCAGTGTGGATAATACAGGACTTAATGATTTTTTGCAAACTCTAGGCCAGGAATATTCAGTTTATACTTATGATATGTTAAACAAGGGGATAGACAGGGATACATTGCTCAGTATAAACGACGAGCAGCTACTCATGGAATGTGGTATTTCTAATAAAATTCATAGAATTAAAATCCAACAAGGAGTTAAAGTTGAACGTGGTGATATTAGCTACTCTGAAGAGAGTTTAGACAAAAACCTAGATGTATTTGTGAGCTACCGGAGATCAAACGGATCCCAGCTCGCCAGCCTTCTCAAGGTGCACCTTGAGCTACGGGACTACACAGTATTCCTTGACGTAGCAGGGTTGGAAGCTGGTAAGTTTGATAACAACCTGCTCCAGAGTATACGATCAGCTAGAAACTTTATCCTAGTGTGTACAGCTGGAGCTATGGACAGGTGTGTGGGGGATCACGAACAGAAAGACTGGATCCATAAAGAGATCTATTGTGCACTCCAATCTCAGTGTAATATTATCCCAGTGTTTGATAATTTTGTGATGCCAGAACCTGACAGTTTACCGGAGACAATGCGTCCTATCACGTCCTACAATGGGGTTCGATGGATCCATGATTATCAG
>Hex111
TTTAGGTATGCAAATATATTCTTCTTGTCGATTGGCCTGCTACAGCAGATACCCGGAGTATCTCCTACCGGGAAGTATGTGACAATAGTTCCATTCTTGTTCATTCTTCTCCTGACAGCTCTCAAGGAGCTACTGGAGGACATGAAGAGGCACAAGGCGGACAGGAGGGTTAATCTTAGTGAGGTTGATGTCCTCGGGGACAATGGCAGCTTTTCCAAGAAGAAATGGAAAGATGTTTGTGTGGGGGATATTCTAAAGGTGGTGAACGATAAATTTTTTCCAGCTGATCTTATTTTAGTCTCATCATCAGAACCAAATGGTATTTGTTACATCGAAACTGCAAACCTAGACGGTGAAACAAACCTGAAAATTAGATCAGCGCACACAGCTACCAAGGATATATGTGCGCCGGATGATTTGAGTCGGACTGCCGGATACGTCATGGCAGAGGCGGCCAACAGACATCTTTACGAGTTCCGAGGAAACATTGTCTTACACGGAGATCCTGCAGTTCCTATTGGTCCGACCCAGCTCCTACTCAGGGGAGCAAGGTTAAGAAACACACAGTGGATTCATGGATTAGTGGTTTATACCGGCCACGAATCTAAACTTTTAATGAATTCCACGAAAGCACCCCTTAAACGATCAACCTTAGACAAAGAGACAAATACACAAATATTATTTTTATTCTTTATTCTTGTCGCCCTAGCACTAATCTCAGCGCTAGCGAACGAGATATTAAGCGGGAATGGAGACAATCACAGTTATATCGGTCTATCCTTGGAGAAGACAGGTTCTGGGTTTGGATACCAGTTTCTCACATTCTTCATACTTTACAACAATCTTATTCCAATATCTTTACAAGTAACCCTGGAGCTAGTCAAGGTTATCCAGGCTCTTTATATAAATAGTGACGAGGAGATGCATTATATTGACGAG
>Hex112
TTGACCAGATCTACAAAATCTGCTATGCCAACTGTGGACAACCAGTCCGCCGCTATTCAGCTTCAAAACTCCGCCCGGCAGATGGAAAACGCTCTGAGGGAGCTGAAATCCGCCATTACAAAGGCACTGTCCGCCTGTGGTTCCTTGGAGATAGAAGCATCTGCAGATCTTATCAACTCCTTGGAGTCGGAGCTTGAAGAGTTTAGAGCTGCCGCTCATGGATTCCAGCTTAAACCTATGCCTGGAGAAACTGCAGATCACGCCACAATTCAGCTAAACACAGCTAGTAGAGTTGTCAGTTCAACAGTTGCACAGCTTCTCACAGCTGCTTCCCAGGGTAACAGGGATATTACAAACAGAGCTGCCAGGGATACAGCTAATGCTCTTAGAGATTTTACAGCTGCTGTACGTGGTGTAGCTGCTACTTCCCAGGATAAAAACACCCAAAACCGGGTAATAGATCAGGCACAGCTTGTCATGGCAAAATCAGCTAGACTGGTTCTTGAGGCTCAACGGGCCATGAGCAATCCGTCAGATCCTGGTAAGTCCCAGATGTTAGCTATTGCCGGAAAGGATGTGTCTGTAGCTTTAAACAACACTATGCGATGTCTGCCAGGACAGCAAGAGGTTGAAGAAACTATTTCTCACATCAACAATCTGAACTCACAGATCAGTTCCAACCAGTTCCATGTATCTGGTAAACCCTATGGAGAGCTTCAAAGTCAGTTAACCCAAGCTGCTGATCGACTGAATGATGTCACATCTGATGTTGTTATCTCAGCTCCTGTTCCAGCAGAGCTAGCCAACACTACTCGTCAGTTTGGTCAGGTACTTGGAGACATGATGGAGTATTCCATGGACATGGCAGGCCAAACCTCTATACATGAGACAAAGACCCACATGGTGTCGACTATGATGAATGTAACCTCTATGTCCACAAGCTTCCTGTCCTCAGCCAAGAATGTAGCAGCAGACCCAAGTGCTCCTAATGCAAAGAACAACCTCTCAACAGCTGCCAGAGGTGTTACAGAAGCGATCAATGATCTTATCAATGTTTACACATCAGCTGCCCCTGGGCAAAATGAGTGTGACAGTGCCATAAGAGCCATACAGTCTGCAAAGCATATGCTAGAGACCCCCTCTGAGCCTGTTACTGATGATTCCTATCATGAGTGTCTGGAGAATGTCATGCAGAACTCAAAGGCTCTGGGAGATGGTATGACCGGAATTGCAAACCATGCAAAGAAGAGTGAGCATGAACAATTTGGCGTGGCAGTAAAGGATGTTTCAGAAGCCATTGTTGGATTGATAAAAGCAGCATCCCAGGCCACCTATCTTGTTGGGTTATCTGACCCATCCTCCATTGCTGGAAGATTAGGGCTCTTAGATCAATCACAGTTTATGCGAGCATCTCAGGATATTAAAGCTGCATGCACAACATTAACTAATCGCAACAGCACACAACAACAAATTCTCTCAGCCGCAACTGTAATTGCTAAGCATACCAGCTCTCTTTGCAACACTTGTAGAATTGCATCTTCAAAAACTAATAACCCAGTTGCAAAGCGACACTTTGTTCAGTCCGCCAAGGATGTTGCAAATGCAACCGCAATTCTGGTGAAAGAAATCAAGAAGTTGGACGGGAACTATACTGAAGAGAACAGGCAGGCCACCGCCAACTCTACCAGACCCCTGATAGAAGCTGTTGAGAATCTGACCCAGTTTGCGAGCTCCCCTGAGTTTGCATCTGTCCCTGCCAAGATATCAGCCCAGGGTAGAGAGGCACAAAGACCAATATTAGAGTCAGGAAAACAAATCATTCAAGGTTCTGTTGGTATGATCCAGTCTGCCAAATCTCTGGCCGTCAACCCGAAAGATCCTCCCACCTGGCAGGCTCTTGCAAACAGTAGCAAATCAGTTTCAGACTCCATCAAAAAATTAGTTTCATCAATAAGGGAAAATGCTCCAGGACAAAATGAATGCCAGGACGCCATTGAAAAACTAACAATTTACATTCGAGAATTGGACAATGCATCAATTGGGGCCATGAACCAGAACCTGCCCCCACGTAGGAACAAGGATGTGAAACAATTCTCAGAACAAATGAACAACTCTGCGATTCAGATCTCAGAAAAACTAATTGAAATTCGAGAAGCATCCAAGAATGAGGCGGAAAGGTTAGGTCACTCTGTAACCAGTTTCATGTCCTACTTTGAACCACTTGTTTCAAATGCAATTGGAACTGCCAGCAATATGACCAGCTCAAAGCAACAAGTCCTTCTCCTAGATCAGACAAAGACTGTAGTTGAATGTGCCCAGCAATTGCTCTCTGCCTCCAAGGAGAGTGGAGGGAACCCTAGATCCACTCATGTTCATGGAGATATTGATGAATGCAGCGATGCCGTTGCATCTTCACTCCAGGAGATGAGATCAACAATTGAGAGACTAGGACCAAGCATAGGAGAGGTTTCAAGTATTGTAAGTTGTATTTCTGAAGCTATTATCCAAGTAGATGATTACAGGCCCGGGAGCAGGAATGATAATGATGAAGGGCTGGTTTCCTTCCAGACTAGGATGATGAGTTCTACCAAGGAGATTGCTAAAACTGCTCAGGATATTGTGATCAAATCCTCTTCTAATCCAGCAGAACTAGGAAACCTGGCCACACACATCTCCACTCACTACACCAGCCTTGCTGTCGACTCCAGGGGAGCAATTCAGAACACCGAGAGTAATGATCTCGCAGAAAGGATTAAATCCTCCGTCCAAGACCTAGGACAGGTCACCATCGAGCTTGTTAAGGCAGCAGGATCTGTACAGCTGAGCCCCAATGACACATATGTTTTGCGTGATGTGTCAGACAGCGCCCGCCATGTTGGAGAAAAATGCGCTAATGTATTATCCTCGTTGAATGCTATTGCACGTGGTACCCATGCGCTTGAAAATGCGGCAAACACGGTTTCTGGAATCCTGGGAGACCTGGATACAACCATTATGTTTGCAACCGCCGGGTCTCTGAACGCTGAAAATGACGATGAAATATTTGCC
>Hex113
AACCGTGACACTATGGTACAAATTGATAGCTCGAGCGATGATTACCTGCGAAAGGTTCGTGATCTAAGTCCCTCTAAGCGGAAGCAGGAAATGGAGAAGATCCAGAAAATGTTCAAGAAAGCCAAGGAGATGTCGGACGACAAGGTCCAGATTGCCATACAGACCTATGAGCTAGTTGACAAACATATTCGGAAACTTGACGCAGATCTTGCCAAGTTTGAGGCAGAAATGAAAGAGAAGGGACGCCTCAGTCAAACCGAAAGCGAAGAGGAAACAGAACAAGAAGAAGAGAAGAAGGGGAAGAAAAAGAACCTGAAAGACCCAAAGCGAAAGAAAGCGCGAGAGGAAGAGAAAAAACAAAAGAAAACGAAGAATAGTAAAGCCGATGTTTCAGTGACTCAAACTCCGTTTGGTATCCTGTCTGTCCCCCAGGAGGTGCTGGATATGCCGGTTGATCCGAACGAGCCGACCTACTGCCTTTGTGGACAGGTCTCCTACGGGGAAATGATTGGCTGTGATAACCAGGATTGTCCTATTGAATGGTTTCACTTTGGGTGCATGAGCCTCACCACTAAACCCAAAGGGAAATGGTATTGTCCCAAGTGTTTACCTATGTTCAAGAAGAAGAAA
>Hex114
TTGACTAAGATCAAGGTCGTATCACGGAATCTCCTGCTTTCCGATGCCAGCGGAGATATCAGAGATCCAAAACATTTTCTCACAAACCTTCTGATAAAAACCCCGGTCCCTCTTTGGATTCCTAGCTGTAAATCCAGGACAACTAGCCACCAGATCATGAGCAACTGTGGTGAATATTTGGATCTTCGATGTGAACTCCTGAAAAATCTTTCCTTGGACGACCAGGAGAGACTGAATGTGAATGCCAAGCAGATGATAGAAGATGAAATTAATTGGCTTCAGATGTTCTCCCCTTGTAATAGGATAAATGATAGTGCATTACTAGCTGGGCATATAAAGCTGATTAGATCATTACTAACATGTGAAGGAGTTTCTAAGGAAGAGGTGGGTAAAACATTAATAGAGAGTTTAATCTGTCTTCATCTATTTCCGGCCAGTAAACTAATCAGTGAAGGAGGTCTCAACAGTAACTGTATCTCTAGCAAAGATATCAGTCCCTTGCTGGATACTGAAGAGTCGAGGCTAGCAGCCTACTCTCTACTTCAGGAGTTAGCTCAGGGCTCTATTCCTAATTTAGATCTCATTTCAAAGATGTTGATTGATCTTCATCATCAGTTTGATTTAAATCTTGTGAAAGAGCACATGTTTGAATATGAGCCCGCAATAGAGAGAAGAGCCGACTGCAACTATGTTGGTTTAAAAAATGGAGGTGCCACATGTTACATCAACTCTGTACTTCAACAGCTGTTCGCCGTTCCGGGAGTTGCGGAGACATTGCTGGCGATAAATCTTGACAAGGTAGAGGAGGATTCTGCCTTCTTCCAGTTACAGGCTGTGTTTGCTCATCTGCAGGAGTCTAAACTCAAATATTATGTTCCCGACAAATTCTGGACATGTTTCCGGTTATGGGGTCAGCCTGTGAATGTGCGCGAGCAGCAAGATGCTTGCGAGTTTTTTATCCAAGTTGTTGATCAGGTTGATGAGTATCTCCATTCGATGAAGAAAGAAAAAATCTTTTCTAATCTTTTTGAAGGAGTTTTCTCTGACCAGAAAATTTGTGAAGGATGTCCTCACAGATATGAGAGAGAGGAGAAGTTTATGTCACTAAATCTGGAAATCAAATCTGGAAATCTGGAGGAATCCTTGCGTCACTATGTGCAGGGTGAGCTGCTTGAAGGAGATAACGCGTACTTTTGTGAGAAATGTGCACAGAAGAGGAATACGGTCAAGCGGATGTGCATACGAAAGCTTCCCTCCACCCTGGTAATACAGCTTAAGAGGTTCCACTACGACTGGGAGACAAATAGATCTATGAAATTTGATGATTACTTTTCCTTTCCCCGAGTGCTGGACATGGGTCCGTACACTGCTGAGGGGATCTCAGCTCAGGAAGACAAAGATAACCTCCAGGCGAAGTTAAGTCCTGGTCTCTCTCTACAATCCTTCTCCAGAAATATCAGTGTTAACTTTGATCTCGTTGGAGTAGTTGTGCACAGTGGACAAGCTAATGCTGGACACTATTATTCATTCATAAAGGAGAGAAAAGGACATTCTGTTGTGAATTCCAACAAGAATAAATGGTTTAAATTCAATGATACAACCGTAGAAGAAATCAACATGACAGATGAAACTCTTGAGGCAGAGTGTTTCGGAGGCAAATTCAGAACCAAGAAGAAGGAGGGCAGCAATCTGCCGGAAGAACGACAGAGATACTGGAACGGGTATATCCTGGTTTACGAGGCAAGAAATGAAAACAAGAATCAAAGAACTCCTAAAAAAAGTTTCTGCGGTGGATCCTCAAGAAGATCCGTTGGACCTGCAATGGTACGGCGATTAACCCTACCCTCCCGTATATCTGAGCCTGGAGGGCGGGGGGTAGAGGGGGGAGATCTCCTGGTAAGGGAGAGCTTGAGTGAGTTGTCCAACCTGCTAGAGAAGGGAGAGAAGCAGGGAATATTCAGCAGTAAGATGCCTCCTCTTATAGGTAAGGAAACT
>Hex115
AGAAATTATCCTATTGCCATGAAACGTAACGGTTGGAAGTCCCGAGGAAAGGGATTCAGTGACATGGGAGTCTTGTTGGAGTGCGGGAAGAAGGACCTCACAACCACCAAGAACGTTCTTCATTTTGTTACCAGTGGCACGGCCAGGTACATGTTCTCTTTCAACAAGGAACTTTTCTTCGTCCCTGTTATCATGATCCTCAAGTGTCTTAAGGACGTCACGGACAGCGAAATATACAGAGAACTCATGGTTGGAGCATTCAATGATCCGTATAGAAGCGGTGTAACGATCAATATGCTTCGGGAACTACAGGAGGAAGGACTCTTCTCCAGGGACCAGGTCAGGGAGTACATCGGTAGATCCTTCAAGGAAAAGGTTCGATACTTCGTGCCCGCCTGGTACACTAACATGGATATCTGTGATTGGCTGATGATGCGCTGTGTCGCAATTCACACTGACGACCCCAAGGAGAAGTACAGTGTCATTTGCGTCATGATTAAGAAACTTTTTGCGTACGTTCAGAACAAATGTGTGACCGAAGGCGTTGATTGCTTGATGATGCATGAAATAGTTCTAGGTGGGCATCTTTACCTTCAGCTTGTTAAGGAGAAGCTAGAGGACTGGTTGGTTACAATGAAAGCAATTATCCTGAGAAAGGCGAAGAGTGAAGGTCCAAGCTTTAGTTTAACCCCGGAGACGATGAACTGGTGTGCTGCAAGGTCCGGTAGTATTGAGAAACCATTTGAAAACTTTCTAGGAACTGGAAACCTGCCTAGTAAGACGGGGTTGGGTCTCATGCAGAGCAAGGGATTGACCATCATGGCGGAGAACATCAACAGGATGAGGTATATGTCCCATTTCAGAGCCATACACAGAGGGTCATTCTTCCAGGAGATGAGGACCACCGAGGTCCGAGCCCTTCTCCCTGACGCCTGGGGGTTCGTGTGTCCGGTCCATACCCCGGACGGATCTCCCTGCGGACTCCTTAATCATCTCTCAATGCCGGTGGAGATCGTCACTCATATAATAGACGTGAGCAAGATCCCTGGTATCCTGGTACAGCTAGGAATGATACCCTACGAGGATCTAGGTAAACACGAGGAGCTGTTGGAGTATTATGATGTATTATTGGACGGGAAGGTTCTAGGTTGGGTTGCTTCCACGAAGATAAGAGCTGTGTCTGAGAAGTTGAGAGCTATCAAGATAAACCCAAATGATCCCAGAGTTCCAACAATGACAGAAATTGCGTATATTCCAAACAGAGATGTTCCA
>Hex116
GTTTTCATCTACCGCTTGTTTTGGAAATCCAGGGACTCTCCAAAGAGAATCAAAATGGACGATATCAAAAAAGCGTTCCCGGCCCACAGTGAATCATCAATCAGGAAACGGTTGAAGCCTTGTGCCGAGTTTCACAGAACAGGTCCTGATTCCAACTGGTGGGTTATGAAGCCTGGATTCCGTCTCCCTACAGAGGAGGAGATCAGGGAGATGGTGGACCCGGAGCAAACATGTGCTTTCTACAGTATGATTTCTGCAGAACAGAGACTTAAGGATGCAGGGTATGGAGACAAGTTTATTCTGGCGCAGGAGGATGATGAGAATGATAATATTGAAATGAAAATGGACGATGAAATAAAATGCGCCCCCTGGAACACGTCACGAGCTTATGTTCAGGCAATGAAGGGTAAATGCCTGCTACAACTGACCGGAGCAGCTGACCCTACTGGTCCTGCTAAAGAAGGATTCAGCTACGTCAAGATACCAAACAAACCAACAAATAAGGAGGAACAGGAAGCTCAACCAAAGCGTACGGTTACTGGAACTGACGCAGATTTGCGTAAACTTCCGTTAAAGGATGCTAAAGCTATTTTGCGTAAAAATGGGGTTCCAGAGGAAGAGATTAAGAAACTCTCTAGATGGGAGGTCATTGACGTTGTAAGAACCTTGAGCACGGAGAAGGTGAAAGCAGGAGAAGAAGGAGCAGACTCATTCAAGTTCTCTAGAGGAAACCGGTTTAGTATTGCTGAACACCAGGAGAGGTATAGAGAGGATTGTCAACGAATATTTGAGGTTCAAAACAAGGTTTTGGCCTCCGATGAGGTATTATCCTCTGACGAGGACGTGACGAGTAGTGAGGAGGAAGAAGAGGAGGACGACCTGGACGAGATGGGGAAGAATATTGAAAACATGCTGAGTAACAAGAAGACGAGCAAGCAATACATGACGGAGAGGGAGGAGATCGAGCGCAGGAAACTACAGAAGGTGATGATGGAGAACAGGTTGGAGGAGAAGAAGAAGAAGAAGGATGATGATGAGAGACCTGATGATGATCTTAGTCCAGGAGCATCACAGGTTCTCCGTATAACCAGAACCTTTAAGAATTCTCAGGGTAAAGAGTATACCAGGACGGAATTAGTCCGTAAATCTCTGGTGATAGAAACCTATGTTAAAGTCCGGAACACCAAGGACGATGCCTTCATTCGTCAGTTCGCAACCATGGACGATCAAGTTAAAGAGGAGATGAAGAAAGAGAAAAGAAGATTACAGGAACAACTAAGGCGCGTGAAGAGGAACCAGGAAAGAGAGAAACAGGGTCTCAATAAGTCGGCCAGTAGCAGGAAAGAGAAAATTAAACCTGACTTGAAGCTGAAGTGCGGAGCCTGCGGTCAGACCGGTCATATGAGAACTAATAAAACATGTCCCAAGTTCACTGGGGAGGAAGGGTTCTCGATGGATGGAGATAATGATGAGAGCAGAGATAGAAGAATGATGGATGAGAGTTTACTAGGATCAGAGGATCTTGTCACCTCAGAGGGAACAAAGATCAAGATCAGTGAAAAG
>Hex117
GACTATGAGCAAGTACCAAGAGAAGTGGCTGAATGCGTGAAAATCATGAATTCTTCCGAGGATGGAACCTCCTCTCTCATAGACGAGGAGATTATTCAGTTAGTTGACACCAAACATATTGCTTGCCACCAGCTGGAGAAGATCCTTAACAATCCAACCAGGGGTGTGGAGATCAGAAGAAAGATTATCGGTAAAGCTGGGAACATGCGACGTGCCATGAACACACTCCCCTACAAACATTACGACTACCAGCTGGTAATGGGGGCGTGTTGTGAGAATGTGGTCGGATATATGCCTGTACCTGTCGGGGTCGTGGGACCTCTCAACCTGGATGGAAACCCTATACATATCCCAATGGCGACAACTGAAGGTTGTCTGGTTGCCAGCACTAACCGAGGGTGTAGAGCTCTCAAGGATTGTGGTGTTAACACTGCAATAACTTATGATGGTATGACTAGAGGTCCAGTGATAAGACTGCCATCCATGCATAGAGCCACAGAGGTCATGCGCTGGTTGGAAAACAAATCAAATTTTGAGGTTGTGAAAACAAATTTCGACTCCACAAGCCGGTTTGCTAGGCTCCAGCGATTACACATACGCATCGCCGGAAGACTTCTTTATATCAGATTTGTTGCCAAGAGTGGCGATGCTATGGGCATGAACATGCTTAGTAAAGCGACAGAGTTCTCATTGAGACGAATGTTGGATATCTTCCCGGATATGGAAATCCTCAGCCTTTCA
>Hex118
GAAGTAGAAGATAAAGAAGTCCCTGAGAAGGTATCTCGCCTCGCTATAAATATGGAGGGAGGGTTCAGTACTGAAAACAAAGATTCCTGGGATGAAACTACAAGAATAGTTGTTTGGCCGAGTATGGCCAGTGTAGAGCTAAACAACCCTGATCTCCCTATGCAAGCAAACCTGTCTACTGCCGGGATACTCACCGCTATATCCGCCACTAAACAGGCTCAGGTTGATGCTGCTACTGGAACTTGGGACGGAGAAGCTCTGGTTGTGTCTAAACATGCGGAGACGTTAGTCCAGAACCCCAATCCTCCTGTAATTCCTTCAAGTGGATGGAAATGTGGGAAATGTGATCTAAACTCAAATCTGTGGCTGAATCTGACCGATGGTTCGGTTCTCTGTGGACGTAAAAATTTCGACGGCAGCGGTGGAAATAATCACGCGGTTGAACATTTTAAAAACAAAGATGGCGGAGGACCACTGGCGGTCAAGCTTGGCACAATCACCAGGGACGGGAAGGGTGACGTGTATAGTTACGACGAAGATGACATGGTTCTGGATCCATTCCTGGAGAAACATCTTTCTCACTTCGGTATTCAGATCGGATCTTGTGAGAAGACAGATAAGTCTATGGTTGAGCTTCAGATCGAGATGAATGAGAAGATTGGAGAATGGGCCGTCCTGACCGAGTCTGGGACCAAACTCCAGCCTGTCTGGGGACCCGGAAAAACGGGTTTCCACAACCTTGGAAATACTTGCTATCTTAACTCTCTACTACAAGTTATCTTTAATATCCCGGAGTTTGGAGAATGTTACAAGAACCCAACCTTCTTGGATAGATGTGATCTCCAGAACCCAGATTCTGATCTTAAACTTCAAATGTCGAAACTCTGCCACGGTCTTCTCTCCGGAGATTATTCCAAAGGAACGGAGGAAGTGAGTGAAAGTGTTCTACGCGATGAAGGTTCCCAACCTGGGATCAAACCTTTGATGTTCAAGAACCTGATTGGACGGGGACACGCTGAGTTCAGTAGCACCAGGCAGCAGGATGCTCAAGAGTTCTATCTCCATCTGATGACGCAATTGGAGAGATCTCATCACTCCCATCAAGTTCCATCTCCGAGTAATATCTTCAAGTTCTGTGTTGAAGATAGGACGGAGTGCGCGGGTCAGGTTCAGTACAAAACCAGACACGAATTCTTCCTGCCTTTCAATATCCCTCTTGAAGCTTCAACAAACCTCGCGGAGGTCGAGGCTTTTCAGGCGAGGAAGACTGAGGCTGAGGCCAAGGGAGAGAAGGTCCCACAGGAGGAGGAGGTTCGACATAAGATTAATTTCAGCTCCGTCCTTGAATCTTTCCTCGGAGAGAGTATTATTGACGATGTTTACTCTCCAGCTCTGGGTTGCAAGGCTCAAGGAAAGCAGACTGCAAGGTTGAAAACCTTCCCTGATTATCTTCTCATCTCTCTCTCCAAGTATCAGGTGGACAAGAGCTGGCAGCCTGTTAAACTTAACGTTGAG
>Hex119
TCTTTGCTGGATATCCAAGAATTCTACGAACTAACCCTCATGGATGAATCAAAGTCGATCAATACAAAAACTTCTGAAGCTTTGCAAATGGCGTCACGGTGGGAGGTGGCTGGGCCCCCCGGTCAATCTAAAGGTCTTGAACTGGGTCAGGACATCTCTCTTCCAGATCAACAACGCGACGAAATGCTGCGTCAATTGGCTCATATTGCAAACGAAGCAGTTCCTGCGTCACGGAGTTTATCAAGACGTGAACCTGTTCTTGCGCCGCTACCTGTATCCGCCCCCGTTCCTGTTCCTCCCCCTGCCAGTGTTCCAAGATCAGTATCTGCTGCTGGGATAGAAAACTGGGAGTACGACGATATAAGTTTGGAACGTGGTGGGGCCGGGCTTGGATTTTCCATCGCCGGTGGAACCGATAACCCTCATGTTCCGAACGACAATTCTATATTCATAACTAAAATTATTGATGGGGGTGCTGCAGCTCACGACGGCCGCCTCAGAGTCAACGATATCATTACCCATGTCAACGGCGTGTGCGTCATCGAGGTTCCCCATACAGCGGCGGTTGACGCCCTAAAAAGGGCAGGAAACAGTGTTCACCTAACCGTGAAAAGAAAAAGGCAGACCAACGGGACCAGTGGGGATTTTATAAATGTAGAACTTATGAAAGGTTCCAAAGGACTGGGATTCACCATTGCGGGAGGAATTAACAATCAGCATATTCCCGGGGACAACGGCATTTATGTGACCAAGGTTATGGAGGGTGGGGCAGCATTTAACGACGGACGGATTGCTGTTGGAGACCGGCTGGTTGCTGTGAAGAACCTGCCGACCGGAGACTTTTACCTGGAGGACTGTTCTCATGAGGAGGCAGTGAAGGCCCTGAAGGCAAGTAAGGAGAAAGTGTACTTAGTCATCAGCAAGGTAGACAACCACTACCCCTTCGAGGTGTCCCCAAGCCCAACCTTTACTCAGATGGACCCCTACAAACCTCAGTATAAGGTCCCTAGATCTGTATCAGAAGAGGAGCTTATTCGTGCTCCCCGAACGGTTTCTCTGGTCAAGGGACCGGCGGGTTTAGGGTTTAATATCGTCGGTGGGGAGGACGGTGAAGGAATCTTTATATCTTTTATATTGGCGGGTGGACCCGCCGATGTGTCTGGGCAAGTAAAGCGTGGGGATCAGATTTGCAGCGTGAACGGTATTGACCTGAGTAACGCGACCCATGAGGCGGCAGCACAGGCCCTAAAAGGAGCTGGTAACACTGTACATATGAAGTTGCAGTACAAACCTGACGATTACAACAAGTTTGAGGCAAAGATTCACAGTCTTAAGAAGCAAATAATCAGCGGCAGTATGCTTAGAATGTCAGAGAAGAAATCCTTGTATGTT
>Hex120
ATGGTTCACTCTCCGTCCTGCATCATGCAGCAGCATGCCAGGATAGTGAAGGGTATGCGGGGACTTTTATCTCAAACTAACTCAAGGTTACAGACACGATTTATCTCCGGAGTTCAAGGACCAGACAGCAGAAAACTCCGGGTGGAGAATGCGTCCCTGCATGAGATGAAACCGAAACCCCCAGTCTCAGACCTTGCATTTGGTAAAATTTTTACAGATCATATGCTCAGCATCGACTGGGACGATCGCCAGGGTTGGCATGATCCCAAAATAGAAGCGTTTAAACCCTTCTCCATGCATCCCGGTGCTAAAGTTCTCCACTACGCCCAGGAACTGTTTGAAGGTATGAAGGCGTACCGTGGAGTAGACGGCAAGATAAGGTTGTTCCGTCCTATGCACAATATGGCCAGGATGAATCTAACAGCCTCAAGGTCGTGTCTTCCAGCCTTTAACGGTCTGGAGGTGCTGAACTGTATCCGGGAGCTTGTACTACGGGACAGTGAGTGGGTTCCTCATGATAGCTCTTCCTCTTTATACATTCGTCCCACCATGATTGGAACCGAACCAACCCTCGGAGTTGCTCCATCAAATGAGGCCAAACTGTTTGTGATCCTATGTCCCGTAGGCCCGTATTATTCTACTGGATTTAAACCTGTAAACCTTCTTTGCGATCCTAGTTATGTGCGAGCCTGGCCGGGAGGTTGTGGATTTACCAAGATGGGTTCTAACTATGCTCCGACTCTCTGGACCCAAAAGATAGCTGAAAGTAAAGGCTGTCATCAGTGTCTCTGGTTGTTTGGTAAAGACCATGAAATAACTGAAGTTGGAGCAATGAATCTGTTTATATTTTTGAAAAACAAGAACGGAGAGAATGAGTTAATCACGTCACCGATAAGCTCTGGTATAATTCTACCCGGAGTTACTCGACGTTCTATCCTGGAAATGTGCTCTGAGTGGGACGGGATCAAGGTATCTGAGCGTAAGATAACTATGGGAGAGGTAATGGAAGCTCTAGAGGATGGAAGACTCATTGAAATGTTTGGTTCTGGAACTGCTGCTGTTGTGAGTCCTGTCGGAGGACTTCATTACAATGGTTCCATGCATAAACTCCCAACTCCGGAGCAAGGTTTAGCGTCAAGAATAATGATCTCCATGTCGGATATTTATTACGGACGTGTCTCCCACCCCTGGGCTATTGATGTCGAGGATTGGAATATTGACGCAGGACAGATTTTGGAAGACTATAGACAACCTGAAGCCATGCAAGTT
>Hex121
TTAAGTAAAGTTATAAGAGAGAAGCTAGGCGTTAAAACTATCCTTGGACTTACTGCTACAGCTCCGGAGAGAATGATTAGCAGTGTCGCTGAGCAGTTGGGAGTCCCGGAGAACGGAGTCATCAGAGGACCTCTTCTTCCAAATAACCTCACTCTGTCAGTATCTAGAGACGGGGAGAGAGATGTTGCTTTACTCTCTATGCTCTCGGAGGATGGTGCTCTAGGTGAATGTGATAGTGTTATTGTGTACTGTACCCGGAGAGAGGAGTGTGAGCGGATAGCGACATTTCTCCGAACCAAACTCCAAGAGAGGGATATAATGCTGTCAGAAAGACGGGCCAATAAAGTGAGAATGAGTGCTACATCGGAACCCTACCACGCTGGGATGACGCCAAGTCGGAGAAGAACCGTTCAAAACCACTTCATGTCAGGCAAACTCAGAATTGTAGTTGCTACAGTTGCATTTGGGATGGGGATAGATAAATCTGATATCCGTGCTATAGTTCACTACAACATGCCGAAAACATTTGAATCCTATATCCAGGAGATAGGACGAGCTGGAAGGGATGGATTGCCGGCAAGATGTCATCTCTTCCTTGGAACGGAGGGAAAAGATCTTTCTGAGTTGAAAAGACACATTTACTCCAACTCGATAGATCGTCATACGCTTAGAAAATTACTTCATTTGATATTTGAAGTATCAGATGAAAGTGAAAACTCATCTGTTGATTATAAAGAGGTTGCTCTGTCTGTAGATACAACTATAGAAGCTTTGGATTTGCCGGAGGAAAATATCTCAACCCTGCTCTGCTACCTTGAATCGAGCAGTTTCAGTGAAACGGAGAAAATTCCTTGGGTTAAGCTTCAGAACCCTGTTTACTCCACCTGCAGGATCCAGTGTTACGGGGGGCCTTTACAGCTCAGATTAGCTGCTTCCTCCAACCCTCCTCTAGCAGCAGCAATAGCACTTCAAAGACAGAAAGGAGTTGATTTCTCAGGAGCTTCAAGTTTAGAGTTTCCTGTTGTTGATGTTAGCTCCAGGATGGGTTGGAACTCCGGGGTTGTGAAGAAGGAGTTGAAGAACCTGGAATGGAAATCTACTCCTTCAGGTTGGAGGAAAACAGGGATTATAGTTGAGTTTAGTAATCTTGCATTTCATTTTGATGCGCTCCAGGGACTATCGGAGAAGCAGATTGATAAACTACAGAACGATATATTTGAAAGATCAAGGAACCAGGAGTTTTCTGAACTCTCAAACCTTCTCCGACTTCACAGAGCTTTTACTCTGGTTTCTTTCAAATCTCAATCTGAGGCTGTGGATGAAGTCCTCGTAGAAAGGTCGGACAAGTTGAAGGAGTATGTTGCCAGCTATTTCAGTGATTCGGAGAAGATCTTGGACGAAGTTAAAACCATCCCGGAGCACTGTGAGGAGGACCAGGATATACGTAACAAGGTCCGGGCCTTCGTCAGCAGTCACGTTGATCATACGTGGAACGGGCGAGCAGTAGCGAGAATATTTCACGGGATTCAGAGTCCTAATTTCCCGGCCAAACAGTGGGGTCGGGTCTACAAATATTGGAGATCACACCTTCATATAGACTTCAATATATTGGTAAAAATTGCGTCAGAAGAGGTTTTACGCATGCGCACTGGCGAC
>Hex122
TTACTTGATTCCTCTTCGTACCTTCCATTCCCTGGGATAACAGCGTTAACCATCTATAATCAAACCTTCTTCTATGGAAAAAATCACGGAGGAAACTCGAGTATAATGTCTCGAGATTTGAGAAACGTGGACCAGGTTTTAAAGAACCTGACGAATGTGGTGTTGTCTCTACAAGTCTATGATCGTAAAATGCAGATTGGGGTGAATAAATGTGGAACTAATAATGGAGGTTGCCAACATCTCTGTGTACCTGTTAAACAAGGAAAAATCAGATGTATGTGCAGTATTGGTTATCATGTCAGTGAATTCAACACCTCGGAGTGTATTCCCATCCCACACTTCCTGCTATATCTGTCAGATAACAGGATTCAAGGCATGTCTCCGTCCAACTCCCACCAAAGCAGTGTTCTAGTTCCAGTTCCTAACACGGGTCAACCCACTTCAGTTTCATACCTGGCAGCAGAGAATATAATATTTTGGTCAGATAACGGGGTCGGAGAAATATGGAGGATGAAGCGGGATGGAACGGAGAAGAAAATGATCTTGGATAAACTTGAATCTCCTGTTTCTATTGCAATAGATTGGGTTGCAAAGAACCTGTATTGGACGGATGATAGAACAGATGTTATAGAAGTTTGTAGAACAGACGGAAGGTTCAGGAAGGTTATCATCTCTGGAGGTCTAGTTAGACCTTCAGCTATTGAAGTGTCTCCTGCACATGGTTTTCTCTTCTGGGCAGATACAGACATAAGTGGAGCAAAGTTGGAACGATCTTTCTTGGATGGGTCAGGGAGAAAGGTCATTTCTGATAATACAAAAATGAATTTTGTGACTGACATCAGTCTGGATACAATTGGTGAATGGGTTTATCTTTGTTATCTTGACTCATCTAATGGAGAAGCTTTTAGCAGGGTTTCATTTGATGGAGATACATTTGAAGTGCTACGAAAAAAGGATGAAGACCTTTTCAGATCTCCTGTATCCATTACCTATTTCGAGAACAAGCTCTGGTGGATGGATGTCAATTACAAACTTGGCAGTATTAACTATTTCGACATAGATCTCAGCTCTGATGTAAAAATCCTGAAGCAGAATCTAGGAGACATTACTAATCTAAAGGATATAGAGATGTATAGCCAGTCTTTACAAGACCAGAATGTTACAAATGTCTGTAAGAATCCTTCTCATTGCTCTGAACTCTGTCTATTCAACGGACAGGAAGGAGTTTGTCAATGTTCATTCAGGAAACTAGGTGAAGATAAGAAAACCTGTGTTGACCACAGCGCATTCATATTATTCTCCGCAGGTTCCGTCATAGAAAGTTTACACCTGAATCCTGAAAATAATTTAACACCCCCCATCCCCACAATCTCGAATAACGTTTCACTCCAGAATGCGATTGGATTGGCATATAGTTACCAGGAGAGTACAATATTCTACTCGGATATTCAGGCTGGAACCATCAACAGTGTTTACTTTAATGGAACTGGATTTAAGAAGATTTTGTCCGGACAAAGCTCAGTGGAAGGCCTGACGTTTGATAGTTTAAGAAACATTCTTTACTGGACTTCAACATCTGATAGTTCAATCAGAAAACTTAATATCTCTAACTCTGATGTTTTAAGGACAGAGCTAGTTGTTCAACTAAGCTATGAGGATAAACCGCGGGGGATAGACATAGATATTTGTACCGGTATGATTTACTGGACAAACTGGAACAGGAAAAGACCATGTATCCAACGTGCATTCTCATCTGGATTCCAGAAACAAGAAATTGTAGCAGATAAAATTCATATGCCAAACGGAATCACAGTGGATAGTAAATCTCAGAAATTCTACTGGGCTGATGCCAGGTTGGATAAAATTGATATGTGTAACCTTGATGGAACAAGTTGCAAGACTGTAGTTTCCGCATATATTGAGCATCCGTTCGATATTGCAGTTTTTGATCAGTTCCTATTCTTCACAGACTGGATGTCACATAGTGTTGTAAAGGTAAATAAGCTGTCTGGAGAGGATAGAGTTGTTTTAAAAGATGAGCTATTGAGACCAATGGGTATCATTGCTGTCTCAGAAAACCAAAACTTTTGCCCCATCCCTAAGTGTGGGGTTCAGAATGGTGGTTGTGAGGATATATGCAACTCAGAACAAGGTTATGTACAGTGTTCTTGTAGGACAGGGAGGCATCTAATGCCAGACGGACAAAGATGTATTTCCTCTGCTTCAAACTGCGCTTCTAATCAATTCCAATGTTCTAGTGCAAGGCAGGATAGCATTGAGCACCTTGTCTGTATTCCCTACGAGCTAACATGTGATGGGATAGATCATTGTCCTGACAGATCAGATGAAAAGATAGAATATTGTTCATCAAGGTCTTGTCCTTCAAAATTCTTCCAATGCTCCAACAATAAATGCATTCTCAATGATCTACAGTGCAATGGTGTAGACAATTGCGGAGACTTTTCTGATGAAACCGAATGTAAGTGTGACAGGGGAGAGGACAGTTTTAAATGCAAAATAGGTCCCTGCATCTCTGAGAAGAATGTGTGTGACTTCTCTCCTGACTGTCCTGATGCCAGTGATGAAACAAACTGCCCTCCTTTCAACTGTACAGAAGTTGTTAAAAATACCCACCACAGAAAAGTAAATGAGGAATTAATACCTTGTGTTCGAACCACTGCTTGCATTCTACCCAGCTGGGTATGTGATGGACAAAATGACTGCTGGGATGGGTCAGATGAGGAGAACTGCACCCTTGGTCCTGTTTTAAACACTCTCTGTCCAGACGAACATTTTCAGTGTGAGGATGGTAAATGCATCATACAAGGTTGGTTGTGTGACCGTGACCTTGATTGTAAAAACGGAGAAGATGAACAGAATTGTACAAATACTTGTGGAGCACATGAATTTCAATGTCATGACAAATCACAGTGTATATCCTTAGCTTGGCAGTGTGATGGAACCCCAGATTGTGATGATAGATCTGACGAAGGACCGGAATGTCCTGATAAAGTATGTAAATCTGACCTTGAGTTTAAGTGCCCCGAAGGACACTGTATTCCTAAATCCTGGGTTTGTGATGGGGAAAATGACTGTGCAAGCAATGAGGAACTTAGTGCTGATGAAGACAAGCTAATCTGCACTGAAACATGTGAGAGTAATTATTTCAGATGCGCCAATGGACGTTGTGTTCTAAACCACTTCTTTTGTGATTCAGACAATGATTGCGGAGACTTCAGTGATGAGCCAGAGACTTGTGCTTACAAGAAATGTCCTGAGAACTTCATCCATTGTCGGACTGGTGTGGGGTGTCTTGAGAAGAGACAGCTCTGTGATGGATCATATGATTGTGCAGATCATAGTGACGAACTCACTGCATTTTGTGAAGCAAAAAATGTAACTGAGAATGAAGAAAACTACAGACTTGGTTGTAGAACCCATGAGTTTAGCTGCAACAATTCTGCTTGTGTGCATCTTGCATTAAGATGCAATGGGGAAAATGACTGTGGGGACTTCTCTGATGAGATGAATTGTAAAAACCAAAGTTATCCCTTAAATCTGGATAAAAGAAAACACTGTCCTCCTGGATATCAGCTCTCTTCAGATTTATCTCATTGCAAAGCTAAAAGTCCAATTCAACCCAAGATTATGTTTTCCAACAGGTATTACATTAGGATGGTGGATCTTTTGGGAAATTCTGAAATATTTGCTAAAAATCAATCGAATGCTGTAGCTTTGGATTTTGATTACAAGTCAAAATGTGCATTTTGGTCTGATGTGACGGCCCATGGTTCAAGTTTAAGAAAGCTTTGTAAAGTTGGAGAAGAATCAAAAATTGTGAACTTGGCCACTCCACAGAACCCTGATGGTCTTGCCGTGGACTGGGTTGGAAGGAACTTGTACTGGTGTGATAAGGGTTCAGATACTATTGAGGTTTCTAATCTTGATGGAAAATATAGGAAAATCTTGATAAATGAGGGACTTCAAGAGCCACGAGCTTTAGCACTTGACCCCCTAGAGGGTTATTTGTACTGGTCTGATTGGGGAGATAAACCTCACATTGGAAGATCCTATCTGGATGGTTCCAACCCAACTGTTCTGATATCAGAAAATCTTGGTTGGCCCAACGCCATCACAATAGCATTTGACTCAAAAGAACTATTCTTTGGAGACGCTAGAGAGGATTATATTGCATATTCCAACTTAGATGGGACTAATATAAGAAGAGTGCTTTCTCGTGGACAGAACCCCAGTATTAATCTTCATCATATATTTGCTTTGACTGTGTTTGAAGACTATGTTTATTGGACAGATTGGGAAACTAAGTCAATTGAAAGATGCAACAAATATGATGGAGGTAACCAAGAAACCATATTAACAGCTATACATAGACCGATGGACCTTGCAATATATCATCCAATGCGACAACCAAGCCCTGTTTTTAATCCTTGTGAAAACAATGGTGGATGCCATGGCCTGTGTTTATTAAGACCAGGAAGTGAAGGATTAGAAAAATCTTGTTCGTGTCCAGAAAACTTTATTTTATCCGAAGACAAAATATCTTGCAAATCAAACTGCTCAACAAGCATGTTCCTCTGTGAGAGTACATTGAAATGTATTCCATTTTGGTGGAAATGTGACGGCCAAGATGACTGTGACGATGGTTCCGATGAACCACAAGATTGTAGAGAATTCAAATGTAAACCTGGCCAATTTCAGTGCCAAAACAACCAATGTCTTCATCCAACTCAGATCTGTGACAGCAAGGATGATTGTGGTGATCAGAGTGATGAAAAGAATTGCAATGAATATGAATGTTTCAAGAACCAATTTAAATGTCCTGCAAATGGAACTTCAGATTCCTTCTGCATATCCACAGATAAAAAATGCAACAAAATCCCAGATTGTCCTGGAGGAGAGGATGAACTGAATTGTCCAGCCAGAGATTGTCATGTTTCCCAGTTTCAGTGTGGCAATGGAGCTTGTATACCTGAAGTATGGGTGTGTGATGAGGAAAATGATTGCGGAGATAACAGTGATGAGTTGGAAACCTGCAAAGCTATGAACAGGACATGCGGGGGAGATTTTTTCAAATGTGGAAATGGTAGATGTATTCCTCCAAGCTGGAAATGTGATCGTGAGGTTGATTGTCCAAACAAAGAGGATGAACCTGACTCTTGTGAAAAGATCTATGAGAGTACATGTGACCCAACCTATTTTCGTTGTGGTACAGGAAGATGTATCCCTGGAAGGTGGAGGTGTGATCATGATCAGGATTGTGGAGATGGGTCGGATGAAAAGTCCTGTTCTGTGGAAGAATACCGAACCTGTTCTGAAGATGAGAGAGCTTGCCATAACGGAAAATGTATTCACAATAGTAAATGGTGTAATGGTATTGATGACTGTGGTTCAGATGATCGCACTGATGAGATGTTCTGTTACCTGGAGTGTAGTGAAGAAGAGTTTAAATGTAGTTTCCCTCCATATTGTATTTACAAAGAATGGAGGTGTGATGGGGAAAGAGATTGTTCTGATGGAAGTGATGAACTGAACTGTTTTTCATCAATGTGCACTGTAGGTGAGTTTGCTTGCAAGTCATACCAAGACACCTGCTCTTCAAACCATTGTAATGGTACTAAAGAATGTATTAACTCACAATGGAAATGTGACGGAGAACTTGACTGTCTAGATGGAAGTGATGAGGATTTTGAAACATGCAAGAACTTTGTCTGTGAACCAAACAGATTCAGATGCGACACTAATAAGTGTGTTTTGTGGAGTTCTGTCTGTGATGGAACCAACGACTGTTCAGATGGTTCTGATGAAACTAAGCAAGCTTGTCTCATTTCTGGAGGCTGTATTGACAAACAGAACTTTAGGTGTGAAAATAATAAGTGTATTGACACCTCACTGGTGTGCGATGGAACTAATGATTGTCTGGACGGTTCTGATGAAAGTGATTGCGAAAATAATCCTTCTTGTGAATTTGGAACTTGTTCCCAAATCTGTCAGGTTAAACTCAGGGTTCAAGATCAGCATGCTTCTACTGGGAACTCTTCAAGTATATGCTTGTGTTCTCCAGGATATGAACAGACTGGACATAAAAGACACTGTAAAGCTAGCGGCTCAGATCCTGTTTTGCTGTTGGCAAATGAAAATACCATCAGGCATTTAAATCCATATCAATCTCATAAAATGGTTCAGATTGATTCATATGGGCATTCCAACCATGAAGGTTATGACCAGCTAAAAATTGAAGCTATAGACATACTTTACCAGGACATGGTTCCCACAGCATTTGTTACTTTACATAACAACAGATCAATCTTGTATGTTAAATTTGATACTGAAATAGAAACACATAGAAGGCGTCGCAGCTTAATAGATCAGCATACTGGAGTACTAGTAGAAGATGGAGGCATCCCTAAAGGTTTATCTGTGGACTGGATCAATAAGAATGTTTACTGGATAGATACAGAAACATCTAATGTTCGTCTGGTCAACTATGTGTCCGGAAACACACTGACCATTATTCAAGGAAAAATAGATAACCCAGGAGATATTGTAGTTGATCCTGACTCAGGCAAACTTTTTATCACGGATTGTGGTTCAAATCCTAAGATTCTTACATCAAGACTTGACGGGTCGGACTTAACATTTTTAGTGGAGAAAAAAGTACAATGGCCTTCTGCACTAGCAATAGATTATCCTGCCAGAAGATTATACTGGACAGATTTAAAGTCGAGGACTATTGAATCCGTAAGGTTGGATGGAAAGAGTAGAAATGTTATTGTAACAGTGGAACCGAAGCTAGGAAAACCTTACAGGATTGAAGTGTTCGAGGATACAGTCTACTTTACTACATACAGGATCAATAAGATCCTGAAACTTAATAAGTTTGGAAAAGGAAACATTTCTATTGTAGCAGAAGAAGTTTTGGCTGTTTCAGACCTAGTTATCATGCAGGAGAACAAGCATGACAAGATGTACACAGCAGATCCATGTAGTTCAGCTCCATGTGAGAAGTTTGGTTCTCAAGTTGTCTGTATCTCTATTCCTGGAGAGGACCAAAGACTGACCTACAAGTGTGTTTGTTCTGATAATTATCAAATGAGATCTGGAAAATGTTCCCATTTAGCTGACACCACCACTGAGACATGTGATGGTATGAACTGTCATGAGGGAACATGTGAAATGAAGAATGGGAAACCTGAATGCAGATGTAACCTTTTCTTCTCTGGAAAGTATTGTCAAACCTACATATGTGCTGGATTTTGTCAGAATGATGCACGTTGTATTCCGTTGAACAAGATCCAGACTGGAAGTGAGTACAGTGCCATTTGTATATGTAAAGATGGATTTCAAGGAGATCGCTGTGAGATCGCCACAAAGGATTGTCTGGACTATTGCCATAATAATGCATCTTGTGATATAAACAGAAGCAGTCAAAAACTTGATTGTAAATGTAGAAATCCTTTCTATGGAGAAAGATGTGATCAGTGTCCTGGGTTAGATTGTTCTCCAGGTCTGTGCTCTATGGATAGTATCGGAGAACCTGCTTGTTCCTGTCCTCCGGGTGTGGACTGTTTAAAGAACTCCTGCTCTGGTTTTACCTGTTTCCACAATGGAACCTGTCACATGGTGAATGGTCAGCCCCAGTGCCTGTGTTCGGATAGCATGTACGCAGGAAGACAGTGTGAACAGGATAAATGTCTTTCTATATTCTGTAGGAATGGTGGATACGGTCACAGGATGGATGGTCGCTGTGTTTGTGTGTGCCAGAAAGGGTTTACAGGAGAGAAGTGTGAGAATACTCTGAGCGAGTATCTCCCCTGTCTAAACTGTGAAAATGGAGGAACTTGCCGAACCCTGAACGGAACCAAGGTTTGTGAATGCTCCCCGGAGTATGCTGGTCCAACCTGTAATATCAAGATACCTACCGGAACCAGTCCGTGCAAGCAGTTGGTTTGTCAAAACGGAGGAGTTTGTCAGACCTTGCGATCTAACCGTGGAAAATATTTTGCCCAGTGTATCTGCGATGAGAGGTTTAGTGGAGAGTATTGTCAGAGTATAAACCGTTGTTATAAACATTGTTTAAACGGAGGAACATGTTTCCCTGATGGAAGTTCTGTAAGATGTCACTGTACTCAAGGTTGGAGTGGGGGACGATGTGCTCTCAACTTCGGAGAAAAC
>Hex123
GACCTAATGTGTGAGAAACTGGATAAGATTAGTCCTGAAACTGCTCCCCATAAACCCTATGTGGGGTTTAGGTATGCCAACCCTTCTACCGAGTCTGCTTTGCAACAAATAGAGAAGGACGGGGTGTCCCACGTGGTTGCATTCTCCCAGTATCCGCAGTACAGTTGTACAACATCAGGATCCAGTATGAACGCGATCTACAGATATTACCAGGAGAACTTCCCCCTAAGACCACCAGGGGCTGATGGTGTTACATGGTCTGTCATTGATAGGTGGCCCACACACCCTCTTCTTGTGAAAACTTTTGCTCAAAACATCCAGAAGGAATTGCTTAATTTTCCCGAGGAAGTTCGTTCCAAAGTTGTTCTTCTCTTTTCAGCTCACTCTGTTCCCCAGTACGTGATGAACCGCGGGGACCCGTATCCAGCTGAGATCGGAGCTACGGCTCAACTTGTTATGCAGGAGCTAGGCTGGTCAAACCCCTTTAGGGTGACCTGGCAGAGTAAAGTTGGTCCCCTGCCCTGGCTTGAACCTGGAACTGAGCAGACCATCAAGGCTCTGGTTAAACGAGGACAGAAGAACCTAATGCTGATCCCTATTGCATTTGTAAACGATCATATTGAAACCCTGCATGAGTTGGATATTGAATACGCTGCTGAGCTGGGGGAGGAGGTTGGAGCGGAAAGGATTGGACGCTGTGCTGCCCCGAATGATGATCCAATGTTTATTGACTGCCTCACGGACATAGTTGCCACCCATCTCAAGTCCGGGGAGAAAGTTAAACCCCAGATGTTGATGACCTGCCCGATGTGCACAGGACCGACCTGCAAGGATGCCAAGAAGTGGTTTGCCGACATGACCGGAGCCGTCTATCCTGTT
>Hex124
GCAATGCGTCTAGCTCTTCAACTAAACGATAGAGACAAGGTTGAAGATATATTTAACACCTGTCCTGATAGTACAGTTAAACGACAACTAGCGTTCATGTTAGGTCGTCATCAGTTCTATCTCGAGCTACCGGCGGACTCGGAGGACTACGACGATCTCAACGAAATCATGTCCAACGTCCAGCTGAACAACCACTTTCTCAACCTGGCGAGGGAGCTGGATATTATGGAGGCTAAGACTCCGGATGATGTTTACAAATCTCATCTTGACAATGTGAGACCAGGGTTCGGAGGAGGAGCTGTAGATTCAGCTCGTCAGAACCTAGCTTCTAGCTTTGTTAATGGTTTCATCAATACAGGGTTCGGACAGGACAAACTTCTGATGGAGGACGGCAACAAGTGGTTGTATAAGAACAAGGAGCATGGTATGCTCTCCGCTACTGCCAGCATAGGTCTGGTTCTTCTCTGGGACGTGGACGGAGGTTTGACACAGATTGATAAATATCTTTACTCTCCAGAGGACTGGATTAAATCTGGAGCTCTGCTCGCCTGTGGTATAGTTAATACTGGAGTTAGAAATGAGTGTGATCCTGCATTTGCTCTTCTCTGTGACTATGTTCTTCACTCAAGCAACGTGATGCGTCTTGGAGCCATCTTTGGATTAGGATTGGCTTACGCTGGTTCTAATAGAGCTGATGTTATTGAGCTTTTACTCCGTGTGTTTGCTGACTCTAAATCTAACATGGAGGTTATCGGTGTAACTGCTCTGGCTACAGGTATGGTTGCAGTAGGATCCTGTAATGGAGATGTAACCTCCACTATTCTCCAGACTCTGATGGAGAAGTCAGGAGCTGATCTCAAGGATAGCTTTGCTAAATATCTGCCCCTTGGTATTGGTCTCTGCTATCTTGGAAAGCAGGATGCTTCTGAAGCAACAATTGCTGCTCTCGAGGTTATCCCTGAACCCTTCCGTCAGATTGCTGTAACTCTGGTTGAGATCTGTGCGTATGCTGGAACTGGAAATGTTCTGAAGATTCAGCAACTTCTCCACATCTGCTCCGAGCACTACGAGCAGGAGAAGGAGACCGAGAAGAAAGACAAGAAGAAGGATGAGAAGAAAGATGAAAAGAAAGATGAGAAAAAGGATGATAAGAAAGAGGAGAAAGAGGAAGAGGCATCACACGACATGTCCGGACAGCAAGCTGTTGCAGTTCTAGGTTTAGGTCTGATCGCTATGGGCGAGGATATCGGAAGCGAGATGCTGTATCGTACTCTAGGACATCTCATGAGATACAGTGAACCCTGTATCCGTAGAGCAGTTCCTCTTGCGCTCTCTCTCATTTCCGTTTCCAACCCTCAACTAAACATCCTCGACACCCTGAGCAAATTCTCTCACGACCCTGATCCAGAGGTTGCACAGAACTCTATATTCGGATTAGGATTGATCGGAGCTGGAACCAACAACGCCAGACTTGCTGCAACCCTTCGACAGTTGGCTCAATATCACGCTAAGGAACAGAACAACTTGTTTATGGTTCGTATAGCTCAGGGTCTTGTTCATCTTGGTAAAGGAACCCTGACACTCAACCCGTTCCACTCCGACCGTACTCTAATGTCTCCTGTAGCTGTTGCTGGCCTTCTCTCCGTCCTCGTTGCTCTACTGGACGTGAAGAACACTATCCTGGGTAAGTCCCACTACCTTCTCTACGGACTGGCCACAGCAATGCAGCCAAGGATGCTTGTTACCTTCGATACGGAGCTCCGACCTCTTCCTGTCTCCGTCCGGGTTGGTCAAGCCGTTGATGTGGTTGGGCAGGCAGGGAAACCTAAAACCATCACAGGGTTCCAGACTCATACCACACCAGTTCTTCTAGCACACGGAGAGAGAGCGGAGCTAGCTACAGAGGAATATATTCCTGTCACCACTATAATGGAAGGGTTTGTTATCCTTAAGAAAAATCCTGATTAT
>Hex125
GGTTCCTCGCACCATATAGCTGGAAATGTGTTCTACCTGGCCGCGAGGCTTGTGGATAAACTATGGCAAGGAGTATTCAAGAAAGACGCAAACGAGGTTTTCCAATTTATCCTCAACCTCATAGCTCAGGCGAAGAGAAGGAGTGGAACCTCCGTCCTCTCCCTAGAGGGTATATTTAGATGTTTGAACAGAACTGTTCTCTATATGCTCTCTAGACCTGTCAGATCTGTTCAGGATCAGATCTCCGTGATGGACGTGTTCCACAAACTCATCACAAACAGAGCTGTGCTCTTCGGTCGGGATAATCCCGAGGTAGAATTCTTCGGTTGTTTGACCTTCTGCCTTCTCCAGCTGACAGACGGACTAGAGGTTCCACTTCACGGAGATTCTGCTAGAACACAGTGGCACGTATCCTCAGTAGATGATCTAGATAGTCCGGAGGGAATTAATAAACTTCAAGGAAAGAATCTCTTGATCACCTCCGCAAACAAGGTTTGGGAAGAACTGTTTTTTAACAAAAAGTCCGCCATTGAGGAGGTAACAAGGGTTTCATTTCCGTATGGAAATAAAACCCCGAGCCTGGAAAGCGTGAGGGACTTGTTACATCAGCCTTCGCACAAGGTTTGGAACCAGTATATTGAGATGGAACGGAAAGCTTGCTACCAGAGAATTCCAGCCTGGGAGATACATACTCATATACAGAGCAGGATACAGAAGGTTGCTGGAGGACTGACTGGAGGATTAAAACGGCTGACCTCTGTCTCCGGACCCAGCAAAGCAAAGAAGGAAGAAGAGAAGAAGATTGAACTTTCCAACCTTCAGTTCTCCGAGGTAGAAGCAGCAGTTCTAAACCAGATAACCATAGTATCTGAGGTGGTAGAACAGCACGAGACACAGAGAAAGCAGACGGAGCAGCATATGCTGACATACTCGGAGGAGGAATGGTTGAATACTGAAGCACAGCTGACAAGGGAGAGAGGAGTATGGGGACCAATACAAGAAGGAAATCTCATGAAGTGGCAGTTAGATGTTACAGAGGGACCCTTCAGGATGAGAAAACGAATGGTTCGGGATGAATATTTCTACTACAGGTATCCCTACAGGTCGGATAAGAACGGAGAAAAACCACATAAGTATAAGAGACCGACAAGCCATGACAGTAAACTCTGGTTTGAAGAGCATCACAACAGAGCACTGTTTGAACGGGAAGAGCGAGCTATGGAGCTGGATTATGATGATTGTGATATTGCTGTTAATGATAAATCGGAAGGATTGACAATTGATGAGCAGATGAGAGAGATTGGGTTCAAGGGACTGAAATGTGCTCCGAAGGACCTGGATCTGGATGGTAATGAAGGGGACGGAGAGGAACCTATTGAGACCGAGGATACCAAGGACAGTTTATCAAGGACGGAGGAAGAGGATAAGACGGATCCCTACTCCTCTCCAGCTATGGAAGAATTCTCCTCAGCCTACCAGACTGTGATGAGACTACTTGAAAACGGAGAGAGAATTCACTCTATGTACAGGTGTGCTCGGATACAGGGTTTAGATATAATGGAGGGATTGCTTCTCTTCGGCAAAGAACATTTTTATGTGATAGACGGATTTACAATTGTAAACCAGAGGGAGGTTCATGATATTGATTTCATTCCTGCTAATCAGTATGATTCTATAATACCCTGTGTACCAGGGCAAGTTCCTAAAATTAAACCAAAGAGACATGTTTCAAAATTTGCATTTGATGACGTTAAAGAAGTTCACAAGAGAAGATATTTGTTACAACCTATTGCTATTGAAGTATTCTCAAAGAACGGGCAGAACTACTTGCTAGCGTTCCAGCGACAGAATAGAGGGAAAGTGTATCAGAAGTTCTGTATTATTGCCTCAAATATTTTGGAAAACGCAGCTCAATCTGTCTCTGGTCAAGGTAGAACTGCTAACGTGGAACAAGCTACCGGTTTATTCTCAACCCTCATTGGAGAAACATCGGTCACACAGCGCTGGGTTCGAGGAGAAATATCAAACTTTCAGTATTTAATGAGTTTAAACACCTTGGCGGGAAGATCTTACAATGATCTGATGCAGTATCCTGTGTTTCCATGGATCCTAGCGGACTATTCTAGCGAGGACCTGGATTTAACAAATCCGAAAACATTCCGAGATCTCTCCAAACCCATGGGAGCTCAGACAATATCCCGGTTGGATCAGTTCAGGAAGAGATATAAAGAATGGGATGATGCTGGGACGGATACTCCGCCCTACCACTATGGTACACACTACTCCTCCGCTATGATAGTCTCATCTTACATGGTTAGGTTGGAACCCTTCACCCAGCACTTTCTCCACCTTCAGGGCGGACACTTCGACTTGGCGGACCGGATGTTTCATTCTATAGCAGAGGCGTGGGAATCTTCCAGTAAAAATAATATGGCGGATGTCCGAGAACTTATTCCTGAGTTTTTCTACCTTCCGGATTTTCTGGCAAACAGAAATAATTTCGACTTCGGGATGAAACAGAGCGGAGAGAGTTTACATGATGTTATTCTTCCAGCTTGGGCTAAAAACGATCCCAAGGAGTTTATTCGGGTTCATAGAGAAGCTCTTGAATCTGATTATGTTTCTGCAAATCTGCATAAATGGATAGATCTGATATTTGGATTCAGGCAGCAGGGAGAACCAGCGGCTGAAAGCTCGAACGTCTTTCATCATCTGTTCTACGAAGGAAACGTGGATATATTCTGTATAGATGATCCACTCCAGAGAAATGCAACCATTGGATTTATAAACAACTTTGGACAGATCCCCAAACAACTTTTTAAAAAAGCGCATCCAGCCAAGAAAGTTTTATCTAAAAACACGGGTGTGGAAGTTTCAGGTTCCAGCTTAAACTCAAAAATATTTTTCCACAATTTATCCAACCTGCGACCCAGTATGGTTCCCATCAAGGAGCTAAAGGGGCCCGTTGGAGAAATCTATCCTACAGAGAGAATGGTTTATGCAGTGGAGCAGAACAAGGTTATAGTTCCCGGCAACTCCAACCGCTACCTAGCCTGGGGGTTTGCAGATCAAAGTTTCCGTCTTGGCAACTATGATACTGAGAAAGCTGTCTTTATCTGTGAACCTAACTATCTAGTTGGAGAGGTTCTAACCTGTGTGTGTCCCAACCCTAAACTAGTTCTCACCGCTGGAACCAGTACTGTAGTCTGTGTCTGGATTTATCACAAGAAGCTGAAACAGCTCCATCTTCAACATTCCCTGTACGGACACACTGATGCTGTTACCTCACTAGCTGCTAGTCCTGGTTGGGGTGTAGCTGTATCTGGTAGTAGAGATACAACTGTTATTATCTGGGATATTGCCAGGTTCTCCTATATTAAAACATTGTCCGGTCACGCTGGTCCAGTAGCAGCAGTTAATATTAATGAGCTAAACGGTAATATTGTTACTTGTGCTTCATCTAAAGTATATCTCTGGGATGTGAATGGATTACCTGTTGCTAGTGTAGAAACATCTCCTGGAGTTGATAAGAAGTTAAAATGTCAAATCCTTTGTGTTGCCCAGAGTCAGATGTATGAATGGGATCGTCAGAATGTAATCCTGACTGGAGGTAGTGATGGTGTAGTCAGGATGTGGTCTCTTGATTATGTTGAGGTTCCCGTGCAAACTTCAGAAATTCAAGAACCCGGAACCCCCGACTCCGACAGAACGAATATATCAACGGTAACGGAGCTGGCGAAGAAGATGTCCATCTCCTTGTCCGGAGATTGTCTGAGTAGTTTACGGGATGCAGTAGCACGTCATCACAAGGTTTCTCTGACCAGCGAGAGATCTGTTGAGGATCAATCCTCAGATACTGAGGACTGTGACGAGATCACTGCTGATAAACATTCAGATATTGATTGCTCCGACGGACCATCTCCTGCTCCTGAACTAACGGTGGATCCTCCAAGTCCAATCAAATCTACAAACGGAGTAGACACCGCAGCGTCAAACAATGCTGATCCTCCTGAGATCAATGTAACATACCCCTCGGATGATAGTTTTGTAGTGGTTGAGGGTCCAGTGGAGGAAGGAGTAGAAGTTCTTGACTCAGGACCTGCCATGATGCCTGGAGACGGATATATGTGGTCAAGGCAGCTAGTTTTCCGAGCTAAGCTAACTATGCACACGGCATTCGAGCGCAGTGATAATAGTGAACCTGCCGCTGTGACGGCTCTAGCTACCTCTAAGGATCATAAAACTCTGTATGTGGGAGATGAGAGAGGTCGAGTATTCTCCTGGATGGTTTCTAACAAACCAGGGAAA
>Hex126
ACAAAAGAAGAGAAGGAAGTTTTAGAACATTTTGCTGGTGTGTTTGCTCTTCTAAACCCCCTCACCTTCAAGGAGGTTTTCTCTCAAACTATTGAGTATGTAGTGGAGAGAATATATAAAAACTATGCCCTGCAGATCATGGCCAACAGCTTTCTAGCAAACAATGTCACTTCGCCAATCTTTGCCACCATTTTGGTAGAATACCTACTAGATAGGATGCAGGAGATGGGATCCAACATGGAGAGATCCAACCTGTACCTCAAGCTGTTCAAGCTTGTGTTTGGATCTGTATCCCTGTTTGCCGCTGAGAATGAGCAGATGCTAAAACCCCATCTTCATCAGATTGTGAACAAGAGCATGGAGCTAGCTATGACTGCAAAGGAACCCTACAACTACTTTTTGTTACTCCGAGCCCTGTTTAGATCTATTGGTGGTGGAAGCCATGATCTACTGTATCAGGAGTTCCTTCCTCTTCTGCCAAGTCTGCTGCAGGGACTAAACAGCCTTCAGTCTGGTTTGCATAAACAACATATGAAGGATCTGTTTGTGGAGCTTTGCCTGACTGTACCTGTACGTTTATCTTCTCTGCTTCCCTACCTTCCAATGCTCATGGATCCATTGGTTTCAGCTCTCAATGGAAGTCAAACTTTGGTTTCTCAAGGTTTACGAACCCTGGAGCTATGTGTTGACAATCTACAACCAGACTTCTTGTATGAACACATTCAACCTGTTAGAGCAGAACTTATGCAGGCACTTTGGAGAACCCTAAGAAATCCTAGCGATCAGATTGCTCATGTAGCATTCAGGGTTCTTGGTAAGTTTGGTGGAGGGAATAGAAAAATGATGATTGAGCCTCAAGCACTGGAGTTTAGAGAACAGGAGGAAACAGGGCCATCAATCACAGTTACATTTACAGATCACAAACAACCAATGTCTTTACCAGTGAAGGACATCATTGAAACTGCTTTTAATGCATTGAAGTCCAGTACTACTGAACCTGGATTCTACAGGAAACAATGCTGGGAGATTGTCCGTTGTTTCCTTGTCTCCAGTATCCAACCTGAGAATGATAAACTGCAGACACTGAAACTTCTTTCACATCAGACCTTCAGGGAAGGAAAGATTCAGACTTCAAATATAACTCATTATTACTGTGCAGATAAACAATCCAGGAATGTTCACCAAATGGCTGTGACTGGAATGTTTGTGGCAGCTGCTATAAAAGAGTTAAGAACTGCAGTACTTCCTACAATGGTTGCGATGGTGAAGCATTACACAATGATAGCTATAGCACAGCAAGCGGGGCCCTTCCCTGCTGTTGGGAACAGACTCCAGAGATTAAATGGTATGGATGGTTTAGTTCTTATTGATGCTATGGCAAATATAATGGGACATGAGGAGAAAGAGTTATGCAAACCTGGACACCTCGCAATGGTTCTTGTTCTAGATACTGCAACTACCATTACAGGGAGTAAAGAGAGAGCCTGCAGATTGCCTCTAATGGACTATCTATCAGAGAAGATGTGTGCACTTTGTTATGAAAGAGCCTGGTACTCTAAGCTAGGAGGTTGTATAGCCATCAAGTTCCTGTTTGAAAGAATGGATTTGAGATGGGTTCTGGAACGTCAATTCAACTTTCTCAAAGCTTTGTTATTTGTGATGATGGACCTGACTGGGGAAGTGTCCAATGGTGCTGTAGATATGGCCAAAGTTAATCTAGAAAAGATGCTTCGACATTGTGGATCTCCAATAGAGTCCAATCTGTATGATGAAAGTGTTTACCAAGAGTTAGTTTCAGCTCAAGAAAAATCTCTTTATGATGTAACACATGAGCTGGTTAGGCAGGTAACAAGCCCTAATAAGTATGTTCGTGAACAAGCGGTGCATTGTCTAAAAGTTCTCTCTGAACTAACCAGTAGATCTGTCACTGATGTTATGAATCCCCACAAGGACGTACTGGCAGATATGATCCCTCCCAAGAAGCATCTGCTTAGACATCAACCTGTCAATGCTCAGATAGGTCTCATGGATGGAAATACATTCTGCACAACCCTGGACCCTAGGCTCTTCACCATTGATCTAACTGTCTTGGAGCACAAGGTATTTTTCACAGAACTACTTTCTCTCTGTGAATCTGATGATCAGAGTTTACAGAAATATTCTTGCTATAAGAATGTTAGTAATCTGGTCCCCCTCAGGCAGTCTGCTTTGAAGGCCTTGGCAGCCTGTCATTATATGCCAGAATGTCGGGACAAAATATTTTCAGTTCTCTACAAAAGTCTCCAATCAGCCAACACTGAGTTGGCAGAAACCAGTTTTGAATGCATGAAATCTTTCATTGCTGGGTTCCAAATTGATATGGATATGGTTCATCAGGTGATGCGTCAGCTGCTTTTAAACCTGGCAGACTACCGCAACCTTACTCTGGTTCTCATTCAAAAACTAGCTTATCTTGCACAGCTATTTAGTAATGTGTTCAGTGAACGGCTTTGTGAACAGCTTCTACAACATTTGAAGAAGTGGCTGGAGGTTGCAATTGTTACTCAGAAGTCAGCAGCAGGACAGAACAAGACAGGAGGTCAGGATCAGTTAAAGATTGCTGCTGCAATAGTTGATCTGTTCCACAGGATCCCCTCCGCATCAGCTAGATTTATTGAACTTCTTTGTAAACTTGTTTTAACTACAGAGAAAGCACTTGCTGTTGAACCAGGCAGTTTACTACGGGATCCATTGAGAAGATATCTTTCCAGATTTCCTTCTGAAACCCTAGACATTTTCCTGCAAGAACTATATGCCAAGGATAGCCAATGGTCTAGATATGTTGAGTATTTACTTAAGCATGAAGACGGCCAGATGTTTCGTAATTCTTTACAAGACAAGACAGAGAAACTGATTGCCATGATGACTGGAGGAACCACAAGCACTAACCAGCTTGTACAGCTTGGTATTCAACAAGCACCCCAGGTTAGCCCCAATGAAAGAGCTGAAATCCAGTACTGGGCTATTAGGTATACCTACATACTTGTTAAAAAATGTCCAACCTGGATTTTAAACCAACAGCAGTTGATCGAGACTATCCGAGGTATCTGGTGCAATGAGCAAACCTACCAAGAGAAACATAGAAAAGGAGAAAATACTGACTATACTCACTGGAAAGAGCCAAAACTGATAGTTAAAATCTTGTTGGTTTATTTCAAGCAGCACCAAGATTCTCACATATCTTTGTTGTTTGATTGCTTGAGAGCACTTTGTGGTAGATTCTTGACAGATTTCCAATTCTTGAAGGACTTTCTGGAGGTTGAAGTGGGACAGAAGTATAGTGTTGAATGGAAAAGGAATGCGTTTTTTGAGTTTGTTAGACTATGGCGTCTCCTTGAAACCAATACTGGAGAAAGTCAAGGTCTCACTCAGGATCTGAAGGCTAAGATTTTGCAGTATATCCTGATACCAGCTTTTGCCTGGTCCTTTGATCATGGTGAAGGGGAGAAATTGATTGGTTCCCCTCCTGCTCCAGATATTGAGAATGATGTAAATGTTGTTTCATCCTTTATTCTGAACATCATTGATCCAGACAATCCATTTGGAACAAGTGACAATGTAAGAATCTTAATACTGCAGTTCTCCTGTCTTCTGGTTGACCAAGGAGCTGAGCATATTCACGATGCTACTAACAAAAAGCAAGGAAATAAACTGAGGCGTCTCATGACCTATGCCTGGCCCTGTCTTCTGTCTAAGAACTGTGTTGACCCATCTACCCGTTATCATGGACATCTTCTCCTCTCCCATATCATTGCAAAGTTTGCTATTCACAAGAGAATAGTTCTGCAAGTGTTCCATTCTCTACTGAAAGCACATGCAGTTGAAGCACGCGGTGTAGTTAGACAAGCCCTTGAGATCTTGACACCTAGCATGCCTGGTCGAATGGAGGATGGAAATACAATGCTTACCCATTGGACAAAGAAAATTATTGTCGAAGATGGTCATACTGGGAGTCAGTTGGTCCATATCCTACAGTTGGTTGTTAAACATCACAAAGTTTATTATCCAGTTCGACATCATCTAATGCAGCATATTGTTGCAAGTATTCAAAGACTTGGCTTCACCGCAACAGCTACAGTTGAGCAGAAAAGACTTGCTGTTGATCTTTGCGAGGTTGCCATCAAGTGGGAGGTTCAACGTGCTAAGGATGAGTCTGGAGTAGATGATGATGAACCAGGAAAGAGACCTATGAGTTTAGATGGATTACCAGATGCAAAGAAAGCAAAGCTATCTGGACCTGGAAAACCCCAACCTGATGCTCTGAAACCTCTTGAGAAACAACATGCTGATAGTATTGTAAACTACCTACTTAGATTGGCCTGCCAGGTAGCAGACAATCAGGCAACTACTGGAGGTTCACCTGGAGAAATAATGTCAAGAAGATGTGTTGCTCTACTCAAAACTGCACTTAAACCAGACATCTGGCCTAATGTTGCTGTTGATCTTAAACTTGCCAGTTTTGAGAAGATCTTGGCTGGACCCCAGGGAGTAGATTCCAATCAGCCAAACTATCTTAATATCTGTACCTGTCTAGAACTCCTCACCTTCCTTCTATCCATCCTTAGGAAGGAACAGATCCTTGCCGCGTTCAAACCTCTGCAGAAGTCTATTGCAACTTGCATGAACTGTCCAAATTCAAAG
>Hex127
GAGCAGGATAAAGCCCGGAGATGGCAGGAGATACAGATGAGACAAGCAAGACAAGCAGGTAGAGGACCGCAGCAACCCAGGAGACGTGGAGGACCTGAGGACGGTCCAACCCCGGAGATGACGAGTCCCCAACCTGCCTCTATTGATGATGAGATGCTGGAGTTAATAAATGAATATTTCTATGGAGTGCGTGTTTTCCCCGGTCAGGATTCAAGTATGGTGTATGTAGGCTGGGTCACAACACAATATCATTTTCATACAGATGATTTCAGCAGAGACTCTGTAAGAAGTGTGACGGTACAGAAGCTGGACAACTATGGTGGAATAGCTGAGAGTGTGGAAAGGCAGAACTGTTATATGATGAGGGTGGATGAGATGTATGCTGAAGTGTCTAATGATCCTTCTGGCAAACCTCCCTCTACAGGGTTATTTGTTGGATGTTTCATTGACGTTTCAACAGGATTTCTCAGCTTTACCTGCGAGGGAAAGGAAATCAAGCAAAGGTTTAAAATGGAGCCTGGCACAAAGCTCTTCCCTTCGGTTTTCTTGAAAGCATCCAGCAAAGATGCTTTACAGTTTGAACTTGGTAGAACACAAACCTCTCTTCCTCTATCAGCAGCTGTGCTTGTCAACTCAGGAAAGCATATTATCCCTCAGTTCCCTCAAAGATTGAAGGTTCAGTGCATGAAACCAAAGACCTGGGCCAGGGTTCCAAACAAAAACCTTGTAAACCATGCTCTCAAGCTTTCTGATATACGAGGTTGGAGTTTACTCTCCGAGGATCCTGTATCTATGCTTGCTATTCATATTCCTGAGGAGGATAGATGTATTGATATGCTGGAGCTTATTGAGAATGAGAGACTTGCAAGTTTTCATGCACAGACCTTGAAACTATATGCAGCGCTTTGTTTTCAATCCAATTACAAGGCAATGCATGCAATTTGCGCCTACTGTGACCGGAAGCAGTTGCTGTATGCTATACAAAACGAGTTTATGCCAGGAATTCTGAGACAAGCTTTCTTTGATATTCTGATTTCCCTCCATCTGGAATCCTATGTATCAACTGTGGAAATAACCCAGAAAGAATTTATTGTTCCCATGACTGAAACTTTAATGGAATTATATAGTGAGCCGGATATGGGAAACAGCTTGAGATCCCTGGCTTATGAATCCATTAGACCCCAAATGGCTACATGTGAAATAACAACAGACTTTTCTAATATCAAGGAGCTTACTCTACCTGAGTTTGCACTGGATTCATTAAGAGAGTTTGTCATGGAAGCTCTTGAGAATGCAGTTTCTGTTAATCAAGTCGCAAACAGAGATCCTATTGGTGGAACAAACCAAGATCTTTTTGTGCCTCTGATTAAGCTTTTAGATAAACTACTTATGGCTGGAATACTCTCGGATGAGGATGTATCCAGAATGTTGATTATGATTCATCCTCAGACCTGGGATGAGAACTTCCAGACTTCTGAGAATAGCGAGCATAGAAAAGGAATCTTAAACATGGTGATTCATGAAGATGTGAAACTTGAATTATGCAAACTTATTCATCACATGTGTGATGTTCAAGTAAGGCACAGATTGGAAAGTGTAGTTTCTTTTGCCTACGGATATATGGGAGATCTTCAGTCTGACCAGCTGAGAAGATACATAGAGATTAAACAGTCTGATATGCCATCAGCAGTGGCAGCTAAGAAAACTAAGGAATTCAGATGTCCACCTAGAGAACAAATGAATACCATTCTTAGTTTTAAGACAATTGAAGATGAGGAGGAACTTGAAGAACATCCTTGTAATTCAGACTTAAGAGGAAGAATGTCAGAGTTTCATGATTCTCTTATGTCAGTAATGTCCATTGCTTCACTAGAAGCTGAAGATGTAGTTTTTCCAACTGCAAATGAGGTTGCAGATAAACCTAGTCTTCTTACATCATTTTCTGCAACATTAAAAGCTGCACAAGGGGATCAGGAGGATGCGGGATCAGCAGAAGAACCACATATCAAATCTGCTGAGGAGAAGTTTAGAAAGGTTCTAGTTGATACTATTATCAGGTGGGGAAGTGAAGCTGAAATTGAAAACAGAGAACTAATCAAGGAAATGTTTAGCCTTCTCCTTAGACAATATGATACTGTTGGAGAGCTTATGAAAGCAGCAGAAAACTCATATATCATCAACTCAGATACTACAGAAGATGTGAAGGATATGTGGGTTGCTCTCAGTAGGATTAGATCTCTACTACCCGTTCAAATGTCTAAAGAGGAAGAGGAACTTGTTAGAGAACTGCTGTGGACCTTGGTCAACAACCATGTATTCTTCCAACATCCAGATCTTATCAGAATTTTGAAGATTCATGAGAATGTAATCGCAATTATGATGAACAGCATTGCTAGATCTGATCAGGGTGGGGATGGAGGTGGAGAAGCGGAAGAAGAAGGAACACCAGGGGAACCAATTCCTACAGATACTTCTGATTCTTCAAGTGAAATGGTTGTTGCATGCTGCAGGTTCCTTTGCTACTTTTGTCGAACCTCAAGACAAAACCAGAAAGCAATGTTTGATCATTTGCTTTTCATCTTGGATAATGCTAATATTCTTCTGAATAGACCAAGTCTGAGAGGTTCAACCCCCCTAGATGTTGCATATTCATCATTGATGGATAATACTGAACTTGCTCTTGCTCTCAGAGAGCACTATTTGGAGAAAATTGCTGTTTATCTATCTAGATGTGGTCTAACATCTAACTCTGAGTTGGTTTCTAAAGGATATCCTGACCTTGGTTGGGATCCAGTTGAAGGAGAACGCTTCATGGACTTCCTACGCTTCTGTGTATGGGTAGGTGGAGAGTCAGTGGAGGAAAATGCTAATCTTGTCATTCGTCTTCTCATCCGAAGACCTGAATGTCTTGGTCCTGCTCTGCAAGGAGAGGGAGAAGGACTTCTCAGCTCTATAGTCAATGCTAACAATATGTCTGAGTCAGTTAGTAATCACATAAAAGCAGCAGAAAATGGCCACATATCAAACTACAGACATCCTCTGCCTTCAAGTGAGAACGATGAAGACTTTATTGACACTGGAGCTGCTATACTAAACTTCTACTGTACCCTTGTAGATGTCCTTGGAAGATGTGCTCCTGACGCTTCAGTTATAGCTCAAGGAAAGAATGATTCCTTGAGAGCCAGAGCTATTCTGAGATCCTTGGTTCCACTTGAAGATCTTCAGGGAGTTCTGAGTCTGAGATTTAATCTGGCAATGCCAATGCCAGGATTGGAGTCTAGAAAGTCAGATATGCCTTCAGGTCTTATTCCCAATCATAAGCAAAGCATAGCACTGTTTATGGAGAGGGTTTATGGAATTGAAGACAGAGATTTATTCTTCACTATTCTTGAGAATGCTTTCCTACCTGATCTAAGAGCTGCAACCATGCTTGAAAAACCAGAAGGAGGTGAATCTGAGATGGGTCTAGCTCTAAACAGATTTATTGGTAACTCCATCCTGCCTGCATTAATCAAATACAACCATTACTATTCTGAAGCTGAAAACTATAATCCATTATTGGAGGCCACCCTCCATACTGTCTACCAGCTGAGTAAAGGAAAGATGTTGACCAATGTACAAAGACAATCAGTTTCTGACTTCTTAATTACTCTCACCAGAGAAGTTGCTCCGTTTATGCTACTAAAGTTACTACGAAGGCTCACCACAGACCTTGCAAAGCTTAATGAGTACTCTAGTGTTGCACTAAAGATGTTGACTCTCTTCTATGAGCGTTGCAGTAAATATTATGGATCTCCTATGGGACAAGGTTCTTATGGATGTGCCTCTGATGAGGAGAAGAAATTGTCTATGGCACTTTTTAGTAGTATCTTTGATTCTCTGTCCAACATGGAGTATGATGCAAACCTGTTTGGAATGGCTTTACCCTGTCTCACTGCTATTGGTTCAGCTCTTCCTCCAGATTATGCCATGGTGGATCATGGAGATGAAGATATGTTTTCTAAACCTGGAGTTGTAAATGATATTGGACCATACACACCCTTGCCTATTGACACCTCACAGGCAAACATTAATAATGAACTGAACACTTTGATCCAAAAGTTTTCTGAGCACTATCATGACTCCTGGGCTCAGAAGAGAATAGATGCAGGCTGGACCTATGGAGATAGAAAGGATGTTGGAGCTAAAACACACAACAGACTGAAACCTTACTCCATGCTGTCAGAAACAGAGAAAGAAACCTACAGGGAACCCATCCGTGATGCAGTCAAATCCATGCTTTCTCTGGACTGGCATATTGAATACTCAGAGGGTGGAGGCCAAGCTCCAGCTCATGGAGGACATGATAACAATCCTCACAACTACAGACCTCAGCCAGCAGATATGACCAACCTAACCTTGTCAAAGGAGATGATGAATCTATCGGAGAGATTAGCTGAGGATGGACATGATATCCAAGCTCTACGAGAAAAGAATGATTTGAACTTGAGGGGAGGAGGTCCTATTAATCTAACTCTTGTACCCTTTGATCTTTTAACTGAATCAGAAAAGAAGAAAAACAGAGAACGTTGTCAAGAGCTTCTCAAGTATATTCAATTTACTGGTTATAATCTGTATAAAACCAAGAGAAATGAAGGTGACTCGTTATCTGACTCTAAGAATCCTGAAAATAGGTTTGCATATCGTCTGCTGGAGAAGCTCATATCCTATCTTGATACAGCAGCCAGTAGTATGAAAATATTGAAACCATCTGCAAACTTTACCAGACGGAACAGCTTTAGCAGACCTAACAAAAATGTAAAATTCTTTGTCCGAGTTGTGCTTCCCTTGATTGAGAAATATTTTGGTCACACTCGGCATTATTTTACAGCTGTTGCAACAGCCTCGTCATCTGCAGGGGTAGCAACTATAAAGGAGAAGGAGTATGTTGCCAGTCTCTTCTGTAAACTTGCAAACTTACTCAGACAGAAGAAGAGTGCATTCGGAGCTGATGCTCCTCAAGCAGTCAGATGTTTACAGATATTGATAAAGGCAGTGGATGCAAGATCCCTTGCTAAATCTCGTCCTGATTTTGTGAGAACATCAATGTTAACTTTCTTCAACAATGGTGCCTCTGACCTGGAAAAAACCATCGCTAATTTGAGACAAGGAAAGTATCCTCTTCTTAGAGGAAGTCACATTAAAACCTGCACTTCTCTCAAGTATATTTTTGATGTTCTTGGACCAGTATTTATATCAACCTTTGATCATTTATGTGCTTTGGAGTATGGGCAGGATTTGCTGGTTGATGAGATTCAGGTTGCTTGTTGGAGAATTCTGGAAAGCTTTTTCATCCTGGGAACTGACCTTCAGTTGACCAAAGCAAAAAAATTTATAAAAACAGATATAGCAAACTACAGATCCTCTATTGGTACAATTTTGTCTGCCATATCATCCACCTTCCCAGTAGCATTCTTAGAACCATCCTTGAGCAAGTTTAATCCTCACTCTGTTCTTGGATCAGGATTTTCTGACAGATCCCTTGAAGCCCAGGAGGTTACTGCCAGGTTCAACTCTAATGTTCCTGAGCTCGAGCAATTGGTTTCTAAATTTGACAAATATGTTGAGGAGATAAATGATTATAAAGAAGAACCTCATGTTATTGATGTGATTTTACCTTTACTCTGTTCTTACCTGCCAACTTGGTGGAGTCATGGTCCAGATAATGTCGATCCTAAGGGAGGATCACATATAACAATGGTCACATCAGAGAATCTGAATGTTCTTCTGAAGATTATTCTGAAGTTAATCATGAAGAATGCTGGAAATCCAGAAGCAGAATGGATGTCAAGGATCGCTCTGATATCAACTCAGATCATAATAAACACTTCAGAGGAGCTTCTGAAGGACCCTTTCCTTCCTCTAATGGAGAAAATTCGAACCTCTACAGTAAAGATGATGGAGAAGGAGGAGAACTGCCGAGGATATCTTAAGGCAGCAGCTGATGATGCTTCTCAGATAGAAGGGGAAATCCAGGAAGAATGGAATCTCATAGCTAGAGATATCTATGCGTTCTATCCTTTGTTGATCAAGTATGTGGATCTGCAAAGAACCTACTGGATCAGAAATAATATTGCTGAAGCAGAAACTGTTTACAATGCAGCTGGAGAAATATTCAACATCATGAAGGAATCATCT
>Hex128
TATACTTTGCTGTTGGAAGCAGGAACTGATGCGGATAAAGATGCTATTTTTCTCCCTCCAGGAGTCAGCGCATTCTCCTCATTCTACTTTAGTCCAACATTTTGGATAGTTGCTGCGATTATCCTTACTATAATCACCGTATTCATCATCCTCATCCTTATCTTTCTTAGATCAAGGATAGTTATAGCAATAGAACTCATAGAGGCGGCTAGTCAAGCAATAGGAAGCAATATGACAACCTTGTTTTTCCCAGGAGGTCCATTTATCCTCGAGGTTCTCTGTATTATCTGGTTCTGCTTAATCGCATCCTTCCTTGCATCCTCAGGAGAAGCGCAGTTCAAGGTTGTGGATACATGTAAGGAGATGACCTGCTTGAACCCTGAAACTAACCAGGCCTACTACAAGAACCAGGTGTGTGAAACAACCTCCTTCAACTGTTCCACCTGTCCCCAGGCTAAATGTGTGTTCCATAAATTTGGTCCTGGTCTACTAGGATCCGTTCTCCAGGTTTATAATCTCTTTGCACTCTTCTGGGTTCTTTTCTTTACCCAGGCTCTAGGAGAGATGATACTAGCTGGAGTATTCGCTGGTTGGTTCTGGACAATGGATAAAGTAAACGATCTACCCCTAGCTCCGATATTCTCTAGTGCTCATAGAACATTCAGATATCATCTTGGAACCATAGCTTTCGGTTCTCTTATCCTAACAGTAGTTAGGATGATACGTGTATTCCTGGAGTTTATAGAGCAGAGATTGAAACAGTATGGACCTGATAATGTAGCTGTTAAAGCTATTCTCTGCATGTGTAAATGTTGCTTCTATTGTCTAGAGAACTGTTTACGGTTTCTCAACAGGAACGCGTATATAATGACCGCTGTTTATGGATACAACTTCTGTAGCGGAGCCAGAAGATCATTTATGCTGTTAGCTAGAAATCTAGCTCGTGTAAGTGTTCTAGATAAAGTGACAGATTTCATCCTTCTCATTGGTAAAATAATAGTTCTGAGTCTAGTTCTACTGTTTGCTCTAGCGTTGTATAAAGCAGGAGCTATAGATGCAGAACGCCAGCTCAACTTTCAGATAGTTCCAGTCCTTCTCATCATCCTTACAACATACGCAGTATCTTCAAGTTTCTTCTCCGTATACTCTATGGCGGTGGATACAATATTCCTGTGTTTCCTGGAGGATATAGAGAAACATGATGGTTCAGAGGAAAATCCATATTTCATGCATCAAGATCTCAGAAGGGTTCTTGGATATATGAACAAAATAAAACAAGTTGAAGAATCTAAACAAGAA
>Hex129
GACACTAAATGTCGGATGGACAGCTGTATTGATACCCCCAACTCTGGGCAGGAAGACAGTGATGGAGACGGGATCGGAGATGCTTGTGATGATGATGCTGATAACGACGGTATACCAAATACTCCAGATAACTGTCCCTTGGTTGCCAACCCTGATCAGTCGGATACAGACCCTGAAGGGACGGATATGAGAGGAGATGCTTGTGATAACTGTCCCTTCCTTCCCAACTTGGATCAAGAGGACACAGACAAGGACGGGTTGGGAGATGCTTGTGATCCAGACAAGGATAATGACGGTATCCTGAACGAAAGGGATAACTGTCCCCTTGTCTTTAACGAGGATCAGATTGACACTGACGGAGACGGACTTGGAGATGCGTGTGATAATTGTCCGAAGGTTCGTAATCCTGATCAATCAGATCGCGACGAGGATACATACGGAGATGTCTGTGATACTAATGATGATAAGGATCGGGACGGAATACCGGATCCGATGGATAACTGCCCAGATGTTCCCAACGCTCCCCAGCATGACATGGATGAGGATGGAATGGGAGATGAATGTGACTCGGATGCAGACAATGATGGTATTCCGAATGAGAAGGATAACTGCTGGCTCCAGTATAATCCCCAGCAGCTGGATACGGACGGGAACGGTAAGGGAGATATTTGCCAGGAAGATGAGGACGGAGATAATATCACCGATTTCTATGATAACTGTCCCAACAACAGTAAAATTTACGCCACAGATTTCCGAACCTATCAGACTGTGGTTCTGGATCCACATGGAGATTCTCAGATTGATCCGAACTGGGTCATTTACAATAAG
>Hex130
ATTGAGGCTCAGATTGCTGCAATCCAAGCCAAGCGTGCCAGTCAGCCTGTAGACGAGGATATTCCTAAGGAGAATGAACGTGTTGGACTCAATGAATCTGGTATATTCGATACAGAGATCTACGGAGGGAAGGGTAGGTTCGAGGGATATATGACGAGTATTGCATCCAAGGAGGAAGATGACGACGATGAAGGTATGGCCCCGGAGCGAAGAGGACAGAGAGCGTCCTATACTGCACCCCTGGCTCTCCTTAATGATGTTGCCAAGAGTAACGAGGATTATGATCCGTTCTCCGAGCACAAGCGCCCTACTGTTGCTAGTCGCGAGTCTGAATATCAGGCGAGAAGACGCGCACAACAGATTTCTCCGGCGAGGTTGGATCCGTTCGCGGATGGAGGTAAAACTCCGGAGGTTGGGTCTCGAGGATATGCTGAGATCATGAAGGAACAGTCTCTAAAAGGGACAGAGGCGGATTACAGAAAACAGATGGCGGAGAAGGCGAAGGACGGAACTCTCAAGGCAGTTGACACGAATGGAGCAGCTAAAGCAGCTCCTAAGAGGAAAGGGAGATGGGATCAAACTGTGGACGAAACCCCGTCAAAGACAGCTAAGAAACCCGCTGCAGCTTTCTTTGCTGAAGCAACTACTCCGTCCCACTCCGCCGCCTGGGCAGAGACTCCTGGTAGGAAGGATCCTGGCTCAGAAACTCCAGGAGCAAGTACTCCTGGTAACAGAATGTGGGATCCTACTCCCGCTCACACTACTCCGGGTAGGGAGAAGAACCAGGGAGCAGAAACCCCTGGGCATGGTTCAGCTACTCCTAGTGCTAGTACTAGAAGGAATAGGTGGGATGAAACCCCAAGAACAGATCGTGAAACTCCGGCTCACGCAGGTTGGGCTGAAACTCCCCGATCTACACAACCTGGAGACAAGATTATATCGGAGACTCCTACTCCGTCTGCCAGTAAGCGTAGATCTAGGTGGGACGAAACCCCCGGAGCTACTCCTAGCATGACACCCGGAGGAGCTACTCCCAGTGGATCTGCTACCCCAAGTATGACTCCAGGAGCTACTCCAAGTATGACTCCTAGTGGAGCTACACCCAGTATGATGACTCCAAGCGGAGTTACTCCAATTGGGCAGAAAGCTATGGGCATGGCAACTCCTAGTCCTGCACAGATGATGCAGATGACTCCTGAGCAGATGCAGGCCTATCGTTGGGAGAAAGAGATTGATGAGAGAAACCGTCCTCTCTCCGATGACGACCTGGATCATATGTTTCCTCCTGGATATAAAGTTCTCCAACCTCCTACAGGATACATCCCGATCAGGACTCCCGCAAGGAAGCTTACAGCTACTCCCACTCCTATGCTGGGCGCGACCCCTCAAGGATTTTACATGCAGACAGAAACTTTGGATAAATCTGCAAAGTTTGTTGATAATCAACCTAAGGGACAAAATCTTCCATTTCTCAAGCCTGAGGATGCGCAGTACTTCGACAAACTTCTTGTTGATGTTGATGAAGAGATGTTGTCTCCTGAGGAGCTCAAGGAACGAACCATCATGAAACTTCTCCTGAAAATCAAGAACGGAACTCCTCCAATGAGAAAGTCGGCTCTGAGAAGAATTACAGACAAGGCTCGAGAGTTCGGAGCAGGACCACTCTTTAACCAGATCCTTCCCCTTCTCATGTCTCCAACTCTGGAGGATCAAGAGAGACATCTTCTCGTCAAGGTTATCGATCGTGTTCTCTACAAGCTTGACGATCTTGTTCGTCCTTATGTTCATAAAATTTTGGTCGTCATTGAACCACTTCTGATTGACGAGGACTACTACGCTCGTGTTGAGGGACGAGAGATCATCTCTAACCTTGCTAAGGCGGCCGGACTCGCCACTATGATCTCAACCATGAGACCCGATATTGACAACATTGACGAGTACGTCAGAAACACAACAGCTCGAGCCTTCGCTGTTGTTGCGTCAGCTCTAGGGATCCCCTCCCTTCTCCCCTTCTTGAAGGCCGTGTGTAGATCCAAGAAGTCCTGGCAGGCGCGTCATACTGGTATCAAGATTGTTCAACAGATCGCTATTCTCATGGGATGTGCGATCCTGCCCCATCTCCGAGCTCTTGTTGAGATCATCGAGCACGGATTGGTTGATGAGCAGCAGAAAGTAAGAACTATTACTGCTCTGGCCTTGGCTGCTCTAGCTGAAGCCGCCACTCCGTATGGTATTGAGAGCTTTGACTCCGTTCTCAAACCTCTTTGGAAGGGTATCAGGACTCATAGAGGAAAGGGTTTAGCTGCTTTCCTAAAG
>Hex131
ACTCCGGATGTAGCTCTGCCTGCCCCTAGACACCCCCTTCCCCCTCCCCTCCCACCTCCAAGCAAACACAGGCACTCCGCCCATGTGGGTTCTGTCCGTATTTCGACCAATAAGTACAGTCACCCATCCCTTAGTGACACTTTGTCTGAAACTGGAACTGCGAGCAGATGGAAGGTTTCAGCCAAAATCCAGCAGCTGCTCAACACTCTAAAGAAACCAAAAAGAAGACCGCTCCCTGAGTTCTACGAGGATGATGATGTAGAACTAGAGATGGCAGCGAACAACAAGGATCCGAATGCTCCAAGTCCTGAAGGGAGTGGTATGACCCCGGCCGTTGGCTCTGCTCTAGTCATTCCTGCCGGACTTCCCCGGAATCTGGAGGCAGCAATACAACGCTATGGCTCGGCAACCTACAAAGCTCCGATGGCAACAGTGTTGGATCCGAACGGAAAGCTGAGTATAACCTTGAGCTATGGGAAACTATTAAGTAGAAGTTTCAAGATTGCATATTCTCTCCTAAACAAGATAGGTTTAAATAACAAGGACGGAATGTCTCAGGTGAGACCTGGAGACAGGGTAGCTCTGGTTTATCCCAATAACGATCCACTTAATATGATTTGTGCATTTTACGGCTGTGTTATGGCAGGTGCGGTTCCGGTTCCGGTGGAAGTGCCGATAACACGACGGGACGCTGGTAGTCAACAGATTGGATTTCTGCTTGGATCCTGTAGTGTTACTTTAGCTTTAACCTCTGAAGCGTGTTACAAAGGACTTCCTAAATCTTCATCAGGAGATGTTGCGCAGTTTAAAGGCTGGCCGAAACTAAACTGGTTTATAACGGAACATCTTCAGCGACCTCCGAAAGAGTGGAACCCACCGCCTAGGTTGACGGATGATACTCCGGCCTATGTTGAATACACAACCCAGCAGGATGGATCAGTTCTAGGAGTTTCCATTTCTAGAACTGCAATGCTTGCCATGGCAAGAACACTGACTCTAGCTTGTGGATACACCGAGGGGGAGATAATGGTTTGCGTCTTGGATTTTAAACGTGACGCAGGACTTTGGAATTCCGTAATAGCGTCAGTTTTTAATGGTATGCACGTGATATTTATTCCGTACGCATTAATGAAAGTGAACCCGGCCTCCTGGATGCAGATGATCACTAAGCACAGAGCTAGTATAGCAGTCTGTAAATCACGAGATCTACATTGGGGACTGTTAGCAACTAAAGATCATAGGGAACTAAACCTGGCATCTCTTAGACTTCTCCTGGTCGCAGATGGAGCCAATCCTTGGAGTCTCAGCTCTTGTGATCAATTTCTCTCTGTCTTTCAGTCCAAGGGCTTACGCGCAGATGCAATTTGTCCGTGCGCTTCAAGCGCAGAGGGTTTAACCGTTTCCGTAAGGAGACCAGGCCGGGAGGGAGTAAACGCTACTGGACGTGGTGTGCTTAGCATGGGTGGATTGAGCTACGGCGTGGTTCGGGTGGATCAGGAGAACTCTCTTACCTCCCTTACTCTTCAGGACTGTGGTCAAGTTCTACCCGGAGCAGTAATTGTAATCATTCGAGTTGAAGGAGCTCCGATTATCTGTAAGACGGACGAAGTCGGTGAAATCGTCGTTTCATCGCCGGCCTCGGCTGTCAGCTATTGGGGTTTACCTGGACTTACTCAGACAACCTTCAAGGTTCGTCCTGAGACTGAGGACGGAAAGTATATCGGAGAAAATGAGTTCACACGAACTGGATTACTGGGTTTCCTAGGACCTGGAGGACTAGTGTTTGTATGCGGATCTAGAGATGGTTTGATGACTGTATCTGGGAGAAAGCACAATACTGATGATATTATAGCAACAGTACTAGCCGTCGAACCTATG
>Hex132
TTGCCGAAACTAATATTTCTGCAAGATGGAATTCCTGAAGAATACGATGGTGATATGAAGAACTCTGGCGATGTTCTTGAATGGTTGACCGAAGAAGTTAATGCTGATGAGATCGAAGTTATTGGTTTACAGATGCTCAAGAAGATTACAGACACTGGAAACTCTATAATCGTAATCTTCAGCGCTGCAGAAAATCATGGAGTTGATGGGATACATGATATCCATGCACTTTGTAAGAACCTTGATGTTCCTGTAGTGCAGATTATCGGAGGGGATGGACCCAGAAGTTTGGGGTTGGACAATCTTCCAGGACTTGTATATTATGAGAACAGGGTCCCGGCTATATTTGAATCTGATCTTGATGAAACTGATCTAGTTCTTGATTGGATTATGGAGCAGAGGACTGCTGACACCATTGAGGAGGTGACTGAAGAGATATTGCAAACTATTGTAGATAATACGGAATATGTAGCAGTGGTGTTTACAGGACCATGTGATGAAGCTGCAAGGAATACTGAGTGTGAAGAGATCCTGGAAGAGCTGGAAACTATTGATGATGAAGTTGATGAATTTGGGATTGTCTTTGTCACCACAGAGGACATCAAATACGCAGGATCAGAGCTTAAAATCAGATCATTTCCTGCACTTGGACTCTTCAGAAATGGCCTTTTTCTCTTGTATGAAGGCAGCCTTCATGATGCTAATGCAGCATTTTCTTGGATGCTAGACGAAGATACTCTAGAAATACCTGGAGTTATAGAAGAGGTTGGGGAGAAGATGCTCTCTAGAATTCTCTCAGATGAGAAAGATGTCCTCTGTTTTTTCTATGAAGATGAAGACACAAAATCTCTGTCTGGAATAATGAAGGTTCTTGAAACTATTGATGATGAACTGGATGCTAAAGATATAGAGTTTGTAAAATGCTCTGATGAAGATATTGAAAAAGAGTATGCATTAGACAAACTTCCAACCTTAGTGTACTTTGAAAACAAGATTCCGATTGAATATGATGGAAATCTCAACGATGGCGAGGACATACTTTCCTGGATTCTTGAAGAGCTTGAGAATCAATCCATCAGAACTGTTGATGAAGATACTTTGGAAAAACTCATTGATACATCTGACGATATTGTTGCAATTTTCTATGATGGAAAGAAAAAGAAACAGAAAAAGTTCATTGACCAAATAGACACAGTTGATGATGATGCTGAAAAGTTGGAGATTTTTATGGTTAAGCTTGACGACCCAGCCATAGCCAAGCACTACGGCTTGTATGCTCTACCAGCTGTGATTCACTTTGAAGATGGAATCCCTAGTATATATGAGGGTGCTCAGTCTCCGAGAGCAATTCTGAACTGGCTGGAGGAACAGAAGACTTCAAGCAGTATTGAGGAGGTAAACGCAGTTCTACTTGACCGGTTGATCAAGGAGGAAGAGTATGTTGCAGTCATCTTCTTGTCAGAATGTGTTGAGGAGCAGAAGGAGGCCTGCGATGAGCTGATAGAGAATCTGGAAGAGATTGATAATGAGCTGGATAAGATTGACATTCTTCTAGTTAAAATTGACGAGCCACAATATGCCAAGGTTCATAAAATAAAAACATTCCCAACAATTGGACTCTTCAGAAATGGAGATCTTGTAACCTATGATGGTAAAGTTGATAATTCAATGGCAGTTTTAAGATGGTTGACTGATTTGGATAATCTGAAAATTGAGGGTAAGATTGAGGAGGTTGGAATACCTCTTTTAGAAATGATGATTGAAAAAGAAAAGGATGTCTTTGCTTTCCTCTATGAGGAAGGTGACAGAAGAGCAAGTAAAATTATTAATGAACTTGAAGGAATTGATGATAATCTTGAAAATGATAAAGTCATCCTGGTCAAATGCTCTGATGAAGGGGTTGATGATAACTTTGGCATTGGATACCTCCCACGATTGGTCTATTTTGAAAATGGTATTCCTGAGATGTTCCCTGGCGCTGAAGTCAATGAGGCAGAAGTACTGAACTGGATATCTATGGAGATCAACACCAACAAGATCAAACTTGTCAGTAGAGCTGTTTCTGAGATGTTGATCAAAAAAAGAGAACATGTGGGACTTTTCTTTATTAATGATGAAGATGTTGATGGTCATGATATTATCAAAGAGCTTGAGAAAGACATGTATACTATCGAAGAGGAAGAACTAACAATTATTCTAATTGATGATCCTGAATATGCTGAAGAATTGGGATTAAACCTACCTTCTCTTATTCACTTTACAAATGAAATTCCCAATGTATACAGAGGAAACCTGGATAGCAAACCTGAAGTTATGAAGTGGTTAATAGACAAGAAGGAAGAATCTGTTATTGAAGTAGTAACCAGGCAAATCCTGGAGGAGCTAATTGAAGAGGAGGAGTACCTTATTGTTCTTTATACTGGCTCATGTGAAGGAGAAGAGGGAAAGTGTGAGGAAATCCTTGATTATCTGGAAAATGTTGATGATGATATGGACCAACGTGGAATTGCATTCGTTCAGACTGAAGACCAAGACTTTCCACTGCTAAAGCATCAGCTATCAGAACTTCCAGCAATAGTGCTCTTTAGGAATGGTGATCCTTTGATATTTTCTGGAAATATTGAAGATGATGATGAGGTCATTGCTTGGCTTAATGATGGAGGAAACCTAAAAATAACTGGTGTTATGGAAGAGGTGAATGAGCTTCTTCTGGCGTATCTCTATGAAAACGAGGAAGATCTCATTGTTTTCTTTTATGAAGAAGGAGACAGAGATGCTGATGAAATCATTGAGGGATTTGAAAAGATAGATGATGACCTGGAAAAGAAAGGATTTGCCATGGTTAAGACATCAGATGAAGGGATAGAACTAAACTATGGAATTATTGGTCTCCCCAAAATTGTTTATTTCCAGAATGGAATACCAATCATTTGTGAGATCGATCTAGAGGATGAAACCCAAATCTTGACATGGGTGGCAAAACAAGCATCAACCAATAGTATTCATCAGGTCTCAGATGTGGTTTTGGATGGTTTAATAAACAAGTTTGATCACATCTCTGTTCTCTTCTTCTCCCAGAAGAACATGTCGGTTGTCAACACCTTGAAGTCCATTGCAGATGACTGTGCTGAAAGTGATATTGCAATAGTGCGGATTGATGATAAGGAGGAGGCTGGAAAATATGGACTGAAAACTATCCCTTCACTCATGTTTTTCAATTTCAAGGTTCCCTCCATATACACTGGAGATCTATCAGACAGTGGAGATGTGTTTGACTGGATCTCTAAGAATCAAGCTTCCTCCGTAGTAGAAGAGGTCACTGATGAGATCCTTCAGGAACTGATTGAGGATCATGAATATGTTGCTGTATTCTTCCGGGGATCATGTGATGATGAGAATGATGACTGTGACGGTGTTTTAGCTAACTTAGAGACTGTTGACGATGAACTTGATGAGATTGGAATTTTACTTGTTACAACTGAAGATAAGGAAGTTTCAAGAGAAAATGGACTCATTGAGCTCCCTGCTCTAGGCATTTTT
>Hex133
AAAATTGCCTGTAGTGCAGAACTGACTGTTGAAGGATCTGTCACTCAGATGTTGAAAGCTCCAGAACCACCTAAGATCCTTGCCCAACTCACACCAGCAGAAACATCCCCTGGTGGTTCTGCAATGATGGAATTGAAAATGAAAGGATATCCTCGGCCAAATATTAGATGGACAAAGGATGGAAAGCCTCTTGTTGCTGGAGACAGGCACAAGTTTGTTTATCCCGATCCTGAAACAGTTGCTCTTATTATTAATAAAGTTACTGGTGAGGATGTTGGTTCTTACAAGGCTGTTCTTCACAACGATCTTGGTGAGGTGGCAACTGAAGCTAAATTGGTGCTTGCTGGATCTCCTCAGTTCAAGGATCCAATTGGAGATGTTAAAACTGGTGTTGATGATCCATACAAGATTATTGCCAAGGTAACTGGCAATCCTGAACTTACTTGGTACAAGGATGGTGTCCCAATCAAGGAAGATTCAAGGGTTAAATGTGTGAAGAAGGATGCTGAAACTTTTGAATTGACCTTCCAAAAAACTGCTACTGAAGACAATGGTAACTGGGCTGTGATTGCCAGAAACCCACATGGAGAAATGTCCCAATTTTTTACTTTTGCTGCACAAATGTTGCCCAAGTTTGAATCTAAGCTTGCTGATGCTGAAGCAAATGAGTCTAAACAAGTGGTTCTGAAGTGCAAGATTAAGTGCGAGCCAAGACCAGATATCAAGTGGTTTAAGAATGGTCAAGAGATTACAAAAGATCCCAGGGTCAAGGTTTATGTGGATCCTACTGGTAATGACTGTCTGACAATCAACAGTGCTAGCAGAGGAATGGCTGGAGAGTATGAAATCAAAGCTACAAATGAAATGGGAACAGCATCTTGCAAGTGTAATCTTAAGGTTAACACCAAACCATCTTGTGATGACCTTGAAGATCCTGTTGAAGCATTTGAAGGTGATGATTTTACATTTAGCATAGAATGTGATGGAAGCCCTAAACCAGTGGCAAAGTGGACCAAAGAGGGGAAAGGGATTGATACCTCTGCCAAAGACTGCAGGTTTTTGGTCACAGAATCTGGTGGATGTTACAAGTTGAAGATCAGCCAGCTTACTATGGATGATGAGGGAAACTATGGTGTTGAATTTACTAATAGAGCGGGAGACAAAAAGTTGTCATCAGAGCTAAAAGTGCATTCACTAGAAGAATTGAAGATTCCAAAGTGTATGGCTGATCTGAAAGATAAAAAAGCAAATAAGGGAGCCAAAACCTTTTTCAATATTAAGATCAGAGGAGAGCCTATTCCTGAGGTCAAGTGGTATCTCAATGATGTTGAAATTGTTGACAGTGAAGTTATGAAGATTTCTGTTAAAGAAGATGAACATGTTTATCGTCTCGACATTCTGGATGTTCAATCCAATACTGCTGGAAAAATCAAGGTAATTGCTAAAAATGAGAATGGTGAAGACATGAAAGAGGGATCTCTAGAGGTACAGTTTTCCCCAGAGATTGATGAAATTGGAGAATGGAAAGCTGGTCCTGGAGATGAGGCAAAAATCATTGCCAAAGCTAAGGCTTTCCCCTTTGCTGAAGGAGTTTGGTACAAGATTCTTGAAGAAGGAGTTGATGGAGGAGAAGCTAAAATGGAAAAGATTGATAAAGATGACAAAGCATGGGCAAGATATTCATCAAATTATGAAGAAAGTGGACTAGAAGCTACATATACTCTTACCATTAAAGATGCTGTTTTAGAAGATGCAGGATCTTATGAACTTTGCTGCACAAATAGAGTAGGTCACTCTGAAGCAAGAGCTAAACTTCTTGTGATTACAGAAGAACCATCATTCCCCAAGCCTTTGGCTGATATTACGACCACTCTTGGATCAACAGCTATCTTTGAAGCAGTTGTTGCAGGTGTACCAAGACCAACTGTTGAGTGGTTTCAAGGTGATAAGCCTTTGCAGAAGGGTAAGAGGAGGTTGTTTGAAGAAGAACTTACTAATGAAGGAACAGTGTACAAGATGACTGTTCGGGACATCATCATGAAAGACTTTGGAGAT
>Hex134
GTCCGAGGTGGGAGTGTGCGGGAGAACTTAGCTCTGCAGAATGTTCAGGCAAGGATAAGGATGGTTCTCTCCTATCTTTTTGCTCAGCTTATGCTCTGGGTTCGGGAGAGACCCGGTGGTCTACTGGTTCTAGGTTCTGCTAACGTTGATGAAGCTCTCAGGGGATATATGACTAAATATGACTGTTCATCTGCAGATCTAAATCCTATCGGAGGAATTTCAAAAACTGATCTTAAAATGTTTCTAAACTATGCAGCGGACAGGTTCAAACTAACCTCTCTCTCAAGTATCCTAACTGCTCCTCCTACAGCGGAACTAGAACCCTTACAGGACGGAAAGCTAGCCCAGACAGATGAGCAGGATATGGGAATGAGCTATTCCGAACTCTCCGTGTACGGAAGGTTGCGGAAACCCGGAGCATGTGGACCTTACTCCATGTTCATGAAACTAGTGCACGAGTGGGGGAATGAGAGGAATCTAACCCCGGAGGAAGTTTCTAAAAAAGTCAAGTTTTTCTTTACGATGTATTCTATAAACCGGCACAAAATGACAACATTAACACCAAGCTATCACGCCGAAGTTTATTCTCCGGACGATAATAGGTTCGATCATCGTCCTTTCCTCTACAATGTCCGCTGGACCTGGCAGTTCGGAGCAGTTGATGATGCTGTTCAGAGGTTGAACAAGGTTGGGTTTATACCTGGTAGAAGCTCCAGTAGCAAGTATACCAAGACTTATACTCCTAGCTCCAGTGCTCTACGCGGACCTAGAGCCGAGGACGGGTTCAGTGGAGGATCTAATCTAGGTATCCAAGTTAAACAGATAGCGGTAGAGGACGTTGAGCTGGATGGGTTCAATAAGAAGAGAAGAATTGATAAGGATGAGACAACCCAGATTGAATCTGTTGTATCACTT
>Hex135
GAGGATGAGAGGGAGTACTGTACTACAATCCTGGGATATCTTTCAAACACACAGACAGATCTACAGACACCTGTCAAGTTTTCCCTCTCTTATACCCTAGTCCAGGAGGAACCTAGAGCTAGGTATGATCTAGGAGATCCTATAGTTAATATAGACAAGTATCCGATCTTGAATCAGCAGCAGGCGTTGAGAACTTTCTACGCCAAGTTCCAGAAGAACTGCGGAGCAGATGAACTCTGCCAAGCACAATTAATCGTGAAACCCACACTACTAGATAAACAGGGTGAATTAACCAGGAGTAAGGACGGGATGTATGAACTAGAACTAGGTGCAATCCCGGATAATCAATTCGTCCTGGACGTAAACGTTCAGAACCTTGGAGAGGCAGCCTATGAAGCCAAACTAGATTTAGTGTTTCCTGACTCCATATCGTATGTAGGACTAGGAAATGTATCTGATGCTAATAATATCCGTATAATTAACTCAACCTGTCTTACATTCAACCTGGGCAACCCGTTCAAGGGTCAGAGTGAGAAAGGAATAAACTCAATAAATCTTCAGTTACGGTTTACACCAAACAGTGTGATCAATGACACCTTGATACGTTTCGATTTCACTGTTAACACAACAAGTGAGCTTGTAGTAGACTCCAGTACCTTCCTTCACTGTCTGATTGTGAGAAGAGCTGAGCTTAAAATAACCGGACGAGGATTGCCTGGAACAGTGTTCTACGGTGGAACTGTTAGAGGAGAATCAGCTCTCAAGGATGTATCGGAGATTGGTCCTTTAGTTCAACATAGATATCTAGTCACTAACTACGGTCCTAGTGAGGTAGATGTTGTTACAATCAAGATAAAATGGCCGTTTCAAGTTGAGAATAATAAGCCTCAGGGGAAATGGCTTCTTTACTTGACGGAGCATCCTTTGTTAAGGAACGGACGGGGAGATTGCTCCTTGCCTCCCGGGTTCAAACCCAATCCTCTCAACCTAACCTCTAAGAGCGAGAGCTCGGGATATCGTGAATCTAGATCAGGTCGTGGGAATGCAAAAGAGTTTAAAAACAGCCAAATTGACATTTTTATAGATGAGAAATTCCAATCTGAATTAGACCTGTTATCAGAAACCAAAGTAAGGAGGAGAAGAGAGATAGAGCATATAGTTGCTCCGCTTCGTATTCGAGGATCAAACCCTGAGGATCCCGGAGAGCTTGTGGTTCGGCTTGATTGTGAGCTGGGTACAGCAAAGTGTATAACAGTGACTTGTCAGGTATATAACCTAGCTGCTAGAGACAGTATCACGCTAGAGATTAGATCAAGATTATGGAACTCTACTCTAGTCGAGGACTATTCAAACATTGATAAAGTGGAAATATTTTCTAAATCATCTGTGATCATAGACTCTGTTTATACTCAGGATCTATCCAACGATATTGAGTCGATACTAACCCTAGCTCTTCCTGACCGACAGCTGGAACCAGTTCAAAGTTTGGATTGGTGGATTTATGTCGTATCAGCAGCTGCTGGATTACTAGTTCTAGTCATTATAATCCTTATCCTCGGCAAACTTGGATTCTTTACGAGACAAAGACTTGTCGACGACGACACAGATTTCATGGTGTCGGCAAATTATGAAAAGGTCAAGTTAAACGGTGATATG
>Hex136
GGGTTAACTCCGAATCATACTGGGTTCCATGTCTGGAGGATTGAAGACATGAACGTGGTTGTGGTTCCAGTAGAAGCCTGGGGCAAATTCTACAGTGGAGATGCTTACATCATCTTTTCTTCCTCGTTATCCGGAGAATCCGGTGGAGTAAAGGTTAAACCTGGAGTCCACGGTAAGGTTGAACAACATCTTCACTTCTGGTTGGGAGAACATGCATCCCAGGATGAAGCTGCTGTAGCTGCATACAAGACTGTGGAGCTAGACGAACATCTGGGTGGATATCCAGTACAGCATAGAGAGGTGCAGGGACAGGAGTCCTCCAGGTTTATCTCCTACTTCAAGACAGGGGTCAGATATCTGAATGGCGGAGTCAAGTCTGGATTGAGTCATTACATCGAGGATGTATCTCCTAAACTGTTCCAGGTAAAGGGAAAGAGGAAACCATTGATTCTCCAGACCAGAACTATAGGTTGGAGCGAGATCAATCACGGAGATTCCTACGTCCTGGATGTTCCAGAAGCAAATGTTGTTTTTGTCTGGCAAGGAAACTCGTCTAACAGGTATGAAAAACTACAGGCAGCAAAGTTTGCTCAAACCTTGAAGGAGGAACACGGAGATCCAGGATACGAGATAGTAGTCCTGGAAGACGGGAATGAAGGTTCAGAATCAGAACACGGAGAAATATTTAACCAACTTCTTCCTTTATCTGCTAAGGCTGAAATCAAGGATGCAAGATCAGCTCCGGACCAGGCGGATGGTCAGACTAGGGGAAGGATTAAACTCTACAGATGCTCCGACTCTGAAGGAAAGCTGGTTCTTACAGAGGTAAAGGATGGACCTCTGTTTCAGGAGGATCTAAAATCCGAGGACTCATTCCTGGTTGATAATGGGAACTATGGTATCTGGGTCTGGATCGGGAAGAGAGCTAGTGAGGGAGAGAGAAGAGAGGCAATGAGGAATGCGCAAGGTTTTATTAAAGCCAAGAACCTTAAATCCGGAACTCCTGTTACCAGGGTTATAGATGGTGGAGAACCATCAGAGTTTAAATCTTTGTTCCAACAATGGAAGGATAAAGATCAGACGACTAATCTAGGAAGAAAGGTTTCAACCAGCGGTCTTGGAAAAGGTATTGCTAGAACTGTTCAGACAAGGTTTGATGCTGAGACTCTACATGAGAACCCACGTATAGCTGCAACCAACGGCATGGTTGATGATGGAACCGGAGTAAAAGAAGTATACAGGGTTGAAATGTTTGATCTTGTTGCGGTTCCAGAGAAAAATCATGGAATATTCTTCTCCGGAGACTGTTATGTTATCCTCTATGCTTACAATGATGGTAAGAAGGATCACTATATCATCTACTACTGGATGGGATCCCATTCTAGCCAAGACGAGCAGGGAGCAGCAGCACTCAGAACTGTGGAGCTGGATGACAGGTTAAATGGACTTCCTGTTCAGATTAGAGTTGTCCAAGGGAAAGAACCCCAGCACTTCCTAGCTATGTTTGCCGGTCAAATGAGGGTTTTTAACGGAGGGAAAGCTTCAGTATTTGACGGAGAGGACGGAGTAGATCGTGGAATTCCTGCCAATTATCTTCTTCAGGTTCGAGGATCAAACAGGTTTTCCACCAAGGCAACGGAAGAAGAGCTAAGAGCAGCATCTCTAAATACGAACGATTGTTTTCTCCTGGTTCTGGAAAGAGAAGTGACGGTTTGGTTTGGAAAAGGATCGACAGGAGACGAAAGAGAAATGGCTAAAATCTTGGCTCTCTCCTTGAGTGATGACCCCAATATAATATTTGAAGGTCAGGAGAAATCTGACTTCTGGACTTCTATAGGAGGCAAGGAATCCTATTTTGATGAGAAGATTAGCAAGCAAGGAACTAATATTGAAGAACCAAGACTGTTCCAGTGCTCCAATGCATCTGGAAATGTCCGAGTTGAGGAAATCCATGAGTTTGAGCAGATGGATCTCTTGGAGGAGGATGTTATGATTCTAGACGCCGGGCATTCAATATTCCTCTGGTTCGGTTTATCCTCTAATAGAACTGAGCAGCATGAGAGCACCAGGATTGCTAGGGAGTATCTAGAAACCTGTCCTATAGAGAGAGATGTAGATACACCTGTTATTATCGTGAAGCAGGGTCGGGAACCGATTAGTTTCACCGGATACTTTGGTAGCTGGGACGAGGAGTTCTGGGGAGATGTTGATGAACTTTACTCCAACCTTACTCCTACAGCTGATGTATATACCAACGGAAATAGTGCTGGATATAACGGATATGGAAGCGGAGTTTACCCCTACTCCGTCCTCTCTGGGCCTGAGTGTCCTGAGACAATTGATCCGTCCCGGAAAGAAGAATATCTCTCAGATATAGAATTTGTTCAAGTGTTTGGTCTGGACAGAGAGGAATTCTCTGCTCTCCCCAACTGGAAAAAGACAAATCTAAAGAAGGCAAAAAATATGTTT
>Hex137
ATGTATGTGAAGTCTATGGTTATTGATGGATTTAAATCCTACGGCCAACGAACGGAAATCAACGGATTTGACGATCAATTTAACGCAATCACGGGTCTTAATGGATCCGGTAAATCTAATATTCTCGATGCAATCTGTTTCTTGCTCGGTATAACCAACTTATCTCATGTACGAGCTCAGAACCTGCAGGAGCTGGTGTACAAGAACGGGCAGGCCGGGGTTACCAAGGCCACCGTCTCGATAACCTTTGATAACCGGGACAAGAAACAGTCTCCTCTAGGCTACGAACACTACGATGAGGTTACAATTACTCGGCAGGTTGTTATCGGAGGAAAAAACAAGTATTTGATTAACGGGAGTAATGTTCAGAACAGCAGGGTCAGCGACTTCTTCCGCTCAGTTCAGCTTAATGTTAACAATCCTCATTTTCTGATTATGCAAGGACGGATAACGAAGGTGTTGAACATGAAACCGCCAGAGATATTGGCAATGATTGAAGAGGCAGCGGGGACGAGAATGTACGAAGCTAAGAAACAACAG
>Hex138
TTCTTCCAGGAATGCACTGTTGCTGAGGAATGGATGACCACCAAGGAGGAGACTATGAACAACCACTTTTCCCAAACGGAGTTCAAGCTTGAGGATGGAGAAAACCTTCTGAAGGAGATGCAGCAGTTGAGAGAGGAGCTGGCTAGCTATGAGGATGAAATCCAGAAATTGATTGAGGGAGCCCAGGACATTGTTCCTCTTAGGCAGAGGAGGGAACGGTTAAGGAATCCTATTGAAGCTGTTGCTATTTGCAAGTACTCAAGCAGCAGCTTGACCATCAGCAAAGATGAGGTTGTGACCGTTAGGGACAACACAAACAAGGCTGCTTGGAAGATTACCACTAGTCGAGGTCAACAGGGCGAAGCTCCTGCAGTTATGTTCCTCCTTCCACCGCCTGACCAAGAAGCCATCGATACTGCTGAGAAGCTTAAACGTCACTATGATCGAGTTATCACTCTTTGGCAAAAGAAGCACTTGAGGATGAGACAGAACATGATCTTCGCCACCATTAAGGTTGTCAAGTCTTGGGACTATCAGCAGTATATTTCTATGGACAAGGAGACCAGGACAAACATCCGAAGGGCCTTAAACGAGGATGCAGATAAATTAATACAGGAGGGAGAACCCAATGATCCCCAACTGCGAAGACTTGAACGTGAAATTGCTGAGGTCAATCGTCTCTTTGATGAATGGGAAAGACGGGCAGCTATGGATGATGAGAAGCGTAATGCCACCAAGCTCTTTGAGAATGGAGTGGCCTCTCTTGAGATGACTCTAAATGAGTATGAGAAGACCATCATAAAGGTGTGCAAGGCTCCCCTGCCAAGGGATGTTGAAACCCTACAAAGTCTTGTCATCACGCACAAGGAGTTTGAATCCGATCTCCAGTCCCATGAGCTAGATGTTGACAATGTCAAGACACTTTTCTCAAACATTCCACAGAAAACTCAAGATGATCAAAACAAGCTGGACAAGGTACTGGACCAGTGGGACAGGATCTGGAGCTACTCCTCATACTATGTTGAACGGCTCAAGACTGTTGAAATCACGTTGACTGGCCTTGAAGAGGTTACTACTGTAGTTACCGAGTTTGAAATGAAGTTAGCCTCTTATGACTCAATGCCAAGCGACATGGACAACCTTAGAAAGGCTCATGACGATCTGATGACTCTTGAAGCGGACATTCAAGAGAAACAG
>Hex139
GGATGTAACCTACAGGAACCTCTGGCCTCTATGACGAACTCAAAGCACTACAAGACGATGGATATTATCGGATATCTCAGATCGGTCCTTGAGGACGCTAAACCATACGCCAGGATGAAACTGATGGTTGTTGGAGTTCAAGGTATCGGGAAGACGACCCTCTTAGAACTACTCCGAGCTGAAGGAGGATCGTATAAGAGAACCAGGCAGTCGGAGCACTGGGCTAGGCGAATGGGAAACAAGAACATGACGATGAAGAGCGGGAGAGGAGTGAGTATGAGCACTGTCGGAGTAGATATCGGAGATTGGACGTATGAGAAGAAGAATAAAACCCAGAATATGTTTGGACCTGTTGTGTTTCGAACCTGGGACTTTGGTGGACAGCAGGAGTACTATACAACACATCAATACTTCCTCTCCAGGAGGAGTCTATACCTTGTTCTCTGGAAGATCGGAGACGGGGAGAAGGGTATAAATGAGATCCAACAATGGCTGATAAATATCCAGGCCCGGGCACCCAACTCCCCGGTTATAATTATAGGAACCCATCAGGATGTGACTAGTACTCAGTTTCCGCCCTCGTTTAGTGAATATTTACAGAATAAGATTAGGGATAGGTTTATTAACCTTGTGGACCCGGAGAAATGTGGGTTACCTCGAGTCCTAGACTCTCTAGAAGTGAGCTGTAAAACCAAATATAATATTAAACATCTTGCAAACCTTATCTACGATACTGCATTTAGTCTCAAGTCCCAAGGGAGTAAACAAAGGCTCCTGGAGCAGAAAATCCCCGCAACCTACCTCTACCTGGAGGAGATAGTTGGAGATCTGTGCGTAGAGATGCGACACACTGGACACGATCCTGTCCTAGGACAAGTGGAATATGAGGAACTGGTCACATCTCATATGAAGTCTAAATACAGTACAAGCTTCAGGGATAGTGCGGAGCTTCACCAGGCGACAACTTTCCTACATGAGAACGGAGTCTTGCTCCACTATGATGATGCAACCCTACGAGATCTCTTCTTCCTGGATCCACAATGGTTGTGTGACATGCTCTCACATGTTGTCACAATTCGGGAGATCAATCCTTTTGTGAAAAATGGTATAATGCTTCTTGAAGATTTGAAACATGTTTTTAAATCCTCAACTGCCGTTTCTCTCTCTGCTAAATCCTACATCGTGAATCTACTTAACAAGTTTGAGGTTGGATTGACCTGGGATAGCAGAACCCTTCTCATACCTTGTCTTCTACCTACAGAAACCATGTTGTACAGCGGGATACCAGGGATAGATAGCAGGGTTACCATCCCTCTTAGATCTAGAGGATGGGCACAGAGAGGACGAAGATCTATTAATACTTCTGCAACTACTGTTGTTGGAAAATCATCATTTTTCACTCAAGATCTAGAGGATAAAGGTCTAACGATGCAGAATCGGAGCAGAAGCGTCCCAGCCCGACGTTTACTGAGATCTAAAGATATCTCTTCTCCAATCGATCAATCAAGAAAAGAAACAAAAAAGATTCCTCGAGATTATGATCTCTCTCATAGATCTGAGCCTGATCATGCAATCCATAGATTGATTCTTCTTGCCTATCTCCCCTCTGGATTCTGGTCTAGATTGCTGACAAGAATCCTAGGTGATGATTCTGTTGTGGAAACAATTAGATCCTATTTTGTAATACCTCAGGAGGTAGAACAGGATCCTCATCTGGGACGAATTATCAATGAGCATAAACCTGAGTGGGTTTGCTGGCAGACAGGGTTGGAGCTACAGTACCTGGATACTATTCTCTTCTCAGTAAGAGAGGTCCTCCCTAAGTCTATGGCAACACTGGATTATCACAACATGAATTTAATGGTGAAGCAAGAGGGAACCTGGGCGAAGGTTGATCAAGCAGGTTCAGCAATTATAGAAATATCCCTCCCCCAGGATACAGTTGTGATTAAACGTCCTGTAAAGGATTCTGGGAAAAGAGAATCTATTGGATACCAAGCTCTGGTTCTGGATCCCTGTCCTAGAACAGTTTGCCAGTTCTTGTCTATGGCAGTAGAGCATATTGACCAACTGCTAGAGGACTGGTATCCCAGTCTAGGTACTAGATTTGTTCATACATCAGAAGGGAAAATGTTGGTAACAAGGCTTGTCCCTTGTCCAAGATGTCTGACCAATCAAACAGACAAGGAGCAGAATGATCCCTGGAAAGATTGGAACTTTGTGAGTAGCAGACAGGTTGAAGAGCTGCTGGCGGAGAACAGGGTTCTCAAAGCATCTCGACAGTCCAGGGAGAGCAGGGATAGTGGAGTAGGACGGGAGAGTCCCAGGAACGGAAAGGGGACTTCTGAATCTATGGAACGGAAGCTCGATGTAGCAAAGCATGGTATTGGAGCACAGGAAGACAAGGTTTACACATTTCTGGTTGAAGAATGCATTCTCTACGCTTTTGATGGAAAGAACGCTGAATGTCCTCTACATGCTGAACTATCCTTAGCTCAGATGGCTCCTGACACAGTATTTCTTGACCTTGGAGAGAGGTTAGTCATGTCCTCAGAGGGTATAAAGAGGGGTTCTCTGATTGGACGTGGTGCATTCGGTTTTGTATTTGGTGCAACATGCAGGAGTAGGGGTGGACAAGGTTTCAGAGATGTTGCAATCAAAATGCTCCAGCCAGTAAACCCTGGACCCAGAGCCCGATCTTCATCATTAGCAGCATACAAGGCTGCGATGACAAAGTGGGAACGTGATCCTATGCAATATGCTTGCAAGGCCTATTGTACAGCAAGACAGGAGCTTAATATTCTACTGCATATTAAACACCCTCATGTAGTCCCATTAGTGGGTATCTGTATTAAACCCCTAGCCATAGTACTAGAGCTAGCTCCAGTTGGAGCTCTTGACTCAATGCTTAAACATTACAGAAGATCTGGAGCTAAACTATCCATCCCATCAATCCAGCAGATCTGTATTCAGATAGCTCGAGCTCTGGAATATTTACATCAGCAGCGTATTATATACAGAGATCTTAAATCTGAAAACGTTCTTGTATGGAGTTTACCACAACCCTTCGAGGAGGGAGATGCAACCAACGTCCACATGAAGTTAGCCGATTATGGGATATCCCGAGCCTGCTTACCGACCGGAACCAAGGGGTTTGGTGGGACAGAGGGTTTCATGGCTCCGGAGATAATGAAGTATAACGGAGAAGAAGAATATACGGAGAAGGTTGATTGTTTTTCTTTTGGGATGTTTATGTATGAATTGTTAACACTTCATCAACCATTTGAAGGACAGGAGACGGTAAAAGAATTGATTCTTGAAGGTGGTAGACCTCCCCTCACTCAACGTGAACTCTCATATCCGTCCTACTTTGTGGATTTAATGGTAACATGTTGGTCTCATCACTCCAGGGATCGACCTACCGCCAGCCAGATAGTTTCCATTGCTTCAGCTCCCGAGTTCACTCATTTATTGGATACAATACTCCTGGATCAGAAATCTTGCTTTGCCTCTAGCTCAACCACCAGCCTAAAACTAGGTAGTATAAATGGACACCAGGAGCTCTGGCTAGCTTCTAAACTGAATAGTATGATAAGCTCTGAAACCCAGCTCAATGTGTTGGACGCAAATCAAGGAGGTTGGTTGAATCATTTCATTCAAAAGGAGAAGCTGGTCGACTCTGTCACAAGCATGACAACTGTCCAGGACGCTATCTGGGTTGGTACTAGTCAGGGAGAAATACATTCCTATAGCTCATCAACATACAAGAAGATTTTCTCTTATCATATGGACCCTGGAGCTGAAAACCCGTCTCCCATTCGATCTTTATACTTTATAAAATCTTCAGGGCGTGTAGTGGTTGCTCTCCACAATGGAAGAATATTCTTATGTCAGTCTGACATGATCCCTGTGAACCCTACAGGTGGAGAAGGAACCTTTATCCTCACCGAGCTGGGAACCTCAGGTTGTGTTCATTGTGTCACAAGTATACTGAAAGCGGAGAACAAGGTTGAGGTTTGGTGCGGTCAATCTCAGGGAGCAGTTGCAATATTCTCCTTGACAGACAGTGTAGTAACAAACCAGGATATCATGAACCATAACCTGGAGCTAGGGGAGGTGATGCAGGTTGTGTCTACTGAGGATAACAATCATGTATTTAGCTACCTGTATCCAGGTTGTTTGATCTATCAGTGGGACGTCGAAACTAAATCCATTACATCCAAACTAGATTGCAGTAAACTTATTCCTTGCTCAGAGTCTTTAAAAACTATCAACATTGATGACCAGTTCTCTCCAGGTAGATGTCAAGTTTCCACCTTGGAGGTAGTTGGAAACCTGCTTTATATAGGAACCTGTTGGGGTTGTCTAGTAGTTGCTGAAACCTCTAATCTCCGACCTGTAACCGTCTTCAGACCCTTCGGGGAGGAGATACAGAGCCTGGTCAGCTTCAGCCCAATGTCTGGGAAGCAGTGCCTGGTGAGTATAGGACGAGGATACAGGAACCTGATCAGTAGGTTCTGTACATCATCAGGGACAGAGGAACTGGAGACAGAGAAAATATATGCTCTACTCTGGCAGACCGACTCGTGGATCATGGTG
>Hex140
ATGTCCAGTTTTGGAGGGATATCCCTCTCTAGTCTTCTCCCTGCACCTACTCAGCAATCCTGGGATAGGGATGAGGCGAGAGCAAAGCAGGAGGTGACAAGCACCAATATTGTCTCTGCATCAAGAACAGCTCCGCCCTATGGAAAACGGAAAGGATGGATTCCACGAACTGTCGACGATTTTGGCGACGGCGGAGCATTTCCGGAGATTCATGTCGCTCAATATCCATTAAACATGGGGCGGACGGAGGAGACTAAATCAAACGCCCTGGCGGTTCAACTAGATGCCTCTGGTAAAGTTAAATATGACGTGTTGGCCAGACAAGGAAACAGGAAAGATAAAATTATATTTTCTAAGTTCTCCGATCTGCTCCCATCCGAGGTTAGGGACGAAAACGACTCTGAGCTGCAGAAACCTGACGAGGAGGAGGTTTTTGACACAACGGAGAAAACAAGACAAGCCCTTGAGAAACTGACCTCGTCCAAGATCACTGCCGCCTTGCCGGTCAGAGCTGCTGAGAAGCAGGAACCTGCTCAGTATATTAGATACACACCCAGCCAGCAGGGAATGGCATTTAACTCCGGAGCTAAACAAAGGGTGATCAGGATGGTTGAGGTTCAGCAGGATCCAATCGAACCCCCAAAGTTTAAGATCAACAAGAAGGTGCCTCGAGGCCCTCCTAGTCCTCCTGCTCCTGTCATGCATTCTCCTACAAGGAAGGTGACAGCTAAGGAGCAAGCTGACTGGAAAATTCCTCCTTGTATTTCTAACTGGAAGAACGCTAAAGGTTACACTATTCCTCTAGATAAACGTCTAGCAGCGGATGGGCGAGGACTACAACAGGTTCATATCAATGAAAACTTCTCTAAGCTCGCAGAGGCATTGTATATTGCGGATAGAAAGGCTAGAGAGGCGGTAGAGATGAGAGCTACTTTGGAGAAGAAGTTGGCACAGAAGGAAAAAGAAGCCAAGGAATCCAAGTTAAGAGAGTTGGCGCAGAAGGCAAGGGAGGAGAGAGCAGGTATCAGGACTGCTACCAAGGATGACGGGGAGAAGGAGAGAGACGATCTGAGATACGAGAGACACAAGGACAGGGCGAGACAGAGGAATATTGAGAGAGCTGCTCCAGACCGTAGATCCAAGTTGAATAGGGAACAGGAGAGGGATATCTCGGAACAGATTGCTCTGGGTATGCCGGCTAAAACTACCACGACCGGAGAAGGTATGTTTGATGCCAGACTCTTCAACCAGTCCCGAGGAATGGATTCAGGGTTCAACGACGATGAATCCTTTGCGGCGTATGATCAGCCGTGGCGGAAGGAAGGCAGTTTGGCGAATAATATTTACCGTCCTGGAAAGAATTTGGACAGTGAGATGTACGGTGGAGCGGAGGATCTAGAAGCTCTC
>Hex141
GTGAGTGTGTCTAGAAGATCCTTTAACCCTGGTAATATTCACGTATATGTCTGGTACGCTCAAACCTCCGGACTAACCAAGTGTATCTGGCAGTCTGCTATCTCCCAGCACCAGTTCTACCTTGACAGGAAGCAGGCGAGGTTACGAGGTCAGGCCGCACACAGAACTTTAAAAGAGATCGCCCGAGATCTAACTCGTAGCTCCGCTAGTCTCAGCTCAGCATCTAGTACTCTTAGTTTAACAGGATCCTCTCATAGTGTTGGGGTATCCGGTAGTATTAACAGCCATGAACAGGAGAGTGAGCTGACCGAAGATGCGCGCAGAGCACGGATGGAGATGGTGGCCGCGCTCAAGGCTAGACGAGAAGCTTTAGAAGAGAAACTACGTGAGAAGAGAGCAGTATTAAAGGAACTGTGTATCAAGGAGGGAGAACTGACCGGAGAGCTACCTCCCGAAATACCTCTTGCTCCCGGAGAACCTCTTCCTGTTATTCGGAAACGGGTTGGGACGGAGTTTCAGATATCGGAGAAACTGCTGAACAAGTCTGGTTCTCCGGAGGAGGAGCAACTAGCCCAGCTCGAACTAGAACTAGAAATACAATCAAAGATTGCCAGTGCTGCCTTAAAACTCGCCAACGACACAAGTGCAAGAAAGAATGTAAGACGCCAAAGAAAAATAAGTTACAATCAATGCCAAAAAAGATTAAAGGAACTGGAGTTCAAGGTTGCAAGTATTCAACAAAATAAACAAAAGAGACCTAAGCAGCCCAGACCCCTGCACAACAGCCTGGACACTAGAAATATTCATTCCAAAGAGGAGTTAAGACGAGGGAAATCTGTTCCTGATCTGGGTCAGGACTCCCAGGAGGAGAGTGAAACGGAGTCGGAGAAAATTGAAACCATCGTCTCTCCGCGTTCTTGTCCCAGCTCACCCAGGAAGCAGCCTCTTGGTATTCCACTTCATGATACTATCAGTATGAATCCAGCCCTGATGAGTCCAAGC
>Hex142
ATCTCCCGATCTGCTGGATTCGAGAACTTCTTGGCCAAGAAGTGGACTGCTGAGAAGAGGTTTGGCCTGGAAGGTGTAGAGATGTTGATCCCCTGCATGAAGCAGGTTATTGACAGGTCCACAGAGCAGGGCGTGGAGTGTGTAGTGATGGGAATGCCCCACAGAGGACGTTTAAACGTGTTGGCCAACGTGTGCAGGAAACCTCTAGAGCAGATCCTCACACAGTTCGCCGGCCTCGAGGCTGCCGACGAGGGTTCTGGAGATGTCAAGTACCATCTTGGAACCTATATTGAGAGATTAAACAGATCAACCAACAAGAATATCAGGTTGAGTGTTGTAGCTAATCCCTCTCATCTTGAGGCCGTGAACCCTGTGGTAGAGGGTAAGGTTAGAGCTGAACAGTTCTACAGAGGAGATACTGAAGGGAAGAAAGCAATGTCTATTTTACTTCACGGAGATGCTGCATTCGCCGGACAGGGTGTTGTTTACGAGACTATGCATATGGCGGAGCTTCCTGATTATACTACAAGA
>Hex143
ATGACCATTATCGTGTTCCTAGTTGACACGAGCGCCAGTATGAACCAGCGCGCCTACGTCAACGGGAGAAAAACCTTACTCGACGTGTCGAAAGAGGCCGTAGAGGTTTTCGTGAAACAAAGACAAAAATCGACGGAAAGTCGAGGAGATCGTTACATGCTTCTAACCTTTGACGAGTTCCCTCGAAATATAAAGGCGGGCTGGAAGGAAAACTTAACGACCTTCATGGCGGAACTGAAGAACCTTGAAGCCTCCGGCATGACGACTCTCGGTTCCGCCCTGAAAGCCGTGTTCGATACTTTGAACATAAACAGAATGCAGTCCGGTATTGATATGTACGGTCAAGGTAGGTATCCTTACTACCTTGAACCGGCGGTGATAGTGGTTGTCACAGACGGCGGTAAACTGACAACCGCCAGTACGGTGCAAAGAGAATTGAACCTGCCAATGGGCGGAGCCGGTATGGGCGGTATGTCTGGAGTACCCGGAGCTGAGCTTACAAGAGAACCTTTCAGATGGGACCAAAGACTGTACGCACTCGTTCTACGCATGGCGGGTCATCCACCTATGTCCGGATCGGCCGGTGAATCCGGTCATGTTGCGTCAGATACTAGTCCTGTGGACGCAATGTGTGAGGTGACTGGGGGACGCAGTTACGCAGTAACTTCTCATCGTGTTCTCCATCAG
>Hex144
GAGAAAGAGTATCTTCCGGTAAAATCCTTGTACTTCGGAGACACCGGTACTCCGGTAGACAGGAAGGAAGGAAGATACAACCTCGGACCCCTCGAATGCAACGGAGATGTGCTCTTCGAAAACTCGATTACTTTCCGCAAGATCGACGCTGTGATCGAGCTGCCAACCTTCGAAATGGGAATCACGAGTGGTGATATTTTCTTCGAGTTTAAAACCAGTCTGGAGCGTCCCATGGTCCTCCTTCACTCTATCGGAGATTATGGAGATTTTATTAAAGTGAGTTTAATCTCCGGAGATTCAATTCAGTTTGAGTTCTCCGCTGGTAAAGGAGTTCAGGGAGTAACCGTGGAAACGTCCTACAGGCTCGACGATAACACCTGGCACTCGGTCCTCATTGAGAAGAACAGGAAAGAGGCCATGGTTGTGATTGACGGTGCTCAGAAAACTCATCTTCCCGAACCCGTTGGTCCTGTTCGTCCCTTCAAACTAACCAGTAGTCTGTATGTTGGAGCTACCAAGGAGTGGACTGATGGATTTGTAGGATGTATGCGTGCTCTAGTTCTCAACGGAGTCCCAGTGGACCTAGTGAGAGAGGTTACTAAGAACCCCTGGGGGCTCTACGGGGTTCATCTCGGATGTACTGGGAAGTGTCACATTAATCCTTGTAAGAACGGAGGAGAATGTGTGGAAGGATATGATTCATTCAAGTGTAACTGTAGGTGGACACCCTTCAAGGGTCCTATCTGTGCTGACGAGATTGGAGTTAATATGAGAACCAACTACATGATCAAATACGACTTCAAAGGAAAATATAAATCAACAATTGGTGAAAGAATCCATGTTGGGTTCACTACTACAGATCCCAAGGGTTTCCTGGTCGGACTGGAGTCTCATATTAGTAAAGAGTATCTTACCCTCATGGTCTCAAACTCTGGGCATATTAGGCTTGTTTTTGATTTTGGGTTCGAAAGACAGGAAATGGTTTTTACGGAACAGAACTTTATGACTGGACAGTATCATGATGTTCTTATAGAACGATATAACGAGGGTAGAAACCTAAGAATGACGATTGACAACTATGCTCCGCAAGAATATGATTTCTCCACCTCCCTGAAAGCCTCTGCAGACGCGCAGTTTGACAATATCCAGTATCTGTATATCGGGAAGAACGAGAGTATGACGGAAGGTTTTGTCGGATGTATCTCCAGGGTTGAGTTTGATGAGATTATCCCTCTTAAACTCTACTTCCAGGAAGATGCTCATGATAATATAAACTCTCTTCCTGAAACCATTACAGATGATTTCTGTGGCATTGAGCCTGCAACATTGAGACCAGAGGAGGAGGAGACAAGACGACCTCCAGATGTTGATCAGGAGGCTATTAAACATTTTTACAGTAACACCAGCTCAATTATCCTCGGTGTCGTCCTCTCCATCCTCTTCGCCCTCATCTTGTTCGTGTGCATGGCGACCGGGAAGTACATCAACCGACATAAAGGAGATTATTATACTCAAGAAGATGATGGAGCTCATGATGCATTTGATGCTGACACTGCTGTTCTTCAAGGGAAAACAGGTCACCAGGTTCACAAGAAGAAGGAGTGGTTCATT
>Hex145
ATGGAACTCTTAGTAGCGCCCGTGGAGCATATCATATTTGATATCGAGGTCGCCCTCGGGAACCAGCTTGGTGCACAACCCCTTCCCTTCCCAGGGATGGACAAATCAGGGGCAGCTGTTTGTGACTTCTACGTGAGATCAAATTGTTCTAAAGCAGCCTCTTGTCCGTTCCGACACATTCGTGGGGACAAAACTATTGTGTGTAAACACTGGTTGCGAGGACTGTGTAAGAAAGGTGATCAGTGTGAGTTCCTTCACGAGTACGACATGTCTAAAATGCCCGAGTGCTATTTCTACTCCAGGTTCAATGCATGTCACAACAAGGAGTGTCCCTTCCTGCACATAGATCCAGAGGCAAAAATAAAAGACTGTCCTTGGTATGACCGCGGTTTCTGTCGCCACGGACCTAACTGTCGGTACCGGCATATGCGCCGAATATTGTGCGTTAACTACCTCGCCGGCTTCTGTCCGGCTGGTCAGTCTTGTGAACAGGCACATCCT
>Hex146
ATGTCTACACACATCACAATGTTCAACCCCAGCCAGGGTAGAACAACCCAGCTCCCATCCCAACCTGTCAGAATACTTGCCTTTGGGAGTGCTCCCTCCCCGTCTCCACAGTCTCCGGCTGGCTCCCCGATGGCTCCAGAGTCACCAATGGTGCTGCTGCATCCTTCCTATCCCTCCCCACCCTCTAACCTGGGGACCTCCTCCCAGTCCCATATATTTATCCAGGTTCAACAAACCAGTCAGGGATATATATCTCCTGGTGGAACACAGCTCACTGAGATTAAGACTGAACCCCAGCTCTTCAGTCCAACCAACTCCACTGCCAGCCAATCCAGCTTCACCAGCGGGATGTCCTACGAGCCCCTGAATCCCGCCGGGGTGCAGTACTACAACTCTCCACCTCAGAACACTACCTCAGGGTTATCCAACTCATTCTCAGGAGAGGGGGAGCGGAAGATCAAGAAAGGACCAGTTTCTAGAGTGCAAGAAGAGCTATGCTTGGTTTGCGGGGATCGCGCCTCCGGTTATCATTACAACGCGCTCGCGTGTGAAGGATGCAAAGGATTTTTTCGGAGATCGATTACCAAAAATGCGCGATACACCAACACTTGCAAATATGGCGGGAACTGTGAGATTGACATGTACATGAGACGGAAGTGCCAAGAGTGCCGGTTCCGGAAGTGCATGACGGTTGGTATGAGAGAAGAGTGTGTAGTTCCTGAGTCTCAATGTATAATAAAACGATCTAATAAAAAGCCCTCAACCAAACCAATGAAGAATGTTTCCACTCCCAGTGTTCCCAATCCTACGGGGACACCTAAAAAACTTGTAGTCACCGTTGGTCGTCCTTTAAAAGCCGAAGAGGGACAGCTAATCGACATGATAGTCGCCCTTCAAGCTCAGTACGAGGTTCCTTCAGAAGAGGAAGTAAAAAAGATCGACAACGCTGTTTTACAAGAAACAGAAGTTCACAACCAGTCAATTCGACACATGTGTGAGTCGACGATACGTGTGATTGAACTAATAGTCGATTTTTGTAAAAAGCTTCCCGGGTTTTCAAGTTTAAAGATGGAGGATCAGGTTATTCTACTGAAAGCCTCGTCAAGTGAGATTATCATGATCAGAACAGCAAGACGATACGATCCACATTCAGATACGATCGTCTTTGCGAACAATGAACCCTATGACAGAAAGCGGTTTCGAGTTATTGGTCACGATATGGACGAAATGTTTATGTTCTGTCGATACATGTACGACATGGAGGTAGATAACGCTGAGTACGCTTTGCTCACAGCTCTCATTATTTTTAGTGAACGATTCAGCTTGCATGAGCCGAGTAAAGTGGAACGAATACAAGAAATTTATATCGAAGCCTTTGAGGCGTATGTGAATAACAAGCGAGGGCGGGAAAGCATGATGTTTGCAAAACTATTGAACATTTTATGCACAGTGAAGACCCTGGCTTCGAAGAACAATGAGTTTTCCTACTCTCTCATGGTTTCAGACAAGAAATTTCCCAAGATATTGCGGGAGATGTGGTACGAA
>Hex147
GGTCCTCATGGATTAGGCTTTAGTATAACCACACGAGATATTCAGTCCGGTGGTGTAGCTCCAATCTATATCAAGCACATCCTTCCTAAGGGAGCCGCTATAGAGAATGGTCAACTGAAACCCGGAGATCGTTTGCTTGAAATCAATCAACTCTCTGTTGACGGTAAAAGTCAGGTTGATGTTGTTGCCATGCTCAGGAATATCCCCCAGCAGGGACAGGTTGCTCTGCTGGTCTCTAGACAGGAGAGGGTTGAAGAGATTGAACAATGTAATACTCTGGATAGAAAAGAAATGACTAGAAATACTCCACTGAACCCCTCCTTTGCGATGGAAGATACAAACAGTTCATCTAAAAGCAGTACAGTTCCCAACAGCGAAGAATCTGAGGATTTCTCCTCAATTTCTCCAGACCTTCAAATGAACAAAGAAGGAGAAATTGTTTTTCCTTGGAAACATCGTGAAATTCTTACTTTAGATATTCCTGTGCATGACACGGAGCGTGCCGGTCTCGGAGTGTCTGTCAAGGGAAAGACAACTGGAGGAGGCACGAAGGGTATCGTTGATCTTGGGATATTTGTCAAAAACGTGATAAACGGCGGCGCCGCCTCTCGAGACGGTCGTTTGAAGACAAATGATCAGCTAGTCAATATTAACGGTATATCTCTACTTGGCAAAGCAAATTGTGATGCCATGGACACACTAAGGCGAGCAATGCACGAAGAAGGTCCGACACCCGGAGTTATTACACTGACAGTTGCCCGACGGCTAAATGTTGGATCTTCAATGAATTCAAGTATGCGATTAAGAAGTACGGGACGGGAATCTGTTACTAGCATGTTAACCTCTAGCTCGGGAGATGATAGCTTTAGAGAGCACAGGATTGGCCAGGACAGTTTGAATAAAAGCGGGTTAAATAACTCCTCCTTAAACGATACATCCATAATGTCCAACAATGATACAGTAATTTATGTAGAAAAACCTAAAACCGCAGTATTTGACAACTTTATAGCTCCTGCTGTACCAAGAAACCCAGTAGTAGACAGATTAATGGGACGGAAGGATAAACAGGTGGATGCGGGTCTGAGAAACGATAGTTACTACAGAGCAACAGGGCACGATACGTGGAATGCAACCCAGCTCAACCTCATGGATACTACTGATAGTAAATTTCAAAGTCCGACCGTTCATCAGGTTCCTGGAGAAACTGTTATGATTGAACAGTACGTTGAAGGAAATAAAGTAACAGCTAACTCAAAATTTAACAGACCCCACTCTCCGGATGGTTGCGAAGGAGCTTCTGAAAAGGACTCTGATATCACCGTTACTGATGTAGCATACGCAAGTCAGACATCTCTAGAGGAAGCGTCGTTTGCTTTTGCTCGTGATCAGCCAGGTCGTCAGTCGATGAGTGAAAAACGTCATGCAACGCTTGATGCTAAATCCACGGACACGTATCAGAGAAATAAGAAAGCAAGACAAGAGAGAGAACAGACTACTGGAGGAATCATCGGTCCAATGTTGGGTATGAAGAAGTCCAGCAGCCTGGAGTCCCTGCAGACTATGATGACAGAGATGAAGATGGAGAGTGGAAAGCAGGCGAACCGTGTGAAGACGAGTCGTGTGGTTCGAGGACGAGGTTGTAATGAAAGTTTCCGAGCTGCTGTAGATAGAAGTTATGAGGCCCAAGATAATGAGGATCAACCA
>Hex148
GGACGTGAGTCTGGAAGTATCCAACGCTACTCTCTACCCAACATTGCTTTGATAAACCGATACGAGGTTGGTGTTCGACCCCATGCTCTAGCCTTGAACTGTAACACTACCTGCCTCTCAATAGTGGATGTGACCGGCCTGCTCCAGTTCCTTGACCTGGACGGATCCCGGGGTGGGAACGAAGGAGATATTCTCAAGTTTGAAAGGAAGGATGTCTGGGACATGAAATGGGCGACGGACAATCCTGATCTCTTCTCCATGATGGAGAAAACTAGGATGTATATATTTAGGAACATGGAGCCGGAGGAACCCATTCTTTCCTCCGGGTATATTTGTAGTTTCCAGGACCTAGAGATCAAGGCTGTTCTCCTGGATGAGATACTCCGGGACCCGGAGAACCCCAGCTCCGACCTGGTTCTCGAACTTGAAGTGAAATCTCTCCGTGATACAAGGGATTTACTGGAGAAGGTTGGGATCAAGGATGCCCAAACCTTTATAGAGGACAACCCACATCCCCGCCTCTGGCGGTTACTCGCCGAAGCGGCGGTGGAAGCCCTTGATCTCACGACTGCCGAAACCGCCTATGTCCGATGCAAGGATTATCCAGGAATACAGTTTGTGAAACGTTTGGCAAACATTACGAACCCGACTATTCAGAAGGGTGAGGTAGCAGCCTGGTTCGGTCAATATGATGAGGCCGAGAAACTCTACCTGGAGGTTGACCGCCGTGATCTAGCAATAGGGTTGAGACGGAAACTGGGAGATTGGTTCAAGGTTCTCCAGCTACTCAAGGGAGGTGGAGGAGGAACAGATAAAGAGGTGGAGGAGGCCTGGAACTATATCGGAGACTACTACGCGGAGCGCCACAAGTGGGAGGAGGCTGTCCAGTACTATGAGAAGTCTAGGAACGAAGATCAGTTGGTGAGATGCTACTACATCTTGGAGGATTACGACAGCTTGGAGAACATGGTGGATCAGCTACAATCCGGTGATAATCTTCTCCCTAAGATTGGCAGTATGTTTGCCTCAGTAGGGATGGGTAAACAAGCTGTTGACGCGTATGTAAAGAGTAATAATATTCCTGCTGCTATTGAAACCTGTGTAACTCTAAACCATTGGCATGATGCTGTAGAGCTTGCTAAGAAATACAATCAACCAAACCAGATCTCATCCCTCCTCGCTAAATACGCCCAGCATCTACTCGACGAGGATAAAACATTCCAAGCCATAGAACTTTATAGAAAAGCAAATCATTTTCTAGAAGGAGCACGACTTCTCTTTGTTGTTGCTAAGAATGAGACTGCTAAACACTCTAGTCCAATGCGTATAAAGAAACTGTATGTTCTGGGTGCTCTACTTGTAGAAGAACATCAACAACACCTCCGTCAGACTACAAGTGGAGCAGGGAGCAGGAGCACTGCTCTCATGGGGTTGATGGAGATGGATGGGATGGATTCTACCGGAGCTTCTAATATTGTGGATGGAGCCTGGAGAGGAGCTGAAGCTTATCATTTTCTTATGCTCTGTCAGCGTCAACTGTATGAG
>Hex149
CGTAAAGGACTCTTATTGGATTCTCAGCATCCCGAGGGTTGGGAGAAGATGAGAGAACTGGAATCTAGACGCCGTGTTGCAAGACTGGAGGTGGAAGAACCTGAAATCACAGCTCCTAAGTTTTTAACCCAACTCCAGGGTATAACTACATTAGAGGAGGGACAATCTGCTCATTTTGAAGCTAAGATTGAACCTCTTCATGATCCTACACTTAGAGTTGAATTCTTCCACAATGGAAAAGCTTTGCAACAAGCATCTAGAATCCATACAGTCTGTGACTTTGGATATGTCGCTCTGGATATTGGAAAGCTTGTGTCTGCTGATAGTGGCGAATATGTCTGTAAAGCCTTCAATGCTCTTGGAGAGGCAAGATCTGTTGTCAATGTCAGCATTGCTGCCAAGGGCTCACTTGATCTCTCGTCCCAGAGACCTGAGGGATTAGACAAGATCAAGCAGCTAGAGAGCAGGGGTAGGAATGCTAAAGAGGAAGAGATCACAACCTTTCAGAAGCCTGTTTTCACAACTGCTCTTCAGAACGTGGTTAAATCTGAAAATCAGTCCGCACACCTTGCAGCTCGTCTCATCCCAGTTGGAGATACTTCTCTCACAGTGGAATGGTACAAGGATGGCAAGATTTTGGAGACT
>Hex150
ATTCATCATGCCGGTATGCTGAGAAGTGACAGAAACCTGGTTGAGAAGTACTTCTCTCAGGGTTTGATCAAAGTACTGGTTTGCACTGCAACCCTGGCCTGGGGAGTAAATCTTCCTGCTCACGCAGTTATTATTAAAGGAACTGAGATCTACGATGCCAAGCACGGAAACTTCGTCGACGTTGGTATTCTTGATGTACTGCAGATTTTTGGACGCGCCGGTCGACCGCAGTTTGACAAGTCCGGTCACGGTACTATCATTACCAGCCACGACAAGCTGGCACACTACCTCTCCCTTCTCACAAACCAGTTCCCCATAGAGAGCAACTTTATCGGACACATGACGGATAATCTTAATGCTGAGATATCTCTAGGTACCGTAACCAACATGGAGGAAGCTGTAACATGGTTGAGCTACTCCTACCTGTATGTGCGGATGAGGAAGAACCCCCAGGTGTACGGGATCAAGTACCAGGAGCTAAAGGATGACCCAACACTGGAGGCCAAGAGAAGGGAAATCATTACTGATGCTGCACGTAGGTTGGATCGGGCGCGAATGATCAGATTTGACGAGAACAACGGATATCTTAGCTCAACAGACCTAGGACGTACAGCCAGTCATTTTTATATCAAGTATGATACCGTGGAGGTGTTCAATGACCTCACAAAGAACTACATGAACGAGGGAGAGATCCTGGCCATGGTGAGTCAGGCCCAGGAGTTTGAGCAGCTCAAGGTTCGTGATGACGAGATGGACGAACTAGACGAAGCAGAGATGGAGTACTGTGAGCTCCCAGTGATTGGTGGGAAGGAGAACGTGCACGGGAAGGTTAATATCCTGCTCCAGACCCATATATCCAGGGGTAGGATGAGAGGGTTTTCACTCATCTCTGACATGACATACATTACAACCAACGCAGCTAGGATTGCTCGTGCACTATTTGAGATTGTTCTGAGAAAAAATCTTCCTCTTTTATCAGGAAGAATGCTCCGATTTGCCAAGTGTATAGAGAGACAAATGTGGGATTTTGAGCATCCTTTAAAACAGCACCCCCTGCTTAGACCAGAGATCGTTTCTAAACTAGAGGATCGAAACTTTACCCTGGACAAACTCCGTGAGCTGGATCCTAAAGAGATCGGACTCCTTATCAGAAATCAAAGTGCTGGCGCTATGGTAAGACGCGCTGCAGAGGAGATTCCGCTCCTGGATATTGATGTTTCTATCCAACCCATTACTAGGACGGTTCTCAGGGTTAGGTTGACTGTACTACCAAGGTTTAGATGGAATGATAAGGTTCACGGGAGAACATCTGAACCGTTCTGGATCTGGGTTGAGGATCCGTCCAATGATCACATGTATCATAACGAATACTTCATGATTACAAGGAAGCAGGTGATAACGAATGAGCCTCAAGAACTCTGTTTTACAATCCCTATCTTCGAACCTCTCCCAACCCAGTATTACGTCAGAGCGATCTCCGACCGTTGGATTGGATCCGAGTCCACTGCTGCAATCTCATTCCAGCATCTTATACTCCCGGAGAGACATCCTCCTCACACAGATCTTCTCGATCTAAATCCTTTACCCGTCACAGCACTGCATAATCCTATATTTGAACAGATGTTTAAATTCAGTCATTTCAACCCAATCCAGACTCAGGTGTTCCATACTCTCTACCACACAGACAAGAATGTCCTGCTAGGAGCTCCTACTGGATCCGGTAAAACTATAGCTGCTGAGCTGGCAATGCTCCGTGTGTTCAGTACGAACCCCAACTCTACTGTGGTCTACATTGCTCCGCTCAAGGCCCTGGTTAGGGAGCGAATGTCCGACTGGGGAAAGAAGCTTGGAGGATTACTGGGTAAGGTTGTGGTGGAATTAACCGGTGACGTAACTCCTGACGCGCGAGCTATAGCGAGTGCAAATGTGATCGTGACTACTCCGGAGAAGTGGGACGGTGTCTCCAGGTCTTGGCAAACCAGGAACTTTGTTAGAAATGTTTCTCTCATTGTGATTGATGAAATCCATCTGCTAGGGGAAGACAGGGGTCCG
>Hex151
GTAAGCCAATCTGGATCTTCGGCAGGATTACAAAACAAAGTCAAGCCTACCAAGCAGTATGTTACAAGGAAGAATACAATTGCCTACCGAGGCGAGAGTGCTAGGATGTGGTGTATCTTTGGTGGAACACCTTTACCTGAAACCAGATGGACAAAAAGAGGCGGAGCATTGCCGCAGGGACGAACGAACTATGATAATTATGGAAAAACGTTAGTGATAGAACACGTAGATTACGATGACGAAGGTGATTACACTTGTGAGGCATCGAATGGTGTTGGAATCGCTCAATCTTATTCGATCCAGTTGGTCGTCTACGCGGCACCGTACTTCACCAAGGAGCCACAGAGTCAGACTGCTGCCGAAGGTGAAGATGTTATGTTTGAGTGCGAGGCTGCTGGTTTCCCGTCGCCAAGAATAGTCTGGGTGCACAACGGTGTCGCTCTCGACAAGGATAAGTTCAACGACAATCCTCGTCGTATTATCACCAGTAACTCCATCATCATCAAGAACCTCACCAAGCTCGACACCGGTAACTACGGTTGTAACGCTACAGCTCAGGCCTCTGGAAGGTACGTGTACAAGGACGTATTTGTAAACGTCCTTGCTCTCCCTCCAGAGATAACAGAGGCCCCACAGTCCATGCTGAGAACAGTGACTGGATCTACTATCACTCTGACCTGTGAAACCTTCGGAGCTCCTAAACCTATCGTGAAATGGTTTCACGGGACTGATGAACTCACGGGAAACCGGTTTAACGTTACAAACGATGGAAGTTTGATTATTTCCGACGTGAAGTATATAGATGATGGACATTATCTGTGTAATGCAACCAATAAGTTTGGATATGCCACAGCTAAAGGCTCGTTAATAGTGAAAGAACATACTCGGATCACGGGTAGTCCGCAACCCTATGAGGTTGAGGCGGATGATACAGCAACCTTCAGATGTAATGCTGTCACGGATCCTGATCTTGATCTAACCATAAACTGGCTCAAGGATGGTCGAAGGATTGATTTTGAGACGGAGCCGAGGTTTATTCAAACTAATGACAACTCTTTAACCATCACGAAGACGACTGAGCTTGACTCCGGAGCATACACATGTCAGGCCTTGACGGAGTTGGATGAGGATCATGCCTCCGCTAGCCTTATCGTCCAGGATGTTCCTAATCCTCCGAACCTGCTCTGGATTGAATGCAACTACCAGGATGCTGATGTGGTTTGGGAACCTAGAGGAGATAACCGAGCTCCAATTCTGTCCTACAAGATTCAGTACAATACATCATTCATCCCGGATACATGGGAGACAGCTACT
>Hex152
GTCATTGGAAACGATTTCTCCAGAAGTGACGGAGAATGGAAGAGTATTGAAGGAGATCAAATAACTCCACTCAAGTTCGATGGATTTGCCAAACTGATCGGAGTTCAGTCCCTGCAGGAAACAGCCTTCTTCCTGGCCCCACAGAAGTTCTTGGGAGATCAGCGAGCCGTTTACAATCATCAGCTCAGGTTTAAGCTGAGAATAGGAGCTGAAGATGCAGGTGCGCGGCCTTCGGTAGAGGACATCATCATTGAAGGAAGTGGAAAAATTCCACTAAAGATCTCACTTTCGATCACAGAGCAGAACAATCCAATGCCGTCCTATCAGCTTCAGGATTATACATTTACACTACATGAGAGCCCGGAGTATGGTTGGACTCCGTCCCTCAGTGCGGCAGATTTCATGGCTGTCTTATCCAACATCAAGTCCATCAAGATCAGAGGTACATATGTCACTTCTGGGATGGGATTCCTTGATGATGTTCAGATGGATTCAGCTGAACTTCGTGGCAGTGGACCACCCGCCATTTTTGTTGAGAAGTGTGAGTGTCCAAACGGCTATGAAGGTCAGTTTTGTGAGAGATGCCAACGTGGTTACTATCATGAAAACAATGGTGGACCTTTTGCCCGCTGTGTTCCATGCAACTGCAATGGCCATTCTGATTACTGTGACATAGAGTCCGGGAAGTGTGAGTGTAATCACAATACTGATGGACATAATTGTGAGACCTGTTTAGTGGGATTCTTTGGAGATGCCATTCTTGGAACTCCTGATGACTGTCAGGCCTGTCCTTGTCCTCAGGTTGTAGGTGAGCAAGGTGAAACTAGGATTGGAGCTTGCTTTGAGATTCAGGGTGATCCAAACAGTCCTATCTGTACTGAGTGCCCAGAGGGACGGGATGGAACACGATGTGAGCAGTGTGCTGACGGATTTTTTGGTGATCCAGACGGAAGAAACGGAGAGGTTAGATCCTGTCGGAAATGTAACTGTAATGGAAATGTGGATGCAAATGCTCTAGGTAACTGTGACAGGGTAACTGGAGAGTGTTTGAGGTGCATAGATGATACTGCTGGCTTTACTTGTGAAAGATGTAAATCAGGATTCTTTGGAAATGCAACAGCAGTCAGGAAGAGAGGAGAACCCCAGAATTGTCAACCTTGTCAATGTTATCCTCCTGGAACTCATCTAGATACTAACCAATTACTACCCGTCTGTGACAGCTACACAGGGAAATGTTCTTGTAAACCTAATGTTGTGGGTCATGACTGTGACAAGTGTAAGGATGGATACTTCAGGATTGATAGCAGCATGGGCTGTGATCCTTGTAACTGTGATCCCATAGGATCTATCAATGGTACTTGTAATGTCTACTCAGGTCAGTGTTACTGTAGGCCTGGAGTAACCGGTCTGCGGTGTGATGTATGTGAGGCCTATCATTATGGTTTCTCTGTGAATGGATGCCAAGCTTGTGAATGTGACCCAACTGGATCAACAGATCTTCAGTGTAATGAGCTAACTGGTCAATGTCCCTGTAGGAACAAGGTGGAAGGAAGAATGTGTGACAGATGCATGGAAAATACCCGGAGTAGGGATAATGGAGGTTATGGAGAAAAGATTTGTGAACCTTGTGATGATTGTTACAATTTAGTTCAAGAGTCTGCTAATCAGCATAGGAGAAACCTTGAATCTTTAGACAAGTTGCTCCAGCAGATAGCAGAGAACCCTGAACCTGTTGGGGATGATTTTGAAATCCAATTGAAGAAACTTCAAGTTCGTGTTAAAACCATGGTAGCAGATGCCAAGATTTCCTCACAGAATGAGGAAGGAGGAACCCTAAAGGATCGACTCAATAACTTGTCAGATAAGTTAGATGAAGTTGTCCAGCTAGTGAGTAATGCAGACAAGCAGTTGGATGTAGCAAACAATCATGGAAACCAAGCTAAGGATAATGTTAAGAAGGCAGAGATGGTTATCAACAGAGCTAGGGAAGCACTGAAATCAGCTAAGAACCAGATGGATGTAAAAGGTCGTGAAGCCTTGAGAAAAGCCCAAGAGAGAGCTAAGAAATTTGGAGAAGGAAGTGAAAAGATGACTCAGATTGCTGCAGAGGCCAGGCAGTTGATGGAACAACAAGAAGAGGATGCTAATGAAATCACAAGTATTGCTGAACAAGCGTATGAGATGTCCAATGACGCATATCAGCTTGCATATTCTGCTATGCAGGAGCAGGTTCACAACGCTAACAAGATTGACACTCTCAAGTATAAACTGGCAGAGGTTGAGAACAAGCTAATCACTGTTGAGAAACTCTCATCTAACACTCTACTAAAAGCAACAGATGCTTATGATGACGCTTTAAATATTTATCAGCAGGTGTTTAATCTGGAGGTTCCAGTCATTAACTCTGCCAACTTGGAGAGTCAGGCTCGTCAAATATCAGAGGATTCTAAGAGAATTAAAGAGGATGCTCAGAGGCTGATGGATGAGTATAGTCCTCTGGTCCGGAATACAATGGAGAAGAGAATGAACCTGCAGGATCTTCTGAACAGGGCTAACATGCAACAGCAGGAGGTGGACAACAGACTGGAGGATATGGAGAGACACAGATCAAGAGCCACTGAAGCTGTACAGCTTGGAAATAACGTCCTTGAGGACGCCCAGAACACTTTGGAAACCCTGAAGGATTTTGAAAACCGTGTCAGCAGTAATAAAGACGCTGCTGAGCAAGCTCTGACCAGAATCCAGGATATTGAGGCTACTATAAGAAATGCTAATGAAAAAACTGAACAAGCAAGCAAACAGCTTAGTGATGCAGAGAATAATTCAAACCTTGCTTTTGATGTTGCCACAACATCAAAAGAAATCGCTGAGAAAGCCTCTGCAACCGCTAAGGGTATTGTGGCTGAGTCGACTGAAACCCGAAGTGCTGCTTCAAAACTTAAATCTGATGCTGAAAACCTTCGGGATAAGCTGGAGGAAACAACAGTCACAGTTCAGCTTAAGAACGCTACGGCAATCAAGGATTCTGAACTAGCCCAGGGAGCATTGAAGGAGGCAAACCAGGCCCAGACTCAGGCCCAGGATGCTTCCACCAAGGTTGCTCAGGCAAAGAAGGAGTTGGAGGAGATATCTGCAATTCTTCAAACTGTTGAAGAACCA
>Hex153
CCAATAAAGGACGGAGAGGAGAGACAGGATAACCGATGGAGTACATCCAACCTCAGGGAGGTTTATCTCCGCAGGTTCAATCTCAGGAAATCAGCTCTCGAGTTCTTCTTGTCCGATCAAACCAACTTTTTTCTCAACTTCCCAACCCTGAAGAAGCGGAGTAAGGTTTATCTCAAGATATTGAGTTTAAAACTACCAAACCTAGTTTATCACGGCACAAGGTCGCCCAAGGATCTCTTGAAGGTGTCTGGTCTCACCCAGAAATGGTCAAACCGGGAGATTTCAAACTTTGAATATCTTATGCATTTAAACACAATCGCCGGAAGGAGTTATAATGATCTCAGTCAGTATCCGGTGTTCCCCTGGATCCTGTCAGACTACGACTCTACAACCCTGGACCTTGGGTCCACGGCCACTTTCAGGGACCTCTCTAAACCTATGGGAGTACAGAACCCAGGACATGTGACCGAAATTCGGCAGAAGTATGAGAACTTTGAGGATCCTAGTGGAACCATTGCCAAGTTTCATTATGGAACCCACTACTCCAACTCTGCGATGGTTCTCCACTACATGGTGAGGATGGAACCATTCACCAGTCTTCACATCAACCTTCAGTCCGGTAGGTTTGACGTGGCTGACCGTCAGTTCCACTCCCTTCCACAGACCTGGCGTAGTCTCATCAATAACATCAACGACGTCAAGGAACTTATCCCGGAGTTCTTCTATTTCCCGGATTTCCTGCTGAACCTCAACTACTTTGACCTCGGGCGTCTTCAAGGGAAAAATCAGGCTGTCGGTGATGTTATACTTCCAGCCTGGGCGGCCAATGTGGACGATTTTATACGACAGCATCGGAACGCGCTTGAAAGCGAATATGTTTCTGCACACCTTCACGAGTGGATTGATCTCATATTTGGCTACAAACAGAAA
>Hex154
TTATCTGAAGAAAATGGCCTGTTCAAGATTGAATTTACTCCGACCGATGTCGGATCCTTTATCATGGACGTTTATGTCACGGGTCAGAAGATACCAGACTCTCCGATCTTCTTCAAGGCCTACGACTCTGGTTTGATCCAGGTTTCCGATGTCGGAAGCGGGATTGTCGGTCAACCTTGCCAGTTTAGGGTTGACGCAAGCCAGGCAGGAGAGGGTCAGCTTGAGATATCTATTAATGACGGAGAAGTTCCGAACCATGTTCAGGTTCTGGGCGGAGGAAAATGTTTGGTTCATTTTACTCCGGAGACTCCTAAACCTCACACCATTGATATCAGGTTTAACGGAGAAGCAGTCCCAGACTGTCCGTTTGTTTGTCGTGTTTCCGATACCAGTCAGGTTACTGTACAGCTACAGCACCTGGAGCTAATGCCTGTCGGGGAGGCGGCCCTGTTCCATATCCAGGTTGATACTACAGACAACGCGGAGCTGGCTGTCTCCGTCCAGGGTCCCAGGACAGATCTTCCTGTCAAGGTTTCCGGAAACGTGAAGAACGGATTTACAGCGGAGTTTCTACCGGAAGAAGTTGGACCTTACACCGTGTGTGTCGAGTACAATGGGATCCCGGTGGGAGGAACTCCGTTCGTGGGGAAAGCGTTCGATTCCTCGAACGTCTTGGTTTCTCATGTACCATGGGGAACCATAGGCAAGAGTTTACAGTTTACAGTAGACGCGAGCAAAGCGGGAGAAGGAAATCTTGAGATTACAATTTCAGCGCGGGGGAGAAACATTCCAACACAGGTTCATCCGCAAGGATCTGCCAGGTTTGCGGTAAGTTTTGTCCCTCTGGAAGCTATTGATCATGTGATCAATATTACGTTTAACAAAGAACCAGTCCCTGGGGCTCCGTTTACAGCCAAGATCCACACAGATCCGAACCATATTGTTGTGTCTGGACAGTGTCTGGCCGCTACTGCCGTTGGAAAACCAAGTTTCTTTACTCTCTCTAACGTGAGCGGAAGCCTTGAAGATATTGTGATAGAAATAGATTCTCCACTAGGAGAAGAGGTTTCAGCTACAGTTCAAGATCTAGGATCAGGATCCTTCAAAGCCGAGTTCTCTCCCAAGATCGCTGGAGAACATCAAATATATATTTCATTCCGAGACGAGCAGGTTCCAGGTTCTCCTTTCGCCTGCAAGGTTTATGATGTCTCCGCTATCAAGGTTCGAGAGTGTATTAAAGGGATTGTGGGGAAACCTGTCACTTTCCTGGTTGAAACCTCGCATGCTGGACCTGGAAACCTGGAGGTTACTGTAAACAACGGACAGGTTCCAACCAGTGCTCAAGCTCAGGGTAATCATACATATGCTATCTCATTCAACCCAAAAGAAGCAAAACCTCACATTGTAGAACTCAAGTTTAACGGAGAAAGCGTTCCCGGAAGTCCGTTCAAGTGCCTGGTGGTGGATGCAGCGAAGGTCAACCTATCCGGAGAAGGGTTGGAGAAAGTACCTGTTAGTAAACAAACCTCCTTCATGATCTCCGGTCAGGGAGATATGGGAGATCCAGAGGTTAAAATCCTCTCCCCCTTGAAGGATGTTGTAACCAGTAGTATCCGTTGTATCGGAGAAGGACAGTATGAAGTAGATTATTCTCCAGATACTGTTGGAGATCACCAGGTTGAAGTTAAAATGGCTGGACTCCATGTTCAGGGCTCACCCTTCATTGTAAAGGCCTACGACGCCTCCATGGTGCTTGTGACGGATATCCAATCTGGATCCGTTGGCAAACCAGTCTACTTCTCCATAGACGCATCTCAAGCTGGAGCAGGAAACCTTGAAATAATTGTATCTGTCAACGGTAGAAACGTGCCCAACTACGTCCAATCAGAAGGAAATGCCAAATTCAAGGTCAATTTCAAGCCGCAGGAAAATTCTCCCCATTATCTCAGCGTAAAATTCAATAATGAACCTGTTCCAAACTCTCCGTTTGAGTGTAGAATCATAGATAGCCAGCAGCTGGTCGTGAGTGGACCCGGAGTAAAGATGTGTCCTGTCTCACTTCCAGCCAAGGTTAATATCACATCAACTGCTGGGAATTGTAAAGATTGCCTAATCAAGGTGCATTCTCCTGGTGGAGATGTTCTTCATATTACAACCCTGCTCAATGAGAAGAATAATGCTAACTATGAGTATATTCCTGCTGAGGTGGGAGCACATCATGTTCATGTAGTTCTAGACGGTCTCCCAGTCCTAGGCTCACCCTTTACCTGTAATGTTTACGACGTAGGACGTGTTATTGTCACAGGATTAGAAGGTTCTCACGCTATCGGTACTCCAGTTACATTTACAGTAGACGCAAGCCAGGCTGGAGAAGGTACCCTGGAGCTGGTTGTTACAACTGGTAAATCCTCTGTACGTGCCGAGGTCGCTGCCCGAAGCCGTGGCCTCTACGAAGTAACTTTTGTTCCTCAAGAGGCTATCCCCCACTTTGTAAATATAACCTTTAATGATGAAGGAATCCCTAATAATCCGTTCCAGTGTATGATTATAGCCAAGAAGGTGTCTGCAGTACAGAAAAGTCCTAAGAAATCTGAAACTAGTACAACCGTAGCCCGTGGAGACGGTCTCCAGCAAGCAGTATTTAATAGTAAAACCATATTTGATATAGACACTGGTGGGTTGGATACAGCTCCAGTAGTTAGAATCTCCGATCCTTATAGTTTCAGTGTCTCCTCCTACCTTACAGAAACTAGACCAGGACTTTACAGAGCTGAGTTTACTCCGACTAAACTTGGAACTCATAGTATATCTATTAACATCGGAGATCGACCCATCCAGGGTTCACCCTTCAAATCTGAAGTGTTTGACCCCGCTAGCGTTAAAGTTACCGATGTTGGGGCAGCTGTTATTGGTAGTGAGTGTAGTTTAACAGTTGATGTTTCTAATGCTGGACACGGAGCTCTCTCCGTAGCCGTCAGAACTTCCGGACAAGAG
>Hex155
TATTTCTACCTGTACCAGGTTCTCTCCAGGTGGGAGGAATATCTCTCTAAGGTTAGCGGACCGAACTTCTATGAGAAGATTGAGAAGGAGAAACTGGATGATCTCTTTCCCTTCCACGTTTTCTTCTCCAACGCCCCGAAACCTCTGTTCCATGGGAGCAGTTATAAGGATTATTTTGAGTGCGCTATGTGCTGCTGGAGATACATATCTGATATATTTACACAGTTAGACGAGTTCTGGGCATTCGAGCTTCTCAGATCAGGTTTAGACAGAACAAGATATCTTTGTGTCAAGGAAGCCAAGATTATTGCTATGACCTGTACCCATGCTGCTCTCAAGAGACAGGAATTGGTCCAGCTTGGGTTCAAGTATGATAATATTCTCATGGAGGAGTCAGCACAGATCCTAGAGATCGAAACCTTTATCCCTCTCCTGCTGCAAACCCCACAGGACGGGATGAACCGGTTGAAACGATGGATTATGATCGGAGACCACCACCAGCTTCCTCCGGTCGTCAAGAACATGGCATTTGAAAAGTTTTCGAACATGGAGCAGTCTCTTTTTACGCGGTTTGTCCGACTGGGTATTCCAACCATAGAACTGGACGCTCAGGGTAGGTCTAGACCTAGTATATGCTCTCTGTATAACTGGAGATACAGAGCCTTAGGCAACCTGCCGCACGTTCTCAACCATCCTGATTACAAGGTTGCAAACTCCGGTTTTAGTTTCGACTACCAACTCATTAATGTACCAGACTTCAACGGTATCGGAGAGAGTCAACCCAGTCCGTTCTTTTACCAGAACCTGGCCGAGGCTGAGTATGTTGTAGCTGTATACATGTACATGAGATTAATCGGGTTCCCAGCACACAAGATCTCAATCCTCACAACATATAACGGACAAAAGGCTTTGATCCGTGATGTTTGTGCTGCCCGGTGTGCCAGCAATCCTATTATAGGAATGCCGCATAAGATCGCTACTGTAGATAAATATCAAGGTCAGCAGAACGATTACATTCTTCTCTCTTTGGTAAGAACCTACAACGTTGGACATCTGAGGGATGTGCGTCGTCTAGTGGTCGCTATGTCTAGAGCCAGGTTGGGTTTATACGTGTTTGCCCGTGTCAGTTTATTCAAGAATTGTTTCGAGCTTCAACCGGCGTTCAATATCCTGATGAAACGTCCTCTTCAGCTTCATCTCTGTCCTAACGAACTGTTCCCCTCCAAGAGAATGGCGAACGTGACTGCTCCGAACCCCGTTATCGTTTACGACATGCCAATGATGTCCAAGTTCGTCGTGGACTTCTACCAGGACAAGGTTAAGCAGCTGAAGATGATCCAGGCGCGAATGGCCCCGAAGCCCGGCGAAATAAAACCGGTTCTAAAGACAGGGGCGACCAGGCAGCATCCAGGGGATGACGACAGCGACGACGAGGACAAGGTTGTGCTCAAGGAGATTGAGAACGAGCTGGAGAAGGAGGATAAGATGGTTTCCGCGGAGAACAAGGCTGCAGCCGCCCTGGAGAAGGTGTTTGTT
>Hex156
ATGAGAATTCGAGGACTTTTAGTGATTATGTTCTCCGTCTCAGCAGTCTTTGCTCGGAGAAGGGTGAACAGAGCTTTTCTAAAAATGTTTCAGTCCGAGGCGGCTCAATCCGATCCTTGCCATGATGATGAGACAGACAAACCTAGACAATGTGTTCCAGACTTTGTCAACGCAGCTTACGGAGTTTCTGTCAAGGCAAGTTCAACTTGTGGTTCTCCTCCTTCTAGACATTGTTATTCTTCATCATCTCCTCACTTCCTGGCCGGACAAACCAGGGAGGTTTGTGAGGTGTGTGACGCGGAAAACCTGAGTAAAAACCATCCTGCAGAATTCTTAACAGATTTAAACAATCCCAACAATGTGACGTGTTGGAACAGTCAGATTCTAACTCCGGATACGGATGGAAATGTCACCCTCACCCTGTCTTTGGGTAAAAAGTATGAACTGACCTATATTTCAATGCAGTTCTGCAATCAGAAACCTCATTCACTCGCAATCTACAAATCTATGGATCACGGGAAATCTTGGCAACCCTTTCAGTATTATTCAGGAGATTGTAGAGATGTTTGGGACAGGGATCATAGGGTTTCTATCTCCAGAGCCAATGAACAGGAAGCTTTATGTCTGGACTCACATCTCCAGGACGGAGCAGGAACAAGGGTTGCATTCTCCACCCTTGCAGATAGGCCCAGTGCAGAAGACTTTGAGAACAGCCCTGTTCTCCAGGATTGGGTTACAGCTACAGACATCAAGATTGTATTTCCGAGCGCACACTTCCAACCTAAGGTTGAAAGCAACTCTATCAGCAGTAATCATTCCGAGGAAAGGAATCTAAGTGAGCCTGATTATTCGAGGCAGTATATCAGTGTATCAGATCTCGCTATAGGGGGTCGATGTAAGTGTAACGGACACGCCTCTCAGTGTAAATTTGATAAATACGGTGAGCTGGCCTGCGACTGTCAGCATAACACTGATGGCCGTGAATGTGAGAAATGCAAACCTTTTCATTTTGATCGACCCTGGGGTCGAGCAACATCATCTTCTCCTAACGAGTGTGTTCCCTGCTCCTGCAACCTACACGCTAGAAGGTGTAGGTTCAACATGGAGCTCTATAGACTCTCTGGAGGTATATCAGGAGGAGTCTGTTATAAATGCAGGCATAATACAGCGGGCAGACACTGTCACTACTGCAAGGAAGGATATTTCAGAAACGCTGACAAGCCGATGACACACAAGAAGGCGTGTCGACCATGTAACTGTCATCCCGTGGGATCAAGTGGAAAAATATGTAATCAGACAAATGGACAGTGTCCTTGCAAGGACGGAGTAACAGGTTTAGAATGTAATAGATGTGAGAAGGGTTACCAACAGTCTGGTTCTCCGATAGCTCCTTGTATCAAGGTTCCTAGATCAGGTTTTGCAAACTATGGTAGATCGGGAGGATATACTCCGGCCTCGGAACCTGGATACGCACGTCCCCAGGGAGATGCAAGCGCAGCCTGCGCACACTGTAAACAGGTCAAGCGTAAGGTAAACATGCGAAAATACTGTAAACAGGATTATGTTGTTCTTGTCACACTCATCCGGCAGGTTAACTCCGGGAGTAAATGGTTAAAGTTCCAAGCAACCATTGATTCAGTGTTCCGTAAGTCTGGAGAAGTGAGAGGACTCCAGCAGCAAGGACCTGTTGATGTCTGGGTGAAGAAGGAGGATGTGGAGTGTGGATGTCCTAAACTCCGACAAAGATCAACCTATCTTATCCTTGGACAGGAGGAGTCGAGCAGACGAGCTATTGTTATCAAGAATAAAACTGTGGTTCTCGAGTGGAAGGAAGAATGGAGGAGAAGGATGAAAAGATTTCAGAGAAGGTCGAGAAAAATGTGTCCGGAGAAG
>Hex157
CGTGAGTTGCCTGATTACTATCAGACTATCTCGGATCCTATTTCCTTGAACCAGATAAAGAAGAAACTCAAATTGGGGGAGTACATCACCGTCACCGACCTGGCCAAGGACATGGACAAAATGTTTGAGAACTGCAAGACATATAACCGTCCCGACTCGAAGCTGTACAAGGACGGGGCCAAACTGCAGAAGGTGATGAGGAGCAAGATGGAAGAGCTGGAGGAGGATATAGAGGCTATTCCCATCCTGGAGGAGGTCAAAAAATCCCCCAAAGACCCGAAGGAGCAGATGCGGAAACGGCTTAAGGTTCTCTACAACAGTATCCTCACCTGGACCAACACGGACAACATACAACCAATCGGAGTCTTCATGGAGAAACCGGACCGGAAAACTTACCCTGACTACTTCGATATCATATCGGAGCCCATTGACATGAAAACGATCAACGACAAGATTATGACAAACAGCTACAGGTCGGAGGAGGAAATGTTGTCCGACTGTAAACTCATGTTTTCCAACTGTAGGTTGTACAATGAGGAAGGAAGCTCTATCTACGAGGACGCCAACATCCTGGAGAGAGTTCTCATGAACAAAGCGAAGGACATGGGGATTATCACCACCATTGATAAGATGAAGAAGAGGAAGGGTGGATTGGCGCAGAAGATTAAAACCTTGTTTGATACCTTGAAAGATTACAGGGATGCCAAGGGGAGGCAGTTGTCCCTCATCTTCTTAAAGCTCCCTAGTAAGCACGAGTACCCTGACTATTATGATATCATCAAGCGCCCCCTGGACATGGAGAAGATCTCCGCTAAGATTCGCGCGAACAGTTATGATACTCTTGAGGACGCTGTCGCCGACTTTACCCTGGTCTTCGACAACGCTTGTAAGTATAACGAGCCTGATTCTCAGATTTACAAGGACGCGCAGTCGCTTCAAAGATTAGGGCATCAGACTGTCCGTCATTTGACTGAAGATGACGGGACTCCGGACGCCAGGGCGGCAGTTCAGGACATTCTTGGCAACATCTACCACACTATTTTCACCGCACAGGACGGTGAAGAGCGTTGTTTTGCTGATAGTTTTGCTGAGTTGCCGGAGCATGATGAAATCGGCGGGAAGAAGGTTCGAGCTCTGAGTTTAGAAATTATCAAACGGCGGGTTGATCGGGGTCTCTACCGCCGACTAGACATGCTCCAGCGTGACGTATTCTTGGTCCTTGCCAGGGCCAGGAAACTGTCAAGGACAGACAGCCAGGTCTTTGAGGACTCGGTTGAGCTTCAAAGCATATTTATCAAGGCTAGAGATCAGTATGGAGAGAAGGGGGCTAGGTTAGTCTCTAAAGCTTACACCTACACACTTGAAACACTTCAGGAAGAAATCGCGGCTTTCAAGTCATCACGTGGTAACGAAACTCCGGCCGAGGATGAAAATAATGATAAATTAAATGAGACCGGAGCTGAGGATTGGAATGGAGAAACTGGGATGGTGGATAACACCAAGACCCAGTTCCATGTTGGAGAATTCGTCTACGTTATGCCGGAGGAGAATGCAATGGAGCCTCACATTTACCATGTTGAGAGATTGTTTGAAAAGAACGGATCAAAGACAATTTGGGCGAGACAGTTCTTTAGACAGAGGGAGACATTCCACGTACCAACCCGCACCTTCTTCGAGAAGGAGGTCATGCAAGGAGACATTCACAACTCTATTCCCATCTCCAACGTGATCGGGAAGTGCTTCGTCATGGCGTTCAAGGACTACATCAAGTACAGACCGGAGGGGTTTGAGGAGAAGGATATATTTGTCTGTGAATGGAGATATACAAGTAAAATCAGAAACTGGAAGAAGATTAAGCCGAGCAGCTTCTGGGACACCCCCTCACACATCACCATTGTGCCTAGGGACAAGGTCTTGGAGCCCAAAAAGATTGCCTCTGTCTTCAAGGACAGGATA
>Hex158
ATGAAGATTGGAACTCACAATGGAAGTTTTCACGCCGACGAGGTCCTTGCTTGTGCTCTACTCCGAGTTCTCCCGAGATTTAAGGACGCAGAGATCGTCCGAACCAGAGATCCTGCTCTGCTAGATACCTGTGATATCGTTGTAGACGTAGGTGCCGTGTTTGACGCGGAGCGCCAGCGATTTGATCATCATCAGAAGACATTCACACATACATTGAATAGTCTGGATTCAAGCTACAAGTATTCAACTAAATTATCTAGCGCTGGTCTTGTCTATTTTCATTTTGGTAAAGAGATTATATCGACACTGATTCAAACAGACGCAAAAAGCTCTGACGTCGATGTTCTGGTCGAGAAGTTGTTTGTCAAGATCTACGAGAAGTTTATCGAAGAGGTGGACGCCATTGATAATGGTATCTCGACACATGATACACCGGGCAGATATACTATCAATACTAACTTTAGTCGAAGGATCGGAGCTTTTAACCCGTCTTGGAACGAACCTGGGAACGACATCGACGAACGGTTCCACCGAGCTATGGCCGTTGCTGAAGCCGAGTTCACGGATAAAGTTCATTATTTCAGCCGATCCTGGTGGCCGGCGAGAAAGATCGTCGCTGATGCTCTTGAACAACGATTTTCCGCCCATAAGAGTGGGCATGCCCTCGTGTTCTTGGAAGGAGGAGCACCCTGGAAAGAGCATTTGTTTGAACTCGAACTAGAGCAAGGATTGGAAGGAAACATCTTGTACACTATCTATACTGATCAATCTGGTAAATGGCGTATACAATGCGTCCCTCAGGGTCCGGACTCGTTTGAGAACAGATTGAGTTTACCGGCAGCTTGGCGAGGGGTCAGGGACGATGAGCTGGCGAAGGTTTCCAGTGTCGAAGGTGCTATATTTGTTCATGCCTCCGGGTTCATCGGAGGAGCAGAGACGAAGGAGGGGATTTTGAAAATGTTGGAGATATCTCTTGAGCAAGCT
>Hex159
ATGGTGGCGAAAGGGAAAAAGTCTGGAAAAAATCCTCCTGTGTTCAGCCATGAATTCATAATTCAGAATCATGCAGATATCGTATCATGTGTTGCGATGGTGTTCGTCCTTGGACTTATGTTCCAGGTGAGCAGTCCTCTTGCTACGGTTTTCATCGCTTTGCACCATAATGTCTCCGTACCTGTTGAAATACAACCCGGAGTTACTCAGGATATGATCCACTACACCGCCGGGTTTAAGGATATCCCCGCCGTATTCTTCTATCTCCTGATCGCCATAGTGATGCACGCCATCATCCAGGAGTACTTGCTGGATAAAATCAACAGGAAGCTCCACCTCTCGAAGATCAAGCACGCTAAGTTTGATGAATCTGGACAGCTTCTCAGCTTCTATCTCATCTCTTTGTTCTGGGCTGGAGACATCATCTACAGGGAGAACATGATGAACATCGCATCCCTCTGGGACGGATATCCACACAACAGCATGACCTTCATGTTCAAGTTCTTCTTCATCATCCAGATCTCCTACTGGCTCCACGTCTTCCCTGAGCTTTACTTCCAGAAAGTGAAGAAGGAGGATATGTCCGCAAAGATCCAATATGCTTGTCTCTACCTAGCGTTCATCGTACCAGCTTACATGATGAGGTTTACACGTGTTACCATCGTTCTTCTCTTCATCCACTATCTGGTAGAAGCAGTGTTCCACGGATGCAGGATTCTAGCGTATGCGGAGAAAACCTCCATCGCTAAGACCATCTTTAAGATCGGAGATCTGCTTTTCGTCCTGGGACGGTTTGCTAGTGTTATCCTAGCTGTGTTGACCTACTGGTACGGACTAGCTAAGGCTCCCCTGGAGGAACAGGTTCTGGATTTCCAGACAGGAAATTTCAACACTGGACTCATCAGGCTCAACTGTCTTGTTGCTGTCTGCGCCCTGCAGGCCTTCCTCATGTACAAGTTCATCATTTTCCAG
>Hex160
GAAGCATGGCCTGAAGTGATGTCTAAAACAATGCGCTTAACTCCATATCAGATAACACCACTTGTTGCTGTTTACTTCATACTATACCATCTCTTTGTAACCCTGATTGTCATGAGCTTCTTCGTAGCGGTTATTCTTGATAACCTTGAGCTGGATGAAGATGCTAAGAAGATAAAGCAGCTGAAGCTCAGAGAAGATTCATCTGATATTAAGGAAGATCTTCCGCTCCGTCTCAGAATATTTGAAAAATTTCCTGAAAGACCTCTGATGGCAAGACTTAATAAGACTCCCTCTGACTATGTAGTTCCAAAGATAAGAGAGAGTTTTCTTTCCAAGTTTTTTTACCAAACAGATGAGTTCACAGAAAAAGATGATCTTAACTATTGCATTCAGCCATCTTTAAGTGATCCAAATGTAAGGTATCGTAAAAATGCCTCTGCACACTTGATGTCCAATGTTAAACCAATGTTGAGAAATTCTAAGTTTGTGAAAAAACAAACTCTGGAGCGAATCATCCAATCTGTTCGCAGATCTGTCCGCGGGGGATCACAAATTTTCAAGCAAAGACCTGGAACCTTTAGAATTAATGAGACGATTAAGGAAAATGGACATATAGGCTTGCCACAAGCACCCATCAACAACTCTACGTCCAACCCAAATGCAACTAGAACCCAAAACCTTGATATCAAATTGATACAAGCCAAACATCAGCAGGCTGAAATGAGAAGAAATAGAAAAGAAGAGGATTTGAGAGAAAATCATCCTTACTTTGACTGTCCCTTATTTGCTGTGCCAAGGGAAAGCAAATTTCGGAAAGTGTGCAGAAGTATTGTTAATGCCCATTATGATGCTCAGCTAAGAAATGCCCAGACAGGAAAAGAACGAAAAGTAAGATTCAAAACAATGCATAAACTCCTTGGCCTAGTGTCCTACCTGGATTGGATAATGATAATTGTTACAACATTGACCACTATTTCTCAACTGTTTGAAACTCCCCATTACAGGGTGATGTCAAATACTGAATTACAGATTGCTGATTACATCTTTGTAACTGCCATGGCCATTGAGCTTACTGTAAAAATACTGGCAGAGGGCTTGATTTTTACTCCAAATGCTGTGCTTAGAGATGTAAGTGGAATGCTTGACGTCCTAATATTCAGTGTAAACTTAGTTTGGGTAGCTTGGATGCCAATGGAAGTCAAACCAAGCTCTATTGCTCAGATGTTTATGATTTTACGATGCTTCAGACCTTTAAGAATATTTATTCTTGTTCCGCACATGAGAAAGGTGGTTTCTGAGCTGTGTAAAGGTTTTAAAGAGATATTTTTGGTGGCTGTCCTGCTTATAGTTCTTATGTTTATCTTTGCAAACCTTGGAGTTCATTTGTTTGGCATGAAATTTGCTGCTTGCAACGATGCCACAATCACAAATCGAACAGAGTGTCATGGTCTATACTTTGCCAAACTATTTGTTACAAAGATGAATCTACCACTCAGGGCAGGTTCTGAACATCCTGCCCTATTGGCACCAAGAGTATGGAAAAATCCACGAAGATTTAATTTTGACAACATTGGATCTGCTATGCTGGCATTATTTGAAGTTCTTTCCTACAAAGGCTGGGTGGACCTAAGGGACGTGATTGTTGCAAAGATGGGACCAGCGTATGCTTTATACATTCATTTATATGTTTTCCTTGGCTCTATGATTGGACTTACACTGTTTGTTGGGGTCGTTATTGCAAACTATCGAGAAAACAAAGGAACAGCCCTCCTCACCGTTGACCAGATGCGATGGAGTGATCTAAAGAAAAGATTAAAAATAGCCCAACCACTTCATGTTCCTCCCAAACCAGAAAACAATGTCCTGCAAGCCTGCATTTATGATATTACTCAAAACGTTTACTTTAAAAGATGTATTGCCTTGTTGGTTCTAGTGAACTCTTTACTGCTGTGCGTCAACTGGCAAGAAGAAATCAGAGGAAATGGATATATCACTAAAGCTGCCTCTATCCTTACTAGCCTTTTTGTTATTGAAGTCTGTATGAAGCTGATCGCCTTCAGCCCTCATGGCTATCTTCACTCCTCGAGAAACAAAATAGATCTAATTGTTACTCTTCTCGGTGTAATATGGATCTTCCTTCATTATTCTTTGCAAGCCAGTAATGAAACTATTATAATATTTGGTTACTTATCAATCATTCTCAGATTTGCAACTATTACTGGCAAGCATGCTACTTTAAGCATGCTAATGCAAACAGTAGGAGTTTCAGTCTACAAGAGTTTTTTCATCATCATGGGAATGTTTACTTTGATCACCTGCTATGCTCTGATTGGAGTTATTCTCTTTGGTAATCTCAAGTATGGAGAGGCAATAAATCGTCAGGCTAACTTTAGCACGGCCGGCAGAGGCATAGTTATGCTATTCCGGATCGTGACAGGGGAGGACTGGAATAGGATTCTACATGACTGTATGCAGAAACCACCAGCTTGCACCTACAGAAGCTCTCAAAACTTTTGGGAGACAAACTGCGGAAACTTTACA
>Hex161
GTTTGTGCCAAAGCTTTATATGATTACACAGCGCGACGAGATGATGAGTTAACGTTTAAACGTGGAACTCTGATCACTAATGTAGTTCAACGGGACGGAGGCTGGTGGAAGGGGGATTCTGGAGGCAAAAAGCAACTCTGGTTTCCCGCTAATTTTACTCAGTTAGAAGAGGGGAACGGACAAGACGAAACTGATAACACACCTTTAGGAAGTCTGCAGAAAGGAAGCATTGATATATTAGGAGCTAAGGTTGATCTTATTGAACGACAAGGACAGTATGGAATAAAGATCGAGAACAGTTCAACTGCAGTTGAGCTCCACTCCAGTACAAAAGAAGAAGCTCAGGATTGGGTTGTAAAAATCCGCGAAACTGCAAACAACGCCTCCATTAGGGATAACGAATCAAGAAGAAAGGAACGAGCGATGAAAATAGCCCGTGAACTCTCTGATCTTGTCATTTATTGTAGATCTGTAATGTTTAACACAGAGAAGAGTATGAGAAGAGAACCCGGCCTCTATTGTGAAATGTCCAGCTTTCCGGAGGCCAAGGCTGAGAGGCTGATGCTAGGAGTGAATGGAGATCCTAAAATGTTTTTGTGGTACCACCGAACCCAGATATCTAGGGTATATCCTAAAGCTCAGCGTGTGACCAGTGATAACTACAACCCTGTACCAATGTGGGGTTGTGGGAGTCAAATGGTTTCGCTAAATTACCAAACCGGAGACAAACCGATGCAAATCCATCAA
>Hex162
GCTTGTCCTGGAATAGCTTCAATGCTTGAACCAGTCTGTTTTGAGCAAAGCATTCTGGAATTTTGGCCGAAAGATTATGATTTTGAAAAGCTCGATCAGACTTCACTACTTGAACAAATCAATGCTGACAATGCATTTAGTTCATTTTTCAAGACTCCCATCAATATTGTGGATTATCTGGGAGGCAAGATTGAACGTGATCCAACAGGCAAGATAGTTTCAGCTGAAGCAACCTTTATGAGATGGTATGGCAAGATAAATAGTACTGCTGTAACTCCAGATGATATTAGTTCCTCTGGTACAGGTGAAATAGTAGATTCTAATTCTCTAGAGTGGGAGGAACAACTGGAAAAAGTTCTCAAAGATGATCAAAGTGAACTGCCTGCCAACATTGAGACGTTTATCAATGTTGCAAGATCCTATTCAGATGTTGCTGGTGAAACTATTGTAAATGATGCTATGATGATGCCAATTGGGTTTCTTATCGTATTTGTTTACGTTACAATTATGCTTGGGAAGTTCACTTGTACAGAGCAGAGAGCTCTGCTTGCCCTTGGTGGATTAGCATGTATAGGGTTGACTGTTGGATTCACGTACGGATTCTGCTCTGCTCTAGATCTATTCTATGGACCTATGCACAATGTTATTCCCTTCCTACTGCTTGGTATTGGAATCGATGATATGTTTGTGATCATGCAGTGCTATGACAACCTAGGACCACTGAAAACAGACAACATACAAGAAAATATTGGGATGACAATGAGACATGCTGGTGTAGCAATTACTGTAACATCTTTGACAGACTTTATTGTATTTGCACTCGGAGGAACAACTGTTCTTCCAGCTTTAAAATCTTTCTGTTTGTGGTGCAGTGTGGGGATAATAGCTGTTTACTTCTTCCAAGCAACACTGTTTACCGCCTTCCTAACTCTAGACTGCAGACGATTAGCTTCCAACAGGAATGGCCTCTGTCCCTGTTATACTCACAAAAAGAAGAAAGAAAAGGTTGATATCACCAAAATAGATCTGTCTCTTTCACAAAAGTGTTTCCAGCACTTTTCCAAATTTATTCTCAGCCTCCCGGGTATGATTGTTGTTGTCGTGTTAGGATTAGGATTACTAAGTGGGGGGATCTGTGGAATGGTTTTCCTGGAACAAAAGTTTGATCCAGTTTGGTTTCTACCGTCAACATCCTCGGTAGCTCTGTGGTTTGCAGCTAACGAGGAATACTTTCCAAGTACCGGGGAACAGGTTACAGTTTACATCACAGAAATAGATTGGGATGCTGATCTTGATAAGGTTGGGGAGCTGGTTGATAAATTCAAGGAAGCTACTGACATCATTGACGAAGTAAATACGTGGTATGATGATCTTATCATTGCCAAAACAACACACTGTAAAAATTTTGCCAACAATTTTAATGGACTCCTGACCTGCTTCTTGTTCTCAAGTCCACAAGGGTTTTCAGCTCAAGGGGACTTTCAGTTTGTAGATGGAGGGGAGCTTGTTTGCGGCGAACCAGCTCCAGAAATACTCCTGGGAAAGTTCACTTTTACGCATAAAAGGTTCAGCGGAAGGGATGAGCATATCCCAGCTCTCAACAAAGTCAAGGATATCATCAACGGAGTCAAGTTTTCCAAAGGAGACGTTTTCCCAATGGCCCGAGAGTACTCCAACTGGGAAACTGATGAAGTTATTACAAATGAACTTCTGAGAAATGTTGGGCTTGCAATAGCTTGTGTTTTTGTTACTACTCTGATCCTACTTGCGGATATTCTTGGTTCTATATTTGTACTTCTCTGTGTAGCTCTAACCCTGGTTGATCTTTGTGGATATATGCACTTTTGGGGCCTTACTGTAGATGTTGTGAGCAGTGTTAATATCATCATTGCTATA
>Hex163
GTAGCAGAGCACTGTCTACCCTCCCTCCTGAAAACACTGATTGCCTGGTATGAGAAGCAGGGGGTAGAGTTCATCTTCTCTGAGTACAAGCCCAGCAAGTCCGACAGCAAGGGGAAGAGCGAACTGAGTCATGTGACTGAAATGGAATTTGTCTCTGAGCGTCGTGATTTGGCGGTGGAATTTATATTCTGTCTTTGTCTCATAGAGGTTCTGAAACAGCTGCATGTACATCCAGGTCATGAGGACTTGGTTAGATACATTGAGAGCCTTTGTTTCCGACACTTTAAGTACCGTGGGCCAGGAGAGACCCTGGGACCCAATGCTACTTCTATTCACAACATTGCTGATCTTTACGCCGAGGTTCTTGGTGTTCTTGTCTCTTCAAGATTCCAGTCTGTTAGGAAAAGGTTTTTAAGTGAGCTGAAGGAATTGAGAAGTAAGGAACCAACTCCTCAAACCTTCCAATCTATCATCTCACTCCTCATGGGCATGAAGTTCTTCAGGGTAAAGATGGTTCCTATCGAGGAGTTTGAGGTGTCCTTCCAGTTCATGCAGGAGTGCGCCAACTACTTCCTGGAAGTCAAGGACAAGGATATAAAGCACGCCCTGGCTGGACTCTTTGTGGAGATTCTGGTGCCCGTAGCGGCCTCGGTGAAAAATGAGGTTAACGTTCCCTGCCTCAAGAACTTTGTTGAACTGCTCTACAGTCAAACTCTGGATATGTGCACTAGGAACAAGCAC
>Hex164
ATGCGAGCCAGCATTGGACAACCTGGATCCAGGACGGGTTCGGTTCGAAGTTTCAATACTCAGTACGGACGACATACTCCGGAGAACACTCCTGCAATGATACATAACAGTCCTCAACAGCAAAAGTTTCTCCAGGAGCAGGAGGAGTACAGACGCAGGCAGCAGCAGGAGATACAAGCTGCTCAGGAAGCTGAAGCTCAGCGTCAATATGAGCAACAGATAATGATGCATCAACAGCAGCTTAGAGCACAACAGCAGCAACAACAACAAGCTGAGCTGTTGGCTCAGCAACAACAGCTTCAACAGCAACAGCTTCTTCAACAACAACAGATCCATGAGAGTCCTGTCAAACAAACTGTGAGAGATCTGATTAATAAACATGATCCAGATATTCTGATGAAACAGAACGCAAACTATCTAGCTCCAACCCCTCGCTACACTAAGGAGGAAATTACAAAATCTACAGAAAATATCACAACCGTGGAGTCGGGACGGAAATCTCCGGGAGCCTTCTCCACCAAGTCGAGCAGGTACAAGTCGACAATCAGTCTAGCAGATCTGGGTCTGGATAACTACCCCTACCCGGAGATGCCAGAGAGCAGTAGATTATCTAGGAAGGAGGAGAAGCAAACCCTGCAGAACCTGAACAATAGGTTAGCAGGATACATAGATAAGGTTAGACAACTCCAGAGGGACAATGCAAAACTAAACAAACAGATTAAACACATTGAAGAGTATCAGAGCAAGGAAGTGACCAATGTCAAACAAATTTATGATCATGAGATTGATTCTCTTAAAGATGCTCTTGACGGACTATCCCGCCAGTATAATCAACTAAAGGTTGCCTCTGAGGGACTTCTCAGTGAAAACGAAGATCTTAAGGATACTCTTCAGCGAAAGGACAATGATCTGAAGAACACCGGCGAGGTTATCTCCGGACTTCAGGATGAGATTCGTCAGCTCACCAGCAGACTCGGAGACCTGGATAACCAGAGGAAGAAGACCCAGGACAGGCTGGACGAGGTTCTCCCTGAGCTACAGAGACAAAAGGATAAACTGAACGAGGCCAAGAAGCAGCTTGACGACGAGGTTCTCAAGAAGGCCGAGCTGGAGAACCAGTGCCAGAGATTGGACGAGGAGCTCAAGTTCAAGATCCAGCTTCTGGAGCAGCAGCTGGAAGAGGTTAAGACAAGGAAGGAGATTGAGATCACAGAGATGGACGGGAAGCTGCAGGAAGAGTATGAGGATCGTCTCCAGAAAGCTCTGGGAGAACTGAGGGAGGTTTATGACAAGCAGATGTCTCAGAACAGAGAAGATTTTGCCAAACTTTACGAAACAAGG
>Hex165
TCAAAGGTGAACCTAGCAGTTCACGAGGATAAGGACCGAGCCGTGTACGTGAAGGGGGCAACCGAGAGGTTCGTCTCAAGCCCCGAGGAGGTCTTCGAGGTCATCGAGGAGGGAAAATCAAACCGACACGTTGCTGTGACAAACATGAACGAGCACAGCTCCAGGTCCCACAGTGTATTCTTGATCAACGTGAAGCAGGAGAACCTGGAGAATCAGAAGAAGTTGAGCGGAAAGCTCTATCTTGTGGATCTAGCGGGTAGTGAGAAGGTTGGTAAGACCGGAGTAGAAGGAATGGGATTAGAAGAAGCAAAGAACATCAATAAATCTCTGTCAGCTCTAGGTAACGTTATTGCTGCTCTGGCCGACGGTAACAAGTCTCATATCCCCTACAGAGACAGTAAACTCACCAGGATCTTGCAGGAGAGCTTGGGAGGAAACGCTAAAACTACAATCGTAATTTGTGCTTCCCCGGCCAGCTTTAACGAAGCCGAGACTAAGGGTACTCTTGACTTCGGTAAAAGAGCTAAGACGATCAAGAACGTTGTTGCCGTAAACGAAGAGTTGACAGCTGATGAGTGGAAGAAGAGGTATGAGAAGGAGAGAGAGAAAAATGGAAGGATGAAGATAAAGATAGATAAGCTAGAGGAGGAGTTGAAGAGATGGAGAGCTGGGCAGACTGTATCTGCCGATGAGCAGCTTAACTTCGCAGAGATGGATGAGAGTGTTTCTGCTGCTCCTCAGGAGCTCAAGTTAGACAAACCGTCAGCTGTTCTTGATCTTGGAACCAGTCAGATTAGTTTAGAGGAGAGGAATAAACTCCAAGAGGAGAGAGAACGTATGTACCAGATGTTGGATGAGAAGGATGACGAGATCCAGGAGCAAAGTCAGCTGGTCGAGAAACTAAAGGAGCAGATGATGGAGCAAGAAGAACTGATCGGTGCTACACGCCGGGACTATGAGGCGCTTACTAAGGAGATGACAAAGATTCAAGCAGAAAACGAGTCCGCAAAGGAGGAGGTTAAGGAGGTTCTCCAGGCTCTAGAAGAGCTTGCTGTAAACTACGACCAGAAGTCTCAGGAAGCTGAGACCAAGAGTCGAGAATACAACACTATCAGCGACGAGTTGAGCCAGAAGCAGTCGCAGCTGAACTCTGCCTCGTCAGAGCTCCAGTCTTGCAAGGAAGCTCAGCAGAATCAACGGAAACGAACCTCAGAGATGCTCCGGTCTCTTCTCACCGACCTCGGAGAAGTTGGAACTGTGATTGCTAAGAATCAAGATCTGAAGAAACCTGAACCTAACAACGAAGGCAAGGTCGAGGAAGAGTTTACCGTAGCTCGTCTCTTTGTCAGTAAGATGAAGAGCGAGGCTAAAAACCTTGTGAGCAGAGCAGCAACCCTGGAGCAGCAGCAGTCCGAGGCGAACAAGAAGAACGAGGAGATGGAGAAGGATTTGAGTGAATGTAGATTAACTATTGTTCAG
>Hex166
GACATGCTGATAAAACTGTGGAACTGGGAGAAGGGATGGCTGTGCCAGCAGGTGTTTGAGGGACACACCCACTACGTGATGGAGGTGAGGATCAACCCTAAGGATAACAACACCTTCGCCTCCGCCTCCCTGGATAAGACTGTGAAGGTCTGGCAGCTGGGTTCTGCTACTCCTAACTTTACCCTCGAGGGACACGAGAAGGGAGTTAACTGTGTTGATTACTATCACGGAGGAGATAAACCTTATCTTATCTCTGGAGCAGACGATCGTCTTGTTAAGATATGGGATTACCAAAATAAAACCTGTGTCCAGACCCTGGAAGGGCATGCACAGAACATTGCCGCAGTGTCCTTCCATCCTGAGCTGCCGATCATCATCACCGGTTCCGAGGATGGAACTGTTAAGATCTGGCATGCGAATACGTATAGACTGGAAACCACATTGAACTACGGGCTGGAGAGAGTTTGGTCGATC
>Hex167
ATTGGCGAACAGGAGCTGGAGCTTGATGTTTTGTTTGCCCCGGAGGTTTCTGTACCAGCTATGCGTGAGTTTGGAGAAAATGAGGAAATTCTGATCCATTGCAATGTAACTGCCAATCCGCCAGCACACTCAGTTGTTTGGTCCAAGGCGGATGATCCCGAGTTCCGCCAAGTTGGGTCTCCCCTCCGCCTTCCCGGCTCCAACTCCGCCGCACAGAACAATGGTTTGTACACTTGCACCGCCACGAACGTGATCCAGCCGACCAACAAGCAGAAGATGGAACGAACTGGGAACGCTACAATCTCTATTGCCGTGAAACATGCTCCAGGGGCAACCTTTATCCTCCCAGAGAAACCAACTGTACTGGAAGGTGGACGGGTAACTATGGAATGTGGATCTAAACCTCCTGGTTATCCTTTACCTGAGATCACATGGTGGAAGGATGAGCGAAGCATAGTTGCTACAGGGTCCTCCTTTACCCTTGATGCTGCTAGGTTGGATAGCGGTGGTAAATACTACTGTCAAGCAACTAACATAATGGGAACAGGATCTGTTGCTGAAACCCTTCTCCAAGTTTACCAGGAGCCTAAACTTGATATTAAACTGAAAAGCACAATCGTTAAACGTAGTGGTGACACTGGATATCACATTGCTTGCTCCGCTATTGGCAAACCTAAGCCTAAAATCATGTGGTTTAAAAATGGTGTAGAGATTGACGGCTCAACTAGTAATCTGTATCAGATTACAGTCCCTGAGCAAGAAGTTCGCTCTAATGAAGCCTACAATGTTCTCTCTACTTTGAAGTTTGTTGGGCCCGACCGAATCTCGAAAGATCACCTTATGGCCACTGACAGGGGAGAGTATACTTGTAGGTTTGAAAATGAGGTTGGGGTGGCAGAATCAGTTATGCTCCTTAGAATTGAACACAGTCCAGTCGTCAGGCATCAACATAACAAAGTAGCAGCAGACCAAGGAGAGACGGCTGTGATTGCCTGTAGAATGCAGGCCTATCCGAGCATCAGGTTTGAATGGTCGAAAGGAAACTCTCTTCTGACAGATCGCCCCCCACATAGTATGACCATGACCGAACTTGGAGATGATATATTTGAGGGAGTCCTAACAATTTCACACGTTGATGATTCCACTTATGGCGAGTATGCATGCAAAGCATCAAACCAACTTGGAGCACAGAAAACTCTTATCACTCTTCAACCTAAAGGTAAACCGGAGAAGCCTCGAGATGCCCGAGCAGTTGAGGTATTCTCGGACTCCTTGATGCTAGAGTGGGATGAAGGATTTAATGGAGGGTATAACAAAACTACGTATAACGTTGAATACAAGAAGATTGGAGGTGGTAGCGCCCAGTACTCAGACTGTAGATGGAGAAATCCTTGTAATATTACTGGACTTGAGCAGAACACTAAATATCAGTTTAAAGTCAAAGCTGTTAATATCCGAGGAGATTCTGATTGGTCTCGAGACATATCTGTTACTACTGCCGTAGATGTCACCAAAATACCGCAACCTGAAGAAATATTCTATGAATCCTCATCCAAGACAGTGTTCTTTAATGTCGTAAACTATCCCATGGGACTGGTCGCCAAGATCGAACTCCAGAACCCCGACGAGACTTGGAGACCACATGCCCGGTTAGGAATGAACGATCGAACCTACGGACAGATGGATATTGCAGAACCAGATATTACCGGTATCCGAGTTCGACTGTGCCTGGGTACGGATGAAAGCCTCTGTGGAGAATATGGAACTGCTGAGATTGTTGAAGTCCGTGAAACCAAATATTCCACAGCTGGCCTGCCCATAGAAGGTGTGATTGCCATAGCAATCTTTGCTGTTCTGCTGGCTATAGCTGCCATAGGTCTTGTCATAAAATGCTGTTTCTGCTCTACTCCTAAACCCAAAAAATTAACTAAGGATGATATTGCGGGACCCAACAGGCTTCAGAACAACCACAACACCTACAACTACGACAACAAGGGTGTTAGTGCCAAGGACACCGCGGACTCCCCTGATGTTATCAAGTCCCAGATGTACGGTTACAATTATGCACCCTCAGTTGCTACCGCCCAGACCCCCGCTGTAGGATATGATCAG
>Hex168
GGCCCTATAGAACTTCTCCGGCAGATGCTAGACCACGGTATTTGGTATGACGGGAAGGAACTATTTAACATGATGATTGTTGATGCTGTGGTTATTGGAGCTCTTAAACCTCCAAGCGATAAACAGAACGAGATGTCTCCAAGGTTTAGAAGACACTTCAACTCTATATACATAGATCACTTCCAGGATAGTACAATCTCCGCTATATTTTCAAGATTGGTTCTCTGGCACCTTGACACCAAAGGATTTCGCAAAGAGTTTGATCCGTGTATTGAACAGGTTGTCAGCTCAACACTAGAAATACATAAGTTTGCCACGTCAACTCTAGTTCCAACACCAGATAAAACACATTATATATTCAACCTGAGAGATTTTTCACGAGTAATCCTTGGAGTTCTTCTCTCAACCCCAGAGAGTATGGAAGACCTACAGGCAATGAAAAGACTCTGGGTTCATGAAACAATGAGAGTATATTATGATAGGTTAGTTATTAACAACGATAAGACTAATCTGTTTCAACAGATTCTTCAAGTTACCCAGAAGTGCATGAAAGAGGAATTGAAAGATCTGTTTCCAACTTTAGTGGAGGAAAATGAAGTGACTGAGGATAGAATGAGATCCTTCCTATTCTGTGACTTCCTTGATCCTACAGTTGACGACAAGTTTTATAGAGAGAATACTGATATGAAGGTTCTTCGGGATTCTGTCAGTTCACAGCTTATCGAGTATAACAAGACAAGTAGGAAACCGTTAGATTTGGTTTTATTCAATTTTGCTCTTGAGCACTTATGTAAAATAAACAGAGTTCTCAAACAACCCCAGAGCAGTTCCCTTCTTATCGGAATAGGGGGTTCAGGGAGACAGAGCCTGACAAGATTAGCTGCTCATATATCAAACTACAGTTTTCATATGATAGAAATGACCAACACGTACAGCTTTAAAGACTGGAGAACTGACATAAAAGCAGTTTTAAGAAAATTTTCTTTGGAAATCAATCCTGGTGTTCTCTTCCTTTATAGCAGTCAGCTCAAGGATCCAAGATCTTTAGAAGATATTAATAACATCTTAAACCTTGGAGAGGTTCCAAATATTTTTAACGTGGAAGAAAAAAACGAAATTCTTGAGAATATGAAAAATCTTGAACCTCAGTTGGATAAATCTCTTCATACAGAGGGAGGAGCACTAGAGCTTTTTAATCTTTTTATT
>Hex169
CCCAAAGGAAATGAGCAAGCATTTGCTCCAAAGATAACAGAGAAAGTCAAGTCTCAAAGATCTCCAGACGGAGCTCAAGTAGAATTTGTCTGTAAAGTTGAGGGACATCCAAGGCCACAGATAACCTGGTTTAGGCAAACTGCAATCATCAAGCCATCTCCAGACTTCCAAATCTACTATGATGACAACAATATGGCAACCTTAGTTATCAAAGAGGTATTCCCTGAGGATGCTGGTACTTTCACCTGTGTAGCTAAGAACTGTGTTGGTTTTGCATCATCCTCTGCTGAACTTATTGTAGAACACCCGTTGTCTGATCATGGAACTGAGAAGCATGACAGAAGAAGTTTATCCAGAGAATCCTCTCTGGCAGATATTGTTGAAGGAATTCCTCCAACCTTTGCTCAGAGGCCTCAAACTAAAACTGCTGATGCAGGAACCAATGTTGAACTTGAGTGCAGATTTGTTGCTATTCCAGAAGCTGAGGTGAAGTGGTATTACAACAAGGTTGAAATTAAAAACACTGAAAGAATCTCCATTCAATACCAAGCTGATATGCATATGTACTGCAGCTTCCTCAAGATTAGCAAGGTTTCTAAGTCTGATGAAGGAACTTATGAGGTCATTGCCAAAAATAGAGAGGGCGAGGCAACCAATACATTACAGCTTAATGTCAATTCTTCTGAGGCTAAGCAAGAAGTGGTTGCTAAGAAGGCAGAAGCTCCTGTTATTGTGAAAGCTTTGACTCCTACAGTGTGTAAAGTTGGAGACACAGTCAAGATGGAAACGGTCATTACTGGTAGTCCAAAGCCCAAACTGAAATGGTATCATAACAACAAGCATTTCAAGATCAGCAAGAATGTCAGTATCAAAGAGAGTGATAATGTCTACTGCCTTATCATTAATAAGGCCGAGATGAAGCATGATGGAGACTACATTGTTAGGGCGGAGAATGAAGCAGGAAGTGCTCAGACTAGTGCAAACCTTTGTGTTCAAGGAGAGGTTGTAGAGTTCTTGAATACACTCAATGATAAGGAAGTTAAAGAGAAGGAGACTGTTAAACTTGAAGTAGAAGTTAGCTCTGACAGCACTGATGTAAAATGGCACAAGAATGGAGAAGTACTTACTGAACAAGACACCTCAACCTACAAAATTGAGCGCATTGGTAAGAAGCACTCTCTTATTATCCAGAAGGCAAGTGTTCATGATGAAGGTGAATATGTTGCCACTGTTGGTGATCAAGAATGCTCTTGTGAAGTTTCAGTTGTAGAACTTCCACCAGAGTTCACAAAGAAAATATCTGAGCTTAAAGTAACTTGCGGAGAAAAGGCAGTATTTGAAATTGAAATCAGCAAAGGAGATGCTAAAACCAGATGGTTTAAAGATGGAGCAGAGATCGAATTCAATGAACACATTCAACTTATCATTGATGGAAAGAAACAGCGCCTGGAAATATACAATGTTGAGATCATTGATGCTGGTCAAATCTCTTGCTCTTTGGGAGACACTGAATGCTCAGGCAAACTTGAAGTAGAGGAACCAAAGGTTAACTTTGTTGCCAAACTACCAAGTGCCACAACTGGAACTTTTGGACAAGATGTCAAGATCACTGTTCAGCTTACCAGCTCTGTTTGTAACGTAAAATGGCTT
>Hex170
TGTATCGAGAGTCTAGTCCAGAAGCTGCAGTCTGGTGTTGTCATTCACTTCGAGAAGACGGGAAGTGACCCACCTCTCTTAGGGGATGAAGATGTCGTCGAATGTGAGATAAAACCTGAAATAGAAATTATCAAATCGACGATATTTCGCGAGTCCGGCCCCGGCTCCCGACCCCATACTCCGAACCCTGTGATTTCCTCGAATACCTCCTGGCACTCCTGCCGGAAGTTAATCTACGTCCAGCGCTCCGCTCAGAAAGGGTTTGCGGTCGGGTTCTGGCCCCTGCCGGAGTCCTTCTGGCCTGACGTGAACTCTAGTACCATCCCGGGCCGGGCTGCCCATCCTACACTTAAGTTTACCTGTAGCAACCAGGAACCAATGATCATTGATAATCTTCCTTTTGATAAATACGAGTTGGAGCCTAGTCCTCTCACGCTCTTTATCCTTGGGAGGAAGCAACCAAACTTCTGCTGGCAGGTTTTTATCCAGGGTTCAACGAAACATGGAGATACAGGACACCCATTCGGTTATCTCAAG
>Hex171
GTAGATCCAGCTGAACTGTTTAGTTGTGCGACGGAGAAGAAAGAAGCGACTGCAAAGCTCCGTATGCCTTCGTTTCTCAGCCAGGAGGCGAAGGGTTGTGATTATATCGTGCTGTGGTTGGATTGTGATAAGGAGGGAGAAAATATCTGTTTTGAGGTCCTGGACGCCGTCAGAGGTCAGATGCGTAGACTTGATCGTAGCACGGTGTTCAGAGCCAAGTTTTCGTCAATTACCGCCAAGGACATTGCGGCTGCGATGAACAATCTAGGGGAGCCGGATGAGAACCAGTCCAAGTCAGTGGACGCTAGGCAGGAGCTGGATCTGAGGATTGGTTGCGCTTTCACAAGGTTTCAAACAAGATTTTTCCAGGGTAAATACGGAGATCTAGACTCAAGTCTAATCTCCTTCGGACCTTGTCAAACCCCGACTCTCGGGTTCTGTGTAGAGAGACATGATCAGATTCAGACTCATAAACCTGAACCCTACTGGGTTCTCCAGGTATCTGTTGAGACTGCCTCCGGACTGCGTGTTCCCCTGGAGTGGGAACGTGTTCGATGTTTCGACAAGGAAGTTGCAGTTATGTTTCTAAACCTTGTTAAAGCCGAGAGTGTTGCTAAAATAGAATCTGTAGTTGTGAAAGAGAAACAGAAGGAGAAACCCATAGCTTTAAATACAGTTGAACTGATGAGGGTTGCGAGCTCCGGGTTGTCTATGGGACCCCATCATGCCATGACGTTGGCGGAACGCCTGTACATCCAGGGATACATTAGCTATCCAAGAACAGAGTCAACTCAGTACGCGGAGAGCTTCGACCTTAAGGATATTCTCCGACAGCAGCAGAACAGTGGGGACTGGGGAGCAGAGTGTAAAGCTCTTCTCCAGGAAGGAATTTCTAAACCTAGGAAAGGGCATGATGCTGGAGACCATCCTCCGATAACTCCGTGTAGGGCGGTTAGCAGAGGAGAATTGGACGGAGAATCTTGGAAGATTTATGATTATATTGTCAGACACTTCATCGGAACTGTATCCCGTAATTGTAAG
>Hex172
TCTGACTCTTCCACTTCCATGGGAGGCCGTTCTCGTGGTCACACAAAGGAACTTGCACTCCCTGCAGACGATTCCCTTATGTGTCCTCCGTCATTCCTCACCGGACTCAAACCAGACCTTCAGATCAAAGACGGGACACGTCTTGAGCTTAAAGTGTCTGTAAAGGGAGATCCTGACCCTCAGGTGACCTGGACCAAAGACGGGACCCTGATCTCCTCGTCTGAAATCATGGAGGTCAAGTATAAAAACGGCGTCGCATCTGTTATCATAAATGAAGTCTTCCCTGAGGATGGTGGCAAGTATACTTGCAAAGCTACCAACACCAAGGGAAGCGTTGAAACATCCTCGAAGGTTCAAATTCTTCCAATGGAGAAGAAAGCCATGAATGGTGCGACCAATGGAACATCTGCACATAAATCTCCTCGGGTGTTTGACCACATCAAATCTAAGGTGGTCAACGACGGAGATGCTGTGACATTGACAGCCAACATTGGCGGAGCAGACAAATTTGATGTTGTTTGGCTTCATAACGAAAAGGAAATCAAACCCAGCAAGGATTTTGAATATACCTCCTCCGGTAACAGCTATAACCTAATCATCCACGAGATATTCCCTGAAGACTCTGGAACCTATACCTGCGAAGCGTTCAACGACATTGGTGAATGCTTTTCTAGCTGTAGCTTGGTTGTTGAAGTCCCCGGAGAAGAAGTTTTTGCTCCCAAGTTCAAACGGTTCCCAATTTCTCTCACTGTAGAGAAATCATCGGCAGCTTCATTTGAAGCAGAGCTAGATGCTCCACCAGCCACTGTCAGCTGGATGAAGGACGGACGGGAACTGAAGGAACAAGGAATGAAGTACAGGATCACAAACAAAGGCACCACGTTGGGTTTGGATATTCTTGAATGTTGTGTAGCAGATGCCGGCCAATATGCTCTTATTGTTACAAATAAGAAGGGGGAGAGCAAAGCTGCATTCAGTTTGAATATT
>Hex173
GTTTGGACAGAGAATAATGGAAAATTTCGAGTAATCTCTAGACTAGAGAAGGGAGAAGAATGGAATGCCCCCATCTCCGATATCTACACTCAACTTGGACGGTTCTACTTCTCTCTTGATGGTCAGGGACAGAACATTGGATTGGAGTTTCTAACCTGGAAAGAAATTGAGCTCTCAAGAAGTGTGAGACGTGTAATTGAATGCTCCAACTCTCATGGAAATCCATCTGTCTTCTTCAACGTTGAAGGTTTGGCTACGGATATTTTTAGAGAAACATCCAGGGATCGGGGTAGTAGCATCTACACAATATCTATTCGTCCTGTTGTTGTTCTGAAGAACTGTCTTCCTATCCCCCTCTACTACTCCTCAGGAAAGACAGAGGAGTTCAAAACACTAACTGAAGGGGAGATTGGATGTCTGGAGGATGTGCGACATGGACACTCAATGATCCGCCTCAAACTGTACGGATGGAGATACACAGATCTAGCATGTGACAAGGTTTTTGAGGATAACATGAGGGAATTAGATTTCTGGAGGTTTGAGAGCACTGAACCAGAGTCAAGTAACATCAGGCTAGATCTGGGGGTGCAGAAGGAGTATAGTAAAGGTACCATTGTTCTATCAGTGTTTGCTCCCTTCTGGTTAGTCAATAAGACAAAGCGTACTCTGTACTACAAGGGCCATGATTCAGGTAGTGAGGTAGCTCACTACCCTGACGATGAGAAGCTTCCACTTATGTTTTCTTATATTACTAAATCACTGTTTGGAAAGAAAAAGATTAGTTTGAAGATGGATTCATCTCAGTGGTCTGATCCCTTCACCATTGATACAATAGGAGACACTGGTAAGATCACATGCAAGCTGGACACAAGAAGAGGATCATTAAAGAGAAATTTTATTGGTCTTGATAAAACTAAAGAAGATGCGTACAGTATCGGAATCCAGATTAGTCAGAGTAGCACTAGTCTTACCAAGATAATCACCTTCACTCCGTATTTCATGGTGTACAACTCCGCAGACTTCAACATCCTGATGAAGGAGGTTGAGGATGAACTAGGTTGGACAACTATACCTGCAAAAGAGTGTGTTCCAATCTGGCCAATCTATGGTGGGAAATCCTATATATGCAAGGCTGAAAATTACCCTGAAACAACTGTACCTTTTTCTATTCTAGACATAAACACATCCCTTCTCATGCTCTCAAACAAGTATGGAGGTATTGATGTAAGAGTGAAGACGGATAATTCCCAGGTCCTAGTTACCCTAGCAAGGTATAAAACAGGATATGCACCAGCTCTTCTTGTGAATAATACACCCTCCTGGTTTATTGAGTTTGGAGAGCTGGGTTCCAGTAACAGAAAGTTTCTTGCTCCTGGTAAGAAATGTTTGTACACATGGGAGAAACCATCAGGAGGACGAACCTTAGTCTGGTCAGTTCAGGGTCTTAACACACCACCGCTAGAGAACAGTCTGAAGAGCGATGCCTATGATTCATTTAAGATAGGAAATGGATATTTATCCTGGGTATCTTTTCTAGATGGAATGCAACGTGTCCTCTTGTTCACCAATAATGGTCACTTGGCCGAGAGATTAGCTAAGACAACTGGTGAAATGGAAAGGATTGAGCAGGAAATTGAAGTATCAATCTCTGCAATTGGAGTTTCCCTGGTCAATAACTCTGAGAGTGTAAGAAAGGAATTGGCATACCTCTCTGTCACTTGCAGTGACACAGTTTGGGAGGTTAGGAAGGAAGGGAAGCAAAGATATAGACCTTTAACTGTTCATCAATCCAGCCTTATAGAAAACGATTTCAAGTTGTTTAACCGTCTGCTAGGGGTGAACAAGAACCCAAACCCAAGAAGGGAAATAGAAGATGGTTCAATTATACTTGATTATAGGGAGGAAAGGATGGAAAAGCCCCACCGAGGACGGGTCCGAAGACAGTTTCAGAAAGGTTTATGGCTCCAGGTCCGCACATCACCACATCAAAGACAAATTCACATGAAAGTCAACCATATTCAGCTTGACAATCAACTGCTGGAATGTCTGTATCCAGTAATTGCTGCTCCAGTTCCCCCGCCTAAGTCTGTAATGGCAGACAGTGTTCCCAAACCCTTTATAGAGCTCTCTATTCTAGAGTATACTAGTCCAGCACATGTAGATATGAAGCAGTATAAATACATTCATGCTCTCATACAGGAGATGCAGCTAAAG
>Hex174
ATGGCGGATCCATTGAGCTTGTTGCGACAGTACAGTATGCAGAGGAAACAAATTATAGAACGGGATAATAACATCATTTTCGGCGAGTTCTCCTGGCCGAAGACTGTAAAGACGAACTACCTAATCTATGGTAAGGGAAAGGATGGTGTGGCTAAGGAGTATTACACCCTTGAGTGTCTGCTCTACCTCCTCAAGAATATTGCACTGCAGCATCCTGTTTATGTAAGACAGGCGGCTAGTGAGGATGTTCCTATTGTGCGTCGACCCGACAGGAAGGATCTTCTCGCATATCTCCGAGGAGAAACTCAGTCCTCGACAAGTATTGACAAGTCGGCGCCTCTGGAGATGCCGACGCAGATGAAAAGAGGCGCTGACGACACTCTTGAAGGATTACAAAAGAAACCTAGATATGACGAGTCCGCTTCACAGAAAATAAAAGACCAACTCGCGATGAAGTACGGACAAAGGCCTGAGGGAAGCGCACTTGGAACAGGCAACATCAAAGCGCTCTCCGACGAATTGACGACAAACAAGATTGCTGAAATTAAGAAGAAGATTATGTCAAACAGACGAACTAGAATCAAGGGAGAGACAGGAGAGGAAGGTGACAGGGGTCTTGCTTCATTTGCTGATATGGAGTCTGATAAGACGAAAGAAATCAGATCACGTGAGCGGCAATGGAGAACTAGGATTACTATTCTACAGAGCAACGGGAAAATGTTCAATAAAAACGTGTTTGCAATCCTGAACAGTGTGAAAGCCAGGGAAGAAGGCCGAAACAATAAACCGGTGGATCAGCACTCCATGTCTATGCGTCCTAGCTCTGGTATGCCTGCACCAGCTCAGCCTCCTATGCCTTACAACAGGTACGGACAGGAGTTGTTGAGAGCAGCAGATACAGAAGGATTCAACATTGATACTACTAGAACATATACTGGAGAATCCTTGAAATCTATGATGACGGGCGGGAGTAATCCTAAACATGCTCCTATACCTCATCCTCAGGTACCTAGACCTTCTCCTGTTGTTAAACCTGCTCCACAACCTGTAATACAACAACCTCAGCAGAAGGCTGGAAAGAAAGCATCGAGGACTCCGATTATAATAATTCCTGCTGCTCCCAAGAGCCTGATTACGATGTTCAACGTGAAAGATATTTTGCAAGATTTGAGATTTGTCTCAACTGAGGATAAACGTGCTGGAGGAACCAAGCGAGAGAACGACATCCTCATTCAACGTAGGAAGGAGGGAGGTCTTACAGTTCCCTACAGAGTCATTGACAACCCTGGAAAGCTGACGAACGCGGATTGGGACAGGGTTGTCGGAGTCTTCGTGATGGGACAAGCATGGCAATTCAAGGGTTGGCCGTATGACGGGAAACCGGTTGATATCCTCTCCAGGATTGCGGGTTTTCATCTGAAGTGGAGCGAGGTTAGTCTGGAGAAGAATGTTGCTAGCTGGGCGGTTAGTATTATCCAACTCTCTAGGACCAAGAGACATTTGGACCGTGCCGCCCTGCTCACTTTCTGGGAGAAGCTGGATAAACATATGATAAAGAATAAACCTCATCTTAGGTTT
>Hex175
GTATTAGTTGGGCATGAAGATCTGGTGTTTGCCTGTGGAACACATGCCTTCTCTCCTAAATGTTCCTGGCGAGAGGTTCAGGAACTAGGGAAGGTCACCAAGTGGATAGACGGAAAGGCGAAGTGTCCCTACTCCCCCTTGGACAACTCAACCGCCTTCATGGCGACCAACGGCGATTATTACATCGGTTCCGCCACGGATTTCTCTAGTAATGACCACGCGTTGTATCGTATGTCTGGGGCTGGTGTTGATCAGGCAGCGCTGAGGACGGTACAGTACAACTCCTTTTGGTTGGCACAGCCCGACTTTGTTGGATCCTTTGAAACTGAAGATTTTGTGTACTTCTTGTTTCGCGAAGCAGCTGTCGAGTACATGAATTGCGGGAAAGCCGTGTACAGTCGTATTGCAAGGGTTTGTAAAAACGACAAGGGGGGAAGCCATGTTCTTAAAGACAACTGGACAACCTTCTTGAAAGCGCGGCTGAACTGCTCGGTCCCCGGGGACTACCCCTTCTACTTTGACGAGATCCAGAGCATGTTCTACCTGGAGGAGGAGCAGGTCGTCTACGCGACCTTCACTACCACCGAGAACAGCATTACAGGCACAGCTGTCTGCAGCTTCAATCTGTCAGCCATAGAAACAGCATTTAAA
>Hex176
ACTGTTATAAATGCGAAGACTCATCAGAACGAGATTTCAATGATTGGATGTTTAGCGCACACAAGCTATAGTCTAGAGAAGGCTCCTAGTGAACCCTTTAACCAACATTTCTGTATAATCACTAAACCTCAGGACGAGGCCTGGCCGTATGACTGGTCAAGGGTTGGAGCAAACCAAACTGAGAACGGAATTACTAAGATAGAGAAGGCCAACTCTGAGAGAGAACTGCTCAGCCTTTTCCTCACCAAGATTCAAAAGCTCGACCCGGACGTGATCATCGGCCACGACATTATCAACTTCGATATTGAAGTTCTGGTCCATAGGATGATGCAAAACAAGATCGCTCATTGGTCTCGTCTTGGTAGATTACGACGCTCAAACCATGCAGGAATGAAACATGCCAGCAAAGACGCAACTGTTGGTAGGTTGGTTTGTGATCTAAAGATCTCTGCCAAGGAATTGATCCGATGCAAGAGCTACGAGCTTGGAGCTCTGGTTGAGAAGTGTCTCCAGGAAGGGGAGGAGGATAAAAGAATGATCCTGACTCCGGAATCATTAAGAAAGTCCTACTCCAGTTCCGAGGAGCTCAAGGGTAATATTGTTCTCTGTATGCGTGATGCAGATCAAACCCTGAGAATAGTTTCCGACCTGAACGCTCTACCTCTAGCTCTCCAGATATCTCAGATTGTAGGAACTGTGATGAGTAAAACCCTGCGAGGAGGAAGAGCGGAAAGAATTGAATATCTTCTCCTCCATGCGTTCACATCTCTAGACTATATTGTCCCTGATAAACACTACGGGAAGAGAAAGGTTGAGCATGATGAAGACGGAGAGGAAACCCAGGGTTCAAGTAAGAGAAAGAAAGCGTCCTATGCCGGAGGTTTGGTTCTAGATCCTAAGAAAGGTTTCTATGACACGTATATCCTGCTCCTTGATTTCAACTCCCTCTATCCTTCCATCATACAGGAGTATAATATTTGTTTCACCACTGTCGATCGAACTCCAGTGAAGAGCGGAGATGGAGATATGGTTTTACCCAACCTTCCTGAACCCACCGTATCCCCTGGCGTTCTTCCAACCCAGATCAAGAAACTAGTCGAGAGCAGACGAAACGTCAAGGATATGTTAAAAAAGGATAAATTAACAGAAGCGCAAAGACAACAACTGAATATTAGACAGTTAGCTCTTAAACTAACAGCTAACTCTATGTATGGATGTCTTGGGTTCAGTTTCTCG
>Hex177
TGCAACATCCGAGTATGCTTTGGACAGTGCCAACCTCAGAACTGCGCCGGAAGTAACGCATACGGACGACGAAGAAGAGGTGTTAACGAAGTCAATGAGACCCGCGAGAAGCGTGAGGTTGAAGGTAGTGTGTACACCGGTCAGCTTCGGGAGGAGATAGAGGTCACCTCCAACGCAATCCTAACCATAGAACGGAGAAAGGAATCTAGAGTTGATCCTAGGACTGGAGAAGAGAAGGATGAGGATGTTTGTGTCTCCAAGATAGGATTCATCATAGCCTTGGTTATCACAGCACTACTCGCACTTGTTGCTGTTGCTATTGCTGTGTCCTGCTGGCTAATGGCCTACAGACGTAAACCCAAGAGTACCGGACCTTTACCTCATCCTGCAGAGTTCCCTAACCCCCTGTTCACAACCCCTACTCCTCCCCTCCTAGAACCAGCACCAGACTACCTACGC
>Hex178
CCCAACAATTTAGGAACCCCCTTCAAACCTCCCCGCCCTCATCCTTCAACCACTCAGAGCAGTTTCAGCAATAGCAATCTTTTCAGCAAGAGTGATACTAATCCTTTTGGCAAAAGCAATACTAATCCATACAGGAAGAGCGCTACTAATCCATTCAGCAAGGGCAATACTAATTCTGATTCTCGGAGCAGCTTAAGCAGTTTAATAAATAAACAGAGCAGCCTGGTTCTAAACGGGTCTGCTGTAACATCGGGAGCTATCAATTCAGGGCTGGCGGCCGTTAAACATGGTGGGAAATGCATAAAGGCAAACTGTACACTAGTGGAGAGAAATCGGTTTCAGGTTGTTACCACGTATCATGAGACCTTGATTAAAGTATTTAAAACAATGAAGACTGGTGTATACAATGCGAAAACTAGGATTTGGAGCTTTAGTCTGGAGGAACATGATAAACTTGTACGAGAAGCCGGGGTACTAAAGGGTGAGGTTGAATTAATCCCTCTTCCTCGCTGGATTTTAGATACTTTCAGGAAACCCCTGAGCTATGATGTTGAGAGCATAGATCTAAGCAAAATAGAACCAAAGATACTGGAGAGCTTAATGCCATTCCAACTTCAAGGAATTCAGTTTGGTATCAGTAGAGCGGGCAGAGTTCTCATTGCTGATGATATGGGTCTAGGGAAAACTATTCAGGCTCTAGGTCTAGCAAGCTATTATAGGGATGCCTGGCCCTTCCTTGTAGTAGCCCCCTCTTCTATGCGATATGCATGGGAGAGTGCAATTTTAAGATGGTTTCCCTCTCTTTCTGCAGATGATATTTCCACAATAACAACAGGAAAAGATTATATTGGTTCTAGTTCCTGTATAATTATCAGCTATGATCTACTGGGGAAGAAAGCCAATGAACTAGCCAAAAAAAGTTTCAATCTTGTGATTATGGACGAAAGTCATTCAATTAAAAATGATAAATCAGCCAGAACAAAGGCAGCAGAACCGTTGATGCGCGAATGTCGCTACCTCATTCTGCTAAGTGGAACTCCGGCATTAAGTCGTCCTGTTGAACTGTACTCTCAGATATCAGCTCTCAACCCTAAACTCTTCAAACATCAGAGGGACTTCGGATTCAGATACTGTGATGGACAGCTGAAGAAACTTGGATTACGAGAAGTTTATGACTTCAGTGGATCTTCAAACATGACGGAACTCTCACTGCTTTTATTGGAGAAATGTATGATTCGAAGGCTGAAATCTGATGTACTCCAGCAGCTGCCAGCTAAGCAACGATGTATGGTTGTATTGGATCCAGGTAGTGTTGATAGCTCCAGCAGTATGATGAGAGACAAGGAGAATGCTGCGCGTAAATCTGGTGTTCATGGACTGGAAAAGCGTGGTCTTCTCTTAGAATGGTACAGTGCCACAGCTCAGGCAAAGCTGAAGGCAGTTCAGGAGTATGTAAAGGATTTGCTGAATTCAGACAAAAAATTTCTATTGTTCTGTCACCATCAGGTGATGATGGTAGGATTAGCAGAGGTTCTTAATACAGCAGGAACAGGGTTCATTCAAATTGATGGGTCAACTCCAAGCGAACTTAGAAGAACTTATGTAGACAAGTTCCAGACCTCTCCCAGCTGCCAGGTGGCGCTGCTGAGCATTACCGCGGCAAATTCTGGTATTACTCTTACCTCTGCGCACCTAGTCGTCTTTGCTGAGATTTACTGGAACCCGGGAATTCTTACACAGGCTGAAGATAGGGCACATCGGATTGGGCAGACTGACAGTGTTTCAATACAATATCTGGTGGCTAAAGGAACTGCAGATGATGAGTTGTGGCCAATGATCCAGAAGAAACTAGATGTTCTAAACAAGGCTGGACTTACTAAGGACAATTTCCAGGATTCTGAGTCGACTGTTGTACTGAGTAAAGGCCAGAAGACTATAGAAGATTTTTTTGCATTGAACGAGGAATTTCCAATTGCTGAGTTTGATGAATCTATGATTAACGAAACACCTCTGCCTGCTATAGAGACTCTTAGAGATCCTAATGATGGTACTACTGCTAATATTGTCCCTCAATATGTTTCTGATGTTGCTACTGCTAATATTGATCTTCCAGATGCTCCTGATGTTGCTACTGCTAATATTGAACTTGATGAAGATCTATTTGATGATGAGTGGGAGGAAGATCTTCAAGAATTAGAGTCTCCCGCCAAAAAAACTAAAGTATTC
>Hex179
GTATCCACGAGTATGACGTATATCCCAGGAACAGGTCCTCAGCCTGTATTCCCAGCAGCTAAACTCCAGCTATGCCCTGCTGTCTGTCAACCTGCCAGGATAGAAACATCTCTCACCCTTCACACCGACCATGTTGGTGTAGGATGTGACAGAGACACTTACAGTTTAGCCAGTCAGAGGAAGATGTGTGGATCCAGTAGTAGTGCTGTAGATCTACTCCCAGCGGAATCTGAAGCTAAGTGGGTTGACCAGCTCAAAACTGACAAAGGACGTGAGGTTAATCCTGTTTATCATTTCGATGGAAACTCCGCTGCAACAATTCCGGAGCAGGTTCTACCACATTCTCTGGGATCAGAGTTTACAGTTTACACCTGGATGAGACATGGATCTAAGAATATGGATAAGCACAGCAAAGAACATATAGTTTGTCTTGCCGATGATCATCGTAAGAACCGACATCATCTCGCTCTGTTTGTCAGGAACTGTAAACTGGTTTTGTTGTTCCGCCGCGAATACGTGGAGGCGGAAAGAAATGTATTTAAGCCGGCGGAGTGGAGATGGTCTCTGCCCCAGGTTTGCGATGATAAATGGCATCATTACGCTGCAAGTGTGAACACTGACGGAGTAGAGCTTACTCTGGACGGAGAGGTTTGGCAACCGGAGCCAAACAACCCAGAGATAATTGATGACTGGCCACTGCATCCTGCTTCAGACCTGAAGACCACGTTTACCGTTGGAGGTTGCTGGCATGGATCTGATATGAAGATGAGACACTTGATGAAAGGAGATCTTGCAGGTCTTGCTGTTCTACCAGGGAAAAAGGAACACTCCGAGGTTTTGAAATGTCTTGTTCAATGCAGTGAATCCTTACAGCTACCAGCAACTAATCTTCTGGATCCTGGGATGGAGATGATCACGAACAGTCATGGAAGTCAGGTCACCATCGATGGAAAGGATTCTAAGAATATGGAAGAATTGGTTCGTCAGGTTGCGTATCTGAATACTCGTGAGTTCCCAGCTCCAGGTAGAAGAAGGATGGAGCTTACAACCACTATAACATGTCAAGACGGATCCAAGAGAGAAGTTCCGCTCTCGGTCTCTAGAATCCTGGTGCTCCCTGTTCCTCAACCCACCATTAGTCTCAGCGCCACGGAGAATAAATCACGAGGTTATGAGGACTTTAAGAAAGGTGTCAGAATATTCGAAGATCTAAGCATCAGTGTCTCCAAAGTTGAGGATGAGATCGAACCTGACTACGGATCGGATACCAAAGTGGACAGATGTTCCATCATTGTTTTCCCACCTTTAAACCCTGATCATGAGAAGATACTCCTTCCTCAGCCCATGCTGAACAGTCTGAATATAGTTGGAAAGGTTGGAGAAGAAGGAGCGGATATAAGGGGTGCAGATATGATCTATAACTATGAGCAGGTTCTAAGACAAGTTATCTATTCTAACCAGAAGCCTGCTTACTACCTGAACCGTCAGTTTAAACTAGTCTGCTCCGAGCTCAACCAGAGGTTTACCAGCAACGAGTATGTACAAACG
>Hex180
CGGATTATACATCCCCTGGTGCGGTGTATAGACAACTGTCCTGAACTCCGTCCTGCTGCTATGGAAGCACTCTCCTCCCTTGCTCTACAACTGGGGAAGAAGTTTAAGATCTTCATCCCAATGATTGACAAAGTTCTCAAGAAGCATAGGATCTCACACTCAGAGTATGAACTCATTGCTGCTCGTGTGCTGAAAAGCGGATCTTCCTTTGAGCTAGAGGACCAAACTTTGTTGAAGTTTCAGAAGCAACGGGCAAACCATGCACTTAAGATGCCGGCACCTGAGGCTAGTTCTTCCAAGAAACAGTACAAGGTATCTCCTATTAACCTAAAGCGAGCTTGGACTGTAAGTACCCGTGTTAGTAAAGAGGACTGGATTGAGTGGCACCGAAGATTCTCAATTGAGCTCCTCAAGGAGTCTCCGAGTCCTGCCCTACGGGCCTGCTGGACGGTAGCTCAGCAGTATACCCAGCTTGCCAGGGATCTATTCAATGCAAGCTTTGTCTCCTGCTGGGTGGAGCTAGAGGCAGGACAGCAGGATGAGCTAATGGCCAGTCTCGAACAAGCTCTACTAGTTCCTGACTTACCAGAAATTACTCAGACTATTCTTAACTTAGCAGAGTTTATGGAACACTGTGACAAGGGTCCACTACCCCTAGACACAAGTCTACTAGGACAGCAGGCTATGAAGTGTAGAGCATATGCTAAGGCTCTTCACTACAAGGAAACAGAGTTCCACAAGGAACCCAGTGTTCCCGTACTGGAGTCTCTGATCTCCATCAACAACAAGTTGGGGCAGACTGAAGCTGCTGCAGGACTGCTGGAGTGGGGACAGAACAATCTTCAGGGGGATCTGAAGGTCCGAGAGCGCTGGTATGAGAAGCTACATGAATGGGATAAAGCACTTGAAGCGTATAAGCGAAAGGAAACTAGTTCTGAAGGACCCATAGATCCCCAGATACTGCTGGGACAGATGAGATGCGTGGAAGCGCTGGGAGAATGGAGCGAGCTTCATAGTTTGTCACGCACACACTGGGACACTGTTAATGACGAGACACGGCAGCGTATGGCCCGCATGTCAAGTAATGCTGCTTGGGGGAAGAAGGATTGGTCAAGTATGCTACAAGCTGTAACCCTACTTCCTAGGGATAGCCAGGATGGTGCGTTTTACCGCGCAGTCTTGAGTGTGCATAATCAGGAGTATGAGCATGCGCATCAGCTGATAGATTTGACCAGGGATATGTTGGATACTGAGCTAACTGCGCTTTCAGCTGAGAGCTATCAACGCGCCTATCCTATAATGATTCAG
>Hex181
AGAATTAGACGACTCAGAAAGGCAATGGGGTTGATTCAAGGAGAAAAGAAAAAGTTCAACAAGAAGGATGTTACTGAATCTCTTCTCAAGGACGCCAAGCATCTCCATATTCCCCTCGTGACGGCGGAGCGAGCCTGGGCGTATTATATGCAACTTAAGTTCGAGGCGAATGCCGAGCCGAGGAAGAAATTCCACATGATAAATCGTTTGCGCAAAGCAAGAAAATACGCCGAGCAACTTGACGCAATTTGTGCAGATTCCTCTCTGGTTGACGCTAGAACTAAACTGGAAACAAAGGCGTATCACTGCTGGTTGACCGGAACTCTATACTTTGAGACCTCCAGGTGGGCTGAAGCTCAAGGGATGCTGACTCAGGCTAAAACCATTTATGATTCGTTGAGCCAGGCGGTGGGAGAGGAGGAGGGAAGTCTCTTCAAGCAGAAGATGGATGAAATTACTCCAAGTCTTAGATATTGCGCTTACAACATTGGAGATACTAGTGCCAAGGAGGATTTGATATCCATGAGAGGAGGAACGGTTGGAATGGAGTTGGATACTCTAATATCTCAAACCCGAGAGCAGCAGGCTGCAACCCTGCAGGATGTTGAGTGGCGAGGACGGAAGATGGCGGTGAAACAGGAGAAGGTTCGGATCTTCCTTCTCTCCTACCAGGAGAGCGATGAGGAGCTGACGAAGGCTCGGGATTCAGGAGCAAAGCTTGCAGTTTATGAGGATCTTCTTCTGCAGTGTAAGGATGCGCTTCAAGCTCTCCGTGAAGATCTAGTTGAAGATCCCGAGTTTAGAACCAGACAGCAGCAGAGCTCTGGCAAGGTTGGGTCTCAGCATTTTCTCTATACATATCTCCAGTATACAAGGCACAGTATAACCTTAAGTAGGAACTCAGTTCTCCTGGAGTCTATGAGGGCTCAGCTGGAAGGACGGGAGAAACCAACTGACGGAAAGAAGATTGTAAAGCCCCAGGATGTTGTGAGGATGTACGAGAATATTATCCAGAGTTTGAACGAGATCACTACCCTGGCTGGGTTGGAGGAGGATGAGACGATGAAGCAGAGCAACCAGCTCAAGATCACCTACTATCGTGCCTTTAGATCGTTTTACATGGCTAAAGCTTTCATTTTTGCTCAAAAATGGGCGGAAGCTATGGCGATCTTTCAGAAAACTCAAGAATACATTTCCAAG
>Hex182
TCCCAGGATGAGTGTGTAGTTGCACTATGTGATCAATGGTACCTGGATTACGGTGATGCTGAATGGAAGAAGGGAACCAAGGAGGCCCTGGACAGGATGAACACCTTCAGCGACGATGTGAGGAAAAATTTTGAAATGACGCTGGGTTGGCTCCAGGAGCATGCTTGCAGTAGAACGTACGGGCTTGGAAGTAAAATGCCGTGGGATGAATCCTGGCTGATCGAAGGATTGTCGGACTCCACCATCTACATGGCGTACTATACCGTAGCTCACCTTCTCCAGGGGGGGACCTACGACTCTAGTAAGCCTAATGTTCTGAATATCAAGGCTGAAGAAATGAGCCTGGATGTCTGGGACTATATTTTCCTGAAAGCTCCGTTCCCTGCCGAAACCAAGATCCCTAAACAAGCCTTGGATAGATTGAAACGTGAGTTTGAATACTGGTATCCTTGTGATATCCGTGTATCCGGGAAGGATTTAGTTCCGAACCATCTCACGTATACGATCTACAATCATGTCGCAATGTGGCCGGATACTCCAGAGAACTGGATCCAGGGTATCCGAGCTAACGGTCATCTTCTTCTCAACTCGGAGAAAATGTCCAAATCTACCGGAAACTTCTTGACCCTGAGTGAGGCGATCAACAAGTTCTCGGCGGATGGGATGAGACTGGCGTTGGCAGATGCCGGGGACTCCGTCGAGGATGCAAATTTTGTAACATCTTCCGCCGATGCTGGTATCCTCCGCCTTTACACCTTTATTGAATGGGTGAAGGAAACCCTGGCGGATGAAAGTTTAAAAAAGAGAACTAAACCAAACTTCCACGATGATGTGTTCTTGAATGAAATGAACTTGAAGCTGGCGCAGGCGCACGATGCTTACGATAAACTGTTGTTCAAGGAGGCCTTGAAGACAGGATTCTTTGAACTGCAAACTGCTCGAGATAAATACCGTGAGCTGTGTGGGGAGGATGGTATGTGTCGGGATCTTATCCTCAAGTATATTGAATGGCAGTGTATAATCCTATCTCCTATCTGTCCTCATGTATGCGAGCATATCTGGGGTTTACTGCGTAAACCGGAATCTATCCTCTCTACTGACTGGCCTAAGGCCGCCAAGGTTAATTTGACTGTGATTCAACAGTCAGAATACCTAATGGAGGCTGTTAGAGATTTCAGATTGAAGCTGAAGGCTGCCCTAGCTCCGCCCAAGGCTAAGAAAGGTCCCGCCCCTGCTGCAAGTGAACCTCCAACCCACTGCACTGTGTATGTAGCGAAGTCCTACCCAACCTGGCAGTGTACTATTCTGGACACCTTGAAGGAGATGTACAAGACGGGGGTCCCGGACAATAAGGCAATCAGTGTAGAGATGGGTAAACTCCCGGAGCTCAAGAAGTTCATGAAACGCGTCATGCCTTTTGTTGCGTTCATGAAGGAGAAGGTTGAGAGTTCCGGGTTGTCTGCTCTAGAGAGTTCCCTCCCCTGGGACGAGATGAAGGTTCTCGAGGAAAACCTAGAGTACATCGTCAACAGTCTGCAGTTAGAGGGTTGCAAGCTATCCTGGAGTACGGAGCTAGGAGAGAAAGGAGAGGATTGTAAACCTGGACAACCTCTAATAGCGTTC
>Hex183
ATGGAGAAAGTTCTGATAATTCTAGTTTGTGCCACATATCTGGTGCAAGGCATATGTTATTTCCCAGCTGTTTACCAAGGAGTTTATGAAAGTCAAACTGTTGGAGGAAACTCAGATGTATCATATTCATCAATATCAGTTCTATATGATAGTATTCCTGTCTGGGGTTACTGTTATAGAAGAGTAGGATCTAATGTTATATTAAAAGAGGATTCTGGAGGAATAACATGTTATCGATGTTTTCATCTTTCTCTCAGATCATCTAATATTCTACAGATACACACCAAGGGTTTAAACAAATGTTTTACAACTGAAGATGCAGCTTTATCAACCTGTGTATCACAAGATGAGATGATGCATCAGGATGCATCAGAGATTATGATGTATAGAACTAAAGGATTTCTAGGAGAACCTGCTGTTAGTCCGACCTACTGTCCGTTTAATGGAGAATATACGTTTACATATTCAGTAAATGATGGTACAGAGAATACATTAGAGTGTCCTACACCTATATCAGAGATATCAGATTGTCCCTTCGGGTTCGGGTTCAATCTTCAGTTTAAACAGTGTTCCTTTGGTGATCTAGAGATATCCTTCCACTGTCTTGGAGATTGGGAGGGACGGGACGGAGAGAGATTTGTTGCTCTCATGGATACAGGAGCATCACTTACTCAGGGTAGACCTAGATATAGGTGTGCAATATATAAGGAGGATAAGATAACTGGCAAGGTTAAGATGGCTCTATCCTCAGATTCAACTTGTGTTTCAAATCTTGATTCATCAGAGAGAGGATATGAGACTATGGTTCTACATCCCAAGGAATCTCCGTCCTGGCCGGAGTTAGATTCATCCTGTATATTTCCAGACTGGATTCAAGGTTCCTGGGAGCATGTAGATTTCCAAGGAGATACCATGGTCTACAAGGATCATAGAAACTTTAAAACCTACACTGGAAAATGTATTCCTCATAGTTCAGGAGACCCGGAGAGATTTCTTGTTTATACCAGAACCCAGTGTGGAGATGAAGTTTACAAGTGTATATGGATAAAGGAACGTGGATTAAATACTATGGAGATACAAGTGAGTTTATATGATTCATCCACCCCTGATAAATCCTTGTGCAGGGATGAAAACTTCCTGGATAGAGCTTGGACTACTCAGGGTAGGATGAGAATAGGAGAGAAAGCTCCATATATGTTTACTGGTGAATATACAGGAGTAATACCGGATACTGATGGTTTATGTGCTAAACTTTACTCTGACTGTAATAATCCTGAAATTATGTTTTATACCATCTTTAACTGTTTTAACAGAACAGAAGTGTTTGAAGAGAGAGAATATGAATGTTTGGGACAATGGGAGGAGAATGGTGTTATCTATACATACACAGAAAGAAGAGATATGATTGGACATGAATGTTTTGTCGGAGCAACAACTAAGAAGGGAGAAATATATCTTCAAGAGGCCGGGAATAATTGTGAAAGAGGTCAGGAACCTCTCAAGGATGGGATGAGGATGAGTAGGGTTGCAGAATGTTATTATCATAGACAAACCAATCCTAGGTTCAACTGGAGAGAGAAGAGCATGGTTGAACCTGAACCTGAAATTGAATCCGGAGCTAGAGATAAGAATTCAAAT
>Hex184
GTTGTTTCTGAAGATTCAGGCCCACCAGAATCAAGACGATCATCAACGGTTCCCGTAAACATCACAATAACAGACGTCAACGATAATCCTCCCATCTTTGTTGAGAAGAATTACAGAGCAACTATTGTAGATAATATTCCATATTTCCCAGAGGCATCACCTATCGCCCAAGTGTTGGCTACAGATGATGATATTGGATTAAACAGTAGACTATTCTACTATCTGGCCGAAGGTAACTCAGAAGGATTATTCCGTATTGATAATGTTACTGGAGTGCTCTACCCCAACGCCAGTTTCCTCGGACAGAAAGGAAAGGAGTTTATCCTGGTGGTTGAGGTTACTGATGAGGAGGGAGAAGGTGAATGGGAGGGTCCTGACCAGGCAAGGGTAACTGTACAAGTAGAGAGTGTAAACACTTACAAGCCTAGATGGAACCCTGCCCCTCCTCCTAATGAGACGGTATCAATCAAAGAGGAGACAGAAATGATTGGAGTTGTTATCAAAACTGTCCAAGCAGTTGATCAAGATGGAGAAGAAAATGAAAATGGAAGAGTTGGATATTATTTTAAGATAAAGAATGAAAATGTTCTTGAAACTCCTGAGTTTAAAATTGACGAGAGAACAGGAGAAATTAGATCAAAAGTAAAACTGGATCGAGAGTTGCAGGATAATTATGAACTTGTCATCATAGCTAAAGATCATGGAACCCCGGTCGCATTTGAAACCTTGAGGTTCCTGAACATTGTAGTAGAGGACATAGATGATAACCTACCTTTGTTCCCGATGTCTGTTGGGAACAGCGTGATCAAGTTCACTGTCCCTGAAGAAGAAGAACCTGGATACTTTGTAGGACGTGTTGAGGCCTTGGATCCCGATGCAGGACAGTTTGGTCGTATCTTCTACTATATCCTGAGCGGTAATGAAGGATCCTGGTTCAGAATTGATAAGACTCAAGGTACCCTTTACACCAAGCAAAAACTAGATCGTGAGGAGCGGGATGAATATACTCTTCTTGTCAAGGCTTCTAATAATCCCGGCATAGTTTGCGAAGCTACGTACTGCGATATTAAAATGACTGATGACGACGTTAATGATGATTCAATTATTGAAATTGACATAACTATTCAAGATATCAATGACAATATGCTGCAGTTCAGCAGTGACAAATACTACGTGGGGGTTCCTTATAACGCGGGGGTAGGTGATCTTATAATGGACGCTACAGCATTTGACCCAGACATGGACAATGGAGATGTCAGCTACTCCATCAAATCCTCCAACTTATTCCGCCAGGGGGAGTCCATTTCTGCCGGGTCCCTCGTCCCCTCACCATTCAAGATTAATGAGGGAGGGAGTAGGATACTTCTAGATTCACTCATGGCAGAATACAACCAACTCATGTTTAAATGTGTTTTTAATTTATTGTTATTACCCAGGTTTGAGATAAATATAGAAGCAAGGGAGCATAGTTCTGGTCATATAGCTCGAGCTACCATCTACCTATGGATCTACGAACCAAACCAACAGATCAAGCTTGTCTTAAACAAGGATCCCATGCACGTGGATGCCAACAAGGAGAACATCATTAAAGAGCTGAGAAACGTCACTGATAACATTGTCGTCATTGACGATATCCGGTATCATGTGAGCCCTTCCGAAGGTTTACGACGAGACATGTCTGATATGTTTATTCATGTTGTTGACTCCTACTCCAACACTATAATTGATCCTGAGGTGTTTGTAAAATCCGTAGACTCTAACTACGACCACCTGGCTGTTTACTACGATGAGGTCGGAATACGTCAGGTTCTTCCTGCCGAGGTCAAAGAGGAAAAGGTTGTCTTTGACTCCAACGTAATCGCCTTCCTAGCACTGTTAATAGTTCTCTTCGTGGGTTTAATCACCTTTGCTGTAGTCTCCTGCTGCCTGAAATACTGGGTGTTTACAAACAAACCTCAGAAACTACGTGGAGGAGATTCTCCTCGACCCTTAAAACCTGGTTCCGTTATTGACGATGCTCCCATGGGAGGGACGGATAACCCTCTGTGGATAGATCAGAAGTATAAAGCGTATGAAGAGCAGGAGCTAACTATGACAGTACTAAGTGATCAGGAAAACAGTGTTATC
>Hex185
GCGGATGAATTGCTCTTTAACTCCGAGTACAACCTATCCTCGTTTCTGCAGAATATTCCGAAACATTTCAAAATTCAACCAGACTTTAAACCAGACACTAAAATTATAGTTAAGAAGATTAGGGATAAATCAAGAGTTCTGTATTTCCCTATTTACGAAGAGTTGAAGCTTCTTGATTTAGGAGAAAAGAATAGTTCAGATGTATTGCATATAGTTTGGGCACACAGATGGGAGCACGATAAAAACCCGGAGTCATTCTTCCAAGCTCTGTACACGCTACATGAAGAGGGGTTTAGCTTTAAGATATCTGTACTAGGAGAAACATACTCTCAAGTTCCCCCTATTTTTGAAGAAGCTAGGAGTATCCTGTCCGACCATATTCTACAGTTTGGTTTTGCAAAGACTAAAGAGGAATACTACAGTATTCTACGCGACGGAGATGTGATCGTTAGCACAGCTATTCATGAGTTTTTCGGTGTATCAATGCTTGAAGGGTTTTATCTTGGATGCTTTCCTCTGGTTCCAAACCGTCTGGTGTACCCAGAGATATATTCTGAAGAATGTATTTATAACACAGATACTCAACTTTACAAGAAATTGAGAAATTTTATCAGGAATCCGTCCGCGCTGAGATCCAGGAAAATATTCACAGATTTTCAGAAATTTTCAATAAAACCCTTTCTAACTTTGTTTGAA
>Hex186
TCTGATTCCCCGATACTTCCTCAACGAATAAAAAGTCTAGAAAACTCTCCCTCTCAACATGAACGGGACTCAGGGTCTTCCACAACCATTTACAACTGTTCAAGCATTCATGAGAACAGAGCTAAGTCTGTAGGACGAAAGTCTCCTCTCCGAATGCTTGAGCACACTGAGAGGTTCCTTGTCCGGTGCTATCCTGCCGGGATGCGGATAGATTCCTCAAACTTTAACCCTATCACAATGTGGTCAGTTGGAATCCAGATGGTTGCACTGAACTATCAGACCAGAGATTTCAACATGGTGCTAAACACAACATTTTTCTCACAGAACAAGCGGAGTGGGTATGTTTTGAAACCCAGTGTAATGTGGAATCCTGATCATATTCTTTACAAACGTTTTACGCCATTCTCTAAGGAGTTAATTGGTCTGCACTCAACTACCATAGAACTTACAATTATAAGTGGACAATATGTATGCGAGCATGACTATTCTGCGAGCCCTATAGTCGAAGTTGAGGTTCTTGGTATACCTAAAGACTGTTACAAGTACAAAACTAAAATGAGCCAGAGAAATGCACTCAATCCAATTTGGGAAGATACATTCGAGATTGAAGTCCGTTTGGCAGAGCTGGCGTTTCTCCGTTTTACCGTTGTGGATATAGCAACTAGTGTTAGTACCGCCCAAAGGATAATACCTCTTAAGCAGCTAAGACAGGGCTATAGAAATGTCCCCCTATGGGATATGAAAGGGAAGCCTCTTCCTCTTTCTTCACTCTTCATTCTCTCTGTCTTTCATCCTGATTCTGTTCTGAGGGAAGACTCTCCAAGTGCCGAATCTCTTCAACGAAAGCGTATGTCCTTTCTTCTGATCCATGATGTGGGGGAGCAGGATCCCTATGCTATTCTGAAAGTTACCAGTGAATCCACAGCTCAGGATGTTATTAAGATGGCTCTTGAGAAGGTTGGAAAAACAAGCAAGGTCAATGAGTTTGTTTTGTTGGAGGAGGTTGGAAAGGACAATGATAATCATCAGCGTCTTGTTGGTATGGAGGAAATACCACTCTCTGTTCGATCTCAATGGCAAGCAGAAGGAAAGTTTGTGCTTAAAAGAGTAGGTGAGGATCCCAGTTGGAGAGCTAGACTTGGAACCAATATGATTCACCCAAGGGATCGAAGGATTTCTACAATGTTCCCCAAGTCTGAGTTTAAACTTGAGGATGTAGAAGAAGAGCCAGATATGTTCCTTGTCTGCATATTCAACGTAAGCCCTGGTGTAGCTCATACAATACTTAGAGTCAGTAAATCCAACACTGCAACCCAGGTCATTGTTCAAGCTCTCATGAAGTCGAGGAGTATCGAGGATCCAAGATCTTATGTCCTAGTAGAAGAAACTGAAATCCCTGACGGGAAAAAGAAGGTAGGAAAGAAGTTGGTTCAGCGCGTTCTGGCAGACGATGAGAATGTGTACCTGGTTCAGAGTAGCTGGAAGGGGGTTGGAAAACTAACGCTTCTGGAACGGGATAAGAACGTTCTTCGAAACCGCGGCCTTGAAACTCATCAAAACATTAGAGAAACCCAGAGTGAACCTTTATTCCGAGGATCTCCACGTCTCCGAAGACCCAACAACTTAGTTGGAAGAGTAAGAAAGTTCTCCAGAAGCCTGTATGGTCATGAAGGAATGGATGCTCATGAAACCGTCTCGGACAATGATCTCTCTGATGATGATGATGATTCTAATGGAAGGAAATCTTCTATTGCTAATTTTCGCAAGCTAAAAATCTGG
>Hex187
GCTGTCAGTGATACCCTTCCCGGCACCCTACTCGACCCCAGCTCCATCTCCTTCAAGCAGAGCTTCAGATGTAACTCTGGCGAGGTGGTCGTTGACGACCAGTGTGTTCCCTGCCCTCCCGGGACCTTTTTTGACGCCGGAGGCCGTGTCTGCACAAAGTGCCCAGTCGGACAGTTTAACCCTGAGTTTGCTCAGAAGGAGTGTATCAGGTGTCCGACTATCCAGGGGATTGAAGGAGTTACCGAGAGTACTGGAGCAGCATCTAGTGCGGAATGTAAGGAGAAATGCTCCCCTGGCAGTTATTATGATAAAGTAACAGATCTATGCAGACCCTGCGGGCATGGTAGGTTCCAGTCTGAAGAGGGAAAATTCACTTGTGATCTTTGCCCCGTTGGTCTCACCACCAGAACCAAGAAAGCAATCTCAAGCGACGAGTGTCGTCAGGATTGTCTGGACGGAGAACAATTGGGACTCAACGAAGAATGTGGACTTTGTGCAATTGGAACTTACAGGACTCAGGGAATACACAGGGAGTGCCAGGAGTGTCCTCAGGGTAGGACTACAAGTAAGGCAGGTTCGGTTAGTCAATCCGACTGTAACCTACCTATCTGTATACCTGGAGAATACTTGAGCGCCGTTGATAACTCCTGCAAGCTGTGCTCACGTGGACAATACCAGCCGGAGGGTCAGCAGACCAGTTGTCTGGACTGCCCGCCAGATACCAGCACTGTAGAGCTCGGAGCTACCTCCGTAGACCAGTGCACCAACCGGTGCAAAGTAGAGAAAGGAGAACCAGAACTGTGTGACAGAAATGCAAGATGCCAGTTCAAACTTCCCAACGATTTCACCTGCACCTGTAAACTAGGATACAATGGAACTGGAATCGGACCTAACTCCTGCGTTGATACATGCGAAGGATTCTGCCGGAACGACGGTATCTGTCTCAGAACCACCCTTGGTCAACCCTACTGCCAATGCGCCGGATCTTTTGCCGGAAAGCAGTGCGAGGAGAAGTCTGAATTTGCCTACATCGCCGGAGGAATTGCCGGAGCTGTTCTATTCGTTATCCTTCTCGTCCTACTTGTCTGGATGATCTGCGTGAGATCGAACAAGAGTAAACGATCCAATGAGAAGTTCCTCCAACAAGCCGGAGAAATGGCCGGATCCCAGGTTAATTTCTACTACGGAGCACCAGCTCCATACGCAGAGTCCATAGCTCCATCTCAACACGGATCCACGTATGCTCACTACTATGAAGATGACCAAGAGGAAGGATGGGGAATGCCTAACTTCTATGATACCTATGGAAAGAACAGTAAGATAGCACGGTCCAATGGAAGCTTGTACAACGCTGGTATGTACGGTCCACAGTACGCGCCACAGGGAGAG
>Hex188
TGCCCAATTATCAAAGAGAGAAGGCGTTTTACTGATGTCATGGATGAGGAAATGGAAGCTCAGAGAGATGCTCGTCTGGATGCCTGGAGCAAGGATGACTTCTCAGTTTTCAAGCCTAAGAAGATTGCTTCTGGAGAGGAAGTTGAGATTACTACTACCAGAGAGGTGATTGATGGTGTTACTCCATTCTTCAGAGAAAAGCCCAGGGATGTGGCCCTTACAGAAGGAGAACCCCTGAACCTGTCTTGTCTGGTTGCCAGTGATCCTAGAGCTGCAATCCAATGGTTGAAGAATGACCTCATCTTCATGGATGATTCCAGACTGAGAGTTGAAAACACAGAGGATGGATGGAGCCATCTTACTCTTGACCCTGCAATGCCATCAGATGCAGGACTTTACAAGGTTGTTGCCCGCAATCCTCTTGGCCAATCTACCTGTTCAGTAAGAGTTGTGCTCGGAGATATCTCTGGACCTCCTGATTCACCAAACATTGAAGCCATGACAGACACAGATATTCTTCTGTCTTGGCAGACTCCAGCTCTGTTGAATCATAGCCCTGTCATCTGCTACAAAGTCCAAATGGGATACATTGATACTGACATTGATTGGGTTGATCTTGCTGATGATATTACTCATGAATACTTTGTTGTTGACAACCTACGTCCATCTCATGGATACAAGTTCAGAGTTCTTGCCAAAAACCAATTTGGATGGTCTATTCCTTCCATTCCATCTGGAATTGTTATGACTCCATCATCAGGAGCTTCTAGAGCTGAGTTTTATGATGCTCTCCAGCAGGTTCAAGCCAAGGGAGATATTGAAGAGGTCTCTACTGTTCTTTCTTATGACTGTGAGAAGAAACCCATGAAAATCAGGGCTGAGAACCCTGGATCAGTGGATTTCATGAATGAAATTTCTAAGGGTAGATTCTCTGTTACTGCCAATGTTAACAAGGAGGGTAAAATGTACTCTGTAAAGGCTTTTGACAAAGCTGATCCAGAGGGAAATGAGGCTGCTCAGAGAGAGTTCAAGAACTTGAAAACTCTACGCCATGAGAAAATTGTATCTCTTCTAGATGCTTTTGACAATGACAAGCTTACACTTCTTCAGTTTGCACCTCTTCCTTCTACTGATGTCCTAACCTACATCGCAGAGAGATCCAGTTACACTGAACAGATGGTTGCAGAAATTGCTGGTCAGGTCCTTGATGCCCTTGACTATATCCACTGGAGAGGAAAGGTCTATCTAAACCTTGAACCTGCTAATATACTTGTTACATCTGGCAGATCCCTAGGAAGAACCGTCCAGGTTAAACTAGCTAACTTTGAAACAACTCAGACTGTTGCTACCACCGGAACTCAGATCAAGGGAACTTACAACTTTGATTATGCTGCTCCTGAAATCATTGAGGAAGCTAAGGCTTATCCTCAGTCAGATGTCTGGTCTCTTGGTGTGCTTCTCTATGTTCTTATGTCCGGCCAACTTCCTTTCAAAGGAGAGACTCCTGAAGAAACCAAGGATAACATTCTCCAAGTCAGGCTGAAGTTTGAATGGCTTTACAAAGAATGCACAATGGAAGGAACAAGGTTGCTAATGTGGATCTTCAAGCGTATGCCATACAGAAGACCAAGTCTTGAGGAAACTGGAGCACATAGATGGATTAACTCTGCAGATTATATGCTCAAGAAGAGAATGAGAGCTAAGTTCCCAACCAACAGAATCCAGGCATTTGCTAGGGAATATCACAGATCTAGACCATCGATGGACCAGGACAGCCAGTCCTTCCTAGCTAGGCTTACACAA
>Hex189
CATAACGGATTCAAGAAGGGAATGAGGGACTTCAAGCAGTGTGTGGAGAGGGAGCAGATCATCTTCAACGTGGAGCTCAAGGATCCGAATGCACCGGTGGAGTTCGCCATCAACGGAGTGCCCGTGGACACCTCCGACGGCAGGGTTGAAGTGAAGAATCTCGGAGAAGGCAAGCATCAGCTGATTATCAATAAGGCTGAGATGGGAGACGCTGGAACAGTTTCTTGCAAGACTCCGACCAATGTCGGAGATGAGATGGTTGAGTCTAAATCTAACTTTACCGTGGTGAAGGGTGAAGAAGCTCCGGAGATGGGAGATTGCGGACCAGTGACTGGAGTAGCAATGAAGCAGTGCAACATGACTATACCCTACAAGGTAGAGGGAGAGAAACAGTCCGATTTGGAGATTATTATTGAGAAGGACGGTAAGGTTCTGAAACTGGGTAAAGATATTAATCTAACCGTTCACGGAGATAGAATCCAACTGGATATAATCAACCCTAAGCGAGAGAAGTCTGGAAAGTATAAGGTTACGATGAAGAATGCTCAGGGTATCTGTGAGAAGTGGATTGATGTCAATATCATGGATAAACCTACACCTCCTGCATCCTGCAGAGTATCTGATGTATATCAGGATAACTGTATTGTCCACTGGACTCCACCCCAGGACGATGGTGGAACTCCAATCAAGAAGTATGTTGTTGAGTGCCTGGATACAACCACCGGAAACGGAACCTGGACTCCGGTTGCTATGACTGAGGACGGAAGTGCCAAGAAGATCAAGGTTCATAATCTGACTCCGATGCACAGATACAGGTTCCGAACCAGAGCCGTGAACAAGATCGGAGAATCTGATCCTTGTGAGATGAGAGGAGATGATATCCTGGCTAAAGATCCCTGG
>Hex190
GATGGACGTGAATCAGTGTTAAGATTGATTTCTACCATCTTGTACGCATCCTCTTGCCCTGCTCAGTTCCCTACACAAGAAACAATTTCTGAAATGCCCTTCGGGTTCTGGTATATTCTACAGGACGATATTATAGCCTGTGAACCTGACCAGTATCAGCAATGTGTAGCGTTATTTGGACCTGTCTACACAGCGCTAGTCAATACAATGCTCATGAAATCAATGTACGATCCTAAGGACGACCAGTGGACTGCCGACCAGAGGGAGTCTTTCAGGTGTTATAGAACTGATATAGCAGATACGATCATGTATAGTTTTAATATTCTCCGGGACGGACTATTGCATTCCTTGCTCCAACATCTAGATTCTTCCATCTCCGCGTGTTTAACCTCCCCGGCAGCCTGGCCTGCGCTAGAGGCGTGTCTTCACGCCTGGTATGCTGTAGCAGAATCTCTAGCAGACTCAGACGAAGAGGAAGCTAATCCACTATTATCCATGTTCTTAGCAAAACTTCCGATCATTCCGTTTAGTAAGAATATCCGGGTATTCTCTACAGTACTGGACTGTATTGGCGGATTCTCGGATTGGTTGGCGATGCATCCTCAACTTCTCCCTCATGTTACTCCTATTGTAACTTCAGCTCTGGGGAACACGGAACTAAGCCTGGCAGCAACCATGGCTCTCAAGGATATATCAAGGGATTGCACGGACAGTATGCGACCTTATGCCGGAGAAGTGATAGATGCAATCCATCAATCAACTGTGTCTGGATGTTTAAATACTGGGGAAATAATTCGTTTGATGTATCCTTTG
>Hex191
GTGAATTGTGAGGATATGGATCCAGGATTCGAAGGATTCCTCGTGTATGCTATCTCCGGAGGGGATCCTGATGCTATATTTGAAATCAATATGACCAGTGGAGTTGTTAGGCTAATGGCTCAGGCGGACCGAGAGAAAACCCAGGATTACATGCTGAATATTACCGCCTGTGATCTAGGTATTCCTCAGAAGTGCTCCTCCATACTTAGTCATGTCATAGTTGTGGACCAGAATGACAATTCTCCGGTTTTTATCAAATCTGCATTTTCATTCTTCTTTCCAGAGAATACGAGGAACGGAACCCCTGTCGTAACTCTTAACGCTACGGATCTTGACTCCGGACCGTTTGGTCAAGTAACCTACATTCTTGAAACAGAGACAGAATATTTCTCCTTAGACCCTAGTACTGGACTCTTGATAGTATCCAAGGAGCTAGATCGGGAGACCAAGGAGTTCTATGACCTAACAATACGTGCAGTGGATGGAGATTTGAATGCTCCTCTGTCCTCCCTGGCCAAGGTTCGAGTTCGAGTTCTGGACGTGAACGATGTAGCTCCAAGGTTCACCTCACAGGAGTACTATGTGAAGACTAGAGAGGATCTTCCTGTACGGACAATGGTTGGATTTGTGGATGCATATGATCCTGATCTGTATCAGGGCGGGCAAATTACTTACTCTATAGATTATGGAGCAGAGGATATGTTTTTTATTGATAAGTTTACAGGAGCAATTAAGATTAAGAAGCAGTTGGACTACGAGACTAAACAACTGTACAACCTAACCGTTCTCGCTATAGACGGGGGATCACCGTCCCTAGTCTCTGTATCCTCGTTTATTGTCGAGGTTCTTGATGTAAACGAAAACCAGCATCCACCTAGGTTTGACTCCGTGTTTGAATCTGCCAGGGTACCGGAGAATCTTCCTCCTGGTTCTCTGGTGACAAAAATCACTGCAACTGATTTCGACACTGGAGCGGAAGATAGAAGGGTTTCCTATTCTATCAGAGGAGGAGACGGACTCAACAGTTTTACTATTGATGATTCAGGGAATGTAAAAACCTCTGTGGTTCTGGACAGGGAATCTAAAAGTAACTATTGGTTAACTGTTTACGCCCAGGATCATGGTTCGGTTCCTCTCTTTTCTAAACTAGAAATATTTATTGAAGTTCTAAATATAAATGACAATATCCCTCTCACACTCTTTCCAGTTTATTTTCCATCAGTTCCGGAGAACTCAAAGCCATCAACTCCAATTGTAACTCTGGAGGCGTTTGACGGGGACTGGGACCCTGAACAGAAATTAGTGTTTGAGATAACTAGCGGGGATCCACAATCATTATTCACCATCAACTCTATAACAGGACAGATCTTCACAACTCATAGAAAACTTGATAGAGAGGTTCAAAGTGAGCACGAGTTGGAAATACGAGTAAGTGATTCATCTCAACCACCGCTTAACTCGACCACAAAAGTAATTGTATCCGTCCTAGATGAGAATGATAACACGCCACAGTTCCTAGAACGATATTACAAGATTAAATTGCCCGAGATTCTCCTGGTAGACGAGAGCTTGCAGAAGGATCAGGAAACCCTACCGGCCGGCCAGAACAAATCTATGAATGAGGCAAAATATGACCCATTGTTTGAGAATACAACATGGGAAACTTTTAACATTGCTGATCTGGACGGGAAGCCTGTGTTCCGTGTAATTGCATTAGATAAGGACGAAGGTCTCAATTCCAAGCTTTCCTACAGTATAAACAACGGTGTGGACGGAACTGGAAGGTTCCAAGTTAACCCTGAGACAGGAACAGTCCACACTACAATATCTTTGTTGGGAGGAGAAATGTTTGAACTCCTTGTGGAATGCAAAGATGGAGGTAATCCGCAATTATCCGACGTTTCTAGGGTTTCAGTCGAGATCATCCCAACCGAACCTGACACCAACCAAACAATATCAATCCCAGAGAAACATAATGTAGAAGTGTTTGAAACGGATCCTGTTGGGCATCTTGTCATTCTTCTCCAACCTGAGGTAGAAATAGACAATTTCATTTTCTTTGAAATAGTTGGAGGCAACGACGGGTTTGATTTTACCATATCCGGAGACAAGGGAAGCTTACTGATTGCAAACCCTTTGGATTGGGAAAGACAAGGAGAGTATAGTTTAAATGTGAGTATATCTGATGGAGCAGTTCAAGAATTCACTCTACTTCACATCAAGGTGATCGATGTTCAAGAGGATCGACCTGAATTTTCCGCTGCAGAATTTGTGATCGACGTTCCGGAAAACTTTACTCTCAATGGTGAGATTACACGCCTGACATTGACAGATCGGAGTGCAGAAACAAAGAAACTCTTCTCCGTGCACGCTGCTCAAAGTTTGGAGTCTTTTCATACCTTTAAGATAGACCCGATAGACGGAACTGTATCATTAGCACGTAAGTTAGACAGGGAACAGATCTCCCGCCATATATTGACGGTTTCCGTCAAGGATGAGGGATCCTTGTCAAAAAAGAATTTTGCTCGGTTGGTTATAAATGTGGAGGATAATAATGATCATAGTCCACAGTTCCTATCCCAGCTCATTCAAACAAAACTTTTTGAAACTGCTGATATCGGAAGTTCCGTTGTTCAAGCTCTAGCTATTGACAATGATCACGGAGAGAACGGACGGATTACCTACTCAATTCTTACAGGAAATGTTGGAAACTCTTTCTTTATTGATCCTGATCTAGGAATACTCCGGGTTGCCCGTGATCTGGATATTCGTGTTCAACCAGAGTATATGCTCGTTCTTAAAGCTACAGACAATGGTATGGTTCCTCTCTCCGCAACTCTTCCTGTTCATATCCTACTTACTATGGCAGATTCAGCTCCTCCAAGGTTCCTTGAACCCCACTACGCTACGGAGGTTTATGAAAACCTAGCTCGGGGACACTTCGTAATTCATGTAGAAGCTCGGAGCCAATCCTCACTATTTTACGAGATCTCCAGTGGGAACCAGGACGGAGTTTTTAGAATAAATCCCAGCACTGGAATAATTATGACCCAACAAAATTTGGACTTTGAAAAAACTCGAGTTTACAATCTGATTGTTCAAGTGTCTAATATGGTTGGAGCTAAGACAAGTGTGGGAACAGACATTCATGTTCTAGACATAAATGACAATAGTCCTATGTTTAAGAAAAACTATTTTGAAGGGAATATCAGTGAATCTGCTCCTGTCGGTTCCTTAGTCCTCACGGATAACACGACTCCTCTTGTTATAAAAGCAACAGATGAAGACTCAGGACTCAACTCTTTACTCATGTATGAAATTCTTGGTGATCAAGCGAGCAAATATTTCACAATCGACTCTAGCACTGGAGCGCTCAGAACTATTCTTAATCTGGATTTTGAAACACACTCCGTGTTTGAGTTTAACGTAAGAGTCTCTGATATGGGAAAACCTAGATTAAGCGCGGAAACTACAGCTCATGTCAAGCTTTATGTTAAAGATGAAAACGATTCCCCGCCAAGGTTCTCTAACAGGGTGTATGATAAAACTCTTTTGCTTCCAACGTTTAAAAATGTGAGCGTGGTTCAGGTGAATGCCAGTGATCCTGATATAGAAATAGTTTCAACCCTTCAGTACTCAATAGCTGGCGGTAATCTAGGAGATCTGTTTGGACTGGATGAGAGAACTGGACGGATATTTGTGAATAGACCTGACGAGATAGAAGGGAACCCACGGTATTCTCTCGACCTCATGGTTTCAGATGGAAAGTTTACTGATCTCTGCAGGCTTAACATTGATATTAGAAAATCTGAAAACTCCGGACTTGCATTTAGTAAATCCAAGTACTATGCTACAGTACTAGAGAATTCCACCAAATCTGATGTTATTCTGGTTGTCAATGTTCTTGGATCAGCCCTGAACGAGAACCTTGAGTTCTCTATTCTCAACCCAACGGATTTGTTTAATATCGGGAGAACATCCGGAGCTCTGTCTACAACTGGGAAGGTGTTTGATCGAGAGAATCAGGAGAACTACGAACTAATCCTTGAAGTGAGGAGTGAGGAAAGAGCAAGATACACTCCA
>Hex192
GTTGAGGATGATGCTTTTGAAGGATTACAAGATCTAGAGTACCTGGATCTAAGTGATAATAAGGTTCTCTCACTCCCAGCCGTATCCCTGAGCAGATTACCCAACCTCAAGAGGTTGAAGATAGACTACAACAGGATTGGAGCACTATCCTACGATATCTTGAAGTCGGTTCAAGGACTGGAGGAGCTCTCTCTAGCTTACAACATCATCAGAGAGATCCCTGTTGGAACCTTCAAGGAGCTAAAGAGTTTAAAGATTCTAAACCTGTTCGGGAACAAAATTGCTGAAGTTAGCACGGAAACCTTTATGGGGATTGAGAATAGTTTAGAATACATGGATCTAGGATTCAATATTATTAGTGAGATTAATCAGATCTCCTATCCTAGTCTCAGATACCTCAACTTGGAGAAGAATATTATAGAAAACGTTACAGGGATGTTTAACCTCCTTCAAAACCTTCAGGTTTTAAACCTCGGGGAGAACAATATAGAGACGTTGAGTCCTGAAACCTTTGCCGACATGACAAATCTGCTTCATCTTAATCTTTACAATAACAAGATCAAAAATCTGAATCCTGGCGTATTAGAAAACAAATTTTTGACCAAGGTTAACCTAAGCGGGAACCTATTACAGGAAATAGAATCTAAATCTTTCTCCGATCTTCCAATTCTAGAGGAGGTCGATATGAGTAACAATTTAATCGCTGTCATTAATACTGGAGCTTTTAATGGGATTCCACATCTTAAACGTCTACATCTTCAGAATAATAAACTCATTAATTACAAGGGGGATATTTACACAGGAGGAGAGAATGATACTGAGCTGGAGTATCTAGATCTGAGAGACAATGAGATAAACTATCTATATCCGGAATCTTTCTCCTATTTCCCCAACCTGAAATGGGTCAACCTTGCTCGGAACCGACTTCCAATATTTCCAACTCAGTTTATAAAAGGACTAAATCATCTTGAGTATCTCAACCTGGAGAGTAATCAGATTACCAGTCTGGAAGATAATGATTTTGCCAACATGCCAAGGTTAAGATCCCTCCATCTCTCCAATAATCAGATTGGACCCATCAGTGAAACAGCGTTCCAAAATTCATCCCAGCTCCAATACATAGATATCAGTCACAACAATATCTCGGAGCTCAAGGGAGATGTATTCAATGGAATTGTCAGATTAGAATTGGATGCGAGTCACAACAACCTTTCAAAGATCCCCAAAGATATTTTTGAAAAGAGGAAGGTGTTTCGTCTTGAAATGATTGATCTGTCCTACAACTATTTCTCCAGTATCCCGGTTGACGTCTTACAAAACCAATATTTTAGTTTGGAAACCCTTAGAATATCCCATAATGAAATCAAGGTTATCCCGTCCGATGCAAATATCCTGGTCAACGTCAAGGAAATGGATTTATCGTTCAACCCCCTCAATTCAGACTCCATTATAAATGTTCTCAATGAGCCAAAAACTGTGAGATCCCTAAATATGGCTGGAACAGGGATCGAAAAGGTTCCGGTTCTTGAAACTCCCTTCCTAATCAATCTAAACCTTTCTCACAATAGTATAAAAACCCTCAGTGATGATATTCTATCCAAGTCTAAGCTGGTTGAGAATCTTGATGTGTCACATAACAAAATTCCAAACCTTAGCTCTGGCTTAGCCTCAGCCTGGCTAGTTCTTACTCATATGAAGCATCTCAACATATCCAGCAATCCTATCGCTTACATCATAAAAGGAGATTTTAAGTACCTAAACAACCTTCAGACATTGTCTATGACACATCTTGATAAATGTTCCAAGATCGACAGATCTGCCTTCACAAACTTGATTGCTCTAAAAAGTTTAGAAATGTACGGATACCCTAAGGTCTCATACATCGATGTGAAAGGAATCCTTGAAAGTTTTAACACTCTTGAGCATGCTTATGTAGAAGTTAAAGATCCTATCGTAGGAGATCATCTTACCCCCGCCTTCTCACCTCGGCTCAGAAGTGTTGGAGTCATGGGAGATAGAATAGAAAATATTGCTATCTCTGCACTCCATGGAATCTCAAGTAAGGTTATCAATATTGAAGTTTCTGACACTAACATCAAGAACCTGCCCACAGCAATATTCTTCCCAGTTCCTATGTCCAGCAAGATTAAACTAAATGTGAAGGGCAGCAAGCTGACCAGCATAGGACCTCAGCTACTCAATACTCTGGACAGCCATCAACGTCATATTCGTCTGGAAGGATTATCCACCAATCCAGTGTATTGTGATTGCAACGCCCGACCTCTACAACGATGGTTAGAGTCTAAATCTCTGGAGAAGACACTTTACTCCGATCTAAAGGTGATAAGATGTGCTGCTCCTGACTACCTACAGGGTAAACTACTGGCCAGCATCCCAGAGTCAGAGCTGACATGTGAAGGACGTCCAACAACAACAACAACAGAGGTTTTCTACTCGACCATCAGCACAACATCAACAACTGAACTAGATATTATCTGGAGACCGGAGACAACAACACCTAAACCTCAACCAACCTCAACAGATGCCCAGGCTAGCCTCAACAAATCCAACCAACCAGCTAACATGGACTCACTAATCATCGGTATAGTTGGTGGAGTTGTTGCTTTCATTACTATAATCATCATTGTTATTTGCATCATCAGGTTACGACTGGCAGACAACCAGTATAGAGGAGGACCATTAGCAGGTCCCCTGGCTATGAGAGCTCAAGGAAAATGTACTTGTCTTAAACCAATGCATCATGCGCCTATGACACCTCAGATGTATGGAAATCATGGTTTTATCTCCTACCCTTCTACCCCGGTCCCACCTCAGGGCCCGCCCCTTGCTCTAACCTGGAATGGAACAGTGACCTCACAGAAAATGTTATCCGGCCCCGCCTCCCACCATGGATCACACTTCGGCACAGTCGGTGCTAACAGCTACCTTTCCGCAGGTCAACGTTCCGCCGTGTCACGCCCTGGGTCAGTGTACCCCGGCGCACCCTACCCTGCTACTCCATATTATGTAACATTCCCGGCGGATTCAGACACAGAACAGGACAGACGGAGTCACAGA
>Hex193
TATTGGGAGGAAGCGTTTCATAAAGACATGGAATCCTTGAATGTTCTTCCTGCAGATTGTTTAACGCGTGTCAGTGAATACGTTCCGGAAATTGTAGATTATATCCAGTCCATCATCGATCGAAATTATGCGTACGAATCCAACGGCTCCGTGTATTTTGATGTGAAACAGTTTGACGCATCTCCCTGCCACCATTACGCAAAACTTGTCCCCGAAGCCTTCGGTGACGCTAAAGCTTTAGCTGAAGGAGAAGGAGACCTAAGCGCTGACGGTCAGGAAAAGCGTTCTTTGAATGATTTTGCTCTCTGGAAGAAATCCAAGCCCGGAGAACCCTCCTGGGAAAGTCCCTGGGGACTTGGAAGACCAGGATGGCACATCGAGTGCAGTGCAATGGCCTCGGCTATCCTTGGATCCTCTATTGATATTCACACGGGCGGATACGACCTCAAGTTCCCTCATCATGATAACGAGATTGCTCAGTCCGAAGCGTACTTTGATAACGATGTTTGGATTCGTTACTTTCTTCATTCCGGTCACCTAACTATTGCTGGATGCAAAATGTCTAAATCTTTGAAGAACTTCATAACGATTCAGGACGTACTTAAGACGTATACAGCCCGACAACTCCGGATAACCTTCCTTCTCCACTCCTGGAAGGACACCTTGGACTACAATGATAACACGATGGAGCTCGCCAAATCTTATGAAAGAACTGCAAATGAGTTCTTCCTGGGCGTTAAACATATACTGAGGTCCACACCCGCTACCGGGGTAGCCGCCTTCTGTAAATGGGGTAAAGACGAACTTGAGCTGAACAAAAAACTAGAGAAATGCAAGGCTGGTGTTCACGCTGCATTCTGTGATAATATTGATACTAGAACAGTTCTTGAAACTTTAAGAGAACTGATCACAAACTCTAACTCCTACCTTGCAAACCCGCAACCCGGAGCTCTTAACAGGCAACTGCTGAAGAACGTTGCGTCCTATATCACAGAGATATTCAGTGTCTTAGGAATGATATCAAAGGACGAATCTGTTGGATTCCCTGTGTCCGGTTCAGCTGACGGAGTAGATCTAGAGACACTGGTTCTTCCGTACCTTAGTGCCATGGCTGACTTCAGGGACAACGTGAGGGTCTCAGCTAGGGAGATCAAGGCCTCTGATATCCTCAAAGAGTGTGATCGATTGAGAGACGATGTCCTGCCCAACCTCGGAGTAAGATTAGAGGACAAGGAGGCAGCTCAGACTGTGATCAAGCTGGTGGACAGGGACGTGTTGATGAAGGAGAGAGAGGAGAAGAAGGCAGTGGAGGAGAAGAAAAGACTGGAAAAGGAAGCCAAGAAGAAGGAAGCAGCAGATAAAGCTGCTGCACTGGAGGCACAGAAAAGAATTCCTCCGACCGAGATGTTTAAGTCGGAGACGGATAAGTACAGTCAGTTTGATGATAAAGGTTTCCCTACTCTTACCAAGGACGGAGAAGAGATCCCTAAAGCTCAAGTAAAGAAGTTGCAGAAGTTGTATCAGGCCCAGGAGAAGAAATACAGCGAATATCTCAAGTCTCAAAACGAACAA
>Hex194
TCTGATCCGTTTACCAAGCCGTCCATCAGTCAGCTCAAGAAGTCTGGTGACAGTTTTCTACAAGATGCTTCGTGCTTTGAGGTTGCTCCAAAATTGAACAAATGTCGTGAATGTCGATGGTCTCATGCTCAGCGACAGAAACAGAGTCTTGCCAATATTTTCTGTCGGTTTTATGCATTCCGTAGACTGCGTTACACTAAGAACGGACAGATTGCTCAGGCTGGATTCTGTGATCCTAAACAGGATGCTCAAATCGAAGATCTTAAACTCTGGCTCCCCAGCCAGGAGCGGTCTCCTCCAGATATGGACAAGAACACTGCCGAGATAATACTAGAGAACCTAAGCAGTCTCTTCTATACTATATACAGAGAAGAGCAGGAAGCCACCAACATCCATTTATCTGAAGATCTAACGGTTGCCTGGAAACGGGTAGTGCAGGGGGTCAGAGAAATGTGTGATGTGTGCGAAGCTACGCTATTTAACAACCACTGGGCATGTGGAAAGTGTGGGTTTGTTGTGTGTATTGATTGTTACAGAACGAGGGCGGGTGAGGAGTCAAAGGAGACTGAGACGAGTACAGGGAAGGATCGGGACGAGTTCTCCTGGTTGTTCTGCACCAACAGACAATCCCATCAACCAGATACAATGATGCTTACGCAGATTATTGCCGGGGACGCATTGGAGGAGGTTAATACTAAGCTCAGAATACTCGCCAAACTACACAGGACCAAGGGAACCAACGGAGAGAATGGATGGCAGAATCCGGATAAAAATAGTAATGGAATCCGTCCTAACGGCATCAAAGACGAAACTGATGTCAAAGAAGAGAAAGAG
>Hex195
GGAGGAAGGTTTGAGGTTGATGAAAGATCCGGAGTTGTTAGAACCAGGGGAGCTGAAGCTTTCCAACTAGACATGGAATACGTTCTCTACGTCAAGGCTGAGGATCAGAATGGTAAAAACGGGCGAACCTACCAATCTACTCCAGAGGAACGTTTATCTATTGTCGGAGGAAAACGTCCTCCTCAGTTCTACATGCCGTCCTACGAAGCGGAAATACCTGAAAGTCAAAAGAAGGACTCTGACATCATTTCGGTGAAAGCAAAGTCCTTTGCTGACCGGGAGATTAGATACACTCTGAAGGCCCAAGGACAGGGAGCTGGAACATTTAACATTGGACCATCCTCCGGGATTGTTAAGCTAGCCAAGGAATTAGATTTCGAGGATCTCCGTCAGCCTCACATCTACCAACTTCTTGTCACTGCAACAGAGGATTCTGGAGGATTTTCAACCTCGGTTGAGTTAACCATAAAAGTGTCTGATGTGAATGATAATGCTCCAAAGTTTGAACTTCCTGACTACCAAGCGCATAACATTGATGAAGATATTGCAATAGGAACTTCTATTATGAAGGTCAAAGCTTCTGATGCAGATTCTGGAAGTAACGCTGACATTGCCTACTCTGTGTCTGATGATCATTTTGCAGTAGACTCCAACGGTGTTATTTCTAACAACAGAAGGCTGGATGCTGATAGTAACAATGCCTACTATGAGTTCCAGGTTACTGCTAAGGATAAAGGAGAACCGGCTAGAACAGGAACTGCTACTGTCCGTGTGTACACGGAGAATAAGAACGACGAGGAACCAAGGTTCTCCCAGCAGGTTTACACACCTAATGTGGATGAGAATGCAGGTCCGAATACCCTTGTCACAACTGTCGTTGCAAGTGACAAGGACGGAGACGGAGTCACTTTCGGATTTGTCGGAGGATCCCAAACCTCGGGACTATTTAAGATTGAACCAAACACTGGTGTGATCCGTCTTAACTCTGGAAATATCAACCTTGATCGTGACAAATATGAACTAAATGTTACAGCTATGGACGATGGAAAATGCTGTATGGAGTCGGGAGATTCCAAAAATCCTCAAAAGGTTCATACCTCCACCGCTGTTGTTGTTGTTTTTATCACGGATGTGAATGACAATAAACCGATCTTTGAGGACTGCAGTTCTTACACTCCGAAGATAGAAGAAGGAGCTCCTAACGGCAGCCCTGTAATTAAAGTAAATGCTGTGGATAAGGACAAGGGAGTGAATGGTCAGGTCAAATATTCAATTGTTCAGCAGCCCCATCAGAAAGGAACCAAATTTACGGTAGACGAGGAAACTGGAGAACTGTTTACAAACAAAGTATTCGATCGAGAAGGCGACGATGGAAAGAGTGTGTCTGTTACAGTCAAAGCTATCGACTCTGGAGAGCCTTCGCTTGAAGGTGTTTGCTCCTTTACAGTGGAGATTACGGATGTTAACGACAACCCTCCACTCTTTGATCGGCAAAAGTACATCGAGAACGTGAAGCAGGACACGAACATCGGGACCAACATTCTTCGTGTCTCCGCCAGCGACGAGGATGCGGACAATAATGGTGCGATCAGATATAGCTTGGCAGCGCCTTTCCAGCGGGATGATCTCAACTACTTTGATATTCAACCTGAATCTGGTTGGATTTTCCTAAAGAAACCTTTAGAC
>Hex196
AATGCTCGAGTAATTCTGCCTGGTCTTACTGCCTGCATAGACTGTACGCTAGACCTCTTCCCTCCGCAGATTAACTTCCCGCTTTGCACCATAGCCCACACACCTCGCCTACCGGAGCACTGTATAGAATACGTCCGTCTCCTCCTCTGGCAGAAAGAGAACCCATTTGGAGAGGATACGTCCATAGACGGAGACGATCCAAACCACATTTCCTGGATTCTAGAGAAATCTGTAGAACGCGCCGGTCAGTACGGTATTCACGGAGTAACATACCGACTCACCCAGGGGGTCATTAAAAACATCATCCCTGCCGTTGCTTCAACCAATGCTGTGATTGCAGCCGCATGTGCCAACGAGGTGTTTAAACTTGCAACCTCCTGCTGCAACCCCCTGAACAACTACATGGTGTTCAACGACGCCGACGGGATCTACACCTTTGTGTACGAGCAGGAGAAGAATCCGTCCTGCCTAGCGTGTAGTAATAAACCCCAAAGATTAGAGTTCTCACCTTCAGATAAACTTCAACAAATCATTGATTATCTCATCAATACTCCAACCTTTCAGATGAAG
>Hex197
GAAGTTATCCCTGCTGGTCAACAAACTGTTATATTCACGGCAACTCGGCACCATGTTGAATATCTGCAGGTTCTCCTGGAGTTGGCCGAGATACCCGCCACTTACATCTACAGCAACCTCGACCCTGCCGCCAGGAAGATTAACGCGGCAAAGTTTTCGAGCAAGAAGTTACCTGTTCTGGTCGTAACTGATCTAGCGGCACGTGGTATTGATATCCCACTTCTGGATAACGTGATAAATTACCATTTTCCCGCCAAAAGTAAACTATTTATCCACAGGGTCGGACGAGTTGCCCGTGCTGGACGAACAGGAACTGCTTACTCTCTCGTCGCGACAGACGAGACCGCATATTTTATAGATTTACAGCTGTTCTTGGGCGGTTCTCCGGAGATAATCCCTTTAAACCCCGATCCTGAACTTGAATGGCACAGAATGATCGGCCGTGTGCCACAAATCGTTAATGACGAGTTCTCTGATATGCTTAACGCCTGGCACGCCGACAACGTCGATCTGCAGAGCGCAAAGCAGATCTCGGAGAACGGTTACAAGCAGTACTTGAAGTGCAGGCAAGGAGCTAGTGTTGAGAGTGTGAAGAGAACAAAAGAATTAAAAATTCAACAAATGGGAGATCATCCTCTGCTCACTAAAACCATCTCAACTAATGACAAGAAAAGATCAAACATTCTCGAAGAAATGAAGAAATTTCGTCCAAGATCGACGATTTTTGAGATCGGAAACACGAACAAGAATAAAGAAATCGTCGATATCATGAATACCAAGAGAAAGATGCACGCTAATATCATAGATCAGACAGCCAAGCGCCGTAAGATGGTTAACCAGGAGGTTCTTCAGGTTGCTCCGTCCAACCTTCAGAGTAGTACCGAGGACGATATCCTTAACACCTTCGACACGGTGGTGAATTCGAGCTGGAACAAGACCAAGGTGTTCAGGGAGAAGAAGCAGAAACCCCGTGGGAAGGATGAGAATTATATTCCCTATGAAGCTTCAGATAAACATACTGAGTCAGGGTATACTCTCAATACTGGGTTCGACTCACAG
>Hex198
AAACAGATTAGAAATGTAGCAGCAGTGGGAGGAAACATCATGACAGGAAGTCCAATCTCTGACTTAAATCCAATATTCATGGCCTCTAAATGCACTTTGAGAATTGCAAGCATTTCCGAAGATAAACAAGTCTTCTTTGATGAAAACTTTTACACTGGATACAGGAAAAACATTGTTGGCCCCTCTGAAATCTTGGTAAGTATCAAAGTACCGTTTACCAAAGAAAACCAATTTTTCTTTGCTTATAAGCAAGCAAGAAGAAGAGATGATGATATTGCTATAGTGAATGGAGCATTTAGTGTCACCCTCAAGAACGAAGGGACAGATCATGTGATATCAAGCATTCAAATGGCATTCGGTGGAATGGGTCCAACTACTCTCTTGGCAGTGAAGAGCTCACTACATCTTCAAGGTCAAAAATTCAATGATAATATTGTTGAGCTGGCCTGTGATGCCTTGAAGAATGAGCTTAGTCTTACACCAAATGCACCAGGAGCAATGATAAGATATAGGCAATCCCTTGTACTTAGCTTCTTTTTCAAAACTTTCTTGGCTATTAGAAAACAACTAGGATATGACCTTGCTAATGAAAACTCTGCAGTTGAAGTCTTTGAAAAGGAGCCATTGCACTCCCATCAACTATTTGAGGTAAAAAACGATGCTGCAACAGTTGGAGCACTTGGTAAACCACTGAAACATAAAGCAGCTGACCATCAAGTGGCTGGCACTGCTCAGTATACAGATGACATGCCTCATATTGAGGGAGAGTTGTATGCTGGTCTAGTTCTAAGCTCTAAAGCACATGCTGAGATTCTAAGTATAGACACATCAACAGCACTTGCAGTTCCTGGAGTGGTTGAATGGGTAGATAGTACAGATCTGAAGGAAAGAAATGAATTTGCTCTTGCAATAGCAAAGGATGAACTAGTCTTTGCAAATCAATTTGTTCACTGTTATAGAATGGTGATTGGAGTTATTCTTGCTCAAGACCAAGAGACTGCACAGAAAGCAGCAAGATTAGTAAAAGTAGAGTACAAGGATTTACCAGCTATCATAACCATCGAGGACGCAATCAAAGAAAACTCATTCCATGAAGTTCCAAATGCAGGAATAACTGATGGTGATGTTGAGAGTGTTTTTAAATCTGCTACAAACATTGTAGAAGGTGAAATGAGGACAGGGGCACAAGAACAGTTCTATTTGGAAACCCAGGCTTGCATTGCTATTCCCAAGATAGAAAATGATGAGATTCAGATCTGGTCTTCAACTCAAAATCCTACTTTAACCCAGAATACAGTAGCAGCAGTTCTAGGAATACCAGCCAAC
>Hex199
AACGGACCTGAGTTTGAAAGAATGACAAAGTCTAAACAGGAGAATAATCCTAAGTTTGGATTCCTGTGGGGCGGACCTTACTTTAACTATTACACATACAAGGTCACCACGGAGCAGACTGTCATGCGCCATAAACAGAACCAGGGCGGAGGCGGAGGACCACGCCCCTTGATGGATTTGGATCTTTCTGGAAGCAACGCTTTCTCGCCAGGATTTGGCGGGAACGGCAGTGGCGGCGGTAACGGTTGGGGAGCCCCGGAACCACCGGCAACCTCTCATATCAAAGATCAGATCTCTAATATCAAGAGCAGTCAGGCAACCCTGAGGGAACAGATTAAACAGTCCGAGCAGAACCTTGAAGCTCAGTATGCTGTTCTTCAGCAGAATAACGAGATAATAGCTCAGGAAGCTATATTGAAGGCACAGGAGAATGATCTGGAAGCTTTGAGTCGGATCACAAATGTTTCTTTATCAATCTTTGACTCCGTTCTAGAACCTATAGTGAACAGCTGTACTAAGGATTCTATTAGTAGCGGTAAATCCTGGATATTTCAGAACAGTAACAGTGCAGACTGTAATAGGTTGCTTGCTAACTATTTAAACTTCAAGGTAACCAGTCCTCTCTCAGACTTCACCAACAAGCTCCATATTATTTACCTGGTCAACGATGTTCTCCATCATTGTGTCCGGAAGAACAATCACGAGTTAAAGAATGCATTTGTCAAGGTCGCTGTCTCTATGTACACCGCAGCTGCTTGTGTAGCTACAGAGGAACAGATGCCAAAACTAGCTAAACTAGTTACTCTCTGGGAAACCAAAAGTAAGTTTTTTGACGAGAAGATCATTGATAAGATGAAAGATTACAGGGAATCATTTCACCAGTACCAGGTTGAGCTGAAGAGATGCTACATGGTAGAGATCAGTACCTCCCAGGAACCTGGACTCAAGACGTATGACGGATACAAGTCCCAGCACGAGCAGTTCTGCGCACACGCAGAAGCACAGCTCCGACAGCAGTCAATGGAGCTGGAGGGGTTAAATGCATCTCTTCAGAATATTGAATCTACTCATCAATCTAAAGTTCAGGAGTGGCAGCAGCAACAAAACCAAGGAGGAGGAGGTGGGGGTGGAGGAGGAGGAAATAGAAGGAGTAGATGGGATAAAACAGCTCCTGTT
>Hex200
GGTGAAGAGAATGCTGTACGTTTATCCAACAGTGAGATGGTTAAATCTGGAGATTCAAGCGGACTCTGGCGTGCACACTCTTTCCAGAATCCTAAACTTAATCTTTCTTTTCCGCAGCAGGCAGGTCAACCTGACCTTGAGATGGATATAGATGAGATTTATACCAACTGGACTCGTTGGTCGCGCTGCTCTAGACATTGTAAACAAAAACGAGCACGCCATTGCGCGCTTCCTCATATTTGCGGCTCAGCCGTGATAAAAATGGAGCGCGGCTGCCATAGTGATCGTTGTCGCGGCCGAGACTTTCATATTGTGAGAAAAAAGAAATTGCGACGAAAAACAAAAAATCAGTTAAAAAGAAATCGGGCCTTTTACACAAAGTGGTCGCGATGGACACCATGCACTGACTTCTGCCAGACTACCAGGGTCAAGTCCTGCAGGTTCCCCTTGGTGTGTGGGAACAACGAGGTGACCGAGGAGGCCTACTGCTACAGGGAAGGGAGCCAGTGTGAGACCTGGTATAAATCCGGGAAATCTCTGGATATTACTGATGAGGAAGGGTTTCCGCTCAAGTCCGAGACGGATAAAATCAACACACTTCAAGCCGAGTTTGAAACTCCAAACTTTAAAGACTATTCATCCCAGTGTGGGATCAGAAACCAGCAGACGAATTTGAATCCTAAAACATCAGATATTGCCTGGGCCTTGAGGATAATCGGCGGTCGGGAGGCTGATCCCGGCCGTTGGCCTTGGCAGATTGTGCTCTTAAACAAATACCGTGAGGCGTTTTGCGGAGGTACTTTGATCCATCCTAGATGGATAATGACTGCCAGCCATTGTGTCCGGAAACATTTGATAGTTCGGGTTGGAGAACACGATCTTGTGATCCATGAAGGATCAGAGAAAGAGTATGTTGTAAAGAGAGCGATAATCCATCCTGATTATAACAGAGATACAGTTGACAATGATGTAGCTCTGCTAGAACTCCCTGAACCTGTAGAGCTGGGTCCGCATGCTGGTCTTGCTTGTCTCCCTGAACAAGGGGAAATGCTGCCAGATCAGGAGCACTGTACTATTATTGGTTGGGGAAAGGAGAAGAAATCACATTTCTTTGGAACTGAAGTTCTTCACGAAGCAAGG
>Hex201
CAGCTAAAATGCAACCAGGTCACAGACGAATCCTTAGAGAGTACTCGGCGTATGATGGACCTATGCGCAGAGGCCAAGGATGCCGGGATCAAGACCCTAGTTGCTCTGGATGACCAAGGGGAGCAGCTTGAAAAGATTGAAGGTGGCCTGGACAGTATCAACGCTGACATGGGTCTGGCGGAGAAAGCTCTAAAAGCCATGGACCTAGCCTGCGGTATCTTCCCTAAGTTCTGGAAGAAATCTGAAGGATTTAAGGAAGATGATGCCATCTGGGGCGAGCAGAAGGGCGGAGGAGGCGGAGGTCCTCCGGCTCCAGGAGTTGATATTCCTAGCGGGGCATTCGTTGCTAAAATCACGAATGATGACCGCGAGGCTGAGATGGAGGAGAACATGGAGCAGGTGAGCGCTATGGTTGGAAACCTACGAAACATGGCCAACGACATGGGTCAGGAGGTTGAGCGGCAGAACACTCAGCTGGACAGGATCAATCTCAAGGCCGGGTCGGACATTACAAGGGTGAAGATGGCCAACGACCAGGCCGCAGCGCTGATGAAG
>Hex202
GTTTTCCGTTCCACATTTCAACGATTAACGAAGGTGAACCCAATTATACTGTATCCGTCTCTGAGTACTGAAATATTTAACCAGGACGGTTCTGAGCCCTCGGGTCTCCAAGCTAAACCAAAACAGTTCTTCCTCTCGATAAATAGATATGAACGAAAGAAGAACCTGGAGCTGGCAATACAAAGCTTTGCTCAGCTCTCTGCAGAAAACAGACTTGAGACTAGACTCGTCATGGTGGGAGGATACGATAATAGGGTAGAAGAGAATGTAGAATATTTTCAAGAGCTTAATCAGTTGGTTGCAAAGCTAAAACTTGAAGAGCAAGTCGAGTTCTTAAAATCTCCGTCTGATGCGGAGAAGGTTTGGTTACTCAAGAACGCTCTATGTCTTGTGTATACTCCTACTAATGAACATTTCGGCATTGTACCCCTTGAGTCTATGTACTGTAGAACACCCGTTATAGCTGTGAATAGTGGGGGCCCTACAGAGACAATAGTAAACTCGGTGACTGGCTGGCTCCGTCAACCTAATATAGAAGAGTTTAGTAAAGCAATGGAGGGAGTTCTAGAGAATAGAGAACAGTTATATATTGTAGGGATCGAAGGGAAGAATAGAGTTGAACGATATTTCTCTTTTAATTCGTTTGGAGAAAAATTAGAAAGCTCGATTTTTGAACTTGTCGGTAAACGGAGACAGAGTCTGAGCTTTCTCAGCAGCCTAGCTGTAGCTTTCCATTTCTGCCTGGCCCTGGGTATTCTGTATTGGATGATTTTCGGGATGCCGTTTCCC
>Hex203
GTACTTTTCTACAAACTACCTCACAAGAACGGTCCCAGGTTCAGGGTTGGAAATCCTCTAGGGAAAGACTTTCTCTCCGCTTGTGGAGAAGGTGGCGCTCTTGCATCCAAAATAAAAAATCTTGCCGGAGAACTGCTGAAGACTAGTTCTCAGCTGGCCTACTGGAGAAATGCTAAGGATAGATTACTAGAGCAGGTTAAGGTTGACCTGCCTTCGGAGAATTTACCTGATTGCGTCACTTCCGATCCAGCCTTCAAATCTGATAATGTTTACAGTATCATTTTTCCTTCCTTAGTTGTATCTGGAACTGTCACAAGAAGAGCTGTGGAGAAAACCTGGCTTACTGCGAGCAACGCGAGAAAAGACCGAGTCGGGTCAGAACTCAAAACCGCCATCCGTGCTCCGCCTGGGTTCCATTTTGTCGGCGCAGATGTGGACAGTCAGGAGCTGTGGTTAGCAAGTATACTCGGAGATGCTGAATGCGGAGGACACGGTTCTACTCCTCTGGGTTGGATGAGTCTCCAGGGAGAGAGATCAAAGGGCACCGACCTTCATAGTAAAACCGCTAGCGCTGCTCAGGTATCCCGAGATCAGGCTAAAATCTTGAACTATGCCAGGATCTACGGAGCAGGAGAACAGTTTGCAAGATTGCTTCTCAAACAGTTCAACCCGGATCTAACTGAGAGCGAGGTTATGTCCCGGGCTCGACATATGTACGAGCAAACCAAGGGGTTGAGAGGATATAAACTAAACGAGAAAGGAAAATGGTTGTACGATTTCCTGTTCCAGGAGGAGAAGGAATATCATGGTTCTATGGTTTCCAAGAAAATGATGAATATTTTGGCCAAAAAGATGCTTTTTATCAACCGAGTGATTGAAGAGAGTAAAATGATCAACCATAAAGGATCCAGTATACTAGTTCATCAACTTACCGAGGAGGCAGTATCTTTATATCAACAGTTTACAGGATCTACCATCTCAACTGTATCTCCGGTTCTCCTGGATGACGGGAAACTACGCGAGTTCTATCTGTACCTGGAGGAGAAGTTCGGTGAAACCAGTCAGTCCGACTTTGACGTGTTAAACTCCTTGGTTCAGCAGACGATTTGGTTTGGTGGTAGTGAGTCTCATACTTTCAACAAATTAGAAGAGATTGCTATGTCCACGTTCCCCAAAACTCCTGTACTT
>Hex204
AAACACTCAAGTAGAAAACTCCTACGTTCTATTCCTCGGCAGATCACATCAATCCTGAATGCGGATGTTTTGTGGGAAATGGGAATCACAGGGGCAGGGGTAAAGGTGGCAGTATTTGATACAGGATTAAGCAAAAAGCATCCACATTTCAAGCGAATAAAAGAAAGAACAAACTGGACCAATGAGAAAACTTTAGAAGATGGTTTAGGGCATGGAACATTTGTTGCTGGAGTAATTGCTTCAAGTAAAGAATGCCTTGGATTTGCTCCTAATGCAGACTTGCATATTTACAGGGTGTTTACAAACAATCAGGTGTCATACACATCATGGTTCCTTGATGCCTTTAATTATGCTATTATGAAAAAAATTCATGTACTTAATCTTAGTATTGGAGGGCCTGACTTTATGGATCAACCGTTTGTTGATAAGGTTTGGGAACTAACAGCCAACCATATAATCATGGTTTCAGCAATCGGAAATGATGGTCCACTATATGGCACCTTAAACAATCCAGCAGATCAAATGGATGTTATAGGAGTGGGAGGAATTAATTTCGATGATCAGATTGCTAAGTTCTCAAGCAGAGGAATGACAACATGGGAGCTGCCAGCTGGATATGGAAGGCTTAAACCTGACATTGTCACTTATGGTAGCACAGTGCGGGGTTCTAACCTAAAAAAAGGTTGCAGATCATTGTCAGGAACTAGTGTTGCTAGTCCAGTTGTTGCTGGAGCAGTTACCCTTCTCTACAGTGGAGTTCTACATCGTGGATCTGTAATTAACCCTGCTAGCATGAAACAAGCATTGATTGCTTCTGCAAGACGGCTACCAGGTGTTGGAATGTTTGAACAAGGGGCTGGTAAACTTGATCTTTTAAAGACATACCAGACCCTTACTACTTATACTCCTCAAGTCTCATTTTCTCCGCCATATGTTGACATGACTGAATGTCAGTATTTTTGGCCTTATTGTACTCAGCCCATGTACTTCTCTGGTCTTCCTACCATTGTAAATGTTACAGTTCTCAACGGGATGGGAGTATCAGGTGCTATAGTTGGAATACCAAAATGGCATCCCTACACACCACACATGGGTCATTATCTTGATATATCTGCAACTTACTCTGAACATATATGGCCCTGGGCAGGCTGGATAGCTCTACACATTACAGTACGATCAGAGGCTGCTGAGTTTGAAGGCATAGCTCAGGGGCATTTAACTCTAACTGTTAAGTCACCTAGAGCTGCTGAGGACGATCCTGATGATTTTATTTCCACAGTTTCCCTGCCAATCAGAGTCAAAATAATCCCAACTCCACCCAGGCACCGGAGACTCCTTTGGGATCAATACCATAACTTGAGATACCCACCTGGATACTTTCCAAGAGACAATTTAAAAATGAAGAATGATCCATTAGATTGGAATGGAGATCATCTTCATACAAACTTTAGAGAACTTTATCAACATCTTCGGGCTCAAGGATTCTACATTGAGGTGATGGGAGTTCCTATTACATGCATAGATATGTCCAAGTATGGAACACTTCTCATTGTTGATAGTGAAGAAGAGTTCTTTGTCGAGGAGATCAGCAAACTGCGGCGAGATGTAGATACAGGGCTTTCAATAATAGTATTCTCTGATTGGTATAATACTACTGTCATGAAGAAAGTAAGGTTCTATGATGAAAATACAAGACTCTGGTGGGTTCCAGACACAGGGGGCAGTAATATTCCAGCTCTTAATGAACTATTA
>Hex205
GTTCTCGAGAATATTACTGGGCTCTCGGGGACCTACATCAGGTTCAAAAGATCGCACTCTGGAATCCTTAAAGAGAAGTTTTACAAGGAGGGATTTAAAATCAAATCTGAACCTGAGAAGAGGCGATTCTCCGTCCTACTCGGAGACAAAGGTACAGAGGAGAACTTAAACAGTAAGTTAGATTACCCTGAGCAAATTCAGATGGTTGAGTCGGTGAAGGAAGTTACTCCAACGGATGTTCTTGACTGTGATCTAGTAGTTACTGAGGATACACTTCATATCTTCAGTTCCTCCTCCTGGACCTCAGCTATATCACAGATAGAGTCTATTTCAAACCGTAGATATCAGTTGAAAAACGTAGCACTTGAATTCTTTCTCAGCTGCGGAGAAACTCATCTGGTAGTTTTCAAGAACCAGGAGTACAGAGAGTTCTTTGTCAAGTTTATGGTTGAAGCTGGGGTTAGTTTAAATCCGAAAAGTGACAATCTGCAGGGAATTCTCAAGAAATGGAGGCAGGGCGGGATTAGTAATTTTCAGTATTTATCTGAGTTAAATAGTCTTGCCGGACGGACTCCAAATGATTTAATGCAATATCCAGTCTTTCCTTGGATATTAGCGGACTATAATTCTTCTCATCTAAATCTTCACGATCCATCAGCTTTTAGAAATCTTAGATTACCCATAGCAATTCAGAACAAGGAGAATGTGAGTAGGTATGAGACAACCTATCAGCTTCTAAATCAGAGTGAAACCGGATTACCCGGGCACATGGGACCTTATCATTATGCTTCCCACTACAGTAATACAGGGATAGTTTTACATCTATTGGTTCGTCTTCCACCCTTCACTACAGAGTTTATTAAATTCCAGGACGGAAACTTTGATTTAGCTGACAGATCATTCCATAGTCTTGCAACATCATGGCAGATGGTTAGCCATGTATCTACCAGTGATGTTAAAGAACTGATACCACAGCTCTTCTATTTACCAGAGCTCTTTGAAAACAACGAAGGATTTGCTCTTGGTAAACGACAAAATGGCAAAGACGTAGATTCAGTTGTTCTTCCTCCATGGGCGCCTGATGCACGAATATTTGTAAAAATACATCGCCAGGCGCTCGAATCATCCTACGTGAAACAAGAACTTTCTCATTGGATCGATCTTGTGTTTGGCTACAAGCAGCGAGGTTCAGCTGCTGTTGAAGCTGTCAACGTTTTCCATCCTGCGACCTATGCACATAACCTAGACCTATCTGAAGATGAGCTTGAGCGAAGAGCTCAGCAGACGATGATCGCAACCTACGGTCAGACTCCATTGCAGCTGTTTGTAACTCCTCATCCCCTGGCGGTTATAGATTTAAACGCAGAGAAATCTAGTTCTACTCCTGTATACAGAACAGTTACAGGACTAGTCTGGGGTAACTATGTAGGTTCTCCAGCCTATCCTCCTCCATACGTTGTGTGGCAGCAGGCTCAACCCTTCCAGGTCAAAACCTTGGTTCGTCTCGACTCCAACCAGGTCGTTGGACTCAGTTCCACGTCAATCCTTGTAGGAAAATATATTCTTGAGGTTGGATCAACTCAGTTTTCAGCAACTTCTCAAACCTCTTCAGCTAATGTGATAAGCTGGGGACATGGAGATAGTTCACTCTACTGCAGAAGAGGTAAGCTAGGAGAGGAGTATCAGGTTGCACTTCTTCCTGCCAAGGATCCTGTTGTTCTTGGAGCCTCGAACTCTAAGGTTTCAACCCTGTGGTTTGGACACAGATCAGGACGAATATCTGTGTTTAAGGATATGAGAATGTCTAAAACTGAGCTGACTCATGTTACTACTCTGCACGGTCATATGTCGGATATTACGGGAATAGTTTTATCCCCTGAGTATAGTCTAGCTGTATCCTGTAGTAGAGAAGGTTCTATAATGACCTGGGATCTTCACTCTCAATCCTGTTTACATCAAACCACAGTGGATGGTGTAGGAGCGGAAACTTCTCCTGTAACTAGTGTTCTCTGTGCGATATCTGAATCCTGTGGGGATATTGCTACCGCAGCCAACTCAACACTAACCCTGTACACAGTAAATCTAACCAAGGTTTGCCAGACTACAATACGTGGAAGCATCACTGCACTAACCTTCTCCCATCTGGAGGAAGGAAAGTCTGTAAATTCTATCCTCATTGGAACCCAGTCAGGGGGAGTCAAGTTTTTCTCGTCCTGGGATTTAACCCATATCAGGGACGTATCAGGTTGTCCACCTAGTCCTGTAACAGCTCTAGCATTTAGTCTGGACTGCCTTAGTCTAGTTGTATCAACACAAAACCATTTCGTCACAATATTAGAAAAATCCGGCAGTCATGGACTAAATAAAACACATAAATATTTATCAATACAA
>Hex206
GCTGTTGCTCGAGAATGGTTTGGGAACGGTTTTCCTCCTCCAGTTCAAGGACGGTTGGAGTTTATCCAGGATACGGAGATGAGTGAAACCCATTCTCTGGTAGAGCTGGAGGGTATGGAGAAGTTTGCCAGTACTTATCACATTCATGAGATATCTGTCCAACCCCAGCTTGAGTTTGCTTGTAGCGGAGATGCGGTTGGGCCTCATTTCAATCCTTGGAGGTTTGATCCGACCGTAAGTCCTCCGGAGGGACAGGGTACACCAGACCAATACGAGGTCGGAGATCTCAGTGGGAAGTATGGTTCTCTGGATGGTAAGATGAGTCTTAGAGAAATCCACAATGACACCAATCTCCCGATGTTTGGATCAAAATCGATCGTCGGACGATCCATCGTGATCCATAAAAAGTACAAGGGTGAGAGATGGGCTTGTAGTAGTATAGGTTGGGGCTGGGATCCCGATGAGGCGACACAGATTACAGCCATTGCATCCTTCCATCATCCCAATGGATTTGCCTGGGGATATATCAGGTTTAGTCAGGTAGTGTACAAGGACGGGAGCAGTACAGATACAGCTATAGAGGTTCGGCTCAAATACCCTGGCAAAACCAACCGTGATGAAACCCAAAACCATCGGTGGTCGGTTTACGTCAACCCTGTGGGACACGATGCATCCGTAAAATTTGTCCGAGCTCGGTGTACAGCAGCAGGATATAGATGGAACCCAACCTTTATACAACTAGCGGATCCTAACGATCACGGGTTCTACAGTGACGAATGTAGTCCGGATGTACCGTTGAGATGCGAGGTAGGAGATCTGTCCGGGCGCCATGGGAAAATCAACGTCGGAGGTAAAGCGAATGTTTTCAGTGATTCCAACCTTGCTCTGGACGGGGACTGGTATAACTCAGCACTTGGGAAATCAATCGTGATCCACGCTCCCGACGGTTCTCCGGATATAATGGCGTGTGCAAACATTGAACCAGACCAGGATATAATCAAATACGCTGTCATTCAAACCTTGCCTGGTTTTAATCTTGCAAATTTCATCGAAGAGGTCCAGGGCGTCATGGGTGTTCCGGACTGGTATTTGTTCACGGACGTGAGAGAAACAAAGATTTTGCATGAAGGACGCTGTATCCAAGTCCTTCTACACTTCAGGGGACCTCATGCTGGTAAACTAGAGCAGGACTTTTCTAAACTGATTCGAACTGGTTCTCTGGATACTCCCAGTCTAGATATACCTGGATATTTTCCTCCGGTCCAAAGGAAAACCAAGATTGGATACAAGGAGTGCGGGAGCAGAGATATTAACAAGCAAACCTCCTACAGCAGTGATTTTAGGAGCGGAGAAACTAAACCAGTACCTGGA
>Hex207
ATACCACTGGTACAGGACCATATTTCTTTATTCCTGGTTCGTTGGCTCCTATTTAGGATGATGTTTGCTAGTGGAGTCGTAAAACTAACAAGTGGATGTGATACATGGTGGGGATTAACAGCAATGCCGACCCACTACTTTTCTCAGTGTATTCCAACCCCTCTGGCCTGGTTTGCCTTTCAACTCCCGACCTGGATCCATAAGCTCAGTGTTGCTTCAACGTTTGTAATAGAGATACCACTCACATTCTTGTTCTTCTCCCCTTCAGCGTCCATGAGGAAGTTTACGTTCGTGAACCAAATATTTTTAATGATTGTAATAATGCTCTCGGGAAACTACAACTTTTTCAACTTTTTGTACATTGTGCTTTGTTTATCACTAGCAGATGACTCCTGGATTCAAAAAAAAAAATCTTTTCCCAAGCAGCATGCATTAATCCGTTGTTTTTGTTGTCTGTGTCATGTATTGTTTTATTCTAGTCTCGGCATCATCATATCCAAACTTTTTGGGATACAATTAAATCCAGACTTTACTATAGATTCTCAAATCGAGTTTACGCGGCAAAGTTTTGATTTGTTCCTTTCCTACTCTGTTCCAGCTGGAGTTCTACTGGGCGCTGTGGGACTATTCTATTCGATTCTGATCTCCCTCTACAATTCTCTAAATTCGAACAAAGTTTTACTAAATCTCATATCAGTTATTGCATATGCTGGAATTGGAATATTCATATTTGGAACCTCATTGCCATCCTGCACAGGTCCGCTCAACCTAACAACATATGATCAATTACCCAAAGTTGTAAAATCATGGGATAAAGCAACAAACCAGTTTGAGCTAACTGGTAGCTATGGACTCTTTCGACGAATGACCGGAGTTGGGGGGCGTCCTGAAATAGTTATTGAAGGGTCCAATTCACTCCATGGGCCATGGTTGGAATATAGTTTTCTGTATAAGCCTGGTAACACCAGTGTTCCACCGAAGTTCTGTCTACCTCACCAACCACGACTAGACTGGCAAATGTGGTTTGCAGCTTTA
>Hex208
CGTGCCAGCGTGAGCCAGGAGGGTGGAATTAAGAACCCCCGCGCTAAGGCTCTCTGGGAGAAGTGGAGACATGTCTGGGTGATGGCCTGGGAGCGAGATAGGAGGCTCAGGGACAAGCTGAACTACCTCCAGGAGCTAGAGAACGTCAAGAACTTCGACTGGGAAGAGTGGAGAAAGCGCTACCTTAAGTTTAACAACAACAAGAAGTCCCGTGTCCAGGACTTCTTCAGGAAGTTGGACGACGACGGTGACGGCTACTGCCCGAGGGACGAGTTCATCGACGGAATTCTTAAGAACAAGTTTCCATCAAGTAAACTTGAGATGAACGCTGTTGCTGATAAATTCGACCACGGAGACGGTATGATCGACTGGAGAGAGTTTATGGTCGCTCTTCGACCCGACTGGGAGGAGAGAGGACCACTCACCGACACACAAAGAATCGACGACGAGATCAAGCGACAAGTTGCTCAGTGTACTTGTCGACAGAAGTTTAAGGTTTTCCAAGTTGGAGAAGGAAAATACAGA
>Hex209
GAGAGTATTAAAGATGCTAAAGCTTTCGGCTGGAAGACTGATCCTGAACAAACAACCCATGATTGGCCAGCAATGGTTCAAGCTGTCCAAGATCATATTGGAAGTCTCAACTGGGGATACAGGGTCTCATTGAGAGAGAAATCCGTCACATATCTAAATGAATACGCAACTTTTGTTGATGATCACACTCTGAAGTGCGTCAATAAGAAGGGAAGAGAGAAGTGGGTGACTGCCAACAAGTTTATTGTTGCTACCGGAGGCCGTCCTAAGTATCCTGATATACCCGGAGCTAAAGAGTTCGGTATAACCTCGGATGATATCTTTAGCCTGCCCTACGCCCCTGGAAAGGTTCTGCTAGTTGGTGCCTCCTATATAGCCCTGGAGTGCGCTGGGTTCCTCAAAGGACTAGGATATGATGTTACCGTAATGGTTCGATCCATATTTCTCCGAGGGTTTGACCAGCAGATGGCAGGGAAGATTGCGGAATATATGGAGGAGCATGGAATTAATATGATCCGTGAGTGTGTTCCGAGCAGCCTGGAGGAATTGGAACCTGGTACCCCGGGTAAAATACAGGTCAAAGCCAAGTATAATGACGGAACTGAGTACTCGGACGAGTTCAACACCGTTATTTTCGCCATAGGTAGAGACGCTTGTACACAGAACATCGGCTTAGATAAGGTCGGAGTCAAGATGAACCCGTCCAACGGTAAAATTATTCACGATGAGAAGGAGCAGACTAGTGTTCCCAACATATATGCTATCGGTGATGTGCTGGACGGTAAGCCTGAACTAACTCCTGTAGCTATCCAGGCTGGTCGTCTCCTGGCTAAACGTATAGCTGGAGTATCGGAGACTCTAACTGACTACGTGAATGTTTGTACCACTGTATTTACCCCCCTGGAGTACGGATGCTGTGGACTATCGGAGGAGGACGCAGAGGAACAGTACGGCAAGGAGGACATAGAG
>Hex210
CCGAACAGTGAGTACGTCATCAGTTTGAGGGCATACAATAACGTCGGCGATGGACGGCCGATTTATGAAACAACAAGGACGAGTGACGAGGCACCGAATGAGCCAGCCACGCCACTAGTCCCTCCCGTTGGACTACACGCAATCGTCCTTTCGTCCTCTACGGTTGTGATCACATGGATCGATTCAACCCTTCCCAGGAATCAGCTAATCACGGATAATCGATATTATATTGTTCGGTACACCAGTGTTATTTCGATACAAGCCGAGCGTCCGAAGCACAACTATAGGAATGCAACAGACTTAAACGCCATGATCGACGATCTCCGTCCTAACATGGAGTACGAGTTCACGGTGAAGGTGGTGAAGGGTGCCAGGCAGTCACCCTGGTCTCTGGTCGTCCTTAATACTACACAAGAATCTGCACCCGCCTCCCCGCCTCGGGATCTTAATGTTATCGGTAACACCGCCGATCCTTCAACGATTACGCTGACCTGGTTACCACCGCGGAGAACAAACGGACGGATAAACGGTTATGTGATCTTCTATACCGAAGACAAGAGGAAGCAGGATAGGGAGTGGGTGGTGGAGGGGGTCATCGGGGACAAGACCTCCACCGAGATCAGGCAGTTGGATCCTGACACTAAATACTACTTCAAGATCCAGGCCAGAAATAGTAAAGGATATGGTCCTCATTCAGCTGTAGTGATGTACCGAACTAAATCCGGCGAAATAGGAACAGTGGCAAGTTCCGACGGTGGTATTCCGCCGGCGGTTCAATACTCAATATTTGCAACCGGTGGTGTAATAGTGATTGTGGCGGTTATATTTGGTTTGATGATGTGTCGGCGGGGCTCCAGGGCGGCAGAGCTGGAGCGAAATAAACCATATATGAAAGGAGAGACAGGAGCAGGGCGGGAGAAGTTGAACCCGCCCCCGCCGGATCTTTGGATAAACCACGATCAGCTGGAGTTAAAATCAATGAATTCCAATCAGGAGGAGGGAGGTCGTGCCCCCTCCCTACCCCGCTCCACTCCTGTAGATATCAGAGGCTCCAGCTCCACACTAGATAGATCTAGATATATTGCTCCATATTCA
>Hex211
TCTCTCTGGGTTTGTGTAGTACTTAACCCAGTATCAGGGTCTGCTGAAAGAACGGCCTGGAGACAAATGCTCAGCAAGTGGACCAAGATTGAAGTCTGTCCCCTGGAGGACCCAGATTACAAACCATCCTCTCGGAGACGACAAATCTCAGGGACAGACGGAGAAGAGTCTGATTCTGCTCCGTCCTGCTCCTCCCGTCCTCCAATCCTTGGACCTGACCCCACCACAGTTCACTGCTCTAGGAGGAAACCTAGAACCGTGTTCCACAAGGCCTTGGACGCCCTGCAGATGAACTGGCAGGATCAACATCTTAAACGTCTTATCCGAGGAAAAACTTTAGACTACTGTCCGAAGAAAGAGAAATGTGAAGACGATGTTGAGAGTTTGCTGTGGCACGAGCACGTTCCAACAGCGTGTGCGCGTGTGGACGCGCTTAGATCTCATGGATATCATTGTGAAGCTCTACGACTGGCTGTGTCTATCGTGAGAACGATGAAGAGAAACCAGGAGCTTGCTATTGCACATTGGAGGAAACAGTCTCAGAAGATCTTGAAAAATTGCACTAAATCGGGGGTTGCTAGACGTCCAGGATATGCTTCTTGGGAGGGTTGGATAGGTCACCCTATGGATCCAATCGGAGCTCTTTTTGAGACATTAGCTGAAGCCTCTTTAATCCCGGAAGATCGAGGACGAATGGGATTTCATCTGGACGATCCAACCCAGGAAGAGGGTGTTGTTCCACCCCCACCTCTACGCTACAGACATGTTCGTATCTCCGGGAGTAAAGATCGTGATGAAACCTACCTAACCCTGGCCGTAGAAGCTGCTCTACTAGGGATGGGACAACAAAGTATTATGCCTGCAGGGCTTTACAGCCAGGAGAAGGTTATACGACAGGAGGAGAAATTAATTCAAAGAATTGGAGAGATACAATTGGATCCAACACTCATCTCAGTCTTGTGCAGACAGGCTGAGCTTCTCCTAGAGATGGGTCCTTCTTCATCCCTTGGCTGTGGAATCCATCCTGAATCCTCTCCGGTTCATGCATTCTCAAAGTTCCTTTTTCTTGCCATCCTTCCACACAATCCAGAACTAGCCTTTACGGTTGGGAAGAAGGCGATCCGACTCCCGATCCTGGATGATAACAAGGACCCGGAGGAGAAGGAGAGCAACGCTGCTGCCTTAGTAATGAGTCGGTTTCCTCGATGGTTCACACTCGGACATATCGAGAACCAACAGTGCTCTCTTGCATCAACTCTTATCATAGCTGCCAAAGATAATATAAATCAATTGACCGGAATCTTGGACGCTGCACAGAGACATGTTCACTCCTCGTCTCATTTATTTAAATTAGCGCAGGATGCGTTCAGATATGCTGTACCGACTGACGCACCGCGGCATCCTGCGCTCCTCAACGTTTCTTTTCAACTTGGACTTCAGGTCATGCGTTTAACGAAGACGACAATGAACTGGAGACGGCGGGAGATGGTTAGATGGTTGGTGACCTGTGCTACGGAGGTTGGGTTAGATGCTTTACTTTCAATAATGTCGATGTGGAGTCAACTGTTTACACCGACAGAAGCGACAGGGCCTGTAGCGACAAGTGTAATGTCTCACTCCACTGTGATGCGACTAGGTTTAGATTATAGAAAGCAAGAAGAACTTTCTAACTGTGCGCGTACTCTTGCTCTACAATGCGCTCATGAAGATCCTCCTAACTGTGCTTTAAACGCTCTCACCCTGTGTGAGACGGATCCAATTGCGTTTGAGACTGCGTATCAGATTGTCACAGACGCAGCTTCAAACGGAATGACTTCATCTCAGTTGTTCACAATAGCGCGCTACATGGAGCACAGAGGATACCCCCACAGGGCGCACAAGCTTGCTCTCCTAGCGATGAAGAACGTGAGTTTATCATATAACCAAGACACACATCCTGCCATTACTGATATACATTGGGCTTGTTCTCTCTCCCACTCCCTAGGGAAAACCGAACTGTCCGGCCTTCTCCCACTTGTGGTTCAGAATGTCAAATGCGCCACTGTCCTCTCTGACATCCTCCGCCGCTGCTCCATGACCTCCCCCGGTATTCCAAGTCACGAGGCTAAGTCAAGATCTAAAACCTCGCGACCTCTCTCCTACGACAGATCCCCGCTCCGCCAGCTCCTTGAATCCGCTCTAGCGGCGTTTGTAACAACAACTCATTCCCGCCTGACCTCTATATCTCCCAGACATTACTCTGAGTTCATCGACTTTTTAACCAAAGCCAGGGAAACATTTCTTTTGGCGTCAGACGGACATATTCAGTTTGTTCAGCTCATTGACAACATCAGGTCCGCGTACAAGGGGAAGAAGAAGCTCATCACTCTTGTTAAAGAAAGGTTTTGT
>Hex212
GGACAATCCCCAAGCACAGAGATTGGACGAGTGTATGTACTAGATAAGGACGACTGGGATATTGCTGACAAGACGTTCAAATGGTTGAAGGACGAAGCGCATCCCTACTTCTCCTTGAACCGTGATACAGGGATGATCACTATGAAGCATGGTGTGAAGGAGGGAAGATATTCTCTCAAGTTCCGGGTTCAGGATCGGAAACACACCCAGGTGGATGTACCCGCTAATGTAACAGTTCTTGTCAAGGAGATTCCTCATGAGGCTGTTATAAACTCAGGATCAATGCGCGTCGTTGGAATCTCTGACGAGGATTTTATCCGAACCTGGAACTGGGACACTGAGCGTCAGGAGATCAGCAGAGCGGAGAGGTTTAAAGAGAAACTCTCTCAGATCATGAATGTCAAGGTAGAAAATGTTGATGTGTTCAGTGTAATGAATCATGCTAAGCAGGAGAAGACGACTGATGTCAGGTTTTCTGTTCATGGTTCTCCGTACTTTAAACCTGTCAAACTAAACGGACTCCTGCTTCAGCACAGAGAAGATTTTGAAAGAGAACTGAAGATCAATATAACCATGGTTGGGATTGACGAGTGTTTGTATGAGAACCAGAACTGTGAAGGCAGTTGTTCCAATTCTCTAGAAATATCGTCTTTACCCTATATGGTAAATGCTAACCGAACAGCTCTGGTGGGTGTTAGAGTTTTAGTTGAAGCTGAATGTTCTTGTGGAGCAAGAAATTTTGACAAACCTGAAACTTGTCGAAACGTTCATTGTTACAACGGAGGCCGTTGTCTGGAGGGTAGATGGGGAGTTAGATGTCAATGCCCTCGAGGTTTTGACGGTCCCAGATGTCAACAAACTACGAGAACCTTTAACGGAAAAGGCTGGGCATGGTATCCCCCTCTGGAACTCTGTGAGGAAAGCCATCTTTCTGTAGAGTTTCTTGCTAAGAAACCTGAAGGAGTGATCTTGTACAACGGACCTATAGTTCCACCGGAGGAAGAGGAATTACTCATCTCAGATTTTATCTCTATTGAACTCGCGAGAGGTCAGCCAAGACTTCTCCTGGATTTTGGATCTGGAACTCTGGAGCTGAGAGTTCCAGTGAAGAACTCCCTGGATGACGGAGACTGGCATAGGATTGATGTCTTCTGGGACAGAGAGACGGTTCGAATGGTTGTTGATTTCTGTACCTCTGCCACAGTAGTAGAGCATGAAGATGGATCACCTATTGAGTTTGATGATTCCAGCTGCCAGGTTACTGGACAAATACCTCCATTTAATGAGTATCTAAACGTAAATACTCCACTGCAGATCGGAGGCATGGCTGTTGAACAGTTTGATCCGGTTCAGTATAAATGGAGCCATACCCCGGCTGGGAAACCGTTTGACGGTTGTATCCGGAATGTAATCCATAATTCTAAACTCTACGATCTGGCTGAACCGGGATTATCCCGTAACTCTATCCCGGGTTGTCGACCCACTGAAGAGGTTTGCAACACTAACAACAGTCCAGGTTCAAGGTGTGGAGATCATGGTCGTTGTGTCGGATCTCTCCGTTCTCCTCGATGTGAATGTAACCCAGGATGGACTGGACCTGATTGTAAACTGGAAACCATGCCTAGTACATTCAACAGTCAGAGCTATGTTAAATACGCCCTGAGTTTTGAACCTGACAGGTTTACTACGGAGATACAGCTAAGGTTTAGAACCAGAGAGGAGCAGGGAGAACTCTTCCGGGTTTCAGATCAGCATAATAGAGAATATGGTATACTAGAGATACAGCAGAGCAAGCTCAAGTTCAGATATAATCTTAACTCATTGAGAACAGAAGAAAAAGAGATATGGTTAAGCGCTGTCTATGTTGACGATGGGCAATGGCATATTGCGAAGGTAACCCGATACGGTTCCGCCGCGATTCTAACCCTTGATGGCGGAGAGGGGCGGAGATACAATGATTCCTTCCTATTCATCGGACACCAAATGATGGCCGTGGATAAACAAGAAGGGGTTTATGCTGGCGGAAAGGCGGAATACACCGGAGTCAGAACATTTGAAGTTTACTCCGATTTCTCTAAAGGATGTATGGATGATATTAGATTAGAAAGAAAACCTCTTCCTCTTCCACCTCAGCTAAATGGAACTCAGTGGGGTCAGGCAACCATGGCTAGAAACCTGCAGAAGAATTGTCCGTCTAACAACCCCTGCGCCAATGTTATCTGTCCAAATCCGTTTGTATGTGTAGATCTATGGATGGAGTATGAGTGC
>Hex213
ATTGCACATGTGGTTGTCGATGTGACTGTGATGGACTTGAACGACAATCCTCCAATGTTTGTAAACAAACCGTACTACGCCGTGATATCCCGGGAATCTGAGAGGGATACTCAGGTTATCCAAGTCATGGCTGTTGATCTTGACAAGGGCTCCAACGGTGACATTTACTACCAGCTGGTGCGGGGGAACGGAGATTTATTTAGAGTCGGCAGAAAATCTGGACGTATAACACTTAAACGAACCTTGAATAGTCCCCGAGAGGATTATATTCTAACTATCGCTGCATATGACGGTGGGAGTCCTCCCTACTCCTCAGAAACCCAAGTTCTTGTTAAAATTGTGGAAAAATCCGTCCCAACTTTTAGTGAACAGAGTTACAAAACCAGTGTACCGGAAAACGCAGAAACCTTTTCTCCGATCCTAACTACATCTGCAGTGAGTCCGACTAAAGGAGAGCTCATCTATACCCTGGAAACTGGAAACGAACTTGAAATATTCTCCGTGGACCATAGTGCCGGAGTATTGTTTGTAACTGAAGGGTTGGATTACGAGACTAGGCAACAGCATCAGCTCACACTCAGGGCAACAGATACAATATCCTCAGGGTATTCTGAATCTATAATATTCATCTCTGTCGAGGACGTGAATGATTGTTCCCCGAGGTTCCTTAATGATAGTTACTTTGTCTCCGTGTCTGAGGCTCAACCTCATGGATCCAGGATAATTCAAGTTCAAGCCGAGGATCTTGATTCAGGGGTGAACCAAGAGATACAGTACAGTCTTATGTCAGGACCAAACCAGTTCTCCGATCTCTTTTCAATAAACCCCAATACAGGAGAAATATTCCTGCTCCGGAACCTTGACTATGAAAGAGAAAAGTCTCATCATCTGAAAGTGTTAGCTACTGACAAGGGAACCCCACCAAGAACAGGAGATACAACAATTCAGGTATATGTAGAGGATAGTAATGACAACCCACCAGGGTTCGAGGAAGCGGAGTATCAGTTCTATCTCTCCAACGAGGCCAATAGAGGACAGTTTGTTGGGAAGGTTCGGGCCGTGGATCCAGACTTTAGTGATAATACCAAACTTCTATATTCTATAATCGGAGGAAATGAACATCAAATATTCTCTATAGAGGAGGAGACTGGAATGATAAGTTTGGTTAATCTGCACAACTTTGATAAAGTTCCAACTTATTCATTAAACATCACTGTATCAGACGGAGTTTACGCCACTACAACTAAAGTTAAAATTAATCTGTACTCTGGCAATAGACACAACCCTGTATTTGATAAATCTGTCGTGGAAGTAAAGTTCAATGAAAATTCTCCGGAGAAATCTAAGATAGTGAGAGTATTCGCTACAGACCTGGACGGAGATACGTTAAAGTATACAATTATCTCAGATGAAGCAAATAAACTGTTTGGATTGAATCCTGACACCGGAGAACTGATAAACCTAAAGATACTAGACCGCGAGGAGAAGGATAACTATGATATCCCTGTGATGGTGTCTGATATGAAGGGAAGGAATGGGTTCAGCAGGGTCAAAATAACAATAACAGATGAAAACGATAATATGCCTGTTTTCCCCCTGTCTGACTATAAAGTAAATATCCCGGCTAACCTGACCGCAGGTTCACAGCTTCTCCAGGTTACTGCAGAGGACAGGGATATAGGAAGAAACGCTCATCTCAAGTATTCCATCTACGATACAAGATCTTCCGGTGTAGATGATATTTTAAAGATCAATAAAGAAAATGGTCAGATATTTCTAAAGAAAGGAGCGAAGGAACTGGAGAACGAAGTTTATCAATTCTTTGTACGAGCTGAAGACGGAGGGAAGGAAACCCTGCACTCAGATATCCCTGTAGAAGTTTATATTATGAGTCCTGTAGACCATCCTCCCAGGATTGAAAAACGAGATTCTATATATTTGGTAGACGAGGGGAGTCCCGTAGGGAGGACCATTACCCAGCTCTCAGCAGTGTCTGCTCCAGATAGTCAGATACAATATAAAATTGCGTCAACTCAATATTCGGGTCCAGACGCTCTCTTCCAAGTAGACAATTCTGGCAGAGTAATTATTTCCAATTTATTGGACCGGGAGACTGCGGCTGTCCACAAGGTTGTAATACTAGCGGAAACAGATTCTAGCCCAACACTGAATGCCTACACCACCCTGACTATTCAGCTCCTGGATAATAATGATAACAGTCCTGAATTTATCTCATCAATGTATGAAGTGACGGTTTCTGAATCTGTTTCTCCGCATACTTCTATCCTGCAGGTGCACGCTACTGATCTAGACTTCTCAAACAATGGCGAGGTAACATACAGCTTTGCCGAGGAATCAAAACATTTAGCTCCATTGTTCAACATTGATCCACATAACGGTTGGATAACTACACAGGGAAACCTAGACTACGAGCAGACAGAATCCTACATCATAACCATCGAAGCAAAAGATAATGGAAAAGAGAGTAGAACTACGGAAACCAAGGTTTATGTAAATATTCTGGATACTAATGATAATCCTCCAGAGTTCAGCCAGAGGCAGTATTCTGCTGCGGTTAATGAAGGAGCATTGCCAGGAACTATTATTTTTCAGCTCCAGGTCCGGGACGTAGACAAGGATGCAAAGAGTCAGGTTACATTTTCCATAACCAACGGGGATACTCGGGGCAGGTTTCAGATTAAGCAGAACGGAGAGGTTTATGTTGCCCGTAGTTTGGATAGAGAGGAGACGGCAGAGTATCGATTAGAAGTAACTGCAACAGACGGATTGTTCGTAACAAGCTGCAGGGTTTCAATAGAAATATTGGACGATAACGACTCCTCGCCAACCTGCACACTATATAATTACAGACAAGAAGTCTCCGAAGGGATTCTTCCAGGGACGAATATACTAAGAGTATCTGCTGAGGATCAAGACGAAGGACAAAATGCAAGACAAGTATTTTCTTTATTGGGAGAAACCAAGGAATTGTTCAGCATAGATGCTGATACCGGTTTATTGACTACGTCCTTACTCCTCGATAGAGAAAAGACAGGACACCACTTACTAACAGTTAGAGTTGAGGATGCAGGGAACCCGGAATGGTTTTGTGAAAGTAAGATTGAGCTCACACTTACAGATACCAATGATAATCGTCCTAAATGGGACACGAATGAGTTCTCGGTCAGTATCCCTGAGGATGCAAATATCGGTCAGATTCTCACCAAGGTTCACGCTACGGACTCTGATCTAGGGGAGAACAGGATTATCACATACTCCTTCTTGGACTCTGCTGAGGGACAGTTCGAGATAGAATCCAGGAACGGTGTGATCACCCTCGCCAAGGGATTGGACAGGGAGACGGTGGATCTGTATAATCTCACAGTGAGAGCAATGGACTCTGGTAGACCCAGACTAACTGCAATCACTAATCTCCTAGTTCGTATCCTT
>Hex214
ACTGTGAATATCATCGAGGAGAGTCAATATCCACCCGTCCTCACCCCTCTAGAAGTTGAAGTTTTTTCCTTCCAGGACGAGTTTCCAGGATCTGTTATCGGAAAGGTTCACTCCTCTGACCAGGATCCGTATGATGTTCTGGGTTATGAAATTGTTCCTGCTTACAGTGTTCCAAACATGCATTACCATCTGAGGATGTTTGAGATAGATCGGCGAACTGGAACCTTGTTGGCTATTCAAGGTTTAGACGTGGGAGAATATAATCTTAACATCTCAGTTTCCGACGGAAAATTTGTTTCCTTCCAGAAGACCCGAGTTACCGTAAACCTGGTAACCGAAACTGTTCTACAGAACTCGGTTGTGATTAAGTTCTCTCAGGTTTCTCCGGAAGAGTTTATTCGGAGTTATAAAAAGAATTTTGTGGGTATTGTTAAAAATCTTTTCAATGTGAGATCAAAAGATGTTGAAGTACTAGGGCTTCAGCCAACCTTCACAGGAGAAAGGGGAACAAGGACCCTAGAGGGAAGAGAAAGAAGGGAAACTGAAGAAATAATTAAGAATCAATTGTCCCGTCAACCCAACCTGGAATTGCTCCTGGCTGTAAAGAGGGATAATTCAATACACTTCTCAAGGGACGAAGTAAAAAAATCTTTGAATTCAAAACTGCTCTCCGTGTCTGCTCAAGTAGGATTGAAGATACTGGAGATCAGAGAGGAGCTGTGCGAGGAGACTTCCTGCGTGAACGGAAAATGTCGGGATTTAATTACAATGTCCGAATCTCAGGTTGTAACAGTCGCGACGGACGTGAGTTCTCTTGTTTTTCCACAGTTTGAATACCGAACCATCTGCGAGTGCAAAGTTGGTTTTTCTGGAGAGCACTGTGATAAGATTGCAAACGAATGCCACCGTGAGCCCTGTCCGTCCTTCAAGGTTTGTGTCCCTGATCAAACTCCTGAGGGTTACTCCTGCCTATGTCCGACTGGCTTTACCGGTACAGCCTGTACTGTAAATATTTCTACCTGTGCACACAGTAAGTGCACGGTTGTAAATCCAATACAGTTCTCAGGACGAAGCTATGCTCAGTATACTCTTAAAAGAACCGTGGAACGTCACCTTAGTGTTAGTATTGGATTCAAGACTCTATTCAGCGTAGCAACACTGATGTACGCTCAGGGATTAGTTGATTACAGTATCCTAGAGATATCCGATGGCAAGCTTCAGTATAGGTTTAATTTTGGCAGCGGAGAAGGACTGGTCAGGTTGAATGAAAAGATAGTAAATGATGGAGAATGGCACGAGGTCAAATTAGAGAGACATGGAAACAGTGCAGAGCTTGCTGTTGATGGGAAGTGGAGAGTTCATGGAGCAGCTCCGGGTTTAAATGATGTTTTAAACCTGGACCAAAGTGAAGTTTTCTTCGGAGCAGATACATCTGTACTAGACTCATCCAAGGAGGGCAGAGCTGTTACTAGAGGGTTTGTTGGATGTATGGATGATATCAAGCTAGACCATGAACCTGTCCCTCTCCACGTCAGTGGGGACAGTCCTGTAGCAAAACTGAAAAGATTCATGAATATCGAGTTTAAATGTGAGGCACTACTTCCTCCTGGAGTCTGCGGTAGTCATCCTTGCAAACACGGAGGAACCTGTCTGGAGCTTGACACTCCGTCAGGGTTCGCTTGCACCTGTCCGTCCAGGTTTTCCGGAGCAACCTGTGAGTACGACCTGGACCCGTGCTCCTCCAACCCCTGTCTCCATGGTGCCAAATGTGTAAATTTAAAGAATGACTATCACTGTGAATGTCCGACGAAGCTGAGTGGGAAGAGATGTCATTACGGGAAGTACTGCAACCCCAACCCCTGTGAGAATAAGGGTGTATGTGAGGAGGGACAGAACGGATCTATCTGTAAATGTCGAGGTTTCACCGGAGAATTCTGTACTATTGATGTTAACGAATGTCAGCATCAGAATCCTTGTCATAATGGTGGAACTTGTGTAAATTCTCCTGGAGGTTTCCATTGCATCTGTACA
>Hex215
ACTGGTAAGGAGCCTACTGCTATTGGTCTAGGCCTATACCAAGCTAGGGTTGAGAAACAAACTTCATTTATCATTGAAACCCTCGGACAGACAGCGCAAGCCTTTGATATATTTGTAACTGGACCCAGTAACGTCATCCCACCTAACGAAGCAATTCCAGTTCGTTGCTACCAGCAGAAGGATAAGAACCTGTTGGTAGAGTTTAAACCTCTCTCCTCTGGAGCTCATAAGATTGAGGTTCTTCACAACCGTGAACATGTCTCTGGGTCCCCCTTCGTATGCCAGGTGTTTGATCCCAACAGGGTGCTTATTATCGGAGCTGAGGATAGGAACGCAACCGTCGGAGAACCCGTTCAGTTCCAACTGGATCGGAAGGATGCTGGGTTCGCCGAGCTCAATGTGGTTGCAGTATCTCCTCTGGGTCAGGATCTTCCCATCGATGTTAAAGGAGTACCTGGAGGAGAAGGAGACCTGATTGAGTTTACACCTGGAGTAGTTGGTAGATACAAGCTGGAGCTGACCTACGGCGGAGAAACTGTACCTGGATCTCCTTTGATCTATATAGTCCAGGAGGATCGGTCTCCGACTGTATTCGGGAAAGGTTTGACCCTAGGACAGGTTCGGGATGTTTGTCTCTTCAAGATTGATGGACGTGGTATGCAGGGCGAGCCACGCGTTGAGATTACTGGAAAGTGCAGGACGGTTCTCCAGGAGGATAAGGATGAACCGGGACTCTTTATTGTTAAGTATATCCCGGAGGAGGTTGGACACACAGGAATACATATTTTCTGGAACGAGGTTGAGATTCCAGGGTCTCCTTTCCAGGCTAGGATCTGTGATGCTAGTGCGGTTCTACCCCTCTCCGGGTGGGCCAATCTACTGGACAAAGAAGGACGGATGGATATGGTGGTGGGAGAAGAGAAACTGATCACATGGGACGTGAGTAAGGCTGGTCCTGGTAGCATGGATATAGAGATCCAAGGACCAAAATACGATCACAGGCTAGACAACGCAGGACCTGGCAGGATTAAATTCGTCTTTATTCCGCGTAAAGAAGGAACGTTTAACCTCAACACTAAATGGAACGGTGTTCCAGTAAGAACGATGCATGTAACGGTACGTGGTGGAAAATTGACCGGGCGTGTGGTCCTGACCGGAAAAGGTCTGGTGACCGCAATCTGCGGAGAGGAGAGCGTGTTTGTAATTGACGGATCCGAGGGAGGGGAGGGGGAACCTGACGTTAAACTCTCCGGTATTGACTCCGCTATTCATGTTTCCTGTAAGAGAGTGGCGCATAATGTGTGGGAAGCCGCCTATACCCCCGTC
>Hex216
TATAGTGACTGTAAGATCCACCGTGATTTGAAGATTGCTCTGTATGTCGAGATGATAGATTTGTTTGACCGTGGGCAAATGTGGGAGCGTGCACTTGAATTTAGTCGACAACTTGCGCATCAATATGAGGAGGAAATTGTAGATTTCTACGAAATGGCTAAGTTGAGGACCCAGGAGGCCGGTTTCTACGACAATATCATGACAAGGTTGAGACCGGAGCCGGAGTACTTCAGGGTTGCGTTCTACGGACGGAGCTTTCCTGCTTTCCTTCAAAACAAGGTGTTTGTCTACCGTGGGAAAGGATTTGAACGCTTGCCCGAGTTTCAATCCAGGATCTTGGATCAGTTCCCTACAGCGGAGCTGATGACTAAACTATCAGCGCCTACGGATCGAGAAATGGATCAGCCCGGTCAGCTGATCCAGGTGAATAAGGTTGAACCTATTCTCCATGTACCGAAACGTCTGCACGGTAAAACAGTTGATCAGCAGATAATCAACTATTACAAGGTGAACGAGGTGAGTCAGTTTATGTATTCCCGACCGTTTAAACGATCTACCGGTGGGTCCGAGGATGAGAACGAGTTTGCTTCTTTATGGATTGAACGAACTATTCTCAACACATCCCACCAACTTCCGGGTATTCTGCGCTGGTTTCCCGTTGTGAACCTTGAAGTGTTTGAACTCTCTCCTCTGGAGAATGCAATAGAAACCATGCAGAATATTAATAGAGATTTAAGAACTCTGCTTCAAGAACATGTTCTCAGCAACTCTCCAGTTCCACTTAAACCCTTGAGCATGAAACTAAACGGGATTATTGACGCTGCTGTTATGGGAGGAACTGCAATGTATGAAAGAGCCTTCTTCTCAGATGAGTTCCGGTCCTCGAACCCGGAGCAGAGAGAACAGTTGGTTGTTCTAGAGAACCTAATGGCGGAGCAAATTCCACTCCTGGAAATAGGAATCAAAATACACGATGAGAAGAAACCAGATGAGCTGAAACCTCTCCATGAGCGTTTAACCCTCATGTTTGGACAAATGAAAGAGCATGTTGAGTCTAAATACGGACAAAGATCCGTCGGACCGGAGTTTAAGTTTAGAAATCCTCGTCGACACTCTGCCAGTCGAGGTTCAACCTCGGGGGTCTCATCTTGGACAACATCAACACGTCCCAACCTGGAGACAAGGATCAGTGATAAAAGCGACGGGGACGCAACCCCTGTCACCAAGTCTAAATCGAACCTGATGGCAAACTTGAAAATGAATCGGAAAAGATCTCGAGCAAGCGAGGATAGGAACTCAACACCTAGACCTAACAATATA
>Hex217
ATTATGCGTCAGAACACCGAAGGTGAATACGCAATGTTGGAGCATGAAAGCGTACAGGGGGTTGTGGAAAGCCTAAAAATCACTACAGAGCCAAGCACTGAGCGATTATGTAGACACGCATTCGATTACGCCAGAGCCAACGGCAGGAAAAAGGTCACCCTCATCCACAAGGCAAACATTATGAAGATCACGGACGGTCTCTTCCTAGAGGTTGCCAAGAGGGTCTCCAAGGACTACCCTGAGATCCAGCACGACAACATGATCATTGATAACTGTTGTATGCAGCTGGTTAGCAACCCCTGGCAATTTGATGTTATGATCCTGACAAACCTCTACGGTACCATCGTCACCAACTTGATCTGTGGACTCATTGGAGGACCCGGAGTAATTGCTGGAGCCAACATCGGACCCAGATATGCTGTTTTCGAACCTGGAACCAGAAACACTGGAACCACCCTGATCGGAAAAAACAAGGCGAACCCCTGTGCCATGCTGAATGCCAGCGCTGATATGCTTTCACACCTAAACCTCCGATACCACGCTAAGCTAATTCATGACGCTGTCTGGCAAACTATTAATGTTGACATGATTCAAACCGAGGATCTTGGAGGACAAGCTACCTCCATGGATGTAGTCCAAAATGTTATTAGTCACATTAAAGCTGCTGCAAAA
>Hex218
GATCACAGTGTGAACCCAAGTCCTGTACCGGATTCGGAAAAGCAAGTTAATTCCTCCCGGCATAAACTTCCAACAGGATACGAGAGGTCGGTTTCTGTCCCGGCCTCGGAACCTCGTCGAGACCACGACACGGCCTCCAAGACTGAAAGCTTAAGACAAAAGTTCTACCCCTCGGTTCAAATAGGAGACGTGAGTATAGTTGTGCTGAAGCAAGGAACTGTATTCAAGACCCGGCTTGAGGAGAGAGGGAAGAAGTATAGAAAGAACTGGTCAGCTTCTAACCTCGTTCTAACCGATACATTCCTTCTCTTCTACAAGGATGCTAAAGCTTTTGCTAATCTACAGGCAGGGGGGAGCAATAAACCTGATCAGTGTATTGATCTCAAAGGAGCACAGATAGAGTGGTGCAACAGTGATAAATCCAAGCGGTTAAACGTGTTTGAGATCTGCACTCTGCTGGAGCAGAAGATTCTACTCCAGGACGACGACTTCACGGTGGCGAATGACTGGTTCTCCAGGATTGAGAACGTGATCGTGACTCTCTCTCAGAAAGAGTTGGTGGTGAGAAACCATCAGAGTTCGCTAGATCTAGTAGAGAACTCGGAACCTGAGTCTGCCTCCTCTACCCTACAGAGTAAGAAAAAGGTCGGACGGACGAAGTCCCTGAAGTTAAAACTTTTGACCTCAAGTGAGGAACTTTCAAATGCTGCAGGTCCTGATTCACCCTCCGTCCTAAGTGTTCCTTTAGTTAAAGAAAAGTCAAGAATCCGCGAAAAACTTCGCAAATTTTTCTTGCGGCGACCCGGGGTGGAAGATCTAATGAAGCGCGGTATTATGAAAAATGAGCCGGTTTTCGGCAGCACGCTTACTCTGCTGGCCCGTCAGGATCATAGTGATGTACCAATATTTGTTAAAAAGTGCGTTCAAGTGATTGAAAGTAAGCCCGAGTATCTATCTACAGACGGTGTGTACCGTCAATCTGGAAATCTTTCAACCGTTCAGCGATTACGATTACAGATCGATCATGGGAATCCTAACGTTCTCGAGATGGTAGATGATATTCATGTTCTCACCGGGGCTCTCAAACTCTTCTTCCGTGAGTTAAAGGAGCCCTTGATCCCCTGGGAGTTGGTGGACAAGCTCATCAATGTCTGCAATCTACCGAGTAAGAAGGGTAAGGCCAAGGGACTGAAAGAAATTGTATCTCGACTCTCTCCTCCTCATCACGCAACCCTGATAGCACTGCTTAGACACCTTGAAAAAGTTACAGGTTACAAGGAAGTGAATCGGATGGCGGTTTCGAACCTGGCGATCGTATTCGGTCCGACACTTATGTGGCCCCCGGCAAACCTAACTAATACCAACATGGCGCTAAATATGATGCAGCAGAATATGATTGTAGAGGCCCTGATCACAAACCTAAGTCTCATTTGT
>Hex219
TTTGGTGAGCTTGACTCTGCTCATAATATTATATTTGAAGAGCGGGAGAAGAGCAGTGGAGTCCCGATTATTAAAGGAGCAACCCTTATCAAACTAGTGGAGAGACTTACATATCATTTATACGCCACACCGGTATTCATGAAAACATTTCTCACAACTTACAGGTCTTTTTCTACACCTAAGGAGCTGCTTGATCTTCTTATCGACCGATTCAACATCCCGGAGTTTGATCAATCCGACAAATCCCGTCGATTGCGGTTTGTCCAGGATGAGAAACGGTTCCGGAAGGAATATGTTCAACCCGTTCAGTTTCGAGTGCTCAACGTGCTCAAGCACTGGGTTGATCAACACTTTTACGATTTCGACGAGGACATTGATCTCCTGCACTGCCTCACCTCCTTTCTGGACAAGATCCAGGGCAGGTACATGAGGAAGTGGGTGGAGAACATCAGCAAGTTGGTGCAACGCAGGCTTGATAACGACGAGGGACAGAAGGATATTCAGTTCAACTTCGACCGATCCCCGCCACCTATAGAAATTCATATAAAAAATCCGCAAGAAGATTGGCCACTGATCATGACGTATCATCCCATAGAGATTGCTAGACAGCTTACAATCATAGAGTATCAGCACTAC
>Hex220
ATGGATGATTACCCAATGGGAACAAATGCAATCGTGGCCGTTATCTCATACACTGGGTACGACATGGAGGACGCCATGATCATTAACAAGATGTCCTTTGAGCGTGGTTTCTGTCATGGGATGATCTACAAAGCAGAGTTTGTGGATCTGAGAGAGGTTGCTGGGCTCAGAAAGAATGCCGGAGGGGATTCTTGTGGATTAATCTTTGCCCGAGATCCAACGAAGGCTGCCTACCTTTCAGCTTTCCTGGACGAGGACGGTCTCCCGTATCCGGGTACTAAACTAGTTGAGGGGGATCCTCTTTACTGCTTCTTTAATCAGAACGAGGTTAAGTTTGTCGTCAAGAAGTACAAATACACCGAACCGGTTATTGTCGACTCCGTCAAACTGTGTTCCAACGATGCTGGAACTAGTTTTAAGAACAAAGCCGTCATTTCATTCAGAATTTCAAGAAATCCATCCGTGGGAGACAAGTTTGCCTCTAGGGCGGGACAGAAAGGTATTTGCAGCCAGAAATGGCCCTGTGAGGATATCCCCTGGACGTCTAACGGTCTGTTCCCGGATATTATCTTCAACCCTCACGGATTCCCCAGCAGAATGACAATTGCTATGATGATCGAGAATATGGCAGGAAAATCCGGGGCGATCAACGGAACTGTTCACGATGCCACACCCTTCACGTTTAGCGAAGATAAGGACAACGACGCCATCACCTACTTCGCGGAGCAGTTGGAGGAGGCCGGGTACAACTACTTTGGTACAGAGACCTTGTACTCCGGGATTACAGGTCTAGAGATGACAGCTGACATTTTCTTCGGAGTAATTCACTATCAGCGACTGCGTCACATGGTAAGTGATAAGTATCAGGTTAGATCGACCGGTCCTATTGATATTCTCACCCGGCAGCCGGTCAAGGGAAGGAAACGCGGTGGTGGAGTTAGGTTTGGAGAAATGGAACGTGATAGCATGCTCTCTCACGGGACGAGTTCACTTCTCCAGGATAGGATATTCCACGGCTCCGATAGGACGAGGTGTAGTCTCTGTAGAAAATGTGGAAATATTCTTTCTCCCATAATTAAG
>Hex221
AAAAATGGATACACGTCCCGAGCCCAGCTAGAGGTAGATGTTGCCTGGGATAAACTGATCTCCCATATACCGGAGGGGGAATGGTCCAAGGTTGCCCCCCTTCGAATCCTCTCCTTTGATATCGAGTGTGCCGGTCGGAAAGGGATATTCCCTGAACCGGAGAAGGATCCAGTCATCCAGATCGCCAACATGGTGATCAGGCAGGGAGAGAGGGAACCCTTTATCAGGAACGTGTTCACCCTGGGCTCATGTGCACAGATCGTTGGATCGCACGTGATCTCCTGTGAGAAGGAGTCAGATCTCCTCGATCAATGGGCAAAGTTTATCCGAGAATGTGATCCTGATATCCTAACCGGATACAATATCAATAACTTCGATCTCCCGTATCTTCTCAAGAGAGCAAAACATCTTCAGGTTCACAATTTTGATTTCCTCGGAAGGGTGGCGAATAAAAGATCCGAAATCAAAGAAACCGTCCTGCAGTCCAAACAGATGGGTAGGAGGGAGAACAAATCTGTAAATATTGACGGACGGGTCTCCTTTGATCTTCTCCTTATCCTGGTTCGTGATTATAAGCTCCGATCCTACACATTGAACGCCGTCTCCTTTCACTTCTTGAACGAGCAGAAGGAAGACGTGCATCACTCTGTAATATCCGATCTTCAACATGGAAATGCTCAATCTCGGCGTCGCCTTGCGGTTTACTGCTTAAAAGATGCCTATCTACCCCTC
>Hex222
GTTGATACTGCCGCTGCTCGGAGAAAAGTGCAAAGACAGAAAGGACATATTGTCTGTAACGGACCCTACTGTGAGTACTTTAGAGTAAAGAAGGACGAACCCAAATGGTTGGAAACAGCTTTATATATTGATCATTCAGTTATTCAATTCCATGGCAAGGATACTGTGAAGCAATATATTCTAACCCTGATTAATATAGTTAGTGCTATATACGGAGATCCAACCCTGGGAGCCAACCTCAAGTTTGTGATTACAAGAATGATCTTCTATGATGATGAATCTATAAATCCAATAGTGGAAGATGATTCTAAAGCTTCTCTGGAGAACGTGAACTCCTGGAACACTGCTGTCTGGAGAGGTCTGGATAAGGGTGAGAGGCATGATATCTCGGTTTGGTTAACAAGAAAGAATATCGGAGGTCCGTCTGGATACGCTCCTGTCTCCGGAGTCTGTGATCCGGAGAGATCTTGTTCTCTGAACCGAGATGAGGGCTTGTCCAGTGCATTCATCTTGGCACATGAGCTGGGACATATTCTGGGTTTATCTCATGATGGAGATCTAGGAGCAGGGAACACCTGCTCCAAGGAGTCCAACGAGGGGAGTATCATGGCCTCTATGGTGGCAGCAACCTTCTCCTACTTCCATTGGTCCTCCTGCTCTGCCGGAGAATATCATTTCAAGTCTAACCAATGGTCTTGTATGAGAAACAAACCTAAATCTACCTTCAACTATACATTTATCAGTGAGAAAATTGAGTACGAGTACAGTCTAGATGATCAGTGCCGGATGGAGTTTGATCAGGGATACTCGTTCTGTCGGAGTTTTCAACTCTCTGATCCTTGTGCCCATCTTTGGTGCACTCATAACAACAACCCGGAGCTTTGTAAGACTAAGAAAGGTCCGCCCATGGACGGGACGGCTTGCGGTAAGAATAAATGGTGCATAAACGGATACTGTGAATCTACAAGTAAGAGTTTAGAAAGTAAGGATGGGTTGAGACACAATGCTCTCTCCGGGGGCTGGAGCAGCTGGAGTAGATGGGGAGATTGTACCCGAACCTGCGGAGGAGGTGTTAGTTTCCGAACCCGGAGATGTGATAATCCCAGACCGTCTTACGGAGGTAAACCCTGTCCTGGTATTTCTGAAGAGTATCAGCTTTGCAACATCTACAGATGCATTAAATATGAAGATTTCAGAGCAGATCAATGCAACACAACCTTCCAGCTCATCACCGGAGATTCAACCCACAAATCTCAAGAATGGTTGCCATATGAACACGAAGATTTAAAATATAAATGTAGGCTTGCCTGTTATAATACTAAAACTAAAGAACACGTGATGACAGATGATCATGTGATCGACGGAACACCGTGCTCCTATGATCATCCCAGTAATATCTGTATCCAAGGAACCTGTGTGGAGGTTGGGTGTGATAAAATACTTGGATCTCCGCTAGAAGAAGACCAGTGTGGAATTTGTGCCGGAGACGGGACGAAATGTATCACTGAGAGAGAAACTATCCAGAGAAAAGTGAACAAGATGTTCACCAAAGTATTCCTTCTCCCTGCGGGTTCAAGATGGCTCGAGGTTCAGAAAATATCTGGGGATAAAGTTCATCTA
>Hex223
CCGGAGTTTTCAGCAGGATGGTCTGCCAAGAAGTCTAAGAAGCTTGTTTCCAAAAGTGACCAAACAAGGCAGAAAATCCGCAAGCTCTCCAGAGACATCTATGATCAATATTTTGAAGCAGCGCAAGCTACACCCCGTGGTATTGTAGCAGACCTAGCAAACATAGTTTCCAAAGTCGACATGGCTGTGAAGAAGCAGGCTAAGAACAGTTCTGGAAATGAGTGGAAGGAAGGATTAAGCTCTGCTCTGCTAGAACTATCTGAACTACTCAAGGATGACTCTAGTGTGTCTGCATACGAACTAAATAGTTCAGGGTTGATCCAATGCTTCCTAAAACTGTATGGTACAGCTGGAGGACCAGAGAAGAGTAAATATCAGAAGAAGGCAAAGCGGCACCATGAGGCAAGACTCGCTGTGATCAGAGAAACCCTTCCAGTGGAAACCACAGTTACTCTTGTAAAGAAACTAATCTCTGTGCTTGAGACTATAGAGAAGCTGCCAGTTTACCTCTATGATCAGTCCAATGGAGGATACGGTCTTCAAATCCTCACCCGAAGACTTAGGTTTAGATTAGAGCGTGGATCTGGGGAGATGGGTTTGATTGATAGATCTGGTCGATCGTTAAAGATGGAACCCCTTGCCACAGTCCGGCAACTGGAAAGGTTCTTGTTGAAGATGGTAGCCAAACAATGGTATGACTATGAGAGAACAACATTTAACTTCATCAAAAGAATAATGGAGTCAAATGTTACATTTAATTACCAGAGTGATTTTGACGAGCAGGGTTTGCTCTACTGGATCGGAACTAATGGTAGAACTGCTGCTGAATGGGTCAACCCAGCTCAGTATGGTCTGGTTGTAGTGACCTCTAGCGAAGGGAGAAACCTGCCCTATGGAAGACTTGAGGACATTCTATCCAGGGAACCAGGGGCTCTGAACTGCCACACGAATGACGACAGAAGGGCTTGGTTTGCTATAGACCTTGGAGTCTGGATATCCCCAACCTCTTACACCCTGCGGCATGCTCGAGGATATGGACGATCAGCTCTCCGAACCTGGCAGCTTCAGGGGAGTAAGGACGGGATCAACTGGACTGTGCTGTTAGAGCATAACCGAGACGAGAAGCTGGGAGAACCTGGATCCACAGCAACCTGGCAGATACCGCCGCATCCTGACGAAGCAGGAGGTTGGAGACATATCAGGGTTCAACAGATGGGAAAAAATGCCTCAGCACAGACACACTACCTTTCTCTCTCTGGATTTGAAATATATGGAATTGTGACTGGAGTTTGTGACGAACTCGGAAAAGCTGCAAAAGAAGCAGAAGCTGCTCTCCGGAAACAGCGACGCATTCTGAAAAACAACATGGTCCGTCACATTGTAAGTGGGGCCCGGGTAGTTCGAGGCCTGGATTGGAAGTGGGGAGACCAGGATGGACCAGGGGGTCCTCAAGGAGAGGGAACAATAACAGGAGAGATTCACAACGGTTGGATTGATGTTGCTTGGGACCACGGAGCATCTAATAGTTATAGGATGGGAGCAGAAGGGAAATATGATCTAAAGCTGGCACCA
>Hex224
GATGTTATGAAGAATCAGGAGTTCATGTTACTTCCAGCAGCAGAACTGGAGAATATACTCAGCTCTGATGATCTGAATGTTCCAAGCGAGGAGATTATATTTCAAGGATTTATGGATTGGGTTAACTACGATCTTACAACCAGAAAAGAATACGCCTCGCGTCTGCTCGCGTGTATTCGTCTTCCTCTTCTCTCTCCTCAGTACATAGCGGACAATATTGAGAACCAACCTGTGCTGAAAAGTGATCCTGAGTGCCACCACTTGATCTTAGAAGCCATGAAGTACCATCTTCTCCCGGAGCGAAGATCTCTTCTTCAATCTACTCGAACCTGTCCACGGAAATCCACCGTAGGATATCTTTACGCCGTGGGAGGGATTGATACAAGTAAGGGAGCTATTAGTATAGAACGGTATGATATGAGAACTGATACCTGGGGACAGTTTGCCTCAATGACTGGGCGCAGGTTACAGTTTGGTGTTTGTGTGGTTCAAGGAAAACTCTACGTGGTTGGAGGAAGAGACGGGCTGAAAACATTGAATACTGTTGAGTGCTATGATCCAACAGAACGGACGTGGATCCAAGTTCCGCCCATGAGTACACATAGACATGGTTTAGGGGTTGCAGTACTTGGAGGACCTCTGTATGCTGTGGGCGGGCATGACGGATGGAGTTATCTGAATACAGTAGAGAGATTTGATCCAGCAACCCGTCAGTGGAGTCCTGTAGCTCAGATGACTACTCAGAGAAGTACGGCCGGAGTAGCAGTGTTGAATGATAAATTGTACGCAGTTGGAGGACGGGACGGATCATCTTGTCTCCGGAGTGTGGAATCATACAATCCTCACACTAACCAGTGGAACCTTGTTGCCAACATGTGCCGGAGACGTGGTGGTGTCGGAGTAGGAGTTCTTAATGGATTCATCTACGCTGTCGGAGGACATGATTCTCCAGCTGCCACAAATCCGAACCAGTCCAGGTTTAGTTGTATGGAGAGATATGATCCTTCTACGGATACATGGACCTTAGTGGCGAGTCTGTCGATCGGACGGGATGCGATA
>Hex225
GATGATTCTGATATTGATATGCACGGAGTTGCTGCTGCTCTCCTACCTCTCTCTACAACCTTCGGACGTAAACTCTGCACCGGGGTTATACAGTTCGTATATACACTCATACAAGATCATGCAGTCTGGCAGAATATTCAATTCTGGGAGTCAGCCTTCTATACTGATGTTCAGAAGGGAATAAAGGATTTGTATCTAGCAATAGAAGACTCTAGTTCGGAGTATTCTAACTTTGATGTTGTCTCCGCTCAGTTGTCTGTGGAGAAACATACTGGACCCAGAGCAAGGGAGATTAGGAAATCCGCAATTATTTATCCTGAGGATCCGTCTGTATTGGAGATTGCAGCTAGTGAGCTCAAGAAATGGAATAGCCTTGAGGATAGGATTAAACAGGAACGGGTTATTAAAGAGGAGCAGACAGTTTACAGCCAGGCAATTCATTACACAACCAGAATGGTTTGCCTTCTTATTCCAATGGATTTTAAACCTGAGAGAAACAATAAATCTATTGTTGATCACTCCAGTGATCTAGTTTCAAACTCTATTTCAAACAGTGTGGCGGAGTCAGACTCTATTGATGCAGAGTCAGGGTTTGATGATACCGAACCTAATGATAACGGTCACACGGTAACAAAATTTGTAACGAGGTTTGTTGACAAGGTTTGCGGAGAAAGCTCCGTGTCTGAGAATCATCTGAAAGCTCTTCATCAAATGGTTCCCGGTGTGGTTGCTATGCACCTGGAAACAATGGAAGCGGTTTCTAGAGAAGCTAAACGATTGCCTCCGATACAGAAACCTAAGTTCCACTCTCCAAGTCTCCTTCCCGGTGAAGAATTGATGTGTGATGGATTGAGAATATATCTCCTCTCCGACGGACGGGATGAACACTCAGGAGGAGCTACGGGAGGTCCAGCTCTCCTTCCAGCAGAGGGAGCACTCTTCCTTACCAACTATAGAATAGTTTTCAAGGGAAATCCTCTGGATCCATTCGTAAACGAACAATCTATAGTTAGAGCTTTCCCGGTAACATCTTTATCTCGAGAGAAGAGGTTTACTCTGCACGAGTACGTTAGCGAGATCGACCAGGTTCTCAAGGAGGGAATTCAGCTTCGCTCAAACTCATTCCAGATCATCAGAGCTGCATTCGACGACGAGGTTACAGCGGAACAAATAGAAACATTTAGGAAAAATATTCACAAGGTTCAGTATCCACAAACATTGTGGCATTTCTTCGCATTCCGGGGTCATATAACCTTATCAGAGGGAGTGCTAGCGAAGGAGAAAGACAAAAATGCTAAATATTCAACAATTCGAGGCTTCGCTAAATCAACCCTGAAGAACGTATCCAAGGCAACAGGAATCAAAACCAAAAATAAGAAGAGTCACAAATTCATGCTTCCGACAAACATGCTTCCTGCCCATGGTAGGCTGTCCTTAGTAGAGATGAACACAGATCAGAGGTTCAGGGAGGATGATGAGATCTCTGAAGTAAATGATCAGCTTCCACTCCCTCCTCATCCAACCATTAAAGCATCTGGACCTCTGGATAGTAAATGCCTTGAAAGGTTATCTGAGCGAGGTTATTACAGGGACTGGGAGAGGTTGGGATTAGGAAGTTTAGATCTTGTTACTCTGAAGGGAGCATACACAGCTCAACCAGCATCTCTAACTAGAATATCTGTTGTTAATCATAAATTTTTAGTTTGTAAAAGTTTACCTCAGCTTCTGGTTGTCCCTGGACGGGTTACAGATGATAGTTTAAGAAGACTCTCCAGACTATACAGACAAAACAGGTTACCAGTCATCACATGGAGAAACGGAACCTCTAGAGCTCTTCTTATTCGAGGCTCAGCCTTTCATGCTCGAGGTGTCATGGATATCATTCGTAGACATCAGGATAACCAGTCCCTACCGGCACACGAGGTTCCTCACAGCTCAGAGGCAGACGAATATCTGAAAGCTGTTATCTCTTCAACTCCGTCTTCCATGCTGAAACCAGAGAGTACATGGAATATGTCCGGGAGTACAGCGAGTATCGCGAGTGTTGGAGAGCTGGGTTTAGGACCCATTACTCCAACTCTATCCCGGAGAAATAACAATCCTCTATCCAGAGCTATGGAAGGTTTAGGAACCCTCACTAGAAACTCC
>Hex226
TACGCTGCAGTTACTCAATTTGAGAGCACAGATGCAAGACAGGCATTCCCTTGCTGGGACGAACCCGCTCTGAAGGCTACATTTGATCTAACCGTAACCGGACCAAAGGATAGAATTATACTCTCCAATATGCCGGAGATTAATGTAAAGGAAGACGGAGACAGTAAGAGTGTAACATTCGACTCTACCCCAATAATGTCTACCTATCTGGTTGCTATTATAGTAGGAGAGTTTGAGTATGTTGAAGCCACTACTCCGGACGGGATTAACTGCAAGGTTTATTCTCCGGTGGGTAAAAAGGAGCAGGGACAGTTTGCACTGGAGTGTGGAGTAAGAGCGCTAACTTTCTATAAGGAATTCTTCAATGTTCCGTATCCTCTGAAGAAGTATGACCAGGTCGCTATTCCTGATTTCTCAGCTGGAGCTATGGAGAACTGGGGACTTGTAACCTACAGGGAAACCTGTATTCTAGTCGATAAAGAAAACACGAGTGCAGCAACAAAG
>Hex227
[truncated: 205,295 more chars]
