# Supplementary material for: UPrimer: A Clade-Specific Primer Design Program Based on Nested-PCR Strategy and Its Applications in Amplicon Capture Phylogenomics
Source: Mol Biol Evol. 2023 Oct 13;40(11):msad230. doi: 10.1093/molbev/msad230 (PMC10630340; doi:10.1093/molbev/msad230)
Supplement: msad230_Supplementary_Data [file msad230_supplementary_data.zip › Appendix 4. Decapoda/Appendix 4. Highest-scoring nested-PCR primers of NPCLs for Decapoda.xls]

## Sheet: Detailed information
NPCL ID	MSA ID	Predicted Amplicon Length (bp)	No. of Ingroups in MSA	F2 Primer Start Position in the Peptide MSA	R2 Primer Start Position in the Peptide MSA	Peptide Sequence of F2 Primer (5' to 3')	Peptide Sequence of R2 Primer (5' to 3')	Nucleotide Sequence of F2 Primer (5' to 3')	Nucleotide Sequence of R2 primer (5' to 3',after reverse completement)	Degeneracy of F2 Primer	Degeneracy of R2 Primer	Ratio of Variable Colunms for F2R2	Information Score for F2R2	PCR Score for F2R2	Identify Score for F2R2	F1 Primer Start Position in the Peptide MSA	R1 Primer Start Position in the Peptide MSA	Peptide Sequence of F1 Primer (5' to 3')	Peptide Sequence of R1 Primer (5' to 3')	Nucleotide Sequence of F1 Primer (5' to 3')	Nucleotide Sequence of R1 Primer (5' to 3',after reverse completement)	Degeneracy of F1 Primer	Degeneracy of R1 Primer	PCR Score for F1R1	Identify Score for F1R1	Final Score for nested primer pairs among different MSAs
Dec_1	XP_047471726.1_6628236_6631368	1962	12	42	687	VMYKHYED	EMNVFGKI	GTNATGTAYAARCAYTAYGARGA	ATYTTNCCRAANACRTTCATYTC	128	256	0.627036	119.154	75.2	100	25	803	WVKTHYE	KHCFPNV	TGGGTNAARACNCAYTAYGA	ACRTTNGGRAARCARTGYTT	128	128	76.4	99	83.2578
Dec_2	XP_047472783.1_19342968_19344014	774	14	13	262	LRMNKTDG	CYDNKDEE	YTNMGNATGAAYAARACNGAYGG	TCYTCRTCYTTRTTRTCRTARCA	2048	128	0.491736	36.7333	67.9	98.5	5	300	TDWRRDA	YKCDGIP	ACNGAYTGGMGNMGNGAYGC	GGDATNCCRTCRCAYTTRTA	1024	192	62.7	97	78.1026
Dec_3	XP_047480517.1_18766287_18768709	1584	11	101	620	QNHDAGEW	EWFHNGMP	CARAAYCAYGAYGCNGGNGARTG	GGCATNCCRTTRTGRAACCAYTC	512	64	0.298246	48.75	76.9	99.5	67	664	MKVEWFH	NKWGQAT	ATGAARGTNGARTGGTTYCA	GTNGCYTGNCCCCAYTTRTT	32	128	78	99.5	76.7402
Dec_4	XP_047488271.1_43655161_43658806	1875	12	430	1046	NTIEFADW	KGRVACEM	AAYACNATHGARTTYGCNGAYTG	ATYTCRCANGCNACNCKNCCYTT	768	4096	0.52381	119.077	68.4	95.5	392	1159	IFDEVHY	TDVQEGI	ATHTTYGAYGARGTNCAYTA	ATNCCYTCYTGNACRTCNGT	192	512	73.4	95	76.4
Dec_5	XP_047501802.1_19509077_19510267	801	13	82	340	KPMNCPGH	EQYNFIFV	AARCCNATGAAYTGYCCNGGNCA	ACRAADATRAARTTRTAYTGYTC	512	192	0.412698	29.7857	70.4	94	64	364	HYAENMF	DNKVHGE	CAYTAYGCNGARAAYATGTT	TCNCCRTGNACYTTRTTRTC	64	256	77.7	95	75.9553
Dec_6	XP_047493063.1_39415488_39417377	1380	13	167	618	IGTPVWNF	GENARITY	ATHGGNACNCCNGTNTGGAAYTT	TANGTDATNCKNGCRTTYTCNCC	1536	6144	0.331081	37.9286	67	95	92	635	GTFDINK	FKIDNET	GGNACNTTYGAYATHAAYAA	GTYTCRTTRTCDATYTTRAA	384	96	76.2	95	74.9467
Dec_7	XP_047472142.1_38926411_38927437	501	12	113	271	VFIMDNCE	DEYCIQQL	GTNTTYATHATGGAYAAYTGYGA	ARYTGYTGDATRCARTAYTCRTC	192	384	0.276316	10.9231	74.3	97.5	62	279	TNDWEDH	KEYDGKQ	ACNAAYGAYTGGGARGAYCA	TGYTTNCCRTCRTAYTCYTT	64	128	75.1	98	74.567
Dec_8	XP_047472107.1_14786907_14788611	900	13	210	501	LHYAIQEH	DPRTCQGG	YTNCAYTAYGCNATHCARGARCA	CCNCCYTGRCANGTNCKNGGRTC	1536	4096	0.385965	40.7857	62.1	99.5	201	516	AQDIQNK	AMKTNVL	GCNCARGAYATHCARAAYAA	ARNACRTTNGTYTTCATNGC	192	512	71	98	74.1097
Dec_9	XP_047476290.1_38460217_38462563	1416	12	344	807	CWKKGMFH	IQYQEGAQ	TGYTGGAARAARGGNATGTTYCA	TGNGCNCCYTCYTGRTAYTGDAT	64	768	0.473451	66.9231	68.2	99.5	321	816	AEEYMVN	MFRVLAH	GCNGARGARTAYATGGTNAA	TGNGCNARNACNCKRAACAT	128	2048	66.8	99.5	73.8781
Dec_10	XP_047470632.1_36138329_36142539	987	12	556	876	TEAFMDGN	EWCRYDFK	ACNGARGCNTTYATGGAYGGNAA	TTRAARTCRTANCKRCACCAYTC	512	256	0.426752	50.2308	73.2	94.5	526	1001	CYHDHTW	NPYWETA	TGYTAYCAYGAYCAYACNTG	GCNGTYTCCCARTANGGRTT	128	128	74.7	93.5	73.5772
Dec_11	XP_047496446.1_15423856_15424930	741	13	71	309	YTMHQYVW	GEIMDMLV	TAYACNATGCAYCARTAYGTNTG	ACNARCATRTCCATDATYTCNCC	256	384	0.577586	39.5714	69.5	96.5	15	377	YQAVHGC	NNTCITH	TAYCARGCNGTNCAYGGNTG	TGNGTDATRCANGTRTTRTT	512	384	68.8	93.5	73.1326
Dec_12	XP_047480654.1_37823503_37824859	603	12	136	328	FVGPEHYN	ENIHMCFN	TTYGTNGGNCCNGARCAYTAYAA	TTRAARCACATRTGDATRTTYTC	1024	96	0.354839	17.8462	74	98	102	343	QGACEKF	MEYISGP	CARGGNGCNTGYGARAARTT	GGNCCNSWDATRTAYTCCAT	256	768	68.3	99	72.8901
Dec_13	XP_047474161.1_25718300_25720658	1779	12	59	643	TALDQDPY	EYGVFCNP	ACNGCNYTNGAYCARGAYCCNTA	GGRTTRCARAANACNCCRTAYTC	4096	512	0.574653	119.385	67.4	93	49	669	AFPGGII	KCQHFTG	GCNTTYCCNGGNGGNATHAT	CCNGTRAARTGYTGRCAYTT	1536	128	67.7	94.5	72.789
Dec_14	XP_047485138.1_18461976_18463764	1362	11	57	502	VELTKMFP	YKDGNEIA	GTNGARYTNACNAARATGTTYCC	GCDATYTCRTTNCCRTCYTTRTA	1024	384	0.50237	64.5	70.8	98.5	16	545	GGPEDTA	MHKWCYY	GGNGGNCCNGARGAYACNGC	TARTARCACCAYTTRTGCAT	1024	16	71.3	99.5	72.7089
Dec_15	XP_047473105.1_20583508_20586445	2043	12	129	801	CEDQELQN	QKECDNAV	TGYGARGAYCARGARYTNCARAA	ACNGCRTTRTCRCAYTCYTTYTG	512	256	0.267267	81.5385	69	93	20	848	NLPEMTK	MTGIANH	AAYYTNCCNGARATGACNAA	TGRTTNGCDATNCCNGTCAT	512	384	70.9	95.5	72.6669
Dec_16	XP_047469888.1_31663742_31664606	660	12	42	253	MDMGIVNA	VMCPCDKI	ATGGAYATGGGNATHGTNAAYGC	ATYTTRTCRCANGGRCACATNAC	192	256	0.497561	33.9231	67.7	98	32	283	VFLYHAI	DEMIFVA	GTNTTYYTNTAYCAYGCNAT	GCNACRAADATCATYTCRTC	1024	96	71.5	97.5	72.1383
Dec_17	XP_047490623.1_22856525_22857811	819	12	46	310	LVPEYQKA	YKQKMWGW	YTNGTNCCNGARTAYCARAARGC	CANCCCCACATYTTYTGYTTRTA	2048	64	0.464844	36.0769	70.2	94.5	34	346	EFYAPWC	NAKKMQF	GARTTYTAYGCNCCNTGGTG	AAYTGCATYTTYTTNGCRTT	128	64	75.1	94.5	72.1232
Dec_18	XP_047474277.1_14278928_14280311	813	11	177	439	GPKCKQYF	EIFDMVKP	GGNCCNAARTGYAARCARTAYTT	GGYTTNACCATRTCRAADATYTC	512	192	0.144531	8.66667	73.9	99	163	474	MINYEDF	NGFWTYE	ATGATHAAYTAYGARGAYTT	TCRTANGTCCARAANCCRTT	48	128	78	96	71.9117
Dec_19	XP_047480488.1_8739841_8742148	975	12	62	378	QIKVHNKY	EEVMKDLS	CARATHAARGTNCAYAAYAARTA	SWNARRTCYTTCATNACYTCYTC	384	2048	0.129032	22.0769	66.1	99.5	51	386	FVAWMNG	KVEPAVQ	TTYGTNGCNTGGATGAAYGG	TGNACNGCNGGYTCNACYTT	64	1024	70.3	100	71.8725
Dec_20	XP_047471985.1_7765829_7767852	1314	13	136	565	EGSLMVEN	CTLKNPIF	GARGGNWSNYTNATGGTNGARAA	AADATNGGRTTYTTNARNGTRCA	8192	3072	0.666667	88.4286	56.9	97	79	579	KQCRHYN	CKAKVDG	AARCARTGYMGNCAYTAYAA	CCRTCNACYTTNGCYTTRCA	256	256	70.6	92.5	71.8102
Dec_21	XP_047473951.1_26797289_26798036	696	11	21	244	GNDPEKYT	DKFKCLYM	GGNAAYGAYCCNGARAARTAYAC	ATRTANARRCAYTTRAAYTTRTC	512	512	0.506977	26.5	70.7	98.5	2	259	CNWFINA	QWEKQNA	TGYAAYTGGTTYATHAAYGC	GCRTTYTGYTTYTCCCAYTG	48	32	74.3	100	71.7261
Dec_22	XP_047472237.1_20428666_20430220	978	12	188	505	NMDAYKKH	PFKVPTVE	AAYATGGAYGCNTAYAARAARCA	TCNACNGTNGGNACYTTRAANGG	128	4096	0.562712	61	66	93.5	165	513	FDHMNKH	QTQEAVY	TTYGAYCAYATGAAYAARCA	TANACNGCYTCYTGNGTYTG	32	512	73.1	96	71.496
Dec_23	XP_047480752.1_29135534_29136884	828	12	46	313	EVLNDEHI	PWMTAEDY	GARGTNYTNAAYGAYGARCAYAT	TARTCYTCNGCNGTCATCCANGG	1024	256	0.475096	41.4615	69.5	92	17	344	PRMNYHA	MKVVDMF	CCNMGNATGAAYTAYCAYGC	AACATRTCNACNACYTTCAT	256	64	69.7	100	71.2879
Dec_24	XP_047481490.1_3521489_3525593	1935	10	719	1355	LYGDMVET	FKKGMAIV	YTNTAYGGNGAYATGGTNGARAC	ACDATNGCCATNCCYTTYTTRAA	1024	384	0.556982	114	68.7	98	626	1415	PGQIMDT	NTWYMPD	CCNGGNCARATHATGGAYAC	TCNGGCATRTACCANGTRTT	192	64	75.3	95	71.0809
Dec_25	XP_047474481.1_27563850_27566851	2052	10	292	967	MKEAKHCG	MKCAFCDT	ATGAARGARGCNAARCAYTGYGG	GTRTCRCARAANGCRCAYTTCAT	128	128	0.245852	65.0909	71.3	100	265	989	GQDATKD	MHFVKDG	GGNCARGAYGCNACNAARGA	CCRTCYTTNACRAARTGCAT	512	64	73.4	100	71.0116
Dec_26	XP_047474255.1_36894860_36896097	723	11	101	333	NMKFCQVF	HYTVTNMG	AAYATGAARTTYTGYCARGTNTT	CCCATRTTNGTNACNGTRTARTG	128	512	0.68	58.3333	69.4	97	88	364	IFGFHHN	CHFMPTL	ATHTTYGGNTTYCAYCAYAA	ARNGTNGGCATRAARTGRCA	192	256	70.9	99	70.9934
Dec_27	XP_047479523.1_13442977_13445813	2088	11	34	721	WFTYTFND	YDAAKIMW	TGGTTYACNTAYACNTTYAAYGA	CACATDATYTTNGCNGCRTCRTA	256	384	0.543544	122.833	68.3	91	24	740	VHCFQDE	EKNIVYP	GTNCAYTGYTTYCARGAYGA	GGRTANACDATRTTYTTYTC	128	192	76.9	89.5	70.9347
Dec_28	XP_047488485.1_17729316_17732226	2100	10	33	724	GTTAFKNQ	YDVKFALR	GGNACNACNGCNTTYAARAAYCA	CKNARNGCRAAYTTNACRTCRTA	2048	4096	0.512409	118.636	66.8	95	3	842	TLFDQYE	YNQHIED	ACNYTNTTYGAYCARTAYGA	TCYTCDATRTGYTGRTTRTA	512	96	76	98	70.9316
Dec_29	XP_047470410.1_37696411_37697536	810	13	166	427	ITQLYEFD	YKNKIIHC	ATHACNCARYTNTAYGARTTYGA	CARTGDATDATYTTRTTYTTRTA	1536	288	0.15261	8.78571	69.4	95.5	153	435	PLAMKTT	DMKPENV	CCNYTNGCNATGAARACNAC	ACRTTYTCNGGYTTCATRTC	1024	64	69	93.5	70.8414
Dec_30	XP_047468612.1_39008806_39010273	1008	12	32	359	EAQRHWQE	EEPFMVTW	GARGCNCARMGNCAYTGGCARGA	CANGTNACCATRAANGGYTCYTC	512	512	0.542056	60.4615	67.1	94.5	24	486	KPPMFGD	FHYCQFT	AARCCNCCNATGTTYGGNGA	GTRAAYTGRCARTARTGRAA	256	64	72.3	93	70.8264
Dec_31	XP_047477408.1_40319806_40321340	1170	12	111	492	EGFLKACT	NQGEIKDG	GARGGNTTYYTNAARGCNTGYAC	CCRTCYTTDATYTCNCCYTGRTT	2048	384	0.28	32.4615	66.4	95.5	103	503	INKHQEQ	MQNVPKK	ATHAAYAARCAYCARGARCA	TTYTTNGGNACRTTYTGCAT	96	128	74.4	94.5	70.5903
Dec_32	XP_047480519.1_37772413_37773237	612	12	77	272	GTVQKFVD	AHKLDNVM	GGNACNGTNCARAARTTYGTNGA	ATNACRTTRTCNARYTTRTGNGC	2048	2048	0.354497	19.8462	66.3	99	60	280	THKAIPE	CTINGEP	ACNCAYAARGCNATHCCNGA	GGYTCNCCRTTDATNGTRCA	768	384	71	96	70.3906
Dec_33	XP_047501151.1_16483548_16484727	864	13	65	344	NLIMCIGF	NNGYISDD	AAYYTNATHATGTGYATHGGNTT	TCRTCNSWDATRTANCCRTTRTT	1152	3072	0.521401	43	59.1	97	51	372	MTLWGVN	YGEWEDP	ATGACNYTNTGGGGNGTNAA	GGRTCYTCCCAYTCNCCRTA	512	64	69.6	95	70.3794
Dec_34	XP_047472419.1_36276705_36278499	1524	12	103	602	QKFNYAAK	YFAGNAKR	CARAARTTYAAYTAYGCNGCNAA	CKYTTNGCRTTNCCNGCRAARTA	512	2048	0.631687	110.308	64	93	64	611	GDDPDNM	PIDVYEA	GGNGAYGAYCCNGAYAAYAT	GCYTCRTANACRTCDATNGG	256	384	68.1	92.5	70.3621
Dec_35	XP_047495771.1_842856_843573	579	11	12	196	GFQIAMEN	PFDFMENI	GGNTTYCARATHGCNATGGARAA	ATRTTYTCCATRAARTCRAANGG	384	128	0.303371	19.1667	73.7	98.5	4	219	VPEARCF	YQKCGVM	GTNCCNGARGCNMGNTGYTT	ATNACNCCRCAYTTYTGRTA	2048	256	70.6	98	70.3369
Dec_36	XP_047473638.1_19474545_19477372	1590	12	147	668	AVSDKYWY	GNPLAKDF	GCNGTNWSNGAYAARTAYTGGTA	AARTCYTTNGCNARNGGRTTNCC	2048	4096	0.682446	128.231	60.7	92.5	129	704	VFDVEVC	YWKNNRD	GTNTTYGAYGTNGARGTNTG	TCNCKRTTRTTYTTCCARTA	512	128	66.3	95	70.293
Dec_37	XP_047471356.1_10755731_10758793	1260	12	126	537	CDPEAQDK	ECGYDSEC	TGYGAYCCNGARGCNCARGAYAA	CAYTCNSWRTCRTANCCRCAYTC	512	2048	0.638677	90.0769	62.2	98.5	86	608	FPTIAVW	EKCYCSL	TTYCCNACNATHGCNGTNTG	ARNSWRCARTARCAYTTYTC	1536	1024	63.7	96	70.1853
Dec_38	XP_047476391.1_10617237_10619271	1449	12	117	591	CVYLFHGE	DELIAHCF	TGYGTNTAYYTNTTYCAYGGNGA	AARCARTGNGCDATNARYTCRTC	2048	1536	0.298283	49.4615	66.3	96	89	602	QCVFHIF	VPWAYIG	CARTGYGTNTTYCAYATHTT	CCDATRTANGCCCANGGNAC	192	384	70.6	94	70.1602
Dec_39	XP_047492484.1_14327622_14332839	2046	10	613	1286	AMPQYEIK	DNAPEFTQ	GCNATGCCNCARTAYGARATHAA	TGNGTRAAYTCNGGNGCRTTRTC	384	1024	0.290226	59.2727	73.3	95.5	483	1333	NQWFDID	GNMQEAF	AAYCARTGGTTYGAYATHGA	AANGCYTCYTGCATRTTNCC	48	128	75.9	98	70.0052
Dec_40	XP_047477530.1_8134490_8136025	1239	12	48	452	LTKLFDQN	IHTGEKPF	YTNACNAARYTNTTYGAYCARAA	AANGGYTTYTCNCCNGTRTGDAT	4096	1536	0.379135	46.9231	66.2	95.5	40	475	TLWHADI	KAHMWRK	ACNYTNTGGCAYGCNGAYAT	TTNCKCCACATRTGNGCYTT	512	128	69.1	96	69.9732
Dec_41	XP_047475384.1_12936219_12939255	2061	11	176	854	LMNNKLKQ	QIPNAMFL	YTNATGAAYAAYAARYTNAARCA	ARRAACATNGCRTTNGGDATYTG	1024	768	0.59375	144.5	62	97	127	934	DLEANNI	PGCFRNL	GAYYTNGARGCNAAYAAYAT	ARRTTNCKRAARCANCCNGG	512	2048	63.2	97	69.8609
Dec_42	XP_047484441.1_12714615_12716778	1767	11	85	665	CFLPVHTF	IENQYFMG	TGYTTYYTNCCNGTNCAYACNTT	CCCATRAARTAYTGRTTYTCDAT	4096	96	0.428571	99.25	68.6	93.5	67	675	LRFTVKD	HMWPECR	YTNMGNTTYACNGTNAARGA	CKRCAYTCNGGCCACATRTG	4096	64	69.9	94.5	69.8544
Dec_43	XP_047473510.1_3824537_3825191	393	13	62	184	PGDYHRFH	FEAPKDTK	CCNGGNGAYTAYCAYMGNTTYCA	TTNGTRTCYTTNGGNGCYTCRAA	2048	1024	0.448276	18.5714	65.2	94	9	203	FLGPNCW	GQALFRI	TTYYTNGGNCCNAAYTGYTG	ATNCKRAANARNGCYTGNCC	1024	4096	64.6	99	69.6594
Dec_44	XP_047480347.1_10584205_10585026	405	11	112	238	KFGAETMC	YDDTEAWP	AARTTYGGNGCNGARACNATGTG	GGCCANGCYTCNGTRTCRTCRTA	512	256	0.358333	10.75	71.7	99.5	98	250	DVKPEEF	DFVEYEN	GAYGTNAARCCNGARGARTT	TTYTCRTAYTCNACRAARTC	256	128	72.4	96.5	69.5953
Dec_45	XP_047473855.1_38221834_38223061	633	12	80	282	VMLTFRKQ	QKDAVYNA	GTNATGYTNACNTTYMGNAARCA	GCRTTRTANACNGCRTCYTTYTG	4096	512	0.44898	26.6923	64.8	96.5	55	302	IHGFKKP	DFDQWFT	ATHCAYGGNTTYAARAARCC	GTRAACCAYTGRTCRAARTC	192	32	70.6	97	69.531
Dec_46	XP_047476830.1_18073019_18074188	771	12	58	306	RIFQDIFK	TMQQVINW	MGNATHTTYCARGAYATHTTYAA	CARTTDATNACYTGYTGCATNGT	1152	384	0.553719	37.6923	67.7	94	42	329	QMITITF	WKGKCEV	CARATGATHACNATHACNTT	ACYTCRCAYTTNCCYTTCCA	288	64	68.9	96.5	69.527
Dec_47	XP_047475934.1_33630369_33631667	798	11	61	318	RCGYHIKE	WNYEQFKA	MGNTGYGGNTAYCAYATHAARGA	GCYTTRAAYTGYTCRTARTTCCA	1536	64	0.378486	35.1667	76	98.5	4	337	GESFNAE	MGMCLIQ	GGNGARWSNTTYAAYGCNGA	TGDATNARRCACATNCCCAT	2048	192	61.3	100	69.4741
Dec_48	XP_047500078.1_2777551_2779504	1497	10	94	584	FPNHTVNQ	EKNFVGLA	TTYCCNAAYCAYACNGTNAAYCA	GCNARNCCNACRAARTTYTTYTC	1024	2048	0.415289	63.5455	68.2	99.5	55	593	EAHMTKC	DGEYVAC	GARGCNCAYATGACNAARTG	CANGCNACRTAYTCNCCRTC	128	512	74.5	98	69.3878
Dec_49	XP_047493219.1_11805889_11807563	1284	10	97	516	MHTEGADF	NACFDHRG	ATGCAYACNGARGGNGCNGAYTT	CCNCKRTGRTCRAARCANGCRTT	512	1024	0.438257	62.8182	70.7	98	74	542	GKTTVCQ	KIFACQN	GGNAARACNACNGTNTGYCA	TTYTGRCANGCRAADATYTT	1024	192	71.1	100	69.2081
Dec_50	XP_047471949.1_41321565_41322967	1092	11	140	495	KDCAQGQE	KDGYDLPR	AARGAYTGYGCNCARGGNCARGA	CKNGGNARRTCRTANCCRTCYTT	512	4096	0.652819	49.3333	65.2	95.5	124	563	NINVKGM	FEYEHPA	AAYATHAAYGTNAARGGNAT	GCNGGRTGYTCRTAYTCRAA	384	128	71.9	100	69.1457
Dec_51	XP_047474984.1_24962888_24966321	2070	11	132	813	YQVSVGED	NITVYDLG	TAYCARGTNWSNGTNGGNGARGA	CCNARRTCRTANACNGTDATRTT	8192	3072	0.496285	111.25	57.9	97	122	838	DNIPLFY	NDNAPEF	GAYAAYATHCCNYTNTTYTA	AAYTCNGGNGCRTTRTCRTT	768	256	69	98.5	69.0772
Dec_52	XP_047470401.1_35553229_35555651	1779	10	212	796	GHEYGEKP	EENMMVLP	GGNCAYGARTAYGGNGARAARCC	GGNARNACCATCATRTTYTCYTC	512	256	0.635701	122.727	64.5	97.5	149	852	VYHAECE	FEDFTLE	GTNTAYCAYGCNGARTGYGA	TCNARNGTRAARTCYTCRAA	256	512	68	99.5	69.0012
Dec_53	XP_047472031.1_33747249_33748551	756	11	113	356	RKNVDETH	QKEIRTEG	MGNAARAAYGTNGAYGARACNCA	CCYTCNGTNCKDATYTCYTTYTG	2048	1536	0.278481	29.1667	66.5	100	78	388	YFMDDKK	DEYIVPH	TAYTTYATGGAYGAYAARAA	TGNGGNACDATRTAYTCRTC	32	384	74.1	94.5	68.8727
Dec_54	XP_047476360.1_863910_866354	1455	12	97	573	QLFTQNNF	WEKCAQAY	CARYTNTTYACNCARAAYAAYTT	TANGCYTGNGCRCAYTTYTCCCA	1024	256	0.555319	102.077	66.6	91.5	84	628	KQHVVLC	WDNFMLV	AARCARCAYGTNGTNYTNTG	ACNARCATRAARTTRTCCCA	1024	64	67.8	89	68.8553
Dec_55	XP_047476115.1_31323636_31326273	1788	11	133	720	NTLFPVKD	QQNFGTIG	AAYACNYTNTTYCCNGTNAARGA	CCDATNGTNCCRAARTTYTGYTG	4096	768	0.337955	50.0833	65.2	99	108	729	AKQRENN	KAGTPFQ	GCNAARCARMGNGARAAYAA	TGRAANGGNGTNCCNGCYTT	512	1024	67.4	100	68.8338
Dec_56	XP_047489426.1_26221553_26222120	417	11	28	158	TDEKYNFE	HMGEIEQP	ACNGAYGARAARTAYAAYTTYGA	GGYTGYTCDATYTCNCCCATRTG	256	192	0.483871	18.6667	72.7	95	20	166	LFIIDQH	WNCPHGR	YTNTTYATHATHGAYCARCA	CKNCCRTGNGGRCARTTCCA	576	256	70.9	98	68.8039
Dec_57	XP_047485955.1_9295135_9298361	1860	9	153	764	KMQMFIWN	MHPEIAQC	AARATGCARATGTTYATHTGGAA	CAYTGNGCDATYTCNGGRTGCAT	24	384	0.377704	71.2	76.1	99.5	91	820	QTRDWNE	YCFANQQ	CARACNMGNGAYTGGAAYGA	TGYTGRTTNGCRAARCARTA	256	128	73.2	98.5	68.7999
Dec_58	XP_047497690.1_18354222_18355344	837	12	72	342	DGQAPEMC	QMADLFKN	GAYGGNCARGCNCCNGARATGTG	TTYTTRAANARRTCNGCCATYTG	512	512	0.367424	31	72.4	92	56	356	KVGFITY	MNFFGKQ	AARGTNGGNTTYATHACNTA	TGYTTNCCRAARAARTTCAT	768	64	73.4	88	68.6309
Dec_59	XP_047481400.1_19168704_19169478	621	12	13	211	QIRRYGHD	HMEGADWA	CARATHMGNMGNTAYGGNCAYGA	GCCCARTCNGCNCCYTCCATRTG	6144	128	0.410526	28.6154	64.7	98	2	252	TLIVEEP	FYIKQEI	ACNYTNATHGTNGARGARCC	ATYTCYTGYTTDATRTARAA	1536	96	67.4	96	68.5996
Dec_60	XP_047469905.1_20575257_20576089	675	11	64	280	WVGIKMYD	EDDIQFIL	TGGGTNGGNATHAARATGTAYGA	ARDATRAAYTGDATRTCRTCYTC	192	576	0.352381	17.75	71	96.5	53	289	PVYKWWQ	EVKNYLN	CCNGTNTAYAARTGGTGGCA	TTNARRTARTTYTTNACYTC	64	512	71.5	97	68.5348
Dec_61	XP_047476909.1_17124154_17126119	762	12	336	581	DLTYITEF	FIQLWMVA	GAYYTNACNTAYATHACNGARTT	GCNACCATCCANARYTGDATRAA	3072	384	0.627119	52.2308	66.1	92	294	656	ELQQVID	FEMEVDE	GARYTNCARCARGTNATHGA	TCRTCNACYTCCATYTCRAA	768	64	66.5	97.5	68.53
Dec_62	XP_047499968.1_21936643_21938167	807	11	110	370	NEGEFVYA	HFETATRD	AAYGARGGNGARTTYGTNTAYGC	TCNCKNGTNGCNGTYTCRAARTG	512	4096	0.472441	39.1667	64.6	98.5	65	386	LEQKHWF	YMDNIFR	YTNGARCARAARCAYTGGTT	CKRAADATRTTRTCCATRTA	128	96	76.8	92.5	68.4874
Dec_63	XP_047482766.1_22621699_22623504	822	10	328	593	GPDFCDVW	MGVFIVCW	GGNCCNGAYTTYTGYGAYGTNTG	CARCANACDATRAANACNCCCAT	1024	768	0.324219	22.7273	69.3	99.5	293	639	VTNYFIM	MNPVIYA	GTNACNAAYTAYTTYATHAT	GCRTADATNACNGGRTTCAT	384	192	75.3	100	68.4633
Dec_64	XP_047477012.1_6932619_6933194	366	12	23	136	LFNIHWAC	NGVNKDLL	YTNTTYAAYATHCAYTGGGCNTG	ARNARRTCYTTRTTNACNCCRTT	768	4096	0.299065	8.53846	64.2	98.5	15	182	MCDVCET	NFFADVA	ATGTGYGAYGTNTGYGARAC	GCNACRTCNGCRAARAARTT	64	256	68.2	98	68.4318
Dec_65	XP_047493063.1_39420069_39422623	1656	11	38	581	NELGAFQI	HNTQEYLA	AAYGARYTNGGNGCNTTYCARAT	GCNARRTAYTCYTGNGTRTTRTG	2048	1024	0.314607	73.4167	68	92.5	26	614	HNRNIDY	HMFDDEG	CAYAAYMGNAAYATHGAYTA	CCYTCRTCRTCRAACATRTG	384	32	72.1	94	68.3898
Dec_66	XP_047472444.1_8143335_8144586	1251	13	45	453	KNLEAVET	VEGCQRMG	AARAAYYTNGARGCNGTNGARAC	CCCATNCKYTGRCANCCYTCNAC	2048	1024	0.664688	40.7143	60.4	95.5	35	466	KRMAAKN	TGDGVND	AARMGNATGGCNGCNAARAA	TCRTTNACNCCRTCNCCNGT	512	1024	60.6	99	68.2062
Dec_67	XP_047492935.1_39264685_39266237	636	13	47	250	GYIGDSNP	YFATVPEN	GGNTAYATHGGNGAYWSNAAYCC	TTYTCNGGNACNGTNGCRAARTA	6144	2048	0.234694	12.4286	56.5	96.5	38	294	EGVAIGT	MFQIDPK	GARGGNGTNGCNATHGGNAC	TTNGGRTCDATYTGRAACAT	1536	96	69.5	97.5	68.1775
Dec_68	XP_047481289.1_41062212_41062845	486	12	46	199	FEGQNNPF	GEKFHVIA	TTYGARGGNCARAAYAAYCCNTT	GCDATNACRTGRAAYTTYTCNCC	512	768	0.5	21.3846	68.4	97	18	215	NCITPGD	KVQYLIE	AAYTGYATHACNCCNGGNGA	TCDATNARRTAYTGNACYTT	768	768	69.1	91.5	68.128
Dec_69	XP_047476747.1_7738735_7739971	936	11	71	374	HTYRYTPF	NAFVPIWL	CAYACNTAYMGNTAYACNCCNTT	ARCCADATNGGNACRAANGCRTT	4096	1536	0.488215	54.0833	61.1	99	51	386	YHVFTDA	FFCCNVG	TAYCAYGTNTTYACNGAYGC	CCNACRTTRCARCARAARAA	256	128	69.8	99	68.0945
Dec_70	XP_047475352.1_35467249_35468815	1269	11	58	472	PPDTFVMC	EQGARVCA	CCNCCNGAYACNTTYGTNATGTG	GCRCANACNCKNGCNCCYTGYTC	1024	4096	0.692118	100.333	63.7	93	38	512	MAQQNPE	DEECQAA	ATGGCNCARCARAAYCCNGA	GCNGCYTGRCAYTCYTCRTC	128	128	70.2	94.5	68.0892
Dec_71	XP_047493063.1_39417848_39418717	357	13	108	218	SGNEENIF	NHDNAFVI	WSNGGNAAYGARGARAAYATHTT	ATNACRAANGCRTTRTCRTGRTT	3072	512	0.378641	10.9286	65	92.5	10	275	FRINPET	NDNQPTF	TTYMGNATHAAYCCNGARAC	AANGTNGGYTGRTTRTCRTT	768	256	69	93.5	68.0827
Dec_72	XP_047500042.1_39109478_39110422	861	13	37	315	AFFKIPDE	EGQPTAAV	GCNTTYTTYAARATHCCNGAYGA	ACNGCNGCNGTNGGYTGNCCYTC	768	4096	0.5	30	65.5	94	5	352	DTDVYTC	TWDPIPA	GAYACNGAYGTNTAYACNTG	GCNGGDATNGGRTCCCANGT	512	384	65.3	92	68.0348
Dec_73	XP_047498718.1_32770337_32772191	1095	10	27	383	YFIAMVNK	HFTMTNPK	TAYTTYATHGCNATGGTNAAYAA	TTNGGRTTNGTCATNGTRAARTG	384	512	0.498559	53.3636	71.7	98	5	406	MCIHKEV	TQAQRDM	ATGTGYATHCAYAARGARGT	ATRTCNCKYTGNGCYTGNGT	48	1024	69.4	98.5	67.9338
Dec_74	XP_047499551.1_20785798_20787070	996	10	94	417	TNKPGYWA	FMHVDHTL	ACNAAYAARCCNGGNTAYTGGGC	ARNGTRTGRTCNACRTGCATRAA	512	512	0.364821	34.3636	69.8	100	86	430	PKYACPD	FDVYGNT	CCNAARTAYGCNTGYCCNGA	GTRTTNCCRTANACRTCRAA	512	256	70.8	100	67.907
Dec_75	XP_047498520.1_8701697_8702831	573	12	64	246	YVCQADNG	EGTYYCQP	TAYGTNTGYCARGCNGAYAAYGG	GGYTGRCARTARTANGTNCCYTC	512	512	0.414773	17.3846	69	98.5	5	271	TIGPENP	QPPRILE	ACNATHGGNCCNGARAAYCC	TCNARDATNCKNGGNGGYTG	768	6144	59.3	99	67.8061
Dec_76	XP_047470911.1_35586953_35589458	801	11	181	439	PAGWCEKN	KGPIYTTH	CCNGCNGGNTGGTGYGARAARAA	TGNGTNGTRTADATNGGNCCYTT	512	3072	0.333333	24.9167	69.5	97	131	447	MKLEAID	HTAYGCP	ATGAARYTNGARGCNATHGA	GGRCANCCRTANGCNGTRTG	384	512	69.3	97	67.8015
Dec_77	XP_047500141.1_20899600_20901013	1203	12	37	429	AYGATCVK	CHPRCKNC	GCNTAYGGNGCNACNTGYGTNAA	CARTTYTTRCANCKNGGRTGRCA	4096	1024	0.515707	65.6154	59.4	93	6	461	YDDGECK	ECPQDHY	TAYGAYGAYGGNGARTGYAA	TARTGRTCYTGNGGRCAYTC	128	128	75.4	90	67.7353
Dec_78	XP_047493718.1_4561049_4563227	1719	11	146	710	RTWLVKYN	DGCSFDNL	MGNACNTGGYTNGTNAARTAYAA	ARRTTRTCRAANSWRCANCCRTC	4096	4096	0.62069	95.8333	56.7	98	6	794	NLQRIYV	TWCEHPE	AAYYTNCARMGNATHTAYGT	TCNGGRTGYTCRCACCANGT	1536	128	66.3	100	67.6826
Dec_79	XP_047491862.1_7213190_7214478	630	11	114	315	KYNDHLVE	MVQKYFQD	AARTAYAAYGAYCAYYTNGTNGA	TCYTGRAARTAYTTYTGNACCAT	1024	128	0.466321	33.3333	69.8	96	84	382	IKVEEKP	FIVDQTE	ATHAARGTNGARGARAARCC	TCNGTYTGRTCNACDATRAA	192	384	69.3	96	67.6794
Dec_80	XP_047468708.1_39532691_39537804	2037	9	782	1452	ATACVDWE	PCQNGGTC	GCNACNGCNTGYGTNGAYTGGGA	CANGTNCCNCCRTTYTGRCANGG	1024	2048	0.420814	105.3	65.3	99	682	1503	GNVAICQ	DNMFKCQ	GGNAAYGTNGCNATHTGYCA	TGRCAYTTRAACATRTTRTC	768	32	77	97	67.6649
Dec_81	XP_047495118.1_19821464_19823636	1386	11	233	686	TEEDFACP	GERPWVPG	ACNGARGARGAYTTYGCNTGYCC	CCNGGNACCCANGGNCKYTCNCC	512	4096	0.626126	83.5833	59	95.5	188	728	NPWMCDC	PDEGYQE	AAYCCNTGGATGTGYGAYTG	TCYTGRTANCCYTCRTCNGG	32	256	73.3	95	67.6203
Dec_82	XP_047492304.1_11957216_11958536	621	10	109	307	FLEVETPM	TFIMDHPQ	TTYYTNGARGTNGARACNCCNAT	TGNGGRTGRTCCATDATRAANGT	4096	384	0.359375	22.9091	68.3	100	65	377	GVKDQET	DENFCTA	GGNGTNAARGAYCARGARAC	GCNGTRCARAARTTYTCRTC	256	128	74.8	98.5	67.6192
Dec_83	XP_047474326.1_24117888_24118770	813	12	15	277	VQWNKRDV	KVALCDLE	GTNCARTGGAAYAARMGNGAYGT	TCNARRTCRCANARNGCNACYTT	512	8192	0.363281	27.0769	58.3	97.5	6	286	HEVGIFD	HGDGTFT	CAYGARGTNGGNATHTTYGA	GTRAANGTNCCRTCNCCRTG	384	512	67.8	100	67.5708
Dec_84	XP_047481791.1_9334070_9336765	2100	11	166	857	IKDRNAPH	CPHRCPEI	ATHAARGAYMGNAAYGCNCCNCA	ATYTCNGGRCANCKRTGNGGRCA	3072	2048	0.54451	133.333	60.6	95.5	125	898	PNFPGMY	PWVYLAA	CCNAAYTTYCCNGGNATGTA	GCNGCNARRTANACCCANGG	256	1024	65.4	93	67.5322
Dec_85	XP_047491530.1_17505595_17507434	810	11	78	339	ILANIQKM	IMWDDEFR	ATHYTNGCNAAYATHCARAARAT	CKRAAYTCRTCRTCCCACATDAT	2304	96	0.535433	36.9167	70.7	94.5	69	417	KKQKEYE	NHKEWME	AARAARCARAARGARTAYGA	TCCATCCAYTCYTTRTGRTT	64	16	71.5	93	67.3861
Dec_86	XP_047470837.1_27212297_27213905	1071	11	180	528	GRIVCEQE	QEMILKFP	GGNMGNATHGTNTGYGARCARGA	GGRAAYTTNARDATCATYTCYTG	3072	384	0.555224	71.8333	68.4	91.5	161	537	HKCDCQA	KGQHKIY	CAYAARTGYGAYTGYCARGC	TADATYTTRTGYTGNCCYTT	64	192	72.1	92	67.3712
Dec_87	XP_047479020.1_7726975_7728582	1182	11	68	453	YAKNQFGQ	FPNCGIYV	TAYGCNAARAAYCARTTYGGNCA	ACRTADATNCCRCARTTNGGRAA	512	768	0.601093	81.3333	70.5	91.5	40	564	FHETALH	MIGELDF	TTYCAYGARACNGCNYTNCA	AARTCNARYTCNCCDATCAT	1024	384	64.9	95.5	67.344
Dec_88	XP_047471625.1_45107555_45108869	1023	12	44	376	FHTTPIMC	HDGFDGMT	TTYCAYACNACNCCNATHATGTG	GTCATNCCRTCRAANCCRTCRTG	768	256	0.658385	73.3846	66.9	87	2	439	TAEKQIC	VDDEGHL	ACNGCNGARAARCARATHTG	ARRTGNCCYTCRTCRTCNAC	384	512	70.1	91.5	67.3428
Dec_89	XP_047471890.1_1716735_1717770	663	11	64	276	VGNDFIPH	YVRGIQWI	GTNGGNAAYGAYTTYATHCCNCA	ATCCAYTGDATNCCNCKNACRTA	1536	1536	0.755	56.4167	64.7	98.5	56	287	DWVLMGF	YYNGICS	GAYTGGGTNYTNATGGGNTT	SWRCADATNCCRTTRTARTA	256	768	64.9	98	67.2274
Dec_90	XP_047470243.1_14470400_14471063	594	11	45	234	VECKKAQP	FQGVDWSA	GTNGARTGYAARAARGCNCARCC	GCNSWCCARTCNACNCCYTGRAA	512	2048	0.55	19.6667	64.3	99	32	242	VCDIHFH	MYGVGMY	GTNTGYGAYATHCAYTTYCA	TACATNCCNACNCCRTACAT	192	128	68.2	100	67.0341
Dec_91	XP_047471619.1_43020042_43021833	804	11	56	315	EGKDINPH	WDAYEKGV	GARGGNAARGAYATHAAYCCNCA	ACNCCYTTYTCRTANGCRTCCCA	768	256	0.304348	25.8333	73.9	94	30	390	TREEWKK	IKGAEKQ	ACNMGNGARGARTGGAARAA	TGYTTYTCNGCNCCYTTDAT	256	384	67.4	95	66.9594
Dec_92	XP_047494001.1_42212338_42214813	2034	11	133	802	VEQIAMMK	MKGLKKSL	GTNGARCARATHGCNATGATGAA	ARNSWYTTYTTNARNCCYTTCAT	192	8192	0.53092	116.167	56.1	92.5	64	817	HFQKIID	EKVNAEI	CAYTTYCARAARATHATHGA	ATYTCNGCRTTNACYTTYTC	144	256	71.5	95.5	66.9316
Dec_93	XP_047492166.1_2721235_2722102	483	11	39	191	ERINQTMH	EWIPDILP	GARMGNATHAAYCARACNATGCA	GGNARDATRTCNGGDATCCAYTC	768	1152	0.482759	21	66.8	99.5	20	208	PVDENTA	KFEFDHL	CCNGTNGAYGARAAYACNGC	ARRTGRTCRAAYTCRAAYTT	512	128	70.4	94	66.8256
Dec_94	XP_047485190.1_14455758_14456732	861	10	14	292	EEYFLCKY	KYMETLPF	GARGARTAYTTYYTNTGYAARTA	AANGGNARNGTYTCCATRTAYTT	512	1024	0.389706	38.0909	66.8	99.5	3	315	YDAYFWF	NDPFIPK	TAYGAYGCNTAYTTYTGGTT	TTNGGDATRAANGGRTCRTT	64	384	70.9	99.5	66.7805
Dec_95	XP_047476006.1_18939666_18940729	984	11	43	362	MKYELTCE	FMEDGVYR	ATGAARTAYGARYTNACNTGYGA	CKRTANACNCCRTCYTCCATRAA	512	512	0.688136	54.75	68.6	94	35	411	EVHTRMD	HEYEVGF	GARGTNCAYACNMGNATGGA	AANCCNACYTCRTAYTCRTG	512	256	69.9	92.5	66.7372
Dec_96	XP_047495084.1_34205988_34206720	489	10	18	172	TVNRKGEK	MFNIVDKD	ACNGTNAAYMGNAARGGNGARAA	TCYTTRTCNACDATRTTRAACAT	4096	192	0.398649	18.4545	67.7	100	10	208	FGPNQEI	IFDMCDN	TTYGGNCCNAAYCARGARAT	TTRTCRCACATRTCRAADAT	256	48	74.9	97	66.688
Dec_97	XP_047498413.1_43626117_43628709	2010	11	37	698	AGETALMK	EHPLIDVN	GCNGGNGARACNGCNYTNATGAA	TTNACRTCDATNARNGGRTGYTC	4096	3072	0.549618	145.75	62.1	87	24	814	MVHPDTE	EGKTPLI	ATGGTNCAYCCNGAYACNGA	ATNARNGGNGTYTTNCCYTC	256	2048	68.8	92	66.6016
Dec_98	XP_047484114.1_3122868_3124944	1473	11	62	544	NTCHNAVD	YDTMDAGV	AAYACNTGYCAYAAYGCNGTNGA	ACNCCNGCRTCCATNGTRTCRTA	1024	512	0.573529	84.0833	67.7	93	16	568	EAFWDEV	INVAGHR	GARGCNTTYTGGGAYGARGT	CKRTGNCCNGCNACRTTDAT	64	1536	68.5	90.5	66.5387
Dec_99	XP_047476631.1_17976454_17977286	492	12	103	258	AVWEMVMN	TCMRCPNK	GCNGTNTGGGARATGGTNATGAA	TTRTTNGGRCANCKCATRCANGT	128	1024	0.651007	28.0769	65.9	95	48	266	VGGNNQF	YPWLKDP	GTNGGNGGNAAYAAYCARTT	GGRTCYTTNARCCANGGRTA	512	256	65.4	94	66.3974
Dec_100	XP_047479021.1_23205715_23206614	822	11	21	286	YFGYHHFK	HNERDIVL	TAYTTYGGNTAYCAYCAYTTYAA	ARNACDATRTCNCKYTCRTTRTG	256	3072	0.453488	32.75	64.9	98	1	311	MQAKKRY	CDHDNAE	ATGCARGCNAARAARMGNTA	TCNGCRTTRTCRTGRTCRCA	256	128	69.2	95.5	66.3957
Dec_101	XP_047491078.1_665442_666591	882	9	99	384	QELEKFKC	EWFHYPCV	CARGARYTNGARAARTTYAARTG	ACRCANGGRTARTGRAACCAYTC	512	128	0.386973	36.8	71.5	100	82	399	IATNMHD	GKWYCPQ	ATHGCNACNAAYATGCAYGA	TGNGGRCARTACCAYTTNCC	192	128	76.4	97.5	66.3653
Dec_102	XP_047468693.1_36358366_36360160	1854	11	61	670	DLDVKMMT	EMGKDIRP	GAYYTNGAYGTNAARATGATGAC	GGNCKDATRTCYTTNCCCATYTC	256	768	0.486532	82.4167	67.1	95.5	27	692	LAKMGVT	GIVHARI	YTNGCNAARATGGGNGTNAC	ATNCKNGCRTGNACDATNCC	1024	3072	61.2	95.5	66.2966
Dec_103	XP_047488367.1_1991169_1992034	783	12	111	363	KMHAGPVF	EKHANLCV	AARATGCAYGCNGGNCCNGTNTT	ACRCANARRTTNGCRTGYTTYTC	1024	1024	0.813397	46.4615	68.6	94	3	388	EDYVNIW	KVKKLLA	GARGAYTAYGTNAAYATHTG	GCNARNARYTTYTTNACYTT	192	2048	61.9	92.5	66.2764
Dec_104	XP_047478021.1_18824805_18825887	480	12	98	249	TVFAIFFG	FFRWQMIL	ACNGTNTTYGCNATHTTYTTYGG	ARDATCATYTGCCANCKRAARAA	1536	384	0.555556	29.0769	60.1	94	58	269	GIFKYMA	EYVIIDY	GGNATHTTYAARTAYATGGC	TARTCDATDATNACRTAYTC	96	288	71.1	94.5	66.2323
Dec_105	XP_047480089.1_18279841_18281230	513	11	24	186	RKRVYAFM	HVEQCNYG	MGNAARMGNGTNTAYGCNTTYAT	CCRTARTTRCAYTGYTCNACRTG	8192	256	0.453947	32.75	68.2	92.5	7	213	NCVDIAT	QENIHPF	AAYTGYGTNGAYATHGCNAC	AANGGRTGDATRTTYTCYTG	384	192	72.9	93.5	66.218
Dec_106	XP_047482299.1_7902973_7903980	495	11	239	395	VQVWFQNA	YQQMGLGG	GTNCARGTNTGGTTYCARAAYGC	CCNCCNARNCCCATYTGYTGRTA	256	1024	0.389262	20.8333	59.3	100	220	412	PTMAECE	QHAMMAG	CCNACNATGGCNGARTGYGA	CCNGCCATCATNGCRTGYTG	256	64	69.7	100	66.2065
Dec_107	XP_047469251.1_11662877_11663825	639	12	64	268	NDVMEEYH	IFWFHCVV	AAYGAYGTNATGGARGARTAYCA	ACNACRCARTGRAACCARAADAT	128	192	0.39899	26.6154	71.2	91.5	33	276	VVLCMPE	CVAGYIF	GTNGTNYTNTGYATGCCNGA	AADATRTANCCNGCNACRCA	1024	768	66.7	90.5	66.1564
Dec_108	XP_047475364.1_3146744_3147938	636	10	59	262	LQGPYVYK	EANMYIFV	YTNCARGGNCCNTAYGTNTAYAA	ACRAADATRTACATRTTNGCYTC	4096	192	0.248731	15.3636	69.4	100	34	290	ANNPHFK	FMVCIMI	GCNAAYAAYCCNCAYTTYAA	ATCATDATRCANACCATRAA	256	48	71	98	66.1052
Dec_109	XP_047473513.1_39802795_39803725	585	13	34	220	LKFKTVAQ	YFHVPVGN	YTNAARTTYAARACNGTNGCNCA	TTNCCNACNGGNACRTGRAARTA	4096	2048	0.6	35.1429	64.2	93.5	9	235	AQLGCVC	FGADLFY	GCNCARYTNGGNTGYGTNTG	TARAANARRTCNGCNCCRAA	2048	1024	61.8	91.5	66.0957
Dec_110	XP_047491379.1_20400698_20402165	1311	10	29	457	EPPATKQW	MKEYHFRV	GARCCNCCNGCNACNAARCARTG	ACNCKRAARTGRTAYTCYTTCAT	2048	256	0.379147	47.9091	71.8	100	3	465	RIDRNAM	KAVNAIG	MGNATHGAYMGNAAYGCNAT	CCDATNGCRTTNACNGCYTT	3072	768	62.6	98.5	66.0272
Dec_111	XP_047469585.1_38550677_38553119	1068	12	289	636	AAVAVGFP	MYRFNGHD	GCNGCNGTNGCNGTNGGNTTYCC	TCRTGNCCRTTRAANCKRTACAT	8192	512	0.501466	58	57.8	97.5	169	655	ALWEVGG	MVMEAFE	GCNYTNTGGGARGTNGGNGG	TCRAANGCYTCCATNACCAT	1024	64	64.6	94.5	66
Dec_112	XP_047488510.1_6495512_6496169	522	10	17	182	AKVFRTYN	KFQWAIDM	GCNAARGTNTTYMGNACNTAYAA	ATRTCDATNGCCCAYTGRAAYTT	4096	192	0.339623	14.7273	71.1	99.5	4	194	LNKHLNE	YNFMGEP	YTNAAYAARCAYYTNAAYGA	GGYTCNCCCATRAARTTRTA	1024	64	67.9	99.5	65.9371
Dec_113	XP_047471556.1_42183118_42183873	693	12	10	232	DEKQVRNA	QAYLPHHM	GAYGARAARCARGTNMGNAAYGC	ATRTGRTGNGGNARRTANGCYTG	1024	2048	0.432836	22.6923	62.1	99	1	242	DAIRNFP	ADPTYLR	GAYGCNATHMGNAAYTTYCC	CKNARRTANGTNGGRTCNGC	768	4096	62.2	96.5	65.8852
Dec_114	XP_047493984.1_2840403_2841675	1026	11	87	420	FDGNGAMD	DFQEDGTL	TTYGAYGGNAAYGGNGCNATGGA	ARNGTNCCRTCYTCYTGRAARTC	512	1024	0.731148	86.5	66.5	96	19	448	PAAFGDF	VYKDATE	CCNGCNGCNTTYGGNGAYTT	TCNGTNGCRTCYTTRTANAC	1024	512	67.6	87	65.746
Dec_115	XP_047473668.1_7301059_7301896	663	12	17	229	NVGGVFYT	KKPGMDNE	AAYGTNGGNGGNGTNTTYTAYAC	TCRTTRTCCATNCCNGGYTTYTT	2048	256	0.26699	17.6154	64.4	95	9	237	VFPPIVE	EDRWNHY	GTNTTYCCNCCNATHGTNGA	TARTGRTTCCANCKRTCYTC	1536	128	66.3	94.5	65.7241
Dec_116	XP_047488263.1_8447828_8448875	567	10	124	304	LERVDQAY	NDETQRKY	YTNGARMGNGTNGAYCARGCNTA	TAYTTNCKYTGNGTYTCRTCRTT	8192	1024	0.298851	15.4545	67	100	116	319	LRNDFQE	MTKCQQY	YTNMGNAAYGAYTTYCARGA	TAYTGYTGRCAYTTNGTCAT	1024	64	72.2	98	65.7044
Dec_117	XP_047491935.1_25912461_25913149	366	11	41	154	FWKSGADQ	MQEFKRYK	TTYTGGAARWSNGGNGCNGAYCA	TTRTANCKYTTRAAYTCYTGCAT	2048	256	0.261682	8.33333	64.2	95	12	215	QYNQIEK	NIYWVKP	CARTAYAAYCARATHGARAA	GGYTTNACCCARTADATRTT	96	96	75.4	95	65.6982
Dec_118	XP_047494710.1_10926899_10929192	2049	9	101	775	GGEVMYHV	GEILDAPV	GGNGGNGARGTNATGTAYCAYGT	ACNGGNGCRTCNARDATYTCNCC	512	6144	0.570122	124	61.9	95.5	60	856	QHVNIEK	PICHHQT	CARCAYGTNAAYATHGARAA	GTYTGRTGRTGRCADATNGG	192	192	72.7	99	65.6496
Dec_119	XP_047486976.1_9041234_9043253	1200	10	76	467	QEMILGFM	KKVFNPYF	CARGARATGATHYTNGGNTTYAT	AARTANGGRTTRAANACYTTYTT	768	512	0.631169	82.8182	65.7	95.5	68	613	KNINFEE	VGPQAMR	AARAAYATHAAYTTYGARGA	CKCATNGCYTGNGGNCCNAC	96	1024	67.3	97.5	65.6011
Dec_120	XP_047495437.1_10664802_10669021	1458	11	67	544	HRRMGEVY	KACIDGNL	CAYMGNMGNATGGGNGARGTNTA	ARRTTNCCRTCDATRCANGCYTT	4096	1536	0.731343	124.75	63.9	92	59	576	DTIGVAV	HEAANHG	GAYACNATHGGNGTNGCNGT	CCRTGRTTNGCNGCYTCRTG	1536	256	62.2	92	65.455
Dec_121	XP_047468708.1_39542894_39543699	513	12	34	196	EMGQVACK	KGTYQPEA	GARATGGGNCARGTNGCNTGYAA	GCYTCNGGYTGRTANGTNCCYTT	512	1024	0.391026	18.6923	70.6	94	5	211	SECVDCA	CPQDTST	WSNGARTGYGTNGAYTGYGC	GTNSWNGTRTCYTGNGGRCA	1024	2048	56.6	98	65.4174
Dec_122	XP_047475483.1_26651345_26652137	444	10	101	240	HPFIDNNK	TKKTVIQA	CAYCCNTTYATHGAYAAYAAYAA	GCYTGDATNACNGTYTTYTTNGT	384	1536	0.469231	22.2727	66.1	100	12	273	QKPYYGD	GDAVMWL	CARAARCCNTAYTAYGGNGA	ARCCACATNACNGCRTCNCC	256	256	69.1	100	65.3969
Dec_123	XP_047476833.1_12549658_12551809	1224	11	54	453	LPIKMAFF	TYAGNHGF	YTNCCNATHAARATGGCNTTYTT	AANCCRTGRTTNCCNGCRTANGT	1536	2048	0.284987	40.8333	65.4	93.5	31	464	VWLHDYH	HPDGTMF	GTNTGGYTNCAYGAYTAYCA	AACATNGTNCCRTCNGGRTG	256	256	70.6	94	65.3914
Dec_124	XP_047493984.1_2841989_2842499	456	11	62	205	GRNWNFVE	QDKREKQQ	GGNMGNAAYTGGAAYTTYGTNGA	TGYTGYTTYTCNCKYTTRTCYTG	1024	512	0.605839	9.66667	60.8	99	14	215	IPYGTNQ	HKFHFDA	ATHCCNTAYGGNACNAAYCA	GCRTCRAARTGRAAYTTRTG	768	64	71.2	97.5	65.3824
Dec_125	XP_047475428.1_1104293_1106971	2034	9	136	805	IVRYGPWN	FCDGTWHC	ATHGTNMGNTAYGGNCCNTGGAA	CARTGCCANGTNCCRTCRCARAA	3072	256	0.276018	75.5	68.9	98.5	2	892	NVTYYGE	CIDVDFE	AAYGTNACNTAYTAYGGNGA	TCRAARTCNACRTCDATRCA	512	192	70.1	98.5	65.3456
Dec_126	XP_047478383.1_4130412_4131649	1368	9	34	481	LPDTKIKN	NGMFLGPA	YTNCCNGAYACNAARATHAARAA	GCNGGNCCNARRAACATNCCRTT	3072	2048	0.716113	134.7	63.6	97	14	500	GGTYHHY	YDFEGYK	GGNGGNACNTAYCAYCAYTA	TTRTANCCYTCRAARTCRTA	512	128	68.2	97.5	65.3016
Dec_127	XP_047486510.1_19643588_19644671	486	11	112	265	EGQKVFWP	MCLDAVGM	GARGGNCARAARGTNTTYTGGCC	ATNCCNACNGCRTCNARRCACAT	256	2048	0.44898	21.0833	67.4	94	61	275	ATIWQYE	GWRMFDH	GCNACNATHTGGCARTAYGA	TGRTCRAACATNCKCCANCC	192	128	73.5	91.5	65.2881
Dec_128	XP_047472612.1_26843017_26843704	348	13	94	201	LKNITNWF	GWKEVRAP	YTNAARAAYATHACNAAYTGGTT	GGNGCNCKNACYTCYTTCCANCC	768	2048	0.0693069	2.71429	67.6	93.5	80	211	GNMLVII	FPKCTVS	GGNAAYATGYTNGTNATHAT	SWNACNGTRCAYTTNGGRAA	768	2048	60.9	92	65.2164
Dec_129	XP_047500968.1_4528124_4529752	1503	10	95	587	HFNTYFDI	DIWGDAVN	CAYTTYAAYACNTAYTTYGAYAT	TTNACNGCRTCNCCCCADATRTC	256	768	0.562762	73.4545	69.7	95.5	31	634	DLQLIKC	GKDNMDV	GAYYTNCARYTNATHAARTG	ACRTCCATRTTRTCYTTNCC	1536	64	66.2	95	65.2162
Dec_130	XP_047468635.1_18913084_18914957	1707	12	72	632	PSAVQHEK	FQGRLKAE	CCNWSNGCNGTNCARCAYGARAA	TCNGCYTTNARNCKNCCYTGRAA	8192	8192	0.359633	61.6923	60.6	92.5	2	650	VWDIFPG	QKDKDKD	GTNTGGGAYATHTTYCCNGG	TCYTTRTCYTTRTCYTTYTG	192	64	63.6	95	65.215
Dec_131	XP_047485957.1_18090232_18091615	468	11	81	228	DQIQGEIF	VFLDNESG	GAYCARATHCARGGNGARATHTT	CCNSWYTCRTTRTCNARRAANAC	576	8192	0.319149	14.8333	59.4	100	55	244	GCGRMQN	DKYETFH	GGNTGYGGNMGNATGCARAA	TGRAANGTYTCRTAYTTRTC	512	128	71.8	96	65.2116
Dec_132	XP_047481084.1_34994430_34995658	354	12	151	260	QNLDLAGN	DVIEDHAF	CARAAYYTNGAYYTNGCNGGNAA	AANGCRTGRTCYTCDATNACRTC	8192	768	0.495146	17.1538	59.2	97.5	17	335	CTCDVPH	QPHVFNS	TGYACNTGYGAYGTNCCNCA	SWRTTRAANACRTGNGGYTG	512	1024	65.2	97	65.2113
Dec_133	XP_047481084.1_34996160_34997300	831	12	86	354	VDERAIPY	WDPRTQKS	GTNGAYGARMGNGCNATHCCNTA	SWYTTYTGNGTNCKNGGRTCCCA	6144	4096	0.580769	51.6154	60.8	92.5	25	363	YHDYYHD	KYFLYTG	TAYCAYGAYTAYTAYCAYGA	CCNGTRTANARRAARTAYTT	64	512	62.4	97.5	65.1625
Dec_134	XP_047495377.1_6268165_6269596	903	12	112	404	LHYKDADG	FTQQLQQC	YTNCAYTAYAARGAYGCNGAYGG	CAYTGYTGNARYTGYTGNGTRAA	1024	1024	0.284698	30	54.4	96	94	464	ALEGHKD	EDDYTVP	GCNYTNGARGGNCAYAARGA	GGNACNGTRTARTCRTCYTC	1024	256	70.2	96	65.127
Dec_135	XP_047470755.1_33066910_33067334	399	12	13	137	QPEIQEVE	VQIKTLEG	CARCCNGARATHCARGARGTNGA	CCYTCNARNGTYTTDATYTGNAC	768	3072	0.366972	12	60.4	100	5	145	DFVTEVE	EFSVTMW	GAYTTYGTNACNGARGTNGA	CACATNGTNACNSWRAAYTC	512	1024	59.1	100	65.125
Dec_136	XP_047476527.1_399715_401165	789	11	169	423	ADEHNNYK	KGGVDLTP	GCNGAYGARCAYAAYAAYTAYAA	GGNGTNARRTCNACNCCNCCYTT	256	8192	0.659836	52	65.4	94	31	454	TKLRHQF	CPYCDQE	ACNAARYTNMGNCAYCARTT	TCYTGRTCRCARTANGGRCA	2048	128	68	93.5	65.1119
Dec_137	XP_047502975.1_17287050_17288628	1479	11	39	523	GKVIYVWQ	EFCYILKV	GGNAARGTNATHTAYGTNTGGCA	ACYTTNARDATRTARCARAAYTC	768	768	0.343949	41.9167	70.1	91	28	564	LDPRHVF	MYDPEKY	YTNGAYCCNMGNCAYGTNTT	TAYTTYTCNGGRTCRTACAT	4096	64	68.4	93	65.0992
Dec_138	XP_047477465.1_30170211_30171099	561	12	48	226	MVSLKQDN	KGATINHV	ATGGTNWSNYTNAARCARGAYAA	ACRTGRTTDATNGTNGCNCCYTT	4096	1536	0.325581	16.9231	62.1	94.5	12	234	QLREKDM	DALAFET	CARYTNMGNGARAARGAYAT	GTYTCRAANGCNARNGCRTC	1024	1024	64	98	65.0846
Dec_139	XP_047484268.1_849909_854130	2001	8	315	973	LDVMKIHY	DMEIAEGC	YTNGAYGTNATGAARATHCAYTA	CANCCYTCNGCDATYTCCATRTC	768	384	0.245776	58.3333	72.4	99	300	1089	GQFEIND	NMAFQKY	GGNCARTTYGARATHAAYGA	TAYTTYTGRAANGCCATRTT	192	64	78.1	99	65.0832
Dec_140	XP_047496673.1_13779775_13780516	486	10	51	204	HKTQLWVC	PCNFQHVT	CAYAARACNCARYTNTGGGTNTG	GTNACRTGYTGRAARTTRCANGG	1024	512	0.251701	12.1818	69.6	99.5	6	212	RINEKYD	TVDACDK	MGNATHAAYGARAARTAYGA	TTRTCRCANGCRTCNACNGT	384	512	70.3	96.5	65.0753
Dec_141	XP_047480581.1_17932364_17933314	408	12	56	183	VMKTNQIK	PMHVTNVV	GTNATGAARACNAAYCARATHAA	ACNACRTTNGTNACRTGCATNGG	384	1024	0.756303	28.4615	63.8	95.5	38	216	GANIKII	QPTHVQY	GGNGCNAAYATHAARATHAT	TAYTGNACRTGNGTNGGYTG	576	512	63.4	94	65.0736
Dec_142	XP_047473069.1_37395353_37396280	492	12	117	272	AVWEGGYP	NELNKHHL	GCNGTNTGGGARGGNGGNTAYCC	ARRTGRTGYTTRTTNARYTCRTT	1024	1024	0.605442	22.4615	58.7	97.5	83	350	FVQQYPE	VDELRVI	TTYGTNCARCARTAYCCNGA	ATNACNCKNARYTCRTCNAC	256	4096	62.4	99	65.0419
Dec_143	XP_047494873.1_6684937_6686335	657	11	142	352	KLTANVGM	TCALIFQV	AARYTNACNGCNAAYGTNGGNAT	ACYTGRAADATNARNGCRCANGT	8192	3072	0.217822	15.5833	63.2	97.5	130	370	HPEIRGC	WIYIGEL	CAYCCNGARATHMGNGGNTG	ARYTCNCCDATRTADATCCA	1536	288	65.9	100	65.0393
Dec_144	XP_047491379.1_20424660_20425287	513	10	33	195	CTVKGDPE	FPEDAGTY	TGYACNGTNAARGGNGAYCCNGA	TANGTNCCNGCRTCYTCNGGRAA	2048	2048	0.423077	21.9091	69.4	99.5	6	203	LMGPPGF	TCEAFND	YTNATGGGNCCNCCNGGNTT	TCRTTRAANGCYTCRCANGT	2048	256	65.1	100	64.9651
Dec_145	XP_047468666.1_25234546_25236421	1521	10	94	592	KYIGLAGE	WEHYNDKT	AARTAYATHGGNYTNGCNGGNGA	GTYTTRTCRTTRTARTGYTCCCA	6144	64	0.331301	53.5455	68.3	95.5	72	603	HMLKETV	EGCRPFT	CAYATGYTNAARGARACNGT	GTRAANGGNCKRCANCCYTC	256	1024	65.5	99.5	64.9397
Dec_146	XP_047477012.1_6930566_6931264	591	12	23	211	MLYPGVAH	DAVNVMCY	ATGYTNTAYCCNGGNGTNGCNCA	TARCACATNACRTTNACNGCRTC	4096	512	0.186813	14.7692	65	92.5	14	222	RIMTKTE	PKDADYE	MGNATHATGACNAARACNGA	TCRTARTCNGCRTCYTTNGG	768	256	67.5	93.5	64.9146
Dec_147	XP_047475538.1_13659536_13662137	2097	12	127	817	LPKMCLET	HVFITFFK	YTNCCNAARATGTGYYTNGARAC	TTRAARAANGTDATRAANACRTG	2048	768	0.654971	169.692	58.7	87.5	4	835	WQAENFP	YYGLVFL	TGGCARGCNGARAAYTTYCC	ARRAANACNARNCCRTARTA	64	2048	64.2	83	64.902
Dec_148	XP_047470281.1_2873463_2874162	561	12	24	202	LTNHSCNP	YFEAQETL	YTNACNAAYCAYWSNTGYAAYCC	ARNGTYTCYTGNGCYTCRAARTA	8192	1024	0.809524	63.6923	56.8	99	15	210	GCGAFGV	KHCFDRQ	GGNTGYGGNGCNTTYGGNGT	TGNCKRTCRAARCARTGYTT	1024	256	64.2	90.5	64.885
Dec_149	XP_047493439.1_41304481_41305967	1050	11	105	446	DTENEHAH	KDIERITF	GAYACNGARAAYGARCAYGCNCA	AANGTDATNCKYTCDATRTCYTT	512	2304	0.55287	68.3333	64.9	90	27	484	QGVKAYN	EINHYPK	CARGGNGTNAARGCNTAYAA	TTNGGRTARTGRTTDATYTC	512	192	74.7	88	64.8711
Dec_150	XP_047494794.1_27259435_27260318	483	12	34	186	IMHTATNY	FVAPMLLI	ATHATGCAYACNGCNACNAAYTA	ATNARNARCATNGGNGCNACRAA	768	8192	0.416667	20.5385	61.2	97.5	20	233	LGNVATC	NKAVIKM	YTNGGNAAYGTNGCNACNTG	ATYTTDATNACNGCYTTRTT	4096	384	67	91.5	64.7797
Dec_151	XP_047477084.1_11430874_11432257	690	11	52	273	SPAFKPYE	CTQCEQAK	WSNCCNGCNTTYAARCCNTAYGA	TTNGCYTGYTCRCAYTGNGTRCA	8192	512	0.341121	28.25	63	100	15	339	CSQIGAD	PYVCNWI	TGYWSNCARATHGGNGCNGA	ATCCARTTRCANACRTANGG	3072	128	65.8	95	64.7706
Dec_152	XP_047495741.1_30322348_30326134	2022	9	63	728	GKKETQFH	FVQNVDNP	GGNAARAARGARACNCARTTYCA	GGRTTRTCNACRTTYTGNACRAA	512	512	0.761453	184.7	67.6	91	15	868	CWSPDQE	GTYDFDL	TGYTGGWSNCCNGAYCARGA	ARRTCRAARTCRTANGTNCC	512	512	62.9	95	64.7442
Dec_153	XP_047474114.1_16377468_16378362	423	12	68	200	MPFYTVYV	IYQTAYEM	ATGCCNTTYTAYACNGTNTAYGT	ATYTCRTANGCNGTYTGRTADAT	512	768	0.150794	5.46154	64.4	98	36	216	LMAFICE	KQAQAMM	YTNATGGCNTTYATHTGYGA	ATCATNGCYTGNGCYTGYTT	384	128	68.6	88.5	64.7289
Dec_154	XP_047494226.1_14413460_14415119	1110	9	35	396	FLTVQYIF	IHCYFNVW	TTYYTNACNGTNCARTAYATHTT	CANACRTTRAARTARCARTGDAT	3072	384	0.371105	49.8	70.2	98.5	23	472	HLTHNFA	QDKCPMC	CAYYTNACNCAYAAYTTYGC	CACATNGGRCAYTTRTCYTG	512	64	69.5	100	64.7076
Dec_155	XP_047490398.1_16752411_16752949	441	10	30	168	GIITFLNY	FCGNKIVE	GGNATHATHACNTTYYTNAAYTA	TCNACDATYTTRTTNCCRCARAA	4608	768	0.409091	3.54545	66.8	100	4	194	GICEKYK	CCYPLKI	GGNATHTGYGARAARTAYAA	ATYTTNARNGGRTARCARCA	192	512	69.7	99.5	64.6344
Dec_156	XP_047482581.1_26461694_26464337	1974	10	89	738	AIYEAENV	YKKYWEKQ	GCNATHTAYGARGCNGARAAYGT	TGYTTYTCCCARTAYTTYTTRTA	768	64	0.641838	118.091	63.4	89	70	843	IKVMEWQ	WETDKII	ATHAARGTNATGGARTGGCA	ATDATYTTRTCNGTYTCCCA	48	96	76.9	88	64.577
Dec_157	XP_047475096.1_37046633_37047704	855	10	11	287	HRMPFPYY	WKYGNNYH	CAYMGNATGCCNTTYCCNTAYTA	TGRTARTTRTTNCCRTAYTTCCA	1024	128	0.329588	22.5455	66.1	100	3	384	LGQCTDK	DHFMAST	YTNGGNCARTGYACNGAYAA	GTNSWNGCCATRAARTGRTC	1024	512	67.1	99.5	64.5583
Dec_158	XP_047492484.1_14576057_14580954	2013	10	335	997	TENPGGKF	ETIQVYNL	ACNGARAAYCCNGGNGGNAARTT	ARRTTRTANACYTGDATNGTYTC	2048	1536	0.319084	72.1818	66.8	94.5	323	1030	DIGENAN	NDNGPQF	GAYATHGGNGARAAYGCNAA	AAYTGNGGNCCRTTRTCRTT	384	256	70.3	93	64.5342
Dec_159	XP_047485463.1_8482685_8485906	2082	9	369	1054	LAEMFNKT	HQCGPRHP	YTNGCNGARATGTTYAAYAARAC	GGRTGNCKNGGNCCRCAYTGRTG	512	2048	0.563636	127.4	65	96.5	313	1178	EDATNGN	DERGVPE	GARGAYGCNACNAAYGGNAA	TCNGGNACNCCNCKYTCRTC	512	2048	63.6	100	64.5306
Dec_160	XP_047489206.1_24537378_24539594	915	10	305	601	LEYEDMFP	NCMQTPKY	YTNGARTAYGARGAYATGTTYCC	TAYTTNGGNGTYTGCATRCARTT	256	256	0.327586	39.4545	72.8	93	250	704	RYNPYGE	EWFDDWT	MGNTAYAAYCCNTAYGGNGA	GTCCARTCRTCRAACCAYTC	1024	16	69.4	94.5	64.463
Dec_161	XP_047500987.1_27351042_27352272	486	10	35	188	KKGTIDEE	FYFEGETD	AARAARGGNACNATHGAYGARGA	TCNGTYTCNCCYTCRAARTARAA	768	512	0.14966	6.63636	66.3	99.5	7	201	MITFYFN	AEKVDNW	ATGATHACNTTYTAYTTYAA	CARTTRTCNACYTTYTCNGC	96	256	74.1	95	64.4297
Dec_162	XP_047491052.1_32310009_32313577	1899	9	474	1098	IHPEAYDW	AWVQAKGG	ATHCAYCCNGARGCNTAYGAYTG	CCNCCYTTNGCYTGNACCCANGC	768	1024	0.434641	67.7	68.2	99.5	442	1175	PKVFINC	HDYDNPR	CCNAARGTNTTYATHAAYTG	CKNGGRTTRTCRTARTCRTG	384	256	72.2	94.5	64.4156
Dec_163	XP_047485332.1_12623286_12624435	636	10	79	282	ETVNFWTH	FDYVGHSH	GARACNGTNAAYTTYTGGACNCA	TGNSWRTGNCCNACRTARTCRAA	512	4096	0.53886	39.5455	64.2	98.5	58	300	GYRHENC	TNEQMRA	GGNTAYMGNCAYGARAAYTG	GCNCKCATYTGYTCRTTNGT	512	256	70.8	96	64.4018
Dec_164	XP_047495523.1_2476937_2478007	615	10	67	263	NTAEVFMP	PFYYHTPN	AAYACNGCNGARGTNTTYATGCC	TTNGGNGTRTGRTARTARAANGG	512	1024	0.550265	30.5455	67.1	94	44	271	RHDGVYY	GHYIEDN	MGNCAYGAYGGNGTNTAYTA	TTRTCYTCDATRTARTGNCC	1024	192	70.3	99.5	64.3828
Dec_165	XP_047497573.1_35364223_35366238	1176	10	249	632	GVYDVPPQ	NQPPKVFI	GGNGTNTAYGAYGTNCCNCCNCA	ATRAANACYTTNGGNGGYTGRTT	4096	1024	0.548128	70.7273	62.7	98	184	681	VYDIPPE	DAMKNTV	GTNTAYGAYATHCCNCCNGA	ACNGTRTTYTTCATNGCRTC	768	128	70.7	93	64.3813
Dec_166	XP_047491379.1_20397649_20398231	354	10	46	155	GWDKACEV	DYNTKLRV	GGNTGGGAYAARGCNTGYGARGT	ACNCKNARYTTNGTRTTRTARTC	256	4096	0.38835	12.9091	68.2	99	36	178	YIVEKKD	ENCNGKD	TAYATHGTNGARAARAARGA	TCYTTNCCRTTRCARTTYTC	192	128	73.5	93	64.3645
Dec_167	XP_047477109.1_36638217_36640017	774	11	171	420	PGELVIKE	NPRPKKEE	CCNGGNGARYTNGTNATHAARGA	TCYTCYTTYTTNGGNCKNGGRTT	6144	2048	0.783784	58.1667	56	96	35	443	PILPKDK	QVWFQNA	CCNATHYTNCCNAARGAYAA	GCRTTYTGRAACCANACYTG	1536	64	66.3	99.5	64.3587
Dec_168	XP_047468775.1_13029848_13031225	1062	12	93	438	IDGAACKT	FTQLRKEA	ATHGAYGGNGCNGCNTGYAARAC	GCYTCYTTNCKNARYTGNGTRAA	1536	4096	0.239645	31.6923	61.1	96	45	447	DRYFDPQ	EVDGNAV	GAYMGNTAYTTYGAYCCNCA	ACNGCRTTNCCRTCNACYTC	512	512	66.6	90.5	64.3337
Dec_169	XP_047480517.1_18786359_18786908	393	11	17	139	KALIVKDA	IKTYHDFG	AARGCNYTNATHGTNAARGAYGC	CCRAARTCRTGRTANGTYTTDAT	3072	384	0.46087	15	64.2	94	7	159	FNFGYVA	DAGQYTV	TTYAAYTTYGGNTAYGTNGC	ACNGTRTAYTGNCCNGCRTC	256	512	68	98.5	64.3267
Dec_170	XP_047482573.1_31795334_31797044	1581	9	70	588	LVCNKMFK	YECTICRK	YTNGTNTGYAAYAARATGTTYAA	TTNCKRCADATNGTRCAYTCRTA	512	1536	0.412916	61.8	69	97.5	62	603	LDLDHWK	YNVHMKA	YTNGAYYTNGAYCAYTGGAA	GCYTTCATRTGNACRTTRTA	512	64	69.5	99	64.2953
Dec_171	XP_047489262.1_4890741_4894803	2040	8	298	969	AVTTEDYM	CQCNGHGT	GCNGTNACNACNGARGAYTAYAT	GTNCCRTGNCCRTTRCAYTGRCA	2048	512	0.656968	168.444	68	92	258	1081	HFPDLYA	KFMNVDI	CAYTTYCCNGAYYTNTAYGC	ATRTCNACRTTCATRAAYTT	512	64	71.6	96.5	64.2835
Dec_172	XP_047495438.1_31425033_31426470	588	10	61	248	MKEINDAF	NGAYITLK	ATGAARGARATHAAYGAYGCNTT	TTNARNGTDATRTANGCNCCRTT	192	6144	0.650602	33	69.7	98.5	35	256	EPKEKQK	NVALQTP	GARCCNAARGARAARCARAA	GGNGTYTGNARNGCNACRTT	128	2048	62	100	64.282
Dec_173	XP_047471121.1_19185911_19186624	408	12	92	219	LCGKLIEP	FYQVHSNG	YTNTGYGGNAARYTNATHGARCC	CCRTTNSWRTGNACYTGRTARAA	6144	2048	0.165289	5.69231	58.4	99.5	78	229	VRLWQVC	GDMAETF	GTNMGNYTNTGGCARGTNTG	AANGTYTCNGCCATRTCNCC	2048	256	66.3	94	64.2519
Dec_174	XP_047477720.1_7939701_7940747	840	11	52	323	EITEADVK	FQPHQSVF	GARATHACNGARGCNGAYGTNAA	AANACNSWYTGRTGNGGYTGRAA	1536	4096	0.492188	36	59.2	99	18	356	DRPMKCP	MQQHRRK	GAYMGNCCNATGAARTGYCC	TTNCKNCKRTGYTGYTGCAT	256	512	63.3	99.5	64.2168
Dec_175	XP_047482327.1_33311114_33313790	1827	9	238	838	RTDGFPVM	KFLEMIKF	MGNACNGAYGGNTTYCCNGTNAT	AAYTTDATCATYTCNARRAAYTT	8192	384	0.597623	125.8	64.3	93	223	854	VEFKQDW	EAVQGYL	GTNGARTTYAARCARGAYTG	ARRTANCCYTGNACNGCYTC	128	1024	73.6	93.5	64.2156
Dec_176	XP_047473171.1_9778549_9779139	444	13	12	151	FPNPPTHE	GKKDVPVE	TTYCCNAAYCCNCCNACNCAYGA	TCNACNGGNACRTCYTTYTTNCC	2048	2048	0.496241	15.2143	59.2	98	4	159	PALEPVK	TVVGYSW	CCNGCNYTNGARCCNGTNAA	CANSWRTANCCNACNACNGT	4096	8192	54.2	98	64.2132
Dec_177	XP_047497437.1_5637228_5639501	1791	10	65	653	GADKFTMV	YDGPRCQM	GGNGCNGAYAARTTYACNATGGT	ATYTGRCANCKNGGNCCRTCRTA	512	2048	0.462995	56.4545	68.8	93.5	17	668	RFTKEEW	NGFAWFP	MGNTTYACNAARGARGARTG	GGRAACCANGCRAANCCRTT	512	128	70.4	93.5	64.2096
Dec_178	XP_047470573.1_30849336_30852241	1929	10	347	981	MPYNLGAH	EQQGASVW	ATGCCNTAYAAYYTNGGNGCNCA	CANACNSWNGCNCCYTGYTGYTC	2048	8192	0.504967	98.2727	59	100	245	989	TDKMPKD	AHREAQR	ACNGAYAARATGCCNAARGA	CKYTGNGCYTCNCKRTGNGC	128	2048	60.3	100	64.1595
Dec_179	XP_047469149.1_18763050_18765526	1824	11	137	736	RDLHLDFN	ANFKELFH	MGNGAYYTNCAYYTNGAYTTYAA	TGRAANARYTCYTTRAARTTNGC	8192	1024	0.513514	94.1667	59.2	95	116	744	DLGENFI	YTQNVQK	GAYYTNGGNGARAAYTTYAT	TTYTGNACRTTYTGNGTRTA	512	256	70.2	87	64.1532
Dec_180	XP_047475845.1_8737311_8738316	543	11	49	221	GFNVPTFY	QKCIATGD	GGNTTYAAYGTNCCNACNTTYTA	TCNCCNGTNGCDATRCAYTTYTG	2048	1536	0.415663	22.5	68.7	93	18	249	KIWGCLP	IMGPFML	AARATHTGGGGNTGYYTNCC	ARCATRAANGGNCCCATDAT	384	192	64.7	96.5	64.1202
Dec_181	XP_047480937.1_21745327_21746575	771	10	68	316	EPMFFYMY	NFAIYCGM	GARCCNATGTTYTTYTAYATGTA	ATNCCRCARTADATNGCRAARTT	64	768	0.504132	48.1818	71	98.5	39	326	VLWQPHM	QFRETFR	GTNYTNTGGCARCCNCAYAT	CKRAANGTYTCNCKRAAYTG	512	1024	64.2	93.5	64.0915
Dec_182	XP_047498421.1_21783305_21785552	1647	9	48	588	VYKHAKDF	FDIPEANV	GTNTAYAARCAYGCNAARGAYTT	ACRTTNGCYTCNGGDATRTCRAA	512	768	0.204503	33	71.4	98.5	9	654	KDQYGAF	INQGYAY	AARGAYCARTAYGGNGCNTT	TANGCRTANCCYTGRTTDAT	256	384	71.6	97.5	64.0825
Dec_183	XP_047502740.1_2920429_2923169	1311	9	437	865	HLVYEDFK	NMDMWPHF	CAYYTNGTNTAYGARGAYTTYAA	AARTGNGGCCACATRTCCATRTT	1024	32	0.589421	79.3	75	92.5	334	893	MIGYDTD	WIVYNKP	ATGATHGGNTAYGAYACNGA	GGYTTRTTRTANACDATCCA	192	96	73	91	64.0803
Dec_184	XP_047482499.1_25358762_25361688	1683	10	234	786	QSEYPKEK	HENFQNLL	CARWSNGARTAYCCNAARGARAA	ARNARRTTYTGRAARTTYTCRTG	2048	1024	0.490458	88	60	95.5	178	840	GPGHEKY	IQKQAVM	GGNCCNGGNCAYGARAARTA	ATNACNGCYTGYTTYTGDAT	512	384	70.6	94.5	64.0399
Dec_185	XP_047491298.1_17601356_17602178	645	9	43	249	VRQTWGHF	HMVKYEEQ	GTNMGNCARACNTGGGGNCAYTT	TGYTCYTCRTAYTTNACCATRTG	2048	128	0.35	26.4	71.4	99.5	33	257	APDHEKH	FDIYKRT	GCNCCNGAYCAYGARAARCA	GTNCKYTTRTADATRTCRAA	256	384	72	97	64.0291
Dec_186	XP_047490757.1_21387556_21388427	651	10	86	294	DVTKPMEK	QNNPCYID	GAYGTNACNAARCCNATGGARAA	TCDATRTARCANGGRTTRTTYTG	512	384	0.277228	17.9091	71	91.5	1	306	VCIKWEE	PFMKVLQ	GTNTGYATHAARTGGGARGA	TGNARNACYTTCATRAANGG	96	512	72.4	97	64.0231
Dec_187	XP_047485237.1_12936821_12938399	1503	11	58	550	MYVFGGCT	MFGGIPHD	ATGTAYGTNTTYGGNGGNTGYAC	TCRTGNGGDATNCCNCCRAACAT	512	768	0.513684	67.5	65.9	98.5	4	564	RWYTCCQ	QETVSNT	MGNTGGTAYACNTGYTGYCA	GTRTTNSWNACNGTYTCYTG	256	2048	60.9	90	64.0044
Dec_188	XP_047480863.1_17023090_17023771	372	11	25	140	YICGKNFP	NYYKVNVS	TAYATHTGYGGNAARAAYTTYCC	SWNACRTTNACYTTRTARTARTT	384	2048	0.165138	8.91667	63.4	94.5	13	259	VRMHEED	DQEELNI	GTNMGNATGCAYGARGARGA	ATRTTNARYTCYTCYTGRTC	256	256	69.2	97.5	63.9428
Dec_189	XP_047492937.1_23093050_23094148	810	11	44	305	WTYPIIMA	MFPAYYIF	TGGACNTAYCCNATHATHATGGC	AADATRTARTANGCNGGRAACAT	288	384	0.42126	37	66.5	95	26	340	WEDLVPN	KGNVEDN	TGGGARGAYYTNGTNCCNAA	TTRTCYTCNACRTTNCCYTT	512	256	68	90.5	63.9193
Dec_190	XP_047501656.1_6761763_6762666	501	10	55	213	CAVGRPMC	YGMTHEQV	TGYGCNGTNGGNMGNCCNATGTG	ACYTGYTCRTGNGTCATNCCRTA	4096	256	0.184211	8.18182	66.3	96.5	42	221	EFDHPNI	VCFLKEG	GARTTYGAYCAYCCNAAYAT	CCYTCYTTNARRAARCANAC	128	512	70.8	99.5	63.897
Dec_191	XP_047497295.1_12814551_12817143	1842	8	97	702	CVAHDPDT	DIMFNGFP	TGYGTNGCNCAYGAYCCNGAYAC	GGRAANCCRTTRAACATDATRTC	1024	192	0.477387	110.556	68.1	100	75	710	EEVVAGW	WPEEYIK	GARGARGTNGTNGCNGGNTG	TTDATRTAYTCYTCNGGCCA	1024	96	68.1	100	63.8926
Dec_192	XP_047482329.1_29258633_29259781	942	10	28	333	IFMLAGYD	DMKPCYWG	ATHTTYATGYTNGCNGGNTAYGA	CCCCARTARCANGGYTTCATRTC	1536	64	0.351171	45.4545	72.1	93.5	17	349	WMVALWC	HFYKADP	TGGATGGTNGCNYTNTGGTG	GGRTCNGCYTTRTARAARTG	128	128	70.8	90.5	63.8376
Dec_193	XP_047488653.1_4635009_4636751	1191	10	111	499	LCWQFAQF	WDVEEPQN	YTNTGYTGGCARTTYGCNCARTT	TTYTGNGGYTCYTCNACRTCCCA	512	256	0.447644	58.8182	68.7	97.5	11	522	GDPAYWY	APFHRVF	GGNGAYCCNGCNTAYTGGTA	AANACNCKRTGRAANGGNGC	256	2048	65.5	93	63.8257
Dec_194	XP_047495255.1_17227328_17228150	624	11	69	268	HVMCLDCF	FHWCWVCQ	CAYGTNATGTGYYTNGAYTGYTT	TGRCANACCCARCACCARTGRAA	512	64	0.373057	20.4167	69.1	100	27	281	ETSGEDD	ECMAAHW	GARACNWSNGGNGARGAYGA	CARTGNGCNGCCATRCAYTC	2048	128	62.2	91	63.7839
Dec_195	XP_047500451.1_3686330_3687161	513	10	105	267	NKYLEEFP	PCVLEHTR	AAYAARTAYYTNGARGARTTYCC	CKNGTRTGYTCNARNACRCANGG	512	8192	0.487179	23.9091	61.2	98	75	277	MADYCHF	AATIWEV	ATGGCNGAYTAYTGYCAYTT	ACYTCCCADATNGTNGCNGC	64	384	71.5	99.5	63.7794
Dec_196	XP_047495108.1_37155986_37160007	1719	9	339	903	IIDFETWK	QEAGDVQY	ATHATHGAYTTYGARACNTGGAA	TAYTGNACRTCNCCNGCYTCYTG	288	1024	0.437613	80.9	69.8	98	211	1005	QRNKWEA	IGQMYTS	CARMGNAAYAARTGGGARGC	SWNGTRTACATYTGNCCDAT	128	768	67.5	95	63.7722
Dec_197	XP_047468449.1_42327867_42328880	375	13	140	256	DFIDSYTN	YFHLEDVF	GAYTTYATHGAYWSNTAYACNAA	AANACRTCYTCNARRTGRAARTA	3072	1024	0.563636	20.7857	58.1	96.5	54	312	RRTWGQW	WNMLNQP	MGNMGNACNTGGGGNCARTG	GGYTGRTTNARCATRTTCCA	2048	64	64.7	88	63.742
Dec_198	XP_047501767.1_8392064_8393129	975	10	29	345	LKYHPDKN	QTTKRLQG	YTNAARTAYCAYCCNGAYAARAA	CCYTGNARNCKYTTNGTNGTYTG	1024	8192	0.40264	27.3636	59.4	99.5	2	371	GKDYYKI	HFDIQFP	GGNAARGAYTAYTAYAARAT	GGRAAYTGDATRTCRAARTG	128	96	71.1	99.5	63.7278
Dec_199	XP_047468624.1_38995872_38997018	600	13	13	204	HGEHSVVY	EQIVHGTP	CAYGGNGARCAYWSNGTNGTNTA	GGNGTNCCRTGNACDATYTGYTC	8192	1536	0.748634	60.7857	56.6	94.5	5	213	SAPGKVI	GIDNSIC	WSNGCNCCNGGNAARGTNAT	CADATNSWRTTRTCDATNCC	8192	2304	54.6	95	63.6943
Dec_200	XP_047496360.1_26151846_26153115	798	9	162	419	TPVGCHKF	PMMKEYTF	ACNCCNGTNGGNTGYCAYAARTT	AANGTRTAYTCYTTCATCATNGG	2048	128	0.501992	40	72.5	96	86	431	QKDEWCW	KMVTVDE	CARAARGAYGARTGGTGYTG	TCRTCNACNGTNACCATYTT	32	256	74.9	93	63.603
Dec_201	XP_047494445.1_247870_249349	1014	10	82	411	FDLDNTIC	DTVAIVEE	TTYGAYYTNGAYAAYACNATHTG	TCYTCNACDATNGCNACNGTRTC	1536	3072	0.456869	44.5455	61.3	99.5	53	502	YYCKNNK	FPGDPVI	TAYTAYTGYAARAAYAAYAA	ATNACNGGRTCNCCNGGRAA	64	1024	66.4	99	63.5516
Dec_202	XP_047497140.1_33437546_33439350	975	9	91	407	KVTINDIQ	NDPEKIKA	AARGTNACNATHAAYGAYATHCA	GCYTTDATYTTYTCNGGRTCRTT	1152	384	0.16129	15.3	69.2	99	78	417	GDPQVIE	AKHKEFQ	GGNGAYCCNCARGTNATHGA	TGRAAYTCYTTRTGYTTNGC	768	128	71.9	100	63.5081
Dec_203	XP_047477513.1_2548245_2550978	1212	11	135	530	QYLINPNT	HKILETLP	CARTAYYTNATHAAYCCNAAYAC	GGNARNGTYTCNARDATYTTRTG	1536	6144	0.659443	68.8333	59	98.5	51	547	HPQATGQ	HTQQPHI	CAYCCNCARGCNACNGGNCA	ATRTGNGGYTGYTGNGTRTG	1024	256	65.2	91	63.5039
Dec_204	XP_047469188.1_28345671_28346594	537	13	32	202	FLVPFIID	TYVGMRKP	TTYYTNGTNCCNTTYATHATHGA	GGYTTNCKCATNCCNACRTANGT	4608	2048	0.576687	33.6429	60.9	92	14	240	YLTAFFT	KTINQGM	TAYYTNACNGCNTTYTTYAC	ATNCCYTGRTTDATNGTYTT	1024	384	65.6	86	63.4602
Dec_205	XP_047476352.1_16082966_16084733	978	11	25	342	EVAVQPCP	HVTCQCDH	GARGTNGCNGTNCARCCNTGYCC	TGRTCRCAYTGRCANGTNACRTG	2048	512	0.445161	43.0833	61.2	94	15	452	GLYWNWT	AFAWMFM	GGNYTNTAYTGGAAYTGGAC	ATRAACATCCANGCRAANGC	128	64	66.3	96	63.3767
Dec_206	XP_047480517.1_18718340_18719327	903	12	22	314	AAEHMKEK	KPETQQPL	GCNGCNGARCAYATGAARGARAA	ARNGGYTGYTGNGTYTCNGGYTT	256	2048	0.533569	43.0769	62.7	94	14	325	YAAVQIQ	VEKHGHS	TAYGCNGCNGTNCARATHCA	SWRTGNCCRTGYTTYTCNAC	768	1024	61.1	92	63.3714
Dec_207	XP_047501582.1_25630502_25631132	423	12	23	155	EGRNWLND	CTQQDNSY	GARGGNMGNAAYTGGYTNAAYGA	TANSWRTTRTCYTGYTGNGTRCA	2048	2048	0.357143	18.5385	59.9	95.5	8	163	SYHDCLI	DCGAFVM	WSNTAYCAYGAYTGYYTNAT	ATNACRAANGCNCCRCARTC	2048	512	64.8	93.5	63.3449
Dec_208	XP_047492811.1_17847446_17848855	939	10	169	473	VQEFCIYG	HWPTLFSY	GTNCARGARTTYTGYATHTAYGG	TANSWRAANARNGTNGGCCARTG	384	8192	0.692833	61.7273	64.5	96.5	145	515	WTITKYF	DPNTGPW	TGGACNATHACNAARTAYTT	CANGGNCCNGTRTTNGGRTC	192	1024	68.8	93	63.3385
Dec_209	XP_047487395.1_15306087_15306774	555	10	24	200	RTMYVIDQ	WQEVRHDR	MGNACNATGTAYGTNATHGAYCA	CKRTCRTGNCKNACYTCYTGCCA	1536	1024	0.205882	12.2727	67.1	96	14	212	RQVQHNF	NFLNKME	MGNCARGTNCARCAYAAYTT	TCCATYTTRTTNARRAARTT	512	128	68.5	99	63.269
Dec_210	XP_047484440.1_1854303_1855304	807	11	34	294	NALVNGHT	VDCVAFHP	AAYGCNYTNGTNAAYGGNCAYAC	GGRTGRAANGCNACRCARTCNAC	4096	1024	0.539683	44.3333	61.4	91.5	2	318	FNTYIEV	WQVTDGD	TTYAAYACNTAYATHGARGT	TCNCCRTCNGTNACYTGCCA	192	256	71.4	92.5	63.1953
Dec_211	XP_047491070.1_31856374_31859196	648	10	22	229	GVGPQEYT	AKEKVYLR	GGNGTNGGNCCNCARGARTAYAC	CKNARRTANACYTTYTCYTTNGC	2048	4096	0.318408	18.9091	62.2	99.5	10	237	QPCMDHD	GFYEGTL	CARCCNTGYATGGAYCAYGA	ARNGTNCCYTCRTARAANCC	64	1024	69.5	98	63.1576
Dec_212	XP_047468982.1_22223715_22225337	840	13	169	440	SWAEAKAF	AYQPPYTT	WSNTGGGCNGARGCNAARGCNTT	GTNGTRTANGGNGGYTGRTANGC	4096	2048	0.558935	40.0714	53.2	91.5	150	458	PGDDYDW	PYHPGYS	CCNGGNGAYGAYTAYGAYTG	SWRTANCCNGGRTGRTANGG	256	2048	59.4	98.5	63.1257
Dec_213	XP_047502277.1_2199948_2200689	465	10	91	237	ANLTDEQK	CYLGDAFR	GCNAAYYTNACNGAYGARCARAA	CKRAANGCRTCNCCNARRTARCA	2048	4096	0.568	22.3636	65.4	99.5	7	256	GKVAVEN	FKPGEKV	GGNAARGTNGCNGTNGARAA	ACYTTYTCNCCNGGYTTRAA	1024	256	67.6	96	63.1121
Dec_214	XP_047493328.1_17453782_17454690	516	10	52	215	KCMEVFQH	FNRDLIEE	AARTGYATGGARGTNTTYCARCA	TCYTCDATNARRTCNCKRTTRAA	128	3072	0.711538	45.1818	67.4	95	17	226	EVATFWN	HEALFCH	GARGTNGCNACNTTYTGGAA	TGRCARAANARNGCYTCRTG	256	512	69.9	92.5	63.1079
Dec_215	XP_047476955.1_16226705_16227878	609	11	165	359	FDMDGIKP	QPKKRWLR	TTYGAYATGGAYGGNATHAARCC	CKNARCCANCKYTTYTTNGGYTG	192	4096	0.904762	71.5833	60.4	96	64	430	LGPLMEQ	KWMGAMA	YTNGGNCCNYTNATGGARCA	GCCATNGCNCCCATCCAYTT	2048	32	65.2	90.5	63.0921
Dec_216	XP_047487510.1_24808145_24808949	534	11	23	192	GEKVPTFA	QFNKALDI	GGNGARAARGTNCCNACNTTYGC	ATRTCNARNGCYTTRTTRAAYTG	2048	1024	0.590062	25.4167	67.9	96.5	4	223	RNTEAHM	EDILGRL	MGNAAYACNGARGCNCAYAT	ARNCKNCCNARDATRTCYTC	1024	6144	62.6	92.5	63.0709
Dec_217	XP_047475224.1_9388437_9390240	1575	10	43	559	LPKYKNCW	PKDFWEQE	YTNCCNAARTAYAARAAYTGYTG	TCYTGYTCCCARAARTCYTTNGG	1024	128	0.280392	54.7273	72.2	87.5	35	573	QQAGMIE	YFDEQVG	CARCARGCNGGNATGATHGA	CCNACYTGYTCRTCRAARTA	192	128	73.9	89.5	63.0544
Dec_218	XP_047480517.1_18785460_18786258	519	11	61	225	ARLEPMND	YDFDYVAL	GCNMGNYTNGARCCNATGAAYGA	ARNGCNACRTARTCRAARTCRTA	4096	1024	0.335443	17.5	65	95	27	243	PHYDIEE	GIYTCKA	CCNCAYTAYGAYATHGARGA	GCYTTRCANGTRTADATNCC	192	384	71.7	89	63.0373
Dec_219	XP_047497437.1_5636185_5637098	708	10	50	277	QVGGLAHE	MDVDKQEG	CARGTNGGNGGNYTNGCNCAYGA	CCYTCYTGYTTRTCNACRTCCAT	8192	128	0.497717	17.0909	65.2	95.5	36	298	IPPFNEY	TFEVYND	ATHCCNCCNTTYAAYGARTA	TCRTTRTANACYTCRAANGT	384	256	72.4	96	63.0206
Dec_220	XP_047482412.1_16628351_16630211	1101	10	172	530	AKGMIENF	GFGWTNAV	GCNAARGGNATGATHGARAAYTT	ACNGCRTTNGTCCANCCRAANCC	384	1024	0.636888	84.3636	70	92.5	149	545	TELYYWD	YGHKIRT	ACNGARYTNTAYTAYTGGGA	GTNCKDATYTTRTGNCCRTA	256	768	68.7	87	63.0148
Dec_221	XP_047500254.1_24559939_24560533	444	10	15	154	PVLAQYVW	HKWNLSCT	CCNGTNYTNGCNCARTAYGTNTG	GTRCANSWNARRTTCCAYTTRTG	8192	2048	0.270677	14.2727	60.4	97.5	7	184	GMYTWPC	HTIHVFQ	GGNATGTAYACNTGGCCNTG	TGRAANACRTGDATNGTRTG	128	384	71.9	99.5	62.9374
Dec_222	XP_047470721.1_37831781_37833356	879	11	182	466	SRFEEHKC	EPCPICQG	WSNMGNTTYGARGARCAYAARTG	CCYTGRCADATNGGRCANGGYTC	4096	768	0.5625	47.1667	62.2	98	169	476	FVLEVRD	GEKWAVL	TTYGTNYTNGARGTNMGNGA	ARNACNGCCCAYTTYTCNCC	4096	512	60.9	94.5	62.9346
Dec_223	XP_047477743.1_39380311_39381426	972	11	39	354	PVMCFRHD	KCAFLCTV	CCNGTNATGTGYTTYMGNCAYGA	ACNGTRCANARRAANGCRCAYTT	1024	2048	0.470588	50.25	64.9	90.5	3	373	DVFPGFK	FQVAMFG	GAYGTNTTYCCNGGNTTYAA	CCRAACATNGCNACYTGRAA	512	128	69.2	90.5	62.929
Dec_224	XP_047493750.1_22242386_22243478	537	9	124	294	AILDMKWC	YDETVNLW	GCNATHYTNGAYATGAARTGGTG	CANARRTTNACNGTYTCRTCRTA	384	2048	0.656442	47.5	72.1	94.5	30	336	LAVGTYQ	CMHNGFH	YTNGCNGTNGGNACNTAYCA	TGRAANCCRTTRTGCATRCA	4096	64	70.5	96	62.9249
Dec_225	XP_047468722.1_6272268_6273797	804	12	120	379	GLWAYLHA	NQGEATKA	GGNYTNTGGGCNTAYYTNCAYGC	GCYTTNGTNGCYTCNCCYTGRTT	4096	1024	0.587302	58.5385	58.3	92.5	74	476	HHLQPPD	DEAFTAL	CAYCAYYTNCARCCNCCNGA	ARNGCNGTRAANGCYTCRTC	1024	1024	61.2	94	62.8879
Dec_226	XP_047484853.1_17378261_17378989	345	11	35	141	FTTQMAMN	YQMPGTAI	TTYACNACNCARATGGCNATGAA	ATNGCNGTNCCNGGCATYTGRTA	256	1024	0.51	16.1667	69.5	94	1	153	VKQRMQM	YELFKHH	GTNAARCARMGNATGCARAT	TGRTGYTTRAANARYTCRTA	256	256	66.4	90.5	62.8523
Dec_227	XP_047480542.1_6429622_6430796	579	12	137	321	QAFIMEED	TDVQETVE	CARGCNTTYATHATGGARGARGA	TCNACNGTYTCYTGNACRTCNGT	192	2048	0.558824	29.4615	65.1	88.5	62	342	FDGVKIP	EPDSEYP	TTYGAYGGNGTNAARATHCC	GGRTAYTCNSWRTCNGGYTC	384	1024	58.5	98.5	62.8452
Dec_228	XP_047497140.1_33440575_33445935	2088	8	1067	1754	GQKPAFDD	DYAWDNVT	GGNCARAARCCNGCNTTYGAYGA	GTNACRTTRTCCCANGCRTARTC	1024	256	0.139501	107.222	69.7	92	1016	1777	VAKEFQN	KAMEFHD	GTNGCNAARGARTTYCARAA	TCRTGRAAYTCCATNGCYTT	256	64	77.6	94	62.8266
Dec_229	XP_047502347.1_2451796_2452934	606	10	90	283	PTFAMLEH	DFLKVCTA	CCNACNTTYGCNATGYTNGARCA	GCNGTRCANACYTTNARRAARTC	2048	2048	0.491892	31.1818	65.1	97	68	307	TGIIDVN	YEYHLAV	ACNGGNATHATHGAYGTNAA	ACNGCNARRTGRTAYTCRTA	1152	512	66.1	98	62.8123
Dec_230	XP_047485295.1_12588906_12589546	510	9	44	205	RDEYEQHQ	MNEDNELI	MGNGAYGARTAYGARCARCAYCA	ATNARYTCRTTRTCYTCRTTCAT	512	256	0.379085	20.8	67.7	100	10	222	GNKECPT	YIKTTAN	GGNAAYAARGARTGYCCNAC	TTNGCNGTNGTYTTDATRTA	256	768	69.3	100	62.7881
Dec_231	XP_047492651.1_33132176_33133082	594	11	61	250	GKVTPRDD	FPQCVFDH	GGNAARGTNACNCCNMGNGAYGA	TGRTCRAANACRCAYTGNGGRAA	8192	512	0.333333	13.1667	63.2	94.5	53	258	GLADDIE	WQEMPGN	GGNYTNGCNGAYGAYATHGA	TTNCCNGGCATYTCYTGCCA	1536	64	72	91	62.7864
Dec_232	XP_047491990.1_5517563_5519393	825	10	20	286	CRGCEVVF	ICQKMFET	TGYMGNGGNTGYGARGTNGTNTT	GTYTCRAACATYTTYTGRCADAT	4096	96	0.471774	46.6364	67.4	94.5	6	315	EGVSWQF	EKKFQCD	GARGGNGTNWSNTGGCARTT	TCRCAYTGRAAYTTYTTYTC	1024	64	67.2	94.5	62.7767
Dec_233	XP_047472659.1_4500525_4501746	558	13	25	202	QAIRATWG	YCAGLAYV	CARGCNATHMGNGCNACNTGGGG	ACRTANGCNARNCCNGCRCARTA	3072	4096	0.571429	35.1429	56	93	15	233	HSRPDHF	DDVWVTG	CAYWSNMGNCCNGAYCAYTT	CCNGTNACCCANACRTCRTC	4096	256	58.5	95	62.7727
Dec_234	XP_047481953.1_16075036_16077019	870	11	26	307	VGLHCDKY	WHPLEDGT	GTNGGNYTNCAYTGYGAYAARTA	GTNCCRTCYTCNARNGGRTGCCA	2048	1024	0.481752	54.8333	68.6	93	17	353	LHTVAVW	VPTFEAA	YTNCAYACNGTNGCNGTNTG	GCNGCYTCRAANGTNGGNAC	4096	1024	61.8	90.5	62.7691
Dec_235	XP_047487310.1_22344845_22346435	1020	11	163	494	AKRVAEEM	FDFIDKPS	GCNAARMGNGTNGCNGARGARAT	SWNGGYTTRTCDATRAARTCRAA	4096	1536	0.630094	54.8333	60.3	95.5	126	535	KTTQIPQ	MAQFPLE	AARACNACNCARATHCCNCA	TCNARNGGRAAYTGNGCCAT	768	512	66.6	91.5	62.7691
Dec_236	XP_047487381.1_21536482_21538067	1200	10	60	451	HILTPEAE	WQDVQAKV	CAYATHYTNACNCCNGARGCNGA	ACYTTNGCYTGNACRTCYTGCCA	6144	256	0.419525	47.8182	63.4	95	40	532	FEGRTAV	WEACPVK	TTYGARGGNMGNACNGCNGT	TTNACNGGRCANGCYTCCCA	2048	256	66.8	98	62.7026
Dec_237	XP_047500400.1_19004094_19005248	528	10	26	193	IQKVAEDN	WFECDFDG	ATHCARAARGTNGCNGARGAYAA	CCRTCRAARTCRCAYTCRAACCA	768	64	0.453416	26.3636	72.7	92.5	13	225	KVYAVEA	THWKQTV	AARGTNTAYGCNGTNGARGC	ACNGTYTGYTTCCARTGNGT	512	128	65.4	96	62.6791
Dec_238	XP_047483928.1_23159297_23160115	393	11	172	294	GVEPMDCN	HGRQGINI	GGNGTNGARCCNATGGAYTGYAA	ATRTTDATNCCYTGNCKNCCRTG	512	3072	0.73	23.25	64.7	93	74	304	PSVNTCM	EFNWLKI	CCNWSNGTNAAYACNTGYAT	ATYTTNARCCARTTRAAYTC	4096	128	67.5	93.5	62.6596
Dec_239	XP_047490993.1_32288232_32289358	642	10	116	321	GYMEWQDC	NEYWIGKL	GGNTAYATGGARTGGCARGAYTG	ARYTTNCCDATCCARTAYTCRTT	64	384	0.633166	47.9091	77.1	91	41	360	GGFEKIG	HVAGPWG	GGNGGNTTYGARAARATHGG	CCCCANGGNCCNGCNACRTG	384	512	61.4	93.5	62.6409
Dec_240	XP_047470432.1_12044039_12044920	429	11	54	188	YCRNATQN	KATEVMKQ	TAYTGYMGNAAYGCNACNCARAA	TGYTTCATNACYTCNGTNGCYTT	2048	512	0.553719	23.4167	65.1	98.5	37	200	ESTPHFQ	YFDQSRR	GARWSNACNCCNCAYTTYCA	CKNCKNSWYTGRTCRAARTA	2048	4096	55	100	62.6314
Dec_241	XP_047471865.1_36973049_36974309	768	10	128	375	DLTINAMF	FPVNGNMI	GAYYTNACNATHAAYGCNATGTT	ATCATRTTNCCRTTNACNGGRAA	1536	512	0.643154	51.9091	68	94	78	403	NAGGEKH	EWKKSDF	AAYGCNGGNGGNGARAARCA	AARTCNSWYTTYTTCCAYTC	512	256	65.3	95	62.6259
Dec_242	XP_047492840.1_13890381_13891662	537	11	65	235	DEYTYDKA	KVASFENL	GAYGARTAYACNTAYGAYAARGC	ARRTTYTCRAANSWNGCNACYTT	256	8192	0.63125	36.25	57	95.5	2	294	DKKEAHD	PERDVNF	GAYAARAARGARGCNCAYGA	AARTTNACRTCNCKYTCNGG	128	1024	66.8	97	62.5496
Dec_243	XP_047476661.1_110626_111895	750	11	170	411	HILQMTEA	QFMIWCGD	CAYATHYTNCARATGACNGARGC	TCNCCRCACCADATCATRAAYTG	768	96	0.453744	39.1667	72.8	93.5	61	430	HALFGNN	FGKVVDG	CAYGCNYTNTTYGGNAAYAA	CCRTCNACNACYTTNCCRAA	1024	512	63	86.5	62.541
Dec_244	XP_047472151.1_4039764_4041876	672	11	296	511	YVDPLAFM	WNGTERRA	TAYGTNGAYCCNYTNGCNTTYAT	GCNCKNCKYTCNGTNCCRTTCCA	4096	4096	0.655502	50.4167	62.4	95.5	247	570	KIKPLDF	FCLGNED	AARATHAARCCNYTNGAYTT	TCYTCRTTNCCNARRCARAA	768	512	65.5	90.5	62.5137
Dec_245	XP_047476117.1_37855738_37856317	351	12	33	141	AQLNGFAW	PYVYRDQT	GCNCARYTNAAYGGNTTYGCNTG	GTYTGRTCNCKRTANACRTANGG	4096	2048	0.431373	9.07692	61.6	99	21	192	GMPGDLK	CQYSMGD	GGNATGCCNGGNGAYYTNAA	TCNCCCATNSWRTAYTGRCA	1024	512	59.9	92.5	62.5133
Dec_246	XP_047475277.1_34856539_34857845	711	11	35	263	VNGVAAIH	MKFMLNGA	GTNAAYGGNGTNGCNGCNATHCA	GCNCCRTTNARCATRAAYTTCAT	6144	256	0.298643	17.4167	63.2	95.5	18	277	GEKRINM	DGANIEM	GGNGARAARMGNATHAAYAT	ATYTCDATRTTNGCNCCRTC	768	384	72	88.5	62.4996
Dec_247	XP_047472783.1_19356683_19357225	366	13	41	154	AEDKRSCE	IYAMNTDG	GCNGARGAYAARMGNWSNTGYGA	CCRTCNGTRTTCATNGCRTADAT	8192	384	0.504673	18.4286	57.7	85.5	12	166	GCAQLCF	MIIQVER	GGNTGYGCNCARYTNTGYTT	CKYTCNACYTGDATDATCAT	1024	288	65.3	96	62.499
Dec_248	XP_047484879.1_9426216_9427959	1179	10	46	430	LDNMLYMV	YAFGPMIA	YTNGAYAAYATGYTNTAYATGGT	GCDATCATNGGNCCRAANGCRTA	512	768	0.26455	39.3636	61.8	95	22	471	LYDCMKE	YDYKPFE	YTNTAYGAYTGYATGAARGA	TCRAANGGYTTRTARTCRTA	128	128	75.6	91.5	62.4771
Dec_249	XP_047488314.1_1278235_1279114	495	11	26	182	VDDGQWHH	PCLNNGHC	GTNGAYGAYGGNCARTGGCAYCA	CARTGNCCRTTRTTNARRCANGG	256	2048	0.433333	21	62.4	96	5	198	ELHYRWD	CECPARV	GARYTNCAYTAYMGNTGGGA	ACNCKNGCNGGRCAYTCRCA	512	1024	65.1	95	62.4531
Dec_250	XP_047501773.1_6769959_6771096	789	10	68	322	AIMGAFAF	NFMYLLIG	GCNATHATGGGNGCNTTYGCNTT	CCDATNARNARRTACATRAARTT	1536	1536	0.483607	38.1818	57.5	96	53	336	FMCTQVG	CYTLMKE	TTYATGTGYACNCARGTNGG	TCYTTCATNARNGTRTARCA	128	256	70.5	100	62.4482
Dec_251	XP_047495681.1_21803203_21804326	588	10	11	198	HFNAETQV	GCHLTIME	CAYTTYAAYGCNGARACNCARGT	TCCATDATNGTNARRTGRCANCC	512	1536	0.494253	24.7273	66.9	96.5	2	267	HRDVITC	NCKIGDI	CAYMGNGAYGTNATHACNTG	ATRTCNCCDATYTTRCARTT	1536	192	69.1	93.5	62.389
Dec_252	XP_047477175.1_39655007_39656451	1185	11	25	411	DVQCYSVW	FHLQPADA	GAYGTNCARTGYTAYWSNGTNTG	GCRTCNGCNGGYTGNARRTGRAA	4096	2048	0.73297	110.083	54.8	94.5	2	520	MICLDWT	YIRWLEA	ATGATHTGYYTNGAYTGGAC	GCYTCNARCCANCKDATRTA	96	768	65.6	89	62.384
Dec_253	XP_047488806.1_12220022_12221545	411	10	345	473	QKNAKYVC	HFAEKIPG	CARAARAAYGCNAARTAYGTNTG	CCNGGDATYTTYTCNGCRAARTG	512	768	0.131148	11.6364	70.7	95	324	481	ACQHYGV	YHDLARE	GCNTGYCARCAYTAYGGNGT	TCNCKNGCNARRTCRTGRTA	256	2048	67.4	95	62.38
Dec_254	XP_047471114.1_30230469_30232701	1518	10	58	555	GAILFDYC	NFAFIFQP	GGNGCNATHYTNTTYGAYTAYTG	GGYTGRAADATRAANGCRAARTT	3072	384	0.476386	84.5455	64.9	95.5	33	587	IFQNVAA	VKVIHTW	ATHTTYCARAAYGTNGCNGC	CANGTRTGDATNACYTTNAC	384	768	65.7	90	62.3105
Dec_255	XP_047474323.1_40759340_40760249	639	11	13	217	NLYVDTPF	YHCGKDGE	AAYYTNTAYGTNGAYACNCCNTT	TCNCCRTCYTTNCCRCARTGRTA	4096	512	0.655172	32.75	68	90	3	263	VPRPDHQ	CYWPLTG	GTNCCNMGNCCNGAYCAYCA	CCNGTNARNGGCCARTARCA	2048	512	65.6	92.5	62.277
Dec_256	XP_047497230.1_11618406_11619451	621	9	32	230	KCIPDFIN	QDWVTATD	AARTGYATHCCNGAYTTYATHAA	TCNGTNGCNGTNACCCARTCYTG	576	1024	0.34555	20.4	67	98	8	284	LKMFEAQ	CKCNGHA	YTNAARATGTTYGARGCNCA	GCRTGNCCRTTRCAYTTRCA	256	128	72.8	97.5	62.2132
Dec_257	XP_047486945.1_20780015_20782798	1881	9	96	714	AVNNELGQ	NPDVFEKQ	GCNGTNAAYAAYGARYTNGGNCA	TGYTTYTCRAANACRTCNGGRTT	4096	512	0.626486	135.9	66	91.5	41	833	VPITVEG	VIFNARP	GTNCCNATHACNGTNGARGG	GGNCKNGCRTTRAADATNAC	1536	1536	63.1	96	62.209
Dec_258	XP_047482588.1_24656237_24657278	708	9	35	262	TPTNQAIF	YDMFMRGE	ACNCCNACNAAYCARGCNATHTT	TCNCCNCKCATRAACATRTCRTA	3072	256	0.280543	18.9	67.9	98.5	18	305	IKVNQDT	FKYGCPP	ATHAARGTNAAYCARGAYAC	GGNGGRCANCCRTAYTTRAA	192	256	71.6	97.5	62.2034
Dec_259	XP_047500314.1_4969492_4970118	360	10	21	132	LPNGNYHD	YHPENNQW	YTNCCNAAYGGNAAYTAYCAYGA	CAYTGRTTRTTYTCNGGRTGRTA	2048	256	0.380952	19.9091	70.1	90.5	9	214	RGIFYAV	WDGKIFV	MGNGGNATHTTYTAYGCNGT	ACRAADATYTTNCCRTCCCA	1536	96	70.6	95	62.1891
Dec_260	XP_047476999.1_14177459_14178170	507	10	21	181	LKRTHDMF	ANEWFATG	YTNAARMGNACNCAYGAYATGTT	CCNGTNGCRAACCAYTCRTTNGC	2048	512	0.592105	36.3636	68.4	95	5	256	TDDVQRH	KCWDLEY	ACNGAYGAYGTNCARMGNCA	TAYTCNARRTCCCARCAYTT	1024	128	68	92	62.1416
Dec_261	XP_047475907.1_28434244_28435360	834	10	27	296	YAIIFTDN	EYQGILKY	TAYGCNATHATHTTYACNGAYAA	TAYTTNARDATNCCYTGRTAYTC	1152	1536	0.6	48.7273	66.7	98.5	10	377	WLKFFTE	AGIFARE	TGGYTNAARTTYTTYACNGA	TCNCKNGCRAADATNCCNGC	256	3072	63.2	93	62.1411
Dec_262	XP_047494811.1_16213237_16214236	666	11	43	256	PKPEDLEK	TQEEGDVL	CCNAARCCNGARGAYYTNGARAA	ARNACRTCNCCYTCYTCYTGNGT	2048	2048	0.275362	17.9167	59	97.5	23	324	PGVPAGM	FILMVAT	CCNGGNGTNCCNGCNGGNAT	GTNGCNACCATNARDATRAA	4096	768	61.6	100	62.1351
Dec_263	XP_047474576.1_5411518_5412313	525	11	41	207	AATYYHKF	WFTVLHPD	GCNGCNACNTAYTAYCAYAARTT	TCNGGRTGNARNACNGTRAACCA	1024	2048	0.55625	29.5833	66.4	97	27	215	CGIKLKA	CTTKAVW	TGYGGNATHAARYTNAARGC	CANACNGCYTTNGTNGTRCA	768	1024	62.8	90	62.1251
Dec_264	XP_047501984.1_2040761_2043056	1803	8	145	737	TFEVPDCY	EPCKIEGH	ACNTTYGARGTNCCNGAYTGYTA	TGNCCYTCDATYTTRCANGGYTC	1024	768	0.479381	89.3333	70.8	94	26	766	FNIDPKD	NFPDTEA	TTYAAYATHGAYCCNAARGA	GCYTCNGTRTCNGGRAARTT	192	256	72.6	96.5	62.118
Dec_265	XP_047472815.1_23044482_23046692	1242	8	306	711	EQMGKNFD	QFNCPNHL	GARCARATGGGNAARAAYTTYGA	ARRTGRTTNGGRCARTTRAAYTG	128	512	0.442211	50.1111	73.5	94	187	727	QICHAME	NDKQEIF	CARATHTGYCAYGCNATGGA	AADATYTCYTGYTTRTCRTT	96	96	78.7	94	62.107
Dec_266	XP_047468655.1_47634668_47635243	372	13	42	157	GPPTRHHK	EAVVAPYW	GGNCCNCCNACNMGNCAYCAYAA	CARTANGGNGCNACNACNGCYTC	8192	4096	0.514851	16.7143	56.7	92.5	1	166	PDITKGD	EARAFQG	CCNGAYATHACNAARGGNGA	CCYTGRAANGCNCKNGCYTC	768	1024	63	91.5	62.0788
Dec_267	XP_047494617.1_23221932_23223410	1341	11	57	495	PVPFVDAF	DALFRVEN	CCNGTNCCNTTYGTNGAYGCNTT	TTYTCNACNCKRAANARNGCRTC	4096	8192	0.649758	98	56.4	93	31	517	QARDILF	VFEEPTP	CARGCNMGNGAYATHYTNTT	GGNGTNGGYTCYTCRAANAC	3072	512	60.6	95	62.0777
Dec_268	XP_047486046.1_27603846_27605277	414	11	351	480	DNKWGCAY	DPHYTGSE	GAYAAYAARTGGGGNTGYGCNTA	TCNSWNCCNGTRTARTGNGGRTC	256	8192	0.504065	18.75	67	94	338	500	TYGYHHY	WKGPDFW	ACNTAYGGNTAYCAYCAYTA	CARAARTCNGGNCCYTTCCA	256	128	66.8	90	62.0753
Dec_269	XP_047486553.1_2997392_2999461	1401	10	12	470	DTVERGQE	QHDEAPEI	GAYACNGTNGARMGNGGNCARGA	ATYTCNGGNGCYTCRTCRTGYTG	4096	512	0.179601	39.3636	65.1	94	3	485	GTCDWVF	KFNYVAL	GGNACNTGYGAYTGGGTNTT	ARNGCNACRTARTTRAAYTT	256	512	73	90.5	62.0349
Dec_270	XP_047472238.1_38722440_38723580	522	12	97	262	PRILTNMA	YINAHATS	CCNMGNATHYTNACNAAYATGGC	SWNGTNGCRTGNGCRTTDATRTA	6144	6144	0.415094	25.4615	59.3	95	65	320	VAVGMGM	CHAGYIP	GTNGCNGTNGGNATGGGNAT	GGDATRTANCCNGCRTGRCA	1024	384	65.7	89	62.0058
Dec_271	XP_047490757.1_21396279_21400980	1800	8	775	1366	VIMGHEEK	HWKEPRMV	GTNATHATGGGNCAYGARGARAA	ACCATNCKNGGYTCYTTCCARTG	384	256	0.241438	97.6667	72	94	748	1380	QAGPFNM	YFKHHTD	CARGCNGGNCCNTTYAAYAT	TCNGTRTGRTGYTTRAARTA	512	128	74.8	91	61.8885
Dec_272	XP_047488402.1_2001339_2002311	531	11	69	237	GINEVTAY	IWHLFGAV	GGNATHAAYGARGTNACNGCNTA	ACNGCNCCRAANARRTGCCADAT	3072	1536	0.592593	32.25	66.7	91	30	247	AVIMDGN	YQRHYHT	GCNGTNATHATGGAYGGNAA	GTRTGRTARTGNCKYTGRTA	384	256	67.3	90	61.8546
Dec_273	XP_047480652.1_37669713_37670339	363	11	90	202	HKAIPEIF	TEHRLGKD	CAYAARGCNATHCCNGARATHTT	TCYTTNCCNARNCKRTGYTCNGT	1152	8192	0.113208	4.16667	62.5	100	82	217	GRDRTYG	FAKDIPR	GGNMGNGAYMGNACNTAYGG	CKNGGDATRTCYTTNGCRAA	4096	768	59	98	61.8399
Dec_274	XP_047501202.1_16713263_16715178	1527	10	70	570	AAFDLQVY	ETNMNAWG	GCNGCNTTYGAYYTNCARGTNTA	CCCCANGCRTTCATRTTNGTYTC	4096	128	0.479757	90.2727	65.5	93	43	634	GEPNTKI	DEFRFQA	GGNGARCCNAAYACNAARAT	GCYTGRAANCKRAAYTCRTC	512	256	68.8	86.5	61.8392
Dec_275	XP_047496645.1_6395112_6396153	573	10	102	284	LGITMGAH	GEGWHNYH	YTNGGNATHACNATGGGNGCNCA	TGRTARTTRTGCCANCCYTCNCC	6144	256	0.342857	24.8182	63.3	99.5	54	292	DWSKVVW	HVFPWDY	GAYTGGWSNAARGTNGTNTG	TARTCCCANGGRAANACRTG	1024	128	63.5	98	61.8125
Dec_276	XP_047501663.1_18614210_18615482	972	9	89	404	YCYIYDFE	CAWDGNTY	TAYTGYTAYATHTAYGAYTTYGA	TANGTRTTNCCRTCCCANGCRCA	192	512	0.620805	86.8	69.6	93	29	412	DNDGQNE	IVCQNTD	GAYAAYGAYGGNCARAAYGA	TCNGTRTTYTGRCANACDAT	128	384	71.2	89.5	61.8041
Dec_277	XP_047488186.1_11851773_11853599	936	12	200	503	PPFHVVDC	CERRINCF	CCNCCNTTYCAYGTNGTNGAYTG	AARCARTTDATNCKNCKYTCRCA	2048	3072	0.737374	95.3846	57.2	88	90	541	YLINLCG	KFYLNVC	TAYYTNATHAAYYTNTGYGG	CANACRTTNARRTARAAYTT	1536	512	62.8	89	61.7485
Dec_278	XP_047484712.1_14148613_14149983	1017	10	107	437	DLRGCYDV	GCLYTWLV	GAYYTNMGNGGNTGYTAYGAYGT	ACNARCCANGTRTANARRCANCC	4096	4096	0.419558	43.7273	56.1	98.5	90	459	NHMIDIV	QNFDIEI	AAYCAYATGATHGAYATHGT	ATYTCDATRTCRAARTTYTG	72	96	72.4	94	61.7253
Dec_279	XP_047495946.1_11286315_11290125	2028	8	527	1194	EEVDPFDT	DPFDTSIA	GARGARGTNGAYCCNTTYGAYAC	GCDATNSWNGTRTCRAANGGRTC	512	6144	0.725984	182.778	57.8	95.5	397	1204	EFDIIDK	FGKTELK	GARTTYGAYATHATHGAYAA	TTNARYTCNGTYTTNCCRAA	144	1024	66.7	97.5	61.7234
Dec_280	XP_047477329.1_9605912_9607341	654	10	161	370	RQTDLPKD	YEEIVDVL	MGNCARACNGAYYTNCCNAARGA	ARNACRTCNACDATYTCYTCRTA	8192	1536	0.502618	29.9091	60.1	97.5	140	394	CLDETDE	YEELDKC	TGYYTNGAYGARACNGAYGA	CAYTTRTCNARYTCYTCRTA	512	256	65.6	100	61.7123
Dec_281	XP_047475531.1_14163896_14164839	684	10	79	298	VIFKLVMD	KFEAVFQA	GTNATHTTYAARYTNGTNATGGA	GCYTGRAANACNGCYTCRAAYTT	1536	512	0.197183	20.4545	64.1	99	19	314	LVEHYET	QELLDCI	YTNGTNGARCAYTAYGARAC	ATRCARTCNARNARYTCYTG	512	1024	61.6	100	61.7041
Dec_282	XP_047470740.1_6315521_6316940	1032	10	35	370	FERLEYPK	DMTFGEIG	TTYGARMGNYTNGARTAYCCNAA	CCDATYTCNCCRAANGTCATRTC	4096	384	0.583587	70.2727	63.9	93	23	387	NKEHTLP	IWEDIVN	AAYAARGARCAYACNYTNCC	TTNACDATRTCYTCCCADAT	512	144	67.7	92	61.6905
Dec_283	XP_047482506.1_31732583_31733015	345	12	18	124	RAPVKKHP	EGKPREDA	MGNGCNCCNGTNAARAARCAYCC	GCRTCYTCNCKNGGYTTNCCYTC	4096	2048	0.26	7.84615	59	95	3	133	GDFEGKP	YAERAPV	GGNGAYTTYGARGGNAARCC	ACNGGNGCNCKYTCNGCRTA	256	2048	63	94	61.6891
Dec_284	XP_047488035.1_12410549_12411771	918	10	17	314	PQEILQKA	EHFGICVV	CCNCARGARATHYTNCARAARGC	ACNACRCADATNCCRAARTGYTC	1536	768	0.562069	59.6364	64.4	91.5	6	337	CYVYTGD	GPKMDIV	TGYTAYGTNTAYACNGGNGA	ACDATRTCCATYTTNGGNCC	512	192	69.4	93	61.6842
Dec_285	XP_047498339.1_24899221_24901084	867	9	42	322	MGKLCIEV	DGFVPTEN	ATGGGNAARYTNTGYATHGARGT	TTYTCNGTNGGNACRAANCCRTC	768	2048	0.120438	13.6	66.9	100	29	353	CRQECKK	MCRFKYP	TGYMGNCARGARTGYAARAA	GGRTAYTTRAANCKRCACAT	256	128	68.8	99	61.6589
Dec_286	XP_047479655.1_17655300_17656251	519	10	71	235	FDYVKGID	YTMFAVWG	TTYGAYTAYGTNAARGGNATHGA	CCCCANACNGCRAACATNGTRTA	768	256	0.21519	10.0909	70.1	94.5	63	254	AGNVVNT	ITIPEAF	GCNGGNAAYGTNGTNAAYAC	AANGCYTCNGGDATNGTDAT	1024	1152	61.6	100	61.6462
Dec_287	XP_047494956.1_13045603_13046502	531	9	31	199	RTHMEDKH	TYLQMMRA	MGNACNCAYATGGARGAYAARCA	GCNCKCATCATYTGNARRTANGT	512	1024	0.30625	16.8	64.5	100	20	310	CGKIYKN	EDDAKWA	TGYGGNAARATHTAYAARAA	GCCCAYTTNGCRTCRTCYTC	192	64	71	98.5	61.6024
Dec_288	XP_047497600.1_11096078_11096780	612	9	40	235	GFQTVEQC	WEHGILRE	GGNTTYCARACNGTNGARCARTG	TCNCKNARDATNCCRTGYTCCCA	1024	3072	0.72093	45.7	65.6	99.5	2	250	YGPKCNF	CITYREL	TAYGGNCCNAARTGYAAYTT	ARYTCNCKRTANGTDATRCA	256	1536	69.7	94.5	61.5955
Dec_289	XP_047493195.1_17472635_17473217	471	10	15	163	WLTYIKFE	WFDYVRML	TGGYTNACNTAYATHAARTTYGA	ARCATNCKNACRTARTCRAACCA	768	512	0.28169	14.5455	70.8	93	5	171	WMEWEPD	EADGNVD	TGGATGGARTGGGARCCNGA	TCNACRTTNCCRTCNGCYTC	16	512	70	91.5	61.5838
Dec_290	XP_047470718.1_16173147_16174826	498	11	132	289	VELAYNDY	DDTQFMKK	GTNGARYTNGCNTAYAAYGAYTA	TTYTTCATRAAYTGNGTRTCRTC	2048	128	0.529801	26.5	67.3	90	49	384	IFAHDTV	NWTLFIG	ATHTTYGCNCAYGAYACNGT	CCDATRAANARNGTCCARTT	384	384	68.8	89	61.5532
Dec_291	XP_047470930.1_14584658_14585537	654	11	53	262	DVKQLTNC	VFRDEEKC	GAYGTNAARCARYTNACNAAYTG	CAYTTYTCYTCRTCNCKRAANAC	2048	1024	0.487685	35.4167	63.8	94.5	38	284	EFYRGME	VPYRMIP	GARTTYTAYMGNGGNATGGA	GGDATCATNCKRTANGGNAC	256	768	62.8	92.5	61.5369
Dec_292	XP_047483972.1_9072460_9073447	756	10	49	292	WVDLNVEY	FEKVFVLP	TGGGTNGAYYTNAAYGTNGARTA	GGNARNACRAANACYTTYTCRAA	1024	2048	0.37788	21.8182	62.1	96.5	11	300	KLHVPYF	NMDDIVI	AARYTNCAYGTNCCNTAYTT	ATNACDATRTCRTCCATRTT	1024	96	69.3	96	61.5073
Dec_293	XP_047480534.1_40834069_40835220	687	10	200	420	RIVEQLMF	KFYLAFEN	MGNATHGTNGARCARYTNATGTT	TTYTCRAANGCNARRTARAAYTT	3072	1024	0.298578	20.3636	64.7	96.5	164	432	PWYLQGG	DYITEKF	CCNTGGTAYYTNCARGGNGG	AAYTTYTCNGTDATRTARTC	512	192	67.9	95	61.4932
Dec_294	XP_047494811.1_16203120_16204407	900	10	102	393	PMMDTLNY	KEKMEYKI	CCNATGATGGAYACNYTNAAYTA	ATYTTRTAYTCCATYTTYTCYTT	512	64	0.396491	38.0909	63.7	98	1	418	VCEGTGE	FEQVFDI	GTNTGYGARGGNACNGGNGA	ATRTCRAANACYTGYTCRAA	1024	128	67	92.5	61.4861
Dec_295	XP_047495753.1_5892604_5893462	612	9	59	254	HCIGHIEM	FCIDNGAM	CAYTGYATHGGNCAYATHGARAT	ATNGCNCCRTTRTCDATRCARAA	576	768	0.259259	9.6	71.4	100	27	280	TKGPGMA	DTWVTQR	ACNAARGGNCCNGGNATGGC	CKYTGNGTNACCCANGTRTC	512	512	64.3	99	61.4483
Dec_296	XP_047481482.1_4290294_4291402	576	10	34	217	AHLNTKID	YVADTGNS	GCNCAYYTNAAYACNAARATHGA	SWRTTNCCNGTRTCNGCNACRTA	3072	8192	0.514124	31.2727	63.5	94.5	12	237	KVQQECE	QHIVGDA	AARGTNCARCARGARTGYGA	GCRTCNCCNACDATRTGYTG	128	384	71.2	93	61.4482
Dec_297	XP_047470899.1_9537726_9538992	909	12	84	378	MVHNALKA	EGDVYWEA	ATGGTNCAYAAYGCNYTNAARGC	GCYTCCCARTANACRTCNCCYTC	1024	256	0.550523	51.7692	63.2	92	45	394	CSKFWLE	CPHLEEL	TGYWSNAARTTYTGGYTNGA	ARYTCYTCNARRTGNGGRCA	1024	1024	56.4	91.5	61.3898
Dec_298	XP_047495284.1_1539675_1540347	537	10	31	201	IVLEWTKA	HFFHADCL	ATHGTNYTNGARTGGACNAARGC	ARRCARTCNGCRTGRAARAARTG	1536	512	0.579268	40.2727	65.2	96.5	2	220	LVEREDW	CPICQYN	YTNGTNGARMGNGARGAYTG	TTRTAYTGRCADATNGGRCA	2048	192	67.2	91.5	61.328
Dec_299	XP_047492168.1_21759510_21761247	720	10	91	322	LATQIHEV	CTDVMCRG	YTNGCNACNCARATHCAYGARGT	CCNCKRCACATNACRTCNGTRCA	3072	1024	0.537778	48.8182	65.3	92.5	43	337	HKDVAAE	WVIQFDP	CAYAARGAYGTNGCNGCNGA	GGRTCRAAYTGDATNACCCA	512	96	71.2	90	61.3222
Dec_300	XP_047490306.1_9443179_9444571	1299	9	23	447	IPGHGDVK	DFVQLPYE	ATHCCNGGNCAYGGNGAYGTNAA	TCRTANGGNARYTGNACRAARTC	3072	2048	0.485437	97	65.7	90	11	460	VDIQQHY	PWAFIAG	GTNGAYATHCARCARCAYTA	CCNGCDATRAANGCCCANGG	192	384	69.9	94.5	61.3028
Dec_301	XP_047500432.1_597865_601400	1296	7	200	623	VEGCNMMF	QNHFGVKT	GTNGARGGNTGYAAYATGATGTT	GTYTTNACNCCRAARTGRTTYTG	128	512	0.326034	52.75	74.5	100	176	640	TFCDKGA	MHKCTVE	ACNTTYTGYGAYAARGGNGC	TCNACNGTRCAYTTRTGCAT	256	128	74.6	99	61.2791
Dec_302	XP_047478140.1_30444117_30445365	882	12	29	314	IHGRGNFP	VCLMGHER	ATHCAYGGNMGNGGNAAYTTYCC	CKYTCRTGNCCCATNARRCANAC	3072	2048	0.240143	20.0769	59.8	94.5	20	328	NDVLHEV	IDELACQ	AAYGAYGTNYTNCAYGARGT	TGRCANGCNARYTCRTCDAT	512	768	64.6	89	61.2687
Dec_303	XP_047471917.1_8173495_8175458	900	11	141	432	SMAATPFE	YKACVADL	WSNATGGCNGCNACNCCNTTYGA	ARRTCNGCNACRCANGCYTTRTA	8192	2048	0.568421	63.3333	60.6	92.5	123	440	YTLKMLP	PQKHIER	TAYACNYTNAARATGYTNCC	CKYTCDATRTGYTTYTGNGG	1024	384	62.2	93	61.2561
Dec_304	XP_047477550.1_9533598_9534357	510	11	58	219	HVALQFPE	GDGRFHLE	CAYGTNGCNYTNCARTTYCCNGA	TCNARRTGRAANCKNCCRTCNCC	4096	8192	0.393548	18.5	59.8	99.5	40	229	YNFEIPK	MISNPEV	TAYAAYTTYGARATHCCNAA	ACYTCNGGRTTNSWDATCAT	192	768	64.7	91.5	61.2358
Dec_305	XP_047488259.1_21563245_21564049	465	12	33	179	IVVSETWF	VQEPTHMN	ATHGTNGTNWSNGARACNTGGTT	TTCATRTGNGTNGGYTCYTGNAC	6144	512	0.621429	25.3077	61.8	93.5	12	189	QSLTNCF	IDLVLTD	CARWSNYTNACNAAYTGYTT	TCNGTNARNACNARRTCDAT	4096	6144	52.6	99	61.2138
Dec_306	XP_047498953.1_8166543_8168207	1014	8	91	420	DGIELFEC	YIIRNMGL	GAYGGNATHGARYTNTTYGARTG	ARNCCCATRTTNCKDATDATRTA	1536	2304	0.337461	39.1111	61.7	100	40	452	YWDFQGM	ENPYWVT	TAYTGGGAYTTYCARGGNAT	GTNACCCARTANGGRTTYTC	64	128	77.3	100	61.184
Dec_307	XP_047486606.1_5937591_5938386	441	10	43	181	KDGWTHYM	DGTNDFCP	AARGAYGGNTGGACNCAYTAYAT	GGRCARAARTCRTTNGTNCCRTC	256	512	0.564885	30.7273	72.4	94	11	213	FDHTVID	MEAEKGL	TTYGAYCAYACNGTNATHGA	ARNCCYTTYTCNGCYTCCAT	384	256	68.5	86.5	61.1458
Dec_308	XP_047478960.1_1776251_1777547	783	11	62	314	LACGFKHT	QYPNLQNV	YTNGCNTGYGGNTTYAARCAYAC	ACRTTYTGNARRTTNGGRTAYTG	2048	1024	0.288618	20.4167	63.6	92.5	52	344	EAFQGQE	WKLITLT	GARGCNTTYCARGGNCARGA	GTNARNGTDATNARYTTCCA	256	1536	60.3	98.5	61.1312
Dec_309	XP_047468724.1_40279976_40281857	1380	12	117	568	VTFSWVFN	HYELKLKD	GTNACNTTYWSNTGGGTNTTYAA	TCYTTNARYTTNARYTCRTARTG	4096	2048	0.760274	120.615	53.3	89	67	621	HIASVAN	DMMQCVL	CAYATHGCNWSNGTNGCNAA	ARNACRCAYTGCATCATRTC	6144	64	59.8	89	61.0678
Dec_310	XP_047471239.1_33924819_33926133	501	11	61	219	VTLCGPKD	GFIVNIVA	GTNACNYTNTGYGGNCCNAARGA	GCNACDATRTTNACDATRAANCC	8192	2304	0.230263	11.5	61.7	96	7	293	TNFVAYI	FPTKTNS	ACNAAYTTYGTNGCNTAYAT	SWRTTNGTYTTNGTNGGRAA	512	2048	63.4	95	61.0461
Dec_311	XP_047500301.1_9967357_9968523	657	9	101	311	ELGNDVDK	IDAPGKKR	GARYTNGGNAAYGAYGTNGAYAA	CKYTTYTTNCCNGGNGCRTCDAT	2048	3072	0.303922	18.1	63.2	100	68	326	GTIHKFV	MKERMAV	GGNACNATHCAYAARTTYGT	ACNGCCATNCKYTCYTTCAT	384	128	69.6	99	60.9555
Dec_312	XP_047477474.1_40241970_40242738	612	11	20	215	SPAAEGWV	DPRFEMEQ	WSNCCNGCNGCNGARGGNTGGGT	TGYTCCATYTCRAANCKNGGRTC	8192	512	0.664835	44.4167	59.2	93.5	9	239	GYLVHRA	DAGEYTC	GGNTAYYTNGTNCAYMGNGC	CANGTRTAYTCNCCNGCRTC	4096	512	62.8	95	60.9476
Dec_313	XP_047475096.1_37047967_37049030	951	10	21	329	YFCDVVFD	YQHFHVKR	TAYTTYTGYGAYGTNGTNTTYGA	CKYTTNACRTGRAARTGYTGRTA	512	512	0.254967	25.1818	65.4	95	9	338	CDVLFNI	KHNYTMS	TGYGAYGTNYTNTTYAAYAT	SWCATNGTRTARTTRTGYTT	512	256	67.7	93.5	60.9055
Dec_314	XP_047477008.1_29536126_29537080	354	10	27	136	TGERPFVC	MVHTGEKP	ACNGGNGARMGNCCNTTYGTNTG	GGYTTYTCNCCNGTRTGNACCAT	8192	512	0.378641	18.3636	67	95.5	19	166	LKRHTMI	HTGERPY	YTNAARMGNCAYACNATGAT	TANGGNCKYTCNCCNGTRTG	1024	2048	64.7	95.5	60.904
Dec_315	XP_047485808.1_9577223_9577910	534	9	18	187	CNKLMVYD	HVWDANRF	TGYAAYAARYTNATGGTNTAYGA	AANCKRTTNGCRTCCCANACRTG	512	1024	0.32716	19.6	70.1	94	9	206	DHQIAMG	MENVCLT	GAYCAYCARATHGCNATGGG	GTNARRCANACRTTYTCCAT	96	256	72.8	94.5	60.9018
Dec_316	XP_047488381.1_1985923_1987027	630	12	57	258	EVAKYAID	DTCTFPQG	GARGTNGCNAARTAYGCNATHGA	CCYTGNGGRAANGTRCANGTRTC	1536	1024	0.692308	52.2308	66.1	91	3	272	GKLHKLP	VMMGGYW	GGNAARYTNCAYAARYTNCC	CARTANCCNCCCATCATNAC	2048	128	58.1	86.5	60.8935
Dec_317	XP_047483041.1_11865449_11867606	1185	9	160	546	VETCLAKW	PEDILTVT	GTNGARACNTGYYTNGCNAARTG	GTNACNGTNARDATRTCYTCNGG	4096	6144	0.760638	113.3	62.1	91	95	649	KFNYDVG	YGDSTFA	AARTTYAAYTAYGAYGTNGG	GCRAANGTNSWRTCNCCRTA	128	2048	63	100	60.8573
Dec_318	XP_047482094.1_1302335_1303772	612	8	287	482	GDCFEVAM	DVHKQVEL	GGNGAYTGYTTYGARGTNGCNAT	ARYTCNACYTGYTTRTGNACRTC	1024	1024	0.497326	24.3333	69.6	97	166	504	GWVPHCD	YIGWCPF	GGNTGGGTNCCNCAYTGYGA	AANGGRCACCANCCDATRTA	256	192	74.7	99	60.8502
Dec_319	XP_047473928.1_13073611_13074466	351	11	121	229	DAYTTENW	FAFIWQAI	GAYGCNTAYACNACNGARAAYTG	ATNGCYTGCCADATRAANGCRAA	1024	384	0.264706	9.16667	65.8	94.5	93	237	LFHGVVI	FFQELPD	YTNTTYCAYGGNGTNGTNAT	TCNGGNARYTCYTGRAARAA	2048	512	63.6	92	60.8413
Dec_320	XP_047492854.1_12579693_12581670	606	9	71	264	NVDENQKK	GDENHKVW	AAYGTNGAYGARAAYCARAARAA	CANACYTTRTGRTTYTCRTCNCC	256	512	0.290503	12.2	71.9	99.5	27	317	PQVTKDG	QMIMPSV	CCNCARGTNACNAARGAYGG	ACNSWNGGCATDATCATYTG	512	384	64.8	96	60.7717
Dec_321	XP_047474589.1_12288023_12289610	978	8	56	373	NLFQQMGY	QKDDPITV	AAYYTNTTYCARCARATGGGNTA	ACNGTDATNGGRTCRTCYTTYTG	512	768	0.709571	93.2222	68.7	95	7	389	YTKVYGE	TNNGLDK	TAYACNAARGTNTAYGGNGA	TTRTCNARNCCRTTRTTNGT	512	1024	65.2	100	60.767
Dec_322	XP_047500532.1_20205099_20208029	2046	7	164	837	GVVFNEMK	EIREKGGA	GGNGTNGTNTTYAAYGARATGAA	GCNCCNCCYTTYTCNCKDATYTC	512	3072	0.563063	150	63.6	100	84	874	RDPFFKM	FDAAVEW	MGNGAYCCNTTYTTYAARAT	CAYTCNACNGCNGCRTCRAA	512	512	70	97	60.7583
Dec_323	XP_047503040.1_15924095_15926310	1665	8	138	684	VIDMTGPE	FNKNIIYV	GTNATHGAYATGACNGGNCCNGA	ACRTADATDATRTTYTTRTTRAA	1536	288	0.448864	70.7778	68.3	97.5	17	693	KKMGFEE	TERGWMP	AARAARATGGGNTTYGARGA	GGCATCCANCCNCKYTCNGT	64	256	67.7	99	60.757
Dec_324	XP_047484234.1_7710611_7712720	1719	8	183	747	CFDQAGQN	EPGVYRHA	TGYTTYGAYCARGCNGGNCARAA	GCRTGNCKRTANACNCCNGGYTC	512	4096	0.407921	66	65.8	98.5	60	771	QCVKFKE	QKKIGTL	CARTGYGTNAARTTYAARGA	ARNGTNCCDATYTTYTTYTG	128	768	69.9	99	60.7371
Dec_325	XP_047476058.1_26519105_26520857	933	10	33	335	NKELQNFM	KDRGAPTE	AAYAARGARYTNCARAAYTTYAT	TCNGTNGGNGCNCCNCKRTCYTT	512	8192	0.496575	53.7273	65.4	92	16	360	IVTDIKN	YIPGAEI	ATHGTNACNGAYATHAARAA	ATYTCNGCNCCNGGDATRTA	576	768	67.5	91.5	60.7093
Dec_326	XP_047502199.1_3399968_3401141	633	10	31	233	KKTGYDDG	IDDPVTRE	AARAARACNGGNTAYGAYGAYGG	TCNCKNGTNACNGGRTCRTCDAT	512	6144	0.510309	34.7273	60	95	1	275	MDRWYWC	EVYCRIN	ATGGAYMGNTGGTAYTGGTG	TTDATNCKRCARTANACYTC	32	768	70.9	93.5	60.6824
Dec_327	XP_047485760.1_14988877_14989813	615	10	83	279	QEPMVRHE	CEVALDMS	CARGARCCNATGGTNMGNCAYGA	SWCATRTCNARNGCNACYTCRCA	1024	4096	0.689474	42.0909	60.2	94.5	59	294	AYCLGQM	FQYADGL	GCNTAYTGYYTNGGNCARAT	ARNCCRTCNGCRTAYTGRAA	1024	512	70	93.5	60.6775
Dec_328	XP_047480517.1_18726580_18727192	414	12	18	147	PQIVPEGE	QNGRPIGH	CCNCARATHGTNCCNGARGGNGA	TGNCCDATNGGNCKNCCRTTYTG	3072	6144	0.422764	15.8462	59.4	97	4	161	VIEMEPP	TQTPDGR	GTNATHGARATGGARCCNCC	CKNCCRTCNGGNGTYTGNGT	192	2048	61.6	89	60.6741
Dec_329	XP_047486407.1_5703078_5704494	852	10	72	347	IGPKFMFN	FPDDIQTY	ATHGGNCCNAARTTYATGTTYAA	TANGTYTGDATRTCRTCNGGRAA	384	768	0.334572	33.9091	70.7	92.5	44	376	PTQYGFV	AGALFDW	CCNACNCARTAYGGNTTYGT	CARTCRAANARNGCNCCNGC	512	2048	63.8	92.5	60.6734
Dec_330	XP_047477465.1_30163814_30164732	606	12	118	311	DSKKLQNP	NYAELQYS	GAYWSNAARAARYTNCARAAYCC	SWRTAYTGNARYTCNGCRTARTT	4096	4096	0.407609	13.1538	54	95	4	333	NTQWKKY	NYAGSVA	AAYACNCARTGGAARAARTA	GCNACNSWNCCNGCRTARTT	64	4096	62.9	95.5	60.6632
Dec_331	XP_047470191.1_20413463_20414490	747	9	77	317	YAANFLEM	EDENKINQ	TAYGCNGCNAAYTTYYTNGARAT	TGRTTDATYTTRTTYTCRTCYTC	2048	192	0.67382	47.2	67.1	95	6	333	NAECKKF	MEFGEDF	AAYGCNGARTGYAARAARTT	AARTCYTCNCCRAAYTCCAT	128	64	73	91	60.6303
Dec_332	XP_047478218.1_20688464_20690138	357	11	47	157	MRNDYNPK	KDVPNNQL	ATGMGNAAYGAYTAYAAYCCNAA	ARYTGRTTRTTNGGNACRTCYTT	512	1024	0.163462	6.58333	66.5	95	24	172	LPHVPGQ	NENKPVT	YTNCCNCAYGTNCCNGGNCA	GTNACNGGYTTRTTYTCRTT	4096	256	65.2	89	60.6151
Dec_333	XP_047498295.1_3541222_3541898	435	9	47	183	PTERACHF	NTMAKIAQ	CCNACNGARMGNGCNTGYCAYTT	TGNGCDATYTTNGCCATNGTRTT	4096	768	0.672131	37.3	67.1	91.5	25	212	ATIKVPE	FCPAMNT	GCNACNATHAARGTNCCNGA	GTRTTCATNGCNGGRCARAA	1536	128	71.4	97.5	60.5647
Dec_334	XP_047498520.1_8702952_8703810	486	12	12	165	AFDLGEDA	QTAFKLQV	GCNTTYGAYYTNGGNGARGAYGC	ACYTGNARYTTRAANGCNGTYTG	2048	2048	0.52381	25.0769	58.6	89.5	4	198	TVHKPNK	IPEPEEV	ACNGTNCAYAARCCNAAYAA	ACYTCYTCNGGYTCNGGDAT	512	384	62	95	60.5232
Dec_335	XP_047485641.1_20399268_20400015	786	9	14	267	KYKLAQTM	PDCPIQDH	AARTAYAARYTNGCNCARACNAT	TGRTCYTGDATNGGRCARTCNGG	2048	768	0.531381	37.8	63.4	98	6	275	QDHERAY	ADHYHCN	CARGAYCAYGARMGNGCNTA	TTRCARTGRTARTGRTCNGC	512	128	69.8	96	60.4929
Dec_336	XP_047486701.1_6243816_6244661	492	10	35	190	AIDLKEKF	MGGYDFPG	GCNATHGAYYTNAARGARAARTT	CCNGGRAARTCRTANCCNCCCAT	1536	512	0.241611	10.5455	62.8	97.5	27	208	GRDYVPF	TGWIPER	GGNMGNGAYTAYGTNCCNTT	CKYTCNGGDATCCANCCNGT	2048	768	65.9	96.5	60.4722
Dec_337	XP_047488791.1_1224588_1225851	708	11	94	321	AIADELFV	NPILYAFL	GCNATHGCNGAYGARYTNTTYGT	ARRAANGCRTANARDATNGGRTT	3072	6144	0.331818	23.1667	56.8	99.5	81	332	KMQTVTN	FKKSFMK	AARATGCARACNGTNACNAA	TTCATRAANSWYTTYTTRAA	256	256	56.8	99.5	60.4655
Dec_338	XP_047473513.1_39804002_39805091	378	11	56	173	FRILRQMV	QCWEYLMW	TTYMGNATHYTNMGNCARATGGT	CACATNARRTAYTCCCARCAYTG	6144	128	0.324324	11.75	61.9	95.5	3	187	HINEMEG	GGIKGKL	CAYATHAAYGARATGGARGG	ARYTTNCCYTTDATNCCNCC	48	1536	60.5	96.5	60.4513
Dec_339	XP_047490818.1_6729630_6731489	594	10	282	471	NLPGTYEC	NECGDDNG	AAYYTNCCNGGNACNTAYGARTG	CCRTTRTCRTCNCCRCAYTCRTT	4096	256	0.668508	39.7273	65.2	92.5	258	611	CQDIDEC	HYTCLCP	TGYCARGAYATHGAYGARTG	GGRCANARRCANGTRTARTG	96	512	67.7	92.5	60.444
Dec_340	XP_047496416.1_27523654_27524696	618	8	90	287	YFKNHMKQ	DMMLKYHI	TAYTTYAARAAYCAYATGAARCA	ATRTGRTAYTTNARCATCATRTC	64	128	0.384211	28.3333	73.2	100	49	322	CYHCGKQ	HFKLHGE	TGYTAYCAYTGYGGNAARCA	TCNCCRTGNARYTTRAARTG	128	512	69.6	95.5	60.431
Dec_341	XP_047499688.1_6849359_6850649	1107	9	22	382	AGKYLNQY	NNTYACLR	GCNGGNAARTAYYTNAAYCARTA	CKNARRCANGCRTANGTRTTRTT	2048	4096	0.588235	84.1	62.6	96	3	417	PEKKTFA	DPWQLNN	CCNGARAARAARACNTTYGC	TTRTTNARYTGCCANGGRTC	256	256	67.4	93.5	60.4273
Dec_342	XP_047500140.1_20902703_20903357	489	10	37	191	ICTIDVYM	KYAHLEAG	ATHTGYACNATHGAYGTNTAYAT	CCNGCYTCNARRTGNGCRTAYTT	1152	2048	0.324324	13	66.1	97.5	11	216	GRPYEDI	YCSDPLK	GGNMGNCCNTAYGARGAYAT	TTNARNGGRTCNSWRCARTA	1024	4096	59	99.5	60.4017
Dec_343	XP_047487936.1_3393013_3394267	726	10	78	311	KVLYTYTE	NTIPMKYD	AARGTNYTNTAYACNTAYACNGA	TCRTAYTTCATNGGDATNGTRTT	4096	384	0.39207	27.3636	64.8	95	12	325	WRLHYDE	KFGEGVY	TGGMGNYTNCAYTAYGAYGA	TANACNCCYTCNCCRAAYTT	512	512	68.4	91.5	60.3779
Dec_344	XP_047502838.1_6785499_6786235	363	10	24	136	AREIEFMC	FTHMACQK	GCNMGNGARATHGARTTYATGTG	TTYTGRCANGCCATRTGNGTRAA	768	256	0.169811	11.9091	72.2	92.5	12	188	LGSKEFM	QAIHYYK	YTNGGNWSNAARGARTTYAT	TTRTARTARTGDATNGCYTG	4096	192	65	92.5	60.3777
Dec_345	XP_047491045.1_32298301_32299430	651	9	111	319	EGVMEWQD	NEYWKGML	GARGGNGTNATGGARTGGCARGA	ARCATNCCYTTCCARTAYTCRTT	128	128	0.748744	52.7	75.1	94.5	36	344	GFEEIGH	HNALINP	GGNTTYGARGARATHGGNCA	GGRTTDATNARNGCRTTRTG	384	768	63.8	91	60.366
Dec_346	XP_047502391.1_4441206_4447662	1644	8	879	1418	ELHIQGFN	WVIIGDPK	GARYTNCAYATHCARGGNTTYAA	TTNGGRTCNCCDATDATNACCCA	1536	1152	0.174484	59.7778	68.3	94	781	1466	TAEKWDV	YMGCDQE	ACNGCNGARAARTGGGAYGT	TCYTGRTCRCANCCCATRTA	128	64	76.7	94	60.3656
Dec_347	XP_047486348.1_19661198_19662872	1347	10	33	473	ACFDKNPQ	KKDTNSQL	GCNTGYTTYGAYAARAAYCCNCA	ARYTGNSWRTTNGTRTCYTTYTT	512	4096	0.525581	73.1818	64.6	95	5	499	LNFNIGV	TFGQGGK	YTNAAYTTYAAYATHGGNGT	TTNCCNCCYTGNCCRAANGT	768	1024	59.6	93	60.3491
Dec_348	XP_047487838.1_26102227_26103742	969	10	36	350	LPEDVANE	GKMRPALP	YTNCCNGARGAYGTNGCNAAYGA	GGNARNGCNGGNCKCATYTTNCC	4096	8192	0.516892	53.3636	59	95	28	360	DITDNME	PTHMAAL	GAYATHACNGAYAAYATGGA	ARNGCNGCCATRTGNGTNGG	96	1024	67.9	93.5	60.3435
Dec_349	XP_047482126.1_29348885_29349955	570	10	66	247	GSTPYQYN	KDPNAQRK	GGNWSNACNCCNTAYCARTAYAA	TTNCKYTGNGCRTTNGGRTCYTT	8192	2048	0.473333	29.6364	61.6	95	16	387	DMDPKGF	EVNGEPQ	GAYATGGAYCCNAARGGNTT	TGNGGYTCNCCRTTNACYTC	128	512	69.5	93	60.298
Dec_350	XP_047495728.1_11206223_11207210	666	10	104	317	KLDATNGN	MDYRENTA	AARYTNGAYGCNACNAAYGGNAA	GCNGTRTTYTCNCKRTARTCCAT	4096	512	0.265957	14.9091	65.8	100	90	325	VKREGDK	NITDYSP	GTNAARMGNGARGGNGAYAA	GGNSWRTARTCNGTDATRTT	1024	1536	62.1	93.5	60.271
Dec_351	XP_047502110.1_27028009_27030454	1368	8	40	487	VTMKNGKY	HMEIEPFT	GTNACNATGAARAAYGGNAARTA	GTRAANGGYTCDATYTCCATRTG	512	192	0.204082	37.1111	71.3	95.5	13	504	MIVEEDK	PYPHHNQ	ATGATHGTNGARGARGAYAA	TGRTTRTGRTGNGGRTANGG	96	256	69.5	100	60.2509
Dec_352	XP_047481391.1_24967000_24967834	426	10	103	236	YRNGDRWF	KDFIRPKL	TAYMGNAAYGGNGAYMGNTGGTT	ARYTTNGGNCKDATRAARTCYTT	2048	3072	0.444444	20.5455	60.6	99.5	4	280	AEQQKEH	IKLDTGA	GCNGARCARCARAARGARCA	GCNCCNGTRTCNARYTTDAT	128	1536	66.8	93.5	60.2376
Dec_353	XP_047488803.1_15769755_15770170	465	11	9	155	VDDKFGMN	TKGRVKIK	GTNGAYGAYAARTTYGGNATGAA	TTDATYTTNACNCKNCCYTTNGT	256	6144	0.664	13.5833	60.5	95	1	163	MQNQSHN	MEFIDNK	ATGCARAAYCARWSNCAYAA	TTRTTRTCDATRAAYTCCAT	256	48	65.9	92	60.1956
Dec_354	XP_047483543.1_13580751_13582463	426	11	309	442	ITVPPWQA	YHKWIPYN	ATHACNGTNCCNCCNTGGCARGC	TTRTANGGDATCCAYTTRTGRTA	1536	192	0.417323	16.5833	68.4	92.5	291	460	GTFRNLN	MPVLHKN	GGNACNTTYMGNAAYYTNAA	TTYTTRTGNARNACNGGCAT	4096	512	60.4	91.5	60.1599
Dec_355	XP_047496434.1_6238949_6239697	486	9	45	198	CYNVTIDC	FEIVDRNS	TGYTAYAAYGTNACNATHGAYTG	SWRTTNCKRTCNACDATYTCRAA	768	6144	0.326531	13.2	64.4	98	25	207	THIEEPY	YEIFVRD	ACNCAYATHGARGARCCNTA	TCNCKNACRAADATYTCRTA	384	768	70.2	97.5	60.1436
Dec_356	XP_047487029.1_15967976_15969557	1059	10	146	490	LWAVFSNE	EMDRDFAY	YTNTGGGCNGTNTTYWSNAAYGA	TANGCRAARTCNCKRTCCATYTC	8192	512	0.52994	65	58.3	97	7	541	NEAAGKA	YQQVMEG	AAYGARGCNGCNGGNAARGC	CCYTCCATNACYTGYTGRTA	512	64	64.6	93	60.133
Dec_357	XP_047492518.1_8827792_8828668	396	10	42	165	LVLADMCQ	HCDFWCNN	YTNGTNYTNGCNGAYATGTGYCA	TTRTTRCACCARAARTCRCARTG	4096	64	0.581197	26.4545	67.8	96.5	8	189	ERQYLTE	DWQMVMY	GARMGNCARTAYYTNACNGA	TACATNACCATYTGCCARTC	2048	16	67.7	87	60.0853
Dec_358	XP_047497257.1_12113061_12115164	1431	8	144	612	RNQDVTIK	QYEEALDP	MGNAAYCARGAYGTNACNATHAA	GGRTCNARNGCYTCYTCRTAYTG	3072	1024	0.550976	113.333	66.7	94	71	697	FQTEIDN	EHMHQVH	TTYCARACNGARATHGAYAA	TGNACYTGRTGCATRTGYTC	192	64	72.2	90.5	60.074
Dec_359	XP_047487357.1_23885565_23886350	441	10	49	187	GMTHVTKA	DEAVNLLV	GGNATGACNCAYGTNACNAARGC	ACNARNARRTTNACNGCYTCRTC	1024	8192	0.564885	27.2727	58	96	34	252	LACNNGV	EEFGPAV	YTNGCNTGYAAYAAYGGNGT	ACNGCNGGNCCRAAYTCYTC	1024	512	64.8	100	60.064
Dec_360	XP_047491140.1_32915171_32917193	927	9	158	458	LPVMPPQD	KMHYECNV	YTNCCNGTNATGCCNCCNCARGA	ACRTTRCAYTCRTARTGCATYTT	4096	64	0.515358	59	67.5	96	87	489	PGITITK	FKCNVCI	CCNGGNATHACNATHACNAA	ATRCANACRTTRCAYTTRAA	2304	128	66.4	92.5	60.0459
Dec_361	XP_047493789.1_24188913_24189890	825	8	90	356	NPYDWWQY	ENNTFMKR	AAYCCNTAYGAYTGGTGGCARTA	CKYTTCATRAANGTRTTRTTYTC	64	256	0.726531	57.6667	71.2	95.5	63	364	KWNKEYD	DAVFCQL	AARTGGAAYAARGARTAYGA	ARYTGRCARAANACNGCRTC	32	512	73.1	92.5	60.0408
Dec_362	XP_047496037.1_20862240_20863116	567	10	66	246	CAGADLKE	CYAQVIPT	TGYGCNGGNGCNGAYYTNAARGA	GTNGGDATNACYTGNGCRTARCA	4096	1536	0.37931	18.3636	64.7	100	20	254	NRPAAKN	KDRIEGL	AAYMGNCCNGCNGCNAARAA	ARNCCYTCDATNCKRTCYTT	2048	1536	60.3	95	59.9832
Dec_363	XP_047502723.1_1740693_1743037	1791	8	70	658	LMVTKLIK	WDAHNVEE	YTNATGGTNACNAARYTNATHAA	TCYTCNACRTTRTGNGCRTCCCA	6144	256	0.571924	119.889	62.3	95	62	689	DTEKFAA	WFLGMHT	GAYACNGARAARTTYGCNGC	GTRTGCATNCCNARRAACCA	256	128	68.2	96.5	59.9692
Dec_364	XP_047502122.1_3254135_3255725	1629	10	21	555	VLDKDRKF	QGVDKYVT	GTNYTNGAYAARGAYMGNAARTT	GTNACRTAYTTRTCNACNCCYTG	4096	1024	0.532567	85.0909	60.6	94	13	563	VGGKIEF	DETQLNL	GTNGGNGGNAARATHGARTT	ARRTTNARYTGNGTYTCRTC	768	1024	65	89.5	59.9475
Dec_365	XP_047468950.1_3770511_3771962	384	10	225	344	NHEFAMFE	YDGYPEPV	AAYCAYGARTTYGCNATGTTYGA	ACNGGYTCNGGRTANCCRTCRTA	128	1024	0.59292	25.8182	66.4	94.5	182	452	YFGVDCG	AGWHCSW	TAYTTYGGNGTNGAYTGYGG	CANSWRCARTGCCANCCNGC	256	1024	62.2	95.5	59.9172
Dec_366	XP_047493219.1_11811760_11812559	360	11	37	148	YCTQYKPE	KPVEMKTI	TAYTGYACNCARTAYAARCCNGA	ATNGTYTTCATYTCNACNGGYTT	512	512	0.552381	21.4167	68.5	91	1	163	EALDCFC	FEDLFAA	GARGCNYTNGAYTGYTTYTG	GCNGCRAANARRTCYTCRAA	512	512	63.8	88	59.9009
Dec_367	XP_047491838.1_10756297_10757731	750	10	200	441	NGPITAYQ	PHQGLNIV	AAYGGNCCNATHACNGCNTAYCA	ACDATRTTNARNCCYTGRTGNGG	3072	3072	0.591111	53.9091	65.8	88.5	165	450	EMWTKVG	DIGTGKF	GARATGTGGACNAARGTNGG	AAYTTNCCNGTNCCDATRTC	64	768	69.2	90.5	59.8954
Dec_368	XP_047497845.1_33503310_33505125	1416	9	21	484	IGCRANED	DCPLTQGC	ATHGGNTGYMGNGCNAAYGARGA	CANCCYTGNGTNARNGGRCARTC	3072	4096	0.586813	80.7	63.3	94	6	589	NDCFLGH	NPQVECK	AAYGAYTGYTTYYTNGGNCA	TTRCAYTCNACYTGNGGRTT	512	256	70.6	90.5	59.8906
Dec_369	XP_047500101.1_3503713_3505615	636	9	129	332	TDPNYRHF	HDAFFKWQ	ACNGAYCCNAAYTAYMGNCAYTT	TGCCAYTTRAARAANGCRTCRTG	2048	128	0.192893	19.5	69.6	92.5	116	343	EIEYIQD	KMTIHGD	GARATHGARTAYATHCARGA	TCNCCRTGDATNGTCATYTT	144	192	72.7	93.5	59.8869
Dec_370	XP_047495794.1_1452265_1452850	348	11	12	119	RAGANVNH	NEHGMTPL	MGNGCNGGNGCNAAYGTNAAYCA	ARNGGNGTCATNCCRTGYTCRTT	8192	1024	0.0990099	6.66667	64.4	93	3	167	HLGVVKM	KDNYNIE	CAYYTNGGNGTNGTNAARAT	TCDATRTTRTARTTRTCYTT	2048	96	69.7	86.5	59.8715
Dec_371	XP_047472010.1_39903903_39905169	876	9	44	327	RMHNCFDY	EAIKYGAI	MGNATGCAYAAYTGYTTYGAYTA	ATNGCNCCRTAYTTDATNGCYTC	256	1536	0.48	45.7	69.1	91.5	6	350	REVFEKN	IDWRKLA	MGNGARGTNTTYGARAARAA	GCNARYTTNCKCCARTCDAT	512	768	66.6	96.5	59.7724
Dec_372	XP_047493347.1_24483483_24484525	930	10	15	316	QEYTQGPC	CYQHFLQG	CARGARTAYACNCARGGNCCNTG	CCYTGNARRAARTGYTGRTARCA	1024	512	0.376271	37.2727	67	97.5	7	324	RWTDGAC	PCPQGQT	MGNTGGACNGAYGGNGCNTG	GTYTGNCCYTGNGGRCANGG	1024	512	64.3	87.5	59.7628
Dec_373	XP_047480653.1_37691043_37691736	408	11	46	173	GQLGFQCV	WCGAACRY	GGNCARYTNGGNTTYCARTGYGT	TANCKRCANGCNGCNCCRCACCA	2048	2048	0.428571	18.8333	58.8	96.5	8	223	HGSGFCP	QCPTPRI	CAYGGNWSNGGNTTYTGYCC	ATNCKNGGNGTNGGRCAYTG	2048	2048	56	100	59.7509
Dec_374	XP_047475722.1_21103370_21105087	1122	10	42	407	FSTGTDEH	HYTDFNFY	TTYWSNACNGGNACNGAYGARCA	TARAARTTRAARTCNGTRTARTG	8192	256	0.598886	86.3636	62.4	93.5	4	427	YVNAQPH	ANAFVQE	TAYGTNAAYGCNCARCCNCA	TCYTGNACRAANGCRTTNGC	512	512	69.4	83	59.7452
Dec_375	XP_047479090.1_9714999_9716935	1167	8	19	399	ERRKMMQQ	DHTYQKIM	GARMGNMGNAARATGATGCARCA	ATDATYTTYTGRTANGTRTGRTC	512	384	0.570201	67.7778	67.6	99	9	432	MEKGWVM	IVKKVGA	ATGGARAARGGNTGGGTNAT	GCNCCNACYTTYTTNACDAT	64	768	67.6	95.5	59.7409
Dec_376	XP_047491106.1_32822534_32823608	915	10	87	383	EKRGYNKD	CDMCGKSR	GARAARMGNGGNTAYAAYAARGA	CKNSWYTTNCCRCACATRTCRCA	1024	2048	0.625	48.5455	63.2	93.5	76	408	WETWDFV	QCTLINE	TGGGARACNTGGGAYTTYGT	TCRTTDATNARNGTRCAYTG	32	768	69.9	87.5	59.6354
Dec_377	XP_047479163.1_1544697_1545234	471	10	15	163	AKAGIICQ	EAHAKVRL	GCNAARGCNGGNATHATHTGYCA	ARNCKNACYTTNGCRTGNGCYTC	2304	8192	0.253521	12.4545	60.5	98	4	175	HEVMEQQ	EVADVEE	CAYGARGTNATGGARCARCA	TCYTCNACRTCNGCNACYTC	64	512	63.3	98	59.5898
Dec_378	XP_047496307.1_11895255_11895987	384	10	55	174	TMTAYAEP	YVTMTVYA	ACNATGACNGCNTAYGCNGARCC	GCRTANACNGTCATNGTNACRTA	1024	1024	0.274336	10.6364	57.7	95	47	183	PKTIIQY	VPEYHTV	CCNAARACNATHATHCARTA	ACNGTRTGRTAYTCNGGNAC	576	512	67.3	100	59.5564
Dec_379	XP_047480077.1_5471845_5473348	831	10	126	394	YTLDIQAW	QDIDFPEH	TAYACNYTNGAYATHCARGCNTG	TGYTCNGGRAARTCDATRTCYTG	3072	384	0.370229	34.0909	70.1	89.5	9	435	VIIREFE	IETPQYP	GTNATHATHMGNGARTTYGA	GGRTAYTGNGGNGTYTCDAT	1152	384	63.5	93	59.5203
Dec_380	XP_047470768.1_853323_854303	369	12	39	153	AGYVGTVN	FQMILDGG	GCNGGNTAYGTNGGNACNGTNAA	CCNCCRTCNARDATCATYTGRAA	8192	768	0.333333	6.61538	60.9	90	6	173	MVHAAQY	GGFVQEV	ATGGTNCAYGCNGCNCARTA	ACYTCYTGNACRAANCCNCC	256	512	64.8	89.5	59.445
Dec_381	XP_047476527.1_394079_396584	1056	11	106	449	DKRYNINF	PEGVRKCI	GAYAARMGNTAYAAYATHAAYTT	ATRCAYTTNCKNACNCCYTCNGG	768	4096	0.52819	66.9167	64.5	87	44	467	YHGLQKQ	TIDGVRF	TAYCAYGGNYTNCARAARCA	AANCKNACNCCRTCDATNGT	512	3072	64.5	86.5	59.3825
Dec_382	XP_047497416.1_21810316_21811693	996	9	132	455	KQGTFHWK	PQLDAHVI	AARCARGGNACNTTYCAYTGGAA	ATNACRTGNGCRTCNARYTGNGG	256	4096	0.440129	53.1	66.8	93.5	112	466	GIVHDAM	NAMFLLD	GGNATHGTNCAYGAYGCNAT	TCNARNARRAACATNGCRTT	768	1024	67.5	93.5	59.3775
Dec_383	XP_047501599.1_17295803_17297048	1083	9	41	393	FRHLQDIN	KENDQSRT	TTYMGNCAYYTNCARGAYATHAA	GTNCKNSWYTGRTCRTTYTCYTT	3072	4096	0.389381	48	62.3	97	33	431	ICLYHTE	DAHIVVW	ATHTGYYTNTAYCAYACNGA	CANACNACDATRTGNGCRTC	768	768	68.3	94.5	59.3685
Dec_384	XP_047501202.1_16698634_16701006	2010	9	92	753	VPVENFTQ	FMTDDLSE	GTNCCNGTNGARAAYTTYACNCA	TCNSWNARRTCRTCNGTCATRAA	2048	4096	0.519939	120.1	61.7	90.5	41	805	VFPMMQQ	AHLTDSE	GTNTTYCCNATGATGCARCA	TCNSWRTCNGTNARRTGNGC	64	8192	60.7	97.5	59.3577
Dec_385	XP_047488314.1_1276932_1278096	882	11	34	319	KAADEDPY	CPEGLVGA	AARGCNGCNGAYGARGAYCCNTA	GCNCCNACNARNCCYTCNGGRCA	1024	8192	0.602888	59.5833	60.4	90	22	388	TGEYFGG	MFTAGRI	ACNGGNGARTAYTTYGGNGG	ATNCKNCCNGCNGTRAACAT	512	1024	62.2	91	59.3508
Dec_386	XP_047485082.1_26023955_26025491	576	10	53	236	LHQGYHHF	DNGIPFPA	YTNCAYCARGGNTAYCAYCAYTT	GCNGGRAANGGDATNCCRTTRTC	1024	1536	0.505682	30.7273	63.3	88	44	246	PTHQNGM	TNLYDPG	CCNACNCAYCARAAYGGNAT	CCNGGRTCRTANARRTTNGT	512	1024	69.2	95.5	59.2982
Dec_387	XP_047484161.1_11128189_11128762	462	9	96	241	PNIVFDTD	KPFQCLEC	CCNAAYATHGTNTTYGAYACNGA	CAYTCNARRCAYTGRAANGGYTT	1536	1024	0.338129	8.3	66.3	98.5	2	249	IMEVEPD	KEGFRRP	ATHATGGARGTNGARCCNGA	GGNCKNCKRAANCCYTCYTT	192	2048	64.3	99	59.2337
Dec_388	XP_047495104.1_26102944_26104405	1302	9	63	488	GFCARDHQ	CEAFLEKW	GGNTTYTGYGCNMGNGAYCAYCA	CAYTTYTCNARRAANGCYTCRCA	2048	1024	0.569343	98.9	66.3	90	54	499	IVCGGCW	FHPDHAI	ATHGTNTGYGGNGGNTGYTG	ATNGCRTGRTCNGGRTGRAA	768	256	68	89	59.1874
Dec_389	XP_047483692.1_6883881_6884700	351	10	116	224	ANEMAFPF	HHLLDGAV	GCNAAYGARATGGCNTTYCCNTT	ACNGCNCCRTCNARNARRTGRTG	512	8192	0.539216	18.9091	56.6	95	62	236	DQMDLFE	NQVEVGC	GAYCARATGGAYYTNTTYGA	CANCCNACYTCNACYTGRTT	128	512	68.4	97.5	59.1595
Dec_390	XP_047484719.1_23670498_23672361	969	11	270	584	HCMLQNIK	CPTIAEHV	CAYTGYATGYTNCARAAYATHAA	ACRTGYTCNGCDATNGTNGGRCA	384	1536	0.407166	49.25	69.3	85.5	243	655	EGVEADM	AACQISE	GARGGNGTNGARGCNGAYAT	TCNSWDATYTGRCANGCNGC	512	3072	62.2	87.5	59.0761
Dec_391	XP_047470571.1_40161485_40162339	366	11	147	260	TYVPTLDV	PCCAPTAL	ACNTAYGTNCCNACNYTNGAYGT	ARNGCNGTNGGNGCRCARCANGG	8192	8192	0.490566	17.3333	50	97	134	285	GVTIHTG	YWDDMIV	GGNGTNACNATHCAYACNGG	ACDATCATRTCRTCCCARTA	1536	24	67.1	95.5	59.0547
Dec_392	XP_047500765.1_19326996_19328165	963	10	18	330	VAKRLFDY	KPVDTNAS	GTNGCNAARMGNYTNTTYGAYTA	SWNGCRTTNGTRTCNACNGGYTT	8192	8192	0.491803	53.6364	60.4	92	3	377	FGVFDGH	IHVIFFD	TTYGGNGTNTTYGAYGGNCA	TCRAARAADATNACRTGDAT	512	288	65.1	94	59.0263
Dec_393	XP_047491379.1_20406387_20407275	597	10	29	219	GGAKIKGY	WNPPKDNG	GGNGGNGCNAARATHAARGGNTA	CCRTTRTCYTTNGGNGGRTTCCA	3072	256	0.304348	21.3636	59.7	92.5	13	273	IGRNCVT	MAENQYG	ATHGGNMGNAAYTGYGTNAC	CCRTAYTGRTTYTCNGCCAT	1536	64	70	94.5	59.0224
Dec_394	XP_047475998.1_14954085_14955495	828	11	17	284	FTAKTHYF	DDESNVKQ	TTYACNGCNAARACNCAYTAYTT	TGYTTNACRTTNSWYTCRTCRTC	1024	2048	0.529915	36.9167	59.2	93.5	9	293	EQMIKDP	KVKKEKR	GARCARATGATHAARGAYCC	CKYTTYTCYTTYTTNACYTT	48	256	62.1	91.5	59.0091
Dec_395	XP_047472401.1_18028991_18029612	372	12	16	131	WEYLHQVF	FFHETYGG	TGGGARTAYYTNCAYCARGTNTT	CCNCCRTANGTYTCRTGRAARAA	512	512	0.311927	9.92308	67.5	94	8	140	VMLLNQG	PELSVMY	GTNATGYTNYTNAAYCARGG	TACATNACNSWNARYTCNGG	1024	4096	51	91	59.008
Dec_396	XP_047476230.1_1405516_1407082	603	11	278	470	VTKNFGKF	AFANFRTL	GTNACNAARAAYTTYGGNAARTT	ARNGTNCKRAARTTNGCRAANGC	1024	8192	0.505376	30.8333	59	95	269	507	GLYVQMF	VWDVDER	GGNYTNTAYGTNCARATGTT	CKYTCRTCNACRTCCCANAC	512	256	67.2	86	58.98
Dec_397	XP_047495055.1_3678387_3678715	477	11	30	180	PQQVQEFQ	TQFFPEHM	CCNCARCARGTNCARGARTTYCA	ATRTGYTCNGGRAARAAYTGNGT	512	512	0.872549	16.4167	60.5	93.5	13	188	ALKYLQT	TQPRGNL	GCNYTNAARTAYYTNCARAC	ARRTTNCCNCKNGGYTGNGT	2048	4096	56.4	99	58.9322
Dec_398	XP_047496290.1_31667721_31668427	399	9	45	169	DMMPGVEI	CFMFGLYE	GAYATGATGCCNGGNGTNGARAT	TCRTANARNCCRAACATRAARCA	256	512	0.381356	11.1	67.5	94.5	12	192	RVTEGDT	DQAWLYF	MGNGTNACNGARGGNGAYAC	AARTANARCCANGCYTGRTC	2048	256	65.7	99	58.9253
Dec_399	XP_047496288.1_32480085_32480905	612	10	42	237	QKAARNAF	EWQRNITD	CARAARGCNGCNMGNAAYGCNTT	TCNGTDATRTTNCKYTGCCAYTC	4096	768	0.433862	26.3636	60.4	92.5	5	247	EAFLTTY	KEYCALI	GARGCNTTYYTNACNACNTA	ATNARNGCRCARTAYTCYTT	2048	512	65.2	97.5	58.9233
Dec_400	XP_047488517.1_12545653_12548923	2031	8	393	1061	RHDMQFQK	MPQAFLVD	MGNCAYGAYATGCARTTYCARAA	TCNACNARRAANGCYTGNGGCAT	256	2048	0.210287	86.6667	70	94	304	1078	PLINQYM	DWLKLKM	CCNYTNATHAAYCARTAYAT	ATYTTNARYTTNARCCARTC	768	512	65.9	94	58.8937
Dec_401	XP_047469140.1_15119647_15120011	420	11	26	157	PQKRALKK	EDMILQLF	CCNCARAARMGNGCNYTNAARAA	AANARYTGNARDATCATRTCYTC	8192	1536	0.727273	11	54.9	94	12	168	EWQRKKG	NEKNELF	GARTGGCARMGNAARAARGG	AANARYTCRTTYTTYTCRTT	128	256	65.7	95.5	58.8657
Dec_402	XP_047500041.1_14401732_14402716	528	9	36	203	LCAFYIPM	AFVICWTP	YTNTGYGCNTTYTAYATHCCNAT	GGNGTCCARCADATNACRAANGC	3072	768	0.27673	14.7	69.6	94	25	215	INNQTFF	NIYFAAC	ATHAAYAAYCARACNTTYTT	CANGCNGCRAARTADATRTT	192	384	69.3	93	58.8553
Dec_403	XP_047479656.1_18699032_18700088	468	11	49	196	RGCHVCEV	MCQNWCQV	MGNGGNTGYCAYGTNTGYGARGT	ACYTGRCACCARTTYTGRCACAT	2048	32	0.574468	28.5833	66.2	89	25	207	KQLSQNF	FTIPGRA	AARCARYTNWSNCARAAYTT	GCNCKNCCNGGDATNGTRAA	2048	3072	56	96	58.8497
Dec_404	XP_047485352.1_16617789_16618881	594	10	54	243	RAKHGLYI	CDTRLDCG	MGNGCNAARCAYGGNYTNTAYAT	CCRCARTCNARNCKNGTRTCRCA	8192	4096	0.73224	60.6364	55.4	92.5	15	257	VDNFQGE	CHRTEDP	GTNGAYAAYTTYCARGGNGA	GGRTCYTCNGTNCKRTGRCA	256	512	70.8	91	58.8016
Dec_405	XP_047483537.1_22378668_22379304	396	11	54	177	GGLNHHNW	PDPPGYFD	GGNGGNYTNAAYCAYCAYAAYTG	TCRAARTANCCNGGNGGRTCNGG	2048	2048	0.828829	40.25	55.6	89.5	35	188	ICQDDYF	WPMYEEH	ATHTGYCARGAYGAYTAYTT	TGYTCYTCRTACATNGGCCA	96	32	76	84	58.7705
Dec_406	XP_047497213.1_10977786_10978563	570	9	57	238	EKIQMKKT	WGKYAQVT	GARAARATHCARATGAARAARAC	GTNACYTGNGCRTAYTTNCCCCA	96	512	0.211429	10.7	68	99.5	8	248	ELHRKRH	PENDGCI	GARYTNCAYMGNAARMGNCA	ATRCANCCRTCRTTYTCNGG	4096	256	60.2	98.5	58.7427
Dec_407	XP_047499720.1_20468364_20469864	831	9	127	395	SQFGGWPM	KDEANEMV	WSNCARTTYGGNGGNTGGCCNAT	ACCATYTCRTTNGCYTCRTCYTT	4096	128	0.670498	69.3	66.8	86	47	419	FYQFACG	MDEETKP	TTYTAYCARTTYGCNTGYGG	GGYTTNGTYTCYTCRTCCAT	128	64	71.8	92	58.7018
Dec_408	XP_047487978.1_4980539_4982339	1371	10	38	486	HEITLEEN	KNNFFDGD	CAYGARATHACNYTNGARGARAA	TCNCCRTCRAARAARTTRTTYTT	1536	256	0.346154	59.6364	60.5	89.5	10	503	VFHCTDD	GKYQVEA	GTNTTYCAYTGYACNGAYGA	GCYTCNACYTGRTAYTTNCC	256	256	72	87.5	58.6736
Dec_409	XP_047492648.1_28357230_28358858	507	9	13	173	ALHQCCID	GWEPIHVA	GCNYTNCAYCARTGYTGYATHGA	GCNACRTGDATNGGYTCCCANCC	1536	768	0.640523	36.9	68.8	92	3	182	PNMKNHD	YWCNEEA	CCNAAYATGAARAAYCAYGA	GCYTCYTCRTTRCACCARTA	64	32	76.3	84.5	58.6225
Dec_410	XP_047498373.1_15090609_15092044	915	9	22	318	VAAMGGQV	FEEHMVDQ	GTNGCNGCNATGGGNGGNCARGT	TGRTCNACCATRTGYTCYTCRAA	2048	128	0.341818	32	64	94.5	1	384	MDFTMNM	GEKPYHC	ATGGAYTTYACNATGAAYAT	CARTGRTANGGYTTYTCNCC	32	256	71.8	92	58.5952
Dec_411	XP_047472040.1_27204227_27205745	903	11	132	424	HTYLFTCP	FNHYTLES	CAYACNTAYYTNTTYACNTGYCC	SWYTCNARNGTRTARTGRTTRAA	2048	4096	0.695804	64.8333	60.8	91.5	74	450	IGMSMGK	NHYKKRC	ATHGGNATGWSNATGGGNAA	CANCKYTTYTTRTARTGRTT	768	256	59.8	88.5	58.5824
Dec_412	XP_047483980.1_23083337_23084912	996	10	82	405	PTPRGNMK	DETNVTVV	CCNACNCCNMGNGGNAAYATGAA	ACNACNGTNACRTTNGTYTCRTC	4096	2048	0.64094	63.6364	57.5	97.5	55	424	EAAMFDG	DVMLVDE	GARGCNGCNATGTTYGAYGG	TCRTCNACNARCATNACRTC	128	512	64.5	89	58.5555
Dec_413	XP_047502805.1_7972784_7973295	402	10	22	147	VGELCECK	CDKNTGQC	GTNGGNGARYTNTGYGARTGYAA	CAYTGNCCNGTRTTYTTRTCRCA	2048	512	0.647059	17.8182	66	87	2	185	NCNPAGV	AEDGHTP	AAYTGYAAYCCNGCNGGNGT	GGNGTRTGNCCRTCYTCNGC	512	512	66.4	96.5	58.5541
Dec_414	XP_047488249.1_14649738_14650422	537	10	25	195	SYHVFGWY	FFGEKYLD	WSNTAYCAYGTNTTYGGNTGGTA	TCNARRTAYTTYTCNCCRAARAA	2048	1024	0.390244	22.5455	65.1	93	3	203	VRGCFLG	YQKKVGT	GTNMGNGGNTGYTTYYTNGG	GTNCCNACYTTYTTYTGRTA	4096	256	61	96	58.5369
Dec_415	XP_047479039.1_13931097_13933427	1518	9	246	743	LNYAMFEQ	VKETYSDP	YTNAAYTAYGCNATGTTYGARCA	GGRTCNSWRTANGTYTCYTTNAC	512	4096	0.302658	64.3	65.9	93	226	799	WAFGIQM	EGEILSD	TGGGCNTTYGGNATHCARAT	TCNSWNARDATYTCNCCYTC	192	6144	63.5	94.5	58.5365
Dec_416	XP_047493910.1_10906073_10908956	1671	9	89	637	ELPQFDFP	DQLHPAFY	GARYTNCCNCARTTYGAYTTYCC	TARAANGCNGGRTGNARYTGRTC	1024	2048	0.394834	90.7	62.8	94	34	739	AHNIIRE	CDCNIRT	GCNCAYAAYATHATHMGNGA	GTNCKDATRTTRCARTCRCA	1152	384	64.3	91.5	58.5249
Dec_417	XP_047480484.1_12281508_12283140	978	10	10	327	HWADLEWH	QVEWGYAV	CAYTGGGCNGAYYTNGARTGGCA	ACNGCRTANCCCCAYTCNACYTG	256	512	0.682759	76.0909	65.6	87.5	2	371	FPLGQYW	ECVFPEV	TTYCCNYTNGGNCARTAYTG	ACYTCNGGRAANACRCAYTC	1024	256	67.8	85.5	58.5231
Dec_418	XP_047501593.1_25283160_25286460	1863	9	494	1106	HILIYVDK	QVDVLLEQ	CAYATHYTNATHTAYGTNGAYAA	TGYTCNARNARNACRTCNACYTG	2304	8192	0.65391	179.4	55.8	89.5	454	1116	DAHFHFP	DPNILGR	GAYGCNCAYTTYCAYTTYCC	CKNCCNARDATRTTNGGRTC	128	3072	63.9	89	58.5113
Dec_419	XP_047473105.1_20571128_20571766	378	11	10	127	EIILEACK	GNAVKRAT	GARATHATHYTNGARGCNTGYAA	GTNGCNCKYTTNACNGCRTTNCC	2304	8192	0.108108	3.08333	57.7	99.5	2	135	VDESMNF	DNLVRAA	GTNGAYGARWSNATGAAYTT	GCNGCNCKNACNARRTTRTC	512	4096	57	96	58.445
Dec_420	XP_047474168.1_5823236_5824820	1101	7	106	464	IHTQMKPY	CQNHTAHV	ATHCAYACNCARATGAARCCNTA	ACRTGNGCNGTRTGRTTYTGRCA	384	512	0.420245	49.5	72	95.5	82	483	EKPYQCD	WCFCETP	GARAARCCNTAYCARTGYGA	GGNGTYTCRCARAARCACCA	128	64	76.4	95	58.4251
Dec_421	XP_047482352.1_20490054_20490995	612	10	140	335	QLTIENFG	KKTTFAAL	CARYTNACNATHGARAAYTTYGG	ARNGCNGCRAANGTNGTYTTYTT	1536	4096	0.494681	32.5455	60.6	95	76	343	NMDSKEE	PNQTTWK	AAYATGGAYWSNAARGARGA	TTCCANGTNGTYTGRTTNGG	256	256	63	94.5	58.4114
Dec_422	XP_047473939.1_34546420_34547111	411	11	75	203	LCLTMQYA	KAFLQFTT	YTNTGYYTNACNATGCARTAYGC	GTNGTRAAYTGNARRAANGCYTT	2048	2048	0.319672	11.6667	58.5	99.5	27	216	LVAIKQQ	PPGGLAN	YTNGTNGCNATHAARCARCA	TTNGCNARNCCNCCNGGNGG	1536	8192	57.7	93	58.4032
Dec_423	XP_047469086.1_42791136_42792063	534	10	68	237	DLAHIFCH	CGGQGDVL	GAYYTNGCNCAYATHTTYTGYCA	ARNACRTCNCCYTGNCCNCCRCA	1536	4096	0.444444	21.2727	59.9	92.5	49	253	LEYTGAP	YWAFGTA	YTNGARTAYACNGGNGCNCC	GCNGTNCCRAANGCCCARTA	2048	256	65.5	97	58.3995
Dec_424	XP_047491010.1_3216307_3217192	855	9	26	302	TLLTKYDE	NTTDEFCR	ACNYTNYTNACNAARTAYGAYGA	CKRCARAAYTCRTCNGTNGTRTT	8192	1024	0.688462	60.4	60.8	98.5	11	312	YEAPEVD	GDLPTYG	TAYGARGCNCCNGARGTNGA	CCRTANGTNGGNARRTCNCC	512	2048	61.8	96	58.3946
Dec_425	XP_047473763.1_38241373_38241903	354	11	24	133	LHYRVTFV	EGGLFTTI	YTNCAYTAYMGNGTNACNTTYGT	ATNGTNGTRAANARNCCNCCYTC	8192	8192	0.490196	15.75	53.1	94.5	13	170	HNAQVDN	HMHMNWA	CAYAAYGCNCARGTNGAYAA	GCCCARTTCATRTGCATRTG	256	8	72.9	87.5	58.392
Dec_426	XP_047485098.1_4357260_4357954	438	10	25	162	GGAMAEQC	HNFALERQ	GGNGGNGCNATGGCNGARCARTG	TGNCKYTCNARNGCRAARTTRTG	1024	4096	0.48855	17.7273	64.6	95	7	198	FPNVIGA	EGESYRQ	TTYCCNAAYGTNATHGGNGC	TGNCKRTANSWYTCNCCYTC	768	4096	56.8	99	58.3734
Dec_427	XP_047486499.1_18011361_18012666	915	10	67	363	RVLMAGFK	CDKLGHEA	MGNGTNYTNATGGCNGGNTTYAA	GCYTCRTGNCCNARYTTRTCRCA	8192	1024	0.757895	81.1818	65.2	90	14	420	LYVHLDP	WPEIGRL	YTNTAYGTNCAYYTNGAYCC	ARNCKNCCDATYTCNGGCCA	2048	1536	59.9	90	58.3623
Dec_428	XP_047496700.1_13633423_13635295	1197	8	96	486	LTPQQICD	GNQYIQEH	YTNACNCCNCARCARATHTGYGA	TGYTCYTGDATRTAYTGRTTNCC	3072	384	0.429319	58	68.2	93.5	77	494	ICGTDEY	EPYKLIK	ATHTGYGGNACNGAYGARTA	TTDATNARYTTRTANGGYTC	384	768	69.5	95.5	58.3254
Dec_429	XP_047489303.1_5362230_5363432	444	10	76	215	YIKEELNV	TDEVTVWY	TAYATHAARGARGARYTNAAYGT	TACCANACNGTNACYTCRTCNGT	768	1024	0.511278	21.6364	60.8	96	7	329	HYLMVPQ	CPWVNII	CAYTAYYTNATGGTNCCNCA	ATDATRTTNACCCANGGRCA	512	192	68.8	89	58.317
Dec_430	XP_047483050.1_5135977_5136733	486	10	50	203	QLIQCVVE	DCLGVVAA	CARYTNATHCARTGYGTNGTNGA	GCNGCNACNACNCCNARRCARTC	3072	8192	0.42029	15.2727	55.1	100	37	236	SDENIQM	EENRDAP	WSNGAYGARAAYATHCARAT	GGNGCRTCNCKRTTYTCYTC	768	512	67	93.5	58.3101
Dec_431	XP_047490700.1_3332460_3334526	861	8	182	460	WVRLNVPN	YFNIWCEA	TGGGTNMGNYTNAAYGTNCCNAA	GCYTCRCACCADATRTTRAARTA	8192	96	0.242647	26.2222	64	100	169	469	MRDFGLH	NGWTVFM	ATGMGNGAYTTYGGNYTNCA	ATRAANACNGTCCANCCRTT	1024	256	67.6	100	58.2537
Dec_432	XP_047471064.1_30338469_30339164	405	11	128	254	CIPEFLVE	IEMTGQSV	TGYATHCCNGARTTYYTNGTNGA	ACNSWYTGNCCNGTCATYTCDAT	3072	3072	0.669492	25	60.2	91.5	73	263	LGATAEW	FEEKFNY	YTNGGNGCNACNGCNGARTG	TARTTRAAYTTYTCYTCRAA	4096	64	67.8	86.5	58.2108
Dec_433	XP_047474740.1_30266665_30267478	429	11	114	248	KRTLWAHM	IHTGEKPY	AARMGNACNYTNTGGGCNCAYAT	TANGGYTTYTCNCCNGTRTGDAT	4096	1536	0.52381	20.5833	67.5	89.5	95	268	LPVVAKP	YQFNRHK	YTNCCNGTNGTNGCNAARCC	TTRTGNCKRTTRAAYTGRTA	4096	256	63.2	86.5	58.2022
Dec_434	XP_047476230.1_1407358_1408706	921	11	84	382	DVCLLWAC	DVTACTQG	GAYGTNTGYYTNYTNTGGGCNTG	CCYTGNGTRCANGCNGTNACRTC	4096	2048	0.525773	49.25	57.2	95.5	38	402	REHRINA	PTVLAHI	MGNGARCAYMGNATHAAYGC	ATRTGNGCNARNACNGTNGG	1536	4096	57.8	91.5	58.1813
Dec_435	XP_047496692.1_33937046_33940097	1854	8	425	1034	SNFQRHDW	IFGETLKG	WSNAAYTTYCARMGNCAYGAYTG	CCYTTNARNGTYTCNCCRAADAT	4096	3072	0.35473	71.2222	62.4	99	298	1064	GDRFQHY	YHLGAGD	GGNGAYMGNTTYCARCAYTA	TCNCCNGCNCCNARRTGRTA	512	2048	65.6	97	58.1537
Dec_436	XP_047473898.1_35940761_35941700	711	11	74	302	VLFMPYMA	CGAYGNVA	GTNYTNTTYATGCCNTAYATGGC	GCNACRTTNCCRTANGCNCCRCA	512	2048	0.728507	44.4167	62.3	93.5	3	320	NVGPIAY	ANPLAAL	AAYGTNGGNCCNATHGCNTA	ARNGCNGCNARNGGRTTNGC	1536	8192	53.8	93	58.1172
Dec_437	XP_047471462.1_20891329_20892416	558	13	15	192	FKVSYLDP	YGTNTVLP	TTYAARGTNWSNTAYYTNGAYCC	GGNARNACNGTRTTNGTNCCRTA	8192	8192	0.380952	16.2143	52.4	93.5	6	272	DLLGKRT	QTVLMWG	GAYYTNYTNGGNAARMGNAC	CCCCACATNARNACNGTYTG	8192	256	55.7	92	58.101
Dec_438	XP_047486926.1_9957719_9958307	351	10	76	184	RIEIDPNF	MVQNVPYF	MGNATHGARATHGAYCCNAAYTT	AARTANGGNACRTTYTGNACCAT	2304	512	0.356436	11.9091	67.8	95.5	7	192	SLVKEEP	KDKGDSN	WSNYTNGTNAARGARGARCC	TTNSWRTCNCCYTTRTCYTT	4096	1024	54.2	98	58.0879
Dec_439	XP_047477362.1_23822367_23822926	390	11	30	151	SVMLIWEY	EGLWGHAL	WSNGTNATGYTNATHTGGGARTA	ARNGCRTGNCCCCANARNCCYTC	3072	4096	0.607843	28.25	57.5	94	2	195	DTHKDVV	GKRPEIT	GAYACNCAYAARGAYGTNGT	GTDATYTCNGGNCKYTTNCC	256	1536	62.1	91.5	58.0754
Dec_440	XP_047469239.1_45231052_45231992	618	11	40	237	HDAHRTHF	IEELAQFD	CAYGAYGCNCAYMGNACNCAYTT	TCRAAYTGNGCNARYTCYTCDAT	2048	1536	0.617801	38	58	93	8	249	MEPNLRV	FNIKTTL	ATGGARCCNAAYYTNMGNGT	ARNGTNGTYTTDATRTTRAA	1024	768	60	92.5	58.069
Dec_441	XP_047481522.1_8121677_8122610	435	11	167	303	NDYLLNFI	PNMPPTYR	AAYGAYTAYYTNYTNAAYTTYAT	CKRTANGTNGGNGGCATRTTNGG	2048	2048	0.1875	9.58333	53.8	97.5	139	311	CLGEDTP	KPPTYVP	TGYYTNGGNGARGAYACNCC	GGNACRTANGTNGGNGGYTT	1024	1024	59.8	97	58.0664
Dec_442	XP_047477496.1_693953_695084	756	11	67	310	LKYFLAEG	FKDYHGLF	YTNAARTAYTTYYTNGCNGARGG	AANARNCCRTGRTARTCYTTRAA	4096	1024	0.701299	64.75	62.2	93	58	337	RYDVYSK	DWVFKLK	MGNTAYGAYGTNTAYWSNAA	TTNARYTTRAANACCCARTC	4096	256	56.3	87.5	58.0066
Dec_443	XP_047484570.1_7189034_7190222	990	7	37	358	DENGFKCH	DQAHLETV	GAYGARAAYGGNTTYAARTGYCA	ACNGTYTCNARRTGNGCYTGRTC	256	2048	0.516447	56.125	71.4	97.5	25	415	RWYCQMC	PYEHFSK	MGNTGGTAYTGYCARATGTG	TTNSWRAARTGYTCRTANGG	64	1024	68.4	99	57.9812
Dec_444	XP_047478744.1_3639801_3640908	579	10	122	306	TFSMVKMK	EIIANAWV	ACNTTYWSNATGGTNAARATGAA	ACCCANGCRTTNGCDATDATYTC	1024	576	0.702247	50.3636	59.4	92	109	318	DQRWKDV	GFETTAN	GAYCARMGNTGGAARGAYGT	TTNGCNGTNGTYTCRAANCC	128	1024	65.9	91.5	57.9242
Dec_445	XP_047479524.1_21721535_21722270	678	10	38	255	TTSCPFCD	CPLCMKQF	ACNACNWSNTGYCCNTTYTGYGA	AAYTGYTTCATRCANARNGGRCA	8192	512	0.646409	43.4545	57.4	91.5	11	272	YSCEVCG	VNIEHKD	TAYWSNTGYGARGTNTGYGG	TCYTTRTGYTCDATRTTNAC	1024	192	65	96	57.9177
Dec_446	XP_047482717.1_16600160_16601756	600	10	51	242	LDVHMKTH	NPNVVMTQ	YTNGAYGTNCAYATGAARACNCA	TGNGTCATNACNACRTTNGGRTT	1024	1024	0.619565	43.0909	64.6	92.5	27	332	IRTHTGE	NNTIQCA	ATHMGNACNCAYACNGGNGA	GCRCAYTGDATNGTRTTRTT	3072	192	65.3	87.5	57.8978
Dec_447	XP_047486696.1_5404315_5406903	2100	7	213	904	QSENDMDG	CVNQCTGF	CARWSNGARAAYGAYATGGAYGG	AANCCNGTRCAYTGRTTNACRCA	512	1024	0.419458	97.625	64.8	99	136	933	GCVKVFD	HEDLTED	GGNTGYGTNAARGTNTTYGA	TCYTCNGTNARRTCYTCRTG	512	512	65.4	100	57.866
Dec_448	XP_047500305.1_24240459_24242123	987	8	173	493	RMTEFDTD	FDKTAERG	MGNATGACNGARTTYGAYACNGA	CCNCKYTCNGCNGTYTTRTCRAA	1024	2048	0.483444	71.3333	65.4	94	66	517	ADIEEKF	KNFKLPG	GCNGAYATHGARGARAARTT	CCNGGNARYTTRAARTTYTT	192	512	69.6	94	57.8468
Dec_449	XP_047492341.1_20189020_20190080	414	10	128	257	PEKNPHGY	DFQLFGYT	CCNGARAARAAYCCNCAYGGNTA	GTRTANCCRAANARYTGRAARTC	1024	1024	0.57377	23.3636	65.6	88	49	267	ARNGIQW	EHMAYAK	GCNMGNAAYGGNATHCARTG	TTNGCRTANGCCATRTGYTC	1536	128	71.8	87.5	57.8306
Dec_450	XP_047502179.1_4046099_4048352	1710	7	14	575	PIDDHNVK	QGNYFPIT	CCNATHGAYGAYCAYAAYGTNAA	GTDATNGGRAARTARTTNCCYTG	768	768	0.203604	43.25	70.6	99	2	636	PGEYTEY	EGVTDQK	CCNGGNGARTAYACNGARTA	TTYTGRTCNGTNACNCCYTC	512	512	68.2	100	57.8069
Dec_451	XP_047483976.1_20154184_20155652	1161	8	88	466	HALIVYQN	DWYKVFQD	CAYGCNYTNATHGTNTAYCARAA	TCYTGRAANACYTTRTACCARTC	3072	128	0.786932	96.2222	71.1	93	27	474	GALMWMK	IDPLGDP	GGNGCNYTNATGTGGATGAA	GGRTCNCCNARNGGRTCDAT	128	1536	62.6	92	57.7656
Dec_452	XP_047498118.1_13333729_13334488	345	9	26	132	HNQMFRGC	NGWYDEEH	CAYAAYCARATGTTYMGNGGNTG	TGYTCYTCRTCRTACCANCCRTT	512	128	0.4	15.9	70.2	92.5	14	180	VIREGEF	YQQKHEV	GTNATHMGNGARGGNGARTT	ACYTCRTGYTTYTGYTGRTA	1536	64	69.1	90.5	57.7473
Dec_453	XP_047498796.1_9333374_9334359	360	9	59	170	VEVGAMHC	QEAVYHNV	GTNGARGTNGGNGCNATGCAYTG	ACRTTRTGRTANACNGCYTCYTG	1024	512	0.485437	18.9	68.2	96	20	187	QRFLGDP	DQHLNVR	CARMGNTTYYTNGGNGAYCC	CKNACRTTNARRTGYTGRTC	2048	1024	62	95.5	57.7092
Dec_454	XP_047476351.1_16091797_16092982	846	10	155	428	TADLKNAY	NGEQVVCR	ACNGCNGAYYTNAARAAYGCNTA	CKRCANACNACYTGYTCNCCRTT	4096	2048	0.505703	23.0909	62.6	99.5	55	475	PLGTLHQ	NGYPAHL	CCNYTNGGNACNYTNCAYCA	ARRTGNGCNGGRTANCCRTT	8192	1024	60.4	90	57.6824
Dec_455	XP_047485778.1_7301714_7303053	726	9	191	424	GRKIGTFF	GHAEGICH	GGNMGNAARATHGGNACNTTYTT	TGRCADATNCCYTCNGCRTGNCC	6144	1536	0.431718	33.1	59.3	100	114	432	MTDVDGI	VYIDKDA	ATGACNGAYGTNGAYGGNAT	GCRTCYTTRTCDATRTANAC	256	192	68	92	57.6724
Dec_456	XP_047475173.1_22516668_22517746	438	10	183	320	FMWRKNNQ	IKPVQPHD	TTYATGTGGMGNAARAAYAAYCA	TCRTGNGGYTGNACNGGYTTDAT	128	1536	0.587786	24.9091	67.5	90.5	161	331	LHGANVT	YTCKATN	YTNCAYGGNGCNAAYGTNAC	TTNGTNGCYTTRCANGTRTA	2048	512	65.6	88.5	57.6437
Dec_457	XP_047490398.1_16754553_16755122	621	9	23	221	RDGTFYVE	DNKGTCSL	MGNGAYGGNACNTTYTAYGTNGA	ARNSWRCANGTNCCYTTRTTRTC	4096	8192	0.709302	33.6	63.4	95.5	12	231	DGVFEGV	QTDPMLW	GAYGGNGTNTTYGARGGNGT	CANARCATNGGRTCNGTYTG	512	512	65.2	95	57.6352
Dec_458	XP_047490280.1_19551701_19552826	894	10	63	352	TIMRQMKI	HETCATDT	ACNATHATGMGNCARATGAARAT	GTRTCNGTNGCRCANGTYTCRTG	384	1024	0.409894	42.9091	60.5	95	55	377	GAAETGK	NIRLFMD	GGNGCNGCNGARACNGGNAA	TCCATRAANARNCKDATRTT	2048	768	60.6	93	57.6152
Dec_459	XP_047497845.1_33510411_33511359	678	9	15	232	HCEYGQPN	ECGPNAIC	CAYTGYGARTAYGGNCARCCNAA	CADATNGCRTTNGGNCCRCAYTC	512	1536	0.526066	35.6	69.6	95	5	250	LCTPGCG	CKENYLG	YTNTGYACNCCNGGNTGYGG	CCNARRTARTTYTCYTTRCA	2048	256	64	90	57.579
Dec_460	XP_047491935.1_25894461_25895592	753	10	105	347	IDHDTREW	DAKCSLDY	ATHGAYCAYGAYACNMGNGARTG	TARTCNARNSWRCAYTTNGCRTC	1536	8192	0.323404	26.1818	56.5	93	89	367	YVMNPKA	FILVGPE	TAYGTNATGAAYCCNAARGC	TCNGGNCCNACNARDATRAA	128	3072	67.1	95	57.5443
Dec_461	XP_047497351.1_2138512_2140349	1692	9	73	628	AFPRYMWG	EPNTPAER	GCNTTYCCNMGNTAYATGTGGGG	CKYTCNGCNGGNGTRTTNGGYTC	512	4096	0.392523	96.8	62.5	94	63	640	LPPMAYQ	VQDLLFT	YTNCCNCCNATGGCNTAYCA	GTRAANARNARRTCYTGNAC	1024	2048	60.3	91.5	57.4499
Dec_462	XP_047481240.1_2901082_2904558	858	10	695	972	DSPIEYEC	CGDPGTLP	GAYWSNCCNATHGARTAYGARTG	GGNARNGTNCCNGGRTCNCCRCA	3072	8192	0.650558	65.8182	57.6	93.5	680	1088	VIENGYI	VTCPEPF	GTNATHGARAAYGGNTAYAT	AANGGYTCNGGRCANGTNAC	384	1024	66.3	87.5	57.4463
Dec_463	XP_047494914.1_803181_803913	441	11	106	244	YVGVRENQ	IYAGTAQV	TAYGTNGGNGTNMGNGARAAYCA	ACYTGNGCNGTNCCNGCRTADAT	4096	3072	0.580153	9.75	61.2	98.5	14	276	TAENLKI	QYHSSDE	ACNGCNGARAAYYTNAARAT	TCRTCNSWNSWRTGRTAYTG	1024	4096	52.6	94	57.4353
Dec_464	XP_047492651.1_33131166_33131819	465	9	38	184	AGDTLFHM	HNMKVMKF	GCNGGNGAYACNYTNTTYCAYAT	AAYTTCATNACYTTCATRTTRTG	4096	64	0.457143	12.9	69.5	94.5	29	200	KVVMRTW	AVEPKNP	AARGTNGTNATGMGNACNTG	GGRTTYTTNGGYTCNACNGC	1024	512	63.3	94.5	57.4221
Dec_465	XP_047486910.1_13510135_13510901	594	9	21	210	ARKVMEHT	YYPEFMGA	GCNMGNAARGTNATGGARCAYAC	GCNCCCATRAAYTCNGGRTARTA	1024	256	0.469613	36.9	69.2	89.5	2	230	THDVGAV	ACHGFDK	ACNCAYGAYGTNGGNGCNGT	TTRTCRAANCCRTGRCANGC	1024	256	67.4	91.5	57.3186
Dec_466	XP_047501679.1_285721_286975	1188	8	14	401	LFGEGPAD	EGHGQKVM	YTNTTYGGNGARGGNCCNGCNGA	ATNACYTTYTGNCCRTGNCCYTC	8192	1024	0.349081	46.7778	63.9	98.5	6	428	RQLGEPI	TFKIWGP	MGNCARYTNGGNGARCCNAT	GGNCCCCADATYTTRAANGT	4096	192	66.3	96.5	57.2982
Dec_467	XP_047480517.1_18727315_18727939	468	11	39	186	TPRVLWYH	GEYEVKVF	ACNCCNMGNGTNYTNTGGTAYCA	AANACYTTNACYTCRTAYTCNCC	8192	1024	0.453901	24.25	62.2	89	19	194	PLKVKHG	NEVGEAR	CCNYTNAARGTNAARCAYGG	CKNGCYTCNCCNACYTCRTT	1024	1024	62.8	89.5	57.2725
Dec_468	XP_047478808.1_25866889_25868465	357	8	227	337	DFAKVYWN	MNLPAMAV	GAYTTYGCNAARGTNTAYTGGAA	ACNGCCATNGCNGGNARRTTCAT	256	1024	0.461538	18.6667	66.4	94.5	198	375	YRNFQME	HVYMFTK	TAYMGNAAYTTYCARATGGA	TTNGTRAACATRTANACRTG	128	128	76.2	92.5	57.2566
Dec_469	XP_047476144.1_8752966_8753985	753	8	35	277	TDGFYAPY	VHCDQGLT	ACNGAYGGNTTYTAYGCNCCNTA	GTNARNCCYTGRTCRCARTGNAC	2048	2048	0.52766	37.7778	66.2	100	26	303	TPAALHN	EDAFYYV	ACNCCNGCNGCNYTNCAYAA	ACRTARTARAANGCRTCYTC	4096	128	64.8	95.5	57.2535
Dec_470	XP_047478482.1_27034999_27035628	633	10	24	226	DYRLPKDE	WEAERQES	GAYTAYMGNYTNCCNAARGAYGA	SWYTCYTGNCKYTCNGCYTCCCA	4096	2048	0.530055	19.3636	54.8	98	16	237	RREKHYH	QTKDSGI	MGNMGNGARAARCAYTAYCA	ATNCCNSWRTCYTTNGTYTG	1024	2048	59.4	99.5	57.2035
Dec_471	XP_047500800.1_4802583_4804053	819	9	49	313	QLPDILHT	YNEVLCYG	CARYTNCCNGAYATHYTNCAYAC	CCRTARCANARNACYTCRTTRTA	6144	1024	0.330739	29	58.7	99.5	31	332	RDLEIIH	EPCNLAH	MGNGAYYTNGARATHATHCA	TGNGCNARRTTRCANGGYTC	2304	1024	64.3	96	57.1968
Dec_472	XP_047494765.1_15147389_15148629	747	9	49	289	DHVKIGDF	FKAHGGIW	GAYCAYGTNAARATHGGNGAYTT	CADATNCCNCCRTGNGCYTTRAA	768	1536	0.58547	53.4	68	89.5	23	354	NGLDYIH	YCIDRVQ	AAYGGNYTNGAYTAYATHCA	TGNACNCKRTCDATRCARTA	768	768	69.5	87.5	57.1837
Dec_473	XP_047482542.1_28023977_28024806	687	9	92	312	CRGNNHYE	QKQKIDDI	TGYMGNGGNAAYAAYCAYTAYGA	ATRTCRTCDATYTTYTGYTTYTG	1024	192	0.590674	23.8	64.9	93	68	320	PDYEQIP	FADCDKD	CCNGAYTAYGARCARATHCC	TCYTTRTCRCARTCNGCRAA	192	128	66.9	94.5	57.1826
Dec_474	XP_047482618.1_31490099_31491419	375	9	100	216	VREIGPHW	YQNIHALA	GTNMGNGARATHGGNCCNCAYTG	GCNARNGCRTGDATRTTYTGRTA	6144	1536	0.321101	17.5	66.9	94.5	91	283	VWIYFDD	VYAGRRN	GTNTGGATHTAYTTYGAYGA	TTNCKNCKNCCNGCRTANAC	96	8192	63.9	95	57.1797
Dec_475	XP_047502800.1_18044122_18046102	1515	9	35	531	NIVSEVQF	KINYDVLR	AAYATHGTNWSNGARGTNCARTT	CKNARNACRTCRTARTTDATYTT	6144	3072	0.364754	66.3	59.7	93.5	19	570	RGDAVCT	VETPKGI	MGNGGNGAYGCNGTNTGYAC	ATNCCYTTNGGNGTYTCNAC	2048	1024	65.6	93.5	57.1419
Dec_476	XP_047496698.1_13872347_13874870	1320	8	352	783	EEVLNDCI	VCDCHSFH	GARGARGTNYTNAAYGAYTGYAT	TGRAANSWRTGRCARTCRCANAC	1024	2048	0.479905	73.8889	58.6	95.5	313	796	AVLCDDQ	IEAAKDV	GCNGTNYTNTGYGAYGAYCA	ACRTCYTTNGCNGCYTCDAT	1024	384	66.2	100	57.1418
Dec_477	XP_047482936.1_16622977_16623983	444	11	37	176	CQHTMRPN	YPRDFLYV	TGYCARCAYACNATGMGNCCNAA	ACRTANARRAARTCNCKNGGRTA	1024	4096	0.651515	26.5833	59.9	93	14	314	INACLYE	GCVLELR	ATHAAYGCNTGYYTNTAYGA	CKNARYTCNARNACRCANCC	768	8192	58.8	91	57.1219
Dec_478	XP_047496732.1_32037054_32039342	1677	7	65	615	GVDQRKIF	KFNMRVGK	GGNGTNGAYCARMGNAARATHTT	TTNCCNACNCKCATRTTRAAYTT	3072	1024	0.573557	137.375	66	88.5	18	636	AMVTEHD	YVEKIDI	GCNATGGTNACNGARCAYGA	ATRTCDATYTTYTCNACRTA	256	192	72.7	93	57.1123
Dec_479	XP_047497843.1_33410272_33412174	1338	7	92	529	APNAECYV	NGQCAPVC	GCNCCNAAYGCNGARTGYTAYGT	CANACNGGNGCRCAYTGNCCRTT	1024	2048	0.50116	83.25	65.8	97.5	69	554	CPTDKAC	HEAVCYC	TGYCCNACNGAYAARGCNTG	CARTARCANACNGCYTCRTG	512	256	69.4	96	57.0391
Dec_480	XP_047473647.1_39926459_39928826	744	10	443	682	WVLQLCKD	EQYEKHLI	TGGGTNYTNCARYTNTGYAARGA	ATNARRTGYTTYTCRTAYTGYTC	2048	512	0.776316	62.8182	64.8	93	321	710	KVLLHEC	DFRIMPA	AARGTNYTNYTNCAYGARTG	GCNGGCATDATNCKRAARTC	2048	384	62.9	83.5	57.0382
Dec_481	XP_047495739.1_16464286_16465708	513	9	202	364	EPFTVKNH	WPHLLNFV	GARCCNTTYACNGTNAARAAYCA	ACRAARTTNARNARRTGNGGCCA	1024	2048	0.49359	26.4	64.6	95	177	443	EGMKFHV	QGLAPHV	GARGGNATGAARTTYCAYGT	ACRTGNGGNGCNARNCCYTG	64	2048	68	90.5	56.933
Dec_482	XP_047495063.1_7861233_7862457	936	10	59	362	VWRGVEAK	DTLNIGQC	GTNTGGMGNGGNGTNGARGCNAA	CAYTGNCCDATRTTNARNGTRTC	4096	3072	0.191919	19.4545	61.4	95	39	393	DKGRVAQ	YGCNRIT	GAYAARGGNMGNGTNGCNCA	GTDATNCKRTTRCANCCRTA	2048	768	64.9	89.5	56.8996
Dec_483	XP_047488646.1_3705979_3707609	939	9	134	438	PYGGRIFW	DWVANNLY	CCNTAYGGNGGNMGNATHTTYTG	TANARRTTRTTNGCNACCCARTC	6144	1024	0.744755	75.5	63.9	89.5	11	453	NEIRGVD	VIEMCRL	AAYGARATHMGNGGNGTNGA	ARNCKRCACATYTCDATNAC	1536	768	64.6	92	56.8821
Dec_484	XP_047478464.1_33095698_33096301	366	9	20	133	AYRDKLEN	DYDVIAKF	GCNTAYMGNGAYAARYTNGARAA	AAYTTNGCDATNACRTCRTARTC	4096	768	0.551402	13.6	65.8	95	9	182	IVRHPFE	YFATITK	ATHGTNMGNCAYCCNTTYGA	TTNGTDATNGTNGCRAARTA	1536	768	67.2	92	56.8762
Dec_485	XP_047492045.1_14705112_14706718	504	9	15	174	HQVGLVWE	DIAKFLAR	CAYCARGTNGGNYTNGTNTGGGA	CKNGCNARRAAYTTNGCDATRTC	2048	6144	0.352941	14.6	60	96.5	3	225	AICFVCN	PDRPEIH	GCNATHTGYTTYGTNTGYAA	TGDATYTCNGGNCKRTCNGG	384	1536	64.8	98.5	56.8654
Dec_486	XP_047496859.1_26721653_26722928	630	10	132	333	VFGMFGTC	NCGPDILL	GTNTTYGGNATGTTYGGNACNTG	ARNARDATRTCNGGNCCRCARTT	1024	6144	0.687179	51.2727	61.1	94.5	108	371	SQALCWP	GTVLEGP	WSNCARGCNYTNTGYTGGCC	GGNCCYTCNARNACNGTNCC	2048	4096	54.9	95	56.8478
Dec_487	XP_047490458.1_24483422_24484268	414	9	72	201	RAKKFIYI	WDTPEHQL	MGNGCNAARAARTTYATHTAYAT	ARYTGRTGYTCNGGNGTRTCCCA	1536	512	0.601626	28.6	67	88.5	2	236	KIRYTPA	EPWHDVH	AARATHMGNTAYACNCCNGC	TGNACRTCRTGCCANGGYTC	1536	128	66.9	95	56.8181
Dec_488	XP_047474737.1_38102818_38103871	732	10	39	274	DIHQCTEK	FDTEYKSR	GAYATHCAYCARTGYACNGARAA	CKNSWYTTRTAYTCNGTRTCRAA	384	4096	0.471616	39.5455	68.2	92	30	283	LMSVDPM	CNNKYLV	YTNATGWSNGTNGAYCCNAT	ACNARRTAYTTRTTRTTRCA	4096	256	60.1	87	56.8116
Dec_489	XP_047489402.1_17671253_17672723	1278	7	65	482	TNPDFDME	QEVAKLKR	ACNAAYCCNGAYTTYGAYATGGA	CKYTTNARYTTNGCNACYTCYTG	256	4096	0.405868	62.25	66.7	99	36	504	QRPHMYE	CKQCLEY	CARMGNCCNCAYATGTAYGA	TAYTCNARRCAYTGYTTRCA	256	256	71.4	94	56.7448
Dec_490	XP_047494768.1_37330848_37331923	687	9	76	296	IRLMYVVK	HHKEFYFY	ATHMGNYTNATGTAYGTNGTNAA	TARAARTARAAYTCYTTRTGRTG	6144	128	0.364486	27.5	62.7	95	21	319	KYYTHWG	HGFDDPK	AARTAYTAYACNCAYTGGGG	TTNGGRTCRTCRAANCCRTG	64	256	71.1	88.5	56.7313
Dec_491	XP_047490306.1_9459538_9460384	534	9	70	239	KVALQFPK	NAVHRTYL	AARGTNGCNYTNCARTTYCCNAA	ARRTANGTNCKRTGNACNGCRTT	4096	8192	0.537037	30.5	60.2	94.5	50	268	DKTGLEV	HNAAQKQ	GAYAARACNGGNYTNGARGT	TGYTTYTGNGCNGCRTTRTG	1024	256	64	98	56.6931
Dec_492	XP_047493219.1_11791453_11792397	636	10	70	273	NMRKVIPY	FPFFLVVR	AAYATGMGNAARGTNATHCCNTA	CKNACNACNARRAARAANGGRAA	1536	8192	0.467005	29.2727	55.6	94.5	61	295	GDYRTGK	QWFELVT	GGNGAYTAYMGNACNGGNAA	GTNACNARYTCRAACCAYTG	2048	256	65.5	93	56.6914
Dec_493	XP_047472327.1_37201996_37202701	450	10	43	184	ARPKIFNH	WDSHAGRQ	GCNMGNCCNAARATHTTYAAYCA	TGNCKNCCNGCRTGNSWRTCCCA	3072	8192	0.237037	8.27273	59.7	97	3	229	QANEEVM	WDDSHLK	CARGCNAAYGARGARGTNAT	TTNARRTGNSWRTCRTCCCA	256	1024	62.8	92.5	56.6872
Dec_494	XP_047479131.1_42262263_42262749	345	12	13	119	TLQEMIDC	ENSVMVNP	ACNYTNCARGARATGATHGAYTG	GGRTTNACCATNACNSWRTTYTC	768	2048	0.45	11.4615	58.5	94.5	4	175	YLPSTEP	IKTEPQD	TAYYTNCCNWSNACNGARCC	TCYTGNGGYTCNGTYTTDAT	8192	384	57	87	56.6663
Dec_495	XP_047498313.1_82197_83556	678	8	194	411	EEPIYGTY	YMGIKNNL	GARGARCCNATHTAYGGNACNTA	ARRTTRTTYTTDATNCCCATRTA	1536	384	0.425837	27.2222	65	99	168	438	QVQYRPD	NHQHLPD	CARGTNCARTAYMGNCCNGA	TCNGGNARRTGYTGRTGRTT	1024	512	64.2	98	56.6321
Dec_496	XP_047502001.1_3380049_3381474	1077	9	69	419	ITVEDVND	EGGEDKFA	ATHACNGTNGARGAYGTNAAYGA	GCRAAYTTRTCYTCNCCNCCYTC	1536	512	0.585294	75.3	63.5	91.5	54	435	VARDDGN	YTVGPLD	GTNGCNMGNGAYGAYGGNAA	TCNARNGGNCCNACNGTRTA	2048	4096	62.2	92	56.6062
Dec_497	XP_047478960.1_1753584_1755031	966	9	177	490	LVGRQPWV	WTQQVNDC	YTNGTNGGNMGNCARCCNTGGGT	CARTCRTTNACYTGYTGNGTCCA	8192	256	0.159609	20.6	63.3	95	28	503	HIIKANE	NQTKELI	CAYATHATHAARGCNAAYGA	ATNARYTCYTTNGTYTGRTT	288	512	70.7	89	56.5929
Dec_498	XP_047498087.1_18679370_18680525	495	9	82	238	AKREVEFY	HGDLWAGQ	GCNAARMGNGARGTNGARTTYTA	TGNCCNGCCCANARRTCNCCRTG	2048	2048	0.873333	50.4	63	93	61	259	LVFKFLP	DWQFCHI	YTNGTNTTYAARTTYYTNCC	ATRTGRCARAAYTGCCARTC	2048	32	66.1	91	56.5699
Dec_499	XP_047498375.1_15091141_15092044	366	7	16	129	YVPNPQEG	FEEHMVDQ	TAYGTNCCNAAYCCNCARGARGG	TGRTCNACCATRTGYTCYTCRAA	1024	128	0.446602	13.625	69.6	100	2	195	VRNINPD	GEKPYHC	GTNMGNAAYATHAAYCCNGA	CARTGRTANGGYTTYTCNCC	1536	256	68.7	100	56.5537
Dec_500	XP_047497030.1_7674220_7675110	411	10	151	279	FNSEPPFD	EEGKRARQ	TTYAAYWSNGARCCNCCNTTYGA	TGNCKNGCNCKYTTNCCYTCYTC	4096	8192	0.131148	4.09091	52.6	96	118	287	NGPFGPI	NAIMGVM	AAYGGNCCNTTYGGNCCNAT	ATNACNCCCATDATNGCRTT	1024	384	64.1	99.5	56.5288
Dec_501	XP_047485214.1_391133_392048	378	9	146	263	IGQKGENV	YEKNVNEA	ATHGGNCARAARGGNGARAAYGT	GCYTCRTTNACRTTYTTYTCRTA	768	256	0.414414	16	66.9	93	102	277	TRPQDIV	ITGELDK	ACNMGNCCNCARGAYATHGT	TTRTCNARYTCNCCNGTDAT	1536	1536	64.5	94	56.4834
Dec_502	XP_047497845.1_33507514_33508186	582	8	20	205	VCYCERGF	YCAVETDC	GTNTGYTAYTGYGARMGNGGNTT	CARTCNGTYTCNACNGCRCARTA	2048	1024	0.50838	36.7778	64	93.5	11	216	RCQTVDH	EQCNGGV	MGNTGYCARACNGTNGAYCA	ACNCCNCCRTTRCAYTGYTC	1024	256	70	96.5	56.4307
Dec_503	XP_047496318.1_13015940_13017731	1308	7	71	498	CINADLDV	HDNWPEKI	TGYATHAAYGCNGAYYTNGAYGT	ATYTTYTCNGGCCARTTRTCRTG	1536	128	0.422803	72.5	68	92	54	509	AFCPRGC	WKDPEYQ	GCNTTYTGYCCNMGNGGNTG	TGRTAYTCNGGRTCYTTCCA	2048	64	69.2	99	56.3842
Dec_504	XP_047498368.1_15199227_15200178	651	9	16	224	MRDFVANE	YVFNGAYT	ATGMGNGAYTTYGTNGCNAAYGA	GTRTANGCNCCRTTRAANACRTA	1024	1024	0.712871	42.5	67.5	94	6	293	DQAQTMT	EVAAFRL	GAYCARGCNCARACNATGAC	ARNCKRAANGCNGCNACYTC	128	4096	60.3	92	56.3789
Dec_505	XP_047469988.1_26391551_26392100	432	11	16	151	KDVRYTDM	EESEGEVG	AARGAYGTNMGNTAYACNGAYAT	CCNACYTCNCCYTCNSWYTCYTC	2048	4096	0.255814	8.58333	44.2	100	8	176	DKHPIVI	EAEVKVE	GAYAARCAYCCNATHGTNAT	TCNACYTTNACYTCNGCYTC	384	512	61.2	98	56.3267
Dec_506	XP_047480517.1_18704236_18704878	471	12	10	158	KAYVRMAQ	EGVQAQEI	AARGCNTAYGTNMGNATGGCNCA	ATYTCYTGNGCYTGNACNCCYTC	2048	1024	0.556338	26.1538	61.1	89.5	2	201	TSEMVPG	QVLIEDS	ACNWSNGARATGGTNCCNGG	SWRTCYTCDATNARNACYTG	2048	3072	55	88	56.2821
Dec_507	XP_047492199.1_11393073_11393760	483	11	34	186	QGLTPIQI	MIAALQKA	CARGGNYTNACNCCNATHCARAT	GCYTTYTGNARNGCNGCDATCAT	6144	1536	0.335616	21.8333	53.9	93	21	207	LVQAGAD	VKNIFRR	YTNGTNCARGCNGGNGCNGA	CKNCKRAADATRTTYTTNAC	4096	1536	60.1	94	56.2375
Dec_508	XP_047501358.1_26429104_26429982	348	10	114	221	LPPTPNKP	DQYPYERR	YTNCCNCCNACNCCNAAYAARCC	CKNCKYTCRTANGGRTAYTGRTC	8192	2048	0.356436	12	49.4	99.5	100	254	SYPTIPQ	AVPNGYK	WSNTAYCCNACNATHCCNCA	TTRTANCCRTTNGGNACNGC	6144	1024	61	100	56.1787
Dec_509	XP_047494855.1_24969146_24969799	498	10	60	217	NLRCLDDP	DKARTRFD	AAYYTNMGNTGYYTNGAYGAYCC	TCRAANCKNGTNCKNGCYTTRTC	8192	8192	0.459459	14.4545	49.6	97.5	13	227	LNGMNGK	WGGPKDK	YTNAAYGGNATGAAYGGNAA	TTRTCYTTNGGNCCNCCCCA	512	256	63.9	98.5	56.1748
Dec_510	XP_047470237.1_37837833_37839569	1254	8	105	514	KPNGETQI	DHGGIFNV	AARCCNAAYGGNGARACNCARAT	ACRTTRAADATNCCNCCRTGRTC	1024	768	0.26799	42.1111	68.4	92	67	523	IVYFVAM	EKDVEIV	ATHGTNTAYTTYGTNGCNAT	ACDATYTCNACRTCYTTYTC	768	192	67.9	94	56.1712
Dec_511	XP_047496920.1_24561046_24563794	2088	7	319	1006	TYARPKNN	IFMPEYKD	ACNTAYGCNMGNCCNAARAAYAA	TCYTTRTAYTCNGGCATRAADAT	4096	192	0.511041	102.25	69	93	225	1015	EIKAVGY	FEEQDID	GARATHAARGCNGTNGGNTA	TCDATRTCYTGYTCYTCRAA	768	96	70.6	90	56.1534
Dec_512	XP_047502425.1_13414398_13415643	765	8	72	318	GVMEKVAN	QGCNDVTE	GGNGTNATGGARAARGTNGCNAA	TCNGTNACRTCRTTRCANCCYTG	1024	1024	0.393939	31.1111	69.3	94	4	344	TAQEVVE	CINVADE	ACNGCNCARGARGTNGTNGA	TCRTCNGCNACRTTDATRCA	1024	384	67.7	93	56.1471
Dec_513	XP_047494871.1_7373546_7376256	1881	8	143	761	IEVEKYKD	ADQAERAV	ATHGARGTNGARAARTAYAARGA	ACNGCNCKYTCNGCYTGRTCNGC	384	4096	0.504902	92.6667	60.1	93	33	769	FNKIKDE	QEMQKQM	TTYAAYAARATHAARGAYGA	ATYTGYTTYTGCATYTCYTG	96	32	70.9	90	56.1302
Dec_514	XP_047478015.1_22304295_22304993	615	8	29	225	YMANMGDI	MCFNLMQE	TAYATGGCNAAYATGGGNGAYAT	TCYTGCATNARRTTRAARCACAT	128	128	0.579235	40.1111	70.6	94	18	235	YTIFGMP	VHKITAC	TAYACNATHTTYGGNATGCC	CANGCNGTDATYTTRTGNAC	192	768	71.2	86.5	56.0712
Dec_515	XP_047486062.1_8732031_8732669	498	10	12	169	LRVCVDWF	KCTYGNKC	YTNMGNGTNTGYGTNGAYTGGTT	CAYTTRTTNCCRTANGTRCAYTT	4096	512	0.344371	17.6364	64.7	92.5	3	177	NKTTFSC	KYMHPER	AAYAARACNACNTTYWSNTG	CKYTCNGGRTGCATRTAYTT	2048	128	60.4	91	56.0483
Dec_516	XP_047490656.1_17021525_17022449	807	9	27	287	PCVHDIYE	CGTKSFDK	CCNTGYGTNCAYGAYATHTAYGA	TTRTCRAANSWYTTNGTNCCRCA	768	4096	0.687747	68.2	63	96.5	16	295	QPSDCCG	DMVNAAK	CARCCNWSNGAYTGYTGYGG	TTNGCNGCRTTNACCATRTC	1024	256	62.1	87	56.0419
Dec_517	XP_047490260.1_6019588_6021868	585	9	81	267	DAITIVGE	FEIKVDQL	GAYGCNATHACNATHGTNGGNGA	ARYTGRTCNACYTTDATYTCRAA	4608	768	0.372222	19.2	66.8	91	73	276	LDGHREV	DQFKEET	YTNGAYGGNCAYMGNGARGT	GTYTCYTCYTTRAAYTGRTC	2048	64	67.2	91.5	56.0288
Dec_518	XP_047480517.1_18705346_18706042	552	12	15	190	DNQVDLET	CEVLVEES	GAYAAYCARGTNGAYYTNGARAC	SWYTCYTCNACNARNACYTCRCA	1024	8192	0.573964	29.6154	50	90	1	224	LCVPGFK	KAKAETV	YTNTGYGTNCCNGGNTTYAA	ACNGTYTCNGCYTTNGCYTT	2048	512	64.8	87.5	56.0079
Dec_519	XP_047493778.1_6906075_6906883	585	9	56	242	MSEYIVVW	HVFNFVLY	ATGWSNGARTAYATHGTNGTNTG	TANARNACRAARTTRAANACRTG	3072	2048	0.486034	35.3	59.6	98.5	42	255	YAHVGIP	DYRKTLV	TAYGCNCAYGTNGGNATHCC	ACNARNGTYTTNCKRTARTC	768	2048	63.7	92	55.9997
Dec_520	XP_047500902.1_19593727_19594423	468	10	55	202	FGAPRPYT	TNDDFQAM	TTYGGNGCNCCNMGNCCNTAYAC	ATNGCYTGRAARTCRTCRTTNGT	8192	512	0.682171	23	61.9	91	8	210	GARHDQA	IPQHFLQ	GGNGCNMGNCAYGAYCARGC	TGNARRAARTGYTGNGGDAT	1024	768	63.2	91.5	55.9994
Dec_521	XP_047496360.1_26150665_26151316	348	9	42	149	LRPFNQMD	QGTVVGFA	YTNMGNCCNTTYAAYCARATGGA	GCRAANCCNACNACNGTNCCYTG	2048	4096	0.415842	12.3	63.3	95.5	16	166	HVQRTLP	FNYDKMG	CAYGTNCARMGNACNYTNCC	CCCATYTTRTCRTARTTRAA	4096	32	65.9	92.5	55.8962
Dec_522	XP_047479843.1_13092576_13093053	390	10	17	138	SCQFTPGY	HKLEIVEC	WSNTGYCARTTYACNCCNGGNTA	CAYTCNACDATYTCNARYTTRTG	8192	1536	0.45045	12.9091	61.8	96.5	9	183	IAVSAFH	ACINHLQ	ATHGCNGTNWSNGCNTTYCA	TGNARRTGRTTDATRCANGC	6144	768	58.6	92	55.8837
Dec_523	XP_047479678.1_5580916_5582107	492	11	66	221	LIACGIDP	EKFKKAVT	YTNATHGCNTGYGGNATHGAYCC	GTNACNGCYTTYTTRAAYTTYTC	4608	512	0.503356	25.9167	61.4	94	17	245	GNYFGAV	GVSNLMA	GGNAAYTAYTTYGGNGCNGT	GCCATNARRTTNSWNACNCC	512	4096	53.3	90.5	55.8271
Dec_524	XP_047502183.1_9405064_9407434	1818	7	45	642	KACEMMIQ	EQEKDHLQ	AARGCNTGYGARATGATGATHCA	TGNARRTGRTCYTTYTCYTGYTC	96	512	0.204738	61	70.6	92	36	663	IPKGFMD	EKQVATL	ATHCCNAARGGNTTYATGGA	ARNGTNGCNACYTGYTTYTC	192	1024	72.5	93	55.808
Dec_525	XP_047487418.1_15251668_15252601	432	10	150	285	GCALMLNM	EYEGFYNV	GGNTGYGCNYTNATGYTNAAYAT	ACRTTRTARAANCCYTCRTAYTC	4096	256	0.523438	23.7273	60.9	89.5	34	293	TVVECPD	AEFMYRV	ACNGTNGTNGARTGYCCNGA	ACNCKRTACATRAAYTCNGC	1024	256	68.5	88	55.8035
Dec_526	XP_047500434.1_21608182_21608895	522	10	51	216	RDIAKEAQ	NIEEIKIS	MGNGAYATHGCNAARGARGCNCA	SWDATYTTDATYTCYTCDATRTT	3072	1728	0.534591	31.6364	57.8	92.5	1	228	FDKQVQE	CYSQTKL	TTYGAYAARCARGTNCARGA	ARYTTNGTYTGNSWRTARCA	128	2048	62	93	55.6897
Dec_527	XP_047482441.1_827884_828576	540	9	33	204	GEQKRDCW	DKMGLSVC	GGNGARCARAARMGNGAYTGYTG	CANACNSWNARNCCCATYTTRTC	1024	8192	0.393939	25.6	63.4	93.5	11	217	GLVKVWD	DQTIRVV	GGNYTNGTNAARGTNTGGGA	ACNACNCKDATNGTYTGRTC	1024	1536	63	94.5	55.6851
Dec_528	XP_047482142.1_2713155_2714352	387	9	107	227	TLHYGVAY	YQQAFMSE	ACNYTNCAYTAYGGNGTNGCNTA	TCNSWCATRAANGCYTGYTGRTA	8192	1024	0.345455	12.6	60.9	95.5	99	264	AIGLAVD	DTHELEP	GCNATHGGNYTNGCNGTNGA	GGYTCNARYTCRTGNGTRTC	6144	512	60.1	100	55.6813
Dec_529	XP_047491023.1_30066929_30068368	1200	10	61	452	DDMMRKAW	NEFMVEID	GAYGAYATGATGMGNAARGCNTG	TCDATYTCNACCATRAAYTCRTT	256	192	0.238961	26.9091	68.4	90	22	465	DIQNAIM	YTYRMLR	GAYATHCARAAYGCNATHAT	CKNARCATNCKRTANGTRTA	288	2048	61.6	86	55.6704
Dec_530	XP_047497525.1_34203996_34205234	954	8	41	350	GTPVYKKY	VYNGKDIT	GGNACNCCNGTNTAYAARAARTA	GTDATRTCYTTNCCRTTRTANAC	2048	768	0.50495	56.6667	67.2	93	16	404	RHGDRGP	YFKEFNA	MGNCAYGGNGAYMGNGGNCC	GCRTTRAAYTCYTTRAARTA	4096	64	61.4	96.5	55.6007
Dec_531	XP_047489431.1_26315314_26316016	378	10	35	152	YTGEFNAY	HNRLELYC	TAYACNGGNGARTTYAAYGCNTA	CARTANARYTCNARNCKRTTRTG	1024	8192	0.527273	6.18182	59.6	97	21	160	GIDIPMF	HKAILSA	GGNATHGAYATHCCNATGTT	GCNSWNARDATNGCYTTRTG	288	6144	60	92.5	55.5843
Dec_532	XP_047485342.1_18646980_18647427	405	9	10	136	RRGGKCKF	KQMDNLKK	MGNMGNGGNGGNAARTGYAARTT	TTYTTNARRTTRTCCATYTGYTT	8192	256	0.737288	29.8	58.6	92.5	1	158	DYLMGEC	TNEFLLD	GAYTAYYTNATGGGNGARTG	TCNARNARRAAYTCRTTNGT	256	2048	65.3	97	55.5774
Dec_533	XP_047502874.1_18882834_18883449	387	9	60	180	TATHSPMD	NAEYYGAS	ACNGCNACNCAYWSNCCNATGGA	SWNGCNCCRTARTAYTCNGCRTT	8192	4096	0.495413	19	52.5	96	6	211	CRKEQPF	QDNGLTD	TGYMGNAARGARCARCCNTT	TCNGTNARNCCRTTRTCYTG	512	1024	67.6	99	55.5625
Dec_534	XP_047486905.1_13528511_13529624	438	9	140	277	YAHGAIMA	PYAPINTL	TAYGCNCAYGGNGCNATHATGGC	ARNGTRTTDATNGGNGCRTANGG	768	6144	0.557252	28.4	57.7	93	126	290	CKVGVAM	DPQVIHN	TGYAARGTNGGNGTNGCNAT	TTRTGDATNACYTGNGGRTC	1024	384	69.6	93	55.4748
Dec_535	XP_047488675.1_34458659_34459724	435	11	117	253	KKYIRIQP	ICHAFAKV	AARAARTAYATHMGNATHCARCC	ACYTTNGCRAANGCRTGRCADAT	1152	768	0.538462	26.25	61.6	88.5	34	271	RYHTPGG	YEVVEYI	MGNTAYCAYACNCCNGGNGG	ATRTAYTCNACNACYTCRTA	2048	256	59.8	88	55.383
Dec_536	XP_047478794.1_18641262_18641942	375	10	75	191	RLNVNFDE	KFGRIQGM	MGNYTNAAYGTNAAYTTYGAYGA	ATNCCYTGDATNCKNCCRAAYTT	4096	3072	0.645455	27.1818	62.9	90	10	202	DLEEDAI	KGTAVFL	GAYYTNGARGARGAYGCNAT	ARRAANACNGCNGTNCCYTT	512	2048	62.2	90	55.3764
Dec_537	XP_047489311.1_6885205_6885855	561	10	19	197	LEDKVAKG	IDGKNFNQ	YTNGARGAYAARGTNGCNAARGG	TGRTTRAARTTYTTNCCRTCDAT	2048	384	0.352941	14.7273	65.8	89	5	207	EKWNTDN	HKVGLAM	GARAARTGGAAYACNGAYAA	ATNGCNARNCCNACYTTRTG	64	2048	70.2	82	55.3362
Dec_538	XP_047489168.1_15147327_15148002	348	10	29	136	QTCRTEHK	NPDFSVGE	CARACNTGYMGNACNGARCAYAA	TCNCCNACNSWRAARTCNGGRTT	2048	8192	0.465347	16.4545	59.4	92	19	146	GRMTAYA	KELGRQW	GGNMGNATGACNGCNTAYGC	CAYTGNCKNCCNARYTCYTT	1024	2048	60.8	94.5	55.3283
Dec_539	XP_047487518.1_15640722_15641775	726	8	109	342	NYGCEKDT	NVAMWLLQ	AAYTAYGGNTGYGARAARGAYAC	TGNARNARCCACATNGCNACRTT	256	2048	0.36	28.2222	66.7	99	12	350	FGIMHCI	TFEIKSE	TTYGGNATHATGCAYTGYAT	TCNSWYTTDATYTCRAANGT	96	1536	64.8	91	55.2297
Dec_540	XP_047482977.1_24596840_24598208	1059	10	74	418	MFEFITKY	QDGEPFSD	ATGTTYGARTTYATHACNAARTA	TCNSWRAANGGYTCNCCRTCYTG	192	4096	0.556548	59.9091	64.8	87	63	427	RTIVKGF	KIELFFS	MGNACNATHGTNAARGGNTT	SWRAARAANARYTCDATYTT	3072	1536	60.5	87	55.2053
Dec_541	XP_047480137.1_23598809_23599580	543	9	42	214	NWEVIEHY	WATLFFIY	AAYTGGGARGTNATHGARCAYTA	TADATRAARAANARNGTNGCCCA	192	1536	0.548193	33.2	66.7	98	13	222	ANGSTHT	MTYTLLP	GCNAAYGGNWSNACNCAYAC	GGNARNARNGTRTANGTCAT	4096	2048	49.4	97.5	55.1738
Dec_542	XP_047503069.1_18627721_18628249	456	9	23	166	DIITGEHF	KKLDEEVA	GAYATHATHACNGGNGARCAYTT	GCNACYTCYTCRTCNARYTTYTT	1152	1024	0.379562	6	63.5	94.5	5	201	EDAIKQG	GPFKPDH	GARGAYGCNATHAARCARGG	TGRTCNGGYTTRAANGGNCC	192	512	69.5	88.5	55.1722
Dec_543	XP_047482972.1_24029056_24031825	1656	7	126	669	IDAENIET	NTVRPAKP	ATHGAYGCNGARAAYATHGARAC	GGYTTNGCNGGNCKNACNGTRTT	576	8192	0.568182	122.5	58.7	97	118	700	EGKLDKI	GKMNDYT	GARGGNAARYTNGAYAARAT	GTRTARTCRTTCATYTTNCC	512	64	70.2	90	55.1505
Dec_544	XP_047490147.1_9228682_9229216	351	8	39	147	EAFDLFDP	QEMIEEAD	GARGCNTTYGAYYTNTTYGAYCC	TCNGCYTCYTCDATCATYTCYTG	1024	192	0.166667	5.33333	61.5	97	31	161	EEQKNDI	INQDEFF	GARGARCARAARAAYGAYAT	AARAAYTCRTCYTGRTTDAT	64	96	74.4	92	55.1314
Dec_545	XP_047471547.1_8741773_8743363	534	12	139	308	GNSALMWA	GNTPLQTA	GGNAAYWSNGCNYTNATGTGGGC	GCNGTYTGNARNGGNGTRTTNCC	4096	8192	0.662577	43.2308	51.9	88.5	110	353	LLAAVHY	WDYYNTH	YTNYTNGCNGCNGTNCAYTA	TGNGTRTTRTARTARTCCCA	8192	64	64.8	82.5	55.1072
Dec_546	XP_047490234.1_18416354_18417025	420	9	67	198	ENTIFVGY	EEIYRIDH	GARAAYACNATHTTYGTNGGNTA	TGRTCDATNCKRTADATYTCYTC	1536	1152	0.376	19.5	65.3	86.5	25	208	PGETNFE	GKEMVQN	CCNGGNGARACNAAYTTYGA	TTYTGNACCATYTCYTTNCC	512	128	72.7	89	55.0696
Dec_547	XP_047493824.1_3513815_3514291	357	9	22	132	LEEQYKTY	EKLNFITT	YTNGARGARCARTAYAARACNTA	GTNGTDATRAARTTNARYTTYTC	1024	1536	0.461538	18.7	62.9	88	3	150	KDWDVYE	KEIFDLQ	AARGAYTGGGAYGTNTAYGA	TGNARRTCRAADATYTCYTT	64	384	73.6	89	55.0275
Dec_548	XP_047470716.1_3232948_3234193	537	7	13	183	DVFEALEH	HYIEEPNV	GAYGTNTTYGARGCNYTNGARCA	ACRTTNGGYTCYTCDATRTARTG	2048	384	0.552632	29.875	65.8	100	4	273	DIQFRFT	KIVWHQP	GAYATHCARTTYMGNTTYAC	GGYTGRTGCCANACDATYTT	384	96	68.5	96	54.9769
Dec_549	XP_047489374.1_16974409_16975941	912	8	92	387	GVAVWFNE	EVNGEITL	GGNGTNGCNGTNTGGTTYAAYGA	ARNGTDATYTCNCCRTTNACYTC	1024	3072	0.496528	57	66	90.5	68	422	GVNITYE	EFAEGMG	GGNGTNAAYATHACNTAYGA	CCCATNCCYTCNGCRAAYTC	768	128	69.2	90	54.8718
Dec_550	XP_047490493.1_111232_112737	981	9	149	467	YAVDEEGN	KPKVLYTP	TAYGCNGTNGAYGARGARGGNAA	GGNGTRTANARNACYTTNGGYTT	1024	4096	0.540193	55	61.4	89.5	82	475	WTAPGGD	EPYIYDT	TGGACNGCNCCNGGNGGNGA	GTRTCRTADATRTANGGYTC	1024	192	66.5	89.5	54.7929
Dec_551	XP_047497852.1_35088773_35089663	741	9	19	257	SYHDETVE	GYVAADMH	WSNTAYCAYGAYGARACNGTNGA	TGCATRTCNGCNGCNACRTANCC	4096	1024	0.383621	29.3	61.8	92.5	5	273	LKLFGVD	ADDPTNV	YTNAARYTNTTYGGNGTNGA	ACRTTNGTNGGRTCRTCNGC	4096	512	61.6	95	54.7376
Dec_552	XP_047493938.1_30637927_30639322	636	8	67	270	WWGLLHEE	DYITEKLW	TGGTGGGGNYTNYTNCAYGARGA	CANARYTTYTCNGTDATRTARTC	1024	1536	0.629371	35.1111	60.8	96	4	368	ILWWTPF	FIEHFEC	ATHYTNTGGTGGACNCCNTT	CAYTCRAARTGYTCDATRAA	384	96	68	94	54.7358
Dec_553	XP_047489576.1_14514875_14516762	795	8	160	416	NAFRVFHP	KWFFKFSH	AAYGCNTTYMGNGTNTTYCAYCC	TGNSWRAAYTTRAARAACCAYTT	2048	512	0.516129	45.6667	56.7	97.5	129	424	RGQRYDA	NEKAGHR	MGNGGNCARMGNTAYGAYGC	CKRTGNCCNGCYTTYTCRTT	2048	512	63.8	99	54.7106
Dec_554	XP_047484944.1_7745287_7745863	387	9	28	148	HKHRFEND	QGVWHATF	CAYAARCAYMGNTTYGARAAYGA	AANGTNGCRTGCCANACNCCYTG	512	1024	0.438596	17.7	69.1	93	2	160	DHSVKAM	VYALTPV	GAYCAYWSNGTNAARGCNAT	ACNGGNGTNARNGCRTANAC	2048	4096	57	93.5	54.6806
Dec_555	XP_047496813.1_19473213_19474167	540	10	92	263	AELGYPWP	YPERAAVH	GCNGARYTNGGNTAYCCNTGGCC	TGNACNGCNGCNCKYTCNGGRTA	2048	8192	0.767606	19	58.7	92	60	274	IYTPMCT	CYNLVAV	ATHTAYACNCCNATGTGYAC	ACNGCNACNARRTTRTARCA	192	1024	65	88.5	54.6152
Dec_556	XP_047502569.1_252682_253312	450	9	51	192	ELEAALFT	NIIKRDVP	GARYTNGARGCNGCNYTNTTYAC	GGNACRTCNCKYTTDATDATRTT	8192	2304	0.325926	16.7	52.7	96.5	31	201	WFARPGE	MVVEECG	TGGTTYGCNMGNCCNGGNGA	CCRCAYTCYTCNACNACCAT	1024	128	64.8	98.5	54.5991
Dec_557	XP_047487994.1_12702749_12703910	1086	9	13	366	HGGSEQED	NWEAAQRH	CAYGGNGGNWSNGARCARGARGA	TGNCKYTGNGCNGCYTCCCARTT	4096	1024	0.518634	60.4	58.9	94.5	4	392	FKSCGRD	GEQVVCK	TTYAARWSNTGYGGNMGNGA	TTRCANACNACYTGYTCNCC	4096	512	58.4	93.5	54.5523
Dec_558	XP_047490425.1_9100859_9102215	357	9	261	371	RWIWLTDE	CPGHFTKD	MGNTGGATHTGGYTNACNGAYGA	TCYTTNGTRAARTGNCCNGGRCA	1536	1024	0.557692	24.5	65.7	91	244	386	KGPHTFP	KFYLAFE	AARGGNCCNCAYACNTTYCC	TCRAANGCNARRTARAAYTT	512	512	65.2	89	54.4849
Dec_559	XP_047482413.1_31214749_31215382	417	9	24	154	TFSKFEPQ	KKNLELPQ	ACNTTYWSNAARTTYGARCCNCA	TGNGGNARYTCNARRTTYTTYTT	4096	4096	0.330645	10.3	55.8	97	9	174	EGDLVHI	IPDYDYE	GARGGNGAYYTNGTNCAYAT	TCRTARTCRTARTCNGGDAT	1024	192	65.8	94.5	54.4582
Dec_560	XP_047480185.1_13193292_13194183	912	11	19	314	ELRERYEA	VENKIRDE	GARYTNMGNGARMGNTAYGARGC	TCRTCNCKDATYTTRTTYTCNAC	8192	1536	0.487633	41.6667	52	94	4	322	NDQSEVD	IIELIKA	AAYGAYCARWSNGARGTNGA	GCYTTDATNARYTCDATDAT	1024	864	53.3	93.5	54.4485
Dec_561	XP_047497845.1_33508297_33509848	681	8	29	247	HRYNCKCP	NVCGPNAQ	CAYMGNTAYAAYTGYAARTGYCC	TGNGCRTTNGGNCCRCANACRTT	512	2048	0.45283	34	65.6	93.5	18	266	CGDNAIC	CPQGFNP	TGYGGNGAYAAYGCNATHTG	GGRTTRAANCCYTGNGGRCA	384	256	68.9	90	54.4337
Dec_562	XP_047488278.1_7881369_7886346	1671	5	93	641	KCGDFGHW	AFGMGIDK	AARTGYGGNGAYTTYGGNCAYTG	TTRTCDATNCCCATNCCRAANGC	512	768	0.52583	141	69	98.5	62	654	YKRQEWK	IIHFNMP	TAYAARMGNCARGARTGGAA	GGCATRTTRAARTGDATDAT	128	72	71.5	94.5	54.3851
Dec_563	XP_047485797.1_9675917_9677009	390	11	149	270	LENIFVFD	PKPEKRAG	YTNGARAAYATHTTYGTNTTYGA	CCNGCNCKYTTYTCNGGYTTNGG	1536	4096	0.495652	11.1667	61.2	93.5	66	282	REFHYNY	YKYLSDS	MGNGARTTYCAYTAYAAYTA	SWRTCNSWNARRTAYTTRTA	256	8192	53.8	89	54.3635
Dec_564	XP_047486640.1_4676862_4679016	531	9	330	498	VWPYIMFP	CGEPGLQV	GTNTGGCCNTAYATHATGTTYCC	ACYTGNARNCCNGGYTCNCCRCA	192	4096	0.664596	44.1	64.1	95	316	564	ELWGIVC	PCLNPPL	GARYTNTGGGGNATHGTNTG	ARNGGNGGRTTNARRCANGG	768	4096	54.6	93.5	54.317
Dec_565	XP_047482142.1_2710593_2711542	810	9	14	275	MLTWVPAC	EYFIPGVA	ATGYTNACNTGGGTNCCNGCNTG	GCNACNCCNGGDATRAARTAYTC	2048	1536	0.413386	40.9	67.6	93.5	4	297	GTVVLAN	VVEYDSN	GGNACNGTNGTNYTNGCNAA	TTNSWRTCRTAYTCNACNAC	8192	2048	54.6	92	54.31
Dec_566	XP_047475352.1_35474349_35475141	603	11	76	268	EFWLVQYQ	PCGHVCVC	GARTTYTGGYTNGTNCARTAYCA	CANACRCANACRTGNCCRCANGG	512	2048	0.625767	34.25	59.1	93	20	285	KHGIKYG	CPLCRAP	AARCAYGGNATHAARTAYGG	GGNGCNCKRCANARNGGRCA	192	4096	56.5	85	54.3043
Dec_567	XP_047502874.1_18880552_18880996	393	9	12	134	GLQCLNEK	DDALPAGC	GGNYTNCARTGYYTNAAYGARAA	CANCCNGCNGGNARNGCRTCRTC	4096	8192	0.189655	7.7	57.2	98	4	143	HESGVLQ	FGKEDTD	CAYGARWSNGGNGTNYTNCA	TCNGTRTCYTCYTTNCCRAA	8192	256	58.8	99	54.2867
Dec_568	XP_047485918.1_23093854_23094796	444	10	119	258	MATPTNCY	YYFLDIIV	ATGGCNACNCCNACNAAYTGYTA	ACDATDATRTCNARRAARTARTA	1024	1152	0.210526	11.5455	63.4	90	111	266	IVVAKNK	FYVVPLL	ATHGTNGTNGCNAARAAYAA	ARNARNGGNACNACRTARAA	768	4096	58.8	92	54.2032
Dec_569	XP_047498183.1_23378470_23379036	498	9	38	195	WGRGGQMA	HDKKDLSQ	TGGGGNMGNGGNGGNCARATGGC	TGNSWNARRTCYTTYTTRTCRTG	1024	4096	0.496689	10.2	53.4	99.5	10	211	VSMVEQP	VKEGTPP	GTNWSNATGGTNGARCARCC	GGNGGNGTNCCYTCYTTNAC	1024	1024	59.4	100	54.1876
Dec_570	XP_047484507.1_23940669_23941446	705	10	14	240	FGQEQQFQ	MDHQQPLV	TTYGGNCARGARCARCARTTYCA	ACNARNGGYTGYTGRTGRTCCAT	256	512	0.453704	32.1818	59.4	95	3	255	SFSYDMG	YAVFALI	WSNTTYWSNTAYGAYATGGG	ATNARNGCRAANACNGCRTA	2048	2048	53.3	93	54.1506
Dec_571	XP_047484695.1_13858454_13859729	567	8	53	233	KLAYEHAQ	MQFARYFC	AARYTNGCNTAYGARCAYGCNCA	CARAARTANCKNGCRAAYTGCAT	2048	512	0.734104	50.5556	66	91.5	25	255	AFSVIWE	HYALNVP	GCNTTYWSNGTNATHTGGGA	GGNACRTTNARNGCRTARTG	1536	1024	62.3	94.5	54.1166
Dec_572	XP_047489943.1_42050871_42051446	363	12	10	122	YGPQDSGK	WVQLRHDR	TAYGGNCCNCARGAYWSNGGNAA	CKRTCRTGNCKNARYTGNACCCA	8192	4096	0.574257	18.3077	50	96	2	188	EQSQCVV	HGPHLFT	GARCARWSNCARTGYGTNGT	GTRAANARRTGNGGNCCRTG	1024	1024	54.4	88.5	54.0492
Dec_573	XP_047494881.1_25029492_25030443	357	8	10	120	TCGEYIAK	EDLREMND	ACNTGYGGNGARTAYATHGCNAA	TCRTTCATYTCNCKNARRTCYTC	1536	1024	0.0480769	2.11111	62.5	96	2	129	VPCNIKC	HAGIDLG	GTNCCNTGYAAYATHAARTG	CCNARRTCDATNCCNGCRTG	384	1536	65.9	97.5	54.044
Dec_574	XP_047479051.1_20988399_20990055	813	7	144	406	EHMQRHMT	DNYHMKQH	GARCAYATGCARMGNCAYATGAC	TGYTGYTTCATRTGRTARTTRTC	128	64	0.533333	53.375	69	91.5	125	492	HTGEKPY	QHTGERS	CAYACNGGNGARAARCCNTA	SWNCKYTCNCCNGTRTGYTG	512	4096	64.8	97	53.749
Dec_575	XP_047480588.1_19209578_19210520	348	10	134	241	PCAWAKQF	HDQDALNH	CCNTGYGCNTGGGCNAARCARTT	TGRTTNARNGCRTCYTGRTCRTG	512	1024	0.63	24.1818	66.6	93.5	67	275	LKTLLYF	APPCPDC	YTNAARACNYTNYTNTAYTT	CARTCNGGRCANGGNGGNGC	8192	1024	47.2	93.5	53.7385
Dec_576	XP_047475402.1_22399290_22401451	1335	8	198	634	WNNRLLKY	MFEKYSEV	TGGAAYAAYMGNYTNYTNAARTA	ACYTCNSWRTAYTTYTCRAACAT	4096	512	0.332558	49.4444	54.3	95	185	651	LAKEYMA	KWHEIVV	YTNGCNAARGARTAYATGGC	ACNACDATYTCRTGCCAYTT	256	96	70.4	93.5	53.7208
Dec_577	XP_047482506.1_31733074_31740810	2088	5	422	1109	NLKLQGDF	MDGDFYAP	AAYYTNAARYTNCARGGNGAYTT	GGNGCRTARAARTCNCCRTCCAT	4096	256	0.699675	145.833	65.6	94.5	326	1225	IKKHPDN	MDGDFYA	ATHAARAARCAYCCNGAYAA	GCRTARAARTCNCCRTCCAT	192	64	73	97	53.7025
Dec_578	XP_047498374.1_15096793_15097458	456	8	64	207	RPYQCGVC	HAAHLPPG	MGNCCNTAYCARTGYGGNGTNTG	CCNGGNGGNARRTGNGCNGCRTG	4096	8192	0.414815	18.1111	55.8	100	56	216	NHNGEPV	HYLPMFG	AAYCAYAAYGGNGARCCNGT	CCRAACATNGGNARRTARTG	256	256	66.8	95.5	53.6716
Dec_579	XP_047486569.1_14696095_14697048	513	7	31	193	EGDEVQVM	HWAFLPVR	GARGGNGAYGARGTNCARGTNAT	CKNACNGGNARRAANGCCCARTG	1024	4096	0.519231	28.5	64.3	96.5	6	332	KLGGCFP	HIHWYPR	AARYTNGGNGGNTGYTTYCC	CKNGGRTACCARTGDATRTG	1024	192	65.2	100	53.655
Dec_580	XP_047484078.1_42112741_42114094	852	10	36	311	GCGGLGCP	EICALPNC	GGNTGYGGNGGNYTNGGNTGYCC	CARTTNGGNARNGCRCADATYTC	8192	3072	0.472119	46.0909	45.7	94	15	387	ILPEFGP	AWAHKID	ATHYTNCCNGARTTYGGNCC	TCDATYTTRTGNGCCCANGC	1536	192	64.8	92.5	53.6537
Dec_581	XP_047495157.1_25181448_25182396	657	9	55	265	VPFVMDQY	PQGLWMGV	GTNCCNTTYGTNATGGAYCARTA	ACNCCCATCCANARNCCYTGNGG	512	1024	0.8125	70.9	65.2	90.5	46	284	IYVLLET	GPIFVSY	ATHTAYGTNYTNYTNGARAC	TANSWNACRAADATNGGNCC	3072	6144	53	92	53.611
Dec_582	XP_047499614.1_325126_326275	567	8	68	248	CLVCMPFT	FAICWLPW	TGYYTNGTNTGYATGCCNTTYAC	CANGGNARCCARCADATNGCRAA	1024	1536	0.402299	23.1111	63.4	97	51	262	TARNVYI	ADFNYAG	ACNGCNMGNAAYGTNTAYAT	CCNGCRTARTTRAARTCNGC	2048	256	66.6	90	53.5819
Dec_583	XP_047494237.1_25849122_25849898	363	10	43	155	VADREMVE	VKEQSVEN	GTNGCNGAYMGNGARATGGTNGA	TTYTCNACNSWYTGYTCYTTNAC	2048	4096	0.415094	15.7273	53.8	89.5	16	246	VFLEGYT	ETHPMED	GTNTTYYTNGARGGNTAYAC	TCYTCCATNGGRTGNGTYTC	1024	128	67.8	90.5	53.5499
Dec_584	XP_047497844.1_33474130_33474901	624	9	46	245	PCEPSPCG	HNPICYCP	CCNTGYGARCCNWSNCCNTGYGG	GGRCARTARCADATNGGRTTRTG	8192	384	0.592593	41.8	49.1	93	10	257	CGQNAEC	GDPFRFC	TGYGGNCARAAYGCNGARTG	CARAANCKRAANGGRTCNCC	256	1024	66.6	96	53.3767
Dec_585	XP_047477364.1_40700096_40701152	804	8	60	319	VNLTTEHA	GENFLHAF	GTNAAYYTNACNACNGARCAYGC	AANGCRTGNARRAARTTYTCNCC	4096	2048	0.635628	65.2222	60.6	96	18	362	VGPEVGE	VDNGIVG	GTNGGNCCNGARGTNGGNGA	CCNACDATNCCRTTRTCNAC	2048	768	58.2	94.5	53.3045
Dec_586	XP_047501791.1_11495699_11496285	462	9	30	175	LQHYYAQC	PHALPHHQ	YTNCARCAYTAYTAYGCNCARTG	TGRTGRTGNGGNARNGCRTGNGG	1024	4096	0.316547	18.8	54.8	91.5	5	190	NMVYGVC	YKWMQVK	AAYATGGTNTAYGGNGTNTG	TTNACYTGCATCCAYTTRTA	256	32	72.8	89	53.2731
Dec_587	XP_047502813.1_3971784_3972837	714	9	103	332	NTAQEQIF	DHLAKHMK	AAYACNGCNCARGARCARATHTT	TTCATRTGYTTNGCNARRTGRTC	768	512	0.615385	48.8	64.7	95.5	11	346	VSVIVKA	IGVPVAP	GTNWSNGTNATHGTNAARGC	GGNGCNACNGGNACNCCDAT	6144	3072	48.3	94.5	53.1972
Dec_588	XP_047495671.1_31696331_31696793	375	10	13	129	RQEAFKKA	KPAIKEFL	MGNCARGARGCNTTYAARAARGC	ARRAAYTCYTTDATNGCNGGYTT	1024	1536	0.522936	20.7273	62.3	85.5	4	151	DEAQLHY	GMFTVTL	GAYGARGCNCARYTNCAYTA	ARNGTNACNGTRAACATNCC	512	1024	65.3	86.5	53.1419
Dec_589	XP_047491006.1_15517974_15518573	537	10	38	208	NLVEQVQA	NVGTVGWT	AAYYTNGTNGARCARGTNCARGC	GTCCANCCNACNGTNCCNACRTT	2048	2048	0.496774	25.8182	55	99	6	217	KTFYYGA	FGRKGGL	AARACNTTYTAYTAYGGNGC	ARNCCNCCYTTNCKNCCRAA	256	4096	56.4	88	53.0114
Dec_590	XP_047502005.1_16613239_16613843	372	9	77	192	WNYQPDHA	PHDGYLRN	TGGAAYTAYCARCCNGAYCAYGC	TTNCKNARRTANCCRTCRTGNGG	128	8192	0.240741	10	67.3	93.5	22	206	GQTPLHI	MPPAPYP	GGNCARACNCCNYTNCAYAT	GGRTANGGNGCNGGNGGCAT	2048	512	53.4	94.5	53.0059
Dec_591	XP_047498565.1_2214467_2216262	669	8	258	472	CNVKIIDD	DFIERPNT	TGYAAYGTNAARATHATHGAYGA	GTRTTNGGNCKYTCDATRAARTC	576	1536	0.649038	49.3333	66.7	91.5	140	507	DDEEFEG	KEEKFIV	GAYGAYGARGARTTYGARGG	ACDATRAAYTTYTCYTCYTT	64	96	65.1	87.5	52.9754
Dec_592	XP_047500151.1_4240046_4240667	351	10	55	163	GFVVDTKP	AYLMRHYG	GGNTTYGTNGTNGAYACNAARCC	CCRTARTGNCKCATNARRTANGC	2048	2048	0.470588	14.2727	58.5	90.5	25	192	QVTTPDG	GFVEQLK	CARGTNACNACNCCNGAYGG	TTNARYTGYTCNACRAANCC	1024	1024	64.6	86.5	52.9543
Dec_593	XP_047502501.1_8851671_8853825	1947	8	47	687	QELELMVQ	EYNDLRDV	CARGARYTNGARYTNATGGTNCA	ACRTCNCKNARRTCRTTRTAYTC	2048	2048	0.654839	156	55.8	96.5	32	732	IQESETK	EETIRAL	ATHCARGARWSNGARACNAA	ARNGCNCKDATNGTYTCYTC	1536	3072	55.1	86	52.9298
Dec_594	XP_047490078.1_5986196_5987145	345	10	226	332	RNHGNTCF	DKVHEDLN	MGNAAYCAYGGNAAYACNTGYTT	TTNARRTCYTCRTGNACYTTRTC	2048	1024	0.21	9.45455	66.6	95	214	340	FEEGKVP	TASKRKY	TTYGARGARGGNAARGTNCC	TAYTTNCKYTTNSWNGCNGT	256	8192	52.6	86.5	52.8937
Dec_595	XP_047492171.1_27357750_27358468	447	9	51	191	TYHFEEQQ	FCSGDYDR	ACNTAYCAYTTYGARGARCARCA	CKRTCRTARTCNCCNSWRCARAA	256	4096	0.613636	26.7	58.2	91.5	42	213	PDFATKI	HKLIGVF	CCNGAYTTYGCNACNAARAT	AANACNCCDATNARYTTRTG	512	1536	67.9	88	52.8757
Dec_596	XP_047484252.1_2337084_2337945	447	8	150	290	AIVCDEFF	VKKHLNRN	GCNATHGTNTGYGAYGARTTYTT	TTNCKRTTNARRTGYTTYTTNAC	768	4096	0.216418	10.3333	63.2	94	141	298	GMIYMFV	KVTRVCS	GGNATGATHTAYATGTTYGT	SWRCANACNCKNGTNACYTT	48	8192	59.9	99	52.6631
Dec_597	XP_047491838.1_10758640_10759186	351	9	47	155	HYHNDLYV	DERPTFPE	CAYTAYCAYAAYGAYYTNTAYGT	TCNGGRAANGTNGGNCKYTCRTC	512	4096	0.460784	10.8	56.2	94	38	187	PKVTGFG	FQYEQYA	CCNAARGTNACNGGNTTYGG	GCRTAYTGYTCRTAYTGRAA	1024	64	66.6	90.5	52.5922
Dec_598	XP_047484092.1_12738425_12738852	396	10	16	139	HQPYVCNW	AYYNPYSL	CAYCARCCNTAYGTNTGYAAYTG	ARNSWRTANGGRTTRTARTANGC	512	8192	0.350427	8.18182	61.2	96.5	6	147	PPGLVGG	YARGLGA	CCNCCNGGNYTNGTNGGNGG	GCNCCNARNCCNCKNGCRTA	8192	8192	42.4	99.5	52.4479
Dec_599	XP_047497532.1_13033738_13035227	363	9	36	148	GDLGGIKK	PQEFLDQV	GGNGAYYTNGGNGGNATHAARAA	ACYTGRTCNARRAAYTCYTGNGG	6144	1024	0.311321	13	56	94.5	19	257	DQKEFEE	FFPQLIP	GAYCARAARGARTTYGARGA	GGDATNARYTGNGGRAARAA	64	768	63.9	92	52.4139
Dec_600	XP_047488656.1_5166038_5166664	357	10	51	161	IDCRYPYE	YVRMLDAN	ATHGAYTGYMGNTAYCCNTAYGA	TTNGCRTCNARCATNCKNACRTA	1536	4096	0.432692	15.8182	61.4	92.5	4	185	LIGDFSK	AENKQSK	YTNATHGGNGAYTTYWSNAA	TTNSWYTGYTTRTTYTCNGC	6144	1024	52.7	91.5	52.3555
Dec_601	XP_047484891.1_27893763_27895598	996	7	219	542	LEHKFAEG	PCCYGGVQ	YTNGARCAYAARTTYGCNGARGG	TGNACNCCNCCRTARCARCANGG	1024	2048	0.621019	66.125	62.8	93	181	580	PPILHNA	ADQTHDE	CCNCCNATHYTNCAYAAYGC	TCRTCRTGNGTYTGRTCNGC	1536	256	64.4	95	52.2711
Dec_602	XP_047499302.1_20215780_20217376	957	7	38	348	WEIRFFGE	DGQLQVRG	TGGGARATHMGNTTYTTYGGNGA	CCNCKNACYTGNARYTGNCCRTC	768	8192	0.569892	54.25	55.6	100	28	367	EWVEEDK	DGKFQLI	GARTGGGTNGARGARGAYAA	ATNARYTGRAAYTTNCCRTC	64	512	68.5	93	52.2637
Dec_603	XP_047491379.1_20396944_20397532	468	9	19	166	MLKYDCDI	EYQFRVRA	ATGYTNAARTAYGAYTGYGAYAT	GCNCKNACNCKRAAYTGRTAYTC	256	4096	0.340426	16.2	64.5	93.5	5	174	DRKNLRD	VNAEGES	GAYMGNAARAAYYTNMGNGA	SWYTCNCCYTCNGCRTTNAC	4096	2048	50.8	96.5	52.2247
Dec_604	XP_047500061.1_35623477_35624043	480	11	15	166	DQTTRGHE	PKLPAVYA	GAYCARACNACNMGNGGNCAYGA	GCRTANACNGCNGGNARYTTNGG	4096	8192	0.268966	15	54.2	93.5	5	174	LKTQLKD	DIRDAPS	YTNAARACNCARYTNAARGA	SWNGGNGCRTCNCKDATRTC	2048	6144	52.5	90.5	52.1484
Dec_605	XP_047496890.1_32549041_32549633	348	9	26	133	QSYWPSYN	HGGTDMKM	CARWSNTAYTGGCCNWSNTAYAA	ATYTTCATRTCNGTNCCNCCRTG	8192	512	0.356436	10.3	49.6	94	3	159	TLWVLEQ	YDQQPVF	ACNYTNTGGGTNYTNGARCA	AANACNGGYTGYTGRTCRTA	2048	256	64.8	97.5	52.1101
Dec_606	XP_047494088.1_28461560_28462621	750	7	38	279	YWGRPEDM	QIHYMLGS	TAYTGGGGNMGNCCNGARGAYAT	SWNCCNARCATRTARTGDATYTG	1024	3072	0.638298	54.375	66.3	92	9	293	KWATDYF	VGFGVNP	AARTGGGCNACNGAYTAYTT	GGRTTNACNCCRAANCCNAC	128	1024	67.1	91	52.0673
Dec_607	XP_047487838.1_26077343_26077811	369	10	9	123	YCQHLNPC	TCPPGFTG	TAYTGYCARCAYYTNAAYCCNTG	CCNGTRAANCCNGGNGGRCANGT	1024	4096	0.342593	13.5455	57.6	90.5	1	133	CTDEYVG	CTTDVNE	TGYACNGAYGARTAYGTNGG	TCRTTNACRTCNGTNGTRCA	256	512	69	80.5	52.0604
Dec_608	XP_047495834.1_10593720_10595764	999	7	104	428	RHTPCEYD	DAHVTRTG	MGNCAYACNCCNTGYGARTAYGA	CCNGTNCKNGTNACRTGNGCRTC	2048	8192	0.507886	62.625	64.4	94.5	71	464	AGRWVNA	FNTPKEK	GCNGGNMGNTGGGTNAAYGC	TTYTCYTTNGGNGTRTTRAA	1024	256	65.1	91	52.0482
Dec_609	XP_047490311.1_9429287_9430232	660	9	71	282	SDDATTCH	FCQDLRKV	WSNGAYGAYGCNACNACNTGYCA	ACYTTNCKNARRTCYTGRCARAA	8192	2048	0.631841	55.9	59.6	87.5	53	293	QGEFGVV	FVDHPNP	CARGGNGARTTYGGNGTNGT	GGRTTNGGRTGRTCNACRAA	512	256	64.2	87	52.0365
Dec_610	XP_047482169.1_24125022_24125523	348	11	43	150	GHDLASMD	YTTDSFDD	GGNCAYGAYYTNGCNWSNATGGA	TCRTCRAANSWRTCNGTNGTRTA	8192	4096	0.55	13.8333	41.5	95	2	179	YKEFIDA	KHRRARF	TAYAARGARTTYATHGAYGC	AANCKNGCNCKNCKRTGYTT	96	8192	58.4	95.5	51.9728
Dec_611	XP_047496296.1_22749334_22750815	1284	7	25	444	AVKICVPD	DPLKGQVE	GCNGTNAARATHTGYGTNCCNGA	TCNACYTGNCCYTTNARNGGRTC	3072	4096	0.387409	64.125	63.2	90	9	466	EAIKYVI	QAHPGTL	GARGCNATHAARTAYGTNAT	ARNGTNCCNGGRTGNGCYTG	384	2048	66.2	95	51.9427
Dec_612	XP_047502619.1_2742580_2746153	1017	8	792	1122	KPEGHFGE	KPEGEFGE	AARCCNGARGGNCAYTTYGGNGA	TCNCCRAAYTCNCCYTCNGGYTT	1024	1024	0.635802	77.5556	59.4	90.5	756	1155	ANLKPEG	KPEGEFG	GCNAAYYTNAARCCNGARGG	CCRAAYTCNCCYTCNGGYTT	1024	256	64.4	88.5	51.9104
Dec_613	XP_047491599.1_4665280_4666480	1029	7	92	426	RYRQNSMI	INPMCYAL	MGNTAYMGNCARAAYWSNATGAT	ARNGCRTARCACATNGGRTTDAT	8192	768	0.419355	36.25	56.6	100	11	447	CIKRTVD	TCKWHSR	TGYATHAARMGNACNGTNGA	CKNSWRTGCCAYTTRCANGT	1536	1024	61.6	100	51.7325
Dec_614	XP_047496967.1_25935925_25937803	414	8	176	305	AEIVLYYF	EGAVCGWA	GCNGARATHGTNYTNTAYTAYTT	GCCCANCCRCANACNGCNCCYTC	3072	1024	0.35	18	60.7	99	168	421	LLVMATC	VPQLPQI	YTNYTNGTNATGGCNACNTG	ATYTGNGGNARYTGNGGNAC	4096	2048	55.5	96.5	51.6875
Dec_615	XP_047501840.1_25244100_25244803	429	9	56	190	YYVDTHQK	NGRVWVKA	TAYTAYGTNGAYACNCAYCARAA	GCYTTNACCCANACNCKNCCRTT	512	2048	0.492188	21.1	63.8	92.5	25	207	ERIFIGP	MNCILML	GARMGNATHTTYATHGGNCC	ARCATNARDATRCARTTCAT	1152	192	61	85.5	51.6693
Dec_616	XP_047483525.1_22188739_22189947	687	9	32	252	GVGMARND	FHLTGKKT	GGNGTNGGNATGGCNMGNAAYGA	GTYTTYTTNCCNGTNARRTGRAA	4096	2048	0.413265	11	57.2	95.5	2	287	FPLVEKF	GDLPTII	TTYCCNYTNGTNGARAARTT	ATDATNGTNGGNARRTCNCC	1024	3072	60.1	91.5	51.6278
Dec_617	XP_047489374.1_16969075_16970152	438	10	165	302	QKINITHN	EFFPSVGM	CARAARATHAAYATHACNCAYAA	ATNCCNACNSWNGGRAARAAYTC	576	8192	0.484615	20.0909	59.1	90.5	152	393	HQPASYT	CVEGDCD	CAYCARCCNGCNWSNTAYAC	TCRCARTCNCCYTCNACRCA	2048	256	57.4	88	51.5315
Dec_618	XP_047484555.1_4767233_4768794	690	6	46	267	MEGDYEKK	IDDFMRET	ATGGARGGNGAYTAYGARAARAA	GTYTCNCKCATRAARTCRTCDAT	128	384	0.559406	44.4286	68.5	97	34	282	KENPEYW	EAERKAD	AARGARAAYCCNGARTAYTG	TCNGCYTTNCKYTCNGCYTC	128	1024	67	94	51.5245
Dec_619	XP_047502915.1_13331230_13331937	477	9	47	197	FAVTLVYC	PDAFAAHG	TTYGCNGTNACNYTNGTNTAYTG	CCRTGNGCNGCRAANGCRTCNGG	8192	2048	0.4375	17.4	56	90.5	38	238	LAPYPDF	YAMAVDG	YTNGCNCCNTAYCCNGAYTT	CCRTCNACNGCCATNGCRTA	2048	256	65.8	90.5	51.4744
Dec_620	XP_047489518.1_12307826_12308825	648	8	30	237	FIQAADTQ	FCGHYHRN	TTYATHCARGCNGCNGAYACNCA	TTNCKRTGRTARTGNCCRCARAA	1536	1024	0.54	41.4444	64.4	98.5	9	246	QNRQFLP	GGFYKDL	CARAAYMGNCARTTYYTNCC	ARRTCYTTRTARAANCCNCC	1024	512	59.2	85	51.4352
Dec_621	XP_047480428.1_2531257_2532048	513	8	28	190	DLEYFEEA	YPGAGHIL	GAYYTNGARTAYTTYGARGARGC	ARDATRTGNCCNGCNCCNGGRTA	512	6144	0.846667	56.3333	58.6	88.5	16	243	AYEDLPK	AQEDLWP	GCNTAYGARGAYYTNCCNAA	GGCCANARRTCYTCYTGNGC	1024	256	67.1	90	51.2813
Dec_622	XP_047494800.1_5969593_5970081	393	10	22	144	EDDHRRQP	HDLVCMVL	GARGAYGAYCAYMGNMGNCARCC	ARNACCATRCANACNARRTCRTG	2048	2048	0.482759	16.1818	51.9	96.5	10	156	LYVLFDN	QMFDNSS	YTNTAYGTNYTNTTYGAYAA	SWNSWRTTRTCRAACATYTG	2048	1024	56.9	89.5	51.2487
Dec_623	XP_047489294.1_26567449_26568862	729	7	53	287	AKKMGLVD	IEAVFEDL	GCNAARAARATGGGNYTNGTNGA	ARRTCYTCRAANACNGCYTCDAT	2048	1536	0.45614	39.625	61.4	98	45	297	GKTVKAD	KHRVIKE	GGNAARACNGTNAARGCNGA	TCYTTDATNACNCKRTGYTT	1024	768	64.4	92	51.1917
Dec_624	XP_047493912.1_28477674_28481164	2085	4	103	789	ARLPQFKD	IMLNVDQH	GCNMGNYTNCCNCARTTYAARGA	TGYTGRTCNACRTTNARCATDAT	8192	768	0.401773	116.2	65.9	100	33	802	TDQGADE	KQNIPMT	ACNGAYCARGGNGCNGAYGA	GTCATNGGDATRTTYTGYTT	512	96	72.4	100	51.1792
Dec_625	XP_047484867.1_4291910_4292924	453	8	166	308	LIEKQFFG	DFHWLNEN	YTNATHGARAARCARTTYTTYGG	TTYTCRTTNARCCARTGRAARTC	768	256	0.602941	27.5556	68.1	90	36	320	DYFHETF	NWSVIPE	GAYTAYTTYCAYGARACNTT	TCNGGDATNACNSWCCARTT	128	1536	63.3	87	51.1409
Dec_626	XP_047484844.1_24022820_24024650	441	11	390	528	SEWKPTFG	NWAARPLT	WSNGARTGGAARCCNACNTTYGG	GTNARNGGNCKNGCNGCCCARTT	2048	8192	0.734848	37.4167	58.8	91.5	243	541	RYLFYKY	YAALDAR	MGNTAYYTNTTYTAYAARTA	CKNGCRTCNARNGCNGCRTA	1024	4096	51.4	82.5	51.1244
Dec_627	XP_047489686.1_7985313_7985920	408	8	22	149	HRYVAVWD	HAHFALVN	CAYMGNTAYGTNGCNGTNTGGGA	TTNACNARNGCRAARTGNGCRTG	2048	4096	0.694215	24.2222	60.7	88.5	8	180	NIPYTDC	HYRPKCQ	AAYATHCCNTAYACNGAYTG	TGRCAYTTNGGNCKRTARTG	384	512	70.9	88.5	51.0396
Dec_628	XP_047495128.1_34926532_34928396	438	9	50	187	SVMYADGD	ANIQIHQV	WSNGTNATGTAYGCNGAYGGNGA	ACYTGRTGDATYTGDATRTTNGC	4096	576	0.330579	8.9	61.5	97	38	257	NSSVNNG	QAMHAVQ	AAYWSNWSNGTNAAYAAYGG	TGNACNGCRTGCATNGCYTG	8192	256	46.4	97.5	50.8999
Dec_629	XP_047484107.1_23127884_23128988	561	9	134	312	VKFSENVE	YVIQARNT	GTNAARTTYWSNGARAAYGTNGA	GTRTTNCKNGCYTGDATNACRTA	4096	3072	0.538012	28.9	57	94.5	106	364	LGAGDDQ	YTQPVYS	YTNGGNGCNGGNGAYGAYCA	SWRTANACNGGYTGNGTRTA	2048	2048	58.4	89	50.8108
Dec_630	XP_047490098.1_17037594_17038617	483	10	130	282	LEFVRFQD	VDVAVQLA	YTNGARTTYGTNMGNTTYCARGA	GCNARYTGNACNGCNACRTCNAC	4096	8192	0.627586	33.6364	52.8	91	117	306	ERLGKEP	QALVELN	GARMGNYTNGGNAARGARCC	TTNARYTCNACNARNGCYTG	2048	4096	55.4	91.5	50.8087
Dec_631	XP_047486698.1_5675343_5676717	789	7	112	366	RIVEAMGN	TFALGCFI	MGNATHGTNGARGCNATGGGNAA	ATRAARCANCCNARNGCRAANGT	3072	4096	0.48583	45.125	62.3	96.5	32	386	FYPAEAE	GFKWASV	TTYTAYCCNGCNGARGCNGA	ACNSWNGCCCAYTTRAANCC	512	1024	61.7	93	50.7774
Dec_632	XP_047490201.1_1056573_1058487	846	5	129	402	SVCKLYFD	NIGREHKS	WSNGTNTGYAARYTNTAYTTYGA	SWYTTRTGYTCNCKNCCDATRTT	8192	6144	0.634981	87.8333	59.1	98.5	119	423	RCTYEVI	YYQKCHD	MGNTGYACNTAYGARGTNAT	TCRTGRCAYTTYTGRTARTA	1024	64	72	98.5	50.7374
Dec_633	XP_047489384.1_27265580_27266053	531	7	19	187	CKMDVGNG	WHQVRAIM	TGYAARATGGAYGTNGGNAAYGG	ATDATNGCNCKNACYTGRTGCCA	256	1536	0.851064	53.25	67.6	95.5	11	201	GYHDYRN	GEGKEEP	GGNTAYCAYGAYTAYMGNAA	GGYTCYTCYTTNCCYTCNCC	512	256	59.8	89	50.6949
Dec_634	XP_047484416.1_3381233_3382476	552	9	91	266	CITDAFTN	GCHISIEE	TGYATHACNGAYGCNTTYACNAA	TCYTCDATNSWDATRTGRCANCC	1536	4608	0.840491	62.1	57	88	50	349	YDMARGP	TNMGDLR	TAYGAYATGGCNMGNGGNCC	CKNARRTCNCCCATRTTNGT	512	1024	63	85	50.638
Dec_635	XP_047495710.1_1229940_1231916	411	10	557	685	HRHAIKHP	ENYLEWFL	CAYMGNCAYGCNATHAARCAYCC	ARRAACCAYTCNARRTARTTYTC	1536	512	0.697248	31.8182	57.4	87	482	714	ATLERAM	AAWAMIV	GCNACNYTNGARMGNGCNAT	ACDATCATNGCCCANGCNGC	8192	192	56.3	89.5	50.5385
Dec_636	XP_047497843.1_33419315_33420842	1221	8	30	428	CAPTATCT	PCGNQATC	TGYGCNCCNACNGCNACNTGYAC	CANGTNGCYTGRTTNCCRCANGG	4096	2048	0.719388	122	53.8	87.5	18	458	GNCRNPC	GDPFTEC	GGNAAYTGYMGNAAYCCNTG	CAYTCNGTRAANGGRTCNCC	1024	512	64.8	85	50.5163
Dec_637	XP_047485168.1_13267277_13269633	843	9	163	435	QMSNLKKT	HVEQRLAE	CARATGWSNAAYYTNAARAARAC	TCNGCNARNCKYTGYTCNACRTG	2048	8192	0.533865	46.2	53.2	99.5	88	451	GLPPFHP	QERLEKQ	GGNYTNCCNCCNTTYCAYCC	TGYTTYTCNARNCKYTCYTG	2048	1024	53	89.5	50.5161
Dec_638	XP_047470563.1_22645596_22646235	528	8	26	193	DAKTNGHP	YEPTKSPK	GAYGCNAARACNAAYGGNCAYCC	TTNGGNSWYTTNGTNGGYTCRTA	1024	8192	0.410256	19.1111	58.8	94.5	18	202	EDGPWYI	TPDVLAT	GARGAYGGNCCNTGGTAYAT	GTNGCNARNACRTCNGGNGT	128	4096	65	89	50.3784
Dec_639	XP_047472267.1_25099463_25100230	384	11	25	144	GKYVIAHP	GKTKDILP	GGNAARTAYGTNATHGCNCAYCC	GGNARDATRTCYTTNGTYTTNCC	1536	3072	0.477876	20.25	64	88.5	12	220	WEDSSPE	GCFFLHD	TGGGARGAYWSNWSNCCNGA	TCRTGNARRAARAARCANCC	4096	512	46.4	85.5	50.1996
Dec_640	XP_047483699.1_8829101_8829740	525	9	13	179	PELLWINH	WAAMAHLT	CCNGARYTNYTNTGGATHAAYCA	GTNARRTGNGCCATNGCNGCCCA	3072	1024	0.6375	29.7	58	94	3	230	DLRVAYY	DFFRGND	GAYYTNMGNGTNGCNTAYTA	TCRTTNCCNCKRAARAARTC	4096	512	59.4	85	50.0395
Dec_641	XP_047501649.1_7188470_7189054	420	8	34	165	MRGCDNMC	NICKSIHL	ATGMGNGGNTGYGAYAAYATGTG	ARRTGDATNSWYTTRCADATRTT	256	4608	0.456	20.6667	59.4	94.5	10	173	LEETYAD	PAQCGST	YTNGARGARACNTAYGCNGA	GTNSWNCCRCAYTGNGCNGG	1024	4096	60	92	50.0234
Dec_642	XP_047482448.1_31987671_31989182	1035	8	57	393	CPQCNAKA	HARHLVCE	TGYCCNCARTGYAAYGCNAARGC	TCRCANACNARRTGNCKNGCRTG	512	8192	0.695385	79.7778	57.6	91.5	31	429	KCGHLFG	GTTQKVL	AARTGYGGNCAYYTNTTYGG	ARNACYTTYTGNGTNGTNCC	512	2048	59.6	87.5	49.9826
Dec_643	XP_047470913.1_20101528_20103058	1335	6	64	500	DSGVYVCE	YTFFVVPF	GAYWSNGGNGTNTAYGTNTGYGA	AANGGNACNACRAARAANGTRTA	8192	2048	0.529691	101.857	55	98	37	511	RLDGKMP	VEGTPSN	MGNYTNGAYGGNAARATGCC	TTNSWNGGNGTNCCYTCNAC	1024	8192	59.3	99	49.8877
Dec_644	XP_047483547.1_32224527_32225488	627	8	106	306	RGYGTCDT	DYPVNGGT	MGNGGNTAYGGNACNTGYGAYAC	GTNCCNCCRTTNACNGGRTARTC	4096	2048	0.586022	38.5556	60.6	96.5	8	325	RERFQDA	DYRRFRY	MGNGARMGNTTYCARGAYGC	TANCKRAANCKNCKRTARTC	1024	4096	50.4	94	49.5592
Dec_645	XP_047501560.1_7918820_7920271	732	7	112	347	HKFPAKVN	MCKRCESS	CAYAARTTYCCNGCNAARGTNAA	SWNSWYTCRCANCKYTTRCACAT	1024	8192	0.55157	49.75	55.8	95.5	3	361	QWSQEEN	GKIDNVA	CARTGGWSNCARGARGARAA	GCNACRTTRTCDATYTTNCC	256	384	63.9	92	49.1531
Dec_646	XP_047489483.1_2041624_2043035	387	7	150	270	CYFEDYFV	KNYIPALF	TGYTAYTTYGARGAYTAYTTYGT	AANARNGCNGGDATRTARTTYTT	128	3072	0.719298	23.75	67.9	93	121	395	GNIAEDE	QKAAYRL	GGNAAYATHGCNGARGAYGA	ARNCKRTANGCNGCYTTYTG	384	2048	65.2	84	48.7672
Dec_647	XP_047489364.1_1902429_1903443	390	7	37	158	HLSQCVKQ	MKTRKVLT	CAYYTNWSNCARTGYGTNAARCA	GTNARNACYTTNCKNGTYTTCAT	8192	4096	0.434783	20.5	53.4	96.5	29	190	FDDLMIE	IPARKGA	TTYGAYGAYYTNATGATHGA	GCNCCYTTNCKNGCNGGDAT	192	3072	61.7	99	48.7585
Dec_648	XP_047493073.1_3338132_3339061	639	8	55	259	HEVNQANV	NHYYRSDV	CAYGARGTNAAYCARGCNAAYGT	ACRTCNSWNCKRTARTARTGRTT	512	4096	0.484848	39.6667	57.4	87.5	13	305	NQMYECI	EVLALAD	AAYCARATGTAYGARTGYAT	TCNGCNARNGCNARNACYTC	32	8192	63.4	90	48.6227
Dec_649	XP_047479390.1_14085066_14086553	1482	7	40	525	MHHLTKWK	FDSPVYIV	ATGCAYCAYYTNACNAARTGGAA	ACDATRTANACNGGNSWRTCRAA	256	6144	0.446809	78.125	54.6	92	22	534	VLHPVIF	DIPAVHR	GTNYTNCAYCCNGTNATHTT	CKRTGNACNGCNGGDATRTC	3072	1536	63.2	91	48.6185
Dec_650	XP_047485105.1_17508576_17509263	417	10	67	197	KSQREMED	FTKSYETR	AARWSNCARMGNGARATGGARGA	CKNGTYTCRTANSWYTTNGTRAA	2048	8192	0.622951	29.5455	52.6	95.5	59	205	TSFNDMV	KVYSFNS	ACNWSNTTYAAYGAYATGGT	SWRTTRAANSWRTANACYTT	512	4096	52.3	84.5	48.6017
Dec_651	XP_047502370.1_17366253_17367032	603	10	57	249	KGFGYLVF	MFSLMPRA	AARGGNTTYGGNTAYYTNGTNTT	GCNCKNGGCATNARNSWRAACAT	4096	8192	0.740741	45.2727	46.8	94	43	295	IADFRLV	DFRKMLL	ATHGCNGAYTTYMGNYTNGT	ARNARCATYTTNCKRAARTC	3072	1024	55.2	86	48.4775
Dec_652	XP_047484479.1_24372389_24373042	375	8	51	167	ADMDRVMQ	DDRQALKA	GCNGAYATGGAYMGNGTNATGCA	GCYTTNARNGCYTGNCKRTCRTC	512	4096	0.411215	15.3333	56.6	90	12	195	RELAEEV	NDFEIVV	MGNGARYTNGCNGARGARGT	ACNACDATYTCRAARTCRTT	2048	192	60.6	94	48.3039
Dec_653	XP_047470798.1_20940189_20941283	522	8	52	217	VQSPWLEA	NEYAEPRV	GTNCARWSNCCNTGGYTNGARGC	ACNCKNGGYTCNGCRTAYTCRTT	8192	2048	0.621622	36.5556	56.9	91	39	267	VTLSHNG	GVQVNWA	GTNACNYTNWSNCAYAAYGG	GCCCARTTNACYTGNACNCC	8192	256	55.7	94	48.2534
Dec_654	XP_047499284.1_25477020_25477978	366	8	130	243	SCCPHCGY	QDTDSERF	WSNTGYTGYCCNCAYTGYGGNTA	AANCKYTCNSWRTCNGTRTCYTG	4096	8192	0.392523	17.6667	51.6	96	22	256	PALETHQ	KQSCPKK	CCNGCNYTNGARACNCAYCA	TTYTTNGGRCANSWYTGYTT	2048	1024	55	98	48.2346
Dec_655	XP_047475387.1_22334630_22335337	453	6	79	221	NLDGAKHC	AELFMTDL	AAYYTNGAYGGNGCNAARCAYTG	ARRTCNGTCATRAANARYTCNGC	2048	2048	0.761538	49.2857	63.2	95	44	229	FQYENAQ	CDEEDAE	TTYCARTAYGARAAYGCNCA	TCNGCRTCYTCYTCRTCRCA	128	128	67.6	88	48.226
Dec_656	XP_047491846.1_26903672_26904797	441	9	195	333	QVVITQNP	HHGSCVHR	CARGTNGTNATHACNCARAAYCC	CKRTGNACRCANSWNCCRTGRTG	1536	8192	0.606061	28	49.2	91.5	144	384	LEELHIG	KPVPVTE	YTNGARGARYTNCAYATHGG	TCNGTNACNGGNACNGGYTT	1536	2048	55.9	94.5	48.2249
Dec_657	XP_047473939.1_34547375_34547959	474	9	25	174	GPTLEFYA	EESEKELE	GGNCCNACNYTNGARTTYTAYGC	TCNARYTCYTTYTCNSWYTCYTC	4096	4096	0.335664	16.5	37.6	100	10	183	SILEVEF	DPPKYRI	WSNATHYTNGARGTNGARTT	ATNCKRTAYTTNGGNGGRTC	6144	1024	58.3	97	48.2078
Dec_658	XP_047474654.1_36936934_36938174	840	4	102	373	GTTNMKFC	HFMPTLCQ	GGNACNACNAAYATGAARTTYTG	TGRCANARNGTNGGCATRAARTG	512	1024	0.481061	64.6	70.7	98.5	92	395	IFGFHHN	DYYTQKL	ATHTTYGGNTTYCAYCAYAA	ARYTTYTGNGTRTARTARTC	192	256	69	96	48.1373
Dec_659	XP_047492485.1_17885638_17887483	1173	6	120	502	ASYGFDFA	EGAHIPVG	GCNWSNTAYGGNTTYGAYTTYGC	CCNACNGGDATRTGNGCNCCYTC	4096	3072	0.662921	96.7143	57.4	95	30	561	KYGYDTG	DADGNVQ	AARTAYGGNTAYGAYACNGG	TGNACRTTNCCRTCNGCRTC	256	512	65.2	88	48.0781
Dec_660	XP_047502451.1_22459276_22460255	396	7	34	157	QKGRESDA	GFMRPQYV	CARAARGGNMGNGARWSNGAYGC	ACRTAYTGNGGNCKCATRAANCC	8192	1024	0.162393	7	54.2	98	20	185	NRGEPDG	DFGPRRT	AAYMGNGGNGARCCNGAYGG	GTNCKNCKNGGNCCRAARTC	1024	4096	58.2	100	48.0616
Dec_661	XP_047477693.1_37378752_37380693	606	9	38	231	PAALGQNA	NPVEKPPR	CCNGCNGCNYTNGGNCARAAYGC	CKNGGNGGYTTYTCNACNGGRTT	8192	4096	0.68984	40.8	50.8	95.5	22	327	EELACRP	PDLLDMT	GARGARYTNGCNTGYMGNCC	GTCATRTCNARNARRTCNGG	2048	1024	50.7	91	47.8894
Dec_662	XP_047496210.1_21555963_21557238	897	4	42	332	KMHYQWTF	CKIGDVYL	AARATGCAYTAYCARTGGACNTT	ARRTANACRTCNCCDATYTTRCA	64	1536	0.176056	31	73.6	98.5	33	402	TAPCDGM	GKFQDAL	ACNGCNCCNTGYGAYGGNAT	ARNGCRTCYTGRAAYTTNCC	1024	512	71.2	94.5	47.6886
Dec_663	XP_047486433.1_5000595_5001348	408	7	20	147	GTDTEPHD	KEAGQLRF	GGNACNGAYACNGARCCNCAYGA	AANCKNARYTGNCCNGCYTCYTT	2048	8192	0.586777	29.625	62.6	99	10	155	YDPLAAG	GCRDRPW	TAYGAYCCNYTNGCNGCNGG	CANGGNCKRTCNCKRCANCC	2048	4096	54.6	89	47.6128
Dec_664	XP_047495657.1_11645321_11647493	987	4	296	616	YIGKFQCK	QKEAAGVI	TAYATHGGNAARTTYCARTGYAA	ATNACNCCNGCNGCYTCYTTYTG	384	2048	0.226537	33.8	69.1	100	212	641	RDKFPNY	QGVLYAF	MGNGAYAARTTYCCNAAYTA	AANGCRTANARNACNCCYTG	512	2048	67.8	100	47.5829
Dec_665	XP_047490003.1_9375694_9376168	417	7	25	155	SFETEENG	DFYYLPSQ	WSNTTYGARACNGARGARAAYGG	TGNSWNGGNARRTARTARAARTC	2048	8192	0.655172	19.875	53.6	96.5	6	172	NSGWKDY	VYVDYNQ	AAYWSNGGNTGGAARGAYTA	TGRTTRTARTCNACRTANAC	512	256	65.3	91	47.4986
Dec_666	XP_047475403.1_22399300_22401451	1377	5	183	633	DLAKEYMA	MFEKYSEV	GAYYTNGCNAARGARTAYATGGC	ACYTCNSWRTAYTTYTCRAACAT	512	512	0.290541	55.5	64.1	94	173	650	FTPNCTQ	KWHEIVV	TTYACNCCNAAYTGYACNCA	ACNACDATYTCRTGCCAYTT	512	96	70.9	91.5	47.3954
Dec_667	XP_047486697.1_5404633_5406903	1392	4	139	594	VKVFDLQN	CGDMEKLK	GTNAARGTNTTYGAYYTNCARAA	TTNARYTTYTCCATRTCNCCRCA	2048	512	0.287305	67.2	65.3	97	29	632	DQPYTTW	CMETTKP	GAYCARCCNTAYACNACNTG	GGYTTNGTNGTYTCCATRCA	512	128	70.3	98	47.3616
Dec_668	XP_047468301.1_15955956_15956764	405	9	28	154	NALKKPHP	AKNKNKKV	AAYGCNYTNAARAARCCNCAYCC	ACYTTYTTRTTYTTRTTYTTNGC	2048	256	0.50495	16.7	51.2	91.5	4	169	YNCRRLG	AINIVGN	TAYAAYTGYMGNMGNYTNGG	TTNCCNACDATRTTDATNGC	4096	1152	52.2	94.5	47.076
Dec_669	XP_047470666.1_14276660_14277533	369	9	104	218	FQKVVGTD	PEEFLGGE	TTYCARAARGTNGTNGGNACNGA	TCNCCNCCNARRAAYTCYTCNGG	2048	4096	0.657407	26.4	55.8	87.5	83	264	KGRVLDV	GNAHVTV	AARGGNMGNGTNYTNGAYGT	ACNGTNACRTGNGCRTTNCC	4096	1024	57	87.5	47.0676
Dec_670	XP_047481240.1_2912241_2913079	399	9	26	150	AAVEAVCE	QFGFSLDH	GCNGCNGTNGARGCNGTNTGYGA	TGRTCNARNSWRAANCCRAAYTG	4096	8192	0.8	31.7	48.8	94.5	16	230	MCNEDVV	AFSEEFG	ATGTGYAAYGARGAYGTNGT	CCRAAYTCYTCNSWRAANGC	64	1024	57	86.5	47.0179
Dec_671	XP_047470731.1_19307921_19309451	1353	7	65	507	DSGVYVCE	YTFFLVPF	GAYWSNGGNGTNTAYGTNTGYGA	AANGGNACNARRAARAANGTRTA	8192	4096	0.557339	97.75	54.6	94	29	518	PTPTVTW	VEGTPSN	CCNACNCCNACNGTNACNTG	TTNSWNGGNGTNCCYTCNAC	4096	8192	52.4	91	46.973
Dec_672	XP_047485035.1_25925807_25926683	480	6	63	214	KQYGLGPN	EEFYSTIK	AARCARTAYGGNYTNGGNCCNAA	TTDATNGTNSWRTARAAYTCYTC	4096	3072	0.193103	10.4286	56.6	98	54	223	DTVNYKE	CGVSAFT	GAYACNGTNAAYTAYAARGA	GTRAANGCNSWNACNCCRCA	256	4096	63	96.5	46.5699
Dec_673	XP_047475288.1_23419463_23420596	441	12	50	188	RCPGCSWP	NHSCLPNV	MGNTGYCCNGGNTGYWSNTGGCC	ACRTTNGGNARRCANSWRTGRTT	8192	8192	0.742424	39.8462	40.5	86	29	255	FPLCLGC	TELGTYF	TTYCCNYTNTGYYTNGGNTG	AARTANGTNCCNARYTCNGT	4096	2048	53.8	85	46.5163
Dec_674	XP_047497326.1_1389543_1390371	387	7	12	132	YGAARHEE	FIIEAYEA	TAYGGNGCNGCNMGNCAYGARGA	GCYTCRTANGCYTCDATDATRAA	4096	576	0.315789	14.25	58.5	90	2	267	PVCAAGQ	DKNPDLI	CCNGTNTGYGCNGCNGGNCA	ATNARRTCNGGRTTYTTRTC	2048	512	65	90	46.3854
Dec_675	XP_047492325.1_11347277_11347800	369	9	45	159	FNEGPLYP	FIYVSYPP	TTYAAYGARGGNCCNYTNTAYCC	GGNGGRTANSWNACRTADATRAA	2048	6144	0.351852	12.4	51.7	97	34	168	TESESEC	VKKRFNE	ACNGARWSNGARWSNGARTG	TCRTTRAANCKYTTYTTNAC	8192	512	43.8	93.5	45.7419
Dec_676	XP_047496313.1_28154323_28154993	345	8	15	121	VFTPQLGY	GHQAGAAM	GTNTTYACNCCNCARYTNGGNTA	ATNGCNGCNCCNGCYTGRTGNCC	8192	4096	0.5	19.2222	55.7	90.5	4	210	VEGSEDC	DGVIVPF	GTNGARGGNWSNGARGAYTG	AANGGNACDATNACNCCRTC	2048	1536	58.3	86	45.1881
Dec_677	XP_047489230.1_1038082_1039417	741	8	63	301	YIEDYIEG	IQSAKFQI	TAYATHGARGAYTAYATHGARGG	ATYTGRAAYTTNGCNSWYTGDAT	288	3072	0.545045	38.2222	52.1	94.5	44	314	SKSDDEI	DKSQEPS	WSNAARWSNGAYGAYGARAT	SWNGGYTCYTGNSWYTTRTC	4096	4096	41.6	99	45.1192
Dec_678	XP_047489213.1_28362291_28366275	957	4	59	369	TLFHRICK	KDFLTELA	ACNYTNTTYCAYMGNATHTGYAA	GCNARYTCNGTNARRAARTCYTT	6144	4096	0.576159	63.2	60.8	100	33	448	IWLHQAV	TQDEILA	ATHTGGYTNCAYCARGCNGT	GCNARDATYTCRTCYTGNGT	384	768	66.7	94.5	45.1051
Dec_679	XP_047491116.1_1889555_1892369	1875	3	273	889	KKATGAAF	YVCDKENH	AARAARGCNACNGGNGCNGCNTT	TGRTTYTCYTTRTCRCANACRTA	4096	256	0.327815	177.75	62.4	98	214	948	AQRSYPF	FDINGKV	GCNCARMGNWSNTAYCCNTT	ACYTTNCCRTTDATRTCRAA	8192	192	61.6	93	44.7255
Dec_680	XP_047496061.1_22773468_22776799	1155	5	429	805	VVWPCITH	PFDNWQLQ	GTNGTNTGGCCNTGYATHACNCA	TGNARYTGCCARTTRTCRAANGG	1536	512	0.653117	116.833	66.7	87.5	401	872	FPESFCP	ANEDHMW	TTYCCNGARWSNTTYTGYCC	CACATRTGRTCYTCRTTNGC	1024	64	62.5	83	44.5607
Dec_681	XP_047473690.1_527913_529074	912	5	65	360	VNQVNTQY	VYQTVNQP	GTNAAYCARGTNAAYACNCARTA	GGYTGRTTNACNGTYTGRTANAC	1024	1024	0.439446	59.8333	60.6	88.5	18	384	PQGYNYP	GYNYDAP	CCNCARGGNTAYAAYTAYCC	GGNGCRTCRTARTTRTANCC	256	256	66.6	91	43.9824
Dec_682	XP_047489238.1_22122018_22123206	450	6	142	283	NSQDWEVQ	VYTTDRKR	AAYWSNCARGAYTGGGARGTNCA	CKYTTNCKRTCNGTNGTRTANAC	1024	8192	0.22963	16.7143	56.7	95	5	399	IESIIHQ	KEGAPLL	ATHGARWSNATHATHCAYCA	ARNARNGGNGCNCCYTCYTT	1728	4096	52.5	99	43.8352
Dec_683	XP_047497844.1_33466910_33467528	396	6	50	173	DCPAHLAC	NPCPGTCA	GAYTGYCCNGCNCAYYTNGCNTG	GCRCANGTNCCNGGRCANGGRTT	4096	2048	0.307692	19.7143	56.4	93	13	202	LPWEVCT	GDPFIRC	YTNCCNTGGGARGTNTGYAC	CANCKDATRAANGGRTCNCC	512	1536	66.8	86.5	43.8321
Dec_684	XP_047478809.1_25867118_25868465	627	3	131	331	AVLPENQE	HITMNLPA	GCNGTNYTNCCNGARAAYCARGA	GCNGGNARRTTCATNGTDATRTG	4096	1536	0.42268	39.75	65.4	98	122	375	NWKAEDI	HVYMFTP	AAYTGGAARGCNGARGAYAT	GGNGTRAACATRTANACRTG	64	128	75.6	92.5	43.3983
Dec_685	XP_047495448.1_35118954_35119821	798	4	57	314	MCIDLYAW	KPQGVWMG	ATGTGYATHGAYYTNTAYGCNTG	CCCATCCANACNCCYTGNGGYTT	768	256	0.754464	75.6	67.9	92.5	4	346	IAAKEAQ	GTRWTFG	ATHGCNGCNAARGARGCNCA	CCRAANGTCCANCKNGTNCC	768	1024	56.1	96	43.2756
Dec_686	XP_047486695.1_5401085_5402378	852	5	113	388	AAQQDRVK	KELPKPAP	GCNGCNCARCARGAYMGNGTNAA	GGNGCNGGYTTNGGNARYTCYTT	4096	4096	0.406844	44.3333	50.6	98.5	104	446	ETKEFKN	VPGRVPN	GARACNAARGARTTYAARAA	TTNGGNACNCKNCCNGGNAC	128	8192	59.6	97	43.071
Dec_687	XP_047476622.1_38959618_38960140	354	5	25	134	ADAYYNQW	YDNSPHAI	GCNGAYGCNTAYTAYAAYCARTG	ATNGCRTGNGGNSWRTTRTCRTA	512	4096	0.378641	18.5	62.5	86.5	3	157	LNCWNTT	GGEAALW	YTNAAYTGYTGGAAYACNAC	CANARNGCNGCYTCNCCNCC	256	4096	57.9	100	42.2966
Dec_688	XP_047489207.1_24537378_24539511	1950	2	20	661	RQVVWAAC	EWFDDWTV	MGNCARGTNGTNTGGGCNGCNTG	ACNGTCCARTCRTCRAACCAYTC	4096	64	0.18225	105.667	64.5	100	2	693	EVIRAWF	MKAVRYW	GARGTNATHMGNGCNTGGTT	CARTANCKNACNGCYTTCAT	768	512	68.7	96.5	42.1723
Dec_689	XP_047476610.1_38990217_38990739	378	2	12	129	IVKHMEEQ	GWQKVYDN	ATHGTNAARCAYATGGARGARCA	TTRTCRTANACYTTYTGCCANCC	192	256	0.027027	13	74.5	100	4	164	NCWNTTE	EQVDEMT	AAYTGYTGGAAYACNACNGA	GTCATYTCRTCNACYTGYTC	128	64	69.7	100	42.0715
Dec_690	XP_047501151.1_16413346_16414017	417	5	52	182	NIRYEDDP	TYPLMLNP	AAYATHMGNTAYGARGAYGAYCC	GGRTTNARCATNARNGGRTANGT	768	4096	0.520661	28.3333	57	91.5	44	191	AILATGF	TFETYVF	GCNATHYTNGCNACNGGNTT	AANACRTANGTYTCRAANGT	6144	512	60.3	95.5	42.0323
Dec_691	XP_047495664.1_33894961_33897052	1587	2	91	611	ELFGAHTK	PEQDEALP	GARYTNTTYGGNGCNCAYACNAA	GGNARNGCYTCRTCYTGYTCNGG	4096	2048	0.26378	85.6667	62.4	100	72	645	PFVNYFN	EDFPRYG	CCNTTYGTNAAYTAYTTYAA	CCRTANCKNGGRAARTCYTC	256	512	68.6	100	41.7652
Dec_692	XP_047475982.1_6090201_6091428	954	2	36	345	VYKNPHCA	PDYRPEYA	GTNTAYAARAAYCCNCAYTGYGC	GCRTAYTCNGGNCKRTARTCNGG	512	2048	0.15894	67	63.2	97	4	360	CHPDWTN	CWINNRH	TGYCAYCCNGAYTGGACNAA	TGNCKRTTRTTDATCCARCA	128	192	73.3	100	41.6549
Dec_693	XP_047492511.1_17874261_17876107	1272	2	33	448	KYGHDTGE	DTGFIAEG	AARTAYGGNCAYGAYACNGGNGA	CCYTCNGCDATRAANCCNGTRTC	1024	1536	0.423773	108.667	65.2	100	12	513	IPQVGTG	DADGNVQ	ATHCCNCARGTNGGNACNGG	TGNACRTTNCCRTCNGCRTC	1536	512	64	96.5	41.4313
Dec_694	XP_047475187.1_18421949_18423088	579	3	106	290	PFMHFCAY	ETMKNIYQ	CCNTTYATGCAYTTYTGYGCNTA	TGRTADATRTTYTTCATNGTYTC	256	192	0.162921	13.5	73.8	98	98	305	DMPKKAC	NGNSVPV	GAYATGCCNAARAARGCNTG	ACNGGNACNSWRTTNCCRTT	128	4096	57.3	97.5	41.312
Dec_695	XP_047473697.1_42040609_42041146	393	6	31	153	GFTISNDI	GCARPNYP	GGNTTYACNATHWSNAAYGAYAT	GGRTARTTNGGNCKNGCRCANCC	6144	4096	0.396552	18.8571	52.6	92	21	161	SKIIQHE	GVYAEVA	WSNAARATHATHCARCAYGA	GCNACYTCNGCRTANACNCC	1152	1024	60.5	88	41.1362
Dec_696	XP_047495175.1_38046597_38047419	555	4	51	227	KYRRKTAN	VFHDIPTL	AARTAYMGNMGNAARACNGCNAA	ARNGTNGGDATRTCRTGRAANAC	8192	3072	0.592814	55.4	59	98.5	4	238	EKYGLRP	DPFDILL	GARAARTAYGGNYTNMGNCC	ARNARDATRTCRAANGGRTC	2048	1536	55	94.5	41.1321
Dec_697	XP_047487945.1_12574659_12576168	861	2	55	333	RAKHGFYI	CGHEAQDV	MGNGCNAARCAYGGNTTYTAYAT	ACRTCYTGNGCYTCRTGNCCRCA	2048	512	0.544776	80.6667	70.6	91	19	414	FQGEENK	CGHEAQD	TTYCARGGNGARGARAAYAA	TCYTGNGCYTCRTGNCCRCA	128	256	74.2	93	41.1291
Dec_698	XP_047471253.1_38166316_38166814	423	8	31	163	DFFSLDVE	DYIFVRRD	GAYTTYTTYWSNYTNGAYGTNGA	TCNCKNCKNACRAADATRTARTC	8192	6144	0.732673	25.1111	49.4	88.5	20	173	TFFLALN	VFERLGV	ACNTTYTTYYTNGCNYTNAA	ACNCCNARNCKYTCRAANAC	4096	4096	50.8	87.5	41.0598
Dec_699	XP_047473398.1_42055201_42055738	477	2	10	160	VDEGNEQT	NYPGVYAE	GTNGAYGARGGNAAYGARCARAC	TCNGCRTANACNCCNGGRTARTT	512	2048	0.0763889	22.3333	66.4	100	1	170	VVAGEHN	YHVDWIK	GTNGTNGCNGGNGARCAYAA	TTDATCCARTCNACRTGRTA	1024	96	72.5	96.5	40.5271
Dec_700	XP_047476538.1_38944609_38945528	783	2	33	285	LNQCKLTC	EFDAPAHV	YTNAAYCARTGYAARYTNACNTG	ACRTGNGCNGGNGCRTCRAAYTC	4096	1024	0.0406504	46	60.6	100	15	298	DEGVCVK	WGEEQGL	GAYGARGGNGTNTGYGTNAA	ARNCCYTGYTCYTCNCCCCA	512	256	65.8	100	39.4323
Dec_701	XP_047490939.1_22037014_22038064	525	2	55	221	YILTAAHC	KDTCQGDS	TAYATHYTNACNGCNGCNCAYTG	SWRTCNCCYTGRCANGTRTCYTT	6144	2048	0.530612	46.6667	60.8	94	22	270	PAHKYPW	WIMANTA	CCNGCNCAYAARTAYCCNTG	GCNGTRTTNGCCATDATCCA	512	96	71.5	89.5	37.2128
Dec_702	XP_047478166.1_3469560_3470174	414	2	63	192	DYLNVKIK	KYVLICMD	GAYTAYYTNAAYGTNAARATHAA	TCCATRCADATNARNACRTAYTT	1536	768	0.541667	39.6667	65.9	88	8	204	AVPKEKF	HPKGTAF	GCNGTNCCNAARGARAARTT	AANGCNGTNCCYTTNGGRTG	512	1024	70	93	37.2057
Dec_703	XP_047497033.1_7674372_7675110	585	2	31	217	DQSNAEVC	EHIVGAIL	GAYCARWSNAAYGCNGARGTNTG	ARDATNGCNCCNACDATRTGYTC	4096	4608	0.230337	21.6667	60.4	100	9	232	NPVVTGQ	VEIQHMS	AAYCCNGTNGTNACNGGNCA	SWCATRTGYTGDATYTCNAC	2048	384	63.5	93	36.5895
Dec_704	XP_047484185.1_16789195_16789875	378	6	58	175	SHAHEAHA	GHARDTDT	WSNCAYGCNCAYGARGCNCAYGC	GTRTCNGTRTCNCKNGCRTGNCC	4096	4096	0.238532	12.8571	45	96	32	183	TAPPFLH	PNSNSDE	ACNGCNCCNCCNTTYYTNCA	TCRTCNSWRTTNSWRTTNGG	4096	8192	43	91.5	35.9981

## Sheet: Use for primer synthesis
Primer name	Nucleotide Sequence of Primer (5' to 3')	Number of base pair
Dec_1_F1	TGGGTNAARACNCAYTAYGA	20
Dec_1_R1	ACRTTNGGRAARCARTGYTT	20
Dec_1_F2	GTNATGTAYAARCAYTAYGARGA	23
Dec_1_R2	ATYTTNCCRAANACRTTCATYTC	23
Dec_2_F1	ACNGAYTGGMGNMGNGAYGC	20
Dec_2_R1	GGDATNCCRTCRCAYTTRTA	20
Dec_2_F2	YTNMGNATGAAYAARACNGAYGG	23
Dec_2_R2	TCYTCRTCYTTRTTRTCRTARCA	23
Dec_3_F1	ATGAARGTNGARTGGTTYCA	20
Dec_3_R1	GTNGCYTGNCCCCAYTTRTT	20
Dec_3_F2	CARAAYCAYGAYGCNGGNGARTG	23
Dec_3_R2	GGCATNCCRTTRTGRAACCAYTC	23
Dec_4_F1	ATHTTYGAYGARGTNCAYTA	20
Dec_4_R1	ATNCCYTCYTGNACRTCNGT	20
Dec_4_F2	AAYACNATHGARTTYGCNGAYTG	23
Dec_4_R2	ATYTCRCANGCNACNCKNCCYTT	23
Dec_5_F1	CAYTAYGCNGARAAYATGTT	20
Dec_5_R1	TCNCCRTGNACYTTRTTRTC	20
Dec_5_F2	AARCCNATGAAYTGYCCNGGNCA	23
Dec_5_R2	ACRAADATRAARTTRTAYTGYTC	23
Dec_6_F1	GGNACNTTYGAYATHAAYAA	20
Dec_6_R1	GTYTCRTTRTCDATYTTRAA	20
Dec_6_F2	ATHGGNACNCCNGTNTGGAAYTT	23
Dec_6_R2	TANGTDATNCKNGCRTTYTCNCC	23
Dec_7_F1	ACNAAYGAYTGGGARGAYCA	20
Dec_7_R1	TGYTTNCCRTCRTAYTCYTT	20
Dec_7_F2	GTNTTYATHATGGAYAAYTGYGA	23
Dec_7_R2	ARYTGYTGDATRCARTAYTCRTC	23
Dec_8_F1	GCNCARGAYATHCARAAYAA	20
Dec_8_R1	ARNACRTTNGTYTTCATNGC	20
Dec_8_F2	YTNCAYTAYGCNATHCARGARCA	23
Dec_8_R2	CCNCCYTGRCANGTNCKNGGRTC	23
Dec_9_F1	GCNGARGARTAYATGGTNAA	20
Dec_9_R1	TGNGCNARNACNCKRAACAT	20
Dec_9_F2	TGYTGGAARAARGGNATGTTYCA	23
Dec_9_R2	TGNGCNCCYTCYTGRTAYTGDAT	23
Dec_10_F1	TGYTAYCAYGAYCAYACNTG	20
Dec_10_R1	GCNGTYTCCCARTANGGRTT	20
Dec_10_F2	ACNGARGCNTTYATGGAYGGNAA	23
Dec_10_R2	TTRAARTCRTANCKRCACCAYTC	23
Dec_11_F1	TAYCARGCNGTNCAYGGNTG	20
Dec_11_R1	TGNGTDATRCANGTRTTRTT	20
Dec_11_F2	TAYACNATGCAYCARTAYGTNTG	23
Dec_11_R2	ACNARCATRTCCATDATYTCNCC	23
Dec_12_F1	CARGGNGCNTGYGARAARTT	20
Dec_12_R1	GGNCCNSWDATRTAYTCCAT	20
Dec_12_F2	TTYGTNGGNCCNGARCAYTAYAA	23
Dec_12_R2	TTRAARCACATRTGDATRTTYTC	23
Dec_13_F1	GCNTTYCCNGGNGGNATHAT	20
Dec_13_R1	CCNGTRAARTGYTGRCAYTT	20
Dec_13_F2	ACNGCNYTNGAYCARGAYCCNTA	23
Dec_13_R2	GGRTTRCARAANACNCCRTAYTC	23
Dec_14_F1	GGNGGNCCNGARGAYACNGC	20
Dec_14_R1	TARTARCACCAYTTRTGCAT	20
Dec_14_F2	GTNGARYTNACNAARATGTTYCC	23
Dec_14_R2	GCDATYTCRTTNCCRTCYTTRTA	23
Dec_15_F1	AAYYTNCCNGARATGACNAA	20
Dec_15_R1	TGRTTNGCDATNCCNGTCAT	20
Dec_15_F2	TGYGARGAYCARGARYTNCARAA	23
Dec_15_R2	ACNGCRTTRTCRCAYTCYTTYTG	23
Dec_16_F1	GTNTTYYTNTAYCAYGCNAT	20
Dec_16_R1	GCNACRAADATCATYTCRTC	20
Dec_16_F2	ATGGAYATGGGNATHGTNAAYGC	23
Dec_16_R2	ATYTTRTCRCANGGRCACATNAC	23
Dec_17_F1	GARTTYTAYGCNCCNTGGTG	20
Dec_17_R1	AAYTGCATYTTYTTNGCRTT	20
Dec_17_F2	YTNGTNCCNGARTAYCARAARGC	23
Dec_17_R2	CANCCCCACATYTTYTGYTTRTA	23
Dec_18_F1	ATGATHAAYTAYGARGAYTT	20
Dec_18_R1	TCRTANGTCCARAANCCRTT	20
Dec_18_F2	GGNCCNAARTGYAARCARTAYTT	23
Dec_18_R2	GGYTTNACCATRTCRAADATYTC	23
Dec_19_F1	TTYGTNGCNTGGATGAAYGG	20
Dec_19_R1	TGNACNGCNGGYTCNACYTT	20
Dec_19_F2	CARATHAARGTNCAYAAYAARTA	23
Dec_19_R2	SWNARRTCYTTCATNACYTCYTC	23
Dec_20_F1	AARCARTGYMGNCAYTAYAA	20
Dec_20_R1	CCRTCNACYTTNGCYTTRCA	20
Dec_20_F2	GARGGNWSNYTNATGGTNGARAA	23
Dec_20_R2	AADATNGGRTTYTTNARNGTRCA	23
Dec_21_F1	TGYAAYTGGTTYATHAAYGC	20
Dec_21_R1	GCRTTYTGYTTYTCCCAYTG	20
Dec_21_F2	GGNAAYGAYCCNGARAARTAYAC	23
Dec_21_R2	ATRTANARRCAYTTRAAYTTRTC	23
Dec_22_F1	TTYGAYCAYATGAAYAARCA	20
Dec_22_R1	TANACNGCYTCYTGNGTYTG	20
Dec_22_F2	AAYATGGAYGCNTAYAARAARCA	23
Dec_22_R2	TCNACNGTNGGNACYTTRAANGG	23
Dec_23_F1	CCNMGNATGAAYTAYCAYGC	20
Dec_23_R1	AACATRTCNACNACYTTCAT	20
Dec_23_F2	GARGTNYTNAAYGAYGARCAYAT	23
Dec_23_R2	TARTCYTCNGCNGTCATCCANGG	23
Dec_24_F1	CCNGGNCARATHATGGAYAC	20
Dec_24_R1	TCNGGCATRTACCANGTRTT	20
Dec_24_F2	YTNTAYGGNGAYATGGTNGARAC	23
Dec_24_R2	ACDATNGCCATNCCYTTYTTRAA	23
Dec_25_F1	GGNCARGAYGCNACNAARGA	20
Dec_25_R1	CCRTCYTTNACRAARTGCAT	20
Dec_25_F2	ATGAARGARGCNAARCAYTGYGG	23
Dec_25_R2	GTRTCRCARAANGCRCAYTTCAT	23
Dec_26_F1	ATHTTYGGNTTYCAYCAYAA	20
Dec_26_R1	ARNGTNGGCATRAARTGRCA	20
Dec_26_F2	AAYATGAARTTYTGYCARGTNTT	23
Dec_26_R2	CCCATRTTNGTNACNGTRTARTG	23
Dec_27_F1	GTNCAYTGYTTYCARGAYGA	20
Dec_27_R1	GGRTANACDATRTTYTTYTC	20
Dec_27_F2	TGGTTYACNTAYACNTTYAAYGA	23
Dec_27_R2	CACATDATYTTNGCNGCRTCRTA	23
Dec_28_F1	ACNYTNTTYGAYCARTAYGA	20
Dec_28_R1	TCYTCDATRTGYTGRTTRTA	20
Dec_28_F2	GGNACNACNGCNTTYAARAAYCA	23
Dec_28_R2	CKNARNGCRAAYTTNACRTCRTA	23
Dec_29_F1	CCNYTNGCNATGAARACNAC	20
Dec_29_R1	ACRTTYTCNGGYTTCATRTC	20
Dec_29_F2	ATHACNCARYTNTAYGARTTYGA	23
Dec_29_R2	CARTGDATDATYTTRTTYTTRTA	23
Dec_30_F1	AARCCNCCNATGTTYGGNGA	20
Dec_30_R1	GTRAAYTGRCARTARTGRAA	20
Dec_30_F2	GARGCNCARMGNCAYTGGCARGA	23
Dec_30_R2	CANGTNACCATRAANGGYTCYTC	23
Dec_31_F1	ATHAAYAARCAYCARGARCA	20
Dec_31_R1	TTYTTNGGNACRTTYTGCAT	20
Dec_31_F2	GARGGNTTYYTNAARGCNTGYAC	23
Dec_31_R2	CCRTCYTTDATYTCNCCYTGRTT	23
Dec_32_F1	ACNCAYAARGCNATHCCNGA	20
Dec_32_R1	GGYTCNCCRTTDATNGTRCA	20
Dec_32_F2	GGNACNGTNCARAARTTYGTNGA	23
Dec_32_R2	ATNACRTTRTCNARYTTRTGNGC	23
Dec_33_F1	ATGACNYTNTGGGGNGTNAA	20
Dec_33_R1	GGRTCYTCCCAYTCNCCRTA	20
Dec_33_F2	AAYYTNATHATGTGYATHGGNTT	23
Dec_33_R2	TCRTCNSWDATRTANCCRTTRTT	23
Dec_34_F1	GGNGAYGAYCCNGAYAAYAT	20
Dec_34_R1	GCYTCRTANACRTCDATNGG	20
Dec_34_F2	CARAARTTYAAYTAYGCNGCNAA	23
Dec_34_R2	CKYTTNGCRTTNCCNGCRAARTA	23
Dec_35_F1	GTNCCNGARGCNMGNTGYTT	20
Dec_35_R1	ATNACNCCRCAYTTYTGRTA	20
Dec_35_F2	GGNTTYCARATHGCNATGGARAA	23
Dec_35_R2	ATRTTYTCCATRAARTCRAANGG	23
Dec_36_F1	GTNTTYGAYGTNGARGTNTG	20
Dec_36_R1	TCNCKRTTRTTYTTCCARTA	20
Dec_36_F2	GCNGTNWSNGAYAARTAYTGGTA	23
Dec_36_R2	AARTCYTTNGCNARNGGRTTNCC	23
Dec_37_F1	TTYCCNACNATHGCNGTNTG	20
Dec_37_R1	ARNSWRCARTARCAYTTYTC	20
Dec_37_F2	TGYGAYCCNGARGCNCARGAYAA	23
Dec_37_R2	CAYTCNSWRTCRTANCCRCAYTC	23
Dec_38_F1	CARTGYGTNTTYCAYATHTT	20
Dec_38_R1	CCDATRTANGCCCANGGNAC	20
Dec_38_F2	TGYGTNTAYYTNTTYCAYGGNGA	23
Dec_38_R2	AARCARTGNGCDATNARYTCRTC	23
Dec_39_F1	AAYCARTGGTTYGAYATHGA	20
Dec_39_R1	AANGCYTCYTGCATRTTNCC	20
Dec_39_F2	GCNATGCCNCARTAYGARATHAA	23
Dec_39_R2	TGNGTRAAYTCNGGNGCRTTRTC	23
Dec_40_F1	ACNYTNTGGCAYGCNGAYAT	20
Dec_40_R1	TTNCKCCACATRTGNGCYTT	20
Dec_40_F2	YTNACNAARYTNTTYGAYCARAA	23
Dec_40_R2	AANGGYTTYTCNCCNGTRTGDAT	23
Dec_41_F1	GAYYTNGARGCNAAYAAYAT	20
Dec_41_R1	ARRTTNCKRAARCANCCNGG	20
Dec_41_F2	YTNATGAAYAAYAARYTNAARCA	23
Dec_41_R2	ARRAACATNGCRTTNGGDATYTG	23
Dec_42_F1	YTNMGNTTYACNGTNAARGA	20
Dec_42_R1	CKRCAYTCNGGCCACATRTG	20
Dec_42_F2	TGYTTYYTNCCNGTNCAYACNTT	23
Dec_42_R2	CCCATRAARTAYTGRTTYTCDAT	23
Dec_43_F1	TTYYTNGGNCCNAAYTGYTG	20
Dec_43_R1	ATNCKRAANARNGCYTGNCC	20
Dec_43_F2	CCNGGNGAYTAYCAYMGNTTYCA	23
Dec_43_R2	TTNGTRTCYTTNGGNGCYTCRAA	23
Dec_44_F1	GAYGTNAARCCNGARGARTT	20
Dec_44_R1	TTYTCRTAYTCNACRAARTC	20
Dec_44_F2	AARTTYGGNGCNGARACNATGTG	23
Dec_44_R2	GGCCANGCYTCNGTRTCRTCRTA	23
Dec_45_F1	ATHCAYGGNTTYAARAARCC	20
Dec_45_R1	GTRAACCAYTGRTCRAARTC	20
Dec_45_F2	GTNATGYTNACNTTYMGNAARCA	23
Dec_45_R2	GCRTTRTANACNGCRTCYTTYTG	23
Dec_46_F1	CARATGATHACNATHACNTT	20
Dec_46_R1	ACYTCRCAYTTNCCYTTCCA	20
Dec_46_F2	MGNATHTTYCARGAYATHTTYAA	23
Dec_46_R2	CARTTDATNACYTGYTGCATNGT	23
Dec_47_F1	GGNGARWSNTTYAAYGCNGA	20
Dec_47_R1	TGDATNARRCACATNCCCAT	20
Dec_47_F2	MGNTGYGGNTAYCAYATHAARGA	23
Dec_47_R2	GCYTTRAAYTGYTCRTARTTCCA	23
Dec_48_F1	GARGCNCAYATGACNAARTG	20
Dec_48_R1	CANGCNACRTAYTCNCCRTC	20
Dec_48_F2	TTYCCNAAYCAYACNGTNAAYCA	23
Dec_48_R2	GCNARNCCNACRAARTTYTTYTC	23
Dec_49_F1	GGNAARACNACNGTNTGYCA	20
Dec_49_R1	TTYTGRCANGCRAADATYTT	20
Dec_49_F2	ATGCAYACNGARGGNGCNGAYTT	23
Dec_49_R2	CCNCKRTGRTCRAARCANGCRTT	23
Dec_50_F1	AAYATHAAYGTNAARGGNAT	20
Dec_50_R1	GCNGGRTGYTCRTAYTCRAA	20
Dec_50_F2	AARGAYTGYGCNCARGGNCARGA	23
Dec_50_R2	CKNGGNARRTCRTANCCRTCYTT	23
Dec_51_F1	GAYAAYATHCCNYTNTTYTA	20
Dec_51_R1	AAYTCNGGNGCRTTRTCRTT	20
Dec_51_F2	TAYCARGTNWSNGTNGGNGARGA	23
Dec_51_R2	CCNARRTCRTANACNGTDATRTT	23
Dec_52_F1	GTNTAYCAYGCNGARTGYGA	20
Dec_52_R1	TCNARNGTRAARTCYTCRAA	20
Dec_52_F2	GGNCAYGARTAYGGNGARAARCC	23
Dec_52_R2	GGNARNACCATCATRTTYTCYTC	23
Dec_53_F1	TAYTTYATGGAYGAYAARAA	20
Dec_53_R1	TGNGGNACDATRTAYTCRTC	20
Dec_53_F2	MGNAARAAYGTNGAYGARACNCA	23
Dec_53_R2	CCYTCNGTNCKDATYTCYTTYTG	23
Dec_54_F1	AARCARCAYGTNGTNYTNTG	20
Dec_54_R1	ACNARCATRAARTTRTCCCA	20
Dec_54_F2	CARYTNTTYACNCARAAYAAYTT	23
Dec_54_R2	TANGCYTGNGCRCAYTTYTCCCA	23
Dec_55_F1	GCNAARCARMGNGARAAYAA	20
Dec_55_R1	TGRAANGGNGTNCCNGCYTT	20
Dec_55_F2	AAYACNYTNTTYCCNGTNAARGA	23
Dec_55_R2	CCDATNGTNCCRAARTTYTGYTG	23
Dec_56_F1	YTNTTYATHATHGAYCARCA	20
Dec_56_R1	CKNCCRTGNGGRCARTTCCA	20
Dec_56_F2	ACNGAYGARAARTAYAAYTTYGA	23
Dec_56_R2	GGYTGYTCDATYTCNCCCATRTG	23
Dec_57_F1	CARACNMGNGAYTGGAAYGA	20
Dec_57_R1	TGYTGRTTNGCRAARCARTA	20
Dec_57_F2	AARATGCARATGTTYATHTGGAA	23
Dec_57_R2	CAYTGNGCDATYTCNGGRTGCAT	23
Dec_58_F1	AARGTNGGNTTYATHACNTA	20
Dec_58_R1	TGYTTNCCRAARAARTTCAT	20
Dec_58_F2	GAYGGNCARGCNCCNGARATGTG	23
Dec_58_R2	TTYTTRAANARRTCNGCCATYTG	23
Dec_59_F1	ACNYTNATHGTNGARGARCC	20
Dec_59_R1	ATYTCYTGYTTDATRTARAA	20
Dec_59_F2	CARATHMGNMGNTAYGGNCAYGA	23
Dec_59_R2	GCCCARTCNGCNCCYTCCATRTG	23
Dec_60_F1	CCNGTNTAYAARTGGTGGCA	20
Dec_60_R1	TTNARRTARTTYTTNACYTC	20
Dec_60_F2	TGGGTNGGNATHAARATGTAYGA	23
Dec_60_R2	ARDATRAAYTGDATRTCRTCYTC	23
Dec_61_F1	GARYTNCARCARGTNATHGA	20
Dec_61_R1	TCRTCNACYTCCATYTCRAA	20
Dec_61_F2	GAYYTNACNTAYATHACNGARTT	23
Dec_61_R2	GCNACCATCCANARYTGDATRAA	23
Dec_62_F1	YTNGARCARAARCAYTGGTT	20
Dec_62_R1	CKRAADATRTTRTCCATRTA	20
Dec_62_F2	AAYGARGGNGARTTYGTNTAYGC	23
Dec_62_R2	TCNCKNGTNGCNGTYTCRAARTG	23
Dec_63_F1	GTNACNAAYTAYTTYATHAT	20
Dec_63_R1	GCRTADATNACNGGRTTCAT	20
Dec_63_F2	GGNCCNGAYTTYTGYGAYGTNTG	23
Dec_63_R2	CARCANACDATRAANACNCCCAT	23
Dec_64_F1	ATGTGYGAYGTNTGYGARAC	20
Dec_64_R1	GCNACRTCNGCRAARAARTT	20
Dec_64_F2	YTNTTYAAYATHCAYTGGGCNTG	23
Dec_64_R2	ARNARRTCYTTRTTNACNCCRTT	23
Dec_65_F1	CAYAAYMGNAAYATHGAYTA	20
Dec_65_R1	CCYTCRTCRTCRAACATRTG	20
Dec_65_F2	AAYGARYTNGGNGCNTTYCARAT	23
Dec_65_R2	GCNARRTAYTCYTGNGTRTTRTG	23
Dec_66_F1	AARMGNATGGCNGCNAARAA	20
Dec_66_R1	TCRTTNACNCCRTCNCCNGT	20
Dec_66_F2	AARAAYYTNGARGCNGTNGARAC	23
Dec_66_R2	CCCATNCKYTGRCANCCYTCNAC	23
Dec_67_F1	GARGGNGTNGCNATHGGNAC	20
Dec_67_R1	TTNGGRTCDATYTGRAACAT	20
Dec_67_F2	GGNTAYATHGGNGAYWSNAAYCC	23
Dec_67_R2	TTYTCNGGNACNGTNGCRAARTA	23
Dec_68_F1	AAYTGYATHACNCCNGGNGA	20
Dec_68_R1	TCDATNARRTAYTGNACYTT	20
Dec_68_F2	TTYGARGGNCARAAYAAYCCNTT	23
Dec_68_R2	GCDATNACRTGRAAYTTYTCNCC	23
Dec_69_F1	TAYCAYGTNTTYACNGAYGC	20
Dec_69_R1	CCNACRTTRCARCARAARAA	20
Dec_69_F2	CAYACNTAYMGNTAYACNCCNTT	23
Dec_69_R2	ARCCADATNGGNACRAANGCRTT	23
Dec_70_F1	ATGGCNCARCARAAYCCNGA	20
Dec_70_R1	GCNGCYTGRCAYTCYTCRTC	20
Dec_70_F2	CCNCCNGAYACNTTYGTNATGTG	23
Dec_70_R2	GCRCANACNCKNGCNCCYTGYTC	23
Dec_71_F1	TTYMGNATHAAYCCNGARAC	20
Dec_71_R1	AANGTNGGYTGRTTRTCRTT	20
Dec_71_F2	WSNGGNAAYGARGARAAYATHTT	23
Dec_71_R2	ATNACRAANGCRTTRTCRTGRTT	23
Dec_72_F1	GAYACNGAYGTNTAYACNTG	20
Dec_72_R1	GCNGGDATNGGRTCCCANGT	20
Dec_72_F2	GCNTTYTTYAARATHCCNGAYGA	23
Dec_72_R2	ACNGCNGCNGTNGGYTGNCCYTC	23
Dec_73_F1	ATGTGYATHCAYAARGARGT	20
Dec_73_R1	ATRTCNCKYTGNGCYTGNGT	20
Dec_73_F2	TAYTTYATHGCNATGGTNAAYAA	23
Dec_73_R2	TTNGGRTTNGTCATNGTRAARTG	23
Dec_74_F1	CCNAARTAYGCNTGYCCNGA	20
Dec_74_R1	GTRTTNCCRTANACRTCRAA	20
Dec_74_F2	ACNAAYAARCCNGGNTAYTGGGC	23
Dec_74_R2	ARNGTRTGRTCNACRTGCATRAA	23
Dec_75_F1	ACNATHGGNCCNGARAAYCC	20
Dec_75_R1	TCNARDATNCKNGGNGGYTG	20
Dec_75_F2	TAYGTNTGYCARGCNGAYAAYGG	23
Dec_75_R2	GGYTGRCARTARTANGTNCCYTC	23
Dec_76_F1	ATGAARYTNGARGCNATHGA	20
Dec_76_R1	GGRCANCCRTANGCNGTRTG	20
Dec_76_F2	CCNGCNGGNTGGTGYGARAARAA	23
Dec_76_R2	TGNGTNGTRTADATNGGNCCYTT	23
Dec_77_F1	TAYGAYGAYGGNGARTGYAA	20
Dec_77_R1	TARTGRTCYTGNGGRCAYTC	20
Dec_77_F2	GCNTAYGGNGCNACNTGYGTNAA	23
Dec_77_R2	CARTTYTTRCANCKNGGRTGRCA	23
Dec_78_F1	AAYYTNCARMGNATHTAYGT	20
Dec_78_R1	TCNGGRTGYTCRCACCANGT	20
Dec_78_F2	MGNACNTGGYTNGTNAARTAYAA	23
Dec_78_R2	ARRTTRTCRAANSWRCANCCRTC	23
Dec_79_F1	ATHAARGTNGARGARAARCC	20
Dec_79_R1	TCNGTYTGRTCNACDATRAA	20
Dec_79_F2	AARTAYAAYGAYCAYYTNGTNGA	23
Dec_79_R2	TCYTGRAARTAYTTYTGNACCAT	23
Dec_80_F1	GGNAAYGTNGCNATHTGYCA	20
Dec_80_R1	TGRCAYTTRAACATRTTRTC	20
Dec_80_F2	GCNACNGCNTGYGTNGAYTGGGA	23
Dec_80_R2	CANGTNCCNCCRTTYTGRCANGG	23
Dec_81_F1	AAYCCNTGGATGTGYGAYTG	20
Dec_81_R1	TCYTGRTANCCYTCRTCNGG	20
Dec_81_F2	ACNGARGARGAYTTYGCNTGYCC	23
Dec_81_R2	CCNGGNACCCANGGNCKYTCNCC	23
Dec_82_F1	GGNGTNAARGAYCARGARAC	20
Dec_82_R1	GCNGTRCARAARTTYTCRTC	20
Dec_82_F2	TTYYTNGARGTNGARACNCCNAT	23
Dec_82_R2	TGNGGRTGRTCCATDATRAANGT	23
Dec_83_F1	CAYGARGTNGGNATHTTYGA	20
Dec_83_R1	GTRAANGTNCCRTCNCCRTG	20
Dec_83_F2	GTNCARTGGAAYAARMGNGAYGT	23
Dec_83_R2	TCNARRTCRCANARNGCNACYTT	23
Dec_84_F1	CCNAAYTTYCCNGGNATGTA	20
Dec_84_R1	GCNGCNARRTANACCCANGG	20
Dec_84_F2	ATHAARGAYMGNAAYGCNCCNCA	23
Dec_84_R2	ATYTCNGGRCANCKRTGNGGRCA	23
Dec_85_F1	AARAARCARAARGARTAYGA	20
Dec_85_R1	TCCATCCAYTCYTTRTGRTT	20
Dec_85_F2	ATHYTNGCNAAYATHCARAARAT	23
Dec_85_R2	CKRAAYTCRTCRTCCCACATDAT	23
Dec_86_F1	CAYAARTGYGAYTGYCARGC	20
Dec_86_R1	TADATYTTRTGYTGNCCYTT	20
Dec_86_F2	GGNMGNATHGTNTGYGARCARGA	23
Dec_86_R2	GGRAAYTTNARDATCATYTCYTG	23
Dec_87_F1	TTYCAYGARACNGCNYTNCA	20
Dec_87_R1	AARTCNARYTCNCCDATCAT	20
Dec_87_F2	TAYGCNAARAAYCARTTYGGNCA	23
Dec_87_R2	ACRTADATNCCRCARTTNGGRAA	23
Dec_88_F1	ACNGCNGARAARCARATHTG	20
Dec_88_R1	ARRTGNCCYTCRTCRTCNAC	20
Dec_88_F2	TTYCAYACNACNCCNATHATGTG	23
Dec_88_R2	GTCATNCCRTCRAANCCRTCRTG	23
Dec_89_F1	GAYTGGGTNYTNATGGGNTT	20
Dec_89_R1	SWRCADATNCCRTTRTARTA	20
Dec_89_F2	GTNGGNAAYGAYTTYATHCCNCA	23
Dec_89_R2	ATCCAYTGDATNCCNCKNACRTA	23
Dec_90_F1	GTNTGYGAYATHCAYTTYCA	20
Dec_90_R1	TACATNCCNACNCCRTACAT	20
Dec_90_F2	GTNGARTGYAARAARGCNCARCC	23
Dec_90_R2	GCNSWCCARTCNACNCCYTGRAA	23
Dec_91_F1	ACNMGNGARGARTGGAARAA	20
Dec_91_R1	TGYTTYTCNGCNCCYTTDAT	20
Dec_91_F2	GARGGNAARGAYATHAAYCCNCA	23
Dec_91_R2	ACNCCYTTYTCRTANGCRTCCCA	23
Dec_92_F1	CAYTTYCARAARATHATHGA	20
Dec_92_R1	ATYTCNGCRTTNACYTTYTC	20
Dec_92_F2	GTNGARCARATHGCNATGATGAA	23
Dec_92_R2	ARNSWYTTYTTNARNCCYTTCAT	23
Dec_93_F1	CCNGTNGAYGARAAYACNGC	20
Dec_93_R1	ARRTGRTCRAAYTCRAAYTT	20
Dec_93_F2	GARMGNATHAAYCARACNATGCA	23
Dec_93_R2	GGNARDATRTCNGGDATCCAYTC	23
Dec_94_F1	TAYGAYGCNTAYTTYTGGTT	20
Dec_94_R1	TTNGGDATRAANGGRTCRTT	20
Dec_94_F2	GARGARTAYTTYYTNTGYAARTA	23
Dec_94_R2	AANGGNARNGTYTCCATRTAYTT	23
Dec_95_F1	GARGTNCAYACNMGNATGGA	20
Dec_95_R1	AANCCNACYTCRTAYTCRTG	20
Dec_95_F2	ATGAARTAYGARYTNACNTGYGA	23
Dec_95_R2	CKRTANACNCCRTCYTCCATRAA	23
Dec_96_F1	TTYGGNCCNAAYCARGARAT	20
Dec_96_R1	TTRTCRCACATRTCRAADAT	20
Dec_96_F2	ACNGTNAAYMGNAARGGNGARAA	23
Dec_96_R2	TCYTTRTCNACDATRTTRAACAT	23
Dec_97_F1	ATGGTNCAYCCNGAYACNGA	20
Dec_97_R1	ATNARNGGNGTYTTNCCYTC	20
Dec_97_F2	GCNGGNGARACNGCNYTNATGAA	23
Dec_97_R2	TTNACRTCDATNARNGGRTGYTC	23
Dec_98_F1	GARGCNTTYTGGGAYGARGT	20
Dec_98_R1	CKRTGNCCNGCNACRTTDAT	20
Dec_98_F2	AAYACNTGYCAYAAYGCNGTNGA	23
Dec_98_R2	ACNCCNGCRTCCATNGTRTCRTA	23
Dec_99_F1	GTNGGNGGNAAYAAYCARTT	20
Dec_99_R1	GGRTCYTTNARCCANGGRTA	20
Dec_99_F2	GCNGTNTGGGARATGGTNATGAA	23
Dec_99_R2	TTRTTNGGRCANCKCATRCANGT	23
Dec_100_F1	ATGCARGCNAARAARMGNTA	20
Dec_100_R1	TCNGCRTTRTCRTGRTCRCA	20
Dec_100_F2	TAYTTYGGNTAYCAYCAYTTYAA	23
Dec_100_R2	ARNACDATRTCNCKYTCRTTRTG	23
Dec_101_F1	ATHGCNACNAAYATGCAYGA	20
Dec_101_R1	TGNGGRCARTACCAYTTNCC	20
Dec_101_F2	CARGARYTNGARAARTTYAARTG	23
Dec_101_R2	ACRCANGGRTARTGRAACCAYTC	23
Dec_102_F1	YTNGCNAARATGGGNGTNAC	20
Dec_102_R1	ATNCKNGCRTGNACDATNCC	20
Dec_102_F2	GAYYTNGAYGTNAARATGATGAC	23
Dec_102_R2	GGNCKDATRTCYTTNCCCATYTC	23
Dec_103_F1	GARGAYTAYGTNAAYATHTG	20
Dec_103_R1	GCNARNARYTTYTTNACYTT	20
Dec_103_F2	AARATGCAYGCNGGNCCNGTNTT	23
Dec_103_R2	ACRCANARRTTNGCRTGYTTYTC	23
Dec_104_F1	GGNATHTTYAARTAYATGGC	20
Dec_104_R1	TARTCDATDATNACRTAYTC	20
Dec_104_F2	ACNGTNTTYGCNATHTTYTTYGG	23
Dec_104_R2	ARDATCATYTGCCANCKRAARAA	23
Dec_105_F1	AAYTGYGTNGAYATHGCNAC	20
Dec_105_R1	AANGGRTGDATRTTYTCYTG	20
Dec_105_F2	MGNAARMGNGTNTAYGCNTTYAT	23
Dec_105_R2	CCRTARTTRCAYTGYTCNACRTG	23
Dec_106_F1	CCNACNATGGCNGARTGYGA	20
Dec_106_R1	CCNGCCATCATNGCRTGYTG	20
Dec_106_F2	GTNCARGTNTGGTTYCARAAYGC	23
Dec_106_R2	CCNCCNARNCCCATYTGYTGRTA	23
Dec_107_F1	GTNGTNYTNTGYATGCCNGA	20
Dec_107_R1	AADATRTANCCNGCNACRCA	20
Dec_107_F2	AAYGAYGTNATGGARGARTAYCA	23
Dec_107_R2	ACNACRCARTGRAACCARAADAT	23
Dec_108_F1	GCNAAYAAYCCNCAYTTYAA	20
Dec_108_R1	ATCATDATRCANACCATRAA	20
Dec_108_F2	YTNCARGGNCCNTAYGTNTAYAA	23
Dec_108_R2	ACRAADATRTACATRTTNGCYTC	23
Dec_109_F1	GCNCARYTNGGNTGYGTNTG	20
Dec_109_R1	TARAANARRTCNGCNCCRAA	20
Dec_109_F2	YTNAARTTYAARACNGTNGCNCA	23
Dec_109_R2	TTNCCNACNGGNACRTGRAARTA	23
Dec_110_F1	MGNATHGAYMGNAAYGCNAT	20
Dec_110_R1	CCDATNGCRTTNACNGCYTT	20
Dec_110_F2	GARCCNCCNGCNACNAARCARTG	23
Dec_110_R2	ACNCKRAARTGRTAYTCYTTCAT	23
Dec_111_F1	GCNYTNTGGGARGTNGGNGG	20
Dec_111_R1	TCRAANGCYTCCATNACCAT	20
Dec_111_F2	GCNGCNGTNGCNGTNGGNTTYCC	23
Dec_111_R2	TCRTGNCCRTTRAANCKRTACAT	23
Dec_112_F1	YTNAAYAARCAYYTNAAYGA	20
Dec_112_R1	GGYTCNCCCATRAARTTRTA	20
Dec_112_F2	GCNAARGTNTTYMGNACNTAYAA	23
Dec_112_R2	ATRTCDATNGCCCAYTGRAAYTT	23
Dec_113_F1	GAYGCNATHMGNAAYTTYCC	20
Dec_113_R1	CKNARRTANGTNGGRTCNGC	20
Dec_113_F2	GAYGARAARCARGTNMGNAAYGC	23
Dec_113_R2	ATRTGRTGNGGNARRTANGCYTG	23
Dec_114_F1	CCNGCNGCNTTYGGNGAYTT	20
Dec_114_R1	TCNGTNGCRTCYTTRTANAC	20
Dec_114_F2	TTYGAYGGNAAYGGNGCNATGGA	23
Dec_114_R2	ARNGTNCCRTCYTCYTGRAARTC	23
Dec_115_F1	GTNTTYCCNCCNATHGTNGA	20
Dec_115_R1	TARTGRTTCCANCKRTCYTC	20
Dec_115_F2	AAYGTNGGNGGNGTNTTYTAYAC	23
Dec_115_R2	TCRTTRTCCATNCCNGGYTTYTT	23
Dec_116_F1	YTNMGNAAYGAYTTYCARGA	20
Dec_116_R1	TAYTGYTGRCAYTTNGTCAT	20
Dec_116_F2	YTNGARMGNGTNGAYCARGCNTA	23
Dec_116_R2	TAYTTNCKYTGNGTYTCRTCRTT	23
Dec_117_F1	CARTAYAAYCARATHGARAA	20
Dec_117_R1	GGYTTNACCCARTADATRTT	20
Dec_117_F2	TTYTGGAARWSNGGNGCNGAYCA	23
Dec_117_R2	TTRTANCKYTTRAAYTCYTGCAT	23
Dec_118_F1	CARCAYGTNAAYATHGARAA	20
Dec_118_R1	GTYTGRTGRTGRCADATNGG	20
Dec_118_F2	GGNGGNGARGTNATGTAYCAYGT	23
Dec_118_R2	ACNGGNGCRTCNARDATYTCNCC	23
Dec_119_F1	AARAAYATHAAYTTYGARGA	20
Dec_119_R1	CKCATNGCYTGNGGNCCNAC	20
Dec_119_F2	CARGARATGATHYTNGGNTTYAT	23
Dec_119_R2	AARTANGGRTTRAANACYTTYTT	23
Dec_120_F1	GAYACNATHGGNGTNGCNGT	20
Dec_120_R1	CCRTGRTTNGCNGCYTCRTG	20
Dec_120_F2	CAYMGNMGNATGGGNGARGTNTA	23
Dec_120_R2	ARRTTNCCRTCDATRCANGCYTT	23
Dec_121_F1	WSNGARTGYGTNGAYTGYGC	20
Dec_121_R1	GTNSWNGTRTCYTGNGGRCA	20
Dec_121_F2	GARATGGGNCARGTNGCNTGYAA	23
Dec_121_R2	GCYTCNGGYTGRTANGTNCCYTT	23
Dec_122_F1	CARAARCCNTAYTAYGGNGA	20
Dec_122_R1	ARCCACATNACNGCRTCNCC	20
Dec_122_F2	CAYCCNTTYATHGAYAAYAAYAA	23
Dec_122_R2	GCYTGDATNACNGTYTTYTTNGT	23
Dec_123_F1	GTNTGGYTNCAYGAYTAYCA	20
Dec_123_R1	AACATNGTNCCRTCNGGRTG	20
Dec_123_F2	YTNCCNATHAARATGGCNTTYTT	23
Dec_123_R2	AANCCRTGRTTNCCNGCRTANGT	23
Dec_124_F1	ATHCCNTAYGGNACNAAYCA	20
Dec_124_R1	GCRTCRAARTGRAAYTTRTG	20
Dec_124_F2	GGNMGNAAYTGGAAYTTYGTNGA	23
Dec_124_R2	TGYTGYTTYTCNCKYTTRTCYTG	23
Dec_125_F1	AAYGTNACNTAYTAYGGNGA	20
Dec_125_R1	TCRAARTCNACRTCDATRCA	20
Dec_125_F2	ATHGTNMGNTAYGGNCCNTGGAA	23
Dec_125_R2	CARTGCCANGTNCCRTCRCARAA	23
Dec_126_F1	GGNGGNACNTAYCAYCAYTA	20
Dec_126_R1	TTRTANCCYTCRAARTCRTA	20
Dec_126_F2	YTNCCNGAYACNAARATHAARAA	23
Dec_126_R2	GCNGGNCCNARRAACATNCCRTT	23
Dec_127_F1	GCNACNATHTGGCARTAYGA	20
Dec_127_R1	TGRTCRAACATNCKCCANCC	20
Dec_127_F2	GARGGNCARAARGTNTTYTGGCC	23
Dec_127_R2	ATNCCNACNGCRTCNARRCACAT	23
Dec_128_F1	GGNAAYATGYTNGTNATHAT	20
Dec_128_R1	SWNACNGTRCAYTTNGGRAA	20
Dec_128_F2	YTNAARAAYATHACNAAYTGGTT	23
Dec_128_R2	GGNGCNCKNACYTCYTTCCANCC	23
Dec_129_F1	GAYYTNCARYTNATHAARTG	20
Dec_129_R1	ACRTCCATRTTRTCYTTNCC	20
Dec_129_F2	CAYTTYAAYACNTAYTTYGAYAT	23
Dec_129_R2	TTNACNGCRTCNCCCCADATRTC	23
Dec_130_F1	GTNTGGGAYATHTTYCCNGG	20
Dec_130_R1	TCYTTRTCYTTRTCYTTYTG	20
Dec_130_F2	CCNWSNGCNGTNCARCAYGARAA	23
Dec_130_R2	TCNGCYTTNARNCKNCCYTGRAA	23
Dec_131_F1	GGNTGYGGNMGNATGCARAA	20
Dec_131_R1	TGRAANGTYTCRTAYTTRTC	20
Dec_131_F2	GAYCARATHCARGGNGARATHTT	23
Dec_131_R2	CCNSWYTCRTTRTCNARRAANAC	23
Dec_132_F1	TGYACNTGYGAYGTNCCNCA	20
Dec_132_R1	SWRTTRAANACRTGNGGYTG	20
Dec_132_F2	CARAAYYTNGAYYTNGCNGGNAA	23
Dec_132_R2	AANGCRTGRTCYTCDATNACRTC	23
Dec_133_F1	TAYCAYGAYTAYTAYCAYGA	20
Dec_133_R1	CCNGTRTANARRAARTAYTT	20
Dec_133_F2	GTNGAYGARMGNGCNATHCCNTA	23
Dec_133_R2	SWYTTYTGNGTNCKNGGRTCCCA	23
Dec_134_F1	GCNYTNGARGGNCAYAARGA	20
Dec_134_R1	GGNACNGTRTARTCRTCYTC	20
Dec_134_F2	YTNCAYTAYAARGAYGCNGAYGG	23
Dec_134_R2	CAYTGYTGNARYTGYTGNGTRAA	23
Dec_135_F1	GAYTTYGTNACNGARGTNGA	20
Dec_135_R1	CACATNGTNACNSWRAAYTC	20
Dec_135_F2	CARCCNGARATHCARGARGTNGA	23
Dec_135_R2	CCYTCNARNGTYTTDATYTGNAC	23
Dec_136_F1	ACNAARYTNMGNCAYCARTT	20
Dec_136_R1	TCYTGRTCRCARTANGGRCA	20
Dec_136_F2	GCNGAYGARCAYAAYAAYTAYAA	23
Dec_136_R2	GGNGTNARRTCNACNCCNCCYTT	23
Dec_137_F1	YTNGAYCCNMGNCAYGTNTT	20
Dec_137_R1	TAYTTYTCNGGRTCRTACAT	20
Dec_137_F2	GGNAARGTNATHTAYGTNTGGCA	23
Dec_137_R2	ACYTTNARDATRTARCARAAYTC	23
Dec_138_F1	CARYTNMGNGARAARGAYAT	20
Dec_138_R1	GTYTCRAANGCNARNGCRTC	20
Dec_138_F2	ATGGTNWSNYTNAARCARGAYAA	23
Dec_138_R2	ACRTGRTTDATNGTNGCNCCYTT	23
Dec_139_F1	GGNCARTTYGARATHAAYGA	20
Dec_139_R1	TAYTTYTGRAANGCCATRTT	20
Dec_139_F2	YTNGAYGTNATGAARATHCAYTA	23
Dec_139_R2	CANCCYTCNGCDATYTCCATRTC	23
Dec_140_F1	MGNATHAAYGARAARTAYGA	20
Dec_140_R1	TTRTCRCANGCRTCNACNGT	20
Dec_140_F2	CAYAARACNCARYTNTGGGTNTG	23
Dec_140_R2	GTNACRTGYTGRAARTTRCANGG	23
Dec_141_F1	GGNGCNAAYATHAARATHAT	20
Dec_141_R1	TAYTGNACRTGNGTNGGYTG	20
Dec_141_F2	GTNATGAARACNAAYCARATHAA	23
Dec_141_R2	ACNACRTTNGTNACRTGCATNGG	23
Dec_142_F1	TTYGTNCARCARTAYCCNGA	20
Dec_142_R1	ATNACNCKNARYTCRTCNAC	20
Dec_142_F2	GCNGTNTGGGARGGNGGNTAYCC	23
Dec_142_R2	ARRTGRTGYTTRTTNARYTCRTT	23
Dec_143_F1	CAYCCNGARATHMGNGGNTG	20
Dec_143_R1	ARYTCNCCDATRTADATCCA	20
Dec_143_F2	AARYTNACNGCNAAYGTNGGNAT	23
Dec_143_R2	ACYTGRAADATNARNGCRCANGT	23
Dec_144_F1	YTNATGGGNCCNCCNGGNTT	20
Dec_144_R1	TCRTTRAANGCYTCRCANGT	20
Dec_144_F2	TGYACNGTNAARGGNGAYCCNGA	23
Dec_144_R2	TANGTNCCNGCRTCYTCNGGRAA	23
Dec_145_F1	CAYATGYTNAARGARACNGT	20
Dec_145_R1	GTRAANGGNCKRCANCCYTC	20
Dec_145_F2	AARTAYATHGGNYTNGCNGGNGA	23
Dec_145_R2	GTYTTRTCRTTRTARTGYTCCCA	23
Dec_146_F1	MGNATHATGACNAARACNGA	20
Dec_146_R1	TCRTARTCNGCRTCYTTNGG	20
Dec_146_F2	ATGYTNTAYCCNGGNGTNGCNCA	23
Dec_146_R2	TARCACATNACRTTNACNGCRTC	23
Dec_147_F1	TGGCARGCNGARAAYTTYCC	20
Dec_147_R1	ARRAANACNARNCCRTARTA	20
Dec_147_F2	YTNCCNAARATGTGYYTNGARAC	23
Dec_147_R2	TTRAARAANGTDATRAANACRTG	23
Dec_148_F1	GGNTGYGGNGCNTTYGGNGT	20
Dec_148_R1	TGNCKRTCRAARCARTGYTT	20
Dec_148_F2	YTNACNAAYCAYWSNTGYAAYCC	23
Dec_148_R2	ARNGTYTCYTGNGCYTCRAARTA	23
Dec_149_F1	CARGGNGTNAARGCNTAYAA	20
Dec_149_R1	TTNGGRTARTGRTTDATYTC	20
Dec_149_F2	GAYACNGARAAYGARCAYGCNCA	23
Dec_149_R2	AANGTDATNCKYTCDATRTCYTT	23
Dec_150_F1	YTNGGNAAYGTNGCNACNTG	20
Dec_150_R1	ATYTTDATNACNGCYTTRTT	20
Dec_150_F2	ATHATGCAYACNGCNACNAAYTA	23
Dec_150_R2	ATNARNARCATNGGNGCNACRAA	23
Dec_151_F1	TGYWSNCARATHGGNGCNGA	20
Dec_151_R1	ATCCARTTRCANACRTANGG	20
Dec_151_F2	WSNCCNGCNTTYAARCCNTAYGA	23
Dec_151_R2	TTNGCYTGYTCRCAYTGNGTRCA	23
Dec_152_F1	TGYTGGWSNCCNGAYCARGA	20
Dec_152_R1	ARRTCRAARTCRTANGTNCC	20
Dec_152_F2	GGNAARAARGARACNCARTTYCA	23
Dec_152_R2	GGRTTRTCNACRTTYTGNACRAA	23
Dec_153_F1	YTNATGGCNTTYATHTGYGA	20
Dec_153_R1	ATCATNGCYTGNGCYTGYTT	20
Dec_153_F2	ATGCCNTTYTAYACNGTNTAYGT	23
Dec_153_R2	ATYTCRTANGCNGTYTGRTADAT	23
Dec_154_F1	CAYYTNACNCAYAAYTTYGC	20
Dec_154_R1	CACATNGGRCAYTTRTCYTG	20
Dec_154_F2	TTYYTNACNGTNCARTAYATHTT	23
Dec_154_R2	CANACRTTRAARTARCARTGDAT	23
Dec_155_F1	GGNATHTGYGARAARTAYAA	20
Dec_155_R1	ATYTTNARNGGRTARCARCA	20
Dec_155_F2	GGNATHATHACNTTYYTNAAYTA	23
Dec_155_R2	TCNACDATYTTRTTNCCRCARAA	23
Dec_156_F1	ATHAARGTNATGGARTGGCA	20
Dec_156_R1	ATDATYTTRTCNGTYTCCCA	20
Dec_156_F2	GCNATHTAYGARGCNGARAAYGT	23
Dec_156_R2	TGYTTYTCCCARTAYTTYTTRTA	23
Dec_157_F1	YTNGGNCARTGYACNGAYAA	20
Dec_157_R1	GTNSWNGCCATRAARTGRTC	20
Dec_157_F2	CAYMGNATGCCNTTYCCNTAYTA	23
Dec_157_R2	TGRTARTTRTTNCCRTAYTTCCA	23
Dec_158_F1	GAYATHGGNGARAAYGCNAA	20
Dec_158_R1	AAYTGNGGNCCRTTRTCRTT	20
Dec_158_F2	ACNGARAAYCCNGGNGGNAARTT	23
Dec_158_R2	ARRTTRTANACYTGDATNGTYTC	23
Dec_159_F1	GARGAYGCNACNAAYGGNAA	20
Dec_159_R1	TCNGGNACNCCNCKYTCRTC	20
Dec_159_F2	YTNGCNGARATGTTYAAYAARAC	23
Dec_159_R2	GGRTGNCKNGGNCCRCAYTGRTG	23
Dec_160_F1	MGNTAYAAYCCNTAYGGNGA	20
Dec_160_R1	GTCCARTCRTCRAACCAYTC	20
Dec_160_F2	YTNGARTAYGARGAYATGTTYCC	23
Dec_160_R2	TAYTTNGGNGTYTGCATRCARTT	23
Dec_161_F1	ATGATHACNTTYTAYTTYAA	20
Dec_161_R1	CARTTRTCNACYTTYTCNGC	20
Dec_161_F2	AARAARGGNACNATHGAYGARGA	23
Dec_161_R2	TCNGTYTCNCCYTCRAARTARAA	23
Dec_162_F1	CCNAARGTNTTYATHAAYTG	20
Dec_162_R1	CKNGGRTTRTCRTARTCRTG	20
Dec_162_F2	ATHCAYCCNGARGCNTAYGAYTG	23
Dec_162_R2	CCNCCYTTNGCYTGNACCCANGC	23
Dec_163_F1	GGNTAYMGNCAYGARAAYTG	20
Dec_163_R1	GCNCKCATYTGYTCRTTNGT	20
Dec_163_F2	GARACNGTNAAYTTYTGGACNCA	23
Dec_163_R2	TGNSWRTGNCCNACRTARTCRAA	23
Dec_164_F1	MGNCAYGAYGGNGTNTAYTA	20
Dec_164_R1	TTRTCYTCDATRTARTGNCC	20
Dec_164_F2	AAYACNGCNGARGTNTTYATGCC	23
Dec_164_R2	TTNGGNGTRTGRTARTARAANGG	23
Dec_165_F1	GTNTAYGAYATHCCNCCNGA	20
Dec_165_R1	ACNGTRTTYTTCATNGCRTC	20
Dec_165_F2	GGNGTNTAYGAYGTNCCNCCNCA	23
Dec_165_R2	ATRAANACYTTNGGNGGYTGRTT	23
Dec_166_F1	TAYATHGTNGARAARAARGA	20
Dec_166_R1	TCYTTNCCRTTRCARTTYTC	20
Dec_166_F2	GGNTGGGAYAARGCNTGYGARGT	23
Dec_166_R2	ACNCKNARYTTNGTRTTRTARTC	23
Dec_167_F1	CCNATHYTNCCNAARGAYAA	20
Dec_167_R1	GCRTTYTGRAACCANACYTG	20
Dec_167_F2	CCNGGNGARYTNGTNATHAARGA	23
Dec_167_R2	TCYTCYTTYTTNGGNCKNGGRTT	23
Dec_168_F1	GAYMGNTAYTTYGAYCCNCA	20
Dec_168_R1	ACNGCRTTNCCRTCNACYTC	20
Dec_168_F2	ATHGAYGGNGCNGCNTGYAARAC	23
Dec_168_R2	GCYTCYTTNCKNARYTGNGTRAA	23
Dec_169_F1	TTYAAYTTYGGNTAYGTNGC	20
Dec_169_R1	ACNGTRTAYTGNCCNGCRTC	20
Dec_169_F2	AARGCNYTNATHGTNAARGAYGC	23
Dec_169_R2	CCRAARTCRTGRTANGTYTTDAT	23
Dec_170_F1	YTNGAYYTNGAYCAYTGGAA	20
Dec_170_R1	GCYTTCATRTGNACRTTRTA	20
Dec_170_F2	YTNGTNTGYAAYAARATGTTYAA	23
Dec_170_R2	TTNCKRCADATNGTRCAYTCRTA	23
Dec_171_F1	CAYTTYCCNGAYYTNTAYGC	20
Dec_171_R1	ATRTCNACRTTCATRAAYTT	20
Dec_171_F2	GCNGTNACNACNGARGAYTAYAT	23
Dec_171_R2	GTNCCRTGNCCRTTRCAYTGRCA	23
Dec_172_F1	GARCCNAARGARAARCARAA	20
Dec_172_R1	GGNGTYTGNARNGCNACRTT	20
Dec_172_F2	ATGAARGARATHAAYGAYGCNTT	23
Dec_172_R2	TTNARNGTDATRTANGCNCCRTT	23
Dec_173_F1	GTNMGNYTNTGGCARGTNTG	20
Dec_173_R1	AANGTYTCNGCCATRTCNCC	20
Dec_173_F2	YTNTGYGGNAARYTNATHGARCC	23
Dec_173_R2	CCRTTNSWRTGNACYTGRTARAA	23
Dec_174_F1	GAYMGNCCNATGAARTGYCC	20
Dec_174_R1	TTNCKNCKRTGYTGYTGCAT	20
Dec_174_F2	GARATHACNGARGCNGAYGTNAA	23
Dec_174_R2	AANACNSWYTGRTGNGGYTGRAA	23
Dec_175_F1	GTNGARTTYAARCARGAYTG	20
Dec_175_R1	ARRTANCCYTGNACNGCYTC	20
Dec_175_F2	MGNACNGAYGGNTTYCCNGTNAT	23
Dec_175_R2	AAYTTDATCATYTCNARRAAYTT	23
Dec_176_F1	CCNGCNYTNGARCCNGTNAA	20
Dec_176_R1	CANSWRTANCCNACNACNGT	20
Dec_176_F2	TTYCCNAAYCCNCCNACNCAYGA	23
Dec_176_R2	TCNACNGGNACRTCYTTYTTNCC	23
Dec_177_F1	MGNTTYACNAARGARGARTG	20
Dec_177_R1	GGRAACCANGCRAANCCRTT	20
Dec_177_F2	GGNGCNGAYAARTTYACNATGGT	23
Dec_177_R2	ATYTGRCANCKNGGNCCRTCRTA	23
Dec_178_F1	ACNGAYAARATGCCNAARGA	20
Dec_178_R1	CKYTGNGCYTCNCKRTGNGC	20
Dec_178_F2	ATGCCNTAYAAYYTNGGNGCNCA	23
Dec_178_R2	CANACNSWNGCNCCYTGYTGYTC	23
Dec_179_F1	GAYYTNGGNGARAAYTTYAT	20
Dec_179_R1	TTYTGNACRTTYTGNGTRTA	20
Dec_179_F2	MGNGAYYTNCAYYTNGAYTTYAA	23
Dec_179_R2	TGRAANARYTCYTTRAARTTNGC	23
Dec_180_F1	AARATHTGGGGNTGYYTNCC	20
Dec_180_R1	ARCATRAANGGNCCCATDAT	20
Dec_180_F2	GGNTTYAAYGTNCCNACNTTYTA	23
Dec_180_R2	TCNCCNGTNGCDATRCAYTTYTG	23
Dec_181_F1	GTNYTNTGGCARCCNCAYAT	20
Dec_181_R1	CKRAANGTYTCNCKRAAYTG	20
Dec_181_F2	GARCCNATGTTYTTYTAYATGTA	23
Dec_181_R2	ATNCCRCARTADATNGCRAARTT	23
Dec_182_F1	AARGAYCARTAYGGNGCNTT	20
Dec_182_R1	TANGCRTANCCYTGRTTDAT	20
Dec_182_F2	GTNTAYAARCAYGCNAARGAYTT	23
Dec_182_R2	ACRTTNGCYTCNGGDATRTCRAA	23
Dec_183_F1	ATGATHGGNTAYGAYACNGA	20
Dec_183_R1	GGYTTRTTRTANACDATCCA	20
Dec_183_F2	CAYYTNGTNTAYGARGAYTTYAA	23
Dec_183_R2	AARTGNGGCCACATRTCCATRTT	23
Dec_184_F1	GGNCCNGGNCAYGARAARTA	20
Dec_184_R1	ATNACNGCYTGYTTYTGDAT	20
Dec_184_F2	CARWSNGARTAYCCNAARGARAA	23
Dec_184_R2	ARNARRTTYTGRAARTTYTCRTG	23
Dec_185_F1	GCNCCNGAYCAYGARAARCA	20
Dec_185_R1	GTNCKYTTRTADATRTCRAA	20
Dec_185_F2	GTNMGNCARACNTGGGGNCAYTT	23
Dec_185_R2	TGYTCYTCRTAYTTNACCATRTG	23
Dec_186_F1	GTNTGYATHAARTGGGARGA	20
Dec_186_R1	TGNARNACYTTCATRAANGG	20
Dec_186_F2	GAYGTNACNAARCCNATGGARAA	23
Dec_186_R2	TCDATRTARCANGGRTTRTTYTG	23
Dec_187_F1	MGNTGGTAYACNTGYTGYCA	20
Dec_187_R1	GTRTTNSWNACNGTYTCYTG	20
Dec_187_F2	ATGTAYGTNTTYGGNGGNTGYAC	23
Dec_187_R2	TCRTGNGGDATNCCNCCRAACAT	23
Dec_188_F1	GTNMGNATGCAYGARGARGA	20
Dec_188_R1	ATRTTNARYTCYTCYTGRTC	20
Dec_188_F2	TAYATHTGYGGNAARAAYTTYCC	23
Dec_188_R2	SWNACRTTNACYTTRTARTARTT	23
Dec_189_F1	TGGGARGAYYTNGTNCCNAA	20
Dec_189_R1	TTRTCYTCNACRTTNCCYTT	20
Dec_189_F2	TGGACNTAYCCNATHATHATGGC	23
Dec_189_R2	AADATRTARTANGCNGGRAACAT	23
Dec_190_F1	GARTTYGAYCAYCCNAAYAT	20
Dec_190_R1	CCYTCYTTNARRAARCANAC	20
Dec_190_F2	TGYGCNGTNGGNMGNCCNATGTG	23
Dec_190_R2	ACYTGYTCRTGNGTCATNCCRTA	23
Dec_191_F1	GARGARGTNGTNGCNGGNTG	20
Dec_191_R1	TTDATRTAYTCYTCNGGCCA	20
Dec_191_F2	TGYGTNGCNCAYGAYCCNGAYAC	23
Dec_191_R2	GGRAANCCRTTRAACATDATRTC	23
Dec_192_F1	TGGATGGTNGCNYTNTGGTG	20
Dec_192_R1	GGRTCNGCYTTRTARAARTG	20
Dec_192_F2	ATHTTYATGYTNGCNGGNTAYGA	23
Dec_192_R2	CCCCARTARCANGGYTTCATRTC	23
Dec_193_F1	GGNGAYCCNGCNTAYTGGTA	20
Dec_193_R1	AANACNCKRTGRAANGGNGC	20
Dec_193_F2	YTNTGYTGGCARTTYGCNCARTT	23
Dec_193_R2	TTYTGNGGYTCYTCNACRTCCCA	23
Dec_194_F1	GARACNWSNGGNGARGAYGA	20
Dec_194_R1	CARTGNGCNGCCATRCAYTC	20
Dec_194_F2	CAYGTNATGTGYYTNGAYTGYTT	23
Dec_194_R2	TGRCANACCCARCACCARTGRAA	23
Dec_195_F1	ATGGCNGAYTAYTGYCAYTT	20
Dec_195_R1	ACYTCCCADATNGTNGCNGC	20
Dec_195_F2	AAYAARTAYYTNGARGARTTYCC	23
Dec_195_R2	CKNGTRTGYTCNARNACRCANGG	23
Dec_196_F1	CARMGNAAYAARTGGGARGC	20
Dec_196_R1	SWNGTRTACATYTGNCCDAT	20
Dec_196_F2	ATHATHGAYTTYGARACNTGGAA	23
Dec_196_R2	TAYTGNACRTCNCCNGCYTCYTG	23
Dec_197_F1	MGNMGNACNTGGGGNCARTG	20
Dec_197_R1	GGYTGRTTNARCATRTTCCA	20
Dec_197_F2	GAYTTYATHGAYWSNTAYACNAA	23
Dec_197_R2	AANACRTCYTCNARRTGRAARTA	23
Dec_198_F1	GGNAARGAYTAYTAYAARAT	20
Dec_198_R1	GGRAAYTGDATRTCRAARTG	20
Dec_198_F2	YTNAARTAYCAYCCNGAYAARAA	23
Dec_198_R2	CCYTGNARNCKYTTNGTNGTYTG	23
Dec_199_F1	WSNGCNCCNGGNAARGTNAT	20
Dec_199_R1	CADATNSWRTTRTCDATNCC	20
Dec_199_F2	CAYGGNGARCAYWSNGTNGTNTA	23
Dec_199_R2	GGNGTNCCRTGNACDATYTGYTC	23
Dec_200_F1	CARAARGAYGARTGGTGYTG	20
Dec_200_R1	TCRTCNACNGTNACCATYTT	20
Dec_200_F2	ACNCCNGTNGGNTGYCAYAARTT	23
Dec_200_R2	AANGTRTAYTCYTTCATCATNGG	23
Dec_201_F1	TAYTAYTGYAARAAYAAYAA	20
Dec_201_R1	ATNACNGGRTCNCCNGGRAA	20
Dec_201_F2	TTYGAYYTNGAYAAYACNATHTG	23
Dec_201_R2	TCYTCNACDATNGCNACNGTRTC	23
Dec_202_F1	GGNGAYCCNCARGTNATHGA	20
Dec_202_R1	TGRAAYTCYTTRTGYTTNGC	20
Dec_202_F2	AARGTNACNATHAAYGAYATHCA	23
Dec_202_R2	GCYTTDATYTTYTCNGGRTCRTT	23
Dec_203_F1	CAYCCNCARGCNACNGGNCA	20
Dec_203_R1	ATRTGNGGYTGYTGNGTRTG	20
Dec_203_F2	CARTAYYTNATHAAYCCNAAYAC	23
Dec_203_R2	GGNARNGTYTCNARDATYTTRTG	23
Dec_204_F1	TAYYTNACNGCNTTYTTYAC	20
Dec_204_R1	ATNCCYTGRTTDATNGTYTT	20
Dec_204_F2	TTYYTNGTNCCNTTYATHATHGA	23
Dec_204_R2	GGYTTNCKCATNCCNACRTANGT	23
Dec_205_F1	GGNYTNTAYTGGAAYTGGAC	20
Dec_205_R1	ATRAACATCCANGCRAANGC	20
Dec_205_F2	GARGTNGCNGTNCARCCNTGYCC	23
Dec_205_R2	TGRTCRCAYTGRCANGTNACRTG	23
Dec_206_F1	TAYGCNGCNGTNCARATHCA	20
Dec_206_R1	SWRTGNCCRTGYTTYTCNAC	20
Dec_206_F2	GCNGCNGARCAYATGAARGARAA	23
Dec_206_R2	ARNGGYTGYTGNGTYTCNGGYTT	23
Dec_207_F1	WSNTAYCAYGAYTGYYTNAT	20
Dec_207_R1	ATNACRAANGCNCCRCARTC	20
Dec_207_F2	GARGGNMGNAAYTGGYTNAAYGA	23
Dec_207_R2	TANSWRTTRTCYTGYTGNGTRCA	23
Dec_208_F1	TGGACNATHACNAARTAYTT	20
Dec_208_R1	CANGGNCCNGTRTTNGGRTC	20
Dec_208_F2	GTNCARGARTTYTGYATHTAYGG	23
Dec_208_R2	TANSWRAANARNGTNGGCCARTG	23
Dec_209_F1	MGNCARGTNCARCAYAAYTT	20
Dec_209_R1	TCCATYTTRTTNARRAARTT	20
Dec_209_F2	MGNACNATGTAYGTNATHGAYCA	23
Dec_209_R2	CKRTCRTGNCKNACYTCYTGCCA	23
Dec_210_F1	TTYAAYACNTAYATHGARGT	20
Dec_210_R1	TCNCCRTCNGTNACYTGCCA	20
Dec_210_F2	AAYGCNYTNGTNAAYGGNCAYAC	23
Dec_210_R2	GGRTGRAANGCNACRCARTCNAC	23
Dec_211_F1	CARCCNTGYATGGAYCAYGA	20
Dec_211_R1	ARNGTNCCYTCRTARAANCC	20
Dec_211_F2	GGNGTNGGNCCNCARGARTAYAC	23
Dec_211_R2	CKNARRTANACYTTYTCYTTNGC	23
Dec_212_F1	CCNGGNGAYGAYTAYGAYTG	20
Dec_212_R1	SWRTANCCNGGRTGRTANGG	20
Dec_212_F2	WSNTGGGCNGARGCNAARGCNTT	23
Dec_212_R2	GTNGTRTANGGNGGYTGRTANGC	23
Dec_213_F1	GGNAARGTNGCNGTNGARAA	20
Dec_213_R1	ACYTTYTCNCCNGGYTTRAA	20
Dec_213_F2	GCNAAYYTNACNGAYGARCARAA	23
Dec_213_R2	CKRAANGCRTCNCCNARRTARCA	23
Dec_214_F1	GARGTNGCNACNTTYTGGAA	20
Dec_214_R1	TGRCARAANARNGCYTCRTG	20
Dec_214_F2	AARTGYATGGARGTNTTYCARCA	23
Dec_214_R2	TCYTCDATNARRTCNCKRTTRAA	23
Dec_215_F1	YTNGGNCCNYTNATGGARCA	20
Dec_215_R1	GCCATNGCNCCCATCCAYTT	20
Dec_215_F2	TTYGAYATGGAYGGNATHAARCC	23
Dec_215_R2	CKNARCCANCKYTTYTTNGGYTG	23
Dec_216_F1	MGNAAYACNGARGCNCAYAT	20
Dec_216_R1	ARNCKNCCNARDATRTCYTC	20
Dec_216_F2	GGNGARAARGTNCCNACNTTYGC	23
Dec_216_R2	ATRTCNARNGCYTTRTTRAAYTG	23
Dec_217_F1	CARCARGCNGGNATGATHGA	20
Dec_217_R1	CCNACYTGYTCRTCRAARTA	20
Dec_217_F2	YTNCCNAARTAYAARAAYTGYTG	23
Dec_217_R2	TCYTGYTCCCARAARTCYTTNGG	23
Dec_218_F1	CCNCAYTAYGAYATHGARGA	20
Dec_218_R1	GCYTTRCANGTRTADATNCC	20
Dec_218_F2	GCNMGNYTNGARCCNATGAAYGA	23
Dec_218_R2	ARNGCNACRTARTCRAARTCRTA	23
Dec_219_F1	ATHCCNCCNTTYAAYGARTA	20
Dec_219_R1	TCRTTRTANACYTCRAANGT	20
Dec_219_F2	CARGTNGGNGGNYTNGCNCAYGA	23
Dec_219_R2	CCYTCYTGYTTRTCNACRTCCAT	23
Dec_220_F1	ACNGARYTNTAYTAYTGGGA	20
Dec_220_R1	GTNCKDATYTTRTGNCCRTA	20
Dec_220_F2	GCNAARGGNATGATHGARAAYTT	23
Dec_220_R2	ACNGCRTTNGTCCANCCRAANCC	23
Dec_221_F1	GGNATGTAYACNTGGCCNTG	20
Dec_221_R1	TGRAANACRTGDATNGTRTG	20
Dec_221_F2	CCNGTNYTNGCNCARTAYGTNTG	23
Dec_221_R2	GTRCANSWNARRTTCCAYTTRTG	23
Dec_222_F1	TTYGTNYTNGARGTNMGNGA	20
Dec_222_R1	ARNACNGCCCAYTTYTCNCC	20
Dec_222_F2	WSNMGNTTYGARGARCAYAARTG	23
Dec_222_R2	CCYTGRCADATNGGRCANGGYTC	23
Dec_223_F1	GAYGTNTTYCCNGGNTTYAA	20
Dec_223_R1	CCRAACATNGCNACYTGRAA	20
Dec_223_F2	CCNGTNATGTGYTTYMGNCAYGA	23
Dec_223_R2	ACNGTRCANARRAANGCRCAYTT	23
Dec_224_F1	YTNGCNGTNGGNACNTAYCA	20
Dec_224_R1	TGRAANCCRTTRTGCATRCA	20
Dec_224_F2	GCNATHYTNGAYATGAARTGGTG	23
Dec_224_R2	CANARRTTNACNGTYTCRTCRTA	23
Dec_225_F1	CAYCAYYTNCARCCNCCNGA	20
Dec_225_R1	ARNGCNGTRAANGCYTCRTC	20
Dec_225_F2	GGNYTNTGGGCNTAYYTNCAYGC	23
Dec_225_R2	GCYTTNGTNGCYTCNCCYTGRTT	23
Dec_226_F1	GTNAARCARMGNATGCARAT	20
Dec_226_R1	TGRTGYTTRAANARYTCRTA	20
Dec_226_F2	TTYACNACNCARATGGCNATGAA	23
Dec_226_R2	ATNGCNGTNCCNGGCATYTGRTA	23
Dec_227_F1	TTYGAYGGNGTNAARATHCC	20
Dec_227_R1	GGRTAYTCNSWRTCNGGYTC	20
Dec_227_F2	CARGCNTTYATHATGGARGARGA	23
Dec_227_R2	TCNACNGTYTCYTGNACRTCNGT	23
Dec_228_F1	GTNGCNAARGARTTYCARAA	20
Dec_228_R1	TCRTGRAAYTCCATNGCYTT	20
Dec_228_F2	GGNCARAARCCNGCNTTYGAYGA	23
Dec_228_R2	GTNACRTTRTCCCANGCRTARTC	23
Dec_229_F1	ACNGGNATHATHGAYGTNAA	20
Dec_229_R1	ACNGCNARRTGRTAYTCRTA	20
Dec_229_F2	CCNACNTTYGCNATGYTNGARCA	23
Dec_229_R2	GCNGTRCANACYTTNARRAARTC	23
Dec_230_F1	GGNAAYAARGARTGYCCNAC	20
Dec_230_R1	TTNGCNGTNGTYTTDATRTA	20
Dec_230_F2	MGNGAYGARTAYGARCARCAYCA	23
Dec_230_R2	ATNARYTCRTTRTCYTCRTTCAT	23
Dec_231_F1	GGNYTNGCNGAYGAYATHGA	20
Dec_231_R1	TTNCCNGGCATYTCYTGCCA	20
Dec_231_F2	GGNAARGTNACNCCNMGNGAYGA	23
Dec_231_R2	TGRTCRAANACRCAYTGNGGRAA	23
Dec_232_F1	GARGGNGTNWSNTGGCARTT	20
Dec_232_R1	TCRCAYTGRAAYTTYTTYTC	20
Dec_232_F2	TGYMGNGGNTGYGARGTNGTNTT	23
Dec_232_R2	GTYTCRAACATYTTYTGRCADAT	23
Dec_233_F1	CAYWSNMGNCCNGAYCAYTT	20
Dec_233_R1	CCNGTNACCCANACRTCRTC	20
Dec_233_F2	CARGCNATHMGNGCNACNTGGGG	23
Dec_233_R2	ACRTANGCNARNCCNGCRCARTA	23
Dec_234_F1	YTNCAYACNGTNGCNGTNTG	20
Dec_234_R1	GCNGCYTCRAANGTNGGNAC	20
Dec_234_F2	GTNGGNYTNCAYTGYGAYAARTA	23
Dec_234_R2	GTNCCRTCYTCNARNGGRTGCCA	23
Dec_235_F1	AARACNACNCARATHCCNCA	20
Dec_235_R1	TCNARNGGRAAYTGNGCCAT	20
Dec_235_F2	GCNAARMGNGTNGCNGARGARAT	23
Dec_235_R2	SWNGGYTTRTCDATRAARTCRAA	23
Dec_236_F1	TTYGARGGNMGNACNGCNGT	20
Dec_236_R1	TTNACNGGRCANGCYTCCCA	20
Dec_236_F2	CAYATHYTNACNCCNGARGCNGA	23
Dec_236_R2	ACYTTNGCYTGNACRTCYTGCCA	23
Dec_237_F1	AARGTNTAYGCNGTNGARGC	20
Dec_237_R1	ACNGTYTGYTTCCARTGNGT	20
Dec_237_F2	ATHCARAARGTNGCNGARGAYAA	23
Dec_237_R2	CCRTCRAARTCRCAYTCRAACCA	23
Dec_238_F1	CCNWSNGTNAAYACNTGYAT	20
Dec_238_R1	ATYTTNARCCARTTRAAYTC	20
Dec_238_F2	GGNGTNGARCCNATGGAYTGYAA	23
Dec_238_R2	ATRTTDATNCCYTGNCKNCCRTG	23
Dec_239_F1	GGNGGNTTYGARAARATHGG	20
Dec_239_R1	CCCCANGGNCCNGCNACRTG	20
Dec_239_F2	GGNTAYATGGARTGGCARGAYTG	23
Dec_239_R2	ARYTTNCCDATCCARTAYTCRTT	23
Dec_240_F1	GARWSNACNCCNCAYTTYCA	20
Dec_240_R1	CKNCKNSWYTGRTCRAARTA	20
Dec_240_F2	TAYTGYMGNAAYGCNACNCARAA	23
Dec_240_R2	TGYTTCATNACYTCNGTNGCYTT	23
Dec_241_F1	AAYGCNGGNGGNGARAARCA	20
Dec_241_R1	AARTCNSWYTTYTTCCAYTC	20
Dec_241_F2	GAYYTNACNATHAAYGCNATGTT	23
Dec_241_R2	ATCATRTTNCCRTTNACNGGRAA	23
Dec_242_F1	GAYAARAARGARGCNCAYGA	20
Dec_242_R1	AARTTNACRTCNCKYTCNGG	20
Dec_242_F2	GAYGARTAYACNTAYGAYAARGC	23
Dec_242_R2	ARRTTYTCRAANSWNGCNACYTT	23
Dec_243_F1	CAYGCNYTNTTYGGNAAYAA	20
Dec_243_R1	CCRTCNACNACYTTNCCRAA	20
Dec_243_F2	CAYATHYTNCARATGACNGARGC	23
Dec_243_R2	TCNCCRCACCADATCATRAAYTG	23
Dec_244_F1	AARATHAARCCNYTNGAYTT	20
Dec_244_R1	TCYTCRTTNCCNARRCARAA	20
Dec_244_F2	TAYGTNGAYCCNYTNGCNTTYAT	23
Dec_244_R2	GCNCKNCKYTCNGTNCCRTTCCA	23
Dec_245_F1	GGNATGCCNGGNGAYYTNAA	20
Dec_245_R1	TCNCCCATNSWRTAYTGRCA	20
Dec_245_F2	GCNCARYTNAAYGGNTTYGCNTG	23
Dec_245_R2	GTYTGRTCNCKRTANACRTANGG	23
Dec_246_F1	GGNGARAARMGNATHAAYAT	20
Dec_246_R1	ATYTCDATRTTNGCNCCRTC	20
Dec_246_F2	GTNAAYGGNGTNGCNGCNATHCA	23
Dec_246_R2	GCNCCRTTNARCATRAAYTTCAT	23
Dec_247_F1	GGNTGYGCNCARYTNTGYTT	20
Dec_247_R1	CKYTCNACYTGDATDATCAT	20
Dec_247_F2	GCNGARGAYAARMGNWSNTGYGA	23
Dec_247_R2	CCRTCNGTRTTCATNGCRTADAT	23
Dec_248_F1	YTNTAYGAYTGYATGAARGA	20
Dec_248_R1	TCRAANGGYTTRTARTCRTA	20
Dec_248_F2	YTNGAYAAYATGYTNTAYATGGT	23
Dec_248_R2	GCDATCATNGGNCCRAANGCRTA	23
Dec_249_F1	GARYTNCAYTAYMGNTGGGA	20
Dec_249_R1	ACNCKNGCNGGRCAYTCRCA	20
Dec_249_F2	GTNGAYGAYGGNCARTGGCAYCA	23
Dec_249_R2	CARTGNCCRTTRTTNARRCANGG	23
Dec_250_F1	TTYATGTGYACNCARGTNGG	20
Dec_250_R1	TCYTTCATNARNGTRTARCA	20
Dec_250_F2	GCNATHATGGGNGCNTTYGCNTT	23
Dec_250_R2	CCDATNARNARRTACATRAARTT	23
Dec_251_F1	CAYMGNGAYGTNATHACNTG	20
Dec_251_R1	ATRTCNCCDATYTTRCARTT	20
Dec_251_F2	CAYTTYAAYGCNGARACNCARGT	23
Dec_251_R2	TCCATDATNGTNARRTGRCANCC	23
Dec_252_F1	ATGATHTGYYTNGAYTGGAC	20
Dec_252_R1	GCYTCNARCCANCKDATRTA	20
Dec_252_F2	GAYGTNCARTGYTAYWSNGTNTG	23
Dec_252_R2	GCRTCNGCNGGYTGNARRTGRAA	23
Dec_253_F1	GCNTGYCARCAYTAYGGNGT	20
Dec_253_R1	TCNCKNGCNARRTCRTGRTA	20
Dec_253_F2	CARAARAAYGCNAARTAYGTNTG	23
Dec_253_R2	CCNGGDATYTTYTCNGCRAARTG	23
Dec_254_F1	ATHTTYCARAAYGTNGCNGC	20
Dec_254_R1	CANGTRTGDATNACYTTNAC	20
Dec_254_F2	GGNGCNATHYTNTTYGAYTAYTG	23
Dec_254_R2	GGYTGRAADATRAANGCRAARTT	23
Dec_255_F1	GTNCCNMGNCCNGAYCAYCA	20
Dec_255_R1	CCNGTNARNGGCCARTARCA	20
Dec_255_F2	AAYYTNTAYGTNGAYACNCCNTT	23
Dec_255_R2	TCNCCRTCYTTNCCRCARTGRTA	23
Dec_256_F1	YTNAARATGTTYGARGCNCA	20
Dec_256_R1	GCRTGNCCRTTRCAYTTRCA	20
Dec_256_F2	AARTGYATHCCNGAYTTYATHAA	23
Dec_256_R2	TCNGTNGCNGTNACCCARTCYTG	23
Dec_257_F1	GTNCCNATHACNGTNGARGG	20
Dec_257_R1	GGNCKNGCRTTRAADATNAC	20
Dec_257_F2	GCNGTNAAYAAYGARYTNGGNCA	23
Dec_257_R2	TGYTTYTCRAANACRTCNGGRTT	23
Dec_258_F1	ATHAARGTNAAYCARGAYAC	20
Dec_258_R1	GGNGGRCANCCRTAYTTRAA	20
Dec_258_F2	ACNCCNACNAAYCARGCNATHTT	23
Dec_258_R2	TCNCCNCKCATRAACATRTCRTA	23
Dec_259_F1	MGNGGNATHTTYTAYGCNGT	20
Dec_259_R1	ACRAADATYTTNCCRTCCCA	20
Dec_259_F2	YTNCCNAAYGGNAAYTAYCAYGA	23
Dec_259_R2	CAYTGRTTRTTYTCNGGRTGRTA	23
Dec_260_F1	ACNGAYGAYGTNCARMGNCA	20
Dec_260_R1	TAYTCNARRTCCCARCAYTT	20
Dec_260_F2	YTNAARMGNACNCAYGAYATGTT	23
Dec_260_R2	CCNGTNGCRAACCAYTCRTTNGC	23
Dec_261_F1	TGGYTNAARTTYTTYACNGA	20
Dec_261_R1	TCNCKNGCRAADATNCCNGC	20
Dec_261_F2	TAYGCNATHATHTTYACNGAYAA	23
Dec_261_R2	TAYTTNARDATNCCYTGRTAYTC	23
Dec_262_F1	CCNGGNGTNCCNGCNGGNAT	20
Dec_262_R1	GTNGCNACCATNARDATRAA	20
Dec_262_F2	CCNAARCCNGARGAYYTNGARAA	23
Dec_262_R2	ARNACRTCNCCYTCYTCYTGNGT	23
Dec_263_F1	TGYGGNATHAARYTNAARGC	20
Dec_263_R1	CANACNGCYTTNGTNGTRCA	20
Dec_263_F2	GCNGCNACNTAYTAYCAYAARTT	23
Dec_263_R2	TCNGGRTGNARNACNGTRAACCA	23
Dec_264_F1	TTYAAYATHGAYCCNAARGA	20
Dec_264_R1	GCYTCNGTRTCNGGRAARTT	20
Dec_264_F2	ACNTTYGARGTNCCNGAYTGYTA	23
Dec_264_R2	TGNCCYTCDATYTTRCANGGYTC	23
Dec_265_F1	CARATHTGYCAYGCNATGGA	20
Dec_265_R1	AADATYTCYTGYTTRTCRTT	20
Dec_265_F2	GARCARATGGGNAARAAYTTYGA	23
Dec_265_R2	ARRTGRTTNGGRCARTTRAAYTG	23
Dec_266_F1	CCNGAYATHACNAARGGNGA	20
Dec_266_R1	CCYTGRAANGCNCKNGCYTC	20
Dec_266_F2	GGNCCNCCNACNMGNCAYCAYAA	23
Dec_266_R2	CARTANGGNGCNACNACNGCYTC	23
Dec_267_F1	CARGCNMGNGAYATHYTNTT	20
Dec_267_R1	GGNGTNGGYTCYTCRAANAC	20
Dec_267_F2	CCNGTNCCNTTYGTNGAYGCNTT	23
Dec_267_R2	TTYTCNACNCKRAANARNGCRTC	23
Dec_268_F1	ACNTAYGGNTAYCAYCAYTA	20
Dec_268_R1	CARAARTCNGGNCCYTTCCA	20
Dec_268_F2	GAYAAYAARTGGGGNTGYGCNTA	23
Dec_268_R2	TCNSWNCCNGTRTARTGNGGRTC	23
Dec_269_F1	GGNACNTGYGAYTGGGTNTT	20
Dec_269_R1	ARNGCNACRTARTTRAAYTT	20
Dec_269_F2	GAYACNGTNGARMGNGGNCARGA	23
Dec_269_R2	ATYTCNGGNGCYTCRTCRTGYTG	23
Dec_270_F1	GTNGCNGTNGGNATGGGNAT	20
Dec_270_R1	GGDATRTANCCNGCRTGRCA	20
Dec_270_F2	CCNMGNATHYTNACNAAYATGGC	23
Dec_270_R2	SWNGTNGCRTGNGCRTTDATRTA	23
Dec_271_F1	CARGCNGGNCCNTTYAAYAT	20
Dec_271_R1	TCNGTRTGRTGYTTRAARTA	20
Dec_271_F2	GTNATHATGGGNCAYGARGARAA	23
Dec_271_R2	ACCATNCKNGGYTCYTTCCARTG	23
Dec_272_F1	GCNGTNATHATGGAYGGNAA	20
Dec_272_R1	GTRTGRTARTGNCKYTGRTA	20
Dec_272_F2	GGNATHAAYGARGTNACNGCNTA	23
Dec_272_R2	ACNGCNCCRAANARRTGCCADAT	23
Dec_273_F1	GGNMGNGAYMGNACNTAYGG	20
Dec_273_R1	CKNGGDATRTCYTTNGCRAA	20
Dec_273_F2	CAYAARGCNATHCCNGARATHTT	23
Dec_273_R2	TCYTTNCCNARNCKRTGYTCNGT	23
Dec_274_F1	GGNGARCCNAAYACNAARAT	20
Dec_274_R1	GCYTGRAANCKRAAYTCRTC	20
Dec_274_F2	GCNGCNTTYGAYYTNCARGTNTA	23
Dec_274_R2	CCCCANGCRTTCATRTTNGTYTC	23
Dec_275_F1	GAYTGGWSNAARGTNGTNTG	20
Dec_275_R1	TARTCCCANGGRAANACRTG	20
Dec_275_F2	YTNGGNATHACNATGGGNGCNCA	23
Dec_275_R2	TGRTARTTRTGCCANCCYTCNCC	23
Dec_276_F1	GAYAAYGAYGGNCARAAYGA	20
Dec_276_R1	TCNGTRTTYTGRCANACDAT	20
Dec_276_F2	TAYTGYTAYATHTAYGAYTTYGA	23
Dec_276_R2	TANGTRTTNCCRTCCCANGCRCA	23
Dec_277_F1	TAYYTNATHAAYYTNTGYGG	20
Dec_277_R1	CANACRTTNARRTARAAYTT	20
Dec_277_F2	CCNCCNTTYCAYGTNGTNGAYTG	23
Dec_277_R2	AARCARTTDATNCKNCKYTCRCA	23
Dec_278_F1	AAYCAYATGATHGAYATHGT	20
Dec_278_R1	ATYTCDATRTCRAARTTYTG	20
Dec_278_F2	GAYYTNMGNGGNTGYTAYGAYGT	23
Dec_278_R2	ACNARCCANGTRTANARRCANCC	23
Dec_279_F1	GARTTYGAYATHATHGAYAA	20
Dec_279_R1	TTNARYTCNGTYTTNCCRAA	20
Dec_279_F2	GARGARGTNGAYCCNTTYGAYAC	23
Dec_279_R2	GCDATNSWNGTRTCRAANGGRTC	23
Dec_280_F1	TGYYTNGAYGARACNGAYGA	20
Dec_280_R1	CAYTTRTCNARYTCYTCRTA	20
Dec_280_F2	MGNCARACNGAYYTNCCNAARGA	23
Dec_280_R2	ARNACRTCNACDATYTCYTCRTA	23
Dec_281_F1	YTNGTNGARCAYTAYGARAC	20
Dec_281_R1	ATRCARTCNARNARYTCYTG	20
Dec_281_F2	GTNATHTTYAARYTNGTNATGGA	23
Dec_281_R2	GCYTGRAANACNGCYTCRAAYTT	23
Dec_282_F1	AAYAARGARCAYACNYTNCC	20
Dec_282_R1	TTNACDATRTCYTCCCADAT	20
Dec_282_F2	TTYGARMGNYTNGARTAYCCNAA	23
Dec_282_R2	CCDATYTCNCCRAANGTCATRTC	23
Dec_283_F1	GGNGAYTTYGARGGNAARCC	20
Dec_283_R1	ACNGGNGCNCKYTCNGCRTA	20
Dec_283_F2	MGNGCNCCNGTNAARAARCAYCC	23
Dec_283_R2	GCRTCYTCNCKNGGYTTNCCYTC	23
Dec_284_F1	TGYTAYGTNTAYACNGGNGA	20
Dec_284_R1	ACDATRTCCATYTTNGGNCC	20
Dec_284_F2	CCNCARGARATHYTNCARAARGC	23
Dec_284_R2	ACNACRCADATNCCRAARTGYTC	23
Dec_285_F1	TGYMGNCARGARTGYAARAA	20
Dec_285_R1	GGRTAYTTRAANCKRCACAT	20
Dec_285_F2	ATGGGNAARYTNTGYATHGARGT	23
Dec_285_R2	TTYTCNGTNGGNACRAANCCRTC	23
Dec_286_F1	GCNGGNAAYGTNGTNAAYAC	20
Dec_286_R1	AANGCYTCNGGDATNGTDAT	20
Dec_286_F2	TTYGAYTAYGTNAARGGNATHGA	23
Dec_286_R2	CCCCANACNGCRAACATNGTRTA	23
Dec_287_F1	TGYGGNAARATHTAYAARAA	20
Dec_287_R1	GCCCAYTTNGCRTCRTCYTC	20
Dec_287_F2	MGNACNCAYATGGARGAYAARCA	23
Dec_287_R2	GCNCKCATCATYTGNARRTANGT	23
Dec_288_F1	TAYGGNCCNAARTGYAAYTT	20
Dec_288_R1	ARYTCNCKRTANGTDATRCA	20
Dec_288_F2	GGNTTYCARACNGTNGARCARTG	23
Dec_288_R2	TCNCKNARDATNCCRTGYTCCCA	23
Dec_289_F1	TGGATGGARTGGGARCCNGA	20
Dec_289_R1	TCNACRTTNCCRTCNGCYTC	20
Dec_289_F2	TGGYTNACNTAYATHAARTTYGA	23
Dec_289_R2	ARCATNCKNACRTARTCRAACCA	23
Dec_290_F1	ATHTTYGCNCAYGAYACNGT	20
Dec_290_R1	CCDATRAANARNGTCCARTT	20
Dec_290_F2	GTNGARYTNGCNTAYAAYGAYTA	23
Dec_290_R2	TTYTTCATRAAYTGNGTRTCRTC	23
Dec_291_F1	GARTTYTAYMGNGGNATGGA	20
Dec_291_R1	GGDATCATNCKRTANGGNAC	20
Dec_291_F2	GAYGTNAARCARYTNACNAAYTG	23
Dec_291_R2	CAYTTYTCYTCRTCNCKRAANAC	23
Dec_292_F1	AARYTNCAYGTNCCNTAYTT	20
Dec_292_R1	ATNACDATRTCRTCCATRTT	20
Dec_292_F2	TGGGTNGAYYTNAAYGTNGARTA	23
Dec_292_R2	GGNARNACRAANACYTTYTCRAA	23
Dec_293_F1	CCNTGGTAYYTNCARGGNGG	20
Dec_293_R1	AAYTTYTCNGTDATRTARTC	20
Dec_293_F2	MGNATHGTNGARCARYTNATGTT	23
Dec_293_R2	TTYTCRAANGCNARRTARAAYTT	23
Dec_294_F1	GTNTGYGARGGNACNGGNGA	20
Dec_294_R1	ATRTCRAANACYTGYTCRAA	20
Dec_294_F2	CCNATGATGGAYACNYTNAAYTA	23
Dec_294_R2	ATYTTRTAYTCCATYTTYTCYTT	23
Dec_295_F1	ACNAARGGNCCNGGNATGGC	20
Dec_295_R1	CKYTGNGTNACCCANGTRTC	20
Dec_295_F2	CAYTGYATHGGNCAYATHGARAT	23
Dec_295_R2	ATNGCNCCRTTRTCDATRCARAA	23
Dec_296_F1	AARGTNCARCARGARTGYGA	20
Dec_296_R1	GCRTCNCCNACDATRTGYTG	20
Dec_296_F2	GCNCAYYTNAAYACNAARATHGA	23
Dec_296_R2	SWRTTNCCNGTRTCNGCNACRTA	23
Dec_297_F1	TGYWSNAARTTYTGGYTNGA	20
Dec_297_R1	ARYTCYTCNARRTGNGGRCA	20
Dec_297_F2	ATGGTNCAYAAYGCNYTNAARGC	23
Dec_297_R2	GCYTCCCARTANACRTCNCCYTC	23
Dec_298_F1	YTNGTNGARMGNGARGAYTG	20
Dec_298_R1	TTRTAYTGRCADATNGGRCA	20
Dec_298_F2	ATHGTNYTNGARTGGACNAARGC	23
Dec_298_R2	ARRCARTCNGCRTGRAARAARTG	23
Dec_299_F1	CAYAARGAYGTNGCNGCNGA	20
Dec_299_R1	GGRTCRAAYTGDATNACCCA	20
Dec_299_F2	YTNGCNACNCARATHCAYGARGT	23
Dec_299_R2	CCNCKRCACATNACRTCNGTRCA	23
Dec_300_F1	GTNGAYATHCARCARCAYTA	20
Dec_300_R1	CCNGCDATRAANGCCCANGG	20
Dec_300_F2	ATHCCNGGNCAYGGNGAYGTNAA	23
Dec_300_R2	TCRTANGGNARYTGNACRAARTC	23
Dec_301_F1	ACNTTYTGYGAYAARGGNGC	20
Dec_301_R1	TCNACNGTRCAYTTRTGCAT	20
Dec_301_F2	GTNGARGGNTGYAAYATGATGTT	23
Dec_301_R2	GTYTTNACNCCRAARTGRTTYTG	23
Dec_302_F1	AAYGAYGTNYTNCAYGARGT	20
Dec_302_R1	TGRCANGCNARYTCRTCDAT	20
Dec_302_F2	ATHCAYGGNMGNGGNAAYTTYCC	23
Dec_302_R2	CKYTCRTGNCCCATNARRCANAC	23
Dec_303_F1	TAYACNYTNAARATGYTNCC	20
Dec_303_R1	CKYTCDATRTGYTTYTGNGG	20
Dec_303_F2	WSNATGGCNGCNACNCCNTTYGA	23
Dec_303_R2	ARRTCNGCNACRCANGCYTTRTA	23
Dec_304_F1	TAYAAYTTYGARATHCCNAA	20
Dec_304_R1	ACYTCNGGRTTNSWDATCAT	20
Dec_304_F2	CAYGTNGCNYTNCARTTYCCNGA	23
Dec_304_R2	TCNARRTGRAANCKNCCRTCNCC	23
Dec_305_F1	CARWSNYTNACNAAYTGYTT	20
Dec_305_R1	TCNGTNARNACNARRTCDAT	20
Dec_305_F2	ATHGTNGTNWSNGARACNTGGTT	23
Dec_305_R2	TTCATRTGNGTNGGYTCYTGNAC	23
Dec_306_F1	TAYTGGGAYTTYCARGGNAT	20
Dec_306_R1	GTNACCCARTANGGRTTYTC	20
Dec_306_F2	GAYGGNATHGARYTNTTYGARTG	23
Dec_306_R2	ARNCCCATRTTNCKDATDATRTA	23
Dec_307_F1	TTYGAYCAYACNGTNATHGA	20
Dec_307_R1	ARNCCYTTYTCNGCYTCCAT	20
Dec_307_F2	AARGAYGGNTGGACNCAYTAYAT	23
Dec_307_R2	GGRCARAARTCRTTNGTNCCRTC	23
Dec_308_F1	GARGCNTTYCARGGNCARGA	20
Dec_308_R1	GTNARNGTDATNARYTTCCA	20
Dec_308_F2	YTNGCNTGYGGNTTYAARCAYAC	23
Dec_308_R2	ACRTTYTGNARRTTNGGRTAYTG	23
Dec_309_F1	CAYATHGCNWSNGTNGCNAA	20
Dec_309_R1	ARNACRCAYTGCATCATRTC	20
Dec_309_F2	GTNACNTTYWSNTGGGTNTTYAA	23
Dec_309_R2	TCYTTNARYTTNARYTCRTARTG	23
Dec_310_F1	ACNAAYTTYGTNGCNTAYAT	20
Dec_310_R1	SWRTTNGTYTTNGTNGGRAA	20
Dec_310_F2	GTNACNYTNTGYGGNCCNAARGA	23
Dec_310_R2	GCNACDATRTTNACDATRAANCC	23
Dec_311_F1	GGNACNATHCAYAARTTYGT	20
Dec_311_R1	ACNGCCATNCKYTCYTTCAT	20
Dec_311_F2	GARYTNGGNAAYGAYGTNGAYAA	23
Dec_311_R2	CKYTTYTTNCCNGGNGCRTCDAT	23
Dec_312_F1	GGNTAYYTNGTNCAYMGNGC	20
Dec_312_R1	CANGTRTAYTCNCCNGCRTC	20
Dec_312_F2	WSNCCNGCNGCNGARGGNTGGGT	23
Dec_312_R2	TGYTCCATYTCRAANCKNGGRTC	23
Dec_313_F1	TGYGAYGTNYTNTTYAAYAT	20
Dec_313_R1	SWCATNGTRTARTTRTGYTT	20
Dec_313_F2	TAYTTYTGYGAYGTNGTNTTYGA	23
Dec_313_R2	CKYTTNACRTGRAARTGYTGRTA	23
Dec_314_F1	YTNAARMGNCAYACNATGAT	20
Dec_314_R1	TANGGNCKYTCNCCNGTRTG	20
Dec_314_F2	ACNGGNGARMGNCCNTTYGTNTG	23
Dec_314_R2	GGYTTYTCNCCNGTRTGNACCAT	23
Dec_315_F1	GAYCAYCARATHGCNATGGG	20
Dec_315_R1	GTNARRCANACRTTYTCCAT	20
Dec_315_F2	TGYAAYAARYTNATGGTNTAYGA	23
Dec_315_R2	AANCKRTTNGCRTCCCANACRTG	23
Dec_316_F1	GGNAARYTNCAYAARYTNCC	20
Dec_316_R1	CARTANCCNCCCATCATNAC	20
Dec_316_F2	GARGTNGCNAARTAYGCNATHGA	23
Dec_316_R2	CCYTGNGGRAANGTRCANGTRTC	23
Dec_317_F1	AARTTYAAYTAYGAYGTNGG	20
Dec_317_R1	GCRAANGTNSWRTCNCCRTA	20
Dec_317_F2	GTNGARACNTGYYTNGCNAARTG	23
Dec_317_R2	GTNACNGTNARDATRTCYTCNGG	23
Dec_318_F1	GGNTGGGTNCCNCAYTGYGA	20
Dec_318_R1	AANGGRCACCANCCDATRTA	20
Dec_318_F2	GGNGAYTGYTTYGARGTNGCNAT	23
Dec_318_R2	ARYTCNACYTGYTTRTGNACRTC	23
Dec_319_F1	YTNTTYCAYGGNGTNGTNAT	20
Dec_319_R1	TCNGGNARYTCYTGRAARAA	20
Dec_319_F2	GAYGCNTAYACNACNGARAAYTG	23
Dec_319_R2	ATNGCYTGCCADATRAANGCRAA	23
Dec_320_F1	CCNCARGTNACNAARGAYGG	20
Dec_320_R1	ACNSWNGGCATDATCATYTG	20
Dec_320_F2	AAYGTNGAYGARAAYCARAARAA	23
Dec_320_R2	CANACYTTRTGRTTYTCRTCNCC	23
Dec_321_F1	TAYACNAARGTNTAYGGNGA	20
Dec_321_R1	TTRTCNARNCCRTTRTTNGT	20
Dec_321_F2	AAYYTNTTYCARCARATGGGNTA	23
Dec_321_R2	ACNGTDATNGGRTCRTCYTTYTG	23
Dec_322_F1	MGNGAYCCNTTYTTYAARAT	20
Dec_322_R1	CAYTCNACNGCNGCRTCRAA	20
Dec_322_F2	GGNGTNGTNTTYAAYGARATGAA	23
Dec_322_R2	GCNCCNCCYTTYTCNCKDATYTC	23
Dec_323_F1	AARAARATGGGNTTYGARGA	20
Dec_323_R1	GGCATCCANCCNCKYTCNGT	20
Dec_323_F2	GTNATHGAYATGACNGGNCCNGA	23
Dec_323_R2	ACRTADATDATRTTYTTRTTRAA	23
Dec_324_F1	CARTGYGTNAARTTYAARGA	20
Dec_324_R1	ARNGTNCCDATYTTYTTYTG	20
Dec_324_F2	TGYTTYGAYCARGCNGGNCARAA	23
Dec_324_R2	GCRTGNCKRTANACNCCNGGYTC	23
Dec_325_F1	ATHGTNACNGAYATHAARAA	20
Dec_325_R1	ATYTCNGCNCCNGGDATRTA	20
Dec_325_F2	AAYAARGARYTNCARAAYTTYAT	23
Dec_325_R2	TCNGTNGGNGCNCCNCKRTCYTT	23
Dec_326_F1	ATGGAYMGNTGGTAYTGGTG	20
Dec_326_R1	TTDATNCKRCARTANACYTC	20
Dec_326_F2	AARAARACNGGNTAYGAYGAYGG	23
Dec_326_R2	TCNCKNGTNACNGGRTCRTCDAT	23
Dec_327_F1	GCNTAYTGYYTNGGNCARAT	20
Dec_327_R1	ARNCCRTCNGCRTAYTGRAA	20
Dec_327_F2	CARGARCCNATGGTNMGNCAYGA	23
Dec_327_R2	SWCATRTCNARNGCNACYTCRCA	23
Dec_328_F1	GTNATHGARATGGARCCNCC	20
Dec_328_R1	CKNCCRTCNGGNGTYTGNGT	20
Dec_328_F2	CCNCARATHGTNCCNGARGGNGA	23
Dec_328_R2	TGNCCDATNGGNCKNCCRTTYTG	23
Dec_329_F1	CCNACNCARTAYGGNTTYGT	20
Dec_329_R1	CARTCRAANARNGCNCCNGC	20
Dec_329_F2	ATHGGNCCNAARTTYATGTTYAA	23
Dec_329_R2	TANGTYTGDATRTCRTCNGGRAA	23
Dec_330_F1	AAYACNCARTGGAARAARTA	20
Dec_330_R1	GCNACNSWNCCNGCRTARTT	20
Dec_330_F2	GAYWSNAARAARYTNCARAAYCC	23
Dec_330_R2	SWRTAYTGNARYTCNGCRTARTT	23
Dec_331_F1	AAYGCNGARTGYAARAARTT	20
Dec_331_R1	AARTCYTCNCCRAAYTCCAT	20
Dec_331_F2	TAYGCNGCNAAYTTYYTNGARAT	23
Dec_331_R2	TGRTTDATYTTRTTYTCRTCYTC	23
Dec_332_F1	YTNCCNCAYGTNCCNGGNCA	20
Dec_332_R1	GTNACNGGYTTRTTYTCRTT	20
Dec_332_F2	ATGMGNAAYGAYTAYAAYCCNAA	23
Dec_332_R2	ARYTGRTTRTTNGGNACRTCYTT	23
Dec_333_F1	GCNACNATHAARGTNCCNGA	20
Dec_333_R1	GTRTTCATNGCNGGRCARAA	20
Dec_333_F2	CCNACNGARMGNGCNTGYCAYTT	23
Dec_333_R2	TGNGCDATYTTNGCCATNGTRTT	23
Dec_334_F1	ACNGTNCAYAARCCNAAYAA	20
Dec_334_R1	ACYTCYTCNGGYTCNGGDAT	20
Dec_334_F2	GCNTTYGAYYTNGGNGARGAYGC	23
Dec_334_R2	ACYTGNARYTTRAANGCNGTYTG	23
Dec_335_F1	CARGAYCAYGARMGNGCNTA	20
Dec_335_R1	TTRCARTGRTARTGRTCNGC	20
Dec_335_F2	AARTAYAARYTNGCNCARACNAT	23
Dec_335_R2	TGRTCYTGDATNGGRCARTCNGG	23
Dec_336_F1	GGNMGNGAYTAYGTNCCNTT	20
Dec_336_R1	CKYTCNGGDATCCANCCNGT	20
Dec_336_F2	GCNATHGAYYTNAARGARAARTT	23
Dec_336_R2	CCNGGRAARTCRTANCCNCCCAT	23
Dec_337_F1	AARATGCARACNGTNACNAA	20
Dec_337_R1	TTCATRAANSWYTTYTTRAA	20
Dec_337_F2	GCNATHGCNGAYGARYTNTTYGT	23
Dec_337_R2	ARRAANGCRTANARDATNGGRTT	23
Dec_338_F1	CAYATHAAYGARATGGARGG	20
Dec_338_R1	ARYTTNCCYTTDATNCCNCC	20
Dec_338_F2	TTYMGNATHYTNMGNCARATGGT	23
Dec_338_R2	CACATNARRTAYTCCCARCAYTG	23
Dec_339_F1	TGYCARGAYATHGAYGARTG	20
Dec_339_R1	GGRCANARRCANGTRTARTG	20
Dec_339_F2	AAYYTNCCNGGNACNTAYGARTG	23
Dec_339_R2	CCRTTRTCRTCNCCRCAYTCRTT	23
Dec_340_F1	TGYTAYCAYTGYGGNAARCA	20
Dec_340_R1	TCNCCRTGNARYTTRAARTG	20
Dec_340_F2	TAYTTYAARAAYCAYATGAARCA	23
Dec_340_R2	ATRTGRTAYTTNARCATCATRTC	23
Dec_341_F1	CCNGARAARAARACNTTYGC	20
Dec_341_R1	TTRTTNARYTGCCANGGRTC	20
Dec_341_F2	GCNGGNAARTAYYTNAAYCARTA	23
Dec_341_R2	CKNARRCANGCRTANGTRTTRTT	23
Dec_342_F1	GGNMGNCCNTAYGARGAYAT	20
Dec_342_R1	TTNARNGGRTCNSWRCARTA	20
Dec_342_F2	ATHTGYACNATHGAYGTNTAYAT	23
Dec_342_R2	CCNGCYTCNARRTGNGCRTAYTT	23
Dec_343_F1	TGGMGNYTNCAYTAYGAYGA	20
Dec_343_R1	TANACNCCYTCNCCRAAYTT	20
Dec_343_F2	AARGTNYTNTAYACNTAYACNGA	23
Dec_343_R2	TCRTAYTTCATNGGDATNGTRTT	23
Dec_344_F1	YTNGGNWSNAARGARTTYAT	20
Dec_344_R1	TTRTARTARTGDATNGCYTG	20
Dec_344_F2	GCNMGNGARATHGARTTYATGTG	23
Dec_344_R2	TTYTGRCANGCCATRTGNGTRAA	23
Dec_345_F1	GGNTTYGARGARATHGGNCA	20
Dec_345_R1	GGRTTDATNARNGCRTTRTG	20
Dec_345_F2	GARGGNGTNATGGARTGGCARGA	23
Dec_345_R2	ARCATNCCYTTCCARTAYTCRTT	23
Dec_346_F1	ACNGCNGARAARTGGGAYGT	20
Dec_346_R1	TCYTGRTCRCANCCCATRTA	20
Dec_346_F2	GARYTNCAYATHCARGGNTTYAA	23
Dec_346_R2	TTNGGRTCNCCDATDATNACCCA	23
Dec_347_F1	YTNAAYTTYAAYATHGGNGT	20
Dec_347_R1	TTNCCNCCYTGNCCRAANGT	20
Dec_347_F2	GCNTGYTTYGAYAARAAYCCNCA	23
Dec_347_R2	ARYTGNSWRTTNGTRTCYTTYTT	23
Dec_348_F1	GAYATHACNGAYAAYATGGA	20
Dec_348_R1	ARNGCNGCCATRTGNGTNGG	20
Dec_348_F2	YTNCCNGARGAYGTNGCNAAYGA	23
Dec_348_R2	GGNARNGCNGGNCKCATYTTNCC	23
Dec_349_F1	GAYATGGAYCCNAARGGNTT	20
Dec_349_R1	TGNGGYTCNCCRTTNACYTC	20
Dec_349_F2	GGNWSNACNCCNTAYCARTAYAA	23
Dec_349_R2	TTNCKYTGNGCRTTNGGRTCYTT	23
Dec_350_F1	GTNAARMGNGARGGNGAYAA	20
Dec_350_R1	GGNSWRTARTCNGTDATRTT	20
Dec_350_F2	AARYTNGAYGCNACNAAYGGNAA	23
Dec_350_R2	GCNGTRTTYTCNCKRTARTCCAT	23
Dec_351_F1	ATGATHGTNGARGARGAYAA	20
Dec_351_R1	TGRTTRTGRTGNGGRTANGG	20
Dec_351_F2	GTNACNATGAARAAYGGNAARTA	23
Dec_351_R2	GTRAANGGYTCDATYTCCATRTG	23
Dec_352_F1	GCNGARCARCARAARGARCA	20
Dec_352_R1	GCNCCNGTRTCNARYTTDAT	20
Dec_352_F2	TAYMGNAAYGGNGAYMGNTGGTT	23
Dec_352_R2	ARYTTNGGNCKDATRAARTCYTT	23
Dec_353_F1	ATGCARAAYCARWSNCAYAA	20
Dec_353_R1	TTRTTRTCDATRAAYTCCAT	20
Dec_353_F2	GTNGAYGAYAARTTYGGNATGAA	23
Dec_353_R2	TTDATYTTNACNCKNCCYTTNGT	23
Dec_354_F1	GGNACNTTYMGNAAYYTNAA	20
Dec_354_R1	TTYTTRTGNARNACNGGCAT	20
Dec_354_F2	ATHACNGTNCCNCCNTGGCARGC	23
Dec_354_R2	TTRTANGGDATCCAYTTRTGRTA	23
Dec_355_F1	ACNCAYATHGARGARCCNTA	20
Dec_355_R1	TCNCKNACRAADATYTCRTA	20
Dec_355_F2	TGYTAYAAYGTNACNATHGAYTG	23
Dec_355_R2	SWRTTNCKRTCNACDATYTCRAA	23
Dec_356_F1	AAYGARGCNGCNGGNAARGC	20
Dec_356_R1	CCYTCCATNACYTGYTGRTA	20
Dec_356_F2	YTNTGGGCNGTNTTYWSNAAYGA	23
Dec_356_R2	TANGCRAARTCNCKRTCCATYTC	23
Dec_357_F1	GARMGNCARTAYYTNACNGA	20
Dec_357_R1	TACATNACCATYTGCCARTC	20
Dec_357_F2	YTNGTNYTNGCNGAYATGTGYCA	23
Dec_357_R2	TTRTTRCACCARAARTCRCARTG	23
Dec_358_F1	TTYCARACNGARATHGAYAA	20
Dec_358_R1	TGNACYTGRTGCATRTGYTC	20
Dec_358_F2	MGNAAYCARGAYGTNACNATHAA	23
Dec_358_R2	GGRTCNARNGCYTCYTCRTAYTG	23
Dec_359_F1	YTNGCNTGYAAYAAYGGNGT	20
Dec_359_R1	ACNGCNGGNCCRAAYTCYTC	20
Dec_359_F2	GGNATGACNCAYGTNACNAARGC	23
Dec_359_R2	ACNARNARRTTNACNGCYTCRTC	23
Dec_360_F1	CCNGGNATHACNATHACNAA	20
Dec_360_R1	ATRCANACRTTRCAYTTRAA	20
Dec_360_F2	YTNCCNGTNATGCCNCCNCARGA	23
Dec_360_R2	ACRTTRCAYTCRTARTGCATYTT	23
Dec_361_F1	AARTGGAAYAARGARTAYGA	20
Dec_361_R1	ARYTGRCARAANACNGCRTC	20
Dec_361_F2	AAYCCNTAYGAYTGGTGGCARTA	23
Dec_361_R2	CKYTTCATRAANGTRTTRTTYTC	23
Dec_362_F1	AAYMGNCCNGCNGCNAARAA	20
Dec_362_R1	ARNCCYTCDATNCKRTCYTT	20
Dec_362_F2	TGYGCNGGNGCNGAYYTNAARGA	23
Dec_362_R2	GTNGGDATNACYTGNGCRTARCA	23
Dec_363_F1	GAYACNGARAARTTYGCNGC	20
Dec_363_R1	GTRTGCATNCCNARRAACCA	20
Dec_363_F2	YTNATGGTNACNAARYTNATHAA	23
Dec_363_R2	TCYTCNACRTTRTGNGCRTCCCA	23
Dec_364_F1	GTNGGNGGNAARATHGARTT	20
Dec_364_R1	ARRTTNARYTGNGTYTCRTC	20
Dec_364_F2	GTNYTNGAYAARGAYMGNAARTT	23
Dec_364_R2	GTNACRTAYTTRTCNACNCCYTG	23
Dec_365_F1	TAYTTYGGNGTNGAYTGYGG	20
Dec_365_R1	CANSWRCARTGCCANCCNGC	20
Dec_365_F2	AAYCAYGARTTYGCNATGTTYGA	23
Dec_365_R2	ACNGGYTCNGGRTANCCRTCRTA	23
Dec_366_F1	GARGCNYTNGAYTGYTTYTG	20
Dec_366_R1	GCNGCRAANARRTCYTCRAA	20
Dec_366_F2	TAYTGYACNCARTAYAARCCNGA	23
Dec_366_R2	ATNGTYTTCATYTCNACNGGYTT	23
Dec_367_F1	GARATGTGGACNAARGTNGG	20
Dec_367_R1	AAYTTNCCNGTNCCDATRTC	20
Dec_367_F2	AAYGGNCCNATHACNGCNTAYCA	23
Dec_367_R2	ACDATRTTNARNCCYTGRTGNGG	23
Dec_368_F1	AAYGAYTGYTTYYTNGGNCA	20
Dec_368_R1	TTRCAYTCNACYTGNGGRTT	20
Dec_368_F2	ATHGGNTGYMGNGCNAAYGARGA	23
Dec_368_R2	CANCCYTGNGTNARNGGRCARTC	23
Dec_369_F1	GARATHGARTAYATHCARGA	20
Dec_369_R1	TCNCCRTGDATNGTCATYTT	20
Dec_369_F2	ACNGAYCCNAAYTAYMGNCAYTT	23
Dec_369_R2	TGCCAYTTRAARAANGCRTCRTG	23
Dec_370_F1	CAYYTNGGNGTNGTNAARAT	20
Dec_370_R1	TCDATRTTRTARTTRTCYTT	20
Dec_370_F2	MGNGCNGGNGCNAAYGTNAAYCA	23
Dec_370_R2	ARNGGNGTCATNCCRTGYTCRTT	23
Dec_371_F1	MGNGARGTNTTYGARAARAA	20
Dec_371_R1	GCNARYTTNCKCCARTCDAT	20
Dec_371_F2	MGNATGCAYAAYTGYTTYGAYTA	23
Dec_371_R2	ATNGCNCCRTAYTTDATNGCYTC	23
Dec_372_F1	MGNTGGACNGAYGGNGCNTG	20
Dec_372_R1	GTYTGNCCYTGNGGRCANGG	20
Dec_372_F2	CARGARTAYACNCARGGNCCNTG	23
Dec_372_R2	CCYTGNARRAARTGYTGRTARCA	23
Dec_373_F1	CAYGGNWSNGGNTTYTGYCC	20
Dec_373_R1	ATNCKNGGNGTNGGRCAYTG	20
Dec_373_F2	GGNCARYTNGGNTTYCARTGYGT	23
Dec_373_R2	TANCKRCANGCNGCNCCRCACCA	23
Dec_374_F1	TAYGTNAAYGCNCARCCNCA	20
Dec_374_R1	TCYTGNACRAANGCRTTNGC	20
Dec_374_F2	TTYWSNACNGGNACNGAYGARCA	23
Dec_374_R2	TARAARTTRAARTCNGTRTARTG	23
Dec_375_F1	ATGGARAARGGNTGGGTNAT	20
Dec_375_R1	GCNCCNACYTTYTTNACDAT	20
Dec_375_F2	GARMGNMGNAARATGATGCARCA	23
Dec_375_R2	ATDATYTTYTGRTANGTRTGRTC	23
Dec_376_F1	TGGGARACNTGGGAYTTYGT	20
Dec_376_R1	TCRTTDATNARNGTRCAYTG	20
Dec_376_F2	GARAARMGNGGNTAYAAYAARGA	23
Dec_376_R2	CKNSWYTTNCCRCACATRTCRCA	23
Dec_377_F1	CAYGARGTNATGGARCARCA	20
Dec_377_R1	TCYTCNACRTCNGCNACYTC	20
Dec_377_F2	GCNAARGCNGGNATHATHTGYCA	23
Dec_377_R2	ARNCKNACYTTNGCRTGNGCYTC	23
Dec_378_F1	CCNAARACNATHATHCARTA	20
Dec_378_R1	ACNGTRTGRTAYTCNGGNAC	20
Dec_378_F2	ACNATGACNGCNTAYGCNGARCC	23
Dec_378_R2	GCRTANACNGTCATNGTNACRTA	23
Dec_379_F1	GTNATHATHMGNGARTTYGA	20
Dec_379_R1	GGRTAYTGNGGNGTYTCDAT	20
Dec_379_F2	TAYACNYTNGAYATHCARGCNTG	23
Dec_379_R2	TGYTCNGGRAARTCDATRTCYTG	23
Dec_380_F1	ATGGTNCAYGCNGCNCARTA	20
Dec_380_R1	ACYTCYTGNACRAANCCNCC	20
Dec_380_F2	GCNGGNTAYGTNGGNACNGTNAA	23
Dec_380_R2	CCNCCRTCNARDATCATYTGRAA	23
Dec_381_F1	TAYCAYGGNYTNCARAARCA	20
Dec_381_R1	AANCKNACNCCRTCDATNGT	20
Dec_381_F2	GAYAARMGNTAYAAYATHAAYTT	23
Dec_381_R2	ATRCAYTTNCKNACNCCYTCNGG	23
Dec_382_F1	GGNATHGTNCAYGAYGCNAT	20
Dec_382_R1	TCNARNARRAACATNGCRTT	20
Dec_382_F2	AARCARGGNACNTTYCAYTGGAA	23
Dec_382_R2	ATNACRTGNGCRTCNARYTGNGG	23
Dec_383_F1	ATHTGYYTNTAYCAYACNGA	20
Dec_383_R1	CANACNACDATRTGNGCRTC	20
Dec_383_F2	TTYMGNCAYYTNCARGAYATHAA	23
Dec_383_R2	GTNCKNSWYTGRTCRTTYTCYTT	23
Dec_384_F1	GTNTTYCCNATGATGCARCA	20
Dec_384_R1	TCNSWRTCNGTNARRTGNGC	20
Dec_384_F2	GTNCCNGTNGARAAYTTYACNCA	23
Dec_384_R2	TCNSWNARRTCRTCNGTCATRAA	23
Dec_385_F1	ACNGGNGARTAYTTYGGNGG	20
Dec_385_R1	ATNCKNCCNGCNGTRAACAT	20
Dec_385_F2	AARGCNGCNGAYGARGAYCCNTA	23
Dec_385_R2	GCNCCNACNARNCCYTCNGGRCA	23
Dec_386_F1	CCNACNCAYCARAAYGGNAT	20
Dec_386_R1	CCNGGRTCRTANARRTTNGT	20
Dec_386_F2	YTNCAYCARGGNTAYCAYCAYTT	23
Dec_386_R2	GCNGGRAANGGDATNCCRTTRTC	23
Dec_387_F1	ATHATGGARGTNGARCCNGA	20
Dec_387_R1	GGNCKNCKRAANCCYTCYTT	20
Dec_387_F2	CCNAAYATHGTNTTYGAYACNGA	23
Dec_387_R2	CAYTCNARRCAYTGRAANGGYTT	23
Dec_388_F1	ATHGTNTGYGGNGGNTGYTG	20
Dec_388_R1	ATNGCRTGRTCNGGRTGRAA	20
Dec_388_F2	GGNTTYTGYGCNMGNGAYCAYCA	23
Dec_388_R2	CAYTTYTCNARRAANGCYTCRCA	23
Dec_389_F1	GAYCARATGGAYYTNTTYGA	20
Dec_389_R1	CANCCNACYTCNACYTGRTT	20
Dec_389_F2	GCNAAYGARATGGCNTTYCCNTT	23
Dec_389_R2	ACNGCNCCRTCNARNARRTGRTG	23
Dec_390_F1	GARGGNGTNGARGCNGAYAT	20
Dec_390_R1	TCNSWDATYTGRCANGCNGC	20
Dec_390_F2	CAYTGYATGYTNCARAAYATHAA	23
Dec_390_R2	ACRTGYTCNGCDATNGTNGGRCA	23
Dec_391_F1	GGNGTNACNATHCAYACNGG	20
Dec_391_R1	ACDATCATRTCRTCCCARTA	20
Dec_391_F2	ACNTAYGTNCCNACNYTNGAYGT	23
Dec_391_R2	ARNGCNGTNGGNGCRCARCANGG	23
Dec_392_F1	TTYGGNGTNTTYGAYGGNCA	20
Dec_392_R1	TCRAARAADATNACRTGDAT	20
Dec_392_F2	GTNGCNAARMGNYTNTTYGAYTA	23
Dec_392_R2	SWNGCRTTNGTRTCNACNGGYTT	23
Dec_393_F1	ATHGGNMGNAAYTGYGTNAC	20
Dec_393_R1	CCRTAYTGRTTYTCNGCCAT	20
Dec_393_F2	GGNGGNGCNAARATHAARGGNTA	23
Dec_393_R2	CCRTTRTCYTTNGGNGGRTTCCA	23
Dec_394_F1	GARCARATGATHAARGAYCC	20
Dec_394_R1	CKYTTYTCYTTYTTNACYTT	20
Dec_394_F2	TTYACNGCNAARACNCAYTAYTT	23
Dec_394_R2	TGYTTNACRTTNSWYTCRTCRTC	23
Dec_395_F1	GTNATGYTNYTNAAYCARGG	20
Dec_395_R1	TACATNACNSWNARYTCNGG	20
Dec_395_F2	TGGGARTAYYTNCAYCARGTNTT	23
Dec_395_R2	CCNCCRTANGTYTCRTGRAARAA	23
Dec_396_F1	GGNYTNTAYGTNCARATGTT	20
Dec_396_R1	CKYTCRTCNACRTCCCANAC	20
Dec_396_F2	GTNACNAARAAYTTYGGNAARTT	23
Dec_396_R2	ARNGTNCKRAARTTNGCRAANGC	23
Dec_397_F1	GCNYTNAARTAYYTNCARAC	20
Dec_397_R1	ARRTTNCCNCKNGGYTGNGT	20
Dec_397_F2	CCNCARCARGTNCARGARTTYCA	23
Dec_397_R2	ATRTGYTCNGGRAARAAYTGNGT	23
Dec_398_F1	MGNGTNACNGARGGNGAYAC	20
Dec_398_R1	AARTANARCCANGCYTGRTC	20
Dec_398_F2	GAYATGATGCCNGGNGTNGARAT	23
Dec_398_R2	TCRTANARNCCRAACATRAARCA	23
Dec_399_F1	GARGCNTTYYTNACNACNTA	20
Dec_399_R1	ATNARNGCRCARTAYTCYTT	20
Dec_399_F2	CARAARGCNGCNMGNAAYGCNTT	23
Dec_399_R2	TCNGTDATRTTNCKYTGCCAYTC	23
Dec_400_F1	CCNYTNATHAAYCARTAYAT	20
Dec_400_R1	ATYTTNARYTTNARCCARTC	20
Dec_400_F2	MGNCAYGAYATGCARTTYCARAA	23
Dec_400_R2	TCNACNARRAANGCYTGNGGCAT	23
Dec_401_F1	GARTGGCARMGNAARAARGG	20
Dec_401_R1	AANARYTCRTTYTTYTCRTT	20
Dec_401_F2	CCNCARAARMGNGCNYTNAARAA	23
Dec_401_R2	AANARYTGNARDATCATRTCYTC	23
Dec_402_F1	ATHAAYAAYCARACNTTYTT	20
Dec_402_R1	CANGCNGCRAARTADATRTT	20
Dec_402_F2	YTNTGYGCNTTYTAYATHCCNAT	23
Dec_402_R2	GGNGTCCARCADATNACRAANGC	23
Dec_403_F1	AARCARYTNWSNCARAAYTT	20
Dec_403_R1	GCNCKNCCNGGDATNGTRAA	20
Dec_403_F2	MGNGGNTGYCAYGTNTGYGARGT	23
Dec_403_R2	ACYTGRCACCARTTYTGRCACAT	23
Dec_404_F1	GTNGAYAAYTTYCARGGNGA	20
Dec_404_R1	GGRTCYTCNGTNCKRTGRCA	20
Dec_404_F2	MGNGCNAARCAYGGNYTNTAYAT	23
Dec_404_R2	CCRCARTCNARNCKNGTRTCRCA	23
Dec_405_F1	ATHTGYCARGAYGAYTAYTT	20
Dec_405_R1	TGYTCYTCRTACATNGGCCA	20
Dec_405_F2	GGNGGNYTNAAYCAYCAYAAYTG	23
Dec_405_R2	TCRAARTANCCNGGNGGRTCNGG	23
Dec_406_F1	GARYTNCAYMGNAARMGNCA	20
Dec_406_R1	ATRCANCCRTCRTTYTCNGG	20
Dec_406_F2	GARAARATHCARATGAARAARAC	23
Dec_406_R2	GTNACYTGNGCRTAYTTNCCCCA	23
Dec_407_F1	TTYTAYCARTTYGCNTGYGG	20
Dec_407_R1	GGYTTNGTYTCYTCRTCCAT	20
Dec_407_F2	WSNCARTTYGGNGGNTGGCCNAT	23
Dec_407_R2	ACCATYTCRTTNGCYTCRTCYTT	23
Dec_408_F1	GTNTTYCAYTGYACNGAYGA	20
Dec_408_R1	GCYTCNACYTGRTAYTTNCC	20
Dec_408_F2	CAYGARATHACNYTNGARGARAA	23
Dec_408_R2	TCNCCRTCRAARAARTTRTTYTT	23
Dec_409_F1	CCNAAYATGAARAAYCAYGA	20
Dec_409_R1	GCYTCYTCRTTRCACCARTA	20
Dec_409_F2	GCNYTNCAYCARTGYTGYATHGA	23
Dec_409_R2	GCNACRTGDATNGGYTCCCANCC	23
Dec_410_F1	ATGGAYTTYACNATGAAYAT	20
Dec_410_R1	CARTGRTANGGYTTYTCNCC	20
Dec_410_F2	GTNGCNGCNATGGGNGGNCARGT	23
Dec_410_R2	TGRTCNACCATRTGYTCYTCRAA	23
Dec_411_F1	ATHGGNATGWSNATGGGNAA	20
Dec_411_R1	CANCKYTTYTTRTARTGRTT	20
Dec_411_F2	CAYACNTAYYTNTTYACNTGYCC	23
Dec_411_R2	SWYTCNARNGTRTARTGRTTRAA	23
Dec_412_F1	GARGCNGCNATGTTYGAYGG	20
Dec_412_R1	TCRTCNACNARCATNACRTC	20
Dec_412_F2	CCNACNCCNMGNGGNAAYATGAA	23
Dec_412_R2	ACNACNGTNACRTTNGTYTCRTC	23
Dec_413_F1	AAYTGYAAYCCNGCNGGNGT	20
Dec_413_R1	GGNGTRTGNCCRTCYTCNGC	20
Dec_413_F2	GTNGGNGARYTNTGYGARTGYAA	23
Dec_413_R2	CAYTGNCCNGTRTTYTTRTCRCA	23
Dec_414_F1	GTNMGNGGNTGYTTYYTNGG	20
Dec_414_R1	GTNCCNACYTTYTTYTGRTA	20
Dec_414_F2	WSNTAYCAYGTNTTYGGNTGGTA	23
Dec_414_R2	TCNARRTAYTTYTCNCCRAARAA	23
Dec_415_F1	TGGGCNTTYGGNATHCARAT	20
Dec_415_R1	TCNSWNARDATYTCNCCYTC	20
Dec_415_F2	YTNAAYTAYGCNATGTTYGARCA	23
Dec_415_R2	GGRTCNSWRTANGTYTCYTTNAC	23
Dec_416_F1	GCNCAYAAYATHATHMGNGA	20
Dec_416_R1	GTNCKDATRTTRCARTCRCA	20
Dec_416_F2	GARYTNCCNCARTTYGAYTTYCC	23
Dec_416_R2	TARAANGCNGGRTGNARYTGRTC	23
Dec_417_F1	TTYCCNYTNGGNCARTAYTG	20
Dec_417_R1	ACYTCNGGRAANACRCAYTC	20
Dec_417_F2	CAYTGGGCNGAYYTNGARTGGCA	23
Dec_417_R2	ACNGCRTANCCCCAYTCNACYTG	23
Dec_418_F1	GAYGCNCAYTTYCAYTTYCC	20
Dec_418_R1	CKNCCNARDATRTTNGGRTC	20
Dec_418_F2	CAYATHYTNATHTAYGTNGAYAA	23
Dec_418_R2	TGYTCNARNARNACRTCNACYTG	23
Dec_419_F1	GTNGAYGARWSNATGAAYTT	20
Dec_419_R1	GCNGCNCKNACNARRTTRTC	20
Dec_419_F2	GARATHATHYTNGARGCNTGYAA	23
Dec_419_R2	GTNGCNCKYTTNACNGCRTTNCC	23
Dec_420_F1	GARAARCCNTAYCARTGYGA	20
Dec_420_R1	GGNGTYTCRCARAARCACCA	20
Dec_420_F2	ATHCAYACNCARATGAARCCNTA	23
Dec_420_R2	ACRTGNGCNGTRTGRTTYTGRCA	23
Dec_421_F1	AAYATGGAYWSNAARGARGA	20
Dec_421_R1	TTCCANGTNGTYTGRTTNGG	20
Dec_421_F2	CARYTNACNATHGARAAYTTYGG	23
Dec_421_R2	ARNGCNGCRAANGTNGTYTTYTT	23
Dec_422_F1	YTNGTNGCNATHAARCARCA	20
Dec_422_R1	TTNGCNARNCCNCCNGGNGG	20
Dec_422_F2	YTNTGYYTNACNATGCARTAYGC	23
Dec_422_R2	GTNGTRAAYTGNARRAANGCYTT	23
Dec_423_F1	YTNGARTAYACNGGNGCNCC	20
Dec_423_R1	GCNGTNCCRAANGCCCARTA	20
Dec_423_F2	GAYYTNGCNCAYATHTTYTGYCA	23
Dec_423_R2	ARNACRTCNCCYTGNCCNCCRCA	23
Dec_424_F1	TAYGARGCNCCNGARGTNGA	20
Dec_424_R1	CCRTANGTNGGNARRTCNCC	20
Dec_424_F2	ACNYTNYTNACNAARTAYGAYGA	23
Dec_424_R2	CKRCARAAYTCRTCNGTNGTRTT	23
Dec_425_F1	CAYAAYGCNCARGTNGAYAA	20
Dec_425_R1	GCCCARTTCATRTGCATRTG	20
Dec_425_F2	YTNCAYTAYMGNGTNACNTTYGT	23
Dec_425_R2	ATNGTNGTRAANARNCCNCCYTC	23
Dec_426_F1	TTYCCNAAYGTNATHGGNGC	20
Dec_426_R1	TGNCKRTANSWYTCNCCYTC	20
Dec_426_F2	GGNGGNGCNATGGCNGARCARTG	23
Dec_426_R2	TGNCKYTCNARNGCRAARTTRTG	23
Dec_427_F1	YTNTAYGTNCAYYTNGAYCC	20
Dec_427_R1	ARNCKNCCDATYTCNGGCCA	20
Dec_427_F2	MGNGTNYTNATGGCNGGNTTYAA	23
Dec_427_R2	GCYTCRTGNCCNARYTTRTCRCA	23
Dec_428_F1	ATHTGYGGNACNGAYGARTA	20
Dec_428_R1	TTDATNARYTTRTANGGYTC	20
Dec_428_F2	YTNACNCCNCARCARATHTGYGA	23
Dec_428_R2	TGYTCYTGDATRTAYTGRTTNCC	23
Dec_429_F1	CAYTAYYTNATGGTNCCNCA	20
Dec_429_R1	ATDATRTTNACCCANGGRCA	20
Dec_429_F2	TAYATHAARGARGARYTNAAYGT	23
Dec_429_R2	TACCANACNGTNACYTCRTCNGT	23
Dec_430_F1	WSNGAYGARAAYATHCARAT	20
Dec_430_R1	GGNGCRTCNCKRTTYTCYTC	20
Dec_430_F2	CARYTNATHCARTGYGTNGTNGA	23
Dec_430_R2	GCNGCNACNACNCCNARRCARTC	23
Dec_431_F1	ATGMGNGAYTTYGGNYTNCA	20
Dec_431_R1	ATRAANACNGTCCANCCRTT	20
Dec_431_F2	TGGGTNMGNYTNAAYGTNCCNAA	23
Dec_431_R2	GCYTCRCACCADATRTTRAARTA	23
Dec_432_F1	YTNGGNGCNACNGCNGARTG	20
Dec_432_R1	TARTTRAAYTTYTCYTCRAA	20
Dec_432_F2	TGYATHCCNGARTTYYTNGTNGA	23
Dec_432_R2	ACNSWYTGNCCNGTCATYTCDAT	23
Dec_433_F1	YTNCCNGTNGTNGCNAARCC	20
Dec_433_R1	TTRTGNCKRTTRAAYTGRTA	20
Dec_433_F2	AARMGNACNYTNTGGGCNCAYAT	23
Dec_433_R2	TANGGYTTYTCNCCNGTRTGDAT	23
Dec_434_F1	MGNGARCAYMGNATHAAYGC	20
Dec_434_R1	ATRTGNGCNARNACNGTNGG	20
Dec_434_F2	GAYGTNTGYYTNYTNTGGGCNTG	23
Dec_434_R2	CCYTGNGTRCANGCNGTNACRTC	23
Dec_435_F1	GGNGAYMGNTTYCARCAYTA	20
Dec_435_R1	TCNCCNGCNCCNARRTGRTA	20
Dec_435_F2	WSNAAYTTYCARMGNCAYGAYTG	23
Dec_435_R2	CCYTTNARNGTYTCNCCRAADAT	23
Dec_436_F1	AAYGTNGGNCCNATHGCNTA	20
Dec_436_R1	ARNGCNGCNARNGGRTTNGC	20
Dec_436_F2	GTNYTNTTYATGCCNTAYATGGC	23
Dec_436_R2	GCNACRTTNCCRTANGCNCCRCA	23
Dec_437_F1	GAYYTNYTNGGNAARMGNAC	20
Dec_437_R1	CCCCACATNARNACNGTYTG	20
Dec_437_F2	TTYAARGTNWSNTAYYTNGAYCC	23
Dec_437_R2	GGNARNACNGTRTTNGTNCCRTA	23
Dec_438_F1	WSNYTNGTNAARGARGARCC	20
Dec_438_R1	TTNSWRTCNCCYTTRTCYTT	20
Dec_438_F2	MGNATHGARATHGAYCCNAAYTT	23
Dec_438_R2	AARTANGGNACRTTYTGNACCAT	23
Dec_439_F1	GAYACNCAYAARGAYGTNGT	20
Dec_439_R1	GTDATYTCNGGNCKYTTNCC	20
Dec_439_F2	WSNGTNATGYTNATHTGGGARTA	23
Dec_439_R2	ARNGCRTGNCCCCANARNCCYTC	23
Dec_440_F1	ATGGARCCNAAYYTNMGNGT	20
Dec_440_R1	ARNGTNGTYTTDATRTTRAA	20
Dec_440_F2	CAYGAYGCNCAYMGNACNCAYTT	23
Dec_440_R2	TCRAAYTGNGCNARYTCYTCDAT	23
Dec_441_F1	TGYYTNGGNGARGAYACNCC	20
Dec_441_R1	GGNACRTANGTNGGNGGYTT	20
Dec_441_F2	AAYGAYTAYYTNYTNAAYTTYAT	23
Dec_441_R2	CKRTANGTNGGNGGCATRTTNGG	23
Dec_442_F1	MGNTAYGAYGTNTAYWSNAA	20
Dec_442_R1	TTNARYTTRAANACCCARTC	20
Dec_442_F2	YTNAARTAYTTYYTNGCNGARGG	23
Dec_442_R2	AANARNCCRTGRTARTCYTTRAA	23
Dec_443_F1	MGNTGGTAYTGYCARATGTG	20
Dec_443_R1	TTNSWRAARTGYTCRTANGG	20
Dec_443_F2	GAYGARAAYGGNTTYAARTGYCA	23
Dec_443_R2	ACNGTYTCNARRTGNGCYTGRTC	23
Dec_444_F1	GAYCARMGNTGGAARGAYGT	20
Dec_444_R1	TTNGCNGTNGTYTCRAANCC	20
Dec_444_F2	ACNTTYWSNATGGTNAARATGAA	23
Dec_444_R2	ACCCANGCRTTNGCDATDATYTC	23
Dec_445_F1	TAYWSNTGYGARGTNTGYGG	20
Dec_445_R1	TCYTTRTGYTCDATRTTNAC	20
Dec_445_F2	ACNACNWSNTGYCCNTTYTGYGA	23
Dec_445_R2	AAYTGYTTCATRCANARNGGRCA	23
Dec_446_F1	ATHMGNACNCAYACNGGNGA	20
Dec_446_R1	GCRCAYTGDATNGTRTTRTT	20
Dec_446_F2	YTNGAYGTNCAYATGAARACNCA	23
Dec_446_R2	TGNGTCATNACNACRTTNGGRTT	23
Dec_447_F1	GGNTGYGTNAARGTNTTYGA	20
Dec_447_R1	TCYTCNGTNARRTCYTCRTG	20
Dec_447_F2	CARWSNGARAAYGAYATGGAYGG	23
Dec_447_R2	AANCCNGTRCAYTGRTTNACRCA	23
Dec_448_F1	GCNGAYATHGARGARAARTT	20
Dec_448_R1	CCNGGNARYTTRAARTTYTT	20
Dec_448_F2	MGNATGACNGARTTYGAYACNGA	23
Dec_448_R2	CCNCKYTCNGCNGTYTTRTCRAA	23
Dec_449_F1	GCNMGNAAYGGNATHCARTG	20
Dec_449_R1	TTNGCRTANGCCATRTGYTC	20
Dec_449_F2	CCNGARAARAAYCCNCAYGGNTA	23
Dec_449_R2	GTRTANCCRAANARYTGRAARTC	23
Dec_450_F1	CCNGGNGARTAYACNGARTA	20
Dec_450_R1	TTYTGRTCNGTNACNCCYTC	20
Dec_450_F2	CCNATHGAYGAYCAYAAYGTNAA	23
Dec_450_R2	GTDATNGGRAARTARTTNCCYTG	23
Dec_451_F1	GGNGCNYTNATGTGGATGAA	20
Dec_451_R1	GGRTCNCCNARNGGRTCDAT	20
Dec_451_F2	CAYGCNYTNATHGTNTAYCARAA	23
Dec_451_R2	TCYTGRAANACYTTRTACCARTC	23
Dec_452_F1	GTNATHMGNGARGGNGARTT	20
Dec_452_R1	ACYTCRTGYTTYTGYTGRTA	20
Dec_452_F2	CAYAAYCARATGTTYMGNGGNTG	23
Dec_452_R2	TGYTCYTCRTCRTACCANCCRTT	23
Dec_453_F1	CARMGNTTYYTNGGNGAYCC	20
Dec_453_R1	CKNACRTTNARRTGYTGRTC	20
Dec_453_F2	GTNGARGTNGGNGCNATGCAYTG	23
Dec_453_R2	ACRTTRTGRTANACNGCYTCYTG	23
Dec_454_F1	CCNYTNGGNACNYTNCAYCA	20
Dec_454_R1	ARRTGNGCNGGRTANCCRTT	20
Dec_454_F2	ACNGCNGAYYTNAARAAYGCNTA	23
Dec_454_R2	CKRCANACNACYTGYTCNCCRTT	23
Dec_455_F1	ATGACNGAYGTNGAYGGNAT	20
Dec_455_R1	GCRTCYTTRTCDATRTANAC	20
Dec_455_F2	GGNMGNAARATHGGNACNTTYTT	23
Dec_455_R2	TGRCADATNCCYTCNGCRTGNCC	23
Dec_456_F1	YTNCAYGGNGCNAAYGTNAC	20
Dec_456_R1	TTNGTNGCYTTRCANGTRTA	20
Dec_456_F2	TTYATGTGGMGNAARAAYAAYCA	23
Dec_456_R2	TCRTGNGGYTGNACNGGYTTDAT	23
Dec_457_F1	GAYGGNGTNTTYGARGGNGT	20
Dec_457_R1	CANARCATNGGRTCNGTYTG	20
Dec_457_F2	MGNGAYGGNACNTTYTAYGTNGA	23
Dec_457_R2	ARNSWRCANGTNCCYTTRTTRTC	23
Dec_458_F1	GGNGCNGCNGARACNGGNAA	20
Dec_458_R1	TCCATRAANARNCKDATRTT	20
Dec_458_F2	ACNATHATGMGNCARATGAARAT	23
Dec_458_R2	GTRTCNGTNGCRCANGTYTCRTG	23
Dec_459_F1	YTNTGYACNCCNGGNTGYGG	20
Dec_459_R1	CCNARRTARTTYTCYTTRCA	20
Dec_459_F2	CAYTGYGARTAYGGNCARCCNAA	23
Dec_459_R2	CADATNGCRTTNGGNCCRCAYTC	23
Dec_460_F1	TAYGTNATGAAYCCNAARGC	20
Dec_460_R1	TCNGGNCCNACNARDATRAA	20
Dec_460_F2	ATHGAYCAYGAYACNMGNGARTG	23
Dec_460_R2	TARTCNARNSWRCAYTTNGCRTC	23
Dec_461_F1	YTNCCNCCNATGGCNTAYCA	20
Dec_461_R1	GTRAANARNARRTCYTGNAC	20
Dec_461_F2	GCNTTYCCNMGNTAYATGTGGGG	23
Dec_461_R2	CKYTCNGCNGGNGTRTTNGGYTC	23
Dec_462_F1	GTNATHGARAAYGGNTAYAT	20
Dec_462_R1	AANGGYTCNGGRCANGTNAC	20
Dec_462_F2	GAYWSNCCNATHGARTAYGARTG	23
Dec_462_R2	GGNARNGTNCCNGGRTCNCCRCA	23
Dec_463_F1	ACNGCNGARAAYYTNAARAT	20
Dec_463_R1	TCRTCNSWNSWRTGRTAYTG	20
Dec_463_F2	TAYGTNGGNGTNMGNGARAAYCA	23
Dec_463_R2	ACYTGNGCNGTNCCNGCRTADAT	23
Dec_464_F1	AARGTNGTNATGMGNACNTG	20
Dec_464_R1	GGRTTYTTNGGYTCNACNGC	20
Dec_464_F2	GCNGGNGAYACNYTNTTYCAYAT	23
Dec_464_R2	AAYTTCATNACYTTCATRTTRTG	23
Dec_465_F1	ACNCAYGAYGTNGGNGCNGT	20
Dec_465_R1	TTRTCRAANCCRTGRCANGC	20
Dec_465_F2	GCNMGNAARGTNATGGARCAYAC	23
Dec_465_R2	GCNCCCATRAAYTCNGGRTARTA	23
Dec_466_F1	MGNCARYTNGGNGARCCNAT	20
Dec_466_R1	GGNCCCCADATYTTRAANGT	20
Dec_466_F2	YTNTTYGGNGARGGNCCNGCNGA	23
Dec_466_R2	ATNACYTTYTGNCCRTGNCCYTC	23
Dec_467_F1	CCNYTNAARGTNAARCAYGG	20
Dec_467_R1	CKNGCYTCNCCNACYTCRTT	20
Dec_467_F2	ACNCCNMGNGTNYTNTGGTAYCA	23
Dec_467_R2	AANACYTTNACYTCRTAYTCNCC	23
Dec_468_F1	TAYMGNAAYTTYCARATGGA	20
Dec_468_R1	TTNGTRAACATRTANACRTG	20
Dec_468_F2	GAYTTYGCNAARGTNTAYTGGAA	23
Dec_468_R2	ACNGCCATNGCNGGNARRTTCAT	23
Dec_469_F1	ACNCCNGCNGCNYTNCAYAA	20
Dec_469_R1	ACRTARTARAANGCRTCYTC	20
Dec_469_F2	ACNGAYGGNTTYTAYGCNCCNTA	23
Dec_469_R2	GTNARNCCYTGRTCRCARTGNAC	23
Dec_470_F1	MGNMGNGARAARCAYTAYCA	20
Dec_470_R1	ATNCCNSWRTCYTTNGTYTG	20
Dec_470_F2	GAYTAYMGNYTNCCNAARGAYGA	23
Dec_470_R2	SWYTCYTGNCKYTCNGCYTCCCA	23
Dec_471_F1	MGNGAYYTNGARATHATHCA	20
Dec_471_R1	TGNGCNARRTTRCANGGYTC	20
Dec_471_F2	CARYTNCCNGAYATHYTNCAYAC	23
Dec_471_R2	CCRTARCANARNACYTCRTTRTA	23
Dec_472_F1	AAYGGNYTNGAYTAYATHCA	20
Dec_472_R1	TGNACNCKRTCDATRCARTA	20
Dec_472_F2	GAYCAYGTNAARATHGGNGAYTT	23
Dec_472_R2	CADATNCCNCCRTGNGCYTTRAA	23
Dec_473_F1	CCNGAYTAYGARCARATHCC	20
Dec_473_R1	TCYTTRTCRCARTCNGCRAA	20
Dec_473_F2	TGYMGNGGNAAYAAYCAYTAYGA	23
Dec_473_R2	ATRTCRTCDATYTTYTGYTTYTG	23
Dec_474_F1	GTNTGGATHTAYTTYGAYGA	20
Dec_474_R1	TTNCKNCKNCCNGCRTANAC	20
Dec_474_F2	GTNMGNGARATHGGNCCNCAYTG	23
Dec_474_R2	GCNARNGCRTGDATRTTYTGRTA	23
Dec_475_F1	MGNGGNGAYGCNGTNTGYAC	20
Dec_475_R1	ATNCCYTTNGGNGTYTCNAC	20
Dec_475_F2	AAYATHGTNWSNGARGTNCARTT	23
Dec_475_R2	CKNARNACRTCRTARTTDATYTT	23
Dec_476_F1	GCNGTNYTNTGYGAYGAYCA	20
Dec_476_R1	ACRTCYTTNGCNGCYTCDAT	20
Dec_476_F2	GARGARGTNYTNAAYGAYTGYAT	23
Dec_476_R2	TGRAANSWRTGRCARTCRCANAC	23
Dec_477_F1	ATHAAYGCNTGYYTNTAYGA	20
Dec_477_R1	CKNARYTCNARNACRCANCC	20
Dec_477_F2	TGYCARCAYACNATGMGNCCNAA	23
Dec_477_R2	ACRTANARRAARTCNCKNGGRTA	23
Dec_478_F1	GCNATGGTNACNGARCAYGA	20
Dec_478_R1	ATRTCDATYTTYTCNACRTA	20
Dec_478_F2	GGNGTNGAYCARMGNAARATHTT	23
Dec_478_R2	TTNCCNACNCKCATRTTRAAYTT	23
Dec_479_F1	TGYCCNACNGAYAARGCNTG	20
Dec_479_R1	CARTARCANACNGCYTCRTG	20
Dec_479_F2	GCNCCNAAYGCNGARTGYTAYGT	23
Dec_479_R2	CANACNGGNGCRCAYTGNCCRTT	23
Dec_480_F1	AARGTNYTNYTNCAYGARTG	20
Dec_480_R1	GCNGGCATDATNCKRAARTC	20
Dec_480_F2	TGGGTNYTNCARYTNTGYAARGA	23
Dec_480_R2	ATNARRTGYTTYTCRTAYTGYTC	23
Dec_481_F1	GARGGNATGAARTTYCAYGT	20
Dec_481_R1	ACRTGNGGNGCNARNCCYTG	20
Dec_481_F2	GARCCNTTYACNGTNAARAAYCA	23
Dec_481_R2	ACRAARTTNARNARRTGNGGCCA	23
Dec_482_F1	GAYAARGGNMGNGTNGCNCA	20
Dec_482_R1	GTDATNCKRTTRCANCCRTA	20
Dec_482_F2	GTNTGGMGNGGNGTNGARGCNAA	23
Dec_482_R2	CAYTGNCCDATRTTNARNGTRTC	23
Dec_483_F1	AAYGARATHMGNGGNGTNGA	20
Dec_483_R1	ARNCKRCACATYTCDATNAC	20
Dec_483_F2	CCNTAYGGNGGNMGNATHTTYTG	23
Dec_483_R2	TANARRTTRTTNGCNACCCARTC	23
Dec_484_F1	ATHGTNMGNCAYCCNTTYGA	20
Dec_484_R1	TTNGTDATNGTNGCRAARTA	20
Dec_484_F2	GCNTAYMGNGAYAARYTNGARAA	23
Dec_484_R2	AAYTTNGCDATNACRTCRTARTC	23
Dec_485_F1	GCNATHTGYTTYGTNTGYAA	20
Dec_485_R1	TGDATYTCNGGNCKRTCNGG	20
Dec_485_F2	CAYCARGTNGGNYTNGTNTGGGA	23
Dec_485_R2	CKNGCNARRAAYTTNGCDATRTC	23
Dec_486_F1	WSNCARGCNYTNTGYTGGCC	20
Dec_486_R1	GGNCCYTCNARNACNGTNCC	20
Dec_486_F2	GTNTTYGGNATGTTYGGNACNTG	23
Dec_486_R2	ARNARDATRTCNGGNCCRCARTT	23
Dec_487_F1	AARATHMGNTAYACNCCNGC	20
Dec_487_R1	TGNACRTCRTGCCANGGYTC	20
Dec_487_F2	MGNGCNAARAARTTYATHTAYAT	23
Dec_487_R2	ARYTGRTGYTCNGGNGTRTCCCA	23
Dec_488_F1	YTNATGWSNGTNGAYCCNAT	20
Dec_488_R1	ACNARRTAYTTRTTRTTRCA	20
Dec_488_F2	GAYATHCAYCARTGYACNGARAA	23
Dec_488_R2	CKNSWYTTRTAYTCNGTRTCRAA	23
Dec_489_F1	CARMGNCCNCAYATGTAYGA	20
Dec_489_R1	TAYTCNARRCAYTGYTTRCA	20
Dec_489_F2	ACNAAYCCNGAYTTYGAYATGGA	23
Dec_489_R2	CKYTTNARYTTNGCNACYTCYTG	23
Dec_490_F1	AARTAYTAYACNCAYTGGGG	20
Dec_490_R1	TTNGGRTCRTCRAANCCRTG	20
Dec_490_F2	ATHMGNYTNATGTAYGTNGTNAA	23
Dec_490_R2	TARAARTARAAYTCYTTRTGRTG	23
Dec_491_F1	GAYAARACNGGNYTNGARGT	20
Dec_491_R1	TGYTTYTGNGCNGCRTTRTG	20
Dec_491_F2	AARGTNGCNYTNCARTTYCCNAA	23
Dec_491_R2	ARRTANGTNCKRTGNACNGCRTT	23
Dec_492_F1	GGNGAYTAYMGNACNGGNAA	20
Dec_492_R1	GTNACNARYTCRAACCAYTG	20
Dec_492_F2	AAYATGMGNAARGTNATHCCNTA	23
Dec_492_R2	CKNACNACNARRAARAANGGRAA	23
Dec_493_F1	CARGCNAAYGARGARGTNAT	20
Dec_493_R1	TTNARRTGNSWRTCRTCCCA	20
Dec_493_F2	GCNMGNCCNAARATHTTYAAYCA	23
Dec_493_R2	TGNCKNCCNGCRTGNSWRTCCCA	23
Dec_494_F1	TAYYTNCCNWSNACNGARCC	20
Dec_494_R1	TCYTGNGGYTCNGTYTTDAT	20
Dec_494_F2	ACNYTNCARGARATGATHGAYTG	23
Dec_494_R2	GGRTTNACCATNACNSWRTTYTC	23
Dec_495_F1	CARGTNCARTAYMGNCCNGA	20
Dec_495_R1	TCNGGNARRTGYTGRTGRTT	20
Dec_495_F2	GARGARCCNATHTAYGGNACNTA	23
Dec_495_R2	ARRTTRTTYTTDATNCCCATRTA	23
Dec_496_F1	GTNGCNMGNGAYGAYGGNAA	20
Dec_496_R1	TCNARNGGNCCNACNGTRTA	20
Dec_496_F2	ATHACNGTNGARGAYGTNAAYGA	23
Dec_496_R2	GCRAAYTTRTCYTCNCCNCCYTC	23
Dec_497_F1	CAYATHATHAARGCNAAYGA	20
Dec_497_R1	ATNARYTCYTTNGTYTGRTT	20
Dec_497_F2	YTNGTNGGNMGNCARCCNTGGGT	23
Dec_497_R2	CARTCRTTNACYTGYTGNGTCCA	23
Dec_498_F1	YTNGTNTTYAARTTYYTNCC	20
Dec_498_R1	ATRTGRCARAAYTGCCARTC	20
Dec_498_F2	GCNAARMGNGARGTNGARTTYTA	23
Dec_498_R2	TGNCCNGCCCANARRTCNCCRTG	23
Dec_499_F1	GTNMGNAAYATHAAYCCNGA	20
Dec_499_R1	CARTGRTANGGYTTYTCNCC	20
Dec_499_F2	TAYGTNCCNAAYCCNCARGARGG	23
Dec_499_R2	TGRTCNACCATRTGYTCYTCRAA	23
Dec_500_F1	AAYGGNCCNTTYGGNCCNAT	20
Dec_500_R1	ATNACNCCCATDATNGCRTT	20
Dec_500_F2	TTYAAYWSNGARCCNCCNTTYGA	23
[truncated: 817 more rows]
