# Supplementary material for: UPrimer: A Clade-Specific Primer Design Program Based on Nested-PCR Strategy and Its Applications in Amplicon Capture Phylogenomics
Source: Mol Biol Evol. 2023 Oct 13;40(11):msad230. doi: 10.1093/molbev/msad230 (PMC10630340; doi:10.1093/molbev/msad230)
Supplement: msad230_Supplementary_Data [file msad230_supplementary_data.zip › Appendix 4. Decapoda/Appendix 4. Reference nucleotide sequences of NPCLs for Decapoda.fasta]

>Dec1
ATGGTGTCGCGAGCAAAGAGTTCAACGGGTACGATGGCTTTACATTGTTCGCAGGCAAAACTCTGGGTCAAATCTCACTATGAGCGACACGAGGACGGTGTGGTGGCCAAGTCCGTCATGTACAAGCACTACGAGGACTATTGCCGCGAACAGGGACGTAACATCATGGAAACGAGCATCTTCGGCCGCGTGGTCAAGTCCGTGTTCCCTGACGTAACCATCAGACGTCTGGGAGGCCGGGACAATCTCAAGTATTACTACTGCGGCATCCAGGCGAAGGAGACGTCGCCCTACGCCATCGACAACACAACCACGACCAGACCGAAGCGGCGGCTGCGGAAGCGGGAGTTGATCACCGACAAGGCGGACGTGCACCGGTGTCTCCTGTGGCTCCATAAGAATTACTGCTCGTCACCTGACTCGTCGGTGATCAAGGCGGAGGTGTACGACAGATACGTGCTCGAGTGTATAGCGGGGGCAGGCGAGCCTCTGTCCATGCAGTACTTCGGCATGGTTGTGACCCACGCCTTCCCACACATCTCAAAGAGGAAGCTGGGGCCCAGAGCCAACCAGCAGAAGTTCTATTTTGGCATCCAGGAGCGAGCGGCCCCGCTGCCACTCGACACTGTCCCGCCGCAGCTAATAGACGTCGTGGAGCACATGTTCAGCAACGGGCGGCTCTGTTATCGCGAGGAGCTCGAGGCTGACGACGACGACGACGATGACAGTAGTTGCCGCAGCCCTGTGTCTGACACGTCCGAGGGAGACCCCCTGCGCGAAGCCCATACGCCCATCTCCGGCGACCACGGCGGTGCCCATGCCCAGCATTACCCCTATGACACCTATATTAAAGATGAACCTGTAGACTACAGTTTACAAAATTTAAAACTAAAAGATGAACATTTAGAGGAGTATACAGTGAAAGAGGAGCCCCTAGACCTCCACATGGCTCGTGATGTGCATGATATGGAAACGAACTTTATGGCCAGTCCCGAGAGGTCGCCCTCCGTGGCCACCTCGATCAGTGACTCCCCGAGCCCCTCAGTGAAAGACCAAAAGACACGAAAAATCTATAAACCTCGGTTTCATATTATTTCTGATTATAACGATGAAAATAGTTGGAACAGTGAATCAGACGTGAAAACGGACACATTCGAAGTGAAGTACTGTAATAATTCCGTGCAGTCCCCGTGGGAATCTTTCCTGAGAGATTGGCTCTCACGAACATTCGAGGAGTGTGAGGGGATGTGTGTGAATAGGGATCAGGCGTACGCTTATTATGAAAGACTGTGTGAAGTTGCAAGCGTAACCGTGCTGCCTCACACGTACTTCGACGAGACCGTGCTCAAGGAGTTCCGTGGTGTCGTCACCATGATTCACCCGACAGACAAAAAAACATTCTACGAAGGACTCCGTGTCCAGTTACATTCCGATCTTTATGGCCGCATTGAAGAGCTTATCGACGGCGAGCCGAGTGAGCCACAACATTCCATGGAGATGTCGCCTCCTATGGGCGCCGCCCCTCGCGGCTCCCCGCTCACTCTCGAGGAGGACGAAGTCGCAGACGAGAGATACGCCGACAACTACCGGGGCGCCCCCGAGGAGGACCTACATTCCACCCCCGAAGTGTTACGTGACGGCAAGTATTACCTGCGTATGTGGCTCACAGATAACTTCGAATCCGTGCCAGACTCTTGTGTTCTCAAAGCCGAGGCCTATCGCCACTACGAAGAGTACGCGAAGTCGATAAAACAGTCTCCATTTGAAATGAATGTGTTCGGAAAGATAGTACGGCAGGTGTTCCCCAAAGTGACAATCCGTCGACTCGGCGGGCGTGTTAAGCCTCAGTATCATTACTGTGGAATCGCTGTCAAGAGTTCGAGTCCGCTGTACAAGTTCATGAGCGGCAAGGACCCGGCGCAGCGATCACGCAAGAAGGAAATTGCGACAGACAACAAAAGTGCCGAGATTGTGATCGAGTGGCTCAGAAGAAACTACGAACCGGGAACAGACCGTATTATTATGAAGAGTGCAGTGTTTAGTAACTATTGCAGCTATTGCAAGGCCATGAATGAGAACTCGGTAACCCTGAACTATTTCGGAAAGTTAGTGAAGCATTGTTTCCCCAACGTTGAGGTACGAAAGTGTGGCGGCCGAAGCGAGCCCACCTGGTACTACTTCGGCCTCGTACCCAAGGGGGAGGTGGTGACCTCGCCTTACCCCAGCCCCCAGCACCACGATTCTCCCCTTCACGCCCACGACGACCTGGCTGGCCGGGAACCATCGTCTGCGTACGACCTCCACGTCCCCCAGACCACCTTAGGTCAGAGACACCTGAGCCCGGTGGGCCAGGAGGTGCACCACCCCGGTATCCCCGCGCACAGCACTAGTCCCATTCCAATCTCCCTGGCCAAGAGTGTGCCAGGACCACACTATAATACAACGCCCAACGGTTCCTACAGTAATGCATCGATGATGCTTCAGTCAGTGCTGTTAAACCAGCACGTTAATCTTGCTCAATCCCCCTTGATCAGCAGTCGGTCGCCATTCCCCCAGTCCCCCCGCGACACCCTGCTGGAGGCCAGCTGCCAGCGCTCCAGCCGAGCGGCCGAGCACTCGCCTGTCGACGCGCGAGGCTACCGCGAGTCACTGAGCTCGCACTCGCCGGCGGCAGAGGGCAGCAGCCTCCAGGAGCTGCGTCGGCACCTGATGGCTCGCTCGCCTTACGAGCCAGGCGACGTGCCCTCCGACAACATGTACTCTCGTTCTCCTGGCGACACGTCGGCGCAATTCTGCCGATCGCCAAGAGAAATGATGGAGGCCGTTTGTCGTTCCCCGGGCGACGCTGCGTTGGCTTCCCATTCCCCGAGCGACAACTCGCTGCTGTACTCGCACTCGCCGCTGGAAGCCAACTACCAAGCGTCAGTCCGGCAGCGCACCTCCCTGGTGGGCGGCAGTGTGGGCGGCGGCGCGGGCGGCCAGGTGGTGCCCGGCATGATCTTCTCCCACCACGCCGTGCCCGGGCCCCCCATGGCAGGGGTCTCCCCCCTCCACGCGCACAAGAGGCACAAAGGGCAGCTCCAGCAGGGCCTCGACGACTTCGAGATGATCAGCGACATGACCATTGAA
>Dec2
TGGTTATATGTAACTGACTGGCGCCATGATGCAATTCTTCGAATGAACAAAACTGACGGCTCTCAGGAGAAAGTAGTTGCAGAGGTAGCTGAGAGCAATCGACTGTATGGAATTCGTGTCTACAGTCAAAGAGCTCAGGACATTAGGAATGACCATCCGTGTTATGGTGATAACCCATGTGAAAAGTTCTGTTTCCCAGTGCCAGATGGTGAGACTGAAAACCTTAAAGCCCAGTGTGGCTGTCCAGTGGGAGAAAAGATGAACAGTGACCAGAAAACTTGTTCATTAGACCCTGATGCTGAACCATCTGTTGAAAGATGTGCTCCTTGGGATTTCAGTTGTTCTAATGGTCGCTGCATTCAAAAGACCTGGGTCTGTGATGGGGATGATGATTGTCTAGATAATTCAGATGAAGAGCAAAATTGCACGAAGGTCACTTGTAGAGAAGATGAATATGCCTGTGAATCTGGGCGCTGTATCCCAAACACCTTCAAATGTGATTCAGACAATGATTGTGGCGACTTCTCTGATGAGACTGGCTGTGTGAATGTCACCTGTGAAGCTTCATATTTCCAGTGTGACAATGGACGCTGCATCCCTATGAATTGGAAATGCGATTCTGAGAATGACTGTGGTGATAGTTCAGATGAAGGAGATTTTTGTGCCAATAAAACTTGTTCATACTTCCAGTTTACATGCCCAAGTACAGGAGCATGTATACCACAAGCATGGGTCTGTGATGGTGATAATGATTGTTATGATAATAAGGATGAAGAAGGGTGCCCTCCTATAGCATGTACAGCTGCCCAGTTCAAATGCAATAACCTAAAGCAGTGTATCCATGAATCATACAAGTGTGATGGAATCCCAGACTGTGAAGATGCCTCAGATGAATTTGGATGTCCTACTGTTGGGCCTGATCAGTGTAATGAAGAAAGCCAATTTAGATGTGTAAAATCAGGTATCTGCGTTCCAAAGAGCTGGAAGTGTGATGGTACATCTGATTGTGAAGATGAATCTGATGAACCAGATACATGTGGACAT
>Dec3
ATCTCCGACAGCGGAGAGTACACTTGCCGTGCATCCAACAAGTGGGGTAAGGCTGAATGTTCCGTCACCCTTGAGTGCGTCGACCGCGCTCATGGCCAGCCTCCTCGCTTCACCACTCACATCCAGAACCTGGAGGGACTCAAGGACGGCGACTCTGCCCACTTCGAGTGCACTCTGGTCCCCATCGGCGACCCCAACATGAAGGTCGAATGGTTCCACAACGGCGAGCCACTCCGCAACGCCACTCGCATCAAAACCGTCAGCGATTTCGGTTTTGTCGTCCTGGACATTGCCTACCTGCAGAACCACGATGCCGGCGAATGGATGTGCAAGGCCTCCAACAAGTATGGCGAAGACACTACCAAGGCATTCCTGAACTGCTATGGAAAGGGAGGTGTCTACACAGAGTCACTGCAGCCCGGCTCGCTCGACAAGATTGCAGCTCTGGAGGGCCAGAAGGCTGGCGTCCAGGCTCCCACTACTCCCGCGGCAGCCGAGCCTCCCAAGTTCATCACTCAGATCGCCAGCATCGAACGTCTGGTTGAGGGACAGAGCGCTCACTTCGAGGCGCGCCTGAAACCCGTGAATGACCCCAAGCTTGTTGTTGAGTGGTACAAGGATGGCAAGAAACTTCCTTCTGGCCATCGCTACAGGACCTTCCATGACTTTGGCATTGTTATCCTGGACATTCTCTACTGCTACGAGGAAGACTCAGGCGTGTATGAGGCCCGTGCTGTCAACAAGCTTGGCGAGGACAAGACAACTGCTAACCTGAAGTGCCTTAGCAAGACCAACCTCATCCTCACACCTCAGGTGCCCAAGGGAATGGAAGGCGGCCTTCAGAAGCTCCAGACTTTGGAGGACACTGCCTGGATGCGTCGCGAGTCTGTGACATCTGACAGAGTAGGCATGGCACCCAAGTTCACAGTTCCTCTGAATAACATTGACAACATGAAGGAGGGAGAGAATGCTCACTTCGAGGCCCGCCTTGTGCCAACCGATGACCCTCGCCTGAAGGTCGAATGGTACTGGAATGGAAAGCCAATGAAGTACAGCTCTCGCATCCGTCAGTTCTGTGACTTCGGCTTTGTAATCATGGAGGTTTCCCCAGTTTACCCTGAGGATTCTGGTGAGTACATGTGCCGTGCTTACAATGACTATGGTGAGGCTGTTACAAAGGCTTATCTGAAGTGCGAGGGTAAGCGCTCTGTCATTCTCGAAAGTCAGCTTCCTAAGTCCATGCAGAAGGGCATGGAAAGGATTGCTGAACTGGAAGGCCTCATGATCAAATCACCTGATATGGGCACTCCGACCGACTCTGGACAGCCACCACAGTTCGTGACGCAGCCTCAGGATTGCACCATCCTTGAGAACCAGCTGGCGCACTTCGAGTGCCGCCTTCTGCCAGTGGGCGATCCTTACCTCCGTGTAGAGTGGTATCATAATGGGCGCCCATTGAGGGCTGGGTCTCGCATCAAGACCATCAATGACTTTGGCTATGTGATTCTGGAACTTGCTGGTTGCTATTCCAATGATTCTGGCACTTACACGTGCAGGGCGATCAATAAGCATGGCGAAGCTTCCGTCGAATGTAAGTTGATTGTTTCCAGCAAGAGTGGAATTATCCTTGATCCCCAGGCTACTTCCAAGTTCAAGGGATGCACAGAGTCCATCCAGAAACTGGAAGAGAGTATGTACAAGAAGGAGAGGGCTCCCGATGAGGAAGAGAAGCCGTGCCCACCAAACTTTGTCACTCAGTTGGAGAACATCACCGACCTGGTTGAGGGACAACCTGCTCACTTCGACTGCCGTGTCGAGCCTGTGGGAGACCCAACTATGCGCATCGAATGGTTCCATAATGGTATGCCACTTGCTGCTGGTTCTCGTGTACACATGATGGATGACTTCGGCTTTGTCGTCCTTGATCTGGAATGGACCTTCGCCCGTGACACAGGTGAGTACATCTGCCGTGCCACGAACAAGTGGGGCCAGGCAACCACCAAGGCCACGCTCAATGTCCGCTCCAAGCATGGCGTTGACCTCAGCACGCAGCTGCCTCAGGGCATGACTGCTGAGAAGCTGAAGGAGCTGGAGCGCGGACCTCTCACTGAGAAGTACGACGCCGATGCCGAGATGACTCCCCCCAAGTTCACTGTTCCCATCAAGAGCCAGAGCATGCAGGAGGGAGAGCGCGCGTTCTTCGAGGCCCGCGTTGAGCCACGCAATGATCCTAATCTGCGCATTGAATGGTACCACAACGGCAAGCCTCTGCAGTCAGGTCACCGCTTCAGGACCAATTTCGAGCTGGGCCATGTGACCCTCGAGTTGCTTCACACCTACGCCGAGGACTCCGGTGAATACGTCTGCCGCGCTTACAACAAGCTCGGACAGGACATCACCAGGGCTTCTCTTAAATCCAAG
>Dec4
ATGGGGAGCCTGGCATGGCTGCCTGGGGGCTTGCCTCCTGTCCTGCCCACTCTCAAGGAGCAGATTGAAGAGTACCTCTTGATGCCAGAGGAGCTGCCCATCCATGCCCCCATCCACTCTCGGCGATGGTTCCCCCGAACGCCAAACCCCAGGCGCCTCTTCAGTCTCACACTCTTTCCTGTAACTTCGTGCCTTGAGGTGGAACGTGACCCTGCCACCGGCCATATTACAGGAGTACACGAAGTGTCTAACTACGATGCAGGAGCCACAGCCAAAAACTCCATGTCAATGCGGCGTGCTCCAGGACCTCCAGAAGAGATGGTGAGGGGGTCGTCGACCAATCTGCCTTTCTGGCCCGGAGGGTTCTCAGAGCCCACACTGGACAAGGAGTCCACAGAAGCAGAACACGTGCTGGACCTGACCAACCTGATGACCAAACACCCCAGGCTGTCACGAGGCATCACCTTCGAGGAGCCAGAGCCCCCACCCCAGGAGGAGGCCAAGGAACCTGAGGAGGAGAAGAAGAGCACTGACCTGGTGGTCAGCATCTCAGACATGCTGATGGTGGATGAGAGTGTGCTCAAAATCTTTGATGTGAAGGAGGAGCAGACCAAGAAGCCAGCCACACTCACCCTGGAGGGCCTGAACGAAGAGGACTCCAACCTGGTTGAAACCTTTAAGATAGAACCGGCTCCCAAGAAGGAGGAGTTTGTCTTGAACATTAGTGAAACCCCTGTGGAAGTGGAGCTCTCTGGGCCCAGTACTGAATGGGCTGAGAAGGTCGATGTTCACGCCCCTGTGGATGATTTTCATACGCGTGTACCTAATCCTGCCTGCACTTATCCCTTCGAGCTTGATATATTTCAGAAGCAAGCAATTTTGCATCTGGAAAATCGAGAGAGTGTCTTCGTTGCTGCTCACACTTCAGCGGGTAAAACCGTAGTGGCTGAGTATGCCATTGCACTCACTCTTAAACATATGACTAGGGCCATATATACCTCACCAATTAAAGCCTTATCAAATCAGAAATACAGAGACCTGAAAATAAAGTTTGAAGATGTAGGTTTGTTAACGGGTGATATTCAGATTAATCCTAAGGCATCCTGTTTGATTATGACAACTGAAATCTTGCAGTCTATGCTGTATAATGGTAGTGATTTAATTCGTGATTTGGAGTGGGTTATTTTCGATGAGGTTCACTACATCAACAATGCAGAGAGAGGGCATGTATGGGAAGAAGTTCTGATTATGCTTCCTGAGAGAGTGAGCATTGTATTGCTCTCAGCTACTGTTCCCAACACCATTGAATTTGCTGATTGGATTGGCAGAATTAAGAAGAGGAAGATCTACGTGATTAGCACCACAAAACGGCCTGTGCCGCTGGAGCACTTCCTCTACACTGGAATGGGTGGAAAGAGTAAGGATGAACGCTTCCTCTTGATAGATGCCCAAGGAAAGTTTGTGACTAAGGGCTACAATAATGCAGTTACCGCAAAGAATGAGAAAAAGAGTAAGATGCAGCAGCAGCAGGGTCCCAAGCACACGAGGCAGCATATGGGTGAGAAGCAGGAGAAGAACATGTGGATTGGCCTCATTGACCATCTCAGCAAGCGAGAACTCCTGCCCATTGTGGCGTTCACACTTTCCAAGAAGAGGTGTGACAGCAATGCCAGTCAGCTGCTCAGTCAGGACCTGACCACCAGTGCTGAGAAGGGAGAGATCCATACCTTTATCAAGAGGTGCACAGAGAGGCTGCAGGGAGCAGATCGAGAGCTACCACAGGTTGTCTACATGCAGGAACTTCTCACCAAGGGCATTGGGGTTCATCACAGTGGAATTTTGCCCATTTTGAAAGAAGTTGTGGAGATGCTGTTTGCCAAGGGTCTAGTGAAGCTGCTGTTTGCCACAGAGACCTTTGCTATGGGAGTCAACATGCCTGCGAGGTGCGTTGTGTTCGACTCCATCCGTAAGCATGATGGAACAGGCTTCAGAGACTTACTCCCTAGTGAATACATTCAAATGGCTGGTCGTGCTGGTCGCAGAGGTCTTGACACAACAGGGACTGTGATTGTTCTGTGCAAGAATGATGTGCCGGAAATGGGTGACCTTCACCGCATGATGTTAGGCAAACCCACCAAATTGGAATCACAGTTTAAGCTCACTTACTCAATGATCCTCAACATTTTACGTGTGGAAAGAATTAGTGTTGAAGACATGATGAAGAGATCGTTCTCAGAAGCCATCACTTACAAAAATCAAAGTCAGTATCAGGCTGAGCTTGAACTATATACTGAACAGCTGAAGCAAGAACCTGACTTTAACTGTATGATGTGTAAGAGCATTGAACAATATTATGCAGCTGCCAAAGAGTTTGTGGAGCAGCGCGCAAATGTTTTCAACCTGATTCATGGTTTTCCAGGTGTTGTTAAGGCAGTGGCACCAGGAAGAATTTTACTCATATGTTATGAACAATATCAGTCTTACCTTGCTTGCGTTCTGAAAATTGATGCAAAAGACAAGACCAAGATGACTGTGTTTGTGTTGAAGGAAAAGACCAGGCATAATTACTCAAAGCATGAACTCATGGCAAAGGAGGCTCTGAGTGCCTCAGAAGCAATGTTTGACCCCTTGGAGGAACCCTCAGAGCATGGCTTTTTGGAAATTACCTTCAAGCATATTGCTGCGTTAACAGACCGGGTTGTGAAGATAGATGGGGATAAAGTTATCGACAATATTAAGAAACGGCAGATCCCACGATTCAAGGATGACCCTCCATCACAGTCTGTCATGGAGCTGCTCAAGGAGATGCAGAGGTTGAATGAGTCAGGAGGTGAGAATCTGGCATGTCTGGACCTACTGAATGACCTAGGAATCAGGGAAATAGCAGCCGTTAGTAATATTCACAGAATGAACATCTTAAGGAAGAAGGCCGTAGAGATGCCTTGCTTGGACTGCACACAGTTCAGGGAGCACTTCAACATGATGTACAAGAAGTTACATCTGCGGGAGGAAATTGGACGGCTGAAGTTCCTAATGTCTGAAGAGGCTTTGCAGTTGCATCCAGAGTACCAAATGAGGATCCAGGTGCTCAAGACACTAGGCTACATTGAGGAGAACAACACAGTCACTCTCAAGGGTCGCGTGGCTTGTGAGATGGGCAACCATGAACTCATGATCACTGAGCTGGTGCTGGAGAACGTGTTTGCTGAGAGCCCAGTGGAGATCATCTCTGGCCTTCTGTCAAGCTTGGTCTTCCAGGACAGGAATAATAGTGACGCTGAGCTCACACCAGAGCTTCTGAAGGGCGTCCAGCAATTCAAGGGTGTGGCCAAACGCATTGGTGAGGTGCAGAAGGAGTGTGGGCTGAAGGAGGCTGTGGGCGACTATGTTGACCAGTTCAACTTTGGTCTCACAGAGGTGGTCTACCAGTGGGCCAAGGGCATGGCATTCAAGAAGATCATGGAGCTTACGGATGTCCAAGAGGGAATCACGGTCAAGTGCATTCAGCGCCTGAACGAGGTTCTGAAGGATGTGCGAAATGCGGCCAGGATCATTGGTGACCCAAGTCTCATGCAGAAAATGGAAGAAGCGTCAACAGCCATCAAGAGGGACATTGTCTTCACCCCCAGTCTGTATACACAA
>Dec5
ATTCAACAGAAATTGTTCTTCTTCCATGAATTAAGCCCAGGTAGCTGCTTTTTCTCTCCCCGTGGAGCGTACATCTACAATACTTTAGTTGAATTCATCCGCCAGCAGTACCGCATTCGAGGATTCCAGGAAGTTATTTCACCTAATGTATACAACACCAAATTGTGGCAAACCTCCGGTCACTGGGAGCACTATGCTGAAAACATGTTTGCTTTTGAGGTTGAAAAGGAAAAGTATGCCCTGAAGCCCATGAACTGCCCTGGCCACTGTTTGATGTTTGGACACACTAGCCGATCTTGGCGTGAACTACCACTTCGCATGGCTGACTTTGGCGTTTTGCATCGTAATGAACTATCAGGAGCTCTAACTGGCCTGACTCGTGTGCGAAGATTCCAGCAAGATGATGCTCACATCTTCTGTACTCCTGAGATGATCAAGGATGAAATCAGTAATTGCCTGGAGTTCCTCTCTGCTGTTTATGAAACTTTTGGTTTTGAGTTTGTGCTCAAGCTATCGACCCGCCCAGAAAAGTTCCTGGGTGAGGTTGAAATGTGGGATAAAGCAGAATCACAGCTGAAGGAGTCCTTGGATAAATATGGTAAGGAGTGGAAGCTCAACCTTGGAGATGGAGCTTTCTATGGCCCAAAGATTGACATCACTGTGACAGATGCTCTAAGACGGCAACACCAGTGTGCTACAATCCAGCTTGATTTCCAGTTGCCCATCAGATTTGATCTGCATTATGTGTCAGAATCAGGAGAAAAGAAGAGACCTGTTATAATCCATAGAGCGATCCTGGGCTCAGTTGAACGAATGATTGCCATCCTCACTGAATCCTATGGAGGAAAGTGGCCTTTCTGGCTGTCGCCACGACAGTGCATGGTGGTGCCTGTAGCTCCACCTTTTGATGATTATGCCAAGTCTGTTAAGAAACAGCTCCATGAGGCAGGCTTCGAAGCTGATTATGATGTAGATCCAGGCGATACCATGAATAAAAAGATCAGGAATGCTCAACTTGAGCAATACAATTTCATTTTTGTGGTAGGGGAGAAAGAGAAGACCAACAACACGGTGAATGTGCGCACTCGAGACAACAAGGTGCATGGCGAGCATAGTGTTCCTGACGTCATACAGAAACTTCATGTTCTCAGACAGAATCGTGTGCAAAACTGGGAAGATTCATTT
>Dec6
GTGCTGGACCACGAGGCGAAGCAGGAGTACCGCGTGGTGGTGATGGCGAGCGACCAGGGCAACCCGCCGAGGAACGTCACCAAGCTGATCCAGATCGAGGTGCTGGACCTGAACGACAATCGTCCGACCTTCCCGGCGTCGTCCATGACCTTCCGGGTAAAGGAAGGGGTGGACGTGGGCGAAGAGGTGGGCTCCGTCATCGCCGTAGATCGCGACGCCAGCGAGAACGGCCGCGTCACCTACACGATCCTGTCGGGCAACACCTTCGGCACGTTCGACATCAACAAGACGACGGGGCAGGTGTTCACGGCCAGGGAGGTGGACTTCGAGCTCACGGCCGAGTACATGCTGCAGGTGAAGGCCGTAGACGCGTCCTCCACCAACCCGCAGAGCTCCATCATCAACGTGAAGATCGAGGTCCTGGACGAGAACGACCAGTCGCCCGTGTTCAAGGACGACCCGATCATCTTCTCGATCAGCGAGAACACCGCCATCGGCACGCCCGTCTGGAACTTCACCGCTACCGACCTCGACTCGGGCGACAACGGCTACCTGCAGTATGCGCTCACGCAGCAGTCGCCGAAGAAGGTGTTCAAGCTGGACGCGACGACGGGTATGCTAACGCTCATGGCGCCGCTGGACTACGAGGAGCACCTCGAGTTCACGCTGGTGGTCACGGCGTCCGACCAGCCGCGCGACGAGACCAAGCGGCGCCAGGCCTCCGTGACGGCGCGCATCCTCATTGAGGACTACAACGACAACTCGCCCAAGTTCGTGTCGCGCGGCCGCATCGACATCATGGAGGACGAGCCCCGTGGCTACCCCGTGCTGCACGTCATCGCCACGGACGAGGACTCGCTCGACAACGGCCGCGTCACGTACATCATCACGTCCGGCAACGAGGACGGCAGCTTCGCCCTCGACTACGAGACGGGCGTGCTGACCATCGTCAAGGCGCTGGACCGCGAGCGCGCCACGCAGTACCGCCTCAACGTGACCGCCAGCGACCACGGCCAGCCGCCGCGCTCCGCCATGCAGGTCATCGAGGTGTTCATCGAGGACGTGAACGACAACCCGCCCAAGTTCAGCCAGCCGGTGTACAAGGCCAACGTGTCGGAGGGCGCGCCCCCGGGCACGTCCGTCATCCGCGTCACGGCCACCGACCGCGACTACGGCACCAACAGCAACCTCACCTACATCATCCCGGCCGGCATCGGCGACAACAAGTTCCGCATCAACCCCGGCACCGGCGAGATCCACACGGTGGCGACGCTGGACCGCGAGGAGAAGGACCAGTACACGCTGACCATCTACGTGCGCGACGGCTCCTTCCCGGCGCAGTACGACACGGCGTCGGTCCTCGTCACGCTCACGGACGTCAACGACCACGCGCCCGAGTTCCGCGACTCCTGCTACCCGCTGCGCGTCCCCGAGAACACCGACCTCTCCGTCATCCACACCGTCCTGGCCACCGACAGGGACGCCGGCTCCAACGGCCGCGTCAGGTACTCCATCACCGACGGCAACATCAACAACAAGTTCAGCATCGGCTCGTACACGGGCCAGCTGTCGTCGCGGCCGCTGGACCGCGAGGCCAACGCCAAGTACTTCCTGGTGATCACCGCCGAGGACCGCGCCTCCTCGCCGCTGCGGGGCATCTGCAACATCACCATCACGGTGGAGGACCAGAACGACAACGACCCCAAGTTCTCGCAGAATCGGTACACGGCGTCGCTGCCGGAGGACGCGCCGCCGGGGACGACCGTTCTGACGGTGCGAGCCACGGACGAGGACCACGGGGAGAACGCGCGGATAACGTACTCGCTCAGCAACGAGACGCAGTGGCTCTTCAAGATCGACAACGAAACTGGCGTCATCACGACGGCT
>Dec7
CCCCAGGTAGAGGACGTCGGTGCTGACGAAACTGCTGACAGCCTCCTTGCTAAGGCCAAGAAGACCAAGACGATCAAGGAAAAGTACACAGAAGATGAGGAGCTCAACAAGACCAAGCCTCTGTGGACCCGAAACGCAGACGACATCTCGGTGGAGGAGTATGGAGAGTTCTACAGGTCCCTGACCAACGACTGGGAGGACCACTTGGCCGTGAAGCACTTCAGCGTGGAGGGCCAGCTGGAATTCCGTGCCCTGCTCTTCGTGCCGCGCCGCGCTCCCTTCGACCTGTTTGAGAACAGGAAGCAGAAGAACAAGATCAAGCTGTACGTGCGCCGTGTGTTCATCATGGACAACTGCGAGGAGCTTATCCCAGATTACCTCAACTTCATGACGGGCGTCGTCGACTCCGAGGATCTGCCTCTCAACATCTCTCGCGAGATGCTTCAGCAGAACAAGATCCTTAAGGTCATCAGGAAGAACTTGGTGAAGAAGGCGTTGGAGCTCTTCGAGGAGCTGATGGAAGACAAGGACTCCTTCAAGAAATTCTATGACAACTTCTCCAAGAACATCAAGCTGGGTATCCACGAGGACTCGACCAACCGCAGGAAGCTCGCCGAACTCCTGCGCTTCTACACGTCGGCCTCCGGCGACGAGATGTCCTCCCTGAAGGACTACGTGTCCCGCATGAAGGAGGACCAGAAGCAGATTTACTACATCACCGGCGAGAGCAGGGACGCCGTCTCGAACTCTGCCTTCGTCGAGAGGGTCAAGAACGGAGGCTTCGAGGTCATCTACATGACTGACCCCATCGACGAGTACTGCATCCAGCAGCTGAAGGAGTACGACGGCAAGCAGCTCACCTCCGTCTCC
>Dec8
ATGTGGATCACGGGGAAGGTCGACCAAACCTCCCAGAAAGACCAGCTCTTCACGGACCTTTACAATGAGTGTCGAAACATCGCCCCTGGGGCCAGGCTCTCCTGCATGCTGCGGACCAAGCTGGAGAGGTTCCAGAGGGAAGAGAGGAGAGAGATAGTGACCAGGACGAGGGACGGCTGTGCGCCCCTCTTTGTGGCGTGCAAGAGAGGGAATGTGGAGGTCGTGGACTACCTCATCACTACATGCAATGCAGATGCAGAGCAACGCGGCCTTTATGAGGTGCCAGACGACAGATCTATTCACAATGTCACGCCCCTTTGGTGTGCATCTGTTGCAGGACGGCTGCCAGTGGTCAAATGCTTAGTGCAACATGGAGCTGATGTGAACAGTGTCTCGGATACGGGATCCACACCAGTACGCAGTGCTTGTTTTATGACTCACTTTGATATTGTAAACTATCTTGTGGAAAATGGAGCCAATATTTCAAAGCCAAATTATAATGGGGGAACATGTCTGATCAATTCTGTCCAGTGTGTGAAGCTGTGCGAATACCTTCTTAATCATGGGGCAGATGTCAATGCACAGGACATTCAGAACAAAACAGCCTTGCACTATGCCATACAGGAACACAGATTTGAGACCACAAAACTACTGCTGGAACATGGAGCCAATCCTCACTTAACCAGCAGATACCATGATGATGCCCTACAGACAGCTTGCATCAAGGGCGCCTGCCAAATATTTGAGTATTTGATAGAAGTGGTATCTTATCCACCAGACAGAATCGCCGATGGCTATGAACTGCTGGGCACGACATTTTTAGATGAACATCATGACATTCAAGCAGCTCTTCAGTATTGGCGAAAGGCAACTAATATTAGATTTTTGTCAGGAGAATCAAAGCAAATTCTGCCTCCAAGACGTACTTATCAGTTTGCTCAGGAATTCAAAACTTCAGAAGAATTGGAGGCCATTGCAACAGATCTTAATGCCATGAGAACTCAAAGTCTCTTGATATGTGAACGCATCCTTGGTACGGCACACAAAGATATGATATTCAGACTTATGTACCGAGGTGCAGCATATGCGGACTCCCTCCAATACCAGAACTGTATTGATCTGTGGTTGTATGCATTAGAACTAAGAATCCAGAGAGATACAATACTCTTTAATGAGACCTGCTTCACTGGGCAAGCTTTAGTGCGATTGTACTTAGATATGATTGACAAACATGGTACAGGAGTAATGCAAAATACAGTTAGTTTTGAAGATGCCTTCCACACACTGGAATTACTGGCAGCACAACTCCCAGAATGTATGGCACTGCTCAAGGTACAACCAGTTCATAAAAAACATCAGAGTAACTTTGATCATATGTTAAAAGTCCTGACACACATGATTTTTGTTGTTCTTCACATACCAAGAACAGAAGAAGAAAAACAGAAAGTAGCTACACTTGTTAATAGCATTATCCGGTTAGATCCAAGAACATGTCAAGGTGGACATTCTCTATTGCACTTGGCGGCAATGAAAACCACTGTACTTAACACTCACTCTTTGCTGGAGGATGAGCACATGACGCCATTCCCTTCAGTTGAGGTTGTATCGTTCCTGCTTGCTTGTGGCGCAATGGTTAATGTGACAAATGACAAAGGATCATCGCCACTGTTCATGGCATCACAAGATCTTCTTTTTAAAGAGGAG
>Dec9
ATGGAAGACCTCCACCGCCTAAGCAGCAGTACCTGTACAGAGCTAGAACGTCTAGCTGCTGCTGCAGCCACTATGGGTTATTCAGAATCCTTGGTTGCAGCTCATCAGCCTCCTCTATCTGTAGGGGGCCCTGTTCTTCCTCCTCAATTTCCACCTGATCATTATCAAAGACAATATTCCCGCCATGAGCCACACCCGCGGCCTGCATATGAGCAGGTCTCCCGTCACCCTCCTCCAAATGCTCATCATCAGCCAGCACCACCAGCCCATGCACATGCTCCTCCACCCACTGTCCAGTACATAACAGACAGAGCCCCACCCTATGGGAGAGGGGGCCAGTTCTTGCCCATGGTAGACATGCAGTATAACAATCCCAGTGTTGTTGCTCCGCCAACTCACACTGAGCCACAGTTCCAGCAGCCTCCACCTCCAGAACCTATACAACAGCCAGTAGTGCCACCCCCTCCAGACATCCCTCTCACAGTAGCCAAAGAGAAGAAGAAACCTACAGAGACCTCAGCAGCGAAAAAGAGGAAAAACGAGCCACGAGATGCCCAGAATCCAGATGGACATGAAGATTTGGTAGACGAAGAAGAAAAAGACAGCAACACCATGGAAGTACCCTCTCCTATTGAAGAACCAGGAGGAACACTAGTATATCCATGTATTTCATGTGGGGTCAATCTTGCATCCCCTGAATTGTGGCAAGACCATCAGTTAGAAAGTCATTCCAACAGTGTTAATAGACGCAGGAATGGTCTCTCTCTTGAGGTCAAGATTGAAATAATTAAACGCATTAATAGTGGCGAAAAACAGTCAGACATGGCAGAGGAATATATGGTGAATCGTTCAACAATTAAGTCCATTATGAAAAAATCAAACAGCTATTTACAGTGCTGGAAGAAGGGAATGTTCCACCCAGACAGCAAACGCTTGAAGGGACCTAAGCGTGAAGATATAGAAGCTGCTTTGTATTCATGGTATAAGCAAGCCATCAGTACAGGGACACCAGTCTCAGGGCCAATTCTCTGTGCCAAAGCCCTTGCTTTTGCCAGTAAACTTGGTCATACAGATTTTAAAGCAACTCATGGTTGGTTAGACCGTTTTAAAAAGAGGAAAAACATAGTTTTTGGGAGAGCTCCAGCTAGAAGAAAGAGAGAAGAGGAAGAAAACAGTTCCCCAGAACTTAAGCCTGGAGAATGGCAGACTGCTGTATTACCTCAGTTATTACTTGAATTTGATCCTGGTGATGTATTTGCAGTTGAAGAAATTGGTTTATTATATAGGACTCTACCAACTGTTGCCCCCAATCTGCGTGGGGAGAGATGTGCAGGAGGCATCCGTAGCAGACTGAGACTCACAGTATTATTGTGTGGTAATATGACAGGAACAGAGAAATTTCCATTGCTTGTAGTAGGCAAACATCCGAAGCCTTCTAGTTTTCGACATGTTAAGAGTCTGCCTGTGCAGTACCTTGCTAATCAGAAGGCATGGATGACCAGTGATAGTTTTGGAGCCTGGTTGCAGGATGTTGACTCCTGGTTTGTACAACAGGGCAGAAGGGTAGTTGTAATTGCGGCATGTTTACCAGTGCATTCCAAGCCTCCCGGTGGTTTGCGATCAGTGCGCCTGGTAACTGCTCCTAATGGTTTTCTAGGACCATTGCGCCATGGTGTGGTGATGGCATTCAAGCGAAACTACCGACGTGGCATATTAGAAACATTGGTCAACCAACTGCAGAGAGACGACCCCACTCCAAACAAGCGCACCCGACGTCTTAACACAAAGCTGAGTCTCTTAACTTGTTTACATCAGCTGGCCACTGCTTGGCACAGTGTGTCTGATGCTGTCATTAGTGCCAGTTTTGCCCGTGCGGGAGTTAGCAAATATGGAGCTTGGGGTGCTCCTCCCCCTCCACCTGATCCATCCATGGGGGCTGAAAATTTAACTTTACTTCATCGTCTGCGAACTCTTGGGCTTCGCATCCCAGACATGACTTTTGATGATTTTGTTCACTTCGATGATGAAGTTCAAGTTTGTAACCTGAACAATGATGATGACATCCTTGCTGTTGTCACTGGGGCTGATAAAGATGATGACATGAGATATGATGATGAAGATGATGAGCAAGATGAGGAAGAGGATGATAACGAAGAGGAAGGAGAACGTGGTCCTTCTCTGAACGATGTAGAGGCAGCTCTTTCCACTTTAAGAAGACACATCCAGTACCAAGAAGGAGCTCAGGAAATGTTTCGTGTTCTGGCTCACCTGGAGTACCTCATATACAAAGGTCAGGCAGGTGGAAAGGGAGTTGGTGTTCAGCCTACCACCCCAAACCCTCAC
>Dec10
GCCCTACAGACACTCAGGCTCCTTGATCTGTCTCATAACCGTCTTGTGGCAGTTCCACGCACTGCGCTGTCTGATCTACATCAACTACGGGAATTACGGCTAGCCAACAACTCCCTCAGTGTTCTCTCACCTGCCGCTTTCAGCAGTTTGGGCCAGTTACTCACACTCGATCTTTCCCACAATCAGCTAAGTCTTGGAGCCAGCAATGCAGAGCCCTTCACAGGTTTGATACGTTTGGTTGTATTAGATGTTTCCCACAACCGTCTTGTTCACCTGGGGCCTGACACCTTCCATGACCTCTATTCCCTCCAGGTCCTACGTTTAGCACACAACCAGCTATCCCATTTAGCAGATGCAACATTTGCAAGCCTTGCTAACCTTCACACACTTGATCTGAGTCACAACCAACTTGGTACACTATCAGGCAAAGCATTACAAGGATTGTCAGTGCTAACTCATCTGTCTATTGACTACAATCAGTTAGAAGTTGTTCATGAGGCTTCACTTGATAATTGTTCCTCTTTGCATCAACTCAGTATGGCACACAACCAGTTGCAAATGTTACCTGAAGCAGTGAAACGAGCACCTCGTCTTCGAACTCTTGACTTCAGCCACAACCAGATTCCTTCCTTGGAAGAAGGTGTCTTACATGGACTTACACATCTGCAGGAACTTCGACTGTCAGACAATGCCCTGAGCAACATCTCTCGCACAGCCTTCACAGAGGTCTCGTCTCTCATCCTGCTAGATCTCTCCAACAACTCCATATCTGAAATAGAATATGGAGCATTTGATGCAACCCCGAAGCTCAAAGGACTTGACCTTCACCACAATCTATTAGGTGATGTTAATGGCCTTGCTATCCATCTAGAGAATCTAGTTTGGCTAAATGTGTCTTTTAACACCATAACATGGTTTGATTATGCCCTTGTCCATAAGAATCTTGAATGGATAGATTTAAGCAACAATATGATCAGCAAACTAGAAAACTTCTATCAAGTACAGAAATCCATAGGTCTGCAGATGGTCTATGCTTCCTACAATAATATTACTGAAATCAGTGCAACTATTATTCCAGATGGAATTAAAGAACTTCATTTGCATCATAATTCTATCTCCTATGTTGCTTCCAACACTTTTCTGGACAAGATGAGCATTTCACTGATTGATCTGAGGTACAATAGCCTCACCTTGCTGGAAGAAGCTGCACTAAGGCTATCACCTCGTCAGTCTCCCGCGCCTCTTTTGCTCTTATCCCATAATCCTCTTGAATGTGACTGTGGTGCAGATTGGTTACTAAGAGCAGCTGGAGCAGGCCTCTCAGGACCCATGACCGGAGGATCCATATTACCACACTTAGGAGATGTAGGCTCAGTACAATGCCGACTTCCAGGACTCTGGCATGGGGCCATGGTACCACTTATAGTAGTACAACCACAACAATTCCTGTGCACTTATCGTCGCCACTGCTTCACTCTCTGCCATTGTTGTGATTTTGATGCTTGTGACTGTGAACAAACTTGCCCTAGAAATTGCACCTGCTACCACGATCACACATGGACACATAATGTTGTGGATTGTGGAGGTGGATGGGGATCAATGCCATCTGGTGTGCCTATGGATGTAACTGAAGCATTTATGGATGGAAATAAGATGGGAATTCTTACCTCACATGCATTAATAGGACGTAAGAATTTGCGTGTTCTCTATCTTAATCACTCTGACATTACAGATATTCAGAATCGAACTTTCAATGGCCTTAAAAATTTGCAAGTTTTGAGACTTGACCACAATAAGATTGAAGCATTACATGGCTTTGAGTTTGTTGACTTGCATGGATTACGTGAGCTATATCTTAACAATAATCATCTAAGACATCTCAGTAATGTTTCATTTTCTTCATTACGTGCTATAGAATTACTGCGATTAGACAATAACAACATTGTAACCTTTCCTGTATGGAACTTAGCCTTGAACCCATTCCTCTTGGAGGTCAGCTTGTATCATAATCCCTGGAGCTGTGAATGCAGTTACTTGGCTAACTTGAGAGCCTGGCTCGAGGCAAACCGTATAAAAGCAACTAACGCAAGTCTTGTGAGATGTCGACACAATAGCACAGGTATGATGGGTCCACCAGTTCTCTCAGACACACCACTCAGATGTGATCATTATGTTGCCACAACGCGGATCAATAGTCTTATCATTCATGACTATGTTATGTTATTACTCATTACAGCAGCTCTAGTGCTACTATTGGTTGCTGCAGCTGTGACAGTGGTGGCTTATAGACGACGATTAAAGCTATGGGCTGTAAGTCGCTATGGAAAACGTCTCTTTGAAAAATCTTCAGCATATGTAGAAGAGAGAGAAAAACTCTTTGATGCCTTTGTTTGTCACAGTGCCAAAGACTCGACATGGGTATGTGGCCTAATGGCTCCAGAGCTAGAAGCCTCAGGGTACAGGCTTTGTGTTGCTCACCGTGACTGCACAGCACCTTCAGCACCTGTAGCAGGTCGTGCAATTGCTGAGAGTATCACATGCAGTCGCCGGATTATCTTAGTGTTGTCTCGTGGATTAGTTGATGCAGAATGGTGCCGCTATGACTTCAAGAGTGCTACTGTTGATGCTCTACGTGGTGTCAAACATCGACATGTAGTGGTGGTCATGCTAGAAGATGTGCCAAGATCTGAAATGGATCCAGAACTGGCAGCCATCACTCGCACAGCTGGGACAACACTCCATCCTCGGGATCCACGATTCTGGGAGAAGCTTCGACGGGCGATGCCTTCATTACGACCACGCTTACGACAAGGGCTCACAGGTACTATTGGTGGAAAGGCATCCAGTCGGCCTTTAGTGTCAGCAGAACATCAGAATGGCCCGTCTTGGCCCCTGCCTGAAACGAAGACCTTAGGACACACCTCAGCAAAGTCTCTCATCATCAATCCATACTGGGAGACAGCTGTGGGGTCCAATGTGAGTGAAGCTGCATGGTGCTCCAGGAATGGTCCTGACCTCGGTGCACCTCCATGGGTTAGCAGCCCATCTAAACAAGCTCCGTCCACCTCACCCGAGAATGAGGCGAGGCTGGTAGGGTCCCCTATAGGTTCTACAGCCGAAGGCCAAGACCACACTTATATGAGCGTTAGTGAGTGTGGGGAAGTCAGAGCTTCACTGCTCCCGAACAACACTCATGCATCCACATTAGGAGCAAAGCCCTCCCCTTGTGATGTACCCTCAGGGGTAGATAGAGGATCAACAGGAGAAAAGGCCGAGGGGAGTGGTCGGCCTTCCGCGCCTCCCTTGTTTCGCCGAGACGCCCCAGACTACCTCACCCGCAGTTGGATCTTCCACCCACCTCCCAATGAGCAACCTCCACCCCCAGGCCAGACTTACTTCGTA
>Dec11
GGCGGCTACTGCAGCAGCGAGGCGTGGGACCAGATGCGCACCAGCTACAAGATGGTGCACGGCTGCATGTCGCTGGCGGTGTGCGTGTTCGGCTCCATCGCCAACATCATCAACATGGTGGTGCTGACGCGGCGCTCGATGGTGTCGCCGACCAACGCCATCCTGACGGCGCTGGCCATCGCCGACCTCCTGGTCATGGTGGTGTACCTGCCGTACACCATGCACGTGTACGTGTGGGTGCCGCGGGCCATCGAGTCGCGCTTCTCGTGGGGCTGGGCCGTGTACGTGCTCTTCCAGGCGCAGTCGAACCAAGTCTTCCATACGATCTCCATCTTCCTGACGGTGACGCTGGCGGTGTGGCGCTACATCGCCATCGCGCTGCCGCAGAACAACGCCTCCTGGTGCTCAATGAAGAACACGCAGCTGGTGATCGTGCTCACCTTCCTGTGCTCGGTCATCTGCAACATCCCCAACTACCTCAACATCGCCATCAACCAGAAGGAGTACGGGGGCGCCATGCTCTACTTCGTCGGCTTCAGCGAGCTGGCGCTGGCCAACGACGGCCTCCTCAAGAACATCAACTTCTGGATCTACTCCGTGCTGATGAAGCTGCTCCCGTGCGTGGCGCTGACGGGGCTGTCCTTCGCGCTCATCCAGGAGCTGCTGCTGGCGGCCAAGCGGCGCGCAGCCCTCATGAAGCGAGCCACGGTGGCGCGCAACGCCAACGCGCAGCGGCAGGCCGACCGCGTCACCACGATGCTGCTGGCCATCCTGGTGCTGTTCCTGGTGTCGGAGGTGCCGCAGGGCATCCTGTGCCTGCTGGCCGTCCTCCCCGACTCCGGCTTCTTCAAGTGCTACCAGCAGCTGGGCGAGATGATGGACATGCTGGTGCTGTTCAACAGCGCCGTCAACTTCCTGCTGTACTGCGCCATGAGTCAGCAGTTCAGGAACACCTTCACGCAGCTCTTCAAGTCGTACTACGTGTACGCGCCGTCCCTCCCGCAGAGCTGGAAGTCCATGCCCGTGGGCGACGCCCGCGGCGGGAGCAACAACACCTGCATCACGCACGTG
>Dec12
ATGTGTGAGTGTGGCACTCCAGACGACGCCCCCGGCCCGGCCCGCAGGCCCGCGCGGGTGGACCAAGAGGCGGGCCAGTCTGCGGGCCACACACATACCCGCACGCTGATGGGGACCAGATGTGGGCCGAGGGCGAGGGGGGTGGGCGTGAGTGTTCTAGTCTTTTTGGTGTTAGTGTTTGGGGCGTGTGTGGCAGCTGGACACCGGACACACCGTGCCAGCGGCGGTGCCAGCGGCGGTGCCAGCGGCGGTGACGGGGGCGCGGACGCCGCCGAGAGCGAGCACCCCCTCGTGTCGCAGTTCTGGACGCGCAACCAGAGTCTGGAGCTCCAGCACATGGTGTTCAACAGGGGCGCGGGCGTCCTGTACGTGGGCGGGACCAACCGGCTGTGGGCCCTGGGCGTGGAGCGGCTGGAGCTGCGGGCGCAGGTGGAGACGGGCCCGCGGTTCGACTCGCCGCGCTGCCACGCGTCCGGCTGCGGCCCCGAGCGCCGCGTGGCCCGAGTACTTACCGACAACGTGAACAAGGTGCTGGTGCTGGACCCCGAGGCCAGCACCCTCATCATGTGCGGCTCCGTGTCGCAGGGCGCGTGCGAGAAGTTCCGCACCGCCAACATCTCCCTCACGCCAGAGTTCCTCCCGCGCTCCGTGGCCGCCAACGACCCCAAGTCGTCCACGTACGCCTTCGTGGGGCCCGAGCGCTACAACCCGTGGGGCGGGTCGTCGGCGCTGTACGTGGGCACGACCTTCACTACCGTCGGCGACTACCGCCACGACGTCCCCGCCATCTCCACCCGCAACCTGTACGACCTCGACTACGCCGAGTTCTCCTTCTCGAAGCAGTCGCTGCTGCGGATCGACGTCAAGCTGCGCGACCACTTCCTGGTGCAGTACGTGTACGGCTTCCACGAGTCCAGCTACGTGTACTTCCTGACGGTGCAGAAGAAGTCGCACCTGCCGGGCCAGGAGGAGTCGGGCTACATCTCGCGCCTGGCCCGCACCTGCATCACGGACGCCAACTACGACTCGTACACGGAGATCACGCTCGAGTGCCAGGGCGCCGACGGCAACAACTACAACCTGGTGCAGGACGCCAAACTGGTGAGCGCCGGCAGCGACCTGGCCTCCAGCATGGGCGTTAGCGTCGACGACCCCATCCTGGTGGCCGTGTTCGCGCCGTCCCAGGGCCACACGGCCAGCCCCGAGGCGTCGTCGGCCGTGTGCGTGTACTCCGTGCGGGACATCGAGGCCAAGTTCAACGAGAACATCCACATGTGCTTCAACGGCTCCATGCAGTACCGCAGCATGGAGTACATCTCGGGGCCCATCCTCGACGGCAAGTGCCCCGCCGCCGGG
>Dec13
GTACAAAATGAATACTTGATGGACGTGCGAGTCTGGGATAGCGGGTCTCCGCCACTGTACGCCGACACTCAGGTCAAGGTGATGGTGGTCGAGGAGTCTCGCTACCCGCCCACTCTGTTCCCTCTGCAAGCCGCCGTTATTAATTACCGGAGGGCCTTCCCTGGCGGCATAATCGGGCGTATAACCGCCCTTGACCAGGATCCATATGATACCTTGGTGTACTCCATCGTTCCGGACACAAAAACTGTTAAATATTTTGACATCGACAGCCAGGATGGTACTTTAGTGGCCCTTACTCCCTTGGACCCCGGCTCATACACCGTAAACATAAGCGTGTCAGATGGCAAGTATGAGCGAGACGTAGTGGCCAAGGTCGATGTAACTGTCATCACGGAGGACATGGTAGAAAACTCAGTCATCGTCAGGATAGGCCCTGTGTCACCAGCCGAGTTTCTCTCTCGATATCAGAAAGCTTTCATTAGGGGCATTAAATCAGAACTTGCTGTTAAGGAGGAATCTGTTATACTCGTAAGTATTCAGCCAACTGTTTCGCATTCTGATTATGTTGAAGAACAGATCGAGGAAAGAAAGAAGAGAGAAATACAAAGGAATTTAGATGTACTGATAGTGGTAGAAAATTCCGAAGGTGCTTACCTTTCCAGAGGACATTTACTTGAACAGTTAAGGGTCAAGGAAAAGGAAATACAAAAGAAATTAAATCTTCCGCTTTTGACGATAATGGATTCCCTTTGCAAAGGAGAAGCACACTGCATGAATCATGGTTCTTGCATCGACGTTGTTGAAATCAATGATGATGTGTCTGTACCATTCAATACCCAACTAGCAAGTTTAGTAGCACCAAAATTCTCCCACGTGTCAGGTTGCGTTTGCGAACAGGGATATGGTGGCAGTCAGTGTCAAGATTTAATAAATGCGTGTGGACATCGTCCATGTGCTGAGTATGAAGTGTGTAAACCCGTTGACACAGGGCCGCGAAACTACACTTGTCAGTGTCCCGCTGGACATGCAGGTCCACAGTGCCAAGTAGATCTCACTAAGTGTATAAGCCCCTCTTGCCATTACCCACTACGACCGTTATCATTTAAAGGCAAAAGTTATGCTCAGTATAGTGTAGCACGTCAAGCTGAGAGCAGTTCATTAACACTGAGTCTCTTCTTGCGGACTAGACATCCAGTAGGAACAATTGTTTTTGCTGCTGGCGATATTGACTTCAGCATATTAGAAGTGGCTAGTGGCCACATTCAATATCGATGGGACTGTGGAAGTGGTGAGGGTTTGGTAAGAGTATCTGCAGTAAGAGTTGATGATGATCAGTGGCACTTTATCAATCTGACCCGAGAAGGGACAATATCCACTTTAAGTGTAGATGGTGACATGAGTTCTGGGGCTGCGCCGGGGGATAATGATATACTCAACGTTGATTCAGACTTCATTTTCTTGGGCGCCACCATCAGTAGAGACCGCAGCTCCAGTATGTCTTCATACCATAACAGCTTAGGCTTCGCAGGATGTCTGGACCAAGTAAACATTGACCAAGTAGAACTTCCTGTAGCCATGACAGCATCTTCGTCCGGCGGTGCAATACTCAAGCGACTTGCTAATGTTGAACTTCAGTGCCCAGAAAATTTGGCTGCTGCTGGCGTCTGTGGCTCTCACCCCTGCCTTAATGGAGGAACATGTGTAGAGAGTGGCAGTAGCTACAAGTGCACCTGTCCCCAGCGGTTTTCTGGAGTGCAGTGCCAAATTGACACAGCCCCCTGCTCCTCCTCACCTTGCCTTAATGGAGGCAAATGCGTCGTTGTAGCTCACTCCTATAAGTGCAGATGCCCATCGAAGTTGAGTGGAAAACGTTGTGAATACGGTGTGCACTGTAACCCTAACCCCTGCCAGAATGGTGGCCGGTGCGAGGAAGGTGCTGATGGCCCAATATGCAAATGTCAACATTTTACAGGGGCAATGTGTCAGTTGGACATTGATGAATGTACTCATAATCCTTGCCAAAATAGTGGCACTTGTCTCAACTTTTACGGAGGTTTCAAATGTATATGCTCCCCAAATGTTACTGGTGAGTATTGTACCGAGCCTTTGCAAAAGCTGAAAGCGACAGATTCCTCCCTAAACATCACGCTTGAGGAACTTGTGTGCATCCTGGCAGTATTCTTGGGGTGTGTAGTGGCCATGCTAGTGCTCGTGGCGTGGCAGCGTCGGCGCTGGAGACACAAGCGCCACCAGCAGAACAACCGGATTAAGCTCACCGAGAACCACGTTAAGAATGACCTCAAAGCTAACGATGCTCCAAAAAGAAATTCCAAAATCTGCAATGTGGAGGCTGATCAG
>Dec14
GTCGCATTCCCTGACCATACTCCACCTGGTTCTAACAAACCCCTGGGAGGGCCCGAGGATACAGCTGCAGTTTTGAACAACAAGAACAATGCTAGTGGTAACAAGACCAGTGTTAACACAAGCTTAGTGGAGTTGACAAAAATGTTTCCAACACCTCCCTCCCATGAGCATAACCCAGACCATGACACCACCATGGAGGATGCTGTGCCACAGGTCATTAGCATCAAACAGGAGCGAGTGGATGATCTTAGACCACTTCATTCACAGGAGCAGGCAAACCTGCCTGCTAAAGAAGAACCAAAAGAAATGTTGGCTGTTTATCGGCCTCCTACTCTTTCAATGTTTGTTGGCTCCCGCAAGTATGCTCCACTAACTAACCTACCAAGTCAGGAGTATAAAACAATTGTGACACTTCCTCCTGATTGGGCTTACAAACCTTCATGGCAGTTCCCAGTTGCTGAGAAGCCCCACGGACCAGCTCCTACATTGGGCCACATGGGTCCACTCCATGGAGGTCCTCCATCAGCTGGACAAACACAGAAGGTGGGCTTGTCTCCTATCTCACCCATAACTTCAAGTTTGGGTGGGCCAGTGTCAGACAGTGGCCCAGGGTCTCAACGTGGGCCAGGCAGTGTGGGAGGCCCAGCTTCTGCAGGACCACCCATGAATTATGAACTACCATCCCCTGCATCCAACCAGTCATCTTACCTCAACAAGACACTGCCATCAGTAGAGCCACCAAGCATGGGGCTTAGCCAAGTACCTGAAGCAAATTCCCTTATTGTTAACATCGCTCTGCAGGACTCGAGCGTCAACTTGTTCAGAGATCACAACTTTGATTCGTGCACAATGTGTGTCTGCAATAACAACCAGAAAATTGTTGGAAATATCCGTGGAAAGGATGGAGCTCTATATTTACCACCTACCCATCTTAGTTTAGAAGAAGAAAGTGCAAGTTGCAGTTGTGGTTTCTCTGCAGTAGTTAATAGAAGGTTGGCCTTTCAGGCTGGATTATTTTATGAAGATGAAGTGGATCTTACTGGCCTCCATGAGGCTTTGGTCAATGAGCGTAAAAAGCAGTCTTTACTCATGCTGATGGACAATAAGAATGCAGACAATCCTGAACGTGATACCAGTATTCTAGATCAGATACCTCAGTCTATGTACCAGCTGTTACAAAGCCAGTGCTTAGTAACTTTAAGTACTCCCTCTAGTGTCATTTATAGATCAACAACAGTGTACCAAAATAATAGACGAGACATTATGCTGAACTTAGTGGATTATAAAGATGGTAATGAGATTGCAAGCTTGGCTGTAGAACAGTCACGAGGTGTTAATGTGGGTGAAGGTGAAGTGAACTCCCCTTCAACAAGACATCAGTGCATGCATAAGTGGTGCTACTACCAGTTCGATGGTCCCACATGTTCTAGGGACATAGTGCGTTGTATGAAGGCCCTCCAGCCTCACCTACAAGAGGCCATACAAAAGAAGGGAAGATGGGTGAACTTATTTAGTGTTGAAGGGCCCCTCACGTGGCGGCAGTTCCACCGTAAGGCTGTTAGAGGCAATGAGGATATTGCTGAACCATTGCCTATTCCTATGTTATTGACAGGCCATGACCGAGACTGGTTGTCCATAGCACCACAATCCCTTAGACACTGGGAAAAATTACTTCTTGAACCATACTCACAGCAGAGGAATGTGGCATATGTTGTGGTTGCTCCTGATAATGAATTTATACTCAATCACGTGCGCACATTCTTCAAGGAGTTGTCATCTATATATGAG
>Dec15
GTGCACGAAGAAGTGGATCATACTGCTGTGGGAGCTGCCATTCACACCATTACTTCCAACTTGCCAGAGATGACAAAGGGTGTGCGCATGATTGCTGCCTTGCTGGAGACTGATAATGAGTCGAACAATCTACTCGGTGCAGCCAAAGTACTTTGCCATGCCTTCTCTGATCTGCTCACAGCTGCTGAACCTGAGAAGAAAGAACCTCGTCAAGGTCTGCTTACTGCTGCATCACGAGTTGGTGAGGCATCAACTGCTGTTCTCCACACTGTTGATAGTAATCTCGACCATGAAACTCAAGACATTTTGCTGGGGTTGGCCAAGGCTGTGGCAAATACCACTGCAGCTCTCATTCTAAAGGCCAAAGCAGTTGCATCTCGATGTGAAGACCAGGAGCTGCAGAATGTTGTAATAAATTCAGCCACAGCATGTGCTCTGGCAACTTCCCAGCTTGTAGCTTGTGCAAAGGTTGTTGCCCCTACAATTGACAGCCCAGCTTGCCAAAGCCAGCTGATTGAGGCAGCCAAGGAGGTAGGCCGTGCTGTTGAAGGCATGGTACAAGTATGCCAGCGGGCCACCCAAGATGAGGCACTACTAAAGGACCTTTCTCAGGCTGCAGCTGAAGTCACTCGTGCCCTTAATGATCTTCTCAATCACATCAAGACGGCTGGTGAACAGAAAGGAAGACTCAGTGTCCATGATGAAGCAGTTGAAACCATTCTTGTATCAAGTGAGAAATTGTTTGCTTCACAGGGGAATGCATCAGAAATGGTCAGGCAAGCAAAAATATTAGCTCAGGCAACCTCACACTTGATCCAGTCCATTAAGTTTGAAGCTGAAAGCCAGACAGATACTGATTTACAGAATAGATTGTTGGCTGCAGCCAAGCAACTTGCAGATGCAACAGCTAAAATGGTAGAGTCAGCTAAGCAGTGTGCTTCAAATCCTAATGATGAGAAGAGACAGTTAGAACTGAGACAGGCTGCTGAGAATGTAAGAATTGCTACCAATGCAGCAGCTAGTAATGCTTTAAAGAAGAAGATCATCAAACGTTTGGAGAATGCAGCAAAGCATGCAGCTGCAACAGGAACTCAGTGCATGGCTGCTGCACAGGGTGCTGGACCACACAACACCAGTCCAGGTACACAGGATGAGCTGATATCTGACTGTAAGGCAGTAGCTGATGTGATTCCACGACTTGTTGAGGGTGTCAAAGGAACAATCAATAACTCAGATTCTCCTCGTGCTCAGTTAGCACTTATTAACTCTTGCAATCAGTTCCTACAACCAGGTACAAAGATGGTTGCTTCAGTAAAGGCTGCCTTACCTACAGTGTCAGACCAAGCTTCAGCCCTTCAACTTAACAATTCCTCAAAACAGTTTGGTCAGGCTTTAGTAGATCTTAGATCTGCCATTGGAAAGGCACAGGAGGCTTGTGGATCACTGGAAATTGACTCTGCTTTGGATGCTATTCAGGGTCTGAAAGACGATCTCAGTGACTTGAAGGAAGCTGCTGACAAAGGCACTCTGCGTCCCCTGCCAGGTGAAACACAAGAGAGTGCAGCTCAACATCTTACAAACTCCAGCAAAACTGTGGGCTCTACCATGGCTCAGCTTCTGACTTCCTCAGCCCAAGGCAACCAGCACTTCATAGGCTTAGCATCACGGGATACTGCGCTTGCTCTGAAAGAGTTCTCGTCTGCAGTTCGTGGTGTGGTGGCTACAACAACAGACCATGGCTTGCGGGACCGTCTAATTAATGCTGCTCGTGAGGTCATGATCAAATCATCAGAACTGATAGAAGAAGCACGTATAGTGGTACAAGGTCCACAGGATGTTGCATCTCAGCAAAAGCTTGCCCAGGTGGCAAAGGGTGTCTCACAGGCTCTCAACAAGACCTTCAATCTTTTACCTGGCCAAAAGGATGTGGATGATGCTATTTTGACTATCACAGATTCAACCAATGACTTAGATGCTGGTAGGTTCCCACCCACCACAAAGCCATATGGTGAACTGCAGTCAGAGCTCAGCAATGCTGCAGCTGAACTTAACACTGTCACAACTGAAGTGGTTTCTTCAGCTCGTATCTCAACACAGCACTTAGCCACATCATCAAAGAAGTTCTCAACTGCATTTGGTAGTCTGATGGGAGTAGGCATGGAAATGGCTGGTACTACCAAAGACCAAGAAGTTCAGGGTCAGATGGTTGTCAGCCTTAAGAGTGTTTCAATGTCATCATCCAAGCTGTTGGTATCTGCTAAAGCTGTTGCAGCTGATCCCAATGCTCCTAATGCAAAGAATCAACTGGCAAGTGCTGCTCGAGCTGTAACAGATTCAATTAACAACCTTATCAATGTGTGCACTTCAGCTGCACCAGGGCAGAAAGAATGTGATAATGCTGTACGTGCCATCCAGTCCATGAGGCCTCTTCTGGATCATCCGTCAGAACCAGTGACAGATGCTTCATACTTTGAGTGTCTGGACACAGTCATGGACCGCTCTAAGAGTCTTGGAGATGCCATGACTGGCATTGCTAATCATGCCAAAAAGCTGGAACATGATAGATTTGGCAGTGCTGTTAAAGAAGTAAGTGGAGCCATCTGTGGTCTGGTGGAGAGTGCTGCTCAGGCTGCCTATCTTGTTGGCGTGTCAGACCCAACAAGTGTCGCTGGACGCCCGGGATTGGTCGATCAGTCCCAGTTTGCTCGTGCCTATGAGGCAATTATCACAGCATGTGAAACACTTTCCAACCCCAACAGTAACCAGCAGGAGGTTCTGAGTGCAGCAACCATCATTGCCAAGCATACAAGTGCATTATGCAACAGTTGCCGTGTAGCATCTGCTAAGACAAACAACCCAGTCGCAAAGAGGCACTTTGTACAGTCTGCCAAAGATGTGGCAAATGCAACAGCTCATCTAGTGAAAGAAATAAAA
>Dec16
AGCACCTGCCCGGGTGCAAGAGTGAGTGGTGGTGTTAGCAACTTCTCCTTTTCATTCCGAGGGAAGGACACCATCCGCGAAGCAATGCACTCAGTGTTTCTCTACCATGCTATCGCAGCAGGCATGGATATGGGTATTGTAAATGCGGGTTGCCTGCCTCTCTATGATGACATCAGCAAAGAGCTCTTACAGTTGTGTGAGGTTATATTGTGGAATTTAGACCCTAATGGTACAGAAAAGTTGTTAGCCTATGCAGAAAAGTCTTCGGAACAGGCCAAAGTTGGAACAGTCACTGATGACTGGCGGACAAAATCAGTTCAGGAGAGATTACAACATTCTCTAGTGAAAGGTATTGATAAGTACATTGAATTAGACACAGAGGAAGCAAGACAATGTAAGGACAAATACCCAAGGCCCCTGAATGTCATTGAAGGTCCACTCATGAGTGGAATGAGTATAGTTGGAGAATTGTTTGGCATTGGAAAAATGTTCCTTCCCCAAGTCATCAAATCTGCCCGAGTGATGAAGAAAGCTGTTGCATACTTAATCCCATTCATGGAAGAGGAGCGTGCTGCCCAGCTAGGGGACAGTGATGAAATTTCTGACAATGACAGGTACAATGGCACCATTGTCCTGGCTACAGTTAAGGGTGACGTCCACGACATCGGAAAGAATATTGTTGGTGTCGTTCTAGGTTGCAATAATTACCGAGTGGTTGACTTGGGAGTAATGTGTCCCTGTGACAAGATTCTGGAGGCAGTAATTGCAGAGAAAGCAGACATATTGGGATTGTCAGGGTTGATCACTCCCTCTCTTGATGAAATGATCTTTGTTGCTCGGGAGATGGAAAGATTGGGCTTGCAG
>Dec17
ATCTGCATCCTCATGGCGAGTGGGAGTGCCACAGCGATGTACTCTCCCTCTAGTGGCGTTGTGGACCTTACTCCATCCAACTTCCAGAGAGAGGTTCTGAACAGTGATGCTGTGTGGATCATCGAGTTCTATGCCCCTTGGTGCGGTCACTGTCAGCGATTGGTACCCGAGTACACAAAAGCAGCTCAAGCCTTGAGTGGAGTTGTAAAAGTTGGTGCTATTAATGCTGATGAACACAGGAGTTTAGGAGGTCAGTATGGGGTTCAGGGATTCCCAACTATTAAGATCTTTGGCCTAGATAAGAAGAAACCAGAAGATTTCAATGGACAAAGAACAGCACAAGGCATTGTTGATGCTGCAATGAAGGCTGCAAGAGAGAAGGTAAATGCACAACTATCAGGAAAGAAGAGTGGTGGCAGCAGTGGCGGTGGTGGTAGCAGTGGAAGCCCAGATGACGTCATTGAGCTTACAGATTCAAACTTTGAAAAGCTGGTACTTAAATCGGATGATTTCTGGCTGGTAGAATTCTTTGCCCCTTGGTGTGGACATTGCAAGAACCTTGCACCTCACTGGCAGAAAGCTGCCACAGAGCTGAAGGGTAAGATTAAGATGGGAGCCTTAGATGCCACTGTTCACACTGTCATGGCCAGTCGTTATGGTGTACAGGGTTATCCCACTATCAAGTACTTCCACAAAGGAGATGTTGGAGATTATGATGGTGGGCGCACTGCTTCAGACATCGTTGCCTGGGCTGATGACAAAGCTGCTGCAAATTTGCCACCCCCAGAAATTGTACAGATCACAGACAATGCCATCCTGACATCAGCTTGTAAAGAGCATCCCATCTGTATCATTACAGTTCTTCCACACATTCTTGACTGCCAGAGCAAGTGCCGCAACAATTACATTGAGATTCTTGGCAGACTTGGTGACAAATACAAGCAGAAGATGTGGGGATGGGTCTGGAGTGAAGCAATGGCCCAGCCTGAGCTTGAACAAGCTCTGGATATTGGTGGATTTGGATACCCTGCTCTTGCTGCTCTCAATGCAAAGAAAATGCAGTTTGCCCTCCTGAAGGGGTCTTTTAGTGAGAGTGGCATTAATGAGTTCTTGCGAGACATTTCATATGGAAGAGGACGCACATCACCAGTGCGAGGAGCTGAATTACCAGCCATACAGGAAGTAGAGGCTTGGGATGGCCAGGATGGTGTTTTGCCAGAGGAAGAAGACATTGATTTATCTGATGTTGATTTAGATGATCTAGATGGTCATGTGGAGCTG
>Dec18
ATGGATTTAAAATCACTTCTTCAGAGTCATTTAGATAAGCAAGAAAAAAAGAAAACGGAAGATGCTGAAGGAGAGGATGCACGTTCTGTAGAAAAAGATGAAGAAGCTGTTGATAAACTCTTTGAAAAGTATTATTGTGAATGGAAAGGCACAGCAAAGCAAACAGGTACTCATACCAGTAGTTTTTCTGTGATACCTAAGTTCTATCACAAATTGCCTCCAGAGGATGATCAGCTGCTTCAAAAACTGCGGGAGGAGTCTAGAGCTGTCTTTCTTCAGAGGAGGAGCAGGGAGCTACTAGATAATGATGAACTAAAGAATTTATGGATGCTCCTAGACAAACACCAGTCACCTCCAAATCTGGGTGGTGAAGAGCAGCTGATAAACTATGAGGATTTCTTAAAGGTTGCTGAACAAGCTGGGCCTAAATGCAAGCAGTATTTCCAACCATCAACATTCTGTAAGCTTTTGCAGAATGATCCGTATGGAAGAATATCCATCATGAATTTCTTCAATTATGTGATGAGAAAAGTATGGCTTCACCAGACAAGGATTGGCCTCTCCCTGTATGATGTTACAGGGCAGGGTTATCTACGAGAATCAGACCTAGAAAATTACATCTTGGAATTGATACCAACACTACCTCAGTTAGATGGCCTTGAGAAGTCTTTCCACTCTTTTTACGTTTGCACAGCTGTCAGAAAATTCTTCTTCTTCCTTGACCCAATGCACACAGGGCAGATTAAAATTCAAGATATCCTAGCATGTAGCTTCTTAGATGATCTTCTTGAACTTCGTGATGAAGAACTACCAAAAGATCAACAGCAGAATAATTGGTTCTCAGCTCCATCTGCCCTAAGGGTGTATGGTGTTTACCTCAACTTAGACAAAGACCACAATGGAATGTTGTCCAAGGAAGAACTCTCACGATATGGCATGGGAACCCTGACTCCTGTGTTCATTGACCGTGTCTTTCAGGAGTGCCTTACGTATGATGGTGAGATGGACTACAAAACCTACCTAGACTTTGTTCTGGCTCTTGAAAACCAGAAGGAACCACAAGCTCTGCATTATTTCTTCAAAATTCTTGACATTGATGGAAAGGGATACCTAAATGTGTTTACTCTGAATTACTTTTTCCGATCCATACAAGAACAGATGCGGCAACACAACCAAGAGCCAGTGAACTTTGAAGATGTGAAAGATGAGATATTTGATATGGTGAAGCCAGCAGATCCTTGTAGAATAACACTTCAGGATCTTATTAACTGTGGCCAAGGAGATGTTGTCAGCAGCATCTTGATTGATCTCAATGGCTTTTGGACTTATGAAAACAGAGAAGTTCTGGTTGCTGACAATAATGAGGAACCTGCTCAGGTT
>Dec19
GTCTTCTACGAAGAGGAATTGGATGTGCCCCTGGTACTTTTCAATGAGGTGTTGGATCACGTCTTGCGTATTGACAGGATCTTCCGCCAGCCACAAGGTCACTTGCTACTGATTGGAGCATCAGGAGCTGGCAAGACCACCCTTTCACGCTTTGTTGCATGGATGAATGGACTGTCAATTTTCCAGATCAAGGTCCACAACAAATACACAGCAGATGATTTCGATGAAGATCTCCGTTCAGTCTTGAGGCGTTCTGGATGTAAGGATGAGAAGATCTGCTTCATCCTGGATGAGTCTAATGTATTGGATTCTTCCTTCCTGGAGAGAATGAACACCCTGCTTGCTAATGGTGAGGTTCCTGGCCTGTTTGAGGGAGATGAGTACACAACTCTGATGACTCAATGCAAGGAAGGCAGCCAGAGGGCAGGTCTCATGCTCGACTCAAGCGAAGAACTCTACAAGTGGTTCACTGGTCAGGTCATGCGCAATCTGCACGTTGTGTTCACCATGAACCCATCTGCAGATGGTCTGAAGGATCGTGCTGCCACATCTCCTGCCTTGTTCAACAGGTGTGTACTCAACTGGTTCGGAGATTGGTCCAACGGGGCATTGTTCCAGGTGGGCAAGGAGTTCACCAATCGTATCGACCTGGACAAAATGAATTGGAGCCCACCAGACTACTTCCCAGTGGCTTATGAATGTCTGCCTGTACCCCCAACACATCGTGATGCCATCATCAATGCCTTTGTGCATGTCCATCAGACGCTCCATCGTGCAAATGCCCGTTTGGCGAAGCGAGGCAGCACTGTCATGGCAATCACACCAAGGCATTACCTGGACTTTATCAACCACTTTGTCAAACTGTACAATGAGAAGCGCTCTGAACTGGAAGAACAGCAGCTCCATCTCAATGTTGGTTTAGGCAAGATTGCAGAAACTGTAGAACAGGTTGAGCATATGCAGAAGTCTCTAGCAATCAAGAACCAGGAGCTGCAGGCAAAGAATGAAGCTGCCAACTTGAAACTCAAACAGATGGTGAAGGACCAACAGGAAGCTGAGAAGCAAAAGGTTGCCAGCCAGGAACTTCAGGAACAGTTGGAGGCCCAGACTGAGCGCATCAGCATCAAGCGTGAGGAGGTAATGAAGGACTTGTCCAAGGTAGAGCCTGCTGTGCAAGAGGCCCAGAGTGCTGTGAAGAGCATCAAGAAACAACATCTGGTAGAAGTGAGATCCATGGCTAACCCACCACCCATGGTCAAACTGGCCTTGGAGTCCATTTGTCTGCTCTTGGGTGAGGCAACCTCTGACTGGAAGACCATTAAGTCCATTATCATGAAGGACAACTTCATCAACACTGTTGTCAACTTCAACACCGATGACATGCCTGATGACATCAGAGAGAAAATGAGGAATAAGTACATCAGCAACCCTGACTACAACTTCGAGAAGGTTAACCGTGCTTCGCTGGCTTGTGGTCCCATGGTGAAGTGGGCCATTGCACAGATTGAATTTGCAGACATGTTGAAGAGAGTAGAGCCTCTGAGGAATGAGTTGCAAAGCCTGCAGGACCAGGCTTCTGAGAACAAGAAGAAACATGAGGATGTGAAGACCCTCATCAACCGCCTGGAACGTTCAATTGCAGCCTACAAGGACGAATATGCTGTACTCATTTCACAGGCACAGGCAATCAAGACCGACTTGGAGAATGTCCAGGCCAAGGTAGACAGGTCAATGGCTCTGATCAGGAACCTCAGCATTGAAAAGGATCGGTGGGCTGCCACTTCAGACACCTTCAAGTACCAGATGTCTACCATCATTGGTGATGTGTTGCTGTCTTCAGCCTTCCTTGCCTATGGTGGTTACTTTGACCAACAGTTCCGTCAGAACCTCTTCACTAACTGGTGTCATCACCTGCAGCAGGCCAATGTACAGTTCAGAGGAGACATTGCTCGCACAGAGTACCTGTCCAATCCAGATGAGAGGCTGAGATGGCAGGCAAATGCTCTCCCGGCTGATGAGCTGTGCACAGAAAATGCCATTATGCTTAATAGATTCAACAGATATCCATTGATCATTGATCCATCTGGTCAGGCCACAGAATTCATCATGAATGAATTCAAAGACAAGAAGATCACCAAGACAAGCTTTTTGGACGACTCCTTCAGGAAGAACTTGGAGTCGGCCCTTCGATTTGGTAACCCGCTCTTGGTGCAGGATGTCGAGAATTATGATCCCATCCTCAACCCTGTCCTCAACCGTGAGCTGCGCAGGACTGGTGGCCGTGTGCTGATCACACTTGGAGACCAG
>Dec20
TTTCTGAATGTGGGCCATGCTAGTGAGTGCATCATTTGCAGCACTCCAGAAGAAGGCAGTAAACCCTCATTGGTACCCAGGGAAATTCTTAGTCCTGTTGCTGATGAAAATGGCTCCACCTCTCGAAAAGCATTGTCTAGGGTCTTCGCTGTGGCAAACATGAGCTCAAACAGTCTAGTCTCCAAAGCAGTCAAACTCAGTTGGAAGTGCAAACAGTGTCGACATTATAATTCGGCACATAGTTCAACATGCTCATCATGCATCAAGCTGATCGGTAGTAGTGGCAACACCAATGTAGGATATGGTAGCCATATTGACAATGCCATTACTCCTGTGGAGCAAGTAGAGGGCTCATTAATGGTAGAAAACACACTTTATTTTTTGGGGAATAATGCCTCTGCACTAACTTCACCAGAAACAGAATGTAATCGGTCGCCAAAGAGACAAATTTCTGTTGCTCATGGACAAATACGATCAAAGTTGAGCAGATCAGAAGATAAGCCTTTATGTGTACAAGTTCCAGAAAAAGATCACAAAGAAGACTGTGATTTAGTTGTAGAGCTAGATAGTAAGAAAATTTATGACGTTGAAAATAATAACAGTGAGGAAATAGAGACTTGGGAATGCAAGAGATGCACTTTAAAAAACTTAATAGATTTTGAGTATTGTGAAGTTTGTGAAGCTCCAAGAAAGCCAAACATCCCAACAACATTACCAAAGAAAAACAAAAATATATCCAGTGTACCAGTCAGTGATATAAGAAATGGAAATGATGATGCTGCTGCTAGTCAGAAGGCTGATGTTAAGCTTCAGTCGGGAATACCCAAGCTTCCCCTCAGGAAATCAATAAATAACCCTTCAAGTTTGAATGTTGCAGACTCACTTGTCAAGTTTGTTGCTAGTAGGTTGTCATCACCTTCAGAGGGTAGTATGTCTGGACCAGCGAATGTTGTGCAGGATACTAAACCAGACACCACTCCAGCAGGAGTACCATCACAGGTGGTTGACCTGACTCGGACAACTAGTCAGGAAGAATACACTCTTGATGAGTCTGATATGTGGTCTTGTAGCTTCTGCTCATTTGCTTACAATCCTTCATGGTCAGAAACATGTGATGTTTGCAGTGGAATGAGGGATCAGGAAGTAAATCCCAAAACTAGAGAAGTTTTAAATCAGGGTTTAGATGAAGATTTTCAGCTACTTACCACAGATTTAACTGAGGAGGGTGATTCACCAGATCAGAGTTGGACTTGCATAAAGTGTACCTTAGTAAATCCTGGTGTTGAGAATGCATGTAAAGTGTGTGGTGGCTCAAGGTTGAAAAGTATTTGCTATGTAGATGATGCCACTTTAAAAAGAGGAGAATTTTGGACCTGTGTGGTTTGTACTTTAAAAAATCCCATTTTTGCCCGACGCTGTAAAGCCTGTAAGGCTAAAGTTGATGGAACTGGTGGGACAAGAGATAAACTTAGTTCAAACGTTGAATCCAAGTCAAAGGATTCTCGACCAAAGTCGGAACATATCAGCAGTTTAAATTGGAATATGGGTGCCCAAAAATCTCCTAGCCTACAAAGGATGAGTTTAATGGATACTGCTAATGCTGGTGGTGTCAATACAGTCACACAAACTGATAATCAAAATGGTGCTCATTGTAATGATATATCTAGTCGAGGTAATGGAGCAATACCAAAGTCGAACATTGTTGCTGGTTGTCAGGGGTCTGGTAGCTCTCAGACATCAAGATCTCCAACATCAACACCAGGATCCCCAGTTGACCAACCAAGGGAGCTTGTGGTGTCTTCTACCTCGTCATGGAACTGTAGTGCTTGTACATTTAATAATAGTGCTAGTTCTGTGTCATGTGCTATGTGTGGCTCATCGCCAACCCTGGGAGATGTCCAGGTTAGCTGGCCTGGAAATAGAACTTACCGCGGACAGTCTGAACTCATGGATGTCTTAAGAGAAATGGAAGAACATGAAGCCTTGAATAAATGGACGAGAATTGTTCAGTACTGCAAAGTG
>Dec21
GTGTGCAACTGGTTCATCAACGCCCGGCGGAGGATCCTTCCCGAGATCATTCGCCGCGAGGGCCATGATCCCGAGAAGTACACCATCACCCGACGGGCCAAGAAGCTGAAGGGCGTGTCCCCCCGAGACCGCATCGACCCCGAGGAATACTCCCGCCCCGCCCAGAACGACTACGCCCGCGCGCGTCCGAGATGGGAGTCCGCCGATCTCCCCGACCACGACTACGACTTCTCCATGGAATCCCGGGTGGCGTCGTGGGTGGCAGAGCAGCAGAGAGTGTCAGCCAAGCCCCATTACGAGGCCGTGTGCCCCTGCGGCTGTGGCTCCGACGCTGATCACACTCCAGCCTATAGCGCTAATACCACTACGCCCACAGCACCAACGCCAACCACCCCCACTTCAGCTCCCAACTTTGCTTCAGAAGTCACGGCACCAGCAACCACCACCACAACAAATTCCCCGATATACACCGATACAACACACTCCCCCGCATACACACCCCACGACTCCCCCCTCTACCCCCCGTCCACACCGGAGCACTACGTCCCCCAGACAGAATATGCTCACCACCCCTACACCACGCCTGCTCAGGTCACCCCGCCACCCACGCCCCCAGAGGACGATGCCGACAAGTTCAAGTGTCTGTACATGCTGGTGGACGCTGCCCTCAGTCAGTGGGAGAAGCAGAACGCCTCCCCGCCTCCTCAAGACGCCCTCGATACCACACGGACCTACCTCAGCCTT
>Dec22
TCAATGCAGGAGAGGTACAACAACCAACTCCTAAAGCAGCCCCTCAGAAGCAAAGGCCCAGCATTGAACAGCAAGGAAATTCGACACATCTTCTCTCAGAATGTATCAGAGATCATCTCAAGCCCCTCAGTGTCAGCCATCAGTTTCGAGCAGGATGACCTAGATCCTTATGAGGAGCTTCCGGTGGCAAGGTGCAAGCGCAAGGTGGCGTCCCGGAGAGGAGGAGACTTTGAGGGGGAGGAGGACCATGTGAGGCCAAGCATAGGGGTCTCGGAGGAGGAATTCCTGAGGATGATAGACCTGTGCCCTCCTGCACCGGGCATCTTAACAAGGTCCATTGTTAAGAGATGCAACGTGTGCCAGTTTCGGGCACCTACTATGCTTGCCTTGTTCAGCCACATGCAGGGCCACATGGGCGCTTTGAAGGAGAAGTGCGGGGAGTGTAATGTCCAGCTGTCCAGCAAGGAGGCCATGGAAATCCATAAAAAGCAGATGCACTCACAGCGCTCACCTGTATGTACAATATGCCAGCTTGATTTCACAACCAAAGACCAGTTGTTTGATCACATGAACAAGCATCGAAATCATCATCCATTTGAATGTCCAATGTGCGACCACAAGTTAACAAATATGGATGCCTATAAAAAACATGTGAGACTGACTCATAAGGTGAAGTCGGTGCGAGACTTAAAATTTTCTTGCAAGACGTGCAACATTCACTTTTATACACGTGACCACTTGCTTCTACACCGTGTCAACCAGAACCACGAGGATGTGGATGCATTCTCCTGCAAGGCTTGCTCTTTCAGCAGCACAACAGCGAACGAATTTCGCAGCCACATCTGGGAGCACTCCGAGGAGGAGCGGGAGAGTGCCAACATCGCCATCTGCCCCCACTGCTACAAGGTGTTTTTCTCGGCCTTCAAGCTCACGTTCCACTTGGAGACGAAGCACCCTCCGCAGGGGAAGGAGGCTGAGGCACAGCCCCAGCCCAAGCTTGAGCCGGATGCCAGCGAGCCGCCCAGGAAGAAGAAGAACAAGGGGCCGTACCTGCGCTACCTGAGAGCCAACGAGAAGTACGAGTGCCGCAAGTGCCGCAGGAGATTCAAGACCCATGAGACGCTAGAGAACCACGAGAAGTTTTCGCACGGGGAGAAAAAGGTTGCCAAGTCAGAGTGCCAGTGCACGCTATGTGGACGGCGGTTCAATGCATTACGGAGGCTGGCGAACCACATGAAGATTCACTCTGGGAACCGGCCTGTGTTCCAGTGCGAAGAGTGCGGCCAGATCTACGGCAAGAAGACTCAGGTACTCGAGCACATCCGCACCGACCACGCCGAGCAGGTCCAGAGGCATCAGCAGCAGCAGGAGCTCCTGCAGAACAACCAGCTGGAAGAGCAGGCGCTGGTGGACATCACGGAACAGCCGCAGCATGTGACACTCGAGGGGGGCGCGTCTACCGCTTGGAGTCCCATCAAGAGCCCCTTCAAGGTGCCGACGGTGGAGCAGACGCAGGAGGCCGTCTACAGTTTGTTGCAGTTGACCGACTTT
>Dec23
ATGGGTTACCAGAGAGACAAGAAACGAGAACAAATCACGCTGGTGGTGCTGGGAGACCTGGGTCACTCCCCTCGGATGAACTACCATGCACTTTCACTCTCCGAGGAAGGGTTCGAGGTCAACCTTGTAGGCTTTGCTGGGTCCAAACCACAAATTGAGGTCCTCAAGGATGAACACATCACGCTTACATATATGAGGCCTTCACCTGCAGCTTTCAGCAATTTGCCCAGGGTGATGGCATATTTCATGAAGGTCTTGTGGCAAGCGATCATCCTGTTTTTTACCTTGCTGACAGGCCCAAGAAGTAAGGTATTGCTCATGCAGAACCCACCTGGAATTCCCACAATGCCTGTATGCTGGTTCTTTTGTCTGATTACTAGGACCAAATTCTTGATTGACTGGCACAACTATGGGTACACCATCATGGCTATTAATCTCCAAGAGAACCATCCCCTGGTAATTGTGTATGGATTATGTGAGAGAATCTTTGGCAGACAGGCCCATGGGGGTTTGTGTGTCACCAAAGCCATGAAGATTAACTTGGCACAGAAGTGGGGCATCCAAAAGGTGACTGTGTTGTATGACCGTCCAGCTGATCGATTCCATCCAATAACGCTTGAAGAGAAGCACAATCTCTTCATGAAACTTTCCACAACATATTCGTGCTTTTCTGGTTCCTCACCTGACAAAACTGTATTTACTGAAAGATATGCGGATGGCCGTGTCATAGAGTGTGAAGACAGGCCAGCTCTCCTGGTATCCTCCACAAGCTGGACAGAAGATGAAGACTTTTCTATCCTGTTCCATGCCCTAGAGGACTACGAGGGTGTACGGCATGAGTTCCCAGACCACTACCCTCCTCTTATTGTGGTAGTGACAGGCAAGGGGCCAATGAAGGAGTACTACACGTCTCTGGTGGCTGAACGTATGTGGATGCACGTAGCAGTCATCACCCCCTGGATGACTGCTGAGGACTATCCGACCTTACTTGCTGCTGCAGATTTGGGTGTGTGCCTACACTACTCCTCTTCAGGCCTGGATCTTCCAATGAAGGTGGTGGACATGTTTGGCAGTCGACTCCCCGTGGCAGCCATTGAGTACCCTGCACTCCCAGAGCTAGTTAAACACAATGAAAATGGACTTATCTTCAAGAACAAGGAGGAGTTAGCCAACCTCTTGCAGGACTGGTTCCGAGGATTCCCGCGTGAGACAGCTATAAAGGAGACATACTATGACTTCTATAAAAACCTAGACGAGTTCCGCAAGCTTAGGTGGCACCCGTGTTGGACATGCAATGCCCTGCCCCTCTTCTTAGATGGGGTGTCAGGGCAGAAGAGACTCACGAAT
>Dec24
ATGACATCTTTCTGCCGTATCACCGGCCATGCCCGGAATCTCCCCAAGCCCTGTTACTTCCCTTTGTTGCCGCCCATTTCGCCCGCTGACGCTAAAAAACTGTGCAGAATCACTGGAAAAGCATCGACTATACACTCATTTTCCCCTCTCGTTTCCTTTGGTAAACCGGTGAGGTTTGATGGCACAGAAGGTTGTAGAATAACAAAATTTGAGGACTTCCAGTACATGAGCCTTGTATTTGAAAAGACAAAAGATAATGAGAAAACTTATGATGACCTTGATGATGTGCTTAGGAAAGTGAAAAGTAAGCGTAAGAAACAGGTGGAAAAGGACCGTGAATTTGTCTACCACTCGTCGGAGATGAAGTCTAGCATCATCTTCCCTCCGGAGATGGAGGAGGCGATTCGAACAGGCGAGTTGGAGAGCGTGTCCATGAGTAAAGACCATAAATTCGTCAACATCAAAATCAAGCAAGGGCGGGTCGTTAAGGTAAATCTTAAGAAGCTTCAGCTATCAGAAGTTAAGGAACGTCAAGACCTGTACTTCGGCAGAGGGCAAAATCAGGACGTACTGGAGCAGCAACAAGAACTTCTCAATGAGAGGAATAAAAGGAAAGCCAATACAATGGCTAGGAAAAAGCGTTTTGAAGCGCTTGATGCAAAAGCAGAGGCCGAAGAACTGAGAGATACTGTAAAACCTGCTTATAACAAGCCAAAAGTTAAATTCAATGCAAAACAACGAGCCGAAAAATTAGCAAAAATGGAAGCTATGATGAGAGAACAGGCAACCAATAAGTCTATTGTTCTTCCTAAAGTTGACATAACGCATGCACGTGATGAAGAGTTGCAATATGAGAGAATGTTGCATGATATTTCACTGGCTTGCAGGACTTCAGTGAACCTCACCATATGTTCCTCTGGATATGACTGGCTCGAAGCTCAAGAAGCTAACCAAGCTTTTAATTGGTTAGATTTTCCTCAGGAAGAATTGATTGATCCTGTTGAAGTTGAAACAACTAATTTCAAAGCAGATGAAGCAGCAGTTAGGGAAGATATATCAAATCTTGAAATTGTTGTTTCCATTGAGACTATACAGCCTACAAAACCAACATCTCAAAATATAACTGAAGCAGTGTTTAAGCTAAAGGATGAAAAGGTCCTTAAATTAACTGACGATGTCAATGATGTTCTTAAAACTGTCAAAAATGATGCTGATATTCCATCTTTTGCAGAAATCAGTCAAGTAGCATCAGCCATGGAAAAAGCAGAAATTGGATATATGGTTGAAAATGCTAAAGGAGCACAGTTTGTTACAAAAGAAGAGTATTTTGAGAGTGAAGCTAAGGCTGTGTCAGGCGCCATGGTAGAGCTCAACGACAAGAAAAAGTTTGTAACTGGTCAAGTGATTAAACTCGGAGATCAAGAATCATTTGTAGCTGGCCAGACAATTGAAACACCGACAGGCAAGAAATTTGTTCCAGGTCAAACAGTATTGGACAAAAAGGGTGAAATTAAGTTTGTACCGGGTCAGTGTATGCAGAAAAGTGACGAGAGCATCGAATTCGTTGCTGGACAGATATTTAACACTGAGAATGGTCCACAGTTTATACCTGGTCAGATGATGGACAAAGGCAAAGGCAAGGAAGTATTCGTGTCTGGTCAAACTATACACACTGAAGAAGGTCCCAAGTTCAGTCCTGGTGAAGTAACTGTCAATTTATATGGAGAAGACGTCTTTGTTCCTGGACTGGCCATGCCAACAGACGAAGGTGAAAGGTTTGTTGCTGGCCAAGTCTTCCAAACAGAGGAAGGAGTTAGCTTCAAGCCAGGTCAGATTTTAGACACGGTTGAAGGTCCATCATTCGTTCCTGGTAAAACATTTAATACTCCTGAAGGAAAAAAGTTCATCAAGGGTGACATGGTACAAGGCGAAGATGGCCAATTGAAATTCGAACATACTCCATTTGAAGTTCCAAAGATCAGCGAATGGCTTGTGATTCCTAACAAGGAACTTCAGCCAGTTGCTGTTGCAGATACAAGTGTAGCTGGATTTATTGTTAATCCAACAAATATGACGGCTATTCAAATTGGGGAAAAGTTATATGGTGACATGGTGGAAACTCAAGACACAGTCCAATTCTATGTTGTTGGCAAACTGCCCGAGAGCATTTCCCCTGAATCAAAGGTAATTCCTGGTCAACTTATTGCCTCTGAGAACGATCAAAGATTTGTTCCAGGAAAGCTTATGAATACCGCAGATGGTGAAAAATTCGTTCCTGGTCAAGTTGTGAATACAACCCATGGCGAGGAATTCATACCAGGTCAAATTGTGGAAAGTACTGAAGGACCTAAATTTATACCAGGACAGCTTGTTATGACATCCCAGGGCGAAAAGTTTGTACCAGGTCAGGTCATTATAGAAGAAGAAGGCCCGAAGTTTGTTCCTGGACAGATCATACAGACAAAGAATGGTGCCACATTTATTCCAGGTCAAATGATGAACACGGATGAGGGTCAGCTGTTTGTGCCAGGTCAGCTAGTTGAAACAAACGATGGACCAAGGTTTGTTCCAGGACAGGTTGTCGAGAGTCCAGAAGGTCCAAGGTTCATTCCTGGCACAATTATTGAAACTGATGAAGGGCTGAAGTATGTTCCTCCAGATGCGGATGAATATGAAGAAGATTTTGAGTTCTCTTTCCAGGGCTTCGAAGTAAGTGCTGAGGAACTGAAGCTTCTGATGACCAACCCCGTTCATGCTCGCCCTCACTCCCCCATCCTGAATGACGAGTGTCTAATTGACACAGCTACACTAAAGAAGTTAGCTGACACTGTGGTGGTTCACGGGGTAACACCTGAGCCTCCACCGCCCGAGAAGAAGAAGAAGAAAAGGGCACGAGTACAGATAGATGCGGATGATACTGAGAAAATGGAGATTGATGAAACTGATGAGGGTACTGATAAGCTAGAGGTGCTTCAAATGCTTCTGAAGGCTTCGTCTTGCATAAGTGAAACTATCAAGGCCAAGGAGATGAAGAAACTGTCCAAACAGCTTGGCGAGAAGGAACATGAATCATTCTCTTCGGTCCAGGTTGACGCGATGGCTCGCATTTTGGGTACTGTTAATGGAACCGGGGATTCCTTCCGAGCCTTCTTTGGTGATGATGAACTTCTTATCAGCACAATCTTGGAGAACATTGGTGACATCGATAACCTTATCAGAAATGATCAAGCCAAGAAAACCCTTCAAACTTCTATCCAAACAATTGTTACCAATCGTTGCGACCAAGAAATTGATGACATCATTCACCTTCTTAATATCAATCCTGACTATCTGCTTACAGACACTCGAACACAGATCTTGCTCACCGAAGCTGTTGGCATTGTATGCGTTACTGGTAATGTGGAAGTGGCCTCCATGCTAGAGAAGTTTATTTCAGAGCCTTCAGATCCGAATGAACTGCGCAATAATAAAGATGTGGTTTCAGTATTGCGCCAACTTATTGTACTTCACCAGATGTCAGACCGCGATCCAGAGGTCAGCAGAATCCTCCAGGTGTTGCAAACTAACCCTGAAGGTGTAAAGGACCGCAGAAAAGTTCGACAGTTACTAAGGAGTACGAAACTGCTCCTCAAAAGTTCGAAGGATGAAAGTAGTGTCACTAAATTCGACATCCGTCATGTCGCCTCTTCCAAAGATATCCCCACGGAAATCTTCGAGCAAATCAAAGAAGACCGAAAAGAAGCCGACAAGTTCCTCAAGATGCTTCCCGACGAACTTTTCCAAGCCATCATGAAGGACAAGCGGTGCGGAGACCGCCTCCTGGAATCCCTGGACTCCGAGAAGGCAGGCCGAGCTAAGGCTGACCTGGATAAATTCAAGAACGGAATGGCCATTGTGGTCACGAAGGAGAAGATGCAGGCGGTCATTCCCCGAGAATTCGCCCGCTCCGTCTGTTATGGCATCATGCCGTACATCCTCATCGACGAAGAGGGCTTCAAGTTCTTTGAGCGAGGACTAACGGGCAGGAAGCTTGCGCCGGCTAGGGTGATTGAGAACACGTGGTACATGCCTGACTCGTACTACCTTAAGAAACCGTCGTTTGAG
>Dec25
GACAGCGGAAGTGTGACGTCGCGCGAGGGGCTGTCTCCCAAGATGTCCCCCCGCCACTCGCCGCGGGAGTCCCTCAACTCCTCGCCAGCTCCCTTCATGTCCCCCCGCGCCACGCCCCCGACGATGCGCCCGATCGTGTCCTCGCCCTCCTTCATGCGAGGATCCGACAATGAGGCCGACATTCTCGACTTCTCCCTCCGGCGCTCGCCCGCCCCCTCCAGGGAGGACCTCCTCAACCTTTCCGTCGGCTCCTCCATGGCTGGCTCGCCGCCCCCCGGCTTTCACCGCCTGGGAGACTCGCCTCTGGATTTGTCGGTGCCCCGAAAGCGTGCAGCAGATGCCCTTCTGGAGGCTGCCCAGGGAAAGATCCATCACGACCTGGCTAAGAATCTTGGGGCCTGGGGCATCCCCCTCCCCCCACACCTGGCCTCAGCCATGGCCCTCAGACCTGACCTAGCATCACTCAAGCCTGAGCTGGCTCTATGGAATGGCAAGCTTAAAGGTGACAGTACTTCCACAAAGCTTCCACCATTCCCCATGGGCGCCCTGCCTCCCACGCCCTCTGAGGCGTCTAGAGCTTTGGAGAGGATGAGTGAGCTGAGCAAGCTCGGCGGCGACAGCGGACTTGACCTTTTCAGAGGCAACCTGAGCGGGAGCTCCGGCCGTGCCACTGCCTGGCAGAGTCACTGGCTCAGCAAGGGCCAAGATGCCACGAAAGACGTGCTCAAGTGTGTTTGGTGCAAGGCTTCCTTCAACACATTAGCAGAGCTCACGACTCACATGAAAGAGGCTAAACACTGCGGGGTGAACCTTCCTCCGCCCATCCCGCCTCCCTCTTCCAGCGCCTCGTCGGTCAACACCCACCTCCCGCCCCAGTACACGCCCACAAAGATGCCCTCGTCGAAGCCCCCTTCCTCCTCTTCCTCGGCTGCTTCCGGCTCCTCGTCCTCGAGCGACCTGATGTCGAGCATCAAGGAGACGATGCCGCTGCCCCGCAAGCTGGTGCGCGGCCAGGACGTGTGGCTGGGCAAGGGCGCCGAGCAGACCCGCCAGATCCTCAAGTGCATGTGGTGTGGCCAGAGCTTCAAGTCTCTCGCGGAAATGACACAGCACATGCAGCAAACACAGCACTACACTAACATAATCTCTCAGGAGCAGATCATCTCATGGAAATCCCCCGAGGAAAAATCTAGTAGTCAGAGCCATGTCAACGCTGTGCTCACCTGCAAAGTATGTGACCAGGCATTCTCATCGCTCAAGGAACTCAGCAATCACATGGTGAAAAATGCCCACTACAAGGAGCATATAATGCGTTCCATCACAGAGTCCGGGGCCCGGCGAAGGCAGAGCACACGCGAAAAGCGCAAGAAATCCCTGCCTGTGCGCAAGCTGCTGGAACTGGAGCGCGCACAGCAGGAGCTGCGCACGCAGTCGGACAGTGGAAGGTTTGGAAAGGACCAGCCTGGATCCGGACGCATCACATGCGAAAAGTGCGGTGACAAAATTGACACTTCTCTGTTCGTGGACCACATCCGTAACTGCGTCGGAGCCTCCAGCCGGGACTTGCTGAAGTCCGCACTCCTCTCCCCCGACAGCGACTATAGCAACAAACTCGACTCCGCTCCGGAGACTGACAGCGAAGGCAAGAAGACGCCGGAGAAAACCCCTCGCGACAGCCCCAGGGAAAAGGACTTCGACAAGCCCAAGGGGCGTGGGGACTCCGAGTCGCCTTCGGTATTAAATGCGCTCGAAAAATTGATCGAAAAAAGTTTTGATTCTGGCAAGGCAAAACCTGGAGCTGGACCTCTGGGATCAAGCATTCTCCGCCGGCTTGGAATTGATGAAAGCGTCGACTACTCCAAGCCGCTGATGGACCCTCAGCTGGTCGGCATGTACGCCACGTTCTCCCGCCTGCACGGTGGCCCGCCGCTCGGAGCTGGTGCTCCCTCTACCTTCAATCTACCACCTTCCTTCGGCTCGGGCGACAGAGGCGCGGGTGTGCGAGGCATCGGCGACTCCATGATGAGCCCAAGCGCAGACTCTGATACTCGTGACACATTCCCGCGGTCGCCCTCACGGCCTGGGTCACGACCAGGCTCGCGCCCCGCCTCCGCAGGATCCATAACCCGGGACGGCAGCGCAAGCGAGCGCTCTTTGGAAATGCTGCGGCTCGACAGCCACCAGGCCGCCACGCCCGAGGAGCTCGCCCCCACGGAGAACGGCGCCGACCACTCCGACAATGAGCATGAGAGTCTCTGCGGCCGGGAGGAGGTCAAGCAGGAGCCGATCGAGACCAACGGCGAGATCAGCGACCGCGAGTCCGTCACGGCCAGGGAGGACGTGAGAGTGAAGGAGGAAATACGGGTGAAAGAGGAATTTAAGTTAAAGGAGGAAGGTGACGACGAGGAGGATAACGAATCTCCTGAGACGGGTCGTGAGTCTCCTTCAGGTAGACTCATGGGGTCGCCGGCAGGCTGTAGCAGCAGGTCTGGCACTCCCCACTCAGAGACCAGCGTGGGGAGGTCCGGGTCTGGCCTCGGAGCCTCGGGGCTTGGAGGCCTCTCCGCCCTGCTCGGAGGCGGCGGCGAAGGCTCGTCCTCGCACCCTTTGGCGGCACTGCAGAAGCTGTGCGACAAGACCGAGACGCAGCCGCGGCCGCCCCCGGTGAGCGGGGCGTCGACAGGGCCCCAGACGAATCCTGGAGCCATCCTGGCCTTTTCCTGGGCATGCAATGACGCCGTCACAGCTGATAGCATTATGAAATGCGCTTTCTGTGACACGCCCTTCATCAGCAAGGGCGCCTACCGACACCACCTGTCGAAGATGCATTTCGTGAAGGACGGCGCTATGCCGGAGAACGCCGGCGGCAAGACGAACAACACGAAGCCGCCCTCGAGCGGGAGCAAGGCGGCCACGCCCCCCGCGCCCCCCGTGGACGACTCGCCTCACTCCAAGTTCCTCAAGTACACGGAGCTGGCCAAGCAGCTCTCCAGCAAG
>Dec26
AAGATGCCCAACCTGCGGATGGAGTTGGCCGAGCGCGACGGGCGGCTCTGGTGGAAGGAAATGACGCGGGAGATCGTGAACGTGGAGGAGCTGGACACTCAGGACGTGGAGGCAGCCGTGGAGACCTTACTCAAGCGCCGCTACAACGTGAAGGAGGGCCCCCTGTGGTTCACGCGGTTCATCAAGCTCACCCCTCAGGAGCAGGGCGTGAGAGATGACAACCACAACCTGAAGTATAAGTATGCGTGTCTCTTCGGCTTCCACCACAACGTGAGCGACGGGACGACCAACATGAAGTTCTGCAAGGTGTTCCTGAAGGTGCTGAACGACCTGGTGCAAGGGAAGGAGATCGACATGTGTCAAGAGGGCACTTTCGCCCCCCCGTTGCAAGACCGACTGGCTGATCGCATCGGCGCCTACTTCTTGTTCGTCTACATGTTCCTGCGTCGGCTGTACACGTGCATCCTCACCTTCGGCATCCCGGTGCGAAACTTCACGAGCCGCTTCCCCATGCCTTCGCGCAACGAGGCGGCCACGCGCATGATCCACCACGAGCTCGACGAGGACACGACCCGCAAGCTGCTCCGGCGCTGCAAGATGGAGGGCGTGACGCTCAACTCCGCGTTCACCGCCGCCGCCAACCTCACCATGTACAAGATGATGACGCAAGACGGCCGGTTGAAAACCACCGACCTGTGGTCGTCGCAGGCGGTTAATATGCGGAGATACTGGCCGAAGGAGCAGCAGAGCAACAGCTTCGGGTGCCACATCTCCCTGCTGGACGTGAGCTTCCCGACGGGCCCCGGCGACGAGAAGGCCTTCTGGAAGTACGCGAGGCAAGTCCACGCCAGGCTGAAATACCACCTGACCGAATCGAAGCGGGCGCTGACGCTGCAGCCGATGAGCGAGCGCCTCATCATCCTGATCCGCCACAACGCGTGGCTGGCGTGGCTACGGCTGCCCTCCGCCAACGACGGCCACTACACGGTCACCAACATGGGCGACCTGACTCAGACCTTCCCGGGCACGGGCGAGGAGGTCGAAGTGTCCCTTGTCCTGCGCTCTGTATCGTGCCATTTCATGCCCACTCTGTGCCAGCACACGCTGCAGACTTTCCGTGGGCGCTTCTGCTACTCTCTGGATTACTACACGCAGAAAATCACGAAAGAAAACGCCACCACTTACGCTCATGGGATTATGGACTTCCTTCGCTACGCCATCCACGCGCCGAAC
>Dec27
AGACCTAGCCCCTTCCTTGCCTCATCAGGGGGAGGCGACAGTGACGAGGAGAGTGTTCCACACAGGACTCCCCTTGAAAAGCGCTTGGATGGGGGAGGTACCACGTCCTCCTTTTCCATGGACTCCTCTGTAGGCGAAGGGGGGCCCCCTCTCTCAGCCCTCTCCTCACTCTCCTCCCCTGGCACTCACCTGGCCTCCTCTCATGAAGATACCAGTGATGGAGCCGTCCACTGCTTCCAGGACGAGCGAGGGAACTGGTTCACGTACACATTCAATGATCGGGGTGTTAGTACAGCATCGAGTGTAGTGCCTGTGAGTGACCACAAGGTCTTGAATAAATTGTTGAGGCGGACAAGCAACAACCTTCAGGGACCCAGTCAGAGCAGCAGCAATGGTCAGAATGCCCCAGGACTAACGAGAGGGGACCTTTCACTTAGCAGTTCTTCAATGTCTCTCTGCTCAGGGCTAACAGTTATTCTCGATAACCACTTCCCCCCTGCCTCGCTACCGTCTGCCTGGCCAGAAATCTGTAAAGCTCCTCCTGCCGTAGCATCCATCTCCGATCCAACGACGAGTTCAGCTGTAGTACCAGTCTCCTCGAGCGCGGGACGGAGAGGCTCCATCTCACCGCCAGTCTCTGCAAGTGGGACAACTTCGAGAGACCAAGACAGAAGTAATCAGGAAGGGCCGAGTGAACCAGATCCATTGCCACGTGTAACAGTAGGGCCGAGGGGGGGGCGAGATCTACCCCTTTTGTCTTCGGAAACACGACACCACTTACAGTTACTAAGCATAGGAGCTCCTCATAACCCTCTCCAGCTCTTTACAAATGCTTTCTTTGAGCGAAGACGCTCTAGCAACCGTCCGGGCACTGCAGCAGGTTCCATCATCACCTCTGAGGCCCTTGGGAATATAAGCTGGCCTAGTGGACTCGATATGGACTTGGACCGTGGTCTCTCAGCCAACAAACTCAAGTTCCCAGTTACTGCACCTCAAACAATACAGTACTATAAATTTAAGATTTGTGGGAAGAAGTCTGTGAAGATCAAGTTTGACAGACTTTTCCTGTTAGCATTATTGGACAGGAATATTACAGTTCTAGAGAATTCAATCTGTATACTCCTTGCTATAATGGTTAGCGTTTTAGGATGTATAATTCTTTATAAAGAGTTTTATCAGGAATTGAGGGTATTTATATTTTGTTTTGTCATGGCAAGTTGTCAGTACTCATTGTTCAAGAGTGTACAGCCAGATGCAGCCTCCCCCACCCATGGTTACAACCGTGTTATTCTCTACAGTAGACCTGTGTACTTCATCCTTTGCTGTAGTATCATACTTCTCATACAATTGTACCTAGATAGTCATAGCAACTGGCTCTCTTTCAGCCTCTATGGTATTGAATTTACTAACAGGGAGATGCATCAGTGTAGAGATTTCTTGTTGCTGTTTATACTGTTCTTCCCACTTATATTTAGTCTTGGGCTTTTGCCTCAGGTTAATACTTTCCTCATGTACATTCTAGAACAGACAGACATTCATGTCTTTGGTGGGAACGCTACCACAAGCCTTACCTCAGCTCTGTATTGCGTAGGGCGTTCCATCCTCACTGTGCTCTTCCTCTTTGGATTTGCCTATGGTGGCCTCCGAGAGCCCGAAGCCCAGACCCAGCACATTCTCTACTCCATATTTTGCGGCCTAGCAGTTGCCTTCAGCTACCACCTGAGCCGATCTGCCTCGGACCCCACCACTCTTTGGCGTCTCATCCAGCAGCACATGTGGCCTGAAGAATTGCGCAGGGAAGCTGGAACCAACAACCCCCAGCCTCCCCAGGAAGCAGATGAACTGACGGATCCACTACCGGAAAAGTTGCGCAACACAGTGCATGCTTGCCTGGTCCATGATGCTATCTTGTGTACGGTGATAGCTGTGGGAGTGTTCGCCATACACTCCAGTACAGTGTTCAAAGTGCTCTTAGATGGGAAAAGCCCAGATCTAATTACTGCTCTTTGGATATTTGCTACCGTGTTTGGCTTCCTGAACCATTACATAATACCGCAGTTAAGAAAACAGCTGCCGTGGCTATGTGTGGCACATCCAGTTTGTAGAACGCATGAGTACAGTCAATTTGAAGTTTATGATGCTGCCAAAATTATGTGGTTTGAAAAAGTGTATGTATGGTTGTGTATTATAGAAAAAAATATTGTTTATCCAGTACTTTTTCTCTGTGCCTTAACCAAAGATGCGCCAACGTTGATAAAAAACCATGGGCTCAACATTGGAACGCTAATGACAGTGATCTGTGGTGTCAAGTGTCTGCGCAGTGTGTATTCCCAGCCGGAGTCTCAATACCTCATCCTGGCTTTTGCCAAACTTTTCTTTGAATGTGATTTTAAGGACAAATCCCAGACCTTTTTAGTGGATTATTTCATTATGGGGATAATTTTTTCCAGAGTGTATGAATTCCTGCTGAAAATGAAATTCATTGTAACGTACATAGCCCCATGGCAGATAACTTGGGGATCAGCTTTCCATGCATTTGCCCAGCCATTCAGTGTCCCCCATTCTGCTATGCTCTTCGTACAAGCTGCTGTCTCTGCTATCCTGTCCACTCCGCTCAATCCAATCTTGGGCTCGGCCATCTTCATCACCTCCTACATCCGCCCGATCAAGTTCTGGGAGCGCGACTACAACACAAAGCGTGTCGACCACTCCAACACCAGGCTCTCTTCGCACTTGGAGAGGAATCCAGGCTCGGATGACAACAACCTCAACTCCATATTCTATGAACATCTGACGAGATCACTACAGCACTCCCTCTGTGGAGACCTCCAGATG
>Dec28
ATGGCGACGCTGTTCGACCAGTATGAGTCCCAGCAGCAGGGCCTGGGCGGGGGACCGAGCCAGTCCATCCTCGGGACAACGACCTTCAAGAACCAGAAGCTGGAGGAGGAAGCAGCGATTTTCCTGAAGGACAGGCAGGTAAACTTCTCGCCCCCGCACCCCATCACCCACCTGGTCGTGTCCAACCGCCACCTGGTTCTGGCCATGGCCAACAAGACCCTCATTCGCATCAACCTCCTCCAGCCCAACTCCTTAGAGGAGGTCGACATCAGCAAGTTTGCGCTGCAGGCCAAGATCCACAACATCTTTCTGGATCCGCTGGGACAGCACCTCCTCATCAGTGTCATCAGCAGGGATGGAAGCACTCCAGTGGACACGCTGTACCTGCCCTTGCGCACAAACAAGCCCAAGTCAACGGCGAAGCTCAAGGGACACCTCATAACATCCGTTGGGTGGAACTGGAAGAACCAGTCGGAGAGCTCGACCGGCCCCATCCTGGTTGGCACGTCCAAGGGCATGATCTTGGAGATGGAGTTGACCTCGGATGAGAGATTCTTCCAATCAGGTCATGAGGAATATTGCAAACAAGTTTTCGATCTGAAAAAGGACGCACCTGTAGCCGTGACAGAGATAGAGGTGTGCAATGCTCCCACAGATGACCTTCAGTGTCTGGTGTTGTGCGCTATGAATGACAAACTTTACCAGTTTGCAGGGAGACTGAAATCCATGGAGGAAAGACCCATGTACTTGTCTCTGTTTAACAACTACCTTGGCTTACCCCCAAAATTTCACATCCTGCCAAGCAGCTGGAAGACTTCATGGCTTCAGCTCTATCATCTGCCAAATAAGGGACCTAAGCATTTTGCGTGGATGACGGAGGAAGGGGTCTGCACTGGGGATATCGTATGGGGTGGGGGAGCACAGGATGACATGACAGTTAACAAGAAACTTCACACTTACCCAGAAGGTGTTGATAGCAGTGTCCTCCCATGTGGATTGATTGTATGTGAATTTCATGTGCTCATTGTGTGGCCCGACAAGATACGAGGCATGTGTATATTGAACAATCAAGTGGTGTTTGAAGGAGTAATTCCCGAAGAGTGTGGAAAACTAGTTGGCATTTCCAAAGACCCAATCAAGGGAACCATCTGGGTGTATGCCGAACGCGGAGTCTTCAAGTATAAGGTTGACCGAGAGGGCCGTAATGTTTGGCGCATCTACCTGGACCAGGGGAATTATGAACTAGCGAAGAAGCATTGCAATGCTGACCCTGCTTGCCTGTCTGTTGTGCTCCTCCAGGAGGCTCAGGACCTCTTTCAGAAGAAGGAGTACTTGCAGAGTGCAATGCTCTTTGCAAAGACTCTAGCATCTTTTGAAGAGATTACTCTCAAATTTGTAGAAGTGGAAGAGGAAGAAGCTCTTAAGATATACCTGCATGAGAAACTTGATGGGCTAAAGAAGAGTGAGCAGACTCAGGTCACGTTAGTAGTGATGTGGCTGCTAGAGCTCTACCTCAAGCAGTTAGGGAACTTGCGTGATGCTGGCAAGAGACACACACAAGACTATAACAATTGCGATGAACAGCTGAAAGCACTCTTCCGTGATCCCAAAGTACAGCAGTGTGTTAGAAATAACTCCACTGCCATTTATGAATTGCTCTCTTCCCATGATGACCAGGATAACTATGTCAATGTTTGCTTGATGTTGAAAGATTATGATCGTGTTTTAAGGCACCTCATGCGTCACGGAAGACACATAGAGGCCCTAGAGGTGATGACAAACCAAGGTTCTGAGCAGCTGTTTTACCAACACATCCCGACACTTCTTCAGGCTATTCCAAGAGCAGCTGTGGATGCCCTGATAGCACAGGGCAGAAGACTGAACCCAATCAAGCTTCTCCCAAGTCTTGTCCATTGCCACACTGCCTACGGAAATGGGGCAGATGTGCTGCGCTATCTGGAATATTGTGTGGATAAGTTGGATGTCACTGATCAAGTGTTGCATAACTTCTTGATTACCTTGTATGCATCTCAAGCTCCCAAGAAACTACTACCCTACTTCAAACTACAAGGTGATGATAGTCAGAGCGTGTGCTATGATGTTAAATTTGCTTTGAGGGAATGCATGTCAGTTGGAGAAGAGCAGGCCTGTGTGCACATTCTAACCACAATGGGATTGTACCAAGAGGCTGTGGAACTTGCCCTGAGATTAGACACAAACCTTGCAAAGGCAACAGCCAATCGGCCCAAGTATGATCAAGACTTGCGCAAGAAGCTCTGGCTCATGATTGCTGCCCACGTCGTTCAGAAAGAGCAAGACGTGTCACGAGCCATGGAAGTGTTGAAGGAGTGTGACCTTATTAAAATAGAAGATATCCTACCATTCTTCCCAGATTTTGTAACCATCGACCAATTCAAAGATGCCATATGCTCCTCACTGCAGGAGTATAACCAGCATATTGAAGACCTCAAGACAGAAATGGAGGATGCATCAAAGGCCGCAGAGAACATCCGCAAAGACATCCAGAAATTCAAGCAGAAATACTCACATGTCCATGCGCAGGATCGCTGTTGTGAGTGCAACTACCCTCTCCTTACGAGGCCCTTCTACCTATTCCCATGCTCACATAAGTTCCACCAAGACTGCCTCCTGGATGCTGTCATGAACTACCTCTCTGATGTGAAGGCGAAAAAGGTATCAGAACTTAAGGGGAAACTCCTGGCCATCTCGAATGACGAGAGCGGAACAGGAACAGGAGGCTTATGGGGTGATAGGGAACAGATTAGGGCAGAGATTGACAGCATCGTTGCAGGGGAGTGCCTCTACTGTGGTGACAATGTTGTAGCAAATGTCGACACCCCATTTATTAGTGACAAAGAGTGGGATGCAATGATGTTAGAGTGGCAG
>Dec29
ATGATATGTGCGGCCACAGATAGGGAGGCGGCCTGCAGGAGTGTTGGAGGTCCCGGAGGTGGAGTGGGAGGGTTGCTGGGCGCTGGCGGAGTGTTCACGGCGATGCCCCTCTCCCGCACCCGATCCTTGCTGGCCAACATCAACGGTGCGGGTTCCCCTGGCGACACCACCAACACCACCCTTTCGAACACCAGCAGCAACGCCACCACAGGCACCAGCGCCTACCTTGAGGGCGGGAGCACCACCCACTTGCCGCCCCTAAAGCCCCTCACCATGAAGACCACGGGCGCCCAGTCCATCACGCAGCTCTACGAGTTCGACGACACCAACTCGAACTCGGAGCAGAACGGACAGCCGAATTCTGTGTCAAGTCAAGTGAACACCGACTCGTCCAGCCTGCCCGTGGTGCGGCCGCCCTCGGCTGACTCGAGTAGCCTCAAGAACGGCTCAACCAGACAACCAAAGACATATGTAGCTACCCCTGAACAAGTCATGAAATATTATATGAACAAACTTACTCCTTACGAACATAAAGAAATCTTTAACTATCCACAAATCTACTTCATAGGCGCCAATGCGAAGAAGCGGCCAGGTATCATAGGGTCTGGGAACCAGGCAATCTCCTCGAATTATGGGTACGACGACCACCAGGGGTCGTATGCCCACATTCCTCACGACCACATCCAGTACAGGTACGAGGTGCTCAAAGTCATAGGCAAGGGGAGCTTCGGGCAGGTGGTGAAGGCCTACGACCACAAGAGTCACTTGCACGTGGCCCTCAAGATCGTCAGGAATGAGAAGAGGTTCCACAGGCAGGCGCAGGAGGAGATCCGCATCCTCGAACACCTCAGGAAACAGGACAAAGACAATACTATGAACATCATCCATATGTTCGACCACTTCACCTTCCGCTCTCATACGTGTATTACATTTGAGCTCCTCTCTATAAACCTCTATGAGCTTATAAAGAAAAACAAATTTATGGGCTTCAGCCTCCAGCTGGTTCGCAAATTTGCTCACAGCCTCCTCTTGTGTTTGGACGCCCTGTATAAAAACAAAATCATCCATTGTGATATGAAGCCGGAGAACGTACTGCTGAAACAACAAGGACGCAGTGGCATTAAG
>Dec30
ATGGCCAATGTTATTTTCATTACCCTTCTCGGGATACTTCTGAGATGGTGCGTGTCGCTGTATCCTTACTCCGGAGCAGGAAAAGCCCCAATGTTTGGAGATTATGAAGCTCAGCGCCACTGGCAGGAAGTGACGGTGAATTTGCCCCTGAAGGATTGGTATATGAACACCACTGATAATGATTTACTTTACTGGGGCCTGGATTACCCTCCTCTTACTGCTTACCATAGCTATCTGTGTGGCCTTGTCGCTAAGACTTTGAATCCCGAGTTTGTCGAACTTCATACGTCTCGCGGGTATGAGAGTTATGAACACAAATTGTTCATGAGATACACAGTGTTTGTTGTAGATCTCCTGATATACATACCAGCAGCTTACCTCTTTCTTTGTGCTGCATCTCGGCCAAGGTACAGGAGTGGAAAGCTAGAGTATATGGCTTTGATACTGTATCCTGGTTTGTACTTGATAGACTATGGTCATTTTCAGTATAACAATGCTTCATTAGGAATATTTGTGGGTGCCGTCGCTGCTCTCATGAAGGGATATGACTGCATTGGGTCAGTTTTGTTTTCTTTAGCTTTGAACTACAAGCAAATGGAGTTGTATCATGCACTTCCAATTTTTTTCTATCTGTTGGGCCTGTGTTTCAAACAAGGTGGCGTTTTAGGATTTTTCTATAAGATCACCAAGATTGGCTTATCTGTGATATTAACCTTTGCTCTAGTTTGGGCTCCCTTTCTCAAGAATCCCCAAGTATTTTTGCAAGTACTTAACCGACTTTTCCCAATTAATAGAGGTCTCTTTGAGGATAAGGTAGCCAGTGTATGGTGCAGTTTATCCATTCTTATTAAACTGAAAAATCTTGTGAGCAATACCAACATGGCTTTGATATGTCTACTGTCCACAGTTGTGTGTATGATTCCATCAAGTTTGCACATCTTTATTAATCCCACTCAGAAGAATCTTCATTATGGACTTGTTAATGCATCTTTTGTGTTTTTCCTCCTAAGCTATCATGTTCATGAAAAGAGTATCTTGTTGGCAGCAGTGCCAGCTTGCTTCTTATATGGAGAGGAGACTTTTATGGTTACCTGGTTCTTCATTGTATCCGTTATCAGCATGTTGCCCCTTCTGGTGAAGGATGGGCTGACGGTTCCAACACTTGCATTAACCGTCCTTGTTTATGTTATGTACTCGATCAACAGACAGTCAGAGGGAGAGACGAAATCCAAATATAGTGAGTTTTGGCGCTGGATCAACAGGTCCTTTTACCTGTCGTTGGTTGGATTCTCGTTTTTGACAGTCGTGTCTTTGACAGTGACACCACCTCCAAGGTTGCCTGATCTCTTCCCAGTTTTGCTTTCTTTTGTATCTTGTGTGCATTACTGCTTCTTCACTTGCTATTTTCATTACCGCCAGTTCACAACGAGATATGACAGACAGCAAGGAAAGGTGAAAAGGCAT
>Dec31
TACAAGCTAGTCCAGGCATCAATCACATTTTATAAGACAGCTGAGCAAGTATGCTCTGTACTGGAAAGCCTTGAAAGAGACTACCGCCGCGACGAGGACTGGTGTCAGAAGGAAGTGCCTCCGCCAGGCACCAGTGTCAGTCAGGGGGATAAACAACAGGACCAGCAGCAGCAGGGGACTGGCCAGGGAGGGCAGGCGGGCTCAGACCGGGCCGCCGGAATCTCACTTATCATAAATAAGCATCAGGAGCAGAAGGAAGGCTTCCTTAAAGCTTGCACCCTGGCCAGGCGAACCGCCGAGACCTTCCTGAAGTACGCCAACCGATCTCAGCATTATTACAGTATGAAGGGTGATGTGGGATTACGAGGGCCAGAGGCTAAAGTAAGAGGCATTCTAGAGAATCTCATGGCTCAAGAGAACAAGGTGCTTGACCACTGGACCCAGAAGAAGAAGAAACTGGACCAGTGCCAGCAGTATGTATTATTTGAGGGATCAGCCAAGCAAGCATTAGACTGGATAATGGAGACAGGAGAAATGTACCTGTCCACTCACACAAGCCTAGGAGAAACCAAAGAGGACACGGAAAAGATTTTGAAAGAACATAATGAATTCAAAGGAACAGCGAAGGACACAAGGGAACGTGTAAAATTACTGTTGCTCCTGGCTGACTCCTTGGTTGAGAAAGGCCATGCACATGCAGCAGCCATCAAAGACTGGGTTGCTCGTGTTGATCAGGCCTACAAGAACTTCTCAGGTCGCATGGATAAGTACCGCATGCAGCTAGAGAGCAGATTAGGAATCCAGAGTGAGGATAGTAAAGCCTCTCTTTCCTTAGATCGTCACAGTGATCCTTCTCTTGAAAACAAAGTTCATGCAGTTGTTACTGTGGCAAATAAGGAAATGAGTGAGGAAAAACGTAAATCTGCTAGAAAGAAGGAACTCATAATGAGGGAATTGTTGCAGACAGAAAGAGTGTATGTCAAAGATCTGGAAGTATGTACAAAGACATACCTCTTTGAGACACGACAACCCTCTGCCCCAAGTGGGCTTCAGGGCAAAGATAGCATCATCTTCTGCAATATGGAGGAGATCCTACAATTCCACAAGAACATATTCCTCCAAGAGATTGAGAAGTATCAATGCATGCCAGAGGATGTTGGCCATTGCTTTGTGACTTGGGCCCCTCAGTTCGACATTTATGTGAAATACTGCAAGGCACAGCCAGAGTCCAATCGCATGCTAGTCAGCCATGCCGGGACCTTCTATGAAGAAGTTCAACGCAAGCACAATGTTGAACACCCCATTCCTGCGTACCTGATCAAGCCAGTTCAGCGCATCACCAAGTATCAACTTTTATTGAAAGAATTACTCTCGTGTTGTGAAGATGAAAACCAAGGGGAAATCAAAGACGGTTTAGAAGTTATGCAAAATGTTCCAAAGAAGGCTAATGATGCCCTCCACTTATCCATGCTTGATGGCTGTGATGTTCCAACAGACTCCTTGGGAGAAGTCATTCTGCAAGATACCTTCCAG
>Dec32
GCTGGCTACGGCATGCCGGGGTCGGGCAGCCCCGTCAGCCACTGCGGGGACGTGGAGTCGGGCAACGTGGAGGCTAACGCCTACCACCTGGTCAAGCCGGTGGACCACGACTCGCCGTGCAGGGGCGGCGAGAGGACCCACAAGGCCATCCCGGAGATCTTCCTCACCAGACTCCTCTCCACCAAGGGCACCGTCCAGAAGTTCGTCGACGACTTCTTCAAAACCATCCTCACGCCCAACGAGACGCTCCCGCCGGCCGTCAAGTGGCTGTTCGACTTCTTCGACGACGCCGCCCGCCGCCACGGCATCGTCGACCCGGAGGTGTCGCTGGCGTGGAAGTCGAACAGCCTGCCCCTCCGCTTCTGGGTCAACTTCATCAAGAACCCGGACTTCATCCTGGACGTGCACAAGAGCGCGACGGTCGACTCGTGCCTCTCGGTCATCGCGCAGACCTTCATGGACGCCTGCTCGACCACGGAGCACCGCCTGGGCAAGGACTCGCCCTCCAACAAGCTGCTCTTCGCCAAGGACATGCCCCAGTACAGGGCGACGGTGCGGGCCTTCTACCGGGGCGTGCAGGACATGCCTCCCGTCACGGACCAGGACATGGCCGCCTACCTGCACCACCTGAGCCTCACGCACCTGGGCCAGCTGGACGCGCGCCCCGCCCTCCAGGAGCTGTTCCATTCCTACGTCACGAGATATTACGCGCAGATTATTGAGACTCTCGAGGTTGACCCCGAGTGTAGAAGTCTACACTTAGCGCACAAACTGGACAATATTATGTGCACGATAAACGGAGAGCCCACGTCCATGTGC
>Dec33
TACGTGTTGGTGAGGACTACGAGTATCCAAGCAATCTGCCTTGCTGCAGCCGTCATGATGGTCGTCTCGCTCATTTTCATCCCGAATCCCCTCTGCTCGCTCTGGGTCGCCTTCTCCATTGTCTCCATCGAGGTGGGCGTGGTGGGTTACATGACGCTGTGGGGCGTGAACCTCGACTCCATTTCCATGATCAATCTCATCATGTGCATCGGTTTTAGCGTGGACTTCTCGGCCCATATTTCCTACGCGTATCTGGCTGCCAAGGTCGACACGCCCGAGGAGAGGGTGCAGGAGTGCCTCTATGCCCTCGGCCTTCCCATCCTGCAGGGCGGCTTGTCAACCATCCTGGGCATCACCACGCTCATCCTCGCTCCATCGTACATCTTCATCACCTTCTTTAAGACGGTGTTCCTGGTCATCTTCTTCGGCGCCATGCACGGCATCTTCCTCCTGCCCGTGCTGCTCTCCCTGCTCGGCCCCGGCTCGTGCTCCAAGCGCAAAAATAAGGAGATCACTCCTCCCATGAAGGGCAACGGTCATCCCTTCTTCATACACGGCCAAGCCCTTCCCCCGCCCGGCCCGCACGACGCCAGCAGCCTGAAGATCCCTCGGCCACACAGCATGGCAGCCTCTCAGTCGGGGATTCCCGTGGCCCCGGTAGGCCTTGGTCGCTCCGGCGCCTTCCTTGCTCCCGCCACGCTTGCTTCCAACAAGGATGATGGTAACAGCCTGGAAAAGGATCTGGGACTAGGTACATCCGGCGAGGAGTCGAGCGAGTCGAGCCTTAGCAAGGGCGCCGCCAACCGCCGCGGGGGCCCGGATATCATACCTGGCAGCGGAGGACGCCGCGGACTTCCCATTCTAGAGGTATACAGCAATAACGGATATATCAGCGATGACCTGGAAGCCGAGGAGCGTCGCTCGGAAGAACGCCGTCTCGATCACTATGGCGAATGGGAAGACCCGCGTCGCAGCTACCAGAACAACCGGCCTTCACCCGAGCGCTCGTCGTCCGTCCATCGAAATGATTCATCCGCACGACCCGGGCAGCGCCAGGGACGTCTGCACTCCTCCGACACCCGGGAGCGAACCGAACTCAGGAGAGGTTCCTCGGCAACAAGGTCACACGGAGCGCGTCCCTCTGCAGATCCCCGCGGAAGGCACCGCGACCACCAT
>Dec34
TGGTTGGAGGATCGGAGATTGGTAGTCCTATACGGGAGTCAGACAGGGACGGCACAGGAAGTGGCAGAGAGGATCGGCCGGGAAGCTCAGCGATATTTCTTCTTGGCGACAGTTGCTTCCATGGATGACTACCCCATAGAGGACTTCTTTGGGAGCAAACTTGTGATATTTGTAGCTTCAACAACTGGCCAGGGAGATGACCCAGACAACATGCGGGTGTTTTTCAAGTCCCTGTGGGCCAGGAGGAAGAACAGGCAGCTCCTCTCACACCTCAACTTTGGGGTGATTGGCTTGGGGGACTCTTCCTACCAGAAGTTCAACTATGCGGCTAAAAGGCTCAATAACCTGCTCTTGTTTTTGGGTGGGCGGCCCCTCCAGAAGATTGGATTAGGGGATGACCAGCATGATCTTGGGCCAGATTTTGTGGTTGATTCTTGGCTAAAAGGATGGTGGGCTGATGTGATGGAACTCTACCCATTCCCTGAGGGCTTAAAGCCAATAGATAAAGCTATATTGCCCATGTCAAAATATAGAGTTAGGTTTGTTGATGAAGATAGTAATGATAAGGATCAGTGTGAGAGGTATGTTTATTGCCCAGAAAAGGAGGCATCGCAAGTGAATCCGTGCATGGCTAGTCTGACAATGAACAAGAGAGTGACAGCCCCAGATCATTTTCAGGATGTCAGACTTCTTGAGTTTGACATCAGTCATATACAGAAAAGACACATGCCTGGGGATGTCCTCATGGTACAGCCACAGAACATGGAAGAACATGTAGAAGAATTTCTTAATGTGCTGGGATTCGACCCTGAGAGGAAATTCTTTTTGGAGCAGAATGATCCTAACACTCCTCTCCCACCCCTCTCAGTTCTCCCAAGGCCGTGCACAATGAAGGAGTGTGTGACCAAATACCTTGATATATTGTCTGTTCCAAAGAGATTCTTTTTTGAGCTCCTAGCATTTTTCACTACAGATGAGACAGAGAAGGAGAAGTTTGAGGAGTTTGCATCATCTGAGGGACAGCAGGACCTCTTTGACTATTGCAACAGACCCAAGAGAAGCATCATGGAAGTCTTGGCAGATTTCCCCCATGCAAACAAGAACATTCCCTTTGATTACCTCTTTGACCTTGTGCCTCCCATCAGGCCAAGACCTTACTCCATTGCCTCATCAAGCCTTATGTTTCCTGGAAGGGCACAGCTTCTGATAGCAGTTGTAAACTACAAGACAATCCTGAAGCGACCAAGGTTGGGCCTCTGTACAAACTGGCTCTCCCGGCAGAGTACAGGTGCTCTCATTCCTGTTTGGATTAAGCCAGGCACCCTGACATTCCCTCCTTCTGAAGCTTCACCCCCTGTCATCATGATCGGACCTGGGACTGGATGCGCACCCTTTCGATCCTACCTGCAGGAGAGGGTAGCAGCTGGCTATCATGAGAACTTGGTCATGATCTTTGGCTGCAGGAACCGCAACAAGGATCACTTTTTCCAGGAAGAGTGGGAGGGCCTGGAGAGTGAGGGGAAGTTGCAGCTCTACTGTGCCTTCTCTAGGGACCAGGAGGATAAAGTCTACGTGCAGCATATCATGAGAGAGAATGCGGACACCTTATGGGATTTGATTGGTAATAAACTAGCCTTGGTCTACTTTGCTGGGAATGCCAAAAGAGTGCCTATTGATGTGCATGAAGCTCTGACATACATCTGTGAAAGAGGCAGGGGCCAGGGACCCCAGGATGCAGAGACATACATGAAAAAAGACCTTGAGAAACGATACCAGACAGAAACTTGGGCC
>Dec35
GAAGTCCAAGTTCCAGAAGCACGCTGCTTCTATGGTTTCCAGATTGCAATGGAGAACATCCACAGTGAGATGTATAGCCTTTTGATTGATACATATGTTAAGGACCCTACTGAACAGGCAAGGTTGTTCAATGCAATTGAGACCCTACCATGTGTGAGGAAGAAGGCTGACTGGGCCCTTAAGTGGATTGCTCATGAGACAGCCTCATATGCTGAAAGGATAGTTGCCTTTGCTGCAGTAGAGGGAATTTTCTTCAGTGGTTCGTTTGCTGCTATTTTTTGGCTAAAGAAACGTGGTCTTATGCCTGGTTTGACTTTCAGCAATGAATTGATCTCTAGGGACGAGGGGCTTCATACTGACTTTGCATGCCTGATGTTCAAACATTTAATAAATCGTCCTTCATCTGAGAGAGTCCGGGAGATTATTCTAGATGCTGTAAAGATTGAGCAAGAGTTCCTGACAGATGCCCTGCCCTGCAACCTCATTGGCATGAACTGTGTCCTCATGAGGCAGTACATTGAGTTTGTGGCTGACCGATTGCTCTTGGAACTGGGATCCGAAAAGATGTTTGGTGTTGACAATCCCTTTGACTTCATGGAGAATATTTCACTTGAGGGCAAGACCAACTTTTTTGAGAAACGTGTTGGGGAATACCAAAAGTGTGGTGTCATGTCAGCTCCTGAGCAAAGGCAATTCACACTCGATGCAGACTTT
>Dec36
ATGTTGCAAATAAGAAAGGTAGCATGTTATAATAGACAGTTACAGTGCTTATGCAGACTTCCAAAGAATCTGTGGCAGCAATATGCAGGTGTTGATTATGTGAAAGTTAGACATAAATCAACAACTAAGAAGCCTTTAGAAGGACCATTACAACAAGAAAACAGCTCATTCACCGAAGACTTCAGTTCACTATCAGAGTCCTATATTAATCAAGATAGTATTAAATGTTATGACGGAGACCAAATACAGAGAATTGTAAAAGAGCACCCATCCCATAAGCAATTAGAAAAGGAAGTTGACACAGCAGACTTTTCAGAATTTTATAAGAGGTATGGAGAGGGCTCGGTAAGAAGTAGTGAAAATACTGAAAACAGCAGTATATCAATTCTTCCATTGAATGATGTTCTGAAGACTCTTCAAGAGGAACATTTTAAAAGATATCCAAGTGGAGGCCAGGAGAAAAGGCAAGAAAGAACTCAAGTCCCAAGTGACTCAAATATTGATAGAGAACAGAAAACTAATAGCAAGGCTACTAATTCCAAAAAAGGAAAAGATGTTCACAAGAATTTTCATCAGAAGTCAAGTACTTCACTGAGTAAGAAAAAAATTGTTATTATCAAAGGGAAGAATGATATTAATAAAAATAAAATTGATAAAATAAATGAAATTCCTAGGAATCAGAATCAGGTAAAACCACTCACTGGAACATTACATGGATTGTCAGATGAAGGGAAAACATTACTCGATTTGTCAGAAAAATATGGAAAAGAAGCTGAGAGAAAAGAGAACAGCGAATCAAGAATAAGAGAAATATTACTAAAAGAATTTAATGGTATTCAAAACAAGAAATCTGCCAGTACAATGTATAGGGAGAGTAAGCTTGGAATACAAATGCTCTCATCTCCCCTCTATGAACAACTCTTTTCTACTGTCACTCCAAAAGAAGAACAGGAGATTGAAGATGATTTAGAGAGAAGCAAGGAACATCTTATGGCTCAAGGCTTGTGGGGAAAAGAACCATCTGTTGTTCCTGACTTTGATTTCAAGTTGCCTCCATTAAAAGATAGAGAGCTTGATCAACATTTCCGCATTATTGCTGAAGAGCAGTCTGCACCCTATAAAGCTCTGCTTAATCAATTATTAGGTGCTGATATACCAAGTTTTCCCAGAAAATGGCAGTTTATGCCAGGATGGACCCGTTATAATCCTAATGGAAGTTTCACAGCAGTTGATTACCCAGACTGTAAAGCTTTAGTTTTTGATGTGGAAGTGTGTGTAGAAGAAGGGAAAGCGCCAACTTTAGCTACAGCAGTTTCAGATAAGTATTGGTATTCTTGGTGTAGTAATTTATTGGTTGAAGATCAAAGAGAAGGAACCCAAGAAGTTCTTTACAATGACCTTATACCTCTTGAATCATTAAAAGAAACTGACTTCAATCAGGGCAAGAGCATGCCACGAGTCATCATTGGGCATAATGTTAGTTATGATAGATTAAGGGTACGTGAGCAGTACCAAGTGGAGGGAACGCCAGTACGTTTTGTGGATACAATGTCATTACACATAGCTGTAAGTGGACTTATTTCAGAGCAAAGAGCAATGATGTTAAAAAATAAAAATGCAGATCAAAAAATTAGGCTTCCTTGGATGTTTGTTGGATGCCAAAACAGTCTTAATGAAGTCTTTAAGTTTTACTGCCACACAGATGAAGAACTGAAAAAGGATACACGAAATGTATTTGTCAAAGGCAGTATTGTTGAGATTCGTGAAGATTTTCAAAATCTGATGAGTTACTGTGCTAGTGATGTGAAAGCTACACACATGGTACTAGTAAAGTTGTTACCTTTATTTTTTGAACGATTTCCTCATCCAGTAAGTTTTGCTGGTATGTTAGAAATGGGAACAACATTTTTACCAGTAACATGGAACTGGCCTAAGTATATCAGTGCTGCAGAGTCTGAATTCCATAGAATGGAAAGACTGCTAAATGAAGAATTGGTGAAACAGGCAAGAGGAGCACTAAAATATGTAGATAACAAAGAGTATGAAAATGACCCATGGCTTTGGAGTCTTGACTGGTCAGTACCAAAAGGAAGAGTAAAGAAGTTACCTGGATATCCAAATTGGTATAGGAAATTATGTGCACACACTGGAGAAAGGGAAGGTACACCTGAACCTGAAAACATGAGCACAAGTTTACAGGTTGTACCAAGACTGCTAAGATTAACCTGGAATGGGCTTCCTCTGCATTATGAGAGAAAATATGGTTGGGGATACTTGAAACCTATTTATGATAATGTGAATGAAATACCACATCAGAAAACAACATTGGACAGCAACAGTGTGTATCAGACTTTTCCAGTAAATGCTCTCTATAAGATGTATGCTGGCCAGAAAATTGATATTGAAAGTTTCCTAAAAGATAAAGAAAATAAGACCAATGATCTGCCTGAAACAGAACAAGATTGGTTGTCCCTTTTGTCCGAGAGTGATTCAGACGTTAAAGTTTATGAAAAAAGGAAATCAAGAGACCAGAATCAAAAGAAAAAAGATGAAGAAAAAGGGTATGATATTGGGATTCCTGGAGTTCTATTTATTCCATTGCCGCATAAAGATGGACCAGGCAATCGAGTGGGTAATCCCCTTGCAAAAGACTTTCTTCTGAAAATTGAAGATAAAACTTTAAGCAGTTACTTTGGAGATATAGCCGAGTTAGTTCTGAAGACCAGCAAATCATTGTCATATTGGCGGAATAACAGAGACAGAATACTTTCCCAGATGGTCATATGGAATGACCAGAATGATAATACTGGTAAAGAGATTTCAGAA
>Dec37
AGCCAATGGTTCCTCCGCGTCCCGTCTGAGAGCCCGACCGCCATCATGGTGAAGTACGAGGAGGAAACGTACAGCTTCCGCCTTTCACAGATAGATGATTCTATCTACTCTGACACGGGCACCGTGTCCTCTACCTACAAGCAGCGCATCGACTCCCTGTTCCGTGACAAGCGTCGGCAGCCCAAGGCGATCCCCGTCAGCGCCCCCGCCAACCCCGTGCAGGAGGAGCTGGAGCGCATGTTCGGCGGGCGAGACCAGCGCCAGCGGGCCTTCATGGACGTGCGTGCCACCGTGCAAGCACAGATCGAGAGGCTCTTCGCCGACGCCACGAGCGAGCCGAGCGGCGTGAGCACGAGCGGCCGTGCCATGGCCCCCCATACCCCCCCTGCCCCCCGCGCCCCCGAGCCCCCGCCTCCCCCGCCGCCGCTCGCGTTCCAGGCCGCCCTGACGCGGCGCCCCCTGCCCGCCACCCCCTCCCCGGCCCCCAGCCTCCCCGCTGACGAGCGCGACGGCCGCGCGCGGAGCGGCGGCGTCAGTCCAGTAGAATCACGCGGCGTGGCGGCACCGCGGCCTCTGCTTTCCGCTATGAAGTACCGCGTGGATTACCTGGGAGCCCTCCAGCTTTCGGAAAAAGCCACGAGCCTGGATGTGCTCCAAATACCACTTAAGGATTTGTATTATAAGTACAGACAGAGTATTTCTCATGGAAAACTTCCTGTGCCTGGAAGTCTACAGATAACCGAAGGTGGGCTAAAGGTAACTCATGGGAATTCGGACTCGTCGGACAACTATTTTGAGTTTACGAATCCATTCCCAACCATCGCCGTCTGGGCCGCGGTCAAGCTCGTCATACGCAAAGAACTGATCGACCATGGCCAAGTGGGGTACACGTACGCATTCCTTCCCCTCATCTGCGATCCCGAGGCCCAAGACAAATACAATCTGTATCATCCGCTCAATGTGTCCGACCCGTCCGTCATGGCCGTGGCACACCAGCATCCGCCCATGTTTGCTTGTGTCATGAGAAAAGCCGGCGTCCCGAAGGTGCTCGAGTGCCATGGCTTTGTGTGCGAGTCTGCCGAGGACGCAATCGTGATCGCGGCGAACCTCTACCAGGCGTTGCTGGAGAACATGCGCAGCGAGGCGCCCAGTGAGGCCTCCAGCGATCCTCGGGACGATGACAGGCACGTCATGAGTGACAGCGAGATGGTGCCCGTACGACCTCCTAGGAAGAAGCGCACGCACAGAAGTGACTCGCCAGGCTTTGGCAGTGGCCTTCGTCGGGCAAACAGTGAAGACATTCTGCAGACGCATATCGTCCTCGACGAAACGCGTGCCAGCAGGCGCCTCAAGCGCTCCATCAGTGACCGACAGCCAGGTGGGTTCTTGATTGATCCGGGTGATGTGTACACGAGGGTTGCCTTACCGCGATCGAAGTCTTTCATGAATGTCACAAACAAATATAACTTCCAGGACCTTCTGGATGACGTCAAGCAAAAGACAGGATTGAACAGCGTAGACGAAGTGCTCAAACAAGTCATTAATCCGAAAGGCATGTCCTTCAGCGAGATGGACCCTGACCACCGAGAGATCCTTCTCAAACTTGCCTTAACGCTGTCCAAGGACGAGATTTACCAGCGGTCCAAGAACATCATGAAGAAGCAGAAAGGTCGTAGCACGTCCCTCATGAGCCTCATGGACTCGGACAGCGACGGCTCCACGATATCCTCCGTCCTGAAGGCCACGAAGCGGTCCTTCTCTCGCCTTGGCTCGCGCGCCTCCAGCCTCCAGTCTTCTTATCTGAAGGACAAATCGCCGCTTCGGAAATTAGTCAACAACAAGAGCCGATACTCCTTCGAGAGGAGCGGGCGAGACAACGGCTCGGCGAAGCGCCCCGAGAACAAGGAGAACGAACTCACACATCTGCTAGAGGGAGGAGCCAGGAAGGTGGCGCCGAAGACCCCGATGCCAAAGCGCAACCCGTCGCGCCAGAACGAGGGGTACGTCTCGTGCAGCGAGTGTGGGTATGACAGCGAGTGCTCCAGCAAGTGTTACTGCTCCTTGCCTCGGCGCCCTCCGTCCGCGAAGCCCGCCAGGGACCACGTCCACAAGGGCCATGACTCGCCTTGTGATTGTGATACAGAGAGTTGTGCTGAGAGTGAAAAGTGTTACTGTTCCTTGAAACGCGTGAAAAAGAATGGCCTGAAGATGTATGAGATTAATCTCGACTCGGAAACAGATACCAACACGGACGCGACGGGACACACCGCCGCCTCCTACAAGAAGGGCTTCGGCTCGCACTCCAACCTAAGCGAGCTGGAGTCACACGCGACGTCGTGGAAGCGCAACACGGGAGGATCCTCCAGCAGCGCCACGAGGCATAAAAGTTCGTCCTCGTATCTGACGGAACACAGCAAGAGCCGGCTCTGCAGGGACCGTCTTCTCCATGCACCC
>Dec38
ATCTGGAGTGCGTGCGACCTGGTGCACGACCACCTGCTGGTGTACGACGGGAACTCGACGGACGCGCCGCTGTTCCTGAAGGTGTGCGGCTCGGGCGCGCTTCCGCCCATCACCTCGACGGGGCCCGACATGCTGCTCGTGTTCAGCACCTCCCGCTTCGACGAGCCGACGCAGGAGACGCTGATGCCGCGGACGCTCGGCTTCGAACTGAACGTGAAGGTCAACTACCTGAGCATGGACTCGCGGGAGTTCGCGCGCAACCGCCAGTGCACATTCCACATCTTCGGCGCGAACAACTCCAGTGGCGAGGTGACATCGGTGGTGAACACGCAGCCGCAGAACTCGTCGTGCGTGTACCTGTTCCACGGTGAGCCGCACGAGGTGGTGTGGGTGCACTTCCGCAAGTACGAGATCGCGCCGCGCATGGGCCACTACACCGGCAACATCACCGAGTGCATCAACCCGCTGCAGATCTACGACGGCAACTTCTTCGACCCGAGCACGCCCTACGGGTCTCCGCGGCGCGCTAAGCTCATCCAGGAGCACTGCACGACGCGGCCGCCGCCCATGTGTGCGCGCGAATACCTCCCGTCGCGCCCCGGCCTGGCCGCGCCCGTAAAGGCCTGCACTAGAAACGAGAGCTACGTGGCCAGTGGACCTAAGCTGACCGTCGTGCAGCACTACAATGAGTCGACGGCCGCGCTCGCCATGGACTTCATCCTCAGGTACGAGTTCGTCAACACCCGCCCGGGTTACCAGCCGACTAACGGGAGCGAGTGCGACTTCGAGGCCATCAGCGACGGCTACTCGCTGCGTACGGGCCGCGTGTTCTCGCCTCGGACGTCGGTGCTCTACGGCAGGTGGGGCCGCAAGAAGCTCTCGTGCCAATACCGCCTCACGGCCCATAGTGACGAGGTGGTGCGCGTCACCATCACCAAGTTCCACAGCGTCTCGCGCTCCTGCGTCACCACCACCAACAACTTCACTAAAGGCTACGACTGCGACAACCTCTCCGGCCAGACGGCGTCGCTGGTGCTGTCCGAATACCCATGGCAGGACATCGAAGTCCCAAGACTCTGCACGTGCGACTACTCGGCCATTCCCATCGAATACGAATCGAAGTCACAAGAAGTGCGCCTCAAATTTGAAGTCGACAACATGGATGACAATCACGACTACATGGACTTCATGTTTGAGGCTCAGTACGAGTTTATAAAGAAGTCCTCTTGTAAAAAGGTACAGAGGCTGCAAGGTACAAACGGCCAGATTGTGTTCGAGAGAGCCAACAAGACGGAGGACAAGCCGTGCGACAGCTACCCGTGGCTGCTGCAGACGTCCGACGCCGAGAAGTCCATATACTTCAGAATACGAGGCTATGACCACATCGATAAGAACTGCTCAACCTCCACCCGCCTGCTGGTGTTCAAGGTGGGGCGGCTGCGGCCCGTCGGCGTCCTGTGCCCTGACCCGACCAGCAAGAACGTCGTTGAACTCTTCAGCTTCGCCTGGCAGGGCTCGGGCACCCTGGTGGAGCAGTCGACGGACAAGCTGGTGCTGGAGGTGTCGGGGCGCGACCCGACGCGGGACGTAGGGCCGCACACGCTCTCCTGGCTGCAGGTGTCGCCGGCGAGGCAGTACGACTGGTCGGCCGAGGGCATCGTGCGCGGCTGCCAGCAGGAGTGCCCCGAGCTGGGCGTGTGCATTAGCGAGGACCTGTGGTGCGACGGCATCCACCACTGCCCCTCGGGCCACGATGAGCTCATCGCCCACTGCTTCTTCCTGTCGGTGCCGTGGGCGTACATCGGCGTGGGCTCGGCTCTGAGCATCCTCTTCCTGGTGGGCGTGACGGTGTACGGCGCCGCCAGACTGCGGGCGTCCGACCACAAGACGCACCAGCACCAGCCCATCCCGACGCTGCCCACGGCCTCCGAGTCCCTGTTCTCCTCCGACAAGGACGCGGCGGAGCGGGACGGCGGCGTCACCTCCGCCTACAGCCTGGACTACAGCGAGGTGGACTATGTCACGACGTTA
>Dec39
ATGACCATGCACGCCGCCATCATGCTCAGACTAGTGCTAGTGTTAGTGTTGCAGTGCCTATTGACTAATGGGCAAGGTCCAGGGCCTGGGCCTGGGTTACAAGGGGAAGTGGTAGAGGGGCAGGACAAAATGCTATCGCGCCCTGTGGATAAGCGCGTCAAATTTTCTGTGATGGAGGGCCAGCCGGCCAACACCTTCGTGGGTGCCATCCCCCGCGAGCCGAACTTCACGTACCGCTTCAACGAGGCGCCTCGGGAATTCACCCTGAACGGCAGCAGCGGGGAGATCCGCACCACGGGCGTGCTCGACCGAGAGGCGCTCGCCACGGACCGCTTCGACCTGGTGGTGCTCTCCTCGCAGCCCACCTACCCCATCGAGGTGCGCATCAACGTCATCGACATCAACGACAACTCTCCCCGGTTCCCGGAGCCGTCCATCCACGTGACCTTCTCGGAGAGCGCCAACGCTGGCACGAGGGTCATCCTCGACACGGCCACGGACGGCGACGCCGGGGACAACGACATCACCACTGACTACAAGATCGTAGACGGGAACGATGACGGCAAATTTAAACTGGACGTAACGATAAATCCTTCTGGAGAGACGCCATACCTGCACCTGGAGACCACAGGCAAGCTGGACCGCGAGACGAGGGCGAGTTATCAGCTCAATATATCCGCCCAGGACGGTGGCTCTCCCCCGCGTTACGGATTCCTGCTAGTCAACGTATCCATCCTGGATGTGAACGACAACCCGCCCATCTTCGACCACAGCGACTACATCGTGTCGCTGAACGAGTCGGTGCCCCCAGGGACGTCGGTGCTTCAGGTCCAGGCTACAGACAATGACATCGGGGACAACGCTCGCCTCACCTACTACTTGGCAGAAACGGAAACTCAGTTCAGTGTGGATCCAGAAACCGGAATAATCAGCACTGTTGAGCCCCTCAGCTGCCATCAGAACTGCCAGCAGTCGCAGCCTTGTGCAAAGAGCTGCGTGTTTACAGTGTTTGCGCGAGATCATGGGTCGCCCTTACAGGATGGCAGGACTTATGTTACGGTGAACCTCTTGGATGCCAACGACCACGATCCGGTAGTCAGCTTCAGGTACTTCCCTCCGACGGCGAACTTCGCAACCGTCGACGAAAATGCACAGAACGGGTCTGTAGTAGCCGCGGTCTCTGTGATAGACGACGACGAAGGCTCAAACGGGCAGACGACCGTGGAGATAAGAGCTGGCAATGAACTTGGTCATTTCAGATTAGATTCTAAGTCTGACTTCGACATCGTGCGCGTCAACGGCGTCTTAGATCGAGAGAAAATCAGTAAATACAATGTGACCATCGTAGCCACAGACAAAGGCACACCGCCAAGGTCATCAACTGCGTTCCTGATCATCCATGTCAACGACATCAATGATCATGAGCCAGTGTTCGAGAAGAGTGAGTATTCGGCCGTCCTCAGTGAACTCGTCCCCATCGGCACCTACGTGGCTGGAATCACTGCCAACGACGAAGACACAGGTGTGAACTCAAACATTTATTACGCCATTATTTCTGGGAACGATAATCAGTGGTTCGACATCGACCTGCAGAGCGGCCTCATCACTACCAAAGCGCCACTCGATCGTGAAGTACAGGACTCTATCGACCTAAAAATTACTGCTCGTGATGGCGGACCAAACCCGAAACGAGCTTACACGCACCTGAAGATCTCTATTCTGGACGAAAATGACGAAAAACCCACCTTCGCCCAGACCATCATCAACGTCAGCTTGTCGGAGAATACTCCACCTGACACTCTGGTAGCCATGGTGTCAGCAGTGGACCACGACCAAGGCACGAACGGTAGCGTATCCTATATGTTCGACCAGGACGTGGAACACATGTATCCAGGGATATTCGCCCTTGATGTATCCTCAGGCCGACTTACAACCATGACGAAATTAGACCGAGAAGCAATGCCTGAATACGAAATCAAAGTCGTAGCGAAAGACCAGGGAATACCCCCGCTCTCGTCGACGGCCACGGTTATTCTGAGTGTTCAGGATGTGAATGACAACAGCCCGGAGTTCTATCCTCAGCAATACTTCGTCGTAGTCCCCGAAGACCTGCCTTTAGGGTCATCTGTGATAAAGGTTTCTGCGACTGACAAGGATGTTGGGGAGAACGCTGTAACGACCTACGAACTCAATGCTGGTGACGATAACGATAATGAGTTTGAAATAGACCACGAGACCGGTATCATTCGTCTAAGTGGGAGGCTCAGTCATATCAGGAAGGCTCAGTATCGGTTGACAATAGCTGCAAGAGACAAGGGTGATCGTAAGGCTGTTGAGGATGCTACTGTGGACATTGTAGTAGAAAGTAATCAGATTGAATTACTAGAATTTGAGGAGAGTAACGGGTATACTTTCTCTCTAGTCGAAGATGAAGCAAAGAAAGAACCCACAGTGGGAAGAGAAGTGGGAACTGTGGGCGTAGTGAACCCTAGCTCTGTAGGAGAGGTCAGCTACGCCATCGTCGCTGGGGACCCCGATAAGGTGTTCTCCATTGACGAGAAGACTGGCGTGATAAAAACCACGAGGAGAATAGACCGGGAACAGGCAGCGAGCTACCAACTCCGCACTGTGGCCACCACGACGTCTGCATATGGGAGGACCTGGGTCAACATTACGGTGGACGACGTCAATGATAATCCTCCCAAATTTCCCATCACACGAGCTCATGCCACCGTCGCAGAAAACTGGCCTGTGGGGCACCAGGTCTATCTTGCCCGGGCGTATGATAACGACGATGGCGTCAACAGCAAGATCACTTACAGCTTGTCTAACAATCCCGACGACTATTTCACCATTTCCAGGTCGAGCGGCATGATCTTCCTGAAGAAACCCGTGAAATATAGCAAAAGTAACAGTTTCAGGCTTGAAGTAGCTGCCACAGATTCCGGATCGCCGCCTTTATCCTCTCGCCAGGTTGTCATCATCACAGTGGAAGACGTGAACGACCACACGCCCATCTTCGAGCACGGGTCGTACGAGACGTCGCTCCTGGAGTCTACACCTGTCAACGACAGGTTCTTTGCTCTGACTGCATCCGACGAGGACGATGGTCTGAATGGCTTCGTGTCGTATGATATCACCGAAGGCAACGAGGAGCGGAAATTCGGCATCTTCCCTGATGGTTATTTGTATGTGAAGAGCGCTCTAGACCGCGAGGCGCAGGATTACTTCGCGCTGACGATCGTAGCCAAGGACCATGGTACCCCGCCCAGGTCTTCCACGGTGTCAGTCGTCATACATGTCATCGACGAGAACGACAACTCCCCCATGTTTACCAACGCGACCTTCACCTTCTACCTCGCCGAGAACGAACCGCCAGACACCTACGTTGGGAAACTGACAGCAGCTGACAGAGACAAAGGAAGAAACGCCGAGCTCACCTACTCAATAGCTACAAATCAAAATGACTTTGTAGTAGATCCCAAAAGTGGTTTTCTGAAAACGTTGCACTACTTTGACCGCGAACAACTTGTCAAAGTGACTGGCCTGGATTACATATCAATGGAGGCAGTAGTTCTCGATAACGGTATCACGCGTCTGAGAGATAAAGCCAAAGTAAATATCTATATCACAGACGTCAATGACAACCCGCCGAAGTTCATGAGGAAGCCGTACAGAGCACAGGTACCTGAAGAAGCTCCCATCAGCACAAACATCATCCGAATATCGGCCTCAGATGCCGACGAGGGGCTGAACGGGGATGTCGTTTACACAATCGTAGATGGCAACGAAGACGGGCGCTTCAAGGTGGACGAAACAACAGGGCAGGTGACACTGGCCCGGCCGCTGGATCGTGAGACAACACCCAGGTATCTACTGACGGTGGCGGCAGCTGACCTGGGGAACCCTTTCGGCCTCACCGCCACCGCCACGCTCACGGTGGACGTCCTGGACGCGAACGACAATGCTCCCGAGTTCACTCAGAGCGAGTCTGAGATCTTCATTGTGGAAACAACTGAGGTCAACACTGTCCTTGTACAGTTCCAGGCCACAGATGCAGATCTGGGGGTAAATAAGGAAGTGTCATTCATGATCGGAGGCGGTAACATGCAGGAGGCTTTCCGTATCGACACCAAGACGGGAACCTTGTACCTGGAACGTCCTTTAGACTTCGAAGAGCAGAGTCTGTACCGTCTGAACATCACTGCTGCAGATGGCGGCTCTCCTCGTCTGACGTCGACCATCTCGTTCGTAGTGCACGTGCAGGACTACAATGACAACCCGCCGGCCTTCCCGAACACTGCTATATGGCGAAGGATCGACGAGAATATCAGACCGAAGTCACACGTCGTCACCGTCACCGCCGAGGATCCCGATTCCGGAGAGAACGGTAAGATCAAGTACACCATCAAGAGTCAAGAGCCTCCCGGAAAGCACTTTGCCATTGACGAGAATACTGGCGAGGTTTCTACACTTGAAAGCATAGACCGCGAATTTTCAGACACGTTCCGGTTGACCGTGGTTGCCACAGATCAAGCAGAACCTAAATCAGCACGTCTTCAGGCAGAGAAGCTCGTCACCGTGATCGTGGAGGACATCAACGACAACGCGCCACAGTTCGTCTCCATGAACGCTGGAATACTGAATGAGAACTCTCCTGTAGGTACCGAAATCATGCGCGTGTCAGCCCGCGATCTCGATGCCAATCCCAACGGCTTGGTGACCTACGAAATGGTGGCCGGGAATAAGGATATATTCCGCCTCGACCGCGTGACGGGGGCGCTCAAGCTGATACGAGAAGTGACCTCCCCCGCGATCATGTACTCCGTCACTGTCCGGGCTACAGACGAGGCCGTCCAGTCCCAACGACGGTCCTCCGACGCCTACCTGACGATCCTCAGCATGTCGTCGCAGGAGGGACCCAAATTCCTGAAGAACTCCTACTCGGGATCAGTCCTTGAGAGCTCGAACATTGACACTTCGGTCGCGACAGTGAGTGCCCGCCTCAGCTCCAATGCCCTCGCGGATATTGCCTATTATGTGGTGAACGTGACGGCTGCGGACGGCCGGCCCATGGATCGCATGTTCGCCGTCCAGCAGCAGGGCAAGGTAGTCACCGCCGCCGTCCTCGACCGCGAGAATGGCCCCGAGAACTACCTCGTGACCGTGGCCGCCGTGGTCACTCAGGGGGTCACTCCCAAGCTCTCCACTACTCAG
>Dec40
GTATCAGTCCAGAAGATAGTCGACAGTGCCCTGACACCCTTCCTTGGTAAGATTGAAGAACTCTTTGACCCTTCTGCATCAACTCTTCAGATTGCCAGAACTTCACAACACATCATCACTCTCTGGCATGCAGATATCCTCCTCACTAAGCTATTTGACCAGAATGACCTCACTAAGTTCTTCTCAGAAGTTATGAATAATGTATTAGAAAAGAAGAATCTCATGCACCAGCAGGGGAGTGCAGACACAGAAGGCAACGGCTTCAGTGTGGAATTGCTAGTCACACATACTGGAGACCCTCTAGTAGATGAAGCATACAGCAAAGCTTCCATAGGGGATTCAGTTGTCCAAGAGGTGGAAACAATCACAGTAGGTGACATGCAAATTATCAATTATCATCAATTTGATCCCCAACATATTCCAAAATATGTTCACATGATAGCTATGTACCGCTACTGGATCCGCATGGGGAAGAGGTCAATGGGCAGGTCTGATCCTAGTGGTGGAGGTGGAGGAGGAGCTGGAAGTAAAGACACTTTGATGCCACCCTTACTGGAGGGTGATGTTTTACCTGATGATTCATCAGCACCTCATGACCTAGATGACCTTGTTAACAGAATGGCAGTTGGGGGAGATGACTTGCTAGTAGGCAGTGGAGGAGCTCTAACAAAAGCATGCTTCCAGCAGGTAAGCAATGACTTGAAACGCAGGGCTGTATCAGATTTAGAACTGTATGTCAATCCATCATTTCATGAGGAGTTGATTATGCACATAATGGTTGATCAGGTGGAGGACAGAGGAACACTTCCGCTCAGCTTGGCTGTTTTTCTTGCCAAGGGCTGTAATTTCTGTCGGAAGAAGGAATGTAAAGGGGAAGATTTAACTCTGCCAATTAGTCCTGACAATCCAGTGTGTCCTGATCGCCAATGTATTAAGCGCAATCTTATATGTGAAATTTGTAATAAGCAGATGTCAAACTCTAAGTCACTAGCAAGACACAAGTATAGTTTGCATGATATCCAGGTAGGAGACACAGGTGGTCTCTTTATTTGCAGTCACTGTGGTGAAACATTTAGTAAAAAATGGAAACTCAACATGCATGAAAGGCAACATGAAGACAGAAAGCTAGAAGTCAACTGTCATATTTGTGGAAAAGTCATGCGTGGAGCTATGGCATTAAAAAAGCACGTCAGTATGGTTCATGAGACAAAACCACAGTTCCAGTGTGACTTCTGTAACAAGAGCTTTAAACGGAAAGAGACACTGAATGTCCATCGTAGAATCCACACAGGAGAGAAACCATTCCCCTGTGCACGCTGCGATTATGCATCAGAAACTAAAGGCAATCTCAAAGCACACATGTGGCGTAAGCACAAGATACAGTTGGGTGGCCCTACAGCTGAACAGCAGCAGCAGCAACAGCAAGCAGCAGAGGAACAAGCAATGGCTGCTACATTAGTTGCTCATGCACATACACTTGCAGATGGTTCTTTCATTATTGCGCAGGGAGCTCCGCCCCCAGGCACAATAATA
>Dec41
ATGGATTGGCTGTACTTCACAACCCTCCTGGCGGCGTGGACGGCGGGGGGCAGCAGCTTGACCAGAGCCCAGGAGGTGTCGAGAACAGCGTGTCCTCGTTGGGAGGACAATCCGTGGTGTCCTTGTTACCATTTTGATGATGGGGTTTTCCTCGAGTGTCCTATGGTTTCTCTGAATAAAGTGTCCAAAGTCCTCGGTCTTGTTCAACGAGCAGTTAAATCTCTTAGTATATATGACTTGGACGTGAATGTGACAACACTTCCACCAGGACTTTTTACATCCAGTGCCGGCGTTTCTAGCCTGCAAATATCCCACTCCGGTCTGCAGACCATCTCAGACGGCAGTTTTCAGGGGCTGGAAAATACTTTGGAAAGCCTAACAATCATGCACAGTCAACTCACGGCTGTGCCCCAGGCAGCTCTGCAGACGCTCACAAGATTGAAAGCACTGGACCTTGAGGCCAACAACATAACAGAACTTCAAAGTTTTAGTTTTTTTAAGTTGAAGTTAGTAAGTCTTAACCTCAAAGGAAATGGCATTAAGCTGATATCAGAGTATGCATTCGATGGACTTCATGAAACTCTGGAAGAGTTAAATCTTATGAACAACAAACTTAAACAACTCCCGATTCCAGCACTAAGACGACTGAGTAAGCTTAGAACTTTAAAAGCAACCTGGAATCGCATATCCGATGTAATAAACGATGGATACTCACGGCTCCCAGCTCTTGAAGTACTTGATCTCAGCAGCAACCACTTCACACAGTTGACAAGTTCCACCTTAGGCACTATGCCCGTTCTTCTCTCGCTTTCCATGTACATGAACGAGATCTCGGTTTTGTCAGGCGATGCCTTCGTTCAGAACACGAGGCTACAAACGCTTTATCTGAGCCACAACGATATCACTAATGTGGAGCCGGAGACCTTCACTTATACCATCTACATTAGAGTAATTGATCTTGGTGACAACCACCTCCACTCCATCAGCAACGGGATGTTCAGGAACCTCCCAGAAATCCAGGAAATATTCCTCAACAGCAATAATATTCTGAAGATCAAAAATGACACTTTCACAAATTCCACAAAGATCACGGTGTTATATCTTCAGAACAACGAAATTCACTCTATTGAAAGTGGAGCCTTTGCTAATTTGGAACTCTTATTTGACCTCCAGCTCAGTTCAAATAATTTGGTACAAATTCCCGCTGGTTTGTTCAGCACGACAAGAAGCTTAAGTTCCTTAAGTCTGGACAACAACAGGCTCACGAGCCTAAACAAAGGCACATTTGCACACCTCTCTGAGCTTCGGGAGCTTCGCCTGCAGAACAACAGACTTGCTAGAATTGAACGTGGGGTCTTTTTACCACTGCCAAACCTTCTTGAGTTACACCTTCAGAACAACAGAATAAAGTTTATTGAAAAAGAAGCATTTTCAATGTTACAAAATCTTCAACACTTGAATTTAGAAGGAAATAAATTGACTGAACTTCCTGATTCTCTTAGCCGTTACCCTGCAAATTTGATAACCTTGAAATTATCGAGAAATGAGATTAATACTATACACTCTGATGCATTTAGGGGGCAAAATAAACTCGAGATTTTTTGGCTAAATGATAATAATGTTACCAACATTACAAAAGGGATGTTAAGTGACCTCTCATCATTACGGGAGCTTTTCCTCGAAAACAATCAAATTAGGCGCATAGAAGACAAATCATTTGAGACCATGAAGAAACTCAAGCAGCTTTCGTTGTCTAACAATGAACTGCAACACGTCAGCTCTTTGCTCTTTGAGGGGCTGACAATGCTCGAGAGACTTGACATGAACGATAATGAGATCATGGACATCGAACCACAGACCTTCCAGAAATTGCCAAACTTGACCACTCTAGACCTCTCCAACAACCAGATCTTCGTGATAAGGCGTTACATGTTTGAGGGTTCGATACCTCTCAGGACACTCAATCTGAAAGGGTCAATGATTAACGAGATTGATCCTGATGCCTTTGCGGATCTCAGGTTCTTAGAGGAGCTGAACCTGAAGAAAAACATGCTTGTCAGTCTGCATAAACTCTATTTTAGAACACCGAGTATAAGGAACCTAAATCTGGCCGATAATCATTTTGATACAGTGGCTGAGGACTCCTTGTACGATCTGCCTAATTTAGACACTTTAGATCTAAGTGGCTGCAGGTTGGAGAACCTTCCGGCTCATTTATTGGCTGAAGCTTCTGAGCTGAGGACTCTCAATCTGGCAAGGAACAGTTTCAGGTTTTTGACAGCAGCACTCTTCCAGAAAATGCGTAGATTAAGGGAAGTAGATCTTTCATACAATAACTTAACAAACCAGGTCATGACTTCACTTGAAGGGTTAAGGAAACTGGAGCTTTTAACCCTGAATGGAAATCCACTCTCTTCTCTGAGTGGATCTTTGAATGATTTAACTGGCTTAAGGGAACTTTACCTGTCTAAAACAAATTTGAGATCAATGGATAATACTGTTTTCTCCAAACTGAAAAACCTAAAGGAAATAGATCTATCAGGCAATCAACTCTCAGATTTACCACCTGGTGTGTTTGCCAATTTGAGCATCACAAGGCTTAACCTTGCAGACAATATTTTCAGCCAGATTCCAAATGCCATGTTCTTGGATGGCATGGCTTCCCTCATGACACTCAACATGTCTGGCAATCCAATGAAGCGAGTTACAGGAATCCTGGTGGCAGGAGGACCTCCGCTCGCAGCCCTAGAGGAACTAGAGGCCTCAAGGACTAACCTCACACTGTTAACGAGCCATGACCTACTTCTGACACCTTCCCTGCGTTCCCTCAACCTTGGACAAGCCGCAATAACAAAGATCTCACCAGGATGCTTCAGAAACCTCACTCAACTTACTCATCTCAACTTGGGCTTCAACCACTTGGAAATCCTGCCCCGCGAGAGGCTCAGGGGACTGAAGAGTCTCTCTCACCTCAACCTTACGGGAAATAGTCTCAAGAAGTTGGATCAGCTTCCTTCTGACTCGCATATGTTAAAG
>Dec42
GCGTGCGACCTACCCAACCTCGACCAGAACGTGCTGCGGCCGGAGGACAAGAGCGACCCCTACTGCGTGGTGGAGGTGCAAGGAGGCAGCGGCAGCCTACATAAAGTCGGGAAGACTTTCACCATAGACGATTGCCTCAACCCCAAGTGGTACTACAAAGTGTCGGCGGACATCAGCCAGGACGTTGCTGGCCTTAGATTCACAGTGAAAGATAAAGACTTGTTATCTTCCGAAACTATCGGCAGTTGTTTCCTGCCTGTGCATACCTTCACAGACAACAGTGCTCCCCATGAGGCAGAACTTGCGCTAGTGAACAGTAAAGGTTTCCAGGCCGGGACGCTCAAGGTTACGGCTTCCTTTGTGAACGACAGAAACCAGCCGGGCGTGACCATAAGTGACCGAGCGTGGAACAAAGCGAGTGAACTGAGAGACAGAGTGTCGAGAAAGCTCCCCAAATACGGTAACTCGTGCGACTCGATAAGCTCATTCGGCGAGATGGCGTTCCTGCACGGCATCCTCGACCTGAAGCTGGAGCGGGCCAACAACCTGCCCAACCTGGACAGCTCCATCCTCAGCCTCAGCAAGAAGGATGTCTCGGACCCCTTCGTGGTGGTGTCGCTGGAGGACGTGGACGGCGAGCCCTGGAAGATCGCCACCACGCACGTCATCGACAACAACCTCAACCCCGTGTGGGAGGAAAACTTCCGCGTGGACATCTGCCACGACGTGGCCTCCATCACCTTCACCGTCCGAGACAAGGACTTCCTCTCCTCCGAGCAGATCGGCTCCGTCTCCTTCCCCGTCAACACCCTTACCCAGGAGAACGGCGTGCACGGCACCTTCGACCTGCTGAGGGAGAACAAGAACAAGCGGGCGGGCACGCTGACCCTCTCCATGACGTACAAGCCCAAGCAAGCCGTGCAGCCGTCTTACGAAGTGCCTGAGTGCCTGTTCCCCCTCCGCCATGACAACCAGGTGCAGCTGTACCAGGACACCCACTGCCCCGCCCTGCCCATCCCCCTCATCGACAGCTACGGCAACGCGTACCAGCCGCGCAGCACCTGGAAGGACATCTACACCACCCTCATGGAGGCCACGCAGTTCATCTACATGGTGGGCTGGAGCATCAGCGCCAAGATCCCGCTGCTCAGGGACGATGGCGAGGACAACCGCACCCTCGGGGAGATCCTCAAGCAGAAGGCGTACGAGGGCGTGCGCGTCCGCCTCCTGCTGTGGGACGAGCTCACGTCCAACGACCTGAGGAAGACGGGCGCCATGAGCACGGAGGACGAGGAGACGGCCAACTTCTTCCGCGGCACGCCCGTCGTGGTGGTGCTGGCGCCGCGGGACCGCCACTCCAAGGACATGTTCTCCACCAAGATGCACTTCACCATGCTCTGCTATACGCACCACCAGAAGTGCGTCATTGCCGACTCGCCCATCCTGGAGATGCCCGGACAGAAGAAGGTGGTCGCCTACGTGGGCGGCCTCGACCTCACCGGCGGCCGCTACGACAACCCCACCCACCCGCTGTTCCGCACCCTCGTGCGTGAGCACAGGAACGACTTCAGAAACCGTGTGTTCCCGACGCTGACCAGTGCCAATGGGCCGCGAGAGCCTTGGCATGACATCCACAGTCGCGTGGAGGGCCCCGCCGCCCATGACGTCCTCATGAACTTTCTGGAGCGCTGGAGGAAGCAAGCGGCCGACCAGATCGACACCATCGTGCCCCTGCAGCAGATGGACGGCATCGCCATGGACTACCGCTCAAGCGCGCCCGACCGCTGGAGCGTGCAGGTGTTCCGCTCCATCAACACGGACTCGGCTCAGTTCGACTGGACCACCGCCGTGGGTCTCACCAAGAAGAAGGGGCGCGCCTTCGACAACAGCCTCCACCGCGCCTACATCCACAACATCCGCCGCGCGCGCCGCTTGATCTACATCGAGAACCAGTACTTCATGGGCAGCAGCCACATGTGGCCCGAGTGCCGCGACGCCAAGGCGGGCAACCTCGTGCCGCTTGAGATCGCCACCAAGATCGAAGAGAAGATCCGCGACGGCGAGCGCTTCGTCGCCTACATCTGCATCCCCATGTTCCCCGAGGGCAAGCCTGCAGACAAG
>Dec43
GGAGTGACATACCCATTAAGGAAGTTTCTTGGACCCAATTGCTGGACCAAAGGAGGACCAATGATAGTTGATAGTAAAACTGATGATGGTTGTTTCCACCGGTCATGCTTGAATGACAGCAACAACATGCTTTACCACTGCGTCATCTATTTAGCTCCTGGTGATTACCATCGCTTCCACTCCTCGGCAGACTGGCAAGTGCATTTCCGTAGACACTTCCCAGGAGAATTGCTCAGTGTTAATCCATCAATTGCTGCTTGGGTGAGAGATCTCTTTATTTTAAATGAAAGGGTAGCTTACGTAGGACGCTGGAAACATGGCTTTTTCTCTATGACAGCTGTTGGTGCCACAAATGTTGGGTCTGTTAAGGTTTATTTTGATGATGAACTAAAAACAAATTTAAATAAATGGCAAAAGGATAACTTCTTTGATAAACATTTCAAAGGAAAGTCAATAGACTTAAGTCGAGGGGGCAACTTTGGGGAATTTAACCTAGGTTCTACTATTGTTCTTGTTTTTGAAGCCCCTAAAGACACAAAACTATGTGTAGAAGCAGGACAGAAGGTAAAAGTAGGGCAAGCTTTGTTTAGAATAATTAATTCTTATGTAGGGAAAGCTAGTTCTGAAATAAATCATCCAGGACCTCAGAGG
>Dec44
AGGTCACCAGTGCCACCACCTGATACGCAAAGCAATGGTAGTGGAAAAAATAGCATAATTGTCAGTGCTCCAGAGAAACGGTCATTTTATTCTAGGATTCCACCGCTTGCCAAGACTGCTAGTAATGAAGTTAAAAGACTATCATCTAAAGAATATTCAGAAGCAAAGATTATTAGCTTGTTTGACCACTATAAGGACCAGCATTATGATGCTATACTGTCAGAAGGTATTGAACATCTGTGCATGGATCTGAATGTTAAACCTGAAGAGTTTATAGTGTTAGTGTTAGCCTGGAAATTTGGGGCAGAAACTATGTGCCGGTTTACGCGTGCAGAATTCCTAAGTGGATGCAAAGCTCTTAAAGTGGATTCAATCAAGGGTATACAGTCCAAATTCTCAGATATGCTACATGAGGTCCAGAGACCAGAAGAATTCAAAGACCTTTATAGATTTACATTTAAATTTGGTCTGGATTCTGACACCGGCCAACGAATTTTACCGTCCGATATGGCAGTGTTGTTATGGAAACTTGTCTTTTCTCAGCGTGAGCCAAGTATATTGAAGAGATGGTTAGCATTCCTTGAAAGACATCCCAATATTCGTGGTATACCAAGAGACACGTGGAATATGTTCCTAAATTTTGCTGAAACTGTAGGAGATGATCTGAGTTCTTATGATGATACGGAAGCATGGCCCAGTCTGTTTGATGATTTTGTGGAATATGAGAATGATCAGTTGAACCAGAACATTAGTAAAGACCATAAAGAAGAAAATGAA
>Dec45
GAGCTGACAAGCCAGATGTTTACATTCCTGCTAGAGTTATGGAGATCAGAGACAGAGGCTTTCCTTGTGGCTTCTGGGCAGAACAATGAGGTTATGGTCCCCTGCTTGGAGCGCTCACACCTAGCTCTGAAAATTCTTCGAAAATTACTTATCCACGGGTTTAAGAAGCCTCATGAGAATCAGGACGCAACCATGTTTGTGGAGGCAGTATTTGATCGTATCAAAGTGATGCTTGACTTTAGGAAACAGCATGAAAATAATGAACATATAAAGACTATTGGGGGGAAGTATGTCGTTCTCCTAACCAAAGTTTTGTTGGATATGCTAGAAAATTATCCATTTTCCTATCTCCAGTTCATAAAGCCCAGTTTAGACCTGACAACGTATTATGTGTTCACACCAGCCGGGGAGGGACTGATCTTTGAGCGATTTACAGTCCAGTGCCTGAACCTGATCAAGACCATCCTGCTGTGCCCAGAATACAAGCCATGCAAGGTCATTGAAGACACCAAGGACCCACAGACACTGGAGGCATTCAGGATCAAATCTGAGTTCTTCACCAACACTGTGTTGGCAGAGATGTGCCACAAGCTTATCTCTCACTACTTCCTTCTGACGCAGGATGACTTGGAGGCCTGGGACTCCGACCCTGAGGGTTTCTGTATGGAGGTGGAGGGAGGGGAGTCCTGGAAGTATAGCCTGAGGCCCTGCACAGAGACCTTGTTTGTATCCTTGTTCCATGAGTATAGAAGCGCACTTACGGCCGTGCTGATGGACATGGTCCGGTCTTCCCACAAGCCTGTTGAGCCGAGCGACTACCATGGGATCCTCCAGAAGGATGCTGTGTATAATGCAGTGGGCCTGGCGGCTTTTGAGCTGTTTGATGACATCGACTTCGACCAGTGGTTCACCTCTTCCCTCATCAACGAACTCAAGGTCAAGGACTCCAACTACCGCATCATCCGGCGCCGTGTCATCTGGCTCATTGGCCAGTGGACCAGTGTCAAGTTCTCGCCTGAGCACCGGCCCACTTTGTATGAGGCCTGCATCCACCTCCTGTCATCTGAGGAAGACTTTGTGGTCCGCCTCAGTGCAGCCATGACTCTGAAGCATTCAGTAGATGACTTTGAGTTTGACCCTGAAAAGTTCATGCCATACCTCCCAACCATTTTTGGGCTCTTGTTCAACCTTCTCAAAGAGGCACATGAATGTGATACCAAAATGCAG
>Dec46
CCTGAGAGGGACCCCAACCGCGCCGACGTGTGCGACACCCGCACCTGCCGCTGGAACCAGGGCTGCTTCTGCTCCGTGGACGGCACCCGTATCCCCGGCGACCTGAACCCTGTGCAGACCCCTCAGATGATCACCATCACCTTCACCGGCGCCGTTAACGAACGCAACTTCCGTATCTTCCAAGACATCTTCAAGGATACCACCAAGAACAAGGGCAATGACTGCACTGCCAAGGGTACCTTCTTTGTGTCCCACGCCTTCACCAACTACTCCGCCATCCAGGAGCTCCACCGCAGAGGCCACGAGGTCGCCGTCAACTCCATCACCAACAACCCCAATGCCACCTACTGGACCAACCTCAACTCCCAGGACTACGAGCAGGAGATGGACGGCGCCCGTATCATCATCGAGCGCTTCGCCAACGTCACCGCTGGAGAGATCCTGGGCATGCGCGTTCCCCTTGGCCGAGTTGGCGGCAACCCTCAGTTCCAGATGATGGTGGAATGGGGCTTCCTCTATGACTCTTCCATCGCCGCTCCCAAGGGCCGTCTGCCCCTGTGGCCATATACCCTCATGCACCGTATGCCGCACAAGTGCCTCGGAACTGACCAGAACTGTCCTTCCCGCAACTTCACTGTCTGGGAGATGGTGATGAACGAGCTCGATCGTCGTGACGACCCACAGTTCGACGAGGAGTTGACCGGTTGTCACTACGTCGACCAGTGCGCCAACATTATCTCAGCCAAGCAGTTCCGCGCTTTCTTGGACAACAACCTGGCCCACCACTACAACACCAACCGCGCCCCTCTGGGTCTCCACTTCACCTCGGCCTTCTTCGAGACTCGCAAGGACTTCCTCAAGGAGTTCGCCAACTGGGTGGACGAGACCGCCAAGAAGGGCGACTACTACTTCGTGACGATGCAGCAGGCCATCAACTGGATGGAAGCTCCCACTGAGATCGCCGCCATCAACAACTTCCAGGAATGGAAAGGAAAGTGCGACGTCAAGGGTCTTCCCTACTGCTCCCTGCCAAACCCCTGCCCCAACAAAGTGCCTCGCTACTTCCCCAACGAGGACCAGATGTTCCTATTCACCTGCGAAGAGTGCCCCAAAACATACCCATGGCTCGGAGATCCCTACGGCACTGGCTTCGACGATTACTTC
>Dec47
ACAAAACCTGGTGAAAGCTTCAATGCTGAGCTGATTCTTTTAGACGTCCAAGCACGACTCAAAAGTGGAGGTGGGCCAGATGCCGAGGAAGAAAAGGAGTACAACCTTGTAGTCAAATTCTTGAGTGGCGATGCCTTGACGAGCGAAATTATAAAAAGATGTGGGTATCACATTAAGGAATTCATGATGTACTCGGAGGTAGTGAATGAACTTAATAGTTTTCAAGCAGAAAGGGCCAACAATGAATTCCGACTAGACATCCCCGAGTATATTTATGGTAAATGTACTGAGAAGGAATATGTCTTAGTTATGCAGAATATTAAGGTGCTTGGTTATGAAACTGGTCCAAAGAAAGAAGGTCTTGACTTCCACCATGCTAAATTGGCCGTGAATCACATTGCAAGATTGCATGCTGTGTCCTATGCTTATGATAAATCCCATAACTTTCTGGAGAAGTACTCATGTTTCAAATTTAGCAATGCAATTAGCAGTTTTTTCAAGCCAGTTGTATGGGCATCTTTGTTAAATAGCATCAAATTTCTAAAAAGTAAAAAGGGTTATGAAGATATGGTTCATAAATTAGAGACAGGGAAAACAACACTCCCTGTTAAGTTTGCAGCAATGTGGGATGACCAAACAAGACATAAATTTTTATGTCTTACTCATGGAGACTTTTGGAATAGTAATTTGATGTATAAGCACAGTGAAGGAATGCAGGATGAAATTCGTAAGATTGAATCTTTGAAACTCATTGATTGGCAAATATCTCAGTGGAATAATCCAGTGTTTGACCTCCATTATATGTTGAATACATCTACCTCATTTGAAATGAGAAGAGATCATGCTGAAGAAATTTTAAGACATTATCATGCAACTTTTACGGATGCAACAAATAAATTAGGTACTCCTGTACCTAATTGGAATTATGAACAGTTCAGAGCAGAGTTTGATAGAACATCACTTGTGGGTTTCCTCATGGGAATGTGTCTCATTCAAGGAACACTAAGTAAAGCTGGAGAAACTATCAACCATTCAGGGTCAACATGTCTTAATAATGCTTGCTGCTATCCTTGTAAGGTTGTAGTTGACAAAATCAAAGCTGGCTTGGCCAAAATCATTGTATCATTTGCATTCAAACCTTCTTCAGAATATTTTATGCGAGCAAGTGTTAAAAGCGTATTAAGTCCAATAGGCCAAGAGTTGGTAGAGGGGAGTAATGATGTATTGAATAGACGTCTTCTGGACCTCTTGACAGAAGCAGATGAGAAGGGAGTACTTGATGTCCTCATGTTG
>Dec48
ATGGCCTCCAATGAGACACATCTTGATGGCCCCAGCACACGCATGGGGAGGGGAGTCAAGAGAACACATCCTATTGTGCTCAATGGTCTCGAAGATACAGCTGAAGAGATAAATTCAGATTATCAGTGTCCAGTGTGCCTTGGCCTCATCTCAGAGGCACACGTAACAAAGTGTGGCCATACTTTCTGTCATGAATGCTTAGTGCGCAGCATAGAGACTGATAAACGCTGTCCCAAGTGCAATTTTGCTATTGATAGTGTTGAAAACATTTTTCCAAATCACACTGTGAACCAACAAATTTTTAAACAGCGTCGTGCTGTGGATCTGCAAACAGCCTTTGCAAAAAGACACAAGTCAGCGGCGCTTAGTGAACTGCGGAACTACCTAAGCTTTGATTCCTCTTGTCTTAGTGTTAGTGACATATCTGACCTTATCACTATTCTACAGGAAAAGAGAGATCAGATGGAAAATGCATCAAAGCGCAACAAGTATGAGCTCATGAAGGACTTCTTGTCTGAACTCAGAAAGCACAAAGAGGAACAGTTGGATACAATCAGCAGGGAGTTAAAACTAATAACTCATGATTTGTCAAGTGTACAAACAAATCTTGAAAGTGTCTCACCTTACAGTGATAGTCTAGTTAGTTGCGTTCCCCAGGGAAATAGTGTGCCAAATTCTAGTGGTGTGTTGCTGAACGAGATTCTCGATGCTGACTGCCCAGGAACCTCAAACGGCTCCCAGGATTCACGAAGCCCTACAGAAGAAGGATTCAATGTACCCTTATTCAGCCAGGCAAACCCTCAGACCTCCACCATAGATGCTAAGCGGAAGCGAATGCATCTGCATTTTAAGGAGTTGGTGGAACGATACTTCAGCATGCGTGTTCCTGGGTTCAGTGATTCTGGGGTTGAGGAAGGGGAAGGGAATGGTCTTGAACAGTTTGGAGAATGCATTAGTAAGTTTACCCAGTATAGTAGCATGCGACCTCTAGCTACAATTAATTATAACTGTGATATGTTTCATCAGTCAAGTAACATTGCATCTAGTATAGAATTTGATAAGGACAGTGAATTTTTTGCAGTGGCGGGTTTGACAAGAAAGATCCGTATTTTTGACTATGGCACAGTAATAAGAGATACAGTAGACCTGCACTATCCATGCTCAGAGATGATCTGTCCCTCAAAGATTAGCTGTGTTAGCTGGAATAATTATATGAAGCATATGTTAGCTAGCAGTGATTACAATGGAACAGTCACTGTTTGGGATGCTTTCACGGCCCAGCGGTTACACGTTTTTCAAGAGCATGAGAAAAGGTGCTGGAGTGTAGACTTTAACAGAATGGACACAAAGCTTGTGGCCTCTGGCAGTGATGATCACAAGGTAAAACTGTGGTCATTAGACAGCGAGAGGTCTTTGACATGCCTGGAAGCCAAAGCAAATGTATGTTGTGTGCAGTTCAATCCTGCCAGTCGTTATCATTTGGCATTTGGATCTGCTGACCACTGTGTTCATTACTATGACCTTCGAAACCTAAAGGAAGCAGTGAGGGTGTTCAAAGGTCATCGTAAAGCTGTATCATATGTCAAGTTTATTTCCAGTGAAGATATTGTTTCTGCATCAACTGACAGCCAGCTGAAAATCTGGAATGTGAACAGTGCTCACTGTGTGAGATCCCTTCAGGGACATACAAATGAGAAGAATTTTGTAGGGTTGGCAACTGATGGTGAATATGTGGCTTGTGGCTCAGAGAATAACTCCCTCTATGTTTACTATAAGGGACTGTCTAAAAAGTTGTTTAGCTTAAAGTTTGATCAGAGGAAGTGGGTTTTAGATCCAGAGCAGAAGGAGGAGGAATCCACCGAGTTTGTGTCTGCTGTCTGCTGGAGGAAAGGATCTAACATCATAGCTGCTGGCAACAGCAAGGGTATCATAAAGATTCTGCAGATGGTC
>Dec49
GTACTTGAAAAGAGGTTCGGCAAGGCAGTTGATGTGGAATCACTGTTTGTACTCTCAGAGAAAACATCACCAGTCACAAAAGAGTGCCTAGAAAAATTGTCGACAGTCAAAGGCTTTGAGCATGTGGTTTGGACACAAGACATGAGTCGACTCTATGTCCTGGCAGCCAAGTCGTTAAGCTTCAAAGAGCCAGTGTTGTTAGTAGGAGAAACAGGTTGTGGTAAGACAACTGTATGCCAAATGATAGCAGCTCAAAAACATCAGGAACTTTTCACTATCAACTGCCACATGCATACTGAAGGAGCTGACTTCCTTGGTGGATTGCGTCCTGTTAGATCACGCACAGAAGAAGACGACCGATTGTTTGAATGGGTGGATGGGCCCTTGATTCTGTCTATGAGGGATGGTGGCATGTTTCTGGCTGATGAAATTTCACTTGCTGATGACAGTGTTCTGGAAAGACTCAACTCTGTTCTTGAGCCAGAGCGTATGCTGGTCCTGGCAGAAAAGGGGACAGATGGAGTTGAGTATGAAAGCAATCCAGACATTATATATGCTCATGAGGACTTCAGACTCATTGGCACCATGAACCCTGGTGGAGATTATGGCAAGAAGGAACTGTCCCCTGCTCTCAGAAATCGCTTCACTGAAATCTGGTGTCCAAAAGTTGAGATTGGGAGACCTTCATCTGGTGTCCTGGAGATCATTGAGCATAATGTGAAGGAGGGAATCATCCTTAATAGTGAGGATAATACAACTGGATTTGGAAAAGCAATGTTTCAGTTTCTGGAGCACTTCATCCGAACGGAATTAGGAAGTAAGTGCGTTATAAGCATAAGAGACTTGCTGTCCTGGGTTACTTTCATAAACAAAGTCACAGAATCTGAATGCTTAGATCCTGGGTTAGCTTATATCCATGGAGCATGTCTTGTTTTGCTTGATGGACTGGGATCAGGACGCACTGGCACAGGTTTGCAAGGATGGAGAAAGTTGAGAGAAGGATGCCTCAGTTATCTCTGTCAGCAAGTTTGGCAGAAAACTGGTGTACAACCAAATACAGTAACACTAGATGGAAAATTAGGGATGCAGCTGAATTTTGTAAACAATGATACACATTTTGGTATTGAACCATTCATTATACCTAAAGGACCAGTCAAAGAAAACAAAGCAATGATGTTTACCTTCAGAGCTCCCAGAACCTGTGTAAATCTCCTTCGTTTGTTGCGAGGATTACAGCTTTCAAAACCATTGTTGCTGGAAGGCAGCCCTGGTGTAGGAAAAACCAGTTTAGTGATTGCTTTAGCAAAGAGTTCTGGAAATAACATTGTAAGAATCAATTTGTCAGAGCAGACAGACGTAAGTGATCTCTTTGGTGCCGACTTGCCTGTGGAAGGTGGAGAAGGAGGAAGATTTGCATGGCGAGATGGACCTTTGCTCCAGGCCCTTCGTGAGGGATCATGGGTAGTTCTGGATGAACTGAATCTTGCATCTCAGTCAGTACTGGAAGGTCTAAATGCCTGCTTTGATCACAGAGGAGAGATTTTTGTACCAGAATTAGGCAAAGTATTTAAAATTGAACATCAGAATACCAAGATATTTGCTTGCCAGAATCCCCAGTTTCAGGGAGGAGCTAGGAAAGGTCTACCAAAATCTTTCCTCAACAGATTTACACAG
>Dec50
GCACGATCATCGAAGTCTGGCTTTTGTGAAGGCTATGAACGATCGAGAAACAATTCGAGCGAAAGTATGAACACAGCGAAGTCAATGCCAGACTTGAGTAATCCTGAACGTGTTCAAGAAGTACCCCGACCAGGGAGTGCTGATCTGCTTAGTTCTGAAAATTTTGATCACACACCTGATATTTTAGACTTTTATCCATCGGCCTTAAGCAAACCTGAATATCTGACTATACCAATTGTAAAAGGTACTAATGGCTTTGGATTTACCATAGCGGACAGTGCATATGGACAAAAAGTGAAAAAGATTCTAGATCGTGTTAGGTGTAAAAACTTGATTGAAGGTGATATTTTAGTTGACATAAACAATATAAATGTGAAAGGAATGAGTCATACAGAAGTGGTGCAAGTCTTGAAAGACTGTGCACAAGGGCAGGAGGCAGTTATCATGGTGCAAAGAGGTGGGCTTAACTCACCAACGAAGTCTCGAGGGATTCGCAAAGATCAAACTAGCCCTAAGAAATCAGGGGTTGCCAGTGGGCTCTTCAGAAGTAAAACTCCAACTGCAGATATGTACAGTTCACAACCCAAGGAAGTGATTCCAAATAGACCTAAGACTCCCCTTGTAGATACTCGAAATCGGCCGAAGACTCCAAATGTCATGAGCAGTGTTGATGTCAGTAACACAGTTGATGGGAACAGACAGCTGGAAGGCAACATGGATTACCGACCACCCTATACACCTACCTCAGTTCATGCACCATACCCAGGTGCATTCTCTTATACTGGGGGACAGGGAGACTCCCAGTATGACTCTAAGGTCAACACCATGTCTGCACAGATGGGACAAGTCAGCCTGGAGCAGAACAACTATGAAAATTACATTGGAGAAATGAATCGTAATTCTGGCCAGGATAGTCAGGGTGATGGCCAGGTTCCCCAGCAGAATAGTTACTATTACCACAATGATTTATATACTCAGGAGGGGTACTACCAACAACATGCTGACCATTATGAGTATGAAATGAAGAGAACAAATGCCAAGACACCCACTAAGGAATTCGTCAACCAGGGATATCCTCATTATTTACACTACAACAACAACCTTTCCAATACATCAAACCTTATAAATAATAATCATAATACTAGCATGGAACAAAATTCTGGCTATGATTATATGCAATATTCCAAAGATGGCTACGATCTACCCCGACAAGACTCTGGCTATAGTTCACAGGCTCAGATTCCTCCTGCCAGGAATCCTTACCCACCTTTCCACGGCCAGAACAACTCGGCAGGTTATAATAACGCTGATGGCTTCAACAACCAGGCTGACAGTTTAGGAAGAAGGAAAGAGTCCACTAGCTTTGAGTATGAACATCCAGCACCTGTTAGCATGCCC
>Dec51
ATGGTCAGGGGAGCGGGATCGTGGGCACCCCAGCCCATGCCGTTTCCAGCACTGTCCACCCCCGTACGCCCACTCCCGCACCTCTTCGCTCCCGTACACTCTCTTCTGCGCTTGTCTTTTCCTATTGTGGTCTTCGTGTTAGTGCATTTCGTCAAGGTATCTACTTCAGTGTCAGTATCAAAAGAAAATACAGTTCGTTTTTTGAAAGATAATTACAATGTCAGCATATATGAGAATTCTCTACCACGGACTTATGTGACAGGGGAACACTTAATGGGTGTGGAGTTGGAAGGTTTGCCTCCTGGTGCTGATGTGGTATTCTCTATACAAGACGGAGACCAAGATGGCTTTTTCACAGCTGAAACAGAAGTGGTGGGTGGGATTGCAGTTTTGCATTTGAGAACCAGGACAGGGTTGAGGGATGTGCTCAACCGAGAGAGGAGAGCTTTCTACGTGTTGGAAGTGGAAGCACGGGTCAGGACAATTCATCTCAGGTCAGCATTTCTTCCGGGCCAGACCAAGGTCACAGTTATAGTAAAGGATATGAATGACAATATTCCCTTGTTTTATCCCACCAAATACCAAGTTAGTGTAGGAGAGGATGCCACCCTTCACACACAACTCCTCTCAGTGAAAGCACATGATGCTGATGAAGGGTATAATGGCCAAGTTTACTATTCACTAGAGAATCATATGACAAACCTTTTTGCAGTGCATCCTACTACTGGTGTGCTTAGTGTCACAAGACCACTTGCCTACAGAAATATGCACGTGCATACAGTTAATATTTTAGCTCAAGATCGGGGATTGCAGCCATGGAACTTCCGGCCATCAGATGCTGCACGGGCAGTTGTGGAGGTGCAAGTTCAGCAAGTAAATATACATCCTCCACGAATCCATGTACATCATTTACCTCATGTAGTAGAACATGCACATACATACATATATGCTATCATAAATGTTGATGATGAAGATGAAGGTGATAGTGGTAGAATAGAGTCTCTCCAAATTGTTAATGGAGACCCTGCCAGACTTTTTAGCATAACACAAGGTTCTAAGAGCAAGGAGTATAATTTGGTGGTACTCAAGATTTTAGATAGAGAATTAGCTCCTGGAGGTTATAACCTGACACTGCTAGCTACTGATGCTGGTATTCCATCCCAGCTTACCAGAGAAAGTGTGCATGTCAACATCGCTGATGTAAATGATCATGCTCCGGTGTTTGCTAGGGAGCAATATGAAGAGGCAGTAAGTGAAGAGGCGCCACCACATACCCCTGTAGTACGAGTTGCTGCATCTGACACTGATCAAGGTATTAATGGCAGAGTTCTATTTAGAATAGTTGCTGGAAATGAAGATGAAAAATTCAGTATCAATCCACGAACAGGCCTGATAACTACAGCTGAGTGGTTAGATCATGAGGATACTGCATACTACAGTGTAACAGTGGCTGCAGTAGACCAAGCTAGCAATGCTCGTAGGAAGCAGTCTTCAGCAAAAGTGATTATACGTGTTCTGGATGCTAATGATAATGCACCACAATTTAACACTCCAAATACAGAAGTCATACTTGATGAAAATGAACCTAGAGGATCTTATGTCACTAGGGTCATTGCAACTGATCAAGACTCTGGTGAAAATGGGTTTATTTCCTATAGTATTGCTAATCTGGATCCAGTTCCCTTCAGTATTGATCCTTTTGATGGTGTGATAAGAACGTCATCTGTTTTGGATTATGAAACTGAAAGACGTGTGTACACAATAAAAGTTCGTGCATCAGACTGGGGTACGCCCTTTAAACGAGAAACAGAAACAACTGTTAAAGTAAAAGTTAGAGATGTCAATGATAATAGGCCACAGTTTGAAGGAACAGATTGTAAAGGTTGGATATCAGGTGATGCACCAGTTGGTACTAATGTTCTCACAATATCTGCTCTAGACCTGGATGCTGATAGTGTTGTGACATATAAATTGCAAGGGGACATGGAAGAAGAATGTTGGGGTCTTGATGCCTCTTCTGGGGTGCTTGCTCTTACATGCGATTTGAAAAGAAGAGAAAGAGATAGTGAAAGATCTCAGACTTATGTTCTAAACGTGACAGCTACAGATGGTTCACATGTTTCTGATGCTACAAGTATAACTTTGGCAGTTATCACTCAACAGGGACCAGACCAGACAGCTCACCAACACTCACATGTTGAGTGTCAAGCAACCGGTATTAGTAACAACATGTCAGAGGTTATAGCAGCTGGAGCAGACATTAATGCTGCAGTAGAACATTATGCTCTAATGCCACTACGGTATGGATATAATACCCACCCACCTGATTTACCTGAGAATTTGCCAGTTACTGTTAATATCCAGGAAGATACTGAGGTTGGAAGTGAGATCCTTACCATCAATGCTACTGATCATGATCGAGGTTATAATGGACGTGTTGTGTATGCAATAACTGGAGGTGACATAGATTCTGTGTTCAAAATTGGCATTGAGTCAGGGGTTTTAGAGGTATGGTCAGAATTGGACCATGAGCGAAACCCTGAATATATACTGAATATCACTGTATATGACTTGGGTGTACCTCATCGTAGTGTAACTATGAATCTAACTGTCCACGTTACTGATGTAAATGATAATGCACCAGAGTTTAGTCGTGTAAGCTACAGTCTTCACCTACCAGAAAATACACGCAACGGTACCAGTGTTGCTCAACTCAGTGCTCAGGATGCAGATGATGGACTAAATGCAAAAATCACATATGAACTTGTAACAGATGTAAATGAATTCACAGTTGAACGGGAGACTGGGATTGTATATGTTTCTGGTACATTAGACAGAGAGAGACGGAGCGAATATGACCTTCGTGTCCGGGCATGGGACAATGCACCAGAAAATCCACGTTCTGCACTTGCCAGGGTTCTTGTTTCGATTCTTGATATAAATGACTGTGCCCCAGAATTCCATGCAGCTAGCAGACTTGTGGTGGACATTCCAGAAGATCTTCCTCTGGGAGCTGTGGTTGCTACTCTTCAGGCAACTGATCAAGATTTAAGCTTGGGTGGTATGGTCAGCTACAGTCTCCTGAGTGGTCATGATGATGTATTTCGAATAGATAAGGAAACAGGTGTGGTAAGAGTGACCGGGCCCCTGGACTTTGAAACTCAGCAGTCTTATAACTTAACAGTACAAGCAAAAGATGGTGGTATTCCAGCCCTAGAAACGCATGCTATGCTACTCATACACATAAATGATGTAGATGAAAATTTAGGGCCTCCAAGATTCCCTAAAAGAGTTGAGCGAGGATGGGTAAGAGAGAATCTAGCCCCAGGAGCCATTGTGACTACTATAATGGCAAGAGATCCAGACTCTAGTTCCCTTACTTACACCATAACAGCTGGGGATGGACTGGGATACTTCTCCATTGATGAAAAA
>Dec52
TCTAAGTATGAGAAACTCCAGAATGCACATGATGAGGAGAGTGAAGAGGAGGCCGAGAGCCAGGTGTTCCAGCGCAGTCGAGAGGTCAAGCACTTGCAACCGGCCTCCCATTCACGTGAGCAGGTGGAGGTTGGGCCAAGAAAGCAACCCAGGCAGAGGAGCAGACGAGGCAAGCTCTCTGGGGTGCAGAAGGAGGGCTCCCTTGAGGCCGGGCAGGATGGCAAGCCTGAGGGGGTTTTCATATGCAGTGTGTCGGATGACGATTCCATAGGCTCAGCGAGTGACCTTAAGGATAGGATTAATGATGAGTATGACTATGACAATTGTGATAGAGGAGATATATCAGAAACAATTAGTTCCTCAGTGTACCATGCAGAGTGTGAGAGCGTGACAACACACGAGGACGATATTGCCAGGACAGGAGAGAGTGGCGATCCATTACAGTTAGTGCGGCGCGGACCAAAGCCCAGCAAGGCAGCCATGAGAGCTCAGGCAAAAGCTCTCCAGGAACAGGAGAACAGAAAGTGTGCACAGGATAGGTTGTTAGGCCATGAGTATGGAGAGAAACCTCTCCTCTTGGATGATGAATTGGACTCTGGTGATGAGGAAGGGAAGATGTCTGACAACCAAGAGGAGCAGAAGTTAGATCCTCAGCCAGTGCCATTGGTTGAGCAGCCAGCCACCAAGAGTAACTTGTTTCATGTTCCAAGACCTTTCAGAAAGACCTCTATGGATGATTCTTATAAGCATAAGGAACATGCAGGAGATGAAGATGTGTTTGCTCTTGCCCCATTCAAATCTTCACTGAAGAAACTCAACAAGAAAGTATTCCAGAGTCGCAGCCAGCCTTCCAGCAATACTGTGTCACCTCTGGAATCCACGAGCCAGCCCATCATAACCCCTCCCATGGCCAACAGCTCCCCCGTCCCAACCCACTTAGGTAGCCCTGAGGTCCCAGACAAGGCTTCAGAGCCCGTCAGATTGCCTGTTCAAGCTGACATCATTTACGAAGAATCTCCAAGTGAGGAGTATCCCATCTACGAAAACGTTGTGCTCAATCCAAGTGGTGGTAGTGTAGAAAATGGGCCAACCACCCCTAGATATCACCATTATGAGAACATTCCTGGACCCTTCCCTGTGCCCTTGGCCGAAGACATCCCCTCTGTGGTTAATCCGATTCCAACGAAAAACCCATTTGTAAATCCGTTCATTGGCGAAAGTCCAGTAAATATTGTTCCTTCAGCAACTCTAGAACCTCATCAGCCTTTTTCTAACCAGTCTGTGATATCAGGAAGTACAGAGCAGAGTGAACCAAATGTCCCTTTCAAAAATTCACAATCAAATCACGGTTTGATGTCCCAAAGCCTGGATTCCCTTGTTCCGAACACTGGTGCTGGATCTGTTAGTTCTCCATCCTTCCAAAGCACTGACCTCTTCGGATCCACACCCTTCAGTGATGTCACAATTTCAAGTGCTACTCCCTCTGCTGATGCCAAAGAATTCTCAACTCTCAGCCAGACAGTCTTAAATGGTGTTCCAAGTTTTACAAATTCCAGTCAGTCTGTGTATTACACTCCATCTACAGACATTAGCCCTCACATTCCTGTTCATACTTCCACTCCACGTTCCGTAAAGATCCAGCCAGTTGCCCGACAGTCTAGAGTGAATTCAGCCGACCTGGATGATGCCGATTTGTTTGGTGCTGTGCCTTTTAAGCCCATAATCGGTCACCACCAGCGTTCCAGTCAGGGATCAGGTGGCAAAAGTCAGACTCTACCAGCTAACATGAGTTCCACCTTCCAAGCCCAGATGGCCCAGATGGCAAGGGATGACGGTCACATTGATAAATTCTTTGGTGACTTCAAGGTCCCCAAGTCCCTGAGGAAGTCTACACCACCCAGTTTCCGAAAGCCAAGAGCAACACATCAGAAATTCTCTGATTCTGACACCTCAAGTGATGAAGGAGGCCTCATGAGTAGCCGTAAGCCCAGGCACAGAGACAGGAGCAAAGACAGAATGAAATACAAGAACATCAGTGAAGAATTTGAAGAGGAAAATGTAATGGTTCTTCCCATGAAACAGTTTGGCCACTCAAAGAAGGAGAAAATCAGCAAAAAGAGCAAAAAGCTTGAGAAGCAGGAGAAAAAGGTAGAAAAGACAGAAAAGAAGCCTGAGAAGAACATAAGTTTTGAATCAGCAGGCATTTCCAACATGAGTTTCGAGGACTTCACCCTGGAGGAGAGCAGACGAGAGGCTGATAAAAGCAAGCGGGAAGTAGAGAGGAGCCGCCAAGAGGTTGAGAAGGCAGAGGACTCCCTCCAAAGTCCTGAAGAGGACGACTCAGACTTAAGAATGACAGGAGGCACAAGGTTTGGCTCCTTGAAGAGAGGCATTAACCCATTTTCTAAGTTGGGTCGC
>Dec53
TACTCGCTCCTCAATGGGTTCACTCGACAACGACGCAACGCAATGGTAAAGAAGCAGCGCCAGAGGATTAAGGACAGGAACAACATGTCCATCGTGTTCGTCCTTGTGTTCTTGTTGGTGTTCCTGGCGATCCTCATCGCCGAGGTGTTCTTCATCGACGAGCACCGGTCGGGGATGCTCTTCATGGGCAAGCGCCCGCAGGACTTCGACTCCATGGGCGACATCCCTGACTACTTCATGGACGACAAGAAGCTCGTGGGGCAGCTGGAGATCGACACGTACAGGCGGCAGGAGCTGTCCGTGAAAGGCAAGACGGGCAACGAGGAGCGCTTCTTCAGGAAGAACGTGGACGAGACGCACCTCATGGCCAGAGTGACGGGGAATCTGGTCAAGTCCGTCCACGGCATCGCCAAGGTGGACTGGCTGAATATGCTGGGCTTGAAGGAAGTGGACTACTTCGGCAACAACAGCACGGCGACGGACGGCCAGTGGGAGCCGGTCTACCACACCAAACACAAGTTCTTCGTCTACTCGGCCTACTACGACGACCGCAAGGGCAGGATCATCAGGGTCATCGGGGCCACGCAGACCAAGAAGAGCGACCGCGTATGGTGCAAATACTGGTACTCGAACTCCAGCACGCTGATCGTCAACGGCGCCATCAAGATCATCCGAGAGAACTGGAACCTGAAGTTCTCGGCGTGCTTCATCGCGTGTCCGCTGACCATCTACAAGAACGGGAAGCAGCCGATTCCGCCGCCCGAGAGCGTGTCGGTCATGGCGGACCCCGGCGGGAACGCCACCAACAAGCTCCGCGTCATGAACCTCGACGTCAACAAGGAGGGGGTGCGAGACAGCTTCGCCGTGTGCGTGAAGCCTCTGCATTTCGACTATAACAACGTGAATCAGATGATCGAGTTCATCGAGCTCAACAAGATTCTGGGCGTGGAGCACTTCACTCTGTACAACCACACCATCGGCAAGGAGGTGGACTGCATCCTCAAGTCGTACGCGGACCAGGGCGTCATCAACATCTTGCCTTGGAAACTCGACATGAAGTCACAGAAGGAAATCCGGACGGAGGGTCTCTTCGCCGCCCTCAACGACTGCCTCTATCGCTACATGTACCAGTACAAGTACATTCTAATGATCGACCTGGACGAATACATCGTGCCCCACACCAACACGAGTCTGCCAGAGCTGATGCGGTACCTGCACACCAAGGCCGACGCGAGAAAGATCGGGGCCATTAGCTTCCAGAACTCCTTCTTCTACCTGCAGTGGCCGGACGACCCGAAC
>Dec54
GATGCTTGGCAGAATGTGTGTCAGCTTGTGTCAGTGGGAAGCTATGTAGCAGCTCTTCAAGACCAAGAATGTCAGCAGGCATTAGGGGCCAATGCAAGCTCCAGAAGAGAAGCCACTGTTTCAGTCACAGAACATTACAGGTCCATATTGTCTTCTTATCTCAGTGACAGTGGATCATCGCCTCATAAAGAACACATTGTGCTTTGCATTGGCATATCATCGCTTCAGCTATTTGCACAAAATAACTTTACTGGGCCTCTGATTGGTCCAGCATCAAGCTCTTTGTTACCTGGGCTCATTCCAGAGGGTAAGAATGAAGAAGAGGTCAGAGAAGAAGCCCTTCAGGCTTTAGTAGGTGATACAGAAGGTGTTTATAATTTGCTGCATGGGCCAGAGTATCTCTTGCTTGCTAAGCTCATTTTAACAGACATGCGTTCTTCCCTTTCAACGTGCCTAACAGTAGATTGGTGGTGCGTCCGTTGTTCACTCTTGCATCAGTTGGTAGCAGATGAACGATCCCCACAGCTGTATGAAATTCTGCTTCAAGCTCTCAATCAAGTAGAGAACAATCCAGACTTGTTGAGCAGAAACATCTCAAGAGACCTGAATGCTCTCTATCATTTGGAAGCTGGTCATCTTCACCTCTACTACTATGATGTAGGAAGAGCAGGGGATCACTTCCAAAAAGCAGCGGATTCACTAGAGGTAAAAGCTTCTTTGACAGGGGCACTTGGCAAGCGAACAAAGTGGCAACAGGATGACCTTCCACAGCTGGTTGTGAAGGTGGAGTACCCTGGACGCCCAATCTTGGAGGGGGAACTTCCAGGGGACCGTCTTCTACCTGTTGACTTGCCCAAGGATGTTATTCTGAATGATGATACCCGTCTTCACAGATTTAAGTTTAAGGATACAGATGAGGATGTTATTCCTGATTTAAGACCAATAGAACAAGCATTGTTACTTGCTATAATTACCCATAAAAGAAGGTCTGCAGCTGAAGATCTACAACTTGACGAAGAAACAAAGGCATTCCTTGTTGCACTCCTTCAGTACCCAAAGAACTGGAGTCTCCAAGTGTCAGCCTTATTTTTACGGTCGAGAGTAGAGATCAGTCAGTCCAGAGCCATGGAGCGTTCTCTGAACCAGGTCGAGGAACTGGTGGCTGCAGTGAACCGAGAAGAACCGTCCAGGTATGAGAGACTTAAGCTGTTACACACTTCACTTGTAACCCCTCAGTGGGAACTACAGCAAGAACTGGCCAAGATGCTTATGAGATTAGGTTGTGTCAAGACAGCCTTAGAGGTGTTTGAAAGACTACAACTGTGGGAAGATGTCATCACATGCTATAATGAGCTGCAGATGCGTCAACGATCAGCAGAAATTATTAGGAGTCAGTTGAATAAAAGGGAAACACCAAAGCTGTGGTGCTTGTTAGGAGATGCTACTGATGATATTGAATGCTACAAAAAAGCATGGGAAATATCCAACCATAGGAGTGGAAGGGCACAGAGATGTTTTGGAAATTATTATTATGTGAGGAAAGACTACAAAAATGCTACAGTACATTATGAGATGAGTGTTGAAATCAATAAGTTACAGTTCCCAGTTTGGCAGAGATTAGCCTATTGTGCCATGCAAATTGAAGACTGGGAAAAGTGTGCCCAGGCGTACAGAAGATGTAGTGTCTTAGAACCAGACAGTTTTGAAGTCTGGAACAACTTGAGTCAGGCTTACCTTAAGCTAAATCAGAAACACAGAGCATGGAAGTCTCTCCAGGAGGCACTACGTTGTAGAATGGATAATTGGCGGTTGTGGGACAACTTTATGTTAGTCAGCACATCCCTTGGTTATATGACTCAGGCTCTGAATGCCTACAATAGAATTTTGCGTCTCAAGGAACGCCATGTTGATACCCAGATTATAGGCCGGATAGTGAAAGCCATTGTGGAAGATGATAAAGACCCTGAAGGGAGAGAAGTAAAAGGACTTTTCAAGAAGTGCTCAGAGCTGCTAGGCCGCCTTACAAGTGAAGTTCCCACACACCCTGAACTGTGGTATCTCTACGGTGTCCTGACACAAGCCCATCCTGAAGCCAGCACTGAGACACGTCACTTAGCTATGCAACATTTCAAGAAATCTCTTGCAGCTACTACACAAAAGATTGGTTGGGAAAAAGATGCTTTATCCACGGTGGCTGCCTTACACCGTGCTTCATACCTCCTAGATGCAGTCATGGAATCCTCTGAAGGTGTTGCACCAAAGGCAGCAATGGCTGACCTAAATTCTGTTAAAATGTCTGTGCGTGGAGCTGTAACTGGTGCTCGCCGAGGCCAAGTAAATGCCATCACAGGAGAAGTAACAGAATCTGTTCAAGAGCCCCTTAAAGAAGTCGAGGATAAGTTGTCCATTCTAATGCAAAAGATTGAAGGTCTTAAAGTC
>Dec55
GTTGTGATTGTAGATGACCAGCCACAGGTTTCTGAACTCATCGGTGATATTCTTGATTCCAATGATGGCTTTCAGCAAGTCACAAGACGCAAGTCTGGCAAGGAAAAGGGCAAGCCAATGCCCGAAGAAACAGTCTCAGCTGCTGCTGCTACTGCAATAGTTACAGAAGCAGCAGGAACAACAGGGACAACTACTGTGTCTGGCCCTGCCTCTTCCTCTAATGCCAAGAAACAACCAAAAGAGAAGAAGAGTCGATCCAGCAAGTCGAGTGGTTTTGAGCGATCTCGTCAGAGTAAGCTTCCCCCAAGACTAGCCAAGCAGCGAGAAAATAATCGTATAAATGCTATAAAGAATGCTGGTTCATGTAGCCCTGTTGAATCTCCTACCAACACACTCTTCCCAGTAAAAGACTCAGCTTCATTGCCACCACCAAAGAATGCCTGGGATAAACCTTTAACAGCAACACTGAGAGCAAACTCGCCTTCCCAGGCTGCAGCAGGAACAGATGGAGTCAGCCAGGGTGGGAGCAAGCCACCTTCATTTGATAACCATGACAGTGGTGTTGAAATCAGTGACCAGCCCAACTCTGGTGGTAGTAGCCAGCGGTCAAGTCCAAGTGATGACCCAACTAACTTTGCCAAGGTTGATAAAACTACATTAGATGGGACATCAGTTCCCTCCCAAACCATCATTTTTGAGAACACCAACTTCAAGGCTGCAGGAACTGTAAATGCAACTGTTGGTGCCGAGTATAAGGCCAAGTTTAGTGAAGCTCCAAAGCCTCAGAGACAACGTGAAAATAGAGACAGGAAGAGTGCTTCTCCAGAGGCATCCCTTGCCATAAAAGAGGAGAAGGATAAGAAGTCTGAAAAGCCTGAACCAATTGAATTGCCACTAAGTTTCTCTACCAAAGTGGAAGAAAATGGTGCTGATATGAAGCTAGACTTTACATTTGATTCTGAGCTAGCAGAAGTGCCAGGATCTGTGAGTACTAAGGGCATCAGCCTTCCAAGATCACTGGTGATGACATCTGGAAGTATGCAGAGCCCTATTTCACCATCAACAGATGATCTCAACTTGAAAATTGCATCTGTCAAAAAGGTCTGGGAAACCATGGCACCTGTGCCAGAACATGCTGAAGATGTCACAAGTTCAGTGGCATTTTCTTCTGCCAGCTTCTCTGCTGTGGATAGTGTTGCAGGACTTGATCATTCACCGGCATTAGAGTCCTCATTCACAACAAAGGATTCAGCAACTGTTGGGAGTTGTGAGGATCCTTCCCAAGATGTTGGTGGATACCAAGGAGGATCACCACTACAACAGGGAGCAGCTATGGGCAGTGGAATGGTCTATACCTCTTCTGTTGCAGCATACACATCATCAGCAGCATATACATCATCAGCTGCAGCATCCTTAGCCAAGGCAGAAGTCAGCCGCTCTGGCAATGTGTGCAAGGTAAAACCACAGCAACAAGCAGCAAGCAGTTCGGTGTCCCCAGGCCCAGGAGGATCATCCTTGGGGATCCCTAGTGGATCTTTGTCTCCTCCTCTGGCTTCAGGCTCAGCTGGGCCATCCAATAGCAGCATCTATCAAGCCTTGGGTGGGGGAGCTGCTACATTTGGTGGCATTGGTGGCACCATTCCCTCACCTCCTATGATGTATAATTCAAACCAACAGCTGCCACAGACTGGCCTCTACCAGCCATTTTTGGATGGCGCTCCTGTGCTAGGACAGAGAGGAGCATCACAGTTCTCTCAATATCCACCTTATGGTCTTGGCCAAGGTTTGGGAAGCAATGCATTTGGTCAGCAGTCCATGTTCTTGCAAACACCACCACCACTCACAACACCAGCTGATCTCTATACAAACAACCTATCACAATACCGCTTACAGCCTGCTGGCTTTGGACAGAGTCAACCTCAAAACCAAAATACCGTGTTGATATCTTCAGCTTCAAACTCCCTAATGTCATCAGCAGTGAAACCCTCTTCACAAACTTTTGGCAATTCACAGCAGAATTTTGGTACCATTGGGTCTAAGGCTGGGACACCATTCCAGCAGAGTGGCCTAGGAACTGCTTTGCAAGGTGGTCCTCAGCCCTCGCAATTGTATATATATGATCCCAGTCAGCCCATGGGTCTCTTAGGATCCCAGCTGGTCCAGCGACCTGGTGTGCAGAATTCTGTTATTCAAACAATACAGCAGCCAAGTTCTTTCTACTCAAACAATGGTGCTGGAGCCCCAGGAGGTCCACCAACAGCACCTCCAGCAGGTCCTGGAGGCCCACAGCAGCCAGCAGGATTCTACACTGCCTCTGGATCTCCCCTTCAAGCAGCAGTGCAACAACAAGCACAGCCACCTCTACAAACTCCTCCTGCAGCCTATGGCTTACAAGGCTTTGGTAATCAGTCTCAACCTGGACCAGCAGGTGTAGGAATGCAGGGTTTTGGGTCTAGTATGAGCCTTGCAGCACAGCAACTGGGAGCTCAGCCATTTCGAGGTGCTCCCACACTTCCTGCAAGCTTCCTCAAGTCGTTGCAACCTGGAGCCAACATTCAGGATACTGCCCGCCAGCAGCTCAAGTCCCCAGGAGCTGGGCAGAATTCCTTTTCATCAACATTTTTCCCAACTTCA
>Dec56
ATGGAGATTTTGGGTCAGTTCAATTTGGGATTCATCATCGCCCGCTTTGGCTCAGACCTTTTCATAATTGACCAGCATGCAACTGACGAAAAGTACAACTTTGAAACTCTCCAGGCAACTTGCACAATTCAGAATCAGAGGCTTATTGTCCCACAGCAACTGGAACTGACAGCAGCTAATGAGACAGTCTTGTTAGATAACTTGGAGATATTTTTAAAAAATGGATTTGAGTTTAAGATTGATGAAGAGAAACCCATGGGACAGAGGGTAAGCCTAATTTCAATGCCCCATAGCCGAGGTTGGGAGTTTGGACGAGATGACATTGATGAATTGATATTCATGTTATCTGATGCTCCTGGGGTGATGTGTCGACCAACTCGGGTAAGGGCAATGTTTGCTTCAAGAGCTTGCCGCAAGTCCATTATGATTGGTACTGCATTAACAAAAGCACAGATGCAGAAGCTGGTTTGCCATATGGGTGAGATCGATCAGCCATGGAATTGTCCGCATGGTAGGCCAACAATGAGGCATTTGATAAATCTTGATATGGTCAGTGCATCCAGA
>Dec57
ACAAGTGAAGAGGAATTCAACCCCAGACCGGCCAATCCTTCCTACTTGTGCCACTCTCTCATCGACTTGCTGAATATGCTGTCTGCTGCATTTAAACGAAATTTTGCCAACCTGCAGAAGAAACGCACATCTCGTCATCCATTTGAACGTGTGGCCACACCATATCAGGTGTATGCTTGGGCCTCACCAATGCTAGAACATGGGATTGATGCTTTACGTGCAGAAGATGCATTTAGCAGCAAGTTAGGATATGAAGAGCATATTCCTGGACAGACACGAGATTGGAATGAAGAACTCCAGACGACCAGGGAGCTTGCACGAAGAACCCTTTCTGAAAGACTTCTGAGAGAGCGAGCCATTTTCAAAGTCCATAGTGACTTTGTTGCAGCAGCCACTAGAGGGGCCATGGCAGTCATTGATGGTAATGTTATGGCTATTAATCCAGGTGAAGATCCCAAAATGCAGATGTTTATTTGGAATAACATTTTCTTCAGCCTTGGATTTGATGTAAGAGATCACTATAAGGAGGTTGGAGGTGATGCAGCAGCTCATGTTGCCCCTCGCAATGACTTGCAAGGAGTTCGTGTTTATAGTGCAACTGACTTAGAAGGCCTGTACACCCTGGGCACAGTCGTTGTAGACTACCGGGGCTATCGTGTTACAGCACAGTCAATAATCCCAGGTATCCTTGAGAGGGAGCAGGAACAGTCTGTTGTTTATGGCTCAATTGATTTTGGCAAGACTGTTGTTACTCATCCTAAGTACATGGATCTGTTACAGAAGGCGGGACAACAACTTAAGATTTTACCTCACAAGGTATTGAATGAAAAGAATGAAGAGATTGAACTGTGCTCATCAGTGGAATGTAAGGGCATAATAGGGAATGATGGTCGTCATTATATCTTGGACCTCCTTAGAACCTTTCCTCCCGATGTAAACTTCTTAGAACTGGAAGAAGCTCATCTTGGTCCTGCCTCCCGTGAGCTGGGCTTCCCAGTTATTCACAAACACAAATTAGCAACATTGAGGCAGGAACTCGTTGATGCATTTGTAGATAACCGTTACATGATGTTCCTCAAGTATGCTGCACTCCATCTTCAGCAGCTGAGTGGTAAAAAGCAGGAAGCCAGTAAGCTTGCTGCCATGAAAGAAAAGGAGGAGAAGGAAAAGGATAAAGATAAGGACAATAAAGAGATTGAAGCTGAAGAAGCAAAGAAAATTGTTGAAAATGTGACTGAAAGCATTGCTGCTGAGAAGCAGGTAGAAGAGAATACTAAAGACATCATTAAAAAAGCAGCTGCAGCTGTAGGTTCCTTGAAAGAGGCTGACTTTGACATCAGGTTTAACCCAGATGTTTACTCTCCTGGCGTACAACATGCAGAACCAGAGGGAGAGCAGTTGAAGAAGGAGAGGAAATTAGTGTGTGATGCTGCTGAATTTTTGGTAAGTGTACAGTTGCCCAGCCTTGTTCATGATCTGACTGATCATGCAGCTGCTCCCACAGATGGGACAACTTTATGTGAAGCACTTCATACTAGGGGTATTAATATTCGCTACCTTGGCAAGGTAGCTAATCTGTTAGCTAAGGTTCCTGAATTGGATTATATCCATACTATAGCTGTTGAAGAACTCATTGCAAGAGCAGTGAAGCACATTTTTACAAGTTATCTTCAGTCTGTAGAAACAATATCCTTGTCATCAGCTGTTGCACACTTCCTCAACTGCTATTTGTCATCATGTACTAATCCACATGCTTCCAGTAAAAATGATGAGCTTCTGACCAAGAGGAAGCGGAAGAAACACCCATTTAGTAACAATGTTTCAAAATGGTTAAACTTAAATCCCAAGAGCCTTTGGAGTCAGATCAACAATGAGCTCAAGGAATATTATGACTGGACTTTGAAGGCTGATAGCATAGATGCTGTTGTGCAAAAGTATAATGTACAGAAGGTTTCACTCTTGAGAACCTTCTGTATGAAGTCTGGGGTTCAGCTGTTCCTCAGGGATTATACCTTTGATGATAAATCTCAAGAGAGTTTCCAGGAGGAAGATATAATCAACTTGTTCCCCATAGTGAAACATATCAATCCCCGTGCTACTGATGCCTTCAGTTTGTATACAGCTGGTCAAACCAAGATTCAGCAAGGCTTCCTGAAAGATGGGTATGACTTGATTAGTGAAGCTCTTTCACTATTGAACAGTGTGTATGGTGCTATGCATCCAGAAATTGCTCAGTGCTTACGCATGTTGGCACGCCTTAACTACATCATGGGAGACTATGTAGAAGCCATGTCCTATCAGCAGAAGGCAGTTCTTATGAGTGAAAGAGTTAATGGTATTGATCACCCATATACCATCACAGAATATACTCATTTGGCTCTTTATTGTTTTGCTAACCAGCAGGTCAGTGTGGCTCTCAAGTTGTTGTACCGTGCACGCTACTTGTTGCTTCTCATCCATGGTGAAATACACCCTGAAGTGTCTTTGGTTGATTCCAACATTGGCCTTATTCTACATGCTGTTGGTCAGTACAGTCTATCCCTCCAGTTCCTGGAAAAGTCCTTAGAACTCAACTGTAAATTCTTTGGTGATAAGAGTTTGAAGGTGGCACTGAGCTACCATCTTGTAGCCCGAACACAGAGTTGCATGGGAGACTTCAGAGGAGCCCTCAAAAATGAAAAAGAAACTTTCACCATTTACAAATCTCAACTAGGACCTGAGCATGAAAAGACTAAAGAAGCAGATGAGTGCCTTCGTCACTTGACACAGCAAGCAGTGGTCATGGCTAAGAAAATCTCTGAAGCATACAATGGCCGCAGCACTCTTGGTCTCCCACCCATTCAGATCCAACCACCGTCCATGACTAGTGTGCTAGAGCTTCTCAATATTATTAATGGCATCCTCTATGTGCAGATCACTCCAGCAGAGATAGAAAGGGTGCGAGCAGAATTGGAGAAGAGCCATGCAAAGGCTCTGGAGGAAAAGTCCAAAACCAAGAGAACTCAAAAGACAAAGGGGAAGAACAAAGAAATTGATTCGAAGAATGAAGAAAGTGATGCAAAGAGTGATGAGAGTGACAGTAAGAGTGAAGATGATGATTCAAAAAAGATGCCCTCAGTAGAAGAGAGAGACGAAAGTGACAATAAAAGTGAGGAGGACACGGTAATCAAGGCAATTGATATTGATACTAAAAGTGAAGAGGAAGAAGAACCTGCAAGTAGG
>Dec58
GACAAGCAATTGCCTAAAGAGCCTGCCTTCATCTTCATCATAGAGATGAGTCTGCTGATGATGCAGAGAGGAGTGATCCACCTTTTATGCCAGAATATGAAGTCCATTCTGGAGCACTTGCCTCGGGACTCTGCTAATGGCACTCCAGACACTGAATCACGGATGAAGGTTGGGTTCATCACTTACGACTCTGCAGTTCACGTCTACAAGCTTGATGGACAGGCACCAGAAATGTGTGTTGTCTGTGATCGCGATGAGATGTTTGTACCAGTGCCTGGAGGAGTTCTCTGCAGTCCCCAGGAGGCTGCTGATAACATTGATAAATTAATGGAAAGTATTCCCGACAACTTCAAGGCTACACGGGAGACCTCAGGTGCCCTTGGCTGTGCTATCCAGGCAGGTATGGCTGCCTTGCAGGCTTCTGGGAGGGTTGGCAAATTATTTGTTTTCCATTCCTCTTTGCCTGTGGGCGGTGGCCCTGGCAGCTTAAAGAACAGAGAGGAGAGGAAACTTCTTGGCACAGAGAAGGAGAAAAGTGTGCTGACACCACAAGGAAGCTACTACAATAATCTTGGCCAAGATTTGGTTGCTGCTGGCTGCTCTGTTGATTTATATATATTTAATGATGGCTATGTAGACTTAGCAACCATTGGCCAAGTACCTAGACTAACTGGGGGCCAAAACTACAAGTATACTTTCTTCCAGTCCAACAAAGATGGTCCTAGGCTTCTAGAGGACCTAAAACTTAACATAGGAAGAAATATTGCTTTTGATGCTGTGATGCGGGTTAGAACGTCACAAGGTGTGCGACCTGTGGACTTCTTTGGTCATTTCTTCATGTCAAACACCACTGACATAGAATTAGCAAGTATAGATGCCAGTAAAGCTATTGCAATCGAGGTGAAGCATGACGACAAGCTGACAGAGGAAGATGGAGTATATATACAAGTGGCCTTGCTATACACCTCTTGCAATGGCCAGAGGCGACTACGAATTTTAAATATGGCTCTTAATATATGCACTCAAATGGCTGACCTTTATAAGAACTGTGACTTAGATACTCTAATGAACTTCTTTGGTAAACAGTCAATTACGAGGTTATTGGAGACCAATGCAAAACAG
>Dec59
AAAAACTTGATAGTGGAAGAACCAAGGCGTAGGTCCCAAATCCGTCGATATGGTCATGATGAATCTGTACTGGACTGCAGTGATCTTGAATCTTCTGCAAGTGACTCAGCTGCAGAGAAGGATAATGAACCAGAGATGATTCCAGAGCTACTCAAAGGACGTGGCCGTGGACGTGGAAGAGGTCGTGGCAATAGGGGTAGAGGAGGAAGAGGGAACCGATCAACCAGAGCCTCAAGATGGGTGTTTGATGAAGAGGCAGCTGAATCAGATATTGTGGTGTATGGCCAGTGGTTACGTTCTGAGTGCTTCAAGGTGGAGAAGGGGTTGTTGATGTATGGATGGGGAAGATGGAAAGAGATTCTTATTCACGGAGATTTCCGTCCAGCGTGGAAGGAAACTGATGTGATGGAGTGTGCACGCATGATCCTTCTCTTCTGTATTCGTTATTACCGGGGGGATGATAAAATCAAGGGCTTTATTTTTGATTTGATTGCCCCAACTTCAGATGGTAAAACTCGTGTCCACCATAATCACATTGGCCTCTCAGCCCCTGTCCCACGTGGCCGCAAAGGTAAAAAAAAGATCAGGGAAGCAAAGATGGTGGCAACACACATGGAAGGAGCCGATTGGGCCAAGGAAGAGAAGTTTGATACAGAAGTGTACTTAGATCAAGGTTACTCAAGACACCTTACTCGTCACTCCAACAAGGTGTTGTTGAGGGTACGGCTCCTCTTCTACATAAAGCAAGAAATCATTGGTGATTTTGCAAAGCAG
>Dec60
TCAACTAAGCTGATCCATGGAGGTGTGAGATATTTGCAAAAAGCCATCATGGGCCTTGACATTGAGCAGTATAGGATGGTCAAGGAGGCCCTGCATGAAAGAGCAAATCTCCTTGACATTGCTCCCCATCTCTCCTACCCTCTGCCCATTATGCTGCCAGTTTACAAGTGGTGGCAGCTCCCATACTTCTGGGTCGGTATCAAAATGTATGACTTGGTAGCAGGGAAAAAATGTATAAAAAGTTCCTATGCCATCAGCAAAGAGCGAGCTCTGGAGCTCTTCCCAATGCTGAAGAAGGACAAGCTTGTTGGTGCTATTGTATATTATGATGGGCAGCATAATGATGCCCGTATGAACCTCTCCATTGCCCTAACTGCTACCAGGCTTGGTGCTACCATTGCCAATCACTCAAGAGTGGTGGAGCTCCTCAGAGAAAAAGGAGAGGATGGGAAGGAGCAGCTGTGTGGTGCCAAAGTTAAGGATGAGATAACAGGCCGTGAAATCACAGTGAAAGCCAAGTGTATAATCAATGCCACAGGACCCTTCACTGACACCATTCGTAAGTTGGACAACCAGGCCACAAAGGAGATCTGTGCACCAAGTATGGGTGTCCACATCACCCTCCCGGACTATTATTCCCCAGAGCAAATGGGGCTGCTTGACCCAAACACGTCTGATGGCAGAGTGATTTTCTTCTTACCCTGGGAAGGACGGACCATTGCTGGAACGACCGACACCTCCTGTTCAGTCACACACAAGCCTGCACCAACAGAAGATGACATCCAGTTTATTCTTCAAGAAGTTAAGAACTATCTAAATCCAGATGTTGAG
>Dec61
GATACGTCAGAAACTTTCTTGCCTCCTCTGCCGTCTCTTTCAAAGACCTACTCAGTTACAAATGGGGGAGAACGTGAAGAGGGGCGCCAAGAAGGACGTCTTCTACATGATCAGAATGCGTTGACATTACTTACAGTTGCCACCTCAGCAGGTTCTGTGCACATGTATGCCTTTGGTCTGTTTCATTGTGCAACTGTAGACCTTGGAGAGACAGTTCCAGGAGCTGGTCAAGTCTTAGATGCAACGCCTTCGCATGATTTACACCTTTTGAGCTGTCTGCTGGAACGTACAGTACAGGGAGAACGAGAAGTTGTTCATGTTACGGTTGAAACTATGATTTTAGCTTGTCGACATCAGGAATTACATGCCCTTGCTTATCGGTTTGGGCAGATATATGGACTTATGACTTACGCATCACATACTCTCACCCTTCTGGCCGAAGCTTGGGAAAGTATTTTATTAGAATTAGATGCTAAGCTCGCAACATATGCAAGCACTGTATCAGAAGGAGGCGTGTCAGCTGACTTTTTAGATCTGTTGGTGTTCGGGTTCTCATCTCCAGAATTCGATATGTTCCTTTCAAACCAACTCACAGAGAAAGGACTTAAGAAACTGGGCCATTCCATTGAGCTGAGTTATTCAAACATCCAAAAGCTAGTTTTGCATAATGTGCAAGCTGTAGGCCAGGCACTTGTGTACCAGTTAAGTGCACTTGTGGGGTTAGCACGTCACCATGACCGTTTTGGAATGTTAGGAGTCGAAGAAAGTGTTGTTACAAATGCGGTAAGGGAAGCAGGTGCATTTGTTCTTAAGGCTGTAGAACTACAGCAAGTCATTGATGGAGCCATGAGCACATTCAAGGCCTTCCTCAGGTGGCTCTATGTTGTTGTCCAACGAGTCAGAGGGGAAGCAGTGCCAGACGAGATGAGCAGGATGACACAACAAGATTTAACATACATCACAGAGTTTCTTCATGATAGTCTGGAGGATACAGCAACTGGGCCAGATGGTGAAAAACGAACTAGGTTTCGACTTGAACGTGTTGGACAGTACCTGAAGGATGAACCACTCTCATGTCCCCCAGAATCTAATAGTAATCCCTGGGAGATTTTCCTAGCTGAGCATCCTGCTGTGGCAGAGCACTCTTTAATTTTCCCACACCATCATGAAAGATCTCTTCTCCAAGAACACAAAAGTCTTGCACGTGTTTTAGATAACATGGCTGGACATCCAGCACAGGTTATTAGTGGGGCAGTAAACATTGTATCTTGGGTACCCATTATAGCTGTAGCTCCATCAGGACCAGTAACTGTTAGTCAGATAAGTTGTCCAAGGGATAATGCCATGTATACTGTCCTATTACCTGGCTCCAAACAAAATGTCTTGTACCTAGCTCGATGGTCCACAAGTGCTGATCGATTAGCCCAAGCTGGAGATGCTCCAGGCCCTGCACATCATGTAGAGGCTGCTCCTTTTGTGTTTTCACGTCTTGAGGGACCTCGAGGGTGCTCCATGGAGCAGCCTAGCACACCAACACCTTTATTGCAACTGATTGGAGCACAGTTTTACACTGAGGAAACATTGTCAGTTTTGGCACAAGATCCTTCAGATCCAAGGTCTTCCTTCTTCATACAGTTATGGATGGTAGCAGCCTGTGCAGAACTGAGACCTCTTGCTGTGTACGGTGAACAACTCCTGGCAGATGTTGGTATCACTCCAAGAGATGCTGGCACCTTAGTTGATGCTAGTGGTTACCGTCGTCTGGAAGGTGGACCCCTCTCGGCTTTAGCTGTTTCTGGATCCCGAAAACTTGCTCTTTTACTCTCTGAGAATAGAAGACGAGTAAGGCTGTTTGAGATGGAAGTGGATGAGGATGACGAAGATGAGGATGAGGAAGATACTGCCCAACATGAATCAATCATGAATGCCTCAGGTGCTTCAGATGACCCTGTGGATGGTATG
>Dec62
GTGTCAGATGCCCAGAAACAGCATGATGTCAACTTCCTGCTGCACAAGATATACGGGGAAATCCGTGATCCCAACCTAAAAGGAAAAGCTGATTCCTTTGACCCGGAGGCTGATTTATCCCATTACAGTGACAATGGTGAGGCGGTACATAAACTCATAAGAGATCTCAAGGATCACAGACTTCTCGAACAAAACCATTGGTTCTCTCTCTTCAACCCAAGACAGCGTCATGAAGCACTTATGCTCTTCGATGTTCTCATTCGCTGCAAGGACTGGGATACATTTGTCAGCAATGCCGCCTATTTCCGTCAGCGTATGAACGAAGGAGAGTTTGTCTACGCCTTGTATGTTGCAGTCATCCACTCACCTCTGGCTGAACACGTTGTACTTCCTCCACTCTATGAGGTAACTCCTCATCTCTTCACTAACAGTGAAGTCATTGAAGCAGCTTATCGTGCCAAGCAGACACAGACCCCTGGTAAATTCCAGTCTTCCTTTACTGGAACAAAGAAGAACCCTGAACAAAGAGTAGCCTATTTCGGAGAGGACATTGGAATGAACACTCACCACGTTACATGGCATATGGAATTCCCATTCTGGTGGCAAGATGAATACAGTCATCATCTGGATCGCAAAGGAGAAAACTTCTTCTGGGTACATCATCAACTAACCGTTCGCTTTGATGCTGAACGTCTTTCCAATTACTTGGATCCCGTCGGCGAACTTCACTGGGGTAAACCCATCGTACAAGGTTTTGCTCCTCACACCACTTACAAGTATGGAGGTCAGTTCCCCTCTCGTCCAGATAATGTAGACTTCGAGGATGTGGACGGTGTTGCCCGAATTCGAGACCTGCTCATTGTTGAGAGCCGAATTCGTGATGCTATTGCCCATGGTTATATTGTTGACAAGCAAGGCAATCGCATTGACATCATGAATGAGCGTGGCATTGACATTCTTGGAGACATCATTGAATCCTCAATGTATAGTCCTAATGTCCAGTACTATGGGGCTTTGCATAATACTGCTCATATTGTACTCGGTCGACAGGCCGATCCACATGGAAAATACGCTCTACCACCTGGTGTACTAGAACACTTCGAAACTGCCACACGTGATCCCAGTTTCTTCAGGCTACACAAATATATGGATAATATCTTCAAAGAACATAAGGATTCTCTTCCCCCATACTCAAAGGAAGAATTAACTTTCACAGGTGTTAATATTGAAAATCTATCCGTTGATGGTGAATTAGAGACCTTCTTTGAGGACTATGAGTACAGTCTTATTAATGCTGTTGATGACACTGAAGAAATTGCGGATGTAGAAATCTCTACGTACGTTCCTCGTCTCAACCATAAAGATTTCGCATACAACATTGAAGTTACAAACAATAACGGCAAGGAAGTTCTAACAACAGTCCGCATTTTCGCCTGGCCTCACCGTGACAACAATGGTATCGAATACACCTTCGACGAGGGTCGTTGGAATGCTATTGAACTAGACAAGTTTTGGGTTAAA
>Dec63
ATGATCCCGAGCTTTGCCGGCAACCGCTCCGCCAGCTATGACACCCACGTGCACAGCCTCTTTGGCCTCGGCGAGACGGACTTCGATCAGGACGGCGCGAGTGTCAGTCTCGATGACAGCCCCTTCATCCTCGAGGGCTCGGCTACCGCGGCCCACGCAGAGGAGCGGGGGGGCAGGGACGACGACTGGAGGCTGGGAGTGCTATCTGCCCACGCACCTCTACCTACCTGGCGAGCCGGACACGCTGTCAGTAAGCAAACAGCGACAGCCGAGACAAGAGTATTGGGTGGAGGGGCGGTTGGGGGGGAGAGCATCGCGGGCGTTGAGCACGGGGCCGGCATGCTAGCGGACAGCGGTGAGTCCACGCTAGATATCAGCACCGAAATTATTAAAGACATATTTGAGACCAATCAAGAGAACGCCGTGACCCCCAACAACGCCGTCAGCTTCCCCGAGTCACTCTGGAGACTAAAACCTTCGGATGCGACCAGCCAGCTGTTGATTGATAATGCAACTGATTGGAAAAACGAAACGGGCTGGTACTGGGAGTCCGCGGACATCTCTCCTTTGTCCGTAAATGCCACGATATCATGCATGAATATGTCTCTAAATGACACGGACTGTGCGGCGACAGGCGACGGACCGCTGGTCGTGACGCCCGAGAACTTGTCGCTGTGTCTGCTCCTCCTCTTCTTCGCGGTGTCAACCATCTTCGGCAACGGGCTGGTGATCGTGGCCGTCGCGCGGGAGCGGTATCTCCACACAGTCACAAACTACTTCATAATGTCTCTGGCAGTAGCAGACTGCCTCGTTGGGGCCCTCGTCATGCCCTTCAGTGCCCTCTACGACTCTTTTGACTACTGGCCTTTTGGTCCAGATTTCTGCGATGTCTGGAGAAGCTTCGACGTACTTGCCTCCACTGCATCAATACTTAACCTCTGCGTCATATCTCTAGACAGGTACTGGGCTATCACTGACCCTTTCAGTTACCCGAGCCGCATGTCCTCCCGGCGGGCGTGCATGCTGATAGCGCTCGTGTGGGTCTGCTCGGCCCTCATCTCTTTCCCCGCCATAGCATGGTGGCGCGCCGTATCCGACCCACATCCGCCTGGCGCCTGTCCCTTCACCGAGGACCTGTCGTACCTCGTCTTCTCTTCCACCATAAGTTTCTACGGCCCGCTCTTCGTCATGGTCTTCACGTATTTCCGGATCTATCGAGCGGCCACAGAGCAGACGCGATCCCTCAAACTGGGCCAGAAGCTGGTGTCCGCCATGGGCGACGGCGAAATGGAGCTGACGCTGCGGATCCACCGCGGAGGAGGAGGCGGCAGTGGCGGCGGTGGCGGCGGTGGCACCAGCAGCAACGGCAACGGTGTGCATAGAGCCCACTATCCGGCAGGAAAATCCTGCAGTTATACGCAGGAGAACGGTGGGCTTGGGGACCCCCACGCGCTTGGGTCGCCCCTGGACGACGGGGAGTCGTGCCCCCTCGGGAGCATGCACGAGGGGGCGTCGCCGGATAGCTCTACCAAAGTGGTCGCTCGAAATCTGAAAAACTTTTCGATATCACGTAAACTGTGTAAATTTGCCAAAGAAAAGAAAGCAGCCAAGACTCTGGGTATCGTAATGGGAGTGTTTATCGTCTGTTGGCTGCCCTTCTTCGTCACGAATCTCCTGTCGGGATTGTGCGGCGAAAGGTGCATCCGCGAGCCCGCCCTGGTGGACGGCGTCGTCACCTGGCTCGGCTGGATCAACTCCGCGATGAACCCCGTCATCTACGCCTGCTGGGCCAAAGACTTCCGC
>Dec64
ACTGTAGTGGCTTGGAAGCGAGTGGTGCAGGGAGTTCGGGAGATGTGTGATGTGTGTGAAACTACTTTGTTCAACATCCATTGGGCGTGTAGCAAGTGTGGTTTTGTGGTCTGTATAGATTGCTACAAAGGACGCAAGAACGGAACAGTGAAGGTGTGGGATGAGGGCGGTAAAGACCGTGATGAATACTCGTGGTTACTGTGTGCATCTAGACTCCCGCATGAGCAGGACAAACTCATGCTTACTCAGATAATCTCGGGGAATGCGCTCCTTGAGCTGGGGGGGAAAGTGCACGAAGTGAGAGACAAATGGAACATCCCTCAGTACTGTGAATGCCCTGAGGCTAAAAAGTACAAAGAACAAGCATCCCAAGACGATAAGAAGAAGCTCAATGGAGTGAATAAAGATCTGCTCAAAAACATAAAGAAAGACCCTAGTAAAAGTGAATTGGTGAATGGAACAGTGAAGCAGGAGAAGACCGAGAAAATGAATGGCAAAGATGAAGAGATGTCCAACTCTCCACTGAACTTCTTTGCTGATGTTGCACTCTCCAGTGACAAGAGAGACAGTGAG
>Dec65
GCCAACGTCAGCGAGAACGCTCCCCGCGGCCACATCGTCACCCGCGTCTCGGCCTCCGACATGGACGAGTCTCGCCTCAACCGGAACATCGACTACAAGATCGTAGGCGGCAACGAGCTCAACGCCTTCCAGATCACGAGCAACACCGGCAAGATCCTGCTGGTGAAGCGCCTGGACCGCGAGCAGCACGCGCAGTTCCGGCTGGTGACGCTGGCCACCGACCGCGGCCACCCCGCCCGCAACGCCACCGCCGAGGTCATCATCACCGTGGGCGACGTGAACGACCACGCGCCCGTCTTCAACCAGAGCGTGTACAGCGCCGTCGTGAGCGAGTCCCTCGGCGTCGGCGCCTCCATCCTGCAGGTTCTGGCCACCGACGACGACGCCGGAGACAACGCCAGAATTCATTACGACATTACCTCGGGCAACGACCACCAGGTCTTCGCCCTTGACCCCGACACCGGCCTCATCATTCTCCGGGAGTCGCTGGACTTCGATGAAGTGCCCGAGTACAGGTTCATCGTCAGGGCGACCGACAGCAACCGCCACCACCCTCTGTCCACCCTCGCCACGGTCAACATCACCCTCTTCGACGAGAATGACAATGCCCCACAGTTCCCCGTGGACAAGTATCTCGAGTTCGTGGAGGAGAACGCCCCCGTCGGCACCACCGTCTTCACGGCTCACGCCAACGACGCAGACAGGGGGCAGTACGGGGCCGTCAACTATTCCATCCCGGAAGGGAAGGACATGGACAAGTTCAGCGTGAACCACAAGACGGGCGTCGTGGTCACCCAGGCGGTGTTCGACTACGAGGCCAAGCAGGTCTACTCGTTCATGCTTCGCGCCGTGGACGCCGGCGGCAAGTCGGCGGTCGTCATGGTGCAGGTCAACGTCGAGAGCAAGGACGAGTTCGCGCCCGAGTTCCTGGAGCGCAACTACAACTTCGCCATCCCCACCAACCTGGAGGCGGGCGCCGTCGTGGGCCGCGTGGAGGCCACGGACAAGGACGAAGGGCCAGACGGCCGCGTCTTCTACTCGTTCCATACCTCTTCGCAGACCTACAAGATCAACAGGACGTCCGGAGAGATCACGGTGCGCCGCGTCGGAGGCCGCGACGAAGGCCTCACTCGCCTGAAGATCGTGGCGACGTCGGGCCTGGTGGGGTCGCTGCAGGCTGTGGCCGAGGCCGAGGTCAGCGTGGGCGGCAGGAACGGCACGTGGAACACCACCACTCCGGCCGTCACAGGAGGCCAAGACTCGGGCGGGCTGGCCACCTGGGCCATCGGCCTCCTCATCGCCCTCATCTTCCTGGTGCTCATATTCGGCGGCGCTTTCCTCTTCCTGTACCGCCGCAACCTGCGTGCCAGGAAGCCGGCCATGACCGACCAGTTCGACACCTCCTTCGACACCATCGACATCCGGCCTCCTCCCACGGCGCCCGCTGATCTGTCTCAGTACCCGCCCCGCTACAACGACCTGCCGCACTACGACCACCACGGCGAGCGCAGCCACCACCACGGCAACACGACCTCCGAGATGAGCGAGCAGAGCCAGAGCGCCAGCAGCGGCCGGGGCAGCGCTGACGACAACGAGGACGTGGAGGACGAGGAGATCCGCATGATCAACGAGGGGCCGCTGATCCAGCAGCAGAAGCTGCGGGAGCGCCTGGGCCTGCCCGACTCAGGGATCCGCGACGACGACAACATGAGCGACGTGTCCGTGCACAACACTCAGGAATACCTCGCGAGGCTCGGCATCGACACGACCAAGAGCGAGTCGACCAAGGGCTCGCAGGACCTGGCGCACTCCATGGAGAGCATGCACATGTTCGACGACGAGGGCGGAGGCGAGGCGGACGGCATGGACATCAGCAACCTCATCTACGCCAAGCTGAACGAGGTCACGCCCGAGGAGGAGTCCTCCATCATGGACGGCACGAGAGCCTTCGGCTTCGGCGACGAGAGCCAGCCCTCCATGACGGGCTCCCTCAGCTCCATCGTGCACAGCGAGGAGGAGCTCCAGGGCTCCTACAACTGGGACTACCTGCTGGACTGGGGGCCGCAGTATCAGCCGCTCGCCCACGTCTTCTCGGAGATCGCTCGCCTCAAGGACGACTCAGCGCCCAACTACAGCCGCGAGCCCATGAAAAAGACGTTGAACCCTCAGGTGAAGACGATCCCGCCGCCTCTGCTGACGAGCGTCGCGCCCCGCTCCATCGCCCCGGTCGCCCTCAGCTCGGTGCGAACTAGTCAGATGACTCTGCCCTCGCTGCCTCGCTCCCCCATCAGCCACGAATCGTCCTTCACCTCCCCAGCCATGTCGCCCTCATTCAGCCCCTCCCTCTCCCCCCTGGCCACGCGCTCCCCCTCCATCTCCCCGCTCATGACGCCGGGCAGCGTCACCCACGCGACGTCCACCGCCGCCGCCGCCGTCGCCCAGACCTCCGCCACGTCGACGCCTCACCACGGGCGGCCGGTGGGGCAGCGGCCGGGGCCGGCGGGACTCATGGCCGGCGCTTCGTCGGGCTCGGAGACCGAGCTCAGGATA
>Dec66
TACCATTGGTTGGATGCTGTTGTGTTCCTCATTGGTATCATTGTAGCCAATGTGCCTGAGGGTCTGCTAGCCACTGTCACTGTGTGCTTGACTCTTACTGCCAAGCGCATGGCTGCCAAGAACTGCCTTGTAAAGAACTTGGAGGCTGTGGAAACCCTGGGTTCCACTTCCACCATTTGCTCTGATAAGACTGGTACCCTCACCCAGAATCGTATGACAGTAGCACATATGTGGTTCGACAACACCATCATTGAAGCTGATACATCTGAAGATCAGTCTGGCTGCCAGTATGACAAGACCTCACAAGGCTGGAAGGCTCTGTCTAGAATTGCTGCACTCTGTAACCGTGCTGAATTCAAGACTGGCATGGAAAACACTCCCATCCTGAAACGTGAAGTAAACGGCGATGCTTCTGAAGCTGCTCTGCTGAAGTGCGTAGAATTGGCTGTTGGTGATGTAAAGGGCTGGCGTGCACGCAACAAGAAGGTATGTGAAATTCCTTTCAACTCCACCAACAAGTACCAAGTATCCATTCACGAGACTGAGGATAAGAACGACCCACGATACCTTGTTGTGATGAAGGGAGCCCCTGAGAGGATCCTGGAACGCTGCTCCACCATCTACATCAATGGAGAAGAAAAGGCCCTCGACGAAGAAATGAAGGAAGCTTTCAACAATGCCTACCTTGAATTGGGTGGCCTCGGAGAGCGTGTACTTGGTTTCTGCGACTATATGCTGCCAACTGACAAGTACCCACTTGGATACCCCTTTGATGCTGATGCTGTAAACTTCCCTGTCCATGGTCTGCGCTTCGTGGGTCTGATGTCTATGATTGATCCTCCACGTGCTGCTGTACCTGATGCTGTAGCAAAGTGCAGATCTGCTGGTATCAAGGTTATCATGGTTACTGGTGATCACCCCATCACTGCCAAGGCTATTGCCAAGTCTGTAGGTATCATCTCTGAAGGAAACGAGACTGTTGAGGATATTGCACAGAGGCTGAACATTCCCATCAAGGAGGTTGACCCCACAGAAGCAAAGGCTGCTGTAGTTCACGGTTCTGAACTTCGTGACATGACATCTGAGCAATTGGATGATGTCCTCCTCCACCACACTGAAATCGTGTTTGCCCGTACCTCCCCACAACAGAAGCTGATCATTGTAGAAGGTTGCCAGCGTATGGGTGCCATTGTGGCTGTAACTGGTGATGGTGTAAATGATTCTCCTGCTCTGAAGAAGGCTGATATT
>Dec67
ATGATGTGTGAGCAGTGTCGTCTCGGGGAGGAGGGGGACGCAGGGGAGCCCCCTAGCCCCGCCGCCCCCGTGCCGCCCTCCTGCTGCTCCTGCTGCCGGGGACGCCCACGGGACATGGCCGCGCGGCCGCTCGGGCCCACGAGTGCAGGGGCGAGGGTAGCTAGGTTAGTGCCCAGTGCCAGTGACCAGTGCAGTGCCAGAGGGGTTATAAGGACAGCACGGGCCCCGGGCAGGACTCAACCGTGGGTGACCATGTTAGCGCTCATACTTGCCCTCGTCCTTTGCCCCGCCGCCGCGGAATACGTGCGCGAGTTCGAGGTGTCGGAGGTGGTGGCCGTGGGGACGAACATCGGATACATCGGCGACAGCAACCCCGGCCAGCCCTCGCCGCCGCCGCCGCCCTACCTAATCGTGCCGGTGCCCGGGAGTGCGGTGGACTCTGACCTAAGGATCGAGCAGGATACGGGAGAGATCAAGACCAACGTCGTGCTGGACCGCGAGCTCAGGTCGTCGTACTCCCTGGTGGCCATCCCGCAGTCGGGGGAGAACATCCGCGTCCACATCAACGTCAAGGACGAGAACGACAACGCCCCGACTTTCCCGTCCGGCGTCATGAACATCGACTTCCCGGAGAACACTCCGCGAGACGTCAAGCGCACCCTGGCCCCCGCGCGCGACAAGGACCTCGGGATCTTCAACACGCAGCGCTACGACATCGTCTCCGGAAACGTGAACAACGCTTTCCGGCTGTCGTCCCACAGGGAGAGGGACAGCGTGCTCTACCTCGACCTCCAGATCAATGGCTTCCTGGACCGCGAGACGACGGCCTTCTACTCGCTCCTGATCGAGGCCTGGGACGGCGGTACTCCCCCTCTCAAGGGCTCCATGACCGTCAACATCACCATTCAGGACGTGAATGACAACCAGCCGATCTTCAACCAGAGTCGGTACTTCGCCACAGTGCCAGAGAATGCCACCATCGGCACTTCCGTCCTGCAGGTCCTTGCCACCGACACGGATTCGGGAGACAACGGCAAGATCACTTACTCGATCAACCGCCGCCAGAGTGACCGCGAGAACATGTTCCAGATCGACCCGAAGTCCGGCGTCATCTCGGTCAACCGTCCGCTCGACTTCGAGACGAAGGAGGTCCACGAGCTA
>Dec68
GGCAAAGGTTTGCGGCCAGTTACCAAGTCAGGCCTTGGGATCACCACCCCAAATTCTATCACCCCTGGAGACACAAGCGGTGATGAAACCTCCTCGCACGGCACACTTGATTCCTTCATTCCTCCTCCATCCAACTTTGAGGGCCAGAACAATCCCTTCCTGAATCTCGACTCTCTCAGTTATGGCATGCCAGTCATCAGACCCCTAAAGCGAAAATTAAATGAGAACGACATCCGCATTGGCAAAAATGGGGAGGTGAAGCGGAGACGCTTCCGCAAAAAGTGCGACAAGGCGAAGCTAATGTTCCTACTACAGAATGGCGCCATTAATATGAATGGTGGAAATGACATCAGGTTGAATGGCACCAACAGCATAAAGAATTGTGTGGACTATGCACTAAGTGGGAGACTGAATTCCAGCAACAAGATGGAGGATGGTAGTGAAGGAGGCGAGGATGCCAAAGTGGGTGACACTGGTTTCTCATATAGTGACCTGAAGTCGACCGTCAATAATTACTTCGGCGCTGCAAACAGAATAGCGAATGGTGAAAAGTTCCATGTGTTAGCGAGGAGAGTAAGTCTTGAAGAGAAAGTCCAGTACCTCATAGAATGGGACTGTCCGAGTTCCTCC
>Dec69
ATGGCCTTGGGCACCAAGAATTCTCGCTTTGGATCAACAGAAGGAATTCAGATCCATTTGAGTCTGGGATTCCTAATTCGTTTCATGTTCATTGTGTATGGAGAGCATCATGATAGGACACATGCTCTCAAGTACACAGACATTGATTACCATGTTTTCACAGACGCTGCACATGAAGTGGCAGCAGGAGGTAGTCCGTTTGATCGACATACATATAGATATACTCCTTTCCTGGCATGGATGCTTTTACCTAATGTAAATTTGCATTTTGTGTTTGGCAAGTTAATGTTTGCATTTCTAGACTGTGTTGCATCAAAACTAATCTATCAAATACTTTTGATTGATGGGCTTCCCAAGTTAACAGCTCTTAGGTGTTCATTTTTATGGTTGTACAATCCTTTGGTAATAGGTGTATCAACACGTGGCAGTGCCGAATCTGTTATGGCTGTCCTGGTCCTGTTAACAGTGTATATGCTGAAGTTGCGGTTCAGTGTTCTGGCAGGCCTCTTTTTAGGAATGTCTGTTCACTTTAAACTCTATCCCATTATTTATTGCATCCCACTCTATATGTCACTAACAAATGATTTGCACAGTGATTCATTGTTGAAGAGAGTGTTACCAAATTACACCAAGATGAGATTAGTTACCGGGGCAACCATTTCCTTCTTTGGTTTAACAGGATTAGGCTTCATACTATATGGGGAACAGTACATTGAAGAAGCTTTCTTGTATCACCTTTCTAGGACAGACACTCGGCATAATTTTTCAATATATTTTTATTTATTATACATTGCAGCAGATTATCATATTCCAGGACTGAACATTGCCACATTTGGACCACAGCTCGTTCTCCTTATTGCATTAGGATATAAATTTTGCCACAGACAAGATGTACCATTTGCCATGTTTACACAGACTGTTGTGTTTGTTACTTTCAACAAAGTTGTAACTTCCCAGTATTTCTTGTGGTATTTACTTTTGCTGCCTCTAGCTGTGCCTCGCTTAATAATGACAATGCAGAAAGCAGTGATATTGACTGTTCTCTGGGTGGCAGCTCAAGCATCATGGCTTCTTCCAGCTTATTTGCTTGAGTTTCATGCAGTAAATGCCTTTATCCCAATATGGCTTGAGAGCATTGCTTTCTTTTGCTGTAATGTTGGAGTGTTAATGGCATTGCTTTCAAGTTATGTACCACACCAATTAGGACACCATCATAGCAGTAGAAAGAATAGA
>Dec70
ATGCCACTTGGGTGTTTGTTCAAGAGGGAAAAATCAAACAGCATGAGTGACAAAGAAAAGCGGGCCAAGCTGGGCCTGAAGGTCGTGATGGCCCAGCAAAATCCGGAGCCTGTTTATGACCTTAGTGATTGTGCTATGGTTGAACTTCCACCAGATACCTTTGTCATGTGCAAGTTGTTGCAGAAAACTAGCCTTATTTTGAATAACAATTTAATGACAACCTTTGAGAAAGGAGGAAAGCTTCATGAGCTTGAAGCTATAGAATACTTAGACCTCAGCAACAATAAGTTGTCTCATCTTCCAGATGATATTCATAAACTAAAAAAACTTAAAGTCTTAAAGCTAGGTACCAATAAACTCAAACACTTACCATCTTCAATGGCAGATTTGTCAAGGTTACAAGAACTGGATTTGTCCACTAATAAGTTTTCCAAAGTGCCTACAAGTGTATGTGCCTTGCCCAGACTGAAAGTTCTCACCTTAACTGGGAATAGTATTTCTGTACTGCCAAAAGAATTCTGTGAGCTTCAGAAAAGCTTATGTACACTTGAGCTTGACACTGACAAGCTACAGACACCACCTCCAGAAACAGTAAATGAAGGTGTTGAAGCTGTCATGCGTTTTCTGTGTGAAAAATCTGGTATTGAATACCAAGGGCTTAGTGAAGAGCTTGATGACAGCACATCTGAATCTACCTCACCTCCAGTATCTGCTGGATTAGAGCCTGCAGAGAATCAAGAAATGCTTGACTACTTTAGAAAAAAGGCGGAACTAGTAAAAGCACAACTAGCTGCTGAGGAAGCATTCCAAGTTCAAGAACAAAAACAACTTGCACAGATTTTAAAGGACACAAATACTAATAAGCAGCAACTTTTAGAAGAACTGTCACAATCACCAGCAGAACTCCAGGATTATGAACGCAAGAAATTGGCCTTGCTGCAAGACCAATGTAACATTGAAGAGAAAATGCGTAGTGAACAGGCTGAGCAGCTGGAGAAATATTTAGCCTCATCAAATGACAAGGAAGCCTTGATTAGTAACCTGTCAGCTCAGCAGGCTGATATAGATCAAGAAGTGGAAGGTCTCGTTAGTGCAAAAGAGAGAGAGCGCCATCGTCTGTTAAAGGACCTTACATCCTCAGAACAAGAAACCGCAGCAGCTGTCCAAGAGCTCCTTACTGCTACTGCATCTCGTAGAAATGAAGATTTCCTGATCCTGTTGCAACAACAAGAACAAGAAATGCAGTCATTACTTTCAGGTATAGCAGAGGCAGCGGCTGAGCTCCGACGCTCGGAGGTAGTTGCTGCAATGAAGGCAGCTCTTGTAGAAGAAGCAGTTGCAGAGCAGAGAAGACTGGCAGTGCAAAAGGAACAGGGAAATCGTATTTGTAGCCTGCTTGAGGAGAATGATCTCGTCAATGATCATATTGAAGGAGTCATATCCACACGAATGGCTGACCAGGAAGTTTGGGTGTCAACTCTGCTGGAGGATGAAGAATGTCAAGCAGCGGCATTTAAATTGCTGTTACTGAAGAGTGATCTAAAGAGAAATAACATCTTGAGACAG
>Dec71
TTGGTCAACAAGTCGGAGAATAACAAGTTCCGAATTAACCCCGAGACCGGCATCGTCACCGCCACGAGCCAGCTGGGGCTTGAGAGCGGGGATCTCTTCCACCTGGAGGTCATTGCCAGGGACCGCGGGACGCCGTTTCAGTCGTCAACGGGTTTGGTGGAAATCCGCGTGGGCAATGCCTCGGCGACGACGCTCAAATTCCGCAGCTCAAACTATTCCGTGGAGCTGGACGAGAACGCTCCGGCAGGCACGGATGTAATTCAGGTCGGGGTGTACCGCACCGACGCCCGCCTCCCCAGGATCACGTACAGCTTCGGCTCCAGCAACGAGGAAAACATATTCGACATCAACAGCAACAATGGCCTGATCCGAGTGAGGAACCCGGAGCGCCTTGACTACGAAACGTTGCCGAAGATGAGGCTGATCGTGGTGGCGCGAGCGGAGAGCGAGGTCCCCCTCTACGCGTACACGAGTGTCTGGATCACCCTGGTCGACGTCAACGACAACAGGCCACGCTTCACGCAGGACCAGTACATCTCCTCGGTGTGGGAGGGATACAACAAGGGCGCCTACGTCATGCAGGTCTCGGCCACAGACGACGACACGGGCGCGAACGCGAACATTGTCTACCACATCGTCGACGGCAACCACGACAACGCCTTCGTCATCGACCCTCCGTTCTCGGGCATCGTCAAAACGAATATCGTGCTGGACCGCGAAATCCGCGACGCCTACAAGCTGACCATCATCGCCACGGACGAGGGCGCGCCGCAGCTGACGGGAATCTGCACCCTCAGAATCAACATCGTGGATGCGAATGACAACCAGCCCACCTTCCCGCCGCACTCGATCGTCCAGGTGTCAGAA
>Dec72
CTGAAGATGTCGGACACCGACGTGTACACGTGCACGGCGCGGTCGGAGGCGGGCGAGACGACCTGGACGGCCTCGATGGTCGTCGCCAAACCCACCAACCCCAACGTGGCCTTTTTCAAGATCCCCGATGAAGGCACACTGCCGGAGGCCCCCGGGCAGGTGTCGGTGCTGGGAGTGAACACGACCTTCGTGACGCTGGGCTGGCGGCGCGGGCGGCCCGGCTCCTCGTCGCTGCTCGGCTACACCGTCCAGTACTGGAGTCCGGACCTCCGAGGGGCGTGGGCCACCGCCTCCACCCAGCAGACGGCCGCCTCGAGCCACACGCCCACGCCCGTGTCGATCACCGTGACGGATCTCCGGCCGGACACGCGCTACGTCTTCGTGGTGCGCGCTCGGAACTCGCACGGCGTGTCGCGGCCGTCGCCCGTCACCCACACCGTCCGCACCCTGGCCGAAGGTGCGGGCGGGGCGCCGCCGTTGCACGACATCAGGGCGCGGCTCTCGCAGTCCGCCGTGAGACTCGTCAGCGTCGAGCCTATGTCGGAGTCCTCGCTCAGACTGACGTGGCAGCTCTTGGTCGACGCAAATCTGCTGGAGGGCGTATACGTACGCTACCGGCCCCTCGAGACCCAGCACGGCAACCCCAGCGGCGCCCTCAGCGTCGAGACGGTCGTGCTGCACGACAACGGTGCTCCGCCCACCTCCCACGTGGTGAGCAACCTGCGACCGGCCACGTGGTACGAGGTGTTCGTGGTGCCCTTCTACCGCGCCGTGGAGGGCCAGGCCACCGCCGCCGTGCGGGCCACCACCCTCGAGGCGCCCCCGGCGGTGCCGCCCCTCGGACTCCACTACTCCTATGTCAACGCCACCGCCGTGCGCGTCACGTGGGACCCCATCCCGGCTAGCTCGTCCAACGGACGCATCATTGGCTACAATCTTCAG
>Dec73
GTTGAGCAGCGCATGTGCATCCACAAGGAGGTCCTGACGGAGCTGGACATTTACCACCGAATCCTCCGCTTCAACAACTACTTCATCGCCATGGTGAACAAGGGCATCATTCCCCTCAAGTTCGAGGTGCCGTTCACCGGCGAGGTGGTGTTCCTCACCAAGGGGCTGCGCTTCAACATCGAGATGCTGCTGTTCTGGGGCCCCGGCGCGCCCTTCAAGAACAACTGGCACCTGAGCGACGAGTACAAGCGGCTGGAGAAGCGGCAGGAGCTGGCCGAGGAGCTGAACAAGCGGATCCTGTACGTGGGCGTGGCCAACCTGGTCCTGTTCCCGTTCGTGCTGCTCTTCCAGATCCTGTACTCGTTCTTCTACTACGCCGAGGTGATCAAGCGCGAGCCGGGCAGCCTCGGCAGCCGGCGCTGGTCGCACTACGGCGAGGTGTACCTGCGCCACTTCAACGAGCTCGACCACGAGATGACGGCGCGCCTCAACCGGGGCTACAAGGCCGCCTCGCAGTACATGAACATCTTCTCGTCGCCCGTGATGGCCGTGGTGGCGCGCCACGTCGCCTTCGTGTGCGGCGCCATGTTCGCCGTGTTTGCCGCGCTCTCCGTCTACGACGAGGACGTGCTGCAGGTGGAGCACGTGCTCACGGTCATGACGATCCTGGGCGCCGTGCTGGCCGCGTGTCGCGTGTTCATCCCTGACGATAACCTCGTGTTCTGCCCGGAGATGCTGCTGCGGAAGGTGCTGGCCGAGGTGCACTACCTGCCCGACCACTGGCGCGAGAAGGCGCACACGTCCCGCGTGCGCCAGGAGTTCTCGCAGCTGTTCCAGTACCGAGTGGTGCACATGCTGGAGGAGCTGGTCTCGCCCGTGGTCACGCCGCTCATTCTCATCTTCCGGCTGCGCTTCAAGGCTCAGGACATCGTCGATTTCTATCGTAACTTCACCGTAGAGGTTGTAGGCGTGGGCGACGTGTGCTCCTTCGCCCAGATGGACATCCGAAGACACGGCAGCCCCACATGGCAGCCGGACGTGCTGTCGGAGGAGGACGGCCAGGAGGACGCGCGGAGGCCCAACATGACCACGAGTGGCGGCAAGACCGAGCTGTCGCTCCTGCACTTCACGATGACCAACCCCAAGTGGAGACCTCCGCAGGAGTCCACGGCATTTATCAACGCGCTCAGAACACAGGCACAGCGAGACATGAACGCACTTACCACGCTGCAGGAGGAGAACGCTCTCTTCTCGTCCCTGAACTCCTTATCGTGCGGCGGGCTGGGCGCGGCGACCACCAGCATGTTCAGGGCCCCCTGGATGCTGGGAGCCCCCGTGCAGCCCGGCGGGGTCCAGCAGCAGTCGTTCTGGTCCCCCCGGGGCCTCCGAGGGGGGATCTCCCACGTGGAGGGCTCCCGCCACGGCCCGAGCGGAGGCATCCTGTCCACGGTCCAGCAGAGCATGGGGCAGTCTAGCGTCGAGGGCCACATAGGGATGAGTAGTGTGACGTCGGGGCCCGTCGTGGACCCGGTGCTGGCCCCCAGTTGTCTCGGGCCGTCGTCCTTCCTCGGCCCGACCTTGCCTCAGGATCTCACCGCTGTGGACATGAGCCTCAGCACCTTGTACCTGCACGAGCTACACCAGAGACATCGGCACAGAACCACCTACACCGACGCGCCCCCGCAGCCTCCCTCGGGTCCCCAGGGGCCCCCGGGGGGAAGCTTCCAGCCGGTCCCGTTCCAGGGACGGCAGCCGCCCGGCGCGAGCGGCAGCGCCAGTGGCAGCGGAGGCGACGCGCCGTCGGTGTCGTACCAGCGAGCGCAAGAGAAGACGCCCCTTCTCGCAGAACCC
>Dec74
GGTCGTGGTTCATCATCTTCTAATCAACCTCCCTTGACGTTCCACCCAGTATGTGGCGACAATGTCCGCATCAGCAATGACGGCAAAGTAGCCCGCCGTGCTGAAAGCTTCTGCAAAGGAATTGCCTTCTCGGCACGTCCCATCAAAGTTGGTGAACGGGTGTGCCTTCGTCTCCTAGAAGTATCCACAAACTGGTCGGGAGTTATTCGCTTTGGATTCACATCTCAGGATCCTGCTGGATTGCGAGATGCTCTACCAAAGTATGCATGTCCAGACCTCACCAATAAACCTGGCTACTGGGCCAAAGCTTTAAGTGAAAGATTTGCTGAACAGGGTAGCATCCTTTTCTATTATGTTGATTCAACTGGCGATGTGCATTTTGGCATTAATGGAGAGGAACGGGGTGTATTCTTTGGGGGTGTGGATACACGCTCTCAGCTTTGGGGGCTTTTTGATGTGTATGGCAACAGCACTGCAGTTGAATTTGTGGATCCTCTAGCACAACTCAATAACCGCGTACGCATTGTTAATGATCTCAGCCCTGGTTCATCAACATCCAACTCCAGAGTCCTGCCCCAGGCTCAGTCCTCTTCGCCACAGCAGGCACAGTTGCAGCAACAACAATCTCAACAACCTCTACCACAACAGCAACGCCTGGATTCAGGTGTCGAGAGACTACAACCGTCCATGGCGCAGCTGGCACTTACTCCTCGCTCCCCTGATGCACTTCCCCTACGGCACCATGCTCACACTGCATTTACACCATTGCCCTTTCACCGTGTCCGCGGTCGCAACGTGCGAATGAACAATGACCGCACAGTTGCTGCACGCACTGAAACTGAATATTCACATGGTTATGTATTTACAGCACGGCCTTTACGCCCGGGCGAGAAATTGGTTGTGCAGATTCTTCAAACTGAAGCCATGTATGTTGGTGCCCTTGCTTTTGGTTTAACAGCAGCAAACCCAGCTGGCCTTGAGTCTGCTGATCTTCCAGAAGACTGTGACCTTTTGCTAGATCGGCCTGAATACTGGGTTGTAAGTAAGGATGTAGCTGCTTCTCCTCAGGCTGGTGATGAATTAGCATTTTCTTTGACCCATCATGGTGAAGTTACCTTCTCCCGCAATGGTGCAAGCCCACAGATATTTATGCATGTGGACCACACACTCCAACTATGGGCATTCTTCGATGTGTATGGTAATACTGCAAAGATACGCAGCCTAGGGGTCACCCCTGAATCTACATCGCAGTCTTATGCACAACAAAAT
>Dec75
TACCCGCGGATCACCATCGGGCCCGAGAACCCCCTGCGCGTAGAGCTGGAGCACTCGGCCACCCTGACGTGCACGGCCGACGCCAAGCCCGCCGTGAGCAACGTGCGCTGGACGCGCGCCGGACGCTTCATCGACACCCATAACACCCTCGTCAAGGAGCGCATATCGCTTGAGGACGCCGGCCGCTACGTGTGCCAGGCCGACAACGGGCTGGGGCGGCTGCGCGAGGCCGAGGTCACCCTGGACGTTCAGTATGGCCCTCGCGTGGCCGTCATGTCCAGCAAGGACGTGGACGAGTCCGAGGACATCACGATCACCTGCAATGTGACCGCGAACCCGGCGCCCGTGACCATCGAATGGCTGAAGGAGGGCGACGACAGCTTCCGCCAGAATGGAGACATCCTGAGGCTGAACCGCGTGTCGGCGCAGAACCAGGGCAACTACATCTGCCGCGCCGTCAACATCCTGAATCCGACGGGCGGCGAGCCGAGCGACCGCATCGGCAATGCCACCGTCGCTGTGCGAGTGCGCCACGCCCCTGGCAAGACCTTCATCACGCCCGCCGAGCCCATCGCCGTACAGGGGGAGCAGTCCACGCTGACCTGCGGCGCCGACCCCCCCGGCTGGCCCATGCCCACGTACCGCTGGTGGCGCCAGGGCTCGGATACGCCGCTCACTCTGGGCGTCAACTACACCATCCCCCGCGCCTCGCTGTCCGAGGAAGGAACCTACTACTGCCAGCCCTCCAACCGCCTGGGCAAGGGCACCCCCGCCTCGGTCCACGTGCGCGTGTACCAGCCACCGAGGATCCTGGAGGACCTTCCCGAAACCGCCATCCACCGCATCAGCAAGACCGACCTAAGCCTGACCTGCCGCGCCCAAGGGAAGCCCCAGCCCTCCATCCGCTGGCTGAAGGACGGGGTCGAGCTCAACTCTTCCGACGGCTTCTACGATATCCTGGTGGAGCAGTCGCACAACCAGAATGCCGCCTACACCGTTCAGTCGACGCTGCAGTTCCGTGGCCCTCGCCGCTACGACAACCAGTTGCTTCCCATTGACAGAGGAACTTACGAGTGTGTCTTCAAGAACGACGTACGAGAAGTCTCTAGTTCACAACTGATTAGGATCGAA
>Dec76
GAACACGACGCAAGAGAACTGGAGTGGGGTAAAGAACGGCTAAAGCAGGAGAAGGAGAGACAGAGGAGAAAGAAGCTCAGGCAATGTGAGAAAGGCGAGGGGGATGAGCAGGGGGCTGGCTGCGAAGGAAGCAGGGAGGGCAACCGCAGTGAGGCTGAGGAATCAGGGCAGGTCAGCGATGACGAATCTAGACAAGCGAGGAATCTCATGGGCACAGAGTCTCTTGTGAGCCGATTTCAGCATCCATGGCAGGATGGGAAGAACAATTTCTCTTGGGTGAAGTACTTGGAGCACTGTGGGAGAGCAAAAGGCATGGCGAAAGCAGCACCCCTGAAGCTTTGGCCAGAACCGTTTCCCTTTGGAAGGAATCTCTTCAAAGCAGGCATGAAGTTGGAGGCCATTGACCCACAACACCAGTCCCTCTTTTGCGTCATGACGGTGGCCGAGACCATTGGGTACAGAGTGAGGCTTCACTTTGATGGCTATTCAGACCAGTACGACTTCTGGGTCAATGCTGATTCCCCAAACATTTTTCCAGCAGGCTGGTGTGAGAAAAATGGGAGACAGCTGGAGCCACCCCTTGGGGTGTTAGGCTTTTCATGGAAGGCATATCTAGAGCACTGCAAGGCTCAGACAGCCCCTAGACAGGCCTTTGCCAATAAAGGTAATTCCACTGTCATCCCACCTAATAATTTCCGAGTGGGCATGAAACTCGAGGCAGAAGACAGAAAGAACATGTGGGTCTGTGTAGCCACTGTGGCAGATGTGCTTGATAATCGTGTACTCATCCATTTTGACGGATGGGACAAAGCCTTTGACTTCTGGAGTGAAGTGTCATCACCTTACATCCACCCTGTTGGGTGGTGTGCTGACAATAACATTGTTCTCCATCCTCCGAATAATTACCCAAATCCAGAGAGCTTCAACTGGCATGAGTATATCCAGGAAACTAATTCCATGGCTGTCCCTGCCAGGGCTTTTAAGACCAGACCTCCAAGAGAGTTCAAGAAGAACATGAAACTAGAGGTTGTTGATAAGAGGAATCCGAGTCTCATACGTGTGGCCACCATAGTTGATGTGCAAGTATACCAAATAAAGATCCACTTTGATGGGTGGGGTGATGCCTACGACTACTGGCTTGATGATGACTCGCCAGACATCCACCCACCGTCATGGAGCAACAAGACAGGCCACCCTCTGCAGCCACCCTTAACCCCAGAACAACAGGCAGAGGACGTAGATTCTGGCATGGGGTGTGGAACAGCAGGCTGTAAGGGCATTGGGCATGTGAAAGGCCCCATCTATACCACCCACCACACGGCATATGGCTGCCCGTACTCTACACAAAATCTGAACAAGGACTTGGATACCTTGATCCCAGACAGACTTCAGCCAGCCCAGGAGAAGAAGAAGGGTAAGATTGCTCCAAAAGTCAAGCTGGATCTCCGTCCATTCAGTGGGAACAAGGATGCCTTTGCAGACGAGACTCCTTGCCAGAAGAAGAGAGTCCGGAAGAGACGCAAGTTTTTCGACGAGCTGAGTCCCCCGGAACCCACTCGACCACAGAAGGTGCCAAAGGCAAATGAAGAGGTCAGGGCAGCCAGCAACTCTAACATATTACCCAGTGCAATATCGCCGTGTACCGTGACCATTGCCACCGCCATAACACCAATAACAGTAACAACGGTTACATCAAATGCGACAACGCCAACTTCGTCCAACCAGGTATCGCCTACTGGCTTC
>Dec77
GCCTGCCGCAACTTCTACGACGACGGAGAGTGCAAGCAAGAGTGCCCGCCCATGCAGAAGTATGACACCATCTCGTACTCGTGGGTGACGAACCCCTACGGGAAGTACGCGTACGGCGCCACCTGCGTTAAGAGCTGTCCGGAGCACCTGCTGAGGGACAACGGCGCGTGCGTGCGGACGTGCCCGAAGGGGAAGAAGGCGGTGGACGGCGAGTGCGTGCCGTGCAACGGGCCGTGTCCGAAGACGTGCTTCAGTGCGCAGTATATCCACGCGGGCAACATCGACTCGTTCAAGGGCTGCACCATCATCCAGGGCTCCATGACCATCCTGGACCACTCGTTCGACGGCTTCCAGGAGGTCTACGACAACTTCACCTTCGGCCAGCGGTACCCCAAGATGAAGCCGTCCAAGCTGGAGGTGTTCAGCACACTCAAGGAGGTGACGGGCCACATCAACATCCAGGCGTCGCACCCCGAGTTCACCAACCTGTCCTTCCTGCGCAACCTGGAGGTGATCGGCGGCCGCGACCTCACCGAGTACTTCTCGTCGTTGTACATCGTCAAGACGTCGCTCAAGAGCCTCAACCTGCGCTCGCTCCGGAAGATCCGCTCCGGCAAGGTCTACATCCTGGAGAACAAGGACCTGTGTTTCGTCGACAAGATCAACTGGAAGAAGCTGATCGAGAACAGCGACGACTCGAGCTCGGAGCTGCTGCTGCAGAACAACCGCGTGAGCGAGCAGTGCGTGGAGGAGGGTCTGGTGTGCCACAGCGAGTGCAGCGGCGAAGGCTGCTGGGGCACACTCGACGACGAGTGCCTCTCGTGCAGGAACTTCAAGCTGGGCGAGCGCTGCGTCAACAACTGCAACATCCCCGGCATCTACCAGATGGGCTCCAAGGAGTGCAGCTTCTGCCACTCGGAGTGCGACGTCAGCTGCCACGGGCCCGACTCCAACGACTGCGACCGCTGCAAGAACGTGATGGACGGGCCGTATTGCGTGGACCGCTGCCCCGACACCAAGTTCAACGACGACGGCATGTGCCGCGCGTGCCACGAGAACTGTGTCGACGGCTGCACGGGCCCCGAGAATACCATCGGCCAGAACGGCTGCAACTCGTGCGAGAAGGCCGTCATCAACGGCGACCTGGAGGTGGAGTACTGCCTGCACGAGAACGAGGCGTGCCCCGCCGGCTACTTCTCTGAGTGGGTGGCCCACCTGGAGACGGGCGCGCTGCGACGCCTCGCCGGGAAGACCATCTGCCGCCGCTGCCACCCGCGCTGCAAGAACTGCACGGCCAACGGGTTCCACATCAGCGTCTGTCACGAGTGCGTCAGTTACCGCCGCGGCGAGCACTGCGAGGACGAGTGCCCCGCCGACCACTACGCCGACGAGAAGCTCCACGAGTGCTTTAGG
>Dec78
ATGATGAAGTTGATGAACCTGCAGCGCATCTATGTGTCTCGGTGCAAGTTGGTGCAGCTGGACGACGCCGCTTTCCGAGGCCTCACTAATCTGGTGGAACTGGACCTGAGCAATAATGAGCTTACTTTGGTCCCTGCGGCCGCTCTGGAGCACGTCCCGGGCCTCATGCGACTCCAGCTGTCTAACAATCCTATCACCAAGATCAAGGACGGCTCATTCAAGGGCCTTAAGTATCTCAGTACATTGGAAATGACGTCTTGCGCGATACAGACGTTGGAGCCCCGAGCCTTTCAGGGTCTCGATCAGCTGGAGTGGCTCAAGCTGGATGCCAACCAGCTACAGTCTGTACCGCACAAGATGATGCTGCCCAAATCCCTGCACGGCATTGACCTTCACAACAATCTTTGGAAGTGTGACTGTCACCTGCTGCAGCTGCGAACGTGGCTCGTCAAATACAACGTCCCATCGTCCATTGAGCCTAAGTGCTCGTCGCCCCCGAGGCTGCAAAGGGAAGTCATCAAGAACGTCCATCCAGACGAGTTTGCTTGCCCCCCGGAAGTCAGACCCACTTCCTTTTATCTGGACACCATGGAGGGTAAAAATGTGTCGTTCGAGTGTCATGTGACGGCCGAGCCTGCAGCCCGTATCTTCTGGAGGTTCAATGGCCAGTCACTAGAAAATAGTTCCTTTGCATACGATGAGAGTTCATCTTTTTATATATTTGAAGAAAGTGGTACTAACGACGATCGAGTCAGTCACCTTCGGATCGAGTGGGTGACGGAGGCCCACGCCGGAGTGTTCCAGTGTTTAGCAGAGAATCAGGCAGGACTTGTCATCTCGAATTTCACGCTAAGGATCAGTCAGCCGATAGTGGAACCTATAGAAGAGAACTTTGTCGTGGACTACATGATGTATATAGGGATCGCCCTCGTATCTCTTGTAGCTTTAGTCATCATTCTTTTGTGCGTCCTCATCATCCGTTGTTGTCGCCGACGATCGACAACCCATGAGAAAGTTACAGGGTCTCCTGGTGTGTCAGGTAATGGCCGCCCTAAAGAAGGGCAAGCTCCAACAACTAATACCATGCCCAAGTATATTCAAATGGGCACTCCAGCCCCCAAGGTCAATGGTATATCTTCTGATCCTCCTCCTATCTCTGTGATCGACTCCTCACCGTACCGCTCTGAGCCCACCGGTGCCCCAGCCCATCCGAACCCCGATCTGATATCGGACGCTGCAGACGATCGCGGGAAGCCCACCAAGAAGCGAGTCAGCATTCTCGGGGTAGAAGAGGTAGATGCATGCGGCCAGAGAACCACGCGGAAGCTTGACGATATCATAGAGGAGTTTGAGGATGGTTATGATCCGACATACGACCAGCTCCATCCTCCAAGCGACCATGAGAACCATCATTCCAATCACTCCAATCCTTACTCGACCATCCCACGCCGAAGGGACCCGGAGTCCACGAATCCATACCCACTTACTGAGATTCCACCCCCGGAGGAGATGAACCAAGGTTCTCGCTTCTATGACGTTGATGGATTCCCAGTAGACTATGGGTTACCTCGTAATGGAAATGGTAATGGCAATGGTCAAGGGTTGTCTTCGAGTTACAATCCATTGCCGACGGATACGATACCCGTCTATGCGACTGCTAGACGTACTAGACCCGCCAGTGCTCCTCGGCCTGAGCTCATGCACGACCAGAAGTATCCTGAGGAGTACCGCTTACATAGCCATGACCCGCACTATCACCCTCCAGATGGCCGATACCCTCAGGCCTATGGGCTCGTTCCAGAGAAATTCAGCGACCCTACCAATGGATCCTGTGAGTTCTGCCCACCGCCTCCTGTGCATCCCGATTTCACCACCGAACCAGGGGGAAGAATCGGGGGCGACGGCTGCAGCTTTGACAATCTCCTCTCGTCATGTGGAGGGGGGAGTCAGTGTTGCTATGCTGAGCAGAGCGGACGACTCTATGACAATTCCCTCCCCGAGAACTACCGACCTCTTGATCCTGAGCCTCCACCACCTGAGGGATGGGGCGATCAGGACCAGGAGACCGTCAACCTGAGCACCTGGTGTGAGCACCCAGAGTCTCCGGGCACTCGAGTTCTTTACTCTCCGGATGAAACGTACCCCGACCAGCAACCTCCACAGGGCACCCAAGTG
>Dec79
ATGGAGTCTCAGTTGGCCCAGCAACTCATGAGTCCGGTAAAGGGGTCCAGCATGGGGTCGGGTGAGGGAGAGCTGGTGAGGTTATCAGATCCACGCAGCTTACATTCCTATACACCGCACACCTCACCCGTCCCATCTGGCCATGCAACCCCTGTGGCAGCAGAGGTTACCCCCAACACCACCCCTTCCTCCTCTCCCCGGAGACCACTACCCAGTGTGTCTCTGGAACCTCCAGCCAAACGGATAAAAGTGGAGGAAAAACCCACTAATATCTTAGAACTTAGAAATCTCATTATTGATTGGAAGAAGGTTAAACTGGAGAGTGTTAAGGATAAGTACAATGACCATTTGGTGGAAAAATTCTTTCTGGAGAATGATGGCAACATGATGGACTTCCAGTCATGGTGTAAGAGGCCAACTCCGGAGCTGCTTCAGTACATTCGTCAAAACAAACTGGAAGGGGATGAGTCTCTGGAAGCTAAGTACACCATCCCAAATCCTCTGCAGCTTTCATCAAGTATTCAGGTCAAAAGTGAGCCTCAAACTGATTCTCAGTCTCCATCAAAATCTGGGCTAAGCTTGACTAGCAGAGGGTCATCCTCTCCAGTTAAGCCTAGTAAGGGCATGGCCAGTCCTGGTGTTGCTGCAAGACAAAAGACTCCATCTACAAGTGAGGCAGCCCCAAGTTCAACCCAGCAAGATCAGATGGTTGAGAAGGCAAGACAAGAAGCGTATGTTATGCAACGTATTGCTGCCTTGAGAAAAGAAGGACTGTGGCCAGAGAAACGTTTACCAAAAGTTCAGGAGCCTCCGAGGGCAAAGGCCCACTGGGACTATTTACTTGAGGAAATGGTGTGGCTCAGTGCTGACTTTGCTCAAGAAAGAAAATGGAAAAAAGCAGCTGCCAAAAAGTGTGCTCGAATGGTTCAGAAATATTTCCAGGATAAGGCATTGCAGGCACAAAAAGCTGAAAAAGAACAGGAAATGAGAACTAGGAAAATTGCAGCATTTATAGCAAAGGAAATTAGGACCTTCTGGGGCAACGTAGAAAAATTAGTTGAATATAAAGTAACAACCAAATTAGATGAGAAGAAAAAGAAGGCATTGGACCAGCAGCTTAGTTTTATTGTAGATCAGACGGAGAGGTATTCCTCTTGGTTAGCTGAGAGTATGAACAAACCCGTGGACTCAACAGCTGCTTCCACTCGTTCCAATTCACCGTCACGAGACAGTCGTGTTTCTGAT
>Dec80
AGTGTCCGCTTGAACTCGCAACCCGGCTGGTGTGGTGCTGTGCCCGTCCCAGGCCGCAACTGGGTTATGGTTGACCTTAGAGTTCCCACAGTTATCATCGGCTTCCGAACCCAGCCTGTTGGACTCACTGATGGCCAGCTTGCCTTTGCCAAATCAATTCGTCTCCAATATACAGATGACCTAACAGACGTATTCAGGGAGTATACAAACAATGATGGATCACCAGTTGAGTTCAGGATCACCTCAGGAGCCTCTTTGTCAGTGGTGAATCTGCCAACCCCTGTGGAGGCCCGTTACATCCGCCTTACCCTAGCTGACTATGAGCAAGCTCCTTGCCTCAAGTTTGAGCTTATGGGTTGTGCCCGCCAAGACTGTACTGATATCAATGAATGTGAGGAAGACAATGGAGGATGTGACCAGAGATGCATCAATTCAGCAGGTTCTTTCTCTTGCCTCTGCAACGTTGGATATGATTTGTTCACAGAAAATGGAACTGCTGGATACGTCATTGAGAAATCTGAAAGTGGATTGAGGGATGGTGACACCTACCGTCTCAACAAGACCTGTGTTCGCAAAATGTGCCCTGCTCTTGAGTCACCAGAAAACGGAAAGTTACTTGATACACGAAGCATGTATCACTATGGAGATCTTGTCAAATTCTATTGCAACTTCGGCTACGTCATGATTGGATCCGACACCCTGACATGCACCAGCAACGGAATATGGAATGGCACATTACCAGAATGCAGTTATGCATCATGCACACCACTCCAAGATGATCCAGCTCAAGGCCTGTCAATTAATTATGCAGCTCCTGACCAACCAGAAGTCCCCTACATGGAGAATGTGACAATCAGTTGTAATGTTCCAGGAAGACCACTACGGAAGACGTTGACATCTGGCTTCCGTGAGTGTGTGTATGACCCCCAGCTTGGCCTCCCTGACTACTGGCTCTCTGGCATTGCTCCTCAGTGCCCCCGTGTCAGCTGTGGTCTTCCTGCTGAGACTCCTGGTGCCACTTATGGCTTTTTCAAGGATACTCTTTATGAGACCAATTTCTTCTTTGGCTGTGAGGAAACCTTCAGCCTTGCCGGCCAAACTAGCAGATTTGACAATGCTGTACGCTGTCTGTCTGACTCTAACTGGGACTTTGGTGACCTGAGGTGTGAAGGTCCTGTATGTTCTGACCCAGGACACCCACCCGAAGGTATCCAAATTGCCACAAGCTATGAGCAAGGATCTCGTGTTAGTTTTGACTGCACTAGACCAGGATACATCCCTATTACCGATGAGCCTATCCGCTGTGTTAGAGAACCAGAGTGTCGTGTAGTTGCTCCCATTGGCATAACATCCGGGAAGATTCCAGCCTCTGCAATTAATGCCACCTCAGAAAGAGGCAACTATGAGGCACGCAACATCCGGCTGAACTCTGCTACTGGCTGGTGTGGACAGCAAGAAGCTTTCACATATGTGACAGTAGACTTGGGTAAAGTGCACCGAATCAAGGCTGTTTTAGTCAAGGGTGTTATCACTAATGATGTTGTTGGACGACCAACTGAAATCCGGTTCTTCTACAAGAAGCAAGAGGGAGATGATTATATTGTATATTTCCCTAATTTCAACCTTACTGCAAGAGATCCTGGAAACTATGGAGAATTGGCGATGATCACTTTGCCAACAGTTGTAACTGCTCGCTTTGTCATCCTTGGCATTGTGAGTTATGACAAGAATCCCTGCCTCAAGTTTGAGCTTATGGGTTGTGAAGATGAGCCTGCTGAAAACCGCCTCCTCGGGTATGATATGGGTTACCCAGTGTGTGTTGACAATGAGCCACCTCAATTTGCCAATTGTCCAGCCAACCCCATAGTGGTACAGAAAGGTCCAAATGGAGTCCAAAGTGTCAACTTCACAGTACCTACAGCTTACGACAACTCTGGTATGATTGCGAGGACAGAAGTGAGACCACCAGGATTCCGTCCTCCTATCCACATCTTTAAGGATACAATGGTGGAATATTTAGCATTTGATTTTGATGGAAATGTTGCCATCTGTCAGATTAATATCACTGTCCCTGATGACATTCCTCCATCAATTACCTGCCCCCAGAGCTATGTTATTGAACTGGTCGAGGAGCAAGAGAACTACAGAGTCAACTTCAATTCCACTCTTACATTGTCTAGTGTAAATGCAAGTGATGACAGTGGGGAATACACCCTAAAGGTAATGCCAGAAGTTGCACTCATCCGTGTTGGTGGCTATGAGAATGTTACTGTTCTTGCCACTGATCCCTCAGGAAATAGCGCTTCTTGCAACTTCCAAGTAGCTGTACAAGCCACTGCCTGTGTAGACTGGGAACTGAAGGCTCCAGCCAACGGCAAGCTTAACTGTCCTCCAAACCAGGGTGAAGCTGTGCAGTGTTTGGCTACTTGTGATACAGGATTCAGGTTTACCGACAACATGCCAGTGAAAACTTTCACCTGCACAGAGGAGAACATGTGGCAACCAAGCCGCATGGTGCCAGACTGCGTAAGCGAAAATACAGAACAAGCTAGCTATGATGTTCTAGCAGATGTTGTGTACAGAGCCAATGGAGCAGTGCAGCCTACATGTCTCACTCAATATGAAAGTCTTGTACAGCAGTTTTATGAAAGCCTTAACGGTGTCTTATCTAGTCGCTGTTCAGCTGCAGTTAATGTTGCTATTGATGTCATGTTCCATGAAACAAGACTAAAGTTGGTACAGGAAAATATGGTTCATGTTTCCTATGTACTCCGTATCACACCTGAGGTAAAGCAGAAACTTCTCTACGACCTCTGTGGCTCAACCCTGTCTCTCATCTTTGACCTGAGTGTACCTTCAACTTCTGCTGTAATTGAACCAATCCTTGACTTGTCATCTGCAGGTAATGCTTGTCCACCAATGCAGGCACAACGTTCTAATGTTTCACGAGGTTTTACTTGCAACGTTGGTGAAGTCCTCAATACTGAGACATCGGAAGTGCCCAGATGCCTACACTGTCCTGCTGGAACCTTTGCCAGAAAGGAAGAAACAATGTGTACACCTTGCCTGGCTGGGTTCTACCAAGACCAGAGCCGCCAAGGTTCTTGCAAGCGTTGTCCCCCAGGAACCTACACTCGAACCACTGGCACAAAGTCAAGCTTGGAATGCGTACCTGTATGTGGATTCGGAACATACTCACCAACTGGACTTGTTCCTTGCCTCAACTGCCCACGCAACTCTTACACAGAAGCACCCCCGGTAGATGGCTTCAAGGAGTGTCAGGCTTGTCCACCAGAAACATTCACTCATGCTCCATCTACTTCTTCACAGCAGATGTGTCGCCAGAAGTGCCGACCTGGAACTTACTCAGACACAGGGCTGGAACCCTGCGCTCCCTGTCCACGAAACTTCTATCAGCCTTCAATTGGCAGTACAAGTTGCTTTGAATGCTCTACAGGCAATTACACTGATGATGAAGGTGCTACTTCAAGTGAGATGTGCTTATCTGTTGCTTGTTCAGGAGTCTGTCAGAATGGAGGCTTATGCTTGGCTCGCCAGCATCAGGTACAGTGCTATTGCCCTGCAGGCTTTACTGGGCAGTTCTGCGAAGTTGATGTCGATGAATGCGCTTCAAGACCTTGTTACAATGGAGGCAGTTGTGTGGACCTTCCTCAGGGATACAGATGCGACTGTTCTGAAGGCTACAGTGGCTTACAGTGCCAAGATGAAGAGAGTGAATGTGTAGAAGGCACCTGTCCAGATCGCGCAATGTGCAAAGATGACCCAGGCTTTGATACCTTTGAGTGTCTTTGCCGCTCTGGTTACACTGGTGTAGGATGTAACATTACTGTTAACCCATGCACAGAAAAGGGCAACCCATGCACCAATCAAGGAACATGTGTACCTCTAGAACAAGGAAGATTCCGATGTGAATGTCAGGCTGGCTGGGAGGGCCGTCTCTGCGAAGTGAACATTGACGATTGTGCAGAAAATCCTTGCCTGCTTGGAGCTAATTGCACAGATCTGCTCAATGATTTCCAGTGTGACTGTCCCAATGGATTTACTGGCAAACGCTGTCACGTCAAGGTTGATCTTTGCCAGAACTCTCCTTGTATTAATGGTGTTTGTGTGGATAATTTCTTCTCTCACTCATGTGTGTGCCACCCTGGCTGGACTGGCGAGAGCTGTGAGGTCAACATCGATGAGTGTGCTTCTGAACCCTGCCAGAATGGTGGTCATTGTGTGGACAGAGTCAATGGGTATCACTGTACTTGTGACACTGGATATACAGGTAAAGTCTGTCAACACACAGTTGATGACTGTGCATCAGAACCTTGCCAGAATGGTGGTACCTGTGTCGATGAACTGGATGGCTTCTCATGCGAGTGCAGACCTGGCTTTGTGGGACTCCAGTGTGAAGCTTCTATCGATGAATGCATAAGCAATCCTTGCAATCCGGTTGGCACAGAGAAGTGTCTTGATTTAGATAACATGTTCAAGTGCAAATGTCATGTAGGATATGAAGGCGAGTTCTGTGAAGTCAACATTAATGAATGCGAACCTGATCCTTGCCACAATGGAGCTGCGTGCACAGATGGTGTTGCAGATTTCACATGCACCTGTCCACCAGGATGGACTGGCAAGCGCTGCGAGGTGGACATTGGCGGCTGTGAGTCGGCACCTTGTCTGAATGACGCTCAGTGCATCAATCTCTTTGAGGATTACTTCTGCGTGTGCCCATCAGGTACTGACGGCAAACGGTGCCAGGTGACCCCAGAACGCTGTGTAGGCAACCCATGTATGAATGGTGCTTCGTGTCAAGACTACGGTTCAGGCCTCAACTGTACTTGCTCTGAGGACTTCACTGGTATTGGTTGTCAGTTCGAATTTGACGCTTGTGAGGCTCAGCTCTGCGAGAATGGAGCTACATGTATCGACCAAGGTGCAGGCTACCAGTGTGTGTGCCCACCAGGCTTCACAGGGAGACACTGTGACCAGGACATAGCTGACTGCACATCAACCTCCTGCCCACCTGGCGCTAGCTGCATCGATCTTACAAATGACTTCTATTGCAAGTGTCCATTTAACCTCACTGGCGAGGACTGCAGGAAA
>Dec81
TGCCCCCCTGTCTGTACTTGCAAATGGAAGAATGGCAAACAGGCTGTGGAATGCAAGAACCAGGGCTTGGCAAGCCTTCCCGCCGATGTGCACACCGACACACAGGTTCTTGACATGTCGGGAAACAATCTGCACACCCTTCCGAAGAGTGTGTTTTCGTGGGCGAGACTCATTAACCTGCAGAAGATCTATCTACGAGACTGCAAAATCAGTTTCGTGGAGCCTACAGCGTTGTTGCAGCTGACGAATCTGGTTGAGCTGGACCTAAGCGAAAATTTGCTGACGGAAGTACCTGCACTCGCCTTCTCACACACGCCTGCCCTCAGAGAACTACATCTTAGGGGCAACAGAATTCATAAAATTTTCAGGGACAGTTTCTCTCACACCCCTTCTCTCGTCCGCCTTGATCTAAGTTATGCTGGGGTAAGAAACATTGCAGCTCCAGCCTTTGACTCTTTATCACTCCTGGAGAAGTTAAAGCTCCAAGGGAACCAGCTGTCAGAGCTTGCGCCGGAAACGGTGAAGAGTCTACAGCGTCTGCACGGAATCGAATTACACGGTAATCCCTGGATGTGTGACTGTCGGGCCCTTCCGCTCTGGCGACTCCTGGAGGAACACGACGTGCCCCATCCCGTGTCGCCATCGTGTCATGCCCCGAGCAGAGTTGCGAGCAATACCTTCCACAGTCTGAGTGAGGAAGACTTTGCCTGCCCTCCACAGATGCTGCCAGTGAGCCGCCGCGTCGAGGGAGTTGCAGGAGAAAACGCGTCTGTTGCCTGTCGAGTTGGGGGTCAACCTCCACCTCAAGTGGTGTGGTATAAAGGTGAAGCTCCTGTGGTGAATGGGTCTGTGGTAGGACTCGGACCGCAGCGACTCTACATCATAACGGAAGGCAATAGAGATGTAGTTAGCCGTCTGGTGATAACAGGGGCACAAGAGACAGACTCCGGAACACTGCGATGTGTTGCTATAAATTCTGCAGGTTCTGCAACGGCAAACTTTACTTTAGCAGTGACCATGAGAGCAGCTGCCCAGGCTAAGCTTGACTCAGGTCACATAGCTGGAATATCTGTAGGGCTGGTGGTGTTAGCGTTGGTTGTGCTTGTAGTAGGATTTTTGTTCCTTGCCCGGACTAAGTCACATCCCTCCCCTACACCTGTAAAGGAATCTCCAACCACACCAACGTCAGGCGGCACATCACCCAATGAACCCAACCCTATTCAGAAGCCACCTCGCCTAACAGACCTGAAAGGCTCCCCGGGAACGTATGGCTCGCCCGCGCTGGGCAATCCCGACGTGATCAGCGAAGCGGAGAGAGCTGTTCGTGCTGTTAATGGTCACCTGCCCAATGGGTCCGTCCAAAACGTCACGGGGACAGGTGATTACACCCGCGTCGAAGGAGACTCATTATACCCGAGTGGTCTGTGGCCTGAGGATTCTGCCCACGACGGTGTCGAGGGCACAGAGAGGTCCAGTGTGATTCACGAACACTTCAACCCTGGTTACATGGTCAACGATCTCGGTAGTGAAGGATATGGACCTGTGCATTCTACACCGTACCGACCCGGATATGATACTCAGGATGAAATTGATCCACAGATTTATGGATATCCAGCAGACTATGGTCTTCCTATTCCTGAGGCTGGTTCCCGGACCCTCCATCCCTTCCAGGACTCCATGGTTGATCTGCGAGGATCACGGGACGACCTCTCCTCCAGAGCAGACATTTACTCCTCCAGACAAAATACATACATCACCAGACCAGACATTTTTGAATCTCAGCAAGACCTCTACAGCACGGGCCACGATGCCAAAGACACACAAGATCTTTACGGCAGAACAGGTCGCCCTCCCGTCTACGGGTATCGTCAGGAAATCTACGGGCCTCGCGAGGACGTGGCAGAGGGTGCAGAGAGCCCCACGAACGCATCAGGCCCTCCAGGAGAGCGGCCTTGGGTTCCGGGGTCCCAGGCTCCCCCTCACGCTCACGGGGGCGTCGCCGTACTGCCCCCCCTCCCCAATGGCATCGCCAACCGCATCAAGTCCCGGGACTCGCCAGACGAAGGCTACCAGGAGGGCACCGAGGTT
>Dec82
GTAATGGCAAATCTGAAATTCTATGAAAGTGAGGAGAGTTTTATGGATGACTGCAATAGGGTCCGTCGAGGAGACATCATTGGAGTGAAGGGCACTGGATTGCGGACCAAGACTGGCGAGTTGTCCATCCGTCCATCCAAGATTGAAATCCTCTCTCCATGTCTTCACATGCTTCCGCATCTCCACTTTGGTATTAAGGACCAAGAAACGAGGTACAGACAGAGATATCTTGACCTTATTATCAATTCCGACATCCGCAAGAAGTTCATTGTCCGAGCTAACATAATCTCATACATCCGCAAGTTCTTTGATGACATGGGTTTCTTGGAGGTGGAAACACCTATGATGAACATGATTGCTGGGGGCGCCACAGCAAAGCCCTTCATCACACATCATAATGACTTGGATATGGACCTCTACTTGCGAGTTGCCCCTGAACTGTTCCTCAAGATGCTTATTGTTGGAGGTATTGACAGAGTATATGAAATTGGAAAACAATTTAGGAATGAAAGCATTGATCTCACACATAACCCAGAGTTTACAACTTGTGAATTCTATATGGCTTACGCAGACTATAATGACTTGATTGAGCTCACTGAGAAATTGGTGTCAGGAATGGTTTATAGTATTTTTGGGTCACACAAAGTGAAATTCCAGCCACAAGGACCAGAAGAGGAAGAATGGGAAATTGATTTCAAACCTCCTTACCGAAGAATTCACATGTTCCCAGATCTTGAGAAGGAACTTAATGCAAAACTTCCAGCCCCAGATCAGCTTAATTCAGAGGAAGCACGCAAAACTTTAAGTGACTTGTGCGAGAAGCATGGTGTAGAGTGCCCCCCTCCTCGCACTGCTGCACGATTATTAGACAAGTTAGTTGGTGAATTTTTGGAAGAAAAATGTATTCATCCAACCTTTATCATGGATCATCCCCAAGTAATGAGTCCCCTTGCCAAATATCACCGTTCAATCAAGGGACTTACAGAGAGGTTTGAACTCTTTGTGGCCAAGAAGGAAATCTGCAATGCATACACTGAGCTCAATGACCCACTTGACCAGAGAGCTAGATTTGCACAGCAGGCACAGGATAAGGCAGCTGGAGATGATGAGGCACAAATGATTGATGAGAACTTTTGTACTGCCTTGGAATATGGCCTCCCACCCACAGGTGGCTGGGGCATGGGCATTGACCGCTTGGCCATGTTCTTAACTAACTCATACAACATCAAGGAAGTCCTCTTCTTCCCTGCAATGAAGCCTGAAGACCAACACAAGAAGCAAACTGACGAGGCAAACAAGGAGAACCAGCCATCGACA
>Dec83
GTAACATATGTCCCTCATGAGGTTGGCATCTTTGATGTCCGGGTACAGTGGAACAAACGGGATGTGGCAGGAAGCCCTTTCCATCCCAAGATTGTCAACCCAGCACGAGTGCGTTTGATCGGTGGGTGGTCAAGCCTTCAGGACAGTGAGGGGCGGCTTGAGTTGACTCCACGTGAGGAAAAACGCCTGGCCTTTGATATTAGTGAAGCTGGACCTGGGAAACTGCGATCTGAAGTTACTTACGAGGGTAGAAATGTTGACTGCAATATAGACCAGAATGGATCACGTTCACGACTGATGTTCACTCCTCCTGGTGAAGGTTCATATGAGATACGCTTGTGGTATTCTGATCTTCCTTTGCCTGACATGCCAGTATTTGGGTGGGCAGAGCCAGTATCCACTGGAGACCATACAAGGGTAACACTTCAAGGACATGGCCTCACAACTGCCCGTTGTGGAGACCAGTCAGAGTTTATCATTGATGGCTCTTCAGCTGGACCTGGAGCTCCAGATGTTACAATGAGTGGTACCAAGGCTGACATCTCTGTTTCCCTCACTCACCAAGGCGGAGGTATCTGGAGAGCAATTTACACACCTATGGTTCCTGGTGCTTATCTCCTAAATGTCATGTGGTCAGATCGCCAGGTAAGGGGCTGCCCTCTGAAAGTTAATGTGGAAAGAGTGGCAGATGCCTCAAGAGTAATTTGTTCTGGAGAGGGCCTTAGGCACGGCATGGTTGGGAACGACATCAAGTCCTTCATAGACACAAGACGGGCGGGACCTGGTGAGCTCACTGTCACCTGCAGCGGTCCATCTAAGGTTGCTTTGTGTGACTTGGATGACCATGGAGATGGTACCTTTACACTCAACATTAGGCCACAG
>Dec84
TTCACCTCCCATACGGACAACGGCTGCCCCGACGGCTACATGCAGATCGAGGAGCTGAGTCGCCCCCTCAACGCGGGCTACTGGTGCGGGACGTCTTGGGGCCACAACGTCTTCTACTCGGAGACGTCGGCAATCACCGTCATGCTCAGGGTGTTCAATGTCACTGACGACGGGGGGAGGAATAATCCTGGGGCGTTTTCTCCCCGGGATACGGTGATGCTGGGGATGTCCTATCGGTTCCTGAAGAGGGAGAGGGCGGTGCTGCGGTACGGAGCGCCATACAGTCCCAGCTATCGCGGGGAGGACGTGCCCAATTCCTTCTGTGACAAGTACTTCGAGAACTGCGACAAGAAGAACTGCAAGGTACAGTCGCCCAACTTCCCCGGGATGTATCCGCGAAACCTGACCTGCTACTACCACATCCGGCAGACGCGGGAACCCGAAGGGAAGGTGGCGCTGATTCGCGTGCGGCAGCGAAATCCGCACCTCATATACATCAAGGACCGCAACGCCCCGCACCTCACGCGGGAGAGGAAGCTGCAGGTAGGCTCGGGCTGCCACGTCCTCCATGACTACCTAGTGGCGTTCGACGGCAACACGACCAGGGCGCCTGTGCTGGCCACGCTGTGCAAGGGCGGCGCCCCTCTCAGCGGCATCACCTCCAGCGGGTCCGACCTGCTGCTGCTGTTCCACGCGTCGCCCTTTGACTTCCCGTTCCAGGACTCGCCGCGGCGGAGAATATTCGGCTTCGAGCTGGACGTCGAGGTCGAGTTTGTGGACCGCGAGTCGACGGCCTACATCCGCGAGGGCTCGACGTGCGACTACATGGTGAGCAGCCGAGGCCAGCGCAGCGGGTACGTGCAGTCTCCGAAACATTCGCTTCTTCCCAACACGACGTGCACGTGGCGGCTGCTGGCGGGGAGCACGGAGGTTGTGTGGCTCTACTTCCTGCACTACCGCCACGTCAACCACCCCGAGATGCCGCCGCCCGCGCACTGCTCCAACACACTCACCATCCACGACGGCGACACGCGCACGCCCTTCCTGGAGTCGGCCTTCGCGCTGGCGATGGACCCGGTTACTAACAGCTCTCTGAACGTCTCCGCTGAGAACAGCACCTCCTCCTTTTCTTCGGTGTCCCTCATGGGTCAGTTTTGTCGGCCGGAGCGCCTTCCGCGAGTGTGCAGCGGCGTGCACGCGCCGGGTCCACACGCAGCGCCCTGCCTCCCCGGCGAGAGCTATGTGTCGTCCTTGCCTGCCCTTACACTCTCGCTGCACTACGCGGCAGGGACCGCCCCCGCCCACGTGGACTTCTTGGCGCGATACGAGTTCGTGGACAAGCGGCAGTGGGGCGTGCAGACCCCGGGCGGAGGGCCCTGCGACCGTACCTTCACCATGCAGCCTGATCGCCTCTTTGCATCACCCAGGGACGTCTTCCTCTTCGGCCGCGGCGGCTCCAGGAAGCTGCGCTGCGTTTACACGTTCGAGGCGAGGTCAGACCAGCGCATTTCGCTCCGCATTTTGCGCTCACGCATGGGCTCCGCCTGCACCACGGTGTACAAGCACTCGTCCCACAGGCACGAATGCTCGCACAACGGCGGCGAAGACAAGCCGGCTATCTGGATCATGGAGGAGCCCTGGCACGGCGTGCAGCTTCCGCGGGCGTGCCTCTGCAACGTAACGCACTCTCAGCCGTTCACACTGGTTTCGTACACCAGCCAGCTGAAGGTGATCTTCAGCGTTCCGGTCATGACGCCCTCGAGCGACTACAACGACTTTTTCCTCGAGGGCGAGTACTCGATGCTGCCGGCGCCCGAGGAGGCTTCCCACCCGGCGTGTGTTCGCGGCAACCGGCGCCTGGCGGGCCGATACGGCAACTTCACGGTGGGCGCTGCCCGCGGGGACAAGTGCCTCTCGCTGCCACGCCTCGTCACGGCTGCCGACGGCTCCTTCCTGTTCCTGCGGACGCACGGCTTCGGGGCGTCGGAGAGCAACTGCAACGCGGACGCCCGCATCAATGTATTCGCCGTGGGCGACCTCGCGCCCATCGCCTCCATCTGCCCGACGGAAGAAGGCGGCTTCACGCACGTGTTCAGCAATGGATGGCGCGGGCCGGAGCAGGAGGCCAAGGCGGAGCAGGAGGCGGGGCGCGTGTGGAACGTCACCAGGATGAACATTGGCCAGAGCAACTATTTCTACCACCAGCAGCAGCAGGAGCTCAAGAAGCGCGGCCGCCACCGCCAGCGCCACCGCCAGCAGGAATCGCGCGACCTCGTCGTGGAGTACGTGGGCAACCTGACCGGCAGGTTCATGCTGACGTGGGTGGGCGTGTGGCGACCCATGCAGACGGCGCCCCTCTCACCCGTTGGGGTAGATTTGTGCCCACATCGGTGCCCGGAGATCCAGGCGTGCCTCCCGGCGGAGCTGTGGTGCGACGGCTCTGTGCACTGCCCCTCCGGCATGGACGAGGGCGCCGCCGCATGCGGGCTACTGGCCGCCCTCCCGTGGGTATACCTGGGCGCCGCCGCCGTCCTCTTCATCTCGCTGGTGGCGCTGCTGGCGGCCGTCGTGGTCCACCGCAAGCGCACGCGCGCCCAGAAGGAGACCGAGGCGTCCATGGTGGCCAACAACAGCCACGGCCTAAAGAGCACCACGCAAGACTTCCTCATCCCGCCTGACAAAGACCCCTGG
>Dec85
ATGTTTCCAAGGAGAAGCACACGATTGTTAACTATGGCCTGTTTTGCCACTGCTTTGATATTAATGTTGTACATGATCTCAAGTCCATCTGAAAGCTCTAAGGTGGATGTGCCTGAGCCCTTCTCAGCGAGGGCCCAACATCGGTCTGCTCTTGATGATTCTTCCGATTTATTAACACAAAGTCCAGAAAATATTAAGAAACAGAAGGAATATGAGAGCAAAATCTTTGCCAAAATCCATAAGATGACGGCAGAGAAAGAAATGAGGCGAAAGATGAATCATGATCCCTTGGGTGTTGTACTCCACAAGAAGCCAAGTGCATGGGAAGGTCCTGGCAAACTGATTGAGGAACAGAGTGCAGCAATGGGCAGTGACATGAATGGAGAGATGCACCTCAAACACAAGATTGTTCACTTGGATTTGAAGGGAGCACCTCCCAAGGTTGAGTACCTGAAGAAGCTTTTTCCACTCCTGAGCTCCTTTGGTGCAACTGGACTGCTTATTGAATATGAGGATATGTTTCCATATTGGGGAAAGTTAGAGTCTCTTTCTGCTTATAATGCTTATGCCAAAGGGGACATTGCAGACATCCTTGAGGTTGCAAAGAAGAATAATCTTGAGGTGATACCATTAATCCAAACCTTTGGCCACATGGAATATGTCCTGAAGCTAAAAGAATTTGCAGATCTTCGAGAAGTTCCAAATTATCCACAGGTTATTTGTCCTACAAATAATGGAACAATTCCACTGATTAGAATGATGATTGATCAAATTGTAGAAATGCATCCAGACCTTAACTGGCTACACATTGGCTCAGATGAAGTGTACAACCTTGGAGAGTGTTCCCGTTGCCAGCATTTTCTCATGAATCAGCAGTTTGGCAAAAATGACTTATTTCTGCATCATGTCAAAACTGTTGCCAGATATGTAAAGGAAACTCATGATATTCAGCCCATAATGTGGGATGATGAATTTCGTAAGGTTCCTTTGAGGGCAATCCAGAATGCTCAGGTTGGGCAACTGCTAGAGATCATGGTATGGAAGTATGGTGATAATATAATGGTTGACCTTCGTTCAGACATTTGGGAAAAATATTCAGCAGTCTTCAGTGGAATTTGGGTTGCCAGTGCTTTTAAAGGTGCATCAAGACCAGAGAGTTACATAACAAACATCAATGACCGTCTGACAAACCACAAAGAGTGGATGGAAGTTCTAGGCATGTTTAAGAGTACCATTCCTTTCCGTGGTATTGTACTCACTGGATGGCAGAGGTTTGATCACTTTTCCATATTATGTGAGCTGCTTCCTCAAGCAATTCCATCTCTTGCTGTTAATCTCATGTACATTGCAGAGCAGAAAGCAGATCATGGAGCTTTGGCACGTGTAGGAAATGTACTAAAATGCAGCTCATTTCTGAATCTTGATCTTCAGTACCTTGAGAATCCCAATAAATGTGATTTTCCAGGAAGTGCGGTCTATGAAGTGTCTCAGAGATTGTATATTTTGAAAAAAGAAATTGATGTAATGTTGCATAATTCTCATGTAACTGGCTGGGTCACTGACTATAACATTGAAAATAATTTTGCCAGTCCTCAGCATGTGGAGCAAGGTCTTCAAGATTTGTCAATGCTTTTGTTTGATTATAACAAGCTGATGAAGGATGCTGAAACAGCTTTGTCAGATGTATTTGATGAATATACAGTCAAAGAATGGATTTTCGTAAATATGAACCCAACACTTGAGAAATTGAAAAAGTTTTATGCATCTAGCACAAAGGCAATGGAGAAAACAGACTGGCCTAGAAGACCTCTAAAGTTTGAACAAGCAAAGGATCTT
>Dec86
ATGGCATCTCTTGAGGACTGGGCATGCGCTGAACTGGACAAGCTCGGTATTCCCGATGCAGGGGATATCGTGCGCTACCTCCAACCCATTGATGACCCTGCAGAAGTGGAGGACTACTTGGCCTCGATGTTGGACAAGGGTAATAGTTCACACCAGAAATTCATCAAAGAATTCATGAGAAGGCAAGAGGAAGACAAGTCGGCCGTTGATTCCAGGTTCTACCGCAAGTCCAATATAGAAGAAGATTTTGGATATAAGATTAATGAGGGGAAAAAGAAGCAGAAGAATAATAAGGAGAATGGTGGGGGTGGGAATAGTAATAAAGATAATTCATCTAACTCTAATTCTAAATCTAATGCACCTGCTCCATCATCAGCAGCATCACTGGGGAAGAAAAAATCTAAGTTTGTGTCATTGTATTCGGATGAAGGGCAAAATAGGGATGTTATCCTTTTACAAGGCAGACATAGATGTGACTGCCAAGCAAGCAAGCATAAACTGATCAATAACTGCCTGAAGTGTGGCCGCATAATCTGTGAACAAGAGGGATCAGGTCCATGCCCATTTTGTGGTACTCTTGTAACAACAAGGGAAGAAAAGGAGATTCTGAATAGAGGATCTCGAAAGTCAGAGGCACTTCAGAAAAAATTGCTTAGTGATAGAAATGCTGTTGTCAAGGGACAGTCTTCAGATCATCAAAAAGCCATAGATCATAAAAATCGATTGCTGGAATTTGATCGCACAAGTGAAAAGAGAACAAAGGTTTATGATGATGAAAATGATTACTTCTGTTTAAATTCTAAATGGCTCAATCAGGAGGATAAAATGAAACTTCAGAAGAGAGAAGAAGAATTAAGGAGTAAACGGTTTGACAGAAGAAACCAAAAGGTGACAATTGACTTATTTGGTCGGAAGATTGTTGCTGAGAAAGATAATGCAGGTCTGTATGACCCAGATGATCCAGTGGTGAAGGAGATTCTTGAAGGTCGAACTCATGACATATTTTCTGCCCCAGACAGGGAAGAATCAGGACCAAAAATTGAAGTGAGTCGGCCAGAATACACCACCACTGGTATCACTAGGAACAAGAAACCGAAAGCTGGCAAGTTCCAAGCTGCTAGTAACAGTATGCGTGTGCAAGACCGAGAGCTTTTAGAGATGACTGATGAGGGTAAGTGCCTGAGTATGCACCAGCCATGGGCATCCCTCTTGGTGGCCGGAATCAAAGTCCATGAAGGACGCATGTGGTACTCCTCCCACAGGGGAAGGCTATGGATTGCTGCTGCAGCCAAGGTCCCAGCTCCTGAGGAAATCCAACAGTTAGAACATATGTATCGTGTTCTCCTAAAGGATGAATATTTACAGTTTCCCAACCATTATCCAACAGGATGCTTATTAGGGTGTGTTGACGTTGTTGATGTGATCCCACAAGAAGAATATCGTACACAGTTTCCAGAAGGGGAGAGTGATAGTCCATATGTATTTGTTTGTGAGAGTCCACAAGAAATGATCTTGAAATTTCCTATAAAAGGAGACCACAAAATATACAAACTAGACCCAAAGATTCATCAAGCCGCAAAGAAAGCCCTTCGACCTAGAGAAGAA
>Dec87
GAATCAAATAGTGGCATGTCGTCAGCAGACCTCAACGCGTGGGATCCTGACGCCGCCAGATTGCTGAAGGTGGTGGATAACGAATCTCTGGAAGGCCTTAAAGCTCTGTTGGTTGCAGGCGTGCATATCAATGGCCATGGAGGCTCGTTCCACGAAACAGCCCTTCACCGTGCGGCACAGTTACGGTGGACAGCCGGACTTAGTTACCTGCTATCGGCAGGGGCATCGGTGTATGCCAAAAATCAGTTTGGACAGACGCCCCTGCACTACGCAGCGGCGTCGCAGTCAACCGCATGCATTAAACTGCTTCTCTCCTCCGGGCGGCCTGGAGTCGTGGATCACCGGGACATGCGAGGACACACGCCTCTGCACGATGCCAGTGCGTCAGGGTGCGTTGAGGCTGTTGCAGTCTTGCTCAAGGCAGGGGCTCTGGTGCGCGCCAAGGATGGGAACGGAGAAACGCCGCTTCACAAGGCAGCGAAGGCACGCTCGATTCCCTCGATGGTGGCGCTCCTCAATGCAGGAGCCGATCTAGCAGCCGTTGATGACAATGGTGAAAGCGTGCTGTCATATATCCTGCATCATCTCCCGGGCACCATGGATGCGGTCTTTGACCACTGCCTGGTCACAAATTCCCCCAAAACTAATACAAAGACTTTAGAAGTGTCTCTGAACTTTTTGCCTCTTACCTGTTCATTCGAGAAGAATCAGGTACAAAACCTACAGTCATTTGTGGACATGGGTCAGGCAAAACTCCTGAGCCATCCTCTTTGCGAAACCTTTCTTCTTCTGAAGTGGATGAATGTTCGGAGATTATTTTTAATAGAAGTTGTCTTTTATTTTATTTATGCAGTGCTGACCACCATTCTGACCTTCAACAAATTCGTGTGGACTACCAGTCACACTAACGTTAGCGCCCTCGTAGAGAAGCGAGGCGAGGAGTGGAAGGAGTGGGGCGAGTCTCACGTGCAGGGCGCGTGGGGGCTCTCAGCCATCCCAGATGAAGCAGACCAGGTTCTCAAAGTTTTCGTGATATGTCAGACAGTGTTAATCCTCCTACAACAACTGTTATCCCTCATGCAGAATAAGCTAGCATGGTTCCGATCACTTTCTGGCATCCTCCATGTGATGATAACTCTTCTCGTTCTCCTGGTCGTGTCTGTTTCGGTGCCCAAGGAGTGGCAACACCATCTGGCCACGTGGATGCTCCTGTTGATGTGGACCGAATGCATGGTGCTTATCGGACGATTTCCAAACTGTGGCATATATGTCGTCATGTTTACCCGAGTGGCCAAGGTCTTTGTTCGTATATTTGCTATATACTTTTGCCTCCTTCTGGCATTTTCGTCAGCGTTCTATGTTGCGCTCCATTATGCCAAGGACCCTAACTCAGGAAACAATGAGAACCAGGTATTCACCAACCCAGTCTTAACATTCACCAAGACACTTACCATGATGATCGGTGAACTAGACTTTCAAGACGATTTTGTGGTTGGATTATCACACTTAGTTGCAACTGGACAT
>Dec88
ATGACGGCTGAGAAAAAGATTTGCTTTAGTATCTGCATCTGTCAGATGACAGCGATCCTGTCCGGTGTGGCGCTGCTCTATCTCGCCGTGATTGTCGTGATCCCGTCCAAGGATGAACTGGCCTTCAACTTCCACACGACACCCATAATGTGCACGACCATTACGGCGAAGGACATCTCGGCGAGCGGCAAGAAGCTGCAGTGCCACTGGTCCACCTGTTCGGAGTGGTGCCTCTCGAAGGGCTCGGGCACCTGCATGCAGATTCACGTCATGGTGAGAAACAACGGATCCAGGGTCAACTTCAGAGACTGTGTGGATATTTCGGACGAAAACTGCTCGGCCTTGGACGTGAACGCTACATTTGTCAAGTGGTGCAAGAAAGGCGAATGCCACGACCTGACAGGGATGTTCAACTGCACCAAAGACGACGACAACGGCTGTCGCGACATCACCCCGGCCTTCGTCTGCACCAACCGCAGGAAGTCCGTGAAATCCATCGAGTGCAACGAAGAGCAATGCAGCGAGCGGCTGGACGGCGTGTTCACCTGCAAGGATGGCAAGTGCCACCAGCTCAAGGATATCGTCAAGTACTGGCGCGACTGCGAGCGGAAGTGCACTAAACTGGAGATGCGTGAGCGGAACGTGATAATCTTCAGCCGCGAGAGGCTGGTGGCGACGGCGTGCTCGTCCATGGACTCGCCCGACAACAACACGATCGCGGAGGTGAGCGAATCGCAGGACTGGCGCGACAAGAAGACGGCCGTGTTCTTGTTCTGCACCTACATCGAGAAGGTGAATGGCAAGAAGACCTACGACCTGCTCACCTCCGACTGCTTCAACGCCACCATGGCCACGGCCGAGGAGTTCCAGCACATGCGAAGCTACATGGACCTCCTGGCGCTGCACCAGACCCTAGCCAACCGCTCGGAGTGGGTGATCGAACCCGAATCCACACTCCGCGTCATGAACAACACCCAACTCCGCATCAACTCCCAGGGTTGCGTGAACACCCTCAAGAAGGAGTGCACGGCGTTCTTCGAGACGCACGCCCACGACGGCTTCGACGGCATCACGCCCGACCGCTACCCCTGCTACTACACCGACCTCAACGCCGATTTCGTCATCGGAAAGTTCGACCCCAACATGACCCGCCTTCACCTGCTCGTCGCCTCCATCCTACCCGGTTGCCTCTTCGTCTTCGCCTGCACCTGCCTCTTCATCTGCTCCAAATCGGTAGGAGTGGACGACGAGGGCCATTTGCGGGTGACACTTCTACAAAGCGGGGGCGCAGGAGGTAACGCTAGCGAGCTG
>Dec89
GTACGTTTTGGTGGAAAGCAAGATAACAGTAGAACTCCTACGGCAGAAGAAACAACGTTTCACCTCCTTCACCTCAGTCTTATGAGGGAATACATCAACTTAGAGTTTTATGACTTACGGGATTCACTGCCATTTAAATACAATTTGGAAAATATTATCGATGATTGGGTGCTCATGGGATTCCTTGTTGGAAATGATTTCATCCCGCACCTTCCACATCTCCACATAAATAAGGAAGCATTACCAATTCTGTATAGGACTTATAAGGAGGTAATGCCAACCCTTGATGGATACTTGAATATTGGAGGCAAGCTCCATTTAGGCAGGTTTGAAAAGTTTATGAAGAAACTTGCTGAATTTGATTTAGAAAATTTTAATGACTTGAATGCAGATTTAAAGTACTTCAACAGTAAGAGGTCAAAAGATGACAAAGTCTTCAAGGGCAGACATCAAAGGGAGAACAATCTTGAAGCATTCTTTGGTGACGATGAAGGAAATGAAGAAAATGGCGCTTTTGGTGCCTTGGAAGAAGATGCACTGGATAATGAAGAAATAAAGAAAAAGTTTGAGAGGCTGGGCATCCAGCAGGATCTAATGTTTGAGGATGATGAAGATACAGATAGTGAGGAGACCATTTTTGACGCGGAGTTCCGCCAGCATAAAAGAGAATACTATATGAATAAAATGGAATTTGAACACATAACTCCACATGAATTACGTGAACAAGCAGAGGGTTATGTCAGAGGAATACAGTGGATCCTGAATTATTATTATAATGGAGTTTGTTCATGGTCATGGTATTATCCTCATCACTATTGTCCATATATATCAGATATAAAGGACTTTGCCAATATGGAAATACATTTTGAGATGGGAAAACCCTTTCAGCCTTTTGAGCAACTCTTGGCTGTTTTACCTCCCATTAGTATGAAGCTTCTTCCTACTGCTTACCATGACCTCATGTTGAGCGAGAACTCCCCTCTCAAGAAATTCTATCCAGAAACCTTCAGAACTGATCTCAATGGGAAACTTCAG
>Dec90
GTTGAGGAGGCAGTCATGCTTATGGACAACCAGACTAAACGGCACCGTGGATTTGGCTTTGTCACATTTGAATGTGAAGACGTTGTGGAACGTGTATGTGACATCCACTTCCACACTATCAAGAACAAGAAGGTTGAGTGCAAGAAGGCTCAGCCCAAGGAAGCTGTACAGGCAGCCTCACTTCTCTCCAAGAGGTTGTTGGTCACACAGACTGGTCTTGCCAATCCTGTAGTGAGTGCTCAGTCAGCCCATATTCAGGCTGCTGCTGCTGCTGCTGCAGCTGCACAAGCTGCAGCTCTTAGTGGCTATGGAAAGCTTATGGGTGGGGGTTCCTATCCTCCTTTGTCAGCCTACCGCTACACACCCTATCCTCTTCCTTCCGCAGCACTTCCCTCTGGAGCTCCTCCTTCAGCCGCAGCAGCAGCTGCAGCTGCCGCTGCCGGTATTCCTACTCAAGGATTGACTGCTGTCTCTGCTGCGGCTGCTCCCTCCCTTGCCAATCAGGCTGTATTCTCCTCCCCAGCCACACAAACCCTGCCCACTCTCTCAACACACGCAGGTCTTACCACCCCGTACCAGGGTTATTCGCTTACCAATGTTGATATGAGCTCCTTCCAAGGGGTGGACTGGAGTGCCATGTATGGTGTGGGTATGTATGCT
>Dec91
ATGAGTGCTCCAAGCATACCTCTCTCCAGCATACTGAAATCCAAGCATGAAGAAGTAGAAGGAGATGAGCCAAAGAAAAAAACACGTGAGGAGTGGAAGAAAGCCAAAGAATTAGAAGAGGCTCGAAAGGCAGGTACTGTTCCAGCTGCTGTTGATGAACAAGGAAAGGACATCAACCCTCATATTCCCCAGTACATTTCCACTGCACCTTGGTATTTTGGATCTGGCGGTCCAACCTTAAAACATCAACGGCCTCAACCAGAGAAACAGAGTTCTTTTAACCATCTCAATGAGCATTATGCTAGGGGCCAGAAAGGAGGTGTTGCCACACGTTATCGCAAAGGTGCATGTGAAAATTGCGGGGGTTTGGGTCACAAAAAAAAGGATTGTGTCGAAAGACCACGGAAAGTTGGTGCAAAATTCAATGCCAACAACATTGCTGCAGATGATTTATTACTTCCCAATCTTAAGCTTGATTTTGATGGGAAAAGAGATCGATGGAATGGTTTCAATCCAGCAGACTATGCGGCTGTTGTTGAAGAGCATCAGAAAGTTGAAGAATACAAGAGACAGTTGAAAGCTAAGAAGTTAAAGGATGGTGAGGAGATGAGTGACGATGAGCCTGATGATGATGATGAAGATGAAGATAAGTATGCTGAAAGTGTTGACATGCCGGGTACAAAAGTGGATAGCAAGCAGAGAATTACAGTGCGTAATTTGCGTATCCGTGAAGACACTGCCAAGTACTTGAGGAATCTTGACCCCAATTCAGCATATTATGATCCCAAAACAAGATCTATGAGGGACAACCCATATCGAGGAACAGGAAGAAAGGATGATGAAGTTGATTTTGCTGGAGAAAATTTTGTCAGATTTACCGGTGATACTGTAAACCAAGCTAAGGCCCAGCTCTTTGCATGGGATGCTTATGAAAAAGGTGTGGATGTTAGCCTTCAGGCAGAACCAACAAAGCTTGAGTTACTAAAGAAGCAGTTTATTGATAAGAAGGATGAATTTAAAAAGAAAGTTTCAGATGACCTTCTTGAAAAGTATGGAGGGAAAGAACATCTTGATGTTCCACCCACTGAACTGCTATTGTCTCAGACAGAAAATTATGTTGAGTATTCCCGTCATGGTAAAATTATCAAAGGCGCAGAAAAGCAAGTTGTAAGATCCAAGTATGATGAGGATATATACCCAAGAAATCACACAAGTGTTTGGGGTAGTTATTGGCGAGATGGAGTATGGGGTTTCCGTTGCTGCCACTCATTTATCAAAAATTCATACTGCACTGGAGAGGCTGGAAAACAGTCAAATACAGAAGTCCTCTTACCAACTGCCTCAACATCAGCT
>Dec92
GTACTTGGTCCATTTCACAAGAGTTTTACATCAATTGTTGGTCCAAATGGCAGTGGAAAAAGTAATGTTATTGATTCAATGCTCTTTGTGTTTGGTTACCGTGCTCAGAAGATCCGATCCAAAAAGATTTCTGTTTTGATTCACAATTCTGAAGCTCATCCAAATGTACAGAGCTGTACAGTTGCTGTGCACTTCCAGAAAATTATCGACAAAGAAGATGATTTTGAGGTTGTCCCAGACACACAGTTTGTTGTTTCACGAACAGCATTTAAGGACAATTCCTCATTTTACCAGATAAATGGAAAGAGGTGTCAGTTTAAAGTGGTGGCCAAGGAACTCAGGGCACATGGCATTGATCTTGACCACAATCGTTTCCTGATTCTCCAGGGTGAAGTTGAACAGATTGCTATGATGAAACCCAAGGCACTTACTGAGCATGACACTGGAATGCTGGAATTTTTGGAGGATATAGTGGGTTCCTCAAGATTTAAAGAACCTATAGAATTATTGTCCAAGAGAGTAGAAGAACTGAATGAAGCAAGGGGAGAAAAGCTGAATCGTGTGAAGATGGTGGAGAAAGAGAAGGATGAATTGGAAGGACCAAAGGATGCTGCAGTTGAACACCTCAAGCTTGAAAATGACATAACTCGCAAGAAGCACACACTTTACCAACGTTATTATCTCGACTGCTCCCGTACCAAAGAAAAGGCCGAGGAGAAAAAGAAGGAGATTGATGAAGGCATGAGTGATGTAAAAAAGAAACTAGAAGAATTAAATGAGAAGAAGAAGGAGAAAGAAGATGAGATTAAGAAGAGGGGGAAGGTCTTGGAAAATATTAGCAAGACAAAGGAAGAGTGTTCAGAGAAATTTAAAGGACTTGAGAGTGAAGATGTCAAACTACAAGAAGATCTAAAACACAAGAATCAGAAAAGGAAAAAATTGATGAGTCAGCTCAACACTGAGAAAACCAAACTGGAGGAACTTCTTCAGGTACCTGAGAAGAATGAAAAGGATATACAGGAGTGTGAGGGTCTGCGTGATACTTTGGAGGAGAAGAGAAAGAAGGAGGAAGAAGCTTACCACAAGGCAATGACAACTCTCAACTCAGAAACTCAGCAGCTTCAGGATGAGAAAGCCAAATTTGAAACACAACTTATTGATCTGCGGAAGGAAGTAGATGAAACTAAGAGTGTTGTTGATATTGCTCAATCTGAGCTGGATATTTACCAGAGCACTGAGCGAAGTGAGAAGAAGAAACTCGAACAGATTGTAGCAGGACTTGAAAAAGCAGAAAACACTGTCAGCAGTAGGGTGGAGGAAGTGCAAAGGTTAGATGAACAAATTCCAAAGAGTGAACAAAAATTAAATGAAGATATGTTGCGTCTACAACAACTTATACCTGAACAACAACTGGTTGAAGAAGAACTGAGGAATTCGCGCTTGAAGCTTGAAGAAAAACGCAGTGCTATGCAGTCCTCACGTTCTCGTGGTAGAGTTATGGATGCCATTATGGAACAGAAAAGAAATGGTAATATACTAGGAATTTTTGGTCGTTTAGGTGACCTTGGTGGAATAGATGAGAAATATGATGTAGCTATTAGCACTGCATGTGGACCTCTTGACAACATAGTTGTAGACTGTGTAGAAACTGCACAGAAATGTATTGGGTTTTTGAAGAAGCATGGCATTGGAACAGCTACCTTCATTGCCTTAGACAAGATGGAGAGATGGAGAAGCCAGTGTGAAAGATCCATGCAGACTCCAGAGAATGTGCCTCGCCTCTTTGACTTGGTAAGAATGAATGATGAAAGAGTTAAAACAGCATTTTACTTTGCTCTTCGAGATACCCTTGTGGCAGTAGACCTTGATCAGGCTTCTAGAATTGCCTATGGAAGAGTGCGTCATCGTGTAGTTACCCTGAAGGGAGAGTTGATTGAACCAGCTGGTACAATGAGTGGAGGTGGACGTTCAGTTAACAGAGGACGAATGGGGAAACAAGCAACTGTTGTCAACGTAGATCCTAGAGAGATTCAGCAAGTAGAGCACAAGGTTGATGAACTAACACAGAAGGCAGGACAGCTCAGAAGGGATCGGGCAGAATTGGAGGACTCAGTCCAACAATTAACACGAGAGCTGAAGACAATGAAGATGAATCAGCAGAAGTTTAAAATGGAAATAGAGGCTGCCAAGCAACAGTTAACATCACTAAAGCAACAAAAGAAAGAACAGGAAGAAAAGGTAGAATCCGTAAAGCCAGATCCGTCACAAATAAAAAAAATGGAGAAGGCAATTGACAGCAAAATGAAGGTCTACAAGGAAGCAGCAGCCTCTGCTCAAACAGTAGAGGCAGAAGTTACCAGAATTCATCAACAGATCATGGAGGTCACAGGAGGAAAGATGAAAGGGCTCAAAAAATCTCTTGAAGTTATTATTAAAAAACTGGAAAAGGTCAATGCAGAAATTACCCGACTTCAG
>Dec93
ATGTCATCACCAAGAAGACCCCTGACAGGAGCATGTGCCAGGAAGGCAAAGGAACCGGTGGACGAAAACACAGCTTCATTTAGCTTTATGTCATGGCTAGGTAGCGTCACAGAGAGGATCAACCAGACCATGCATTATGGGTTCAATGGGAAACCAGATCCACTCATTTTCCACATGCCAAAGCTGTTTTTCGAGTGTCTAATGGAAAGAATAAACGCCAGGTCCAAAAAGAAAAGGCTACCTAACGAGACCCAGACGTTGCTGAGGAAGGATTCGTTACCTGTTGGGAGGTTCACAAAGTACACTTGGAAAATTGTAAGTGACCTCCACGTGCGGCAGATCTTTGACAGTCCAGAAATGCCCCTGGAAATGACTCGCAGTTTCATACAGAACCGTGACGGTACTTACAAATTATACCAACACCCAGAGGAAGACTCCGTTTTTGCCAAAGGAAGTCCAAACCAACCTCTCTTGCGCCCCCAAGGGTACAAAACCAGGTTACGCGTCGGCACGACAGCCCCGGGACAGAAGGAACCAACCCCGTTCATCATAGAATGGATCCCAGACATACTGCCCAAGTCTCTCATCGGTGAGCTACGGATAAAGTTTGAGTTTGACCACCTACACAACGGGCAGCTCCTCACCCAGAGAGAGTTAAGAGGCACACAGGCAGGGTCTCAGACCATTGCAACAGTCAGGAGCCACGGCCCTCTCCTGGCACCACGACCCCAGCCTCAGCAGTCCCACCAGCAGTCATCTCAGACTCCAACGCAGCAGATCTCCACAGCTGATCATATAATCAGCATACCCATAACATCGGAAGCCATGCAGTCGACGGAAAATATTGCAACAATTTTAACTTTT
>Dec94
GAAATCTATGATGCCTACTTTTGGTTCTTCAAGCGCTGTGAGGAATATTTTTTGTGTAAATATATTCCTCCAGATGGTATTGATAGTGTTGGTGCCCACATAAGGTTAGAGATATCCATATACCTTGAGCAGTTTCCTGAGCATGAGAGACACATTAGAAACCTTATCTTCAACTACCTCCTCAACCGTGAAACATGCATTAGTGGTTGTAACACCATGGAAGAAATAGACCTCATGGAAATTGGCAGTTACACTGAACTTCCAGGAGGGAATGTTGTACTGCCAGGTGGCTACAGTAGCATCCTGGGACCGCTAACAAAAGATATTGAAGAAGAGAAATTACTCAAAGGTCATCCTGTTGTATCAGTGAGATGGAAACCCCCACTAAATGGCTTCAATACAACTGACTCAGGACTTGGGCAAGACCTTACAAACAAGACTGAAGAAAATTCAGACTATCTAGTATCAGAGAGTGGAACAAGTGGTAGACAACCAGCTACATCTCCAGCAAGGAAGGCTAGGGCAAAGGTGGAGGTGGTTTGCCAAAATGGGAAAAAGTTTTATGCAGATCATGTAATTTGCACAATTCCATTAGGTGTATTGAAGGAAAATGGAAAGACTGTGTTTGATCCACCACTCCCAGAATATAAAATGGATTCTATAAACAGGTTGTGCTTTGGTGTTGTGGACAAAATCTACTTAGAATATGAGCGACCCTTTCTTAACCCTGGACTTACAGAAGTGCTTTGTCTGTGGGATCCCATTGATCCAAATGAACCCATCCAGGAAAGGTGGTTCAAGAAGATTTATTCCTTCTCAAAGGTCACTGAGACATTGATCCTGGCATGGATTTCAGGAGACGAAGCTAAATATATGGAAACACTACCATTTGATGTGGTTTCAGAAAAATGTACTGCCATCCTTCGACAATTTCTCAATGATCCTTTCATACCAAAGCCAAAGAGGTGTATC
>Dec95
ATGCGGTTGACGGTCGTCCTAGCCCACCTGTCGGTCCTGACGGGTCTCTGCACCTGTCACCACCATTTCGAGACGTTTGATGCCCCGTCCTCCACCATGGACAACATCGCCCACCTGGTGATGTCCCTCCAGCAGGAGATGGGCGACATCAGGAAGGAGGTGAGGAACAGGATGGACACCATGAAGTACGAGCTCACCTGCGAGATCCGCAACCTGAAGGAAGCGCTGATGAAGGAGAGGGAGGCCATGAGCGGCAAGGTGGACAGCGTGTCCCAGGGCATGGATGACTTCAAGAAGCGCCTCAAAAGGGGCTTGCGAGGCATAGGTTCGCAGAACGAAAACATCGCCAACGAACTACGCTCGCAGAAGGCCGAGCTGTATGCCGTCAGGAACAGCGTATATGACTCGCGAGAAGAAACTCTGACGAAGGGCAACTTTATCATGAAGAAAGTCAACGACACCAACACCACGATCGTCTCGCACCTGGACGACCTGCGAGTCAAGCTGTACAAGATCAACCACAACCTGGCGCTGATCTCCGGGGAGCACCAGCATCTGATGGAGGTGGTGCGGCGCAACAACCAGCAGCAGCCCAAGACCTACAACAGCGAAGACTACAGCGACAGGGTGCTCCCCGGCTGCACCTACACGCCCTTGGACACCCAGGATTTTGCAAACATCCTCAACCGGACCTACATGAATGACTCCTTCAGTGGGCTGGACGAGGAGGAGAAGGCGTGGGAGCCCGGAAGTACCGAGGACCACCAGCTCTTCCCGACGATGCCCGAGGACTGCAAGGACGACAAGAAGAAGTACCTGGAGTACCCTCCGATGCCTCGCGACTGCAAGGACGTCTTCGACCTCGGTTTCATGGAGGACGGGATCTACCGTATCCAGCCGCCAAGCCTCTCGTCCAGAGAAGTGTACTGCGACCACCATACCGCAGGCGGCGGCTGGACAGTCATGGTGGCGCGCCGCAAACTGCCCAGACACATCTCCTTCAACCGCACTTGGCATGAATACGAAGTGGGCTTTGGCGACCCCAGCAAAGAATACTGGATC
>Dec96
AACCACAAGCGCATCGTGAAGGTGAAGTTCGGTCCGAACCAAGAGATCTGCACCGTGAACCGCAAGGGCGAGAAGCTGCGGCGCGTGAACGTGGCTCACGTGGACACGCTGGTGGTGGAGATCACGCAGGACCAGCGGCGGAAGCCCATGGTGCTGCTGCGGCCACCGCTCGACCACGACCTCGTCCTGGAGTTCGACACGGAGGCGGCGCGCAACAAGTTCCTGAACAAGCTCGAGCAGTTCCTGATGAGCCTGAAGAAGGCCCTGGATAGGGTGCAGACCAACAAGGAGCAGATGCTGGCCAACGCCGAGACGAAGGAGCGCCGCACGAAGCGCCTCGAGCACTTCTTCCGCGAGGCCTACGAGCTCACCTTCGGCCTCAAGCCCGGCGAGAAGCGCAAGCTCGAGGACGCCGCCAGCGACGTCGTTATGGTAATGCGGACGTCGCTGTCCAAGAAGGAATTCGCCGGCGCGCTCGGCATGAAGCCCGACGACATCTTCGTGCGCCGCATGTTCAACATCGTCGACAAGGATGGCGACGGACGCATCTCCTTCCAGGAGTTCCTGGACACCGTCGTGCTCTTTAGCAAGGGCTCGACCGACGACAAGCTGCGCATCATCTTCGACATGTGTGACAACGACCGAAACGGCGTCATCGACAAGACCGAGCTCTCCGAGATGCTCCGCTCGCTGGTGGAGATCGCCAAGACGAACACAGTCAGCGACGAGGAG
>Dec97
GACAGCGACGGGTGGACGGCGCTGATGTGGGCGTCGCGCGGCGGGCACGCGGGCGTCGTGCGGCTGTTCATGGTGCACCCCGACACGGAGCCCGACCTGGGCAACGGCGCGGGCGAGACGGCGCTCATGAAGGCCTCCGTCTACGGCCATGAGGAGGTAGTGAAGCAGCTGGTCGGCTCCTACAGGACCACGGTGGACAAGCGGCACCCCGACGGCTCCACGGCCCTGCTGTGGGCGGCTGCGGGCGGCGGGGCCAGGTGCGTAGCCGCCCTGCTGGACGCGGGCGCTAGCCTGGGCACCCAGGACTACGACGGCATGGACGCGCTCATGTGGGCGGTGTCGGTGGGGCAACCCGAGACGACGGAGCTGCTGGTGAAGCGCGGGATCGACCTCGGCAGGAAGGACAAGATCGGGCGCTCGCCGCTGCTCATGGCCTCCGAGACGGGCCACGTGGAGGTGGCCAGCGTCCTGGTGCAGCACGACGACACGGACCTGAACGCGCTCACCAAGGACCGCGTGACGCCGCTCATGCGCGCCGCCGAGCACGGCCACTCCGCCATCGTCAACATGCTGTGCAAGTGCCACGAGACGGACGTCAACTTGCAGGACAACCAGGGGCGCACGGCGCTCATGTTCGCGGCGCGCGCGGGCCACGCCGACTGCGCCTACATCCTGCTGCACCACCCGAGCATCAAGCCCGACCTAGCCGACCTGGAGGGCCTCACGCCCGCCATGATGGCCGCCTTCACGGGCCACGAGGACGTCCTCAACGCCATCCTGTCGCACCGCAAGGCTTCCCTCAAGCACAGGACGCGCACGGGCTTCACAGCGCTGCTCATGGCGGCGCGCAGCGGCCAGCGCTCAGTGATCGAGCGCCTGCTGGCGCACCCCGAGGTGGACATCAACGAGAGCGACAGCCAGGGGCTGACGGCGCTGGCGTGGGCGGCCAGGAACGGCTCCGGCCACGTGATCGAGCTCCTGCAGCAGTACGAGCTGCTCCAGCCCGACACGGCAGATGCCGACGGCCTCACGCCCCTCATGTGGGCGGCGCGATGCAACCAGCTGCTCGCCGTCAAGACGCTCCTGCGAGACGCGCGCGGCGACACCGAGCTCAAGGACCAGCAAGGGCGCACGGCGCTTGCGTGGGCCAAGCTGCTCGAGAACAAGGAGATCGAGCAGCTGCTGACGCGCTACGCCGAGCTGACGACGGAGCTGTCTGACGACGCCGTCGACGACGCGTCCTCGGAGAGCTCCTTCCACACGCCGTCGCGGCTGCACCAGCGCTACAACCACCCCGTCAGCGACATGCAGGTGGACAACATCGGCGACGTCGTCAAGCTGCTGGAGAACGGCCCGTACGTCAACTGGCGCCAGAAGACCGGAAAGACGTCGTTCGCGTGGGCGGTGGCGAGCGGGCAGCCCGACGTGGTCAAGGTGTTCCTGCTGGTGCCCGGGCTCGACGTCAACGAGCGAGACGAGCAGGGCCACACACCGCTCATGGCCGCCGCCCGCAACGGCCACCCGGAGGTGTTGCGCCTCTTGCTCAGCCACGAGAACGTCGGCTACAACGCGGTGGACTGGCGCGGCCGGACGGCGCTCATGGTGGCGGCGGAGCACGGCCAGATCCGGGCGCTCTGTGTCCTCCTTAAGTGCTCCGACGTCAGCGTCAACCAGCGCGATACCCACGGCCACACCGCCCTCACCATCGCTGCCGCAGCGGGCATGGTCGAGCTCACCAACGCCCTGCTGCGCCACCCGTCCATCGACGTCAACGTCCGGGCGGCCGGCGGGAGCACCGCCCTCATGCTCGCCGTCAGGGCGGGCAACAACGGCGTCGCCGAAATCCTCATCAACCACAAGGACACGGACGTCAATCTGCCCGACGACGAGGGCGACACGCCCTTGCTGGTGGCAGCTGGCCACCAGGGCGCCGTGGAGGTTTCTCGCCGCCTGCTGCAGCACCCACGGGTGGGCGTCAATCTGCGGGACCCGCATGGCAGCACCGCCCTCATCCTGGCCGCCAAGAACGGCCACCTGGAGTGCGCCAAGCTGCTGATGGAGCACCCGCTGGTCGACGTCAACCTGCGCGACGGCGAGGAGAAGACGGCGCTCATCTACGCGAGCATGCTGGGCCGCGAGGGCGTGGTGCGCCTGCTCTTCTCGCACCCCGACGTGGACCCGAACCTGACATGCCGCGAGAACGGCTACTCGTCGCTGCTGCTGGCGGCGCGCCACGACCACCCGCGCATCGTGGAGATGCTGTGCGCCCGCAAGAACGTGCAGGTCAACAAGCCGGACGACTTCCGCACGAGCGCGCTCATGCACGCCGTCCGCCGCCACTCGCGCCCGGCCGTCGAAGCGCTGCTCGACCGACCCGACATCGACATTAACCTCACCGACGCCGAGGGGAAGACGCCGCTCATCCGTGCCCTCGCGGACGGACACTACGACCTGGCGATGCTCCTGCTGGCCAGGACGGACGTCGACGTCAACGCGCACACGCTCGAGAACAAGACGGCGCTCATGTACGCCGCCATGTTCCCGGAGGGGATGCCGGCGCTGCGCCTCATGCTGGCCAACGCCGCCGTCGAG
>Dec98
ATGTTAGCGTGCAAGACCGGTGTGCGTAGTATTTTTACATGTGTGAGTAAACAGAAGTGGCTTTACAGAGCGAGAGCACGAACTTGTCGACAGAATGTGCGTGGCGTCGGCAGCTGTCAGGCGCGAAACTCCCACACAGCGGTGTCGGACAAGGTGGCCGTGGGGTCCTACGACGACCTGTACCGCCGATCCATCGATGAGCCCGAGGAGTTCTGGGACGAGGTGGGGCGCGGCGTGGAGTGGCACGAGCCCTACACGCGCGTCCTGGACAACAGCCAGGAGCCGTTCACCAAGTGGTTCGTGGGCGGGAAGCTGAATACCTGCCACAACGCCGTGGATCGCCATGTGTCTGCGGGAAGGGGCGATCAGGTGGCCCTCATCCACGAGTCGCCCATCACCAAATCGGTCACCAAGAAGACCTTCTCTCAGCTGGAGGAGGAGGTGTCACGAGTGGCGGGTGGCCTGGCTCGCATGGGCGTAGGCGTAGGCGATCGCGTAATGGTTTATATGCCCATGGTGCCCGAGGCGGTGGTGGCGATGCTGGCGATCGTGCGCCTCGGAGCCATCCACTCGGTGGTGTTCGGCGGATTCGCGGCTAGGGAGCTGGCGACCCGCATCAGTCACCTGGAGCCGCGCGTGGTCGTGACGGCCTCGTGTGGCGTCGAGCCGTCGCGCCTCGTGCGCTACAAGCCCATCCTGGACGAGGCGATAACGCTGTCCACCCACAAGCCCAGGCACGTGGTCATGCTGCAGAGGAGCGGGCTGGAGGAGGCCCCGCTGAGTCCGGGACGCGACGTGGCGTGGCAGGACCTCGTTGCCTCGTCGCCTCGCCACGACTGCGTACCCGTCGATGCCAACCACCCGTGCTACATCCTATACACCTCGGGCACCACCGGGCAGCCTAAGGGCATCGTGCGGCCCTCGGGAGGCCACGCAGCCGTGCTTTCTTGGACGATGGGCGCGGTGTACGGCATGGCGCCGGGGAAGGTGTGGTGGGCCGCCTCCGACCTGGGCTGGATCGTCGGCCACTCCTACATCTGTTACGCCCCGCTGCTCAACGGTAACACCTCCATCGTGTACGAGGGCAAGCCCGTGGGCACGCCGGACGCTGGTCAGTTCTTCCGCGTCATCCGTGACCACGGCGTGAGCGGGATGTTCACGGCTCCGACGGCCCTGCGCGCCATCAAGCGCGAGGACCCGGAGGTGGAGGAGGGCAGGAAGTACGACACGGGATCGCTGCGGTACTTGTTCGTGGCTGGGGAGCCGCTGGACCACGAGACGCGCGTGTGGTCCGAGAAGAGCTTCGGGGCGCCCGTACTGGACAACTGGTGGCAGACGGAGACGGGGTTTCCCATCACAGCTCACAGCGTGGGCATGAACATGTCACTGAACCCACCTCGAAACGCCTCTGGGAAGCCCATGGTCGGCTACAACCTGTCAGTATTGACGGAGGAGGGGCGCGAGGCGGGGCCTGGCGAGTTAGGGCGCATCGTGTGCCGCCTGCCGCTTCCTCCCTGCTGTATGAGCACCCTCTACCGGGCGGACGATCGCTTCGTAGACACATACTTCAGGGAATACCCGGGATACTATGACACCATGGACGCCGGCATGCGCGATGCCCAGGGCTATGTGGCCGTCATGTCGCGTGACGACGACGTGATTAACGTGGCAGGCCACCGTCTGAGCACACTTGCGCTGGAGGAGGCCATGTTGGAGCACCCTGACGTAGTGGACGCGGCCGTCGTCGGCGTCCCGGACAATATGAAGGGTGAGGTCCCGCTCGGCCTCTTCGTCGCCAGGGCTGGAAGTGAGCTGACGGAGGAGCAGGTGTCGAAGGAGCTCGTGGATGTGGTGCGCCGCGTGATTGGGCCCGTGGCGGCGTTTCGGCTCAGCGGCGCCGTCAAGGGGCTGCCCAGGACGCGCTCGGGCAAGACGGCGAGGAAGAGCATTGCCGACCTCGCTCGTGACAAGGCGGTCAAGATCTCCCCGACGATCGAGGACCCGAAGGTGTATGAAGACATCCACGCGACTCTCAAGCGCCTTGGCTTCGCCCTCAAAGCGCCGACGCCGAGC
>Dec99
CACGCAAACAACGAGACTTTCTGGTCCCACGCAAGCGAAGACGAGTACGAACGCGAAATGGGTGGTGCCCGCGTCATCATCGAGCGCTTCGCCAACATCACCGACCAGTCCATCATCGGCATGCGTAATCCCTTCCTCCGTGTGGGCGGCAACAGCCAGTTCAGGATGATGGAGAAGAACACCTTCCTGTACGACTCCACCATCACTGCCCCCTTGTCCACCACGCCCCTGTGGCCCTACACCCTGTACTACCGCATGCCCCACTCCTGCCACGGAAACCTCCAGAACTGCCCCACTCGCTCCTTCGCGGTGTGGGAGATGGTCATGAACGAGATGGACCGTCGCGAGGAGCCCACCTACGAGGACGGCCTCCCCGGATGCCACATGGTCGATTCCTGCTTCGCCACCAAGCCCGAGCCCGAGCAGTTCTACAACTTCCTGCAGAACAACTTCAACCGCCACTACAAGTCAAACCGCGCTCCCTTCGGTCTGTTCTTCCACTCTGCCTTCCTGAAGAACAACCCCGACATCCTGGACAGTTTCCTCTACTGGTTGGATGAGACCCTAGCGAAGCAGAAGGATGTTTACTTCGTCACCATGACCCAGGTCATCCAGTGGATGCAGGACCCCCGCCCCGTCAGCCAGCTGAACAACTACGAGGCCTGGAAGGAGAAGTGCGTCGTCGACGGCCCACCCTTCTGCCACGGCGGCAACAACTGCGAGCTGGACACTGACGAGCTCCCTGGCCAGACCCTCCACCTGTCCACCTGCATGCGGTGCCCCAACAATTATCCCTGGACAAGGGACCCATTGGGCGAGGGATTCTTC
>Dec100
ATGCAGGCCAAGAAACGGTACTTGCTCTTGTTCAGCTGCTGTGCTTTCCTCTCCTTCGGCTACTTTGGCTACCACCACTTCAAAAGCCAGCGGCAGAATAGGTGGTATCAGCAGTTGTCTAGTTATTCGGACGACACAGACATCCTTCACGATGAGGACATTTACCCCAATCGAAAGTACAGGAGTCGAAGGACTTCGGTCGACAGGGATGGCTTTGTGTCCTTCAGAGAGTGCCGCATGGAAAACTGTTTTGATTTCTCGCGCTGCACCAAGGATTTCAAAGTGTACGTTTACCCCATAGACGATAATGTGCCGCCAAGCAGCAGCTACATGAAAGTGCTCAATATTATACAGGATTCTAATTATCATACGTCAGACCCTAGTCAGGCTTGTGTTTTTGTGCTGAGTCTCGACACCCTAGACCGTGACACACTGAGTAAAGACTATGTGCGTAACATGCTGCCAAGAATACAGCGTTTACCTCTGTGGAACAATGGCCAAAATCACATCATATTTAACCTATACTCTGGTACGTGGCCTGACTACGCAGAAGACCTGGGTTTTGATGTTGGTAAGGCCATACTAGCGAAAGCCAGCATCTCCATTGAGAACTTCCGCCAGGGGTTTGACATATCCCTCCCTCTGTTCCACAAAACGCACCCCGAGCGTGGTGGGGAAGAGGGCTTCCTAGATTCCAATAAATTCCCGGGGACCAAGAAGTATCTTTTAGCATTCAAGGGGAAGCGCTATGTGTATGGGATAGGGAGCGAGACACGGAACAGTCTCTACCACTTACACAACGAACGTGACATTGTGTTGGTGACCACGTGCAAGCATGGCGAGAGCTGGAAGGACCACAAGGATGACAGATGTGATCATGACAACGCTGAATATGAC
>Dec101
ATGCTGTACCTCGAAGATTTCCTAGAGGTCATTGAACAAATACCTCAGGAAATACGAGACAGGACAACGGATCTGCGTGAGTTAGACCTAGGCATTCAGAACACCTCCGACCAGCTGGAGGAGCAGATCAAGATCTTCTTCGGCAATGCGAAGAAGATGAAGCCCCAGGAACGAGAGGCGGAGTACGAGAAAATCCGTAAAGAATATTATAAATTGCTGGACGATGCGGAAGAAAAGGTGCAAGTTGCGACCAACATGCACGACTTACTAGAACGCTACATGAGGAAGCTTGACCAAGAATTGGAGAAATTTAAGTGTGAACTTGAAGCTGACAGCCCTGGTATCACTGAGGTGCTAGAGAAGCGATCGCTGGAGTTAGATGAACCTATCAGAGACAATCAGAAGGAAAACCGTAACGTCACGCATAGTTATCGAAATTCCGAGCGTCGGCAGTCCTCATCTTCAACGGTGATTATCAAGAAAGAAGAAAGAATAGAACCCAGCTTGCCGACAGGTTTATCCACATCCCCTCCCTCATCATCAACCATAGCCTACACACTGGGCCACATGGGTGCAGGCAGTAATGCTATTGCTGCAGCAGCATCTCAAGCAATAGCTGCTACACAACAGATGCAACAGGGTCGTCGTACAGCAAGTCTCAAGGCATCATATGATGCAGTTACCTCTGGTGTTCATCCAACAGAATTCTCCATTGGGAGTGAGTTAGCAAATGCTGCCCAAACAGCTCTTGCAGCTTCATCACTTCCACAAGAGACGGCCACAACAACGAGCAGTAGTAGCACTAGCACTGGATCCAGCAACAAGAAGCAGAAGAAGAAGCATGGGGGATCGACCAGTAGCCTTACTGCCCCTGCTGTTATGGAAGCTTCACCTGCACCTTCAGAAGACTTACTTCAAGATGCACTTATTGATCCCAATTCAGAAAATCCAGACTGGTCATATGATCCTAATGAACCAAGATATTGTGTCTGTAATCAAGTATCATATGGTGACATGGTTGCTTGTGATAACCCAAAGTGTCCAGTGGAATGGTTCCATTACCCATGTGTTGGTATTACAGCTCCACCAAAAGGAAAATGGTATTGTCCACAGTGTTCAGCCACCATGAACAGGAGAGCAAGAAAG
>Dec102
ATGGACAAAAGTGGGGCCTCCCAAACAGCAGCCATGGAAGCCCTAGCAAAGCTGCGTCCTGACATAGACTTCGCTATGTTAGCCAAGATGGGAGTGACTCTGGATCCAATAGCCCTCACCAAGCAGCTGCGTCCAGACTTGGATGTTAAGATGATGACCAGCAGTTCATCAAGCAGCAAGGCCGAGTCAACACATTCGTATTCTACAGCTCACTCTTCACACGCTTCTTCTCACTCAAGCTCTCACTCTCACTCGGGAGTCCATCCCTCACAGCATCTCAGTAAATCTGATGCAGCATATTTGGCAAAGTTGCAGGAAGCAAGTCTTGCAAGTGCTAATGCTTTAGCTAAACTGGACCCAAATCTTCTTGCAAAGTTGGATCAAACAACCCTGACACAACTGTCAAAACTTGACCCTGCCACCTTGGCCAAGCTTGACCATAACACTCTGGCACAACTGGTCAAAGCTGATGCTTCAGCTGCTAGCATGACCATGAGCAAAGTTGATCAGGCTATGTTGGCACAATTATTTAAATTAGACCCTCATATCTTTGCGAAAATGGATCAAACAACTCTCAATCAGCTGACTAAACTTGACCCAATGCTGCTAGCAAAGATGGACCAGACCACCTTGAATCAATTGGCTAAATTAGACCCTCATACACTATCCAAACTGGACCAAGCCATGTTAGCCCAGTTGGCACGGCATGATGCTCAAATGCAGGCTCAAGCTCGTGCTGCTTTGAGCAAGATGGACTCGGCCACTCTCTCCCAGTTATCAAAAATGGACCCACACTTATTGTCAAAACTTGACCCAAGCACACTAGCACAGCTCGCTAAATTAGATGCCCACACACTCTCAAAAGTTGACTCTGCAACTTTGGCTCAACTAGCTTCCATGGATGCTGTTGCAATGGCTCAATTGGCTAAAATGGATACACATTCCTTGTCCAAAATGGACCAGGCTACTTTAGCTCAGTTGGCTAAAATGGATCCTCATACATTATCAAAACTAGACCCTACCTTGTTGGCCCAGATGACAAAGCTAGATCAGCAGACCGTCAACAAAATGAATAGTGCTGCTCTTGCCCAACTCTCAAAAATGGATCCACATAACATGTCCAAGAAGGATCCTACTGTCAACCAGTTTATGAAAATGGAGCATCATGCAATGCAAAAAATGGATCCCACTACATTGGCACAGCTCTCAAAACTAGAAGCACATGCTAAGATGGACCCTGCTGCTTTGGCACAGCTTTCCAAGCTGGATCCACATGCAATGTCAAAACTGGATGCCCAGTTGGCTCAATTAGCAAAATTAGATTCACACACACTCTCTAAGTTGGATGTCAACACCCTGGCCCAGCTTGTTAAGTTAGACCCACACTTGCTGACCAAATTAGACTCCACAGCACTAGCACAGTTAACAAAATTGGAAGCTCAACAGATGCAGGCCGCAGCTGCAGCAGCAGGTTTGTCAAAAGCAGATTTAGCAGAACTTCGTAAACTAGAAGCAGAAGCCTTGGCTAGATTACAACCCATGGATATGGATGCATCACTACTGAGTCCTGCTACTGCAGGCTTAAACACAAACACCACAACTTCCTCTGGTAATTCACATGGAATGTCAAAGTACCAGCAGTTACTAGCAGTGATTGAAGAAATGGGAAAAGACATCCGCCCAACATATGCAGGGAGCAAGAGCAGTGCTGAGCGCCTGAAGCGTGGGATTGTCCATGCCCGGATCTTGGTCAGAGAATGTCTTATTGAAACTGAGCGAGCAGCACGGACC
>Dec103
TCAGAAGAAGACTACGTGAATATTTGGCAGTTAGACCTGAACATCCCCATCCTGACTTTCCCAGTTGAACGAGCTGTCTCATATATCAAGTTCAGACCCAAGCAGTTACTGGTTTGTGGTCATTTTGTTGGTATATTGACTTCATGGGACTTGAGTGCGATGGACAAACAGTCTAGTGTAGTGTACAGTGGTGTGAATAACCTTTCAAGTGAATTTCAACTACTAAGATGCAAGTTCAAAATGCATGCTGGGCCAGTATTTTGCTGTGATTTTTCTAATGAACTGGACCTTTTGATAAGTGGTGGCGCAGATGACTGTATAAACTTATGGTGTCTCTCCTCAGGGTTGAAAGTAAAATCCTTACCCCATCAGGAGGCCTGGGTGTTGAGGGTCATCTTGATGCCTGTCACTACTCACGCACAGAAACACTGTGTCATCTCCATGACTAGAGATTCTGTCAACAAACTTACATGGGATGCACATTGCAGTGAAAGCTCAGGAAAAGCAGATGTGGGTTCAAAGAAGATGGGCAACATAGACCAAATTCAGAATAAAATGTGTGTCCGTTTGAATGAAGGAAACCATAACTTCTTTACGCCTGGTCTTCATTGTAGCCAGAAATATATTGGACTGATAAAACAAGACATTGATGAAAAGCATGCTTGCCTATGCGTGTATGATATAGAAAATTTTGACCTTAAGTATAATGTTACATTGAATTTTAAAGTGAAAAAACTCCTTGCTCTTGGCAATAGATATGCCTTACTTCTCACTGTAGGATGTGTTCTATATTCCTCAACCTTAATGGTGGTTGATATAGTCACTGGAGAGAGTATTGGATCACACACCATTCCACATTCA
>Dec104
ATGTGTGGTGATGGAGCCAATGACTGTGGTGCCCTCAAGGCAGCCCATGCTGGAATCTCTCTCTCTGAAGCTGAAGCCTCTGTAGCTTCACCCTTCACTTCACAGGATCCAAATATATCATGCATACCCATTCTCATTAGAGAAGGTCGTTGTGCTCTCGTGACTAGCTTTGGAATATTCAAATACATGGCAGCATATTCACTCACCCAGTTTGTGTCCATTATGATTCTTTACTCCATTGATAGTAACCTCACAGATCTACAGTTTCTTTGGATTGACCTCTTCCTTATCACAATTTTTGCCATATTCTTTGGACGCACTGATTCATACAAGGGACCTTTAGCACCATACTCACCTCCGTCTGCTCTTTTGTCTGTGGCACCTATTCTATCTATCCTTATACACTTATTAACTGTAATTGGTTTTCAGACCTTCTGCTTTTTTTATGTACAAGAACAGCCTTGGTTTGTACCATTTAATGCAACAACATCAGATGAAATTTATGCAGGCCATGAAAACTATGCTGTATTTTCTGTGTCACAGTTCCAGTACATTGTCTTGGCACTGGTTTTTTCCAGGGGTCCTCCTTTCCGGCAACATTTCTATAATAATTTCCTTTTGACTGGATCTATCATTATCATGACAGCTTGCAGCATTATTTTGACAGTTAAACCACCTCAGTTCATCATTGACAGTTTTGAATTGGTGCTACCACCTCCTGGTGATCCACAGGCAGAATTCTTTAGATGGCAAATGATTCTTTTGTCTGTCTTATACTCTGCACTGGCCATTTTCATTGAATACTTTATAATTGACTATCTTTGCTACAGGAAATGTAAGAGTAAACTGCATAATGTAGACAAATCTAAAAAGAAATACCTTGCAATAGAGAGAGACCTACAACAAGACAAGACCTGGCCACCCTTATCTCCTGAAGTTGATCAGTCAGGGGGAAACACAGAACTGACATTAGATGCAAGCAGGCTTATCAAAGGAAGCAAGGCCATAAAAAAGATTGAAGCAAATGGACATGCAAATGGTCCTGTGACCACAGTTACTCAGTTCCAATCTTCTTTA
>Dec105
GCTCAGCTTGACCTGGATAACTGCGTCGACATCGCAACGATCGCCGAGACATACTCTCTTCATGGCCTACGGAAGAGAGTGTATGCCTTCATGAGCTCTCACCTGCACCAGTTCAGCAAGATGGCGGACTTTCAGCGCCTCACCGTGTCGCAGCTGTTGCATCTGCTGTCGTGCGACTACCCGGTGGACTGCAGCGAGGCGCAGGTCCTCCTCACCGTGGCGGGGTGGCTGCAGCACAACCCCTCCGAGCGCGGTCGCCACGCCGCGGCGCTCCTGCAGACGCTCAACCTGGAGGAGGTGCCTGCGGCTGTGCTGGAACGCGCGGCGCACCTGTCCGTGTTGGAGGCGCCGCTGCGAGCCGCCCTGCGCCAGACCGTGCCGCCACTGAGCCCCGCGCCGCCCACTGGCCTCGTCAACTCGAGGGGCTTGGAGCTGGCGGTAGTAAAAGTGGGCGGGTTCAGCATCGCCGGAATCACGAACGAGATCACGTACTTTATGCCGTCCGTGGGGCGCTGGCGGCACCTCACGACCATCCCGCACGTGGAACAGTGTAACTACGGGACGGCGGTGCTGAACAATGAACTCTACGTGATTGGAGGATGTTTCAACCAGTCGCTGCAGGAGAACATTCACCCCTTCGGCTTCCGCTACAATCCCCAGCAGAACAAGTGGAGCACGATGGCCCCCATGCAGCGCGAGCGGTGTCGCTTCTCGCTGAGCGTGGTGTCGGGGCAGCTGTATGCCGTGGGAGGAGCCAGCGAGGCCAGCGACGAAGGGGCAGCCGAGGACGAGAGCCCCTGCGAGGCCTACGACCCGGCGACCGACACCTGGAACCCCATCGCCGCGCTGCCCGGCGCCCGAGCGCAGCACGCGGCAGCGGCGCTCAACGGGCTGCTGTACGTGAGTGGGGGACTCGAGGGCGACCACGTCCTAGACTCGTGCCAGGTGTACGACCCGAGCACGGGCACGTGGGAGCTGCGCGCGTCCTTGCTCACGCCGCGGGCAGACCACTACTGCGTCACGCACTCCAACTGCCTCTTCATCTGCGGCGGCTGGTACGAGGACGAGGCCACCAACACCAGAGTGTTAGTGGATACCATAGACTGCTACGACCCGTCGACAGACACGTGGTCGGTGGTGAGCCGCGTGCCCACGCCGCGGTACCACGCCGGCATCGTTGTCATCAGCTCGAGGCTCTACGTGATCGGAGGCTTTCACTCCGATGCGACTTTCGACCGCGCCACGGGAGTCATCGAGTGCTACGACCTCGAGAGTGGGCTGTGGAGTGTGGAGAACGCCTACCCACAGGACATTTGGGAGCACGTGTGCGTCCCCCTGTACATCCCTCGGTGTCGGGATGACATGGACGTCTTGGCCATTACGAAA
>Dec106
GTTCCGGAAGACTCGATAGCCATGTACCACGAGGAGGCAATCCGGCGGTACCTCAACGATGTCAACTTGGCATCAGACGGTACACGACGGGAAGGTGAGAGCCCGCTAGATCTCAGTAAGCCATTAGACCTGGTTCGGCCGTTAGGGTTTGATTCCTCCATGTTAGACACTAACGAGCACCTTGAGGAGCATTCAGATGAAGAGACTTACAATCTGGATATATGTGAACAAGAGGAGGGTGACATGGCGGTCAATTCTCATGAAAGTAACCCTACCTCTCCCGCCTCCTCCACCACCAGCTCTGCCAACAAGGTGGGATCTCACCAGAGCAGCACCAACAAGAGGTTCCGCACACAGATGTCATCAATCCAGGTGAAGGTCATGAAAAGTGTGTTCCAGGAGTATAAAACGCCAACGATGGCGGAGTGTGAGTTGCTAGGGAGGGAGATTGGGCTAGCCAAGCGTGTGGTGCAGGTGTGGTTCCAGAATGCGCGGGCAAAGGAAAAGAAAGCGAAGCTGGCTCTGCAGAAGATGCTCGGCACAGAGCCCGAGGGACCTAAACCGCCTGAGGAGTGCAAAGTGTGTAACTTTAAATACAGTCACAAGTACTCTGTTCAGGACCACTTGTTTACGCGTTCACATATCGAAAACATGAAATCGTTCCTGGAGAAGGCGAAGGAGGAGAGCGACGTGGCCGGCCTGAGCTCTACTCTGAGCTCCATGTCATCCGACGGCGACCGGCCGCCCGCGGCTCTCACGCCCGTGGCCGGCCTCGCTCACCAGCTGCAGATGGCTCAGCTCATGGCTCTGGGCTCGCCGCCAGCTGGTGCAGGGACCCCTGCCGGTGAGGACAAGAAGGGCGGCCCAGGCGGAAGCAGCAACAGCGAGGACCTGAGTCGCCTGCAACTCCTGCAGCAGATGTACCAGCAGATGGGTCTCGGGGGGCTGCAAGGGGCGCCGCACCCACTCCTTCAGCACGCCATGATGGCCGGCGCCGGTGAG
>Dec107
GTTGGTTGTCTTCTGTGCTTCTTGCTGGGCGAAATCCTCGTGTGGAAGAACCTGGCGATTGTTGGGATTTGCACGACTATGCCCTTCTTCGTGTCGGTTGTGCTGTGCATGCCGGAGTCGCCAAGGTTCCTCATTCACGTTCGCCCCAACGACGCGCTCTCGACGCTCCAGTGGCTGCGAGGCGTCGAAAACGACGTCATGGAGGAATATCACGAGATCACCAACAGCTGCGAAATCGACCGGTGGAGAATCGCCTGCGAGGACCTCATTCGACCCACGTTCTGGCGCCCGCTGCTTATCTCCTGCGGCCTCATGTTCCTTTACAACATGACCGGTGTGGCGAGCTTTACGCTCTACGGAATGGAGCTCTTCTCCAAGATATCGAGCTCGTACAACAACGCGGCCTACTTCATCGTGACGGTCGTGCTCATCGTCGCCATCACCCTCTCGGCTCTGCTCGTCGACCACATCGGCAGGAAGCTTCTCCTGCTCCTCTCCCTCACCATCATGGCGGCCTCGGCCTTCGTGCTCGGCCTCTTCCTTTTCCTCAAGGACCTGCACAAAGTAGAGAACTACTTCACGTACCAGTGGATCGCCGAGGTGTTCTGCGTGGTCCTGTTCACGTTCGCCCACGGGACCGGCGTGGGGCCCATCGCCTGGGTCACCCTCGGGGAGATCTTTGGCTCCCGCCAGAAGTGGATCGGCGTGTCCGCGGCGTCCATGGTCATGTGGTCGTCCATGCTCGCCGTCGACGTGGTGTTCCACAAGATCCGCATTGCCGTAGCGACCGGGGGCATTTTCTGGTTCCACTGCGTCGTCTGCGTCGCCGGCTACATATTCGTCCTTGTGTGCTTCCGAGAACTGAAGGAGCAGCGGATCGATGACATTACCAAGTCCTTTACGAGGAAACACGATAATTTGATTGAAACTTTCATTGCTAGACTG
>Dec108
ACCCTGGCATCAGAGCAGCTCGCAGTGATTGAAACATTTACCGAGATGGAGGCCTTCATCTATGGCTCCTTCACCCTCCTGGCCCTCATAGCTCTGGCTTTGCACTTCCTCTCCCTGAAGACCAAGAGCCAAATCACGGCAGCCAATAACCCTCAGTTCAAGAGGTTCCAGTTTTCGTTTTTCCTGGTGTACTTCATGGCATTGTTCTCTGACTGGCTGCAAGGCCCTTATGTGTACAAGCTGTATGAACACTATGGTTATGCCAGCAACCAGATTGCCCTTCTCTATGTGGTGGGTTTTGCTAGCAGTGTCATCTTCGGGACAACAACAGGACCTCTGGCAGATCGGTTTGGTCGAAAGAAGATGGCACTCTGCTTCTGCGTCATGTACTCCTTCTGCTGCCTGACCAAACTCAGCTCAAGCTTCTTCTGGCTGTTCATGGGTAGGGTTTTTGGCGGCATATCAACATCCATGCTCTTCTCGACCTTTGAGTCATGGTATGTCTATGAGCACACAGAAACACATGACTTCCCTAGTGAGTGGCTGTCTGTGACCTTTTCCAAGGCGACCTTCTGGAACGGTGTGCTGGCCATAAATGCTGGGGTGTTCTCTAACATCTTTGCAGAGACCTTGGAGTTTGGACCAGTTGCTCCCTTCATGCTTGCCATCCCCTTCCTGGCCATGGCAGGTCTAATCATCTCGCAGACCTGGAGAGAAAATTTTGGAAATCAAGCCATTGATCTGAGGAAGTCCTGCATGGAAGGTCTTCGGTCTATATTGTTCAAGGACTCGATCCTTTTCTTGGGTGTGGTTCAGTCTCTCTTTGAAGCCAACATGTATATTTTTGTATTCCAATGGACCCCTGTCCTGGGACCTGGCCACCCTCCCCTTGGCATGGTATTTGCAAGCTTCATGGTCTGCATTATGATTGGTTCGTCCATATACTCCATGCTCTTCTCCAAGAAGTATACGGCTGAACAACTCTTGCTGGTGGCAGTTGGTATGGCTATTGTAGCCATGTCTTTGTGCATTTATTCCACCAGCGGCAACCACTTGTACCTCTCCTTCCTTGCCTTCCTCATTCTGGAAGTGTCCTGTTGGGATGTACTTCCCAGCCATCGGGTACCTGCGGTCCCAGGTCATTCCAGAGGATCTGAGAGCAGGCATCATGAACTGGTTCAGAGTCCCAAC
>Dec109
GTTCCACTGGATTTTAGGGCAGTAGCTCAACTTGGCTGCGTATGTGTGGTTGATAAATTCCTAGCTCGTGCAGACACTGACACATTTGAATTGGGTCAACTCAAGTTTAAAACAGTGGCACAATATCAGTACCTAGAGACTGGCAGCCTTCATCATGTTTACTTATATCATCATAGGAGTGGAAATAAGGCCATGTTTGGTGTATTCTTTAATCACAGTAAGAAAGGCCACATTTTTGTGTTAGATACTGTACGAAGTAATCAGATGCCCAATCTTAATTCCCTGTTTAACAATGAGAGAAATGCCAAGATCAGCAAAGGTTTTGAGGAAGTCCAACTCCCAGAGTCTAACTACACCTTTGAGATAAAGTTTGAGACTGAGCTGCGTCCAGTTCATCGCCAGATTCAGCGTCTACTTCAAGCATATAGAGAAGAGAAGAAAGGGCCAACTTTTCTGGCCATTCAATCTCCTCATGATCTTACCACAATAACAACTCTTATGCCTGGCTTGGGAGAATTTCCACAGGTGCCCATTCATGTCACAGAAGTTGAAAACTTGTACAATGTACTTGACTGGCAACGTGTTGGTGCAAAAGCCATGTTGCGACAGTACCTGGGCTTAAAGCAGTTACTACACACAGCCATGGAACAGTCTCGTTACTTTCATGTCCCTGTTGGAAATTTGCCACGAGATACCACAGCCTTTGGGGCAGATCTGTTTTACTTCAGACATCTGCAGAAGCACAACTCAGTTGTATGGTGTTCACCTGGCCAAAGGCCTGATCTGGGCGGTCATGAGCATGATGACAATCGACTTGTAGCAGAATTGGAAGAAGCTGCCTCAGTTGCACAGATTAACAACCCAGGGTGTTATTCTACAGTCTGTGTAGAA
>Dec110
CCTCCTCGCATTGACCGCAATGCCATGGTGGATGTGAAGATCAAGGCAGGTGAGAACCTGAACTTGCACGTGCCGGTGGTCGGCGAGCCTCCCGCGACCAAGCAATGGCGGGTCAAGGACAGCGACCTCTACCCCAACGACCGCCTCTCCATTATCAACGATGACTATGCAACCACCATCAAGATCATCGACTGCAAGCGCTCCGACACGGGCGCGTTCACCCTCAACGCCCGCAACAAGAACGGCGAGGACAGCTGCACCGTCAACATCACCGTGCTGGACGTCCCCGGCATTCCCGAGGGCCCCATTAAGTACAGCAACGTCAATCGCAACGGCTGCACTCTCACCTGGAAGCCGCCCAAGGACGACGGCGGCTCCGAGATCCTGCACTACGCCGTCGAGAAGATGGACCTGGACACTTGCCGCTGGGTGCCCTGCGGCGATGTCAAGGGCACGAGCCTGCAGGTAGACAACCTCATCGAGGGCCACGAGTACAAGTTCCGCGTGGCGGCCGTCAACCGCCAGGGCGACGGTCCTCCCCTCACAGCCCTGGACACCGTCGTCGCCAAGGACCCCTACACCAAGCCCGGCAAACCCGGCACTCCCGAGATCATGGATTGGGACAAGGACCGCGTCGACCTCCAATGGACCGACCCCCGCTCCGACGGAGGGGCCCCCATCACCGACTACATCATCGAGAAGAGGAAGCGCTACGGCCCTTGGGAGAAGGCGGCCGAGATTCCCGCCAAGCACGGCCCCAAGGCTTCCATTCCCGACCTCACCGAGGGCGAGGAATACCAGTTCCGCGTCATCGCCGTCAACAAGGCCGGCAACTCCGACCCCTCGGACGCCTCCCAGCCCGTGGTATGCAAGGCCCGCTTCGAAAAGCCCGCCATCGATACCAAGGACCTGGGCGACTTGATCCTCAAGGTTAACACTCGCCTTAACTACACAGTGCCCATCCGCGGCGCCCCCAGGCCCAAGGTGTCCTGGAGCGTCGACGGAAAGGTTCTGGAAGAGTCCGAGCGCGTCGACATGCAGACCTATGGCAAGCAGACCATCCTGGACATTGCCTTTGCTCAGCGCACAGACAGCGGTCGCTACACCCTGACCCTGGAGAACGAACTGGGCAAGGTGTCCGCCTCGGGCACCGTCATCGTGCTCGACAAGCCTGCTCGTCCCGAGGGCCCTCTGATTGTGTCCGATGTGACCCGAGAGAGCTGCAAGGTCTCATTCAAGACCCCACTCGACGACGGCGGCTCGCCCATCCTCCACTACCTGGTGGAGAAGATGGACGTGTCTCGAGGCACCTGGACGGAGGCTGCCGAGGTGTCTGGCCTTCAGGCTGATGTCCACGGCCTCGTGCACATGAAGGAGTACCACTTCCGCGTCAAGGCTGTCAATACCATTGGCGAGTCTGAGCCTCTTTGCACTGACAAGAGCATCATTGCAAAGAATGCTCAA
>Dec111
CACCAAGCCCAGCTGAGGTTCCACCAGCAGCCAGTGGACATCACAGAAGCGAGGGCCGCCGTGTTCACCGAGCAGCAGAGCTTCTGGCCGCTCCCCGTCTACGAAACGGCCATGATCACCGACATCGCCGTCACGCCCGCGCAGTCACAGGACCCCTTGGACGACAGAGTGCACGTCGCCACGGCCGCTCCTGCCGCCGTTTACTCCCTGGTGCCTCGCGGCGATGACCCTCTGAGCTTTGTGTTACTCCACGACGTCCTCCCGAGGTTCCGCTCCTCGTACCAGGCTCGCTTGCGGCTCACGGAGGTGCCCCATGGTATCCTGATGGTCCATGAGGAGAGTACCAATACCCTGCTGAGGCTTGATACGCATGCGGGTACTGTCTCGAAGCTGCAGACGGGTTCGATGTTCGAGGCCGCTGCGGAGACGGTGCTGAAGCGGTTGGGGTCGGGTCAGGGGAGGGAAACGTTCTATCGGATGTGTAAGGACAAGGCGCAGGAAGGTCAGATCGTGCTGTGGGAGGTGGGCGGCGGCAACGTTCTGTTCCTGGACTTGTTGGACGAGTCGCTCCACTCCCTGGCCCTGCCGCTGACCCTATCGTCTTTCCATATGCTGAGCGCAGGGAATCAGTGGCTGGCGGTGAATAACGATGGCACGAAGTGGCTGCTGAAGGGGGACAAGGAGGATTCCTTCCCTCACCTCCTTCACCCCATCGCGCAGTCGGACCTGGAAGAACCGGCCGGCAACGGCTACTTATCGAGACTGTCTCACCTCGCACCGCGCAACCTGAGTGACTTCATCTTGTCGACTGCCCTCGACCAGAAGATCAGTGCTCCCAATCGCCTAATCGCTCCAGTGAATTCATTAGCCGCCGTTGCTGTCGGCTTCCCTGACCTCGACGCGAGTGAAAACGACGTCTACGTGTGGGAGCGCAAGCAGCAGTCGTCGAGAAGGCCTCACGTTACGGTAGACCCGGCAAGTGTTACAGTCGTGCTGGATGAAGTCGGACAGATTATACGTGTCACAGACCAAGTCCCCAGCGAGGCCCTCCACAGCAACACATCCCCCGCAGGAGCGGGCTGTTACCTAGAAGTGACGGACATTGTTAACCACAGCCTGAGTTATGTACCGGTGCCTCGCGCTTCGCATTCGGCCCCCTACTGGACCTGGAACATGTCCGCGAAAACGCCTCCCCTACTCATCGCCCGAACCAGCGCCCAGGGCATCGCCTCGGTGGACTCCTCGGGCGTGGTGCGGCTCTGGCAGACAGGAAGCGCGGGTCTGGAGCGCGCCCTCGCTGAGTGGCGCAAGATGATCGGGGAGGACAGCAGCCCGCTCAGACTCGACGTCGAGCGGATAAGCGGCCTGGACGTGAGCTCTCCCAAGCACGGGAAGGAAGACCCGGAAAACGAGCCGCACGTCGGAGGAAACCAGTGGGCGGGCGGCACTGGAGGGCGGGACACAGCCGGCCTCGGAGGCATGGGCGGCCCGTATCGCCTGGACGCAGGTCATGATGTTTACCAAGTTCCCCAAGCTGAGAAGGACGCTGTACCCGAAGAAGTGCGAAGAGCCGCCCACGAAATGGCCCAGAAGGCTTTCAAGGAACGCCTGAAGGAGATCAAGATGAGCGAGTACGACGCGTCGCTGTACGAGAAGCTGGCCGGAGGCGTGCAGGCGCAGGTGCGATCGCTCCGGGGTATCATCAGCTCGCTCCAGGCCAGAGGAAAGGAGCGCCAGTGGATACGGCACCGCACGTCAGGGGAACTCGACGACACCAAGCTGATTGAGGGCCTGGCTGGCGAGAGGAACATCTACCGCCAGCGTCGCGAGGAGGACCCGGAAATCGGGGCCCCTCAGAGCCGCCCGAAGCAGCTCCGTCTGCTCGTGGACGTCTCGGGCTCCATGTACCGCTTCAACGGACACGATGGTCGCCTCGAACGCGAACTTGAAGCGACGCTGATGGTCATGGAAGCGTTCGAAGGCTTCGAAAATAAATTCCAGTACGAGATTTACGGTCACTCCGGAGAAGACGTGGCGGTGCCCCTCGTAGATAAGAACAGCGTCCCCCGCGACAACAAGCAGAGACTGGACGTGCTGAAGACAATGCAGGCCCACTCCCAGTTCTGCCTCAGCGGCGACCACACCCTCGAAGCCGCGAGGGAAGCGGTCACGCAGATAGCCAAGGAGGAGACCGACGAAAGCTTCGTAATCTTGCTCTCGGACGCGAACTTGGAGCGCTACGGCATCAGACCGCGAGAGCTGGCCAATGCCCTCACGGCGGAACCCTCTGTACACACATACGCGATATTCATTGGTTCTCTGGGAGACCAGGCTGAGAGGCTGACGAAGGCCCTCCCCGCTGGCCATTCGTTTGTCTGTATGGACTTGAAGAAACTGCCGCAGATCTTGCAACAAATATTTACCTCGGCAATGCTTAAA
>Dec112
ACGCAAATTCTGAACAAGCATTTGAACGAGTTAATGGAAGGACTCACTGCCAAGGTCTTCCGTACATACAATGCTTCCCGCACCTTGCAAGAGCAACTAGAGTTGTTAACAACTGATGATGACCCACTTCCAGCTAAGATTCTAGCTTACAACAGAGCTAACCGTGCTGTGGCTGTACTGTGTAACCATCAGCGTGCAGCCCCCAAAACTTTTGACAAATCCATGGCCAACTTACAGAAGAAGATTGATGACAAGAAAGAGCAAATTGAGGAAGCTGAGAGGGAGTGCAAGAGCTTGAAGAAGGCAGCCAAATCTGGCGGCTCTCAGAAGGAGAAGATGGCCCATGAGAAGAAGAAGAAGGCATTGGAACGCTTGAAAGAGCAGCTAGCAAAACTGGAGATGTCAGCTACAGACAAGGAGGAGAACAAGACCATTGCTTTAGGCACGTCCAAGCTGAACTATCTAGACCCTCGAATTTCAGTGGCCTGGTGCAAGAAATATGGCGTTCCCATTGAGAAGGTCTATAACAAGACTCAGCGCCAGAAGTTCCAATGGGCAATTGACATGGCAACGGCAGAATACAACTTCATGGGTGAACCCATGGACATATCTAGGAGTAAT
>Dec113
GATGCAATCCGGAATTTCCCCAATATTGATGAGAAGCAAGTGAGGAATGCGATTCGTCGCAAATTGAACACTGAGTCAAGGATCTTTCGCAGTCAGGAGAAATTTGGTGGGCCTGGAAAAAGAAATGGGGCTCAGCGACGTAGAAGCCGCTTTTCAGAGTCTCCTAGAGCACTGGTTTCCATAGAGAGGTCAGACCGTGAGAAGGACAAAGGTCCTGCTATGGTCACCCCAAATGTTACTGTTGAAAAGGCACCGTCCAAGGAAGCTCGTCGATCCTCATACTCATCCCCAGGAGGACAGATTCAGCAAGGGTCGGAAAAAGATGGGAAGAGAGATGGGGAACCATCTTATTTCAACAGGCAGGAAAAATCCACACCAAGAGTTAGTGACCAACACCAGCCCTCAAACAACTCTGCCACCCCGACCCCCGTTGCTACCCCAAGCCTTCCATCTTCATCCTCTTCACCTGTGACCACCAGTGACAAGACATTTAAGCTGTGCCATGAGAACCTGGTAAAGGCAGAGCTGCCCAGCGCCGCCCAGTACTTGCCTCAAGAGTATTCATACCCTGCAGTGATGCCACCTCATGTCAGTCAGGCCTATTTACCACACCACATGGCAGCTGCTGACCCAACATATTTGCGAAGATTGGAAATGACTCAGGGGGCTCCACATCCTGCTGCACTCTCTTATACGTATCCACACACAACCTTACCAACCTCTGAGTCTATGGAACCTAGCCTTCACATG
>Dec114
ATGAAAACTTCACCCCAAGCATTGTTGTGTGTGTTGATTTTATTGTGTCAGACTCAGGTATACGGAGTCAACATAACAGACTTAGTGTTTGGTAAAGCAGCTAATTATATGCCAGCTGCTTTTGGAGACTTTGACTCTGACAAGCACACAGACATGATTGTCCTAACTGAAGATTTGAAGACAGTTAAAGTTCTGATATCCAATCTTGAAGCTCCTCTACTGCGTGAGTCAGACCAAGGACTTTCATGCACATTCGAGAAACTCTGGATAAAGAGCATAGTTCCTGGTGACTTTGATGGGAATGGAGCCATGGACCTACTCCTGGTTCCCTTCAACAAAGACAGTCGCCTGTATGAGGTGTATGTCCTGTGGGGGAATCAAAAGAACATGACCCTGAACTGTACTTTGGAGGATAAACCACTGATGAGACTGAAGAGCCAGCCACTGGTGATGGATGTGAATGGTGATATGATTCCTGACCTATTTGGAGAAGATGAGAATAGCACCCGGACATTCTGGATTTTTGAGCCTAAAGGTCCCCCTAGACCAGAGCCAATGGTTGCTCCAGATCTTAAACCACTACCACATCTAAGCCTTCCAAGTTCTCATGCCTTTATTGATTTAGACAGTGATCTAGCAGCTGATCTCTGGATCACTGCAGAGGGACAGTTTGAAATCTGGTCATCCATTGATGGAAAGTACAGCTTGAATAAGACAATTACTATCCCAGAGGGCTTACAACATGTTGGCCAGACAGCCTTTGCTGATGTGAACTTGGATGGAAATATTGAAGCCATAATCCCAGTTTGCAATGATGCAAATTGCAAGAAAAGCTACTTGGCTGTGTATGATTTCAGGAAATCATTATGGAATTTCCTTGATGTCAACTTTGTTGAGGATGATGGTACAATTTGGGCATTTCCCTTTGCCCCTTCAAGTTATAGGTTTTTAGACACGGTAACTCTGCGTGTCGGTGATTTCAATTTGGATGGCTACCCAGACTTCTTAGTTACCCTGGTTGATGCATCCCAAAAACCCCGAGTGATCTTGATGGAAAATACCGAATGCGATGATTCCTCTTGCCAGTATCAACGGAAATTTGTGAATCAGTGGAACCTCTTTAAAGATTTTGGGGAAACAGTGTTAGGGACCTTCTGTGATTTCCAGGAGGATGGTACCCTTGATGTTCTTTTGGTACAGAAGACAGATGATGGGAAATATCATATGAATGTCTACAAGGATTCTGTGGAGTATGATGCTGTTTTTGTGAAG
>Dec115
CAGCCTGCGTCCGAACAGCAGGCGGGATCGACCATGAACTCCATCACGCAAGTGTTCCCTCCTATAGTGGAATTAAATGTCGGAGGAGTTTTCTATACGACCTCGCTGACAACTCTTCAGAAGGACCCCGAAAGCCTGCTGGGTCAAATGTTTAGCGGGAAGTCCAAGACGCCCGTGCTGAGGGATTCGAAGGGCAAGTTTTTCGTGGATCGTGATGGTGTCTTGTTCCGTTATATTCTCGACTATTTACGAAACCAGAAGCTCGTGTTACCAGAAAACTTCAGTGAGCGTGAAAGACTCAAGAACGAGGCGGAGTACTATGCGCTGCAGGATATGGTGGAGTCTCTTACCGTTCCCAAATCCCTGAGCCCCATTGATCCTTCGTTTCTAGTCAAGACCACCTGTGGCACAATTACCGTCAGTTACCGCGGCACCTTCGCCTTCGGACGCGATGGACTCGCCGACGTCAAGTTCCGCAAGCTGAACCGAATCCTTGTGAGCGGTCGCGTGACGCTGTGCCGGGAGGTGTTCGGAGATACGCTGAACGAGTCACGTGACCCGGACCGTGGCGCGGTTGACCGCTACTCCAGCCGCTTCTTCCTCAAACACACCTTCCTGGAGCAGGCCTTCGACATGCTGGTCCTGGCGGGATACAAGTGCCAAGGATCATGCGGCAGCAGCACCGCAGGAGGCATGATGGTGGACAAAAAACCTGGCATGGACTCCGAGGAGGACCGATGGAATCACTACAACGAGTTCGTGTGGGTGAGAGAA
>Dec116
AATGTCATGGAGGGCGACAAGAGGTACTTCAAGCGGGCCGAGTTGAGCGCCCGCCAGGCAGATGCCTACTGGAAGAGACTCGGCGTCGGGCCTCGGGACGGGAATGAGGGAGAGGACGGCTCCTCCAACCAAGAGGGCGAGGCCTCGCGGTCGCAGGACAAGGTGAACCAGGAGGTGGGTGACGCGCCGGAGCTCCCCCGCGCTGAGGTCCTCCGGAGGCTGAGGGAGAGGGAGGAGCCCATCATGCTCTTCGGCGAGACGGAGCACGACGCCTTCAAGAGACTGCGGAGGCTGGAGATCCTGGAGCCGGAGGTGAACCGGGGTCTGAGGAACGATTTCCAGGAGGCCCTGGAGCGGGTGGACCAGGCCTATCTCAACGAAATCCTGAAGACAGAAGGAGGAGACGGCGTCCGAAATGTTTCTCTCACGGGCGAAATCATCACCATGGAGATCCTGATCGAGACGGCGAAGGACCTCAACAACGGCAACGCCTCGTTCGAACTCAGGTGCAAGGTCATCCTCAAGTTTGTGGAGCTGATTTTGCAGTTGTGGGGTAGCAAGCACAACGCGCGTCCGGAGGCGGAGAAGCTCAGCGTCCGGGGGAAGATGGACTCCGCTACCTACACGCAGACGCAGTCGTACCTGAAGCCCTTGATCAAGTGCCTCAAGAAGAGGTCTCTACCCGATGACATCATGGAGTGTCTGACGGAGATCGTGCAGCACTGCCTGGAGCGCGATTACGTCAAGGCCAACGACGCTTACCTGCAGATGGCCATCGGCAACGCCCCCTGGCCCATCGGCGTGACCATGGTGGGCATCCACGCGCGAACAGGGCGAGAAAAGATCTTCAGTAAACACGTGGCCCACGTCCTCAACGATGAAACGCAGCGGAAGTACATCCAGGGCCTCAAACGGCTCATGACCAAGTGCCAGCAGTACTTCCCAGCCGCGCCTTCGAAGTGCGTCGAATACCAGGCAGTTGCACAG
>Dec117
GGAAAATTAAGTGAAGAAGATCTGTGGGGTGGACAGTTCACACAGATTGAGAAGAACCTGTCCGAAGGCATTACTCTGTGTGATCGATGGGTGGACAGCTGCAGCAAACTTACTGGCATATTTTGGAAGAGTGGTGTGGATCAGATGTGGGAAAATGATGCATTTGTTCCAGAATACTGCAAGAATGTTTCAAAACGCCTGAATGAAATTCTGAGTCTCCGGACTCTGCACAAACAATTGACCAGACTTTTGTCCATTAGTGAGCAGGAGGAACTGAAAACAGCTGATTCATTCAAGCCATTTGCTGGGCTGAAACCTGTTCAGTATAACCCTTACACAGAACCCTTATGGCAAGCAGCAGTACGCCAGTTTGAGAATTCCCTCAAGCCAGCTGAGCAGAGGATTGCTGGTAAATTGAGAGCTCAGCTTAGAAACATGAACTCAAGTGCCTATCAACTAATGCAAGAATTCAAGAGGTACAAAGAATTGATCAAGCGTGAAAGCATACAGCAGGAACTTCTTTCTGAGAGAGAAATGTTACTCAGTGAACTCAGCAGTTACATCCGCACAATTAGTTCTGATTTCAGTAGCACGGCTGTTAATGGACCAAGACGTTTAGCAAATGTGCCTGAGGTTGTTAGCAACATTTATTGGGTCAAACCTATTCACGCAAAAGTGGTTGACATT
>Dec118
TGTCTTTTCTTGATGGTTGAACGTCTTCGAGGGGATAGTGGCATAGAGCGAAGCCTTGCACATGCATGGCTTGCTACAACTCTTCAGAGAAGTGACACTGCTCGGCTCATAGACCCAATCCTGGTGTTATTGCTGCACCCACATACCCGAAGAGTTAGTGTGCAGCATGTGAACATTGAGAAGTTGCCTCCTGTCCAGCAAGGCCAAGGTCACAAATTATCTCTAGAGGAGTCACAGATCTATGCCATCAGCTCTGAAGGAGGAGAGGTCATGTACCATGTGAGCAAGGAAGGAAGAGAAAGTCAGGGGAAGGGAAAACACGTGCCTGTCCCGGCCAAACATATATTAGCATTTACTTCAATTTCCAAAGACAGCAAGAAGATTGTCACTCACAATGCAAACTTTACAGAATTTGAACTGCCTTCTAGTCATGAGCAGCCACAGCTACAAGCATCAATATCTCTTATGGTTAATCCTTTCACTCAGCATCCATGGATAGATATGGAAGATCTGGCCAAGATGAACAAACCAACAAACCTTTCCAATGCAGTTAGAATCCAAAATGGCAGCTACCAGAAACTTTCAACTACAGTGATACCTGAACAAGTTACAAGTGAATCAACCGTTTCAAGTAGCAGAGATTCGGATGATGAAAATTGGACACCAACACAGATGGTTCAGAGTATTCTTGAGGAGGTGATAGATGCTGTTGTGACTTCACGATACAAGTATCCTGAAAGTGATGGGTCAAGTGAACAGGATACAGTGTCACAATCTGTAGTAAGTGATGGAACTGTGCCAGAGTTAACAAGACATCCATTTCACTCTCACATGCTCCTGTACACTCAGGTGGTTGATAGTGGTCAGTGTTCAAATGGATTGTCCCTAATTAGAAATATTATTGAGGCACAACCAAAGTTATCCCTTCTAACTCTAGCATCAACTAGCATTAGTACACTACAGTCAACTTCACCTCTCATCGTATTGTTAGCCAGACATCGCAGATCTGTTTTTGGTGATGGGTTTGATGGTGGAAATGTGTCAGAGATGGTCAGTCAGTTCCGGTCTACTATGTATCTTCAAGTAGTTATCACGGTATGCCTTTATTACTTGCGTTCTTACTATCCGTGCCTTCCTCATCTCCGTCTTCGAGATGAACATCTACGAGATAACCAGGAAGTGCAAGTGGCATCAGCTGAGGTTCTAGTCCTAGTCTTCACACATTTGTCACCATTAGTGACTGATGCCCCCAGGGGTTTCACCCCATATATTACAGATCTGCTCAGTAAATGCAAAGTTCAGAAGTGTGTGCTTCACTGTTTGCTGTCATCTGTGCATGCCATGACCAGTGCAAGTACATCAGTGATTACAGATCACAAACGTCCATCATCCCAGGAAACACGCACTTTTACTGAAGAAGTCCAAGAATACAACTGTGGATCGCTCAACCACATTGGTGCTGTACATCGCTTGGAAACCTACCTAGCTCGAGTGATGGACTTAACACTGGCTCTCATCCGCTTAGAAGACACACTGGCTGCAGATAGACTAGAGGGTGCAGTGGTGAGAGATCCACCAAGTGTCAGCATGAAGTATACTGGCTTTAGTACCACTAAATATCAGCCGGGTCAGCCAATTCCAGCACAGCCCATGTTCATGGAGGTTATCACTGTAGCACTAAAACAGCATCATCTTCGGCATTTACATGGATCTTGGTTGCACCTTTTTACAGCAGCACTGCCTCATATGGGCCCATCACTCCCTAATAACAGTTTGCTTGTAACATACCATGTATGTGAACTTTTGGAAGGAATGGCCCACTATTATCTGCCTGGTGCTGTACCACCTCATGCTCCACCTGACTATACACTTATCCTTCTGCAAAGTCTCACAACTATTGTACATTATTGCCTCTTAGATCCAGCACAGTCACCTGCTTTTGGGTCATCGTCATCTCTTCCTACATCTTCTGCACCTCCTTCAGGCCAGACTGCAGGACAGATATTATACAATCTGCTACATGTATTTTCTCCAGTGGGTGAAATCCTTGATGCTCCTGTAGACAGCAGTGGATTAGACCCAACTGCTTGTGCTCGCCATACCCTCCTCTGCCATCTGCCAAGAATCATCTCGGCCCTACTGGCTTTATGGGTGGCTACAGGACAGGACCAGGATTCAGCCTTTGTACTTGGCAGTAGAAGGGCTGTGAGACAACACATTGTAGAGCTCTTATCACCCATCTGTCACCACCAGACACCACATCTTCTTGCAGCTATCAGTGTTGTTTGGCAG
>Dec119
ATGTCATCGGTTACTTCAGCCACGAGGCGACTCCCCTGCGCGACCGGCATTACAAGATTACTGAGAATCAGGAGCCAGCCTAATCTCCAAGGGAGGCACTTCAGTTATTCCCCGAGTTGCCTTTCAGATGATGACAAAACAATAACAAATACAACTATTATGGTTCAGGATGGTCTTAACATCCAGGAGCTGCCATGCATCGTTCAGATCATCAACGGCGAATTCAGTGTGTTTAGCAATGGCAGGAGCCAAGCAGGCAGAAAGCTGGAAGGGCTGGGGCTAGAGATTCCTCAAGTCTCAAAGAATCTGTTTAAGAATATAAATTTTGAAGAAGAGCAGGAGATGATTTTGGGATTCATGAGGTGTTTGAAAGTGGCTGACATCTTCAAGTTACTTGAAGTTTGTCCAGAAGAGGAAGTGTCACCAAATGTTGCATTAGCTGTAATTAAGAGGATATTTGAATTGGAAAACAATTTTGAATATCGTAATAGAGGACTTAATTTGTACCCAGAAGAATCGCTATTTACTTTTACAAGAGGGGCAGTCATGAAGCACTTAATAGAAATTATTTGTGGTAGTTATGATCCACAGAACATAATAGAAGCTCTGAGAGTGATGGGTCGTGATTCTTATCAAGGCAATAAGCAGAAATATTTGGAGAAACTATGCAATGAAAGCATTATTAGAATCACAGAAGGAAGAATGACTGTGGAACAGGTGTGTGAAAGTGCCAAAGCATTTCATAATCTTGGTACAACTGGATCCCAGTACATAGAAAAGGTCTGGGTTGGAATAACAGATCAGGTAGAAGATATTAATGTGAAGGAAGCTTGCAATATTATGAGCATCCTTCCACTAGTAAAGCAGAGCCGTAAGCATTTGTATAATATAGTTGAAAGAAGAATGGGAAGTCTATGGTACAAACTGAAATCTGAAGACATAATTAGGATTCTCCATGTTTTAATACAGCTCAAACTGACAAGTAGTCGGATGCTACCAATGATATCAAGATGGACCAATTTGAACATCCATGTTCTTACGGAAAGTAACATACGGTGGATTGTTTACTCCCTTATGAGTCTAAATTTCACAGATGCAAATATTCAAAAGTCCCTTACAAGATTTATGAAAGTTAAGAAGTCAAACATAAATGATCCTAGTTTGATTGCTGTAATCATGGATTACTGTGTAAAAATGCGAATTAGGAGCCCAGAGGTTTTGGATACTGGAGTTGAATATTTTATGCAGAATGCATCTAAACTCACAGTGCCTCAAGTAAACAGCCTGTGTCGACCGTATGGTCTGTTGAATTATGAACCTCCAAATGCTTCAGCTTTCTTCCTAGCCTTCGAAATGCTTCTGGAGGAGAAATTTGTCCAATTTCCTCCAAATGTTATGATTGATTTACTGCTGTCATGCGTTTATTTAAAACGCTATCCTATAAATTTTGTGAAAAAAGTGTTTAATCCATACTTCTTTGACAGAATTCACACATTGGATCCAGCAGAAATGAGATTAACAAGAACAAAACTGAAAGTTCTTGATCGGGCTCTTTGTCTGGAAGCTTCAAACTACAGTGGGCCAATGCTTCCTAGGGATCACTCAGCCAAAAGTTTTTGGCGCGATGCTAGAATTATGCGCTGCGTAAATATGATCCAAGCACCTCTCATTGAGATTGTAGGAACCAGTGAGCGCATAACCCCCTCTGCTATTTTACCAAACTTCCCAGGCACAGAGATGTATGTGGTGGATTGTGTGATTGACATGGCAGGAAAATTGTCTCTGAAGTCTTTCAAGTGGAGTAGTAACAAATATGCATTACTAATTCATCCACCAGAGCATTACATTTTAAACGAAGATCTCCTTGTAGGACCACAGGCAATGCGTAAGCGTCATTTGGCAATGTGTGGCTTTAAAGTGGTTAGCCTAAGCTACGAGAAGATGAATAGACTTCGTGTGTACCCAGAACTATTGAAAAATTACATTGAAGACAAAATGAAAGAAGCAACATCTGTG
>Dec120
ATGAGTAACATTGCAAGGCTTGAGAAGGACAAGCGGCGTGCAGAGCATAAGAATAACCTTAAAGAGGTTGCTAGTTTAGCCAACCTTCTGGGGCAAGAGCTGCAGCAAGCAGGAGACTATGAGGGCGCTCTGGTCCAGCATCGTGAGGAAGTAGCCTTGTGTGAGGCGCTGGGTGACACCATTGGTGTGGCTGTGGCACAACGCCGCATGGGGGAAGTGTACAGTGAGATGGGAGAATGGGGAAAAGCACTCCAATACCTAAATAAATATTTATCTCTTGCCAAAGAGGCAGAAAGTTTGGTGGAAGAGCAGCGTGCTTATGCAACTCTTGGTCGCACTCATTTGCAGAAAGCCGAGGAGGCAGGATTGCGGGGCCAGGAGGAGGACCAGACAAAGGCTTTGACAGAAGCAGAGAAGGCTTTCTTACGTTCCCTTTCTGTATGTGAACGTCTCAAAGGAGCAGTTGATTCTCAGGAGCATAGCCAGATGCGTTGTCGGCTTTATCTTAATCTTGGTTTAGTTCTAGATTATCGAGGAAATGTTAAAAAGGCACGTCACTTTATAAGCCAAGCGCTAGATTTGTGCACCAGTCACAGTCTTCATGAAGATGCACAAAGATGCCATTCAGCGCTTGGGGTTATCTTGCTGCGAGAAGGCCTCCAGACAGATGCCCTTCAAGAGGGTCAGAAATCATTAGCTTTGGCAGCCAAACTTCACAATAAAGGTCTCCAGTGTGACTGTCACTCATTCCTTGCACAGGTCCATCTTGCTAATGCTGACTATGAGGCTGCAAAAAAATGCTATCACAAAGCCTATAAACTGAAACACCCTGACCGTGAAGATAGAGAAAGAATTGAGAAAAATTTAAAGTGTGTTGTAAGTATGTGTGTAGCTGAGGACTCTCTTGTGATGATGGGAGATTGCACTGATGACGAGAAGATAAAATTATATGAAAAACTAGGGGATGGTTCAGCCAACTTGGGATTCTACACAAAAGCAATTGAGTATTACCAAAAAATGTTGGAGTGCGCAGTCCGTGCGAACAAAAGCCCTTCGTTTCTTGCTCCTATATATCTATCTCTTGCACAGACTTATTCTGATAACAAACAGTTTTTGGAGGCTAAACAGTATTATATAAAAGAATATGAAATAAAGCTTCAAGAAGATGCTAGTGAAGCCTGCAAAACATTACTCACCATTGCAGATGTGCGAGAAAGGCTAGGAGAAAATTATGATACACTCTCAGATACCTATCATGAAGCTAGAGCATTGGCTGCTAAAGACCGCAGTCCAAAACTAGAGGTTTATGTGCTACGTTTGTATTCGTGCCTTCCTGGTATCCCAGAAGATGTAAAATGTGAGATCAAAGAACAAATGAATTCACTGGCAAATGAAAATGATTTAGATCCAGAAGCAGACCTAAGTGATGAGGAAGAAAATGAATGTGAAGATGAGGTTGACCTAAATCTTGTCAACTTTTCTGACAGTGAAGATGACCATGAAAACTTTGACAGGCCTAGGCAGTCACGTCAGAAGAAGTCTCTTGTGGTAAAGAGAAATGAAAAAGGAGAAACACCATTGCACAAGGCTTGCATAGATGGGAATCTTACCATGGTGCGGAAGCTCCTGCAACAAGGCCATCCTGTCAATCCTCGTGACAATTGTGGCTGGCTACCCATCCATGAAGCAGCCAATCATGGTTACTATGATATCATTCTTGAGCTGATAGAGGCTGGAGCGTGGATTAGCGATCGAGGAGGAAAACAGTGTGATGGTATCACACCTATGCATGATGCTGCATCTTGTGGAAATATAGAGATTGTCAGGCTTCTTATGAACAAAGGGGCCTCAGTCATTGCTAAAACTGATGATGGTGATACACCCTTGGAAAGTTTGGTAAATTACAGGAGACGAGCAAAGCTTTCTAAAAGAGGGGAAGAGGAATGTATTAGACTTGAGACAGAGCTTAAGGAAACAATGAAGCGTGCTGGGCACAAGATACCAGCCAAGGCTTCTGACTCCTCTCCATCAGAGCGCTTTAGCCCCAAGGAATCCCAGCCACTGAAGAGGAGGACAAGTTCACATACATCTTTGTCTGGGATA
>Dec121
GTTGTAGTCGGTAGCGAATGCGTGGACTGCGCCCCTGGCACCTATTACAGTACCGAGACCAAAACATGCGAGCTTTGCGAGCTGGGAACCTACCAGAACGAGATGGGCCAGGTCGCCTGCAAGGCCTGTCCCCAGCGAGCGGGTCGCCAGGGCGTGACCAAGATGCCCGGGTCCCGCTCTGCCGAGGACTGCCAGGAGCGCTGTGCTGCTGGAAGGTACTTCGACGAGCAGATGAGCGTCTGCCGCTCCTGTGGCTACGGATACTTCCAGTCTGACGAAGGAAAGTTCTCCTGCAAGAGGTGCGACCGTGGCCTCACCACGCGCACCAAGGAGGCAGTCTCTGCCTCCGAATGCCGCGAGGAGTGCGAGTCGGGTCTCCAGCTGGGAACCACTGGCCCGTGCGAGCCGTGCCCGCGAGGCACCTACCGTACCAAGGGCATCCATTCGTCGTGCATCCGTTGCCCAGCCGATCGTACGACCCAAGGACCCGGCGCCTCGTCCCTGGAGGAGTGTTCTCTCCCTATCTGCATCGCTGGCACCTTCCTGTCGAACTCCGAGTGCCTGCCGTGCCCCAAGGGTTACTACCAGCCCGAGGCACTCCAGACAGCTTGCCTGAGCTGCCCGAAAGACACCTCGACCCGTGACGTTGGCGCCACCTCGGAGGAGGAATGCTCCAACCCTTGCGAGGTTCACGGAGAACAGATGCTGTGCGATTCCAACGCCCTCTGCCTCTTCATCTCGGAAACCAGCGACTTCGAATGTCGGTGCAAACCAGGATACAACGGAACCGGCGAATACTGCGTT
>Dec122
ATGGGGACGGTGCTGAGCTTCAGCCCGCGGGAGCAGAAGCCTTACTACGGGGACTACACCCTCAACAACCACAACTATGAGACGCTCAACAATGTCCGCAACAAGGAGAAACTCGTCAACAATGAGAACTCCAACATCCTCAGCGAGAAGAACGCCCTCGAGCGGAACTTCAAGAAGCACTCGCTCTTCATCAACGCCCTCAGCTGGAAGCGCTTCTCCACCACCAACAAGAAGAAGCTCGACAACAAGAACAAGAACCTCTCCCTCAGACAACCTCTGGACAACATCCACCCGTTCATCGACAACAACAAGAACATCCAGAAGGCGTTGTCATGTTACAACATCCGGCCCAGCTCCATGGGCAACCTCGACCTGGTGAGAGTCAACAACAACAACGCCCACACGCCCACGGAGAAGCTCCCGCCGAAGGCCATCCTCACCTCGGCGCCCTCCACGCACACGCACGACCTCCGCGGCGCCCTCGTGCCGTCGCGCCCCTCGCAACACCTCTCGAAGGCGGCGCAGCAGCAGCAGCCGCACCAGCTTGGCCCCGTGCTGGCGCCCTCGCTGTCCACCACCAGCAGCAGCAGCGGCGGCGCCTCCAACGTCACGACCCCGACGGGCGTGAGTCCCACCAAGAAAACGGTGATCCAGGCGTCCACGTCGGAGCTGCTCAAGTGTCTCGGGCTGTACCTGCACCGCACGTGCTCGCGCCTCAGGGACTTCCAGGCCGGGGACGCTGTCATGTGGCTCAGGACCGTGGACCGCTCGCTCCTGCTGCAGGGCTGGCAG
>Dec123
GCTTACAGGCAAGTCAACGAGCATTTTGCAAAGCTGACTGTCGAGGCAGTTGTCAAACTGGCGGAGACAAATCCTGACAGCGTACCACTTGTTTGGCTCCACGATTACCACCTGATGATGGCCGCCAACAGCATCCGCGACAGGTGCGACAAGCTGGGCCTGCCCATCAAGATGGCGTTCTTCCTGCACATCCCCTTCCCATCGTGGGACATCATGCGGCTCTTCCCCTGGGACGACGAGCTCCTGCAGGGGATCCTTGGCTGTGACTCCGTGGGCTTCCACGTGGAGGATTACTGCCTCAACTTCATCGACTGCTGCCAGAGGCGTCTGGGTTGCCGCGTGGACCGCGAGCAGATGCTGGTGGAACACAACGGGCGCACGGTGTCGGTGCACCCTCTGCCCATCAGCATTCCCTACGACAGGTTCGTCAGCCTGGCAGAGAAGGCGCCTCAGGTGGTCAAGAACAACGAACAGGAGCAGCTGTTGCTGGGCGTCGACAGGCTAGACTACACCAAGGGCCTCGTGCACAGAATTCGTGCTTTCGAAACTCTGCTGCAGAAGCACCCTGAGCACATTGAGCACGTCACATTCCTCCAGGTTGCAGTGCCCTCCCGCACGGACGTCAAGGAATACCAGGAACTCAAGGAGGATCTCGATCAGTTGATTGGCAGAATAAACGGACGTTTCTCGACGCCCAACTGGTCGCCCATTCGTTACATCTACGGGTGTGTGTCTCAGGAGCAGCTGGCTGCTTTCTACCGAGACTCCTCGGTGGCTGTGGTAACTCCCCTGAGAGATGGCATGAACCTTGTGGCCAAAGAGTTTGTTGCGTGCCAGGTGAGCGAACCAGGTGTTCTTATGCTATCTCCATTTGCTGGCGCTGGAAGTTCAATGCATGAGGCACTATTGGTGAACCCATATGAAACTGATGAATTTGCCGAAGTTATGCACCGTGCCCTCACCATGCCAAAGGATGAGAGAGAGCTTCGAATGAAGCAACTCCGTCATCGTGAACGAGAACATGACGTGAACTTCTGGCTTCAATCCTTCCTCAAATCGGTGGACTGTTTGGCAGATAATAATCTTACACCTGGACGTCTCCTCCCATTGAGGGAAGAAGACTTCAGTCAGTTCTTGGCTTCCTATGTCAAAGAGTCCTCACGTTTGGCACTGCTTCTGGATTATGATGGCACCTTGGCACCCATTGCACCTCATCCAGACTTAGCTCGGATGCCTGAGGAGACTCGCCGCGTTCTGGAGCGCTTGGCTCACATGCCTGACGTTAATGTTGCAATCATTTCAGGGAGGTCAGTGGAAAATGTGAAATCAATGATAGGAATCGAGGGCATTACTTACGCTGGTTGCCATGGCTTCGAAATTCTTCATCCAGATGGAACAATGTTTATACACCCAGTTCCTCATGAATACGAAGTACAGTTAGACCAGCTTAAGAAGCAGCTAGAGGAGGAAGTATGCAAATACGGTGCGTGGCTGGAACAGAAGAGTTCAGGCATAACATTCCATTACCGTGAGGTGCCAAAAGACAAACAGTCTGAAATAATAACAAACGCACAAAAGCTGTTCCAGAATAATAATATTAAGCTTCATCAGTCCCACATGGCATATGAAGCACGACCCCCTGTCACCTGGGACAAGGGTCGCGCTGCTATTTACCTTCTGCGCACACTGTTTGGCCTCGACTGGTGTGATCGCGTGTCAACTATCTTCGCGGGAGACGACAGAACAGATGAAGATGCCATGCGGGCACTGCAGGGAATGGCGGTCACCTTTAGGATCACAACTTTACCCAATCTACGTACAGCTGCTACCTACCGTCTCCCCAACACGGACGCTGTCCTCACCATGCTCAAATGGGTAGAGAAGAGGCTCAGCTCGCGATTGCCTGTGACAAACGGCCTCCGATCGAGAAAGACGAGCATGTCCAGCATCGGAAACAACTCCCCGCCACACCCACCGTCCTCCCCGACCAGACGCTCGAGATCGAACTCCCAGTCCCCGAGTCCTACCGAGCCTAACAAGCAGATGATGGTCATGACTGATCAGGTCTATCATCAGCTGATTTCCAGGAAAAATTCCCCTCCAAGGGTCAGTGTGTCGCCTGTGAATACCAATACTCGCTCTACAGTG
>Dec124
GTGCTGATTGGTGGATGTTATGGTGAAATATGTAAATTGCAGACTGTTCCATATGGGACAAACCAGCCAGGCCCTTCCATCAGGTATTCCATTACAACTGCCAAAGGAGGAACTCAGTGTTCTAGGGCCACACAGCTTTCGCAGACAGCCCACAGTGTGCTCCAGTTGCCCTATACCATCTTCGGCCTTGGACGGAATTGGAACTTTGTTGAAGTCCTGGATGTTGGCATCCCTAAAGGAAACTACTCTGACACGCTCACCAGTAGCTTTACGCAGATTATCCCCAACTCGCAACTGATTGTGATCCCATACCCCATGGAGCACCCTGACCAGTGGGTGAGCAAGTTGTTCATCACCCCGAGTAAGGCTATGCTCATGACAGCTGGGGCGCTCATTGGCACTTGCCTCTTTGTTGCTGCAATCATTGGCATCCTCCACCGCAGGGAAAAGCAGCAGGACAAGCGGGAAAAGCAGCAGGAAGCACACAAGTTCCATTTTGATGCCATG
>Dec125
TGCAACGTGACCTACTACGGCGAGGTCGGACGCAGCTACGAGATCGACCTGAAGGAGTCGGAGAACCTGAAGATCCCCTTCACGTGCGAGCTGACCTTCGTGGCTGCCGGAGACATCTACGGCGACCTCGTGCAGATCGTGTTCCGTGACCTTACCCTTGGCACGTTCAAGTCGCACCACGTGTGCGGGTGCCCCAAAGGCCACCTCAGCATCGAGGAGAGTCACCGCGGCAAGATCGGTGGCAACTGGTGCGGCGGAACGAACACGCACAACGTGTACTACAGCGAAACCGACACCGTCACCGTAACCGTCAAGGTTCCTCCGCCCGAGGAGGAAACGGACGGCGAGAAGAAAATCAGACTGCGCCTCCTCTACAAGTTCCTGCTGAGCGCGGAGTCCATCGTCAGGTACGGGCCCTGGAACAGCGCCAAGTACCTGGGCGTCCATAAGCCCGACACCATCTGCGACAGGGTCTTCAACTCGTGCGACCGACGCAAGTGTCGCGTGCAGTCGCCCAATTACCCCGGACTCTACCCTCGAAATCTGACCTGCCAGTACGTCATCCGCCAGGACACGGTGCCCCACGGTCGCCACGCCCTCGTCAGCGTGGGTCAGGCCGAGAGAGGGCGCGTCCACATCAAGCACACCGACGCCTCCTGCGACGACAACCTGCAGCTGTGGCTCGATGAGGACTGCGAAGTCGTGGGCGACACGCTCAGCATCTACGAGATTCAGGGAGAATCGCGCAAGCTCCTCATGAAGTTCTGCGGCGGCGGGAAGGTCCCCCGCATCACAGCCAGTGGGGCCGAGCTGCTGCTTGTCTTCCAGAGTTCCCCTTTTGACAACATGTATTTCGATCCTTCCGTCAGCACTCATCCAGGCTTCGAGCTCGACGTCGGCGTCGCCTTCGTTCCCAAAAAATCCCTTCTGTATGCAAACCAGAAGTGCGAGTTTGAAATATCGAGCTTCGAAGCTGCCCGCGGCCACTTCGAGAATGTTGCTCACTCATTGCCAAAGAAAAGCAACTGCTCCTACAAGTTCCGCGGGCGCCCGGACGAGGTCGTCTGGTTGTACTTCACGCGCCTCAAGGGAATCGACACTCAGCCTCCTTCCATAGACGGTATACCCTGCCGGACTCGTGTCACACTGATAGAAGGCGTCGAGGAAGAGGGTGATATATTGGAGAACACCTGCGGACCGATGGGGGTGCGAGTGTGCCACAGGGAACAGCTTGGCCCTGGACGCAACAGGACAAGACCTTGTGGAAGCACTGAGAGTTATCTGACAAAAGGTTCGCACGTCACTCTCACCATCCATTATGTGTTGCCGTCGACGGTCTCGAATTTGCAGTTCCGGCTTCATTACGAATTCGTGTATGCAGGCCCCCGAGCAGCTGCTCTGAATCGCCCTGAACCCTGTGACAGACAGATCAACAGTGAGCGTAGCAAGAAAGGGCTGTTGACGTCACCTGCCAACAACCTCCTCTACGGGAAATTCGGGGCCACAAGTCTCAAGTGCAAATATCACCTGCAAGGCAAACCCAATGAAGCTGTTAGGATTACCTTCATATACTTCTATGCTCATAATTCTTCGTGTCCGGGCCGGGACTCACCTTTACAGGCGTGTGGACGTCCTAAGGCCATGGAAGGTCGAGGAGCAAGGCTAGAAGTGTCAGAGTGGCCGTGGCCGGGGGTGGAGCTTCCTCAGGCCTGCATTTGCAAGGGCCTGTACCTTCCTGCAACCCTGCTGTCCTATTCCGCCTCTGTTACCATCACGTTCACCGTCATTGGGATGGATGTTTTTGATGACTTTTCACATTTCAACTTTGAACTGGAATATGAATTCGTGGAAGTGGAAGCATGTGAAGAAGACCGCATTGTGACGGGCGAGGCAGGCACTCTGAGCCTGGCACTGCGCCCTCCTCCAGGACCATGTCGTGGGCACCCTTGGCTTCTTCAACCTGCCTCAAATCACTTCCTGCTGGTGTCAGTGCCAGGTCGTGCAATCAGAGGTGGCTTACAAGGTATAGCACATGGGCGGCTTGTAGCCACAGAAGATCCCATGCCTCCTGCAGAGTGCCAGAGTCCTGAACTTCATGTCTATCAGCCGGGAAATCCGCGGCCCCTTACTGCTGTGTGTGTGTCTCCAGGCTCCGCGGAGACTGTGCACGTTTTCTCAGAAGGATTTAACGAGCCCCTTTCATTAGACTATCTCGGAGAGGCTGCACGATCCCTTGTTGTGGTCCTGCTGAGCCGACCTGCATACCTCTCAGGCCAGTCTTCACAGCAGCAGCACAAAGCTGTGGATGTGCAGTGGGTGGAGGCAGCACCAAGATGGCTTGCAAACCGGTGTGCAACAGAATGTCCTGCTGTGCATGCTTGCATCAGTGCCTCCCTCTTTTGTGATGGAACGTGGCACTGTCCTTCGGGTGCCGACGAGGCTGTGGTGACATGTCTCATGGCTCTGTCACCTTGGCTCTGGCTGGCCTTCGGGCTGGCTGTCGGCTGCATCTCCGTGCTCTCGAGCTGGTGGGGCTGGACTCTGTGGAAGTCCCGGCGCGGCCGCAGCTCCATCGGCTGCAGCGAGGAGGTTCTCACACCCGGCCACCATGAGTCGCCTCCGGAACCACCCGAGTATCCTGACTGCATCGACGTCGACTTCGAAACGACCGTC
>Dec126
CCCACAGGGGAGGAACTAAAACGCATAATGATGGTCAATGGTGGCACCTACCACCATTACTATTCTCGAAGCAAGACTACACACATAATAGCTAGTAATCTTCCGGATACAAAAGTAAAAAACATGAATACAGAGAGGATTGTAAATCCAAAGTGGATTACAGATTCTCTAAGTGCTGGTCGTGTCCTAGATTATACAAAATACCTTCTTTATACAAACCAAAGTGGAAGTCAACCAAAACTTCCCTTCAAAACATTATCAGTTGACAAAACTGTAAAGGCAAATCAGGATACATCATCGTCAGTATCAAGTGACAGAGAAGTAGGTCATAAAACACAGTCTTCAGTAGAAATACAAGAAGCAAGTACTAATGATCAAACATTAAACATTACTGATACTTCCAGCCGATCTGCAGATAATTCCGGTGATAAAACAAATTTGGATGTTACAAAAAACCAAGCAGCATCAAGAGAAAGTCCAACAAAGGGACATTCTATGAGTACTGCCAACCCAAAATTCCTTTCTGAGTTTTACAATAATTCCAGACTTCATCACATATCAACAATGGGAGCCATTTTCAAACAGTATGTCAATGAGATAAAAAGAAAAGGTAGTTCATTTCCCGGCAGAAAACGATTAATGGAATGGTTGAAGACATCTGGTAAGAATACGGTAAAACCAGAAGGCATCCATCATCATCTCGAGAAAGGCTTCAAACTCAAAAGTAAAAGAGTCATCATGCACATTGATATGGACTGCTTTTTTGTGTCTGTTGGCCTGAGAAAACATCCGCATCTAAGAGGTTTACCTGTAGCAGTGACACACGCCAAGGGAAATGTAACCTCACAAGCACGCGAAGGAAGGGATAGGCAGTATGAGCTCAACTACTATAAAGAACGGGCTGAAAAGAAACTAATGAAGAAGATGAAACCGACAAATCAAACTCCGTTAGTGAATAAAGAAAAATTTGATATATCAGATGAAGAATCTGTAGATGAACCAGGAAAGTCTAATATACCAAGCAGTGATAGGAAGTTTTCTTCGATACCCCTTATTGATGAAACAAGTTCACTGTCAGAAATTGCATCCTGTAGCTATGAAGCACGTAAAGCAGGGGTAAAGAATGGCATGTTCCTAGGGCCCGCTTTGAAGCTGTGCCCGTCACTTCAGACCATTCCCTATGACTTTGAAGGATATAAAGAAGTTTCATACAAGCTGTATGATATAGTTGCT
>Dec127
ATGACTGTGCTATCACGGTTACAAGCAGCTGCCCCTATGGTGAGGCAGCTACACAGAACTCAAGTTTGGGGATGGCTTGTTAGAGGCAGTGATGCGCAACACAGTTTAATAGCACGAGGGCTAAGACAGCCTCGAGGAAGGAGCAGGCAGGGAGGAATGAACCTGGCTCCGCAGACAGCTTTGGAAACTGCTCAGGAAAGTCAGGCAGGGTCAAGCCTGCTGAAGGGTGTGTTATTTACCGCTGGCTTTTGTGGCACGACTTTCGTTGGTGCGGCAATCTGGCAGTATGAGACACTTCGGTCTCACCTGAGCCAGAGGTCATGGACAGACTGGGTTAATAAACAGTGGAATGAAATGGAAGGATGGCAGCACAAGCAAGGAGACATTAGAAAGGAAATTAATAAATGGTGGAATGATCTCACAGAGGGACAGAAAGTCTTCTGGCCAATATGTTTTATCAACACCGTTGTGTTTGCCTGTTGGAATAATCCAGCCCTTCAAAGAACGATGTTGAAATATTTCTGTTCAAACCCAGCAGCTCGAGCTGTATGTTGGCCAATGTTCCTTTCTACTTTCAGTCACTTTGCATTCTTCCATCTGGCAATGAACATGTATGTGCTACACAGCTTCAGTACTGGTGTTTGTGCTTCGTTAGGTAGAGAACAGTTTCTTGCCATGTATCTAAGTGGAGGTGTCGTGTCCTCTTTAGCCAGCCATGTCTTCAAAGTAGCAATGAGGTGTCCTGGACCATCATTAGGAGCTTCAGGAGCCATCATGGCCCTTCTAGGTTATTTCTGCACACAGAATCCAAATGCACAGCTCGGCATTGTCTTCATCCCAGGAATAAATTTCTCTGCTGACAGTGCTCTCAAAGCCGTCATGTGCCTGGATGCTGTGGGGATTGCCCTAGGGTGGCGTACATTTGATCATGCTGCCCATCTGGGAGGAGCTCTCTTCGGTTTGCTGTATGCTCTGTATGGGACAAAATACATTTGGGGGAACAGAGAGCCCATCATGAGGCAATGGCATGAAATTAGAAGTAAAGCCAATGAGAGGCTTGATGGGAAACCAAAAGATGAG
>Dec128
ATGGATCTCGCGTCCAATTTCACCGGCGCAGGAGTGGACGACTCCTCCAGCATCCTTGAGTACATCGAGGCTCTGGACCAGGAGCTGGAGGGCTTCGCCGGGAACAATTCCTTGGGCCTCTACAACGACACGTTCAATGGCACATTCTGGGTGTATCCGTGGGGGGCGTCCATGTACCCCTCGGGATACAGCACCCTGGAAATCGTCATCATTACAGTCATCATCACCGTGGCCATGATCGTGGTAGTGGTCGGGAACATGCTGGTCATCATCGCCATCGCCACGGAGAAGGCGCTCAAAAACATCACAAACTGGTTTATCGCCTCCCTGGCCGTGTCGGACTTCCTGCTCGGCCTGGTGATCATGCCCTTCAGCCTGGCCAACCTCCTCATGGGCTACTGGATGTTCGGCGACCTGTGGTGCGAGCTCCACGCGGCCATTGACGTCCTCCTCTCAACCGCGTCCATCAACAACATCTGCCTCATTTCCCTGGACAGGTATTGGAGCATCACCCACGCCGTCGCCTACCTGAAGAAGCGGACACCGGAGAGGGCGGCCATCATGATCGTGGCCGTGTGGCTCTTCTCTGGCCTCGTGTCCATCCCGCCCTTGCTCGGATGGAAGGAGGTGCGGGCGCCCGAGGACTTCCCCAAATGCACGGTGAGTACCCACGTTTCGTTCACG
>Dec129
GAGATGGGGGAAAGTGTGAGTGGAGCCGAGCCAAGCAGCATCCCCCTTAACGAGAGCCTAACTCGCTTCCACCAGCTTAGAAAACAGTCAGATCTGGAACTGATCAAGTGTGTACAACGCGACACCAACCACCGGCAGTACATCTTGGCTCCACCTCTCTCTCAGCTGACATTATTCTTTGTAGATGAAGAGCTTGAAAAACAGTACCGGCAACAGACCCACCAGCCGAGACATGACTCTCCCCCTACCTTAGCATCTAGCCACTTCAATACCTATTTTGATATATTGGTTAGTGTACTAGTTTATATTGTAGTCAGCTTCTCCCTCTTTGTTTTATTTCCTTATTCACAAAGCTGGCTTATCCTCTGTTTGGTGTCCACATGTTGGCACTTACTGCTGTTGGTCGTTTGCTCACCACAAGTTGTCCGTGGTGAGAATTACGTCTCGTCCTCATCTCGAACCTATAGCCTGTACAGCAAATTGACTCGGTGGCGCCCATGGCATGCATGTGGGACATCCCTCATCTGTCTCCCTCTTGCGGCTGTCTTCTCAAACTTTTCCTGTGAGTCAATGTGGGTCAGTGATGATAGATACTCTTTGAAGTTCTTCTGCTTCTTAGCATTTGTGGCAACAATACACCTTTGTAACTTCACACAACTTAATTGTTGGATGAAGAATATTTTAGCAACCATTGGGACAGTAGTTTTGTTGGTTCTGATAGAGCCTTCCTTTTGTAGGGGAGAACAAGTTAATGGGAATTTCACCAATAATAATATTACAGTATCAGAACATGAGGAATACGAAAGCATTGGATACCAAGAGGAGGTAATGGCAGCAGTATTACTTCTTGTGCTGGTTTGGTTCCTCAACCGGGAATTTGAGATAAGCTACAGGTTAAGTTTCCATGGATCAGTGATGGCCATAAAGGATAAGGTCAGAGTGCAGACAATGAAGGACCAGGCAGAATGGCTGCTGCACAACATCATCCCAAGACATGTGGCTGACTCCATTAAAACTACTGCCAAATACTCTGAAAACCACAAGGATGTAGCTGTCATGTTTGCATCCATTGTAAACTTCAATGAGCTTTATGATGAGGACTACCTAGGGGGGAAGGAGTATCTACGTGTCCTCAATGAACTAGTCGCTGACATGGACGAGCTCCTTTCGCAAGATGAATTCAAGAATATTGAGAAGATCAAGACTATAGGCAGTACTTACATGGCAGCAGCAGGGTTAGATGCCAAAGTCAGAGCTGAGAACACAGATGCTCATCAACACATATTTGAATTGGTGGAGTTTGCCCTGGCCATGCAGAAGGTTATAGATGACTTCAACCAGGATCTCATTGAGTTCAACCTGATCCTGCGCATTGGCCTCAACTTTGGTGATGTGACAGCTGGTGTCATAGGCACTACCAAATTATACTATGACATTTGGGGAGATGCAGTGAACATAGCCTCGAGAATGGACTCAACTGGGGTACCAGGACGCATACAAGTAAGTGGTGCTTGTGCTGCCATCCTCAACAGGCGCTATGAACTGGAGCGCCGTGGACCAGTCTTTGTGAAGGGGAAGGACAACATGGACGTTTATTTGCTCAAAGGGAGGAAGGACGACACA
>Dec130
ATAGTGTGGGACATCTTCCCAGGATCTCGCCTTATACGCTTTATTGCAGTTGACAAAACTGTTCACAAGTTATCTTCATGGAACCTGGAAGACCAGTGCTTAACCAGCCTCATGAATGCATTCATGGCCCTTGGACCAGCCAAAAACATTGGGGGCAACAAGCTTGACTTGATAAAAGGTGTTAAGGCAGCCATTGAGGCTCTGACTAAACCTTCGGCTGTTCAGCATGAAAAGAGAACTTCACTCACTGAGAATGCTACCAAGGTGTTGAACAAAGGGAGAATTATTTTGGTGACAAAGTTGGATAGTGAGGAAGAGGTAAAAAACATAAAGGAAAAATTTCATGGAACCTTATTGTACATGAACAAGAATGCTGCTGCCACAGATAATTTAATGGCAATCAATCACTGTGACCTCGTCATTCTCAACTTGTGGCCAGAGGGTCCACCATGCCCCATGCCAATCAAATCATGGCCAGATGTCTCTACTATTGTGTCCTGTGAGTACACAAATATCCAGTGTGGGACTGCCTTAGCTCCAAAACTTTGCAATCTGGTGCTGAAACACTATGACTTAGCCTCAACCACAGTGACTGGTATACCAATGAAAGAGGAACAAAATGCAAGTTCATCAGCAAACTATGATGTTGAACTATTCCATCCAGCAGCTGCCCATGCAGCAATTTTAAAAGGAATTCCATCAGAAACTGCACATCTTAAGACATATCGTGAAGGTACAGATTATGAGACAGTAACACTCAAGTGGTGTACTCCTCGCAGCAATGCTAGTATGGAATTGCAGCACTGCTCATCTGCCTACAGGATCACATCTGTTGATGTTAATAGCAGACCTTCTTCTTGCCTAACAAATTTCTTACTGAACGGACGATGGGTTATGTTGGAAATGCCACGCAAGTCAGGAAGTAAAGTCATATCACACATGCTGGCTTGCCATGGAGGAGATATTTATATCCACACTATGTACACTTCACGTAGTATACTGGAAGATCCACCGTCAATCAGTGAGGGATGTGGAGGTAGGGTTACAGACTACAGGATTCCAGATTTTGGAGAACTAATTAAAGCAAATAAATTAGCCCCATTTCCAGCACCCACATCAGAAAGTGAAGAGAACTTGACACCACTTGAGCGGAGCAGAGAACAACTTAACAGACACACTAAGTACTGGCCAATAACATTGTCTTCAACATCGCTTTTCAATTTGGGTCCTCAGATTGAACCTCTGGCAGCATTAATGCTAGAAGACAATCTAACAGATGATGAAGTGGTTGAATGCAAGCAGGTGATTCTGTATCTGATGAACATGGAAGCTCGAGGAGACCCTCTTCCATCTCCCATGGCAGGGCAGCGAGGGAAGGGAATGAAACGAGAGGACCAGTATCGGGCAGTGTGGGCAGAGCTTGAACAATACCTCCAGCTCCATCTTCATACTCCAGCACATGAAAAAGTTCTTGAATGCCTGATGGAGTGTCACAACAAAGCTGCAACCCCAGAATATAAAGGAGACGAGAAAGTTGACATTGATCAGGCACTGAAGGAATTAGATGACTGTAACTATGTTGCAGATAGAGACAAGGCTGAGTTTGGGTCTGGTGGAGGAGGCAAGCATACAGCAGGGGACCTCTCTTTACCAGATAGCAAGAGAAGAAGAACAGTTCCACCTCCTCTAGCTCCCATGAGCCGTAGCAGTGGAATGAACCTCCTCACACTATGGGAGAACAAAGTATCGTCAGAAGAGTCACGTCGTTGCTTGGAATTCCAGGGAAGAGTTAAATCTGAGGATAATGTCACTAAACTCTATGTTAACCTACAAAAAGATAAGGATAAAGATGAAGTCCCAAGAAAAAAG
>Dec131
ATGATGGTCGAGGCTAGCTCCTTCAGCATCTCCCTGCCCTCGACGCCGCTGCAGGCCCGCTCCTCCCGCGTTACCTGTGTTGTCGCTGCAACGCTCGCCTTCCTGCTGGGCGTTGCCGTAGGAGTGACATTACCCATTGTTCTAGTTCATTCACCGCTTTCCTCTTCCTTTCAAGTGGATTTTAACAGGCAAGAATTTGCACGGGACACAGGATCCTTCGTCCAATCGATGAAGGAACCAGAAGGTGTACAGAGCCTCGTCGCACCTGAGCACACCTGGTCACCGTACATCGCAAGCAAACTAGGCATCGGCAACGACAGCAGCGGCATTCCCTCCCTTCGTGCCACGAACGACGTCAGTGCCGCTGACCAAAATGCCCTTCGGAGCGAGTGGAAGCGAATGCCCTCCGAGAAAGACTTCCCTAATGGAGAAGCGGCAGCCTTGTTGATCGAAGGAGTTTACTGGGGCGATTCAGTGGAAGAAAAATTACCGCCAGGATTTTCTGATAGTGAAGTGGATGAATGGCGCAAATTCACGCGCCAACATGCAGTTGTACGACTAGAGGAAGGATGTGGACGCATGCAAAATAGGCTGGTTATCTTTGAAAATGGTACAAAATCATGCTGCCGCTATCGCCAAAACTATGACCAAATTCAAGGAGAAATCTTCAGTTTTTACCTTAGTAGGTTACTAGGATTGACTAATGTTCCACCATCAGCTTTAGGAGTTGTAAAAGCAGCTGATTGGCAGTGGTCAAACGTAGGAAGCCAATTGGCTTTGGCACAGTGGACGGAGGAAAGGCCCGTTGTTTTGACACGATTCATTGAGGGTCTGGTTCCTGCTTTCATTCCAGCATCTCTGCGAGAAGCGAAGCGCCGCTTGCACCCAGTGAACGTAGAGGGCCAAGATCCAAGGGACATGACTGAATTAGCCCAATGGTCCGATCTCGTCATATTCGATTATCTCACAGCCAACCTGGACCGAGTGGTCAACAACTTGTATAATATGCAGTGGAACCCCAAAATGATGGAAGCTCCGGCTCACAACTTAGCACGACATCGAAAATCAGGATTACTCGTATTTCTGGATAACGAATCGGGACTGCTGCACGGATATCGACTCTTAGACAAATACGAGACTTTTCACTCTTCTCTCCTTAAGGCTGTGTGCGTCTTCCGCCGGTCCACCGCTGAGCGAGTAAGGCAGCTGGTACTCCGCCGGGACGTGGGAGATCGCCTTCGGAAAATGTTCCGGCGATATGAACCGGACCTGCAGGACTACCTTCCACCGATACCGGATAAGTCTATTAAGATACTTAACGAACGCTTGCAGAATGTTCACAAGCAGATAGCAAAATGCGAAAAATGGTACAGAAATTCA
>Dec132
AGCAATGCTGTCACGACGTCGCATCCGCTCTTGGCCTTGAAGGAGAGCACCTTCATCAACGCCAGCGAGAGTGCGTCTGTCGCGGGCGGCTGGACGTGCCCCCACGTAGGCGGCGTGCTGGGCATCTCGTGCACCTGCGACGTGCCCCACACGGTGCGGTGCCGCGGCCAGGCGGACCGACCGCAGGACCTGACGCTGCTCACTCAGACCCTGAACGCGGAGGGCAGCATCTCCCTGCTGGACATGGCCATCCATGGCCTGGGGGAGATCCCGGGGGGCGGCTTCGCGCACATGGAGCTCCTGGGGCTCGTCATAACCACGGCGGGACTCGAGACGCTGCCCGCCGATGCCTTCGCCGGCATAGAATCAACTCTGGCCGCCCTGGGCCTGCCGAATAACAAGCTCACCGCCATCCCCATCGACGCGCTGAAGATCCTGAAGCACCTGCAGCGCCTGGACTTGAGCGACAACAACATCCAGGAGCTCCCCCCTCACGCCTTCCCGACTCTCCTCCAGCTGCAGAATCTGAATCTGGCCGGCAATGGCCTGCACCTGCTTCACCCGGAGGCGTTCGTGCGCCTGCCACATCTCGTTTCGCTCGACCTCGCCCGAAACCAGCTGGATGCCGCACAACTCAACGAGAAGACGCTGCGAGGGTTGCACGCCCTGCAGCGCCTCTCGGTGCAGTCGAACCTCTTGAAAGGCGCTGTAACGTCCTCCCTCATCACGGGAGCTAAGGGCCTCACCTCCCTTGACCTGTCCGATAATGAACTGACAGCTGTCTCCAGAGGTGCTCTTGGCAACTGCCCCAGCCTGCAGGACCTCGACCTGTCTCACAACAAGATCGACGTGATTGAAGACCACGCTTTCGCCAACTTGAGCCAACTGCACCACCTCAAGTTGTCTCATAACCGGGTCGTGGCCGTGTCGGGCTGGTCTCTCGCCCACCTCCCTCGCCTGACGCACCTCGCCCTCGCTGACAACGCCCTTCGTGCTGTCACTGCCGACTTGGTGCACCAGCTGCCGTCCCTCGTGTCCCTGGATTTGGCGGCTAATGACATTTCGCTCGTGCAGCCCCACGTGTTCAGCTCGACGCCAGCACTGCAGCATCTTGTTCTTTCT
>Dec133
ATCGAACTAAAGAAATCTCAGCTAGTTTGCTCAGACGAAAACGCCTATCATGATTACTACCATGACTATTATCACGACTATTACCATGATGAGGGGACGGCCGAAGATACACCTGACATGCGGCTGTCGGATGCAGAGATCAGCTTGCAGGTGGCACACTGGATATCTAAGAAAAGTGAAGAATTACGATTTGCTGATGCCGAGGTGCTAAGTGATAACCAGCCTAGTGTCGAGCTCATATGGAGGGTCGATGAGCGTGCGATCCCGTACTCTTGCGAAGCCGTCTATGTGTACGAGGTGGTGAAAGGAGTGTCCGATTCTCACCAGGTGTTGGCGGAAAAGGTTTCGGCAAACTGCAGCTCTGACAGGACCAGCGACCCTCACCGTGTGGCCGTAACAATTCCTGGAGAAGCACTCGTACCGGGCGCCACCTACAGGTACTGCCTCATGTTGCTCGAAAGGGGAACAGGTGACCAAGAGGCCTTTTTGCCAGGCTGCTCGGAGCCCCTTCTCTTGGCCGCGCCTCCATTTGGCCGCACGGAAAATGACATGTCAGTGACTCCGCAAATTACAAGTCTAACTGCCGGGGGAGTTGCTGGCAAATTGGTAGTACATACGCGCGTCGACGGAATCATAGCACCTTGTACTTACACACTCGCCATTATCTCAGGGCACAGAGTTGCAGCAACGAGACAACTCAACTGTTCAGAGGCGAGACACGAATTCCCGACGTTGGTGCCTGGAAAATACATTGCGTGTGCCGATCCGGATATTCCTAGCATAACTCACAACCTCAATCACTTGGAACACTATCTCAGCACGGTTTCAAACGTGACCATAGCCCTCCACCATGCTTTCTCCATCTGCACTCCCACCATAATCGTCGAGCCGTACAAGGAGCAGGTCGTCGGAGGCGAGCCGCTGCTTATACTGCTCTTTACGTTGCCAGGACTCGCCCTTGTGGTCACACTCTACGTCATTGCCAGGAGAGTGTGGCGAGGGGGCGGAGTCCCCTGGCGCTGGGACCCCCGTGCACAAAAGTCTGGTAAATACTTCCTCTACACCGGGGAGGTTGCCACGCCCTCACTAAGCCTGGACCCTCTCCCTGCTGACCCTCCCGAGTCCACTACTCCAGTG
>Dec134
GAGACCGTGCGACTACTACTTGACCGCGGGCTCGACGAGACGCACCGCGACAACGCCGGGTGGACGCCGCTGCACTACGCCGCCTTCGAGGGCCACTGCGAAGTGTGCGAGGCGCTGGTGGAGGCGGGCGCGCGCGTCAACGAGGTGGACAACGACGGCAAGCACGCGCTGGTGCTGGCCGCGCAGGAGGGCCATGCAGCCGTGGTGGCGTCGCTGCTGGACGCGGGCGCCAACATCCACCACACGAGCCACGACGGGCGGTCGGCGCTGCGCGTGGCGGCGCTTGAGGGCCACAAGGATGTGGTTCACCTCCTGCTGTGCCGGGAGGCGGACCTGCACTACAAGGACGCCGACGGGCGGTCAACACTGTACCTGCTGGCCTTGGAGAACCGACTGGACATGGCGCGCTTCCTGATGGAGAGCAACGCCGACGTGGAGAGCACGGACCTGGAGGGCCGCACGCCCCTGCACGTGACTGCCTGGCAGGGCCACGCCGACATGGTTGCTCTCCTCCTGCAGGGGGGTGCGCGCGTGGACGCGGTCGACAAGGAGAACCGGACGCCGTTGCAGAGCGCGGCCTGGCAGGGCCACGCGGAGGTGGTCCGCTTGCTGCTCGAGCACGGCGCCAACGTGGACCACACCTGCTCGCAGGGCGCTACGGCGCTCAGCATCGCGGCGCAGGAGGGCCACGAGGCCAGCGTGGCCGTGCTGCTGCAGTATGGCGCCAACCCTGCGCACTCGGACCGCTGCGGGCGCACGGCCATCAAGGTGGCACTCAAGGGCGGCCACATCCACGTAGCGCGCATGCTGGAGGAGAGCCTGATTCAGCAGCAGCAGGCGGGCGGCGTGGGGCGAGGCTTGGCGGCGCCCTCGTCCGTGGGCTCAGGCTCCACGGCGGAGACCAAGCCGTGCTCGGCGCTGCTGTGCCCGGGCCTGACGGCCTCGCCGGCGGAGTCGCCCGAGTCCACCTTCGAGAAGCGGCGTTCCGTGGCGTCCCTCGGCCAGCACTCGTCCTCCAAGTCCTCCGGCAACCTCACCACTTCCACACATTCCTCGGGCGGCCCGCGCGCCCCCACGCCACGCGAGGCGCACCTGCAGCAGCACCAACAGCCTCTGGCGCCGCCCGCTCCGTCGGCGCCCCCTGCGTCGGCCATGTCGCCTGTTCTCAGCTTCACGCAGCAGCTGCAGCAGTGCGGTCGAGGGCGCGGGCGGCGTCACCCTCCCCCGCCGCAGCCCGCCCTTACCCCCCTCGACGAACCCGCGTCGCCGCTCTACGCCTCTCCGCCGCTGTCGCCGCTGAGCGACGGTCCTGGCGGAGGGCGACACCTGCCGGCGGGCGCCATCCTGGAGGACGACTACACCGTGCCCCTTCAGCACTCCGCGGTCAGGCCGCCGCGCCCTTCCGCGCCCCCCGTCAGCATCACGCCAGAG
>Dec135
ATGGCTTCCTCCGACTTTGTGACGGAGGTGGAGGTCCAGCCAGAGATACAGGAGGTTGAGATCGAAGCTATACCGGTGGACGTGCCAGTGGAAACGATAGAGACTTATGACGGACAGCCGATAATAGCGCTCCAACAGTTGCCCGAACCAGGACGTGAGGAAATTATATTCCAAACCCAGGAAGAAGTTGTTGGTGAACAGGAAATCCCTTATGAAATCCCCGTGCCCGTGGAACATGATGTGTGTGTCGAGTCCTCGCCAGGTCCCTCGAAGAAGAACCAGAGAAAAGGACAGAAGAGGAGACGAGATATGGACGAGTTCACCTCGGTCTCCGTGGGACATAAATGGGAACAGAAACAAGTCCAGATCAAGACCCTCGAGGGAGAATTTTCCGTGACGATGTGGTCTTCGGGTGTAGACGAA
>Dec136
GAATGGCTGTACATCAAGCAGAATGGACATGAGAATTCAAGAAAATGGTGCAAGAGACGAGGGTTGGAAGAACAGAGATTTTATGAAATGACAAAGTTGCGCCATCAGTTTTCACAGCTGCTACATGAGTCAGGCTTACAAGAAGTGGCTGGTTGTGCTCGTGCCCCACTGACAAGTGCTGAAAGAGCTCAGAGAAGTGGTCACTTGCGCCAGCTTCACGATCTTAAAAGAGAGTTGTACAAAGATGGACCGAGGAAGGTGAAAGTACTGAAAGTCTCGCATGGGGAGGAAGTTGTTAGTGATGAAGAAGATAACCGGACAGACATAAAAGATGTCGATTTCAGGATCAAGAATGACCAGAAGCAACTTTCTGAGATTTACCGAAGTAGCAAAATACATACACTGAAGGATATTATCATGATGAAAATTATAATATGTAGTGGACTCTATCCCAATATAGCAATTGCAGATGAACATAATAATTACAAGCCTGGGAGCGAACAGTTATTTCACACCTTTGCAAAGCCCTTTACTGTTCTGCATCCAAATAGTGTTTTTTCTAGCCAGCCTGAAGTTCTTCAGATTGCAGATTCTGATATAATTGAATATCCTGGATTTAGTCTACGAAATCCTCTATGCTCAAAGCACCAATTTTTAGTATATGTTTCTTTGTTGGAGACAAACAAACCCTATCTAGTTGATTCAGTGAGAGTTCCTTCAGCTCAGGTGTTGTTGTTATTTGCACAAAGCGTTGATACCAATGCAGATATGACTGTTATAGCTTTTGATAATTTCATTGAATTAAAATTTCCAGATGCCATGTCTGCTCAGAATCTTCTTTTCCAAGCTGTTCAGTTACGGTCGAAGTGGAAATATTTGTTGGACTTGAGAATACAGATTTCTAAACCTACAATTGATAATCGGGATCGGTTAATTACTGATGCTAATAAACTAGAAAAGGACCTTTCTGTTGGATTAATTGATTTCTTCTTAACTGATGCACTATATGCAAAGAGAAGACTTCTTGCTGCAGACATAACAGTTCTCCATGTGGGACCTGGGGCAGGAGACTGTATCTTGAGTGGGAATCCATTTAGTAAGGATGCAAGTGAGGCATGCCAAACAAACAATACTAAGGGTGGGGTGGATCTCACAGAATACCTCACTTACAACAGCCTCTTTGATACAGAATGTAGTGTCACCACCATCACTTCTTATGATACAGTCTGTCCTTATTGTGACGAGGAATTGCACGTTACAACTTTAGGGCGTTTGTCACACATGTCACTTTGCTTGGAGGGCTTACTCCAGTCTTCTGAAAATGTGGACGTGGAAGAAGAAAGCAAAGGTGATGACCCAACGAAAAAGAAATTCTATTGTGATGTTTGCCAGCACACCCTGTGGTTAGGTATTAAGGACATTTTCAAACACAAGAAAATTTGTAAA
>Dec137
GATTATCCTGTTCGCCTGTATCGCATCTTCCCAACACACACTGGTATCCATCTGGAAACTGTGGCTTGCTGCGTGGAGTCCCTTGACCCACGACATGTATTCCTGCTAGATGACGGCAAGGTGATCTACGTGTGGCAGGGAAGCAAGTCCAAAAGGACTGTAACCACAAAGACCCGACTGTGTGCAGAGAAGATGAGCAAAGAGGAGCGAAAGAATCTAGCTGAAATCCACACCTTGGTTCAGGGTAAGGAGCACCCAGAGTGGCCACAGTTCTGGCAGGCACTAGGACTTGATGAAGGGGAAGAGGAGGAAATAGAACTGGAGGAGCATGTTGATCCTTCATTTACCCCAGTAGTGCCCAGGCTCTATCAAGTTGGCTTGGGTATGGGCTACTTGGAGTTACCACAGGTCGAGATTCCAGAAGGAAAATTAGTCCAAAAGCTTCTAAGGACTAAGAATGTCTACATTTTGGACTGTTACTGTGATGTCTTTGTGTGGATTGGCCGGAAATCTACCAGATTGGTACGTGCAGCTGCTCTGAAATTGTCACAAGAGCTGCTGAAGATGATTTTACGTCCAGATCATGCTGCAACCACTCTCGTGAAGGAGGGTACAGAGCCACAGGTGTTCAAGACCAAATTCACAGGTTGGACAGATGTTATTGATGTTGACTTCACAAGAACTGCAGATTCTGTGAGAAAGACTGGAGCCAATCTGAAGGACTGGTGTTCCAAGCAGGAGACTAAGGTAGATCTGAGTGCATTGTTTACACCTCGACAGCAGCCCATGTCCCTGGAGGAAGCGCAACAGTGCATGGATGAATGGAATGATGATCTGGACTCTATGGATGCTTTTGTGTTGGAGGGTAAGAAGTTTGTCAAGCTCCCTGAAAATGAGCTTGGGCACTTCTATTCTGGAGAGTGCTACGTCTTCCTCTGCCGCTACTGGGTGCCAGGAGAGCCACCAGAGGATGACAAGGAGGAAGAGACAGAGCCCGAGGATGATTTCCAGTGTGTGGTCTACTTCTGGCAGGGACGACAGGCCTCAAACATGGGCTGGCTCACCTTCACCTTCAGTCTCCAGAAGAAATTTGAGGCACTCTTCGGTGATAAGCTTGAGGTTTCGAGAATGCACCAGCAGCAGGAGGTGGTGAAATTCATGGCCCACTTCAAAAGGAAGTTTGTCATCCACTCAGGCAGGCGCAGGCAGGACAGACAGCAGGCCAAGCCAGAGGAAGAGGAAAAACCAGCCGAACCAAAGCCAAGTGACCAGAAGCCCATGAGACCAAGGCCAAAACCCAGGCCTCCACCACCTGTGGAAGAACCCCCAAAGCCCAAGCCAGAGCTCTTCCACATGCGATCCAATGGATCCCCACTCTTCACTCGATGCATTCAGATCGAACCAAATGCTGTTTCACTCAACTCTGAGTTCTGCTACATCCTTAAAGTACCTTTCGGACAGGATGATGACAGTGGCATTGTGTATGTCTGGCTCGGGGAGAAGAGCGATGAGGAGGAAGGCCGCTTGGCAGAGGAAACAGCACAAGAGATGTACGATCCAGAGAAGTATAGCCTACAG
>Dec138
ACCTATGGTAACAACAAGGAAGAGGACGTGGAGTCACTGAAGATTCAGTTACGAGAAAAAGACATGGCTCTTACCGACATTCGACTTGAAGCCTTATCTTCAGCTCACCAGCTGGAATCTCTCAAGGAAACCATAAGCAAAATGCGCTCAGAAATGGTGTCGCTAAAGCAAGACAATGATAGACTGGCGAGGATGGTGTCCTCAAAGTCCCTGAACTCCTCGCAGAGTTCACTTCCTGTGTCAGATTCGATAGAACAAAGATTAAGTCTTGGTGGTGATGAAATGACAATGCCAGACTCAACAGATGTGATTTTAATTGACCCTAGTGATAAGGATGGAAAACGAGTCAGTATTACTGTCTTCATGGGATGCCATGGAGATTATGATAAATACATGAATCCAGCTGATGGTGTGTCATTTAGTGAGTGTATTATTGGAGCTATATCTGTAAGTGGGAAAACCAAGTGGGATATGTTAGACAATCTTGTGAAACGCATTTTTAAGGAATACATCCTTAGAGTTGACCCTGTCTCCAACCTGGGACTTAGTGCCGAGTCTATTTTCTCATACCATATTGGAGAGATTGCCAGGGGACGTGATGCAGACTCACCGGAGTTACTCCCATGTGGGTATTTAGTGGGAGAAGTGACAAACATCAAGATTACTCTCAAAGGAGCCACTTTGAATCATGTTGATGCTCTTGCATTTGAAACTTTGATTCCGAAGTCCATTGTCCAAAGATACATGTCTCTTTTGACTGAACATCGGAGGATTATTTTGTGTGGTCCTTCAGGCACTGGAAAGACATACTTAGCTCAGAAGTTGGCAGAATATCTAGTAACCCGAATGGGAAAAGACCCATCACCTGGTTATATTGCAACATTC
>Dec139
ATGAAGGGACTAACAGTCGACCAGATCAGTGCTGATCGCGTGACTTTCCTCGCACAACAGTACTGGTCACCAGATACCAAGGATTCACATCTACCGTACGACCCAAAAGTAATTCAGGATGTCTACCAGAGTGAAGTGAGAGCAACAGACTTTGAAACAAGACGAATTGTTGTCCTGGAGTTGAGCCAATATCTGGAGAATTATGTGTGGCCAAACTACTCAGAAAATGCCGCACCTGCTCACCTCATGTCAGTGGTTGTCCTGGTCAATGAGAAATTCCGAGAACGTGTTCCTGCATGGGACTCTTTTGTCAAGCACCCTGAACCTTTTCCAAATTTCCTGAGGCATTTGATGAAAGCCTGCTTGGATACCACCAGGAAATTCACACAGAAGGAGCAGACTCACATGATTGTGTTCTTGAATCATCTCTATAATAGTATTGAAACTGATCTTATAAGAAATGGAATCAGCCACACTGTTTCATATAACATATTGGAATGCCTGTCAGAGGGTCAGCTACAGACAGTGCTAAAGGAATTTCCTAATTGGGCCAAGGCTTTGAAAAGAACAGCAAGACACAGGAAGAAGCTCAAAGAAGATGAACTGGAAAACTTCAACTTTGATACAAAGTTTCTCTACAGTTTGATGCAACAATTCATGCAGAAGTTATCCACAATTCCAGCCGATGAGAATGTGGGTGTGGCACAGGATGTTGTCCATTATTGTGAGCGATTTCTTGAACTCATGATTGATTTGGAATCTCAGCTGCCAACTAGGAGGTTCTTCAATACACTGCTGCATTCTTGTAATCTTATAGTTAGATGTCAGCTGTCAACACTTGCTGCCAGAGAGGAGGGCAAGTTGTTTGCTCAGCTGCTTTACATTCTGAAAGTATATGCACAGTTTGAGATCAATGATAACACTGGCCAACCACTCTCAGATTTAGATGTTATGAAAATCCATTATGATCAAGTGAAAGTTCTGCAGAGCATTGCTTTCAAGAACTTTGAAGACCTCACACAGTTTAGCTTTTCCAGTATTGCTTCAGTAGATGATACTGCCGCACTCAGGCAGCATGTAGAACAGTTGGAAGATGCAGATTTGCAGAGACTGTGCCACTTGTTGCATTTACTCCCAGAAGCTAATAGCAATGAGAGTGACAGGAAGTTCCTGGTTGAAATAATCCTGTGGAAGTACCAGCGTCGCATATCACAGCTTGAATCTATTAATAGAATGCCTCTGTATCCAACAGAACAGATTATTTGGGATGACAACATAGTTCCCTCTGAGTACTTCTCTGGTGATGCTTGCTTAGCACTTCCAAAACTGAATCTCCAGTTTCTCACTCTGCATGACTATTTGCTCAGAAACTTTGATTTGTTCAGATTAGAGTCAACTTATGAGATTCGCCAAGATATTGAAGATGTTCTGATGAGACTCAACCCATGGGCAGCTGAAGATGGATCTACTTTGTTCCGTGGCTGGGCTCGCATGGCACAGCCAATTCAGAACTTTGCTGTCTGTGAAGTAGCCAAGCCAAATGTGGGTGAAGATAAACCATCAAGGGTCAGGGCAGACATTACAGTCAACTTGAATGTCAGGAGAGAGATAAAGAATGAATGGGAAGCCCTTAGAAAGCATGACGTTTGCCTTCTGCTTTCTGTAAGGCTCCCAAAATTGTACCCAAACCCTGAGGGAAGCTTTCCAGAGGAGTGGGGTGTTAGTTACGTCCGAGGCTGTGAAGTGGAAGGCATGTTGGATGAAAATGGCCGTGTTATAGAAGAAGGACCGGAGCCAAAGCCAGAGCTAAAGGGAGATACAAGGACCTTCCGAGTTTGGCTTGACTGCAACCAGTACAAAATTGACATGGACAACATCAAAACTGGCAGTAACAGTGAAGATGTGTATGAAACTTTCAATGTTCTTATGAGAAGGAAGCCAAAGGAGAACAACTTCAAAGCTGTCCTAGAAACAATTCGTGACTTGATGAATACCAAGTGTGTTGTGCCAGATTGGCTGTTGGACATTATTTTAGGCTATGGAGATCCTGGTGCTGCCCATTACTCACAGAGAGAAAATGCTCTGGCCACTCTAGATTTTAATGATACCTTCCTTGAATTTGAACATTTGAGAAAAAGTTTTCCAACTTACACCATAAATCATAATCCTAAGGCAAGTAGAGATCCACCATTTAAGTTAGCTTTTGAAGACCAGAAGTCAACTAAACGGGCAGTTGAAGGTGAAGATACAAAAGTTTCTAAGATTATCAGCGTGGAACCGTATGTCATACCAAGTCGTGGTCCATACCCATACACTGTGCCCCGCAAGAATCGTGTGCAGTTCACTCCCACTCAGGTTGAAGCCATTAGGTCTGGTATGCAACCTGGCCTCACAATGGTGGTAGGTCCTCCAGGTACAGGAAAGACAGATGTTGCTGTACAAATCATCTCTAATATTTATCACAACAACCCAGCTGAACGCACACTTGTTGTTACGCATTCGAACCAGGCTCTTAACCAACTTTTTGAGAAGATCATTGCCCTGGATGTGGATGAGAGGCATCTGCTTCGTCTTGGGCATGGAGAAGAGGCCCTTGAGACTGAAAAGGACTTCAGTAGGTATGGCCGTGTAAACTATGTCTTGAGCAAGAGATTGGAGTTACTTGATGAAGTCACTCGTCTGAAGGAGTCCTTGGGAGTGGCTGGGGAGATGGGGGCTTCCTGTGAGACTGCAGGATACTTCTTCCTGCAACATGTCCTAGCACGCTGGGAGCGCTACCTAAGCCAGGTCACAGCCACTCCTGGAAAGGCTGTCAATATCCATCAAGTCAGTGAACTGTTTCCTTTCCATGTCTTCTTTAGCAATGCACCACAGCCAATATTTAAACAGAAAAGTTATGAAGAGGACATGGAAATTGCTGAGGGGTGCTTTAGGTATTTAGAAAATATTTTCACTCAGTTGAAAGAGTTCAGAGCTTTTGAGATGCTTAGAAGTGGATTAGATCGTACAAGATATCTGTTGGTTAAGGAAGCAAAGATCATTGCTATGACCTGTACACACGCTGCTCTGAAGCGCCGTGAACTGGTGGACTTAGGATTCCAATTTGACAATATTCTGATGGAAGAAAGTGCACAAATTCTTGAGATTGAAACCTTCATTCCTTTATTACTACAAAATCCAGAAGATGGGCGAAATCGTCTGAAGCGCTGGGTGATGATTGGAGATCACCACCAGCTTCCCCCTGTAATCAAGAACATGGCCTTCCAAAAGTACAGCAATTGTGAACAGAGCTTGTTCACTCGTTTTGTGAGACTAGGTGTCCCAACTGTTCAGCTAGATGCCCAGGGTCGAGCTCGTCCATCAATTTGTGCCTTATATAACTGGAGATACAAAAACTTAGGAGATTTGCCTCATGTCACCTCTTGGCCAGAATTCCGTAAAGCTAATGCTGGCATGTGGTATGAGTATCAGCTGATTAATGTGGAAGACCTTGAAGGTCGTGGAGAATCAGAACCACGAAAATACTTCTACCAAAATCTAGCAGAGGCAGAATATGTGGTACATTTATACATGTACATGCGATTGTTGGGTTATCCTGCATCCAAGATATCTCTGTTGACCACATACAATGGGCAGAAAGAACTCCTGCGTGATGTGGTTGAACAGAGATGTGCACAGAATCCTTTGTTTGGCCGTCCACACAAGATCAGCACCGTGGATAAGTATCAGGGACAGCAGAATGACTACATCCTTTTGTCTTTGGTGAGAACACGTGCAGTGGGCCATCTGAGGGATGTGAGGCGTTTGGTTGTAGCAATGTCAAGAGCTAGACTTGGCCTCTACATATTTGCCCGTGTCTCTCTCTTCAAGAACTGCTACGAACTGCAGCCAGCTTTCTCCTTGCTCACAAAGAGACCCCTGCAGTTGCAGCTGGCCCCTTGGGAGAATGTCCCCACGGAAAGACCATACACACAACAACCAAATGGAGAAGCTGTGGTTGTGAAAGATGTAATTCACATGAGCAGCGTGGTTCATCAGCTTTACTCTGATGTGTGTGCCACCATCAACTCCATCGTGAGTCTGCAGGCAGGTCCTGGCGCCATGATGACACATGAGCTGCCGCCAGACACAGGTGCTCGCTATGACTCTGATGAGGAAACGCCAGCAGAAGAGGAAGCGCAGGCTGACACTCTCATTGTTAACGAGGTGGAAAGCAAG
>Dec140
GCGGAGGCAGTGCGTCGCATCACGGAAAAGTACGACTCGCTCCGCGCCCTGACGGACCGACGGGACGATGTGGACGACCCGCTGGCCGTCACGGACGAGGACGTGGCGCGAATCGAGACATTCTTCCGTGGCCATAAGACGCAGCTCTGGGTTTGTCGCACACTGGCCAACCTCTACTGTGAAAGTGGGGCTGGAGCTTCGCATGGCACGTGGGAGCTGAAGTACACGGGCGTACCCATTCTGCTGCTGGACCAGGGAGACACACGTTCCCGCGACAAGCGCCTCCTGCAGCTCATCCTGGCGGAGAAGGGAACGGGCTTCGCCCTGTGGAAGGACGTAGTGGACAACCTCACCTCGTACAGGGCCCAAGAGCCCCAGTTCCATACCCTCTACTTGTCGTCGGACCACCGCCGGCGGATGGGACTCTCCTTCAACGACGGTCGCGCCGCCTGCGAGTTCCACAGCCACATCGAGCGCCTGACGGCCGACCCCGCCAACATTTCGCTCTCAGGGCCCGGTAAGAAGAAGAACAAGCCCAAGGAGAAGGTGTCTAAGTACAGAGCTCCCAAGAAGACCGACATCTCTTCGCCTTGCAACTTCCAGCACGTGACCACGGTGGACGCCTGCGACAAGACGCGGTTTTTCTCTCTGCAGGCGTTCTCCAAGGTGAAAAACCCGCCCCCTTTGCAGCCACACACGGTGGTGGAGCGGCCTGTAGAGGCGACGACTGCCAAAGTG
>Dec141
TCAATGCCACCTTCCCCAAAGGTGAGGAGTGTTGGAGAGAACAATATTCTACAGCAAGAGAATGAAAAAGGCTCAGGGTCCTCAGCCAACCTTGGTGCCAATATCAAGATCATTAGCAATGTGTCTTCACCAGCTGGGCAACGGACTGTTATGAAGACCAATCAAATCAAGTCTATTCATAACCTCACTGTCACCACCCAGGAGAGGAAACCTGTGTTAGTTGACACACCAATTAGTCTGCGCACAAGCAAGAGTGACAGCAATAAGACTAACTTAGGAGGTGTTGCTGGCACAGGTGTTACACTCCCAGCTGGAACACAGGTTATCCCAAGCAGTGGACAGCAGGTATATCACTCTGGGATCATCACCACTACTGCTTGTTCAACCACTACATCTGGAGGAACCATTCCTAAAACTGCCATTTTAATGTCACCAGGCCATTATGCCTTACTGAATACTGGTGTTAAAGGTGGTACTTTAGTGGCCCCTGGTGGAAACTCTCCTATGCACGTCACCAATGTGGTAGTGAAAACAACCCCAGCAACCCCAGTTGGTAGCCAACCAAGTGTAACCAAAGCAGTCTCAACGGGGTCCGGTCAACCAACACATGTGCAATACCTTGTTCCGTCTTTCACTCAAGATGGCAAGCTGATACTGGGAAGTAACTTAATTGTGTCAGCAGACCCTGCTAAACAGTTGACTGTTACCCCAGTCTCTTCCGCAGCAGGAATGAGGATGGTTCCGTCCACAGGAGTGACGACCACAGATCCAGGGGGTGTCATCAAAACCATAACAATGGCTGGAGTACCGAAAACTACAGTTGCTTCACAAGCTCAGGGAATGGTGTTGATCTCAGGGTCACGACAAGGAATTGGAACTGTTGGACCTCAGCTTGGAGTTAGTCAAGCAGTTTCCCTTACACAAGCATCTTATCAGACACTCCCT
>Dec142
ATGATGAGCTCTCCGGGCGGAGGCGCCGCCCTGCGCGAGCGCGTGGCGTCGCCGCACCGCGTCACGTCGCCGCCAGTCAAGCTGCAGGAGCCGCAGCGCCTGGCCAGCCCGCCCGTCAAGATGGCCGACGCGCGCGCGCAGCACGACTACGGCAAGGTCGACCTGCCCAAGCTCGAGGGCTCTCCCGCGGGCGGCGTGGGCGTGCCGCGCCTCAGCCCCGCGGGCCTCGGCAGCCACTTCGTGCAACAGTACCCGGAGCGCGACACGCCGGCCGCGTCGCAGAGCGGCGGCAGCAGCGCCGCCGTGTGGGAGGGCGGCTACCCCCTCACGCCCGAGAAGTACTCGGTGTCCGGCCCGCCCACCTCCACGTACTCGCCGCTGCCGCTGTCGGCGCTGCACATGCAGTCGTCGCCGTCGCACGGGCAGCGCGTGCAGCACGACCCTCCCGAGAAGGTGCTCGACGCACTCGACCAGAAGAAGGACCTTAGTTACTCCTGCAGCAGCGGCAACAACAACAGCAGCAGCCCGGGCGCGGAGGACGCCGTCGAGGACAAGTACCGGGAGTACCCTGCGGAGAAGGATGAGGGCGGCGACCAGGAGGTGCTGGTCGACGGCTGCGACCTGCAGAAGCTAGCCGAGGTGACCAGCAAGACGGCGCTCACCGTCCTGCCCGACGACGTCGACACCTACAATGAGCTGAACAAGCACCACCTGAACGGGCACCTGAGCGCCCACCTGGACCACCTGGGCCGGCCTGCGGGCCAGCTGACCCCCGAGAGCACCGACTGCGGCTCCCTCAGCAAGAGCTCCTCCGACGGCGACCACATGATGAACCGCAAGCGGCCGCCGACCAAGCTCAAGTCGAAGCGGCGGAACATCCTGTCGTTCCCGCACCATCTCTCCGTAGACGAACTCCGGGTCATCCAG
>Dec143
GTCGTAGCCACGATGATCGTGGCGCTGGGCCCCCTGGCGACGGGCCTGGGCAAGGGCTACTCCTCGCCCGCCCTCGCCTCCATGAAGACGACTCCCTCGACGAACGGCACGCACTCGCACGACTTCTCGATCACGCCTGAGCAGGGCTCCTGGATCGCGTCCTTGTCCTTGCTCGGCGCCTTCTTCGGCGGCATTCCCGGAGGCCTGGCCATGAGGCTGGGGAGGAAGAGCGTGTTGGCCGTGGTGGCCCTGCCCTTCGCGCTCTCCTGGTTCCTGACGGTGTTCGCCTCCAGCGTGTACATGGTGTACGCCTCGTCGTTCATGTGCGGCATCTGCTCCGCCGTGGTGTCACTGGTCACGCCCGTCTACATCAGCGAGATCGCGCACCCCGAGATCCGGGGCTGCCTGTGCTCCGTCGCCAAGCTGACGGCCAACGTGGGAATGCTGCTCTCCTTCCTGCTGGGGGTCTACCTCGACTGGCGGCAGCTCGCCATGGTGGCCTCCATCGCCCCCGCGCTGCTCTTCCTCTGCCTCATGCTCATCCCCGAGACGCCCAGCTACCTCCTGTACCGCGGCCGAGACGAAGACGCCGCCACCTCCCTCTCGTGGCTCCGAGGAGGACACGACATCTCGCAGGAGCTGGAGACGATGAGGGCGAACATCGAGGCCATGAGGGAGGAGTCGGAGGTCTCTTGCTACCGCGAGTGGCGCCGTGACCTCATCAAGCCCGTGCTCATCACCTGCGGCCTCATGGTCTTCCAGAAGTTCAGCGGCGCCAACGCCTTCAACTTTTACGCTGTGCCCATCCTGAGGGAGGCCTTCGTCGGGATCAACCCCTACAGCGCCGCCGTGGTCGTAGGACTCCTCCAGATCCTGGCAGGAATGGTGTCGTCCGTCCTGATAGACACGGTGGGCAGACTCCCGCTGCTGATCGTGTCGAACATCCTGATGTCGACGGCCCTGGCTGGCTTCGGTACTTTCCTCTACGTGACGGGGGGAAACGGAGTCAACGCCGGCGGCCTCGACTGGATCCCCCTGACCTGCGCCCTCATCTTCCAGGTCGCCTTCGCCCTGGGCATCTCCCCGATCTCCTGGATCTACATCGGCGAGCTCTTCCCGCTGAAGCACCGCGGCCTCGGGGCCATCGCCAACTCCGTCAGCTACGCCTGCTCCTTCGCGAGCGTCAAGACCTTCGTGGACTTCCACTTGCTCCTGGGGCTCCACGGGGCGTTCTGGCTGTACGCTGGCATCTCCGTCGTCGGCCTGATCTTCACGGTGGTCCTCGTGCCCGAGACGAAGGGCCGAGGCCTCCAGGAGATGCAGGAGAAATACACGCCCACCGAAAAGTACACGCCCATATACAACGAGCAGGGAACAGATAACAAATTATTACCC
>Dec144
CCGCCCGATGATGCCCTGATGGGACCTCCAGGCTTCTCGGGAGAACTCCCCAAGATGCTGGCAGTTAAGGACGGCGAACCTCTCTGCCTCAAATGCACAGTGAAGGGCGACCCTGAGCCTCAGGTCACGTGGTTCAAGAACGGAGAGCCCCTCAGCTCGTCAGACATCATCGATCTCAAATACAAACAGGGTCTCGCAGCCCTCACCATCAACGAAGTGTTCCCCGAGGACGAAGGCGAATATATATGCAAAGCCACCAGCTCGCTAGGCTCGGCGGAGACCAAATGCAAGCTCAAGGTGACGCCCATGGAGCAGCAGGTGAACGGCAAAGGAGGTCCGGGAGATAAGATTCCCAGAATTACTGAACACTTAAAGTCCCAAGAAGTCCCAGACGGCACGCCGATCACGCTAACCTGCAAGATCGGAGGAGCTACCAAGTTCGACGTCGTTTGGTTGCACAATGAGAAGGAAATCAAGCCCTCAAAGGACTTCCAGTACGTGAAAGAAGGAGACAATTACCTCCTGAAGATCGCTGAGGTGTTCCCCGAAGACGCTGGTACCTACACGTGCGAGGCCTTTAACGACGTTGGAGAAACATTCAGTACCTGCACACTAGTTATTTTA
>Dec145
ACCAAGAGACAAGTTGGAGGACAGGCTTCGCTACTATATTATGTAGCTTTAGACCCAGACGATAAAGAGGCGATGATACAGCCCATGATCGGCACAAGTCAGTCCTTAGGCTCACTCAGGGGCATCTCAGACTCCGTGGGGGGATTCCGACTGCATGTCCTCAATGCCAGCGGCACCATTGTTAACCACCATTTGCTCAGTACAAAGCACATGGGGCTTCATATGCTCAAGGAAACAGTTTACAAGGGGCTGAGGGTCTTCCAGGGCAAGAGTGAGAAGGACAAGTACATTGGGCTGGCAGGTGAGATGTTCAGCCATGAGGACACGCTGCGGCAGCCCAACTTTGTAGTGTTTCAAGTCACGGGGGAGTTGCCTTTCGAGGTTGACATAGTGTATGAGAGTGATAGTTTCCTCAGGAGGCCTGGTATGCTCATGGGAGAAGCATTATCAGAGCAACTCAGTCTGTACGAAAAGAAGTTTCACAGTGACTTTGAAGAGAAATTCTCGATGGAGGCAAAAGGATTTAGTGAAGAGGAGATTGGCTTTGCCAAGGCCGCTCTCAGCAACATGATTGGCGGCATTGGGTACTTCTATGGAGCCTCGAGGGTGCTGGGTGAACACAACAGTGACCCTGTCCCTTACTGGAAGGCTCCTCTCTACTCAGCAGTGCCTTCCCGTAGCTTCTTCCCAAGAGGCTTCCTGTGGGATGAAGGTTTCCACAATCTGCTTATCTCAAAATGGGACCGGGAAATCTCTCAGGACATTCTGGGTCACTGGTTTGACCTCATGAACTGGGACGGCTGGATACCCCGGGAGCAGATCCTGGGAGTTGAGGCAAGAGCAAGAGTCCCCGATGAGTTTGTAGTTCAAAGAGGGAAGAATGCCAATCCTCCAACGCTGCTCCTTACGCTGCATTCCATGATGGCTGGGTTCAAAAGAGAGTTGTCTGATGATGACTATGAATATCTGAGTCACCTGTGGCCCCGGTTGCGAGCTTGGTATAATTGGTTCAACACCACACAGCTGGGTGAAATGCCAGGGACGTACAGGTGGCGTGGACGAGATCCCAAGACTATGCGGGAGCTGAACCCCAAGACTTTAACCTCAGGGCTTGATGACTACCCTCGTGCTTCTCACCCGACGGCTGATGAGCGGCACTTGGATCTCCGATGCTGGATGACACTAGCCTCAGGGCTCATGGCTGACATTGCTAGGCTCATTGAGAAGGATCCAACCCGCTTTGATGATGCTTATAGGTACCTCTCAGACAACAATGTGTTGGATGCTCTACACTGGTCTTATGCTGCCAATGGATACATGGACTTTGGTCTTCACACAGATGATCTTGAGCTGAGGAAACTGGCACCGAATGCAGAAATGAAGCGAGTGGTTCATGGCGACCCCAAACTGAAATTTGTTGATTCCTTTGGATATGTCAGTTTCTTCCCACTATTTCTGCAAATTATTGACCCCTATTCTGCAAAGCTTGGAAAAGTGCTGGAAGACCTCAGGCGGCAGGACCTTCTCTGGACCCCATATGGCTTACGGTCTTTGGCCAAAAACTCGCCCATCTACAACAAGAGGAATACGGAGCATGACCCTCCCTACTGGCGGGGGGCTATTTGGATCAACATGAATTACCTGGCTGTCAGGGCACTACATCACTACAGCAACGTGGATGGGCCACACCAAGAGCTGGCCAGAGAGATTTATGTATCCCTGCGTGAGAATGTCGTCAAAAATGTGGTGCGGGAATACAAAAGAACGGGCTACATCTGGGAGCACTACAATGACAAGACAGGCAGAGGGGAGGGCTGTCGGCCATTCACAGGATGGTCAGCTCTTGTTGTACTTATGATGGGGGAGACTTTC
>Dec146
TACAACTACACTCCTCGAGGGCGTGAGCCACTTCCAATCAGGATAATGACCAAGACTGAGAGCAGCACCTTGTATCCTGGTGTGGCGCACTCCTGGCTCTGTGATGGCAAGCTGCTGCGGTTACAAGATCCCCTTGCACCCTCCAACACACTCATCTTCCAGGATCAGTGGAAGCGGGGACAGCCTGTCATCATTTCTGGTGTTGGGCAGAAGCTCTCTTCTGAGCTGTGGAAACCAGCTGCATTCTCAAAGGACTTTGGAGACATCAAGAATGATCTAATCAACTGTCTCACAGGTAACATTGTTCCCAACCAACCTATGAAGAAATTCTGGGAAGGTTTTGAGAACTATGGCAAGAGACTGAAGGATGAGAAGGGGCAACCCATGGTGCTGAAGCTGAAGGATTGGCCCCCAGGGGATGACTTTGCAGAAATGCTGCCCTCAAGATTTGAAGATCTGATGACTGTTCTACCAATGGGAGAATATACGAGAAGAAATGGCCGCTTAAATCTTGCTGGCCGTCTCCCAGAGTGCTTCGTCCGGCCTGACCTGGGTCCAAAAATGTATATTGCTTATGGTTCGGCCATGCACCCAAGCAGAGCTTCCACAAATCTTCATTTGGATATCTCTGATGCTGTTAATGTCATGTGTTATGTTGGTGTTCCTAAAGATGCTGATTATGAAGATCATATAAAA
>Dec147
GTTCTGAACTGGCAAAGCAAGAACTTCCCAAACACATACCGTCGTCACGTAGCCTTCTGGGAGTCCGATAACATCCTGACGGCGCGAGGGATCCAGGAGATGTGGCGCCTTCACGTCCGCGTCGCCGACATCGCCGTGGGTCCCAACGGCACGTCGTGGGACAACCTTTGCGTGCGCGTCCCCTCCCTCCCGACGCAGGAGTACCTGGAGGAGGATTACGGGGACTACGAGTACGGGGTGCTCGCGCGTCGACGCCGAGACAATGGCCATTTCCTCGACTACGACATGAGCTTGAGCATGTCGCGCGAGGACTACTGCGCCACGATGGACAGCCTGCCGAAGGTCTGCCTTGAAACGAGCCTCCTGGAGGTGTGGGGCCTGGACGAGGAGCGCATCATGAGCCTCACCGACGAGCAGGTCCTGGGGGACATTAACTCCAAGCAGATCAGTGAAGTGTTCGGCTACGGCGTGAACTTCACCAAATACCTGGGCAGCATCTCGTACGACGAGGAGGGCAGGGTCGTCTCCGCGGGCGGCGCCATCCACGCGTGGGTGACCACCGTAGACCAGGAGGACGTGGTCCTTGGCAACGTCGTCGTGGACCAGGGGAATGGCGAGCTGGTGGACGCCAACGGCTTCGCCTGGGAGGACAGGTGGGTCAAGACGGTCCTGAACGACTCCTCTCGCCCGAAGGACATCCGCGCCTACGCCCAGTCGGCCAGCAGCTTCGGCAAAGTGAGTGACGAGAACATCTGGGGCGACGTGAAGTGGCTTGTGCTGGGCTTCTCTCTCATGTGCATGTTCGTCAACATGACGCTCGGCCGGAGGAACCTCGTGCAGCAAAGGCCAATGCTGGCCTTCATGGGCATGGTGAGTGTGGCGCAAGCTATAGCAGTGTCCTATGGCCTGTGTTCGTTGATGGGCATTCCTTACTGCCCTGTGAATTCCATCTTGCCCATCCTCCTTATTGGACTCGGTGTGGACGACATGTTCGTCATCATGGCGGCGTGGGAGTCGGTGGGTCGGAAGAAGGGCGTCACGACGCTGACGGAGCGCGCAGGAGTCTCCATGCGTCACGCCGGCGTCGCCATAACGGTTACTTCTCTCACCGATGTCACCGCTTTCGCCGTGGGAGCTACGACTGACCTGCCTGCCCTTCGATCTTTCTGCATTTATGCGGCTGTAGGCATATTTGCTGTATATATCCTTCAGTCTACGTTCTTCTTGGCTTGGCTGGTACGAGACGAGAGGAGGATGGAAGAAAACAAAAATGGATTCTTTTGGTGCATCACTCACAAGGACTGGAAACCCTGGGCATGCAGCAAGCGCGACCTACTTTCAGACATATTCAAGCATGGCTTCTGTCCGTTTATTCTCTCGGCGCCTATGAGGGCTATTATCCTGCTCGGCACGGGTGCCCTTGTGGCTTCCTCTATCTGGTCGACCATGAACTTGCGCAAAGAATTCAACGCCAAGTGGTTCATCCCTAAGACTTCTTACCTTCATGAAACTTTTGAAGTTGCCGGGAAACACTTCCCGGAAGCTGGCCAAGCTGGATATTTGTACTTTTCTAATGTTACCTTGCCAGGAGATCTTCCAGCACTCAATAGAATGATAAAAGACCTCAAGGATACTGAAGTGATCCAGTCTATTGACCCTTGGTTCTCAGCTCTCGACCGATACATAGCTCAGAAACCAGAACTAACGAACTCGACTTTAGATTATGCTCTACTACAAGACACGCTCTCGATTTTCCTCCAGTCTTCGTCAGGGGCTTCGTATAGGAGTGACTTTAAGGTAAACGGGAATCTTGACTGTCGTGCTCCTGCTCCACCGGTCACGTCCTTCAGGATATCTTTCATGCATCTTCCTACGGAGAGTTCTCAAGAGGAGTCCCACGCACTTCAGGCCGTCAAGTCAGTCATTGCATCAGTGCCAATCCAAGGCTTCAAGGCTGCGTGGGCACAAGCCTACAGTATCTGGGAGACCAACGAGGTGGTAGGCCATGAGCTATGGAGGAATATGATCCTGGCAGCAGCAGTGGTAGGTGTGGTTACCCTCATCTTGCTGGCGTCCTTCTGGTCTGCAATGCTCGTGCTGGCGTGTGTGGCAGCCACTGTGGTCGGGGTTTCCGGCACGATGGCGATCTGGGGGCTGACAGTCGACACAGTGTCCTGCATTGCTTTGGTGTTGGCCATCGGTCTCAGCGTCGATTACGCAGCCCACATCTCCCACGCGTTTCTGGCGATCCGTAACGTCAAGGACAAGAAGGAAAGGGCGAGAGCTGCCCTTGAAGGAGTCGGTCCTGCTGTCTTACAAGGAGGCTTCTCCACGCTCTTATCTTTCATCCTTCTTGCCGGATCGTCTTCTCACGTGTTCATAACTTTCTTCAAGGTGTTCACAGCAGCGTCTGTCCTTGGCCTTTACTACGGCCTTGTGTTCCTCCCTGTAATCCTGTCGTTAGTTGGCCCAGACCCTTATGAGGACTTCGAAGAAGACGACTTCGCCACGACAACTCAGCCACAACACGACATCGCTTATACAAACGATGCCTTTACTCCTGATCCCGACACAGAAAGCAAAATCGTTACACAGTTT
>Dec148
GTAAATGTGAGCAGGTTCCAGGAAAGTACAACACAGGAAATTGGGTCGGGAGCCTTTGGTGTGCTGAGTTTGACAAATCATTCATGCAATCCTGCAGCTGCACGTTCCAGTTATGGAAATGTGGTAGTGCTTAGGGCAATAAGATTCATTCCGCAAGGAGCAGAAGTGACAGACAGTTATGGTGAACACTATGGCATAAGACCTTGTGAGGCAAGAAGAGCAGAATTGTTGCAACAGTACTGTTTTACCTGTACATGTGAAGCTTGTGTAAATAGTTGGCCAACCTACCCATCTCTGTCACCAAGTCTCACTCTACGGTGCCTAAAATGCTCAGTGCCTCTAAGTCTCAGCAAGGGTGTATGCAAAAGGTGCAATACCAAGTATTCCAACAAAGAAAGCAGTGATAGTAATGGGAATATGTTAATGTATGATTATAAGGAGATTGATGAGCAGACCAAAATTGCTGCTGATGAGTGTCAGAAAGCATATGATAGCATTATTGAAGGGCTCAATTCCGAAGAAAATATGACAACTCTGATTCACTTTATAAAGCATGTTGACAAGTATGTTCAACATCCATGTAAGTTATACTTTGAAGCGCAAGAAACACTAAAGCACTGTTTTGACAGACAAGGCAACTGTGTTTACAGAAAGGAGGAGAGTGATGGGACAGACATATTTAAGAATAAAAGGAAA
>Dec149
ATGTGTGCACAAAGGTTATGGCCAACTGTCCAGGCCCTTGGGCGTGGGCTTATTAATAATAGAACTGAAATCCTTCAGCAAGGTGTGAAGGCATATAATGTCCAGAACTTGAACAGCAGTCATCATGGGCCAAGTCATCAGCAAAATGCAGTGCCAGGACAGGATCGTATGCAATGGACTCAACGAGTGACACGTACAGCTAGAGGATCTTTCAATAAAATTGTTGCCCGTTCACTTCACTCTGGGACTGTGTTGTTTGTCAAAGAATTTCGTGATACGGAGAATGAACATGCTCATGCAGTACTGAGGTCTTTACCAGCCTATAGTGCAACTACAGTTGCTTGTGGTGATAGTTTTAGTCATATATTTCATCAGTATCATGCACTTCCTCTTTCTAATTTGGATTGGGAGAGATGTAGTGCAGAGGAAGTGGCAAATGGATTCATTGCTATGTCCCAGCAGTGTCTGCATCGTCCAATGGATCTAGAAGATTCTCAACACTCTGGACTTTGTACTGTACTTACAGATAGACTAGCCCACTTAAGTGATAATCAGTTGTTAATGGTGCTATCAGCATTAACACTCTGGCCACCCACTAGCTCTACAACTACACCAAATTTTGTAGCAATATGGAATGCTTTGGATAAAGTGTGCACAGACCGCATGCGCCGATGGGACATGACTCGAATGTTCTTAGTTGCTGACCACTGGTTTGCTTTGAGACTTTCAAGAATATCCATGTATAATGTTCAGATGACTAGGATATTAGGGAAAAGAGTAACTAGCATGGAACCTTCTCAGTTAGTGCAATATTTGTTTTATGCCAATCTGAGCAGAAAGCTAGAGCCCTTCATTGTAATGCGTGAATTAGAAAAGAGATTAATGGAAGTATTAAAAGATTTATCAATTGAGGAACTTGGTGTGATTTCTATGGGATTTTTTAAAACGCAGACATTTTTGAAAAATGAAAAGCTTATTGATGCCATTATAGAAAAGACACAGAATAATCTGGAATGTGTGTCAGATGCATCACTTTGTGCTATTTTGAAGGTGCTGAGGAAAAGCATCCCAGTTACAAGGTGGAAATCTCTACATAATCTGCTTGAATCACTTGGACCACAACTTCCTCGCCTCAACCACATGTGTCTTCTCCAAGTAGCGCTCCTTGGGAATGATCTTCTAGTGTTCCATCCTCAAGTTATAAATACAATAGCAGCAAGATTTGCAGAGGATATGAATGAATTGAGACTGAAAGACCTTGAGAGACTGACCTTTGCACTCATGCTGTACAATTTTATTCCACCCAGTCGTCCAGACATCTTTCCTCTCATTGCCGATGAATTAAGACGGCCGGAACGAATCTCGGAGATAAATCATTATCCCAAGTGTTTTGTGTCATGTGTTGTGTATTTAGTGACCATGGGTGTCTATCCACCAGACCTGATCTCTGCTGCCCTTCAGCCATCTATGTTGAGTCTACTTGGC
>Dec150
ATGGACGAGACCGGCGTCGCTGTGACGTCCTCGTCCGTCGCCAACGCCAGCGCCCTTGACCTCAGCGCGTCCACGTTGGCGGTGACCATGCAGGCCGTCTTCTCCAGCGCCGCCTCCACCCTCGCGGCGGACATGAGGGCGGAGGACAACGACACCTCCTCCGAGCGCGAGGCCCAGCCCCACAATCTGTCCATGATGGTGGCCATGACGGTCATCTACATCGCCATCACCATCGTGGGCGTCGTGGGCAACGTGATCACCTGCATCGTCATCGTCAGGAACCGGATCATGCACACGGCCACCAACTACTACCTGTTCAGCATGGCCATCAGCGACCTGCTACTCCTGGCCCTCGGCATGCCCGACGAAATCCAGCTGCTGTGGATGGGGCAGCCCTACATCTTCGGCGAGGAGTTCTGCTTCATCCGGGGCTTCACCGCCGAGATCTCCACCAACGCCTCCATCCTCACCATCGCCGCCTTCACGGTCGAGCGCTACATCGGCATCTGCCATCCCCTGCGCTCGCACACCATGTCCCAGCTGGGCCGCGTCATCCGCTTCATCGCCATCATCTGGGTGGTGGCGACGGCGTGCGCCGTGCCCATCGCCATCCAGTACGGCATCGTGTACAAGCAGGACGAGATGGGCAAGAAGGACCTGAGCACGGCCTCGTGCGTGATCAAGAACCGGCTCCGGATGGTGTTCGAGATCTCGAGCGTCCTCTTCTTCGTGGCGCCGATGCTGCTCATCATCGTGCTGTACGTGTTCATCGCCATCCAGCTGAAGCGGTCGGCCCGCCTGGCCCGCAACGTGCCCTCCCTCAGCTCCCACAGCTGCTCCACCAACGACGGCTCCAGGAACAAGAGTGTCATCAAAATGCTG
>Dec151
CTGGACGCCAAAAAGTCACCCCTCGCGCTCCTTGCGCAGACATGCTCCCAGATCGGAGCAGACTCTTCAAAACCTCTTCCTTCTGAGAAGAAGAAAGAGGAGGAGAAGAAGGAGAAGACCACGCCGACACCCATCGACGCCACGCGGCGCTCGCCTGCCTTCAAGCCTTACGAAAGTGCGACCAAAAAGTCTCTCCCCGAAGAGACCTCGAGCGAGGAAAAGAACGCAGGCCGGAAGACGCCTGCCAGCCAGCCCTCGAGTGCGAGGTCCCCCTCAAACTCCAGCAACGGCGGCGGGTCCTCCGGAGGCCACACCAAGGAGGAGAACGGCCGTCGCAGCAGCGAAGGGGGAGCCACGTCCTCCGCCTCCACGACTCCCATCATTCGATCAGGACTAGAAGTGCTGGCGGGCCACCCAAAGGACGTGCCTCTGGGCACCTACAGAGCTGGAGTGCCCCCGCTCCTGCCGCCGGGGTACCCGGGGCTGGAGAGCCACCCAGCTCTGCGCGGTGCTCATCCAGGCCTTATGCCGAGCCTGAATCTCCACGGGCTGCCCTCCACCCTGGCCTCTGTGTACCCAAGTGCTGCCGCCGCGGCTCTGTACTCCTCGGCAGGATTACCTACATCCAGCCTGCCGCCCTCTCTCCTGCCGTCGCCCTACATGACCTACACCCGCGTGAAAACTACAGGAGGCGGTGAAGCTGTAGTGCCTGTGTGTCGTGACCCTTACTGCACCGGCTGTCCGTACTCCGTGCAGAATAACCACCTCCTCCAGTCCGGGGGCGCCTGCCCTCCCTCCTGTACACAGTGCGAACAGGCCAAGGCTGCTCTCAGTGCACTGCCCGGCCTCTCCTCCCTCCCATCCTCCTCCCTGGTCCCCGCCAGCAGTATCCTGCCGCCTACATCAGTAGCCGCGGCTGCGGCTGCGTCGCTCTACTCCCCTTCTGCCGCCTCCACCCTCCTGAGCGGCCCCCCTCGGCCCTACGTGTGCAACTGGATAGCGGGCGACACGTATTGCGGCAAGCGGTTTTCCACCTCGGAGGAGCTGCTGCAGCACCTGAGAACGCACACCAACATGACCGCCGACACCACTTCGCTCAGCCTCCTCTCGAACCCTCTGCACGCCCACGCCCTGCTGGGCTCCGCTCACTCCGCCCTCCACCGGCCAGGAATGCCTTACCCTGCCCCAGCCCTCTCCCCACTGACAGCAGCCCGGTATCATCCCTACAGTAAG
>Dec152
GTTGAAGTTGTTGGATCTGTTTCCGCGGGCTTAGATGCTGCCTGCTGGAGCCCTGACCAGGAACTTCTTGTCCTGGTCACCCGGGATTCCAATGTTGTTATGATGACAGCAGAGTTTGATCCTCTTATTGAATTCCCACTCAATCATGATGGTTTTGGTGAGAGTGAGTTCATTAACATTGGCTGGGGGAAGAAGGAGACGCAGTTTCATGGCCAGCAAGGCAAAGGTGCAGCAAAGAGCGAGATGATCACAGTTAATCCTGTATCAGAATGGGACGATCTCAAACCTCGGATCAGTTGGCGTGGAGATGGCCAAATGTTTGCAGTCAGTTATGTTACTAGTGAAAGCAAGTGCCGTAGGATAAGAGTGATAAACAATGAAGGTGCTTTGCAATATACAAGTGAAGAAACTTCTGGCCTTGAACAATCACTGTCCTGGAAGCCATCAGGTAGCTTAATTGCATCTTCACAGAGGTTCCCAAATAAACACGATATTGTGTTTTTTGAGAAAAATGGTCTCCGACATGGGGAATTTTCTCTGCCATTCAAGCCATCGAAAGTGCTCGTAAAGGAAGTCATGTGGAACCAAGATTCCACTGTGTTGTTAGTCTGGCTAGAGAGTCTTGAAGACAATGCAGTAACATCCAGCATTATCCAGCTTTGGACAACAGGAAATTACCACTGGTATTTGAAACAAGAGCTCAGATATAATGAGAGAATTTGTCACATTTGTTGGGATAATGAGGCTCCTCTCATACTATACCTCCTAACTGCTACTCACTATTATTACTACAGCTGGACTTTTCACACCGATATATCTCAAGGACAAGGTGTCTCGGATCTGGCCCAAGTTGGAGTGATTGATGGAACCAAATTGAAAATAACCCCATTTAGGCAAGCTGTAGTACCACCACCGATGTCTGCATATATGATCACTTTCCAGGACTGTATCCAGACAGTGATGTTTGCCCCATCAGTTATCAGGAAATGTGAGGCATCGCCAGACAGCTCCCTGTGTGTTGAGGATTCAGGTTTCCTTGAAGCTTTTGACCCTCCAGGTTGTAACAGTAACAACTTGTGTGTTGTTCATGGGTCAGGCATCCTCACTTTTCTGACGCAGGCTCATGCCAGTGATGAAAACTTAGATGATCAAGGTTGTGGGGTACAAGTTACTGGAGCAGGAGGTAATGGGTTTACTATCAAAGTAAAAGTTCACAGAGTATTTGCTCAGCATCAGATAGAATGGGAAACTGAGCCAAAGCCCAAAGAGTCCATTTTGCTCTATAATTGGCTATGGGTATCCAAAAATACTATGATAGCTTTTTATAAAGAAGAGAACAGTTTTATGGCTGTAATTGATTTACAGTCACTAGGGTCTGAAGCAGGCAGAACAATTGTGAGGACGGTTTTACCTCTAGAGGACACAGTTCTAAGTGCTGCCTCTGCTCCAGATGGATCCATGTTGGTCTTACAGTTAACTTCTGGAGCTCTTGTAAAAGCTGATCTAGGGTTACAGAAAATAGAACCATATGAGGTAGATGGATGTGAAGTGCAGTTTCCAACTGTGTGTCAGAAACTAGCAGTATCTCCAGTTGACGAAGGAACAGACATTGCTGTTTTGGGTTTGACTCGTAGAAATCGTCTCTATTGGGGAGACAAGCAACTTCTTCCTAACTGTACTTCTTTCCATATTCATAATAGTCATTTGCTTGTAACTACTTCTAATCACTTACTTCTTACAATTCCTTTGATGCAAAAAGCTTTTGAAAAACTGCTGGAGGGGAAGATTGAGGATTCCTGGGCAGTGAGCACACGTAAAGTGGAAAGAGGCTCCCAGTTAGTCACAGCAGTGCCCCTAGATATGAGAGTTGTCCTTCAGATGCCACGTGGTAACCTTGAAGTTATAAGTCCAAGACCTCTAGCAGTCCATCTAATAAAACGCCTCTTAAATGAACACAATTACCATCAGGCAATTGACATAATGCGGAAACAACGTGTTGATCTGAATCTTTTATATGATCACAATCCTGAGGATTTCTTCAAGCACACTATTCACTTTGTGCAAAATATTGACAATGCTCACTGGCTGGATTTGTTCATAGCAAACTTAGGTGAAGTTGATGTGACAAATACTATGTACTCCTTTAATTATAGCGAGCAACGGACCAAGAGGCCATATCCTCAGAGCAACAAGATTGATGCAGTATGTACAGCAATAAGGGAAGCAATGATGAAAGTAAACCAGGAAAAGTTCCTTCTGCCAATTCTAACTTCATATGTCAAAATGACCAAGAGTCAGATGGACATTGCTCTTAGGAGGGTCCAAGAATTGAAGGACACAAAGGATAACAAGTATATAGTTTCTGCTGAAGAAGGCCTCAAACATTTATTGTACATAGCTGATGTTAATGAACTTTTTGATGTTGCCCTTGGGACATATGACTTTGATTTAGTTATGATGGTGGCAGAAAAATCACAGAAGGACCCCAAGGAATATCTACCATTTTTAAATGAACTTAGGAAATTAGAAGAAGATTATATGAAGTTCAAGATAAATGTACATCTCCGAAGGTTCAGAAAAGCTCTTGAGTGTATAAGTCATGGCAGAGATCACATGGAAGAATGTATGAACCTCATTGTATCTGAAAATCTGTATAGGGATGCTTTGCAGATATTTGCAAATAATCATGATATGCACCAGGCAGTATGTGAAAATTATGCTAGCTATCTGATGTCAAGACAGCATCATAATGAAGCAGGTATGATGTATATGCGTGCACAAAGGATGGAAGATGCCATGAATGCTTATAAGTTGTCAGGAAACTGGAAGATGGTATTGGTTGTGGGAGCAAAGTTGAAGCTCAACAAGGAGAAAATGACTGATTTATGCTATGCATTAGTTGAGAACCTGAAAGATAAAAGACTATATGCTGATGCTGCTTGGATATATGAGGATTATTTGAAAAATGAGGAGGAAGCTGTAGATCTCCTGGTGAAGGCAAGTCAGTGGGAAGATGCACTAAGAGTAGCCTATAGATATGGACGCGCAGATCTTGTAGATACCCATATCAAACCTGGATGCATAGAACAGGGTGAAACTTGTTTGCAAGAACTTGATAGACTTTGGGACACCTTCACTCACTACTGCTCTCGTCTTGAGATTGCAAGAGAAGTGAAAGAAAAACAGCACCTTGATATCTTAGAAGGAAGGGGAGAAACAAACCTTGATAGTGACCTATACTCAGATACAAGCACAGTAACAGGCATCTCATACACTCACAGCCACACAGTTGGATCTCGTACTGGTTCGTCTGCGTCAGGGAAGACCTTTCGTTCTAGTAAGAACAGAAAGAAACTGGAGCGCAAGAAATATAGCACCAAGGAAGGTAGTGCTTATGAAGACCTTGGGCTTGTTGTGGCTTTGCATGAAACCATAACTACAGCAGACCAAATGACTACCTCAGTAACTGCTCTGGCGACAATTCTCGTTACATTTGGCATGGATCTTAAGGCCGCAGAGTTGCAAACCAAATTCTCTGCTTTGCTGGATCTCATTGACAAAAACAAGAAAAAAATTTGGCCTCCAGATGTGCAGGCTGATGAAGATGAACCACTGTTCGGCCCTCACCTTACAACTAATGGAGCAGTGAACTTGTTTGAGAGAAATGACCCAAGGCACATTCCATTTGCAACACAAAGAATGAAAGAGCTTGAGCCGTGTCATCGCCATCCTCCACCCGTAACGAGGCCTAAGAATTGGGCTTTGCATCTGTTGAAGCAGAAG
>Dec153
AGGAAGACCAAGTCGGGATCTCTTCCCTCCGACGGCGAGGAGGGCGGGCCCTACGCAGACTCGCGCCCTCTCAACTGGACGGACGTCATCAACGGCACGCTGGTTGAGCTCCTGGATAGCGCCGGGGACTTGCGCGACCTGGATCTGCAATGCCTCTTGACGAACGCCTCCTGCTGCGTGGGGAACGGCTCTTTGTCCGCTGCTTGTAATGCTACCGCGGATCCTCTGCCGATCCCGCCGCCCTTCAGCCTTCCTTCTACCATCTTCATCGGCGTTTGTTTATCGTTGTGCATCATCATCACTGTTTTCGGCAACATCTTGGTGCTGCTAGCCTTCATCTGCGAGCGCGCCATCCGCCAGCCCTCCAATTACTTCCTGGCATCGCTCGCCATCACAGACCTCCTGATCGGTAGCGTATCGATGCCCTTCTATACCGTATACGTCCTGATCGGTTACTGGGACCTCGGGCCCATCCTGTGTGACCTCTGGCTCTCCGTCGACTACACGGTGTGCCTCGTGTCGCAGTTCACCGTCCTGCTCATCACCATCGACCGCTTCTGCTCCGTCAAGATCGCGGCCAAGTACCGTTCGTGGCGCACCAAGAACCGCGTCATCATCATGATCGTCGTCACGTGGATCGTGCCAGCGCTGCTCTTTTTCGTCAGCATCTTCGGCTGGGAACACTTCATCGGCTACCGTGACCTCGGCCCTGGCGAGTGCATGGTGCAGTTTCTCAAGAACCCGGTGTTCAACACGTCCCTCATCGTGGCCTATTATTGGATCCCGCTCGGGGTCCTCTTCGTGCTTTACGCGGGGATCTACCAGACGGCCTACGAGATGTCCAAGAGGTCTCGCGAGAAGAAGAAGCAGGCTCAGGCCTTGATGAACCTC
>Dec154
ATCCTTCTACTAGTATATCTTGTCCCAGTCTTTGCAAGACTTGCTGGGTTTCCAGTTACAGAACTACATTTGACACACAACTTTGCTTCATGCTTTGTGATTTTTTTGACAGTTCAGTATATTTTCCTTTGTGTTCCACATGTATTCAGATTTCTGAAGCATGTATATAATTCTTTAGTAGTAATGCTTGAACTGTATGGACCACTGGGAGTTGTGATGACACTCTGGAGTAGACTTTTTGTCCCTATACAGTTACTTCTCTTCTGGTTGATGCTCTTCACAACTCAACTTTATAATCACTATCTCCCATCCCAAGAAACAGCCATAGCAGCAAAATCATCAACTCTGTCTTCACAAAATGTTGCTTCAGTGACAAGTGGAGGAACAGTAACATCACCAAGTGCAACCTCAACAGTGGGAGGAACATCATCTGGAGAGATGTGGTATTTGGTGCTTGTGCAGAGTGCGGCTGAAGTGTGTTATACACCACTTATGTTAGCTGGCACTTGTGTAGCTGTGTCTTATGCTTCAAGGTTAATTCTAGCTCTTACTAGAGCTTATACAGCTGGGCCAGGTGCTGCACCACTGCCAGATGATCTTGTCCATTCAGGGTGGACAGAAGGGGTCACAATGGCCTTGCTGGCAGTACAGACCTCTTTGCTGAGTATGGCCATGCCAGAGAGGTTGGCAGTGCTATCAATAATTTTGTTGATTGTTGTCTCTTCTCTTGTGCAAAGTATGTATGAGTTGGTGGAACCAGTAGTTTTAGCCCTTAGTGCCCAAGGAGTGGCATCCATATCAAGGCATGTTCGGGCTGTATCAGCATGTCTGCTTTTATTGTTCTTGCCACTGTATATGGTGTACATGTTTACACTAATATTTGAACAAGACTTTTGGCTTTTGTTAGTTGTGTCCACCTGCATCATGACTTCTGTACAAGTATTAGGGTTGTTGGCTACTTATGTACTCCTTACTTGGGATGCTGTCTGTGCACAGCCTTGGCCAGGCTTAGATGATCTAGTTTATTACACTCGTGCTACAACAAGGGTATTTGAGTTCATAGTTGCTGTATTTGTTGTTGGAGCAGGGGGAAAAGAATCTATTACTGGTCAGTGGTCATGGATCAATGCTGTTGTACTGCTTATTCATTGTTACTTTAATGTCTGGCAGAGACTCCAACAGGGATGGAAGAGTTTCCTTTTAAGGTTAGAGGCTGCTAAAAAGATTTCAGCACTGCCTGAAGCTTCTGTAGAACAATTACAGAATTACAATGATGTATGTGCAATCTGTTATGCCGAAATGTCCACAGCCAGGATCACACATTGTCAGCACTATTTCCATGGCCCTTGCCTTCGTAAGTGGTTGTATGTACAAGACAAATGCCCAATGTGTCATGCACCAATAACTTTGAAGGATGCAAATTCTGAAATTAAGACAGGGCTTAGGCAAGAAGATGCTGAACCACCTCCACCAGATTCCATTGAGACTGAGCTTGGGGCAAATATTCCTATGCCTGATGAGGGTGATAATGAAGATATTAGCCTCCTTAATACAGATGATGAGGAGGAAGAGTCTGAAGATGCTCTTGATGCTCAAGATTGTGATGAGGATAATGGGGATATACTAGCAGAAGAGTCAAATATACACCAGCAAATG
>Dec155
GCCTCTGGTGGTATTTGTGAAAAGTACAAGACCTATACAGAGAACCTGGGAGGTTTCCGTCACTCTGAAAAGAGATCCCTCAACACTGGTATAATCACATTCCTCAACTACAACTCTCGAGTTCCTCCAAAGGTCTCACAGCTCACATTGGCTCACGAGATTGGTCATAATTTTGGCTCACCACACGACTTTCCTGAGACCTGTAAGCCTGGGGGTCTGCTGGGGAACTACATTATGTTCTCCTCTGCCACCAGTGGAGATCGGCCAAATAATGACAAGTTTTCTCAGTGCTCCATTCGTAATATATCTCTGGTTCTTGATGCCATATCAGAAAAGAGAAGAACAAACTGTTTCTCAACCAACAATGGTGCCTTCTGCGGAAATAAGATCGTTGAAGAAGGGGAGGAATGTGACTGTGGTTATGATGATGAGGAATGTGAAGAAAAGTGTTGTTATCCACTCAAGATTTCTCAGAATGATAAAATGCAGAATTCATCTGCAAGAGAGTGCAGACGCAGAAAGAACACACAGTGC
>Dec156
ATGGCTACCAGATCCAAAGAAAATATTATTTCACGAATCAATTTTTGCATAGTTAATGGGCTTGAAAAAGCCTTTTACAATTATGGTGTTATTATTGCTCGTCGTCCTGCAGTATTCATGTGCATATGTTTGATATTGACTGTATTATGTTCCATTGGTCTCATGAAATTTAGGATGGAAGAACGACCTTTCAAATTATGGATTCCACAAGACTCTGACTTCATCAAAGTAATGGAGTGGCAAAAGGATAATTTCCCAGCACAGTTTCGAATACAAATGGCACTCTATGAAGCAGAAAATGTGTTGGATAAAGATGTCCTTCTAGAGATGTTAAGGGTCCATGAAGTTGTTATGAACACATCAACAGAAGATGCAACATGGCAGTCCGTGTGTGCCAAGATGCCAACTATAACTGAAAATTGGTTTGGCAGAAAGAGAAAGAGAAGGAGCCTCAGGAAGGAAAATATTTCAGGTATTGAAACTGATCCTTTACTATTGTCAAGAGCAAAACGGGAAGACAATAGTTTGTTTGACTGGAGTACATTTTTGGGTAGAGATGCTTATTGTGGTTTTCTTGATAGCATACCTCTTGAATGCATGGAACACAGCATTCTCGAGGTCTGGGGATATGATCGTGACTTAATAAGTGATCTTACCCAGGAGGAGATATTATATGATGTGAACACTGTAGACACAAGTGCTGTGTTTGGTTTTCCTGTCAATTTCTCGCAATACCTTGGAGGAGTAGAGTTTGATGCCTCAGGCCAGATTATCAAGGCAACAGCTTCTAGGCAGACCTGGATCACAGAAGTTAACATGACTGCTATACAAGCTGGAGATTTTGTAGATGATACAGGAACTGGTACAGAGGTGGATAGTAGAAGCTTCCAGTGGGAAAAGGAAATGGTAAAGGTTGTTTTGGATGAAACAGAAAGACCAAAGAATATATCTTTGTATTTTATGGCATCGGCAAGTTTTGGAATGATTGCTGGAGATACAATCATAGGAGATGTGCAGTACTTAGCTGTTGGCTTTGGTGTAGTCTTTATCTATGTCCAAATAATGCTCGGGAAATTTAACTTAGTGGAACAGAGACCTTTACTCTCTTTAATGGGTCTAAACTGTGTAGGAATGTCTGTGTTTTTGTCCTATGGCATTTGTTCAGCATTTGATGTCCCATTTGGTCCAGTTAATAATGTGCTGCCCTTCCTTCTCCTTGGCCTTGGGATTGATGATATGTTTGTCATCATGCAAGCTTGGAATAATCTCACACCAAAGGAGAAGAAAAAAGAGTTAGCAGAAAGAATAGGGCTTGCTCTCAAACATGCTGGTGTTTCCATCACAGTTACATCAGTAACTGATTTTGCAGCATTTGCCATTGGCAGTGGAACAGTTTTGCCAGCACTTAGATCCTTCTGTATTTTTGCAGCAGTAGGTATTGCTGCTGTCTATTTTTTTCAGGCTACATTTTTTGTTGCCTGGTTTTCTCTTGATCAGAAGCGATTGGAAGACAATCGACATGGGCTTATCTGGTGCTGGAAATTGCAGAATTGGACTCCTAATAAGTGCAGTCAAAGGGATCTCTGTCAGACATTCTTTAGTAATGTATATGCCAAGTACCTCTTGAAGCTGCCTTGTAAGGTGTTGGTACTGTTTGTAACTCTTGCCCTTTTGGCAGTTTCTGGATGGGGGCTCTCAAACTTGCGCCAGGAGTTTAACCCAGTTTGGTTCCTTCCTCAGAATTCTTATCTCTTCAAGTTTTTAATGAAGCAGGAGCATTACTACCCAGCTTCAGGTGAACGTGGTACAATATACTTTGGTCATATGAACTACTTGGAAGAACTGCCCAAAATTGATAAATTAATGATTACAATGCAGGAGAACGAAGACATTAGTGAAATAGACAGTTGGTATTTGAGTTATAAGAAATACTGGGAAAAGCAAGGGTATGAAGTGCCAGACCCAGTTGAAACCCAAGAGAAATTTTTAGATCAGTTGTCATTGTTTCTACATTCCCCAAGTGGATCAAAATATCGAGCAAAGAACTTCAATTTTGATGGTAAAGTGAACTGTTCTGATCCAGCTCCGTCTATTTTGGCTTCTAGCATAGACTTCAAGCACAGACCACTGTCTCTCTCTCGAGAAAAGATCAAAGCCATGGATGATTTGAAGGCTATTGTTAAAGAAATGAATTTCAGTGGATTTGTAGAACCATATTCAAGAATTTACAGTGGATGGGAAACGGACAAAATTATTGAGAAAGAGCTGTACCAGAATATGGGACTTGCTATGGCTGTAGTGTTTCTTGTGACACTTATTCTAATTGCCAACTTTGTAACTAGTGTGATGGTGCTTCTTTGTGTGATAATGACATTGGTTGATGTAGGAGCATTAATGCATTGGTGGGGCCTCACTATTGACACAGTGTCTTGTATTGACATTGTGTTAGCAATTGGTCTATGTGTAGACTATGCTGCACATATTGCCCATACATTTATGACGCAGACTGGCACAAGGGACGAACGTGCTAGACTCACTGTAGCCAAAATTGGACCAGCTGTTCTGAATGGAGGCTTCAGCACTTTCCTGGCATTTGTATTCTTGGCAAATTCAGATTCTCATGTTTTCATGACATTTTTCAAG
>Dec157
TGCCAGCTGGGCCAGTGCACGGACAAGTCGCACCGGATGCCGTTCCCCTACTACCTGAACGAGCTCTCCGCGAGCGACAACAGCACCATCGCCTCCAACACGCAGCAGAACGGCACGGCGAAGCTGAACAACCTGCAGAACATCGAGACGCGGGCCGACCACCACTCCAACCCGCCCACGCACCCGCACGCGTACCCCCCCGACGGCCTCCACGTGCCGGGGGTGTTCAACTGCCGCTTCAACCCGGGCATCAAGAGGAAGAAGAAGAAGCCGACCAGCTTCGTGCCGCCGCCAGTGCCCGTCATCCCGTCGCTTGCGGTGCCCAACAACAGTACGGCCGCAAACAATAACAACAACAACAATAACAACAACAACGGGCGCGTGGTGCCCTTCTGGAAGCGGCCGCTGCCGCAGTCCATTTCAAGCGACCACGAGGGCAGCGTGGGCTCCAGGGTCAACATCCAGCAGAAGCTGCAGGAGAAGAAGCAGCAGCAGATCGCGGAGCTGCGCCAGATCGAGGAGGAGATAAAGGCGGGCAAGCTGAAGCGGCCGCACCCGAGCGACATCTCGGAGTCGGGCACGCTGCGGCAGCCCATCCCGCGCTCCAAGAAGCAGCCATGGCTCAAGCCCGAGCCGCCGCTCGACTACCCGTACCTGGTGGTGGACGCCTCGGCCGCGTCCGTGCCCGCGCCCGCGCACAGGAAGCAGCGCTCGCAGACCCCCGAGATCCTGCTGGCGCCGCACTACCTCGACAACACCAGGATTTACTACGACTACCAAGACCCGCGCTGGAAGTACGGCAACAACTACCACCTGCCCTCCGACGACATGAGCGGGTCCAGCCATTCCAAGCGCTCCACCAAGAGACGAAACCGGAAGGCCGATAAGAACACCGACAACAGAGATAAGGTGATCTACAAGTCCTACAGAATACCCTCAGATCTCGACAGTCAGATATCCTTGCCGAGGTCCTACACGCTGCCCAGGGAATTCAAGTATTACAGAAGACCCAAGTCGAGAAAAGCTGTCAGGTCCGATCACTTCATGGCGTCCACCAACTCGAGTGAC
>Dec158
GACTTCGTGTTCGGAGGCGAGGCGAGGGACCCTGACGAAGGCGTCAATGGGCGGGTCACGTACTACCTGTCGGGCAACGACGCTGACAAGTTCTACATGAACCAGGAGACGGGCGTGATCAAGGCCTCGACGGGGCTCGTGGGAGACACGACCTACGAGCTCGAGGTCCTGGCGACGGACTCGGGCGAGACGCCGCTGTCCGCCACGGCCCGGCTGGTGGTGCAGCTGCAGCCCAACAACATGTTCCCCGAGTTCCAGCCGCTCGAGAAGACCTTCAGCTTCAGCGAGGCCGCGCGGGGAGACCTCGTCACGACCCTGACCGCCACGTCACCGAAGGCCGGGCCCACCGGCGCTGTCACTTTCAGCATCGCTGGCGGGAACGTCGGCCAGGCCTTCACGGTGGACAAGAAGACGGGAGAATTGCGAATCTCGCAGTTCGGATTGGATTACGAGACGGCGCCGAGGTACGAGGTGTGGGTCGCGGCGAAGGACGCCGACGACCCGCCTCTCACCTCCGTCACGCACCTGGTCGTCAACGTGACCGATTTCAACGACAACGCTCCTGTGTTCTCGCAGGCGGTGTACAATGCCAGCATCCAGGAGGCACAGTACCCGCCGCAGCTGGTGGCCACCGTCAGCGCCACGGACCGCGACTCCGGCACCAACGCCAACGTCATCTACCAGCTGAGACAGGACTCGCCCGCGGCGGAGGCCTTCACGCTCGACGCGGAGACGGGCCAGATCTACACCAAGATCCAGCTGGACCGCGAGGAAGTGGAGGTGTACACGCTGACAGTGGAGGCGGTGGACAAGGGCACGCCGGCGCAGACGGGCACGGCCATGGTGGTGGTTACGGTGCAGGACAAGAACGACAACCCTCCGAGGTTCACGAGGCTGTTCAGCGTCAACGTCACGGAGAACGCCGAAGTCGGAACGTTCGTCATCCAGGTAACCTCCAGCGACCGCGACATCGGCCAGAACGCCAACGCGACCTACAGCTTCACGGAGAACCCCGGAGGAAAATTCTACATCGATCCGGTGAGCGGGAATGTGACCGTAGCCAGCGCCATTGACCGCGAACTCAATGATGAGTACCTCCTGAAGGTATCTGCTGTGGACGGCTCGTGGCGCGCCGAGACGCCCCTCACCATCACCGTGCAGGATGAGAACGACAACGCCCCAGAGTTCGATGAGAGCCATTATGTATTCAACTTCCCAGAGTTGCAGCGCAGCGTGGCGTTCGTCGGGCAAGTCACAGCAACAGATCGGGACAAGCAAGGGCCGAACAGCGTTATATCATATTCGCTAAAATTCCCGTCGGATTTCTTCAGCGTGGATCCCTCTAGCGGCGAAATACTGTCGAAGCAAGCGCTCCAGTACAAGCACACTCTGAAGGGACCGTCGCCGGAGAACCAGTATCAACTGGTAGTAGTTGCCACCGACAACGGGAAGCCGCCCATGTCGTCGGAGAGCTCCGTCGTCATCAACGTGGTGGACGCCAACAACAACCCTCCCAAGTTCACCCAAGACCACTACTTCACGCCCGTCCCCGAAAGCTCCACCGTCGGCATGTCCATCATCCAGATCATGGCCGTCGATAACCGCGACTTCGGCATCAACGCCGAGATCGAGTATCAGAAGGTGGGCGGTAACGGCACCGACTACTTCATGCTGGAGCCGAACACGGGCTGGATCACGGTGGCCAGGAGCCTCCAGGACCGCGTCGACGCCCAGTTCATGTTGCTCATCCGAGCTTTGGACCGCGGCGTTCCTCCGAAGAAGGACGACGTTCTGGTGACACTGGTGGTGACAGGAGAGAACAAGCACACGCCAGAGTTCACAGCCGTCAGTTACCAGGTGATTGTCCCCGAGAACGAGCCCCTCGGATCAACCATAGGCACGCTGACGGCGACGGACAGCGACAAGGGCCCCAACGGCCTCGTGCGCTACTCCATCACGAGCGGCAATGAGGCTGGCAAGTTTGCGATCGACGAGAGCAGCGGGGATGTGACTATCACGCACCCACTGGATTACGACGCCGTGCAAGAGTATCGGCTCAATATCACAGCTCACGACCTCGCGTTCGAGCCCCTCCAGTCCACAGCTGTGCTCACTGTCATACTTACGGACATCAATGACAACCCGCCAAGGTTCAGCGAAAAGCAGTACGATGCTTACATCGCCGAAAACGCTGCAGCTGGGACTACTGTGTTCAAGCTCAACGCTACCGACATCGACTCCGCCCGCAATGCTGTCATTGAGTACACGCTGGTGGGCGGCGACGGCAAGGAGTTCTTCGCAGTAGACCCCGAGACGGGAGTGATCACGTCACGGAGAGTGTTCGACTACGAGGAGAAGAGTAGCTACGTGCTGGATGTAAGGGCTGCCAACAACCCCGACAAGTCTCAGTGGGGCTCGGCCGAGGTGGTGATCCACGTCACCGGCCGAAACGAATTCTTCCCGCGCTTCATCCAGCCGGTCTTCCAGTTCACCGTCTCAGAATCAGCAAGAATTGGAACGTCTGTCGGCGCCATCCAGGCCACAGACGAGGACAAGGGCGAGGATGGTCTCGTATACTACCTCCTGGTGGGCGCGAGCAACGACCGCGGGTTCCTCATCCAGCCGACCACCGGCGTCATCACGGTGGCCCGCAGCCTCGACCGTGAGAGTCAGAACAGAGTGGTTCTGACTGTCATGGCGAAGAACGCCGGCAGCATCCGCGGCAACGACACTGACGAAGCGCAGATTATCATTGCCATTCAGGATGGTAACGATCCCCCAGTGTTCTCTCAGCCGCTGTATGAAACCAGGCTCTCTGAGGGAGCGCTTGTCGGTACGCTAGTCGTCAATGTCACGGCTGTGGATTCCGACGTCCGCCCGAAAAACAATCAGTTCACTTACTCCATCATCGGAGGCAACCTGGGCCAGGTGTTCAAAGTGGATCCTCAGAGCGGCGTGATTGAGACTACAGCGCAGCTGGACCGAGAAACTATTCAGGTCTATAACCTGACGGTCGGGGCCATTGACAATGGCACGCCTCCTCAGACCGGCACGACCCTTGTGCGTGTCATTCTAGATGATGTGAACGATAATGGACCTCAGTTTGATCCTCCAGACATCGTAGGTTACGTGTCTGAGCACGAGCCTGCCATGACCTCTGTGATGACTCTAAGTGCAACCGATCCAGATCTGGCTCCCAACACCCACCCATTCACATATTACATCGTCGGCGGTGAACACCCTGAGTTCTTCACCGTGGACCAGGCCACAGGCGAGGTTAAGACAACGCGCAACATTGATCGAGAGACCACGAAGGAGCTTAAATTCCTCATCGAGGTCGAGGACAGCGGCAAACCCAAGATGAAATCCGAGTACCCTGTTACCATCATCGTCCTTGACAAGAACGACTGGGCTTCCACCCCGAGGACCGTGACGGTGAAGGTACAGACTTTCCGTGGCGTGTTCCCTGGAGGCAAAGTGGCTGATGTTCACCCCAACGACGCCGACACAGCCGGGCAGTACTCCTGCAGGATACTGACGCAGGATGCAGCAATTTTCTCCATCCCCAATGCATGCAACCTGCACGCAGCCCGCGTCACACACGACCGCACTTACACCTTCGGGGTTTTAGGTAATGACGGCATCCATCCCGACGTCACTTCGAAGGTAACCGTGGAGTTTGAGTCCTTTGACAACGCCACGCTTAGCAACAGCCTGACTCTACGTCTTCTGAATGTCACCGCGGATCGCTTCCTCACCCTGTACTACAAGCCCTTCATCAATAAGCTGGTGCCGATGTTCTCGGGTGGCACCGTCAGGATCTACTCCATGCTCAATGTCGAGTCCCACACCGACCTGACCCTGACCGTGGCCGACGCCGAATCGGGCTCCTTCCTCTCGCCGGCCGACGTCACGCGGAAGCTGGCCGCGGAAGAGCCAGTGCTGACCAGGTCGCTGCAGGGCCTACAGCTTATCATCGACTATAACCCTTGCAGCGACACGCCCTGCGAGAACGGGGGCGAGTGCTCGCACGGCATCCACGCCTACGACGAGACGGAGATCACCGACTCGCCCGACTTCATCTTCACGTCACCGCTCATCCGCCACGACGTGTCGTGCAGGTGTCGCCAGGGCTTCACGGGATCCAGATGTGAGCTTCGGCAGGACCCCTGTTCGCCCAACCCCTGTCAGTACGGAGGAACTTGCACCAGGAAAGGGTTCGTCTTCGTGTGCTCGTGCCCCCCATCGCGCCAGGGACGCCAGTGTGAGGTTGACAAGACCAACGCCTGCGACGACAACCCTTGTCGCAACGGCGGCTCTTGCCAGGCCACCTTCGAGGGCGGTTTCTTCTGCCTATGCCGCCCCGGCTACCGCGGCAACCAGTGCGAGCTGGCCAGCGAGTCCTGCCGCCCCAATCCCTGCCTCAACGGCGGCTCGTGCATCTCGCTCAAGCCCAGCTACAGGTGCTCGTGCAAGATCAACTTCTACGGCACGCACTGCGAGAAGTCCACCTTCAGCTTCAGTGAGCTCTCCTACATGACCTTCCCGACGCTGGACTCCACCACCAACGACATCTCCATCACCTTTTCCAGCAACAAGCCGGACGCCCTCCTCGTCTACAACTACGGCCTGCAATCGGGCGGACGCTCCGACTTCGTGGCCATCGAGCTGAAGGGCGGTCAGCCCCGCTTCAGCTTCGGCGGCGCCCGCACGGCCATCACTCGCATCGGCGTGAGTCGGAACGTCGCCGACGGGAAGTGGTATAAGGTGACGGCGACTCGCAACGGCCGCGTCATCTCCCTCAGCGTCGCCACCTGCACGCGCAACGGCGAGGCGTGCGACGAGTGCCGCCCTGTCGACCCGACCTGCTACAGCGACGATACGGGGCCCACA
>Dec159
ACGGAGTCCGGGAGCGGTGATGGTATCGTGGACCCCGAGGCTCCGAGACCTCACCTGCCAGACTTGGTCACCCACCAGACGCCGCACACGCAGTTGACAGTGGAGAATGTGCGGCATCATGACCAGTTGATGCAGGGAAAGGACACCGATTCTTCCGACCCGAAAGTGGCCAAGACCGGCATTCTCAAGGGAGGGAAACTCTGGAAGAACGGCGACGGCAAGAGAAGCAGAGCCAAGGTCGAAGTCGAAGAAGTGGAGGAGCCAAGACGTTCCGTGAGGTTCTCCGGGCGGGATGAATACAGCCTGCTAGAGAACCTGCCGCTCGACAAGATACCGTTGGATGCTGCGAACTCGGCAGCGCTAGCCAAGTTCATGCCGAAGTTGAGGGAGCTTGGGATGCTGCTAGGGGAGTCGCAGGAGGACTGGCACGTGGAGCTGAGTCCCCTGAACCAAGAAATGGGAGGTGGTGCCGCCGTCCCAGTCACTGAGCCGTTGCCCGAGGAGCAAGAAAAGCAGCCTCCGCCGCAGATGGATGATGAACAGATCAGCGAGTCCATGAAGCGTTACGAGGAAATGCGCCGTCGCATCGCCGTGGCGGAGGGCCGCGACAACACCAGCGTCTGCAGCGACGAGTCCAAGAGCTCGTCGGATTCGCAGTCGTCAGATTCCACCATGACAGAGACAAGAATAAGAAGACTGGAGAACTCGGATGTCGCCCACGTTGCTGGCGGCGTGATGAGGAGCAACAGCGAGGTGAGGAGAGCCATCGAGCGCAACGCCCTCCGGAGATCTCTCATCCGATTCTCCGAGGCGCGGAAGAAGGACACCAATAAGAATGAGAGGAATGAGAAGGGCGAAACGTCGCTGCTGGAGAAGCTGAAATGGCTGACTGCCTCGGAAGATGCAACCAATGGGAATAGTGAGGACAGAGAGGGCGAGGACGGCGAGGATGCGAAGACCGAGCAAGAGAAGCCGAAGGAGGTGGACCCGAAGGTACAGGAAACCATTGCTCAATACCGGAAGCTCGCCGAAATGTTTAACAAGACGACGTCACTTCGAGCAAATGACATCTTGGTTCCAGGAGACGTCCGCGAGTGGAAGCTGCAGGCCGATTTGTTCCCTGATAAAAAAGACACTTCCATCGAAAAGGAACCGGAAGAAATGAGCGATGCCCCTTCAGGCTCCACGACGCCCACTGTGTTCAAGGCTATCCCAGCGGTGTCGCTTGCTGACCTCATCACTGATGAAGAAAATGACAAGCTAATATACAGTGGCGGCGTGAGGTATACCCGCGAAGGAACGTTGCCAACTGCAGAAGAAGGTGGCGAGGAACAGGAGGAAGGAGAGCAACAGGAATCTTCATCGACCTCGTCGGTAGCAGATGCCAGAAAACAATTCCTTTCACAGATGGCAAACCATCCATCAGTGCCACTTGTTAATGGAGTAGCCACTCATTCACGAGACAGGTCATCCGTTGCATCAAATTCTGATTCATATACATTTGATGACATTGACGAAGCCTTGCATGATGACCGCTCCTCTTCGGTACCTTCCTCCTCACAGTCGTCCCCGCGGCTGTCTGGCAGGAGTGACGTCGATGGGACGAGTACCACAGAGAGTGGATACAGCAGCAATGAGACAAACGGGGAGCTCTGTCCTGTCAATGGATTGCCAATGACAGGAGCACAACTTCTTGGATTACCTGCAAGTGGCATTGACATAGATGAATTGGCAGAATTTGTCCGGCAGGATGCTGGAAGGATTGAGCGTCTTCGCAGGAGGTATGACGCCGGGGAAGTGGAGGATCATGGCTTTAATCGGCGGCCCTCAGTAAGAGGGATCAAACCAAGGTTTGGCTCTACCACAGATTTACTGAAACAGATGGCTACACAACTGGCTCCACCAGCGATGGCTCAGCCGGGTATGGCAGGATCCCATATGACTTGGCCATACAGAGAAAGTGGAGAGGAGGACGGTTCTGTTCCTCAGAGGCGGAGAGCAGCTCCAAACAGAGCAGTTCTTCCAGCACTGCAAGAAGATATACTGTATGTGCCTACATCTGACCTTTCTCCACAAGCAGCTCCACCGTCAGTATCCACAGCTGTAGCCACCCCCACTTCACTCACGCACACAAAGACTCCACGTGTGGTCCATGTCTACTCTAGCACAGGTGACCTAAGAGCTCCACCACCACCTCGGCTGATCGCTCCAAGAGAGTCCCCTCCTCCAGATTTGATTCGCCCGGGGGCCACTCCAGCTCCACCTCGTGCTCACAGCCATGTACCAATGCCACATCATGGCTCTGTGCAGAGTCTGGGCATGCCTCCGCAAATGCCAGCACCAAATGTACACGACCATCATTATCAAATTTGCAGAAGACCTGCATCCGTGCATGGTCATGTGCCAGCTGATGCTCTCGTGACGAGGGGAGTACTTCCTCCGCCTGTTGCACGTCCTCATTCCACACTCTCTCACTACCCTCCTCCGCGTGTCCCCGCTCATTATCACCCCTATGAAGAGCCTCCACTTCAGCGTGCTCCATATGATGGTGGACATCCACCTCTGGCTCAGCGTGGATCTTACCCGGGTACAATACCTCCTCCACAGTATCATCAACAGATGCTTCAACCAGATCTAGGAAGATACCCCAATCCTCCCAGTTATGGATCACAACACCTACATTCACGTCCTCCAGTAGCCTCACCACGAGAAGGGGTGCCTTACTCACGCACACCACATCCGCAGGCACACCCTCTTCCTCAGGTATCTCCTATAGCCCCAGGACCAGTCCAGGTGCACCAGTGTGGCCCAAGACACCCTCCTCCACCAAGAATGGTGGGTGGGACAGTGACTGAACAAGCTTGTTCAACCGTATGGTCACATCATCCACCACCACCCCACATTCACCAAAGCTACCCACCTCACCCAGTGTCTAGTCACCTGAGTTACACCACACCTATTGTGCCCGAAAGTGGTATATCTGTCAGGCCAAGCGGAGCTGTCATTGGTCCTCCAATAGGTCCTCCTATTGGGCCGCCTCTCATTAATGGGAATGTCGGGAAACTAGAAGGCCTGAGAGATGAGCGGGGTGTCCCAGAGGGAGCATCATCATCTCCACGAGGTCCATTAGACCCACAGTATCCTCCTTCTCACACCTCTCCAACCCATGAAACAAACATCCTTCACAGGCACCCCCCACCGCCGATGAACATGACC
>Dec160
TCTGAGGCCCAGCACTGGACGCTGTCAGGAGGCGACCACCAGCCAAAGAGGTCTTCAACATCTCCGTTCATTAGGTCCAAAATGGAAGTCATTCGGGCTTGGTTTGGGCGAGCCGGTGTAGGTGCTTGGCGATCAAGGCGGCAAGTTGTTTGGGCAGCTTGTGTGTTGGTTACTGTAGGCATTGTGTATCTCCAGTATGCGCCTGGGGACTCGCTCGATCAGCCAGCTGCACCCAGACACAGAGCCCTGAATACACTTTACTCCTCCCATGAGAGAGATGGCCATGGACAACAGCAGTCCGAGGGTGGACATATTCAGCATGTAAAGTTTGTAACAGGGAGTGATACCCAGCAACACGGCGATTGGCAGAGAAGACATGATGATCAGGATAACCAGAATGGCCGTCAACATGACGACTGGAACAGCCAAAATGAAAATGTCATTCAAGAAGAAGCCTTGCCTCCTGATCCGGCACAACAGCAGCATCAGCATGCTGTTGAAGTTTTGCAGAAACGAGTGGCAGAACGCAAGGCTCAGGAACAGCAGCAGGTGAATCCCCCAGGAGATCTGCTTCCTCCTCAACAAGATCTGGGTGTTGGTGATGGGAATTGGGCTGGAGCTCAGTACCGTTACAATCCCTATGGCGAACCTGTGTATGGTCGTACAGACAGGCCTAATTATATACCAGCACACCGTGTAGTGCATTTTGACTTGAAAGGAGCACCACCAAAGATGTCGGCTCTTTTGCAGCTGATCCCATGGCTGGCTGGGCAAGGAGCTACTGCAGTTCTTCTGGAGTATGAAGATATGTTCCCCTGGAAAGGTCGTCTTGCTACGATTGCAGCAAAGAACCATTATTCAAGAAAACAGATTGCTAACCTGGTCGCAGCTTGTCGAAATCATGGATTAGAAGTGATTCCACTTGTCCAGACCTTTGGCCATCTGGAATTTGCTTTGAAGCACGAAAAGTTTTCTCATCTACGAGAAGTTCCTGAGCTGCCCCAAGCCCTTTGTCCATCACTCAATGAATCAATGTGGTTGGTGCGATCCATGATAGACCAGGTTATGGCCCTGCACTCTGGTGCTCGTTTCTTGCATATTGGCTGTGATGAAGTGTTCCAGATGGGGGAATGTGAGAGATGCCGACTCGTGTTACGTGAAACCTTATTTTTGCAGCACACTGAGGCTGTTGCAAAATATGTCCGAAATAAGTATGGAGCTGTTCCTCTTGTTTGGGACGATATGTTACGTCATGTTTCAGAGTCAGCTATGCAGGAGGTGCACCTAGGAGATCTTGTTGAACCAATGGTTTGGGTCTATGCAGAAGATGTTTACAGGTTTGTCCAGCCTTCAGTGTGGAGCAAATATGGTCAGATTTTCCCTCGTGTTTGGGCAGCATCAGCTTTTAAAGGTGCTTTTGGTGAACAGCTAACAGTACCAAATGTAAGGAGACACTTGGATAACAATCTCAATTGGCTTGATGTAATGGCCACTGAAGACCGAAAATTCACAGGTGGTTTCCGTGGAATAGTCCTGACCGGGTGGCAGCGATATGATCATTTTGCTGTACTTTGTGAACTGCTTCCTGCTGCCCTGCCATCACTCTCAGTGAATCTGATTGCAACATCCCATGGTTTCTTCAATGCTTCTGTTCAGGGACAATTGTATCAGGCCCTAAACTGCATGCAGACTCCAAAATACCAGTCTTGGCTGAACCTTGATGCTGACCCATATCTCTGGGACAAGTTTTCCTGGTGCTTCTTCCCTGGTGCACAGGTGTTCAAGGTTACAGCCCGTTTAGATGCTACCAAACGTGATGTTGATGCCTATATTGAGCGAGTAACCAAGAGTCGTGGATGGATCACAGATTACAACCGGCGACACAACTTCTCCTCTCCAATGCGAGTGGACGAAGACCTGGAGGAACTCCCGGCAAGAGTCCATGCTGTAACTCTCCTCATGAAGACAGCTCGAGAAGCTTTATCTGAGTGGTTTGATGACTGGACAGTTGGTGAGTGGCTGGAGGAACGTGTATGGCCCCTTCTGCACAGTCTCCACAAACTGCAACGTGAAGCAGAGAGCATGAAGGCCGTGCGATACTGGCCAGCCAGACCCCTGCCCCTCCTTCCAGAGCTTGCCGCATATGGAGTCTCTCAACCTAGCAGTATTTCTGATAATGCACTG
>Dec161
CGTGCTGGTGGTCAGCAGATGATCACCTTCTACTTCAATCGTGACAAGAGCAGCATTACGGCAAAGGAGGACTCTCTTGTCCCCAACAAAGTAGAGGAGAAGAAGAAAGGGACCATTGATGAGGAGAGCCAGAGAGGGCGCTTTGGCTGGTCCACGATCCACGATGCCCATATCCCATACTTGTTCCGGCGCGAGGACAAGTACTGTGCCGTGAGGATGGTGGAGACGAAGCTACTAAACAAGTACCTCAACTTCCTTCCGCACGAGATCACCACATGCATCCACGTGAGAAGTTACTTCATCACAGAGGGAGAGGCCAAGTTACTGAATGAGATCAACATGAAACATTGTGAATTTCAATTCGGACGGGACCTCTTCACGACCAAAGATTTAGTAGTGAGACTGCATGATGCACGGTGCTTTTACAAGTTCCTAGATACATGCTTTAAAAAGCTGGTACAAAAGTCGCCCGAGCAGAGTGAACACTGTGGATTTGTTAGAATTAATGGTGAGAGTGTTGTGCCGTATACAGTAAAAAATAAACAAAAATACGTACCTCTGTTTTATTTTGAAGGTGAAACTGACACATTGAAATTGAAAGCAGAAAAGATAGATAACTGGGAACTTGCTTATCTGAAATTTTGTTGTAAAGTTCAGGGTATCAGAAACGAGCTGTTTGCAAGTGATACTTGTGCAGTGGTTAGTCTTGAGGATGTGCAACAGTATTTCCCCAAAGACACGCTCTTTGAAGACTGGTGGCCACAGAAAACGGCAGAACCAATGAAAGTGAATAGTCCTGGCACAAAACTAGGTGGAATCTGGACACAGAGACCTCCAGTAGGCTCTCCCAGTGCCCCTCAACAGACCCATCTAGCCTCATCATCAACTACGTTAACACCTATAGCAAGCAAACCTCCGTCAATGCCTATTGCCACCACCGCCAGCCATATCACCCCTGCGGTAGCAGCGGCGGCGGCAGTGTCAGCAGCAGCTGGCAGCCCCTCAAATTCCCTGACCTCTCTGACCAATTCTCTGAACTCATTCTACTCTTGGGCCAACCTGGTGAATGGCCAGGCAGTGGCTGCAGCAGCAGCAGCCTCCGCCTACTCGGGCACTCCCAACATGCAAGCTCTTCTGTCTGGTCTCACTATGGAGCAAATGAGACGGTTACAGCCTCAAGTCTCGCTGCCAGCCACCACACCGCTAATTCCCACAATATCT
>Dec162
ATGTGTTCTACTCCTGAAAGAGTGTTGGAAGCTGCTGTGAGGATGGTTGGGTGGCAGTTAGCATGTGAACCCCTTGTCCGCCGTACAGTGCGTGAAGCGTATTTTGAGCGAGCAAGGATCAGTGCCAGACCTACCCCTCAGGGCCTAAAGATCGTAGACGAACACCACCCACTCTATCCCATCAAATACTTGAAGGACAAACCTGTCACAGACCTGCAGGGAGACCAGTTCCTGAGACTCAAGTGTGGGGTAGAGGATAAACTCATGACCATTAGTCTGTCTGACACCATTGAGGGCAATACCTCGCTGAGCTATTTGGACGAAATGAAGCAGTTGTACTATCGGGACGAGTTCTCCCAAGTGGTCCAAGACTGGAATGACTTGAGAGGGCGAGCAGTGACCTTTGCCTTCAAGAGGATTATAGAAGACCTGAAGAGAGAGCTGTCCCAGAGACTGCTGCAGGAGTCCAAGGACCATGTGATTGAGCAGTGCTGCAGCAAACTATACAACTGGATTAAGATCGCACCTTACAACCCTGGCGACTTCTCCGACGAGGACGAGGATGATTGGGATACCTCCAAGGGCTTCAGGGTCTTCTCCATCGCCTATGTGCCCGATCTGTCACAGGCTGCCTTTGGGTGCTGCATTGACATCGATGGAGATTGTTGTGAGTACATACGCCTTCCTCACTTGCTCAAGCGACGCAATGCCTACAATGAGAGGGATGCTCTTGCTAAGGAAAATGACATCAGGCGGATGCAGGAGTTCATCATTCGGCGCAAACCCCATGTAGTGGCTGTCAGCGGAGAGTCCAGGGAAGGCTTCATGGTCAAGGAAGACCTGATACAGATTTTAAAAGATCTGGAAGAGCAGGAGCAGTTCCCCAAGATCAATGTGGAGATTATTGACAATGACTTGGCCCACATTTATGCCATGTCCAAGAAGGGTGAGTCTGATTTCCTGGACTATCCTCCCCTGCTGCGACAGGCCATCTCCATTGGCCGCCGAATCCAAGATCCTCTAATCGAGTTTTCACAGTTATGCAATGCTGATGATGAGTTGCTCAATATAAAGTTCCATTCACTGCAAGATCAAATAAATAATGCTGAACTCCTTGATTCTTTGTACACTGAATTTGTTAATCGTACAAATGAAGTTGGTGTTGACTTGAATCGTGCTGTGGCTTACCCATATACTCAGAACTTAGTGCAGTTTGTGTGTGGCTTGGGACCTCGTAAAGCTAACCTTCTCATAAAGAACATGAAGCAGAATAATCAGCGTTTAGAGAATCGAAACCAGCTGGTGGTCAATTTCCACATGGGTCCCAAAGTATTTATTAATTGTGCCGGATTCATTAAAATTGACACCAATGCTCTAGGAGATAGTGATAATTATATTGAAGTTCTCGATTCAACACGTATTCATCCAGAGGCATATGACTGGGCGAGAAAAATGGCAGTCGATGCCTTGGAGTATGAGGACGAGGAAGGCAAACCTGCAGAAGCTTTGGAAGAAATTTTAGAAACTCCTGAACGACTGAGTGAATTAGATTTAGAAGCTTTCGCGACTGAACTCCAGAACCAAGGCTTTGGTAAGAAGAACACAACCTTGTATGACATAAGACACGAGTTGAATCACAGATACAAGGACTTCAGGATGCCTTTCAGATCTCCCACTCCAGAGGAAATCTTCAACATCTTGACCAAAGAGTCCCCAGAAACATTTTATGTCGGAAAATTAGTGCAAGTGACAGTAACCAATTTCATCCACCGAAAGCCCAGAGGAGATCAGCTGGACAATGCCAACCCTGTCAGAAACGAAGATACGGGTCTCTGGCAGTGTCCATTCTGCCTGAAGAATGACTTCCCCGAGCTTAGTGAGGTGTGGAATCATTTTGATGCAGGGGATTGCCCTGGCCAGGCCATTGGCATCCGTGTACGCTTGGACAATGGGATATCTGGGTTTATTAGCATTAAGAATTTGTCAGACAAGACAGTGACTAATCCAGCAGAGAGAGTGAAGAGAAATGGCATTGTGTTGTGTCGCATCATGAAGATCGACCCAGAGAAGTTTTCGGTCGAACTTACCTCTCGAACCTCCGACCTTCAGGATCGCGATGGCAAGTGGAAGGCTCCTAAGGATGCATACTACGACTATGAGACAGAGGAGAAGGACATGAACAGCAGTAGGAAGAAAATGGACAAGAAGAAGACACAGTACCAGAAGCGTGTCATTGCTCATCCATCCTTCAGGAATATTGACTACAATGAAGCCGAGAAGGTGATGCAGCACCTCGAGCAAGGAGAGGTCATAATCCGGCCCTCGAGCAAGGGCGTCGATCACCTCACGGCGACGTGGAAGGTCACCGAAGGCATCTGCCAGCACATTGACATTCGGGAACAGGACAAGCAAAATGACTTCTCTCTCGGCCAGAAGTTGTGGATCATGAACGAAGAATTTGAGGATCTAGACGAAATCATTGCCAGATACATTTCGCCAATGGCGATAAACGTCCGCCAGATATTGGAATACAAGTATTACAAAGAATCCGTCATGGGCGACAAAAACAAGGCCTCCGAGATCTTGAAGGAGGACAAAAAGAAGAACCCCAAGACCATTCCCTATCTGTTTTCGCCGAGGAAGGACCTGCCGGGCAAGTTCATGCTGTCCTACCTGCCGCGCGTGAAGGTAATCCACGAGTTCGTGACGGTGACGCCCGAGGGCTTCAAGTTCCGCGGCCGGATGCAGCACCCCAACCTGGCGTCGCTCCTCAAGTGGTTCAAGGTGAACTTCCGGCGGCCCGCGCCCAGCATGGGGGCCACGCCGGGCATGATGTCCACGCGCACACCCTACATGGGTGGCACGACGCCCAACCTGATGGGCGTCGACGCCTCCACCATCCAGAAGGTGGCACAAAACCTCAACCCCCACATGCTGCACAACCTGTCTCAGGCAGCTACGAACACGCCCTACGGAGCGCACACCCCAGGGGCGTTTTCTCAAGGCTACTCCAATTACGCCAATACCCCGTACACGCCCTCCGGCCAGACGCCCTTCATGACGCCCTACGCCACGCCTGGCCCCTCTACCACCCCGCGCTACAGCGGCTCTCAGACGCCCTCGTACTCGAGCGTCGGAAACCGCACGCCCTCGCACCGCCCCTCCACCGGCCACAGCAGCCAGCCGTCGCGGTCCACGCCCTCCGCCAGCAGCCGCTCGGAGCAGATGGACTGGAAGATGGCGGCGGCCGCGTGGGTGCAGGCCAAGGGCGGCGGCGGCGGCGGCAGCGCCCGCGACGCAGGGAGGTCCACCCCGAGACACCACGACGGAGGGCGAAGCACGCCGCGCTACTCGGAGCCCCGCGACTCGCGCTACGCTTCGAGCTCCAGCTACCCCGACGACGGGTCGCGACGCACCCCGCGCTACGACGACCGCACGCCGCGCCCCTACCACGACTACGACAACCCGCGCGCCACGCCCCGCTCGGCGCGCTCCACGCCCAAGACCATCCACTCGCCCACCAACATGAGCATCGGGGGGGACCAGACGCCGCTCTACGACGAG
>Dec163
ATGTTCCCTGGCGCTGGGTACGTGACGGGGCGGCTCCGCGAAGCTGGGAATGTGACGTACCGCTTGCGGGAGGCTTCGCGGCTTCCGAAGGTGCGGGTCCGGCGGGTAGATGAAGTCTCGGAGCCCTTGCGGGAACCCGGCATCATAACCGGCTACAGGAATGAGAACTGCACTGTCCTCCAGGCCGTTGTTTCGCTCTTCAATGCCACCAATGAAACGGTCAACTTCTGGACACATTTCCTGGCGTCCCTCTACTTCATCTGGCTCCTCGCGTCTCTCTCCTCCGCCATGCCGCTCTTTGACGATCCGTATTTGTACCCGCTTACCTGCTACTTGTTTACCTCGTGTGGCTATCCACTCATGAGCTGCATAGCGCATGCCTTCTCCTGTCTTTCCATAACGGCCACACACGTGTGCTATTTTCTGGACTATGCTGCCCTTTCCGTGTACACTTGGGGCGTCGCATATGCCTACTACAGCTACTGCTTAGCGCCACAACTTATGGACTCGTGGTTCGCTCAGATCTTCCTTCCTGTGGCGCTGATGAACGCGGTGTCTGCCACATTCTGCGCCTGTCTGTCGCGCTTTATTGTCAACCCAATCATCCAGAAGTCGCTGCGGGTGTCAGCCTTCGTGGTGCCGGCAGTGTGGGACCTGACGCCTCTTGCCCTTTGGCTGTACACGTGCGACGCCAGCGCGGAGTCCTGCGGAGAGTCCCGCATCCACCACATTAACCAGTACGTGTGCGTCATCGTTGCCTCCTTCTTCTACGGCTCGCACTTCCCCGAACGCCTTGCACCGGGTCGCTTCGACATTGTCGGTCACTCGCATAACCTGCTTCACGTGTTCAGCTTCCTGGCGACCAACGAACAAATGCGCGCCGTGCTCATTGACCTGAAGTTGCGACGTGGCGTCCTTGAGAGCGCAGGCTGGATTCCCAACCTGAAGCTGCTAACACTTGTCACGCCCTGTTTAATAATGACCATTATTATCCTCGTACTGGTCATGACACGACTCCTGTCTCACAAAATCGCCACCGACACAGCTCCGAATCCGAACAAATCTTGCTCCTCCGCGGCTGCAGAGACGTCTTCCCCGCCGCCTTGCCACACCAATGGGCACCTTGACAATAAAGTTAAGGAGGAG
>Dec164
ATGCAGTACGAGGTGGTGTTCTCCCGCGACGCCGCCGCCACCGGCCAGGGCGTCGGCGAGTTCGCGCGCGAGTGGCCGGCGCCGGAGCCCGCGGGCGAGGTTTCGCGCCACATCGCACGCTGGGGGCGCCACGACGGCGTGTACTACGCGGCCATCCGCGGGGAGAGCCGCATGGGCGCGAAGGGGCCCTGGTCCAACACGGCCGAGTTCTTCATGCCGCACCCGCCCACCACCACGGAGATCAACACGCGCGGTTCCACCCAGGGAGGGCCCATGGGCGGCAGTGTGTCAGAGCTGGGCGTCACCACGCCCCAGCCCGGCACTCTGTCCACCCGCGACATCCTGGCTATCGTGGGCGCCGGCTGCGGCCTGCTGGTGGTTGTGCTGATCCTGGCCGTCTACTACCTGCTGGTGGTGACGCGGCGACGGCGGCACCACCAGGAGAAGAAGGCGGTGGAGGTGCTGGAGCCCGTGACCACCACGCCGGCCGGATGCGACACCGACAGCGAGACCGACTCCATCAGCAAGCCGCCGCCGCCGCCCGAGGCCCTGGCCGTGGGCGAGCCCGAGGCCAAGGGCAAGCGCCCGCTGAGCCCCATCCAGTCGTGGCCGGCGTCCACGCTGCTGGCGGAGCACGAGCGGCGCCACGCGGCCGAGCCGGCGGACGGCGACGCGGCCGACCTGGCGCTGCACCGCCCTGACCTGGGCGTGCCCTACATGCCCACCATGCAGCCCGCCCACCCGCACCCCTTCTACTACCACACCCCCAACGGCCACTACATCGAAGACAGTCTGGCCATGGACAGCGGCTCCGTGGTGTCCACGCAGCCCTCCGACTCGCTCCTCGTCTACAAGGTCGACTCGTCCGCCCCCGACGCCCTCCGCCCGCCGTCCTCCTCCGCTACGCCCACGCCCGCGTCCTGGGACAGCGGCCGGCGCCCGGGGCCTATGAAGGTGCCGCCGCCCACGCCTCCCAAGCCCACGCTGGCCGCCCATCTCACGCTGGGTGGGGTGGCGGCCACGCCCCTCGGCACGGAGAGGAAAAGGCGGAACGTGACGCAGGTG
>Dec165
TACGACTCGCCCCGACAGCACATGCGCTCTTCCCTGGACCAGTATGACGTTCCACGATCTCAGTACGATTCCCCCAAAGTGCGGCCACTTTATGACTCCCCAAAGCCTCAACAGCTCTATGACTCGCCCAGATCCCACCAGGATAGTCACCGTGGGAGTGCGCCAAGAAGCCTTATAAAGGGTGTGCGGGGTGGAGCTCCATCATGCCATCAGATAGCTAGTGATATTCAGCAGGAGTATGACGTGCCAAGGCCCACCAATGCCACCCATGACTCACACTATGATATGCCTCCCAGTGATCGGTCTAGCGGAGTGTCTATTATGTCGTGTGAGTCGTCTCAGCTCTCCACTTCATCCTCAGCTTCCTCCCTTGCGGCCTCAGAGTCACTCTCATTGTCTTCTCTTGGAGGATCCTCCAACAGATCGAGTTTAGAATCCCATGACGTGTATGACATCCCCCCTGAGCCTCGGCGGGTATCAGAGCCCCAGCGACCCAGGCTTCCTCCAAGGGAATCCAAAGAGACTAGAGATGCTTATGATGTCCCCCGTTCAGCACACCATATAGGCCTTGACACCTATGACACACCACCCTCCCGAGGGCTACGCATCCAGGCCATGCGTCCAGGAGAAGCACTGTATGACGTGCCACCTCAGGTCAGTCGGGACGTTCGCCAACCTGATTCGGTGGACGCAGCACCAAATCGCCTCTCTTCAGGATCGGACTCCTCAGGTGGAGATGTTGACATTGGCTATTGGAAGGAGCTGCCCCTGGAGCTGGACTCTGCTGTTGACACACTAGCAAAGTTACAGCAGGAGGTGTATGGAGCCATAGAGAAGCTCAAATCGGTCCATCAGACATGTGGATGGCTGTCAAGAGACACAGTAGAGGACTCTGAAGAGGACATGAAGGTAATAATCTTCCGTCTCCGGCAATCTGTACACGAGATGATAGAGTTTGGGCAGGGCTCTGTTGTTAATGCAGCAAGAAATGGAGAGAGAGGTGTTGCTAGGAGGCTCCAGCGTCTCTTGGAACCAATCAGTAAAACAGCAGCTGTCATAGATGATGCTTGGAGTAGGTTGCAGTCAGGGAGCTGGACCCAAGCTTTAACTTGTGGCACAAACCCAGAAAATCTGAATCAGCTGGTCACAATAGCACACTCTCTTGCGGATGATGTTGATCACCTGGCTTCAACCATCCAGAACAAAATAACCCTTATATTCAAAAGGTCTCCCAGTCTGGATGTGTCAGGAGGTATCCGGCAGCAAGGAACAGATGATGAGAAGACGCCTGTTCAGGAAAGGCCTTTGCCTGACCTTCCTGAGAAGAAGTTTGAAAATATGTATGAAAATGACTCAAGAAACTGGCTGGAAGACTACGATTATGTAAATTTAGAAACACGGGAGAGTGTGGAACGTGAGCATGAAGAAATTAAAAAGGAATTGCCAGCACAGTTGCGCAAATCATTTGACAATTTAGTAAAACAGTCTCAGTTGATAGTGGACAGTGATCATGAGAAAGTGTTGCAAAAGGACGATGCCCCTTGCACAACGCCCAGCAAGCAAGGAAGCCAGAACTTGGACCCAAATGACCGACAGGTGATTGGATTCTACAGCACGCAAGCGGAACTGCACCTCCAACATTTGAACACAGCCATTGATGCATTCTTGCTTACTGTCGAGAACAATCAACCCCCAAAGGTATTTATTGCTCACTCCAAATTTGTTATCCTTAATGCACACAAGCTGGTGTACATTGGGGACACAGTTCACCGCAATGTCGTGAACCCCGAGATCAGAACTCGAGTTTTGAATTGCTCGAATGCCCTCTGTGATGCAATGAAGAACACAGTCTCTGCAGCAAAGACAGCAGCTTTGCAGTTCCCGTCAGTCGTTGCAGTCCAAGCTATGGTTGATGCCTTCGTGGCTGTTTCTCATTTGGCAAACAATCTGAAGCAGGCTGTAGCTGCAGCTCCACTA
>Dec166
GAGCCAGGCGCGCCCGAGAACCTGAAGGTGGCCGACTACGACCAGAACAAGGTCGACCTCAAGTGGGAGCCCCCGAAGAGCGACGGCGGCGCGCCCATCCAGAAGTACATCATCGAGAAGAAGGACAAATACGGCGGCTGGGACAAGGCGTGCGAGGTGCCCGCCAGCAGGACCAGCTGCTCCGTGCCCGACCTGATCGAGGGCGAGACGTACGAGTTCCGCGTGCGCGCCGTCAACCCCGCCGGGCCTGGCCTGCCGTCCAACACCACGCCGCCCGTCACCGTCAAGCCGAGGAACATGCCGCCCAAGATCGACCGCACCAACCTGAACCCGGTGCGCATCAAGGCCGGCCAGAGCTTCAACTTCGACGTGAACATCTCTGGCGAGCCCGTGCCCGACAAAAAGTGGCAGCTCAAGAAGAAGGACATCAAGCCCAGCGGCGCCATCCTCATCAAGTACAGCGACTACAACACCAAGCTGCGCGCGACGGGCGCCTCGCGCGAGGAGAGCGGCACCTACACCATCATGGCCGAGAACTGCAACGGCAAGGACAGCGCCGACGTCGAAGTCATTGTCCTC
>Dec167
CTGGGACGCAGTAGGACCAACGGGGTCATGCCACGTCCGCCCCCACAGTTCCCTGGATCCAACAACAAGCGTCCAGCCCTCAACGGTTCCTACTTGCCCATCCTGCCGAAGGACAAGTCCCCGACCCCTTCGACTGACCTAGGGTACTCGTCTCCCACGCGGCCAATCTCCAGGGACTCCCTCCTCATGTCCCCTCCGTCGTTGGTGTCCCCTGGCAGCCTCAGCAGCTCCAGTATGACTCCGGTGCTTAACCAGGGCTTCCCCCAGTGCCTGTCTCAGGGGCTTCAGGGTAACCTCCACCAGGGACTCTCACCCTACCACCCGCTGAACCCCCTCATCCTGGCGGCTCAGCTCCACCCTCAGTATTCGTCCTTCCTGTCCCTTACCATGACGCAGGCGGCGCTAAACAAGGCCCAGCAGGAAGGAGGCGCAGAGGAGAAGGACCACAGCGAGGACGCCCCTCAGGAGGACGTCGACGACGAAGACCGAGAGCCCGGCGAACTAGTCATCAAGGAAGAAACGAAGGAGGAGGATGAGGACAGGAGTCACTACGAGAAGGAGCGCGGGCACGAGGAACGCGAGGAGCCGGCCAACAACAACGAGAAGGAGGGCATGTCCACCCTCAAGAAGATGCTAGAGAGCGTAAACACTACAGTCACAAAGCAGCAGTTCGAGGAGAAGGTGTCGTCCGCCACCCCAGGGTCCCTCTTGAGCAACTCGCCCATCACGGACGACCTGTCGTGCGAACTCTGCGGCATAGCTTTCAAGAGCTGCATCGACGCCTTGTACCACGCCCGCGGACAGTGCCCACGCCTGCCCGAGGTCAATGCCGCCACCGAGCACTACAAGGGTCGCATTATCGAAGGCTTAGCAGCACGCTTGTTAGCGGGGAATCAGCAGCATCGGCATCTTCAACAGAGTCATTACCCGATGCACCCAGCCCAGTCCCTGTACCCGCACAGCCGCATCGGCCATGGCAGGGAGGAGGAGGTGGAGGGCGACTCCAGCCACGTTGTCGACGACGAAGAGACCACCAGCGACGGCAAGAAGGTCCGCGTCCGTTCTCACATTCGCGAGGAGCAGCTGGTCGTCCTGCGCGCTCATTATGCAGTCAACCCGCGCCCCAAGAAGGAAGAGCTGATCACAATCGCAGAGAAGATCAACTTCCCCGTGCGCGTTGTACAGGTGTGGTTCCAGAACGCCCGCGCCCGCGACAGGCGTGAAGGCCGCTCCATCACCCCCACGCCCACCTCCTATTCGCAGCCCAGTTACAGCACCAGTTACTCGACGCCTAGTTACACCACATCAAGCTACACCTCCACGAGTTACGCTCCCACGAGTTACGTCGCCCCTACCTCCCAGGCCAACAGCAAATCCATCAGCATCAGCCCCTACTACCCGTCCTTGCTGGCACCGAGTCTAATGTACCCGCTGAACGGCCGCGCCTCGCCCACCCCCGGGGACGGCGCCGACGACCTCGACGACGACCAGCCGCTCGACCTCTCCACCAAGAAGTCGTCCCCCTCGGCGTCGCCTAAGCCAGCCTCCGTCTTCTCGGACTCCGACGCAGACTCGACGTCTCTGGCCATCTCGTACAAGTCGGAGTCCCGCACGCCCACGCCCAATTCCCTTAACAATAATATCGCCGATTCGAAGGAGTCGAGCGGCCTCAGCGTGGCGGGATATCCCTCCCTCATCTCGGAGCAGCACAGCAAGCTGGCCCAGATCCTCCAGGGGGCGAAACTCGGCCTGCCGGCGCTGTACCCCGACCACCTGGAAAACAGCGAGAAGCGACCAAGG
>Dec168
ATGCTGGGTCCCACAGGAATGCCCCGCGTCGGCCACTCTGTGACCTGGTCTGACCGGGAAGTGAGCGTCTTGTCTCCCCCGGTGCCGCACATCCTGGTCAGTTCCGAGGGCTCCGCCTTGTCACGTCTTGACCGCTACTTCGACCCTCAGCCTCCGCCGCGGCCCGCCAAGCCCGTGGGTCTGCTGCCCAAGCCCGGCCCCGCGGCCCTCTCCAAGCCCAGCCAGCAGCCGCCGCAGCCAGCCAGCGGGCCTCCGCCCCTCATCGACGGCGCCGCCTGCAAGACGTCCACCTGGACCTACAAGCATGTGACATCGGCTCGCAACTCGGGCGTCTCGGACATCGAGAAGGGAGCGCGTTTCCGGCCCGAGCGGCGCGAGCGGCGCCCCGTACAGAAGCTGCAATGGCGGGACAGCGCCTGGTCCAGGGGGTTCACGCCGCCGAAGGACGACTACCTGGACCTTGACACGCGCATGACAGGCTCGTCCTCTGCCGACGGGACGCCGCGCCACGCCATGAAGCGCATCCTGCTCCTGACGGAGAACTACCAGTACCGCGACGCGGCCGCCTTCATCCAGCGCCTCCCGGCCGCTACCTTCAAAGCCATCCTGTCCGACCTGCCCATCGACGTGCTGGTGGACGCCATGCCGCACTCCCTGCCCATCGTCGAGGCCTTGTACTGCAAGGTGGCCGAAACGGCGAGCGCCGTCGCGGGCTCCACGCGCATCCTGCGCCCTGATGCCGTCGTGTGGCAGATGGTGCGCTTCTTCGCCCAGCAGGAGGAGTGCCTCACAGGGGACATCCGCTGGGAGTTCTGCGGGCCCTTCGTCACCTCGTGCAAGAAGGTGCTGCGGGTCATCTCCCGGTCGGAGCCCAAGATCCGCAAGACCCTTCAGATGCGAAGGAAGCAGCTGGAGAAGGCCATTGAGGGCATGGGGCACCACGGCCTGGTGGGCACTTCGGACGAGTCCCTGCAGAGCCTCCACGACGCCCTCAAGCTGGAGTTCGAGAGGGTGGTCAAGTCGTACACGCAGGCACTGGAGAAGCTGGAGGAGCTGAGCCTGAGCAACAAGGCGTCTGTGCAACGCAGCATCAGCCACGGACCCGCCCCCGTGCAGGCCTCGCACCAGAGGCAGCTCTCCATCACGCAGGAGGAGGTGCAGCAGAGGCTCATCAAGAACAAGACCCTCCTGAACGTGGTCGAGCCGACGCTAGGCAACCACTCCCTCGACGTCCTCCTCGGGATCCTCCAGCGACGCATCGAGTACGACAAAGAATCCCTGTTCCAGTTCACGCAGCTACGCAAGGAAGCCAAGGAGGTCGACGGCAATGCAGTCATCGCTCCGATCCTGATGCGCTATTCACACGGATGCGAACAG
>Dec169
TCTCGTATTACATCTTTCTTCAATTTTGGCTATGTTGCCTTGACTGTGAAGGCCCTTATTATCAAGGACGCAGGAACCTACACCTGCGTTGCCAAAAACAGCAAGGGTGAGGCTCAGGTCACTGCTCAGCTCACTGTCCTCTCCAAGACTGACACCGAAGTAGAGACTCAGTACCAGGAAACGGTCGCTAAGATGCAATACTTGGAGGATTCCACCCGCTACCAGAAAACAGAGACTGAGGAGACATCCGCAGTCACAATGCCCCCCAAATTCTTGGGTCCCCTCAAGGGAACCAACAAGATTGTTGAGGGACAGAAGGCTCACTTCGAGATCCGCCTTGAGCCCCAGAGTGACCCAACCATGACCGTTGAGTGGTACTTCAATGGGCAGGTGATCATGTCTGCTTCTCGCATCAAGACTTACCACGACTTCGGCTACGTGTCACTTGACATTTCTGACGTCCGTCAGTCTGATGCTGGTCAGTACACCGTTTTGGCTCGCAATGCTCTCGGCCAGGCACAGATGTCCAGCGTCATGACCGTTGAG
>Dec170
ATGCTGGTTGTGGAGAGCAGCTGCACCACAATCAACCGCCAGTTATCGCCTGTGCCATCAACATCAGGACTACAAGGTGCCAATAATCAGGAAACCACAAAGGAGGATGAGGAGTATGACTTTGAGTATGAATCTGACTGTTATGGAGACAGTGATTCTGATTCTGGTGTGATCAATCGTGGTCCACTAGATCTGGATCACTGGAAGTGTGTTGTGTGTAACAAAATGTTCAAAAGCCTAAAGGAAAAGCTCCTCCATGCCGGCCAGCACTCACCATGTGCAGAGGCCATGGAGAAGTCTGGTGCCATTAGGAGGGCAAGTCAAGTCAAGTCTGCTGAACGTGGTATTAAGAATGATAATGAGGACGATGAATCAGGGATAGCTTTATTACAGTGTAAGGAAGAAATGGGACTGTTGCAAGATGAAGCTCGGGCTATGCTAGAGTCTTGTGCAAGCAATGGGGAATATAAGTGCCCTGAATGTAGCCTGGGTTTCCGGTCAGCAGAAGCACTTCTTGCCCACAGGAAAATGGTTTTCAAATCACGAGTCACATGTCAGATATGTCACATGATGTTTGAAAAGCGTGTTATAAAGAGTAAACATATGAAGACTCACACAGTAGCAGATTTGCGATGTCTTATTTGTAACCGTACTTTTCCAAATCGGTATTCTTGGTCCCAGCATCAGCTTTTCCATATGGGCTTGGTATTGTTTGAATGTAAGGAATGTGGGCGAAGGTTTCAGAGAAGATCAGAATTGGAGGTACATTCAAGGACCCACACAGGGGAGCGACCATTTCAATGTGTTTCATGCAGCAGTGCTTTTACAACACGTCAGGCTCTTAAACGTCACTTGGTTACTCATATGGATGGCCAAGAAGTTGATTGTGATATCTGTCATAAAACCTATAAAAATATTGTTTGTTTAAGCAAACATAAGCTTAAAACACACTCCAAAGGGAAAGGTAAGACGAAAGTACGAAGGGACTTTATGTGTAATACATGTAATGAAGTGTTTCCTTCAGAAAGAAAATTAGCTTGGCATCAAGAGACTCATGAAAGATGGCCAAAGAAATGTCAGCAGTGTGGGGAATGCTTCATTCACCAGTCCAGCTTAACTAAACACATTCGTCAGAAGCACAATCCGCATCATCAGACCGAGGATGGTAAATCAGAAAATAACTCAACTTGTCATGTATGCTGCAAAGTGTTTAAGAAATCATCGTTAGCATTGCATTTACGAACGCATACTGGTGTAAAGCCTTTCAAGTGCAATATATGCAATAGAAGTTTTGCTGTGAAGTGCAACCTTGAAGCACACAAATGGGTCCACATGGGTGTACGTGACCGGCCACATAAATGTAAATTATGTGAGCGTAGTTTCCATCGTAAAAAGGTTTTGGAAGCTCACATACGCAGTCACAAGAACATTCGTCCTTACACGTGTAATGAGTGTGGAAAATCTTTCATTCATAAGAATAATTTGCAATTGCATGTTAGGGAACATTCTGGGGAAAAACAGCACAAGTGTGTCTTTTGTGGGAAAGCTTTCTTCAGAAAGTATAACTTAGATAACCATGTCAGAACCCACACAAGAGAGACGCCTTATGAGTGCACCATCTGCCGAAAAGAGTTCAGTCAAAAGAGCAATTACAATGTACATATGAAGGCATTC
>Dec171
GTTGTGGTCACAGAACTCTTCGTCCCAGAGAACGTTGCACCATCACATTCCCATCTGACAAAAGTGCTGCCGCGTATGGGTCATTCCATGGTTGTGGATCACCATTACTCCCTCTGGATATTTGCAGGTTACTCATTATCTCGTGGACCGCTGAATGACATCCAGCAGTTTGATACCCTGAACAAAACCTGGGTGCAGGTGACTGTAAACGTGCAGGAAGGACAGCCTCCACCAAGCCGTTATTTCCATGCTGCTGCTTATGTGGTGACCCAGCGGGAAATGTATGTATATGGTGGATTGAATGAGTCTGAGTTCTTGGATGACTTCTGGAGGTTTAACATCGTAACTGAGAGCTGGAAGAAACTACACACCCATCCAAAGTTGCCAGCCTTAGCAGGACACACACTGACCTATCACAGTGATGCTGAATCTCAGTCATTGGTTTTGATTGGAGGTGCCTCCTCAGTTTTTGGGTTCTTGGATGAGGTATGGGAGTATGACTTGCGAAATGAGGAGTGGAAGATGGTTGAAACTAGGGGTGCCAAGCCATTTGGCTTGTATGGCCATAGCACTGTGTACCATGAGAGCACCAAGACATTTTATGTACATGGGGGACAGTCATTCAAAGTAGATGTAGTTGACCACTCCTCTGACTTATATGCACTTGACTACAACCGCAAGAAATGGTCAGTTCTCCCAACAGATCATAAGATAAATCACAATCCAGCTTCACGTCCAGCTCCAAGAACATTCCATTCAGCTGTCACCACAGAAGACTACATGGTCATCATTGGGGGTCTTATTACTGATCCTTTGGATTCAAACCAAGGACTGATGGTTTATTCATATAAATGCAATATGTGGATTCCTCTCAACAATAGATTTAATACATTGGTTGGACATGAAATCATACCTCACATAGGAAATAGTGCTGCAATACATGGTTCTAGTATATATGTTTTTGGTGGCTACTATGGAACTCCTCAGGGCTCAGTTATTGAGATTGTAATTCCACCAGACCTCTGCACACTGAATACCAATGAGACCCAGTGCCGTGACAGGATTGGTTGTGCCAACTGTGTTGTGTATGAGAGCACACGAACAAATACTTCATACTGCTATTCGAATACCAAGGAAGAGCCGGACACTTGTCAGAGTCCTCGTGGTGGAAAAAGCAGTGTAGTAGGTGTACGATGTGACAAGCAGCTCCTTGAAGATCATGACTGCTACCAACACACATCTTGCACAGAATGCTTGGCAGAGTGGCCAGCCCATCCAAACTCAGAGCAACGTTGCCAATGGTGCTTTAACTGTTCCAAAGGGAAATGTATACCCCGTGATAATGATTGCTCAAAGGAAAATCTTTGTGATCAACAGTCTAGAGATGATCCAGGACATGGAATGTTTATCACTGATTCAGATGAGTGCTATAAGAATGCGTGTGTTACCACAGATTGTGACAAGTGCCAAAACCTGCGAAGTGAGTGTATATGGACAAGACAGGTAATGCAGACCTCCGAACTTGGTTATCAACTCCATGTTATGCCAATATATAACTGGAATTGTGTTAAAGAAACAATCAAGAGGCACATGTCTTATCCATTAGAATCAGCACCACCTCGTCAATGTCCTCTTCGATGCCATGGACAGAGGACTTGCAGTAACTGCCTCAATGCCAAAGGTGCTGAAGGAGGGTGGCAGGAATGTCATTGGTCTCCTTCTCTTCAACAATGTTTCTCCCCAAGCTATGTTGCACTGAGGTGTGTTGGTGGTGCATGTGGTGTCATCCTCACTGGGGGAGCAGAACAGTGTCCACAGCCATGCGAAGAATTTACTCAGTGTGCACATTGTCTTGCTAATCCACATTGTGGCTGGTGTGCACAAGATACACCAATGGGAGGTTCAGGAATTTGTACCGAGGGCCTGTTGGAAGGACCTTATAATGGCACATGTGAGGATCACATTGCTATACTTGCCCAAACCAACACCTCTGTGACAACCCTCCATCGTCTTCGCCACAACACCAGACGATTATCAGACTCTGACAGAGGGTTAATATCAGCAGTGTCTTGGCATTACGATGACTGTCCTCCAGAAGATGAATGCAGGAATGGACATCATACATGCGATAGGAAGAGTCAACTGTGTACTGATCGCCTTGAAGGTTATGAGTGTATCTGTGCTCCAGGCTATAACATGACAAAAGATGGAAACTGCAGTCCTGTATGTTCCCAGGGATGTGTATCTGGAACTTGCATTGAACCAAACAATTGCTCGTGCCATTTTGGTTTTGTTGGTGCAAACTGCTCTATAAAATGTCATTGCAATGGTCACTCAGACTGTGCAGGAACTGATCAGTTAGACAAATGTTTAAAGTGTCATAATAACACAATGGGTGCCCAGTGTGACAAGTGTAAACCATTTTTTGTAGGAGATCCAAGCAATGGAGGTAGTTGTGTCAGCTGCTATAACTACTGTAATACTCACACTAATAGTTGTATTTCTCGTGATCTTCTCTTCAAGGCGAACATATCTGTTTTGGAACCTCCACCTGATATTTTCATGGTCTTAAATGTAACAGAAGGAGCCAGAACGGAGGCAGTGTGTTTGAACTGTAAGGGCAATACCACCGGGTCAAAATGTGAAGGGTGTCTCTCTGGGTATTTTAGGGGGAAACAAGATTTAAGTAGCTCATGCAGGCCTTGTCAGTGTAATGGTCATGGCACGAAGTGTGACCAAGTATGGGGAAACAAGTGTAATTGTGGGAACAATACAGATACACAGTGCAGCTCCAAAACTAGAGGAGGAAATGCAGATAAAGATGAGGAGAAATCTTGCTGGCAACAGCAGTGTTCCAAGTGTAAAGAGACTTACCTAGGGAACCCTAGCAATGGTCACCAGTGTTTTATGCAAATGAGTGTTGAGAAGGAATACTGCCTGGACCCATATGTACAGAATGAATGTAGGAATGAACCGAGTTCATTGAGTCAAGGCCAGACTGTTTTCTTTGCGGTTCAACCCAAGTTTATGAATGTGGATATCAGACTGATCATTGATGTGACCAAAGGGGGTGCTGATGTGTATTTCAGTTCAAGAGATGACACCTTTGTTGTTACAGTTAACCAGACGACAGGGAAGCATCAAGTGGATATTGACAGCAACTACCCAATTGCAGAGGAAGAAGCACCTGTCATGTACACTGCACCTTTGAAGCGCAACTACATTGGCACTGGCTTTGATTTCTTTGAATTAGGTGGAATTTCACTGAATCCTAAGAAGGAAATGGTTGTGAATAAGACTCAGCGAACCATCACAGAGTACCATCTCCTGGAGAAGACTGCAGAAGGGCTCAAGACATTTGCAACTGTCTCAAGATCTAGTGATATTTTGATAGTAAGAAATGTCAGCAATAGACTAGTCATAACTCTTCCACAGCTCCAGCATGATTTGAGGTCAGCAAAATTCTATGTTATTGTGTATGGGATTGGAAATGAGAATGAGGTTGACACTTATGGATCAATTTTCTTTAGACAGGATCAGCCACGGATTGACTTGTTTGTATTCTTCTCTGTATTTTTCTCTTGCTTCTTCCTCTTTCTTGCTGTCTGTGTTGTTGTATGGAAGATCAAGCAGGGAGTAGATTTACGAAGAGCAAGAAGACGTCATGTGGTGGAAATGCTGCACATGGCCAAGCGACCATTTGCTGCCACTACTCTAGTCCTGCATGCTGATGATGAGTTCCACCAGGATGTGCCTGACATTGCGCCAGACCCTACACCTTGGTCACCAGGCCGAAGGAAGCGAGCTGCCAAGAAGGAACGCTATGGAGATGGCTTTGATGTGGGGCCTCTCGCAGTGGAGCCAACTGATGATGGTGTGGCGGCAGTGCTGACAGTGATGGTGCAGTTGCCTGGCGGAGGGATCGGGAGTGCAACAGGGAACGAGGATGGGCCAACACATCGTTTGGCGCTGGGCTCATCTCTCTGCCTGATGGCACGCATCTATCCACCTGCTTCTAGGCCGTTTCACCTCAGACGCAGGACATCACACATGGCAGCT
>Dec172
ATGAACGCCGACGCCGTGAACGGGGGCAAGTACGCCCTTAGAACCAAGTCCATCATCAAACGGATAGAATCGGAGAAGAACCGAGCCACGTCCAAGAGGAAAGAACCCAAGGAGAAGCAGAAACCTCCGCCACTCAGCAAATACCGACGTAAGACAGCCAACGCCCGTGAGAGGAACAGGATGAAGGAGATAAATGATGCTTTCGTGACACTTCAGAAGGCGATTCCCGACCTCCCCGGGGCGGATGCTGAGAAGCTCACCAAGATCACCATCCTCAGACTAGCCGTTAATTACATCGACGCCCTGGCGGGTGTCTTAGACGACGATTACAACCCCACCGACATCGACGGCGTGAGGGAGCTCTGGTGCCTGGAGAACGCCCACATGGCCCGCCCCGAGCACTGCGTCCGGCCCGTGATGAAGAGTCCGGAACCCAAGACGTCGGCCACTCCGTCAGGAAAAAATAGCAAAACGATTAGCAACAGTAAAAATAACAACAAAGTACCAAAACCAAAAAGCCAACAGTCGCACGCGAGAGCGGATGGAAGTAAGAGCAAGCACACGATAGCGACTAAATCGACGACTAAAAGACCGAGCAAGCCGAAGAACAAACCGAGAGAGTGCAAGACGGCAAGTATTGCCACGAGCAACGGTGCATATATTACTCTAAAGAACGTGGCGTTGCAGACTCCGCCCCACAGAGTAGGCAGAACGATCAACACCGAGCCTCTCATGATGTCAATGACAGTGAAGAGGCCGAGAGTCGACTCCATCACTACTAGACCCCACAAACTGCCGCGTCTGGAGCCCGTCATCCCCCTGATGACGCTCAACCAGCCCCTTCTGGCATTCACCCCTTACGGCGCGGACTTCTCGCACGTCCCCGCCGCCATCCCCGGCAACGACACGCCGGAGCCGCTCGCCGGAGCCACGCCGACCACGCTCCATCACGTGACCTACACCGACCCGGCCACGATCTTCCACACGAGTGAGTCCGTGTCGGTGAACGTCGCCTTCCAGGACCTGGATAGCCCTGTGGTGAGGAACGACGTCCTCCTCGAGTTCCCGAGGAGCGGGAGACACCTCAGCGAGTCTTCGAGTCGAGACTCCGCGTTCTCGAGCGACGGCTCTTCTCCCCCGAGTCCTCTGGATAGCGTCGCGTTCCCCGCGCCCGTGCCAGTGCCGGTGCCGATCGGGGACTCATCCCCTTCGTTCTCCATCGCGTCGTCGAGTGGCATCTCCGGCTGCGGCTCGAGTTCGGACTGCGAGAGCGTCCTGGCGGCGCCCGTCGAGCTCGGCAGCCTCCTGGGAGACGAGCCCTTCGAGGAGGAGCTGGACCACCTGACGTCCACCTTTGCCGAGGGCGATGACACCCTCAACCTCTTCCTCGCGCACTCGTCCTCGAATTTCATCTGCACGGACATTGACGACTGC
>Dec173
ATGGCTTCTGCTCGTGCCCTTTTTCGCCACTTGCCCCTTATAAAACAGTCTCTGGTGGCCGTGATAGGGAATACTGGGTCGTTCGTGAAGGTCGTGTGTGTCTTATTGATAATCGGCTACGGGTTGTCGTTCTCCGAGAGCGCCGTGGAGGTGTTGAGTGTGACTCCAGGGTATCTCCTTCCGCCGACTTTCTGGCTGTGGACGGCCTTCTCCCACTGCTTCCTCGAGGTCAGGCTGTGGCAGGTGTGCGTTGACCTCGTGACCTTAGGACTATGTGGCAAGCTGATAGAGCCTCTGTGGGGGACCCTGGAGATGGTGCTGTTCTTCCTGCTGGTGAACGTGTGCGTGGCGTTCATTTCGGCCCTGTTCTACCTGCTCATTTACATGGTGACCTTTGACCCTGACGTGCTCTTCAGTGTGCAGATCAATGGCATGGCAGGGTACATCGCAGGGCTGTCTGTGGCCGTCAAGCAGATCATGCCCGACCACGTCCTCCTCCACACTCGCACGCCCCTTGGCAAAGTCACCAATCGCCACGTCCCGCTCTGCCTCTTTCTCACCGCACTCCTCCTCTACCTCTGTGACCTCCTCGAGGGCCTGTATGCCACCATGGTGGGCTGTGGCATCGCTGTGTCGTGGGTCTACCTGCGCTTCTACCAAGTACACTCCAACGGGACGCGTGGAGATATGGCCGACACCTTCTCCTTCTCT
>Dec174
GTGTCCGCCTTGATGGCAATCGCTAATGCGGTGCAGGCAACGGCGCCGTCGGATCGCCCCATCAAGTGCCCATTGTGCCAGAGCATCATCAAGCAGGCACGCAACCTCCGGCGCCATGTGTTCAAGCGTCACTTGCCCGCCGCCAAGCGAGGTGAGATCACGGAGGCGGACGTGAAGAGCGTGCTGGAGCGCAAGCTGAAGGCCATCACTGTCACGCCGCTCACGGAGGAGGAGCTGCGGGCGGTGCAGCAGCGGACCCGTCGCAAAGGCATGAAGACACCCCGCAAGAAGAAGGGCGTCGCCTCCTTGCCGGACGGTGTCAATGGGTCGAATATTAATGAGTCAGAGGTGACAATACGCAAGCTTCCTCAAAAGAAAGACAAAAAGGATAAGGTAGGAGGCATAACAGGCTTGTCTAGCACATCCACTAACTTAACCGGAGAACCCAGTCGCGAGGGCCGAGAGGACATCTTGCAGGAGGCTCTGGCTGCAAGGGACAAAGACATAGCCCCTCAAGATGAGGTCATGGATTTGGCTACGACCCAGCAGCAATTGCCCCCCATCTCTGTGGTAGTGTCTCACAGTGGCCATTCTGGGGTGCAGGTAGGAACCCAGCCCATGTCTCTCACTGTGACACAGACTGCAGGAGGGGTTCATGCAAGGATACCCGCCGAGGCAGCACTAGGAGCAGGGGTACGCTTGCAGGCTGACTCCCCGCTGCCTCTCCACCGTGACCTTCCCACGATGCCGCCTATGGCATTTGAACCACAGGTCACCATCAGTGAAGGTATGGTGACTTATCACACCACCTCCCCCTCCCAAGTTCTGACCCAGACCACTTCTTCCTCCCCGTCGGCGTCAGGTTATACTCCAGCTTCGTATTGGTCCCCTCCAGGAGTCGCAGGCCTTCCAGCAGGTACTTTCCAGCCTCACCAGAGTGTGTTCGCTCCAGCGCACTCAGAGTACTTCGCTGCGGGCGTGCACATGGCACGGCCTGCCTCGCTCGAGCGCATGCAGCAGCACCGACGCAAACCCTACCAG
>Dec175
ATGTCAGAAGGAAGCAGAATCTTCACGCCCTACAGAGCCCTGGGCCTGGTGAGCAACGGGATCCCTCTGGCGATCCGGTACATTGAGAGGCGGAAGGAGAACCTGATCGTGACGGCCGTCGGGAATTCCTTCCACACGTACAGCGGGAACAAGCTCATTCTGTTGACTGTGAGTAACCCTCACCCGAGCCCCATTGTGGCTCTCAGTGCCGACGCCTACCACATCTACACGTCCTGCGACAAGGTGATCTATGCCTGGCGTCGTGGCACGGAGATCAAGCACAAGTATGTCGGCCACAAAGCTGATGTTCATCTCATGCTGCCGTTCGGTCCCCTCTTGATATCCGTTGACAGGCTGAATAACCTGCGGGTTTGGGATATCAAGGATGAGTCGCTCCACCTGGATATGGATTTCCAGAGCAAGTCCTTTGAGATTTCGGCGATAGTTCACCCTGCAACTTACCTCAACAAGATCCTGTTAGGCAGTAAGCAAGGGCAGTTGCAGCTGTGGAACCTGAAAACGTGCAAGCTCCTGTACACATTTGCAGGATGGGAGTCGGAAGTGGTTACGATGGAGCAGGCTCCAGCACAGGATGTCATAGGCATTGGGTTAGCTAACGGCAGGATCATTCTTCACAATTTGAAATATGATGAGACGGTTGTTGAATTCAAGCAGGACTGGGGCAGAGTGACGGGCATTAGCTTCCGAACCGATGGATTTCCTGTAATGATAACGGGAAGTGAAATGGGGCATATTGCACAGTGGGACTTGCAAGAGAGAAAACTGGCCTCACAGGTACGTAATGCTCATGACAGCACAGTTGCTGGCATTGCATGTTTTCCAAATGAGCCCTTGATGGTCACAAATTCAAAGGATAATACTGTCAAGATATGGATATTTGATATGCTTGATAGAGGAGGAAGACTGCTCAAGTTCAGGGATGGTCACTCAGCCCCACCCCTTTCAATTAGATTTCATGGAAGTTTTGGAGGCAAAGTGATTACTGCTGGTGAGGATTCGTGCATGAGAATTTTCCATAAGATGAATAATGTGTTGAGTAGTAATTTGGGTCAGGCCTCCTACAATCGCAAAGCATCCAAGAGGAGTAAGGCATCATCAGAAGCCTTGAAAATGCCTCCAATTACTAAATTTACAACAGAAACAACAAGGGAAAAGAGCTGGGACAGTCTTGCAGCAGTTCACCGTGGCACACCGATTGTTACGACATGGTCAATAGACAAACAGAGAATGGGAGAGCACAAGTTGTTGCATGAACGCTTTAAGGATAAGACCATACGTCGTGTGACTGGGACATGTGTAGAACTTAGTATTTGTGGGAGTTTTGTAATAATTGGCTATGATTCTGGTCATTTAGATAAATACAATATACAGTCTGGAATATACAGAGGAACCTTTGGTACACCAGTTGCTCATGAAGATGGAGTTAGAGATGTTGTGGCAGATGGACTAAATAAGTTTGTGGTATCTGGAGGTGAAAATGGAGAGTTAAAGTGGTGGAAGTTAAGTTCATGTGAAGAAGTTCATAAACTAGCATTAGAAGAATGCATAACAAGAATGGTGTTGCAGCGAGATTCCGGACTCTTAGCCATTGCCATGGAAGACTGGAGCATACACATTGTTGATGTAGATACGCAGACTGTAGTTCGTAGATTATATGGACACAGGAACCAAGTGACAGACATTTCATTCAGTCATGATTCAAGATGGCTGATTAGTTCATCTCTTGATAAGACTGTAAGGACGTGGGACATTCCATCAAGTGCTTGTGTAGATTGTTTTTCGGTGCCAATTCCAGCAACTTCTCTGGCCATGTCTCCAGTCGGTGATTTCTTAGCTACCATCCATGCAGATCAGCTGGGAGTTTATCTTTGGTCTAACCAAGGATGCTATCATCACTTGTCTCTTCGTCCACTACCACAAGACTTTGAGGCCTGTACTGTGGGCTTGCCATCAACAGCTGCAGATGCATCTCATTTACCTCCTAAAGAAGGCGAAGAGTTAGAAGAGCTGCCCAAAGAAGTAGAGATTGACGATGAAGAATACAAGAGTCCTGAACAAATATCTGAAGAACTTGTAACACTGGCATTACTCCCTACATCAAGGTGGTTGAATTTATTAAATTTGGATGTCATCAAGAAGAAAAATAAGCCAACAGAAGTGAAGATTCCAAAGGCTGCACCTTTCTTTTTGCCAACCGTTCCAGGACTTGAACTCAAATTTGCATCAGAAGAAAAGACAGACAGTGATAAAACAAAGGTGAAAGTTGCAAGATCATTTGAAGTGTTAACAGACTTTGGGAAAAAATTGAAAGCAGCCGAGTTTCATGAATCCCTGAAAATGTTGATAGAAATGGGACCTTCTGGAATTGAGGTAGAAATTCGCAGCCTTGATCCAGACATTGGCGGATCAGAAGATCTCCTCCTCAAGTTCTTGGAGATGATCAAGTTTGCATTGGATAGAAATATGTACTTTGAAGCTGTCCAGGGATATTTGAGTTTATTTTTGAAACTCCATGCAGAATATGTTATGAGTAATGGAAATGTACGAGAGATTTGTGAAACATTAGCAGGTGTTCAAGGAAAGCTTGGAATAATGTGTGTGAGGAAATTGACCAAACTCTCTCTCTTGTCTCTTATTTCAAGAATGCAGCAC
>Dec176
TCTCTTACACCCACACTGGAGCCTGTCAAGCCTTTCCCAAACCCTCCAACCCACGAGCCCACTGTGGAAGTGCAGGAGTTCTCAGGGCGACATATCGATGATATCCATCCCTATGTGAACTACAGTAACAACTTGTATGTGTACCCTCACTTTTTAAACTATGAGAACCAGAAGAGCTTCAACAGGGCACGGAACTTGGTGTGCACGGTTGAATTACGGGACTCGGATGCAGAAGGGGCCTCCCCCCTGCGCGTCATCTACGGCCGGCCCGGCTCGGGTGCACAGACCACACAGATGGCCACTGTGGTTCTGCACCACAACACATGGCCCGAGTGGGGTGACGAAGTCAAGATTAAGCTGCCCCACAACCTCACCTCGCAGCACCACCTCCTGTTCACTTTCCTGCATGTGGCCATTGAAGCAGCTAAGGCAGGCAAGAAGGATGTACCCGTGGAGACAGTCGTGGGCTATTCGTGGCTTCCCCTCTCATGCAAGGGCAGGATTGTGACGGATGAACAGATCCTCCCTGTAGCTGCACACCTGCCACCCAAGTACCTCTCCATTGAGCCCCTTGGCCTGGGGAAAGGG
>Dec177
ACTGGTACTGCAAGCATAAGAGTCAGAGACATTAACGATATGCCACCCAGGTTCACTAAAGAAGAATGGGTAACAGAAGTAGATGAAACAGAAGGGGCCCTTCTCCCTGATCAAGCCATCTTGACAGTAACAGTTCATGATGAAGATGAAACGAATAAGTTCCACTACAAAGTGATTGAGTCATCAGGATTTGGTGCCGATAAGTTCACTATGGTTAGAAACAATGATGGCACAGGTTCCCTCAAGATTGTACAGCCACTTGACTATGAAGATCCTATGCAGCGCAGTGGGTTTAGATTCAAGATCCAAGTAAATGACAAGGGAGAAGACAATGATGCAGAGAAATATCATGTAGCATATTCATGGGTTAAAGTAGAATTGCGAGACATCAACGACAACAAACCACAATTTGAAAAACCAAACATTGAGGCACCAGTCTTTGAAAATGCAGAGATAGGAAAGAATCTAAAGACCTTTAAGGCTACAGATCCAGACCAAGGTGGGCAGAGCAAGGTCTCCTATGCTATAGATCGAGCATCAGATCGGAGGAGACAGTTTGCCATAGATAGCTCTGGAACTGTCAAAATTCAGAGAATGCTCGACAGAGAAGAGAATCCACGACATTCTGTTAAGATCCTGGCCATTGATGATGGTACTCCAGCAAAAACAGCTACTGCTACACTTACAGTTATAGTCCAAGACATTAACGACAATGCCCCTAGATTCCTCAAAGATTACCGTCCAGTCTTACCTGAGAATCAGTCTCCAAGAAAAATAGTGGAAGTTTTGGCAACTGATGATGATGACAGATCTAAAGGTAATGGACCTCCTTTCCATTTCCGTATGGATTCCACAGCATCAGATGAAATTCGTGCATCCTTCAAGGTGGAGCATATTCCTAAAGGAGCTAATGGTGATGGCATGGCAGTAATATCTTCATTAAGAACATTTGATCGTGAGGTTCAGAAAGAATACCATGTACCTATTGTCATCAAAGATGCTGGTACACCTCAAATGACTGGCACCTCAACATTGACCATCATAATTGGAGATGAAAATGACAACAAAATGCAGCCTGGTGCAAAAGACATTTTTGTCTATAACTACAAGGGACAGGCTCCAGAGACACGCATTGGTCGAGTCTATGTTTATGACCTTGATGATTGGGATTTACCTGACAAGAAGTTCAAATGGGCAGCAGATTCACATCCCAATTTCAAGCTAAATGAAGGTGATGGTATGATCACAATGAAGCAACATACCCAGGAAGGAACGTACTTCCTCCAGTTCCATGTTTATGATCGAAAACACACGCAGACAGATGTTGAGGCCAATGTAACTGTAACAGTTAAGGAAATTCCTGAAGTAGCAGTCGTCAATTCAGGGTCTATCCGTATTGCCAACATGACAGATGAGGACTTCATCAGGATATGGGATTACAGGAGTCAGCGTGTGGTTCGTAGTAAAGCAGACATGTTCCGAGAGAAAATAGCAAGACTTGTAGGAACAAACATTGAAAATGTTGATGTATTTAGTATACAGTTGAGACAAGAAAGACCACCAATCACAGATATCCGCTTCTCAGCCCATGGGTCACCTTACTACCATCCAATAAAATTGAATGGCCTTGTCCTGCAACACAGAGCAGAGATTGAAAGTGAAATTGGTATCAATATCACTATGGTTGGTATTGATGAATGTCTCTATGAAAATGTTGCTTGTGAAGGATCTTGTACAAACCACCTAGTTATATCAAATTTGCCATACATGGTGAATGCAAACAAAACATCATTAGTAGGTGTAAGAACAGAAGTGATACCTGAATGCACTTGTGGAGCTCGTAACTTCTCTGCAGAAGAATCCTGCCGTCCAAACCCTTGTTATAACGGTGGCCGATGTATCGAAGGGAAATCAGGAATTCGTTGCAGATGTCCAGAGGGGTACGATGGCCCCCGTTGCCAGATGTTGAGACGTACTTTCCGAGGTAATGGCTTTGCCTGGTTCCCAGCCCTAGCCATGTGCGATAACTCACACATCAGTCTGGAATTCCTTACAAGACGAGCAGATGGTCTTCTCTTCTACAATGGACCCATCACACCTCCAGAAACAGATGAAATCATTGTGTCCGACTTCATTGCTCTTGAACTAGAAAACGGTCGACCAAGATTGTTGATAGATTTTGGTTCTGGTACCTTGCAGCTCAAAGTCAACACCAAAAACCAGCTTAATGATGGAAGCTGGCATAAAATTGACATATTCTGGGACACAGAG
>Dec178
AACTACCTGAGCACAAATGACATACAAATTGCCATGGACCAATTAGATGCAGAGAATGGCAAGCGGGAGGTGATACCGCCTGATGTAACAAGACCTGAACCGCAGACACGCAATGGCCTAAAAGTGGAACCTCACATTACCGTTCTGACAAAGCTGGAGGTCAAGTCGGCTATTAATCACGACACCAAGTCACTCCCTGGTCATGATACGAAGCCTATGACGAGCACCCTTTTTGACTCCAAGGCAGCTAGCATGAGTGGTTTTGAGTCCAGAGCTACGACAAGCAGTGACGCGAAGGTGGCAAAATACGGGTCCACAAAGTCCACCAAGAATCAGACTCTGGGTGTCAAAACAACAATCCAAAGTTATGTTGTAGAAAAGGAAAATGTTCATACTAAAGAGTCCCAGAATACCTTGAAAGCAAAACCAGGAGAAGGTCGGTCTCGAAGCAGTGACTCCCGTGTATCATCTGTCCACAGTGGAGGTAGTGGCAGCAGCAAACACACTCTGGGTAGTGGATCTGAGAGTGATGAAAAGACACTTGGTTCTAAGGGTTCCAAGGGCTCTAAAGGCTCAAAGGAGTCCAAAGGTTCCAAAGGATCTGCGAACAAGGCAGAGTCAGAACCAGAGGACAAACCCCCAATACCCCCAAGAACTGACAAAATGCCAAAGGATTTCAAGCCTCCCATTCCCCCTAAAACTCACAAACTTCCAATGGCACGAAATAGTTTGAAAGAGAAATTAAAGAATAATTTACGGTTAGAGCTGAGGCTTCCAGCTAATCAAGGGTCTGCTTACAAAAGAGCAAAGTTTAAAGTCAAGCTCATACAGCGTGCACAGCAGCTGCGCTCCAGTGGATCCAGTAACCACAAGAGCAAGCGTTCCCAGGCAAATGCGATTGCCGAAAATGTTGTCCTCCTGAAGTATCGCCGTCTGGAGCCATCTCTAAGCATGCCTTACAACCTTGGGGCACATACTCCTGGGAGTGGTAGTGGTGGTGGAGGGGACCAACCCATGAGGCACTCACAGAGCACACTTTCCATGCCTTCCTTCTTGTGGGAAGTGGCTAATGCCTCATCCCCTGGAATCACAGAGTCAATGCCAGATCTTTTGGCATCAGATACAGAATCCTCTTCAGAAATCAACCACAAAGGACCACCACCTCCAAGACCTATGCGTTTAGACAGAAAACCACCTGTTCTCTCTAATGTTGAAGTTGGCCTTGTTTCTGCCACAGATTCCACGTTACTACAGATTGGAGGAGAGAAAGTAGAGTCAATAACACTGAACAAAAAGTTGACATCGCCAGTAAAGAAAACACCTGACAATCCAAAACCTCTGATCCTCCAGCAAGATTCATCTTCCAATAGTGATATCACATCAGAGCGTAGTGGTTGGGTCTCAAATTCTAGTAGACAAAGTTCTGGTTCATCAAGTGGGCAGATCAGTCCTGATTTAGACATAAAACAGTTTCCTATAAAAGATATGCTCACTGCAACTTCCACCACCCAGTATAAGAATGGAAGCAAATCTAGTGGGCCAGACTCCAGTGCGAGAAACAACAATGCAGGGAACGTTAATGGAGTCAAAATAAATGGGACAAAAGTCAATGGGTCTAAGTCAAGCAGAAGCAAACCAAGTGGAGGCAAGGCAAATGGACCTCCTACAGCCAAGACACCTGTTAATGATGCACCTGTAAAGACAATAACTGGAGTCAAGTACAAAAATAAAGGGTCAAGAAGTCCAGCCAACCAGAGAGTGAGTCGTTCTGAGTCCAGAGGACAGAATCACAAAGCTGCTGGCAAGGAGGTTACACAGAGATCAGCCTCTAATGATCAGTTACAGGTCAAACAAAGAAAGAGCCCACACAGGAAAGAAGTTAAAAAGTCTCAGTCGCTGCAGAGAGTAAACCATTCTAATCGACCAGAATCTCATGTGTATGAGGAAGTGCCACTTCCACCTCCCCCAAAGGAATTTCAGGACCCATCACCTGCTCTCAGGGAAGCTTTAAGACGTGGGGGGTTTGCAACTACAGGAAGAATCCCCAGGGAGGACAGAGGAGCCAAACGTGCTGCCATTACAGCATATAAGGATAGACCGAGGAGTGAAAGTCCAAAGACCGAAACTGGCAGAGCTCAGAGAGATGATGACCACAAGACTGAAAGAAGTCATGGAAACAGTTCCAAAACCATCACACCGAGACACAGCGGAGAGTTTGAACTTGAAGACATTAGCCATGTGTATGAAAGTGTAAGTGAAGTTTTGAATGATGTAAAGAGAAGTTCTAGGAAATCAGGTCATGTACATGACAAATTCAATTCCTTGCCCTCAATGAGGAGAAGAAACCAACAGACAGCAACAGGTACCGGTAGACCAGAGAAGAGGGGACCAAGTAGAAAAACAGCAGGAACACCGGACCGTTTGTCAGAGCCAACACCTACAAAACTCAACCAACATTATATTAATGGAACAGAACGTGTTAGGACACAGTCTGCACCTCCACCTATCATTGATAAGAGTGACTCTTTTAAAGATCACTCTAGCTTACGTGAAGCAAGAGAAACTAGGTTACAAAAAAGATCTGACCCCTTTTCTACCAAATCAGAACCTCCAACTCATTTGGCAGACAGTAAGTGCACCTTGTTAGAACTCTTCCTGGAACAGCAAGGAGCAAGTGTTTGGGCTCACCGTGAAGCGCAAAGAGAACTCCTGAAGGCAGCACAGAATGCAGCTAAAAAGGAAGCTGCTGTTAATGCAGAAGCTCAACTGCAAGATGTTGCCAGGAAGGCAGAGGAGCAGGCCAAGGGAGGCTCTGACATGAAAGTCAAGCCAGATATTATGAATGATGCATTT
>Dec179
AACCACATCGCCGAGCTGGTGGCTGAGGACTGGTCGAGTCTGCGGGACACCCTGGCGACGCTCTTTCTGGGCGAGAACGACGTCGACCACGTACCAAGAGAGGTCTTCAGCAGGTGCAGGCGACTCATCTGGCTCAACCTTGATGTTAACAACATCCTTACCCTTGAACGAGAGTCCCTCCCCAAAAGCATCCAGACACTCAGCCTGAACCACAACCTTTTGTCGGGCTTCCCTTCTGAGGCAGTGAGCAACATTCAAGAATTGACATGGCTCTTCCTCAGGGGTAATCTCCTTGATAGACTTCCGGACACTGGCTTTACCCTGCCCAAGAAACTGGATAAGCTTGACCTGGGAGAAAACTTCATTCGTTTCATCCCCAACAACCTCTTCAATAACACTGTAACTGCGCGGGACCTTCATCTCGACTTCAATCTTCTGACCGAAATACAAGACGAAGCATTCAAGGGTCTCAACCCTGGGCGCCTCTACCTCTCCGCAAATAACATAATGAATATCACAGAACAAGCCTTCTTGGGTGGGCCTGAGCACTCCCTAGTCATGCTGGACCTGGAGAAGAACAAACTCGAGTCCGTCCCAAAGGCCTTGTCACACCTAAAGAGACTTCGATATTTGTATCTCCCGGACAACCAAATAGCTGATATTAAAGATGATGTCTTCCGTTCTTTTTGTGAATCAATGGAGGCCTTAAGCCTGTCTGGAAATCAGCTGAAGGCCATCCCTCGTGCTGCCTTGGAGAACTGCAGCACAATCGCACACCTCAATCTGGGGCACAACCAAATCACGGAAATCCATGAGGACGATTTTGATACCTGGGGAGATAGCCTTGACACTCTCATTTTAAGGAACAATCGTATTTACAGTATCCCACCCCATGCCTTTAGATACACACCAGAGCTTAGAGAACTCAGTCTTTCGTTTAACAGAATCGTTGATGTTTCTGCAGAATCTTTTATAGACGTTCTTAATACTCTTGAAGTTTTGGAGATAAGTTTAGGCTTTTATAGAGATGATTTCCCAGAAGAGGTCCTTAAGCCTTTAACAGCACTGCAGTGGATTGCTTTGGATAATAATAACTTCAGAACGATATCCGAAACCGCTCTCTACTCCTTTGGTGAGCTTAGATATTTCAACATGGATTCTAACCGACTTACATATATACCAAAAACTCTCTTTCATCAGAATGTACACAAGAATCTTAGAGATATTAGACTGGCTCTCAATTTCCTGGAGAGAATTGAGGTTCACACTTTCCATAATCTTGTTGGTCTTAGGACTCTCGTTCTAACAGGAAATAAAATAAAGACTGTTCACTTCGAGGCATTCAAAGCCTTACCTAAACTAAGTACCATTTTGTTAGCAAACAACGAAATAGAGACCATAGAACCTCGGGCTTTTTCAGATCTTCCAAACCTCATGGAACTTGACCTGCAGCATAACAAATTGAAAGAGTTGTCCCTAAATGCATTTTCTAACGTGACCAGCTCAGCAACACCTCTTGCCCTCAATATTTCGTACAATGATATCCAAGAGCTATCCACGGGGTCAGGACCACCCATCCTGCTCAAAAGCCTGGATGTGAGCCATAATGCTCTTAAAGAAGTGCCTATCAACTTTCTCGGAGCTTTTACATTCTCCCTTCAGCGTCTTGACCTCGGGTACAACCTCATTAAGAAACTCGACAGCAGCGCCTTTGGGCCTTTGGGCACCCTCCAGATGCTCATTCTCGAACACAACGGCATTAAACAAATACGTCCTCGTGCGTTTTCCTCTCTGGAAAAAGTCCAGCTACTTGATCTTAGTCACAACCACTTGGAGAACTTGCCACCAGAGTGCTTTACTGATGTTGCATTTCTGCGTGTGCTTGATCTCTCCTACAACCATCTGCGCTCTCTTCCCAATTCTGTGTTCCGGGGCACACAGCTGGAAACCATTGGACTTTCACACAATGAGTTTGTCTCCATGCCCACTGCGGGCTTCGCAGAGGTGGAGACGACTTTGCATTACCTTGACATCTCAAACAACCACTTAGAGCACTTGGACAATACAATGTTCTACAGTTTTCCAAACCTTATCGAATTGAACCTGGCCAACAACCGGCTCACGATACTACCCGACAACGTGTTCATCAGCCTCACGAGTCTCATCAGTCTCGACCTCAGCGGTAATCCAGTCCGAGCCAATTTCAAGGAACTGTTTCACTACACACAGAACGTCCAGAAACTCAACTTGGCCAATATTGGATTCAGTTCCTCACCCATCATCCCGCTGCCGAATCTCAATTCCCTTAACTTGTCAGGAAATTCAATGTCAGAGATCGAAGTCCAGTCAGTTGAGAGTCTGCGTCAGCTGAGATCGTTAGACTTATCACATAATAAACTGAGACACGTGAGATCTCGTCTGTGGAGACATATGCCCTTCCTGAAGTTCCTTGATTTGTCGTCTAATCCAATTGAG
>Dec180
ATGGCGCAGCGGCCCTTCCACGTCGGTCCGGCCGCCGTGACAAGCACCATCCCGGCGCTTCACCTTGACCTCGAGTCCTACGCATCCCCCGCTTACCCGACGCCCTTCGTGCATATCGTCCGATGGAGCAAGTTGTGGGGCTGCCTGCCGGTCTCCTACGCCCGCAATAGCCGTTCGTGGACCCTCTCGCCCCTGCTGGTCTTCTGGGTCGTGTGCAACATCGGCTTCAATATTCCGACCTTCTACGACTGCATTAAGTCGTCCTTGGGCTCGGACGGCCTCATGCTCTACGTCATGATCATGATCGTGTGCGTCATGAGCGTCTCGGGGGTGTCCATGCACGTCCTCTCCCTCGTCCACTACAGCGAGTGGGTCAGGTTCCTCAACGACTGGATGATGTTCGAGCGCAAGTTCCCGACGCTGACGGTCGGCGTCCACTCCCGCCGGGTGGCGCTCCCCCTCTTCATCGGCTTCCTCCTTTACATCGCCTTCTTCGTGGTGAACATATTCAACGAACTGAGGTTCAACCTGATCAACGAGGACGGCGTGGGGCGCATGCTGTCCCTCGTCTACGTCTACGTCATCTACAGCTACACCCTCTCCATGCCCGTGCTGTGGACGGTCATGGCGTCCAAGGTGTTCGCGCTGTGCCTCACGCACATCCGCCACGAGCTCGAGTCGATCTTGGAGTGCGTCAAGTTCGGCATGCGCTGTACGACGTCGCCCATCCAGAAGTGCATCGCTACCGGGGACATCAACCGCCTGCAGGAGGCCGTCCTCGACCTCGCCAAGATCATCGAGAGCTTCAAGGTGATCATGGGCCCCTTCATGCTGGTGGTCGTCCCGCACCACATCATCTCCCTCATCTGCTTCCTCTACTGGACGCTCGTGTCGGTCCTCGACTACAGCGACTGGTACTACCCCTTGAGCTTCGGCCTGCTCTCCGCCCAGGCCATCGCGCCCATCTTCTGCGCCGCCATCTATAGCGAGGACATTCACACACAG
>Dec181
ATGTTGAGTGTTTTAGACATGTCTGAGTCCCCCGGATATTCTTTCACCATGGAGAACTATACGATTGACATCCTTGACAACAACGACGACAACGAATCGTACACGCTGTATAATGAAACGTACAGTAACCTTTCGTGTTCGAGAAACGATTCGTTATTTTACATTAATGTGACCCTTCAGTACCCCCTGGAGTTGGCGATGCCCCTCTACGGCTATGCTCTGCCTGTGCTCTTCCTGGTTACCACGATTGCCAACACCCTGATCCTCGCTGTGCTTGGCCAGCGACACATGCGATCCCCGACGAACGCGGTCCTGATGGCCATGGCCCTCTCCGACATGCTGACGGTGCTCTTCCCCGAGCCGATGTTCTTCTACATGTACACGCTGAACAACCACCCGAAGCCTCTGTCGCCGCCCTCGGCATGCAGCGCCTGGATGATCATGCACGAGACCATCCCCAACCTGTTCCACACAGCGTCCATCTGGCTGACGGTGGTGCTGGCAGTACAGCGTTACATCTACGTGTGCCATGCGTCGGTGGCCCGAGTCTGGTGCACTCTACCGCACGTCATGAAAGTGATCTCCTTCGTTTTCGTCTTGGCCACCATCCACCAGGCGCCGCGACTCTTCGACACCGTGTACACCCCCATGATGATCGAGGGCGACGACGAGTGTGTCGAGGTATGCGTCATGAGTTATTCCAGTTGGGTCACGGACCTGCTGACTCTCGATATATATTTCTCATGTTATTACATCTTCAGGGTGATCTTCGTGCACCTCGGGCCATGCCTCGTGCTGGTCATCCTCAACGTGCTTCTGTACAGGGCCATGCGACAAGCGCAAAAGCGGAGGCAGAAGCTCTTCAAGGAAAATGACAAGAAGAAGGAATGTAAGAAGCTGCGCGACGACTGCACGACGTTGATGCTCATTGTCGTCGTGACAGTCTTCCTCATCACGGAGATCCCGCTGGCAGTCATCACATTCCTGCATGTTCTGTCTGCAAAGAATATCGTCCAGGTCTTCTCGGATGAATCTTATAACATCGTCAATTACTTCTTCATCATCTCCAACTCTTTCATCATCTTCTCATATCCCTTCAACTTCGCCATTTACTGCGGGATGTCGCGGCAGTTCAGGGAGACCTTCCGAGACCTGTTCATCCGCGGCCGGAGGATGCCACGCCGCGACGACTCCACTCGCTACTCCATGATTAACGGCCCTCCCAAGACGTGCTCCACGGAAGTC
>Dec182
GAACGAGGACAACAAACCACGCCGAAGGATCAGTATGGTGCTTTTGATTACCGCAAGGAGGTAGAGCTTCGAGATGACCACGAGAGTCGACCTCTTTGGGTAGCCAGCAATGGCCATATCTTCCTGGAATCTTTCTCACCTGTCTACAAACATGCAAAGGACTTCCTGATTACCATTTCAGAGCCTGTATGCAGACCAGAACACATTCATGAATACAAATTGACAGCATACTCTCTTTATGCAGCTGTGAGTGTGGGTCTTCAAACTCACGACATCATAGAATATCTGAAAAGACTTTGCAAAACATCACTTCCTCCTGGCATTTGTGAGTTTATTCAGAGTTGTACTCTCTCATATGGTAAAGTCAAACTTGTATTGAAAAAGAATAGATATTATGTGGAGAGTGATTTCCCAGATGTTATCCAGAAACTCATTAAACACCCGGTCATTTATGACTGTATGCTGAGACCAAATGAAGGAGTCACAAGTTCTGAACGTCAAAAGTCACAGTCCATTATGTTCACAAGTCATCAAGCACAAATGGCAGGTGGAACAGATATTTCCAAGCCCAACAGTAATCCAGAAGAAGGAACCAATGGTGAAGCGAAGGAAGGAGAAGCAGTCCCCGAGGATATCAATGATTTTTATGATAAGTTTGAGAAGGCAGATGAAGAAGAAGAGGAGGATAAGAATCTAAAAACTTTATCATTTGAAGTCAACCAAGATAAAATTGAGACCCTACAAAAAACATGCATTGGGCTGGATTACCCACTCTTGGCAGAATATGACTTTAAGAATGATACTGTCAATGAAGATATTAAAATTGATCTCAAGCCTTCGGCTGTCTTACGACCATATCAAGAAAAGAGCTTGAGAAAAATGTTTGGTAATGGAAGAGCAAGATCTGGTATTATTGTGCTCCCTTGTGGTGCTGGTAAAAGTTTAGTGGGTGTTACAGCATGTTGCACAGTGAATAAAAAGGCTTTAGTACTTTGTAACTCGGGAGTGTCTGTTGAACAGTGGAAACAACAGTTCAAGATGTGGTCAACTGCAACTGATGATATGATTTGTAGATTTACCTCTGATGCCAAAGACAAACCTTTCAATGCAGGTATTTTGGTTACCACATATGCTATGATATCCCACAACCAGAAACGAGCCTATGAAGCAGAGCAGACAATGAATTGGCTCAAGGAACAGGAATGGGGTATTATGGTTTTAGATGAAGTACACACTATTCCTGCAAAAATGTTCAGAAGAGTCCTTACCATAGTCCAGTCTCACTGTAAGCTTGGCTTAACTGCCACTTTGGTCCGAGAGGATGACAAAATCGCTGACCTGAATTTCCTTATTGGGCCAAAATTGTATGAAGCCAATTGGCTTGAGCTACAGAAGGAAGGATTCATTGCAAGGGTCCAATGTGCAGAGGTATGGTGTCCCATGACACCAGAGTTTTATAGAGAGTATTTAACAGGAAAAGTATCTGACCAGAAAATTAGGCTTCTTTGTGCTATGAACCCCAACAAATTTAGAACTTGTGAATTTCTTATCAAATACCATGAGAACAGAAATGACAAGATTATAGTGTTTATTGATGAGGTTTTTGCACTGATTCATTATGCCAAAACTATGGGAAAACCTTATATCTGTGGTAAGACAGGTCAGAAGGAACGTATGGCCATCATTCAGAATTTCAAATTAAATCCCAAAGTCAACACTATATTCTTCAGTCGAGTGGCAGATACTTCCTTTGATATTCCTGAAGCAAATGTCTTGGTTGAGATCTCGTCACAGGGAGGATCTAGGCGACAGGAGGCCCAGAGGTTAGGTCGTATCTTGAGAGCTAAAAAGGGAGCCATAGCAGAAGTTTACAATGCTTTCTTCTATGCCTTGCTTTCCCAAGACACGAGGGAGATGGGATACTCACGCAAGAGGCAGAGTTTCCTCATCAATCAGGGCTATGCTTATCAGGTAGTCACTCCTGCACAGATGGTAGGAATGGATGAGGCACAGTTGCATTATAACACTAGAGAGGAAAAAGTAGCATTGCTTGAACAGATCCTTGCTGCCTCAGAATCTGACATGTATGAGGAAGGTGTGGGAGGGGAACGTATTATAGGGGGTTCAATGCGTCGACCTGGAAACATGGGTTCCATGTCGGGTGCGGATGACCAGATCTATGGTGAAAGGAGGAAGGGCTCCAAGAAGGATCACCAGCATTTCCTTTTCAAGAAATACAGATCC
>Dec183
CGGACCCAGTCACCTTCGATATTCAGTGGGCAGCATATGCGGCTTACCATTAGCCCCTCCCCCTCGCGCTCCCCTTACCCCCGTACCCCCTGCACACCACTCCACTCGGCTCTGAACGAAACCCTAGCTGAGTCAGAGCCACTCGTCCCCGACCTCTGCCTGGACCACCTCTGGACTGACAACTCCCTCGGCCGTGCCACGAAAGCCTTCCTGACAGAGGACAGCGTGGGCCAGAGGTACTTGTGCCTGATGCTCTCTCAGGCAGGCATGCTCAGGTGCATCAAGTACGATTACACAAATGATCGCTCAAGTCTCATCTTTGGCTCTATCTCTTCTATCCCAGCGAAGGATGCTCTGCCTATCAAAACTCTCAAGATGATGATTGTTGTTGATGGAAGCAGCAGCCTCTCTCTCTATACAGGGGTGGTGCATGTAAGCCGCATAAACCTGTTAGGACTCCCAACTTTCAATTCCTCTTTGTTTAAGGACTTTTCATCCTTGAACATATCATCTCGACTACAAAGCCCCTCGACAACTCCACTTCGCCGTTCTAGCCTCCTCACATCCAGTCGACCAGCTTCTGCTTTGGATGCAAAGTTTGAGGTGGGTCTCTCGCCAGTCATCTCTGAAAGGTCCAATTTTGAAGGGTCATTTTCTGAAGACACTGGACTCCCATTATCCTCGGCTATTGTAGCCCTCCGAGACCCTACAGACACTAGGGTCACACTGGAACATGCTAGTGGAAATTTCTATAGAATAACACTACCAGAAATGACCTCATCACCTCTTGTTAAACACTCCTTGACTGCTCTGAAATACATCTTACCACGGGAAGCTGCACTCAAGCTGGTCAACAAATGGTATGCAACACGAAATGCTCCTGGCTCAGGTGATTTCTCACCTCAAGGGGAGTGGATGATGTTTTCAATGATGCTCCTCTCCATGATTGGCTATGATACAGATAAACTGACTCTCATGTGTCCTGTTGAAACCTCTGGTTCCTGTAGTCCTCTCGTTGCAACCAAGAAATTCCGAGCAGCTGAAAGTGGTTCAGACAATGACTGGGAGTACATGCTGTCTTCACCTTTCCATATGGCAGCAGGAAGTTCTTTGAGTGAAATGCTGGGTCTTCAGAGAGTGGGAGTCGTGCAGAAGAACCAGGAGGTAAACAGTGGCTCAGTGAACACAAAAGCTCCCTTGTTTTCTCACCTGCCAGCCATCCTCTTTGCTCTCCATTTAGTGTATGAGGATTTCAAGCTCAACATCTTGCACTGGGAATATTGCAGTTTATTGGTGACATGTCTAGATCAACTTGCTTCTGATCTCCAAGCCACCCATTATCTTCACCACTACTGGCGTGATTTCCCGACCATCTGCCCACTCCATGGTCCGCCCTCTCAAGTCCCAGTTGAAGAAGCACAGAAGCTTACTTTCCCAGCATACTTCACTATGAATCCCCCACATGTTTTGGCACATTTGTACATGATCATGGGAGGCATAGAACCAGAGCCGTTCCCATATATCCCCCAGGTCTGCACAACCACAAAGAACATCATTCTCTTGTACTCAGTGGCGGCTGCTGATTGTTCTCTCCAGGACATCCCCCTGGAGCGCTTTCTCCGCCGTATCAGTTCCAGTGGCCAGAAACCATTTGTCTCAATAGATGTGTCCATGAGTCAACAGTATCATCTAGAGAAAAATCCTAGTATTCATGAAAAGATTGTCCTACTAACCAACCAGCTGGGACTCACAGTTAGAGATATCCAGCTTCTTGCACCTGGCGTATCGCTCCTGCTTATGAATGCTCAGCACATGTGCCGCACATGTCCACCACAGGATTGGCCAGCCTCAGCCTATCACCTCATCCATAGACCTGACCTTGTTGCTCACAGGGAAGAAGCAGCCAAGAATGAAAAGGAAACAGGGAGCAGAGGGAAAGATCCATTCAATATAAAAGTCAGGTGTCACAGAGACCCGGATTCAACCCAAGAGGCCAGGAAGGTCTCACCAACATCCAAGGATGAGGAAGATGGTATGGAGACACTTGACATGGATATGTTGGCTCTGAGATGGAGGGAAGATCAGCGTATATCTGAGGTAAGAAGGATGCTGTGCTCCTCACGTGCTGTCACCATCAACATCATTCAGAGGCCAGAGGTGTCAGATCATGAGTTTTTGGAAGAGCAAGAAAGGCACCTATATGCCCTTTGCATCAGAACTATGTCACTCCCTATTGGCCGAGGCATGTTTACTTTGTATTCCTCTTCTCCTGTAATAACTGAAACCCTTCCTATTCCCAAACTGAATTTATCAGGAAAAGCACCTCCTCGAGGAACCACAATTGATCTCTCCACAATTGAAGTCCCACCAAATATGGACATGTGGCCACACTTCCACAATGGAGTGGCAGCAGGGCTGAAAATAGCACCAAACTGTGGGGAAATTGACTCCACTTGGATTGTCTACAACAAACCCAAAGGATCTCTTGACAGCCCAACTGAACACGCAGGCTTTCTGATGGCCCTTGGTCTGAATGGTCACTTGCGCAACCTGGCGACTGTTAACATGCATGACTATCTTGCAAGAGGACATGAGATGACATGTGTAGGGCTGTTACTGGGTATATCAGTAGCCAAGAGAGGCACGATGGATATCCAAACAACAAAATTACTTAGTGTTCACCTGGAGTGTCTTTTGCCTCCCACTTCAACAGAGCTTGATGTTCCACACACAGTACAG
>Dec184
TCAACGCCGAACCTTGACGATGCCGAGGATGGCAGCAGTATGGTGACCAAGAAGTCCTCCATGTACTCGTACCTTCACGGCACATCCTCATCCTCCAGTAAGGGCGGCATGGGCGGCTCTGGAGTCGTGGGCGGCCGATATTGGGACGTGACAATGGGCGCCGATGACACTCCAGACCGCGAAGACTACGCTCACCACCTCCGGTCTTCCTCTTACCAGCTCCTGCACTCTCGCCAGCTGTCCGCCCTGAGCTCGGGCTCGGCGGGCTCCTACCACAGTCGGCAGCACTCCAACACATCCAACTACAGCGAGTCCGATGACCTGAGTCCTCGCGCTGACGTGGGTCCCGGACACACCCACCATGCCCACCACCATGGCATGGACCGGGCTCGCTTCTTCTCCTACGACAACCTGGGCCCGGAGTCAGCGTCCCACAAGTACCATGGGTCATGGAACATGTCAGAGCCCGACCTGACCCTCGCCCCTCCACCTTACTCCCCGCCCGGGCCGGGCTTTCAGCACTCGTCACCCATTTCACCCATTCCGCCCACATCCGCGCCGCCGCCGCCGCCGCAGACGTCGGTGCGGCATTCCCCCACTTCAAGCGCCCCTTTGTCCACAGGGCGGCACCCCTCGTCACCTCCGCCGCCTCCGGTGCGCGACGCCTCTAGTCTCAAGTACATCAAGTACGGCCCCGGCCACGAGAAGTACCCGTCCTGGCCCGTGCCCGCCGCCGCTGCCAACCAAGTCATGCCGCCGGGACCCCCTGCGCATGACGCCAACGTGTCCGGCCTGCCTGAGTCGTCCCTCTCCCCAGCGCCGCAGGGCTCCCATCGCTCCAAGTCATGGACGGAGCAGTCGGAATACCCGAAGGAGAAGTCAGGGGGCTACGCCCGCCCGTATAACAAGAAGCCTTTCAATCCGTCCTTCCAGAGGCAGCTCAAAACTGTGATGGAACGAACGGAGAAGCTCCCCAAGGAGGCGCTGCATAACAACCTCCGGGAAGATATGTTTTCCAGCTCAAATTATTCCTTCATGGATTCCTACTATAAGCCTTCCAGTGCCTACTACCCGCTGTACGACCGTGACGGCCGGCCCTTAGATGACAAGGATTACAGCATCCCGTCGCCCCCGGAGCGAGACCTCGGCCCCATGGGCGAGGCCACGCTGGGCCAAGTCACAGCAGCGCAGTTCGAAGAGTATGCTCGCCGTTACGAAGAGTTTGGCTACGCCGACTTGATAGGGACGACGCCGCTGTTGGACCAACTCCGCCGGGAGTCGGTGACATGGGACGGCAGCTCTGAGCGGGACTCCGGCCGTGGAGAGAGCGAGAGTGTGGCAGACAGTGCCCGTTACAGTAATGGCCGAGAAAGTGTCACCACAGTTGTCACGAACTCTTCGTCGGCGTCATCGTCAGAAACACTCAAATGGCATGGCTCCCTCTCTGATATTTCCATCATGTCGGGTCACTCCCGAGACCCTCGCGGCGACCACAACATTGTTCACAGCTCGCGAGTCCAAGCACCACAAAGGCATAACAGCGAGTCGGTCCTATACTACGGCGTCGACGGAAGGGGAAAGCCGCCTCACGGGAGACTCGGCCATGAGTCCAGAGACCATCGTGACCTCAGAAGGTCCATCAGAGACACAGAGTCCGGCTACCCTCGGCCCTCGCGCGAAGGGAAGTGGAGTCGAGAAGTAGAGAGAAACAATGAGATGAACAACCTGAAGAAATTCCCATCCTACTCGTACACACAGCCTTTGTCGCAGATCACAGAGGCCCCCACGGCAGAGATGCGGGAAACGCCTCGCTCGCCCACTCGCTCACCTCAGAGCCCCACCATAGACATTAGTAAACCGCCGTCCGTGGCTGAGCGCATTCACGAGTTGGAGCGCCAGTCAAGAAGTACTGCCCCGGAGGGGACGTCGTCACGCTGGCCCCGGGACCAGAGTGGCTCCAGGGAGAGAGGGGAGTCCAGAGATCTCCGCGAGACCAAGAGGCCACGCGAAGATTCCACATCACAGGACACACGGGAAAGTTGTGATGCGGCGGAATCTCGACCTTCGAAAGAGCCGAGAGATCCCAGGGAACATCGAGATAACAGGGACCTTAGCAGAGAACACAGGGAGCCCGGCGAGACGAGGGGCCATCAGCGACGTGGCTCTCGGGACTCGCAGCGAGGAGACATGCGGCTTGAATTCTCACGAACAGAGCAGAAATGTGAAAATGGTGACACCCTTCGTTCTCCCTCCACCTTGGGACCCTCGGCTTCACGGTCGCCTACACAGAAGGACGCCGACGGAAGACCCTTTGGCCATGAAAACTTCCAGAATCTCCTCAATACCTTCACAGAGGTTGATCGTAGTGACCGAGTAGATCGCGTATTAGAACGGCCCGAGAGAACGAGCAGCAACGTTTCGTACTCGTATCTGGACCCAGAGAAGAAGCTCAAGGTATCGGACGCCACACTCAAGAGCATACAGAAACAGGCGGTCATGTCGTTCTATGAGAGACACGCCGGGAAAAGCTCAGGCGGTGCGTCTCTCAGTGATCTCAGTTCTGCGAGCAGTCAGTCAAGCCTGGTGTCCTCTCCGACGGCGTCCGAGGGATCACAGGGCAAGTGGAGTGGCGCTTCACACGCTTCAATGATCCAGACCGTGAGGACAGACCGGTCTGGGCGCGCTGGCAAGGGACTGGCTCGCTTGGGTCGGGTTCCGGAGGGCGAGAGTGATGAGCACTCGCTAAAACCACCTCGGCGGCGGTCCATGAGTGGCCGCGACTCCGGGAGCGAAGGTGGTGCTGACGACCTCTCCAAGGCTGGCTCCTCTCAGAGGTCATCCCTGGCGTCTGAAACCGCTTCATCCTCTCGGAGCGAGCAACCTCCAGCGCTTCCACAGAAGCAGTCCCAACAAGTTCATCAGGAG
>Dec185
GTTGGAGAAAAATACGAATCAGGGTTCAATGTGCCCCATGAAGAACTATGTCCCAACAACGGAAGAGAACTTAAAGTGCTAGTCCTCATCACAACGGCCCCAGATCATGAAAAGCACCGTACAGCCGTCAGACAGACATGGGGCCATTTTTCGATCAGAAAAGATGTTGTAATGGCCTTTATGATAGGGAGAACCAACAACCCTACCATTCAAGCCAATATTGATAGAGAAAACGAACTGTATGGCGATGTTGTGCAAGCAAACTTTATAGATCACTACAGCAACCTTACTTTGAAGACAGTGTCAATGTTTGAGTGGGCCAAGACATACTGCTCAGAATCACATTTTATTTTAAAGACAGATGATGATATGTTTATCAATATGCCTTTACTCCTCACTTTCATCGACTCCAAGATTAATGACCGTCGTGTCATGTATGGACGGCTTGCCAAGGGCTGGAAGCCTGTTCGGAATAAGAAGAGCAAGTACTACATTGACACTAGTACTTACAGTAAGACTAGATATCCAGATTTCCTCACTGGGCCTGCCTACCTCTTCACCAACGATGTGGTCGATGACATCTATCAGAAAGCCCTTGGCACTACTTTCTTCGTATTAGAAGACGTGTTGGTGACTGGAATTGTTGGGGAGAGTTTAAGAATTAAGAGAGTAGGAGACTCACGATTTAGAAATGAGAAGATTAAATTAACCGATACATGTAGTCTAATGAAAACAATTTCAATCCATATGGTTAAATATGAAGAACAGTTTGATATATACAAACGGACACTAGATGGGAAGGCGAAATGTAAAACTGGA
>Dec186
GTATGTATTAAATGGGAAGAAGAAAGAGTTAGAGAGGAGACAGATGCTGATGGTGGCAGTGAATTAGCCCAGCAACTCCACCAACCAGGTGGTATAAAGCGCTCCTCATCGACTGATGGCCCCGAGGCAAAGAGGGCAAGAGTGTCTGTAGGAGCAAGTTCCCGGGGAAGTATTGATGCCACAAAACCCATGGAAAAATCACATGCTGATGCTGTTGTTTACTTTTTGCTACGACTGGCATGTCAGGTAAATGAAAGCACAACCACACCTGGAACTGTAGCTCCTGGTGAAGCACTGTCTAGGCGCTGTGTGGCACTGCTGAAGCGAGCTCTCAAACCAGACATGTGGCCACATGCTGACCCCAAGTTGGCGTGGCTGGATAAACTTTTCCTCAACTTAGAGTCAACACAGCCAAACCTGGCAAACGTTTGTGTTGGCTTGGAAGTTCTGACATACCTCATTGGGACTTTGAGGCGTGAGCAGATCCTGGGAGCAATGAGAGGCTTGACAAGAGGATTGGTGGCTTGTATGGCCTGTAGTAACTCTCGTGTTGTCCGCCTCACACACACGCTGCTGGCCAGGCTCATGTCCACATTTCCTACTGAGCCAACATCCGCCACTGTGGCTTCCCGCTTTGAAGAGCTTGAAGATCTGTATTCCAGAATTGCCAAGATTGTCTTTGAAGGTCTGACATCGTATGAGAAAAATGCCAATGCTTCTCCTACGTCACTCTTTGGCACACTGATGATCCTGAAAGCAGCATGCCAGAACAATCCATGCTACATCGATCGCCTCATCATGCCCTTCATGAAGGTCTTGCAGAGGATGGCAAGAGACCATCTCAACCATCCTTCCACGGATAACAGCACA
>Dec187
GTGTGTCAGCGATGGTATACATGTTGTCAAGGCGTCGTTGAAAAAAGGAAATCTCGTTTCTTCTCTGCGCTTCGAGCTGGCTGTGTGGAATGGTTTAGCCCAGTGTACCCAAGTCACATCATTCCCATCAGCAGGAGATACTCACACTCAGCATGTGTGCATGAATCCTCCATGTATGTGTTTGGTGGATGTACATCAACGAATACTACCTTCAATGACTTATGGCGGTTTGACTTGGGGTTACATGAATGGACTCGTCTGTTGACAACTGGCACATATCCTTCTCCAAAGGCCTATGCTTCTATGGTAACATGGAACAATTGTCTAGTGTTATTTGGTGGTTGGACATACCCTTCCCTCTACCCACTACACCAGCAGTGGGTCTTGTTTAGTGAACTTCATGTTTATGATATTTTGGGTAATCGTTGGACCCAGCTGTACTATCCAGGATCACCACCACCAACAGCTGGTCACTCTGCATCTGTACATGGAAGTGTGATGGTTGTGTTTGGGGGCTTGCAGAAACAAGAGGGAACATCTGCAAGTACTAATGATGTATTTTGCTTGGACCTTGTAAGACAATGTTGGTTTAAACCAGTTGTATCTGATCCCATGCCAAAGCCTAGATACGGTCATTCACAAATTAAGTTAAATGAAAAGCACATTCTCATATTAGCAGGATGTGGAGGTTCTAATAAACTGTACAATGATATTTGGCTTCTAACATTACCAGACAATATATATGATCCAAGTGCTAAGTGGCAGTGGGAACAAATTTCAGTAGAAGAGTCAGAGTTTATGCCTTCACAGATGTGGTACAATCCTGCTTGTAAAGTTGGGAATAGCATTGTTGTATTATCAACCTGTGGATCAAACAGCAACTCTGCAGGTGGCAATATGTCACAACTTCTAGTACCAGGTTCAGTAAGGAGACAACCTGCCAATGTATGGGTTCCTCCAGCACAGCAGCCAGAAGTCCAGCCACATGAACATCCTCCTCCAGATCGTCATCAGTTGGAACCAAATGTGAATGGTCAGCGTGGTTTTCTTAGGCCTGGTTTAAGGGCTGTAGACCAGGCAGAATCAAGCAGTGATGAGAGTGATGACATTAATCCACAAGGGGCTCCAGGTGGGCCAGGAATACCAGGAAGAGGAAGGCCACGACCTTCCATAAGGCCCAATGCATCCAGTGACAGAGAACGCCGTCTTCAAGTCTTGTCAAGGATGAAGGAAAGACTTCGTGAATTGTCGAGGCACCAGCAGGGGGAACAAAGTGCAGCAGCTCCCATGAAACCAGTTCCTGCTAGAAGTACAGTAATTCCTCATATGTTGGACATAGGTCATGTTATAACTACCAAGAGAGCAAAATGGTGGCCAGTCAACCAAGGTGGAATCCTCTCAACAAGCTCAGGAACACCACCTCAGCCATCTCTCCTGTATTCTCTAGTTCTTGGTCGAGGTCACCTTGTCATGTTTGGTGGCATTCCACATGACCCCACTGGAGGACAGGGTCAGGAGACAGTTTCCAACTCTGTAATATTTGTGTCCGCTCCTTCCAGTTCTTTTATTACTTCA
>Dec188
GTGTTCACCCGGACTGATTCTCTGAAATCTCACATGGTTCGGATGCATGAGGAAGATGGTGGACTTAACTGTTATATATGTGGCAAGAACTTCCCAAGCCAGGGGCAACTGGAGATGCATGTGAGAGTTCACACTGGAGAGAGGCCTTTCAAATGTGATTATTGTAACAAAGGGTTTGTGCAGAAAGTGCATCTGCGGACACATCTGCGGACAATGCACAATATGCAGGAGATACAAAATACTCCATGTCGGATATGCAATGCTATGTTAGATGGCAGGGCAGGCCTGAGAGACCATTACAGTTCAGTTCATGGTCTCACAAATAACCAGTACAAGTCGAGAGTAGCTAAATTACGAAAGGAAGGCAAAATTCCAGAGTTGCCACCTCCTGTAGTCAAGGAAGTGGATCCATCTTTAAATTATTATAAAGTAAGTGTATCTGATCTGATACCAAGTCAGACCATGACAACAACATCTACAACTACTAAAACTTACACTAGAAAAAGCTCTGGGAGATTGCGGGAAGTTCGAAAAGGTTCCAATGCAGCATCTCGTAATTCAGCCAGTAGTACAACTATAACTGAGGCCCACTTTTTAAGTGCAGAAGTAAAGCAAGAAGGAGACGAGTCACCAAAACGAAGAGATCAAGAAGAATTAAGCATTGTGGAATCTGCCTTTAAG
>Dec189
ATGGCTGCGTGGATGTGGCACAAGTTTTCGAGCTGGTTCTGGAACCCTGATGTGTGGCTGCCCCCGAACTACAACTGGGAAGACCTCGTGCCCAACGACAAGATTCGCTATGCTAACTGGAGTGATCTGTGGACGTATCCAATTTTCATGGCATTTTTAGCAATTGGCCTCCGGTTTTTGGTGCTCAATAAGCTTGTCTATCGACATATAGCTCAGGCAGTAGGCCTGAGAAATGTAAAGCCTCGTCCTGTGGTGCCTAATGAGACTCTAGAACAATTATTCCTACAAAGCAAAAAGCAACCACCAGAAAATGAAATTTTTCAATGTGCAAAACAATTGCAGTGGACAGAACGCAAAGTAGAAAGATGGTTACGGCAGAGGCAGGCCATGACTCGTGTCAATAAGTTCACCAAGTTTATGGAGTGTGCCTGGCAATGTACATATTATACCTTCATCTTTTTCTATGGCTTATATGTGATGTCAGATAAGTCTTGGCTTTGGGATATCCGCAATTGTTGGTATGAATACCCCAACCACAGTGTTGATATTGATGTCTGGTGGTACTACATGATATCCCTCTCCTTCTATTGGTCTATGACCTTCACACATTTCTTTGAAGCCAAGCGCAAAGATTTTTGGCAGATGTTTATCCACCACATGGTCACTATTGCACTCATCACTTTCTCTTGGACCTGCAACCTAACACGGATTGGAACATTAGTCCTCATTGTCCATGACTGTGCTGATATCCCCCTCCAGTTGGCAAAAATGAGCATCTATTCAGGGCACAAAGCTTTCTGTGATGCAGTCTTTGCCATCTTTGCTGTTATGTGGATCATTACACGTGTTGGAATATACCCGCTCTGGATTGTATACAGCACTGCTATTGAAGCACCAACAATTTTGCCCATGTTCCCTGCCTATTACATATTTAACTCTCTACTCATTGCTCTTTTGTTGTTGCATATTTATTGGACATACTTGATTTTACGCATCATATCAACAACAATTACCAAGGGCAATGTTGAAGACAACCGATCATCCTCAGATCCTTCAGAAGTGTCTGAAGACAATGAAGACGAGAAGAAGCGGAAT
>Dec190
GGCAAGGCACCCAGTCTGGTTGCTGGTGAGGAGCTTACCATGGTGGCTGTTAAGGTCCTGAAGGAAGAGGCATCAGAGGACATGCTTGGGGACTTTGAGAGAGAAGCTTGCATTCTGGCAGAGTTTGACCATCCAAATATAGTGAGGTTACTTGGGGTGTGTGCTGTTGGAAGACCTATGTGTCTCCTGTTTGAGTACATGGGACGTGGAGACCTTAATGAGTTCCTCAGGTCATGTTCTCCGACTAACTACATTGTAAGGTCTTCAAATGGGGATACTTTTAGTGACACAAAACTTAGCTACAAGGATATGTTGTGGATTGCTTCCCAGGTTGCTTCTGGTATGGTTTACTTGTCAGACCGGAAGTTTGTGCACCGAGATCTTGCAACAAGAAATTGCCTTATTGGTGAAGACATGACAGTTAAGATAGCAGATTTTGGTCTGTCTCAAAAGATTTACATTGCAGATTACTATAGGGGAGATGACAGTGATGCCATCCCCATTCGCTGGATGCCACTAGAGAGCATTTTATATAATAAATACACTGTAGAGAGTGATGTCTGGGCCTTTGGGGTATGTTTATGGGAAATATTTTCTTTTGCATTGCAACCATACTATGGAATGACACATGAAGAGGTTGTTTGTTTCCTGAAGGAGGGAGGAATTCTCTCATGTCCCGACCACTGCCCTCCCGAGGCTTACTCCTTGTTAACCTGGTGTTGGCAGCGGCGGCCACATGACAGACCAACCTTCCCCATCATTCATCAGAAAATGAAAGACCTGATCGCAGGTCGTCCACTGAATGTGCCCATCCCTCCCCCAAGCTCATCTATGTCAGGCTCAGCCCCCGCCACCCCACGACCGTGCTCATGTGCCCCAGAGCAAGGGGTTCAATCTTCA
>Dec191
GTATCATCTCACATGAGAGGATTTACATCAGGCGACAGTAATCGGAAGACAGATGCAGGTGATGATGGACTCTCAGGGCAGCTGGAAGGCCTTCTTGGAGAACTTGTTGAAGCCACACCTGGTGTTTGGGGACCACTGGTTAGTCAGTGGGCAGTAGAACAGTTGGGACGCTGGTCTGTTGAATGGGCAAACACTGTTGTGGGAAGAGGAGATGCTACTTTAGAAGAAGTTGTGGCTGGCTGGTTATCCTGTGGTCCAGCTCGCACATTAGCAGCACTTACTGTGGCATGTGTTGCTCACGACCCAGACACAGCTGTTGCTGCCCTTTTAGATGCTAGTGCTGCAAGTGGTCCCGCACTTGATTGGCTTGTAGCTCATGTAGGATGTTCTTTCCCTGCTAGAGTTATAAGCCGTGTATTGGCTTTAGGTCTTTGTAGTTTTGCTTCCTGTCATGGTCGTCCACCAGAGCATCAGCTAGCTAGTGTTAACAAGATATTAAGTCACTTGGCAGACCGTCATTTACCTGATATTCGCCGTGGGTTACATGCCATATTAACCCGTACCTTTACTGGGACAACAGATGAGGAAGTTAAGGCCTCAGTGCCATTCCTTTTGTGCCTTGCAGTTACTAGCAGATCAAGGGCAGTACTGGCTGCCCTCACATCAGGTCTAGACACACTTCTTATGCCTGGTGACCGTTTGGGGGCCTTGGCAAAGCAGGTTGGCTGGTGGGTACCACGATTCTTCAATACTCACAACCAGTTGCAGGAGATGGTTGTACATCTCATATTGGATACTGGAGGTGCTGCTGCTCCTTCACTTCTACGTCTCCTACTTCAGGGTGCTGCTTCTACTCCCAAATTACCTCCAACTGTAACAGCGGCAGTTAATAGTGTTTTGCAGGGGGTAGTTGGCGAAATATGCATTGTAACTTACATGCGTAGGAATAGTGGTTCTGGTCGCATTCATATACCCTTCCTTGTAGGTCTTCGTGGAGGGGGCTTGGATGGGAGTGATGTAGGTATTGCTGTTGGAGGAAGAGCTGTATCTCCAGTTGCTGGTTTAGTGGAAGAAACTCTTGCATTACCAGGAACAGAAGCTGTAATTGGTCATTTGAAGAAATTAATCACTCTTGTTGTGGTACAGCAAGGACCAGCAACAGCCACTACCACGCTAGGTCATTTGCTACATTGCCGTACAGAAGATTCCTCCATAGGTCATCAGCAAATTTTGTCAGCTGTCATAACAGCTTTAATGGTGCATCAGGCACACAAACATACAACAGAGTCACCTCTTTCTACAGCTCTGGAAGCAGCATTGCAGCTACAAAATGGATCCTCTGCCATTCTCACAGCTCTGAGCAGTTTGGAGACTCTCTTGAGTGAAGGACACAAAGAAAGAACACACATTCATGCAACACTCACTCAAGCTTTGCTACTGAATATTCCTCATTTATCAGAACTTGTAAATCATCCCAAAGTGGGCACAGCAGCTGTTCAAGTTTTATGTCAGTTACCTCTAGAAAAGCCTTTACCAGTGAGTCATGTTATGTCTTTGAGCCATGCTATTGTTTTTTACTTTTTCAGTAATTTGCACGAAAAAAATGTTACAAAGAAAGCTACTGCTGTTGGAAGATGTCAACGTGTACTGGGCCAGCTAGCCCACTGTTCCCTTGCTCAGAACTTGATCATAAGATTGTTGGTAGAAGGTGTATTCAGGCCAGAGTGTGCCCACCTCTTTGGTGCTTTAAATCATGCAAAGCTTGAGATCAAGGAAGTTACCGGAGAGAAATTGATCAATGCCAACCGGCAGTTTGATACGTGGGTGAAGGCTCCCCAGTCTCATACAAGTATATTCCACATGGGAATTATAGGAAATGGTAAAATTGGTCAGAAACAACCTCTCACACCGTTGCCAGTTGATGTTGTGAGGCTTCATACACAGTTACTCCTCAATACACTCAGCATCTGTTGTGCAGCTCAGGCTGGTGCTGAAGGGGCTTCTACTGTTGCTCTTCTTTTGGTTGAGTTGATATCTTCTGATATAATGTTTAATGGATTTCCATGGCCAGAAGAATACATAAAATTTACTTTCGAAAGAGATCTTGCAATCAAGAAAACATTTGAAGACTACCCAGTAGCATGGGCTCTAATAGACATGGTGGCCAGAAATCGTGTGGCACTAAGTTACTGTTCTGTTCTTGTTCGTGCTCTCACAGCTGCTCTAACAGCTTTCTGGAACACGTTCCCTCTGGCTGCAGCAAAACAAGCTCCAGAAGCACTGCAAGCAACTCGAAACCTATTGGAGGTAATGGTTACAGCTCAGTTCCTACCGGGTCCATTGAAAGTGTTACCTCAGATGGTAGAAGCTTTAGCACCATATGAAGTTGTGTGCATACTCCAGGATGTATGGATGTATATGCGGGACCACACCCCATCTCCTGACAGATGGCGTGAACTGCCATCAGGGTATCAACGTATTCCTGAACCACCCATGGCCCCAATCTATACAGAGCGTATCAAGCGCATCATACAATGCAATGTGGATACCATAGGGCACCTTATGTGTGCTATGGTAAATGCTGACCAA
>Dec192
ATGGGCGAGGTGGCCGAGGAGAGCTTCGACAACTACGGCAACAACCGCATGAAGACGGTGGTGGACCGAGTCAACCGAAATGCGAGGTGCCGGTGCTGCCTGTGGATGGTGGCGCTGTGGTGCGCGGCCACGGTGATCTTCATGCTTGCGGGGTACGACCGGGTGGTGCACTCGGTGGCCGTGGATCAGATGGTGCTGAAGCAGGGCAGCCAGAAGTACGAGGCGTGGGTGGACACGCCCGTGCCCGTCTATTACAAGGTGTTCGTCTTCAACCTGACGAACCCCGATCAGTTCATGGCGGGAGGGCGGCCGCGGGTGCAGGAGCGCGGGCCCTACGTCTACCTCCTGAAGGAGTCGAAGGAGGAGATCAAGTTTCACAAGAACGGGTCGGTGACGTACCGGACGCGGCCGCTGTACTTCTTCCAGCCGGACATGTCAGTCGGGTCAGAGGACGACGTCATCATCTCAGTCAACATTCCCTTCGTCAACGCCGCCGACGCCGTCAAGGACCAGGGCTTCCTGCGCATGGTCATCCAGATCGCCAAGAAGATCCACGGCTTCGAGACCCTGCGGAAGCTGTCGGTGGGCGAGCTCCTGTGGGGCTATAAGTCGCGCGTGATCGACTGGGCGAGGACGCTGCAGGAGCTGCCGTACCCGCACCAGCTGTTCGGCCTGCTGGTGGGCTTCAACGACTCCATGCAGGAGCCGTACACGATGCACACGGGCAAGGGCGATGCGGCCAAGATGAACCAGATCATCGCGTGGAACGGTCGCGAGCGCCTCGACTTCTGGAGCGGCGAGCGCTGCAACGAGATCCGGGGCACCGACGCCAACGGCTTCGCGCCCGGAGTCAGCAAGCAGGACACGCTCTACATCTTCAACGGGCAGCTGTGCCGCGCGATCCCCCTCGTCTACAACGACACCGTCATCCAGTCGGGCATCGCCGCCTTCCGCTTCGTGCCGCCCGACGACGTTTTCGCCTACGGCAAGGCCAACCCGCATAATAACTGCTACTGCAGCGGCGGGGGATGCCCGCCCTTAGGCATCCTGGACATGAAGCCGTGCTACTGGGGCGCGTCCGTGGGCTTCTCCTTCCCGCACTTCTACAAGGCGGACCCCAAGCTGAGGCACATCGTCCGTGGACTC
>Dec193
GCCGAGGGGCAGGTCTCTCCCCAGGTCGTCAGCTGTGAAGGCCTTGGAGACCCAGCCTATTGGTACCTAGCAGGCGTTTGGGTCAGTGCAGGACTCACCGCCGCTCTACTGTTCCTCCAGGGTGTTGAGCTGAGTGGTTCCCTTTTAGGAGGGTTCATCACCGTCCTTTGCTTCTTCTTCAACCACGGAGAAGCCACTCGGGTTCAGTGGACACCCCCTCTGAGAGAAAGTTTTGCCTTCCCATGGAGCATAGCGCTAAACATCGGAGTAACACAGGCAGTGCGGGCACCTCGACCTGTGTGGACAAGACCTCTCTTACTAGGCACACTTACCTTGGCATACCTCCTCTGCTGGCAGTTTGCTCAATTTACAGTGGTGGCAGTTGTGGGAATAGTTTATGCCATGTACACCATTGGTATAATACATCCTATTCCTATGCTTCTTGTCCTGCTCGGTACCTCTTACGGGTTCCTGAATAATGTGGTTCTACAATTTGGTAACACATTATTGGTTGCCTCGCCTCTAGCAGGTTGTCTGCTGGGAGTACTGTTACTGTACCTTTTCCTCGAGCCCATTATTCAGCATCTGCCTTTTCCAACCAGCATGGGTGTCCAGCTGGCATTTTTATTTGTATCGTGTGCAGCCTGTAAAATTGAGCTCTCAAGAATATTTGGGGTTGAAGATGATGCACACATAATTAACATATTGAAGGCTAAGTTTACAAACTATTCAGATTTCCACACGCTCTTATATACTTGCTCCGCAGAGTTTGACTTCTTGCCACATGAAACTATGTTTAAACTAAACGAGACGTTGCTCATTCCATGCACTGCCCTTGTTGGAGGGGCAGTGTTAATGAATATCTTGACCAAAATAAAAAATAATATGATACAGCGATTAGAAGAAGAGAACACGGAGACCAAAACTCCATTGTGGTCAGGAGTGGACCCAGGTGTAGTGTACAATGGTGCAATACTGGCTGTGTATGCAGTCATGGCTAGTCTGATTATGAGGCTCAAGCTATTTTTCACCCCACAGCTTTGTGTTGTAGTGTCCCTGTTGGCCTGTAGAAAATATTGGCGTGTTATTAAGAAAAAGGAAATTCACCTTGCTATCTTGGCCATTCTTGTAAGTGGCATGTGTGTGCGTGGTATGAAGAACATCACAGAACAAAGATCTATCGTTGGTGAATACAGCAACCCAGAACTGGAAGAGCTGATTGAGTGGATACAGTCAGAAACACAGGAAGATGCTGTGTTTGCTGGACCCATGGCTATCATGGCTAATGTACTTCTGTCCACCCGCAGACCAATTGCAAATCACCCTCATTATGAACACGCAGGGTTGAGAGAACGGACTAAAAAAGTGTACAGTGTGTATAGCCGGAGGTCTGCCGAGACGGTGTACGAGACGCTGCTCTCTATGAAGGTGAACTACGTGGTACTGGAGGAGACGTGGTGTCTGCGCAAGAACCGGCCGGGCTGTGGGATGGTGGACCTGTGGGATGTAGAAGAGCCACAGAATAGGCACAAACCATCCCTTTGCCCGCGACTCTTCCACAGGAGTCCTGCCCCGTTCCACCGCGTCTTCGACAACGGCATGTTTGTGGTCCTGCAGGTGCCCTCAAGATATGTGGAAATTCCCCCACCACGCTATCAC
>Dec194
ATAAATGCGACATGTGAGACACCAGATTGCAGTGGAACTAAGGCAGAATTCTTCTTCAAATGCCGAGGTCATGAAACAAGTGGTGAAGATGATACTTCAGTGGCCCTGTACTTGGTCCGAGCAAATCTTCCTGCTGTGCCCTGCTTGGCTTGTACAGATGTGTCATCGCCTGTTGTGGTGTTTGAATGTGTAGATGCTCACGTTATGTGCCTCGACTGCTTTGTCACTTATTGTGTGTCAAGATTAAATGAAAGGCAGTTTATACAAGATGAGAAACTAGGTTATACTCTGTCATGTCCAATAGGTTGCCAAGACTCTCTCATCCGTGAAGTACACCATTTCAAGTTAATGGGTGATAACAATTATGAACGGTACCAGCGCTGGGGAACAGAGGAGGCTGTCTTAGCTGCTGGAGGTGTCTTATGCCCATACCCTGGCTGTGGTCAAGGCATCATCCCAGACCAAGATTGCCGTAGAGTAGCTTGCCTTAATGGCTGTGGATATGTATTCTGTCGTCTTTGTCTCCAAGGTTATCACATAGGAGAATGTAATCCTGAAGATGGAAATGGACCGAATGTTGTAGGTAGCTCTGGCAGTTTTGCCGTTGACCCTTCACGCGCTGCTGGCTCTCGGTGGGATGAGGCAACATCGCTTGCCATACGTGTCACAACGAAGCCTTGCCCCAAGTGTCGTACCCCTACTGAGCGGGATGGTGGCTGCATGCACATGGTCTGCACGCGAGGGTCTTGTGGTTTCCATTGGTGTTGGGTTTGCCAGACAGAATGGACCCGAGAGTGCATGGCAGCTCATTGGTTTGGA
>Dec195
GTTCACTACCGATGGGAGAACGTGAAGAAGAGTGGAGTGGAAGACTGGCTTCGAACTGCATCAGATGCTGAAGTTCCAACTCGAGTAGACGCTTCTCTAACCTCCCTTGTAGAGACAACACGGGCAGCCTGGCGCACTGCATGTTTGGCTGTCAGCTCAGCCACTGCAGCACAACTGGTGGAGTCAGCCGTTGCTGTTGCAGCTGACCGCATGGCAGACTACTGTCATTTCTTGGAAGTTAAAGCACTTAGGAATATGACATTAGGCTGCAGGTCAGCTCTAACCATCAACAAGTATTTAGAAGAGTTTCCAGGATTAGTACATTTCTTGTATGTTGATCGTTCCAGCCATCAGCTGACATCTCCAACACTGATGACAGATGAAGCAGGAGAGATCAACAAGGAACTGGAAGTGTCAGAAAACGGTGCCAGAGCTTTGACAGTTGCACGGGTCTGGTCAATGGTGGAGTTTGCCCGTTCACACCTTGCAAAAGGTCATCTTTCACTCATGTGGAAAGATACAACTTTCAGTTATGCCTATTTCCTCTGGTTTGAGGATGGTAGTGGTAACCCATTGAAACCAGGAGAACTTGATGAGAGTGTCAGTGAGACACTCCCACTACCTGGCGTGTTGTGTGAAGACTTTTACCGCTCCCTTTGCACTCGTGCCTTCCCTGGAATGGACCCAAACAGGCTGCGTGTGTATGAACTATTCTGTATTCATCTTGGCCTGGCCACTTCTCCATGTGTTCTGGAACACACACGCCGATTGGCAGCCACAATATGGGAGGTAACAGGGCCCATGGACGCCAACCCAGCTGATCTTTTG
>Dec196
CTCAGTGCTGATGCACAGAGAAAATGGTCCAACACCTCAACAGAGAGCGGGATGTATAGTGTCACACGACACACAGTGAGTAGCATGAATAAAATCAGAAGACCATCGCAGCAAAATGCGGTTGACAGCCGAAGTAGCAGTGCAGATGCCACCTGTAGGAGGAGACGAAGCAGCTGCTTATCCCCAGAGCCACAGCTAGCTTCCAGGAAATCGCCAGTAGGTCGGAAGGACAGCCGTCACAGAGAGTCACCCTATTCAGATGTGTCTCTGGAAGTTGCTGATGACAAGAAGCTAAAACAGAGTGAAAGCTTTGACACAACCCAAAGTAATGAGACAGGGTACTCCAGCATGCTCGACCTTTCACCCTCACCTGTGCCAGACAGGAGGACCGAGGAGCGTCGAGCAAGGAAAAAGTCAGAATCTCCAGTGCGGCCTCACTCAGCCCCTTCCCCAAGGCGCTCTCGCTATTCGCACTCCTTCAGCGAACAGAGGAACAAGTGGGAGGCCATAACACGGGGTGAGGCTGTGGGTCGCAGGTCTCGTAGCCCATCAAGAAGCACATCGCCGCTTCGGTCCCTCCAGCTGGTGCGGCAAGTGAGCAGCAGCTTCAGGAACATTCCAGCAGAAGTCTTTTCAGAGTCACGTCGGAGTAGGAGTCTGGAGGTACTGACCCCCTCGCCACACTCTCACCCCCAGCGCTATCGCCAGTACATCCTGGAGTTAAGAAATGCCGCTCCCCGCAATGCTCGCATCTCACAGCTACGGCGCTTGTTTACATCGCTTGAGCGAGTCCATCGCCTCGAACGCTCGGTGAGTACCGTGGAGCTCTCTGCAGCAGATAATCGCGCCCATGAAATTATAGATTTCGAGACATGGAAGAGTATGCGTGAAAAGGAAAGAAAGGCTCTTGAATATAATGTACTCCTGAAGGAACTGAATGTGGCTCAGAAGGAGCGAGAGTTCCTTTATAAAGTTACTCCGGAGAAAAAATGGGCCGGTGACTGTCGACTTCGAGGCCGTGACGTGAGTGTCCCAGAGCTTCGTGAGAAATTTGATTCACTCACAGATAACAGTTCCGAGATCTCACAGAAGCGACGCCAGGAGTTAGAGAACTCCAAGGACACGTACCGAGGATTGTGGCGTGGCTCCTCGGTTCGGGATGTGTCGCGGATGTACGAGAGTCCCGAGCGAAGCCGCAGTAGCAGGCGCGGTTCTAGTCTGAGTCTTTCACGTGAAGATTCGGGTATAAGAGCTCGTGGCCTTTGGACCAGCCTCAGCCTGGAGCAAGTCAATGCCTTTCGTGACCACCTCTCGGAAATCTACGGCTCCATGCAGAATGTCCGTTCTTGGCGAGAGAGGAAGCAGATGAGTATGGAGAGGCCACCCAACAAGAGTCAACGTGAGCTTGCCAAATACAGCGTGGACGTCTCAGAGACAGGGCGCGTCCTGGCAGATAAGCTGCGGACCCTGCATGTGCGCCCGCCGCCAGAGTCCACCAGAAGGCCTCCCTCCAGGCATTCATCACCTCCAAGGGCTGCGAAGAGTTCCACTAATGTTCATCAGTACGAGGATCAGCGACGTCAGCTCTCAAAGCAGCTGTCCATAGAATTTCAGGAGAAGGTAAAGGAGCAAAAGTCAGGTCATAGACTGGAATCGACACCTGCCATGCTGGACAGTCTGCAAGTGCCGGAGCATCCAACGTCGGTCAGTCCAGAGAGTCTGTCTCGCTCTTCACCCCGCACCTGTTACTCCCTCGACATTTCGGACTCGTCGGAACCCAACTCGCTGAACTCTGGCGACCAGTTCCTCCTCGTGGTTCAGAAGCCCGGAGGTCACGGCCGCAGCAACAGTCTCCCCCCGGAGCAGGGGAGTGAGGCTGACTCGAGTGATTCCGAAATGTCCGTCCGAACTGTCGTCCACAAGGATGTTGCAGGAAAGGTCAAGTTCTTTGAAAAACGAGCTCGACGTAACTCCAGGTCGTCAGAGAGGCATTCCTCCCGCGGAAGCCGCCTCAATATTGACGAGGTTCCCCATTACGCAACTCTTCCATCACGCCTGAAACAACAGTCTCAGAACAAACTGTTTTCACCCAACTACCTGCCTGAGAGGTCGGTCTCATCTGTCAATTTAGCAAACAAGGGGGAATTATCGTGGCGAATTTATGACAAGGCCAATCCAGTGAGCTCTTCCTCGATTCAGCGTCTGTCTGATCTGCCAAAAGACAAGCGAGAGCAAGTGGATCCCACTTCTCACTCTCGCTCGTACCTTTACCACGTGAAGACCGGCGACGTGAACCGCCTAAAGGATCGCTTCGAGAGTCCTGAGGATGCCCGTCGCCGCGCGCGCTCACTGCCGGACATGAACGGTTCTCTGTCTCGTGTCACGCCCTCGGGGAAGACTGTGGTACGAGGCCAGGAGGCAGGGGACGTGCAGTACATGCGCGCCAAGTACGAAGCACCCAGGCGATCGCGCAGCCCCGAGCGATGGCAGCCGAGTCGCGACGAATACTTGCCCAAATCTAAGCTGACAAACACCCTTCAGTCCCTGGCTTCCCGTTCGCCAGCATTCTGCGAGCCAGCGACCGTGGAGAGGCTGGCACGCCGTGACTCCGTCGAGAAAGCCGTGTTACGGCGCGTCCACACGGGGAATGTGGAAGCCTCCGTTGATCGCTTGGAGAGCCAGCAAACAGGGTCCGGTGTATCTATTATCGGCCAGATGTACACCTCTGCGCCCTCGGTAAATGAACTGGCAAACATATCAACCTTGGTCCCCCCACGCCCGCCCCCACCGCTCATGGGGCCACAGAAACCACAGCGAATGGCGGTGCGAAGCAACATCCAGCCGCTCCTGACGTCCACCCCGACGCCGTCTCCGCGAGACGCTCGGGCTGCACATAAGCAGCGAGCCCTCCAGGTGACCGAGCCCGTGTGCTATCCGCCCTCGCAGCTGCACCCGCCCCCAGGGGCCTCCACCACGTTCACCCGCTCGTCCTCCTCTGACTACAACGCCGACGCCCATCGGCCCAAATCGCGCTACGTCCCCCCCGAGTCGTACGGGTCCCCGGGGAGCGCCTCCCACGCGCGCGGGAGCTGGACCCAGTCCCTGGAGCGGCCTCACCGCGTGACCCGTGCCATGACCAACACCAATCCCCCCGCGCCCTCCCGAGGCAGTAGCCATTGCTACACCCTGCGGCGGCACCACCAGGTGCACCACGCCCACCACACCCCCCGCGCCGAGCACCTCTCCCCCTCACAGCCTCATCCCTACTCCAATACCTACTCCCAGATCACGAAGCCATACCAACCTTACTCCCACAGTCCAGGACGAGACCAGAACTACAACAACAAGGTCGTCTCATGGAAA
>Dec197
CCTCCATCCTTTGCTTGGGCTTCCAATATTTCAAGAAACATCTCAGTTTATGTGAGACCCAATGAGACGACGGCGCTGATGCAGCCTGAGAATTTTTGTCGGGAGGATCCCTTTTTGGTCTTTGTAGTACCCAGTGCCATAAATAACACCAAGCAGAGGGACACCATAAGGAGAACTTGGGGACAGTGGGCTGGTTGTGGCCCTTCCCCACCATCTTCCATTGAAGAAGGAGTAGAGAGCAAAGGCCACACAAAAAAGAAGTCAGTCTTGGCCAAGATGATGGTTGCTCCACCTAAGACATCGAAACTAGTCTTCCTCCTGGGAAAATCCAAGGGAGACCAGCCCATCAGTGAGGCCTTACAGGAAGAGAGCTTTAGGCATGGAGACTTGGTCATTGAGGACTTCATCGACTCGTACACCAACCTTACCCTCAAGACAGTGTTCATGCTGAAGTGGGTTCATCGCAACTGTCCAACGGTAAAGTTTGTCATGAAGGTAGATGATGACATTTTTGTCAATGTAGTTAACCTTCAGAAGACCCTCCTGAACCAAACTATAACAAAGACACCCCTCTTGATGGGGAGCCTCATCTGCGGTGCAAAGCCCATCCATGACCAATGGTCTAAATGGTACACACCACAGTATATGTTTCCAGAGAATAAATATCCCAACTACTTGTCTGGAACAGGCTATGTGTACTCTGGGGACATGGTGGGACGCTTGTTCAAGGCAGCCCTTGCTGCACCTTACTTCCACTTAGAGGATGTCTTCCTCACAGGGCTGTGCGCACGAAGTATTGGTGTTCGTCCTGTGGACAATGTGGGCTTCAGTTACCATCCTCGAGCTGTGAGCCCCTGTCTCTTCAAGGAGGTCATAATGGGTCATGGTGTTGGCCCCTCAACAATGGTCAAACTCTGGAACATGCTGAATGAACCAGCGACAGTTGCCAAATGCCATCCTATCAAGAAATCAAAGCTAAGAAGTTACAATCCTAAGTGTTCATGGAGA
>Dec198
ATGGGTAAAGATTACTACAAGATCCTCGGCCTGTCCAAGGGTGCCTCTGAGGATGATATCAAGAAGGCCTACAGAAAAATGGCCCTCAAGTATCATCCAGACAAGAACAAATCAGCTGATGCCGAGGAAAAATTTAAATTAGTTGCTGAAGCCTACGAGGTTCTGAGTGACAAGAAGAAGCGAGATATCTACGACCAGTATGGAGAGGAAGGCCTGAAGGGGGGAGTGCCAGGCAGTGGAAGCACCGATGGCACTCACTACACCTACACGTTTTCAGGTGACCCCAGGGCTACCTTCCAACAGTTCTTCGGCACCAACAACCCCTTCAGCCATTTCTTCAACATGGACGTGGACGGCCACGGTACGCACGACGTGTTCGAGGACATGGACGCCGAGGACGACCCCTTCATCAACATGCTGGGTGGCGGGGGGCCTCGCATGGGCGGAGGTACTCGGAGGGCCTTCAGCTTCAACCCCCACGACTCCCCGAGGTTCTACGAGAGCAAGGGTCGTCACCAGGACCCAGCGGTCACCAGGGACCTGTACGTGTCGCTTGAGGAGGTCGTCAAGGGCGTCACCAAGAAGATGAAGATCACGAGGAACGTGTTGACGGCGGACGGGCGGTCGACGCGGCGCGAGGAAAAGATCCTGACCATCGAGGTCAAGCCTGGGTGGAAGGAGGGCACTAAAATCACCTTCGAGAAAGAGGGTGACCAATCCCCAGGAAAGATTCCCGCAGACATCATATTCGTCATTAGGGACAAACCTCATCCTCTGTTCAAGCGCGACGGAGCAAACCTCGTGTACACCGCCAAGTTACCTCTACGCGATGCCCTCTGTGGCACCCGGGTCTCCGTTCCTACCCTGACTGGCCAGCAGGTCACCCTCAACTTTAGCAACGAAGTAGTGAAGCCCCAGACAACCAAGCGTCTCCAAGGATACGGTCTTCCCTACCCGAAGGACCCGACGAGGAAGGGTGACATCATCGTCCACTTCGACATCCAGTTCCCTGCGAATCTCACTGAAAGTGCCAAAGAGATTCTGTCGGAAGTACTGCCCTTG
>Dec199
ATGTCGAGTACGGACGCTCCGTGGTCGGGGGAGGTGAGGGTGAGCGCGCCGGGGAAGGTGATCCTCCACGGCGAGCACTCCGTGGTGTACGGCAAGCGCGCCGTGGCCCTCAGCCTCGACCTGCGCACGCACCTCACGGTCAGCGCCGCCGCCGACTCGGTGTCCCTCTGCCTCCCCGACGTCGAGATCAACAAGACGTGGGCGCTGGAGGAGCTGCGGGCCTTGTGGGAGCAGATGGGCTGCACGCAGGCCGCGGACGCCGCGCCGCTCGCCGACGCCCAAGCCGCTACCCTGCGCAAGTTCCTGGGCATCGAGGCGGACGCCGGCAGCCCGCCTCGCAAGCTGGCCCTGCTGTCGTTCCTCCACCTGTACCTGGCCATCTTGCCTCAGCCTCTGCCCTTGCAGATCTCCGTCAACAGCCAGCTCCCAACCGGCGCCGGCCTCGGCAGCTCTGCGGCCTATGCGGTGTGCTTGTCGGGGGCGCTGCTCCACATCGCGGGGCGCCTCGAGCCGGGCGAAGACCAGGCCAACCTGGAGAAGGTGTGCCAGTGGGCCTTCAGGAGTGAGCAGATCATCCACGGAACACCCTCGGGCATCGACAATTCCATCTGCACGTACGGCGGCGCAGTCAACTTCAAGGGCGGCACCAGCACGCCCGTGGAAGTGCCTCCTTTGCGAGTGCTGCTAGTGAACACGAAGGTGCCAAGGAGCACCAAGGCGCTCGTCACGGGAGTCCGCGAGCGTCGTGAGAGGCACCCGAGCGTCATCGACCCGATCCTGGACGCGCTGGACTCCCTGGCCGAGCGAGGGATCCAGGCGCTGCACGACCTGGCCTCGGCCGCCAGGGACCAGGGCCGCGCCGCCGCCCACGAGACGATCGGGGAGCTCATGGAGATCAACCATTCGCTGCTGTGTGCCCTGGGCGTGTCGCACCCGAGCCTGGACCGCCTGGTGGGCCTGGCGCGGGCGAGCGGCCTCAGGGGCAAGCTGACGGGCGCGGGCGGCGGGGGCTTCGGGATCGTGGTGGAAGGCCTCTGCGGCGGGGAGGACGTGGCCAAGTGCTGCCTCGACCTCGAGAGCCACGGCTACCAGGTGTGGCGCACGTGCCTCGGGGCGCCCGGCTTCACCATCCACCACGCGCAG
>Dec200
TTTGGTCCTGTTGAACATGTCTTCACTGTAACATCAGAGCCAGTCAGTGATCTAGTCTTTTCACAGTTCCTTGGTGAGGTGACTGGAAAAGTGACTTGCCTAGAAAAGTGTCCAGATCTAACATTAGTACTAAGACCTTCTAGAGCAAGCTCTGGAGCACCACAAACTACTATAGCTTCAGATGGAAAGTTTGTTTTTAAGGATATTGTCCCTGGCTCATACCAGTTAAGTATTCAGAAGGATGAATGGTGCTGGAAGCATAAAGTTGTGCCAGTAACTATCAATACCCAGAATGTTGAGGTGTCACTTGAACAAGTTGGGTATCAGCTGACTGTTGCCTCCTCTCATGAAACAACACTAAGTTACAGCACCAGTAATGGGGCAACAGGAACTGTGGTTGCTCAGAAGGGCAACACAGTAGTGTGTGTATCAGCATCAGGTATTTACACATTTACACCAGTTGGATGTCATAAATTTGGAACATCTCAAATTCAGTGGGATACTACTGCTCCAAAACTGATCTCATTATCAGCTACTAAGCATCAACTGACTGGAGCAATTAGGGCAAGCGAGGTTGCTTCATTCACTGTTGGGGTTAAATCTGGAGGTCAGGTTAGTATTCTTGGTCCTCTAAACCCATCACCAGAAGATCCAAATTTGTTTGTGTTTGAACACTGGGTACAAGAAGGTGAAACCATTGTGCTAACACCAGGTTCACCAACCAATTTGTATCAGTATGAACCATCTTCTCACACAGTTACAATGCCAGAAGATTGTGTTCTGGATGCAGTAACTTTCATGGCTGAACGTGCACTCTTTATCTATGGCCGTGTTACTCCTCCTTTGGGTGGTGTGACAATAAATGTAGAAGGGAATGGTGAAATTCACACTTATACTACTGATGTTGATGGAAAATACACAGCTGGTCCACTGGATAATTCAGTTCAGTATAGTGTGTCTGCTGAAAAGAAGGGATATATCATGAATGCCTTGAAAGAAAAAGGTCACTTTGAAGCTTACAAACTGGCTGAGGTTATAGTTGAAGTAAAAGACGAAAATGGAACTCCTCTGCCTGGTGTATTGATTTCCATGTCTGGTGGGAAGAGTTATCGTCAGAATAGCTTGACTGAGAACGACGGCACAATTGCCTTCCTGTCTCTGACTCCAGGTGACTACTTCCTTAGACCCATGATGAAAGAATACAACTTTGATCCTCCATCAAAAATGGTGACTGTAGATGAGGGTGCAACCATCATGGTTGGCATC
>Dec201
ATGCCTGATTGGTCTATATCGGTTGAGTTTGAAGAGACTCAGGAGTGCATCACCTGCACCGCTAACATGGTTCTCCACGCTGTCAACGAGGACGACGAGAACCTTCGCGAGAAGGTTATGAAGAAGAAGTATTATTGCAAGAACAACAAGAGGAAGAAGCAGCAACCCTTTTCTGACCTGGGTGTGTTCAAGTTCACCGACTATGACTGCATTGGTTTTGACCTCGACAACACCATCTGCAGGTACAAAGTCGGGGAAATCATGAGACTCGAATACAGCCTCATTGCTGATTACATGGTCAACCGATACGGTTACGAGCCCGAGCTACTCTTGCCCCTTGATGATGACATCGACTTCCTGCACAAGGGAATCATCCTCGACATCAAGCGAGGAAACTTTCTCAAGTGCTCAGACAGCGGACGCATCATTCGCGCGACCCATGGTACGCGCCCTATGACAAGGGACGAGATTGTGGAGGTTTATGGAAAGGACAGGATTTGGGAACCAGTCATTGAATTCTCGAGGACTCTCTATGATCACCCAGTTAATGGCGAGGTCCCGGTTCTTCGCTCCTTCAAGGATTACTTCGACCTCCCTGCGGCCGTGGCTTGCGCAAGGGCCATTGATGCGCAGGACAACGCTGAAGGAGGTCCTTTTGATGAGTACGATATTTGGCCTGATGTCCACGTGGCCATGTGCAACATGTATCGTCGGGAACATTTCCGCAATGACCTCGGCGGTTTCTTCCCTGAATTAAAGACCAACCCAGAAAAATACATCTATGAAGCCAGTGAGAGACTCAAGAAGTGGCTTCGGGCCATCAATGACCACACATTCACCTTCCTCATTTCCGGCTCAAGTATTGACTACGCTTCCCACATCGCGCGCTTTGTACTCGGGCCTGACTGGCGTGACTACTTCGATACGGTGGTCTGCACGGCCAAGAAGCCCGGGTTCTTCACCGCCAAAAGGCCTTTCAAATTCCTCATTGGTCCCGATGACGGCGACGAGGTGCCGCCCCACAAGCTCCGCATCGACGAGACCTACTCTGGGGGCAACTGGGAAGACCTGCTGACGCTGGTCAAGCAAGAGAGTGGTGTCGAGAACCCCCACTGTCTCTACGTCGGAGATCATCTGGCGCAGGACGTCCTGACTCCTTCCCTTGTGGATATCGACACTGTCGCGATCGTCGAAGAGTTGGCGGCCGAGGGGATGATCGGGGACTCCTTGGAGCATGACGCAGGAAGCGACCTCATGAGCATGTACTGGGGATCCTTCTTTACAACTGACGGCAACAGGGACGTCATGGGAATCGACAGGATAAACACCCTTTATGGCAGCGTCCCCGTCAGGCATTCCCGCATCGCCATCCCGTCGCTGGAGGTCGTGGCAAGACACCCCATTAGGCACCAGTATGAAGCCTTCAGCCAGGACACATCTGGCTTCTTCCCGGGAGATCCTGTCATCCTGCACTTC
>Dec202
CAAGCTCAAGAACTCAAGGAACGCACCACTCCTGACCAGGCTGCCGCCATTATGGAGCCTTTGGGAGAAGTCAACCGACGATGGGATGAACTCCTCAAGGGTATTGTAGAGCGACAGCGTGACTTGGAATATGCCTTGCTCAAGCTTGGCCAATTCCAGCATGCCCTCAAGGAACTGCTTGTTTGGATAGAGAGAACCACCAAGAATCTGGATGACTTGAAACCTGTGTTTGGAGATCCACAGGTCATCGAAGTAGAGCTTGCCAAGCTGAAGGTGACCATTAATGACATCCAAGCTCATCAATCAAGTGTAGACACACTTAATGATGCAGGACGGCAGCTGATTGAAGCTGATAAGGGCTCTGAAGATGCTTCCAACACCCAGAAGAAGTTGTCTGAACTAAACAAGAAATGGAGTGAACTGCAGGACAAGGCTAGCAGCAAACAGAATGACTTGGAAAATGCATTGAGGGAAGCTCAGATCTTCAGTGCAGAAATCCAGGATCTCTTGCTCTGGCTTGGAGACATTGATGCTGCATTGTCAACCTCTAAGCCTGTTGGTGGTTTGCCAGAAACTGCAAAGGAGCAGTTGCTTCGCTTCATGGAGATTTACGATGACCTAGAGGAGAACCGTTCCAAGGTTGAGAGCACACTTCAGCAAGGCCAGGAGTACTTGAAACGTTCTCGTGAAGGATCTGCTTCCAATCTGAACCATAGTTTAAGAACTCTCAAGCAACGTTGGGAAAGTGTCATGAACCGTGCTAATGACAAAAAGATCAAACTAGAAATTGCTCTTAAGGAGGCCACTGAATTCCACGATGCCTTGCAACAGTTTGTTGACTGGCTAACGGAGGCTGAGAACTTCTTGAATGGCCAACAGCCAGTTTCTCGTGTTCTGGATATTATCCTCCAACAAATTGAAGAACACAATAGTTTCAAGAAGGATGTTACTGCTCATCGTGAGGTAATGCTCAATCTGGATAAGAAGGGAACTCATCTTAAGTACTTCAGCCAAAAGCAGGATGTTATTTTGATTAAGAACTTGCTTGTGTCTGTTCAGCACCGCTGGGAAAAAGTAGTGTCAAAGGCAGCTGAAAGAACTCGTTCACTTGACCTTGGATTCAAGGAAGCCAAGGACTTCCATGATAATTGGAATGAACTCATATCCTGGCTCACTGATGCTGAAAATACTTTGGATGAGCTTGCATCCAATGTGGGCAATGACCCAGAGAAGATCAAGGCTCAAATTGCTAAGCATAAGGAGTTCCAGAAGGCCCTTGGTGCTAAGCAGCCATCTTATGATGGTACAATGAAGCAGGGTCGAAGTCTGCAGAACAAGGCACCAAAGACTGATGAAGAGACACTGAAACAGATGATGGCAGATTTGAAGAACAAATGGAATAGTGTGTGCCAGAAGAGTGTAGATCGGCAGAGGAAACTTGAGGAAGCTCTATTGTTTACTGGCCAGTTTAAGGATGCCATCCAAGCTTTGCTGGACTGGCTCAAGAAGGTGGAAGTTGGGCTTGTGGAGGATGGACCAGTTCATGGAGATCTGGACACTGTTATGGCTCTTGTGGAACAACACAAAGCTTTCTGTGCTGAAATGAAGAACAGGTCAGCTCAGGTTGAAAGTGTCCGTCGCACTGCTGATGATCTCCTGGTCAAGGCTAGTGCTGAAGATGCTGCCACCATTAAAAGACAGATCATTGAGTTAGTAAGCTCATGGGAGAAGGTAGAAAAAGCCACTGAAGTTCGCACACTGCGTTTAGAAGAGGCTTTGCAGGCTGCAGAAAGATTACACAAG
>Dec203
GGTTTGACAGGTGTGGCCTCATCAAATCAGTTCAGTTCAGCATACACTGTAAGAGCAAAAGATGGAGTGCATACTCATCAGCAGGTATACTCTGGAGGTTCAGTTATAACCAGCACTGTGACTCCCCATCCACGCCTACCAAGTAGTGTGGGAGGGGGATTACAGCAACATCCTCAAGCCACAGGGCAACCTCCTCCTGGCCCAAGACCTCATTACAATGCGGAGCAACGCCGTTTGTCTACAGGCACTGCGCCGAACATGCACACCAGAATGCCTGTGCAAACTCCTGCTCGTTCCAGTAGCATGGGAGAAACAAAGCCTGTGTCTCCCTCTCCACCACAGCTGGGATCAGGAGGAAAGGAAAGTCAGTATTTAATCAATCCCAACACTGGCCTTTTAGAGCCAAGGCCAAGTGAAAGCTCAGATTCGGAACCAGAAGTCCGACCACCTTCCCCGATGGTTGAGGACGTTCGTTCAAACTCACTTGGCTCTGACGAGGAATCTAACATGAGTGCACCATCTAGAAAAGAGACTGATCAGTCTGATTCAGAAACTTCTAGAATGTCAGTGCACAGTGTTGAATCCAAGAAAGCGGCAGTGAACCAGGATAGGTCCAAGTCTCGTGATAGAGATTCCAGTCCAGGATCCTCCAGAGAGACCAGCGTGGTGAGTTCTGGTAGCTCAGATGTAGCTATTCGGCTGAAGTTGAAAATTGGAAAGGAACCAATTACCCAAGCTACTTTTGTCCCCAATGCTAAGAAAAGTGATCGGAAAGAGATCGCTAATTCTAGTTCAGGGTCCCAGCCTGGAAATGAACCAAGGGTGCCGAAGCTTCACATCAAGTTTGACTCAAATCAAGCAGTCATAGTTAATCCTGGAGATGGAAGGAGAGGTCAGGAGAAGGATGGCGCAAAGGAGGATAAAAGCAAGCGGAGGAGCTACAGAAACAAATCCAGAAGTAGTGAATCGGATAGTGATAGTGGGAAGGTGCGAGCCTTGAAGGTGAAGAGTAGCAAAGCTATTGGTGAGGAAAGTTCTAATGCATTGAAGTTTATGGATGTTAAAAAGGGTAAAATGGAAATGGATATGGAGGAGAATCCGCTGAAAGTGAAAGTGAAGGAAGGTGTGGAGGGGAGACTGAAAATTCCAAGAACTTTAGAAGACAATCGTTTGTCAGGTATGAAATCAGAGAGCTCTAAGATATCAAAACCAGAAACGAAATTGAAAACGCGAATTAAGACCAAACAGCCCATCAGGACAGTTGGAGACCTAAACAGTATGGGTGAAATAGCTAGTCACAAAATCCTTGAGACCCTGCCTCCAAGCATCACCAAAGTGGCTGCCTTACACACTCCGCAACCACACAGAAACCCTTCCTCCTCCTCAAGTCAGTCGTCATTGGTTTCATCAGCTGCAGGAACCTCATTATCTGCTGTATCAAGTGGTACCTCCTCTCAGCCAGCCAGTGAACTGTTCAAAGCAGAGCTGGAGAAGAGGGGTAGTGAGATCAGTAGAAAATCTGAAATAAAAAATGACTTGGAAAAGAATAGTGCTGACAGTCTTATTAATCGCCTTCGCCTGATGAATGGAGACGTGACCCATGGAGAGAATAAGCTCCTAATGGGTCGGATTCGACAAAAGACCCCAGGTGCAGGC
>Dec204
TTCCTCGAGCACCACGGGCGAGGCTGCGAAGGCCAGAGCGCCCCGTGGTGTGAAGCGCGGCCTCCTGCCTGTTGTAGACGACCCCCCTTTCCCCCGGACGCGCCCCCCGACGCCGCCACCATTGAGTCTCCGTCGCAGGAAACGGCGGGGTTGGGTCCCCTCGCCGAGCCCAAGAAGAAGACCAAATGGCAGGACACCCTCCGCTTCTACCTCACGGCGATCTTCACCCTCGTCGCCTGCATCAGCTCCTTCGCCTTCCTGTTCCTCGTGCCCTTCGTGATCGACCCCGCCTTCTCCACCATCTTCGCCGACTTCGACCCTGAGCCCGTCGTGTGTGTCACCAAGGAGTCCGAGTTCTTCTTCGGCCTCAGCAACTGCTCGTGGTCGTCGTGCCGCGAGGGCTGCACTAGGGACATCTTCCAGTGCTCCCACATCTTCGTCAACTACAAGAAGGACACAAAGGGCGAGTTCAAGAATGTCAACTTCACCGACGTCGACCTCCTGGACGACATCAAGTGGGACATGGAGGACGCTCGGCTCTTCCCCAACGTGAAGGGCTGCGGCTACCCTCCCAGCGTCAACTGCACCACCTTCAACATGAGCTACAGCGTTCCGGGCAGGACGTACCCGTGCTTCTACTCGAAGGAGCAGCCCACCACGGTCCTCACGTCCCTGGACATCGAGGGCATCACCTCCGACCTCATCTACGCCATCGTGATCCCGTGGGGCGCCTTCCTCGTGTCCATCCTGTACCTCCTCATCACCTACGTCGGCATGAGGAAGCCGGATTCGGACGGCGACGCCCCTCAGGAGGTCACGTCGGCCAAGGCGTCCAAGGAGGCGTCCAACTACTCCCTCAGGTCCATCGGGAAGACCATCAACCACGGCATGAACAAACTCATGGGCGAGCCGGACGACAAA
>Dec205
TCCAGACCGCGGCCGCCGTGGTACCTGCTCACGAGAGCGCCGATCCGGACCCCGCCAACTCTGTATGCTAACTACAGTACAACCACTACAACCACCCTCCCGCCATCTACCACCACCTCTACCACAACAACCACGACCACAACCACAACCACCACGAGCACCACAACCACCACCCAGGCCCCCGATGTGGAACCGCAAGGTCAGGAGCCAGCGGAGAGCCCCGAGGCAGAGGCACCCGCTACAGCACCCATGGAAAATGCCACCTCTCCTGCTGCTCCAGTCATGCCGTCGTCCTCTACAGTATCTACCTCTACCTCTACCTCCACTGTTATCCTTAGTAGCTCCACGACCCCAGGTAGCAGCACGCATTCGCCGCCCGTGCCTCCCCCGCGTATGGATGGTGACTATGAAAATCCATACTGTCCTCCCTCATTTGCTCGCGGACTCTACTGGAACTGGACTCGCAGCGGAGAAATTGCGGTGCAGCCGTGTCCAGGGGGCGCCTCCGGATGGGCGAGGCGCTCGTGCAAGACGGTGGACTGGGCGGGTCCTGCCGACCTGAGCGAATGTCGCAGCGTTTGGTTGGCCACGCTCGAGACCCGAGCAAATTCGCACGACTCACTGATAGGCGTGGCGGCCGACTTGGCAAAAGTGACAGAAAATAAAGCTCTGTACGGCGGCGATCTGATTACCACAGCACGTCTCCTCTCCACGCTGGCCACCCGCATGGCAGAGCACCTGCATGCCTTTCCAGAGCCGCGCCAGCGCCAAGCCCTTGTTACGGAGATGCTGCAGTCGGCGCTCGCCACGGGGTCTGCCCTGCTGGCGGCAGGAATGGCAGGTCCCTGGGGTGACCTGGCAGTGAGGGAGAGACGCCACGCCGTGACGCAGCTGATGGTGGCCCTGGAAGAGGCGTCATTCCTCCTGGCCGATGTCTTGCCCACAGGCACGGAAGCGGTGCACCATAAGTCTCACGTGCTGGCGTCTGCGCGGGCCGTTACGGCGGATGGATCCTCTGTGGGATTCCCTTCTGCCCAAGATCAGACTGTAGACTGGGGCTTCACCGACTCGGTCACCCTGCCCCCTGAGGCAGTCCTCGAAAACAGTGATGGCGGCACGACGAGAGTTGTGTTTCTCACGTACCAGCACCTGGAGGACCTGCTTGAGCCGGGCTCGGAACCTCTTGGGCATCGGTCAGGAAACATCACACGTCTAGTGAACTCGCGAGTCGTGTCGGCGTCACTGGGTCGTGGTCGCCACATTCAATTGCCTGAGCCCGTTACTCTCACTTTCTCGTTGTTACGACAGGAGAATGTGACTCGCCCAGTGTGTGCCTTCTGGGACTACACCACGTCAGCGTGGAGCGACGAGGGTTGTCGCGTCATCTACAACAATCGCTCGCACGTCACTTGCCAATGCGATCATCTTACGAACTTTGCCGTTCTGATGGAGAAGTCCAACGGCGGAGCGGCAGAGGATCCACAAGCAGCCTTGCGCATTTTGGTTTATGTTGGCTGTGTAGTGAGCCTCGTGTGTGTGGGCGGTTCTCTTCTGGTGTTCTCGGTTTTCCGAAGCTTGGCCTCCCCCCGAACTGCTGTGCATAGGCATGTGTGCATTTGCCTCACCGCGGCCGAACTAGTGTTTCTTGTCGGGGTGTGGAGGACCGATACCCCAGTTCTGTGTGGCGTAGTGGCCGGCGTTCTGCACTACACGGTTCTCTCAGCATTTGCTTGGATGTTCATGGAA
>Dec206
CTAACATATGAAGAGAAGCTGAAGGTAAGCAATGAGAGATATGCAGCTGTGAACATCCAACATGCTGCTGAACATATGAAGGAGAAGGAGAGAGAACGTTCACTCAAGCAAAAGAAAGAGCATGAGGAAGCAATGGCCAGACTTAAGCAAGAAAAGGTGAACCGTCAGGCTCAGCGCCAGCAGGAGCTGGAGGATGCCAAAAAGAATGTCTGGAGGCCTAAGGTTGTTGAAGAGGTAAAGGAAGTAAAGAAAACTCCAAAGGAACACTGCGTTGCTGAATTATATAGCAACTGGAAATCAGCAGTTTCATTTGAGGATAATTATCCAGAACTTGAGCCTAATGAATTTGCTCCAAACCAGATCCCTGGTGTCAAATGCTTTGTGAAAGTTTCAGAGACTTCCATCAAGGGAGAGGAAGTTGTCAGGGAGGTAGCACCTCAATTCTTTGAAGATGAGCAAATTATTCATGAATTGGCTAAGGTTCATACACTACTGAAGAACAGTGTTAGAGTCAATGAGATCTGGTCAATGTTCCGTGCTGGCGAGTTCAAAGCCCTTCAGCAACCAAACATTCAGAGCGCTCTTGTCAAGGTTTGCGAGTACATTGGTCACCAAAGAAATGTGTCCATTGTGCTGGCTGAAGAAATCCAGGAACAGGCCAAGAAGCATCCTGTTGGTCTCAAGGCTTTCTTGCGTATGCTTAAATATGCTAAGAACGTCAAGCCTGATACACTCTTCAAGGATGTCATCCCTCGAGAGATGGGCAAGTGGTCATCAACCACTCAGGAGTTGACCGAAGTATCACAGATGTTGAACAAGGGCATCCAGACCGAGGAAATCATTGCATCATGTGTGGCTGGTAAACTACCAACTTTGAAGAAGCCTGAGACACAACAACCTCTTGTCAACATTGTGGAGAAGCATGGCCATTCTGTCATGGTTGCTCAGGTGCTGGTTGAAGAGGCTTATCGTGATGCTAAGGAT
>Dec207
ATGGGAGACCGTGTCGTTCTCAGCTACCACGACTGTCTTATCATGGAGTCTGATTTGCGGTTGTTAGAGGGTCGTAATTGGTTGAACGACTCCCTCATTTCCTTCTGGTTCGAGCACCTCCAGCACGAGGTCTTCCGAGGAAATTCCCGTCTTCTGTTTATCAGCCCGGAGGTTACCCAGCTGATTAAAATGGGAGATCCTAATGAATTGCCAATTTTTCTTGATCCCCTTGATGCAAAGTACAAGGAATACATCTTTCTTCCCGTGAATGACAACTCGTCTGTGATTGCGCCTGGGGGTAGTCACTGGAGTCTCTTGATCTATAGCAAATATGACAGCAAGTGGTATCATTACGACTCCCAGAGGGGCTGCAACTACCGCGATGCTCGTTGCCTTGTACAAAGGATCAACTCGTACTTGGACAGGGATATACCAGCTACCCTAGTGGATGCGAGTTGCACACAGCAGGATAATAGCTACGACTGCGGGGCCTTTGTCATGACGTATGCACATAGAGCGGCCGAGCAGGCCCTGAAAGGTTCTGCCATCGGGACGTGCTTTGTAGACAGACAAGAAACAAATCGCATGAGAGATTTGATTAAGTCTCTTGTTTACAGCCTGAAGCGG
>Dec208
TTTGTGTCTGGCTTAGAGAAAGAATTGACATCTCGCTATCCTGTTCACCAACCAATGCAGCTTGAGAGAGAAGAGATCATCCATATATATTTCCCTTCAAGAATGTCACTGTGGGAGTTCCTCCTCATAATTTTCTACTGTTTTCTTTTTGTGTCAATATACTTCTCAATCTTGAAAATGGACATGTTCAAGAGTAAATTTGGAATGGCCATAAGTGTTCAGGCAACCCTGATTGCATCCCTGTGCATTTCTGTGGGATTTTGTGCATATTTTGGCCTGCGGCCTCTTCACAGTAAAGGGAAATATGTATATCCAGTGCTTGCAGGACTTATTGGTTTTGAAAATAGTATGGTGTTAATCAGATCTGTGTTATCGACTCCTTCCCACTTGGACATTAAGATTCGTGTTGCTCAGGGTCTAGCCCGTGAAGGATGGACTATTACTAAGTATTTCCTGACTATGATTACTATTGTAACAGTGTCATTCTTCCTTTTTATACCACTGGTTCAGGAGATTTGTATATATGGTAGTGTGGTACTCTTATGTGACCTGTACATGCAATTGGTGTTTCTCACCTCAGTGCTCTCTATTGACCTCCACCGCTATGAGGACTCAGAGGAACAAAAGAAACAGTCTTTAGCGAGTGGTGGACCGTTCTCAGTGAACCCACTTTTTAGATATCAACAACTTACTCCAAATTCCAATGTGAGGATTCTAGTCAGCAGTAATGACCGCAACGTGACCTCTGTGCCAAACCTACACCGTCGGAATGCACCCCTAGGATCTGCTGTGAAATCGAGTGGCCAGGACCGAATGGCTCACCCTCAGACCAAGCCCAAGAACCAAGACATGATGCCCAGACGGCTCAGGGTGACCTACTTTGTGGCCAAGAAGCGGATGTTTCAGAGAATGTTTATGTGTGTGTTTGTAGGATGGATAGCATGGATGATATATAGCTCAGGCTTGATGGAACACTTTTCAGAAACAGTGAATGATGCGCAGCGGTCACGTGACTTGCCATCTGTCATTTTCTCGCTCACAAACCGATCCAACTATTTGTTCCAAAATGGTGTCTCGGTGCCGACTCCAAGAAGCATAGACGAGACCACATCTGCAGACTCACCAGATGTGGTGACACCACCCAGCATTGCCATTAACTCCACCACACAGAAGCAGGATGGACTAAAGCTTCTGAAGCACCGCACACGCTCCCTTCTGCGCAAGCTGCCTCATAATCACTGGCCAACTCTCTTCAGTTACTACAACATCAGCATCACCGGCCATTATTTAAGCATACTGCCACCCATACTGTTGTCTCTTCCAATCTCACCAGAAGAAGCTATTAGTGTACACAATCCTAGTGATCCAAACACTTCACCTTGGCTTCCTGATAAGCTTCACCATCCA
>Dec209
ATGACTCAGATGACAAAGGAAAAGACCTTGCTAGAACAGATAATAAGACAAGTACAACACAACTTCCTGAGACTGAGAACAATGTATGTTATTGACCAGTTGGCAGCAGAATTCAAGGATCCTCTTATTGTCTCCCACTGGAATTCATTCAATTCACCCACCCAGTCATCTGTGAAGATCAACATCTTGTCACAAGGATATGATTCTGTGGTTCGAACTAAATTAGTGTTCCACATATATGAGAGGACACTGAAATGCATTTGTAGGGATGGTAAGATCATGACCATGTCCTTTGAACCTCAGGAGCTTAGAAACCTTGTCTTGTGCCAGATCTCTCAACACAATATGGCTGCTGTGCAAGGTTTGGCAAAGTATACTGGATGGACAGTGTTATCATCAGAACAGAACATTGGTACAGGAGCCATTGAACCTTTAGGTAATGCATCCACAGTAATGTTAGCCTCTCCTTCAGGTAATAAGGTGATAGGAGTCCACTCTGGACCTCACCAGCGTGTATCTGTTTTTGTGTCATCATCTCCACGCCCAGACTTTTATCCTTCAACTGTAGTGATGGAACAAAGATGGGAGCATTTAGGAGGCAACTGGCAAGAGGTTCGATATGATCGCATGGAAGGCCGCAATTTTCTCAACAAGATGGAACTACTTATGGCAGCTCTGACTGCC
>Dec210
ATATTCAATACATACATTGAAGTTGAGGTGGATGAGTCAGGTGCTGGAAGTTCAGGAGCTGTGTTCAGAGGGCCCGATCTGAACACTTCTTCCTCAACAGCTTTAGTTAATGGTCACACTCCAGACTCATTGTCCTCTGATGCCTCTGCTTATGCAGCTGATGGAATGGATTGTAGCCCAGAAGAACTGCGCAAAGTGAAAGACATCATGGCTCGCGTTCGGTCGGCCCAGCCCACTGCCCCTTCATTGTGTGTGTATACGGTCACAAATGCTTATAATGGCCTGAGTTGTGCTAATGTGAATGCGGAAGGACAGCTTTTAGCCTGTGGGTTTGAAGACAGTGTAATTAAATTGTGGAAATTGACACCCCCTTTGCATGATATAGGGTTTGGAAAGAAAAAAACAGTAGTTGGACCCAGAGGTGGGATATCGCACACATTACTTGCATGTGATGATTCTCGCATTGAAGATAGTGGTGAAAAGGATGATGATGACAAAGAAGAAGAAGCCACAGCTACCGAGATCCGTAATGGAGGAAGGAGAAGAAATCGTGGTGGGGAGCTTTTTGCTCTTCGTGGACACAGTGGGCCTGTGCTGGACACAGCATTCAGTCATGATTCAAATTACTTGTTATCAGTTAGTGAAGATTGCTCCATGAGACTGTGGGACTTAAATAGTGGTAATGCAGTGGCTCTGTATAGAGGTCATTCATATCCTGTGTGGTGTGTGGGTGTAGCCCCTCTCACTATGTACGTGGCAACGGGCTCATATGATACAACTGCAAGATTGTGGTCCACGGATGCAACATACCCCCTACGCACCTTTTCAGGTCACACAAGAGCTGTAGATTGTGTGGCTTTCCATCCCAATGGCACTTACTTAGCTACTGGATCCTGTGACCGCAGTATTAGACTCTGGCAAGTCACTGACGGTGATGTAGCACGTATCCTTCCTCACCACAAGTCAGCAATCAACACTATGTCATTTTCTCCAAATGGA
>Dec211
TACACAATATTCTCACCCAAGGATGGCCAGCCTTGCATGGACCACGACCGGTCAACTGGCGAGGGAGTCGGCCCTCAGGAGTACACCCTCATCAAGATGCGGGTCCAGGAGCTGAAGGGAAAGCTAGCGGCCCTTGCGTCCAAGAAGGTGTACTTAGTTGCAGCAACCCTCCGGCCGGAAACCATGTATGGTCAGACAAACTGCTGGCTCGGCCCAGATTTGACCTATGTAGCTGTAGAGACCAAAGATAAGGAGGTTCTGATATGTACGAGGCGGGCAGCTAGGAATATGGCTTTCCAGGGCATGTTGAGTGTGGAAAATGAAGTGAAAACCATTCTGGAAATGAAGGGTCATGAGCTGATGGGAATCAAGCTCTGTGCTCCCCTCACCAGCTACAAAACCATCTATACCCTACCTATGCTGACAGTGAAGGAGGAAAAAGGCACAGGGGTTGTTACATCCGTGCCATCGGATGCTCCAGATGACTTCGCAGCTCTTATGGATTTGAAGAACAAACCAGCTCTGCGAGAGAAGTACAACATCACAGAAGAAATGGTAAATGTAGAACCAGTACCAATCATTGACGTTCCTGAGTATGGAACACTAAGTGCACCATCCATCTGCCAAACAATGGGAATCAAGTCCCAGAATGATCGTGATAAATTGGTCGAAGCCAAGGAAAAGGTGTATCTGCGTGGCTTTTATGAAGGCACCCTGTTGGTTGGGGACTTCAAGGGGAAGAAGGTACAAGATGTGAAGAAGAACATACAAGATATGTTGATTAAAAAGAAGGAGGCC
>Dec212
CCCGACATCACGGGCGGCGACGGCGTCTACTCGCGCTACCTGCCGGCGCTGCAGGGCGGCCCCGGCCACTACGAGCTCAGCGTCAACGTCGACCATAACAGCGGCCTCGCCCTCGCACCCATCAACGACGCCTTCACGCGCCCGCTGCGCATATACTCGGACAAAGAGAAGCAGACGTGCTGCGGCAGCGTGATCCGTTACGACCACGTGAAACCCGTGGCGCAGTTCCAGCGCTCGACGACTTACGGCGTGTTGGACGTTGTCTCGCGGCGCCCGCCCGTCGACCTCGTACCGCCAACGCGCATCCTGGACCTCCGCACCTTCGTCAACCTCACCACCCGTGAGGTGTCGCTGCGCTGGACGGCCCCCGGCGACGACTACGACTGGGACCGCGCTCACCACTACGAGGCGAAACTGGCCAGCTCGTGGGCGGAGGCGAAGGCCTTCGAGGGCCAGCGGATCTCCGGCATGCCCGCACCCGTCATGGTGGGCACGGAGCAGGCCGTGTCAATCCAGGTGGACACCTACGACCAGCTGGTGTACGTGGTCATCCGCGCCGTTGACGAGGCGGGTAACCGAGGCGGTGTGAGCAACATCGCGGCCCTGTGGGTGCCGCAGCCGCCTACGACGCCGCCCATAGTGACCAGCCCGCGCACACTGGCGCCCTCGAGCGACCCGAGCGAGCCTTTAGGGCGCGGCATCACCCAGCCCGTGCGAGTGGCCGGCCTCAATCTGGAGGACATGGCCGTGATCATCGGCTCGGTGGGCGGCTTCCTGATCATCGTGGCCGTTCTGGCCACCTTCTGCTACTGTCACGTGGCCCGGCGACGGCGCCACCAGCACAAGAAAGACACCGAAAAGATCGAGGCCAACAGGAATGTCATCATTAAAACGAACTCGACGCTCATGGTGGACCAGGACGAGAGCCAGGACTCGGTGGACAGCGCCGTCAAGGAGGAGGTGGTCACCACAAAGGACGGGCGTCCGCTGTCGCCCATGCAGTCGTGGGGCGCGTCCAAGTTGCTGCAGGAGCACGAGCGACGCTTCTCCGTGACGAGCGGGCCCTTGGTGGAAGCCGCCGGCACGCTGGCGCACTACCAAAGCCTACAGGAGCAATTCCCCGACGTGACCCTGACTGGCACTCACTCATACCCCAGCTCGCAGACGCCCTCCACCACCCACTCTGACCCGCCCGCCTACCAGCCTCCCTACACCACCGTAGACGCATACGCCGCCTACCCGTACCCCTACCACCCAGGCTACAGCCATGAGGAGTTGCCCCCATACACGCCCGGCCTGTCCTCCCAATCGTCGCAGGCCTCGACGGCGTACACGCACGAAATGGCCTCGCAGCCGTCCGAGCTGGCGTACCCGGTCGACGCGTCCGCCTTCCAGCCCGCTGACATGCCGTCCTTCGTTGGAGAAATCGCTTACACCCAAGCCCAGCCCCCGATGTACGCCACCTACCCTGAGGACGCCCCCGTCACTACCCAGGCCCCCGTGCGAGCCAAGGTGCCCCCTCCAGTCGCCCCCAAACCCCCCCTCGCCGCCCGCGCCGCTGCCGTTACAACGGCGACCGCGTCCGTGGAGCCCAAGCGGCGCAACGTGACCCAGGTG
>Dec213
TCTGCTGTAGGGGACAAAGGAAAAGTAGCTGTTGAAAATGCTGATATGTTAACAAGTTCCAACCACTCTGCAAGTTCGTTTGACCATGTGTTAGTAGGTGTTCTTCCCCCATTCACATTCCAGTGCCCAGTAGACCTCTTGGGGGAAATCTTACGCACTCTGAAGCCTAAGGGTTCTTTAACCTTGAGGACAACAGATGCCACTAGCACGCAGTCAAATTTAAAACTCGGTGGTTTCACCTCAGTGTCTGAACCAAGGAATGCCAACCTTACAGACGAGCAGAAGCGAGATGTTACTGTGCCTGTCTTTGAGGTCATATGTTTAAAGCCGGACTTCGAAGTTGGGTCTGCCATGAAACTCTCCTTTGCAAAGCCAGCAGCGAAGGCACCAGCAAATACTTGGAACATTGACCTTAATGATGATGATGTAGACTTGGCTGATCCTGATGACTTGTTAACAGAGGAAGACTTGATTCGACCTGACCCGACAAGCTTAAAAGTTTGTGGAACGACCGGACAGCGCAAGGCCTGCAAAAATTGTGTGTGCGGGCTGAAGGAGGAGCTCGATGCCGAGGATGTGAAGAACAAGGAGTCAGTAAAGAAGGACTTTAAATCATCGTGTGGTAGCTGTTATCTTGGCGATGCTTTTAGGTGTGCCTCCTGCCCTTACCTTGGCATGCCTGCATTTAAACCTGGGGAAAAGGTAAAACTCGAAGAAAAGACATTACAGGATAGTACC
>Dec214
CCTGCACAGGTACTTCGTTGGACCCAGTTCTGCCTTCTCATTGCCCCAGAAGTTGCAACCTTTTGGAATTTGCGCAAAGTTCTGCTGGGCCAGGGTGACCTGAGTGCCAACCTAGAGCTACACTTCACTAGGCTTATTCTCTCACGAAAGCCCAAGTGTATGGAGGTGTTCCAGCACCGTAAGTGGATGTTTAAAAATGTTATAGCTAAGGTCATTCCTCAGCAGGCAAATGGGGCTAATGGTGTTGATCCAGAGCATCACAATGGCAATGGTGTTGTTTTCCACTCAGAACACATTGAGAGATTCCTGTTTGCTGAGTTGGACCTCTGTACTTGGGCAGCTAACAAGCACCAGAACAATTATCATTCTTGGAATCACAGATTATGGGTCATACAGCAATTTGCAACATATGTGGGACTTGTGGATGTTTGTCGAGCAGAGTATGAAGAAAGCCATAAATGGATAAGTGTCCATGTTAGTGAACACAGTGGACTTCACTACTTGCAGTATCTACTTGACTCAATTGTGTCACTTGTAAATGAATCTAAAGTTGAGAATGTAAGTGAAATTGTCCCATATGTGAACTCAGTCACAAAACTGTACCAGAGGGAGCTGGACTTTAACCGAGACCTGATTGAAGAATATGAAGACCATGAGGCACTCTTCTGCCACCGGCGTTTCTTGCTAACTCGCCTGAGAGATCTCCTGTGCTCCTCACCCCAAAGAACATGTTCCCCTCCACCGCCAGCACTCAAGAGGTCTTGTGTTGAAACTGTTAACAGTGAGTGGAGTTCAGTCCTTCTTGGAGAACACTTTCTGATAGAGAAATGTACTCAGAAGAAAACATATCAGAAAACCTTAGGAGAGAAGCATGCTCAGTGGTTAAATAATGTCATAGGCATT
>Dec215
GTCCTACGATGGCTGGAGAAGTATCGCAGTGAGCGCATGGAACGAACACCTGCCAAGTCCCGCAAAAACAAGCGAGAGTTTGACGGAACCCCCGAGACGCCCCAAACACCATGCACACCGTCTTCTGATTCTGATATCATGTCTCCACCACCTGTCAAAAGAACAAAATCACGCCGTGGTCTGGGACCTTTAATGGAACAACAGCAGAATCACCTTGATCACCGCCCTGGTCCGATTTTCCAGGCACACAATCGTTCAGATGAGAATGCCTACATACCTTCTGGGGATAGTTATGGAGGTGACGAGAACAAGTACGGTGATTACCAGAGACCACCGCGACCAGTGCCAGCGTCGCCAGCCCATGCCCGGGTTCTCAGAAACACAGAAAATCTACAAAGCCCCTTGAAGACGAACAATAGTTACCGCGGATTTGACATAGACGGGATAAAGCCTCTTGTAGAAATCGACGAAAGTGTGTATGCACAAACAGCCCCCGTGAGTGGAGACTTTACAGTTGAGCCGCCACATATGACCCTCCTGGAGCCAGAAGTTATCCTTGCTATGAATTTTACCAATGTGATGCAGTGTGAATCTGAGAATCTTAATGTTCTACCACCAGATCAGCTTCTTGAAGGTGACCACGTTGTGGTAGAATTACCATGGCAGGTAACAAGAGATGGAACAATGATCCAAAGGGAAAGTCTCCCAACTGAAATAACTACAGAACTAAAGCCAGTTATGGAAAATTATCAAGAACAGTTGCCAGAGGTGGTCTTGTCACTGCCAGTGACTCATCAACCAACTGTTACTGAGGTTTCACCCGAAGCAGTGGATACTACCCCAGATAAGTCACAGCACAACCCGGAGAACTCGCAGTCGGAAGAGACATGGCGGATGAGACAGCCAAAGAAAAGGTGGCTCCGAGAAGTACGTCTTGAGCAAGGAGAGATCGAACAACCAAGACAGCCATCAGATATTGAAAACCAGGCACGACCATCGGTGTTGGTTAAAACATCGTCCATTTCCACAAACAACCAATTGATGGGATTATCCCAAGCAGGGGAAACAAAGGATAAATGGATGGGTGCCATGGCTCTTATCCAGCTGGCTGAGGTCCAAGAAGAGGGGTCTCAGCCTCTCAATCTGTCCACGCCACGATACACCACGCTT
>Dec216
GAGTTGGCCCGTAACACAGAGGCGCACATGCGAATTGTTGATATCCTTTTGTTGAAGGTGGATTGGGGGGAGAGAGTACCAGTGTTCGCAGATCCTCCAGCTTTGCCTCCTCGTCCAAGGATATCTCACAGCATGGGAGAAGAGGGTGGAAGTCCTCCATCTCCACCCACTGGCAGTAGCTTAGGCATGCTTCCTGTTGGCACTGGACACTCAAACATCCCATCTACTGCACCAAAATCTCTACAGGATGCAGAATGGTACTGGGGTACCATAACAAGGGAAAATGTGAATGTACTCATGAAGGACAGCAAGGATGGCACATTCTTGGTTCGAGATGCATCCACTGGAAACAATGAATACACACTTACTCTTAGGAAAGGAGGCTGCAACAAGCTCATTAAAATTTGCCATCGCAGTGGAAAGTTTGGTTTCACGGAACCCTACAGTTTCAATTCTGTTGTGGAATTGGTTGAGAATTTCCGCCAGCAAGACCTTAGTCAGTTCAATAAGGCACTTGATATCAAGCTGCTCCACCCAGTTAGTCGCTTCCACTGTGAAGAAGCTGAGGGAGCAAGAATGAGAGTGGAAGACATTCTTGGACGACTTTCAGACCTCAACAAGCAGTACCTCTCAAAGACCTCTCAGTACAATAGTGCATATGAGAAGCAGGTGGCTTTAGCACAAAATATGCAGATGAGTCGCCAAGCCCTTGATAGCTATGATGAAACCATTTTGTGGATTGAAGACCACCTAAAACTCCATGAAAAGTTCAGAATGGAAGCACAGCCCCATGAAATTAAT
>Dec217
GTTCGGTCGTTCGTAGAGGAAGGTGCTCGCTTGTGTCAGCCAAAGAACGTCCACATCTGCGATGGAAGTGAACGGGAACTGCGCGACCTGCTGAACGTAATGCAGCAAGTCGGCATGATCGAACCCCTTCCCAAATACTCCAACTGCTGGCTGGCCCGCACTGACCCTGGGGACGTGGCTCGCGTGGAGAGCAAGACCTTCATCGTGACTAAGGACCGCAGAGAGACAATTCCCACACCCAAGGAGGGCATCAAGGGACTCCTTGGAAACTGGATGTCCCCCGAAGATCTGAAGAAGGTCGTGCAGGACCGCTTCCCGGATTGCATGGCGGGCAGGACCATGTACGTGGTGCCATACTCCATGGGACCCGTAGGATCTCCGCTCTCGAAGATCGGAGTCCAGTTGACTGATTCTCCGTACGTTGTGGTCTCGATGCGTACCATGACGAGAATGGGGAAACAGGTGCTAGACACGCTTGCGGAAGAAGATTTCGTTAAATGTCTTCACTCTGTGGGTTGCCCACTTCCTCTCAAGAAGACCCTGGTAAACAACTGGCCCTGCGACCCCGAGAGGACAATTGTCACTCACGTGCCAGACTCGAACGAAATCATCTCCTTCGGTTCAGGGTATGGCGGAAACTCCCTCTTGGGAAAGAAGTGCTTCGCTCTGCGCATTGGGTCAACCATCGCCCGTCGCGAGGGGTGGTTAGCAGAACACATGCTCATCCTGGGTATTACAAACCCCCAGGGAGTCAAGAAGTACATTGCCGCTGCCTTCCCGTCTGCCTGCGGGAAGACTAACTTGGCCATGATGACCCCGTCTTTGCCAGGCTACAAAGTGGAGTGCGTTGGTGACGACATCGCATGGATGAAATTCGATGAGGATGGAGTCTTGCGCGCCATCAATCCCGAGAACGGCTTCTTCGGCGTCGCCCCCGGGACTTCTATGCACACCAACCCTGTAGCCATGAAGACCGTCCTTTCCAACACCGTCTTCACCAATGTTGCCAAAACAAGCGATGGAGGCGTCTTTTGGGAAGGCATGGAGAAGGAAATCCCTAACAATGTGACCATCACATCATGGCTCGGAGATACCAACTGGAGCAAAGAATCCGGAAAACCAGCTGCCCATCCCAACTCCCGCTTCTGTACGCCAGCTGGCCAGTGCCCCATCATCGATCCAGCGTGGGAGGACCCGAAGGGGGTTCCTATCTCGGCCATTCTCTTTGGAGGCCGACGTCCCGAGGGAGTTCCTCTCATCTACGAGGCCTTCGACTGGAAACACGGCGTTCTCGTTGGCGCGGGTATGCGATCCGAGGCCACCGCCGCAGCCGAACACAAGGGCAAGGTCATCATGCACGATCCTTTCGCGATGAGACCATTCTTTGGGTACAACTTCGGCCACTACCTGCAGCACTGGCTCAGCATGGAGACACGCACACAGAAACCCCTTCCCAAGATCTTCCACGTCAACTGGTTCCGCAAGGACGAGAAAGGCCGCTTCATCTGGCCTGGTTTCGGGGAGAATGTCCGCGTTTTAGACTGGATCCTCAGACGTATCGATGGCGAAGACGTAGCCGAGGAAAGCGCCGTAGGTCTCCTTCCCAAACCCAACTCGATCAACATGTCAGGACTAGAGGATCAGAATGTCGACTTGGACCAGCTCTTCAGTCTCCCCAAAGACTTCTGGCAGCAAGAAGCCCGGGCCATCGAAAAGTACTTCGACGAACAAGTTGGGGACGACCTTCCCAACGAGGTCAGGGAGGAGCTTAAAAAGTTGGACAAACGCGTCGAGAAGCTT
>Dec218
CGCTCGGCCATCGACACAACTTCTATGCATGAGGTGACACTGAGCAAGACCAGTGCGATGGAACGTCGTCATCAGGAGCCTCAGTATGACATTGAGGAGATTTCAAGGTCCAAGCCTGAATTCACACAGCTTCTGTCTGATCCCAAGCCCTTGCCAGAGGGTAAGAATGTCCATCTGGAAGCTCGTTTGGAACCCATGAACGACCCAACCATGAAGGTCGAGTGGTTCTTCAATGGAAAGCCCATCACCATTGGTTCCCGCTTCAAGACCTACTTCGATTTTGGCTTCGTTGCTCTCGATATTATCGGAGCTTACACCACTGACTCCGGCGAGTACACCTGTCGCGCCGAAAACATGCTTGGCAGCGCACACACTTCATCATGTGTTCGCGTCATTGGTACCGGCGACGTTCTCTCTGAATCCATGCACGACAACGCCATGGAGCAGATCCATTACCTGGAAGATGCTTCGCGCCATCAGCGCTCCCTGCATGAGCAAACAGAGATTAATGAAGCCCCCTCATTCGTCAAGTCCCTGAAGAATATTGAAACCATTGAAGGCACCAACATTCATCTTGAGGCCCGTCTGAAGCCTGTAGGAGACTCATCTATGAGGATCGACTGGTTCTTCAATGATGAACCACTTAAAGTTGGACATCGTTTCAGGCCTGCATATGATTTCGACTATGTAGCCCTGGATCTTTTGAGTGTGTATCCTATAGACTCCGGCATTTATACTTGCAGGGCTACTAACAAACTCGGACAGGCTGTCACCTCAGCTTCGGTCAAAGTCACG
>Dec219
ACTGTGAGAATGGATGTAGATCATTGTGTAGCAGCAGAAGTTCAAGAACCTGAAGATGGTAGTGACCCCATCTTTGACCCCTCAGGCTGTCAGTCCAAGGGCACCATTCCTCCATTCAATGAATACCTGAATGTTAATGCCCCACTTCAGGTTGGTGGCTTGGCACATGAGCAGCCAGATCCCAGCTTGTACAAGTGGCAACATGTACCACATGGCCGACCCTTCAGTGGGTGCATCAAGAACCTCATGGTCAATAGTGAACTGTATGATCTTGCCCGTCCAGGCCTGTACCGTCATACTCAGATGGGTTGCCCACAACTGGAGGAGGCCTGTAGAACTAATGCTATTGTGCCAACTTGCGGACCAAATGGTGTGTGCTCAGGATCACTGTCTCAACCAGTGTGCAAGTGCAAACCAGGCTGGACAGGTCCAACTTGCGATGAACCCACAAATTCCTCCTACTTTGAGACACAATCCTATGTAAAATATGCACTATCATTCAAGCCTAACTCCTTCAGCACAGAAATCCAACTCAGATTCCGTACTTGGCAGGAATATGGTGAACTGTTCAGAATTTCAGATCAGCATAATAGAGAATACGGCATCTTGGAGATCAAAGATGGAAGGTTACGTTTCCGCTACAACCTGAACAGTTTACGGACAGAAGAACATGATTTATGGCTGTCTGCAGTGGCTGTTAATGATGGCATCTGGCATTCTGTAACAGTGGAGAGACACGGCTCTACTTCAACTCTGAGGATGGATGGTGGTGAAGGGCGACGCTACAATGAAACAATGGCATTCTCAGGCCATATGTTGATGGATGTTGACAAGCAGGAGGGTGTATATGCAGGAGGAAAGGCAGAATACACAGGCATTAGAACCTTTGAAGTATACAATGATTACAAATTG
>Dec220
ATGTTGAGCAATGGTCATCTAATATGGGTTTGTGCAGTGGCAGTAGTCCTTTGTGAGGCCAAGATAGAGGGTATACTCCACAGCTCCACCCCAAACATGGATGCATGTAAGATTCTGTGCAAAGGCAAACTCTTGAAGTATGTTCAGATGGCGAGGCTGTTCAATGACAGCAAACTTTTTGTTGATATGAAGCTTAAAGAGTCGCCAGAGATCATTGAACGGAAGTTCCAAACTCTCTTGAACCAGACCAAGAACCAGCCACCCAGAGAACAGCTCATGAAATTTGTCAATGATAATTTTGAAGATCCTGGTCAAGAGCTATCCCTATGGGTTCCTGAAGATTGGAAACCCATGCCTAAGTTTACTTATGATGTTTATGATCTACCGCTGAGAAATTGGGTGCGTGAGGTCAATGAGAAGTGGAAACTGCTTGGACGCAAGATGTCAGTTGATGTTAAAGACAATAGCTATCTCTACACTCAGATATACATACCAAATCCTTTTGTCATCCCAGGAGGTCGATTCATAGAAGTCTATTATTGGGATTCTTACTTTATCATTGAGGGTCTTCTGCTGTCAGAAATGTTTGATACTGCTAGAGGGATGATTGAAAATTTCATGTACCTTGTGGATCAATTTGGTTATGTTCCTAATGGAAGTAGAAAATATTATTTGGGTAGATCTCAGCCACCATTATTAATTGCAATGGTTAATCTGTATTATGAGGCTACCAAAGATGTCAGTTTCCTGAATCAGAGTATGGGAGCTCTTGAGAGGGAATTTAGATTCTGGCAGAACAATAGATCCATAGATGTGAAAGTGGAGGACAAAACTTACAAGCTGTATCAGTATAAAGTGACAACCACAGAGCCTCGGCCAGAGTCCTATTATGAGGATGAAGAGCAAGTAAAAGGTATTAAAGATGAAAAGCAAAGAGAGAAAATGTTCTCAGAAATTCAGTCAGCAGCAGAGAGTGGATGGGACTTTTCTTCTCGTTGGTTCTTGGCAAATGGGGAACACACAGCTGAATTTAAAGACATCAGTATTTTATCTATTGCTCCAGTTTGCCTCAACAGTATAATGGGCTTGAATGCAAAGTTATTGGCACGGTTCAGTAAGATCTTAGGAAACAAGACCAAGTTGGAGTTGTATGAGAACTTGGCTCGTGAATCCAGTTTGACGATAAGCCGTATATTCTGGAGTGACCGGGATGGAGTTTGGCTGGACTACAATATTAAAAAGAAAAAGCTCATACCAGGATTTTATCCTTCTAATTTGATACCACTTTGGGCTGAGACATTTGGAGAGGAAAGAACTCCAGGTTTTATTACTGAACAAGTTGTGGCATACCTTGATAGGAATCATATTAGCAAATTCATAGGTGGCATTCCAGCTTCCCTACTTGAGTCTGGGCAGCAGTGGGACATGCCAAATAATTGGGCACCATCACAGTATTTCATTGTCATGGGTCTCTATAAAGCTAGAAAACACAGTCCTCAAGCTGAGGAACTTGCTTTTACCCTTGCACGTGACTGGGTACGTAATGTATATGAAACCTATATGAATTCTACTCCTCACACAATATATGAAAAATATAATGCCTCTGCAATTGGCAAGATTGGGGAAGGTGGAGAGTATGAAACACAGGAGGGCTTTGGTTGGACGAATGGTGTATTAATGAAATTCCTGAGCATCTATGGCCACAAGATACGAACACAGGACGTCTTCGACCCAGCGCCACTTACCATTGGAGTTGTACTCACGTTAGTGTCCATAGTGTCTGTAGTAAGTTATATGTACCGAATACGTGTTTTCCATAGGAAAAGATATGAGCCAGAAGCAGAGCCAGTACTGCCT
>Dec221
GTAGTAAGTCCCAGCTATGGCATGTACACGTGGCCATGTGCCCCAGTGTTGGCACAGTATGTTTGGTACCACCGTCACGACTTCCCCAAACGCAATGTCCTTGAGCTTGGTGCAGGAACGGCACTCCCGGGCATTGTAGCAGCCAAATGTGGAGCTAATGTCATTCTGTCAGACTCAGGGCAGCTACCCAAGTGTCTGCAGAACTGCGAGGTGTCATGTCAGGCCAATGGCATGGTTGGGTCAGTCGCAGTGGTAGGGATAACCTGGGGCCTTTTCACCCCCGAGCTCTTGGATCTCGGGCCCATAGACATCATCTTGGGCTCCGACTGCTTTTATGACCCAGCTGTGTTTGAGGACATCCTGGTGACAGTGTCATTTTTGTTGGAGCACAACCCCCACGCCCAGTTTGTGTGCTCTTACCAGGAAAGAGCGTCAGACTGGTCGCTAGAACACCTCCTGCATAAGTGGAACCTGTCGTGTACCCAGCTGCCCCTAGCGACCTTTGATGCAGACATACCCAATATAGCCGACTCCAACTTACCTGGTTCTCACACAGTTCATGTGTTTCAGATCACCAGAACCACTCGAAGT
>Dec222
GTTGTGAAAGGCCAGTTCATGTCCATAAACCGCAAGACAATGACAATGGAAATGCTTCTTGACAACCTAATCAAGAAGACCAAGCTGGAAGCCGAGGAAGCTCACCGCTTACTTGTCGCCTCAATGAACGGCCTGGCTGGAGTACACATCATCAAGGAGGAGTGGGTAGACGCCGTCAATGTGTACAGAGGAGTCCTCCACTCCATCGAGGAGCATAGCACCATCAAGACTGACTCGTTACAGCGTCTTCACACCCTCCACAACTTGGCAGAGCTCATCGAGTCCGATCACCAGGGAGTGGCTCCCACCCTCAGGGACAGTACGCTCAGGGAGCAAGCTGAGGCAATTCGCAAGCGCTACCTGCAGCACCATCCCCAGCAAGTTACCACAGCCAATGAAGAGTGCACCACCAATACAGAATCAGTTGATGAACTTAAAAGTCGATATAACTCAAATATCGATTGGTGGCTAGGGGCATTGCAGTCTTTTGACAATGACTTTGTACAAGAGGTGCGAGATGAAATGCTTTCTTCCTATTCAAGGTTTGAGGAGCACAAATGTCTTCTTTATCCAGTACAATCCAAAGTGCACATGCAGCGGGTTTTGAATGCAGAGAATGACAAGATGAAGGAGCAGAGGTCGGACATGATCAATGGCATCAAGCACCTTCTCACTGTTGAGTTGACATCCATGCTGGACCTGGCCATTGACTGCCACCTGCGGCCCACAGAGTCAGAGCCACCTCAGTGCCTTCTCTGTGCCACCCACGAGTTCTTTGAGGACTATGAGGAAACGCTCTTCTCCATGAAGGAACTAAAGCACAGCAGGACAACGGGTGTGTCCAAGGAGACTGAAGATGTGAAGGATAAGGCCCAGGTGCTGCAAGCCACCCGTCGAGGAAACTGGGGTCAGAGTGAGACGGAGCGGGTATTGAGGTACCTCCAGACAAGGTGCTTGGGTAAAGTTGAGAATGAGATCTATGAAGACTCGCATGTTTACTTCCAGTCCCTTGAAGCCATGAAAAAGGAATTCAAGAACTACCGTATCCTGTGGCGCTCTCTCTTTGATTCTGTGTCTGCCATGGACGAGGTGAATATGGCCACCATCCGCCTCCGCCTCCGGTTCCCAGATGAAGAACTGCCGCAGCAAAAGAAGAAGAAGAATGGCCCAGACCTGGATAAGAAAGTGGAGGCCCTGCGCTATGTGATCGAGCCAGCCGAACTTGACCAGCAGGAGATCAAGCTGAAGTCAGACCAGATCGTGGCGAAGAATGACATGCGGATCAAATTAGGCCAGCTTCTTTACCTTCAAAACTTATCCAAGACAGATTTTGGCAAGGAAGGGGGAAAGAACCCTGAGCCATGCCCCATCTGCCAGGGGGATCTTGGGGAGAAGTGGGCTGTGCTGCTCTGTGGACACTGCTACTGCATGGAGTGCATGAGGACACTTTCCAACAGGGGTTTCAATGGACTTGACAAGAGCAATGTCAAGTGCCCTATGTGCAGGCAGCCAACGCGTACGAGAGAGATCTCCTATGTGGACACTAAAGCCAAGGAGGAAGAGGAATATATCAAA
>Dec223
GATGTTGATGTATTCCCAGGGTTCAAGCCAGCAATAGAACCTTGTTACCTTGACTGGAATGATTACCCTCTTCCAGGAGTTACATATTCCCACACAGCTTCTCGATATTATTGTCCTGTCATGCGGTTTAGGCATGATTCTCGACACGAGTCACAAGCAGCACCCATCTCTGCACCACACCCAAGAAATCCTACATCACATGCTGGGCCAAAACGGCCTTCAGAGCGGCGTGTGCTTATCAGTTCTGGAAATGCAGGTGACAAAGAGAACATGGGTGCTGGTGTCTCTTTAGCAGGTCATAGACACAGTGGTCATCGGAGCAGTAGTGTTAGTAGTGAAGGCTTTTGCGACAATGACCTGGGCCGTGACAGTGACTCTCCACCAGATCAAAGGTCACCTGAACAAGTTGACTCAGGCCAGGTGTCCCGACAGAGCTCAAGAGAGGATCGTCCCATGGGAGCTCTAGGTCTGGCGGCAGCCTTTGATCGTTCAAGAGACGATAGGGATAAGTCCTCTCCTGACGATGGTGGAGCAGAGTCCGACTGGTCTGGTGTTGCAGAACCATCCAGAAACCAGAGAAGCCGGGCAGGTAGTAGAGGGCAGCGTTCCAGAGACCAAAATGGAGCAGATGAATATGATGTGTATGTGTATAATGCTAATTTAGTTGGGGATGGAAATAGTGTAAGTGAATGTAGTGGGGCTGAAAGAGGAGCAGAAATTTTCAATAACCTGAAAAAGTTTGAAGATCCCCTTGAGATACTCTTTGCTCGTGCTGAGGGTCTGCATGCTCATGGACATTTACAAGAAGCCTCTGGACTGGCAGTACAACTAGCACATGAGCTGCTGGCTAACCCTCCAAACCTCATGATTGAGCTACCACCACCCCCCAGCAAAGGCAAGCGTAAGAAAGTAAACCCAGCATCACACCATCTGACTTGTCTAGCCTCAGCCACCTTGAGTAAATGTGCCTTCCTCTGCACTGTCCTGGCAGAAAACCCTGACCACACACACCTGGCTTTCCAAGTTGCCATGTTCGGTTTAGAAATGGCACGACCTCCAGCATCCACTAAG
>Dec224
ATGGCCTTAGAGATGAGGCATCTATTTTCCTGGGATACTGAGTACAGTGCTGACTCAGCTGAGTTCTGCCCTATTAGTACATATGAGGATTACCTTGCAGTGGGTACATACCAGCTGACAGATCCTGAGAAAGCTTTAGACACCTCAAATGAGGGAGGTGAAGGAGAAACAGATAGTCTAGATGGAGCAGCAAAGGATGTACCAAAAAAACGACTAGGCCGTCTCTACCTCAAGCAGAAGATTGATGAAAAACTATGTTTAGTTCAGCAAATTGATATGCCTGCTATTTTGGATATGAAGTGGTGTCAGCATGAGATATCAGGAACACCAGTGCTAGCCATTGCAAATGCTGTTGGTCAATTACTTCTCTATAGACTAATAACAGCAGGAGAGAAATTGTGTTTGGAGTATCACTGTAAGTTTCAAATAGAAGAAGAAACCCTTGCTCTCTCACTAGACTGGTCAACAGGAAAAACTATCAGTGAGAATCCTTTAATATCAGTTAGTGATTCTAAGGGAAAGATCAACATTTTACAGTTGACTAATGGAGAACTTGTTCTCCAAAAAAGATTTTTAGCCCATGACTTTGAAGCTTGGATAACAGCCTTTGACTACTGGGATCCTAACACAGTGCTTACGGGAGGTGATGATTGCAAGTTCCGCAGATTTGACATTAGAGCTGAATCAGCCCTACCAGTGTTTACTAGCAGAGTGCATAGTGCAGGAGTTACAAGCATTCAAAGTAATTGTCACTCAGAACACCTTTTGGCAAGTGGAAGCTATGATGAAACAGTTAATTTGTGGGACACAAGAAATATGCGATCCCCAAGTGCTTCCACATCTCTTGGTGGTGGTGTGTGGCGTCTTAAGTGGCATCCTCAAGGAAAGTCATTATTGTTGTGTGCTTGTATGTATAATGGATTTCATGTAATAGACACTGAAAGTATGGAAACTGTGGTTTCTTTTAATGAACACCAGAGTATAGCATATGGTGTTGACTGGTGGTATACTATGAAAGATTCCACCCATGTTGTTGCATCTGCATCATTTTATGACCATCTTTTATGTCTCTGGGAATTTAAAAAGAAT
>Dec225
GTTGGCCACAAGCCAGTTGGAGTGATTGGTGTAGGGGCAGACCATCTGGTTGGTATTGTCAGAAAGCAGGTTGTATCATGGGTACGGCCCATGGATGCCCTGGAGGTGGTTGCTTTGGCCCCTGTGGAGAGTTTGAATGTGGCAAGTCTGGATGGAGTGCTGAGTGAAGACACTGTGGTGAGCACTGCTGTTGTGGCTCTAGCAAAGCCTTTGCACCTGGTAAGACAGATGGTACCCTCAGAGGTAGCAGCTGCATTTACTCTGGATTTGTATCATCTTCAGCCTCCAGACCAAGTTGGAAATTCCATTACTACTTCACTTCTTGCAGATAATGCTACCATGGCCACCAGCTTGGCTCAACAACTAGCAAGTGTTTCAGGTTTAGTACCAGGATTATGGGCATATTTGCATGCTCTTCAGTTAGACATGGGAATGCCTGATGCCCTGACACTAGAAAATGGAAGCATGTGTGTGCCAGAGACACTGTCTGGTGTTCTTTGTGGACATGCAGGAGCTGCTATAGTTAGTGCTGTTGTGGCTCAGATTGCAAAAGGAAGGCTAGAACTTTGCAGGGACTTGCTGCTGCTCCAACAGGTGGCACTTCAACTAGGCCACCAGTGCCGTCTGACGCCAGAAGCCTCAGCTCAGTTACGGTCAACATTGCTCCCAAAGACTACACTTCTCACTCAGGCATACTTTGCATTATTGCATGTGTCAACCACAGCAGCCATTCATCCCAGCCAAGGAACAGTAGAAGTAGCTAAGCGACAGTTAGCGGCCCTATCCCTAAATGATGGTCCCAGTGGGATCCAAATGCCACCAAGTCCTGGCCGTCCAGCCACTGTCCTTGAACTATACTTCCTTGGCAGTGGAGGGGACCAAGCACGTTCCCTCATAGCTCCTTCTGTTGGAGGGGCATCAGAAGACACCAGCAGTAATGTTGATGGTGGTTGGGCACAGCTCTTGATGCCATTGTCAACCACATTAGCTCAGCTGGCATGGCCCATAAGTCGATGCCTCATGTTGGTCGAATGGCTGGTATGGGGTGGGCAACATGGAGCTGTTCAAGAGTATGTCAGGCTTCTCCAGCCGTGGTGTGAATGGAACAGCTGTTCAAGAAAGTTTTTGTTGGGTGTTGCACTATTAAACCAAGGAGAGGCTACAAAAGCTGCACAGTTGCTTGTGGCAGCCTTGGAAGGGGTTGTAACAGAAGATTACTTAGGTGTGAAAGTAGCAGGTGGTGCAGTCGATACCCCTGCAGACCAGCTACGTGTCATGTACTGCTTGCGTGTGATTCGTTTGCTGGAGCAGAGTGGACAGCCTGCACTTGCTCTACAGGTGGCCCAAGAGGGTGTTGCTATGGCCTCCTGTGACCATCCATCCATGTCTGCACTTTATTCTGTCATTTTTAAACATCACCTAGAGTTACAGCATCATGATGAAGCATTTACAGCCCTGTTAGCCTGCCCAGATCAGCATCGCAGAAGAAACTGTCTGCGTCAGCTCATTGTTTCCCTCCATGAACGC
>Dec226
GTTAAACAACGAATGCAGATGTACAACAGTCCTTACAGGTCATGTTTTGAGTGCATGAGCAAGTTATATCGTGCCGAAGGCGTTAGTGCATTTTACCGCTCCTATACAACACAGCTGGCAATGAACATTCCATATCATGCCATCCATATTGTAACTTATGAGAAATGCCAGAAATGGTTGAATCCAGATAGGCAATATAATCCAGGAGTTCACATGACCGCAGGAGCGGCTGCTGGTGCTGTAGCTGCAGCTTGTACAACACCCTTGGACATGTGCAAAACTTTACTCAATACACAAGAAACCTCCACACTAGCACAAGTACAGGAATCCCGGATTGTTGGAATAATGAGTGCACTTCGAACCATTTACATAATGAATGGCATCACAGGATTCTTCAAAGGATTGCAAGCACGAGTTCTTTATCAAATGCCTGGCACAGCCATATCATGGAGCATATATGAATTATTCAAGCATTATATGGTACAGAAGCAGAATGAAAGTATTGCACAACGTTATGAAAGTGAACTTGTCAAGGACAGGGTAATTAGAGACACGGGAAATGAAAGTGAAACAGCAATAAAATTTAGCATTGACAGTGAAAAGAGCATGCGTCTGAGTCTGGGTGCAACAACCAATAAAACTGTGGAGAGGTTACGGTCTCTACATATGCCCTCTTCTCTTACAGCAAATTGTGCAGCAGCAGATGACAACTGGCTGGGCAAG
>Dec227
GCCGGACCCCCGCCCCAAGGAACGCTCGTTCCCGTGAGCGAGGTCGAGTTGCTGCTGATCATCTGCGCCATCGTGTTTCTGGCGCTGCTCCTGGTAGGGATGGCGTGCTCCTACACCTGCCTGAAGAAGCGCAACATCCGGCTGGTCAAACGCCGCCCGATGTCCCTGGGCGCCGCCTCGGACATCACCAAGATGTCGGGCTCGTCCCTCATCTTCGACGGCGTGAAGATTCCCCGCGCGCACGCCACCTCCACGTCCGACTCCGACACGGCGTTGGTCTCGCAGCCCGACACGCTGCCTTCCGACTACCCGTCCGACCCGCCGTCCAGCGGCTCCGAGGTGGAGGAGGCCGACCTGCGCTCGGTGGAACGGCGCTCGTCCGCTGCCTCGAGCCGCATGCAGGAGGAGACGATCCACGCCTTCCAAAACCAGGCCTTCATCATGGAGGAGGACCGCCTGTCCTCGGCCTACTCCGACGCCATGCTGCAGAGTGAGGCCGAGATGGTGACGGCCGCGCAGGTGTCCAGGCCGCCGCAGCCGAGCTTCCTGGTGCGCGTCAAGCGAGCGCCCACACCGCCCAAAACCCCCGAGCCCGACTACCCCGTGATGTTGGCGCAGGCACAGTCTCTCACGACCATCCTGGAGAGTGATGAGAGCTTCCGCGCCGAGAGCATCCCCGGCTCCGAGCACGCGCTGCTCGTGTCGGAGGCCGAGGACCTCATCCCGCCGCCAGCCATCCTGCCGCCTCCTGAGTACGCCCACGTGCATCGTCGCACGCTGGAGATCCCCCGCCCACCGCCGCCGCCGCCCTCGGACTACGGCTCCGTCGCCCGTTCAGTGTCTGAGCACGACCTCATAGTAGATACGCGCGAGGCCGCGCGGCGCGACTTGCGCCACGTGGAGAACGTACAGCTCGTCACGACCGAGACCACGGACGTCCGGGAGACGGTGGAACGCAACGGACGTCGCTACCTGGTGCGCCGCGCGCCCTCGGAGCCCGACTCCGAGTACCCGTCGGAGGCCCGCAGCGTGACTGACGTCGTGGAGGACCTGCCCGTCGTGCCGCGGCCGCCGGAGGTGACCAGCCATGTAGTCGACGACCGCCACATGTCGACCATTACTGAAACGACCACCACAGAGGACATCGAGCGCCACCGACGTTTCGTCAAACAG
>Dec228
ATGAGTCCTATCCAGAAGGAGTTGATGCAAGTGAACAACCGTTATGAAATGATTGGAATGAGATTAAGTGACCGTCAGAATGACCTAGATGTAATGAAGGAGGAGCTGAAGAAATTGAGTGAAAGTATTCGCTCTCTCAACACTGTCTTGGATAAGGCAGAGCGCAGCATGCCAAGAGATGCTGTGCCCACTACAAAAGAGGAAGCAGATAAGCATAATAGGCAGTGCAAGAACATCCAAGATGATCTGCTGGAGAAACAGCCTGCCCTTGATTCACTGAAGAGCCAGGTCATTGAGTTGATCAAGAAGAGGCCTACTGCTCCTGGTGCTGACATTTTGCAAGATCAGTTTGACCTGGTAAATGATCGTTACAAGGAGCTCCAGGGTCGCCTCAAGGATCGTCTCAGCTTCCTAGAACATACCAAAGATTTCCTTGATAGCCATGATGCTCTCAACAACTGGCTTAATTCAAAAGACAAGATGATGACTGTCTTGGGCCCCATTGCTTCTGATCCTCGCATGGTCCAGATGCAGGCTCAGCAGGTGCAGGTGCTCAGGGATGAATTCCAGGCACAGGAGCCAAAGCTTAATGATCTGAATGATGCTGGAGACAAGATCATCAGTGTATGTGAGCCCAACTCACTGGCTGGAAAGAAGATCAATGACAAATTGGATGCCATCAACAACAAGTGGACTGAGCTTATTGGCCAGCTGGATGCTCGAGACTCCGCTCTTAATGCTGCCTCTGATGCTAGCACAGATTTCTACAATAATTACAATAAGCTTCATGATACCTTGCTCAAGTTGGGTGAAGACTTTGATGAAGTTTCAGCCAGTGGTGCTGATTCAGCTCAGCAAATTCAGGCTGTGCAAGATCTAGAGAAAGGTTTGGAGAAAGTACGTGGTGCTCTTATTGATCTGGAGGGCTTGGGTGAACACCTGGTCTCTATTCTCTCTGATCCATCATCCAAGTCTGATATCAAGTCTAAAGTCACCCAGCTCAACAAAATGTTCAATAACCTGGAGAAGAAACTTGGTAACAGAAAGTCAGAATTGGAAGCCTCCCTCAGAGATGAAGAAATGTTTGGCCAGTCATGCCAAGACATCCAAGAATGGTTGGCTGACCAAGTGGCTCATCTCAAGGATAAACTTCTGGTTTCTGCAGACCGAGATATCCTCTCTCACCAGGTGAGTGACTTTGAGCCAGTCTACAAGGATCTGATGGCTAAGGAGCATGAAGTCATTATGATGATTAATAAGGGCAAGGAAATTGTTGCCAAGTCATCAAGAAAGGATCTGAACAGACAGTTGTCATCAACTCTCGATGCAATCAAAAATGAGTGGGATAATGTACGCAAAACTGCTGTAGAGCGTCGATCCAGACTTCAGAAGTGCATGGATACTTGCAATAAGTTCCATAACATGCAAGAGAAATTCAACCCATGGCTAGACAAGGCTGAAGATAAGGCAAGAAACATGGATCCAATTGCATTCACAAAGAAGGCCATTGATAAGCAGATCAAGGAGATTCAAGCTTTCAAGAATGATGTTTCCCGTCACAGTGGAGAATTTGAGAACAACAAAACAGCAGGAGATAAGCTTGTTGGGTGCACTGACACAGATCATGATGGAGTTCATGATGCCCTTGGCATTATGAAGGAGCGCTGGGACAACCTTAATGCCATTGTCATGGCAAGAGCACAAGACCTTGATGATGTTTCAGCTACATTGGCAGACTTCAATGAAAAGGCAAGAGACCTGGACCACACACTCCAACGCTGTGGGGACAAACTTGCCTCTCTTGATACTTTAGGTGGAGGTGGCAAAGATGCCAAATCACTGGAGAGAATGAAGGCATTGCTTGATGAAACCAGTGCTCTTGGCAAGCAGGTTGACCAAGTAAGACAGAAGGGTGAAGATCTGTGCACTGCTGCTGATTCTACAGGATCAGATGCTACCCATATTCAGGATGAAGTTGAAAGGCTGTCAGACCGTTATGGTGATCTAAAGGGTAAGCTTGAGGATCGCTGTCATGATTTGGAAGAAGCTTCCCAGGCTGTCAACCAGTTTGGAGCTCTTGTGAAGAATGTTGGTCAAGAACTTACAGGATTAGATGATGAAATTGACCGTATGGCCCCTGTTGGTAGAGACATCAAGACTGTAACAGGGCAGATTGATCAGCTACAGAGCTTCTTGACCAAGGTTGACCAGAAGGCTGACGAAATTGAAGATGCAAAGGCAGCCTTGGAGGATCTTGTTGCTCAAGGGTTCACAGGTAGTAATAACCGCACTGCCGAGGACCAGATTAAGCAGCTTGGTCGCCAGTTGAAGAAAATCCAAGATCGCTGTGATGTCCGTGGCAAGGACCTTGACACTGTTTTGAACAAATTAGAAAACTTCTACCAGAAATACAGTGTGGTAATGGAGGAAATCAACGAAACGGACAAGGAAGGTGAAGCATTTAAACCAGTGGGTGCAGATGTTGACACAATCATTGCTCAACAGGAGGAATTTAAGAGATTTAAGGGCAAACACATTGAAGCTTTAGGAAAACAAGTAACTGAATGCAATAAGCTTGGTCAGGGGCTCATTCAGAGTGCTGCATCAGGTGTTAATACCCACGATCTTGAGGATGATATTGATGGCATGAATGATCTCTGGAATAAACTGAAGGAGATGATTGGCAACCGAGAGAAGGCTCTGGATAAGGGCTTGATGCAATCTGGCAAGTTCCAGGATGCATTGGACAGTATGTTACAATGGCTTGGCAACTTTGAAGAGATGATGGAAAATCAAGCACCTATCTCAGGTGAATACTCCGTGGTGAAGGCTCAAGGACAGGAGCAGAAGTTCTTGAGAAAGATGCTTCTTGATAGACAGAATGAGATGCAGGCACTCTTGTCCATGGGACGTAGCCTGGCCGCAGATCTAGAACCTTCAGAGAAGGCTAATGTAGAAGGACAGTTGGATGATTTGCTCAACAGATTTGATGATGCCAATGCCCGATCACAGGAGCGCATGGAGGCTCTCGAAGAAACACTGAAGGTTGCCAAGGAGTTCCAAAACAAACTTAACCCCATTACAGAATGGCTTGACCGCACTGAAAAGAAGCTCAAGGAGATGAGCACCGTACCATCAGATGAAGAAAAAATCCAGAAACTTCTTGATGAGCATGATAACCTTCATGATGAAATCCTTGGCCAGAAGCCTGCATTTGATGATCTTACTGATGTAGCTACAGCCCTCATGAACCTTATTGGAGATGATGAAGCCAATGCATTGGCTGACAGATTGCAATCAACCACAGACCGCTATGGCCAGCTTGTAGAAGACTCAGAAGCACTTGGCCGTCTTCTGCAAGAATCAAAGGTGGGTCTGCGCCATCTTGTTCTGACTTATGAGGACTTACTCTCATGGATGGATGAGATGGAAGCAAGGCTCTCCAAGTATCGTATCCTTTCTGTGTTTGTTGAGAAGCTCTTGGAGCAAATGGATGAACTGACAGACCTGGGAGAAGAAGTTGTATCTCATGAAAAACAGGTTTCAGAGGTAATGGAAGCTGGTTCTCAGCTCATGAAACACATTTCCAGTGATGAAGCTCTTCAGCTGAAGGATAAATTAGACTCTATCCAAAGACGCTACAATGATCTTAGTGCCAAGGCAACTGACCTTCACAAGTCTGCCAATGAAGCCTTGCCTTTGGTTCAACAGTTCCATAGTGCTCATGATCGTCTGGGCTCATGGATGCTGTCTGTTGAGGGACAGCTCCAGAGCATGGACTCCTCAGGCCAAGGACTCTTGGAAGAAGAGATTGAGAGGTTGGCTCAAGAGATCCAAGAACATCGCCCATTGGTAGAAGCTGTCAACTTGGTTGGACCTCAACTGTGTCAGATCTCTCCTGGTGAGGGTGCCTCAAACATTGAAACACTTGTCACAAGAGATAACAGGAGGTTTGAACAAATCTGCGAACAGATTCAGAGAAGGATGGAGAGAATTCATATGTCCAAGCAGAGATCACAGGAGGTCACACATGACATTGATGAGTTGCTTGACTGGTTCCGTGAAGTGGAAGGTCAGGTCAGGGAAGCAGAACCTCCAAGTGTGGATCCTGATGAGATTCGAATCCAATTGAAGGAGCACAAGGCTTTGAATGACGATGTTGCCAGTCAGAAGGGCAGAGTGCGTGACGTCCTGTCCAATGCTAAGAAGGTCTTGAGGGAAGCACCACAACATGAAGACACCAGTGAACTGAGAGAAAAGATGGATGACCTCAAGGAGACCATGGAATCTGTCTCTAAGCTTTCATCAGATAGGCTTTCGACCTTGGAGCAAGCTCTACCTCTGGCAGAGCACTTCTTTGAGACTCATCATGAGCTGGATGACTGGCTCTCAGGCATGGAGAATGAAGCTATGGTGATGGACACCCCAGCATTGCGTGCTGAACAGATTATCCGTCAAATGGAGAGAAACAAGAACTTCTTGCAGTCCATTGCTGACCACAAGCCATTGCTTGACAAACTGAATAAGACTGGTGGTGCCCTTCTTAAACTTGTCAATGAAGAAGATGGCAACAAGATTCAAGATCTCCTTGAAAGTGATAATGACCGTTACAATGCTCTAAAGAATGCACTTCGTGAACGTGGACAAGCTCTTGAGGATGCTCTTCAAGAAACTAGCCAGTTCTCAGACAAGTTGGATGGTATGTTGTCTGCTTTGGCTGAAACTGCAGATCAGGTGAAGAATGCTGAGCCCATCTCTGCCCATCCTGAGAAGATCCATGAACAAGTGCAGGAGAACAACAGTATCATTGATGACCTTGACAGGAAGGAGACAGCATTTACTGCTGTTAAAGCAGCTGCAGAAGATGTCATCAACAAGGCTTCACGCAATGACCCAGCTGTCAAGGATATTAAGAACAAGTTGGATCGTCTGAACAAGTTGTGGGACCATGTGCAAATGGCAACTACCCAGCGTGGCCAATCTCTGGAAGATGCACTTGCAATGGCCGAGAAATTCTGGGAAGAACTACAAGGTGTCATGACTGCCCTTAAGGACCTGCAAGAGACACTGAAGGCCCAAGAGCCAGTTGCTGTAGAGCCTCAGGCAATCAAACAACAGAGAGATGAACTTTCACAGATCAAGAACAAGATAGACCAAACAAAGCCAGAGGTGGAACAAGTTCGCCAGACTGGACGAGATTTGATGAACCTCTGTGGAGAGGCAGACAAGCCTGAAGTCAAGAAGAACATTGAAGATCTGGATTATGCTTGGGATAATGTCACAGCCTTGTATGCCAGGCGAGAGGAGAACTTGATTGATGCCATGGAGAAGGCTATGGAGTTCCATGACACACTGAGG
>Dec229
TGTTTGGCCCTCAAGAAAAAGTCTCCGAAGAAATACGAACAGCTGCTGGGACTGGAGAGTCACTACGAGGACCGCAAAGGGACTTACGTCTTCAAAGAAAACCAGCGAAGGGTAGTCCACATGCTAAGAAATTACTTCTTCCTCCAAGAGTTTTCTGCTGAGGATGTAGACAGTTCCGAGAAGAGTATTCACACCATTACGGGCATTATAGACGTCAATGCCCTGGAAATAAGATTAGCCGAGTCTGAAATTCTAGGGCTGTACCCCGTTTTCGCCATGTTGGAGCACTCCTGCACGCCAAATACAAAACACACCTTCAATGCTTCCCGGCAGGTCGCAGTCAGGGCAGCGGTTGACATTAAGAGGGGAGAACATCTCAGCACAATGTACACACATGTACTTTGGGGTACGATAGCGAGACGGGATCACTTGAAACACAGCAAGTACTTCATGTGTACCTGCTTCAGATGCGCCGATCCCACGGAACTGGGAACTCACTTCTCTGCTTTGAGGTGCAAGAGCTGTGACCACGGATTTGTGCTTTCTGCGGCGCCTCTGGACGAACTAGCAGACTGGATATGCACATCGTGTAACGCAACAATGACAGCGGATGAAGTCAGAGACATCAACTTGAAACTCGGAGAGGAAATTGAAAGCATAATAGCGACGCCCACCGTGGAAAAGCTAGAGGAACTCGTGAATCGCATGGCCAAGACAACAGTGCATCCGAATCACTTCCATCTGTTCGTTGCTCGACACACTCTCCTGCAGCTTTACGGCCGCGATCCCAACAGCACCGGCGAAGACTCGATGAAAAAGAAGGAAAAACTGTGCCAAGATTTCCTGAAGGTCTGCACGGCTCTGGATCCAGGGATGGCGCGCCTGGCACCCTACGCGGGCGTGGCACTGTACGAATATCACCTGGCAGTGTTGTCACGAACTCGCCAGGATCCGAGTGAGAAGCACGTGGATCAAGCCGCCCTGAGGAAGGACGTCGAGACAGCAAAGGCATTACTCCAGCAGTGCATTCGAGTGTTGCAGGACGAGCCAAAGGATCAGCCGGAGGGAGCGTTGTGCCAAGTTGCCCAGGAAAATCTGAACGAGCTCCGCCAGTGGGAAGCAACGCTCTACTCG
>Dec230
GAATGCATCATCACAGCACTGAGATCTGGCAACAAAGAATGTCCAACATGTCGCAAAAAGCTTGTGTCTAAAAGGTCACTTCGTCCAGACCCAAACTTCGACACTCTCATATCAAAAATCTACCCTAGCCGTGATGAGTACGAGCAGCACCAAGAGAGAGTGTTTGCAAAGCTGAACAAGAACCACAATCATGCTTCCTTAATCACTTCCATAGAGGAGGGCATCAGGCTACAGATTCAAAGCCGACAGAAGAACAGAAAATCCATGCAGGAGGAGGGGACCACTCCTACCCCCACCCCATCAGCACCCTCCACCCCTACCCCTAGTGAACCCAACACACCAACCACCACAAACACCAGCGCTGCAACCACAGCCAATCCCAACAACTCCACCAATGCTACCAATTCATCAGCTCTAGGGCCTAGGGTAAAGAAGCCTCGAAGAACCTCAGAGAATGAATCTGGTGCAGGGTCCAGTAATGATGGCAATCCCGGTGAAGAGATCGAGGGACCTATAGAATCAGGGGAGATCGAGCTGGTATTCAGACCTCATCCGCTGGAGATGAATGAGGACAACGAATTGATACGGGAATTGAAGGATTCATCCATACGTTACATTAAGACAACAGCAAATGCTACA
>Dec231
GATCTGGAAGAAGACCATGCTTGCATTCCTCTCAAGAAGACCGACCCAGTTGTATCCTACAGGGAGACGGTTAGTGCTCCTTCAACTGAGCTTTGCCTGTCTAAGTCCCCCAACAAGCACAACCGTTTGTACATGAGGGCCGTGCCTATGCCTGATGGACTTGCTGATGACATTGAGGATGGTAAGGTAACTCCCCGTGATGACCCCAAGGCCAGGAAGTCTTACCTGTGCGAGCACTACGAGTTTGATGCCACTGATGCCATGAAGATCTGGACTTTTGGCCCTGAATCTACTGGAGGCAACATCTTGGTTGATGTAACTAAGGGAGTGCAGTACCTCAATGAAATCAAGGATTCCTGCGTAGCTGGCTTCCAGTGGGCAACCAAGGAAGGTGTCCTTTGCGACGAGAACATGCGTGCCGTCCGTTTCAACCTCCATGATGTAACCCTCCATGCTGATGCTATCCATCGTGGTGGCGGCCAGATCATTCCCACCACCCGACGTGTGCTGTACGCTAGTGTCCTCACAGCTGAGCCCCGTCTTCAGGAGCCAGTATACCTCTGCGAGATCCAGTGTCCTGAGGCTGCCGTTGGCGGTATCTATGGTGTACTCAACAGGCGTCGTGGTGTTGTGTTCGAGGAGAACCAGGTTGCTGGTACACCTATGTTCGTTGTCAAAGCTCATCTTCCTGTCAACGAGTCCTTCGGCTTCACTGCAGATCTTCGCTCCAACACAGGTGGACAGGCCTTCCCACAGTGCGTGTTCGATCACTGGCAAGAGATGCCCGGCAATCCCATGGACACCACCGGCAACAGCAAACCCTACACCATCGTTTGCGATACAAGGAAGAGGAAGGGCCTGAAAGAAGGCCTTCCCGATTTAGCCAACTACCTGGACAAGCTG
>Dec232
TATTTGCTAATTTCAGAGGAGGGTGTTTCTTGGCAGTTCCGTACTCGTCAGAGATTTCGTTGTCGTGGGTGTGAGGTTGTGTTTAGCAGTGCGGCCAGCTTGTCAAATCACCGCTGTTCCCGGGCGCAGATAACACAGAAAGGCGAGACCCCAGCCACTCGGGGCAAGCAAGCGAAGAAAAGCACCAGGAGAGGAGGAAGCAGCCAACCGACTCCCACGCCCTCCACTTCAGGTAAGAGGTCAACAAGCGCCAGCAGGGTTGAGCCGCCCACACCACAACCAGAGAAGGCCAAAGCAAGTGTCAAGGAGGAGCTGAAGTCGCCCGCGTCCACCTCAGAATCGGAGGAGTCGGAGGTCTTTTCCCTCTCTCCAGAGCGGAGAAGCCCACGGTCCAGCCCTAGGGGGCGTGGAAGTGGATACACGTGTACGGTTTGCCAAAAGGTTTTTCATAGCCCTGGAAAGCTAAAGCAGCACTCCTATTCACATACGGGAGAAAGACCTTTTTCCTGTGACCTCTGCCATAAGGCATTTTCATCTCGTTTTAAGTTAGTGCGGCATCAGCTGATCCACACAACTGAGCGCCAGCACCAGTGCCCATCATGTGAGCGTAGTTTTCACCGCAAGGACCACTTGAAGAATCATATACAGATTCATGACCCAAACAAACAGTTCAAATGTGAGAGGCCTGATTGTGGCAAGGAGTACAATTCTTATATGTCCTATAGAAAACATTGTGCAGTGCATGCTGCAGAAGAAGGAGATCTTCAGTGTAAAATTTGTCAAAAAATGTTTGAAACAAAGGCAGACCTCATCTACCACCTTAAGGTTCATGTTGGATCTAGGTCTGTCAAGAGTCCAAGTGAAAAGAAGTTTCAGTGTGATCACTGTGAACGTCGTTTTTTTACCCGAAAAGATGTTAAAAGACACCTTGTTGTTCACACTGGAAAACGAGACTTTAGTTGTTCCTTATGCCCACAGAAGTTTGGAAGAAAAGACCACCTAGTTAGACACATAAAGAAAAGTCATGGAATTTCGGACATAAGTCGTATGGAAGGTTTGGAATTGAGTGCTACTCCCGGGTCATCCTCTGCTCCTCAAGCACCGTCTCCTAGTGCAAGCATTGCCTCATCCCCCCCTACCTCTGAACACCAGCAGTTGCCTATGGTACTTTTACCTGAACCAGTAGCAGGTCCCTCAGGCCTTTCTGGCTCGGCAAGTATGACAGGTGCTACAGGCCTTATCGGAGCAGGGAGTGAGCCAGAGTTCATCACCCCCCACTTCCAACAAGATTTCCGATTGTTTGAAGAGAGCATCAAGGAGGAGCCCGAGCTGCAACCCAGCGTGGAAGAGATCGGCCCAGGGGGAGATGACCTCAGCAAGATGCTGGGGATGTATTTCCCATCAGGATCTATTAACTTGTCAGGAACATCCTTGTTGGAGCCGGCAGCAGCTCAGCGTGCTGAAGTAGAGTCCCAACGAAGCTTACTGGAGTCAGCCCTCTTGCGTATGACGCCGGATGACCAAAAGGAGACTGTGATGCTAGGGCAGGAGGAGAGCTTTTCTAGAGAGTCTCTGCACACCAGATCCCTCTTCTCGGGGTCCCAGAGTGGGGACTTTAGTCAGGAAGGAATGATGTCAGCAGAGCTCCTCTCGGGCGACTCTTCGGGTGTTTCTGGGAGGTCAGTGCATTCCCCAGCAACACCACTGGCCCAACCTCAAGGGAGTGAGATTCCTGCTGTCACAACTGCCGCCACGACCACAAGTGCCGCAGTCACCACAACTGCCTCGCTTCTGCCCTCACTGCCAGGTTTTGACCAAGTGTTCCCA
>Dec233
GCGGCGGAGTCCACGTGCGCGCCCGCGCGCCTGTACTTCGTGTTCCTGGTGCACTCGCGGCCCGACCACTTCCGGCAGCGGCAAGCCATCCGCGCCACGTGGGGCGGCCTGCGGGCGCTGGAGGGCGGCTGGGCGGCCCGCACGGTCTTCATGCTCGGCGAGGGCAGCGGAGGGGGCGGCGACGCGGGCGGCGCGGGCGGCGCGGGCGGCGTGAGGGTGGGCGCGCTGGTGGGCCAGGAGGCGCGGCGCCACGGCGACCTCGTGGTGGGCGCCTTCCGCGACCACTACCACAACCTGACGTACAAGCACGCGATGGCGCTGCGCTGGGCGGCGTCGCGCTGCCGCCACGCCGCCTTCGTCGTCAAGGCGGACGACGACGCCTTCATCGACGTCCCGGCGCTGAAGGCGCTGCTGGACCGCACCTTCGCCGCGCAGCCGCCGCGCCGCACCCTCGCGTGCCACGTGCTGCCGCCGGGCACGCGGCCGCAGCGCAGCGGCAAGTGGGCCGTCAGCGCCGCCGACTACCCGTGGCCCGAGTACCCGCAGTACTGCGCCGGCCTGGCCTACGTGGCCACGCCCGACGCCGCCGACGAGCTGTCCCGCGCGGCGCAGGCGGGCGCGGCGCCGCGCGTGTGGGTGGACGACGTGTGGGTCACGGGGCTGCTGGCGGAGGCGCTGCAGCTGCGGCACCACTACCTCAACCTGCGCTACTCCTACGACCACACGGAGATGGCGGAGTGGGCGGCGCGCGCGCGGGCGTCGCTGGCGCCGCCCTTCGCCTTCGCCCACCTGGACCCCGCGTGCCCCGACTGGCGCCCCACGCTGGACGCGCTCTGGCGCCACGCCCTCGCCGCACGGAACGCCTCGGCCGCCGCCGCCGCGACCGACAGA
>Dec234
GAGCGCTGGCTGCTGCACGTCAGCCAGGAGGACGGCGCGGGGGCGTCGGCGGAGGAGCCTCCCTCGGGCGACGACTGGGACGCCTTTCCCCTCAACGCCACGGACAGCGCCAACGCGAGCTATGACTCCCTTGCCTCCGTCGCGGACGAGCCGTGGCTCTCCTCCCACGACGCAGAGAACCTCAGCGCCGCCCTCTCCCTTGGCCTCAACGACAGCGCGGGAGGGCCGCTCCATCCCGTCGTGTGGGAGAGCGACGTGGTGTGCCGCATGTATGGGTTCCTGCTGGTGATGCTGCACACGGTGGCGGTGTGGGTGGTGGTAGGCCTGCACTGCGACAAGTACTGCGCCATCGCCACGCCTCTCCGCTACAACCAGATCGTGACGCGCCGCCGGGTGGCCGCCCTCTCTTCCATCGCGTGGGTCATGGGCCTGGTCCTGGCCACCCCGCCTCTCCTCGGCTCCTACGCCTACTCGTTCTCGGAGGGTGTCTGCCTGCCGGTGTGGCACCTGGCGGACGCTGCAGCCTACACTTGGACACTCGCGACGCTCTACGTTATCCTGCCCTTCACCATCATGCTTATCGTCAACGGCCGCATCATCGTCATTGCTCGCCATCACCAACACCGAATCTTCTCTGCTATATTCGAAGTCATGATGTCTGCACAAGCCACCGTCACTCACCAAAAGAACCCATTCGATGTTCCGAAAAAGAAAAGAAAGTCGGTGTGGACAGTATTAGAACAGCTGGCAGCGTTTGTAGTGTGTTATTACCCCTTCTTCGGAACCATCATGTGGGAGACGATCCGGGGTCGTCCCGCCAACGAGTACTGCGTCCTGTTCGTGACGGCGCTGTTCGTCCTGTCGCCTCTCGTCAACACTTTTGTATACGGCATCAAAAGCAAGAATATTCGCAAAGCTTTCAGAAACTACCTCAGGAAGAAACTGTATAAAACCGAGATGAAACACGAAATTCAGGCTCGCATCCCCTCGGCAAGTAACTCGCGGCGTCCTTCCATCACCTCCACGCTCGCCATGCCCATTCTCCAGAAGTCTCTCCAGCGCCGCATGTCAGATTACCTCCTGCAGGACCAGCTGAACCAACCCAAGCTGGTGCGCCGTTCTTCGGACATGTCGTGGCACCCTCTGGAGGAAGGAACGCCCTCTCCCACAAGGCTCAGGAGACCGCTGGATACCAAATTCCCCGTCCAGAGTTCCCCTGTCGGCTCGCACTCCCCAGCCAGCGTCGCCAACTTCCTCACTGTCCCTTCCTTCGAGGCGGCGCGGAACTACTACTGCAGCCAACAGCGGGTCCGTCTCTCCATCTCCTCCTTAGACTCTGACCAAAGCTTCTCGGTGAGAGAGTCTCGCACGGAGGAGGAGAACTTCTTGGTCTCGCTCTCGCCCGACTCTCAGTCGACGGTGAACGTAATGGCCAACCCTCACGAGGTCTCCGAAAGCATCAGCAGATCCAAGTCCCTCCAGCTCCCTCTCTTCACCCTGGAAACCAAGGGCCCGAATGAGCAGCAATACCAGGCGATCCATAATCAGACCGACTGCCAGACGCCGCTCTTATGCAAGACGTTCGAAAAGCCCAACAGAAGCTCAAGCCTGAACTCGTCGTCGCCGCACGTCATGCGCACGTTAGAGGCCATCCTGTCGGTTAGGATTTCGCAGTCGCTCCTTCGCCGGGGCTCGGGCTGGGGCGGCTCGCAGGGCAGCATGGAGAGGCTTTCTCAGTTCCTCCGGGAAAACAGGCGCAACACCTTGCCTGCAAATGACTCCTACGCGCCCTTTACGCTGCACAACGCCGACAGCGAGGACTACCCCGAAGAGAACAATCTCGGGAGCCCTCCTGCCAACATGGAGGACGAGGACGTCAGCGTACTCACCTTCATTACCCCGCTGCCCAACGGAGGCGCCTGCCTCGGTGTGTGCCCCAAAGACCCGCCTCTGGAGATGGAAACGACGCTCACAGTTACC
>Dec235
ATGGCAGGATTCCAGGAGCCACCGACCAAGAAGCAAAAAACTGAGAATAGGTTTTTGGGAGCCCACATGCCTGTACAGCAGTCCCCCATCAGAAATGGTGTTGGAGGCGGTTTTAGCAAGGCAAACAATAGTCATGGGAAAGGCTCTCCCTTCCAGAAGAGCTCTCCAGGCCAGAATGGGTTCATGAATGGCAATGGCAAGAACACTGAACATCTGAAAAATATTGTGAAGCAGAGACATGCCCTTCCTATCTTCCCCACACGAGCCAGACTGCTGGAGGAATTGAAGAAAAATGAGACAGTGATTGTTATCGGTGAAACAGGCAGTGGAAAGACAACACAGATCCCACAGTACCTGCATGAGGAGAGATGGGACAAGAAGGGGGGGATTTGTGTCACCCAGCCCAGGCGAGTTGCGGCAATCTCTGTGGCCAAGCGTGTCGCAGAAGAAATGAACACACAGATAGGGGGTCTGGTGGGCTATTCTGTGAGGTTTGAAGAGTGTGTGTCACCCAATACAAAACTGAAGTATGTAACAGATGGTATGTTGTTAAGGGAAGCTATATCAGATCCATTGCTCAGTAGGTATAACTGGGTCATACTTGATGAGGCCCATGAACGGACTATAAGCACTGACGTGTTGTTTGGCATTGTGAAAGATGCGCAGAAGAAAAGAAAGCAACTAGAGAAAGATAACTTGAAAGTGATAGTTATGTCAGCCACCATGGATGTTGATCACTTTAGTCAGTACTTCAATAAAGCCAAAGTATTGTACATTGAGGGTAGACAGCACCCTGTGGAAATGCTATACGCCAGAGAAAAGCAGGATGATTATGTGTTAGCTGCCATGAGCACTGTCTTCCAGATACATAAGGAGGCTCCAGCACAGCATGACATTTTGATCTTCCTAACAGGACAGGAAGAGATTGACTCGGTCACACACAGCATCCGGCAGGTAGCAAAGGACAATAGCTTGGCAGAGTTCCCCAGAATGAGAGTCCTGCCCCTCTATGCTGCCTTGCCATCCAGCCAGCAACTGGATGTCTTCAGAATAACAGCACCAGGAGAGAGGAAGGTGATTGTGAGCACAAACATTGCTGAAACCTCTATCACTATTCCTGGAATCAAGTACGTGATTGACTCTGGAAGAGCAAAGATAAGGACATACAATCCAGTCAATGGCTTTGACTCCCTCAAAGTCAAGAAGATCTCACAAGCACAGGCATGGCAAAGGACAGGCCGTGCTGGAAGGGAAACTCCTGGGTTCTGTTATCGAAGTTACACACTCGAGGAGTTCAATGCAATGGAGGTAAATCCTGTCCCAGAGATCCTGCGCTCAAATCTTGCCAGTGTGATTCTCCAGCTGTTGGCCATGGGTATCAAGAATATTCTTACCTTCGACTTCATTGATAAGCCAAGTCCAGCAAGTATCAAGCAGGCTGTTGAGCAGTTGACCTTGTTGGAGGCTGTTGTTATGAAGGCAGGGCAGTTGGAGCTGACGGACTTGGGCAAGAAGATGGCGCAATTCCCCCTAGAGCCTCGCTATTCAAAAGTGATTCTCTCAGGCCCACAGTATGGCTGTACCGATGAG
>Dec236
ATGGATATCAAAGAGAAGTTCAAATCGTTCATGGACAAGCAGAAGATCAGCCTGAAGACGCCGTCGTCGCAAGCACAATTAGGAGAAAGCGTAAAATCCGATGACTTCGAGGGAAGAATGGCTGTGACGGGGGATTTGTATAGGAAATCCAGCCTCTTGAACGATCACATACTGACACCCGAAGCCGAGAAGGCCGTGATAGACAGCATCGAGAGCCTTTATTTCGAGAGCGGGGACGTCGACGTAGGTGAACACGAGCTCAAGAAATTCCCCCAAGACGTGGACATTCACGTAATCAACGGGATGAGGTCTAGACTGAGGAAGCAGCACGCCATAGTGTCTCGAAGGGTGTCCGATCTCATTATGCAGAAGCAAGGGCTGTGCAGCGAGGAGATGGAGAAGGTCGTAGAGCTGCAGAAGGAGATTTACATGGAGATTGGCCTGTGCGTTGAAGGCCGGAGGAAACTGGCCCAGGGGAGGAGTCAGTTCACGTCAGCTAGTCTTGGGATTTTGGCCAACTACAGCAAGCGGCAGAAGATTGCCAGCGTCATCCGGTCACTTAGGACAGTCAGGACGTTACAGATGACAGATGTGCAGTTGCAGAATCTGTTAAAAGCAGAAGATTACCCTGGGGCTATTCAGTTACTGCTTGAATGCCAGAAAGCAGCTGCGACTTTTAAGCATTTTACTTGTATCTCCGAACTCAGTACCAAGTTACAGGATACTCTTGAGGGTGCAGAGGAGCAGCTAGACGTTGCCTTAGCCAAAGTTGCCGCTAATTTCAATGCTGCTAATTATGAGAAATTACAGATTGCATACGGTCTCTTGGGGAAAACACAGACGCTCATGGACCAATTACACATGCACCTCACATCTCATATCCATAATTCAGCCTTCACAATTGTTCTTGGCTATGTAGAGTTGTATAATAGTATTAATGGTGGAAACGGAAGTATTTCTGGCTCATCATTCTCAAAGATGCAATATTCGGAACTATGCAAATATGTAAATGAGGAAAGCTTCCTCCCATGTCTCATGGACCTAAGCAAATCCATGTGGAATGTCCTAAAGAGTTACCGCAGCATTATTTTGTGGCACGAGGAAAATGAAAAGACTTCCCAGGAGGAAGCGAATAATGAAAGTCCAGATGCCGAGGAAGCTGCAACATCCAGACGCTACACAAAACAAAAACTAGAGCACGGATTGTATAGAATATGGCAAGATGTGCAGGCGAAAGTCAGGACCTTCATCCTGGCGTCAGACCTCTGCCACTTCAAATTTGATGATTTCCTGAGAATACTGGATGTGATCAACAAGCTCATTGATGTTGGCGAGTGCTTCTGCGGCAGCAAATCAGAAACGCTCAGAGAATCAATCAAGAAGCAGTCAATTAACTATTTCCGCACGCACCACAGAGCAAGAATGGAGGAATTGCACATGTTTTTGGAGAATGAGGGGTGGGAGGCATGTCCGGTGAAGTCAACATTCTCAATATATCAGCTAATGGAGTTCAGGTTCCTTAAGGGCAGGGACCTGAGCTTCACAAGAATGTCTACTCCAAGTTCTTCACCAGTTAAAAAGTCA
>Dec237
ATTTTGTCTTTGTTTATGGCATCTGCTGGAGCAAAAAAAGTGTATGCTGTAGAAGCCAGTGGCATGGCAGAAGTTATTCAAAAAGTTGCAGAGGATAATGGCTTTGGTGATGTTATTCAAGTGTTCCATTCAAGAGTGGAAGACATATCTCTTCCAGAAGATGAGAAAGTTGATATAATTGTGTCTGAATGGATGGGATTTTACTTGTTACATGAATCCATGCTTAATTCAGTCATAAAGGCCCGAGATATGTTCCTTTCAGATGAAGGCACAGTATTTCCTTCAGAAGCAAGAATATTTGCATGCCCCTGTTCATTACAATCTCTTTATAAAGAACAGATCAATTATTGGGATAATGTCTATGGATTCAACATGTCTGCTGTCAAACAGTTTGCTCTCAGATCCAAAATGATAAAACCTGAAGTCTGCCTTATTCCTGAATCTGACCTGTTGTCTGAACCAACATGTATTAAGAAATTCAACCTGAGATGGGTAACAGAAGAAGAGGTAAAGCTTTTTTCTGAAACTACCTTTGTTGGCATCACAAAATCTGGCTCTTACCAGGGTCTCTGTCTGTGGTTTGAATGTGACTTTGAAGGATACTGGTACAGTGAGGAAGGGGAAGAACAGGGCACACTAATCACACTCTCAACTTCACCCATGAGCCCCCCAACACACTGGAAACAAACTGTTGTTGTCCTGGGATATGGCTCAGCAAAAGCATGCCAAGAAATTGAGTTAAGCTGTCAGGATGGTGCACTTGAAGCCAGTGAAGATGATGTTGAAAAAAATGCTACTGAAAAACTGGAAAATCATGAGCCACAACAAAGTGATTTAGTAGAAACCAAGAATTACAGCAAAGATGATAGTAAAGAAGATAAAAGAGAAGTACAAGACACTGTAGTCTCAACCACACAGCTAGAGTTTGAGAATTTGGTAGAGAAAGATGAAGTGGTGGGTTGGAAGATAGTGTTTGCCCAAAGTGATGATAATGTCCGGCACTACACAATGACAGTGGAGATGCTTGACCCTGAAATAGAAGAACACCCTGTCCCCTGTTTGTGCCCCATGCCCAGATGTGTTATAATTGCAAAGATGATTGAAAATGATGAAATGGGTGAGGAGGATAATAATGTTATAGACTGCACG
>Dec238
GATGCAGTTAGTGCAGACATCAGATTAGAAACTGAGGGTGATGATTCCAGTGACGATTGCCCCACTGGCCTCTCCCCAGCTACATATCATCCTCGAAGAGCTTTGAGGATGGCTCTTATGGAGTGGCTTGTAGAGTTTAACCGTCCTATTTCTGCATTTGGAACCATACAACAGCCTCAGATCCCTACCCCAGTGCCTATTTTGCCCTCAGTCAACACATGCATGTCTATTACTTCCACCACAACTGCTACAACTGGGCCACAACCTAACATTAATCTGTTAGCAGAAGCAGTTCAAGATGCTTCCTTCAACCCTGCCATGAACCCTGTAATGAATTCTCTAGTCTCGGAAAACAAAATAGTTGTAGACACAGTGCCTGAGGAGGCTGACACAGCTTCTACAGTCTCGCAAGACACCTCCACAACATCAGGTGTGGAGCCTATGGATTGCAATCCATCACCGGCAACTTCACCCCCACACAATGAAGACATCATGCTGGTTGAAAATGGTGAAACTCCCAAAGCGGAGAGTGACACTGAAGATAGCACTACTCCTGTGATTGATCCAGAAACCCCAGAGGATGAGACTACTACTACTATCAAAAAATCCCTTACGCTGCCGTTAGATACTATGCTGGATAATGTAGAAGATGAGTTGACTGTGGATGATTTACAGTTGTTGGCTGATCTATTCTACCTTCCATTTGAGCATGGTAAACAAGGTCTTAATATTCTTAATGAATTCAACTGGTTGAAGATGAATTCCCATCTTGTAATTGACCACAAGAAGAATGATGAGGAAACTCCAAAGCCAGAG
>Dec239
TCGCTGTACGCGGGCATGGACGTCGTGGGGTTGGTGGAGCGGCTGCTCCGCAAGCGGCCCGCCACCTTCTTCGCGTGCGGCGACCAGTACCTGCTGCGCGACGGGACCCGCGGCGCCGGCGGCTTCGAGCGCATCGGGACGCCGCAGGAGGCGCCGCCGCTCTGCCTGCGCGACTATCTCAGCTACGACGAGATGAAGCTGTCGGCACTGCTGGCGGTGTCGTCGCGCTCCTTCTTCGTCAACGACGGCAGCCGCCACAACAAGGGCGTGCCGGGGACGCCGGGCACCTTCGCGGAGAGCGGCGTGATCGTGGGCATGGTGGGCGCCAGGCTCAAGAAGACGGGCTACATGGAGTGGCAGGACTGCCTCGTCACGCCCACGCAGAACACGGAGGCCAAAGGCTACGGCGGGCGGGCGGCGCCGTCGCAGCTGCAGGCCCTGTGGGCGCGCATGTGGGGGCGGGCGCTGCCAACGTGGAGCGACGCGGGCGCGCGAGACGAGGGCTTCCTCCGCGTCAGCAAGAACATGCTCCTGAACGTGGGCGTGTACAAGGCGCGGATGCGTCTGACGGCGGAGGTGCTCCTGGCGGAGGCCGGGGCGCGGGCGGCGGCCGAGGGGCTCAAGGCCTACGTGCACGTGGTGGGCCTCGGGTTGGGCGTGTGGCGCGCCTCCAAGGACCAGGACGCGATGTTCGTGGACGCGTGGGGGGAGGCGCTGCAGGCGGCGCCGAGCACGGCGCGGGTGGCGCACGTGGACTTCAGCTGGATCGGCGCCGAGGTGTGCCAGGGCGTGCGCGACGGCCAGCGGTTCCCGGGCACGGACGTCACCATCCACTTCTCGCGCCGCGCCCTGCACGACCCCGTGCCGGCGGGCACGACTCTGGTGGTGAGCTACGCGTGGGACGGCAACTCGCTGCCCGGCAACGAGTACTGGGTCGGCAAGCTGAGCAGCACGGGCGACGGCGCCGCCGCCTGCTCCTCGCAGGTGGCCGAGCTCCACAACACGCACATCAACGCCAACGTCAGCGGCGCCAACCTGCACGTGGCGGGGCCCTGGGGCGTCGCGCACGTGGCGGAGTACGCGCGGCGGAGCCCCAGCCACGCCGCCAAGAGGGCCCGGCGG
>Dec240
CTCTGTCGGACCCCAGCGCACCCGGTAGGGGGACTCATCAGACGCTTTTTGGAAGAATGCTTGCAGCTGTCTGAGCCGGCACCGCTTCTGTCTTGCTATACTGGACTGGAGTCAACCCCCCACTTCCAGCTGCTACGGTCTGTTGCAAAAGAGTGGAGTTACTGCCGAAATGCAACACAGAATTACACATCTATGGGTGGTAGTAGCAAGCGACAGAGGGCAACTTCACGACTGATTGAAACCTTTGAAAGTATTGATGCTCTCCGTTCTCAGCTTGCTCATTATTTCCATCAGATCATTGTTCTTGAACTGGCCAATCCTGGCACTGTAGCCAAAGTAGCAAAAGCAGAACTGCAAGTTCAACAGCAGCAGCAGCAATTGAATCAACAACAGCAGCAAGAAGGGGAAGGAGGGAACAATGGCAATGTAGATGCTTTGTCAATGGACATAGCAGAGATGACAGGTATCACATCTGAACAGAGAGAGTACTTTACCAAAGCCACTGATGTTATGAAGCAGCTAAGGAAGTTATATTTTGATCAGTCTCGGCGTTTAGCAGTGCGGATAAGTCAGCTTAAAAAGGGGCGACAGCAGTCTCAGGAACGTATGCAAAGACAACAAGCCATTCAGCAGAACTACCTCCAGCAAACTTTACAGCAGCTTCAGCAGCAGCAACATCATCAACAGCAGCAACAACATCCATCTCAACAACAACAGCAACAACAACAACAGCAACAGCAACAGCAACAGCAACAGCAGCTTCATCAACAGCAGCAAATGGGAACTCATCAAATGAGTCCAAATATGCAAGATGGAGCAGCACAACTTCTACATGGACAGCTGTCTCTACATCACCTCCACCAACCTTGGTCAGAC
>Dec241
AACCAGCTGCACACGATGAGGCTGAGTGAGGACCAGATGGCGCAGGTGCTGAGCCCGGAGGTGCGGCAGCTGGCTCAGCTCTTCTCCACCCACGGCTATGAGCTCCGCATCGCTGGGGGCGCCGTGCGCGACCTCCTAATGGGGAAGACGCCGCACGACCTGGACTTCGCCACGACGGCCACGCCCGACGAGATGAAGAGCATGTTCGACGCGGAGGGCGTGCGGATGATCAACGCCGGCGGGGAGAAGCACGGCACGGTCACGGCGCGCCTGGAGGAGTGCAACTTCGAGTGCACGACGCTCAGGATCGACGTGGAGACGGACGGGCGGCACGCGGAGGTCGAGTTCACCAAGGACTGGGAGCTGGACGCCAACCGCAGGGACCTCACCATCAACGCCATGTTCCTGGGCCTCGACGGCACCGTCTACGACTTCTTCGACGGCAGCAAGCACTTGAGCGACCGATTCGTGACCTTCGTCGGCGATGCGGACACGCGCATCAGGGAGGACTACCTGCGGATTCTGCGCTACTTCCGGTTCTACGGGAGGATCGCTGAGCGCTCGGACAACCACAGCGCCAAGGTCCTGGAGAGCATTAAGGCCAACGCCGAGGGGCTCGCCAAGATCGCCGGCGAGCGCATCTGGGTCGAGCTGCAGAAGATCATCAGCGGGAACCACGGCGGGGAGCTGCTCGTCATGATGGCCGAGTGCGGCGTCGGCCCCTACATCGGATTCCCCGAGAACTTTGACTGCGCCGGCGTCAAGGCCGTGTACAGGCGGTGCCGGGAGGCCAGCATTCCAAGCTCGGAAGTCCACCACATGACGCTGCTCGCCGCGGGCTTCGCCAGCGAGGAGGAAGCCATCAGGTTCATCGCGCGAGTCAAGTGCTCGAAGAGGGAGCGCGACCTGCTGCTGCACGTCATCCAGCACCGGGACTTCGCGCTGCAGGCGAGCTCCTTCAAGGAGGTCAAGGACCATCTGGTCGACATCGTCATCGGCGAGAGAAGGAACAAGGACGTGGGGCTCTTGCTCACCAGCGAACTCCTTAAGTACGTCGGGCGAGTGGACTTCCTGGAGAACCTGAAGAATTGGGAGATCCCGCGGTTCCCAGTCAACGGTAACATGATCGGCGAGAAGGGCGTCCCGCGCAAGCAGACCAAGATCGCCCTCAGAGACACCCTGGAGGAGTGGAAGAAGTCGGACTACTCCCTGGGGAGCGAGGAGCTCCTAGACATGTTGGATGTCAAGCAGTACCAG
>Dec242
GGAGACAAGAAAGAAACTCATGATTCGCTTCTGGATACTGGAGTTTCAAAGGAAGAGGAGCCGAGGATCAACGGACACGGATCCAGCCTGACTTCGGACATTCTCAATACCAACAATGCAAACTTGTATACAGAGGAGTACACCTACGACAAAGCCATTGAGGGATATAAGCAGTATGCAGAGAATACTGCCAAGAAGCGCACGTCCAGCATCACAAGTCTGAACAGTAACACGAGCTTCACGAAGGAGGAGGAGAGGAAGGACGAACGTCCTCGCCTCAACGGGCGCTCTCCAAGCCCTGCCAAGAGCAACAAGCTGGAGGAGAAGCTCAACTTCTTCACGAAGGAGATGGTCAAGGAGTCTCGCACGAGCCCTGAGCCCAGAGTCATCATGCGAGAGAAGTCACCCAAAGTTGATGTCGGGAAGAGAAGATCCATGTTCGAGATGGGCGAGCCGCTGATCAGCCAGAGTGAAAGAGAGCAGAAGCAGGCCAACAGGAGGTCTCTGGAAGTACCTGGATCTCTGCGGAACAAGGTTGCCTCGTTCGAAAACCTGGATATGGACACCCCGAAAGTTCGAGGAATGACTCCAAACATTGAGACGAACTTGAAGAGTAAAGTCAAATCATTTGAGAACCTTGACACAGAGACAACCAAGGTCCGAGGGGTTACACCCACCAGGGACACCAAATTCCGCGAGAAACTAGCATCATTCGCAGCTGCTGACACCGAATCTCAGACAGTCAGAAAGAAGACTCCGGAAAGAGACGTCAACTTCCACAAGAAACTCGCATCCTTCACAAGCATCGAAAACGGTGAAGAAGAAAAGTGCGTTGAGAGGAAGACCATACCTCTGCGCGACCCAACACTGAGAAACAAGATTGCTTCTTTCGAGCAGCTGGAGCAGGCTGCTGAAGCATATCCTCAGCCTCCACGTGAAGAACCGGTGAAAAATAGGGACCGGTCTATCAGCCTGGAAAACCTGGACGAACCACCGCCGGTCAAGGAGGTAATGCGGCCTGCAGTTTCAATGGGCAACATGGGGCTCATGAGACGGGCTCCCTCGACCCCATACATGGTGGTGGATCTAGACAAATCTGGGGTCGAGGAGGAATCTTGTATCAGGGAAAAGAGACCTGTGGTGAGTGATGAGCAAGAATCAGCCGGTGCTCGGGACCAAGCCAAGCGCTCTACCATCTACGAAACTATAGAGAAGTGCCAAGTGGTTCGTGACGTTGAGTCTGCTCCAATGTTTTCCATTTTCCAGTACCTCAGCCCAGAG
>Dec243
GTTCATTCTTATACTTCAATAATCACCAATCAGTTCAGTCAGTGTGCTGCTGTTACAGCAATCAACCATGCAACCGAAGCAATCGTCATAAAACTGAAGCAGTCTGCTCTGGATTCTTTGCTATCCACCATAGGCTTTAGAAATGAAGAACCCTTTGTCATGACCTCCTCCCTGGAAGAGCATGCTATGTATGGGAATAATGCAAATGTGCTGCTACTCTATATGCTGTCTGACCTTCTGTCCTCTCGAATGTTACAGCTGAGTTCTGTTAGTCCTATGAGCCCCCTCAGCCCTAACCACCCACCCCCTCTAACTTCTTCCAACTCAATGCAGTCCCCCTTGGCCACAGCTGTCACCTCCACCCCAATTCTCCAAGACAGCCTAGGCCTAACTCACTCTAAAGTTGGAGAAATGAAGACTCATGAAATGGGCGGCATGAATATCGAACACATATTGCAGATGACGGAGGCCATTGAAACCGGTTCACTCTTAAATACAACAGATGGAATGACACCAATGTCTGTAGGTGCCTCTGCTGTGGGTTCCAATGCAGTACCTTCTGCTCTTTCTTTGGGGCTATCCAATCTCTCCCTCTTGGTGTCAGAAAGCACGGAAAATGGGAAGGATGATGTAGAATCTTTAACAGACAAAAGGGAGGTCTCATCATCTTATGTTGATGCTGCCAAAAAGCCAGCCAAGCCCACCCCTCCACCTGAGAATTCGTCTAAGCTAACCATTGCCAATGCTCTCCCCCCCATAACAAAGCCAAGTAAATTCCCGCACTGCTGGATGGTGCTTTCAATTAATGGGCTGACAGCTGGACGCATTATCTTTGAGTTGCGGCCTGATAAGGCCCCAAGAATGTGCGACAATTTCATTGCACTTTGCACAGGCAAGAATGGTTATGGCTACAAGGGTACACACTTCTTCAGGAGTGGGGAGGGATTCCTGGCAGGTGGGGATGTGGAGAATGATGATGGCAGTGGTGGGTACTCAGCCTTTGACAAGAAAACCTTTGAGGCTGACCTGTGCCCCCTCAAGGACGAGGTGGGCATGGTGCGCTTTAAGGGCATTGGCACCACAGATGCTGGCCGTGGCATGATTGGCTCACAGTTCATGATCTGGTGTGGTGAGCGTGAGTTCAAGAAATTTGCATACAGTCTTGTCTTTGGCAAGGTGGTGGACGGCCTGGATGTGGCCAAAAAAGCTGCTGCCATCAATGTCCACCGTGTGTCTGTTAAAGTGGAGGATTGCGGTGCGAGAGTC
>Dec244
ATGGTAACCAAGAGGAGACTCGGTGTGAACTCGCGCTCTGGTTTCCCCGTGCCGGTAGTAATGGCTGTGTGGGCGGCCAGTTTCGTGGGCGTGGCTTTGGGGGACGCCCGGAGTGCCAGCAGTAACGACGTATACAACAGCACGTGTCTGGAGGGTTGCACGTGCGGGAAGCTCCGTTCGAATCACCTGCACGAGGAGCTTGATACGTTCGACTGCTCGTTCAACAACATTTATTCGTTCCCGGAAAACTTGCCTCAGGATCTCCAGGTCCTTAGCCTACGAGGGAACTCCATCTTCAGCGTCCTCGACAACATCTGCAAGCTGACAGACCTTCGAGAGTTGGATTTATCGGGAAACAGGATAAAATCCATTGGCCGGGGGCGCATGTTTCAGAACATGACGCGGCTGGAATACCTGAGCGTGGGGAAGAATTCAATCTCGACGATATTTCACGACAACTTGATGGGGCTCAAATCACTGGTACACCTGATTCTCTCTAACAACAAAATTACGTATATTGAGGACAAGGCCTTTATTGAACTAAGCCACCTGCTGACCCTTGACCTCGAGCAGAATCTCCTGGGGTCACTGTACGCTGAGTGGTTCCAGGGCCTGGGGGGCTTAGTCGCCCTCAATCTGGCCCACAACAGAATCCACAAGATCCCTGCGTCCTTATTCCGCGACCTTGTGTCCTTGGAGCGCCTGTACCTGGCAGGGAACCGCATCTCATCCGTCGACCCGAGGGCATTCTCCGGCCTCATGAACCTGCAGCAACTGACCATGGAAAACAACCTTCTGTCTAGGATACCCACGGCAGCCTTCCAGAGCCTGCCGTCCCTCCTAACGCTGAGTCTCGACCAGAATCCCCTCGTCAAAATCAAGCCGCTAGACTTCTCCCACCTCAGCGTCACGAAGATCAGTCTCTGCCAAATGCCTGAGCTGGAAATCATTGATTCCAAGGGCTTTTATAATCTCGCTAACATAAGTACAATAGAGATCACTGACAACGTCAAACTAGCGTATGTAGATCCCCTTGCCTTCATGAATGTGGACACCTTGAGGGAACTTCATCTTCACAATAATAATCTGAAAGGATTACAGAAGGAAATGGCAACCTATCTACCAGAAGGAGTGCAAGTGTCACTCTATGATAACCCTTTGCATTGCGATTGTAACATGCGGTGGATACGACAGCTAATGGTGCGGGGTGAAAATGCCAGTATAGTTATCATGGAACCCGAGCATTTAGTATGCCACAGCCCCCCTTCCCTCGTCCATAAACTTCTCATGAATATAGTTCCCAGGAAACTTCCAAAGGACTGTCTACCAATGGTGCTTAACTTAACACAGTCACATACTGTGGTTGGGAAAGTCGGGGAACGACAAGTATTGGAATGTCGTGCACTTGGTTCCCCGAGGCCCCAACTGCGGTGGATTTTGCCAGACGGTTCGCTGGTCAATTCCACCCTGAACGAGGTCCGGCGACGGTTCTTCCCTCCTGGAACCCTCGTGTACTACCACCTGAAGCCAAGGGACGGCGGCTCGTACACCTGCGTGGCCGAGAACTCCGTCGGCGAGACCAGGAGTTCTCTCACCCTTAACGTCACTGGCATCGACATCCACCTGTTCCCCATCCGCATGTCGTCGACGCTGGTGACGCTCGTCTGGAACGGGACGGAGCGTCGAGCGTTCCCCTCGTACAAGATTGTCTTCAGTCGAATCGACGCCAACGGAACGGACGTCGGGGAGAAGAGGTCCAGCACCGCGAGTCCCACCAGGAAGACCTTCACCATCACGGGGCTTCATCCGGCCTCCATCTACCGCTTCTGCATCGGCTATGAAGACGCCAGCGGCTATTGGCTGCAGATCTCGTGCTGCGTCGCCAACACCCGCGGCGTGGAGTTCATGATGCAGGGGTTTTCTCGAATCTCCAACGTGGCTGTGGCTGCGGTGGTGGTCATAGTGCTGTCCATGACTGTGATGGTCTGCTTGGTGTCGGTTGTGTCCAGAAAGTACCGCCACAGGATGTACGAGACGCCGGACAAGGTGGGCGAGGACTCGAACTCCGTCCCTCTGGACAACCTATACCGCCCCCTTCTCATGGGATCC
>Dec245
ATCTGGTTCAAGAACCGCCGCGCCAAGTGGAGGAAGCGCGAGCGCAGCGCCATGGCCACGGCGATGCCCGGCGACCTGAAGGGCGGCTGGGGCGCGCAGCTCAACGGCTTCGCGTGGCCCGACGACGGCCTCTACTCGGGCTACTCCTACAACAACTGGGCGCGCGTCACGCCGCCGCCCCTCAGCACCAAGAGCTTCGCGTGGGGCTTCAACAGCGTCAACATGAGCCCCCTGATGAGCCAGCAGCCGTCGGCCATGTCGCCCATCAACTGCTTCCAGTCGCCCACGCAGGGCATGGGCGGCTCCACCTCGGCGGCGGCCGCGGCGGGCATCATGCAGACGTCGATGGCGTCCAGCCTCGGCTCCACCAGCGCCGCCGCCCCGCCGTGCCCCTACCCGGCCCCCACGCCCCCCTACGTGTACCGCGACCAGACCTCCAACATGTCCACCTCCCTCGCCTCGCTCCGCCTCAAGGCCAAGTCCCACTCCCCGGGGGGCTTCTCCTACCCCCCCGTGTCCCCCCGCCAGAACTCCCTCTCGGCCTGCCAGTACTCCATGGGCGATCGCTCCACGGTG
>Dec246
TGGCCTGGAGATTTGGATCGTGTGAGGCGCATGTCCCTGGTGGAAGAGCATGGTGAAAAGAGAATTAACATGGCTCATCTCTGCATTGTGGGCGCTCATGCTGTGAATGGTGTTGCTGCCATTCACTCTGAGATCATCAAGCGAGACATCTTCAAAGACTTTGCGGAAATGAATCCTGAGAAATTCCAGAACAAGACCAATGGCATCACTCCTCGCCGTTGGCTCTTGCTTTGCAATCCAGCTCTTGCTGATGTTATTGCAGAGAAGATTGGGGAAGAATGGGTTGTGCATCTTGATCAGCTCACTAAGCTGAAGCCTCTTGCTAAGGATGCTGGTTTCATCCGTGCTGTGCAAACAGCAAAGCAAGAAAACAAACTGCGTCTCGCTAAACAGCTAGAGCAGGACTATGGTGTTAAGGTGAATCCCTCCTCCATGTTTGATATTCAGGTTAAGCGTATTCACGAGTATAAGCGTCAGTTGCTTAACTGTCTCCACATTATTACTATGTACAACCGCATCAAGGCTAACCCAGGAGCTCCATTTGTACCTCGCACAGTTATGATTGGTGGTAAAGCTGCCCCTGGCTACCACACAGCTAAGCAGATAATCCGTCTCATTTGTGCTGTTGCTCGTGTAGTAAACAATGACCCTATTGTTGGGGATAAACTGAAGGTTGTGTATCTGGAGAACTACCGAGTTACATTGGCTGAACAAATCATCCCAGCTGCCGATCTCTCGGAACAGATCTCTACAGCTGGAACTGAAGCTTCTGGTACTGGCAATATGAAGTTCATGCTTAATGGTGCACTTACAATTGGCACTCTTGATGGTGCAAATATTGAGATGATGGAAGAGATGGGCAAGGAGAACATCTTCATCTTTGGCATGACTGTTGAGGAAGTAGAGGAGCTCAAGCGTCGTGGTTACAATGCTCATGATTATTACAATCGCATCCCAGAGTTGCGCCAGTGCATTGATCAGATCAGCAGTGGATTCTTCTCCCCTAGCAATCCAGACCAATTCAAGGACTTGGTCAACATCCTCATGTATCATGATCGCTTCTACCTGTTCGCTGACTTTGAATCTTACATCAAATGCCAAGATTCTGTCAACATGCTGTACCAGAAGCCAAATGAATGGACCAGCAAGGCGATCATGAACATTGCCTCCTCCGGCAAGTTCTCCAGTGACAGAACCATTGCACAGTATGGCCGAGAAATCTGGGGGGTTGAGCCCTCATGGGAGAAGTTGCCTGCTCCCCACGAGCCACGTGATACAGATATTACCAGAGAAGAAGCCAAG
>Dec247
GCTGATACCCCATGTACAAGACTTGGCAATGGTGGATGTGCCCAGCTGTGCTTCTCATTCCCTGTAGATCATGCAGAACAATTGACCTTCAGGTGTGACTGTGCATCTGGAGTTTTAGCAGAGAATAAGAGAGATTGTGAAGATTCAAAAGAATATCTAGTCTTTTCAACACGAACTGAAATCCGAAGTTTATCACTAACTCCCAAGAGTAATACTGTACCATTTGATGCAGTTAAGGGTTTGACTAATGTAGTAGGAGTTGATTTTGATTACAAAGACAAGAAACTATTATTTACACAAATCAGACCAGACACAAAGATTGCTACCATGTCTAGTTTATCACCTTCTGTGGATGATATCAAGCCAATCTTACAATCTGGAATAAATCCTGAAGGCATTGCATATGATTGGACATCAGAGAAAATCTACTGGACAGACTCTGCAAACAACAGTATTTATGCAATGAACATGGATGGATCTCATGTAGTTATGATTATTCAAATCGAACGACCACGAGCTCTTGTCTTGGATCCATGCAGA
>Dec248
ATGTCCTTTAAAGACACGGTAAAGAATTTCGTAGTGCCAGGGGTCAACCTGAGCCTCCAGGAGATATGGGACGCACTATACGACTGCATGAAGGAGCCTCGAGTGCAGAGGAAAATAGTGCTGGTGATTGTCAGCATCGCGTTGTTGCTGGATAACATGTTGTATATGGTCATTGTGCCCATCATTCCAGACTACCTGCGAAGGATTGGTTCTTGGACGACACATCTGGAAGGAGGGAGTATGATTAGGTACAATGAGTCTAGCATCAGGTACTATGCCAATGCTACGGGGAACTATACAGTAACACCAAAGCCAAAGTATATTAATCAGGTCACTGTGTACGAGGGAGAAGACACAGCTATAGGGATTCTCTTTGCCTCCAAAGCTCTTATACAGCTTATGGTAAACCCCATATCAGGTACCATCATTGATAAGGTCGGGTACGATATTCCTATGACCTTTGGGCTCATTGTTATGTTCTTATCGACAGCCATCTTCGCATGTGGCCGCTCATACGGTGTGCTCTTCTTCGCCAGGAGTTTACAGGGCGTTGGTTCAGCATTTGCTGATACGTCTGGCTTGGCTATGATTGCCGATACTTACACAGAAGAATCAGAAAGGACAAAAGCCCTTGGTATAGCCCTTGCCTTTATATCATTTGGTTGCCTGGTTGCCCCACCGTTTGGTGGCACTTTATATCAATTTGCTGGGAAAGAGATGCCATTTTTGATTCTAGCTTTCGTCTCGCTATTCGATGCGGTGGCACTGAGGTTAGTTATGAGACCTATAAGAGATCAAAAGAAAGAGCTCGGCATGGAGCACAAGAAAGGAACGCCTATATTTAGGCTCTTCATGGATCCATACATCCTTTGCTGTGCAGGAGCTCTCATGATGTCTAACGTATCGTTAGCTTTCCTTGAGCCTACCATCAGCGTGTGGATGATGGACAACATGGAGGTGGAAGAATGGCAGTTGGGCATGATCTGGCTGCCGTCATTCTTCCCTCATGTCGCTGGGGTCGTCTTGACTGTGAAGATGTCAAAGAAGTATCCGAACTACCAGTGGATGATGGCTGCCGGAGGCTTAGCATTAGAAGGAATCAGCTGCTTCTTCTTGCCGTTTGCAACAAATTACTGGGTCGTGATGATGCCCATATGTGTCATATGCTTCGGCATTGCTCTTATAGACACGGCCCTTCTTCCTACGCTGGGATACCTGGTGGACACCCGGTACGTCAGCGTTTATGGCTCTATCTATGCTATCGCGGACATCTCTTACTCTCTCGCCTATGCGTTTGGACCGATGATTGCTGGCAGTGTAGTGACAACCATTGGTTTCGTGGCACTCAACATCGGCATCGCCCTTTCCAATCTTTTATACTGCCCCATACTTTATTCCCTCCGCCACGTGTATGACTATAAGCCCTTCGAAGAGGAAGGCCAAGAACAGCTGAACATGCAAGATCCTCCTCAAGGCGATTTCCAGACTTACACCATGCAGGAGGGCCAGCAAGTGCCTGGAGGAGATAAGAATCACCTAGAATTTTCAAAACTCTCCAAAGGACAACAAGAAAATTATGGCACTTATGAGGCTATGGAAATGCAAGTTACAGACTACAATAACCAGGGAGCAAATGGTCACGTAACTAGTGATAACAGAACTGTGACACAAAGGCCGGTGGACAACAACCCATTCAGGCAACAGCAGATGCAGCAAGGAGGAACTTTCCATTACGACCAG
>Dec249
CTTGAGGAAGGGGAAGTCAGATACAGGTGGGACTTGGGGAGTGGTGAAGGCCTTGTAACTGTTTCATCTGTTCGAGTGGATGACGGGCAGTGGCACCACGTTGATATAGAGCGGTTTGGCAGCACAGCTGAAGTGAAGGTTGATGGCAATTTCATGGAAAAAGGAACCTCCCCTGGTTCATCCGACCTTCTCAATCTTGAAACCCCACACCTGTACCTAGGAGCAGAAGTGAGACCATGGGCAGGAGCCCAGGACCCACGGCAAGGGATGGTTGGCTGCATTGATGACCCTAGATTGGATGATACCCCCTTACCTCTGACTCATCAGGCAACCACCAAGGTGGCATCACTCACCCGCCTGGCCCACGTGGTGCAACACTGCCAGTCTGAGTTACAGCCGCCAGGTGTCTGTGGTGCTCACCCCTGTCTTAATGGTGGCACTTGTGAAGAACGCGGAGCATCGTTCATTTGCCAGTGCCATCCTCGTTTCCTTGGGTCACGTTGCGAGCTGGACTCCAATCCTTGTGCTTCCTCACCTTGTTTAAACAATGGCCACTGTGTCAACATTGAAAACACTTACAGATGTGAATGTCCAGCTCGTGTGTCAGGCCCTCGCTGCCAGTACATGTATTGCAACCCTAATCCTTGTCTGAACAGAGGAACTTGTGAGGAGGGTATTTCTGGCCCAATATGCAAGTGTCATGGGTTCACTGGAGCCTACTGTAATATTGACATCAATGAATGTGCCAAGAACCCCTGTCAGAATGGCGGCAGTTGCATCAACACGTATGGGAGCTTCCGGTGCATGTGTCCAGGAAATACTACAGGACCTTACTGTGGTGTTCACACAGTCGGACTGATCAATATTAAAATGGAGGAG
>Dec250
ATGGGCGTTGAAAGAGGCCGGGCGTCGCAGAGGTCCCATGGAGTGGCCTCACAGCGTTCCTATGGGACTTCGTCCTCGGAATCCCAAGACTCGCGGGAAAAGTGCAAGAACTGCTGCAGGAAATTCGTGTCTTTCATGTGCACGCAAGTTGGCGTGGGCGGTCTAGTGGTGTCTTACGCTATCATGGGCGCCTTCGCCTTCATTGCCATCGAGGGAAAACCCGAATTCTGGATGACGAACCAGACGTCGGTGATTCACAACGACACGATCCGCACGCTCTGGAACTACACGGAACACCTGAATGTCCTGCACAAGGACCGCTGGTACGAGGACGTTAACGAGACGCTCTACAAGTTCCAAAAGGACATCGTGACAGTAGTCAAGAGCGGCTACGATGGCCGCTCGCACGAGGAGGTGTGGAACTTTCCCGCCTCCCTCATGTTCTGCCTGAGCGTCTTCACCATGATCGGGTACGGCCACATGACGCCCCGGACGGACTGGGGCAAAATCGCCACTATCCTGTACGCCGTCCTGGGCATCCCGCTCTACATCGTCTACTTCATGAACATGGGCCGCGTCTTCGCCAAGTCCTTCAAGTTCCTGTATCGAGCGATGTATCGGTGCGTGAACCGCAGCAAAAAAAAGACCGAGGAAGAGGGTGAGCAGCTGGGCGAATGGGAGGAGCCCACCATTATCGTGCCTTCGACGGCCTGTATCTGGGTCATGATCTTCTACATGACCACGGGCACCGTCATGTTCGCCGAGTGGGAGAACTGGTCGTACCTCAATTCCTGCTACTTCTCCTTCACGTCTCTTGCCAAGATCGGCATCGGCGACTTCGTGCCCGGGTTCGGTGGCGGCGAAGCTTTCGGGGCGGCCACGGAGGACTCGCAGACTAAGCTCATCATTAACTTCATGTACCTCCTGATCGGCATGGGCCTCATCGCCATGTGCTACACGCTCATGAAGGAAGAGATCATGCTCCGCCTCCGCACGCTCAAGCAGGAGTTCAAGGAGAAGCTTTTCTTCTGCGGAGTCAAGCTCGGTCTCTACCAAGAGGAGCTGCCCTATCCTGAGCCGCGGCATCCTGCCCACGGCCGCACCAAGTCCATCAGGAAGTCTGTCAGACGTCGG
>Dec251
TATTATCGTGACGTCATAACCTGCGTGTCACACTTCAACGCCGAAACGCAAGTCCGACTCGACTACATCAACATTTGCCTCTCGTACCCCTACGTGCAGGAGGAGGAGGGGGCGAGGCGCTACCTGCTCTTCTATCGGTGGATCTCGTGGTCGCTGCTGGTCCTCGCCGGCATCTACTACATCCCGCGAAAGGTCTCTAAGAGCTTCGACAACGCCCGCTGCAAGAAGCTGCTCGAGGATCTCGCTGCCAACGCCCACCGGTATGACCAGGCGGAGCGCGAGCTCGTCGAGAGGGCCGCTCGGTACATCCTGTTCAACCTCAAGACGCACAACGGCCTCTACTGGAAGTTCTTCTCGGTGAATCTGCTGGCGCTCGTGGTCGACGTGTTCGCCATGCAGTACCTGGACTTCATCCTGCAGGGCCGCTTCATCCAGTACGGCTTCAGGGCCTATCCGTTCGACAGGGATCCGCAGCACTTCACCGACTACATGTCTCAGACGTTCCCGCCGTTCGCGCTGTGTGAGCTCTCCACCGAAAACCAACTGGTAAACAAGCGGACCGAGGTTTTCGGTTGCCACCTCACCATCATGGAGCTTTACGAGAAGCTGTTCCTCGGACTGTGGCTGTGGCTCATCATCCTGTCCTTCGTCACCTGCTGCTACATCATCTTCCTGTTCGCTATGTGGCTGCCGTGCATGCGCGTGTACCTGCTGCGCACCGCCAAGCCCGCACACGCCAACGACAACGTCCGTGCGATGGTGGTCAAGGTCTGCAAGAACTGCAAGATCGGAGACATTTACCTTCTGTACAGGATCAAAGGCCACCTCAGCCACGCCCGCTTCTACGAGCTCATGACGCGGCTGTCGGACCCCAACCTCTTCAACAAGCAGGTGGTGGGCAACCCGGCCTCGGCGGCGCCCGACGCCAAGGACAAGATGCCGCCCAACAAGCAGCCGGACACGCTCAGGAACCGCCGCCCCAACGTGCCGCAGGACCCGCCCATCAACCCCGACTACCTCCACCAGCTGCTCACCAACCCGGAGATGATGTCTCGGAACCCACAGCATCCCGACCAGCGGACGCCGCTGCTTAAGAAAAACACCAGCATCTTAATTGAA
>Dec252
GAAATGGTATGTCTTGATTGGACGGCACTGGCTCGTGTTCAGCTCCGAAAACTGCCTTCAGTAGATGATGTGCAGTGTTACTCTGTGTGGTGGGAGGCAGCAAGGGAAGACTTCATCCTCAAAGACTGCCTGAAAGTTGGAGGAGATCAAGGAGCTTGGTGGGGTGGAGGAGAGATGTCAGATGGGGGCTACCCTGTTACCAACGCTAATGTCCCACCTACCCAGATGGTCACAGGCAAATTGGGCAGAGACTCCTGGGGGCAGCTCCTAAGGCGTACATGGCTCTCTGAATTCTCATCGCTCTTGTCCCTTCCAGATAGTTTCAAGGGCCATATTTCTGTCAATTATGAAAATGATGGCCAGATTTGCCTGGAGTCTCGGCCCCGACCTTCTCTTTCATCTAGGTTTCCGGTACTGAAATATAGGCTGTGTACAGCCCAAAATCTTTCAGCATTAACTTACCATCTTCATACTGAAGCTCTAGCTCAGATGAAGACAGATGTACAACCTTTAAAGAATATTGTCGTGAGGAAAGCAGAAGTTAAAGAAGAAAATATGACAGTGCCAGTAAATGTTTCAACCCCTAAAGATCCACGAATGGAGGAAGCAAAGGCCCGTGTCAGAGGAAGAATAGACCATCCCGTGTGGATTCCGTGGATGTCTTCAGATCAACCTCTGCTTACCCAAGATGCTGTCCTTCATTATGTTGATAAGGTTGTCAACCTGACCTATGGATTCAAAGGTCATGTTCTCCTTCCTCCATCATGGCAGTCACAGCCTGGTGACCTGGTATTTGATCCCAAGAGATTTCCAGATCCTGTCGCTATGGCCCGGAAAATAGAAGAAAAAGGTTTTAAATTAGCTCTGACCATTCATCCGTTTGTGAGTGTCAATGCTCCAACATTTGATAAGGGGACTCAGGAGGGCCTCTGGATACGCCAACGTTTGTCAGAGCTCCCTGCACTCACAAACTATGAGGACACCTATCCATCTGCTGTAACAGACTTTAGCAACCCAAGAGCTAAACACTGGTTCTCAGTGCAACTCAAAAAATTGAAAAGGATGTATAACATTGACCGTTTCCATCTGAAGCCTGCAGATTCCCATGATCTTCCAGCATACCATGAATATCACATGCCCATTCCTGGTCCAGATGCAATACTGTCCTATTTCATGGATTCTGTAAGTGCAGTGTCACCACCCATCAGTACAGAAGGTGCTGTCATGCCACCTGGAGCACCAACTTTCCTTACTCTTGGAAACTTTGATGGGTCCTGGGAAGGGCTGGAGACACTAGTTCCAAGGGTGCTGACCCTAGCCATGCTTGGATTCCCCTTCATTGATGTGGGACCAATAGGTGGAGTAGCAAGAATGGGACATATTCCTGATAGGGAACTTTACATTCGGTGGATGGAAGTAGCAACATTTCTTCCAGCAATGCAG
>Dec253
CAATCTCTTCTCCACCCGAGCGTGGCTGAAGCCCTGTCGGCGTCCTACGGCCTGGCGTCCACCTTCGGAGATGACTCCCTCAGCGGAACCACCAGCGAGGAGTTCAAGATAAGCTCAGCGTTCACAGCCACGCCGGCACCGAGCTACGGCGAGGGCGGCAGCGAAGCCTCCTTCACCGATGTCTTCCAGACCGATTACCTGCTGGCGACCGCTCCCCTCGAGGACCTCAAGCCCGTCATCAGCCACCCGTCTTCGGGGACGCCCCCGCCCGGATCGCCAGGTCACGCCGCAGTCTCCGCTGCCTCGTCCGCAGCGGCCGCGGCTGCAGCTCTGCCAAGCTTCCAGGAGACTTACTCTCCGCGGTACAGACCGCTTGACGCTGATGTGTTCACCTTCAAGACCGACAACGGGCGGCCCGTCGAGTACCCGCAGCCCCCGCCGGCGCACCAGACTTTCCCTCAGGCTTCCCCGCAGCACCAGCAGCAACAGCTACAGCAGCAAGCCCAGTTGAACACACAGCAGCAGCAACAACAGCAACAGCAGCAGCAACAGCAACAACAGCAGCAGCAACAAAGCACAGGCCCCTTCGAGGCCTACGCCCACTCGCCCCAGGTGTACGCCAGGCCTGCGCCCTACCCCAGTCCTTCCGTTCCCGTCACACACGGCTACTCCGGCCCGGCCAAGACGTTCAGCGGCGAGTTCTACCCCAACGCCCCCACTTACGATGCTCTTCAGCCCCTCCATCCAGACCAGTACATGCGTCCCTCCACGTCCCACCACTACCCGGAGATGGCCTCCACCTCGAGCACGCCTCCCATGCCTTTCCTGAGCCGCAAGGGCGCAGGGGAGCACATGGACCCCTCGTTGATGCGCTCGCACCTGCCCCCCATGGCTTCCGGGCGCCCCGCCTCTGATCAAAAGCCACAGTCGCCATCACAGCTGTGCGCCGTCTGTGGCGACACGGCTGCCTGTCAGCACTATGGCGTTCGTACCTGCGAGGGTTGCAAAGGCTTCTTCAAGCGAACCGTCCAGAAAAACGCCAAGTACGTCTGTCTCGCTGACAAAAACTGCCCCGTCGATAAGCGTCGCCGCAACCGATGTCAGTTCTGTCGTTTCCAAAAGTGTTTGGTGGTGGGGATGGTCAAGGAAGTGGTGAGGACCGACAGCCTGAAGGGCCGCCGAGGGCGCCTGCCCAGCAAGCCCAAAAGTCCCCAGGAGTCCCCGCCTTCCCCGCCCGTGTCCCTGATCACGGCGCTGGTGCGGGCGCACGTGGACACCACCCCGGACGTGTCCAACCTCGACTACTCGCATTACCGCGAGCCCTCCAGCGGCGGCGACTCCCCGACCACGGAGGCCGAGCGAATCCAGCTGTTCTACAACCTCCTCACCTCAAGCATCGAAGTCATCCGACACTTCGCCGAGAAGATCCCCGGCTATCACGACCTCGCCCGCGAAGACCAAGACCTCCTCTTCCAGTCAGCCTCCCTCGAGCTCTTTGTCTTAAGAGTAGCCTACAGACTC
>Dec254
ATGTACCCTCAACAACGATTCGGCATCAGTGGTTTGGTTCCGTATCACCACCAAGGCCAAACCTTCTTCTCGTGTGGCGAGTTCTTCAGCGAAGGAATCTTCCAGAACGTGGCAGCAGTAGCTTATGCCCTCAGTCAGATCAACAGGAATGAAGTGGGTGTGGGCTTGGGGGCCATTATCTTCGACTACTGCGACAGGATAGAGCGGGCGAGGGAGAGGTTCTACAGCTTCTTCTCCGGCGAGGCCCTGGAAAGCGACGACTCGATCGTGCTCACGCCCAACCGCATCGTCGCCTCCATCAGCTTCGACGACGACGCCGCGGAGGCCGTGTCCAACATCCTCTCCTCCAACAACATCCCGCACTTCAGCTCCCCCATCGGAGGTCGCAAGCTCGCTGACCGGGACGACCAGACGATCCTCACCAGTGTTCCTTCGAGGACAGCAGAACTGCGGACGTTCCTCAGCATCCTCAGAGCTTACAAGTGGACGTTCATTAATGTGATCTATGACAACGATGATGACGGGAAGTTCATGATGGAGACGTTCCGCGAAATGGCCACGAATCAAGACGTGTGCATCGGAGACTCGCTCGGGGCGCCGCAGCGCGTGTCCGAGGAATATGCCCGGGAGCTGATCGAAACCTTGGCTGTTCCCTGGAAGCCCAGGATCGTCGTTCTTCTGATGGACGCCACGGATAACATCAGGACAATCTTAAAAGTAGCCGACAAGCTTGACGAAAGCGAGAGGTTCACTTTCCTGGCGGGCGATGCTTGGGGCAACAAGCCCAGCGTGACAAAAGGCCTGGACAGAGTGTCAGCCGGAGCTCTCACGTTCACCATGGAAACCTATGACCTCCCGGACTTCCGGATCTTCGTGGCAAACCTAACACTAGAAAACCACGAACCATTCCCGGACGAATGGTTCGAGGAATACTTCCAAAACAAATTCCAGTGTAGACTGTCCCCCAGTGAAAGAGTGCAGAGGCAATATGTGAAGGAATGCCTCGGAACGGAATCCATTCATCCTGATGACATTGTGCAGGATCCTTATGTGTTCCACACCATCCTCAGCATCAACGCCATTGCACATGGTCTGGATGCATACATAACGAAACACTGTGCAGATGCAGAGTCTATTGATGATTGCAATGTAGTTCAGGCAGAATTATTATTAGAAATCCTGCACCAGAGCGAACTCTCTCTAAATAACACAGCTGATTCTAATTCATATGACCAGGACGGGGCTTACGGCTACCACATTTGGAACTACAGGAAGCTCGGGAAGGAATATGGCTACATTAATGTTGGCAAGTGGGAGAACAGCAACATTCGTCTTGAAAAGCCGAGCATTGAGTTCAAAATCGGAACCTTTGCCCCAGATTCTTACTGCACTGAGGGCATATGCTTGGAAGTCTGTTCTTCTCAGTCGACCAAGTACGCCGCCATGGCCCTGCCAAAGCCCTTGCCCATTGACTCTAACTTCCGCAATGTGTATGGCATCATGACTAGCTCTATGAGCCTTCTGGGTATTATCGTGATTTTGGTAACGATGGTTTACTTCATGATGTCATACCCAACGGCAGCAGGAACGTCGGTTCTCGGCTACATGATCCTCATTGGCTGCCTTATGCTTTACTCTGTCAACTTCGCCTTCATCTTCCAGCCTACTGTCGGCACCTGTGCGGTAAGGAGGTTCATGATGGGTGTGGCCTATGCCATCATTTTCTCCGCAATGTTGGTAAAGGTGATACATACATGGAGGGTTATGACTTATTCATCAACTCGTGGTGATCCGGACGGGTTGAGCAGGCCCTGTGGATTGATGCTTGTGGCCATTGGCCTCACCTTTGTGCAAGTCGTCCTCGGATCCGCTTGGTTAATCCTCTACCCGCCAGGGACAGACCTCGATGGCGAGACCTGGAGATGTACGCCCACTGAACGCTTTGAGATTGACCTTGTCATCTCCCTTGTGTACGTGATGGTCCTCATAGCAGCAACGATCCTCTTTTGTTTCGAGACGTGGCATGCGGAGGAGAACTCGAAAGGAGACGCGGTGGATCCTGCTGGCCTCCCTCTTCACCACCATCGCTTGGTGCGTGTGGACGGTTGTGGCCACGCAGGCGCCCATCACCTTCCGCGACCCGGCCATCGTCATCGGCAACCTCATCTGCGCGACCGTCGTCATCCTCTTCCTGTACGCCCGCAAGATGTACCTCTACAGCCAACTAAC
>Dec255
CTCTCCGTGCCCCGCCCGGACCACCAGCGCACCACCAACCTCTACGTGGACACGCCCTTCAAGCACCGCGTGGCGCCCCGCTCGCGGCCCGGCCAGCATCCTTCGCCGGCGGGGGGTCGCGCCCCCCACTCGACGGACCTGCCGCTGGTCCATGGCGCGCCCGCCCGCACCAGCGGCAAGAGGCCGTCCGCCGCAGCCAAGCTTACGGCCGCCCAGACAAGTTTGAATGTCGGGACAACAGTGAAAGGCGGCAGCCTCGCGGGCAGCACCACGGGCGTGACCCTCGTGCCGCAGGGCAGCCGCGCGCCCGTCATCAGCAAGCAGCCCGCCGCCCTCACCTTTACTAAGGGCGGCCGCGACGACATCGACGGCGAGTCCATCATCTGCTCGTGGTGCGGCCGTTGCCGGTGCGAGGCATGCACCAAGCCGCGGCCCCCGCCTGCGGCCTGGCTCTGCCGCAACAAGTGCCTGTGCTCGCCCGCAGCCGTGGTCGACTACGCGTCATGCCTGTGCTGCGTCAAGGGCGTGCTGTACCACTGCAGCAAGGATGGCGACGCCGACTTCGACTCGGCCGCAGACCACCCGTGCTCCTGCGGCGGCCCGCATGCGCTGCGGGGCTGGGCGTGCCTGGCCCTCGCCTCCGTACCTCTGCCGTGCCTGCTCTGCTACTGGCCCCTGACGGCGGCGCGGCGCCTGCTGGAGAGCACGTACCAGCGGTGCACGAGCCACGGGTGCCGCTGCCCCCAGGGCGTGGGCGCGCGCCACCACCCGCCGCCGCCCCCGGAGAAGCGGCCGCTGCACGACTGCGCC
>Dec256
ATGGTGTTGTGCAGGCACGTGGTCGTGGTGGCGGTGGCGATGGCGATAGCGGGGCGCCTCAGCGCGGCTGCAGGTGGTGGCTACCTCAAGATGTTTGAGGCTCAGCACAACCCGCCCGACCCGTGCTACGACGACGCGGGCGCGCGGCCCAAGAAGTGCATTCCCGACTTCATCAACGCCGCCTTCGGGCGTTCCGTCGAGGCCTCCAGCACGTGCGGGGCGCCGCCGTCGCGGTACTGTGTGACCTCGCACGAGAAGGGCGAGGTCAACCGCAAGTGCCACGTGTGCGACGCCGAGGAGCCCGCCCGCGCCCACCCCGCCCACTACCTCACCGACCTCAACAACCCCAACAACCTCACCTGCTGGCGCTCGGCCCCCGTCGACCCCCTCAAGCCCGAGAATGTGTCGCTCAACATCTCCCTGGGAAAGAAGTACGAGCTCACCTACATCAGCCTGCAGTTCTGCGGCCAGAAACCCGACTCCCTGGCCATCTACAAGTCCATGGACTACGGGCGCACGTGGCACCCGTTCCAGTTCTACTCGTCGCAGTGCCGCAAGGTGTACGGGCGCCAGAGCCGCCTGGTGATCGGGAAGGCCAACGAGCAAGAGGCGCTATGCACAGACGCCCACCTCAGTCACAACGACCCTCTGACCGGCTCGTCCTCGTCCAGGATCGCATTCAGCACACTGGAAGGACGGCCCTCAGCCTACGACTTCGACTCGTCGCCGGTTTTGCAGGACTGGGTCACCGCCACGGACATCAAGGTGGTTCTGAACCGCTTGCACCCTGAGCTCGACGAGGCCACGGCTGACAACGAAAGTGCCGCCCAGGAGCGCTATAGTTACGCTGTGGCAGACCTGGCTGTTGGCGGCCGTTGCAAATGCAATGGTCACGCCTCCCAGTGCATCCCGGACAAGACCACGGGCGCGCTGGTGTGTGACTGCGCCCACAACACCGCCGGGCGAGACTGCGAAAAGTGCAAACCCTTCCACTTCGACCGACCGTGGGGACGCGCCACGTCCCGAGAGGCCAACGAGTGTGTA
>Dec257
[truncated: 555,701 more chars]
