# Supplementary material for: UPrimer: A Clade-Specific Primer Design Program Based on Nested-PCR Strategy and Its Applications in Amplicon Capture Phylogenomics
Source: Mol Biol Evol. 2023 Oct 13;40(11):msad230. doi: 10.1093/molbev/msad230 (PMC10630340; doi:10.1093/molbev/msad230)
Supplement: msad230_Supplementary_Data [file msad230_supplementary_data.zip › Appendix 5. Entomobryomorpha/Appendix 5. Highest-scoring nested-PCR primers of NPCLs for Entomobryomorpha.xls]

## Sheet: Detailed information
NPCL ID	MSA ID	Predicted Amplicon Length (bp)	No. of Ingroups in MSA	F2 Primer Start Position in the Peptide MSA	R2 Primer Start Position in the Peptide MSA	Peptide Sequence of F2 Primer (5' to 3')	Peptide Sequence of R2 Primer (5' to 3')	Nucleotide Sequence of F2 Primer (5' to 3')	Nucleotide Sequence of R2 primer (5' to 3',after reverse completement)	Degeneracy of F2 Primer	Degeneracy of R2 Primer	Ratio of Variable Colunms for F2R2	Information Score for F2R2	PCR Score for F2R2	Identify Score for F2R2	F1 Primer Start Position in the Peptide MSA	R1 Primer Start Position in the Peptide MSA	Peptide Sequence of F1 Primer (5' to 3')	Peptide Sequence of R1 Primer (5' to 3')	Nucleotide Sequence of F1 Primer (5' to 3')	Nucleotide Sequence of R1 Primer (5' to 3',after reverse completement)	Degeneracy of F1 Primer	Degeneracy of R1 Primer	PCR Score for F1R1	Identify Score for F1R1	Final Score for nested primer pairs among different MSAs
Ent_1	XP_021957714.1_3099260_3100050	402	7	84	209	PDFEWDEK	IQTQVFNA	CCNGAYTTYGARTGGGAYGARAA	GCRTTRAANACYTGNGTYTGDAT	128	768	0.226891	9.5	68.9	100	9	258	QFKKIPE	HCVYITP	CARTTYAARAARATHCCNGA	GGNGTDATRTANACRCARTG	192	384	71.8	96	85.5754
Ent_2	XP_035715199.1_1841782_1842924	738	7	71	308	GIAVWFNE	NCTYNWLG	GGNATHGCNGTNTGGTTYAAYGA	CCNARCCARTTRTANGTRCARTT	768	512	0.448889	41.5	70.6	95.5	46	349	DGLNITY	DPNTEIA	GAYGGNYTNAAYATHACNTA	GCDATYTCNGTRTTNGGRTC	1536	384	68.7	98	85.0097
Ent_3	XP_021959995.1_3674362_3675081	462	7	73	218	FKARDKYV	CKLVHADF	TTYAARGCNMGNGAYAARTAYGT	AARTCNGCRTGNACNARYTTRCA	1024	2048	0.566929	29.875	63.4	99	44	247	KEANVYH	VEHDHPR	AARGARGCNAAYGTNTAYCA	CKNGGRTGRTCRTGYTCNAC	256	512	70.2	100	84.1514
Ent_4	XP_021962639.2_371074_373746	810	7	84	345	VDEKNTKI	DENHKIWG	GTNGAYGARAARAAYACNAARAT	CCCCADATYTTRTGRTTYTCRTC	512	96	0.382114	24	73.3	96	49	374	IQEPLKE	EPDGTLK	ATHCARGARCCNYTNAARGA	TTNARNGTNCCRTCNGGYTC	768	2048	64.4	99	83.8529
Ent_5	XP_021954852.1_6276555_6277433	411	7	120	248	EVGTVAWQ	EDADEYVC	GARGTNGGNACNGTNGCNTGGCA	CANACRTAYTCRTCNGCRTCYTC	2048	512	0.319672	13.375	65.7	100	112	272	QGYWVDK	IMTAPKL	CARGGNTAYTGGGTNGAYAA	ARYTTNGGNGCNGTCATDAT	128	768	71.8	94	82.4044
Ent_6	XP_021956680.1_2459448_2460147	438	7	51	188	MMAHNLCY	HDAKVIYG	ATGATGGCNCAYAAYYTNTGYTA	CCRTADATNACYTTNGCRTCRTG	256	768	0.290076	12.25	68.2	99	34	230	YDVPIAT	PIKLEFE	TAYGAYGTNCCNATHGCNAC	TCRAAYTCNARYTTDATNGG	768	768	64.1	100	82.2066
Ent_7	XP_021955465.1_3970140_3970704	357	7	43	153	DQKCWAMY	NVGAMIQP	GAYCARAARTGYTGGGCNATGTA	GGYTGDATCATNGCNCCNACRTT	64	768	0.105769	2.625	73.9	95.5	24	162	WLEIIGN	KFKQDLD	TGGYTNGARATHATHGGNAA	TCNARRTCYTGYTTRAAYTT	576	256	65.5	96	81.3453
Ent_8	XP_035702223.1_12468115_12469045	801	7	22	280	LTCPYCTF	CNQYFPTA	YTNACNTGYCCNTAYTGYACNTT	GCNGTNGGRAARTAYTGRTTRCA	4096	512	0.59276	42.5	67.2	93.5	7	291	LKNALEK	QMHFREI	YTNAARAAYGCNYTNGARAA	ATYTCNCKRAARTGCATYTG	2048	128	64.7	99	79.5594
Ent_9	XP_035709010.1_5318024_5319058	561	7	47	225	TGPKYDNP	HGFEEQGY	ACNGGNCCNAARTAYGAYAAYCC	TANCCYTGYTCYTCRAANCCRTG	1024	512	0.215116	11.125	66.2	97.5	2	240	QFVTINE	CITDANY	CARTTYGTNACNATHAAYGA	TARTTNGCRTCNGTDATRCA	384	384	73.3	90	79.3169
Ent_10	XP_021954785.1_934176_934812	480	7	18	169	YGEKHDEF	KGDEFVKN	TAYGGNGARAARCAYGAYGARTT	TTYTTNACRAAYTCRTCNCCYTT	256	512	0.534722	29.625	71.6	92	10	177	VKFDVAY	EIQRVEN	GTNAARTTYGAYGTNGCNTA	TTYTCNACNCKYTGDATYTC	512	768	65.9	95	78.8259
Ent_11	XP_035709264.1_10347985_10348538	438	7	10	147	EHYNAMGK	KMRYDAGD	GARCAYTAYAAYGCNATGGGNAA	TCNCCNGCRTCRTANCKCATYTT	256	1024	0.335878	13.875	69.1	95.5	2	157	FALGNKT	AVYPKND	TTYGCNYTNGGNAAYAARAC	TCRTTYTTNGGRTANACNGC	1024	512	67.2	93	78.0406
Ent_12	XP_035703190.1_17758253_17758808	483	7	20	172	IVDIFVGQ	YIAYCKHP	ATHGTNGAYATHTTYGTNGGNCA	GGRTGYTTRCARTANGCDATRTA	2304	384	0.349315	14.875	65	94.5	6	183	TEAWKRY	EWHCYND	ACNGARGCNTGGAARMGNTA	TCRTTRTARCARTGCCAYTC	512	32	74.6	89	76.9928
Ent_13	XP_021961270.1_3274702_3278748	1740	6	555	1126	PKWAHAQI	ENDQAPKF	CCNAARTGGGCNCAYGCNCARAT	AAYTTNGGNGCYTGRTCRTTYTC	512	512	0.685714	163.143	71.1	92	513	1245	GNEKMWF	NDETPKF	GGNAAYGARAARATGTGGTT	AAYTTNGGNGTYTCRTCRTT	32	256	78.7	90.5	76.8756
Ent_14	XP_021943773.1_23482591_23483567	498	7	57	214	YLKKDIQF	MATFVEFY	TAYYTNAARAARGAYATHCARTT	TARAAYTCNACRAANGTNGCCAT	768	512	0.377483	17.625	68.4	96	36	226	YPREPKN	GFINFRL	TAYCCNMGNGARCCNAARAA	ARNCKRAARTTDATRAANCC	1024	1536	62	96	76.7065
Ent_15	XP_021962608.2_3057550_3058497	1035	7	15	351	AITDPVNY	FVEEKQRI	GCNATHACNGAYCCNGTNAAYTA	ATNCKYTGYTTYTCYTCNACRAA	3072	1024	0.651466	70.875	67.7	98	2	365	ILHLCAI	KAARTLG	ATHYTNCAYYTNTGYGCNAT	CCNARNGTNCKNGCNGCYTT	3072	8192	51.4	100	76.5408
Ent_16	XP_021953840.1_9719068_9719657	405	7	57	183	PINYVYGF	KFVENIEL	CCNATHAAYTAYGTNTAYGGNTT	ARYTCDATRTTYTCNACRAAYTT	1536	768	0.268908	10.75	67.1	93.5	5	191	GVTYTGN	CFQGKGN	GGNGTNACNTAYACNGGNAA	TTNCCYTTNCCYTGRAARCA	2048	256	65.6	96	76.1432
Ent_17	XP_035708649.1_8542043_8544519	1551	7	254	762	TNAVFDYE	YNWDYLLD	ACNAAYGCNGTNTTYGAYTAYGA	TCNARNARRTARTCCCARTTRTA	1024	1024	0.697479	125.75	65.8	87	237	770	GDGKDKF	WGPQYQP	GGNGAYGGNAARGAYAARTT	GGYTGRTAYTGNGGNCCCCA	256	128	65.2	93	75.9585
Ent_18	XP_021953368.1_2801062_2801410	372	7	13	128	SFPMQLDM	KWYLFNDA	WSNTTYCCNATGCARYTNGAYAT	GCRTCRTTRAANARRTACCAYTT	4096	256	0.643564	19.5	64.9	93	3	148	MMKEKVN	ECFGGEM	ATGATGAARGARAARGTNAA	ATYTCNCCNCCRAARCAYTC	32	256	69.3	93	75.3754
Ent_19	XP_021967523.2_186112_187194	777	7	177	427	NNLKFMGH	GCNLQEPL	AAYAAYYTNAARTTYATGGGNCA	ARNGGYTCYTGNARRTTRCANCC	512	4096	0.661376	49.5	62.4	94.5	155	437	FHKIPKV	MIESKRC	TTYCAYAARATHCCNAARGT	CANCKYTTNSWYTCDATCAT	192	1536	61.4	99	75.3451
Ent_20	XP_021961148.1_2735074_2735950	597	7	77	267	FKFLGLPK	KDVERERG	TTYAARTTYYTNGGNYTNCCNAA	CCNCKYTCNCKYTCNACRTCYTT	8192	4096	0.368715	20.875	49.4	98	68	285	DLIKNFG	MIFNWLH	GAYYTNATHAARAAYTTYGG	TGNARCCARTTRAADATCAT	384	96	72.5	100	75.2662
Ent_21	XP_021948576.1_8609701_8610178	372	7	20	135	AAKVYGWN	NPGKYIHT	GCNGCNAARGTNTAYGGNTGGAA	GTRTGDATRTAYTTNCCNGGRTT	1024	768	0.183486	9.125	69.4	92.5	9	143	SYAQGFM	NWTGTGG	WSNTAYGCNCARGGNTTYAT	CCNCCNGTNCCNGTCCARTT	2048	512	59.9	99	75.1274
Ent_22	XP_035707395.1_11632610_11633235	432	7	31	166	NIQDLEEQ	AKKDEEIS	AAYATHCARGAYYTNGARGARCA	SWDATYTCYTCRTCYTTYTTNGC	768	1536	0.341085	18.5	60	94.5	3	178	ILHDMEA	KIDEESA	ATHYTNCAYGAYATGGARGC	GCNSWYTCYTCRTCDATYTT	192	768	65.1	100	74.9231
Ent_23	XP_021948636.1_13158154_13158577	345	7	17	123	EYKTYKDN	KEILPQML	GARTAYAARACNTAYAARGAYAA	ARCATYTGNGGNARDATYTCYTT	256	1536	0.34	8.5	64.4	100	6	133	LLSKFNG	TEPYIQI	YTNYTNWSNAARTTYAAYGG	ATYTGDATRTANGGYTCNGT	8192	384	56	99	74.1657
Ent_24	XP_021961308.1_3724325_3724895	405	7	11	137	NLPEDFAD	DVIATNLK	AAYYTNCCNGARGAYTTYGCNGA	TTNARRTTNGTNGCDATNACRTC	2048	6144	0.478261	20.125	64.4	97	3	152	IVDVLRA	NVFGQLI	ATHGTNGAYGTNYTNMGNGC	ATNARYTGNCCRAANACRTT	6144	1024	56.8	100	74.1021
Ent_25	XP_021949957.1_11789991_11790460	351	7	13	121	IKATLGKA	EFTNKLLK	ATHAARGCNACNYTNGGNAARGC	TTNARNARYTTRTTNGTRAAYTC	6144	4096	0.356436	11.875	53.9	100	3	129	VKHYNDY	QDKRVVL	GTNAARCAYTAYAAYGAYTA	ARNACNACNCKYTTRTCYTG	128	2048	66.8	98	73.9186
Ent_26	XP_021957822.1_1018819_1019548	525	7	54	220	RHNEKVQM	KGTVIEVN	MGNCAYAAYGARAARGTNCARAT	TTNACYTCDATNACNGTNCCYTT	1024	3072	0.333333	18.75	68.6	95	6	240	HIELHRK	KVVWGKY	CAYATHGARYTNCAYMGNAA	TAYTTNCCCCANACNACYTT	1536	256	60.4	94	73.8887
Ent_27	XP_035709347.1_19752179_19752980	468	7	43	190	EYTGAPYF	EKVRELAM	GARTAYACNGGNGCNCCNTAYTT	ATNGCNARYTCNCKNACYTTYTC	2048	8192	0.460993	19.875	60.7	94.5	25	207	NAMHKGQ	KGATDVA	AAYGCNATGCAYAARGGNCA	GCNACRTCNGTNGCNCCYTT	128	1024	69.6	92	73.1715
Ent_28	XP_035709645.1_1142300_1143699	810	7	35	296	KILNIEGC	MDAWFGKG	AARATHYTNAAYATHGARGGNTG	CCYTTNCCRAACCANGCRTCCAT	2304	128	0.572	55.125	67.8	90	3	339	YKFLGIM	FHFTPYS	TAYAARTTYYTNGGNATHAT	SWRTANGGNGTRAARTGRAA	768	1024	64.5	91	73.0705
Ent_29	XP_021954425.1_6206614_6207067	384	7	17	136	LKQHEMTQ	GEQYEQSI	YTNAARCARCAYGARATGACNCA	ATNSWYTGYTCRTAYTGYTCNCC	512	2048	0.318584	7.75	62.5	95.5	7	144	QQLEQAH	AEMLQKQ	CARCARYTNGARCARGCNCA	TGYTTYTGNARCATYTCNGC	512	256	61.6	98	72.9415
Ent_30	XP_021961231.1_1549660_1550925	756	7	163	406	MMAGDYHY	AYVTECQK	ATGATGGCNGGNGAYTAYCAYTA	TTYTGRCAYTCNGTNACRTANGC	128	1024	0.618644	55.125	68.7	90.5	152	417	RDILPPF	DVWMPPT	MGNGAYATHYTNCCNCCNTT	GTNGGNGGCATCCANACRTC	6144	128	62.5	91	72.6805
Ent_31	XP_035700837.1_807930_808406	372	7	18	133	INLANKCY	DQADQPTE	ATHAAYYTNGCNAAYAARTGYTA	TCNGTNGGYTGRTCNGCYTGRTC	1536	1024	0.376147	13.125	65.3	94	8	150	EDIVALQ	FAEEQSL	GARGAYATHGTNGCNYTNCA	ARNSWYTGYTCYTCNGCRAA	1536	2048	58.2	99	72.5564
Ent_32	XP_021965261.1_1398636_1399358	585	7	35	221	FSVDIFFY	PYGNVAYH	TTYWSNGTNGAYATHTTYTTYTA	TGRTANGCNACRTTNCCRTANGG	3072	2048	0.872093	65.375	58.1	92	5	236	VGGNPEC	MANPAVC	GTNGGNGGNAAYCCNGARTG	CANACNGCNGGRTTNGCCAT	1024	512	67.4	94	72.531
Ent_33	XP_021956836.1_769541_770045	348	7	9	116	KTLDMLKK	EYCIGALP	AARACNYTNGAYATGYTNAARAA	GGNARNGCNCCDATRCARTAYTC	2048	3072	0.29	7.875	57.4	100	1	130	VIRKKLI	FQNVAKE	GTNATHMGNAARAARYTNAT	TCYTTNGCNACRTTYTGRAA	3072	256	62.5	97	72.4921
Ent_34	XP_021944433.1_18366660_18367750	432	6	199	334	HKMQMFIW	VECKGIIG	CAYAARATGCARATGTTYATHTG	CCDATDATNCCYTTRCAYTCNAC	48	1152	0.0775194	3.57143	69.8	100	191	342	MAINPGE	NDGRHYI	ATGGCNATHAAYCCNGGNGA	ATRTARTGNCKNCCRTCRTT	384	512	69.6	100	72.4803
Ent_35	XP_035708639.1_1527975_1528701	450	7	62	203	AVSMQIQP	HYDWGLRA	GCNGTNWSNATGCARATHCARCC	GCNCKNARNCCCCARTCRTARTG	3072	2048	0.555556	12.875	60.1	99	2	266	IDVKAMG	FDNLIKD	ATHGAYGTNAARGCNATGGG	TCYTTDATNARRTTRTCRAA	192	384	69.3	88	72.4733
Ent_36	XP_035704592.1_871906_872748	384	7	32	151	AKKLIFYE	FMPGVTNI	GCNAARAARYTNATHTTYTAYGA	ATRTTNGTNACNCCNGGCATRAA	1536	1024	0.451327	18.25	67.7	88.5	7	167	KWFQEKT	EYFNYIE	AARTGGTTYCARGARAARAC	TCDATRTARTTRAARTAYTC	32	96	72.4	87	72.2825
Ent_37	XP_035707338.1_11398047_11398491	366	7	22	135	WEKPTKPN	NDEKSKIQ	TGGGARAARCCNACNAARCCNAA	TGDATYTTNSWYTTYTCRTCRTT	512	1536	0.295238	12.375	60.3	88.5	10	143	FYDITMT	GYYIEAK	TTYTAYGAYATHACNATGAC	TTNGCYTCDATRTARTANCC	96	384	69.3	98	72.2472
Ent_38	XP_035716330.1_1578868_1579585	663	7	15	227	PVGFIQKA	QIEETARL	CCNGTNGGNTTYATHCARAARGC	ARNCKNGCNGTYTCYTCDATYTG	1536	6144	0.542105	39	64.8	91	5	238	GLIHRVF	FWIKEKH	GGNYTNATHCAYMGNGTNTT	TGYTTYTCYTTDATCCARAA	6144	48	67.5	90	72.0666
Ent_39	XP_035715287.1_2060838_2063172	993	6	380	702	FENLDEKQ	FVWDAHLP	TTYGARAAYYTNGAYGARAARCA	GGNARRTGNGCRTCCCANACRAA	512	1024	0.512658	62.1429	68.4	100	364	732	CYAIIET	KEMWFLS	TGYTAYGCNATHATHGARAC	SWNARRAACCACATYTCYTT	288	256	66.6	98	72.0182
Ent_40	XP_035708477.1_5828690_5830631	1386	6	56	509	IYKIQYND	YDPTIGQW	ATHTAYAARATHCARTAYAAYGA	CAYTGNCCDATNGTNGGRTCRTA	288	1536	0.514739	87	70	92	41	533	IGVYEYQ	DIFTYRF	ATHGGNGTNTAYGARTAYCA	AANCKRTANGTRAADATRTC	384	768	68.5	100	71.9451
Ent_41	XP_021953818.1_2311634_2312856	792	7	143	398	EKGTIHTK	FHRCNLAM	GARAARGGNACNATHCAYACNAA	ATNGCNARRTTRCANCKRTGRAA	1536	4096	0.67713	48.625	62.2	97	82	406	TETPPFY	MFIAELI	ACNGARACNCCNCCNTTYTA	ATNARYTCNGCDATRAACAT	1024	384	64.8	88	71.811
Ent_42	XP_035713330.1_3215871_3216695	414	7	50	179	VGLVVMPF	MVFTYYRI	GTNGGNYTNGTNGTNATGCCNTT	ATNCKRTARTANGTRAANACCAT	8192	1024	0.333333	13.625	58.3	98	35	189	VTNYFIT	AAVQQTR	GTNACNAAYTAYTTYATHAC	CKNGTYTGYTGNACNGCNGC	384	2048	60.9	98	71.7325
Ent_43	XP_021967515.1_191100_191685	402	7	35	160	PIVCERFT	HNAEVGFS	CCNATHGTNTGYGARMGNTTYAC	SWRAANCCNACYTCNGCRTTRTG	3072	4096	0.421053	18.375	62.4	91	20	188	LQIQDDG	DNIKILY	YTNCARATHCARGAYGAYGG	TANARDATYTTDATRTTRTC	384	576	65	96	71.5031
Ent_44	XP_021948795.1_26831622_26832267	396	7	20	143	LILEGKDV	IDEADLVF	YTNATHYTNGARGGNAARGAYGT	AANACNARRTCNGCYTCRTCDAT	6144	3072	0.538462	24.5	60.4	98	8	192	KEPTLIQ	NPVILKL	AARGARCCNACNYTNATHCA	ARYTTNARDATNACNGGRTT	1536	3072	60	95	71.2316
Ent_45	XP_035715111.1_888642_890023	588	6	116	303	QNFDWDEI	KQTLREAF	CARAAYTTYGAYTGGGAYGARAT	AANGCYTCNCKNARNGTYTGYTT	64	8192	0.447514	15.7143	66.7	99	100	321	ECDRVHK	AENVPDI	GARTGYGAYMGNGTNCAYAA	ATRTCNGGNACRTTYTCNGC	512	512	69.6	100	70.8662
Ent_46	XP_021954975.1_3493157_3494252	378	7	215	332	TPYEISEI	IHMCDNFT	ACNCCNTAYGARATHWSNGARAT	GTRAARTTRTCRCACATRTGDAT	6144	96	0.153153	6.125	60.1	91.5	202	343	SPEQVIK	HTCITFE	WSNCCNGARCARGTNATHAA	TCRAANGTDATRCANGTRTG	3072	384	65.6	97	70.6132
Ent_47	XP_021947866.1_6607673_6608226	369	7	41	155	KLWSFYAD	YAKLEEKH	AARYTNTGGWSNTTYTAYGCNGA	TGYTTYTCYTCNARYTTNGCRTA	4096	1024	0.203704	7.125	57.1	99	32	169	VQARLYK	MNIYEKA	GTNCARGCNMGNYTNTAYAA	GCYTTYTCRTADATRTTCAT	4096	48	68.8	89	70.4804
Ent_48	XP_035713064.1_3526192_3526839	426	7	59	192	FTCGTGEV	KCQPGTYS	TTYACNTGYGGNACNGGNGARGT	SWRTANGTNCCNGGYTGRCAYTT	2048	4096	0.346457	12.875	60.4	95.5	5	200	KQTQLYD	PTGLAPC	AARCARACNCARYTNTAYGA	CANGGNGCNARNCCNGTNGG	512	8192	58.6	98	69.9158
Ent_49	XP_021959908.1_3498900_3499394	432	7	20	155	LQKLLKDP	CIQLEYPL	YTNCARAARYTNYTNAARGAYCC	ARNGGRTAYTCNARYTGDATRCA	8192	3072	0.706349	29.25	49.9	96.5	7	164	QNRYFVE	AEYDFRN	CARAAYMGNTAYTTYGTNGA	TTNCKRAARTCRTAYTCNGC	512	512	70	94	69.5622
Ent_50	XP_021957062.1_4167226_4167815	351	7	12	120	AQEVLKVK	GKLPIVNE	GCNCARGARGTNYTNAARGTNAA	TCRTTNACDATNGGNARYTTNCC	4096	6144	0.435644	14.25	57.6	92	3	135	HHNCTPE	IARTDLK	CAYCAYAAYTGYACNCCNGA	TTNARRTCNGTNCKNGCDAT	256	6144	63	99	69.4161
Ent_51	XP_035713338.1_1059073_1059603	402	7	26	151	TILKVTQD	NFLVCVHN	ACNATHYTNAARGTNACNCARGA	TTRTGNACRCANACNARRAARTT	6144	2048	0.394958	16.125	59	98	7	162	LKRRMFF	EIPYAIL	YTNAARMGNMGNATGTTYTT	ARDATNGCRTANGGDATYTC	2048	1152	58.4	96	69.3981
Ent_52	XP_035709836.1_2937026_2937755	411	7	147	275	LDKIAAKD	EYDCVICN	YTNGAYAARATHGCNGCNAARGA	TTRCADATNACRCARTCRTAYTC	3072	384	0.719298	31.25	64.1	90.5	29	290	SYVPFWE	DNPVGLV	WSNTAYGTNCCNTTYTGGGA	ACNARNCCNACNGGRTTRTC	1024	2048	63.1	92	69.2217
Ent_53	XP_035704897.1_15485798_15486241	402	7	20	145	IVGGTEEG	HVTLKRQP	ATHGTNGGNGGNACNGARGARGG	GGYTGNCKYTTNARNGTNACRTG	3072	8192	0.6	22.375	53.3	94.5	12	154	RQEGFGF	EGFGFVI	MGNCARGARGGNTTYGGNTT	ATNACRAANCCRAANCCYTC	1024	512	62.2	100	68.8721
Ent_54	XP_021954852.1_6272655_6273113	345	7	31	137	LVEEQPNK	PENLRAEE	YTNGTNGARGARCARCCNAAYAA	TCYTCNGCNCKNARRTTYTCNGG	2048	8192	0.28	8.875	56.2	95.5	11	145	RVMAVNE	FAGECLT	MGNGTNATGGCNGTNAAYGA	GTNARRCAYTCNCCNGCRAA	1024	1024	65.4	94	68.7518
Ent_55	XP_035706233.1_8847677_8848458	720	7	42	273	KDEVRVYD	PKDIILAK	AARGAYGARGTNMGNGTNTAYGA	TTNGCNARDATDATRTCYTTNGG	2048	4608	0.724138	63.875	57.1	90	33	285	GDRFVAW	DDHVQWL	GGNGAYMGNTTYGTNGCNTG	ARCCAYTGNACRTGRTCRTC	2048	128	68.3	90	68.4401
Ent_56	XP_021954653.2_3882540_3883735	915	6	59	355	QMLIAPFE	EAMLTVQH	CARATGYTNATHGCNCCNTTYGA	TGYTGNACNGTNARCATNGCYTC	1536	2048	0.447183	50.7143	65.6	98	4	366	RNHRFNC	FAHPANW	MGNAAYCAYMGNTTYAAYTG	CARTTNGCNGGRTGNGCRAA	1024	512	63.8	100	68.3691
Ent_57	XP_035708880.1_6195172_6195601	360	7	21	132	ARKVMEHT	HDTIGMVA	GCNMGNAARGTNATGGARCAYAC	GCNACCATNCCDATNGTRTCRTG	1024	768	0.683168	26.375	69.3	89.5	11	153	LRRVKNA	NGARNKI	YTNMGNMGNGTNAARAAYGC	ATYTTRTTNCKNGCNCCRTT	8192	1024	56	94	68.3336
Ent_58	XP_021946408.1_8601465_8602683	924	6	50	349	AVDGVQDP	EKNFFLHY	GCNGTNGAYGGNGTNCARGAYCC	TARTGNARRAARAARTTYTTYTC	2048	512	0.585616	59.8571	64.2	98	41	357	ETQIMCN	EFPPYAT	GARACNCARATHATGTGYAA	GTNGCRTANGGNGGRAAYTC	96	512	72.7	91.5	68.2937
Ent_59	XP_021945659.2_18200078_18200575	471	6	11	159	KFCFPEKD	EYNNITWT	AARTTYTGYTTYCCNGARAARGA	GTCCANGTDATRTTRTTRTAYTC	256	192	0.49635	23.8571	68	100	1	169	MTYQFFK	DFLIAVR	ATGACNTAYCARTTYTTYAA	CKNACNGCDATNARRAARTC	64	3072	67.7	94	68.2327
Ent_60	XP_035710612.1_1448682_1449364	381	7	64	182	GLYECTYG	GNFTNITY	GGNYTNTAYGARTGYACNTAYGG	TANGTDATRTTNGTRAARTTNCC	2048	1536	0.63964	27.75	59.9	88.5	9	226	LHGIFNC	TPLYINF	YTNCAYGGNATHTTYAAYTG	AARTTDATRTANARNGGNGT	768	1536	66.9	93	68.0888
Ent_61	XP_035715199.1_1845433_1846045	498	6	33	190	VWQYDENH	DYELLAGT	GTNTGGCARTAYGAYGARAAYCA	GTNCCNGCNARNARYTCRTARTC	128	8192	0.486667	31.5714	66.8	97	21	198	NKEGGFQ	KTAKLDN	AAYAARGARGGNGGNTTYCA	TTRTCNARYTTNGCNGTYTT	256	1024	66.4	98	67.8138
Ent_62	XP_021953818.1_2314618_2316506	660	7	59	270	QERLDFAM	KEVPDTSH	CARGARMGNYTNGAYTTYGCNAT	TGNSWNGTRTCNGGNACYTCYTT	4096	8192	0.148515	8.875	62.2	95.5	46	384	PLNIFVK	KEVKGLS	CCNYTNAAYATHTTYGTNAA	SWNARNCCYTTNACYTCYTT	1536	4096	60.7	91	67.6343
Ent_63	XP_035709425.1_3915937_3916716	357	7	33	143	YFDGQGKA	AQVLEDLV	TAYTTYGAYGGNCARGGNAARGC	ACNARRTCYTCNARNACYTGNGC	512	8192	0.398058	13.5	57.6	98	24	169	PELCKVA	HYIGKTF	CCNGARYTNTGYAARGTNGC	AANGTYTTNCCDATRTARTG	1024	384	69	84	67.3969
Ent_64	XP_021947303.1_15167335_15167953	438	7	54	191	DNYLDHFK	MFLYIAVN	GAYAAYTAYYTNGAYCAYTTYAA	TTNACNGCDATRTANARRAACAT	512	1536	0.635659	29.75	67.4	95.5	8	200	SDICFKP	GQINSFS	WSNGAYATHTGYTTYAARCC	SWRAANSWRTTDATYTGNCC	768	6144	53.4	90	66.9008
Ent_65	XP_021959343.1_15536243_15536947	429	6	62	196	CIFKQAYK	IETMVWDL	TGYATHTTYAARCARGCNTAYAA	ARRTCCCANACCATNGTYTCDAT	384	384	0.367188	20.4286	70.8	98	44	217	RNQKFYN	QGLQMQT	MGNAAYCARAARTTYTAYAA	GTYTGCATYTGNARNCCYTG	256	256	63.2	95.5	66.8485
Ent_66	XP_021955044.1_1974386_1976275	807	6	303	563	VIQFFEPY	DYGLYLCI	GTNATHCARTTYTTYGARCCNTA	ATRCANARRTANARNCCRTARTC	768	4096	0.758333	77.1429	61.3	95	257	577	HLQEQVF	NITHYVH	CAYYTNCARGARCARGTNTT	TGNACRTARTGNGTDATRTT	512	384	68.1	97.5	66.7337
Ent_67	XP_021948755.1_6944098_6944602	387	7	12	132	LVMTQGKN	KQKASEII	YTNGTNATGACNCARGGNAARAA	ATDATYTCNSWNGCYTTYTGYTT	2048	3072	0.423423	15.375	59.8	90.5	4	161	HLKQKNF	QVHIPPS	CAYYTNAARCARAARAAYTT	SWNGGNGGDATRTGNACYTG	256	3072	63.1	94	66.7264
Ent_68	XP_021956836.1_768821_769458	477	6	25	175	QFINFPIY	VFITDDFQ	CARTTYATHAAYTTYCCNATHTA	TGRAARTCRTCNGTDATRAANAC	576	768	0.415493	19.1429	64	98	1	183	LQMKPEA	EMMPNYL	YTNCARATGAARCCNGARGC	ARRTARTTNGGCATCATYTC	256	64	70.9	94	66.4566
Ent_69	XP_035707395.1_11633326_11634268	396	7	51	174	EVQELMEQ	EETRQKLA	GARGTNCARGARYTNATGGARCA	GCNARYTTYTGNCKNGTYTCYTC	512	4096	0.547009	27.125	56.2	93	6	275	LDTTAAQ	QELEDAG	YTNGAYACNACNGCNGCNCA	CCNGCRTCYTCNARYTCYTG	4096	512	59.4	97	66.2803
Ent_70	XP_021944331.1_15119121_15120388	603	7	271	463	WQRNRRDV	HGFNRIVA	TGGCARMGNAAYMGNMGNGAYGT	GCNACDATNCKRTTRAANCCRTG	4096	3072	0.625731	42.5	52.2	93.5	227	475	LVTITPE	IYFCICG	YTNGTNACNATHACNCCNGA	CCRCADATRCARAARTADAT	6144	144	63.3	95	66.1869
Ent_71	XP_035713338.1_1060162_1061497	510	6	100	261	IYIQAIKF	MFEQNGRC	ATHTAYATHCARGCNATHAARTT	CANCKNCCRTTYTGYTCRAACAT	864	512	0.36129	19.5714	67.8	100	14	276	PITPRTD	VMWDRNH	CCNATHACNCCNMGNACNGA	TGRTTNCKRTCCCACATNAC	6144	128	62	96.5	66.1477
Ent_72	XP_021943696.1_18609594_18610249	345	6	16	122	ELQLEQED	NMYVLDPI	GARYTNCARYTNGARCARGARGA	ATNGGRTCNARNACRTACATRTT	2048	1024	0.2	6.14286	58	100	5	130	LFMNKMD	YKVFDAI	YTNTTYATGAAYAARATGGA	ATNGCRTCRAANACYTTRTA	64	256	74.5	95	66.1073
Ent_73	XP_021947207.2_24693113_24693614	465	6	35	181	GTVLKNKF	QFIWCCQV	GGNACNGTNYTNAARAAYAARTT	ACYTGRCARCACCADATRAAYTG	4096	96	0.482014	12.7143	66.5	91	7	192	EVRCKCH	NCTVDEW	GARGTNMGNTGYAARTGYCA	CAYTCRTCNACNGTRCARTT	512	256	71.2	98	66.0106
Ent_74	XP_021957770.1_4869213_4870018	651	6	59	267	CKIWNHPD	EKLINEFN	TGYAARATHTGGAAYCAYCCNGA	TTRAAYTCRTTDATNARYTTYTC	192	768	0.701571	51.5714	68	96	49	293	ANPIKAF	INLVGAN	GCNAAYCCNATHAARGCNTT	TTNGCNCCNACNARRTTDAT	768	3072	62.5	96.5	66.0075
Ent_75	XP_021953725.1_8336748_8338359	864	5	239	518	YVYDFPDM	QIMYNNGV	TAYGTNTAYGAYTTYCCNGAYAT	ACNCCRTTRTTRTACATDATYTG	512	192	0.326007	31.6667	70.3	98.5	186	532	LYKEIND	HDMEGIY	YTNTAYAARGARATHAAYGA	TADATNCCYTCCATRTCRTG	384	96	76.3	93	65.9027
Ent_76	XP_035710526.1_483174_483708	447	7	16	156	DMNFRLYM	YFVVAQLA	GAYATGAAYTTYMGNYTNTAYAT	GCNARYTGNGCNACNACRAARTA	1024	4096	0.328358	15.25	58.4	92.5	4	166	TMIRLGD	DPMYQYS	ACNATGATHMGNYTNGGNGA	SWRTAYTGRTACATNGGRTC	3072	256	60.1	95	65.8033
Ent_77	XP_035710132.1_240441_240912	393	6	12	134	ALCVHPAC	YCGQEMRV	GCNYTNTGYGTNCAYCCNGCNTG	ACNCKCATYTCYTGNCCRCARTA	8192	512	0.394737	19.7143	63.5	100	4	161	CLQTIDI	IMLGFPV	TGYYTNCARACNATHGAYAT	ACNGGRAANCCNARCATDAT	768	768	64.1	98	65.7737
Ent_78	XP_021950597.1_14160823_14161494	402	7	53	178	DGNEKKDE	DCIQKVPR	GAYGGNAAYGARAARAARGAYGA	CKNGGNACYTTYTGDATRCARTC	256	1536	0.570093	17.25	68	91	40	200	TSQKRAK	VDAVGIH	ACNWSNCARAARMGNGCNAA	TGDATNCCNACNGCRTCNAC	8192	1536	55.3	91	65.4703
Ent_79	XP_021967212.1_420241_420691	354	7	24	133	KQIKAIAD	DDIERAIN	AARCARATHAARGCNATHGCNGA	TTDATNGCNCKYTCDATRTCRTC	1152	2304	0.427184	13.75	58.9	93	12	141	MKFSQGE	DGVNTFK	ATGAARTTYWSNCARGGNGA	TTRAANGTRTTNACNCCRTC	512	512	64.6	89	65.38
Ent_80	XP_035708477.1_5826343_5827929	963	5	56	368	LPGDEAHC	QVKTIENA	YTNCCNGGNGAYGARGCNCAYTG	GCRTTYTCDATNGTYTTNACYTG	4096	768	0.199346	23.6667	69.6	100	40	396	DPEHNWE	PEGYNFT	GAYCCNGARCAYAAYTGGGA	GTRAARTTRTANCCYTCNGG	64	256	73.9	94	65.2368
Ent_81	XP_021953818.1_2313389_2314504	834	6	14	283	CDRKQENV	EYPCDRYV	TGYGAYMGNAARCARGARAAYGT	ACRTANCKRTCRCANGGRTAYTC	512	1024	0.539924	60.2857	67	99	1	376	DLFEELA	HPELTMP	GAYYTNTTYGARGARYTNGC	GGCATNGTNARYTCNGGRTG	1024	512	56.5	98	65.091
Ent_82	XP_021957457.1_668774_670617	1128	5	38	405	KIAETVEQ	CTENAIML	AARATHGCNGARACNGTNGARCA	ARCATDATNGCRTTYTCNGTRCA	1536	768	0.271468	39	67.9	100	14	426	FVKLYNE	GQATEFL	TTYGTNAARYTNTAYAAYGA	ARRAAYTCNGTNGCYTGNCC	512	1024	67.8	100	65.0637
Ent_83	XP_021947372.1_18186896_18187616	612	7	14	209	YVLAPTKE	MPDQFTPD	TAYGTNYTNGCNCCNACNAARGA	TCNGGNGTRAAYTGRTCNGGCAT	8192	512	0.349206	19.125	64.6	90	6	240	GYRLYTP	CTHILVF	GGNTAYMGNYTNTAYACNCC	AANACNARDATRTGNGTRCA	4096	1536	58.9	91	65.0623
Ent_84	XP_021947519.1_13461062_13461924	675	6	34	250	HYPHFKQM	HNINRAEN	CAYTAYCCNCAYTTYAARCARAT	TTYTCNGCNCKRTTDATRTTRTG	256	1536	0.394231	30.2857	65.8	93	26	266	EDMKNFI	GTAMHNM	GARGAYATGAARAAYTTYAT	ATRTTRTGCATNGCNGTNCC	32	256	73.7	90.5	64.9037
Ent_85	XP_021946786.1_2804358_2804989	495	6	9	165	RMVEKGHF	EMHQKQRL	MGNATGGTNGARAARGGNCAYTT	ARNCKYTGYTTYTGRTGCATYTC	1024	512	0.5	34.4286	69.9	95	1	206	YLAVDET	HYQVPKT	TAYYTNGCNGTNGAYGARAC	GTYTTNGGNACYTGRTARTG	1024	256	69.4	88	64.7372
Ent_86	XP_021954951.1_9894117_9895121	834	6	33	302	RLFTKKQF	DYNQRTPL	MGNYTNTTYACNAARAARCARTT	ARNGGNGTNCKYTGRTTRTARTC	4096	4096	0.670588	65.8571	62.6	98	4	310	DGISENF	HNAANDG	GAYGGNATHWSNGARAAYTT	CCRTCRTTNGCNGCRTTRTG	1536	256	61.2	97.5	64.7299
Ent_87	XP_021968319.1_18802659_18803531	810	6	17	278	ITVIVEDE	NVWTAEEK	ATHACNGTNATHGTNGARGAYGA	TTYTCYTCNGCNGTCCANACRTT	2304	512	0.542017	50.2857	63.5	100	9	290	KNLSYWN	EAKKGMT	AARAAYYTNWSNTAYTGGAA	GTCATNCCYTTYTTNGCYTC	1024	128	60.6	96.5	64.6286
Ent_88	XP_021961163.1_2065374_2066232	432	6	18	153	TQFAGGKF	YDVHPKLV	ACNCARTTYGCNGGNGGNAARTT	ACNARYTTNGGRTGNACRTCRTA	2048	2048	0.551181	28.2857	62.6	88.5	10	163	TIQKWND	MAPQDNC	ACNATHCARAARTGGAAYGA	CARTTRTCYTGNGGNGCCAT	96	128	77.5	94	64.5812
Ent_89	XP_021950818.1_9565356_9566541	585	5	77	263	INPHEKQN	KNAFPMQT	ATHAAYCCNCAYGARAARCARAA	GTYTGCATNGGRAANGCRTTYTT	384	256	0.459302	34	73	95	59	407	TPYGIPC	THEQLMA	ACNCCNTAYGGNATHCCNTG	GCCATNARYTGYTCRTGNGT	1536	256	66.7	100	64.3409
Ent_90	XP_021957505.1_606786_607335	369	6	29	143	PNEFVEFY	EYLYDFLT	CCNAAYGARTTYGTNGARTTYTA	GTNARRAARTCRTANARRTAYTC	512	2048	0.361111	11	61.4	97	16	173	DGQRKEE	WENGQFP	GAYGGNCARMGNAARGARGA	GGRAAYTGNCCRTTYTCCCA	512	64	72	93	64.1219
Ent_91	XP_021949676.1_6672839_6673634	603	6	21	213	TLFRNEDA	EIKHPYLD	ACNYTNTTYMGNAAYGARGAYGC	TCNARRTANGGRTGYTTDATYTC	4096	1536	0.569061	42.5714	66.1	90	3	260	GDNAAVD	HEMNQNH	GGNGAYAAYGCNGCNGTNGA	TGRTTYTGRTTCATYTCRTG	1024	32	67.6	96.5	64.0094
Ent_92	XP_035709155.1_897304_899091	1407	6	89	549	QKGIIACM	FFPRAWKI	CARAARGGNATHATHGCNTGYAT	ATYTTCCANGCNCKNGGRAARAA	1152	1024	0.517621	101.286	65.5	93	59	591	YPNICTA	TFVEALC	TAYCCNAAYATHTGYACNGC	CANARNGCYTCNACRAANGT	384	2048	67.1	89	63.9988
Ent_93	XP_035712922.1_367888_368410	378	6	49	166	TATEIGIH	YKGKDIQG	ACNGCNACNGARATHGGNATHCA	CCYTGDATRTCYTTNCCYTTRTA	4608	384	0.45045	12.7143	62.9	94	18	178	ITVEVKG	CFVYDPN	ATHACNGTNGARGTNAARGG	TTNGGRTCRTANACRAARCA	768	256	69.6	96.5	63.9919
Ent_94	XP_035706421.1_14619706_14620141	414	6	27	156	PLNFGEWD	DVDDFIKL	CCNYTNAAYTTYGGNGARTGGGA	ARYTTDATRAARTCRTCNACRTC	1024	768	0.693694	32	65.6	93	2	167	GKNNFRP	FNKEGIH	GGNAARAAYAAYTTYMGNCC	TGDATNCCYTCYTTRTTRAA	512	192	68.5	94	63.9549
Ent_95	XP_021948833.1_27593012_27593534	441	7	12	150	TGAHAIGD	NCHATSTP	ACNGGNGCNCAYGCNATHGGNGA	GGNGTNSWNGTNGCRTGRCARTT	6144	8192	0.48855	28.5	55.8	94.5	4	158	HCASTAC	IGDKAEI	CAYTGYGCNWSNACNGCNTG	ATYTCNGCYTTRTCNCCDAT	4096	384	55.6	96	63.943
Ent_96	XP_035714872.1_567527_568355	696	5	35	258	LTIAGCKM	KACDEIRD	YTNACNATHGCNGGNTGYAARAT	TCNCKDATYTCRTCRCANGCYTT	6144	1536	0.465438	44.1667	67.8	100	9	272	HDNEIAQ	GVRLEDH	CAYGAYAAYGARATHGCNCA	TGRTCYTCNARNCKNACNCC	192	4096	65	100	63.8819
Ent_97	XP_021948056.1_27580433_27582254	885	6	104	390	MSFNDLKP	YNINLDTE	ATGWSNTTYAAYGAYYTNAARCC	TCNGTRTCNARRTTDATRTTRTA	2048	1536	0.677043	55.2857	59.9	100	31	406	GNLKRYN	YDLEPFN	GGNAAYYTNAARMGNTAYAA	TTRAANGGYTCNARRTCRTA	2048	512	63.2	95.5	63.7942
Ent_98	XP_035709212.1_5985823_5986576	621	5	22	220	DLTGKDGE	NWWVIKPE	GAYYTNACNGGNAARGAYGGNGA	TCNGGYTTDATNACCCACCARTT	4096	192	0.338542	20.3333	65.7	98.5	11	243	GGDIFFM	EQCCAYF	GGNGGNGAYATHTTYTTYAT	AARTANGCRCARCAYTGYTC	384	128	71.7	98.5	63.5565
Ent_99	XP_035713272.1_1354290_1357356	1071	5	269	617	YLWRHQDI	HYKGALVR	TAYYTNTGGMGNCAYCARGAYAT	CKNACNARNGCNCCYTTRTARTG	1024	8192	0.514706	66	64.5	100	255	640	FVDMMTY	QTMKEMR	TTYGTNGAYATGATGACNTA	CKCATYTCYTTCATNGTYTG	64	64	72.2	93	63.3766
Ent_100	XP_035710777.1_2610668_2611792	393	6	29	151	SPFVANFN	YFEAQKMH	WSNCCNTTYGTNGCNAAYTTYAA	TGCATYTTYTGNGCYTCRAARTA	8192	128	0.551724	25.4286	66.6	94	18	169	RTVKEIM	EYDHIFA	MGNACNGTNAARGARATHAT	GCRAADATRTGRTCRTAYTC	1536	96	74.5	85.5	63.3391
Ent_101	XP_021945120.2_10173557_10174597	897	6	28	318	ECVSQAEQ	IQFKKVPG	GARTGYGTNWSNCARGCNGARCA	CCNGGNACYTTYTTRAAYTGDAT	4096	768	0.634409	66.1429	58.8	96	7	328	KITWRGQ	KEDCRIV	AARATHACNTGGMGNGGNCA	ACDATNCKRCARTCYTCYTT	768	384	67.9	94	63.3194
Ent_102	XP_021951178.1_11498940_11499405	402	6	11	136	PRDILKNY	DDPQLSYM	CCNMGNGAYATHYTNAARAAYTA	ATRTANSWNARYTGNGGRTCRTC	6144	8192	0.352941	16.7143	57.5	97	2	147	ALVNFCE	WARICQI	GCNYTNGTNAAYTTYTGYGA	ATYTGRCADATNCKNGCCCA	1024	384	66.7	100	63.2181
Ent_103	XP_035702223.1_12457125_12457938	537	6	20	190	EDELNQFK	FTQKNILL	GARGAYGARYTNAAYCARTTYAA	ARNARDATRTTYTTYTGNGTRAA	512	3072	0.358025	14.4286	65.1	93.5	6	207	ALQKHVE	HKLKRAM	GCNYTNCARAARCAYGTNGA	ATNGCNCKYTTNARYTTRTG	1024	2048	63.8	99	63.2061
Ent_104	XP_021958537.1_1744869_1746374	1308	6	56	483	EFLVPENA	DIFVWDNL	GARTTYYTNGTNCCNGARAAYGC	ARRTTRTCCCANACRAADATRTC	2048	384	0.645783	98.8571	64.1	90.5	43	515	DENDNDP	KNLKVFI	GAYGARAAYGAYAAYGAYCC	ATRAANACYTTNARRTTYTT	64	512	62	96.5	63.054
Ent_105	XP_035703894.1_16462043_16464692	732	6	129	364	NGPFAHYD	YMSKFNAQ	AAYGGNCCNTTYGCNCAYTAYGA	TGNGCRTTRAAYTTNSWCATRTA	1024	1024	0.513393	34.2857	64.9	89	113	420	VSDPGNK	HPDHKIY	GTNWSNGAYCCNGGNAAYAA	TADATYTTRTGRTCNGGRTG	4096	192	65.3	100	63.0362
Ent_106	XP_035709155.1_899795_902424	2055	5	183	859	ILDGNAFC	DQAPNHIH	ATHYTNGAYGGNAAYGCNTTYTG	TGDATRTGRTTNGGNGCYTGRTC	3072	768	0.70997	180.167	68.3	92.5	169	941	KHLIRHQ	QALDIIT	AARCAYYTNATHMGNCAYCA	GTDATDATRTCNARNGCYTG	1536	1152	58.8	98.5	63.0024
Ent_107	XP_035701728.1_27014204_27016274	435	6	300	436	PNTFEIMN	HNKLTTLP	CCNAAYACNTTYGARATHATGAA	GGNARNGTNGTNARYTTRTTRTG	384	8192	0.507692	27.5714	62.3	93	284	460	HLEVADF	NPWHCSC	CAYYTNGARGTNGCNGAYTT	CANSWRCARTGCCANGGRTT	1024	512	64.4	100	62.9626
Ent_108	XP_021956140.1_2087113_2087578	348	7	15	122	IVEELLWF	MALPPCHC	ATHGTNGARGARYTNYTNTGGTT	CARTGRCANGGNGGNARNGCCAT	3072	2048	0.376238	13	53.8	94	5	132	LTTKRVF	QFYVDPA	YTNACNACNAARMGNGTNTT	GCNGGRTCNACRTARAAYTG	8192	256	64	90	62.9108
Ent_109	XP_035714426.1_485983_486657	411	7	17	145	LVNREDNQ	DYDTIHRQ	YTNGTNAAYMGNGARGAYAAYCA	TGNCKRTGDATNGTRTCRTARTC	4096	1536	0.5	9	64.6	96.5	1	203	CDSSETA	EDNCSPI	TGYGAYWSNWSNGARACNGC	ATNGGNSWRCARTTRTCYTC	8192	1024	46.6	94	62.5943
Ent_110	XP_021962776.1_513074_513800	456	6	48	191	VQELGLQA	WINDLEKD	GTNCARGARYTNGGNYTNCARGC	TCYTTYTCNARRTCRTTDATCCA	8192	384	0.573529	29.5714	57.3	96	40	200	FEALKAW	EYEDWPD	TTYGARGCNYTNAARGCNTG	TCNGGCCARTCYTCRTAYTC	1024	64	67.8	97.5	62.4601
Ent_111	XP_021947519.1_13460067_13460778	615	5	22	218	EIMQKEVY	WTYQAMVH	GARATHATGCARAARGARGTNTA	TGNACCATNGCYTGRTANGTCCA	192	256	0.31746	23.3333	73.2	100	1	229	MKILLMD	TIKNHRV	ATGAARATHYTNYTNATGGA	ACNCKRTGRTTYTTDATNGT	384	768	61.4	97	62.3184
Ent_112	XP_021948516.1_12248129_12249230	405	7	81	207	ALQLDEHK	KQTQVHVL	GCNYTNCARYTNGAYGARCAYAA	ARNACRTGNACYTGNGTYTGYTT	4096	2048	0.521008	23.375	61.2	90.5	63	215	WVERLDI	QERQKAK	TGGGTNGARMGNYTNGAYAT	TTNGCYTTYTGNCKYTCYTG	1024	512	60	88	62.1768
Ent_113	XP_021955010.1_6198189_6198876	471	6	69	217	ALPQVIFN	NFVYDGKH	GCNYTNCCNCARGTNATHTTYAA	TGYTTNCCRTCRTANACRAARTT	6144	512	0.267606	12.7143	70.4	92	47	228	PWATYGV	QGVITYA	CCNTGGGCNACNTAYGGNGT	GCRTANGTDATNACNCCYTG	512	768	67.6	89.5	62.0794
Ent_114	XP_035705626.1_9522829_9523427	459	5	23	167	DMADDTKE	ECFWKMVR	GAYATGGCNGAYGAYACNAARGA	CKNACCATYTTCCARAARCAYTC	256	128	0.246377	13	69.6	97.5	11	193	VDLPGVI	TEWKNNF	GTNGAYYTNCCNGGNGTNAT	AARTTRTTYTTCCAYTCNGT	4096	64	65	100	62.0781
Ent_115	XP_035705716.1_525530_526664	501	7	62	220	HLGGEDFD	DEAVAYGA	CAYYTNGGNGGNGARGAYTTYGA	GCNCCRTANGCNACNGCYTCRTC	2048	2048	0.801325	55.125	59	95.5	30	289	LIFDLGG	NQTSVQI	YTNATHTTYGAYYTNGGNGG	ATYTGNACNSWNGTYTGRTT	3072	2048	49.9	92	61.993
Ent_116	XP_021955465.1_3975903_3977880	1056	6	15	358	GICATVEE	MAEWYLRG	GGNATHTGYGCNACNGTNGARGA	CCNCKNARRTACCAYTCNGCCAT	3072	1024	0.644578	59.7143	65.9	95	3	396	PGVVDFV	FIIDLAC	CCNGGNGTNGTNGAYTTYGT	CANGCNARRTCDATDATRAA	1024	1152	59.7	94	61.8422
Ent_117	XP_021953725.1_8333032_8334229	789	5	66	320	QKIGFPVM	HEFADSQF	CARAARATHGGNTTYCCNGTNAT	AAYTGNSWRTCNGCRAAYTCRTG	1536	2048	0.289256	19.5	64.7	100	52	333	KGCVETA	WGEDREQ	AARGGNTGYGTNGARACNGC	TGYTCNCKRTCYTCNCCCCA	512	256	67.8	98.5	61.8415
Ent_118	XP_035713064.1_3526902_3527604	576	6	25	208	YQVYFNET	NMNVSFVD	TAYCARGTNTAYTTYAAYGARAC	TCNACRAANSWNACRTTCATRTT	256	2048	0.276836	17	60.5	99	11	223	PQSYVVE	ENVVQFT	CCNCARWSNTAYGTNGTNGA	GTRAAYTGNACNACRTTYTC	4096	256	60	99	61.7581
Ent_119	XP_035708477.1_5825168_5826233	828	5	68	335	TIFVPWNE	FVGDFNLI	ACNATHTTYGTNCCNTGGAAYGA	ATNARRTTRAARTCNCCNACRAA	768	2048	0.298851	30.3333	68.3	96.5	42	348	WFDLMVN	DGTVQNI	TGGTTYGAYYTNATGGTNAA	ATRTTYTGNACNGTNCCRTC	128	512	70.4	94.5	61.7114
Ent_120	XP_035703900.1_18623938_18624396	435	7	44	180	EPLVDGFT	KNDINIMV	GARCCNYTNGTNGAYGGNTTYAC	ACCATDATRTTDATRTCRTTYTT	4096	144	0.766355	34.125	65.2	94.5	35	189	AGSKYTP	PMLLEAL	GCNGGNWSNAARTAYACNCC	ARNGCYTCNARNARCATNGG	4096	4096	46.9	91	61.4734
Ent_121	XP_021961034.1_2563323_2564679	975	6	94	410	KQFHPKYI	DYQETYRM	AARCARTTYCAYCCNAARTAYAT	ATNCKRTANGTYTCYTGRTARTC	256	1024	0.611307	59.8571	69.5	97	47	510	KHSNYYK	IPVRDTN	AARCAYWSNAAYTAYTAYAA	TTNGTRTCNCKNACNGGDAT	512	3072	58.4	89	61.4687
Ent_122	XP_035712775.1_437306_437943	402	6	122	247	LYAGMMFG	GYIRFRFN	YTNTAYGCNGGNATGATGTTYGG	TTRAANCKRAANCKDATRTANCC	512	6144	0.706897	31	56.7	99	9	255	RPHVLKH	EDCNYPH	MGNCCNCAYGTNYTNAARCA	TGNGGRTARTTRCARTCYTC	4096	128	67.8	93	61.3905
Ent_123	XP_021961253.1_2664470_2665130	372	7	17	132	IVLTFMMI	MIGMVWIL	ATHGTNYTNACNTTYATGATGAT	ARDATCCANACCATNCCDATCAT	768	288	0.0275229	1.5	62.9	92.5	6	150	GYSTLHI	GWRDPDA	GGNTAYWSNACNYTNCAYAT	GCRTCNGGRTCNCKCCANCC	8192	512	54.1	91	61.34
Ent_124	XP_021958170.1_887212_889951	1506	5	47	540	AEDTREFK	QQAFENED	GCNGARGAYACNMGNGARTTYAA	TCYTCRTTYTCRAANGCYTGYTG	2048	256	0.57732	111.333	65.6	92.5	15	550	IHRFDPH	VMKIVRN	ATHCAYMGNTTYGAYCCNCA	TTNCKNACDATYTTCATNAC	768	768	64.6	98.5	61.3133
Ent_125	XP_035708463.1_1588479_1589504	966	5	20	333	AKLNHPKG	ENTQGKKC	GCNAARYTNAAYCAYCCNAARGG	CAYTTYTTNCCYTGNGTRTTYTC	2048	512	0.454849	48.6667	65.2	97.5	9	343	ENCGDGF	KINHLGR	GARAAYTGYGGNGAYGGNTT	CKNCCNARRTGRTTDATYTT	256	1536	67.3	97	61.2401
Ent_126	XP_021957457.1_670710_671627	738	5	47	284	QFFLDMFN	VDDLAAQK	CARTTYTTYYTNGAYATGTTYAA	TTYTGNGCNGCNARRTCRTCNAC	256	4096	0.43913	38.8333	58	97.5	34	304	NMHQMHF	EGFTQAD	AAYATGCAYCARATGCAYTT	TCNGCYTGNGTRAANCCYTC	16	512	73.5	98.5	61.0226
Ent_127	XP_021957457.1_661315_661929	456	5	27	170	SRIWEQID	YQNKCKLI	WSNMGNATHTGGGARCARATHGA	ATNARYTTRCAYTTRTTYTGRTA	4608	512	0.218978	11.3333	65.1	96.5	17	178	QDLKGVW	KGWDDLF	CARGAYYTNAARGGNGTNTG	AANARRTCRTCCCANCCYTT	1024	256	68.4	100	60.9708
Ent_128	XP_021963765.1_1626108_1626577	372	6	21	136	IDVPAFDW	DIVTFSKK	ATHGAYGTNCCNGCNTTYGAYTG	TTYTTNSWRAANGTNACDATRTC	1536	6144	0.330275	13	61.4	99	13	144	THSKAIH	MQTGGFY	ACNCAYWSNAARGCNATHCA	TARAANCCNCCNGTYTGCAT	3072	256	61.5	95.5	60.9506
Ent_129	XP_021960851.1_13324174_13324959	354	5	61	170	EWDRPANI	DETNRLYG	GARTGGGAYMGNCCNGCNAAYAT	CCRTANARNCKRTTNGTYTCRTC	1024	4096	0.300971	12.8333	63.2	98.5	52	277	PNKGYLF	WHFTCDN	CCNAAYAARGGNTAYYTNTT	TTRTCRCANGTRAARTGCCA	1024	64	72.4	95.5	60.8439
Ent_130	XP_021968608.1_25219994_25220545	369	7	37	151	ILIGIANA	KFVAAKVA	ATHYTNATHGGNATHGCNAAYGC	GCNACYTTNGCNGCNACRAAYTT	6912	2048	0.745283	33.25	46.9	91	3	161	VLDEMDQ	TGDARKA	GTNYTNGAYGARATGGAYCA	GCYTTNCKNGCRTCNCCNGT	256	2048	63.8	95	60.8262
Ent_131	XP_021943097.1_21736113_21736550	357	6	24	134	LAQAAMMQ	KDELIKAV	YTNGCNCARGCNGCNATGATGCA	ACNGCYTTDATNARYTCRTCYTT	1024	1536	0.45098	13.7143	57.5	98	16	144	IVKNPDG	NQILIVI	ATHGTNAARAAYCCNGAYGG	ATNACDATNARDATYTGRTT	384	1152	62.4	99	60.7125
Ent_132	XP_021947864.1_27064862_27065818	573	5	22	204	GIPIMLWY	FYILFGMA	GGNATHCCNATHATGYTNTGGTA	GCCATNCCRAANARDATRTARAA	1152	768	0.539773	28.3333	63.2	100	10	215	SGKIATM	MFFNILH	WSNGGNAARATHGCNACNAT	TGNARDATRTTRAARAACAT	6144	192	66.1	98.5	60.6843
Ent_133	XP_035707395.1_11632027_11632537	357	6	37	147	TDLIVNFQ	QAETELCA	ACNGAYYTNATHGTNAAYTTYCA	GCRCANARYTCNGTYTCNGCYTG	3072	2048	0.298077	13.1429	62.8	100	9	155	NLFRIGQ	EAEEMRA	AAYYTNTTYMGNATHGGNCA	GCNCKCATYTCYTCNGCYTC	3072	256	57.6	96.5	60.6829
Ent_134	XP_021943229.1_10717786_10718293	405	6	10	136	KPAGEQAD	YPAEIVGK	AARCCNGCNGGNGARCARGCNGA	TTNCCNACDATYTCNGCNGGRTA	2048	3072	0.125	4.28571	66.6	98	2	155	LAAGTKI	IKVHLDK	YTNGCNGCNGGNACNAARAT	TTRTCNARRTGNACYTTDAT	4096	768	61.6	91.5	60.6614
Ent_135	XP_021955358.1_3048323_3049182	498	5	85	242	FDQGKMWE	FYRVNDVS	TTYGAYCARGGNAARATGTGGGA	SWNACRTCRTTNACNCKRTARAA	64	8192	0.483444	28.6667	66.5	92	10	274	YVYKLHD	NEFKYMW	TAYGTNTAYAARYTNCAYGA	CACATRTAYTTRAAYTCRTT	512	32	73.5	95.5	60.5483
Ent_136	XP_021954050.1_8059516_8060541	636	5	138	341	DIPFMYEA	CHQREVEI	GAYATHCCNTTYATGTAYGARGC	ATYTCNACYTCNCKYTGRTGRCA	192	1024	0.401015	26.3333	69	96	13	353	FARCIDW	IDKAGNF	TTYGCNMGNTGYATHGAYTG	AARTTNCCNGCYTTRTCDAT	768	384	72.4	90	60.3941
Ent_137	XP_021948190.1_5013412_5014651	606	6	197	390	VHSAPDHF	WIDDVFVT	GTNCAYWSNGCNCCNGAYCAYTT	GTNACRAANACRTCRTCDATCCA	8192	384	0.518717	34.1429	60.5	97	51	479	NIHEQLQ	EEMNDLW	AAYATHCAYGARCARYTNCA	CANARRTCRTTCATYTCYTC	384	128	68.7	88	60.2971
Ent_138	XP_021951093.1_24271240_24271767	354	5	40	149	YTDPKDGD	DIVPETCR	TAYACNGAYCCNAARGAYGGNGA	CKRCANGTYTCNGGNACDATRTC	1024	3072	0.466019	7.5	62.7	100	29	193	HHMEDIP	EKVPGIF	CAYCAYATGGARGAYATHCC	AADATNCCNGGNACYTTYTC	48	768	71.4	94.5	60.1057
Ent_139	XP_035715222.1_1457461_1458204	387	7	76	196	WLNRAREK	KAAKTTLV	TGGYTNAAYMGNGCNMGNGARAA	ACNARNGTNGTYTTNGCNGCYTT	8192	8192	0.447368	21.5	50.7	93.5	37	211	EVLKRFD	KQVADMH	GARGTNYTNAARMGNTTYGA	TGCATRTCNGCNACYTGYTT	2048	128	68.5	84	60.0948
Ent_140	XP_021947115.1_4276852_4277533	576	6	17	200	VICPVQDG	QIAMLIIG	GTNATHTGYCCNGTNCARGAYGG	CCDATDATNARCATNGCDATYTG	1536	1728	0.572254	38	58.7	93	2	233	QFRALVT	QQTIFVK	CARTTYMGNGCNYTNGTNAC	TTNACRAADATNGTYTGYTG	4096	384	61.5	100	59.9474
Ent_141	XP_021955465.1_3974444_3975638	345	6	240	346	GIQDKTAF	GMITLMKN	GGNATHCARGAYAARACNGCNTT	TTYTTCATNARNGTDATCATNCC	1536	768	0.25	12	66.4	91	231	380	DEKITPP	YVVPFAA	GAYGARAARATHACNCCNCC	GCNGCRAANGGNACNACRTA	384	1024	61.7	96.5	59.9113
Ent_142	XP_021953725.1_8334362_8335926	1302	4	56	481	QYFLVMND	MYGHDFHP	CARTAYTTYYTNGTNATGAAYGA	GGRTGRAARTCRTGNCCRTACAT	512	128	0.207637	37	71.8	100	8	507	IVNAFQN	DFFYHPN	ATHGTNAAYGCNTTYCARAA	TTNGGRTGRTARAARAARTC	384	128	72.6	96	59.8064
Ent_143	XP_021962856.1_384041_384644	498	6	20	177	ATYNGKCY	CDEGHLLV	GCNACNTAYAAYGGNAARTGYTA	ACNARNARRTGNCCYTCRTCRCA	1024	4096	0.337748	17.1429	65	91	2	190	ALPIERC	TCMPNGF	GCNYTNCCNATHGARMGNTG	AANCCRTTNGGCATRCANGT	6144	256	65.7	93	59.6841
Ent_144	XP_021961270.1_3291172_3294495	1974	4	255	904	ARQYELWV	KHAFKVDP	GCNMGNCARTAYGARYTNTGGGT	GGRTCNACYTTRAANGCRTGYTT	2048	512	0.461897	120.8	65.1	94	117	1049	DKFQINE	NDTDEAQ	GAYAARTTYCARATHAAYGA	TGNGCYTCRTCNGTRTCRTT	96	256	75	98	59.6536
Ent_145	XP_021955353.1_5787293_5788095	690	5	21	242	KFKIQLNA	EYDYVNTI	AARTTYAARATHCARYTNAAYGC	ATNGTRTTNACRTARTCRTAYTC	768	512	0.569378	52.3333	65.5	100	9	260	NISKPEY	PQKVRLQ	AAYATHWSNAARCCNGARTA	TGNARNCKNACYTTYTGNGG	1536	4096	57.9	100	59.6391
Ent_146	XP_035706901.1_16435239_16436208	768	5	50	297	FALKPMNC	EVDLDPGD	TTYGCNYTNAARCCNATGAAYTG	TCNCCNGGRTCNARRTCNACYTC	1024	4096	0.273859	26.5	61	94	35	308	HYAENMF	KKIRNAQ	CAYTAYGCNGARAAYATGTT	TGNGCRTTNCKDATYTTYTT	64	768	72.1	98.5	59.5133
Ent_147	XP_035703857.1_19091625_19092250	348	6	31	138	YSWGDGDF	WGDNDHGQ	TAYWSNTGGGGNGAYGGNGAYTT	TGNCCRTGRTCRTTRTCNCCCCA	2048	256	0.237624	7.71429	61.7	99	15	146	GSRDAQT	QGNGTTV	GGNWSNMGNGAYGCNCARAC	ACNGTNGTNCCRTTNCCYTG	8192	1024	55.2	99	59.3075
Ent_148	XP_035703734.1_14878114_14878936	693	5	17	239	ERRKNEPQ	GNKVFPKQ	GARMGNMGNAARAAYGARCCNCA	TGYTTNGGRAANACYTTRTTNCC	4096	1024	0.638191	52.6667	61.6	100	2	258	IFRKVAD	QETIEEL	ATHTTYMGNAARGTNGCNGA	ARYTCYTCDATNGTYTCYTG	1536	384	62.3	98.5	59.1656
Ent_149	XP_035705647.1_13260178_13260921	495	6	50	206	WFQLKFHF	KVDGMRNV	TGGTTYCARYTNAARTTYCAYTT	ACRTTNCKCATNCCRTCNACYTT	256	1024	0.707483	32.7143	61.7	94	41	241	YDPIPRF	FEGLPHD	TAYGAYCCNATHCCNMGNTT	TCRTGNGGNARNCCYTCRAA	1536	1024	62.5	94	59.1292
Ent_150	XP_021961325.1_2136655_2137172	348	6	35	142	PNWPARIK	VELTKNGV	CCNAAYTGGCCNGCNMGNATHAA	ACNCCRTTYTTNGTNARYTCNAC	3072	4096	0.39	12.2857	57.2	93	16	167	LITQALC	FCIFEYV	YTNATHACNCARGCNYTNTG	ACRTAYTCRAADATRCARAA	6144	96	63.7	100	59.0013
Ent_151	XP_021953955.1_1357184_1357780	492	5	31	186	LWGAEYQE	QCVGPLHT	YTNTGGGGNGCNGARTAYCARGA	GTRTGNARNGGNCCNACRCAYTG	1024	4096	0.362416	20.1667	65.8	98.5	21	197	LGDPTIN	DVAVIAL	YTNGGNGAYCCNACNATHAA	ARNGCDATNACNGCNACRTC	3072	3072	60.3	100	58.7284
Ent_152	XP_021957714.1_3098404_3099178	510	5	56	217	WKQRKNVQ	VFDKVQDE	TGGAARCARMGNAARAAYGTNCA	TCRTCYTGNACYTTRTCRAANAC	512	512	0.212903	13.1667	62.9	92.5	45	232	TPEKWDV	QGVAYLH	ACNCCNGARAARTGGGAYGT	TGNARRTANGCNACNCCYTG	128	2048	69.6	100	58.5985
Ent_153	XP_021967521.1_145808_146666	453	6	33	175	NQIEEKEH	HAAELRQK	AAYCARATHGARGARAARGARCA	TTYTGNCKNARYTCNGCNGCRTG	192	8192	0.617647	36	60.7	91	6	191	NRLEDIK	TFDKKAA	AAYMGNYTNGARGAYATHAA	GCNGCYTTYTTRTCRAANGT	1536	256	65.1	94	58.5374
Ent_154	XP_035710408.1_5220759_5221333	609	5	10	204	VIELINDG	VELHKDSH	GTNATHGARYTNATHAAYGAYGG	TGNSWRTCYTTRTGNARYTCNAC	2304	8192	0.390374	23.3333	55.5	97.5	2	217	NTEWAQV	IAGYVCE	AAYACNGARTGGGCNCARGT	TCRCANACRTANCCNGCDAT	128	768	70.9	100	58.5328
Ent_155	XP_021950670.1_5744973_5745430	369	6	15	129	DLPFDPKF	KVEAKVGY	GAYYTNCCNTTYGAYCCNAARTT	TANCCNACYTTNGCYTCNACYTT	2048	2048	0.314815	12.1429	59.2	100	2	148	ELVTRVK	HYMDRDS	GARYTNGTNACNMGNGTNAA	SWRTCNCKRTCCATRTARTG	8192	512	55.8	98	58.4998
Ent_156	XP_021948608.1_3832396_3832919	429	5	16	150	QGFLDNVC	FKYPTAKD	CARGGNTTYYTNGAYAAYGTNTG	TCYTTNGCNGTNGGRTAYTTRAA	2048	1024	0.492063	23.1667	67.4	93.5	2	164	LQGWKKT	EFGIDME	YTNCARGGNTGGAARAARAC	TCCATRTCDATNCCRAAYTC	256	96	69.7	93	58.3735
Ent_157	XP_021954653.2_3884872_3885796	672	7	14	229	ERAKDLKD	QAISCFQQ	GARMGNGCNAARGAYYTNAARGA	TGYTGRAARCANSWDATNGCYTG	4096	3072	0.706215	45.625	48.6	92	3	269	TSAIKCY	EALQYHE	ACNWSNGCNATHAARTGYTA	TCRTGRTAYTGNARNGCYTC	3072	512	62.1	89	58.3192
Ent_158	XP_035706280.1_12442954_12443873	360	6	67	178	NLIEDYTC	KNMMKRLL	AAYYTNATHGARGAYTAYACNTG	ARNARNCKYTTCATCATRTTYTT	1536	1024	0.609524	26.7143	62.8	95	46	269	LMGDRID	ETQLGVE	YTNATGGGNGAYMGNATHGA	TCNACNCCNARYTGNGTYTC	1536	2048	59.4	94	58.2743
Ent_159	XP_035707145.1_8096281_8097507	861	4	32	310	QAIVDWHF	FVEDINMI	CARGCNATHGTNGAYTGGCAYTT	ATCATRTTDATRTCYTCNACRAA	384	192	0.352941	42.2	73.2	94	24	327	DNTMKKI	FQADEKG	GAYAAYACNATGAARAARAT	CCYTTYTCRTCNGCYTGRAA	64	128	74.5	94.5	58.1872
Ent_160	XP_021947070.1_10788273_10788999	570	5	20	201	HFIMPYKF	IKGDMRKQ	CAYTTYATHATGCCNTAYAARTT	TGYTTNCKCATRTCNCCYTTDAT	192	768	0.251429	18.3333	68.9	97.5	4	233	TGTPLQN	GINLATA	ACNGGNACNCCNYTNCARAA	GCNGTNGCNARRTTDATNCC	4096	3072	57.1	100	58.1025
Ent_161	XP_021952840.1_25019455_25019913	351	5	11	119	RPKAQDWV	MIQEYEMF	MGNCCNAARGCNCARGAYTGGGT	AACATYTCRTAYTCYTGDATCAT	1024	48	0.156863	6	70.8	90	1	139	PPKDQWK	KDVYKFN	CCNCCNAARGAYCARTGGAA	TTRAAYTTRTANACRTCYTT	128	128	71.9	91.5	57.8701
Ent_162	XP_021957069.1_793239_793683	375	6	12	128	TDLDEIYK	EGTHMEGK	ACNGAYYTNGAYGARATHTAYAA	TTNCCYTCCATRTGNGTNCCYTC	1536	512	0.390909	18.5714	65.2	93	2	140	LPNHLKF	KADQDIN	YTNCCNAAYCAYYTNAARTT	TTDATRTCYTGRTCNGCYTT	2048	192	65.9	87	57.7958
Ent_163	XP_035703481.1_17849061_17849625	402	5	25	150	YNVTILKK	DYADTIRQ	TAYAAYGTNACNATHYTNAARAA	TGNCKDATNGTRTCNGCRTARTC	3072	3072	0.226891	8.66667	61.8	98.5	5	181	KLWINEK	AQVDKLY	AARYTNTGGATHAAYGARAA	TANARYTTRTCNACYTGNGC	192	1024	68.7	94.5	57.6516
Ent_164	XP_021962860.1_1250459_1251192	552	6	13	188	PALVKNIN	WCETATPN	CCNGCNYTNGTNAARAAYATHAA	TTNGGNGTNGCNGTYTCRCACCA	6144	1024	0.319277	22	65.3	91.5	4	198	QSLYPAN	YAKAFAE	CARWSNYTNTAYCCNGCNAA	TCNGCRAANGCYTTNGCRTA	8192	512	56.2	97.5	57.6425
Ent_165	XP_035708633.1_4447277_4447774	354	6	11	120	DELKIGDK	QGMGYLHA	GAYGARYTNAARATHGGNGAYAA	GCRTGNARRTANCCCATNCCYTG	1536	1024	0.203883	5.28571	61.9	91.5	3	129	NREWDIP	GIIHKDL	AAYMGNGARTGGGAYATHCC	ARRTCYTTRTGDATDATNCC	192	576	67.1	91.5	57.5945
Ent_166	XP_021960375.2_1640300_1641502	669	5	184	398	NILHVPAD	DETYYLWA	AAYATHYTNCAYGTNCCNGCNGA	GCCCANARRTARTANGTYTCRTC	6144	512	0.553398	46.5	64.2	92.5	94	409	EEVPKNK	FMEFNRH	GARGARGTNCCNAARAAYAA	TGNCKRTTRAAYTCCATRAA	256	128	69.7	93	57.3982
Ent_167	XP_021957948.1_3325703_3326523	435	6	56	192	EKEKPNFG	EKDVLKFG	GARAARGARAARCCNAAYTTYGG	CCRAAYTTNARNACRTCYTTYTC	256	1024	0.292308	15.1429	64.2	96	5	204	RDWNNFF	EYVLLHE	MGNGAYTGGAAYAAYTTYTT	TCRTGNARNARNACRTAYTC	128	2048	61.2	89	57.2366
Ent_168	XP_021951338.1_10867535_10869120	1062	5	95	440	VHERDRQT	GYDEIVTL	GTNCAYGARMGNGAYMGNCARAC	ARNGTNACDATYTCRTCRTANCC	4096	3072	0.794562	121.833	60	92.5	85	475	ENTTHII	NIQTGDQ	GARAAYACNACNCAYATHAT	TGRTCNCCNGTYTGDATRTT	384	384	66.4	93	57.2303
Ent_169	XP_021957457.1_662026_662890	489	5	30	184	WVYLEGIF	VNEWLSGV	TGGGTNTAYYTNGARGGNATHTT	ACNCCNSWNARCCAYTCRTTNAC	1536	8192	0.135135	6.66667	57.3	97.5	18	209	ALFDVWI	EVAQFNE	GCNYTNTTYGAYGTNTGGAT	TCRTTRAAYTGNGCNACYTC	512	256	69.5	98.5	57.2151
Ent_170	XP_021943846.1_18653794_18654889	768	6	138	385	KIIQNCQK	GNEQIRQA	AARATHATHCARAAYTGYCARAA	GCYTGNCKDATYTGYTCRTTNCC	288	1536	0.679654	62.8571	64.1	90.5	124	393	MSDKERD	IQKNADF	ATGWSNGAYAARGARMGNGA	AARTCNGCRTTYTTYTGDAT	1024	192	64.2	87	57.1993
Ent_171	XP_035708463.1_1585863_1587111	918	6	100	397	VYEYDSNF	IFNQYGQV	GTNTAYGARTAYGAYWSNAAYTT	ACYTGNCCRTAYTGRTTRAADAT	2048	384	0.535211	57	60.8	91	19	423	RILYEYD	YFYLPID	MGNATHYTNTAYGARTAYGA	TCDATNGGNARRTARAARTA	1536	768	64	90.5	57.1641
Ent_172	XP_021955463.1_1729323_1730250	354	6	79	188	CCKQNDGF	DIILEWHR	TGYTGYAARCARAAYGAYGGNTT	CKRTGCCAYTCNARDATDATRTC	256	1152	0.621359	25.8571	66.2	88.5	23	208	KVVIDCQ	PERTGFV	AARGTNGTNATHGAYTGYCA	ACRAANCCNGTNCKYTCNGG	384	2048	65.3	89	57.0239
Ent_173	XP_035709759.1_6543030_6543791	372	6	45	160	WMLFVLFQ	GYLTNNIP	TGGATGYTNTTYGTNYTNTTYCA	GGDATRTTRTTNGTNARRTANCC	1024	3072	0.568807	27.2857	55.5	91.5	34	180	LEGWMFF	YNGLRNM	YTNGARGGNTGGATGTTYTT	ATRTTNCKNARNCCRTTRTA	128	2048	65.3	96.5	56.9918
Ent_174	XP_021966224.1_154963_155657	423	5	60	192	MATLQTQM	KAEVNMRA	ATGGCNACNYTNCARACNCARAT	GCNCKCATRTTNACYTCNGCYTT	2048	1024	0.611111	31	59.8	100	19	212	DLERQKK	QQKEGHI	GAYYTNGARMGNCARAARAA	ATRTGNCCYTCYTTYTGYTG	1024	128	67.6	92.5	56.9221
Ent_175	XP_035710891.1_4819677_4821207	624	5	34	233	KVDLVPTW	NDWQRGKL	AARGTNGAYYTNGTNCCNACNTG	ARYTTNCCNCKYTGCCARTCRTT	8192	1024	0.26943	19.6667	63.4	100	4	319	ARDPMGT	QNLKKIL	GCNMGNGAYCCNATGGGNAC	ARDATYTTYTTNARRTTYTG	1024	768	60.5	97	56.8826
Ent_176	XP_035706806.1_12800471_12801333	576	5	23	206	NPSENCPF	EMGYFTKV	AAYCCNWSNGARAAYTGYCCNTT	ACYTTNGTRAARTANCCCATYTC	4096	256	0.757396	63.5	63.3	91	4	228	IKETLDF	HCDIAVF	ATHAARGARACNYTNGAYTT	AANACNGCDATRTCRCARTG	768	384	70.9	91.5	56.8642
Ent_177	XP_021944825.1_7700380_7701438	867	6	76	356	GIFEVTKA	KDPLIVAH	GGNATHTTYGARGTNACNAARGC	TGNGCNACDATNARNGGRTCYTT	1536	6144	0.429134	35.4286	65	91	48	368	QNWRLRK	NAVTHSC	CARAAYTGGMGNYTNMGNAA	CANSWRTGNGTNACNGCRTT	2048	4096	52.8	99	56.8641
Ent_178	XP_021956960.1_3565649_3566548	588	5	129	316	VLQDCQKI	YIDLYGCS	GTNYTNCARGAYTGYCARAARAT	SWRCANCCRTANARRTCDATRTA	1024	6144	0.616667	34.3333	60.9	98.5	14	328	GCCNLTD	KGIEAIM	GGNTGYTGYAAYYTNACNGA	ATDATNGCYTCDATNCCYTT	1024	576	65.1	94.5	56.6332
Ent_179	XP_021943338.1_24148950_24149469	426	5	13	146	EIRDGYWH	TYCGYYPP	GARATHMGNGAYGGNTAYTGGCA	GGNGGRTARTANCCRCARTANGT	768	1024	0.283465	16	62.5	100	5	164	DGCKHDY	WVRFISD	GAYGGNTGYAARCAYGAYTA	TCNSWDATRAANCKNACCCA	128	3072	64.2	94	56.6156
Ent_180	XP_021950040.1_6197649_6198424	351	6	77	185	LITFLNDK	VDVHCHII	YTNATHACNTTYYTNAAYGAYAA	ATDATRTGRCARTGNACRTCNAC	6144	768	0.303922	10.1429	59.5	96	66	225	RTKAHDI	QVYESCA	MGNACNAARGCNCAYGAYAT	GCRCANSWYTCRTANACYTG	1024	1024	63.6	90.5	56.5398
Ent_181	XP_021955440.1_2432521_2433065	402	6	42	167	AVERELEK	DVFNEKPS	GCNGTNGARMGNGARYTNGARAA	SWNGGYTTYTCRTTRAANACRTC	8192	2048	0.512605	25.8571	56.6	96	32	175	IPPMEFG	KEDIIAA	ATHCCNCCNATGGARTTYGG	GCNGCDATDATRTCYTCYTT	192	288	67.4	88	56.4802
Ent_182	XP_021958500.1_2900534_2900984	372	5	42	157	LMVCGHED	WHPSEFTF	YTNATGGTNTGYGGNCAYGARGA	AANGTRAAYTCNSWNGGRTGCCA	1024	2048	0.440367	5.33333	62.2	95	2	170	KTIRFWD	DKTAVLW	AARACNATHMGNTTYTGGGA	CANARNACNGCNGTYTTRTC	384	2048	68.7	95.5	56.4607
Ent_183	XP_021968247.1_5282144_5282614	411	5	13	141	QDTIRHPN	DNVVLKQY	CARGAYACNATHMGNCAYCCNAA	TAYTGYTTNARNACNACRTTRTC	3072	2048	0.368852	22.8333	63	95	2	151	ENPRFHH	MVADTCG	GARAAYCCNMGNTTYCAYCA	CCRCANGTRTCNGCNACCAT	512	256	68.6	93	56.3945
Ent_184	XP_021948003.1_9773679_9774200	378	6	25	142	YGLVKLQN	KFLAKLDG	TAYGGNYTNGTNAARYTNCARAA	CCRTCNARYTTNGCNARRAAYTT	8192	4096	0.243243	10.1429	53.6	95	2	171	SEVAYIY	NAETKER	WSNGARGTNGCNTAYATHTA	CKYTCYTTNGTYTCNGCRTT	3072	512	61.7	99	56.3711
Ent_185	XP_021960851.1_13331903_13333557	525	5	228	394	PGSYHCKC	DWIGRKLY	CCNGGNWSNTAYCAYTGYAARTG	TANARYTTNCKNCCDATCCARTC	4096	3072	0.645161	27.3333	61.5	92.5	164	447	HCNVNEC	WHLQAYI	CAYTGYAAYGTNAAYGARTG	ATRTANGCYTGNARRTGCCA	128	256	69.6	95.5	56.357
Ent_186	XP_021946370.1_12439602_12440417	588	6	17	204	KNEMVTNK	DNAGFELF	AARAAYGARATGGTNACNAAYAA	AANARYTCRAANCCNGCRTTRTC	256	2048	0.710227	50.5714	65.4	94	9	237	VVGALAK	PWFISDA	GTNGTNGGNGCNYTNGCNAA	GCRTCNSWDATRAACCANGG	8192	768	54.4	91.5	56.2868
Ent_187	XP_035701710.1_154978_155894	576	4	114	297	NKEMFFTQ	DEYMPGCF	AAYAARGARATGTTYTTYACNCA	AARCANCCNGGCATRTAYTCRTC	128	256	0.560606	25.6	74.5	94	85	314	NAETDIP	CIPGAIP	AAYGCNGARACNGAYATHCC	GGDATNGCNCCNGGDATRCA	384	1152	64.7	100	56.1883
Ent_188	XP_021952605.1_11127400_11127975	606	5	14	207	ECPSCYGK	FAVICIET	GARTGYCCNWSNTGYTAYGGNAA	GTYTCDATRCADATNACNGCRAA	4096	1152	0.682927	44	58.8	96.5	2	237	RMCIICG	MADRVEN	MGNATGTGYATHATHTGYGG	TTYTCNACNCKRTCNGCCAT	288	512	64.8	97	56.1508
Ent_189	XP_035715199.1_1844685_1845361	483	5	42	194	QLLNPFHN	EAIHVFTP	CARYTNYTNAAYCCNTTYCAYAA	GGNGTRAANACRTGDATNGCYTC	4096	1536	0.386207	19	63.2	92.5	33	212	QDQNFVI	EITFMIN	CARGAYCARAAYTTYGTNAT	TTDATCATRAANGTDATYTC	128	144	71.2	92.5	56.1144
Ent_190	XP_021966233.1_296018_297563	858	5	100	377	DFYGKTEQ	PCCTATEM	GAYTTYTAYGGNAARACNGARCA	ATYTCNGTNGCNGTRCARCANGG	512	2048	0.817121	93.6667	67.1	95	37	412	EMIKQQI	NMVVESC	GARATGATHAARCARCARAT	CANSWYTCNACNACCATRTT	48	1024	64.2	86	56.1126
Ent_191	XP_035706926.1_10304455_10305467	492	6	63	218	SHLHADHH	HEATMEDE	WSNCAYYTNCAYGCNGAYCAYCA	TCRTCYTCCATNGTNGCYTCRTG	8192	256	0.787671	51.5714	50.2	97	30	229	FDCGEGT	EAVIKMH	TTYGAYTGYGGNGARGGNAC	TGCATYTTDATNACNGCYTC	256	192	69.6	88	56.0637
Ent_192	XP_021957714.1_3097332_3097810	375	5	25	141	LVENTLND	QAHLCRIQ	YTNGTNGARAAYACNYTNAAYGA	TGDATNCKRCANARRTGNGCYTG	8192	6144	0.154545	5.33333	55	98.5	2	154	TQNPNYY	QQDTEYV	ACNCARAAYCCNAAYTAYTA	ACRTAYTCNGTRTCYTGYTG	256	128	70	97	56.0163
Ent_193	XP_021947014.2_24453548_24455313	624	6	174	373	VGDNTFPN	DHGIRWGS	GTNGGNGAYAAYACNTTYCCNAA	SWNCCCCANCKDATNCCRTGRTC	2048	6144	0.767045	52.4286	60.2	89.5	142	386	AQSHMNF	QGKIEER	GCNCARWSNCAYATGAAYTT	CKYTCYTCDATYTTNCCYTG	512	384	65.1	89.5	55.8333
Ent_194	XP_021961326.1_2133901_2134777	471	6	82	230	ANIIHYVF	GMVVTVEP	GCNAAYATHATHCAYTAYGTNTT	GGYTCNACNGTNACNACCATNCC	1152	2048	0.5	25.5714	60.8	92	69	268	RLAYPPV	IEDDVLV	MGNYTNGCNTAYCCNCCNGT	ACNARNACRTCRTCYTCDAT	8192	768	56.4	97.5	55.7526
Ent_195	XP_035714798.1_476106_476553	348	6	23	130	IHFIEEKE	VEQQLYYK	ATHCAYTTYATHGARGARAARGA	TTRTARTANARYTGYTGYTCNAC	288	1024	0.55	19	60.7	95	10	139	ALPFRFA	ITEACVG	GCNYTNCCNTTYMGNTTYGC	CCNACRCANGCYTCNGTDAT	4096	768	58.6	93	55.7431
Ent_196	XP_021945219.2_18636880_18637427	441	4	25	163	VDLLKMHC	MDLHGNNI	GTNGAYYTNYTNAARATGCAYTG	ATRTTRTTNCCRTGNARRTCCAT	2048	512	0.614173	25.2	63.5	100	4	176	IFIHGDM	HGVNFKA	ATHTTYATHCAYGGNGAYAT	GCYTTRAARTTNACNCCRTG	288	256	72.6	96	55.6868
Ent_197	XP_035709155.1_902513_903174	600	6	10	201	RKMLVEPQ	MDPYVIFD	MGNAARATGYTNGTNGARCCNCA	TCRAADATNACRTANGGRTCCAT	4096	384	0.76087	59	66.8	96	1	217	ILGKFGG	EEKDLKR	ATHYTNGGNAARTTYGGNGG	CKYTTNARRTCYTTYTCYTC	1536	512	56	84.5	55.6303
Ent_198	XP_021961310.1_1373393_1377100	1458	4	107	584	VEELRQAF	IMQGRPLP	GTNGARGARYTNMGNCARGCNTT	GGNARNGGNCKNCCYTGCATDAT	8192	6144	0.738318	119.2	55.9	100	76	620	GVLEEID	HYANFED	GGNGTNYTNGARGARATHGA	TCYTCRAARTTNGCRTARTG	1536	128	70.5	96.5	55.5672
Ent_199	XP_035701322.1_364163_364701	456	6	26	169	GNAFCACP	ECDTENGG	GGNAAYGCNTTYTGYGCNTGYCC	CCNCCRTTYTCNGTRTCRCAYTC	1024	512	0.626984	24.4286	63.2	88.5	18	177	SHMCLNT	CDQECVN	WSNCAYATGTGYYTNAAYAC	TTNACRCAYTCYTGRTCRCA	1024	128	65.6	89	55.4748
Ent_200	XP_021951421.1_7026560_7028265	459	5	183	327	LVWKTFAK	DTMLQFSI	YTNGTNTGGAARACNTTYGCNAA	ATNSWRAAYTGNARCATNGTRTC	2048	4096	0.375	22	60.8	96	174	386	LFPATGY	KCAGVEL	YTNTTYCCNGCNACNGGNTA	ARYTCNACNCCNGCRCAYTT	4096	1024	65.4	95.5	55.422
Ent_201	XP_021960287.1_132840_133541	402	6	95	220	HNFSLYFY	YVWLESIA	CAYAAYTTYWSNYTNTAYTTYTA	GCDATNSWYTCNARCCANACRTA	4096	6144	0.564103	27.4286	49.4	99	87	229	HLTRKDI	FCANVGI	CAYYTNACNMGNAARGAYAT	ATNCCNACRTTNGCRCARAA	2048	512	66.8	90.5	55.3054
Ent_202	XP_021966224.1_155732_156661	693	5	30	252	ELENTKQD	EERLNAKL	GARYTNGARAAYACNAARCARGA	ARYTTNGCRTTNARNCKYTCYTC	1024	8192	0.578704	46.8333	57.6	93.5	8	289	QKCNHEK	EEKHNLN	CARAARTGYAAYCAYGARAA	TTNARRTTRTGYTTYTCYTC	64	256	71.4	92.5	55.2536
Ent_203	XP_021966108.2_721975_722806	606	5	56	249	DPEADEFY	QYWEFVKE	GAYCCNGARGCNGAYGARTTYTA	TCYTTNACRAAYTCCCARTAYTG	512	128	0.717514	60.1667	71	88.5	8	259	ELVRVIG	HDFDRWI	GARYTNGTNMGNGTNATHGG	ATCCANCKRTCRAARTCRTG	6144	128	60	94	55.1394
Ent_204	XP_021943588.1_28186584_28187100	420	6	22	153	LVEEGVHP	NIELELKA	YTNGTNGARGARGGNGTNCAYCC	GCYTTNARYTCNARYTCDATRTT	4096	3072	0.424	18.7143	54.9	92.5	11	163	LAGEFLK	DNAEIRI	YTNGCNGGNGARTTYYTNAA	ATNCKDATYTCNGCRTTRTC	4096	768	60.8	98	55.1218
Ent_205	XP_021943821.2_26577514_26578297	501	5	50	208	TLAEIIQM	DTTPDPIY	ACNYTNGCNGARATHATHCARAT	TADATNGGRTCNGGNGTNGTRTC	4608	3072	0.592105	34.1667	60.5	95	16	299	RDPAEKQ	PQYSENE	MGNGAYCCNGCNGARAARCA	TCRTTYTCNSWRTAYTGNGG	1024	1024	61.6	98.5	54.9551
Ent_206	XP_021964775.1_1470605_1471289	414	4	19	148	PITEMTDV	YKTFQLNA	CCNATHACNGARATGACNGAYGT	GCRTTNARYTGRAANGTYTTRTA	768	1024	0.275	13	67.1	94	11	169	GLYKQQM	EKFGEVP	GGNYTNTAYAARCARCARAT	GGNACYTCNCCRAAYTTYTC	512	256	70.4	100	54.9205
Ent_207	XP_035710221.1_5589704_5590314	423	5	45	177	QLLVHYGH	EILGCTAP	CARYTNYTNGTNCAYTAYGGNCA	GGNGCNGTRCANCCNARDATYTC	8192	6144	0.653226	33	57.3	95	26	201	DVTYGAC	FHLEAMM	GAYGTNACNTAYGGNGCNTG	ATCATNGCYTCNARRTGRAA	1024	256	67.7	95.5	54.8498
Ent_208	XP_021957457.1_655329_655981	402	6	29	154	GNYIESDK	QHGVNRWV	GGNAAYTAYATHGARWSNGAYAA	ACCCANCKRTTNACNCCRTGYTG	3072	1024	0.235294	10.4286	58.6	94	21	162	VGLIVIK	KEIQKVT	GTNGGNYTNATHGTNATHAA	GTNACYTTYTGDATYTCYTT	4608	192	63.2	90.5	54.7486
Ent_209	XP_021956798.1_1352530_1353091	447	5	28	168	NVPEVRHF	NKLLKWVK	AAYGTNCCNGARGTNMGNCAYTT	TTNACCCAYTTNARNARYTTRTT	4096	2048	0.578947	28.6667	51.9	97.5	16	182	NNQWPTM	FIMNAPT	AAYAAYCARTGGCCNACNAT	GTNGGNGCRTTCATDATRAA	128	192	73.6	92.5	54.6477
Ent_210	XP_021951471.1_2418585_2419108	396	6	17	140	DEGHIIKN	IQEQLYED	GAYGARGGNCAYATHATHAARAA	TCYTCRTANARYTGYTCYTGDAT	576	768	0.128205	4.57143	66.1	98	9	148	IRWNYCI	FARTRAH	ATHMGNTGGAAYTAYTGYAT	TGNGCNCKNGTNCKNGCRAA	192	8192	58	84.5	54.6072
Ent_211	XP_021954519.1_10333419_10333823	348	6	13	120	FDVVAHIN	DIRQLDTA	TTYGAYGTNGTNGCNCAYATHAA	GCNGTRTCNARYTGNCKDATRTC	1536	6144	0.39604	9.71429	60	95	4	134	SDDPLDQ	AITTLNH	WSNGAYGAYCCNYTNGAYCA	TGRTTNARNGTNGTDATNGC	4096	3072	51.1	100	54.605
Ent_212	XP_021950851.1_12653725_12654315	378	6	23	140	AAILQDTD	QQPLVAYP	GCNGCNATHYTNCARGAYACNGA	GGRTANGCNACNARNGGYTGYTG	6144	4096	0.261261	11.2857	55.3	95	5	151	SHIMEKT	VYGVFAL	WSNCAYATHATGGARAARAC	ARNGCRAANACNCCRTANAC	384	2048	62.5	93	54.5245
Ent_213	XP_021954751.1_1507150_1508040	348	4	46	153	HYLVETVE	KYTVEEFL	CAYTAYYTNGTNGARACNGTNGA	ARRAAYTCYTCNACNGTRTAYTT	4096	1024	0.316832	12.8	60.8	98.5	20	172	QAVGFEI	QAYKDNV	CARGCNGTNGGNTTYGARAT	ACRTTRTCYTTRTANGCYTG	512	128	73.2	98	54.4772
Ent_214	XP_021962423.1_2025970_2027024	669	4	42	256	GIVEELHV	KMYVFGGW	GGNATHGTNGARGARYTNCAYGT	CANCCNCCRAANACRTACATYTT	3072	512	0.389423	34.8	62.4	98.5	31	279	NYMIVFG	KEWKCTN	AAYTAYATGATHGTNTTYGG	TTNGTRCAYTTCCAYTCYTT	96	64	74.5	93	54.4701
Ent_215	XP_035702223.1_12473972_12474956	888	4	97	384	CKLSFGYT	VCPEHING	TGYAARYTNWSNTTYGGNTAYAC	CCRTTDATRTGYTCNGGRCANAC	8192	768	0.574561	48.8	59.5	98.5	89	400	KPILMCF	KCEMILN	AARCCNATHYTNATGTGYTT	TTNARDATCATYTCRCAYTT	384	192	72.5	96.5	54.441
Ent_216	XP_035704986.1_4469459_4469900	351	6	15	123	FALKKTID	GDTTAETI	TTYGCNYTNAARAARACNATHGA	ATNGTYTCNGCNGTNGTRTCNCC	3072	4096	0.215686	7.57143	57.6	98	7	134	GLKEWPA	EDSLMIL	GGNYTNAARGARTGGCCNGC	ARDATCATNARNSWRTCYTC	512	3072	53.9	96.5	54.4378
Ent_217	XP_021955179.2_6714134_6715318	468	6	157	304	PLVEVDEP	DDEGSTVA	CCNYTNGTNGARGTNGAYGARCC	GCNACNGTNSWNCCYTCRTCRTC	4096	8192	0.535433	22.2857	51.6	100	42	312	NTQICVP	TEGSTMR	AAYACNCARATHTGYGTNCC	CKCATNGTNSWNCCYTCNGT	384	4096	56.4	96.5	54.3825
Ent_218	XP_035703857.1_19089809_19091549	1899	5	28	652	QPVPAHMQ	GKHAMALT	CARCCNGTNCCNGCNCAYATGCA	GTNARNGCCATNGCRTGYTTNCC	1024	2048	0.624138	141.833	62.9	96	19	661	MLGYPLP	DGKVFSW	ATGYTNGGNTAYCCNYTNCC	CANSWRAANACYTTNCCRTC	2048	2048	53.8	91.5	54.3783
Ent_219	XP_035713315.1_19810161_19810925	417	5	49	179	SWYIHEHT	MYIFVFLW	WSNTGGTAYATHCAYGARCAYAC	CANARRAANACRAADATRTACAT	768	768	0.467742	21.3333	65.7	96	5	204	KMSVIFC	FMVAIMI	AARATGWSNGTNATHTTYTG	ATCATDATNGCNACCATRAA	768	96	63.7	90	54.2601
Ent_220	XP_021943596.1_15547355_15547844	402	6	24	149	PMTLQGTN	GHTTDHAA	CCNATGACNYTNCARGGNACNAA	GCNGCRTGRTCNGTNGTRTGNCC	4096	2048	0.657895	36.5714	56.6	94	15	161	WRILGCN	EEKAIFS	TGGMGNATHYTNGGNTGYAA	SWRAADATNGCYTTYTCYTC	1536	768	61.8	90.5	54.2482
Ent_221	XP_021945424.1_1076294_1076978	396	7	67	190	FKSGFQQY	KYLEEFPG	TTYAARWSNGGNTTYCARCARTA	CCNGGRAAYTCYTCNARRTAYTT	2048	1024	0.897436	36	58.8	91.5	44	200	ILELLKK	HFVYVDR	ATHYTNGARYTNYTNAARAA	CKRTCNACRTANACRAARTG	6144	512	52.8	83	54.0448
Ent_222	XP_035715199.1_1846122_1846826	384	5	80	199	KSDLTIMP	QWVPMCDN	AARWSNGAYYTNACNATHATGCC	TTRTCRCACATNGGNACCCAYTG	6144	128	0.539823	25.6667	65.2	90	14	252	FDFDDWN	WPEPFQC	TTYGAYTTYGAYGAYTGGAA	CAYTGRAANGGYTCNGGCCA	32	128	69.1	90	53.9227
Ent_223	XP_021966375.1_18112024_18112692	414	4	53	182	DGRLQQEY	YQDLMDTK	GAYGGNMGNYTNCARCARGARTA	TTNGTRTCCATNARRTCYTGRTA	4096	512	0.536585	29.2	63.4	98.5	32	193	QLHQEEI	DNEIATY	CARYTNCAYCARGARGARAT	TANGTNGCDATYTCRTTRTC	256	384	69.5	96	53.8027
Ent_224	XP_035705665.1_14756625_14757164	474	6	23	172	TQVDIAFN	FGTQGDGF	ACNCARGTNGAYATHGCNTTYAA	AANCCRTCNCCYTGNGTNCCRAA	1536	2048	0.669065	41	61.9	89.5	8	180	DYSDVLP	YNKTKHI	GAYTAYWSNGAYGTNYTNCC	ATRTGYTTNGTYTTRTTRTA	4096	128	57.2	93	53.7655
Ent_225	XP_035712154.1_23789993_23790698	603	5	13	205	RAHIEGQM	IKDREKQV	MGNGCNCAYATHGARGGNCARAT	ACYTGYTTYTCNCKRTCYTTDAT	3072	768	0.38172	28.5	67.6	92.5	3	215	EVAANAD	TVEAGLD	GARGTNGCNGCNAAYGCNGA	TCNARNCCNGCYTCNACNGT	1024	4096	59.6	94	53.7566
Ent_226	XP_021961270.1_3297802_3299496	1329	5	78	512	LRKREKNP	NWGPNFEN	YTNMGNAARMGNGARAARAAYCC	TTYTCRAARTTNGGNCCCCARTT	8192	256	0.421546	53.3333	57.3	91.5	56	522	TLVIVFF	GVFKDIA	ACNYTNGTNATHGTNTTYTT	GCDATRTCYTTRAANACNCC	3072	384	64	98.5	53.7345
Ent_227	XP_021960145.1_3876325_3876989	717	6	17	247	QYDFALET	NPEKQERY	CARTAYGAYTTYGCNYTNGARAC	TANCKYTCYTGYTTYTCNGGRTT	1024	1024	0.796954	79	64.8	95	8	255	DVYSRED	EKYLTLV	GAYGTNTAYWSNMGNGARGA	ACNARNGTNARRTAYTTYTC	4096	2048	51.6	86.5	53.7177
Ent_228	XP_021953725.1_8336028_8336626	381	5	19	137	LCIVQFQF	NINDYELK	YTNTGYATHGTNCARTTYCARTT	TTNARYTCRTARTCRTTDATRTT	1536	768	0.418182	19.6667	66.4	90	6	200	ELTCLQH	QFPKFFT	GARYTNACNTGYYTNCARCA	GTRAARAAYTTNGGRAAYTG	2048	128	61	97	53.6876
Ent_229	XP_021964673.1_1443675_1444337	507	4	16	176	HRENINEI	MQEQFRQI	CAYMGNGARAAYATHAAYGARAT	ATYTGNCKRAAYTGYTCYTGCAT	768	256	0.415584	29.6	60.8	95.5	5	200	KHDAFET	WFENAEE	AARCAYGAYGCNTTYGARAC	TCYTCNGCRTTYTCRAACCA	128	64	70.8	100	53.6843
Ent_230	XP_021952065.2_6302443_6302876	366	6	22	135	QHHYDYGM	HGLMVVGD	CARCAYCAYTAYGAYTAYGGNAT	TCNCCNACNACCATNARNCCRTG	256	4096	0.523364	15.5714	61.5	93	6	145	VATYKLC	GGKTCAY	GTNGCNACNTAYAARYTNTG	TANGCRCANGTYTTNCCNCC	2048	1024	63.8	85.5	53.6527
Ent_231	XP_035709171.1_170988_172710	564	6	45	224	EPGQSKMA	HGLKHKLH	GARCCNGGNCARWSNAARATGGC	TGNARYTTRTGYTTNARNCCRTG	2048	4096	0.459302	13.4286	47.5	96	2	323	NGEPTQG	KNAEPGS	AAYGGNGARCCNACNCARGG	SWNCCNGGYTCNGCRTTYTT	512	2048	63	97.5	53.648
Ent_232	XP_035706619.1_4224253_4225583	357	5	17	127	TRDWTEQE	AMEEFAKI	ACNMGNGAYTGGACNGARCARGA	ATYTTNGCRAAYTCYTCCATNGC	1024	256	0.211538	3.33333	65	96	4	135	KGAILKN	KDQVPAT	AARGGNGCNATHYTNAARAA	GTNGCNGGNACYTGRTCYTT	1536	512	66.3	88.5	53.6167
Ent_233	XP_021954052.1_1364379_1365113	372	5	41	156	KVMDFMWD	KDGKLRVY	AARGTNATGGAYTTYATGTGGGA	TANACNCKNARYTTNCCRTCYTT	32	8192	0.486239	20	65.6	92	15	236	GKVAIFE	FYDEDSS	GGNAARGTNGCNATHTTYGA	SWNSWRTCYTCRTCRTARAA	768	2048	59.6	97	53.6074
Ent_234	XP_021950929.1_7946281_7946949	510	4	36	197	AGTNKGIC	NGTPYLAK	GCNGGNACNAAYAARGGNATHTG	TTNGCNARRTANGGNGTNCCRTT	3072	8192	0.141935	9	63.7	98.5	12	211	HKPDKVF	MHHIRDC	CAYAARCCNGAYAARGTNTT	CARTCNCKDATRTGRTGCAT	256	192	70.1	96.5	53.5745
Ent_235	XP_021957457.1_665303_665996	477	5	60	210	TEMLFHNF	GDAKLKVR	ACNGARATGYTNTTYCAYAAYTT	CKNACYTTNARYTTNGCRTCNCC	512	8192	0.470149	25.3333	61.7	97.5	47	228	RCGMVWF	TTIPLPP	MGNTGYGGNATGGTNTGGTT	GGNGGNARNGGDATNGTNGT	256	6144	57.4	97	53.558
Ent_236	XP_021954653.2_3878118_3879486	927	6	12	312	IAMGKGAF	DVYHERNM	ATHGCNATGGGNAARGGNGCNTT	ATRTTNCKYTCRTGRTANACRTC	1536	1024	0.747212	86	65.5	93	4	367	AYLPVRQ	FDQLSLA	GCNTAYYTNCCNGTNMGNCA	GCNARNSWNARYTGRTCRAA	8192	8192	49.2	89	53.4245
Ent_237	XP_035702593.1_5681547_5682090	360	6	11	122	IGAMGPNG	VYGNDDSP	ATHGGNGCNATGGGNCCNAAYGG	GGNSWRTCRTCRTTNCCRTANAC	1536	4096	0.561905	17.8571	54.9	95	3	159	LYLDEAH	GVGFPAT	YTNTAYYTNGAYGARGCNCA	GTNGCNGGRAANCCNACNCC	2048	2048	60.2	93	53.3902
Ent_238	XP_021945774.1_4459256_4460287	522	5	30	195	LDEIMTEQ	CEPIPGLD	YTNGAYGARATHATGACNGARCA	TCNARNCCNGGDATNGGYTCRCA	768	6144	0.541935	40	65	96	14	245	VRRDWAP	EKYRECE	GTNMGNMGNGAYTGGGCNCC	TCRCAYTCNCKRTAYTTYTC	2048	256	57.8	93	53.3597
Ent_239	XP_021955541.1_2419191_2419835	471	4	39	187	HPTQIAEG	QMDRVLKE	CAYCCNACNCARATHGCNGARGG	TCYTTNARNACNCKRTCCATYTG	1536	2048	0.366197	20.2	65.6	97	8	198	QDTEAGD	YILNIVK	CARGAYACNGARGCNGGNGA	TTNACDATRTTNARDATRTA	512	1152	64.5	100	53.2943
Ent_240	XP_035705265.1_15409544_15410052	414	6	43	172	HEAEMFND	PQEKSNLD	CAYGARGCNGARATGTTYAAYGA	TCNARRTTNSWYTTYTCYTGNGG	128	8192	0.543689	13.8571	64.1	91	8	187	LMGRLWC	YYRRFCK	YTNATGGGNMGNYTNTGGTG	TTRCARAANCKNCKRTARTA	2048	1024	54.2	94	53.289
Ent_241	XP_021951421.1_7025713_7026487	498	4	50	207	VNCLKQEP	AMQDCVLG	GTNAAYTGYYTNAARCARGARCC	CCNARNACRCARTCYTGCATNGC	1024	1024	0.543624	33.2	67.9	97	6	245	EWVEKVK	TFMWEVP	GARTGGGTNGARAARGTNAA	GGNACYTCCCACATRAANGT	128	64	69.6	91	53.1387
Ent_242	XP_021945253.1_5643636_5644287	414	6	68	197	QACIGTKF	KPDLIFTE	CARGCNTGYATHGGNACNAARTT	TCNGTRAADATNARRTCNGGYTT	1536	3072	0.292683	12.4286	67.4	92	37	205	RQALEDM	KGVSDLA	MGNCARGCNYTNGARGAYAT	GCNARRTCNSWNACNCCYTT	2048	8192	56.6	87	53.0523
Ent_243	XP_021945086.2_17594999_17596117	774	4	69	318	AALGDVCQ	CDEDAQCI	GCNGCNYTNGGNGAYGTNTGYCA	ATRCAYTGNGCRTCYTCRTCRCA	8192	256	0.655814	61	64.5	91	22	357	CEENIQC	KCYFHRQ	TGYGARGARAAYATHCARTG	TGNCKRTGRAARTARCAYTT	96	256	72.6	94.5	53.0223
Ent_244	XP_021960889.1_2983033_2983521	345	6	16	122	DDQKRSCE	CPFCGASY	GAYGAYCARAARMGNWSNTGYGA	TANSWNGCNCCRCARAANGGRCA	4096	8192	0.25	10.1429	50.2	93	3	148	MELFRKD	KDTMGLR	ATGGARYTNTTYMGNAARGA	CKNARNCCCATNGTRTCYTT	512	1024	64.9	95	52.9898
Ent_245	XP_035713064.1_3522476_3523018	408	5	15	142	APQDSGFI	EKQGFRPG	GCNCCNCARGAYWSNGGNTTYAT	CCNGGNCKRAANCCYTGYTTYTC	8192	2048	0.14876	7.33333	57.6	97.5	2	154	WISLGAP	WGNYDIA	TGGATHWSNYTNGGNGCNCC	GCDATRTCRTARTTNCCCCA	6144	96	60.2	98.5	52.819
Ent_246	XP_021948131.1_2302621_2303161	411	5	25	153	VYSLFNEK	NYNQSVKR	GTNTAYWSNYTNTTYAAYGARAA	CKYTTNACNSWYTGRTTRTARTT	8192	4096	0.338843	18.5	54.8	93.5	5	163	SFWHKKC	GIKTWPT	WSNTTYTGGCAYAARAARTG	GTNGGCCANGTYTTDATNCC	256	384	65.9	98.5	52.8005
Ent_247	XP_021947905.2_2140234_2140854	360	5	16	127	SERTDHDI	DDCQFVCV	WSNGARMGNACNGAYCAYGAYAT	ACRCANACRAAYTGRCARTCRTC	8192	256	0.361905	13.1667	60.2	93.5	8	135	RECLEKD	TQQDYFR	MGNGARTGYYTNGARAARGA	CKRAARTARTCYTGYTGNGT	1024	256	65.4	94	52.7485
Ent_248	XP_021961270.1_3294578_3295682	384	7	80	199	FDREATPE	DDGRHAEV	TTYGAYMGNGARGCNACNCCNGA	ACYTCNGCRTGNCKNCCRTCRTC	4096	2048	0.725664	27.25	60	90.5	23	316	GTILENE	NYSPCST	GGNACNATHYTNGARAAYGA	GTNSWRCANGGNSWRTARTT	1536	8192	49.4	85	52.7202
Ent_249	XP_021963946.1_1385237_1385851	462	4	49	194	TAQSWDVE	HVPLYKAV	ACNGCNCARWSNTGGGAYGTNGA	ACNGCYTTRTANARNGGNACRTG	4096	4096	0.576923	25.8	57.3	97	35	252	HVYWAKG	MKDVVDN	CAYGTNTAYTGGGCNAARGG	TTRTCNACNACRTCYTTCAT	128	128	70.9	100	52.6966
Ent_250	XP_021943338.1_24150593_24151542	387	6	14	134	CAHICRNT	FCGSKIPH	TGYGCNCAYATHTGYMGNAAYAC	TGNGGDATYTTNSWNCCRCARAA	1536	6144	0.419643	16.1429	56.3	93	6	160	ECATDNG	VHRRGFH	GARTGYGCNACNGAYAAYGG	TGRAANCCNCKNCKRTGNAC	256	4096	59.6	93	52.6448
Ent_251	XP_021954852.1_6245993_6246565	438	4	23	160	NPKMEDMG	TEKDYVCM	AAYCCNAARATGGARGAYATGGG	ATRCANACRTARTCYTTYTCNGT	64	512	0.389313	22.8	73.2	94	3	175	FIGAKYK	DGEVEWF	TTYATHGGNGCNAARTAYAA	AACCAYTCNACYTCNCCRTC	384	128	70.6	87.5	52.6172
Ent_252	XP_021956416.1_5227080_5227641	405	6	22	148	EPDQQSGE	KVQKFCNN	GARCCNGAYCARCARWSNGGNGA	TTRTTRCARAAYTTYTGNACYTT	4096	256	0.741071	27.2857	55.6	96	12	190	DERPDSD	HDWQNYF	GAYGARMGNCCNGAYWSNGA	AARTARTTYTGCCARTCRTG	4096	32	57.6	91.5	52.5668
Ent_253	XP_035712154.1_23785154_23785687	429	6	27	161	NSTIDKVN	KIADNLKA	AAYWSNACNATHGAYAARGTNAA	GCYTTNARRTTRTCNGCDATYTT	6144	1536	0.511811	19.5714	58.1	88.5	19	171	IVKEHRD	QFLDKEE	ATHGTNAARGARCAYMGNGA	TCYTCYTTRTCNARRAAYTG	768	256	66.8	88	52.5477
Ent_254	XP_021945568.1_19210249_19210692	381	5	14	132	TVLQYGNG	NDEQQVYG	ACNGTNYTNCARTAYGGNAAYGG	CCRTANACYTGYTGYTCRTCRTT	4096	256	0.4375	17	65.6	91	5	140	GDDFWAI	VGHASFT	GGNGAYGAYTTYTGGGCNAT	GTRAANSWNGCRTGNCCNAC	128	4096	61.2	94.5	52.5336
Ent_255	XP_021954852.1_6275615_6276461	606	5	23	216	CNEYNVTD	IKITIFDE	TGYAAYGARTAYAAYGTNACNGA	TCRTCRAADATNGTDATYTTDAT	512	864	0.385027	28.5	64	92.5	8	224	IEKREVG	YFVIFIK	ATHGARAARMGNGARGTNGG	TTDATRAADATNACRAARTA	768	288	63.2	91.5	52.5304
Ent_256	XP_035703712.1_15146900_15147913	480	6	50	201	PAHRLNQT	DEIVIFLE	CCNGCNCAYMGNYTNAAYCARAC	TCNARRAADATNACDATYTCRTC	8192	2304	0.682759	38.8571	58.8	96	7	212	NLVAEDE	WGSFVVY	AAYYTNGTNGCNGARGAYGA	TANACNACRAANSWNCCCCA	1024	2048	56.6	88	52.4545
Ent_257	XP_021949888.1_588968_589862	567	4	83	263	QLKGFYNE	EDQFLERL	CARYTNAARGGNTTYTAYAAYGA	ARNCKYTCNARRAAYTGRTCYTC	1024	4096	0.758389	51.8	63.8	95.5	70	271	FARKIYE	WAYLTIQ	TTYGCNMGNAARATHTAYGA	TGDATNGTNARRTANGCCCA	768	768	68.3	94.5	52.4205
Ent_258	XP_021964900.1_1890258_1891058	492	5	69	224	WMQLGAFY	TQEPALNT	TGGATGCARYTNGGNGCNTTYTA	GTRTTNARNGCNGGYTCYTGNGT	512	4096	0.637584	37.6667	63.1	86.5	19	239	AHWLGDN	FGLIVAL	GCNCAYTGGYTNGGNGAYAA	ARNGCNACDATNARNCCRAA	512	6144	60.5	100	52.4128
Ent_259	XP_035714476.1_693546_694955	420	5	38	169	KIRIEVKQ	TWILKDEN	AARATHMGNATHGARGTNAARCA	TTYTCRTCYTTNARDATCCANGT	2304	768	0.508475	24.8333	63.5	100	8	189	KSLQEAK	VQTVISA	AARWSNYTNCARGARGCNAA	GCNSWDATNACNGTYTGNAC	4096	6144	50.6	97	52.3084
Ent_260	XP_021947761.2_15450081_15450781	567	4	22	202	HTRTAFKK	EYGFMAVD	CAYACNMGNACNGCNTTYAARAA	TCNACNGCCATRAANCCRTAYTC	4096	512	0.298851	22.8	66	95.5	9	219	KIEYVPV	YKGVDVC	AARATHGARTAYGTNCCNGT	CANACRTCNACNCCYTTRTA	384	512	66.5	96.5	52.2672
Ent_261	XP_035714343.1_2573136_2574410	789	6	121	375	VFRNKMAC	NDSVLMIC	GTNTTYMGNAAYAARATGGCNTG	CADATCATNARNACNSWRTCRTT	1024	6144	0.702222	70.8571	58.5	98	113	481	SVLNPFI	QDSNFSD	WSNGTNYTNAAYCCNTTYAT	TCNSWRAARTTNSWRTCYTG	8192	4096	45.4	94	52.2017
Ent_262	XP_021960884.1_3671535_3672258	465	5	22	168	VTIRCDPE	ADKGDYEC	GTNACNATHMGNTGYGAYCCNGA	CAYTCRTARTCNCCYTTRTCNGC	6144	512	0.428571	22.5	66.5	92	5	176	FKKRPVD	EVLTWVG	TTYAARAARMGNCCNGTNGA	CCNACCCANGTNARNACYTC	1024	1024	59.6	93	52.1997
Ent_263	XP_021950988.1_8841277_8842135	651	4	55	263	PFALNMEK	KEWTLEAG	CCNTTYGCNYTNAAYATGGARAA	CCNGCYTCNARNGTCCAYTCYTT	1024	1024	0.243781	20.8	67.2	95.5	38	279	QGAETKP	VCLIDEF	CARGGNGCNGARACNAARCC	AAYTCRTCDATNARRCANAC	512	768	67.1	94.5	52.0992
Ent_264	XP_021955179.2_6704004_6704979	543	5	16	188	GESCREFM	EFFVTLDK	GGNGARWSNTGYMGNGARTTYAT	TTRTCNARNGTNACRAARAAYTC	8192	2048	0.222892	12.5	58.8	94.5	7	196	TFMEDLP	DPQQEDF	ACNTTYATGGARGAYYTNCC	AARTCYTCYTGYTGNGGRTC	256	128	67	91.5	52.076
Ent_265	XP_035714522.1_2376783_2377551	474	5	22	171	RHFGSEEA	AHEIGHNF	MGNCAYTTYGGNWSNGARGARGC	AARTTRTGNCCDATYTCRTGNGC	8192	768	0.20979	14	56.5	96.5	14	182	LQADHLF	HDPEGDK	YTNCARGCNGAYCAYYTNTT	TTRTCNCCYTCNGGRTCRTG	2048	256	64.6	94	52.0504
Ent_266	XP_035710678.1_3565445_3566285	393	6	65	187	AQCGCPTH	CENYNSIN	GCNCARTGYGGNTGYCCNACNCA	TTDATNSWRTTRTARTTYTCRCA	2048	1536	0.672566	32.7143	58.6	95	18	257	QVGWNPC	IERIRVD	CARGTNGGNTGGAAYCCNTG	TCNACNCKDATNCKYTCDAT	256	4608	62	83.5	51.973
Ent_267	XP_021945666.1_4091157_4091580	387	6	23	143	NAVFYGPK	PKVKDIEP	AAYGCNGTNTTYTAYGGNCCNAA	GGYTCDATRTCYTTNACYTTNGG	2048	768	0.451327	15	65.3	90.5	10	157	QLTLNPQ	NDSFTSK	CARYTNACNYTNAAYCCNCA	TTNSWNGTRAANSWRTCRTT	4096	8192	44.8	100	51.8731
Ent_268	XP_021961273.2_3493691_3494588	450	4	69	210	LTFYPKDI	NIVVWVIL	YTNACNTTYTAYCCNAARGAYAT	ARDATNACCCANACNACDATRTT	2048	2304	0.358209	15.2	59.7	97	59	225	HFYIQFD	GIREMVQ	CAYTTYTAYATHCARTTYGA	TGNACCATYTCNCKDATNCC	96	768	69.6	98	51.8668
Ent_269	XP_021949315.1_3725263_3725865	405	6	14	140	MLASDKDK	AEEKRDAL	ATGYTNGCNWSNGAYAARGAYAA	ARNGCRTCNCKYTTYTCYTCNGC	4096	4096	0.475	24.1429	51.5	89	4	171	ELTDYNI	DNAEIST	GARYTNACNGAYTAYAAYAT	GTNSWDATYTCNGCRTTRTC	512	1536	65.2	94	51.8535
Ent_270	XP_035706349.1_2877627_2878219	420	4	15	146	HFEKMLYD	DPHDELKE	CAYTTYGARAARATGYTNTAYGA	TCYTTNARYTCRTCRTGNGGRTC	256	1024	0.634146	32.8	66.3	97	5	154	YSTDKKW	QNVLFEA	TAYWSNACNGAYAARAARTG	GCYTCRAANARNACRTTYTG	1024	512	64.6	94.5	51.7671
Ent_271	XP_035709171.1_172820_173731	966	5	31	344	HRYRKTQT	YTVQHIVK	CAYMGNTAYMGNAARACNCARAC	TTNACDATRTGYTGNACNGTRTA	4096	1536	0.633333	79	58.9	95	11	358	VDTDDTD	PAFEAGL	GTNGAYACNGAYGAYACNGA	ARNCCNGCYTCRAANGCNGG	512	2048	52.2	98.5	51.6422
Ent_272	XP_021955109.1_2684179_2684922	429	4	46	180	RHGFYPGE	MPRFVRQL	MGNCAYGGNTTYTAYCCNGGNGA	ARYTGNCKNACRAANCKNGGCAT	4096	8192	0.375	21	57.4	97	19	188	ELWHNDP	PDNGKEI	GARYTNTGGCAYAAYGAYCC	ATYTCYTTNCCRTTRTCNGG	128	256	72.2	96.5	51.5825
Ent_273	XP_021963938.2_9372377_9373397	348	4	14	121	CTLFPPNP	HVDYAQAR	TGYACNYTNTTYCCNCCNAAYCC	CKNGCYTGNGCRTARTCNACRTG	4096	2048	0.39604	8.4	56.8	98.5	6	132	KEIIHCK	YEWECRQ	AARGARATHATHCAYTGYAA	TGNCKRCAYTCCCAYTCRTA	144	128	70.9	98	51.5396
Ent_274	XP_021950818.1_9567251_9568140	837	4	32	302	DEGLYDHD	YDEDSVVF	GAYGARGGNYTNTAYGAYCAYGA	AANACNACNSWRTCYTCRTCRTA	1024	4096	0.312757	29.2	54.4	100	6	325	KENYLWK	VMVFWDP	AARGARAAYTAYYTNTGGAA	GGRTCCCARAANACCATNAC	128	64	69.6	98	51.4427
Ent_275	XP_021954653.2_3884225_3884780	345	6	11	117	QAVAYLQQ	EKCRTIAN	CARGCNGTNGCNTAYYTNCARCA	TTNGCDATNGTNCKRCAYTTYTC	4096	3072	0.36	12	56.7	95	3	186	HHALGNN	GGYLYSW	CAYCAYGCNYTNGGNAAYAA	CANSWRTANARRTANCCNCC	1024	8192	50.8	97.5	51.3925
Ent_276	XP_035713313.1_1872889_1873663	471	5	81	229	FVGSFTND	EVYCRGVI	TTYGTNGGNWSNTTYACNAAYGA	ATNACNCCNCKRCARTANACYTC	8192	4096	0.680851	39.3333	55.9	91.5	49	237	YKGQVVC	EGMPVTK	TAYAARGGNCARGTNGTNTG	TTNGTNACNGGCATNCCYTC	512	512	69.2	91	51.2641
Ent_277	XP_021959891.1_4106521_4106912	381	6	15	133	NVTLKPAH	PQPMANSA	AAYGTNACNYTNAARCCNGCNCA	GCNSWRTTNGCCATNGGYTGNGG	8192	4096	0.52	15.1429	56.1	91.5	7	150	LAHVAKD	TITPQAA	YTNGCNCAYGTNGCNAARGA	GCNGCYTGNGGNGTDATNGT	2048	1536	60.3	91.5	51.2241
Ent_278	XP_021947771.1_1146614_1147657	660	5	134	345	EFILRVFT	IKLKCMVE	GARTTYATHYTNMGNGTNTTYAC	TCNACCATRCAYTTNARYTTDAT	6144	768	0.55914	44.1667	57.2	91.5	43	354	IVALMQK	FKERVPD	ATHGTNGCNYTNATGCARAA	TCNGGNACNCKYTCYTTRAA	768	1024	68	90	51.0456
Ent_279	XP_021947328.1_17938247_17938723	384	5	15	134	DEENLKCK	DYTKGLVH	GAYGARGARAAYYTNAARTGYAA	TGNACNARNCCYTTNGTRTARTC	512	4096	0.185841	7.83333	64.4	92.5	6	151	AANTIRQ	EKHPEYK	GCNGCNAAYACNATHMGNCA	TTRTAYTCNGGRTGYTTYTC	3072	128	63.6	89	50.7274
Ent_280	XP_035703526.1_10665912_10667147	522	5	16	181	ASYYHTFA	GYLKDMIQ	GCNWSNTAYTAYCAYACNTTYGC	TGDATCATRTCYTTNARRTANCC	4096	768	0.559748	37	58.7	98.5	8	207	EKSVLTY	KKHEAIS	GARAARWSNGTNYTNACNTA	SWDATNGCYTCRTGYTTYTT	8192	768	54.7	94.5	50.5647
Ent_281	XP_021966300.1_256734_257252	429	5	28	162	ATNILFKQ	DTPGIYLI	GCNACNAAYATHYTNTTYAARCA	ATNARRTADATNCCNGGNGTRTC	3072	6144	0.527559	27.5	62.9	93.5	8	171	LSLHYMD	PGHPNDG	YTNWSNYTNCAYTAYATGGA	CCRTCRTTNGGRTGNCCNGG	4096	512	56.3	94.5	50.515
Ent_282	XP_035712498.1_3709637_3710289	558	5	32	209	WLRVVCDN	NCDYLDAI	TGGYTNMGNGTNGTNTGYGAYAA	ATNGCRTCNARRTARTCRCARTT	4096	1024	0.598726	42.6667	62.8	100	14	218	IGLARHE	AIKTSNP	ATHGGNYTNGCNMGNCAYGA	GGRTTNSWNGTYTTDATNGC	6144	3072	55.7	87	50.385
Ent_283	XP_035715750.1_1583021_1583626	390	5	27	148	VQRVPKTE	KIRTYNFV	GTNCARMGNGTNCCNAARACNGA	ACRAARTTRTANGTNCKDATYTT	8192	1536	0.634783	29.8333	61.5	92.5	19	156	KFEGGVH	QDRVTDH	AARTTYGARGGNGGNGTNCA	TGRTCNGTNACNCKRTCYTG	512	1024	64.2	88.5	50.3762
Ent_284	XP_035710020.1_5836719_5837363	402	5	53	178	ELVHPDYY	PENKLKNL	GARYTNGTNCAYCCNGAYTAYTA	ARRTTYTTNARYTTRTTYTCNGG	2048	2048	0.546218	22.3333	59	93.5	17	188	PPWQVKK	KKMEYLN	CCNCCNTGGCARGTNAARAA	TTNARRTAYTCCATYTTYTT	256	128	69.4	85.5	50.3692
Ent_285	XP_021951866.1_10941182_10941879	384	5	66	185	YEIDGENF	NCVNWLGG	TAYGARATHGAYGGNGARAAYTT	CCNCCNARCCARTTNACRCARTT	384	1024	0.584071	30.1667	65.9	89	31	209	LRCCFVT	EFFMKNG	YTNMGNTGYTGYTTYGTNAC	CCRTTYTTCATRAARAAYTC	2048	32	67.1	84.5	50.2965
Ent_286	XP_021964673.1_1446309_1446911	348	4	69	176	VTQEKAEK	ANERKEKL	GTNACNCARGARAARGCNGARAA	ARYTTYTCYTTNCKYTCRTTNGC	1024	2048	0.158416	4.6	60.2	98.5	57	187	EDLNQKW	YDLQRFL	GARGAYYTNAAYCARAARTG	ARRAANCKYTGNARRTCRTA	256	2048	65	98	50.287
Ent_287	XP_021946834.2_23981590_23982263	450	5	44	185	SYLEVYNE	EGANINKS	WSNTAYYTNGARGTNTAYAAYGA	SWYTTRTTDATRTTNGCNCCYTC	8192	3072	0.621849	35.6667	56.4	95	2	231	SGKTYTM	TVMIANV	WSNGGNAARACNTAYACNAT	ACRTTNGCDATCATNACNGT	4096	384	61.9	92.5	50.2101
Ent_288	XP_035708649.1_8527197_8527977	426	5	65	198	IDQSNGEI	AFDGGNPP	ATHGAYCARWSNAAYGGNGARAT	GGNGGRTTNCCNCCRTCRAANGC	3072	2048	0.220472	9.66667	55.9	95	12	221	EGVPVGT	DNAPIWQ	GARGGNGTNCCNGTNGGNAC	TGCCADATNGGNGCRTTRTC	2048	192	64.3	93	50.172
Ent_289	XP_021958064.1_3924825_3925437	387	5	41	161	DFQTIEQC	DIKDRRIC	GAYTTYCARACNATHGARCARTG	CADATNCKNCKRTCYTTDATRTC	384	4608	0.495495	26.1667	61.4	91.5	3	170	GPKTNFK	AYREFTP	GGNCCNAARACNAAYTTYAA	GGNGTRAAYTCNCKRTANGC	512	1024	66.6	87	50.1098
Ent_290	XP_021947198.1_18380288_18380966	405	5	23	149	KIFTPIVE	NIQLAKRA	AARATHTTYACNCCNATHGTNGA	GCNCKYTTNGCNARYTGDATRTT	2304	6144	0.35	13.5	60.3	92.5	12	168	HRYTPLK	KVYGTLR	CAYMGNTAYACNCCNYTNAA	CKNARNGTNCCRTANACYTT	4096	4096	59.2	95.5	50.0077
Ent_291	XP_021949070.1_3736675_3737206	369	5	29	143	TDHIIVTQ	KCFGSWVT	ACNGAYCAYATHATHGTNACNCA	GTNACCCANSWNCCRAARCAYTT	2304	2048	0.416667	22.1667	59.2	92.5	5	152	ELPVEAH	NPECFCT	GARYTNCCNGTNGARGCNCA	GTRCARAARCAYTCNGGRTT	2048	128	66.4	88.5	49.968
Ent_292	XP_035715780.1_2050261_2050981	519	4	28	192	HLKPFGFQ	HYKQMYVI	CAYYTNAARCCNTTYGGNTTYCA	ATNACRTACATYTGYTTRTARTG	2048	128	0.656051	37	69.5	92.5	16	231	NACFRFY	NCNIYSF	AAYGCNTGYTTYMGNTTYTA	AANSWRTADATRTTRCARTT	512	768	62.9	92.5	49.7564
Ent_293	XP_021952225.1_11463051_11463467	414	4	17	146	EILHFYDP	FPCTIEYS	GARATHYTNCAYTTYTAYGAYCC	SWRTAYTCDATNGTRCANGGRAA	768	3072	0.765766	39.2	65.8	97	9	155	VLVQETK	ICAAICY	GTNYTNGTNCARGARACNAA	TARCADATNGCNGCRCADAT	2048	576	61	93	49.5827
Ent_294	XP_035702067.1_16899410_16900559	1179	3	17	401	DFKEILYG	DFRKAGGF	GAYTTYAARGARATHYTNTAYGG	AANCCNCCNGCYTTNCKRAARTC	768	4096	0.659763	104.5	59.9	96	2	415	MDIINGY	WGKEDVA	ATGGAYATHATHAAYGGNTA	GCNACRTCYTCYTTNCCCCA	144	128	73.1	97.5	49.4657
Ent_295	XP_021954356.2_7809886_7810458	396	6	20	143	DGCCSYFE	DDYSAVCR	GAYGGNTGYTGYWSNTAYTTYGA	CKRCANACNGCNSWRTARTCRTC	2048	8192	0.555556	24.2857	50.8	95	11	188	ASVIMIN	GEYCAKI	GCNWSNGTNATHATGATHAA	ATYTTNGCRCARTAYTCNCC	2304	256	65	84.5	49.4612
Ent_296	XP_035709155.1_894190_894864	426	4	10	143	SAACQMHD	QAVYFPIR	WSNGCNGCNTGYCARATGCAYGA	CKDATNGGRAARTANACNGCYTG	2048	3072	0.349206	17	65.4	94	2	274	SDEANKA	MHMQRDL	WSNGAYGARGCNAAYAARGC	ARRTCNCKYTGCATRTGCAT	1024	128	63.2	96	49.4465
Ent_297	XP_035712498.1_3718187_3719000	759	5	58	302	DDNCNLFV	YTVCVELG	GAYGAYAAYTGYAAYYTNTTYGT	CCNARYTCNACRCANACNGTRTA	512	4096	0.706383	59.3333	58.8	96	8	310	CTPETEY	CYEKSAC	TGYACNCCNGARACNGARTA	CANGCNSWYTTYTCRTARCA	512	1024	61.2	86	49.4415
Ent_298	XP_021948777.1_6163916_6164393	345	6	28	134	SKKYRVEV	PKDVQEIL	WSNAARAARTAYMGNGTNGARGT	ARDATYTCYTGNACRTCYTTNGG	8192	1536	0.5	20	57.6	95	17	150	RRDACRA	KIMDLLS	MGNMGNGAYGCNTGYMGNGC	SWNARNARRTCCATDATYTT	8192	3072	43.9	99	49.345
Ent_299	XP_021963735.1_2026799_2027348	381	4	43	161	CEVEEVPC	DCPDMNKC	TGYGARGTNGARGARGTNCCNTG	CAYTTRTTCATRTCNGGRCARTC	1024	128	0.4	18.4	59.8	94	9	170	MLCPHGF	FTEGCGK	ATGYTNTGYCCNCAYGGNTT	TTNCCRCANCCYTCNGTRAA	512	512	68.4	96	49.3296
Ent_300	XP_021966343.1_817030_817886	594	4	31	220	PIYEELPD	NGMTMKIP	CCNATHTAYGARGARYTNCCNGA	GGDATYTTCATNGTCATNCCRTT	3072	192	0.60119	38	62.8	100	17	228	GNPKMDF	PHLVAVL	GGNAAYCCNAARATGGAYTT	ARNACNGCNACNARRTGNGG	128	8192	62.4	91	49.2729
Ent_301	XP_021955358.1_3050300_3050970	501	5	43	201	NLHSMYEE	EQMDSCHY	AAYYTNCAYWSNATGTAYGARGA	TARTGRCANSWRTCCATYTGYTC	2048	512	0.355263	27.5	59.5	91	1	212	GHLEDSF	WDEFHER	GGNCAYYTNGARGAYWSNTT	CKYTCRTGRAAYTCRTCCCA	4096	64	60	94	49.1875
Ent_302	XP_021964673.1_1444768_1445505	597	4	27	217	YKDPANIQ	FFRDIADQ	TAYAARGAYCCNGCNAAYATHCA	TGRTCNGCDATRTCNCKRAARAA	768	1536	0.26087	22	65.3	91	19	227	LQYATEE	WIKEKKL	YTNCARTAYGCNACNGARGA	ARYTTYTTYTCYTTDATCCA	1024	96	64.7	96.5	49.174
Ent_303	XP_035709172.1_273120_275381	687	3	104	324	VRHKAVQT	WDQMKEAF	GTNMGNCAYAARGCNGTNCARAC	AANGCYTCYTTCATYTGRTCCCA	4096	64	0.682292	78.25	70.1	94	28	434	DLFGLIP	QNWKQGE	GAYYTNTTYGGNYTNATHCC	TCNCCYTGYTTCCARTTYTG	3072	64	64.1	100	49.1645
Ent_304	XP_035710126.1_4341615_4342604	531	5	53	221	LAFIEEIN	NNLTDLDE	YTNGCNTTYATHGARGARATHAA	TCRTCNARRTCNGTNARRTTRTT	2304	4096	0.633803	41.6667	55.9	96	15	242	NNITWIH	AEKSHIT	AAYAAYATHACNTGGATHCA	GTDATRTGNSWYTTYTCNGC	144	1536	61.2	90	49.1627
Ent_305	XP_021955203.1_6832367_6835193	897	5	347	637	GDEYQLYY	EADHPLLC	GGNGAYGARTAYCARYTNTAYTA	CANARNARNGGRTGRTCNGCYTC	1024	8192	0.394366	40	57.4	98.5	264	680	GDNDEGV	EIHQLYK	GGNGAYAAYGAYGARGGNGT	TTRTANARYTGRTGDATYTC	256	384	67.3	80	49.1297
Ent_306	XP_021958132.2_266024_266986	375	5	27	143	GLNACLDH	PWDFNLRD	GGNYTNAAYGCNTGYYTNGAYCA	TCNCKNARRTTRAARTCCCANGG	8192	2048	0.581818	30.3333	59.7	97.5	10	187	SWILLDE	VDLIYGL	WSNTGGATHYTNYTNGAYGA	ARNCCRTADATNARRTCNAC	6144	3072	50.8	95.5	48.8246
Ent_307	XP_035714294.1_2227481_2228361	438	5	62	199	NYLVKGGY	NFNFPLPN	AAYTAYYTNGTNAARGGNGGNTA	TTNGGNARNGGRAARTTRAARTT	4096	2048	0.534351	20.6667	52.6	97.5	53	328	NQINTRC	YVDFADY	AAYCARATHAAYACNMGNTG	TARTCNGCRAARTCNACRTA	768	256	63.8	90	48.5705
Ent_308	XP_021945808.1_12485833_12486510	444	4	29	168	SIRMIQEP	FIVTWTPY	WSNATHMGNATGATHCARGARCC	TANGGNGTCCANGTNACDATRAA	4608	1536	0.474138	23.8	60.4	100	14	211	ILIRIPG	NPMCYAL	ATHYTNATHMGNATHCCNGG	ARNGCRTARCACATNGGRTT	6912	256	57.2	98	48.4187
Ent_309	XP_021954751.1_1504851_1506045	531	4	107	275	VFDQKEVF	DTPAEPLF	GTNTTYGAYCARAARGARGTNTT	AANARNGGYTCNGCNGGNGTRTC	512	8192	0.45679	31.2	62.6	92.5	97	287	FMNNTYG	QHLLCIR	TTYATGAAYAAYACNTAYGG	CKDATRCANARNARRTGYTG	64	3072	61.4	98	48.2457
Ent_310	XP_035709212.1_5984263_5984857	345	4	23	129	NPDGKEYT	KACPLYQI	AAYCCNGAYGGNAARGARTAYAC	ATYTGRTANARNGGRCANGCYTT	512	2048	0.21	9	68.1	89.5	6	146	GLVNHPG	NVAMTQD	GGNYTNGTNAAYCAYCCNGG	TCYTGNGTCATNGCNACRTT	2048	256	65.7	92.5	47.8945
Ent_311	XP_035708602.1_8844041_8844950	675	3	114	330	WEYMLEQN	IQEVKNFD	TGGGARTAYATGYTNGARCARAA	TCRAARTTYTTNACYTCYTGDAT	128	384	0.542373	57.5	71.5	94	104	348	QMSVEQF	YWENKIT	CARATGWSNGTNGARCARTT	GTDATYTTRTTYTCCCARTA	512	48	68.7	92.5	47.8336
Ent_312	XP_021966916.1_211495_212014	420	5	15	146	QVDDLNWE	YNDNLQLR	CARGTNGAYGAYYTNAAYTGGGA	CKNARYTGNARRTTRTCRTTRTA	512	4096	0.44	21.8333	61.3	92.5	5	165	EETKGDE	TMRTNHL	GARGARACNAARGGNGAYGA	ARRTGRTTNGTNCKCATNGT	256	1024	59.9	88.5	47.7922
Ent_313	XP_035709172.1_271516_272907	732	3	113	348	KGPDAKWP	EKYVQNLH	AARGGNCCNGAYGCNAARTGGCC	TGNARRTTYTGNACRTAYTTYTC	512	1024	0.528846	47.25	67.1	100	103	361	LLGDVKK	YDHANWC	YTNYTNGGNGAYGTNAARAA	CACCARTTNGCRTGRTCRTA	4096	64	67.3	93	47.7327
Ent_314	XP_035710062.1_4344521_4345281	351	4	72	180	MVQIIQTD	EPHWMCAP	ATGGTNCARATHATHCARACNGA	GGNGCRCACATCCARTGNGGYTC	576	128	0.475248	24.8	67.7	92.5	60	198	YIFDVPK	ITVEGAS	TAYATHTTYGAYGTNCCNAA	SWNGCNCCYTCNACNGTDAT	384	6144	64.3	89	47.5452
Ent_315	XP_035713064.1_3525231_3525723	348	5	33	140	KTEPGLGN	CGNSPCMH	AARACNGARCCNGGNYTNGGNAA	TGCATRCANGGNSWRTTNCCRCA	8192	2048	0.207921	8.83333	52.8	93.5	25	150	TCPEQAM	CVDRLFE	ACNTGYCCNGARCARGCNAT	TCRAANARNCKRTCNACRCA	512	2048	68	88.5	47.4778
Ent_316	XP_021947612.1_14189606_14190079	447	6	10	150	EKVYRKEE	VFRGMKTL	GARAARGTNTAYMGNAARGARGA	ARNGTYTTCATNCCNCKRAANAC	1024	4096	0.755725	39	55.8	91	1	160	VQSAEEK	IQTIVFE	GTNCARWSNGCNGARGARAA	TCRAANACDATNGTYTGDAT	2048	576	61.3	82	47.3805
Ent_317	XP_021960514.2_798409_799065	375	4	42	158	SIYVKQGD	YEDEKGLM	WSNATHTAYGTNAARCARGGNGA	ATNARNCCYTTYTCRTCYTCRTA	6144	1024	0.463636	19.8	66.5	95.5	13	196	DFGYKWG	EVKSREI	GAYTTYGGNTAYAARTGGGG	ATYTCNCKNSWYTTNACYTC	64	4096	58.5	93	47.3377
Ent_318	XP_021962316.1_391176_391785	399	5	29	153	AFYVDQFN	EGLYLGYT	GCNTTYTAYGTNGAYCARTTYAA	GTRTANCCNARRTANARNCCYTC	512	8192	0.415254	24.5	57.6	92.5	6	167	GNVTLAD	AAVKLLK	GGNAAYGTNACNYTNGCNGA	TTNARNARYTTNACNGCNGC	4096	8192	52.4	98.5	47.3262
Ent_319	XP_021954653.2_3886122_3887501	1116	4	49	412	FDNAIDCH	EAIKVYQK	TTYGAYAAYGCNATHGAYTGYCA	TTYTGRTANACYTTDATNGCYTC	384	768	0.246499	31.4	69.5	94	22	420	LVKQMGD	QVLLAKA	YTNGTNAARCARATGGGNGA	GCYTTNGCNARNARNACYTG	512	4096	59.2	89.5	47.249
Ent_320	XP_035705982.1_6260227_6260973	372	6	30	145	VGFPNAGK	TEKPAILA	GTNGGNTTYCCNAAYGCNGGNAA	GCNARDATNGCNGGYTTYTCNGT	4096	6144	0.321101	15.1429	61.1	91.5	20	154	DLKLIAD	NKSDLPN	GAYYTNAARYTNATHGCNGA	TTNGGNARRTCNSWYTTRTT	3072	4096	48.8	90.5	47.1241
Ent_321	XP_035704897.1_15483196_15483856	693	5	27	249	NELPFGWE	FTIVGGDD	AAYGARYTNCCNTTYGGNTGGGA	TCRTCNCCNCCNACDATNGTRAA	1024	3072	0.677778	51.6667	62.1	91	5	257	TSHWLDP	DDGLDEF	ACNWSNCAYTGGYTNGAYCC	AAYTCRTCNARNCCRTCRTC	2048	512	54.7	90	47.0195
Ent_322	XP_035703785.1_19121010_19122600	549	4	210	384	LTAMQLDK	KWFYIVGL	YTNACNGCNATGCARYTNGAYAA	ARNCCNACDATRTARAACCAYTT	4096	768	0.632911	40	66.1	92.5	120	423	ALPVAKQ	TYIGVTA	GCNYTNCCNGTNGCNAARCA	GCNGTNACNCCDATRTANGT	4096	1536	61.2	91	46.9959
Ent_323	XP_021955223.1_274305_274896	420	3	43	174	NCTTWMKF	EAWKAFEY	AAYTGYACNACNTGGATGAARTT	TAYTCRAANGCYTTCCANGCYTC	128	256	0.36	18.75	70.3	98	5	196	GMCPKDK	MPRKIKK	GGNATGTGYCCNAARGAYAA	TTYTTDATYTTNCKNGGCAT	128	384	64.5	95	46.8511
Ent_324	XP_035705382.1_6603698_6604510	483	4	25	177	EEMQRRNP	DFDYATVD	GARGARATGCARMGNMGNAAYCC	TCNACNGTNGCRTARTCRAARTC	1024	1024	0.656934	41.8	55.7	92.5	16	189	VDTTDYF	YDCGENL	GTNGAYACNACNGAYTAYTT	ARRTTYTCNCCRCARTCRTA	512	256	69.2	92.5	46.6756
Ent_325	XP_021948093.1_10629833_10630263	429	3	18	152	TPFLFDNF	IDGKHVTV	ACNCCNTTYYTNTTYGAYAAYTT	ACNGTNACRTGYTTNCCRTCDAT	2048	1536	0.508065	31.5	61.2	100	4	161	PPVMAFH	QGDGLIV	CCNCCNGTNATGGCNTTYCA	ACDATNARNCCRTCNCCYTG	512	1536	64.4	100	46.4696
Ent_326	XP_021960390.1_4652310_4652917	360	5	49	160	LYFNCLYP	EAAYYLTK	YTNTAYTTYAAYTGYYTNTAYCC	TTNGTNARRTARTANGCNGCYTC	2048	4096	0.47619	21.5	55.4	89	11	171	ANMILMV	YGIPFVS	GCNAAYATGATHYTNATGGT	SWNACRAANGGDATNCCRTA	192	3072	61	94	46.3986
Ent_327	XP_035709083.1_9619772_9620348	438	5	36	173	ENHRSACI	NCPTCNFI	GARAAYCAYMGNWSNGCNTGYAT	ATRAARTTRCANGTNGGRCARTT	8192	512	0.546154	27.5	55.9	91	25	187	IQCGPNA	ECVPVNH	ATHCARTGYGGNCCNAAYGC	TGRTTNACNGGNACRCAYTC	384	512	68.8	83	46.3356
Ent_328	XP_021948437.1_2113246_2114464	510	6	26	187	CDESITYT	DIELYPNP	TGYGAYGARWSNATHACNTAYAC	GGRTTNGGRTANARYTCDATRTC	3072	1536	0.733766	34.7143	55.8	92	6	238	GQRGSYW	KVFVLPI	GGNCARMGNGGNWSNTAYTG	ATNGGNARNACRAANACYTT	8192	2048	52.2	88	46.0142
Ent_329	XP_021954418.1_8927034_8927654	492	5	91	246	YPPTIRDP	PYRCRYTV	TAYCCNCCNACNATHMGNGAYCC	ACNGTRTANCKRCANCKRTANGG	6144	8192	0.663866	27.3333	46.9	91	18	254	PNAFQVQ	TYEKVLG	CCNAAYGCNTTYCARGTNCA	CCNARNACYTTYTCRTANGT	512	1024	67.6	92.5	45.9845
Ent_330	XP_021964742.2_27046133_27046729	393	3	36	158	VLFRFCPE	IMEANMSP	GTNYTNTTYMGNTTYTGYCCNGA	GGNSWCATRTTNGCYTCCATDAT	8192	768	0.422414	21.75	59.6	100	8	170	INGHKFD	AHFPPNR	ATHAAYGGNCAYAARTTYGA	CKRTTNGGNGGRAARTGNGC	192	1024	69.8	95	45.6563
Ent_331	XP_021954131.1_61727_62318	378	5	42	159	DLFPFWFE	IFMVGFSL	GAYYTNTTYCCNTTYTGGTTYGA	ARNSWRAANCCNACCATRAADAT	512	6144	0.369369	14.5	58.2	91.5	6	167	IPIIKFM	VMSALNH	ATHCCNATHATHAARTTYAT	TGRTTNARNGCNSWCATNAC	432	4096	55.4	93	45.4306
Ent_332	XP_035703526.1_10657075_10661006	1887	2	219	839	KLIEQNHF	DMTNLQSK	AARYTNATHGARCARAAYCAYTT	TTNSWYTGNARRTTNGTCATRTC	768	4096	0.623446	185.667	66.4	97	146	847	KKIYLDQ	IQKHETF	AARAARATHTAYYTNGAYCA	AANGTYTCRTGYTTYTGDAT	384	192	71	93	45.2215
Ent_333	XP_021943133.2_2886125_2889045	2037	2	361	1031	EFLKNQWA	WDWGAFIV	GARTTYYTNAARAAYCARTGGGC	ACDATRAANGCNCCCCARTCCCA	256	192	0.634409	202.333	71.3	94	264	1039	IEVQAFG	AMLGVAQ	ATHGARGTNCARGCNTTYGG	TGNGCNACNCCNARCATNGC	384	2048	63.7	96.5	45.1175
Ent_334	XP_021962960.1_1242896_1243602	408	4	25	152	HAPAIGGM	MEDAATAE	CAYGCNCCNGCNATHGGNGGNAT	TCNGCNGTNGCNGCRTCYTCCAT	6144	1024	0.446281	23.8	57.7	95.5	7	215	TPFMRAY	KAAQIFI	ACNCCNTTYATGMGNGCNTA	ATRAADATYTGNGCNGCYTT	1024	384	64.3	89.5	44.6587
Ent_335	XP_021961231.1_1563573_1566275	444	4	28	167	NEFLKNKF	FGHEILYK	AAYGARTTYYTNAARAAYAARTT	TTRTANARDATYTCRTGNCCRAA	512	1536	0.590909	37	64.2	89.5	4	207	VWTHLTN	TGKKLEF	GTNTGGACNCAYYTNACNAA	AAYTCNARYTTYTTNCCNGT	1024	1024	60.9	91	44.5964
Ent_336	XP_021959200.1_25001163_25001757	396	3	26	149	VRDTTAWA	MEMIKNSP	GTNMGNGAYACNACNGCNTGGGC	GGNSWRTTYTTDATCATYTCCAT	4096	384	0.316239	12.75	59.8	100	3	158	SMKPLAE	DCYETVQ	WSNATGAARCCNYTNGCNGA	TGNACNGTYTCRTARCARTC	4096	256	65.1	97.5	44.5683
Ent_337	XP_021954646.1_6978000_6978724	546	6	46	219	SAVEKIEE	QKIYEKNV	WSNGCNGTNGARAARATHGARGA	ACRTTYTTYTCRTADATYTTYTG	6144	192	0.592814	36.2857	63	91	4	230	HSIMDSE	FEEARTR	CAYWSNATHATGGAYWSNGA	CKNGTNCKNGCYTCYTCRAA	3072	2048	46.5	84.5	44.4524
Ent_338	XP_021949939.1_8927490_8928045	465	3	22	168	TGLDFYFN	GHMVPYDQ	ACNGGNYTNGAYTTYTAYTTYAA	TGRTCRTANGGNACCATRTGNCC	2048	512	0.460432	32	69	96	2	180	IDELLDG	FDMINRF	ATHGAYGARYTNYTNGAYGG	AANCKRTTDATCATRTCRAA	1536	192	60.1	95	44.3878
Ent_339	XP_035704577.1_13151812_13152599	360	4	115	226	SFPGKAFF	CVPFWPKS	WSNTTYCCNGGNAARGCNTTYTT	SWYTTNGGCCARAANGGNACRCA	8192	2048	0.637255	29	55.2	94	58	260	WMINRTG	YDIVRHT	TGGATGATHAAYMGNACNGG	GTRTGNCKNACDATRTCRTA	192	768	65.5	91	44.3094
Ent_340	XP_021954751.1_1506164_1507065	372	3	81	196	MNGKKVKE	KPGIVAAT	ATGAAYGGNAARAARGTNAARGA	GTNGCNGCNACDATNCCNGGYTT	256	6144	0.33945	15.75	61.2	92	36	205	FWVKVDE	ACEEIKT	TTYTGGGTNAARGTNGAYGA	GTYTTDATYTCYTCRCANGC	128	192	70.7	97.5	44.2922
Ent_341	XP_021944771.1_3670974_3672303	498	4	179	336	MVPLKTYE	DEEGKLPK	ATGGTNCCNYTNAARACNTAYGA	TTNGGNARYTTNCCYTCYTCRTC	2048	2048	0.381356	17.8	63.3	91	165	360	VMQTAKG	HFRLALP	GTNATGCARACNGCNAARGG	GGNARNGCNARNCKRAARTG	256	8192	59.1	93	44.1497
Ent_342	XP_021957595.1_18418260_18419665	657	2	27	237	MEWGPGQK	AHKYFQYL	ATGGARTGGGGNCCNGGNCARAA	ARRTAYTGRAARTAYTTRTGNGC	256	512	0.0931373	14.3333	68	100	10	252	NEHPDAW	KYDLGQA	AAYGARCAYCCNGAYGCNTG	GCYTGNCCNARRTCRTAYTT	256	512	72	100	44.018
Ent_343	XP_021951973.1_14261602_14262347	423	5	41	173	TNARVVFV	IHHAFPLQ	ACNAAYGCNMGNGTNGTNTTYGT	TGNARNGGRAANGCRTGRTGDAT	8192	3072	0.64486	23	55.2	90	13	261	ELVIAEA	NEGFQLC	GARYTNGTNATHGCNGARGC	CANARYTGRAANCCYTCRTT	1536	512	63.3	85.5	43.8136
Ent_344	XP_021967052.1_166644_167655	480	3	101	252	DQKEGIYF	CNIGDMLD	GAYCARAARGARGGNATHTAYTT	TCNARCATRTCNCCDATRTTRCA	384	768	0.562044	38.5	70.9	94	83	291	RAWRGYF	DPNFFAE	MGNGCNTGGMGNGGNTAYTT	TCNGCRAARAARTTNGGRTC	2048	256	65	88	43.7794
Ent_345	XP_021953810.1_8851493_8852813	348	6	317	424	VSTECGHT	EPRYRLMI	GTNWSNACNGARTGYGGNCAYAC	ATCATNARNCKRTANCKNGGYTC	8192	8192	0.623762	24.7143	51.3	91.5	304	456	LECSLCY	NYGDFGT	YTNGARTGYWSNYTNTGYTA	GTNCCRAARTCNCCRTARTT	8192	256	54	88	43.7455
Ent_346	XP_021952271.1_9575843_9576453	501	3	28	186	LVQNIVQD	DKIEKAKA	YTNGTNCARAAYATHGTNCARGA	GCYTTNGCYTTYTCDATYTTRTC	3072	384	0.355072	28	59.9	98	18	212	KRFLQEK	CFYTVLN	AARMGNTTYYTNCARGARAA	TTNARNACNGTRTARAARCA	1024	1024	65.6	95	43.6301
Ent_347	XP_035704121.1_19481371_19482000	399	5	43	167	PCGYLVGD	DNLHQVSN	CCNTGYGGNTAYYTNGTNGGNGA	TTNSWNACYTGRTGNARRTTRTC	8192	8192	0.313559	14.8333	54.6	94	2	201	YLMRIDP	GTMTQSA	TAYYTNATGMGNATHGAYCC	GCNSWYTGNGTCATNGTNCC	768	2048	56.8	89	43.6291
Ent_348	XP_021952535.1_10191376_10192721	561	4	67	245	KIFFRAGQ	KQLNKGLE	AARATHTTYTTYMGNGCNGGNCA	TCNARNCCYTTRTTNARYTGYTT	3072	4096	0.717647	52.6	57	97	10	253	ISAAGFP	NKIISLQ	ATHWSNGCNGCNGGNTTYCC	TGNARNSWDATDATYTTRTT	6144	4608	49.9	98	43.6287
Ent_349	XP_021955179.2_6717201_6717886	504	3	24	183	ESQNHIIK	FYTYPNGK	GARWSNCARAAYCAYATHATHAA	TTNCCRTTNGGRTANGTRTARAA	2304	1024	0.479167	31.75	64.3	96	2	236	CHVLVIG	QWTEVLG	TGYCAYGTNYTNGTNATHGG	CCNARNACYTCNGTCCAYTG	1536	512	62.8	95	43.6131
Ent_350	XP_035708639.1_1519352_1521555	1347	2	131	571	GNILENKE	FHAIVQER	GGNAAYATHYTNGARAAYAARGA	CKYTCYTGNACDATNGCRTGRAA	1536	1536	0.546083	119.667	65.2	97	39	580	DKMIDYN	TYIPQGW	GAYAARATGATHGAYTAYAA	CANCCYTGNGGDATRTANGT	48	768	73.5	93	43.5913
Ent_351	XP_035710670.1_919314_920877	1011	3	47	375	EDLNNIVN	FTLRWRYP	GARGAYYTNAAYAAYATHGTNAA	GGRTANCKCCANCKNARNGTRAA	1536	8192	0.480645	69.75	51.8	96	38	445	EAEQIHQ	QNRFTKN	GARGCNGARCARATHCAYCA	TTYTTNGTRAANCKRTTYTG	192	512	66.6	100	43.5753
Ent_352	XP_021965313.1_1557269_1558666	804	2	263	522	DCKIHPCN	GCNHQCEL	GAYTGYAARATHCAYCCNTGYAA	ARYTCRCAYTGRTGRTTRCANCC	384	512	0.357143	33.3333	69.2	94	239	558	CGQYEKE	MFVQCYK	TGYGGNCARTAYGARAARGA	TTRTARCAYTGNACRAACAT	128	64	76.8	96.5	43.4618
Ent_353	XP_035715708.1_1684160_1685042	558	2	45	222	QIDFDAEQ	EIDHNAPK	CARATHGAYTTYGAYGCNGARCA	TTNGGNGCRTTRTGRTCDATYTC	384	768	0.163743	17.3333	70.5	97	7	230	KPIDYEV	FKYQVQW	AARCCNATHGAYTAYGARGT	CAYTGNACYTGRTAYTTRAA	192	128	74	96.5	43.4551
Ent_354	XP_035702800.1_27074277_27075105	495	4	35	191	RETFLGFY	YCMCGVTP	MGNGARACNTTYYTNGGNTTYTA	GGNGTNACNCCRCACATRCARTA	8192	512	0.789062	36.4	63.8	95.5	22	277	LFISDHG	FEAKVRI	YTNTTYATHWSNGAYCAYGG	ATNCKNACYTTNGCYTCRAA	3072	1024	59.4	84	43.3065
Ent_355	XP_035703481.1_17847872_17848917	750	2	72	313	TMDANDEK	IETQMAVK	ACNATGGAYGCNAAYGAYGARAA	TTNACNGCCATYTGNGTYTCDAT	256	768	0.280851	17.3333	72	100	62	328	LIKRHEA	ENQAEYL	YTNATHAARMGNCAYGARGC	ARRTAYTCNGCYTGRTTYTC	1536	256	65.5	100	43.2939
Ent_356	XP_035702299.1_25041506_25042155	345	6	30	136	FCIFLHQF	EYLYMIAL	TTYTGYATHTTYYTNCAYCARTT	ARNGCDATCATRTANARRTAYTC	768	1536	0.65	19.5714	57.2	93	4	163	LWLLAIW	CASKIAR	YTNTGGYTNYTNGCNATHTG	CKNGCDATYTTNSWNGCRCA	6144	6144	42.2	91.5	42.9852
Ent_357	XP_035705436.1_1859142_1859694	360	4	22	133	PKLGYLDI	QNIKLQGL	CCNAARYTNGGNTAYYTNGAYAT	ARNCCYTGNARYTTDATRTTYTG	8192	3072	0.295238	12.8	55.6	95.5	5	144	KTALNLK	CDCNAVN	AARACNGCNYTNAAYYTNAA	TTNACNGCRTTRCARTCRCA	4096	256	58.4	94.5	42.8922
Ent_358	XP_021964721.1_1439963_1440684	351	4	103	211	ANDMKLEA	FKVGHKLE	GCNAAYGAYATGAARYTNGARGC	TCNARYTTRTGNCCNACYTTRAA	512	2048	0.333333	14.4	63	91	87	223	PSSCFKQ	KNPHLIC	CCNWSNWSNTGYTTYAARCA	CADATNARRTGNGGRTTYTT	8192	768	56.5	93	42.7386
Ent_359	XP_035706703.1_7048497_7049525	486	2	27	180	QPDLNYEN	DEWFQKMP	CARCCNGAYYTNAAYTAYGARAA	GGCATYTTYTGRAACCAYTCRTC	1024	32	0.346939	43.3333	73.4	94	18	232	FYLHQFV	YGEEIGM	TTYTAYYTNCAYCARTTYGT	ATNCCDATYTCYTCNCCRTA	256	384	65.8	100	42.693
Ent_360	XP_021954833.1_5602404_5603654	1041	2	53	391	FPHLECMD	QAGLHPTA	TTYCCNCAYYTNGARTGYATGGA	GCNGTNGGRTGNARNCCNGCYTG	512	8192	0.126506	35.6667	63.7	100	2	400	LFHQAFI	QIEMYAY	YTNTTYCAYCARGCNTTYAT	TANGCRTACATYTCDATYTG	512	96	70.2	100	42.6834
Ent_361	XP_021951321.1_10908981_10909690	456	3	51	194	AAGTPYWN	TNVIMFQQ	GCNGCNGGNACNCCNTAYTGGAA	TGYTGRAACATDATNACRTTNGT	2048	384	0.518797	36.25	67.4	98	18	229	HIRSYEG	KPHPRGF	CAYATHMGNWSNTAYGARGG	AANCCNCKNGGRTGNGGYTT	3072	2048	54.7	95	42.6259
Ent_362	XP_021964426.2_1769000_1769737	366	4	103	216	CIIFYATM	FMAGYSIG	TGYATHATHTTYTAYGCNACNAT	CCDATNSWRTANCCNGCCATRAA	1152	3072	0.439252	20.2	61.8	88	28	228	KGRQPEA	PWFLIAE	AARGGNMGNCARCCNGARGC	TCNGCDATNARRAACCANGG	1024	768	65.3	87.5	42.5893
Ent_363	XP_021951263.1_7515616_7516140	363	3	36	148	GAGPRDQE	YDREWMEG	GGNGCNGGNCCNMGNGAYCARGA	CCYTCCATCCAYTCNCKRTCRTA	8192	128	0.264151	12	63.1	92	17	159	VTRHMDF	YCQVELD	GTNACNMGNCAYATGGAYTT	TCNARYTCNACYTGRCARTA	512	512	71.4	90.5	42.476
Ent_364	XP_035714503.1_1988322_1989536	528	2	33	200	QMTCEDAY	KEQNVTSI	CARATGACNTGYGARGAYGCNTA	ATNSWNGTNACRTTYTGYTCYTT	256	4096	0.348387	28.6667	68.7	100	25	297	IAYVMRH	KFKVHKI	ATHGCNTAYGTNATGMGNCA	ATYTTRTGNACYTTRAAYTT	768	128	65.2	100	42.4656
Ent_365	XP_035709083.1_9676800_9680604	2043	3	437	1109	YVGCRPEC	NHQAQCYC	TAYGTNGGNTGYMGNCCNGARTG	CARTARCAYTGNGCYTGRTGRTT	4096	256	0.676056	177.5	64.2	88	429	1189	RPEYFGD	DCPTDKT	MGNCCNGARTAYTTYGGNGA	GTYTTRTCNGTNGGRCARTC	1024	256	67.4	81	42.2112
Ent_366	XP_021956929.1_3877784_3878590	510	2	39	200	GTDITEAF	YPNTLMDI	GGNACNGAYATHACNGARGCNTT	ATRTCCATNARNGTRTTNGGRTA	3072	1024	0.470588	35.6667	65.4	100	10	216	LWRVHDK	TYQFLPN	YTNTGGMGNGTNCAYGAYAA	TTNGGNARRAAYTGRTANGT	1024	1024	66.9	100	42.1584
Ent_367	XP_035704577.1_13148547_13150230	870	3	300	581	CLDYLLQI	GCIVFTFE	TGYYTNGAYTAYYTNYTNCARAT	TCRAANGTRAANACDATRCANCC	8192	1536	0.560311	77.75	53.6	98	240	591	LKDVRPG	VGNNTMP	YTNAARGAYGTNMGNCCNGG	GGCATNGTRTTRTTNCCNAC	4096	256	60.7	97.5	42.107
Ent_368	XP_035709843.1_907326_909052	1305	2	75	501	TLEKVMTE	KYTGYGNA	ACNYTNGARAARGTNATGACNGA	GCRTTNCCRTANCCNGTRTAYTT	2048	1024	0.677033	114.333	61.2	94	18	568	HEKNKDF	GMTDEQK	CAYGARAARAAYAARGAYTT	TTYTGYTCRTCNGTCATNCC	64	128	75.7	93	41.8539
Ent_369	XP_035707145.1_8090078_8091096	735	4	62	298	KGNILEDE	WKELYDSS	AARGGNAAYATHYTNGARGAYGA	SWNSWRTCRTANARYTCYTTCCA	1536	8192	0.59596	49.6	56.6	94	3	335	LLNFMIT	DKLVPAV	YTNYTNAAYTTYATGATHAC	ACNGCNGGNACNARYTTRTC	768	2048	59.7	87.5	41.7092
Ent_370	XP_021943338.1_24148195_24148723	474	2	10	159	GQEYNFNK	KCEWRIVA	GGNCARGARTAYAAYTTYAAYAA	GCNACDATNCKCCAYTCRCAYTT	256	768	0.391608	9	71.8	100	2	168	IIRENIM	HGETIIL	ATHATHMGNGARAAYATHAT	ARDATDATNGTYTCNCCRTG	864	1152	61.3	100	41.5909
Ent_371	XP_035704590.1_737512_738320	570	3	28	209	LQVLVHNY	EQNMINFV	YTNCARGTNYTNGTNCAYAAYTA	ACRAARTTDATCATRTTYTGYTC	8192	96	0.719298	53.5	64.9	92	6	272	VFRPFFI	TWLTAFV	GTNTTYMGNCCNTTYTTYAT	ACRAANGCNGTNARCCANGT	1024	1024	56.3	97.5	41.5722
Ent_372	XP_035702322.1_11405801_11406683	480	5	18	169	TAAVGIEN	GFLKCVCI	ACNGCNGCNGTNGGNATHGARAA	ATRCANACRCAYTTNARRAANCC	6144	2048	0.826087	46.5	61.3	91.5	8	191	SMSCVTA	EFALVTS	WSNATGWSNTGYGTNACNGC	SWNGTNACNARNGCRAAYTC	8192	8192	45.9	88.5	41.5694
Ent_373	XP_021944401.1_2232983_2233870	966	2	17	330	KQHVTDDY	EVHQVFTD	AARCARCAYGTNACNGAYGAYTA	TCNGTRAANACYTGRTGNACYTC	512	1024	0.61597	79.6667	68.8	91	5	354	VMQHHDA	FEWLVGP	GTNATGCARCAYCAYGAYGC	GGNCCNACNARCCAYTCRAA	64	512	69.7	96.5	41.4615
Ent_374	XP_035706671.1_9429842_9430851	459	5	120	264	MELGLGKP	VNNVVIGR	ATGGARYTNGGNYTNGGNAARCC	CKNCCDATNACNACRTTRTTNAC	4096	6144	0.521739	36	47.8	90	48	272	KELGCPY	VPDRGGR	AARGARYTNGGNTGYCCNTA	CKNCCNCCNCKRTCNGGNAC	1024	8192	57	93	41.3718
Ent_375	XP_021947398.1_819437_820534	1056	2	48	391	KLLKRWHC	NQHYDLIP	AARYTNYTNAARMGNTGGCAYTG	GGDATNARRTCRTARTGYTGRTT	4096	768	0.52649	79.6667	62.4	100	4	408	FTGGDYE	FPNMLYC	TTYACNGGNGGNGAYTAYGA	CARTANARCATRTTNGGRAA	512	256	70.1	93	41.3002
Ent_376	XP_035715808.1_841020_842068	366	3	232	345	FQEHEKFM	QQLLHEDI	TTYCARGARCAYGARAARTTYAT	ATRTCYTCRTGNARNARYTGYTG	128	2048	0.261682	19.75	62.9	98	185	356	YQNIVEE	QERVVSF	TAYCARAAYATHGTNGARGA	AANSWNACNACNCKYTCYTG	192	8192	59.7	92.5	41.2655
Ent_377	XP_035709083.1_9668590_9669886	705	3	86	312	PPNCRPEC	FGDPYVGC	CCNCCNAAYTGYMGNCCNGARTG	CANCCNACRTANGGRTCNCCRAA	4096	2048	0.621495	63	57	92	4	349	GVCGINA	CGYNAQC	GGNGTNTGYGGNATHAAYGC	CAYTGNGCRTTRTANCCRCA	768	256	67.4	92.5	41.2302
Ent_378	XP_021951950.1_5978083_5978868	555	2	22	198	ENGLDAFV	YENIMEPL	GARAAYGGNYTNGAYGCNTTYGT	ARNGGYTCCATDATRTTYTCRTA	2048	384	0.422619	47.6667	66.3	94	14	215	YDLEKAN	VQGPYDD	TAYGAYYTNGARAARGCNAA	TCRTCRTANGGNCCYTGNAC	512	512	68	100	41.2193
Ent_379	XP_035713340.1_1771376_1773659	639	4	239	443	IFCLYSHP	IEFGSFVY	ATHTTYTGYYTNTAYWSNCAYCC	TANACRAANSWNCCRAAYTCDAT	6144	6144	0.707071	62.4	48.5	92.5	185	528	LLQMAHE	HYMLGKV	YTNYTNCARATGGCNCAYGA	ACYTTNCCNARCATRTARTG	1024	256	66.7	87.5	41.1053
Ent_380	XP_021948340.1_2277663_2278100	432	4	10	145	REQENIYI	VEFVSENV	MGNGARCARGARAAYATHTAYAT	ACRTTYTCNSWNACRAAYTCNAC	768	4096	0.27	4.6	51.2	95.5	1	168	NKCLNEK	IYNVIHL	AAYAARTGYYTNAAYGARAA	ARRTGDATNACRTTRTADAT	256	576	64.8	89	41.022
Ent_381	XP_021951421.1_7028478_7029528	528	5	14	181	NLHFKEPN	QWSGMGKD	AAYYTNCAYTTYAARGARCCNAA	TCYTTNCCCATNCCNSWCCAYTG	1024	1024	0.515528	27.8333	58.9	88.5	1	236	KVLLAMQ	IAAVQVA	AARGTNYTNYTNGCNATGCA	GCNACYTGNACNGCNGCDAT	2048	1536	53.3	87	40.9397
Ent_382	XP_021955968.1_5767391_5768048	486	3	14	167	NIGENPQY	NPCYKIAL	AAYATHGGNGARAAYCCNCARTA	ARNGCDATYTTRTARCANGGRTT	768	1536	0.390411	28.25	69.3	92	6	203	VGPAKDV	NVTDPKA	GTNGGNCCNGCNAARGAYGT	GCYTTNGGRTCNGTNACRTT	1024	512	66.6	83.5	40.9223
Ent_383	XP_035714556.1_1896887_1897576	375	4	20	136	RFVTLTWK	NGNIQRYK	MGNTTYGTNACNYTNACNTGGAA	TTRTANCKYTGDATRTTNCCRTT	8192	1536	0.490566	22.2	60.8	95.5	9	227	PRELTAV	IWVVAIN	CCNMGNGARYTNACNGCNGT	TTDATNGCNACNACCCADAT	8192	576	58.2	84	40.8773
Ent_384	XP_035715669.1_1488762_1489152	405	3	13	139	RIIEKKTN	DKEKQIGQ	MGNATHATHGARAARAARACNAA	TGNCCDATYTGYTTYTCYTTRTC	2304	384	0.457143	22	65.4	93.5	5	149	RTRIEEK	EQRDRAE	MGNACNMGNATHGARGARAA	TCNGCNCKRTCNCKYTGYTC	3072	2048	55.3	97.5	40.8091
Ent_385	XP_035709083.1_9664570_9665536	567	3	96	276	ECPLDKAC	DPCNPSPC	GARTGYCCNYTNGAYAARGCNTG	CANGGNSWNGGRTTRCANGGRTC	2048	8192	0.540698	44.25	52	98	11	304	ECHVYNH	YFGDPYV	GARTGYCAYGTNTAYAAYCA	ACRTANGGRTCNCCRAARTA	128	256	71.4	88	40.7376
Ent_386	XP_035710090.1_5607169_5608016	636	2	86	289	LTKYLPQK	IMFDPDWN	YTNACNAARTAYYTNCCNCARAA	TTCCARTCNGGRTCRAACATDAT	8192	96	0.333333	16.6667	63.9	100	41	307	KNFELPI	VWRDGQK	AARAAYTTYGARYTNCCNAT	TTYTGNCCRTCNCKCCANAC	512	512	65.7	100	40.6821
Ent_387	XP_021956595.1_658493_659761	744	3	41	280	TPEGKGFK	CETYKFCD	ACNCCNGARGGNAARGGNTTYAA	TCRCARAAYTTRTANGTYTCRCA	2048	256	0.728111	80.5	67.4	92	7	357	RELGLKY	TDIDMLP	MGNGARYTNGGNYTNAARTA	GGNARCATRTCDATRTCNGT	8192	384	58.2	88	40.6012
Ent_388	XP_021951421.1_7022831_7023753	591	3	17	205	GRLKEIDE	KNLIFLDG	GGNMGNYTNAARGARATHGAYGA	CCRTCNARRAADATNARRTTYTT	6144	3072	0.606742	43.5	59.3	94	5	260	VLSMQEI	CTFLMQF	GTNYTNWSNATGCARGARAT	AAYTGCATNARRAANGTRCA	2048	256	60.5	95	40.4828
Ent_389	XP_021960887.1_2109495_2110022	354	3	15	124	DIIYHLFD	PKMLGRHF	GAYATHATHTAYCAYYTNTTYGA	AARTGNCKNCCNARCATYTTNGG	1152	4096	0.339806	13	59.9	100	6	132	HLGVKIF	EETDVLV	CAYYTNGGNGTNAARATHTT	ACNARNACRTCNGTYTCYTC	1536	1024	63.3	88	40.2942
Ent_390	XP_021955179.2_6706446_6706943	453	2	17	159	EKADQTYK	YCYAIDCK	GARAARGCNGAYCARACNTAYAA	TTRCARTCDATNGCRTARCARTA	512	384	0.4375	33.3333	68.6	100	1	169	NEEDGKK	YEELNRI	AAYGARGARGAYGGNAARAA	ATNCKRTTNARYTCYTCRTA	128	1024	65.2	93	40.2818
Ent_391	XP_035703154.1_16734082_16734654	354	3	15	124	APILEQEP	HKFHGKGS	GCNCCNATHYTNGARCARGARCC	SWNCCYTTNCCRTGRAAYTTRTG	3072	2048	0.372549	16	55.5	94	1	132	ETPVDIT	GKNKIDK	GARACNCCNGTNGAYATHAC	TTRTCDATYTTRTTYTTNCC	768	192	63.3	97.5	40.0575
Ent_392	XP_021957643.1_5695738_5696427	549	2	19	193	TLRIWQNG	AQKFIDKN	ACNYTNMGNATHTGGCARAAYGG	TTYTTRTCDATRAAYTTYTGNGC	3072	384	0.27381	30	66.7	97	11	208	FVSVGED	DQVANFI	TTYGTNWSNGTNGGNGARGA	ATRAARTTNGCNACYTGRTC	4096	256	62.6	100	40.0132
Ent_393	XP_035710362.1_2863666_2864243	429	3	34	168	GQAIAEHP	EGATLVYG	GGNCARGCNATHGCNGARCAYCC	CCRTANACNARNGTNGCNCCYTC	1536	8192	0.210938	15.75	59.6	94	18	185	FPPGVIN	FFAPTIF	TTYCCNCCNGGNGTNATHAA	AADATNGTNGGNGCRAARAA	1536	768	61.6	95	40.0091
Ent_394	XP_021952819.1_5250937_5251711	441	2	72	210	KGFKCEWA	KFIPGTED	AARGGNTTYAARTGYGARTGGGC	TCYTCNGTNCCNGGDATRAAYTT	128	1536	0.483607	34.6667	70.9	97	28	257	CGDKTGI	KYEGVEF	TGYGGNGAYAARACNGGNAT	AAYTCNACNCCYTCRTAYTT	512	256	68.4	89.5	39.9973
Ent_395	XP_021953811.1_1346179_1346713	396	4	20	143	LRFFDTNP	QISDRDNG	YTNMGNTTYTTYGAYACNAAYCC	CCRTTRTCNCKRTCNSWDATYTG	4096	6144	0.589744	30.2	51.1	94	11	157	LDLILKW	NAVVQAY	YTNGAYYTNATHYTNAARTG	TANGCYTGNACNACNGCRTT	6144	1024	54.1	96.5	39.9892
Ent_396	XP_021943821.2_26574593_26576914	378	3	47	164	HSPCHTPM	DVLIHVPP	CAYWSNCCNTGYCAYACNCCNAT	GGNGGNACRTGDATNARNACRTC	8192	6144	0.696078	38	52.5	94	25	213	VPMRDYC	FANEILS	GTNCCNATGMGNGAYTAYTG	SWNARDATYTCRTTNGCRAA	512	3072	64	97.5	39.9769
Ent_397	XP_021947254.1_10671092_10671650	465	2	26	172	IGLTVFHD	NGHKFMAT	ATHGGNYTNACNGTNTTYCAYGA	GTNGCCATRAAYTTRTGNCCRTT	6144	256	0.572519	29.6667	69.8	100	4	183	RVKTYNP	QPTFCSH	MGNGTNAARACNTAYAAYCC	TGNSWRCARAANGTNGGYTG	1024	2048	63.2	93	39.9054
Ent_398	XP_021954873.2_213689_214366	495	3	71	227	LLNQIHNF	IWSKYCQD	YTNYTNAAYCARATHCAYAAYTT	TCYTGRCARTAYTTNSWCCADAT	3072	768	0.765957	52.25	59	96	4	236	ETVQRGN	DKTAAQQ	GARACNGTNCARMGNGGNAA	TGYTGNGCNGCNGTYTTRTC	2048	512	63.4	88	39.8818
Ent_399	XP_021950818.1_9564589_9565283	420	4	31	162	MSKDANYF	DMVRVLFM	ATGWSNAARGAYGCNAAYTAYTT	ATRAANARNACNCKNACCATRTC	1024	4096	0.288	12.8	59.7	91	10	174	QLQALKE	FPVVFGK	CARYTNCARGCNYTNAARGA	TTNCCRAANACNACNGGRAA	2048	1024	57.4	89	39.8772
Ent_400	XP_021964423.1_1776373_1776831	351	4	13	121	AQKYRYKH	GYTTGPKE	GCNCARAARTAYMGNTAYAARCA	TCYTTNGGNCCNGTNGTRTANCC	1024	4096	0.313725	14.4	59.2	97	2	148	ASIIDGI	PPVVACA	GCNWSNATHATHGAYGGNAT	GCRCANGCNACNACNGGNGG	4608	2048	47.7	93	39.8586
Ent_401	XP_021966917.1_216250_217500	912	2	104	399	FAVIIEFP	FEMIKGNR	TTYGCNGTNATHATHGARTTYCC	CKRTTNCCYTTDATCATYTCRAA	1152	384	0.283737	36.3333	67.4	94	7	409	MDELAGP	EWQKHIG	ATGGAYGARYTNGCNGGNCC	CCDATRTGYTTYTGCCAYTC	512	48	70.8	93	39.8502
Ent_402	XP_021966026.1_1078580_1079917	969	3	60	374	EDDGKTVD	VHFWGEQA	GARGAYGAYGGNAARACNGTNGA	GCYTGYTCNCCCCARAARTGNAC	1024	256	0.607143	46.75	65.5	88	11	385	CGVGVAY	WTLEIIN	TGYGGNGTNGGNGTNGCNTA	TTDATDATYTCNARNGTCCA	2048	576	60.7	92.5	39.7958
Ent_403	XP_035705626.1_9521565_9522289	630	2	43	244	FEIDPETK	EMIAKARI	TTYGARATHGAYCCNGARACNAA	ATNCKNGCYTTNGCDATCATYTC	768	1536	0.326425	40.6667	64.5	97	23	255	EKIDAWQ	GAGEMMT	GARAARATHGAYGCNTGGCA	GTCATCATYTCNCCNGCNCC	96	128	70	93	39.7565
Ent_404	XP_035709083.1_9663771_9664419	363	4	80	192	PPNCRPEC	DPYTGCRP	CCNCCNAAYTGYMGNCCNGARTG	GGNCKRCANCCNGTRTANGGRTC	4096	4096	0.584906	25.8	54.6	92.5	8	200	ICRVVNH	ECVVNQD	ATHTGYMGNGTNGTNAAYCA	TCYTGRTTNACNACRCAYTC	1536	256	66.4	82	39.7166
Ent_405	XP_035705270.1_4666051_4666926	846	2	19	292	TVPNKDPE	YHIITGHT	ACNGTNCCNAAYAARGAYCCNGA	GTRTGNCCNGTDATDATRTGRTA	2048	1152	0.475285	83	62.7	94	9	300	DPLDIIA	ETNVMDL	GAYCCNYTNGAYATHATHGC	ARRTCCATNACRTTNGTYTC	1152	256	63.1	100	39.5326
Ent_406	XP_021947191.1_16995553_16996068	471	3	14	162	AQLESEDF	DETTEKLA	GCNCARYTNGARWSNGARGAYTT	GCNARYTTYTCNGTNGTYTCRTC	8192	2048	0.504	30.75	53.8	90	6	176	ELKFEAP	QEELMND	GARYTNAARTTYGARGCNCC	TCRTTCATNARYTCYTCYTG	512	128	66	97.5	39.4468
Ent_407	XP_035703153.1_16723819_16724356	492	3	73	228	KAEMIQKW	IEVVEPEV	AARGCNGARATGATHCARAARTG	ACYTCNGGYTCNACNACYTCDAT	192	1536	0.727273	49.5	59.7	96	14	238	NFPSPKK	PTNDVCL	AAYTTYCCNWSNCCNAARAA	ARRCANACRTCRTTNGTNGG	2048	1024	56.4	93	39.2832
Ent_408	XP_035700862.1_44976_45508	417	2	31	161	QHLCYMDD	QHIPDACW	CARCAYYTNTGYTAYATGGAYGA	CARCANGCRTCNGGDATRTGYTG	256	768	0.140496	9.66667	72.1	100	8	170	LHEVIQF	TVFKNSS	YTNCAYGARGTNATHCARTT	SWNSWRTTYTTRAANACNGT	768	8192	57.4	96.5	39.283
Ent_409	XP_035710858.1_4531021_4531620	453	2	34	176	YAKHIEKD	IWDHLFAE	TAYGCNAARCAYATHGARAARGA	TCNGCRAANARRTGRTCCCADAT	384	768	0.169118	16	71.2	94	5	189	SGAFEKK	FKVMLAM	WSNGGNGCNTTYGARAARAA	ATNGCNARCATNACYTTRAA	2048	512	63.5	96.5	39.2175
Ent_410	XP_021960887.1_2103275_2104969	798	2	55	312	QQIGATNV	MKELRVKN	CARCARATHGGNGCNACNAAYGT	TTYTTNACNCKNARYTCYTTCAT	1536	2048	0.310757	34.3333	60.7	100	27	338	GHVDTGK	KDFEKAI	GGNCAYGTNGAYACNGGNAA	ATNGCYTTYTCRAARTCYTT	1024	128	69.6	93	39.1654
Ent_411	XP_021953649.2_9337035_9337979	687	3	55	275	GLFVIQDV	AWEYFQIV	GGNYTNTTYGTNATHCARGAYGT	ACDATYTGRAARTAYTCCCANGC	3072	192	0.671362	65.5	68.2	88	4	299	AYAKVNP	AVAAQPD	GCNTAYGCNAARGTNAAYCC	TCNGGYTGNGCNGCNACNGC	512	2048	59	88	39.1379
Ent_412	XP_035700610.1_661716_662203	447	5	38	178	LEEILAEG	EDFSQGHF	YTNGARGARATHYTNGCNGARGG	AARTGNCCYTGNSWRAARTCYTC	6144	2048	0.513514	18.5	48.2	95	19	186	HKLLSHP	VEDCLPL	CAYAARYTNYTNWSNCAYCC	ARNGGNARRCARTCYTCNAC	8192	2048	44.4	97	38.9798
Ent_413	XP_021961033.1_2744278_2745061	360	3	170	281	KRVFSYYW	WDPKELCS	AARMGNGTNTTYWSNTAYTAYTG	SWRCANARYTCYTTNGGRTCCCA	8192	2048	0.514286	18.25	57.2	96	140	291	DEMTKYN	NWRKPVS	GAYGARATGACNAARTAYAA	SWNACNGGYTTNCKCCARTT	64	2048	67.9	86	38.9142
Ent_414	XP_021965341.1_1508725_1509919	879	2	10	294	VQEAGFYQ	AMFALFLK	GTNCARGARGCNGGNTTYTAYCA	TTNARRAANARNGCRAACATNGC	1024	4096	0.419118	85.6667	59.5	97	2	312	DTLLVKF	NKQKFFY	GAYACNYTNYTNGTNAARTT	TARAARAAYTTYTGYTTRTT	4096	64	64	96.5	38.7007
Ent_415	XP_021960375.2_1638905_1639720	591	3	19	207	HSMMVTDK	PFDAASDI	CAYWSNATGATGGTNACNGAYAA	ATRTCNSWNGCNGCRTCRAANGG	1024	8192	0.502959	41.75	53.8	92	7	232	AFHYVQT	HTEKYKE	GCNTTYCAYTAYGTNCARAC	TCYTTRTAYTTYTCNGTRTG	256	128	70.2	88	38.5818
Ent_416	XP_021951177.1_10308659_10309094	390	2	10	131	LDVGYQKI	FAIQKCDP	YTNGAYGTNGGNTAYCARAARAT	GGRTCRCAYTTYTGDATNGCRAA	2048	384	0.210526	8.66667	71	94	2	141	KLVQRKE	FYLFDEI	AARYTNGTNCARMGNAARGA	ATYTCRTCRAANARRTARAA	2048	256	62.2	96.5	38.4981
Ent_417	XP_035715222.1_1476551_1477031	483	2	18	170	LEAGQQEI	DWMGTAEK	YTNGARGCNGGNCARCARGARAT	TTYTCNGCNGTNCCCATCCARTC	2048	256	0.385965	31	68.3	94	1	187	VPQRQAQ	KQTVEAH	GTNCCNCARMGNCARGCNCA	TGNGCYTCNACNGTYTGYTT	2048	512	62.6	96.5	38.4393
Ent_418	XP_035704354.1_14423704_14424469	633	2	39	241	DCLYIWNE	YFQVAQSQ	GAYTGYYTNTAYATHTGGAAYGA	TGNSWYTGNGCNACYTGRAARTA	384	4096	0.280612	13	62.1	94	27	258	YHWRDWC	TIVAQLE	TAYCAYTGGMGNGAYTGGTG	TCNARYTGNGCNACDATNGT	64	3072	66.8	100	38.3704
Ent_419	XP_021943234.1_8222869_8223740	423	2	50	182	CWAKPDCT	PWITGYIA	TGYTGGGCNAARCCNGAYTGYAC	GCDATRTANCCNGTDATCCANGG	256	1152	0.603175	32.6667	65.7	94	31	193	KITKPFV	GAVMTFL	AARATHACNAARCCNTTYGT	ARRAANGTCATNACNGCNCC	384	1024	64.8	96.5	38.36
Ent_420	XP_035703481.1_17846041_17847781	1173	2	9	391	RVKAVVQN	QTFHIECR	MGNGTNAARGCNGTNGTNCARAA	CKRCAYTCDATRTGRAANGTYTG	8192	768	0.122667	23	62.2	100	1	403	ADINVLG	WIEDKTR	GCNGAYATHAAYGTNYTNGG	CKNGTYTTRTCYTCDATCCA	1536	192	66.7	93	38.3553
Ent_421	XP_021951054.1_4024756_4025372	516	2	38	201	HGARAPQD	ANHTFYPW	CAYGGNGCNMGNGCNCCNCARGA	CANGGRTARAANGTRTGRTTNGC	8192	1024	0.428571	16.3333	64.9	97	2	209	MNSYFEQ	MAIAGQS	ATGAAYWSNTAYTTYGARCA	SWYTGNCCNGCDATNGCCAT	256	1536	60.6	100	38.3428
Ent_422	XP_035706112.1_2070645_2071586	456	2	28	171	ITIDGVVF	PKLVRMIY	ATHACNATHGAYGGNGTNGTNTT	TADATCATNCKNACNARYTTNGG	4608	6144	0.343066	38.3333	57.1	97	16	198	KIIFATD	TVANMFY	AARATHATHTTYGCNACNGA	TARAACATRTTNGCNACNGT	576	256	69.1	96.5	38.1124
Ent_423	XP_021963946.1_1383304_1384055	714	2	24	253	AVRAQKPD	AQCMLRLV	GCNGTNMGNGCNCARAARCCNGA	ACNARNCKNARCATRCAYTGNGC	8192	8192	0.405797	43.3333	56.9	97	5	261	EEFPDVK	MGVTDDA	GARGARTTYCCNGAYGTNAA	GCRTCRTCNGTNACNCCCAT	256	256	68.6	96.5	38.0355
Ent_424	XP_035709083.1_9661944_9663228	1089	3	88	442	YVACRPEC	PECVTNAD	TAYGTNGCNTGYMGNCCNGARTG	TCNGCRTTNGTNACRCAYTCNGG	4096	2048	0.557864	89.75	64.2	88	12	450	QCKVINH	CPSHKAC	CARTGYAARGTNATHAAYCA	CANGCYTTRTGNSWNGGRCA	192	2048	62.2	83.5	37.9927
Ent_425	XP_021943865.1_27676959_27679214	588	2	451	638	NDFTTYQD	FTKIVNKW	AAYGAYTTYACNACNTAYCARGA	CAYTTRTTNACDATYTTNGTRAA	512	768	0.110497	8.66667	67.2	94	442	673	EMSGPPQ	CENKIQT	GARATGWSNGGNCCNCCNCA	GTYTGDATYTTRTTYTCRCA	2048	96	64.3	96.5	37.9431
Ent_426	XP_021967523.2_184720_185202	345	2	26	132	SKYIHLEE	MKVDDLLH	WSNAARTAYATHCAYYTNGARGA	TGNARNARRTCRTCNACYTTCAT	6144	2048	0.09	6	57.6	100	5	153	EAVFNIK	ETRDYIM	GARGCNGTNTTYAAYATHAA	ATDATRTARTCNCKNGTYTC	384	768	70.6	93	37.5975
Ent_427	XP_035703115.1_10705615_10706720	483	2	13	165	SDGYAVKE	KVRPAFMD	WSNGAYGGNTAYGCNGTNAARGA	TCCATRAANGCNGGNCKNACYTT	8192	2048	0.335664	36.6667	62.2	97	2	197	QVKLNTK	AYLQNQI	CARGTNAARYTNAAYACNAA	ATYTGRTTYTGNARRTANGC	1024	512	62.2	96.5	37.4683
Ent_428	XP_021968648.1_22708823_22709485	387	2	33	153	LWTAEEYG	YFWYHHTD	YTNTGGACNGCNGARGARTAYGG	TCNGTRTGRTGRTACCARAARTA	1024	128	0.536364	36.3333	67.6	94	3	185	DDGVGIY	TYILADF	GAYGAYGGNGTNGGNATHTA	AARTCNGCNARDATRTANGT	768	1536	63.1	93	37.3939
Ent_429	XP_021957273.1_1406122_1406653	348	2	35	142	RSMAYAYT	IKAAEVKT	MGNWSNATGGCNTAYGCNTAYAC	GTYTTNACYTCNGCNGCYTTDAT	8192	1536	0.29703	19	53.9	97	7	157	LKTLEYQ	GNKFCEI	YTNAARACNYTNGARTAYCA	ATYTCRCARAAYTTRTTNCC	2048	128	68.2	100	37.3121
Ent_430	XP_035709083.1_9671694_9672402	444	2	81	220	GDPYVECK	CEDPCIGV	GGNGAYCCNTAYGTNGARTGYAA	ACNCCDATRCANGGRTCYTCRCA	1024	768	0.407692	28.3333	70.9	91	2	231	GQCGVNA	NAICKVI	GGNCARTGYGGNGTNAAYGC	ATNACYTTRCADATNGCRTT	512	384	66.6	89.5	37.2425
Ent_431	XP_035709083.1_9674829_9675537	414	2	91	220	ECPLDKAC	KCYDPCPG	GARTGYCCNYTNGAYAARGCNTG	CCNGGRCANGGRTCRTARCAYTT	2048	512	0.366667	26	64.2	94	80	229	PNCRPEC	CGVNAYC	CCNAAYTGYMGNCCNGARTG	CARTANGCRTTNACNCCRCA	1024	512	63.2	96.5	37.1362
Ent_432	XP_021944938.2_6122127_6123409	1020	2	114	445	CRFCPQVF	NPNFQYPT	TGYMGNTTYTGYCCNCARGTNTT	GTNGGRTAYTGRAARTTNGGRTT	2048	512	0.583333	99.6667	62.4	91	5	455	GQFIYHK	KNGRVKS	GGNCARTTYATHTAYCAYAA	SWYTTNACNCKNCCRTTYTT	192	4096	64.3	93	37.0701
Ent_433	XP_021949101.1_2177705_2178216	432	2	13	148	ECGKGFCQ	DVVGLGNN	GARTGYGGNAARGGNTTYTGYCA	TTRTTNCCNARNCCNACNACRTC	512	8192	0.394958	22.6667	57.4	94	5	180	KEKPFKC	FTIDEIM	AARGARAARCCNTTYAARTG	ATDATYTCRTCDATNGTRAA	128	288	68.3	96.5	36.4776
Ent_434	XP_035708705.1_591071_591786	393	3	33	155	NEKLYECI	KNLPKIKD	AAYGARAARYTNTAYGARTGYAT	TCYTTDATYTTNGGNARRTTYTT	512	1536	0.723214	35.5	59.9	96	16	197	ESVYDRI	NESYRIA	GARWSNGTNTAYGAYMGNAT	GCDATNCKRTANSWYTCRTT	4096	3072	49.7	92.5	36.0974
Ent_435	XP_021948795.1_26832491_26833004	369	2	24	138	LIFVNTVD	IDFQHLSN	YTNATHTTYGTNAAYACNGTNGA	TTNSWNARRTGYTGRAARTCDAT	6144	6144	0.37963	15.3333	60.8	91	9	146	LIYALFK	VINFDFP	YTNATHTAYGCNYTNTTYAA	GGRAARTCRAARTTDATNAC	3072	192	63.6	100	35.9867
Ent_436	XP_021963299.1_1780210_1780638	375	3	9	125	WKFMKPHA	FDDVLIRY	TGGAARTTYATGAARCCNCAYGC	TANCKDATNARNACRTCRTCRAA	64	6144	0.345455	18	64.6	92	1	134	NAVSHAH	FPSMTAP	AAYGCNGTNWSNCAYGCNCA	GGNGCNGTCATNSWNGGRAA	4096	2048	45.3	97.5	35.9607
Ent_437	XP_021965837.1_28382374_28382996	360	2	83	194	FYDASKDT	DYFMGDLF	TTYTAYGAYGCNWSNAARGAYAC	AANARRTCNCCCATRAARTARTC	2048	512	0.548077	17.3333	57.3	97	66	220	KLAAHKQ	ENQVLLY	AARYTNGCNGCNCAYAARCA	TANARNARNACYTGRTTYTC	1024	2048	60.8	100	35.9476
Ent_438	XP_021948982.1_2925621_2926573	699	2	67	291	NFIKLGCP	ETYSIAKC	AAYTTYATHAARYTNGGNTGYCC	CAYTTNGCDATNSWRTANGTYTC	1536	6144	0.685446	74	57.7	97	58	302	FKYPPAK	GYCTFNG	TTYAARTAYCCNCCNGCNAA	CCRTTRAANGTRCARTANCC	512	256	65.4	89.5	35.9113
Ent_439	XP_021952430.1_10113917_10114330	345	3	13	119	RHVDQAEA	NNSLDWKI	MGNCAYGTNGAYCARGCNGARGC	ATYTTCCARTCNARNSWRTTRTT	2048	2048	0.14	5.75	53.6	94	1	127	KDPIARK	YFWIGSK	AARGAYCCNATHGCNMGNAA	TTNSWNCCDATCCARAARTA	1536	768	61.4	90.5	35.5553
Ent_440	XP_035715708.1_1685331_1685835	384	2	18	137	QTWTDTDG	DPEETRAK	CARACNTGGACNGAYACNGAYGG	TTNGCNCKNGTYTCYTCNGGRTC	512	4096	0.267857	22	57.3	91	10	149	GKFEGYK	EPNTKYR	GGNAARTTYGARGGNTAYAA	CKRTAYTTNGTRTTNGGYTC	256	512	68.4	96.5	35.4705
Ent_441	XP_021943091.1_28379257_28380196	564	2	55	234	YSNLGEFF	NERAVYVG	TAYWSNAAYYTNGGNGARTTYTT	CCNACRTANACNGCNCKYTCRTT	8192	4096	0.5	33	55.8	97	30	242	TPVLTWY	EWEHGFF	ACNCCNGTNYTNACNTGGTA	AARAANCCRTGYTCCCAYTC	2048	64	66.2	93	35.4191
Ent_442	XP_021955104.1_8721113_8721711	570	2	21	202	SPKTMVKK	NCFVKGLV	WSNCCNAARACNATGGTNAARAA	ACNARNCCYTTNACRAARCARTT	4096	2048	0.632911	56	58.7	94	4	227	FDGFEDE	AGVNIDE	TTYGAYGGNTTYGARGAYGA	TCRTCDATRTTNACNCCNGC	128	768	67.2	89.5	35.2836
Ent_443	XP_035702360.1_7600973_7602037	636	2	17	220	TFPLNPQY	EVNWEELK	ACNTTYCCNYTNAAYCCNCARTA	TTNARYTCYTCCCARTTNACYTC	4096	512	0.505319	46.6667	60.9	94	8	274	AGGCRNF	KDVCRSM	GCNGGNGGNTGYMGNAAYTT	ATNSWNCKRCANACRTCYTT	2048	4096	58.8	96.5	35.2557
Ent_444	XP_021960053.1_3486368_3487011	504	2	41	200	MGAFNIGQ	KEVEEACR	ATGGGNGCNTTYAAYATHGGNCA	CKRCANGCYTCYTCNACYTCYTT	768	1024	0.248366	20.3333	62.7	94	30	210	ETMLIVF	NAHGFIC	GARACNATGYTNATHGTNTT	CADATRAANCCRTGNGCRTT	768	384	69.5	86	35.0923
Ent_445	XP_021954104.1_10126927_10127363	381	2	11	129	GNPSQYVK	AKFYCMTG	GGNAAYCCNWSNCARTAYGTNAA	CCNGTCATRCARTARAAYTTNGC	8192	256	0.22	17.6667	64.5	94	3	142	GDQRTVI	EKALESR	GGNGAYCARMGNACNGTNAT	CKNSWYTCNARNGCYTTYTC	2048	8192	53.8	100	35.0432
Ent_446	XP_021957650.1_5737962_5738552	399	2	42	166	DILGAAKT	FEQDMNAI	GAYATHYTNGGNGCNGCNAARAC	ATNGCRTTCATRTCYTGYTCRAA	6144	128	0.186441	11.6667	67.1	97	3	174	KRFQDLP	IENLPAK	AARMGNTTYCARGAYYTNCC	TTNGCNGGNARRTTYTCDAT	1024	1536	62.6	86	34.9877
Ent_447	XP_035708639.1_1523533_1524602	696	2	46	269	LIMDYTNE	GNIKNEAL	YTNATHATGGAYTAYACNAAYGA	ARNGCYTCRTTYTTDATRTTNCC	768	1536	0.548837	66.6667	68.5	91	32	320	SYFAQRV	KEDIRNF	WSNTAYTTYGCNCARMGNGT	AARTTNCKDATRTCYTCYTT	4096	384	61.7	86	34.8956
Ent_448	XP_021962758.1_102401_102985	345	2	54	160	PQLFTKEY	GHMGSRWR	CCNCARYTNTTYACNAARGARTA	CKCCANCKNSWNCCCATRTGNCC	2048	8192	0.28	14	54.8	91	3	180	DNHIVKY	KYNVIYI	GAYAAYCAYATHGTNAARTA	ATRTADATNACRTTRTAYTT	192	192	71.7	93	34.3365
Ent_449	XP_021952065.2_6307413_6308097	390	2	22	143	VCIMRGIK	NEKRAQLR	GTNTGYATHATGMGNGGNATHAA	CKNARYTGNGCNCKYTTYTCRTT	2304	8192	0.313043	22	58.4	91	10	160	NPPYTVK	NDEYMAM	AAYCCNCCNTAYACNGTNAA	ATNGCCATRTAYTCRTCRTT	1024	64	70.8	89.5	34.323
Ent_450	XP_035714804.1_2218677_2219210	345	2	41	147	RKLVEIFD	NDLILYTG	MGNAARYTNGTNGARATHTTYGA	CCNGTRTANARDATNARRTCRTT	6144	6144	0.2	14.3333	59.9	91	14	156	GFHLLKE	QFATNAM	GGNTTYCAYYTNYTNAARGA	ATNGCRTTNGTNGCRAAYTG	2048	512	63	96.5	34.3168
Ent_451	XP_021943749.1_10100464_10101013	372	2	21	136	VQKGIRNK	MAEGKKHA	GTNCARAARGGNATHMGNAAYAA	GCRTGYTTYTTNCCYTCNGCCAT	3072	256	0.275229	16	63.1	91	5	145	FDDKENV	AVGITVM	TTYGAYGAYAARGARAAYGT	ATNACNGTDATNCCNACNGC	64	3072	66.5	89.5	34.2675
Ent_452	XP_035703030.1_4076787_4077656	417	2	70	200	PEAKRVQK	PWNCVLLT	CCNGARGCNAARMGNGTNCARAA	GTNARNARNACRCARTTCCANGG	4096	4096	0.282258	20	59.5	97	60	210	FFLCQDP	EATAHLQ	TTYTTYYTNTGYCARGAYCC	TGNARRTGNGCNGTNGCYTC	256	2048	63	89.5	34.032
Ent_453	XP_035700990.1_794072_794750	354	2	36	145	NEYYPVCD	EFCECDGC	AAYGARTAYTAYCCNGTNTGYGA	CANCCRTCRCAYTCRCARAAYTC	512	256	0.48	24.6667	65.4	88	9	213	DEKRWWT	GTGADFC	GAYGARAARMGNTGGTGGAC	CARAARTCNGCNCCNGTNCC	64	1024	65.1	89.5	33.8511
Ent_454	XP_021961730.1_1764298_1765243	378	2	88	205	LVEKGIPK	YMTLINTI	YTNGTNGARAARGGNATHCCNAA	ATNGTRTTDATNARNGTCATRTA	6144	1536	0.685185	36	60	94	3	219	VFWAIIF	WPATVAL	GTNTTYTGGGCNATHATHTT	ARNGCNACNGTNGCNGGCCA	288	2048	62.7	89.5	33.6112
Ent_455	XP_021967523.2_185311_185891	498	2	46	203	HASQDHWA	DPEKRGLP	CAYGCNWSNCARGAYCAYTGGGC	GGNARNCCNCKYTTYTCNGGRTC	1024	8192	0.152174	13.3333	54.9	94	14	220	HQLRQEG	CKTRHNI	CAYCARYTNMGNCARGARGG	ATRTTRTGNCKNGTYTTRCA	1024	512	62.4	96.5	33.4307
Ent_456	XP_035711391.1_4258450_4259093	414	2	54	183	PVTDQGYW	WIIGDVFM	CCNGTNACNGAYCARGGNTAYTG	ATRAANACRTCNCCDATDATCCA	2048	576	0.646018	32.3333	71.4	88	30	197	TAGGELI	FDLTNNR	ACNGCNGGNGGNGARYTNAT	CKRTTRTTNGTNARRTCRAA	4096	1024	57	89.5	33.3995
Ent_457	XP_021962047.1_24933227_24933946	351	2	61	169	YHKYGLDF	NYRPDPRQ	TAYCAYAARTAYGGNYTNGAYTT	TGNCKNGGRTCNGGNCKRTARTT	1024	8192	0.254902	12.6667	57.4	94	53	182	TELLGEY	WPQVFDD	ACNGARYTNYTNGGNGARTA	TCRTCRAANACYTGNGGCCA	4096	128	62	93	32.9526
Ent_458	XP_021957596.1_712218_712821	384	2	49	168	WSNGFTVD	IQFRLTDG	TGGWSNAAYGGNTTYACNGTNGA	CCRTCNGTNARNCKRAAYTGDAT	4096	6144	0.490741	27.6667	58.9	91	8	180	AGYKLGE	AQFNHTH	GCNGGNTAYAARYTNGGNGA	TGNGTRTGRTTRAAYTGNGC	2048	256	65	89.5	32.7632
Ent_459	XP_021944150.1_7561042_7561555	360	2	20	131	TSGHICYY	INPFMRCI	ACNWSNGGNCAYATHTGYTAYTA	ATRCANCKCATRAANGGRTTDAT	6144	768	0.314286	21.6667	62	94	12	156	DCLFTPC	GKLREMK	GAYTGYYTNTTYACNCCNTG	TTCATYTCNCKNARYTTNCC	1024	1024	58.9	89.5	32.5765
Ent_460	XP_021947774.2_1166508_1167285	576	3	40	223	FSRFPQKF	KGAEHLKL	TTYWSNMGNTTYCCNCARAARTT	ARYTTNARRTGYTCNGCNCCYTT	8192	4096	0.607143	45	51	90	9	239	SGEHGVV	QYFCLDI	WSNGGNGARCAYGGNGTNGT	ATRTCNARRCARAARTAYTG	4096	256	60.4	86	32.3517
Ent_461	XP_021950792.1_2203772_2204741	396	2	87	210	LEWELEFI	DNIFILTQ	YTNGARTGGGARYTNGARTTYAT	TGNGTNARDATRAADATRTTRTC	1024	2304	0.384615	24.6667	57.5	88	3	270	NYLDHFK	MPAVRAF	AAYTAYYTNGAYCAYTTYAA	AANGCNCKNACNGCNGGCAT	256	2048	66.4	89.5	31.6873
Ent_462	XP_035712555.1_17918302_17918860	480	2	17	168	DTSGKFTD	YPPGPQGV	GAYACNWSNGGNAARTTYACNGA	ACNCCYTGNGGNCCNGGNGGRTA	8192	4096	0.507143	46	49	91	6	178	IYLIYTF	CPQKPYL	ATHTAYYTNATHTAYACNTT	ARRTANGGYTTYTGNGGRCA	1152	512	62.5	96.5	31.5636
Ent_463	XP_035706619.1_4222539_4223102	414	2	47	176	EWMNEEDY	EVAVPKVP	GARTGGATGAAYGARGARGAYTA	GGNACYTTNGGNACNGCNACYTC	32	4096	0.508621	33.6667	58.7	94	28	186	ADHKWRV	KKLESDF	GCNGAYCAYAARTGGMGNGT	AARTCNSWYTCNARYTTYTT	256	2048	57.8	89.5	31.5099
Ent_464	XP_035715125.1_19669340_19670108	357	3	23	133	RFPIQMAK	WKWLPLPL	MGNTTYCCNATHCARATGGCNAA	ARNGGNARNGGNARCCAYTTCCA	1536	4096	0.653846	20	55.6	89.5	12	146	GILLFYP	YDDLFSK	GGNATHYTNYTNTTYTAYCC	TTNSWRAANARRTCRTCRTA	3072	2048	54.1	88	31.3696
Ent_465	XP_035709083.1_9672474_9673389	612	2	74	269	PNCRPECV	CNPSPCGP	CCNAAYTGYMGNCCNGARTGYGT	GGNCCRCANGGNSWNGGRTTRCA	2048	8192	0.453552	48.3333	45.6	97	65	301	CLEKYIG	NCRPECV	TGYYTNGARAARTAYATHGG	ACRCAYTCNGGNCKRCARTT	384	512	65.5	89.5	31.1786
Ent_466	XP_021951471.1_2425249_2425791	534	2	19	188	LDRFGDFV	ACNSIMGL	YTNGAYMGNTTYGGNGAYTTYGT	ARNCCCATDATNSWRTTRCANGC	4096	6144	0.270677	18.6667	52.5	100	4	202	TWIEDLA	FPKARST	ACNTGGATHGARGAYYTNGC	GTNSWNCKNGCYTTNGGRAA	384	8192	57.5	89.5	30.8781
Ent_467	XP_035711795.1_2906211_2906845	504	2	25	184	KVVLKYPE	WNLHQLTK	AARGTNGTNYTNAARTAYCCNGA	TTNGTNARYTGRTGNARRTTCCA	4096	2048	0.6	54.6667	58.4	88	16	198	YLQEAKH	EHFVVFS	TAYYTNCARGARGCNAARCA	SWRAANACNACRAARTGYTC	512	1024	63.6	86	30.8509
Ent_468	XP_021948462.1_4023228_4023959	453	2	30	172	LKDANIYD	YDNRSPNM	YTNAARGAYGCNAAYATHTAYGA	ATRTTNGGNSWNCKRTTRTCRTA	1536	8192	0.533333	36.6667	58.1	88	4	187	SYGTDDE	GPNFKKS	WSNTAYGGNACNGAYGAYGA	SWYTTYTTRAARTTNGGNCC	2048	1024	58.8	89.5	29.7658
Ent_469	XP_021956541.1_6966451_6967127	402	2	35	160	ILTIHHIF	PFYEPGMN	ATHYTNACNATHCAYCAYATHTT	TTCATNCCNGGYTCRTARAANGG	3456	512	0.410256	29	60.2	88	26	202	GAAGYID	EALWGTS	GGNGCNGCNGGNTAYATHGA	SWNGTNCCCCANARNGCYTC	1536	4096	57.4	89.5	29.7558
Ent_470	XP_021968572.1_9133707_9134210	384	2	28	147	KVYAIEKN	PYVVHMKT	AARGTNTAYGCNATHGARAARAA	GTYTTCATRTGNACNACRTANGG	768	512	0.303571	22.3333	67.4	88	2	164	LMVVGAG	VFSFVHP	YTNATGGTNGTNGGNGCNGG	GGRTGNACRAANSWRAANAC	2048	2048	47.3	93	29.747
Ent_471	XP_021964626.1_1509244_1509757	426	2	15	148	QITIAEVE	GKETVTVL	CARATHACNATHGCNGARGTNGA	ARNACNGTNACNGTYTCYTTNCC	2304	8192	0.338583	20.6667	57.8	94	1	161	KTARNFN	FGSEESF	AARACNGCNMGNAAYTTYAA	AANSWYTCYTCNSWNCCRAA	1024	8192	46	96.5	29.2341
Ent_472	XP_021965944.1_595748_596617	525	2	110	276	GHYRSQYT	IEVDGVAL	GGNCAYTAYMGNWSNCARTAYAC	ARNGCNACNCCRTCNACYTCDAT	8192	6144	0.625806	46.6667	51.8	88	78	299	AMVTQCP	GQRYSFL	GCNATGGTNACNCARTGYCC	ARRAANSWRTANCKYTGNCC	256	8192	57.9	93	28.8657
Ent_473	XP_035709083.1_9660387_9660909	357	2	15	125	PPYCKPEC	EGDPYVAC	CCNCCNTAYTGYAARCCNGARTG	CANGCNACRTANGGRTCNCCYTC	1024	2048	0.55	26.3333	63.2	88	7	168	CQSGFFG	CTVHNHS	TGYCARWSNGGNTTYTTYGG	SWRTGRTTRTGNACNGTRCA	1024	1024	53.6	86	28.2627
Ent_474	XP_021951400.1_10572786_10573283	435	2	27	163	LPGQTPQT	VDLKAERA	YTNCCNGGNCARACNCCNCARAC	GCNCKYTCNGCYTTNARRTCNAC	8192	8192	0.710744	36	51.6	91	10	171	FLPVLDD	KHSIRHN	TTYYTNCCNGTNYTNGAYGA	TTRTGNCKDATNSWRTGYTT	4096	3072	48.5	96.5	27.5174
Ent_475	XP_021956603.1_6963908_6964563	453	2	21	163	GGATGYVD	EAGMNSIL	GGNGGNGCNACNGGNTAYGTNGA	ARDATNSWRTTCATNCCNGCYTC	8192	6144	0.511111	38	54.5	97	6	208	GGLHLNN	WVVISVY	GGNGGNYTNCAYYTNAAYAA	TANACNSWDATNACNACCCA	4096	3072	45.7	86	26.1359

## Sheet: Use for primer synthesis
Primer name	Nucleotide Sequence of Primer (5' to 3')	Number of base pair
Ent_1_F1	CARTTYAARAARATHCCNGA	20
Ent_1_R1	GGNGTDATRTANACRCARTG	20
Ent_1_F2	CCNGAYTTYGARTGGGAYGARAA	23
Ent_1_R2	GCRTTRAANACYTGNGTYTGDAT	23
Ent_2_F1	GAYGGNYTNAAYATHACNTA	20
Ent_2_R1	GCDATYTCNGTRTTNGGRTC	20
Ent_2_F2	GGNATHGCNGTNTGGTTYAAYGA	23
Ent_2_R2	CCNARCCARTTRTANGTRCARTT	23
Ent_3_F1	AARGARGCNAAYGTNTAYCA	20
Ent_3_R1	CKNGGRTGRTCRTGYTCNAC	20
Ent_3_F2	TTYAARGCNMGNGAYAARTAYGT	23
Ent_3_R2	AARTCNGCRTGNACNARYTTRCA	23
Ent_4_F1	ATHCARGARCCNYTNAARGA	20
Ent_4_R1	TTNARNGTNCCRTCNGGYTC	20
Ent_4_F2	GTNGAYGARAARAAYACNAARAT	23
Ent_4_R2	CCCCADATYTTRTGRTTYTCRTC	23
Ent_5_F1	CARGGNTAYTGGGTNGAYAA	20
Ent_5_R1	ARYTTNGGNGCNGTCATDAT	20
Ent_5_F2	GARGTNGGNACNGTNGCNTGGCA	23
Ent_5_R2	CANACRTAYTCRTCNGCRTCYTC	23
Ent_6_F1	TAYGAYGTNCCNATHGCNAC	20
Ent_6_R1	TCRAAYTCNARYTTDATNGG	20
Ent_6_F2	ATGATGGCNCAYAAYYTNTGYTA	23
Ent_6_R2	CCRTADATNACYTTNGCRTCRTG	23
Ent_7_F1	TGGYTNGARATHATHGGNAA	20
Ent_7_R1	TCNARRTCYTGYTTRAAYTT	20
Ent_7_F2	GAYCARAARTGYTGGGCNATGTA	23
Ent_7_R2	GGYTGDATCATNGCNCCNACRTT	23
Ent_8_F1	YTNAARAAYGCNYTNGARAA	20
Ent_8_R1	ATYTCNCKRAARTGCATYTG	20
Ent_8_F2	YTNACNTGYCCNTAYTGYACNTT	23
Ent_8_R2	GCNGTNGGRAARTAYTGRTTRCA	23
Ent_9_F1	CARTTYGTNACNATHAAYGA	20
Ent_9_R1	TARTTNGCRTCNGTDATRCA	20
Ent_9_F2	ACNGGNCCNAARTAYGAYAAYCC	23
Ent_9_R2	TANCCYTGYTCYTCRAANCCRTG	23
Ent_10_F1	GTNAARTTYGAYGTNGCNTA	20
Ent_10_R1	TTYTCNACNCKYTGDATYTC	20
Ent_10_F2	TAYGGNGARAARCAYGAYGARTT	23
Ent_10_R2	TTYTTNACRAAYTCRTCNCCYTT	23
Ent_11_F1	TTYGCNYTNGGNAAYAARAC	20
Ent_11_R1	TCRTTYTTNGGRTANACNGC	20
Ent_11_F2	GARCAYTAYAAYGCNATGGGNAA	23
Ent_11_R2	TCNCCNGCRTCRTANCKCATYTT	23
Ent_12_F1	ACNGARGCNTGGAARMGNTA	20
Ent_12_R1	TCRTTRTARCARTGCCAYTC	20
Ent_12_F2	ATHGTNGAYATHTTYGTNGGNCA	23
Ent_12_R2	GGRTGYTTRCARTANGCDATRTA	23
Ent_13_F1	GGNAAYGARAARATGTGGTT	20
Ent_13_R1	AAYTTNGGNGTYTCRTCRTT	20
Ent_13_F2	CCNAARTGGGCNCAYGCNCARAT	23
Ent_13_R2	AAYTTNGGNGCYTGRTCRTTYTC	23
Ent_14_F1	TAYCCNMGNGARCCNAARAA	20
Ent_14_R1	ARNCKRAARTTDATRAANCC	20
Ent_14_F2	TAYYTNAARAARGAYATHCARTT	23
Ent_14_R2	TARAAYTCNACRAANGTNGCCAT	23
Ent_15_F1	ATHYTNCAYYTNTGYGCNAT	20
Ent_15_R1	CCNARNGTNCKNGCNGCYTT	20
Ent_15_F2	GCNATHACNGAYCCNGTNAAYTA	23
Ent_15_R2	ATNCKYTGYTTYTCYTCNACRAA	23
Ent_16_F1	GGNGTNACNTAYACNGGNAA	20
Ent_16_R1	TTNCCYTTNCCYTGRAARCA	20
Ent_16_F2	CCNATHAAYTAYGTNTAYGGNTT	23
Ent_16_R2	ARYTCDATRTTYTCNACRAAYTT	23
Ent_17_F1	GGNGAYGGNAARGAYAARTT	20
Ent_17_R1	GGYTGRTAYTGNGGNCCCCA	20
Ent_17_F2	ACNAAYGCNGTNTTYGAYTAYGA	23
Ent_17_R2	TCNARNARRTARTCCCARTTRTA	23
Ent_18_F1	ATGATGAARGARAARGTNAA	20
Ent_18_R1	ATYTCNCCNCCRAARCAYTC	20
Ent_18_F2	WSNTTYCCNATGCARYTNGAYAT	23
Ent_18_R2	GCRTCRTTRAANARRTACCAYTT	23
Ent_19_F1	TTYCAYAARATHCCNAARGT	20
Ent_19_R1	CANCKYTTNSWYTCDATCAT	20
Ent_19_F2	AAYAAYYTNAARTTYATGGGNCA	23
Ent_19_R2	ARNGGYTCYTGNARRTTRCANCC	23
Ent_20_F1	GAYYTNATHAARAAYTTYGG	20
Ent_20_R1	TGNARCCARTTRAADATCAT	20
Ent_20_F2	TTYAARTTYYTNGGNYTNCCNAA	23
Ent_20_R2	CCNCKYTCNCKYTCNACRTCYTT	23
Ent_21_F1	WSNTAYGCNCARGGNTTYAT	20
Ent_21_R1	CCNCCNGTNCCNGTCCARTT	20
Ent_21_F2	GCNGCNAARGTNTAYGGNTGGAA	23
Ent_21_R2	GTRTGDATRTAYTTNCCNGGRTT	23
Ent_22_F1	ATHYTNCAYGAYATGGARGC	20
Ent_22_R1	GCNSWYTCYTCRTCDATYTT	20
Ent_22_F2	AAYATHCARGAYYTNGARGARCA	23
Ent_22_R2	SWDATYTCYTCRTCYTTYTTNGC	23
Ent_23_F1	YTNYTNWSNAARTTYAAYGG	20
Ent_23_R1	ATYTGDATRTANGGYTCNGT	20
Ent_23_F2	GARTAYAARACNTAYAARGAYAA	23
Ent_23_R2	ARCATYTGNGGNARDATYTCYTT	23
Ent_24_F1	ATHGTNGAYGTNYTNMGNGC	20
Ent_24_R1	ATNARYTGNCCRAANACRTT	20
Ent_24_F2	AAYYTNCCNGARGAYTTYGCNGA	23
Ent_24_R2	TTNARRTTNGTNGCDATNACRTC	23
Ent_25_F1	GTNAARCAYTAYAAYGAYTA	20
Ent_25_R1	ARNACNACNCKYTTRTCYTG	20
Ent_25_F2	ATHAARGCNACNYTNGGNAARGC	23
Ent_25_R2	TTNARNARYTTRTTNGTRAAYTC	23
Ent_26_F1	CAYATHGARYTNCAYMGNAA	20
Ent_26_R1	TAYTTNCCCCANACNACYTT	20
Ent_26_F2	MGNCAYAAYGARAARGTNCARAT	23
Ent_26_R2	TTNACYTCDATNACNGTNCCYTT	23
Ent_27_F1	AAYGCNATGCAYAARGGNCA	20
Ent_27_R1	GCNACRTCNGTNGCNCCYTT	20
Ent_27_F2	GARTAYACNGGNGCNCCNTAYTT	23
Ent_27_R2	ATNGCNARYTCNCKNACYTTYTC	23
Ent_28_F1	TAYAARTTYYTNGGNATHAT	20
Ent_28_R1	SWRTANGGNGTRAARTGRAA	20
Ent_28_F2	AARATHYTNAAYATHGARGGNTG	23
Ent_28_R2	CCYTTNCCRAACCANGCRTCCAT	23
Ent_29_F1	CARCARYTNGARCARGCNCA	20
Ent_29_R1	TGYTTYTGNARCATYTCNGC	20
Ent_29_F2	YTNAARCARCAYGARATGACNCA	23
Ent_29_R2	ATNSWYTGYTCRTAYTGYTCNCC	23
Ent_30_F1	MGNGAYATHYTNCCNCCNTT	20
Ent_30_R1	GTNGGNGGCATCCANACRTC	20
Ent_30_F2	ATGATGGCNGGNGAYTAYCAYTA	23
Ent_30_R2	TTYTGRCAYTCNGTNACRTANGC	23
Ent_31_F1	GARGAYATHGTNGCNYTNCA	20
Ent_31_R1	ARNSWYTGYTCYTCNGCRAA	20
Ent_31_F2	ATHAAYYTNGCNAAYAARTGYTA	23
Ent_31_R2	TCNGTNGGYTGRTCNGCYTGRTC	23
Ent_32_F1	GTNGGNGGNAAYCCNGARTG	20
Ent_32_R1	CANACNGCNGGRTTNGCCAT	20
Ent_32_F2	TTYWSNGTNGAYATHTTYTTYTA	23
Ent_32_R2	TGRTANGCNACRTTNCCRTANGG	23
Ent_33_F1	GTNATHMGNAARAARYTNAT	20
Ent_33_R1	TCYTTNGCNACRTTYTGRAA	20
Ent_33_F2	AARACNYTNGAYATGYTNAARAA	23
Ent_33_R2	GGNARNGCNCCDATRCARTAYTC	23
Ent_34_F1	ATGGCNATHAAYCCNGGNGA	20
Ent_34_R1	ATRTARTGNCKNCCRTCRTT	20
Ent_34_F2	CAYAARATGCARATGTTYATHTG	23
Ent_34_R2	CCDATDATNCCYTTRCAYTCNAC	23
Ent_35_F1	ATHGAYGTNAARGCNATGGG	20
Ent_35_R1	TCYTTDATNARRTTRTCRAA	20
Ent_35_F2	GCNGTNWSNATGCARATHCARCC	23
Ent_35_R2	GCNCKNARNCCCCARTCRTARTG	23
Ent_36_F1	AARTGGTTYCARGARAARAC	20
Ent_36_R1	TCDATRTARTTRAARTAYTC	20
Ent_36_F2	GCNAARAARYTNATHTTYTAYGA	23
Ent_36_R2	ATRTTNGTNACNCCNGGCATRAA	23
Ent_37_F1	TTYTAYGAYATHACNATGAC	20
Ent_37_R1	TTNGCYTCDATRTARTANCC	20
Ent_37_F2	TGGGARAARCCNACNAARCCNAA	23
Ent_37_R2	TGDATYTTNSWYTTYTCRTCRTT	23
Ent_38_F1	GGNYTNATHCAYMGNGTNTT	20
Ent_38_R1	TGYTTYTCYTTDATCCARAA	20
Ent_38_F2	CCNGTNGGNTTYATHCARAARGC	23
Ent_38_R2	ARNCKNGCNGTYTCYTCDATYTG	23
Ent_39_F1	TGYTAYGCNATHATHGARAC	20
Ent_39_R1	SWNARRAACCACATYTCYTT	20
Ent_39_F2	TTYGARAAYYTNGAYGARAARCA	23
Ent_39_R2	GGNARRTGNGCRTCCCANACRAA	23
Ent_40_F1	ATHGGNGTNTAYGARTAYCA	20
Ent_40_R1	AANCKRTANGTRAADATRTC	20
Ent_40_F2	ATHTAYAARATHCARTAYAAYGA	23
Ent_40_R2	CAYTGNCCDATNGTNGGRTCRTA	23
Ent_41_F1	ACNGARACNCCNCCNTTYTA	20
Ent_41_R1	ATNARYTCNGCDATRAACAT	20
Ent_41_F2	GARAARGGNACNATHCAYACNAA	23
Ent_41_R2	ATNGCNARRTTRCANCKRTGRAA	23
Ent_42_F1	GTNACNAAYTAYTTYATHAC	20
Ent_42_R1	CKNGTYTGYTGNACNGCNGC	20
Ent_42_F2	GTNGGNYTNGTNGTNATGCCNTT	23
Ent_42_R2	ATNCKRTARTANGTRAANACCAT	23
Ent_43_F1	YTNCARATHCARGAYGAYGG	20
Ent_43_R1	TANARDATYTTDATRTTRTC	20
Ent_43_F2	CCNATHGTNTGYGARMGNTTYAC	23
Ent_43_R2	SWRAANCCNACYTCNGCRTTRTG	23
Ent_44_F1	AARGARCCNACNYTNATHCA	20
Ent_44_R1	ARYTTNARDATNACNGGRTT	20
Ent_44_F2	YTNATHYTNGARGGNAARGAYGT	23
Ent_44_R2	AANACNARRTCNGCYTCRTCDAT	23
Ent_45_F1	GARTGYGAYMGNGTNCAYAA	20
Ent_45_R1	ATRTCNGGNACRTTYTCNGC	20
Ent_45_F2	CARAAYTTYGAYTGGGAYGARAT	23
Ent_45_R2	AANGCYTCNCKNARNGTYTGYTT	23
Ent_46_F1	WSNCCNGARCARGTNATHAA	20
Ent_46_R1	TCRAANGTDATRCANGTRTG	20
Ent_46_F2	ACNCCNTAYGARATHWSNGARAT	23
Ent_46_R2	GTRAARTTRTCRCACATRTGDAT	23
Ent_47_F1	GTNCARGCNMGNYTNTAYAA	20
Ent_47_R1	GCYTTYTCRTADATRTTCAT	20
Ent_47_F2	AARYTNTGGWSNTTYTAYGCNGA	23
Ent_47_R2	TGYTTYTCYTCNARYTTNGCRTA	23
Ent_48_F1	AARCARACNCARYTNTAYGA	20
Ent_48_R1	CANGGNGCNARNCCNGTNGG	20
Ent_48_F2	TTYACNTGYGGNACNGGNGARGT	23
Ent_48_R2	SWRTANGTNCCNGGYTGRCAYTT	23
Ent_49_F1	CARAAYMGNTAYTTYGTNGA	20
Ent_49_R1	TTNCKRAARTCRTAYTCNGC	20
Ent_49_F2	YTNCARAARYTNYTNAARGAYCC	23
Ent_49_R2	ARNGGRTAYTCNARYTGDATRCA	23
Ent_50_F1	CAYCAYAAYTGYACNCCNGA	20
Ent_50_R1	TTNARRTCNGTNCKNGCDAT	20
Ent_50_F2	GCNCARGARGTNYTNAARGTNAA	23
Ent_50_R2	TCRTTNACDATNGGNARYTTNCC	23
Ent_51_F1	YTNAARMGNMGNATGTTYTT	20
Ent_51_R1	ARDATNGCRTANGGDATYTC	20
Ent_51_F2	ACNATHYTNAARGTNACNCARGA	23
Ent_51_R2	TTRTGNACRCANACNARRAARTT	23
Ent_52_F1	WSNTAYGTNCCNTTYTGGGA	20
Ent_52_R1	ACNARNCCNACNGGRTTRTC	20
Ent_52_F2	YTNGAYAARATHGCNGCNAARGA	23
Ent_52_R2	TTRCADATNACRCARTCRTAYTC	23
Ent_53_F1	MGNCARGARGGNTTYGGNTT	20
Ent_53_R1	ATNACRAANCCRAANCCYTC	20
Ent_53_F2	ATHGTNGGNGGNACNGARGARGG	23
Ent_53_R2	GGYTGNCKYTTNARNGTNACRTG	23
Ent_54_F1	MGNGTNATGGCNGTNAAYGA	20
Ent_54_R1	GTNARRCAYTCNCCNGCRAA	20
Ent_54_F2	YTNGTNGARGARCARCCNAAYAA	23
Ent_54_R2	TCYTCNGCNCKNARRTTYTCNGG	23
Ent_55_F1	GGNGAYMGNTTYGTNGCNTG	20
Ent_55_R1	ARCCAYTGNACRTGRTCRTC	20
Ent_55_F2	AARGAYGARGTNMGNGTNTAYGA	23
Ent_55_R2	TTNGCNARDATDATRTCYTTNGG	23
Ent_56_F1	MGNAAYCAYMGNTTYAAYTG	20
Ent_56_R1	CARTTNGCNGGRTGNGCRAA	20
Ent_56_F2	CARATGYTNATHGCNCCNTTYGA	23
Ent_56_R2	TGYTGNACNGTNARCATNGCYTC	23
Ent_57_F1	YTNMGNMGNGTNAARAAYGC	20
Ent_57_R1	ATYTTRTTNCKNGCNCCRTT	20
Ent_57_F2	GCNMGNAARGTNATGGARCAYAC	23
Ent_57_R2	GCNACCATNCCDATNGTRTCRTG	23
Ent_58_F1	GARACNCARATHATGTGYAA	20
Ent_58_R1	GTNGCRTANGGNGGRAAYTC	20
Ent_58_F2	GCNGTNGAYGGNGTNCARGAYCC	23
Ent_58_R2	TARTGNARRAARAARTTYTTYTC	23
Ent_59_F1	ATGACNTAYCARTTYTTYAA	20
Ent_59_R1	CKNACNGCDATNARRAARTC	20
Ent_59_F2	AARTTYTGYTTYCCNGARAARGA	23
Ent_59_R2	GTCCANGTDATRTTRTTRTAYTC	23
Ent_60_F1	YTNCAYGGNATHTTYAAYTG	20
Ent_60_R1	AARTTDATRTANARNGGNGT	20
Ent_60_F2	GGNYTNTAYGARTGYACNTAYGG	23
Ent_60_R2	TANGTDATRTTNGTRAARTTNCC	23
Ent_61_F1	AAYAARGARGGNGGNTTYCA	20
Ent_61_R1	TTRTCNARYTTNGCNGTYTT	20
Ent_61_F2	GTNTGGCARTAYGAYGARAAYCA	23
Ent_61_R2	GTNCCNGCNARNARYTCRTARTC	23
Ent_62_F1	CCNYTNAAYATHTTYGTNAA	20
Ent_62_R1	SWNARNCCYTTNACYTCYTT	20
Ent_62_F2	CARGARMGNYTNGAYTTYGCNAT	23
Ent_62_R2	TGNSWNGTRTCNGGNACYTCYTT	23
Ent_63_F1	CCNGARYTNTGYAARGTNGC	20
Ent_63_R1	AANGTYTTNCCDATRTARTG	20
Ent_63_F2	TAYTTYGAYGGNCARGGNAARGC	23
Ent_63_R2	ACNARRTCYTCNARNACYTGNGC	23
Ent_64_F1	WSNGAYATHTGYTTYAARCC	20
Ent_64_R1	SWRAANSWRTTDATYTGNCC	20
Ent_64_F2	GAYAAYTAYYTNGAYCAYTTYAA	23
Ent_64_R2	TTNACNGCDATRTANARRAACAT	23
Ent_65_F1	MGNAAYCARAARTTYTAYAA	20
Ent_65_R1	GTYTGCATYTGNARNCCYTG	20
Ent_65_F2	TGYATHTTYAARCARGCNTAYAA	23
Ent_65_R2	ARRTCCCANACCATNGTYTCDAT	23
Ent_66_F1	CAYYTNCARGARCARGTNTT	20
Ent_66_R1	TGNACRTARTGNGTDATRTT	20
Ent_66_F2	GTNATHCARTTYTTYGARCCNTA	23
Ent_66_R2	ATRCANARRTANARNCCRTARTC	23
Ent_67_F1	CAYYTNAARCARAARAAYTT	20
Ent_67_R1	SWNGGNGGDATRTGNACYTG	20
Ent_67_F2	YTNGTNATGACNCARGGNAARAA	23
Ent_67_R2	ATDATYTCNSWNGCYTTYTGYTT	23
Ent_68_F1	YTNCARATGAARCCNGARGC	20
Ent_68_R1	ARRTARTTNGGCATCATYTC	20
Ent_68_F2	CARTTYATHAAYTTYCCNATHTA	23
Ent_68_R2	TGRAARTCRTCNGTDATRAANAC	23
Ent_69_F1	YTNGAYACNACNGCNGCNCA	20
Ent_69_R1	CCNGCRTCYTCNARYTCYTG	20
Ent_69_F2	GARGTNCARGARYTNATGGARCA	23
Ent_69_R2	GCNARYTTYTGNCKNGTYTCYTC	23
Ent_70_F1	YTNGTNACNATHACNCCNGA	20
Ent_70_R1	CCRCADATRCARAARTADAT	20
Ent_70_F2	TGGCARMGNAAYMGNMGNGAYGT	23
Ent_70_R2	GCNACDATNCKRTTRAANCCRTG	23
Ent_71_F1	CCNATHACNCCNMGNACNGA	20
Ent_71_R1	TGRTTNCKRTCCCACATNAC	20
Ent_71_F2	ATHTAYATHCARGCNATHAARTT	23
Ent_71_R2	CANCKNCCRTTYTGYTCRAACAT	23
Ent_72_F1	YTNTTYATGAAYAARATGGA	20
Ent_72_R1	ATNGCRTCRAANACYTTRTA	20
Ent_72_F2	GARYTNCARYTNGARCARGARGA	23
Ent_72_R2	ATNGGRTCNARNACRTACATRTT	23
Ent_73_F1	GARGTNMGNTGYAARTGYCA	20
Ent_73_R1	CAYTCRTCNACNGTRCARTT	20
Ent_73_F2	GGNACNGTNYTNAARAAYAARTT	23
Ent_73_R2	ACYTGRCARCACCADATRAAYTG	23
Ent_74_F1	GCNAAYCCNATHAARGCNTT	20
Ent_74_R1	TTNGCNCCNACNARRTTDAT	20
Ent_74_F2	TGYAARATHTGGAAYCAYCCNGA	23
Ent_74_R2	TTRAAYTCRTTDATNARYTTYTC	23
Ent_75_F1	YTNTAYAARGARATHAAYGA	20
Ent_75_R1	TADATNCCYTCCATRTCRTG	20
Ent_75_F2	TAYGTNTAYGAYTTYCCNGAYAT	23
Ent_75_R2	ACNCCRTTRTTRTACATDATYTG	23
Ent_76_F1	ACNATGATHMGNYTNGGNGA	20
Ent_76_R1	SWRTAYTGRTACATNGGRTC	20
Ent_76_F2	GAYATGAAYTTYMGNYTNTAYAT	23
Ent_76_R2	GCNARYTGNGCNACNACRAARTA	23
Ent_77_F1	TGYYTNCARACNATHGAYAT	20
Ent_77_R1	ACNGGRAANCCNARCATDAT	20
Ent_77_F2	GCNYTNTGYGTNCAYCCNGCNTG	23
Ent_77_R2	ACNCKCATYTCYTGNCCRCARTA	23
Ent_78_F1	ACNWSNCARAARMGNGCNAA	20
Ent_78_R1	TGDATNCCNACNGCRTCNAC	20
Ent_78_F2	GAYGGNAAYGARAARAARGAYGA	23
Ent_78_R2	CKNGGNACYTTYTGDATRCARTC	23
Ent_79_F1	ATGAARTTYWSNCARGGNGA	20
Ent_79_R1	TTRAANGTRTTNACNCCRTC	20
Ent_79_F2	AARCARATHAARGCNATHGCNGA	23
Ent_79_R2	TTDATNGCNCKYTCDATRTCRTC	23
Ent_80_F1	GAYCCNGARCAYAAYTGGGA	20
Ent_80_R1	GTRAARTTRTANCCYTCNGG	20
Ent_80_F2	YTNCCNGGNGAYGARGCNCAYTG	23
Ent_80_R2	GCRTTYTCDATNGTYTTNACYTG	23
Ent_81_F1	GAYYTNTTYGARGARYTNGC	20
Ent_81_R1	GGCATNGTNARYTCNGGRTG	20
Ent_81_F2	TGYGAYMGNAARCARGARAAYGT	23
Ent_81_R2	ACRTANCKRTCRCANGGRTAYTC	23
Ent_82_F1	TTYGTNAARYTNTAYAAYGA	20
Ent_82_R1	ARRAAYTCNGTNGCYTGNCC	20
Ent_82_F2	AARATHGCNGARACNGTNGARCA	23
Ent_82_R2	ARCATDATNGCRTTYTCNGTRCA	23
Ent_83_F1	GGNTAYMGNYTNTAYACNCC	20
Ent_83_R1	AANACNARDATRTGNGTRCA	20
Ent_83_F2	TAYGTNYTNGCNCCNACNAARGA	23
Ent_83_R2	TCNGGNGTRAAYTGRTCNGGCAT	23
Ent_84_F1	GARGAYATGAARAAYTTYAT	20
Ent_84_R1	ATRTTRTGCATNGCNGTNCC	20
Ent_84_F2	CAYTAYCCNCAYTTYAARCARAT	23
Ent_84_R2	TTYTCNGCNCKRTTDATRTTRTG	23
Ent_85_F1	TAYYTNGCNGTNGAYGARAC	20
Ent_85_R1	GTYTTNGGNACYTGRTARTG	20
Ent_85_F2	MGNATGGTNGARAARGGNCAYTT	23
Ent_85_R2	ARNCKYTGYTTYTGRTGCATYTC	23
Ent_86_F1	GAYGGNATHWSNGARAAYTT	20
Ent_86_R1	CCRTCRTTNGCNGCRTTRTG	20
Ent_86_F2	MGNYTNTTYACNAARAARCARTT	23
Ent_86_R2	ARNGGNGTNCKYTGRTTRTARTC	23
Ent_87_F1	AARAAYYTNWSNTAYTGGAA	20
Ent_87_R1	GTCATNCCYTTYTTNGCYTC	20
Ent_87_F2	ATHACNGTNATHGTNGARGAYGA	23
Ent_87_R2	TTYTCYTCNGCNGTCCANACRTT	23
Ent_88_F1	ACNATHCARAARTGGAAYGA	20
Ent_88_R1	CARTTRTCYTGNGGNGCCAT	20
Ent_88_F2	ACNCARTTYGCNGGNGGNAARTT	23
Ent_88_R2	ACNARYTTNGGRTGNACRTCRTA	23
Ent_89_F1	ACNCCNTAYGGNATHCCNTG	20
Ent_89_R1	GCCATNARYTGYTCRTGNGT	20
Ent_89_F2	ATHAAYCCNCAYGARAARCARAA	23
Ent_89_R2	GTYTGCATNGGRAANGCRTTYTT	23
Ent_90_F1	GAYGGNCARMGNAARGARGA	20
Ent_90_R1	GGRAAYTGNCCRTTYTCCCA	20
Ent_90_F2	CCNAAYGARTTYGTNGARTTYTA	23
Ent_90_R2	GTNARRAARTCRTANARRTAYTC	23
Ent_91_F1	GGNGAYAAYGCNGCNGTNGA	20
Ent_91_R1	TGRTTYTGRTTCATYTCRTG	20
Ent_91_F2	ACNYTNTTYMGNAAYGARGAYGC	23
Ent_91_R2	TCNARRTANGGRTGYTTDATYTC	23
Ent_92_F1	TAYCCNAAYATHTGYACNGC	20
Ent_92_R1	CANARNGCYTCNACRAANGT	20
Ent_92_F2	CARAARGGNATHATHGCNTGYAT	23
Ent_92_R2	ATYTTCCANGCNCKNGGRAARAA	23
Ent_93_F1	ATHACNGTNGARGTNAARGG	20
Ent_93_R1	TTNGGRTCRTANACRAARCA	20
Ent_93_F2	ACNGCNACNGARATHGGNATHCA	23
Ent_93_R2	CCYTGDATRTCYTTNCCYTTRTA	23
Ent_94_F1	GGNAARAAYAAYTTYMGNCC	20
Ent_94_R1	TGDATNCCYTCYTTRTTRAA	20
Ent_94_F2	CCNYTNAAYTTYGGNGARTGGGA	23
Ent_94_R2	ARYTTDATRAARTCRTCNACRTC	23
Ent_95_F1	CAYTGYGCNWSNACNGCNTG	20
Ent_95_R1	ATYTCNGCYTTRTCNCCDAT	20
Ent_95_F2	ACNGGNGCNCAYGCNATHGGNGA	23
Ent_95_R2	GGNGTNSWNGTNGCRTGRCARTT	23
Ent_96_F1	CAYGAYAAYGARATHGCNCA	20
Ent_96_R1	TGRTCYTCNARNCKNACNCC	20
Ent_96_F2	YTNACNATHGCNGGNTGYAARAT	23
Ent_96_R2	TCNCKDATYTCRTCRCANGCYTT	23
Ent_97_F1	GGNAAYYTNAARMGNTAYAA	20
Ent_97_R1	TTRAANGGYTCNARRTCRTA	20
Ent_97_F2	ATGWSNTTYAAYGAYYTNAARCC	23
Ent_97_R2	TCNGTRTCNARRTTDATRTTRTA	23
Ent_98_F1	GGNGGNGAYATHTTYTTYAT	20
Ent_98_R1	AARTANGCRCARCAYTGYTC	20
Ent_98_F2	GAYYTNACNGGNAARGAYGGNGA	23
Ent_98_R2	TCNGGYTTDATNACCCACCARTT	23
Ent_99_F1	TTYGTNGAYATGATGACNTA	20
Ent_99_R1	CKCATYTCYTTCATNGTYTG	20
Ent_99_F2	TAYYTNTGGMGNCAYCARGAYAT	23
Ent_99_R2	CKNACNARNGCNCCYTTRTARTG	23
Ent_100_F1	MGNACNGTNAARGARATHAT	20
Ent_100_R1	GCRAADATRTGRTCRTAYTC	20
Ent_100_F2	WSNCCNTTYGTNGCNAAYTTYAA	23
Ent_100_R2	TGCATYTTYTGNGCYTCRAARTA	23
Ent_101_F1	AARATHACNTGGMGNGGNCA	20
Ent_101_R1	ACDATNCKRCARTCYTCYTT	20
Ent_101_F2	GARTGYGTNWSNCARGCNGARCA	23
Ent_101_R2	CCNGGNACYTTYTTRAAYTGDAT	23
Ent_102_F1	GCNYTNGTNAAYTTYTGYGA	20
Ent_102_R1	ATYTGRCADATNCKNGCCCA	20
Ent_102_F2	CCNMGNGAYATHYTNAARAAYTA	23
Ent_102_R2	ATRTANSWNARYTGNGGRTCRTC	23
Ent_103_F1	GCNYTNCARAARCAYGTNGA	20
Ent_103_R1	ATNGCNCKYTTNARYTTRTG	20
Ent_103_F2	GARGAYGARYTNAAYCARTTYAA	23
Ent_103_R2	ARNARDATRTTYTTYTGNGTRAA	23
Ent_104_F1	GAYGARAAYGAYAAYGAYCC	20
Ent_104_R1	ATRAANACYTTNARRTTYTT	20
Ent_104_F2	GARTTYYTNGTNCCNGARAAYGC	23
Ent_104_R2	ARRTTRTCCCANACRAADATRTC	23
Ent_105_F1	GTNWSNGAYCCNGGNAAYAA	20
Ent_105_R1	TADATYTTRTGRTCNGGRTG	20
Ent_105_F2	AAYGGNCCNTTYGCNCAYTAYGA	23
Ent_105_R2	TGNGCRTTRAAYTTNSWCATRTA	23
Ent_106_F1	AARCAYYTNATHMGNCAYCA	20
Ent_106_R1	GTDATDATRTCNARNGCYTG	20
Ent_106_F2	ATHYTNGAYGGNAAYGCNTTYTG	23
Ent_106_R2	TGDATRTGRTTNGGNGCYTGRTC	23
Ent_107_F1	CAYYTNGARGTNGCNGAYTT	20
Ent_107_R1	CANSWRCARTGCCANGGRTT	20
Ent_107_F2	CCNAAYACNTTYGARATHATGAA	23
Ent_107_R2	GGNARNGTNGTNARYTTRTTRTG	23
Ent_108_F1	YTNACNACNAARMGNGTNTT	20
Ent_108_R1	GCNGGRTCNACRTARAAYTG	20
Ent_108_F2	ATHGTNGARGARYTNYTNTGGTT	23
Ent_108_R2	CARTGRCANGGNGGNARNGCCAT	23
Ent_109_F1	TGYGAYWSNWSNGARACNGC	20
Ent_109_R1	ATNGGNSWRCARTTRTCYTC	20
Ent_109_F2	YTNGTNAAYMGNGARGAYAAYCA	23
Ent_109_R2	TGNCKRTGDATNGTRTCRTARTC	23
Ent_110_F1	TTYGARGCNYTNAARGCNTG	20
Ent_110_R1	TCNGGCCARTCYTCRTAYTC	20
Ent_110_F2	GTNCARGARYTNGGNYTNCARGC	23
Ent_110_R2	TCYTTYTCNARRTCRTTDATCCA	23
Ent_111_F1	ATGAARATHYTNYTNATGGA	20
Ent_111_R1	ACNCKRTGRTTYTTDATNGT	20
Ent_111_F2	GARATHATGCARAARGARGTNTA	23
Ent_111_R2	TGNACCATNGCYTGRTANGTCCA	23
Ent_112_F1	TGGGTNGARMGNYTNGAYAT	20
Ent_112_R1	TTNGCYTTYTGNCKYTCYTG	20
Ent_112_F2	GCNYTNCARYTNGAYGARCAYAA	23
Ent_112_R2	ARNACRTGNACYTGNGTYTGYTT	23
Ent_113_F1	CCNTGGGCNACNTAYGGNGT	20
Ent_113_R1	GCRTANGTDATNACNCCYTG	20
Ent_113_F2	GCNYTNCCNCARGTNATHTTYAA	23
Ent_113_R2	TGYTTNCCRTCRTANACRAARTT	23
Ent_114_F1	GTNGAYYTNCCNGGNGTNAT	20
Ent_114_R1	AARTTRTTYTTCCAYTCNGT	20
Ent_114_F2	GAYATGGCNGAYGAYACNAARGA	23
Ent_114_R2	CKNACCATYTTCCARAARCAYTC	23
Ent_115_F1	YTNATHTTYGAYYTNGGNGG	20
Ent_115_R1	ATYTGNACNSWNGTYTGRTT	20
Ent_115_F2	CAYYTNGGNGGNGARGAYTTYGA	23
Ent_115_R2	GCNCCRTANGCNACNGCYTCRTC	23
Ent_116_F1	CCNGGNGTNGTNGAYTTYGT	20
Ent_116_R1	CANGCNARRTCDATDATRAA	20
Ent_116_F2	GGNATHTGYGCNACNGTNGARGA	23
Ent_116_R2	CCNCKNARRTACCAYTCNGCCAT	23
Ent_117_F1	AARGGNTGYGTNGARACNGC	20
Ent_117_R1	TGYTCNCKRTCYTCNCCCCA	20
Ent_117_F2	CARAARATHGGNTTYCCNGTNAT	23
Ent_117_R2	AAYTGNSWRTCNGCRAAYTCRTG	23
Ent_118_F1	CCNCARWSNTAYGTNGTNGA	20
Ent_118_R1	GTRAAYTGNACNACRTTYTC	20
Ent_118_F2	TAYCARGTNTAYTTYAAYGARAC	23
Ent_118_R2	TCNACRAANSWNACRTTCATRTT	23
Ent_119_F1	TGGTTYGAYYTNATGGTNAA	20
Ent_119_R1	ATRTTYTGNACNGTNCCRTC	20
Ent_119_F2	ACNATHTTYGTNCCNTGGAAYGA	23
Ent_119_R2	ATNARRTTRAARTCNCCNACRAA	23
Ent_120_F1	GCNGGNWSNAARTAYACNCC	20
Ent_120_R1	ARNGCYTCNARNARCATNGG	20
Ent_120_F2	GARCCNYTNGTNGAYGGNTTYAC	23
Ent_120_R2	ACCATDATRTTDATRTCRTTYTT	23
Ent_121_F1	AARCAYWSNAAYTAYTAYAA	20
Ent_121_R1	TTNGTRTCNCKNACNGGDAT	20
Ent_121_F2	AARCARTTYCAYCCNAARTAYAT	23
Ent_121_R2	ATNCKRTANGTYTCYTGRTARTC	23
Ent_122_F1	MGNCCNCAYGTNYTNAARCA	20
Ent_122_R1	TGNGGRTARTTRCARTCYTC	20
Ent_122_F2	YTNTAYGCNGGNATGATGTTYGG	23
Ent_122_R2	TTRAANCKRAANCKDATRTANCC	23
Ent_123_F1	GGNTAYWSNACNYTNCAYAT	20
Ent_123_R1	GCRTCNGGRTCNCKCCANCC	20
Ent_123_F2	ATHGTNYTNACNTTYATGATGAT	23
Ent_123_R2	ARDATCCANACCATNCCDATCAT	23
Ent_124_F1	ATHCAYMGNTTYGAYCCNCA	20
Ent_124_R1	TTNCKNACDATYTTCATNAC	20
Ent_124_F2	GCNGARGAYACNMGNGARTTYAA	23
Ent_124_R2	TCYTCRTTYTCRAANGCYTGYTG	23
Ent_125_F1	GARAAYTGYGGNGAYGGNTT	20
Ent_125_R1	CKNCCNARRTGRTTDATYTT	20
Ent_125_F2	GCNAARYTNAAYCAYCCNAARGG	23
Ent_125_R2	CAYTTYTTNCCYTGNGTRTTYTC	23
Ent_126_F1	AAYATGCAYCARATGCAYTT	20
Ent_126_R1	TCNGCYTGNGTRAANCCYTC	20
Ent_126_F2	CARTTYTTYYTNGAYATGTTYAA	23
Ent_126_R2	TTYTGNGCNGCNARRTCRTCNAC	23
Ent_127_F1	CARGAYYTNAARGGNGTNTG	20
Ent_127_R1	AANARRTCRTCCCANCCYTT	20
Ent_127_F2	WSNMGNATHTGGGARCARATHGA	23
Ent_127_R2	ATNARYTTRCAYTTRTTYTGRTA	23
Ent_128_F1	ACNCAYWSNAARGCNATHCA	20
Ent_128_R1	TARAANCCNCCNGTYTGCAT	20
Ent_128_F2	ATHGAYGTNCCNGCNTTYGAYTG	23
Ent_128_R2	TTYTTNSWRAANGTNACDATRTC	23
Ent_129_F1	CCNAAYAARGGNTAYYTNTT	20
Ent_129_R1	TTRTCRCANGTRAARTGCCA	20
Ent_129_F2	GARTGGGAYMGNCCNGCNAAYAT	23
Ent_129_R2	CCRTANARNCKRTTNGTYTCRTC	23
Ent_130_F1	GTNYTNGAYGARATGGAYCA	20
Ent_130_R1	GCYTTNCKNGCRTCNCCNGT	20
Ent_130_F2	ATHYTNATHGGNATHGCNAAYGC	23
Ent_130_R2	GCNACYTTNGCNGCNACRAAYTT	23
Ent_131_F1	ATHGTNAARAAYCCNGAYGG	20
Ent_131_R1	ATNACDATNARDATYTGRTT	20
Ent_131_F2	YTNGCNCARGCNGCNATGATGCA	23
Ent_131_R2	ACNGCYTTDATNARYTCRTCYTT	23
Ent_132_F1	WSNGGNAARATHGCNACNAT	20
Ent_132_R1	TGNARDATRTTRAARAACAT	20
Ent_132_F2	GGNATHCCNATHATGYTNTGGTA	23
Ent_132_R2	GCCATNCCRAANARDATRTARAA	23
Ent_133_F1	AAYYTNTTYMGNATHGGNCA	20
Ent_133_R1	GCNCKCATYTCYTCNGCYTC	20
Ent_133_F2	ACNGAYYTNATHGTNAAYTTYCA	23
Ent_133_R2	GCRCANARYTCNGTYTCNGCYTG	23
Ent_134_F1	YTNGCNGCNGGNACNAARAT	20
Ent_134_R1	TTRTCNARRTGNACYTTDAT	20
Ent_134_F2	AARCCNGCNGGNGARCARGCNGA	23
Ent_134_R2	TTNCCNACDATYTCNGCNGGRTA	23
Ent_135_F1	TAYGTNTAYAARYTNCAYGA	20
Ent_135_R1	CACATRTAYTTRAAYTCRTT	20
Ent_135_F2	TTYGAYCARGGNAARATGTGGGA	23
Ent_135_R2	SWNACRTCRTTNACNCKRTARAA	23
Ent_136_F1	TTYGCNMGNTGYATHGAYTG	20
Ent_136_R1	AARTTNCCNGCYTTRTCDAT	20
Ent_136_F2	GAYATHCCNTTYATGTAYGARGC	23
Ent_136_R2	ATYTCNACYTCNCKYTGRTGRCA	23
Ent_137_F1	AAYATHCAYGARCARYTNCA	20
Ent_137_R1	CANARRTCRTTCATYTCYTC	20
Ent_137_F2	GTNCAYWSNGCNCCNGAYCAYTT	23
Ent_137_R2	GTNACRAANACRTCRTCDATCCA	23
Ent_138_F1	CAYCAYATGGARGAYATHCC	20
Ent_138_R1	AADATNCCNGGNACYTTYTC	20
Ent_138_F2	TAYACNGAYCCNAARGAYGGNGA	23
Ent_138_R2	CKRCANGTYTCNGGNACDATRTC	23
Ent_139_F1	GARGTNYTNAARMGNTTYGA	20
Ent_139_R1	TGCATRTCNGCNACYTGYTT	20
Ent_139_F2	TGGYTNAAYMGNGCNMGNGARAA	23
Ent_139_R2	ACNARNGTNGTYTTNGCNGCYTT	23
Ent_140_F1	CARTTYMGNGCNYTNGTNAC	20
Ent_140_R1	TTNACRAADATNGTYTGYTG	20
Ent_140_F2	GTNATHTGYCCNGTNCARGAYGG	23
Ent_140_R2	CCDATDATNARCATNGCDATYTG	23
Ent_141_F1	GAYGARAARATHACNCCNCC	20
Ent_141_R1	GCNGCRAANGGNACNACRTA	20
Ent_141_F2	GGNATHCARGAYAARACNGCNTT	23
Ent_141_R2	TTYTTCATNARNGTDATCATNCC	23
Ent_142_F1	ATHGTNAAYGCNTTYCARAA	20
Ent_142_R1	TTNGGRTGRTARAARAARTC	20
Ent_142_F2	CARTAYTTYYTNGTNATGAAYGA	23
Ent_142_R2	GGRTGRAARTCRTGNCCRTACAT	23
Ent_143_F1	GCNYTNCCNATHGARMGNTG	20
Ent_143_R1	AANCCRTTNGGCATRCANGT	20
Ent_143_F2	GCNACNTAYAAYGGNAARTGYTA	23
Ent_143_R2	ACNARNARRTGNCCYTCRTCRCA	23
Ent_144_F1	GAYAARTTYCARATHAAYGA	20
Ent_144_R1	TGNGCYTCRTCNGTRTCRTT	20
Ent_144_F2	GCNMGNCARTAYGARYTNTGGGT	23
Ent_144_R2	GGRTCNACYTTRAANGCRTGYTT	23
Ent_145_F1	AAYATHWSNAARCCNGARTA	20
Ent_145_R1	TGNARNCKNACYTTYTGNGG	20
Ent_145_F2	AARTTYAARATHCARYTNAAYGC	23
Ent_145_R2	ATNGTRTTNACRTARTCRTAYTC	23
Ent_146_F1	CAYTAYGCNGARAAYATGTT	20
Ent_146_R1	TGNGCRTTNCKDATYTTYTT	20
Ent_146_F2	TTYGCNYTNAARCCNATGAAYTG	23
Ent_146_R2	TCNCCNGGRTCNARRTCNACYTC	23
Ent_147_F1	GGNWSNMGNGAYGCNCARAC	20
Ent_147_R1	ACNGTNGTNCCRTTNCCYTG	20
Ent_147_F2	TAYWSNTGGGGNGAYGGNGAYTT	23
Ent_147_R2	TGNCCRTGRTCRTTRTCNCCCCA	23
Ent_148_F1	ATHTTYMGNAARGTNGCNGA	20
Ent_148_R1	ARYTCYTCDATNGTYTCYTG	20
Ent_148_F2	GARMGNMGNAARAAYGARCCNCA	23
Ent_148_R2	TGYTTNGGRAANACYTTRTTNCC	23
Ent_149_F1	TAYGAYCCNATHCCNMGNTT	20
Ent_149_R1	TCRTGNGGNARNCCYTCRAA	20
Ent_149_F2	TGGTTYCARYTNAARTTYCAYTT	23
Ent_149_R2	ACRTTNCKCATNCCRTCNACYTT	23
Ent_150_F1	YTNATHACNCARGCNYTNTG	20
Ent_150_R1	ACRTAYTCRAADATRCARAA	20
Ent_150_F2	CCNAAYTGGCCNGCNMGNATHAA	23
Ent_150_R2	ACNCCRTTYTTNGTNARYTCNAC	23
Ent_151_F1	YTNGGNGAYCCNACNATHAA	20
Ent_151_R1	ARNGCDATNACNGCNACRTC	20
Ent_151_F2	YTNTGGGGNGCNGARTAYCARGA	23
Ent_151_R2	GTRTGNARNGGNCCNACRCAYTG	23
Ent_152_F1	ACNCCNGARAARTGGGAYGT	20
Ent_152_R1	TGNARRTANGCNACNCCYTG	20
Ent_152_F2	TGGAARCARMGNAARAAYGTNCA	23
Ent_152_R2	TCRTCYTGNACYTTRTCRAANAC	23
Ent_153_F1	AAYMGNYTNGARGAYATHAA	20
Ent_153_R1	GCNGCYTTYTTRTCRAANGT	20
Ent_153_F2	AAYCARATHGARGARAARGARCA	23
Ent_153_R2	TTYTGNCKNARYTCNGCNGCRTG	23
Ent_154_F1	AAYACNGARTGGGCNCARGT	20
Ent_154_R1	TCRCANACRTANCCNGCDAT	20
Ent_154_F2	GTNATHGARYTNATHAAYGAYGG	23
Ent_154_R2	TGNSWRTCYTTRTGNARYTCNAC	23
Ent_155_F1	GARYTNGTNACNMGNGTNAA	20
Ent_155_R1	SWRTCNCKRTCCATRTARTG	20
Ent_155_F2	GAYYTNCCNTTYGAYCCNAARTT	23
Ent_155_R2	TANCCNACYTTNGCYTCNACYTT	23
Ent_156_F1	YTNCARGGNTGGAARAARAC	20
Ent_156_R1	TCCATRTCDATNCCRAAYTC	20
Ent_156_F2	CARGGNTTYYTNGAYAAYGTNTG	23
Ent_156_R2	TCYTTNGCNGTNGGRTAYTTRAA	23
Ent_157_F1	ACNWSNGCNATHAARTGYTA	20
Ent_157_R1	TCRTGRTAYTGNARNGCYTC	20
Ent_157_F2	GARMGNGCNAARGAYYTNAARGA	23
Ent_157_R2	TGYTGRAARCANSWDATNGCYTG	23
Ent_158_F1	YTNATGGGNGAYMGNATHGA	20
Ent_158_R1	TCNACNCCNARYTGNGTYTC	20
Ent_158_F2	AAYYTNATHGARGAYTAYACNTG	23
Ent_158_R2	ARNARNCKYTTCATCATRTTYTT	23
Ent_159_F1	GAYAAYACNATGAARAARAT	20
Ent_159_R1	CCYTTYTCRTCNGCYTGRAA	20
Ent_159_F2	CARGCNATHGTNGAYTGGCAYTT	23
Ent_159_R2	ATCATRTTDATRTCYTCNACRAA	23
Ent_160_F1	ACNGGNACNCCNYTNCARAA	20
Ent_160_R1	GCNGTNGCNARRTTDATNCC	20
Ent_160_F2	CAYTTYATHATGCCNTAYAARTT	23
Ent_160_R2	TGYTTNCKCATRTCNCCYTTDAT	23
Ent_161_F1	CCNCCNAARGAYCARTGGAA	20
Ent_161_R1	TTRAAYTTRTANACRTCYTT	20
Ent_161_F2	MGNCCNAARGCNCARGAYTGGGT	23
Ent_161_R2	AACATYTCRTAYTCYTGDATCAT	23
Ent_162_F1	YTNCCNAAYCAYYTNAARTT	20
Ent_162_R1	TTDATRTCYTGRTCNGCYTT	20
Ent_162_F2	ACNGAYYTNGAYGARATHTAYAA	23
Ent_162_R2	TTNCCYTCCATRTGNGTNCCYTC	23
Ent_163_F1	AARYTNTGGATHAAYGARAA	20
Ent_163_R1	TANARYTTRTCNACYTGNGC	20
Ent_163_F2	TAYAAYGTNACNATHYTNAARAA	23
Ent_163_R2	TGNCKDATNGTRTCNGCRTARTC	23
Ent_164_F1	CARWSNYTNTAYCCNGCNAA	20
Ent_164_R1	TCNGCRAANGCYTTNGCRTA	20
Ent_164_F2	CCNGCNYTNGTNAARAAYATHAA	23
Ent_164_R2	TTNGGNGTNGCNGTYTCRCACCA	23
Ent_165_F1	AAYMGNGARTGGGAYATHCC	20
Ent_165_R1	ARRTCYTTRTGDATDATNCC	20
Ent_165_F2	GAYGARYTNAARATHGGNGAYAA	23
Ent_165_R2	GCRTGNARRTANCCCATNCCYTG	23
Ent_166_F1	GARGARGTNCCNAARAAYAA	20
Ent_166_R1	TGNCKRTTRAAYTCCATRAA	20
Ent_166_F2	AAYATHYTNCAYGTNCCNGCNGA	23
Ent_166_R2	GCCCANARRTARTANGTYTCRTC	23
Ent_167_F1	MGNGAYTGGAAYAAYTTYTT	20
Ent_167_R1	TCRTGNARNARNACRTAYTC	20
Ent_167_F2	GARAARGARAARCCNAAYTTYGG	23
Ent_167_R2	CCRAAYTTNARNACRTCYTTYTC	23
Ent_168_F1	GARAAYACNACNCAYATHAT	20
Ent_168_R1	TGRTCNCCNGTYTGDATRTT	20
Ent_168_F2	GTNCAYGARMGNGAYMGNCARAC	23
Ent_168_R2	ARNGTNACDATYTCRTCRTANCC	23
Ent_169_F1	GCNYTNTTYGAYGTNTGGAT	20
Ent_169_R1	TCRTTRAAYTGNGCNACYTC	20
Ent_169_F2	TGGGTNTAYYTNGARGGNATHTT	23
Ent_169_R2	ACNCCNSWNARCCAYTCRTTNAC	23
Ent_170_F1	ATGWSNGAYAARGARMGNGA	20
Ent_170_R1	AARTCNGCRTTYTTYTGDAT	20
Ent_170_F2	AARATHATHCARAAYTGYCARAA	23
Ent_170_R2	GCYTGNCKDATYTGYTCRTTNCC	23
Ent_171_F1	MGNATHYTNTAYGARTAYGA	20
Ent_171_R1	TCDATNGGNARRTARAARTA	20
Ent_171_F2	GTNTAYGARTAYGAYWSNAAYTT	23
Ent_171_R2	ACYTGNCCRTAYTGRTTRAADAT	23
Ent_172_F1	AARGTNGTNATHGAYTGYCA	20
Ent_172_R1	ACRAANCCNGTNCKYTCNGG	20
Ent_172_F2	TGYTGYAARCARAAYGAYGGNTT	23
Ent_172_R2	CKRTGCCAYTCNARDATDATRTC	23
Ent_173_F1	YTNGARGGNTGGATGTTYTT	20
Ent_173_R1	ATRTTNCKNARNCCRTTRTA	20
Ent_173_F2	TGGATGYTNTTYGTNYTNTTYCA	23
Ent_173_R2	GGDATRTTRTTNGTNARRTANCC	23
Ent_174_F1	GAYYTNGARMGNCARAARAA	20
Ent_174_R1	ATRTGNCCYTCYTTYTGYTG	20
Ent_174_F2	ATGGCNACNYTNCARACNCARAT	23
Ent_174_R2	GCNCKCATRTTNACYTCNGCYTT	23
Ent_175_F1	GCNMGNGAYCCNATGGGNAC	20
Ent_175_R1	ARDATYTTYTTNARRTTYTG	20
Ent_175_F2	AARGTNGAYYTNGTNCCNACNTG	23
Ent_175_R2	ARYTTNCCNCKYTGCCARTCRTT	23
Ent_176_F1	ATHAARGARACNYTNGAYTT	20
Ent_176_R1	AANACNGCDATRTCRCARTG	20
Ent_176_F2	AAYCCNWSNGARAAYTGYCCNTT	23
Ent_176_R2	ACYTTNGTRAARTANCCCATYTC	23
Ent_177_F1	CARAAYTGGMGNYTNMGNAA	20
Ent_177_R1	CANSWRTGNGTNACNGCRTT	20
Ent_177_F2	GGNATHTTYGARGTNACNAARGC	23
Ent_177_R2	TGNGCNACDATNARNGGRTCYTT	23
Ent_178_F1	GGNTGYTGYAAYYTNACNGA	20
Ent_178_R1	ATDATNGCYTCDATNCCYTT	20
Ent_178_F2	GTNYTNCARGAYTGYCARAARAT	23
Ent_178_R2	SWRCANCCRTANARRTCDATRTA	23
Ent_179_F1	GAYGGNTGYAARCAYGAYTA	20
Ent_179_R1	TCNSWDATRAANCKNACCCA	20
Ent_179_F2	GARATHMGNGAYGGNTAYTGGCA	23
Ent_179_R2	GGNGGRTARTANCCRCARTANGT	23
Ent_180_F1	MGNACNAARGCNCAYGAYAT	20
Ent_180_R1	GCRCANSWYTCRTANACYTG	20
Ent_180_F2	YTNATHACNTTYYTNAAYGAYAA	23
Ent_180_R2	ATDATRTGRCARTGNACRTCNAC	23
Ent_181_F1	ATHCCNCCNATGGARTTYGG	20
Ent_181_R1	GCNGCDATDATRTCYTCYTT	20
Ent_181_F2	GCNGTNGARMGNGARYTNGARAA	23
Ent_181_R2	SWNGGYTTYTCRTTRAANACRTC	23
Ent_182_F1	AARACNATHMGNTTYTGGGA	20
Ent_182_R1	CANARNACNGCNGTYTTRTC	20
Ent_182_F2	YTNATGGTNTGYGGNCAYGARGA	23
Ent_182_R2	AANGTRAAYTCNSWNGGRTGCCA	23
Ent_183_F1	GARAAYCCNMGNTTYCAYCA	20
Ent_183_R1	CCRCANGTRTCNGCNACCAT	20
Ent_183_F2	CARGAYACNATHMGNCAYCCNAA	23
Ent_183_R2	TAYTGYTTNARNACNACRTTRTC	23
Ent_184_F1	WSNGARGTNGCNTAYATHTA	20
Ent_184_R1	CKYTCYTTNGTYTCNGCRTT	20
Ent_184_F2	TAYGGNYTNGTNAARYTNCARAA	23
Ent_184_R2	CCRTCNARYTTNGCNARRAAYTT	23
Ent_185_F1	CAYTGYAAYGTNAAYGARTG	20
Ent_185_R1	ATRTANGCYTGNARRTGCCA	20
Ent_185_F2	CCNGGNWSNTAYCAYTGYAARTG	23
Ent_185_R2	TANARYTTNCKNCCDATCCARTC	23
Ent_186_F1	GTNGTNGGNGCNYTNGCNAA	20
Ent_186_R1	GCRTCNSWDATRAACCANGG	20
Ent_186_F2	AARAAYGARATGGTNACNAAYAA	23
Ent_186_R2	AANARYTCRAANCCNGCRTTRTC	23
Ent_187_F1	AAYGCNGARACNGAYATHCC	20
Ent_187_R1	GGDATNGCNCCNGGDATRCA	20
Ent_187_F2	AAYAARGARATGTTYTTYACNCA	23
Ent_187_R2	AARCANCCNGGCATRTAYTCRTC	23
Ent_188_F1	MGNATGTGYATHATHTGYGG	20
Ent_188_R1	TTYTCNACNCKRTCNGCCAT	20
Ent_188_F2	GARTGYCCNWSNTGYTAYGGNAA	23
Ent_188_R2	GTYTCDATRCADATNACNGCRAA	23
Ent_189_F1	CARGAYCARAAYTTYGTNAT	20
Ent_189_R1	TTDATCATRAANGTDATYTC	20
Ent_189_F2	CARYTNYTNAAYCCNTTYCAYAA	23
Ent_189_R2	GGNGTRAANACRTGDATNGCYTC	23
Ent_190_F1	GARATGATHAARCARCARAT	20
Ent_190_R1	CANSWYTCNACNACCATRTT	20
Ent_190_F2	GAYTTYTAYGGNAARACNGARCA	23
Ent_190_R2	ATYTCNGTNGCNGTRCARCANGG	23
Ent_191_F1	TTYGAYTGYGGNGARGGNAC	20
Ent_191_R1	TGCATYTTDATNACNGCYTC	20
Ent_191_F2	WSNCAYYTNCAYGCNGAYCAYCA	23
Ent_191_R2	TCRTCYTCCATNGTNGCYTCRTG	23
Ent_192_F1	ACNCARAAYCCNAAYTAYTA	20
Ent_192_R1	ACRTAYTCNGTRTCYTGYTG	20
Ent_192_F2	YTNGTNGARAAYACNYTNAAYGA	23
Ent_192_R2	TGDATNCKRCANARRTGNGCYTG	23
Ent_193_F1	GCNCARWSNCAYATGAAYTT	20
Ent_193_R1	CKYTCYTCDATYTTNCCYTG	20
Ent_193_F2	GTNGGNGAYAAYACNTTYCCNAA	23
Ent_193_R2	SWNCCCCANCKDATNCCRTGRTC	23
Ent_194_F1	MGNYTNGCNTAYCCNCCNGT	20
Ent_194_R1	ACNARNACRTCRTCYTCDAT	20
Ent_194_F2	GCNAAYATHATHCAYTAYGTNTT	23
Ent_194_R2	GGYTCNACNGTNACNACCATNCC	23
Ent_195_F1	GCNYTNCCNTTYMGNTTYGC	20
Ent_195_R1	CCNACRCANGCYTCNGTDAT	20
Ent_195_F2	ATHCAYTTYATHGARGARAARGA	23
Ent_195_R2	TTRTARTANARYTGYTGYTCNAC	23
Ent_196_F1	ATHTTYATHCAYGGNGAYAT	20
Ent_196_R1	GCYTTRAARTTNACNCCRTG	20
Ent_196_F2	GTNGAYYTNYTNAARATGCAYTG	23
Ent_196_R2	ATRTTRTTNCCRTGNARRTCCAT	23
Ent_197_F1	ATHYTNGGNAARTTYGGNGG	20
Ent_197_R1	CKYTTNARRTCYTTYTCYTC	20
Ent_197_F2	MGNAARATGYTNGTNGARCCNCA	23
Ent_197_R2	TCRAADATNACRTANGGRTCCAT	23
Ent_198_F1	GGNGTNYTNGARGARATHGA	20
Ent_198_R1	TCYTCRAARTTNGCRTARTG	20
Ent_198_F2	GTNGARGARYTNMGNCARGCNTT	23
Ent_198_R2	GGNARNGGNCKNCCYTGCATDAT	23
Ent_199_F1	WSNCAYATGTGYYTNAAYAC	20
Ent_199_R1	TTNACRCAYTCYTGRTCRCA	20
Ent_199_F2	GGNAAYGCNTTYTGYGCNTGYCC	23
Ent_199_R2	CCNCCRTTYTCNGTRTCRCAYTC	23
Ent_200_F1	YTNTTYCCNGCNACNGGNTA	20
Ent_200_R1	ARYTCNACNCCNGCRCAYTT	20
Ent_200_F2	YTNGTNTGGAARACNTTYGCNAA	23
Ent_200_R2	ATNSWRAAYTGNARCATNGTRTC	23
Ent_201_F1	CAYYTNACNMGNAARGAYAT	20
Ent_201_R1	ATNCCNACRTTNGCRCARAA	20
Ent_201_F2	CAYAAYTTYWSNYTNTAYTTYTA	23
Ent_201_R2	GCDATNSWYTCNARCCANACRTA	23
Ent_202_F1	CARAARTGYAAYCAYGARAA	20
Ent_202_R1	TTNARRTTRTGYTTYTCYTC	20
Ent_202_F2	GARYTNGARAAYACNAARCARGA	23
Ent_202_R2	ARYTTNGCRTTNARNCKYTCYTC	23
Ent_203_F1	GARYTNGTNMGNGTNATHGG	20
Ent_203_R1	ATCCANCKRTCRAARTCRTG	20
Ent_203_F2	GAYCCNGARGCNGAYGARTTYTA	23
Ent_203_R2	TCYTTNACRAAYTCCCARTAYTG	23
Ent_204_F1	YTNGCNGGNGARTTYYTNAA	20
Ent_204_R1	ATNCKDATYTCNGCRTTRTC	20
Ent_204_F2	YTNGTNGARGARGGNGTNCAYCC	23
Ent_204_R2	GCYTTNARYTCNARYTCDATRTT	23
Ent_205_F1	MGNGAYCCNGCNGARAARCA	20
Ent_205_R1	TCRTTYTCNSWRTAYTGNGG	20
Ent_205_F2	ACNYTNGCNGARATHATHCARAT	23
Ent_205_R2	TADATNGGRTCNGGNGTNGTRTC	23
Ent_206_F1	GGNYTNTAYAARCARCARAT	20
Ent_206_R1	GGNACYTCNCCRAAYTTYTC	20
Ent_206_F2	CCNATHACNGARATGACNGAYGT	23
Ent_206_R2	GCRTTNARYTGRAANGTYTTRTA	23
Ent_207_F1	GAYGTNACNTAYGGNGCNTG	20
Ent_207_R1	ATCATNGCYTCNARRTGRAA	20
Ent_207_F2	CARYTNYTNGTNCAYTAYGGNCA	23
Ent_207_R2	GGNGCNGTRCANCCNARDATYTC	23
Ent_208_F1	GTNGGNYTNATHGTNATHAA	20
Ent_208_R1	GTNACYTTYTGDATYTCYTT	20
Ent_208_F2	GGNAAYTAYATHGARWSNGAYAA	23
Ent_208_R2	ACCCANCKRTTNACNCCRTGYTG	23
Ent_209_F1	AAYAAYCARTGGCCNACNAT	20
Ent_209_R1	GTNGGNGCRTTCATDATRAA	20
Ent_209_F2	AAYGTNCCNGARGTNMGNCAYTT	23
Ent_209_R2	TTNACCCAYTTNARNARYTTRTT	23
Ent_210_F1	ATHMGNTGGAAYTAYTGYAT	20
Ent_210_R1	TGNGCNCKNGTNCKNGCRAA	20
Ent_210_F2	GAYGARGGNCAYATHATHAARAA	23
Ent_210_R2	TCYTCRTANARYTGYTCYTGDAT	23
Ent_211_F1	WSNGAYGAYCCNYTNGAYCA	20
Ent_211_R1	TGRTTNARNGTNGTDATNGC	20
Ent_211_F2	TTYGAYGTNGTNGCNCAYATHAA	23
Ent_211_R2	GCNGTRTCNARYTGNCKDATRTC	23
Ent_212_F1	WSNCAYATHATGGARAARAC	20
Ent_212_R1	ARNGCRAANACNCCRTANAC	20
Ent_212_F2	GCNGCNATHYTNCARGAYACNGA	23
Ent_212_R2	GGRTANGCNACNARNGGYTGYTG	23
Ent_213_F1	CARGCNGTNGGNTTYGARAT	20
Ent_213_R1	ACRTTRTCYTTRTANGCYTG	20
Ent_213_F2	CAYTAYYTNGTNGARACNGTNGA	23
Ent_213_R2	ARRAAYTCYTCNACNGTRTAYTT	23
Ent_214_F1	AAYTAYATGATHGTNTTYGG	20
Ent_214_R1	TTNGTRCAYTTCCAYTCYTT	20
Ent_214_F2	GGNATHGTNGARGARYTNCAYGT	23
Ent_214_R2	CANCCNCCRAANACRTACATYTT	23
Ent_215_F1	AARCCNATHYTNATGTGYTT	20
Ent_215_R1	TTNARDATCATYTCRCAYTT	20
Ent_215_F2	TGYAARYTNWSNTTYGGNTAYAC	23
Ent_215_R2	CCRTTDATRTGYTCNGGRCANAC	23
Ent_216_F1	GGNYTNAARGARTGGCCNGC	20
Ent_216_R1	ARDATCATNARNSWRTCYTC	20
Ent_216_F2	TTYGCNYTNAARAARACNATHGA	23
Ent_216_R2	ATNGTYTCNGCNGTNGTRTCNCC	23
Ent_217_F1	AAYACNCARATHTGYGTNCC	20
Ent_217_R1	CKCATNGTNSWNCCYTCNGT	20
Ent_217_F2	CCNYTNGTNGARGTNGAYGARCC	23
Ent_217_R2	GCNACNGTNSWNCCYTCRTCRTC	23
Ent_218_F1	ATGYTNGGNTAYCCNYTNCC	20
Ent_218_R1	CANSWRAANACYTTNCCRTC	20
Ent_218_F2	CARCCNGTNCCNGCNCAYATGCA	23
Ent_218_R2	GTNARNGCCATNGCRTGYTTNCC	23
Ent_219_F1	AARATGWSNGTNATHTTYTG	20
Ent_219_R1	ATCATDATNGCNACCATRAA	20
Ent_219_F2	WSNTGGTAYATHCAYGARCAYAC	23
Ent_219_R2	CANARRAANACRAADATRTACAT	23
Ent_220_F1	TGGMGNATHYTNGGNTGYAA	20
Ent_220_R1	SWRAADATNGCYTTYTCYTC	20
Ent_220_F2	CCNATGACNYTNCARGGNACNAA	23
Ent_220_R2	GCNGCRTGRTCNGTNGTRTGNCC	23
Ent_221_F1	ATHYTNGARYTNYTNAARAA	20
Ent_221_R1	CKRTCNACRTANACRAARTG	20
Ent_221_F2	TTYAARWSNGGNTTYCARCARTA	23
Ent_221_R2	CCNGGRAAYTCYTCNARRTAYTT	23
Ent_222_F1	TTYGAYTTYGAYGAYTGGAA	20
Ent_222_R1	CAYTGRAANGGYTCNGGCCA	20
Ent_222_F2	AARWSNGAYYTNACNATHATGCC	23
Ent_222_R2	TTRTCRCACATNGGNACCCAYTG	23
Ent_223_F1	CARYTNCAYCARGARGARAT	20
Ent_223_R1	TANGTNGCDATYTCRTTRTC	20
Ent_223_F2	GAYGGNMGNYTNCARCARGARTA	23
Ent_223_R2	TTNGTRTCCATNARRTCYTGRTA	23
Ent_224_F1	GAYTAYWSNGAYGTNYTNCC	20
Ent_224_R1	ATRTGYTTNGTYTTRTTRTA	20
Ent_224_F2	ACNCARGTNGAYATHGCNTTYAA	23
Ent_224_R2	AANCCRTCNCCYTGNGTNCCRAA	23
Ent_225_F1	GARGTNGCNGCNAAYGCNGA	20
Ent_225_R1	TCNARNCCNGCYTCNACNGT	20
Ent_225_F2	MGNGCNCAYATHGARGGNCARAT	23
Ent_225_R2	ACYTGYTTYTCNCKRTCYTTDAT	23
Ent_226_F1	ACNYTNGTNATHGTNTTYTT	20
Ent_226_R1	GCDATRTCYTTRAANACNCC	20
Ent_226_F2	YTNMGNAARMGNGARAARAAYCC	23
Ent_226_R2	TTYTCRAARTTNGGNCCCCARTT	23
Ent_227_F1	GAYGTNTAYWSNMGNGARGA	20
Ent_227_R1	ACNARNGTNARRTAYTTYTC	20
Ent_227_F2	CARTAYGAYTTYGCNYTNGARAC	23
Ent_227_R2	TANCKYTCYTGYTTYTCNGGRTT	23
Ent_228_F1	GARYTNACNTGYYTNCARCA	20
Ent_228_R1	GTRAARAAYTTNGGRAAYTG	20
Ent_228_F2	YTNTGYATHGTNCARTTYCARTT	23
Ent_228_R2	TTNARYTCRTARTCRTTDATRTT	23
Ent_229_F1	AARCAYGAYGCNTTYGARAC	20
Ent_229_R1	TCYTCNGCRTTYTCRAACCA	20
Ent_229_F2	CAYMGNGARAAYATHAAYGARAT	23
Ent_229_R2	ATYTGNCKRAAYTGYTCYTGCAT	23
Ent_230_F1	GTNGCNACNTAYAARYTNTG	20
Ent_230_R1	TANGCRCANGTYTTNCCNCC	20
Ent_230_F2	CARCAYCAYTAYGAYTAYGGNAT	23
Ent_230_R2	TCNCCNACNACCATNARNCCRTG	23
Ent_231_F1	AAYGGNGARCCNACNCARGG	20
Ent_231_R1	SWNCCNGGYTCNGCRTTYTT	20
Ent_231_F2	GARCCNGGNCARWSNAARATGGC	23
Ent_231_R2	TGNARYTTRTGYTTNARNCCRTG	23
Ent_232_F1	AARGGNGCNATHYTNAARAA	20
Ent_232_R1	GTNGCNGGNACYTGRTCYTT	20
Ent_232_F2	ACNMGNGAYTGGACNGARCARGA	23
Ent_232_R2	ATYTTNGCRAAYTCYTCCATNGC	23
Ent_233_F1	GGNAARGTNGCNATHTTYGA	20
Ent_233_R1	SWNSWRTCYTCRTCRTARAA	20
Ent_233_F2	AARGTNATGGAYTTYATGTGGGA	23
Ent_233_R2	TANACNCKNARYTTNCCRTCYTT	23
Ent_234_F1	CAYAARCCNGAYAARGTNTT	20
Ent_234_R1	CARTCNCKDATRTGRTGCAT	20
Ent_234_F2	GCNGGNACNAAYAARGGNATHTG	23
Ent_234_R2	TTNGCNARRTANGGNGTNCCRTT	23
Ent_235_F1	MGNTGYGGNATGGTNTGGTT	20
Ent_235_R1	GGNGGNARNGGDATNGTNGT	20
Ent_235_F2	ACNGARATGYTNTTYCAYAAYTT	23
Ent_235_R2	CKNACYTTNARYTTNGCRTCNCC	23
Ent_236_F1	GCNTAYYTNCCNGTNMGNCA	20
Ent_236_R1	GCNARNSWNARYTGRTCRAA	20
Ent_236_F2	ATHGCNATGGGNAARGGNGCNTT	23
Ent_236_R2	ATRTTNCKYTCRTGRTANACRTC	23
Ent_237_F1	YTNTAYYTNGAYGARGCNCA	20
Ent_237_R1	GTNGCNGGRAANCCNACNCC	20
Ent_237_F2	ATHGGNGCNATGGGNCCNAAYGG	23
Ent_237_R2	GGNSWRTCRTCRTTNCCRTANAC	23
Ent_238_F1	GTNMGNMGNGAYTGGGCNCC	20
Ent_238_R1	TCRCAYTCNCKRTAYTTYTC	20
Ent_238_F2	YTNGAYGARATHATGACNGARCA	23
Ent_238_R2	TCNARNCCNGGDATNGGYTCRCA	23
Ent_239_F1	CARGAYACNGARGCNGGNGA	20
Ent_239_R1	TTNACDATRTTNARDATRTA	20
Ent_239_F2	CAYCCNACNCARATHGCNGARGG	23
Ent_239_R2	TCYTTNARNACNCKRTCCATYTG	23
Ent_240_F1	YTNATGGGNMGNYTNTGGTG	20
Ent_240_R1	TTRCARAANCKNCKRTARTA	20
Ent_240_F2	CAYGARGCNGARATGTTYAAYGA	23
Ent_240_R2	TCNARRTTNSWYTTYTCYTGNGG	23
Ent_241_F1	GARTGGGTNGARAARGTNAA	20
Ent_241_R1	GGNACYTCCCACATRAANGT	20
Ent_241_F2	GTNAAYTGYYTNAARCARGARCC	23
Ent_241_R2	CCNARNACRCARTCYTGCATNGC	23
Ent_242_F1	MGNCARGCNYTNGARGAYAT	20
Ent_242_R1	GCNARRTCNSWNACNCCYTT	20
Ent_242_F2	CARGCNTGYATHGGNACNAARTT	23
Ent_242_R2	TCNGTRAADATNARRTCNGGYTT	23
Ent_243_F1	TGYGARGARAAYATHCARTG	20
Ent_243_R1	TGNCKRTGRAARTARCAYTT	20
Ent_243_F2	GCNGCNYTNGGNGAYGTNTGYCA	23
Ent_243_R2	ATRCAYTGNGCRTCYTCRTCRCA	23
Ent_244_F1	ATGGARYTNTTYMGNAARGA	20
Ent_244_R1	CKNARNCCCATNGTRTCYTT	20
Ent_244_F2	GAYGAYCARAARMGNWSNTGYGA	23
Ent_244_R2	TANSWNGCNCCRCARAANGGRCA	23
Ent_245_F1	TGGATHWSNYTNGGNGCNCC	20
Ent_245_R1	GCDATRTCRTARTTNCCCCA	20
Ent_245_F2	GCNCCNCARGAYWSNGGNTTYAT	23
Ent_245_R2	CCNGGNCKRAANCCYTGYTTYTC	23
Ent_246_F1	WSNTTYTGGCAYAARAARTG	20
Ent_246_R1	GTNGGCCANGTYTTDATNCC	20
Ent_246_F2	GTNTAYWSNYTNTTYAAYGARAA	23
Ent_246_R2	CKYTTNACNSWYTGRTTRTARTT	23
Ent_247_F1	MGNGARTGYYTNGARAARGA	20
Ent_247_R1	CKRAARTARTCYTGYTGNGT	20
Ent_247_F2	WSNGARMGNACNGAYCAYGAYAT	23
Ent_247_R2	ACRCANACRAAYTGRCARTCRTC	23
Ent_248_F1	GGNACNATHYTNGARAAYGA	20
Ent_248_R1	GTNSWRCANGGNSWRTARTT	20
Ent_248_F2	TTYGAYMGNGARGCNACNCCNGA	23
Ent_248_R2	ACYTCNGCRTGNCKNCCRTCRTC	23
Ent_249_F1	CAYGTNTAYTGGGCNAARGG	20
Ent_249_R1	TTRTCNACNACRTCYTTCAT	20
Ent_249_F2	ACNGCNCARWSNTGGGAYGTNGA	23
Ent_249_R2	ACNGCYTTRTANARNGGNACRTG	23
Ent_250_F1	GARTGYGCNACNGAYAAYGG	20
Ent_250_R1	TGRAANCCNCKNCKRTGNAC	20
Ent_250_F2	TGYGCNCAYATHTGYMGNAAYAC	23
Ent_250_R2	TGNGGDATYTTNSWNCCRCARAA	23
Ent_251_F1	TTYATHGGNGCNAARTAYAA	20
Ent_251_R1	AACCAYTCNACYTCNCCRTC	20
Ent_251_F2	AAYCCNAARATGGARGAYATGGG	23
Ent_251_R2	ATRCANACRTARTCYTTYTCNGT	23
Ent_252_F1	GAYGARMGNCCNGAYWSNGA	20
Ent_252_R1	AARTARTTYTGCCARTCRTG	20
Ent_252_F2	GARCCNGAYCARCARWSNGGNGA	23
Ent_252_R2	TTRTTRCARAAYTTYTGNACYTT	23
Ent_253_F1	ATHGTNAARGARCAYMGNGA	20
Ent_253_R1	TCYTCYTTRTCNARRAAYTG	20
Ent_253_F2	AAYWSNACNATHGAYAARGTNAA	23
Ent_253_R2	GCYTTNARRTTRTCNGCDATYTT	23
Ent_254_F1	GGNGAYGAYTTYTGGGCNAT	20
Ent_254_R1	GTRAANSWNGCRTGNCCNAC	20
Ent_254_F2	ACNGTNYTNCARTAYGGNAAYGG	23
Ent_254_R2	CCRTANACYTGYTGYTCRTCRTT	23
Ent_255_F1	ATHGARAARMGNGARGTNGG	20
Ent_255_R1	TTDATRAADATNACRAARTA	20
Ent_255_F2	TGYAAYGARTAYAAYGTNACNGA	23
Ent_255_R2	TCRTCRAADATNGTDATYTTDAT	23
Ent_256_F1	AAYYTNGTNGCNGARGAYGA	20
Ent_256_R1	TANACNACRAANSWNCCCCA	20
Ent_256_F2	CCNGCNCAYMGNYTNAAYCARAC	23
Ent_256_R2	TCNARRAADATNACDATYTCRTC	23
Ent_257_F1	TTYGCNMGNAARATHTAYGA	20
Ent_257_R1	TGDATNGTNARRTANGCCCA	20
Ent_257_F2	CARYTNAARGGNTTYTAYAAYGA	23
Ent_257_R2	ARNCKYTCNARRAAYTGRTCYTC	23
Ent_258_F1	GCNCAYTGGYTNGGNGAYAA	20
Ent_258_R1	ARNGCNACDATNARNCCRAA	20
Ent_258_F2	TGGATGCARYTNGGNGCNTTYTA	23
Ent_258_R2	GTRTTNARNGCNGGYTCYTGNGT	23
Ent_259_F1	AARWSNYTNCARGARGCNAA	20
Ent_259_R1	GCNSWDATNACNGTYTGNAC	20
Ent_259_F2	AARATHMGNATHGARGTNAARCA	23
Ent_259_R2	TTYTCRTCYTTNARDATCCANGT	23
Ent_260_F1	AARATHGARTAYGTNCCNGT	20
Ent_260_R1	CANACRTCNACNCCYTTRTA	20
Ent_260_F2	CAYACNMGNACNGCNTTYAARAA	23
Ent_260_R2	TCNACNGCCATRAANCCRTAYTC	23
Ent_261_F1	WSNGTNYTNAAYCCNTTYAT	20
Ent_261_R1	TCNSWRAARTTNSWRTCYTG	20
Ent_261_F2	GTNTTYMGNAAYAARATGGCNTG	23
Ent_261_R2	CADATCATNARNACNSWRTCRTT	23
Ent_262_F1	TTYAARAARMGNCCNGTNGA	20
Ent_262_R1	CCNACCCANGTNARNACYTC	20
Ent_262_F2	GTNACNATHMGNTGYGAYCCNGA	23
Ent_262_R2	CAYTCRTARTCNCCYTTRTCNGC	23
Ent_263_F1	CARGGNGCNGARACNAARCC	20
Ent_263_R1	AAYTCRTCDATNARRCANAC	20
Ent_263_F2	CCNTTYGCNYTNAAYATGGARAA	23
Ent_263_R2	CCNGCYTCNARNGTCCAYTCYTT	23
Ent_264_F1	ACNTTYATGGARGAYYTNCC	20
Ent_264_R1	AARTCYTCYTGYTGNGGRTC	20
Ent_264_F2	GGNGARWSNTGYMGNGARTTYAT	23
Ent_264_R2	TTRTCNARNGTNACRAARAAYTC	23
Ent_265_F1	YTNCARGCNGAYCAYYTNTT	20
Ent_265_R1	TTRTCNCCYTCNGGRTCRTG	20
Ent_265_F2	MGNCAYTTYGGNWSNGARGARGC	23
Ent_265_R2	AARTTRTGNCCDATYTCRTGNGC	23
Ent_266_F1	CARGTNGGNTGGAAYCCNTG	20
Ent_266_R1	TCNACNCKDATNCKYTCDAT	20
Ent_266_F2	GCNCARTGYGGNTGYCCNACNCA	23
Ent_266_R2	TTDATNSWRTTRTARTTYTCRCA	23
Ent_267_F1	CARYTNACNYTNAAYCCNCA	20
Ent_267_R1	TTNSWNGTRAANSWRTCRTT	20
Ent_267_F2	AAYGCNGTNTTYTAYGGNCCNAA	23
Ent_267_R2	GGYTCDATRTCYTTNACYTTNGG	23
Ent_268_F1	CAYTTYTAYATHCARTTYGA	20
Ent_268_R1	TGNACCATYTCNCKDATNCC	20
Ent_268_F2	YTNACNTTYTAYCCNAARGAYAT	23
Ent_268_R2	ARDATNACCCANACNACDATRTT	23
Ent_269_F1	GARYTNACNGAYTAYAAYAT	20
Ent_269_R1	GTNSWDATYTCNGCRTTRTC	20
Ent_269_F2	ATGYTNGCNWSNGAYAARGAYAA	23
Ent_269_R2	ARNGCRTCNCKYTTYTCYTCNGC	23
Ent_270_F1	TAYWSNACNGAYAARAARTG	20
Ent_270_R1	GCYTCRAANARNACRTTYTG	20
Ent_270_F2	CAYTTYGARAARATGYTNTAYGA	23
Ent_270_R2	TCYTTNARYTCRTCRTGNGGRTC	23
Ent_271_F1	GTNGAYACNGAYGAYACNGA	20
Ent_271_R1	ARNCCNGCYTCRAANGCNGG	20
Ent_271_F2	CAYMGNTAYMGNAARACNCARAC	23
Ent_271_R2	TTNACDATRTGYTGNACNGTRTA	23
Ent_272_F1	GARYTNTGGCAYAAYGAYCC	20
Ent_272_R1	ATYTCYTTNCCRTTRTCNGG	20
Ent_272_F2	MGNCAYGGNTTYTAYCCNGGNGA	23
Ent_272_R2	ARYTGNCKNACRAANCKNGGCAT	23
Ent_273_F1	AARGARATHATHCAYTGYAA	20
Ent_273_R1	TGNCKRCAYTCCCAYTCRTA	20
Ent_273_F2	TGYACNYTNTTYCCNCCNAAYCC	23
Ent_273_R2	CKNGCYTGNGCRTARTCNACRTG	23
Ent_274_F1	AARGARAAYTAYYTNTGGAA	20
Ent_274_R1	GGRTCCCARAANACCATNAC	20
Ent_274_F2	GAYGARGGNYTNTAYGAYCAYGA	23
Ent_274_R2	AANACNACNSWRTCYTCRTCRTA	23
Ent_275_F1	CAYCAYGCNYTNGGNAAYAA	20
Ent_275_R1	CANSWRTANARRTANCCNCC	20
Ent_275_F2	CARGCNGTNGCNTAYYTNCARCA	23
Ent_275_R2	TTNGCDATNGTNCKRCAYTTYTC	23
Ent_276_F1	TAYAARGGNCARGTNGTNTG	20
Ent_276_R1	TTNGTNACNGGCATNCCYTC	20
Ent_276_F2	TTYGTNGGNWSNTTYACNAAYGA	23
Ent_276_R2	ATNACNCCNCKRCARTANACYTC	23
Ent_277_F1	YTNGCNCAYGTNGCNAARGA	20
Ent_277_R1	GCNGCYTGNGGNGTDATNGT	20
Ent_277_F2	AAYGTNACNYTNAARCCNGCNCA	23
Ent_277_R2	GCNSWRTTNGCCATNGGYTGNGG	23
Ent_278_F1	ATHGTNGCNYTNATGCARAA	20
Ent_278_R1	TCNGGNACNCKYTCYTTRAA	20
Ent_278_F2	GARTTYATHYTNMGNGTNTTYAC	23
Ent_278_R2	TCNACCATRCAYTTNARYTTDAT	23
Ent_279_F1	GCNGCNAAYACNATHMGNCA	20
Ent_279_R1	TTRTAYTCNGGRTGYTTYTC	20
Ent_279_F2	GAYGARGARAAYYTNAARTGYAA	23
Ent_279_R2	TGNACNARNCCYTTNGTRTARTC	23
Ent_280_F1	GARAARWSNGTNYTNACNTA	20
Ent_280_R1	SWDATNGCYTCRTGYTTYTT	20
Ent_280_F2	GCNWSNTAYTAYCAYACNTTYGC	23
Ent_280_R2	TGDATCATRTCYTTNARRTANCC	23
Ent_281_F1	YTNWSNYTNCAYTAYATGGA	20
Ent_281_R1	CCRTCRTTNGGRTGNCCNGG	20
Ent_281_F2	GCNACNAAYATHYTNTTYAARCA	23
Ent_281_R2	ATNARRTADATNCCNGGNGTRTC	23
Ent_282_F1	ATHGGNYTNGCNMGNCAYGA	20
Ent_282_R1	GGRTTNSWNGTYTTDATNGC	20
Ent_282_F2	TGGYTNMGNGTNGTNTGYGAYAA	23
Ent_282_R2	ATNGCRTCNARRTARTCRCARTT	23
Ent_283_F1	AARTTYGARGGNGGNGTNCA	20
Ent_283_R1	TGRTCNGTNACNCKRTCYTG	20
Ent_283_F2	GTNCARMGNGTNCCNAARACNGA	23
Ent_283_R2	ACRAARTTRTANGTNCKDATYTT	23
Ent_284_F1	CCNCCNTGGCARGTNAARAA	20
Ent_284_R1	TTNARRTAYTCCATYTTYTT	20
Ent_284_F2	GARYTNGTNCAYCCNGAYTAYTA	23
Ent_284_R2	ARRTTYTTNARYTTRTTYTCNGG	23
Ent_285_F1	YTNMGNTGYTGYTTYGTNAC	20
Ent_285_R1	CCRTTYTTCATRAARAAYTC	20
Ent_285_F2	TAYGARATHGAYGGNGARAAYTT	23
Ent_285_R2	CCNCCNARCCARTTNACRCARTT	23
Ent_286_F1	GARGAYYTNAAYCARAARTG	20
Ent_286_R1	ARRAANCKYTGNARRTCRTA	20
Ent_286_F2	GTNACNCARGARAARGCNGARAA	23
Ent_286_R2	ARYTTYTCYTTNCKYTCRTTNGC	23
Ent_287_F1	WSNGGNAARACNTAYACNAT	20
Ent_287_R1	ACRTTNGCDATCATNACNGT	20
Ent_287_F2	WSNTAYYTNGARGTNTAYAAYGA	23
Ent_287_R2	SWYTTRTTDATRTTNGCNCCYTC	23
Ent_288_F1	GARGGNGTNCCNGTNGGNAC	20
Ent_288_R1	TGCCADATNGGNGCRTTRTC	20
Ent_288_F2	ATHGAYCARWSNAAYGGNGARAT	23
Ent_288_R2	GGNGGRTTNCCNCCRTCRAANGC	23
Ent_289_F1	GGNCCNAARACNAAYTTYAA	20
Ent_289_R1	GGNGTRAAYTCNCKRTANGC	20
Ent_289_F2	GAYTTYCARACNATHGARCARTG	23
Ent_289_R2	CADATNCKNCKRTCYTTDATRTC	23
Ent_290_F1	CAYMGNTAYACNCCNYTNAA	20
Ent_290_R1	CKNARNGTNCCRTANACYTT	20
Ent_290_F2	AARATHTTYACNCCNATHGTNGA	23
Ent_290_R2	GCNCKYTTNGCNARYTGDATRTT	23
Ent_291_F1	GARYTNCCNGTNGARGCNCA	20
Ent_291_R1	GTRCARAARCAYTCNGGRTT	20
Ent_291_F2	ACNGAYCAYATHATHGTNACNCA	23
Ent_291_R2	GTNACCCANSWNCCRAARCAYTT	23
Ent_292_F1	AAYGCNTGYTTYMGNTTYTA	20
Ent_292_R1	AANSWRTADATRTTRCARTT	20
Ent_292_F2	CAYYTNAARCCNTTYGGNTTYCA	23
Ent_292_R2	ATNACRTACATYTGYTTRTARTG	23
Ent_293_F1	GTNYTNGTNCARGARACNAA	20
Ent_293_R1	TARCADATNGCNGCRCADAT	20
Ent_293_F2	GARATHYTNCAYTTYTAYGAYCC	23
Ent_293_R2	SWRTAYTCDATNGTRCANGGRAA	23
Ent_294_F1	ATGGAYATHATHAAYGGNTA	20
Ent_294_R1	GCNACRTCYTCYTTNCCCCA	20
Ent_294_F2	GAYTTYAARGARATHYTNTAYGG	23
Ent_294_R2	AANCCNCCNGCYTTNCKRAARTC	23
Ent_295_F1	GCNWSNGTNATHATGATHAA	20
Ent_295_R1	ATYTTNGCRCARTAYTCNCC	20
Ent_295_F2	GAYGGNTGYTGYWSNTAYTTYGA	23
Ent_295_R2	CKRCANACNGCNSWRTARTCRTC	23
Ent_296_F1	WSNGAYGARGCNAAYAARGC	20
Ent_296_R1	ARRTCNCKYTGCATRTGCAT	20
Ent_296_F2	WSNGCNGCNTGYCARATGCAYGA	23
Ent_296_R2	CKDATNGGRAARTANACNGCYTG	23
Ent_297_F1	TGYACNCCNGARACNGARTA	20
Ent_297_R1	CANGCNSWYTTYTCRTARCA	20
Ent_297_F2	GAYGAYAAYTGYAAYYTNTTYGT	23
Ent_297_R2	CCNARYTCNACRCANACNGTRTA	23
Ent_298_F1	MGNMGNGAYGCNTGYMGNGC	20
Ent_298_R1	SWNARNARRTCCATDATYTT	20
Ent_298_F2	WSNAARAARTAYMGNGTNGARGT	23
Ent_298_R2	ARDATYTCYTGNACRTCYTTNGG	23
Ent_299_F1	ATGYTNTGYCCNCAYGGNTT	20
Ent_299_R1	TTNCCRCANCCYTCNGTRAA	20
Ent_299_F2	TGYGARGTNGARGARGTNCCNTG	23
Ent_299_R2	CAYTTRTTCATRTCNGGRCARTC	23
Ent_300_F1	GGNAAYCCNAARATGGAYTT	20
Ent_300_R1	ARNACNGCNACNARRTGNGG	20
Ent_300_F2	CCNATHTAYGARGARYTNCCNGA	23
Ent_300_R2	GGDATYTTCATNGTCATNCCRTT	23
Ent_301_F1	GGNCAYYTNGARGAYWSNTT	20
Ent_301_R1	CKYTCRTGRAAYTCRTCCCA	20
Ent_301_F2	AAYYTNCAYWSNATGTAYGARGA	23
Ent_301_R2	TARTGRCANSWRTCCATYTGYTC	23
Ent_302_F1	YTNCARTAYGCNACNGARGA	20
Ent_302_R1	ARYTTYTTYTCYTTDATCCA	20
Ent_302_F2	TAYAARGAYCCNGCNAAYATHCA	23
Ent_302_R2	TGRTCNGCDATRTCNCKRAARAA	23
Ent_303_F1	GAYYTNTTYGGNYTNATHCC	20
Ent_303_R1	TCNCCYTGYTTCCARTTYTG	20
Ent_303_F2	GTNMGNCAYAARGCNGTNCARAC	23
Ent_303_R2	AANGCYTCYTTCATYTGRTCCCA	23
Ent_304_F1	AAYAAYATHACNTGGATHCA	20
Ent_304_R1	GTDATRTGNSWYTTYTCNGC	20
Ent_304_F2	YTNGCNTTYATHGARGARATHAA	23
Ent_304_R2	TCRTCNARRTCNGTNARRTTRTT	23
Ent_305_F1	GGNGAYAAYGAYGARGGNGT	20
Ent_305_R1	TTRTANARYTGRTGDATYTC	20
Ent_305_F2	GGNGAYGARTAYCARYTNTAYTA	23
Ent_305_R2	CANARNARNGGRTGRTCNGCYTC	23
Ent_306_F1	WSNTGGATHYTNYTNGAYGA	20
Ent_306_R1	ARNCCRTADATNARRTCNAC	20
Ent_306_F2	GGNYTNAAYGCNTGYYTNGAYCA	23
Ent_306_R2	TCNCKNARRTTRAARTCCCANGG	23
Ent_307_F1	AAYCARATHAAYACNMGNTG	20
Ent_307_R1	TARTCNGCRAARTCNACRTA	20
Ent_307_F2	AAYTAYYTNGTNAARGGNGGNTA	23
Ent_307_R2	TTNGGNARNGGRAARTTRAARTT	23
Ent_308_F1	ATHYTNATHMGNATHCCNGG	20
Ent_308_R1	ARNGCRTARCACATNGGRTT	20
Ent_308_F2	WSNATHMGNATGATHCARGARCC	23
Ent_308_R2	TANGGNGTCCANGTNACDATRAA	23
Ent_309_F1	TTYATGAAYAAYACNTAYGG	20
Ent_309_R1	CKDATRCANARNARRTGYTG	20
Ent_309_F2	GTNTTYGAYCARAARGARGTNTT	23
Ent_309_R2	AANARNGGYTCNGCNGGNGTRTC	23
Ent_310_F1	GGNYTNGTNAAYCAYCCNGG	20
Ent_310_R1	TCYTGNGTCATNGCNACRTT	20
Ent_310_F2	AAYCCNGAYGGNAARGARTAYAC	23
Ent_310_R2	ATYTGRTANARNGGRCANGCYTT	23
Ent_311_F1	CARATGWSNGTNGARCARTT	20
Ent_311_R1	GTDATYTTRTTYTCCCARTA	20
Ent_311_F2	TGGGARTAYATGYTNGARCARAA	23
Ent_311_R2	TCRAARTTYTTNACYTCYTGDAT	23
Ent_312_F1	GARGARACNAARGGNGAYGA	20
Ent_312_R1	ARRTGRTTNGTNCKCATNGT	20
Ent_312_F2	CARGTNGAYGAYYTNAAYTGGGA	23
Ent_312_R2	CKNARYTGNARRTTRTCRTTRTA	23
Ent_313_F1	YTNYTNGGNGAYGTNAARAA	20
Ent_313_R1	CACCARTTNGCRTGRTCRTA	20
Ent_313_F2	AARGGNCCNGAYGCNAARTGGCC	23
Ent_313_R2	TGNARRTTYTGNACRTAYTTYTC	23
Ent_314_F1	TAYATHTTYGAYGTNCCNAA	20
Ent_314_R1	SWNGCNCCYTCNACNGTDAT	20
Ent_314_F2	ATGGTNCARATHATHCARACNGA	23
Ent_314_R2	GGNGCRCACATCCARTGNGGYTC	23
Ent_315_F1	ACNTGYCCNGARCARGCNAT	20
Ent_315_R1	TCRAANARNCKRTCNACRCA	20
Ent_315_F2	AARACNGARCCNGGNYTNGGNAA	23
Ent_315_R2	TGCATRCANGGNSWRTTNCCRCA	23
Ent_316_F1	GTNCARWSNGCNGARGARAA	20
Ent_316_R1	TCRAANACDATNGTYTGDAT	20
Ent_316_F2	GARAARGTNTAYMGNAARGARGA	23
Ent_316_R2	ARNGTYTTCATNCCNCKRAANAC	23
Ent_317_F1	GAYTTYGGNTAYAARTGGGG	20
Ent_317_R1	ATYTCNCKNSWYTTNACYTC	20
Ent_317_F2	WSNATHTAYGTNAARCARGGNGA	23
Ent_317_R2	ATNARNCCYTTYTCRTCYTCRTA	23
Ent_318_F1	GGNAAYGTNACNYTNGCNGA	20
Ent_318_R1	TTNARNARYTTNACNGCNGC	20
Ent_318_F2	GCNTTYTAYGTNGAYCARTTYAA	23
Ent_318_R2	GTRTANCCNARRTANARNCCYTC	23
Ent_319_F1	YTNGTNAARCARATGGGNGA	20
Ent_319_R1	GCYTTNGCNARNARNACYTG	20
Ent_319_F2	TTYGAYAAYGCNATHGAYTGYCA	23
Ent_319_R2	TTYTGRTANACYTTDATNGCYTC	23
Ent_320_F1	GAYYTNAARYTNATHGCNGA	20
Ent_320_R1	TTNGGNARRTCNSWYTTRTT	20
Ent_320_F2	GTNGGNTTYCCNAAYGCNGGNAA	23
Ent_320_R2	GCNARDATNGCNGGYTTYTCNGT	23
Ent_321_F1	ACNWSNCAYTGGYTNGAYCC	20
Ent_321_R1	AAYTCRTCNARNCCRTCRTC	20
Ent_321_F2	AAYGARYTNCCNTTYGGNTGGGA	23
Ent_321_R2	TCRTCNCCNCCNACDATNGTRAA	23
Ent_322_F1	GCNYTNCCNGTNGCNAARCA	20
Ent_322_R1	GCNGTNACNCCDATRTANGT	20
Ent_322_F2	YTNACNGCNATGCARYTNGAYAA	23
Ent_322_R2	ARNCCNACDATRTARAACCAYTT	23
Ent_323_F1	GGNATGTGYCCNAARGAYAA	20
Ent_323_R1	TTYTTDATYTTNCKNGGCAT	20
Ent_323_F2	AAYTGYACNACNTGGATGAARTT	23
Ent_323_R2	TAYTCRAANGCYTTCCANGCYTC	23
Ent_324_F1	GTNGAYACNACNGAYTAYTT	20
Ent_324_R1	ARRTTYTCNCCRCARTCRTA	20
Ent_324_F2	GARGARATGCARMGNMGNAAYCC	23
Ent_324_R2	TCNACNGTNGCRTARTCRAARTC	23
Ent_325_F1	CCNCCNGTNATGGCNTTYCA	20
Ent_325_R1	ACDATNARNCCRTCNCCYTG	20
Ent_325_F2	ACNCCNTTYYTNTTYGAYAAYTT	23
Ent_325_R2	ACNGTNACRTGYTTNCCRTCDAT	23
Ent_326_F1	GCNAAYATGATHYTNATGGT	20
Ent_326_R1	SWNACRAANGGDATNCCRTA	20
Ent_326_F2	YTNTAYTTYAAYTGYYTNTAYCC	23
Ent_326_R2	TTNGTNARRTARTANGCNGCYTC	23
Ent_327_F1	ATHCARTGYGGNCCNAAYGC	20
Ent_327_R1	TGRTTNACNGGNACRCAYTC	20
Ent_327_F2	GARAAYCAYMGNWSNGCNTGYAT	23
Ent_327_R2	ATRAARTTRCANGTNGGRCARTT	23
Ent_328_F1	GGNCARMGNGGNWSNTAYTG	20
Ent_328_R1	ATNGGNARNACRAANACYTT	20
Ent_328_F2	TGYGAYGARWSNATHACNTAYAC	23
Ent_328_R2	GGRTTNGGRTANARYTCDATRTC	23
Ent_329_F1	CCNAAYGCNTTYCARGTNCA	20
Ent_329_R1	CCNARNACYTTYTCRTANGT	20
Ent_329_F2	TAYCCNCCNACNATHMGNGAYCC	23
Ent_329_R2	ACNGTRTANCKRCANCKRTANGG	23
Ent_330_F1	ATHAAYGGNCAYAARTTYGA	20
Ent_330_R1	CKRTTNGGNGGRAARTGNGC	20
Ent_330_F2	GTNYTNTTYMGNTTYTGYCCNGA	23
Ent_330_R2	GGNSWCATRTTNGCYTCCATDAT	23
Ent_331_F1	ATHCCNATHATHAARTTYAT	20
Ent_331_R1	TGRTTNARNGCNSWCATNAC	20
Ent_331_F2	GAYYTNTTYCCNTTYTGGTTYGA	23
Ent_331_R2	ARNSWRAANCCNACCATRAADAT	23
Ent_332_F1	AARAARATHTAYYTNGAYCA	20
Ent_332_R1	AANGTYTCRTGYTTYTGDAT	20
Ent_332_F2	AARYTNATHGARCARAAYCAYTT	23
Ent_332_R2	TTNSWYTGNARRTTNGTCATRTC	23
Ent_333_F1	ATHGARGTNCARGCNTTYGG	20
Ent_333_R1	TGNGCNACNCCNARCATNGC	20
Ent_333_F2	GARTTYYTNAARAAYCARTGGGC	23
Ent_333_R2	ACDATRAANGCNCCCCARTCCCA	23
Ent_334_F1	ACNCCNTTYATGMGNGCNTA	20
Ent_334_R1	ATRAADATYTGNGCNGCYTT	20
Ent_334_F2	CAYGCNCCNGCNATHGGNGGNAT	23
Ent_334_R2	TCNGCNGTNGCNGCRTCYTCCAT	23
Ent_335_F1	GTNTGGACNCAYYTNACNAA	20
Ent_335_R1	AAYTCNARYTTYTTNCCNGT	20
Ent_335_F2	AAYGARTTYYTNAARAAYAARTT	23
Ent_335_R2	TTRTANARDATYTCRTGNCCRAA	23
Ent_336_F1	WSNATGAARCCNYTNGCNGA	20
Ent_336_R1	TGNACNGTYTCRTARCARTC	20
Ent_336_F2	GTNMGNGAYACNACNGCNTGGGC	23
Ent_336_R2	GGNSWRTTYTTDATCATYTCCAT	23
Ent_337_F1	CAYWSNATHATGGAYWSNGA	20
Ent_337_R1	CKNGTNCKNGCYTCYTCRAA	20
Ent_337_F2	WSNGCNGTNGARAARATHGARGA	23
Ent_337_R2	ACRTTYTTYTCRTADATYTTYTG	23
Ent_338_F1	ATHGAYGARYTNYTNGAYGG	20
Ent_338_R1	AANCKRTTDATCATRTCRAA	20
Ent_338_F2	ACNGGNYTNGAYTTYTAYTTYAA	23
Ent_338_R2	TGRTCRTANGGNACCATRTGNCC	23
Ent_339_F1	TGGATGATHAAYMGNACNGG	20
Ent_339_R1	GTRTGNCKNACDATRTCRTA	20
Ent_339_F2	WSNTTYCCNGGNAARGCNTTYTT	23
Ent_339_R2	SWYTTNGGCCARAANGGNACRCA	23
Ent_340_F1	TTYTGGGTNAARGTNGAYGA	20
Ent_340_R1	GTYTTDATYTCYTCRCANGC	20
Ent_340_F2	ATGAAYGGNAARAARGTNAARGA	23
Ent_340_R2	GTNGCNGCNACDATNCCNGGYTT	23
Ent_341_F1	GTNATGCARACNGCNAARGG	20
Ent_341_R1	GGNARNGCNARNCKRAARTG	20
Ent_341_F2	ATGGTNCCNYTNAARACNTAYGA	23
Ent_341_R2	TTNGGNARYTTNCCYTCYTCRTC	23
Ent_342_F1	AAYGARCAYCCNGAYGCNTG	20
Ent_342_R1	GCYTGNCCNARRTCRTAYTT	20
Ent_342_F2	ATGGARTGGGGNCCNGGNCARAA	23
Ent_342_R2	ARRTAYTGRAARTAYTTRTGNGC	23
Ent_343_F1	GARYTNGTNATHGCNGARGC	20
Ent_343_R1	CANARYTGRAANCCYTCRTT	20
Ent_343_F2	ACNAAYGCNMGNGTNGTNTTYGT	23
Ent_343_R2	TGNARNGGRAANGCRTGRTGDAT	23
Ent_344_F1	MGNGCNTGGMGNGGNTAYTT	20
Ent_344_R1	TCNGCRAARAARTTNGGRTC	20
Ent_344_F2	GAYCARAARGARGGNATHTAYTT	23
Ent_344_R2	TCNARCATRTCNCCDATRTTRCA	23
Ent_345_F1	YTNGARTGYWSNYTNTGYTA	20
Ent_345_R1	GTNCCRAARTCNCCRTARTT	20
Ent_345_F2	GTNWSNACNGARTGYGGNCAYAC	23
Ent_345_R2	ATCATNARNCKRTANCKNGGYTC	23
Ent_346_F1	AARMGNTTYYTNCARGARAA	20
Ent_346_R1	TTNARNACNGTRTARAARCA	20
Ent_346_F2	YTNGTNCARAAYATHGTNCARGA	23
Ent_346_R2	GCYTTNGCYTTYTCDATYTTRTC	23
Ent_347_F1	TAYYTNATGMGNATHGAYCC	20
Ent_347_R1	GCNSWYTGNGTCATNGTNCC	20
Ent_347_F2	CCNTGYGGNTAYYTNGTNGGNGA	23
Ent_347_R2	TTNSWNACYTGRTGNARRTTRTC	23
Ent_348_F1	ATHWSNGCNGCNGGNTTYCC	20
Ent_348_R1	TGNARNSWDATDATYTTRTT	20
Ent_348_F2	AARATHTTYTTYMGNGCNGGNCA	23
Ent_348_R2	TCNARNCCYTTRTTNARYTGYTT	23
Ent_349_F1	TGYCAYGTNYTNGTNATHGG	20
Ent_349_R1	CCNARNACYTCNGTCCAYTG	20
Ent_349_F2	GARWSNCARAAYCAYATHATHAA	23
Ent_349_R2	TTNCCRTTNGGRTANGTRTARAA	23
Ent_350_F1	GAYAARATGATHGAYTAYAA	20
Ent_350_R1	CANCCYTGNGGDATRTANGT	20
Ent_350_F2	GGNAAYATHYTNGARAAYAARGA	23
Ent_350_R2	CKYTCYTGNACDATNGCRTGRAA	23
Ent_351_F1	GARGCNGARCARATHCAYCA	20
Ent_351_R1	TTYTTNGTRAANCKRTTYTG	20
Ent_351_F2	GARGAYYTNAAYAAYATHGTNAA	23
Ent_351_R2	GGRTANCKCCANCKNARNGTRAA	23
Ent_352_F1	TGYGGNCARTAYGARAARGA	20
Ent_352_R1	TTRTARCAYTGNACRAACAT	20
Ent_352_F2	GAYTGYAARATHCAYCCNTGYAA	23
Ent_352_R2	ARYTCRCAYTGRTGRTTRCANCC	23
Ent_353_F1	AARCCNATHGAYTAYGARGT	20
Ent_353_R1	CAYTGNACYTGRTAYTTRAA	20
Ent_353_F2	CARATHGAYTTYGAYGCNGARCA	23
Ent_353_R2	TTNGGNGCRTTRTGRTCDATYTC	23
Ent_354_F1	YTNTTYATHWSNGAYCAYGG	20
Ent_354_R1	ATNCKNACYTTNGCYTCRAA	20
Ent_354_F2	MGNGARACNTTYYTNGGNTTYTA	23
Ent_354_R2	GGNGTNACNCCRCACATRCARTA	23
Ent_355_F1	YTNATHAARMGNCAYGARGC	20
Ent_355_R1	ARRTAYTCNGCYTGRTTYTC	20
Ent_355_F2	ACNATGGAYGCNAAYGAYGARAA	23
Ent_355_R2	TTNACNGCCATYTGNGTYTCDAT	23
Ent_356_F1	YTNTGGYTNYTNGCNATHTG	20
Ent_356_R1	CKNGCDATYTTNSWNGCRCA	20
Ent_356_F2	TTYTGYATHTTYYTNCAYCARTT	23
Ent_356_R2	ARNGCDATCATRTANARRTAYTC	23
Ent_357_F1	AARACNGCNYTNAAYYTNAA	20
Ent_357_R1	TTNACNGCRTTRCARTCRCA	20
Ent_357_F2	CCNAARYTNGGNTAYYTNGAYAT	23
Ent_357_R2	ARNCCYTGNARYTTDATRTTYTG	23
Ent_358_F1	CCNWSNWSNTGYTTYAARCA	20
Ent_358_R1	CADATNARRTGNGGRTTYTT	20
Ent_358_F2	GCNAAYGAYATGAARYTNGARGC	23
Ent_358_R2	TCNARYTTRTGNCCNACYTTRAA	23
Ent_359_F1	TTYTAYYTNCAYCARTTYGT	20
Ent_359_R1	ATNCCDATYTCYTCNCCRTA	20
Ent_359_F2	CARCCNGAYYTNAAYTAYGARAA	23
Ent_359_R2	GGCATYTTYTGRAACCAYTCRTC	23
Ent_360_F1	YTNTTYCAYCARGCNTTYAT	20
Ent_360_R1	TANGCRTACATYTCDATYTG	20
Ent_360_F2	TTYCCNCAYYTNGARTGYATGGA	23
Ent_360_R2	GCNGTNGGRTGNARNCCNGCYTG	23
Ent_361_F1	CAYATHMGNWSNTAYGARGG	20
Ent_361_R1	AANCCNCKNGGRTGNGGYTT	20
Ent_361_F2	GCNGCNGGNACNCCNTAYTGGAA	23
Ent_361_R2	TGYTGRAACATDATNACRTTNGT	23
Ent_362_F1	AARGGNMGNCARCCNGARGC	20
Ent_362_R1	TCNGCDATNARRAACCANGG	20
Ent_362_F2	TGYATHATHTTYTAYGCNACNAT	23
Ent_362_R2	CCDATNSWRTANCCNGCCATRAA	23
Ent_363_F1	GTNACNMGNCAYATGGAYTT	20
Ent_363_R1	TCNARYTCNACYTGRCARTA	20
Ent_363_F2	GGNGCNGGNCCNMGNGAYCARGA	23
Ent_363_R2	CCYTCCATCCAYTCNCKRTCRTA	23
Ent_364_F1	ATHGCNTAYGTNATGMGNCA	20
Ent_364_R1	ATYTTRTGNACYTTRAAYTT	20
Ent_364_F2	CARATGACNTGYGARGAYGCNTA	23
Ent_364_R2	ATNSWNGTNACRTTYTGYTCYTT	23
Ent_365_F1	MGNCCNGARTAYTTYGGNGA	20
Ent_365_R1	GTYTTRTCNGTNGGRCARTC	20
Ent_365_F2	TAYGTNGGNTGYMGNCCNGARTG	23
Ent_365_R2	CARTARCAYTGNGCYTGRTGRTT	23
Ent_366_F1	YTNTGGMGNGTNCAYGAYAA	20
Ent_366_R1	TTNGGNARRAAYTGRTANGT	20
Ent_366_F2	GGNACNGAYATHACNGARGCNTT	23
Ent_366_R2	ATRTCCATNARNGTRTTNGGRTA	23
Ent_367_F1	YTNAARGAYGTNMGNCCNGG	20
Ent_367_R1	GGCATNGTRTTRTTNCCNAC	20
Ent_367_F2	TGYYTNGAYTAYYTNYTNCARAT	23
Ent_367_R2	TCRAANGTRAANACDATRCANCC	23
Ent_368_F1	CAYGARAARAAYAARGAYTT	20
Ent_368_R1	TTYTGYTCRTCNGTCATNCC	20
Ent_368_F2	ACNYTNGARAARGTNATGACNGA	23
Ent_368_R2	GCRTTNCCRTANCCNGTRTAYTT	23
Ent_369_F1	YTNYTNAAYTTYATGATHAC	20
Ent_369_R1	ACNGCNGGNACNARYTTRTC	20
Ent_369_F2	AARGGNAAYATHYTNGARGAYGA	23
Ent_369_R2	SWNSWRTCRTANARYTCYTTCCA	23
Ent_370_F1	ATHATHMGNGARAAYATHAT	20
Ent_370_R1	ARDATDATNGTYTCNCCRTG	20
Ent_370_F2	GGNCARGARTAYAAYTTYAAYAA	23
Ent_370_R2	GCNACDATNCKCCAYTCRCAYTT	23
Ent_371_F1	GTNTTYMGNCCNTTYTTYAT	20
Ent_371_R1	ACRAANGCNGTNARCCANGT	20
Ent_371_F2	YTNCARGTNYTNGTNCAYAAYTA	23
Ent_371_R2	ACRAARTTDATCATRTTYTGYTC	23
Ent_372_F1	WSNATGWSNTGYGTNACNGC	20
Ent_372_R1	SWNGTNACNARNGCRAAYTC	20
Ent_372_F2	ACNGCNGCNGTNGGNATHGARAA	23
Ent_372_R2	ATRCANACRCAYTTNARRAANCC	23
Ent_373_F1	GTNATGCARCAYCAYGAYGC	20
Ent_373_R1	GGNCCNACNARCCAYTCRAA	20
Ent_373_F2	AARCARCAYGTNACNGAYGAYTA	23
Ent_373_R2	TCNGTRAANACYTGRTGNACYTC	23
Ent_374_F1	AARGARYTNGGNTGYCCNTA	20
Ent_374_R1	CKNCCNCCNCKRTCNGGNAC	20
Ent_374_F2	ATGGARYTNGGNYTNGGNAARCC	23
Ent_374_R2	CKNCCDATNACNACRTTRTTNAC	23
Ent_375_F1	TTYACNGGNGGNGAYTAYGA	20
Ent_375_R1	CARTANARCATRTTNGGRAA	20
Ent_375_F2	AARYTNYTNAARMGNTGGCAYTG	23
Ent_375_R2	GGDATNARRTCRTARTGYTGRTT	23
Ent_376_F1	TAYCARAAYATHGTNGARGA	20
Ent_376_R1	AANSWNACNACNCKYTCYTG	20
Ent_376_F2	TTYCARGARCAYGARAARTTYAT	23
Ent_376_R2	ATRTCYTCRTGNARNARYTGYTG	23
Ent_377_F1	GGNGTNTGYGGNATHAAYGC	20
Ent_377_R1	CAYTGNGCRTTRTANCCRCA	20
Ent_377_F2	CCNCCNAAYTGYMGNCCNGARTG	23
Ent_377_R2	CANCCNACRTANGGRTCNCCRAA	23
Ent_378_F1	TAYGAYYTNGARAARGCNAA	20
Ent_378_R1	TCRTCRTANGGNCCYTGNAC	20
Ent_378_F2	GARAAYGGNYTNGAYGCNTTYGT	23
Ent_378_R2	ARNGGYTCCATDATRTTYTCRTA	23
Ent_379_F1	YTNYTNCARATGGCNCAYGA	20
Ent_379_R1	ACYTTNCCNARCATRTARTG	20
Ent_379_F2	ATHTTYTGYYTNTAYWSNCAYCC	23
Ent_379_R2	TANACRAANSWNCCRAAYTCDAT	23
Ent_380_F1	AAYAARTGYYTNAAYGARAA	20
Ent_380_R1	ARRTGDATNACRTTRTADAT	20
Ent_380_F2	MGNGARCARGARAAYATHTAYAT	23
Ent_380_R2	ACRTTYTCNSWNACRAAYTCNAC	23
Ent_381_F1	AARGTNYTNYTNGCNATGCA	20
Ent_381_R1	GCNACYTGNACNGCNGCDAT	20
Ent_381_F2	AAYYTNCAYTTYAARGARCCNAA	23
Ent_381_R2	TCYTTNCCCATNCCNSWCCAYTG	23
Ent_382_F1	GTNGGNCCNGCNAARGAYGT	20
Ent_382_R1	GCYTTNGGRTCNGTNACRTT	20
Ent_382_F2	AAYATHGGNGARAAYCCNCARTA	23
Ent_382_R2	ARNGCDATYTTRTARCANGGRTT	23
Ent_383_F1	CCNMGNGARYTNACNGCNGT	20
Ent_383_R1	TTDATNGCNACNACCCADAT	20
Ent_383_F2	MGNTTYGTNACNYTNACNTGGAA	23
Ent_383_R2	TTRTANCKYTGDATRTTNCCRTT	23
Ent_384_F1	MGNACNMGNATHGARGARAA	20
Ent_384_R1	TCNGCNCKRTCNCKYTGYTC	20
Ent_384_F2	MGNATHATHGARAARAARACNAA	23
Ent_384_R2	TGNCCDATYTGYTTYTCYTTRTC	23
Ent_385_F1	GARTGYCAYGTNTAYAAYCA	20
Ent_385_R1	ACRTANGGRTCNCCRAARTA	20
Ent_385_F2	GARTGYCCNYTNGAYAARGCNTG	23
Ent_385_R2	CANGGNSWNGGRTTRCANGGRTC	23
Ent_386_F1	AARAAYTTYGARYTNCCNAT	20
Ent_386_R1	TTYTGNCCRTCNCKCCANAC	20
Ent_386_F2	YTNACNAARTAYYTNCCNCARAA	23
Ent_386_R2	TTCCARTCNGGRTCRAACATDAT	23
Ent_387_F1	MGNGARYTNGGNYTNAARTA	20
Ent_387_R1	GGNARCATRTCDATRTCNGT	20
Ent_387_F2	ACNCCNGARGGNAARGGNTTYAA	23
Ent_387_R2	TCRCARAAYTTRTANGTYTCRCA	23
Ent_388_F1	GTNYTNWSNATGCARGARAT	20
Ent_388_R1	AAYTGCATNARRAANGTRCA	20
Ent_388_F2	GGNMGNYTNAARGARATHGAYGA	23
Ent_388_R2	CCRTCNARRAADATNARRTTYTT	23
Ent_389_F1	CAYYTNGGNGTNAARATHTT	20
Ent_389_R1	ACNARNACRTCNGTYTCYTC	20
Ent_389_F2	GAYATHATHTAYCAYYTNTTYGA	23
Ent_389_R2	AARTGNCKNCCNARCATYTTNGG	23
Ent_390_F1	AAYGARGARGAYGGNAARAA	20
Ent_390_R1	ATNCKRTTNARYTCYTCRTA	20
Ent_390_F2	GARAARGCNGAYCARACNTAYAA	23
Ent_390_R2	TTRCARTCDATNGCRTARCARTA	23
Ent_391_F1	GARACNCCNGTNGAYATHAC	20
Ent_391_R1	TTRTCDATYTTRTTYTTNCC	20
Ent_391_F2	GCNCCNATHYTNGARCARGARCC	23
Ent_391_R2	SWNCCYTTNCCRTGRAAYTTRTG	23
Ent_392_F1	TTYGTNWSNGTNGGNGARGA	20
Ent_392_R1	ATRAARTTNGCNACYTGRTC	20
Ent_392_F2	ACNYTNMGNATHTGGCARAAYGG	23
Ent_392_R2	TTYTTRTCDATRAAYTTYTGNGC	23
Ent_393_F1	TTYCCNCCNGGNGTNATHAA	20
Ent_393_R1	AADATNGTNGGNGCRAARAA	20
Ent_393_F2	GGNCARGCNATHGCNGARCAYCC	23
Ent_393_R2	CCRTANACNARNGTNGCNCCYTC	23
Ent_394_F1	TGYGGNGAYAARACNGGNAT	20
Ent_394_R1	AAYTCNACNCCYTCRTAYTT	20
Ent_394_F2	AARGGNTTYAARTGYGARTGGGC	23
Ent_394_R2	TCYTCNGTNCCNGGDATRAAYTT	23
Ent_395_F1	YTNGAYYTNATHYTNAARTG	20
Ent_395_R1	TANGCYTGNACNACNGCRTT	20
Ent_395_F2	YTNMGNTTYTTYGAYACNAAYCC	23
Ent_395_R2	CCRTTRTCNCKRTCNSWDATYTG	23
Ent_396_F1	GTNCCNATGMGNGAYTAYTG	20
Ent_396_R1	SWNARDATYTCRTTNGCRAA	20
Ent_396_F2	CAYWSNCCNTGYCAYACNCCNAT	23
Ent_396_R2	GGNGGNACRTGDATNARNACRTC	23
Ent_397_F1	MGNGTNAARACNTAYAAYCC	20
Ent_397_R1	TGNSWRCARAANGTNGGYTG	20
Ent_397_F2	ATHGGNYTNACNGTNTTYCAYGA	23
Ent_397_R2	GTNGCCATRAAYTTRTGNCCRTT	23
Ent_398_F1	GARACNGTNCARMGNGGNAA	20
Ent_398_R1	TGYTGNGCNGCNGTYTTRTC	20
Ent_398_F2	YTNYTNAAYCARATHCAYAAYTT	23
Ent_398_R2	TCYTGRCARTAYTTNSWCCADAT	23
Ent_399_F1	CARYTNCARGCNYTNAARGA	20
Ent_399_R1	TTNCCRAANACNACNGGRAA	20
Ent_399_F2	ATGWSNAARGAYGCNAAYTAYTT	23
Ent_399_R2	ATRAANARNACNCKNACCATRTC	23
Ent_400_F1	GCNWSNATHATHGAYGGNAT	20
Ent_400_R1	GCRCANGCNACNACNGGNGG	20
Ent_400_F2	GCNCARAARTAYMGNTAYAARCA	23
Ent_400_R2	TCYTTNGGNCCNGTNGTRTANCC	23
Ent_401_F1	ATGGAYGARYTNGCNGGNCC	20
Ent_401_R1	CCDATRTGYTTYTGCCAYTC	20
Ent_401_F2	TTYGCNGTNATHATHGARTTYCC	23
Ent_401_R2	CKRTTNCCYTTDATCATYTCRAA	23
Ent_402_F1	TGYGGNGTNGGNGTNGCNTA	20
Ent_402_R1	TTDATDATYTCNARNGTCCA	20
Ent_402_F2	GARGAYGAYGGNAARACNGTNGA	23
Ent_402_R2	GCYTGYTCNCCCCARAARTGNAC	23
Ent_403_F1	GARAARATHGAYGCNTGGCA	20
Ent_403_R1	GTCATCATYTCNCCNGCNCC	20
Ent_403_F2	TTYGARATHGAYCCNGARACNAA	23
Ent_403_R2	ATNCKNGCYTTNGCDATCATYTC	23
Ent_404_F1	ATHTGYMGNGTNGTNAAYCA	20
Ent_404_R1	TCYTGRTTNACNACRCAYTC	20
Ent_404_F2	CCNCCNAAYTGYMGNCCNGARTG	23
Ent_404_R2	GGNCKRCANCCNGTRTANGGRTC	23
Ent_405_F1	GAYCCNYTNGAYATHATHGC	20
Ent_405_R1	ARRTCCATNACRTTNGTYTC	20
Ent_405_F2	ACNGTNCCNAAYAARGAYCCNGA	23
Ent_405_R2	GTRTGNCCNGTDATDATRTGRTA	23
Ent_406_F1	GARYTNAARTTYGARGCNCC	20
Ent_406_R1	TCRTTCATNARYTCYTCYTG	20
Ent_406_F2	GCNCARYTNGARWSNGARGAYTT	23
Ent_406_R2	GCNARYTTYTCNGTNGTYTCRTC	23
Ent_407_F1	AAYTTYCCNWSNCCNAARAA	20
Ent_407_R1	ARRCANACRTCRTTNGTNGG	20
Ent_407_F2	AARGCNGARATGATHCARAARTG	23
Ent_407_R2	ACYTCNGGYTCNACNACYTCDAT	23
Ent_408_F1	YTNCAYGARGTNATHCARTT	20
Ent_408_R1	SWNSWRTTYTTRAANACNGT	20
Ent_408_F2	CARCAYYTNTGYTAYATGGAYGA	23
Ent_408_R2	CARCANGCRTCNGGDATRTGYTG	23
Ent_409_F1	WSNGGNGCNTTYGARAARAA	20
Ent_409_R1	ATNGCNARCATNACYTTRAA	20
Ent_409_F2	TAYGCNAARCAYATHGARAARGA	23
Ent_409_R2	TCNGCRAANARRTGRTCCCADAT	23
Ent_410_F1	GGNCAYGTNGAYACNGGNAA	20
Ent_410_R1	ATNGCYTTYTCRAARTCYTT	20
Ent_410_F2	CARCARATHGGNGCNACNAAYGT	23
Ent_410_R2	TTYTTNACNCKNARYTCYTTCAT	23
Ent_411_F1	GCNTAYGCNAARGTNAAYCC	20
Ent_411_R1	TCNGGYTGNGCNGCNACNGC	20
Ent_411_F2	GGNYTNTTYGTNATHCARGAYGT	23
Ent_411_R2	ACDATYTGRAARTAYTCCCANGC	23
Ent_412_F1	CAYAARYTNYTNWSNCAYCC	20
Ent_412_R1	ARNGGNARRCARTCYTCNAC	20
Ent_412_F2	YTNGARGARATHYTNGCNGARGG	23
Ent_412_R2	AARTGNCCYTGNSWRAARTCYTC	23
Ent_413_F1	GAYGARATGACNAARTAYAA	20
Ent_413_R1	SWNACNGGYTTNCKCCARTT	20
Ent_413_F2	AARMGNGTNTTYWSNTAYTAYTG	23
Ent_413_R2	SWRCANARYTCYTTNGGRTCCCA	23
Ent_414_F1	GAYACNYTNYTNGTNAARTT	20
Ent_414_R1	TARAARAAYTTYTGYTTRTT	20
Ent_414_F2	GTNCARGARGCNGGNTTYTAYCA	23
Ent_414_R2	TTNARRAANARNGCRAACATNGC	23
Ent_415_F1	GCNTTYCAYTAYGTNCARAC	20
Ent_415_R1	TCYTTRTAYTTYTCNGTRTG	20
Ent_415_F2	CAYWSNATGATGGTNACNGAYAA	23
Ent_415_R2	ATRTCNSWNGCNGCRTCRAANGG	23
Ent_416_F1	AARYTNGTNCARMGNAARGA	20
Ent_416_R1	ATYTCRTCRAANARRTARAA	20
Ent_416_F2	YTNGAYGTNGGNTAYCARAARAT	23
Ent_416_R2	GGRTCRCAYTTYTGDATNGCRAA	23
Ent_417_F1	GTNCCNCARMGNCARGCNCA	20
Ent_417_R1	TGNGCYTCNACNGTYTGYTT	20
Ent_417_F2	YTNGARGCNGGNCARCARGARAT	23
Ent_417_R2	TTYTCNGCNGTNCCCATCCARTC	23
Ent_418_F1	TAYCAYTGGMGNGAYTGGTG	20
Ent_418_R1	TCNARYTGNGCNACDATNGT	20
Ent_418_F2	GAYTGYYTNTAYATHTGGAAYGA	23
Ent_418_R2	TGNSWYTGNGCNACYTGRAARTA	23
Ent_419_F1	AARATHACNAARCCNTTYGT	20
Ent_419_R1	ARRAANGTCATNACNGCNCC	20
Ent_419_F2	TGYTGGGCNAARCCNGAYTGYAC	23
Ent_419_R2	GCDATRTANCCNGTDATCCANGG	23
Ent_420_F1	GCNGAYATHAAYGTNYTNGG	20
Ent_420_R1	CKNGTYTTRTCYTCDATCCA	20
Ent_420_F2	MGNGTNAARGCNGTNGTNCARAA	23
Ent_420_R2	CKRCAYTCDATRTGRAANGTYTG	23
Ent_421_F1	ATGAAYWSNTAYTTYGARCA	20
Ent_421_R1	SWYTGNCCNGCDATNGCCAT	20
Ent_421_F2	CAYGGNGCNMGNGCNCCNCARGA	23
Ent_421_R2	CANGGRTARAANGTRTGRTTNGC	23
Ent_422_F1	AARATHATHTTYGCNACNGA	20
Ent_422_R1	TARAACATRTTNGCNACNGT	20
Ent_422_F2	ATHACNATHGAYGGNGTNGTNTT	23
Ent_422_R2	TADATCATNCKNACNARYTTNGG	23
Ent_423_F1	GARGARTTYCCNGAYGTNAA	20
Ent_423_R1	GCRTCRTCNGTNACNCCCAT	20
Ent_423_F2	GCNGTNMGNGCNCARAARCCNGA	23
Ent_423_R2	ACNARNCKNARCATRCAYTGNGC	23
Ent_424_F1	CARTGYAARGTNATHAAYCA	20
Ent_424_R1	CANGCYTTRTGNSWNGGRCA	20
Ent_424_F2	TAYGTNGCNTGYMGNCCNGARTG	23
Ent_424_R2	TCNGCRTTNGTNACRCAYTCNGG	23
Ent_425_F1	GARATGWSNGGNCCNCCNCA	20
Ent_425_R1	GTYTGDATYTTRTTYTCRCA	20
Ent_425_F2	AAYGAYTTYACNACNTAYCARGA	23
Ent_425_R2	CAYTTRTTNACDATYTTNGTRAA	23
Ent_426_F1	GARGCNGTNTTYAAYATHAA	20
Ent_426_R1	ATDATRTARTCNCKNGTYTC	20
Ent_426_F2	WSNAARTAYATHCAYYTNGARGA	23
Ent_426_R2	TGNARNARRTCRTCNACYTTCAT	23
Ent_427_F1	CARGTNAARYTNAAYACNAA	20
Ent_427_R1	ATYTGRTTYTGNARRTANGC	20
Ent_427_F2	WSNGAYGGNTAYGCNGTNAARGA	23
Ent_427_R2	TCCATRAANGCNGGNCKNACYTT	23
Ent_428_F1	GAYGAYGGNGTNGGNATHTA	20
Ent_428_R1	AARTCNGCNARDATRTANGT	20
Ent_428_F2	YTNTGGACNGCNGARGARTAYGG	23
Ent_428_R2	TCNGTRTGRTGRTACCARAARTA	23
Ent_429_F1	YTNAARACNYTNGARTAYCA	20
Ent_429_R1	ATYTCRCARAAYTTRTTNCC	20
Ent_429_F2	MGNWSNATGGCNTAYGCNTAYAC	23
Ent_429_R2	GTYTTNACYTCNGCNGCYTTDAT	23
Ent_430_F1	GGNCARTGYGGNGTNAAYGC	20
Ent_430_R1	ATNACYTTRCADATNGCRTT	20
Ent_430_F2	GGNGAYCCNTAYGTNGARTGYAA	23
Ent_430_R2	ACNCCDATRCANGGRTCYTCRCA	23
Ent_431_F1	CCNAAYTGYMGNCCNGARTG	20
Ent_431_R1	CARTANGCRTTNACNCCRCA	20
Ent_431_F2	GARTGYCCNYTNGAYAARGCNTG	23
Ent_431_R2	CCNGGRCANGGRTCRTARCAYTT	23
Ent_432_F1	GGNCARTTYATHTAYCAYAA	20
Ent_432_R1	SWYTTNACNCKNCCRTTYTT	20
Ent_432_F2	TGYMGNTTYTGYCCNCARGTNTT	23
Ent_432_R2	GTNGGRTAYTGRAARTTNGGRTT	23
Ent_433_F1	AARGARAARCCNTTYAARTG	20
Ent_433_R1	ATDATYTCRTCDATNGTRAA	20
Ent_433_F2	GARTGYGGNAARGGNTTYTGYCA	23
Ent_433_R2	TTRTTNCCNARNCCNACNACRTC	23
Ent_434_F1	GARWSNGTNTAYGAYMGNAT	20
Ent_434_R1	GCDATNCKRTANSWYTCRTT	20
Ent_434_F2	AAYGARAARYTNTAYGARTGYAT	23
Ent_434_R2	TCYTTDATYTTNGGNARRTTYTT	23
Ent_435_F1	YTNATHTAYGCNYTNTTYAA	20
Ent_435_R1	GGRAARTCRAARTTDATNAC	20
Ent_435_F2	YTNATHTTYGTNAAYACNGTNGA	23
Ent_435_R2	TTNSWNARRTGYTGRAARTCDAT	23
Ent_436_F1	AAYGCNGTNWSNCAYGCNCA	20
Ent_436_R1	GGNGCNGTCATNSWNGGRAA	20
Ent_436_F2	TGGAARTTYATGAARCCNCAYGC	23
Ent_436_R2	TANCKDATNARNACRTCRTCRAA	23
Ent_437_F1	AARYTNGCNGCNCAYAARCA	20
Ent_437_R1	TANARNARNACYTGRTTYTC	20
Ent_437_F2	TTYTAYGAYGCNWSNAARGAYAC	23
Ent_437_R2	AANARRTCNCCCATRAARTARTC	23
Ent_438_F1	TTYAARTAYCCNCCNGCNAA	20
Ent_438_R1	CCRTTRAANGTRCARTANCC	20
Ent_438_F2	AAYTTYATHAARYTNGGNTGYCC	23
Ent_438_R2	CAYTTNGCDATNSWRTANGTYTC	23
Ent_439_F1	AARGAYCCNATHGCNMGNAA	20
Ent_439_R1	TTNSWNCCDATCCARAARTA	20
Ent_439_F2	MGNCAYGTNGAYCARGCNGARGC	23
Ent_439_R2	ATYTTCCARTCNARNSWRTTRTT	23
Ent_440_F1	GGNAARTTYGARGGNTAYAA	20
Ent_440_R1	CKRTAYTTNGTRTTNGGYTC	20
Ent_440_F2	CARACNTGGACNGAYACNGAYGG	23
Ent_440_R2	TTNGCNCKNGTYTCYTCNGGRTC	23
Ent_441_F1	ACNCCNGTNYTNACNTGGTA	20
Ent_441_R1	AARAANCCRTGYTCCCAYTC	20
Ent_441_F2	TAYWSNAAYYTNGGNGARTTYTT	23
Ent_441_R2	CCNACRTANACNGCNCKYTCRTT	23
Ent_442_F1	TTYGAYGGNTTYGARGAYGA	20
Ent_442_R1	TCRTCDATRTTNACNCCNGC	20
Ent_442_F2	WSNCCNAARACNATGGTNAARAA	23
Ent_442_R2	ACNARNCCYTTNACRAARCARTT	23
Ent_443_F1	GCNGGNGGNTGYMGNAAYTT	20
Ent_443_R1	ATNSWNCKRCANACRTCYTT	20
Ent_443_F2	ACNTTYCCNYTNAAYCCNCARTA	23
Ent_443_R2	TTNARYTCYTCCCARTTNACYTC	23
Ent_444_F1	GARACNATGYTNATHGTNTT	20
Ent_444_R1	CADATRAANCCRTGNGCRTT	20
Ent_444_F2	ATGGGNGCNTTYAAYATHGGNCA	23
Ent_444_R2	CKRCANGCYTCYTCNACYTCYTT	23
Ent_445_F1	GGNGAYCARMGNACNGTNAT	20
Ent_445_R1	CKNSWYTCNARNGCYTTYTC	20
Ent_445_F2	GGNAAYCCNWSNCARTAYGTNAA	23
Ent_445_R2	CCNGTCATRCARTARAAYTTNGC	23
Ent_446_F1	AARMGNTTYCARGAYYTNCC	20
Ent_446_R1	TTNGCNGGNARRTTYTCDAT	20
Ent_446_F2	GAYATHYTNGGNGCNGCNAARAC	23
Ent_446_R2	ATNGCRTTCATRTCYTGYTCRAA	23
Ent_447_F1	WSNTAYTTYGCNCARMGNGT	20
Ent_447_R1	AARTTNCKDATRTCYTCYTT	20
Ent_447_F2	YTNATHATGGAYTAYACNAAYGA	23
Ent_447_R2	ARNGCYTCRTTYTTDATRTTNCC	23
Ent_448_F1	GAYAAYCAYATHGTNAARTA	20
Ent_448_R1	ATRTADATNACRTTRTAYTT	20
Ent_448_F2	CCNCARYTNTTYACNAARGARTA	23
Ent_448_R2	CKCCANCKNSWNCCCATRTGNCC	23
Ent_449_F1	AAYCCNCCNTAYACNGTNAA	20
Ent_449_R1	ATNGCCATRTAYTCRTCRTT	20
Ent_449_F2	GTNTGYATHATGMGNGGNATHAA	23
Ent_449_R2	CKNARYTGNGCNCKYTTYTCRTT	23
Ent_450_F1	GGNTTYCAYYTNYTNAARGA	20
Ent_450_R1	ATNGCRTTNGTNGCRAAYTG	20
Ent_450_F2	MGNAARYTNGTNGARATHTTYGA	23
Ent_450_R2	CCNGTRTANARDATNARRTCRTT	23
Ent_451_F1	TTYGAYGAYAARGARAAYGT	20
Ent_451_R1	ATNACNGTDATNCCNACNGC	20
Ent_451_F2	GTNCARAARGGNATHMGNAAYAA	23
Ent_451_R2	GCRTGYTTYTTNCCYTCNGCCAT	23
Ent_452_F1	TTYTTYYTNTGYCARGAYCC	20
Ent_452_R1	TGNARRTGNGCNGTNGCYTC	20
Ent_452_F2	CCNGARGCNAARMGNGTNCARAA	23
Ent_452_R2	GTNARNARNACRCARTTCCANGG	23
Ent_453_F1	GAYGARAARMGNTGGTGGAC	20
Ent_453_R1	CARAARTCNGCNCCNGTNCC	20
Ent_453_F2	AAYGARTAYTAYCCNGTNTGYGA	23
Ent_453_R2	CANCCRTCRCAYTCRCARAAYTC	23
Ent_454_F1	GTNTTYTGGGCNATHATHTT	20
Ent_454_R1	ARNGCNACNGTNGCNGGCCA	20
Ent_454_F2	YTNGTNGARAARGGNATHCCNAA	23
Ent_454_R2	ATNGTRTTDATNARNGTCATRTA	23
Ent_455_F1	CAYCARYTNMGNCARGARGG	20
Ent_455_R1	ATRTTRTGNCKNGTYTTRCA	20
Ent_455_F2	CAYGCNWSNCARGAYCAYTGGGC	23
Ent_455_R2	GGNARNCCNCKYTTYTCNGGRTC	23
Ent_456_F1	ACNGCNGGNGGNGARYTNAT	20
Ent_456_R1	CKRTTRTTNGTNARRTCRAA	20
Ent_456_F2	CCNGTNACNGAYCARGGNTAYTG	23
Ent_456_R2	ATRAANACRTCNCCDATDATCCA	23
Ent_457_F1	ACNGARYTNYTNGGNGARTA	20
Ent_457_R1	TCRTCRAANACYTGNGGCCA	20
Ent_457_F2	TAYCAYAARTAYGGNYTNGAYTT	23
Ent_457_R2	TGNCKNGGRTCNGGNCKRTARTT	23
Ent_458_F1	GCNGGNTAYAARYTNGGNGA	20
Ent_458_R1	TGNGTRTGRTTRAAYTGNGC	20
Ent_458_F2	TGGWSNAAYGGNTTYACNGTNGA	23
Ent_458_R2	CCRTCNGTNARNCKRAAYTGDAT	23
Ent_459_F1	GAYTGYYTNTTYACNCCNTG	20
Ent_459_R1	TTCATYTCNCKNARYTTNCC	20
Ent_459_F2	ACNWSNGGNCAYATHTGYTAYTA	23
Ent_459_R2	ATRCANCKCATRAANGGRTTDAT	23
Ent_460_F1	WSNGGNGARCAYGGNGTNGT	20
Ent_460_R1	ATRTCNARRCARAARTAYTG	20
Ent_460_F2	TTYWSNMGNTTYCCNCARAARTT	23
Ent_460_R2	ARYTTNARRTGYTCNGCNCCYTT	23
Ent_461_F1	AAYTAYYTNGAYCAYTTYAA	20
Ent_461_R1	AANGCNCKNACNGCNGGCAT	20
Ent_461_F2	YTNGARTGGGARYTNGARTTYAT	23
Ent_461_R2	TGNGTNARDATRAADATRTTRTC	23
Ent_462_F1	ATHTAYYTNATHTAYACNTT	20
Ent_462_R1	ARRTANGGYTTYTGNGGRCA	20
Ent_462_F2	GAYACNWSNGGNAARTTYACNGA	23
Ent_462_R2	ACNCCYTGNGGNCCNGGNGGRTA	23
Ent_463_F1	GCNGAYCAYAARTGGMGNGT	20
Ent_463_R1	AARTCNSWYTCNARYTTYTT	20
Ent_463_F2	GARTGGATGAAYGARGARGAYTA	23
Ent_463_R2	GGNACYTTNGGNACNGCNACYTC	23
Ent_464_F1	GGNATHYTNYTNTTYTAYCC	20
Ent_464_R1	TTNSWRAANARRTCRTCRTA	20
Ent_464_F2	MGNTTYCCNATHCARATGGCNAA	23
Ent_464_R2	ARNGGNARNGGNARCCAYTTCCA	23
Ent_465_F1	TGYYTNGARAARTAYATHGG	20
Ent_465_R1	ACRCAYTCNGGNCKRCARTT	20
Ent_465_F2	CCNAAYTGYMGNCCNGARTGYGT	23
Ent_465_R2	GGNCCRCANGGNSWNGGRTTRCA	23
Ent_466_F1	ACNTGGATHGARGAYYTNGC	20
Ent_466_R1	GTNSWNCKNGCYTTNGGRAA	20
Ent_466_F2	YTNGAYMGNTTYGGNGAYTTYGT	23
Ent_466_R2	ARNCCCATDATNSWRTTRCANGC	23
Ent_467_F1	TAYYTNCARGARGCNAARCA	20
Ent_467_R1	SWRAANACNACRAARTGYTC	20
Ent_467_F2	AARGTNGTNYTNAARTAYCCNGA	23
Ent_467_R2	TTNGTNARYTGRTGNARRTTCCA	23
Ent_468_F1	WSNTAYGGNACNGAYGAYGA	20
Ent_468_R1	SWYTTYTTRAARTTNGGNCC	20
Ent_468_F2	YTNAARGAYGCNAAYATHTAYGA	23
Ent_468_R2	ATRTTNGGNSWNCKRTTRTCRTA	23
Ent_469_F1	GGNGCNGCNGGNTAYATHGA	20
Ent_469_R1	SWNGTNCCCCANARNGCYTC	20
Ent_469_F2	ATHYTNACNATHCAYCAYATHTT	23
Ent_469_R2	TTCATNCCNGGYTCRTARAANGG	23
Ent_470_F1	YTNATGGTNGTNGGNGCNGG	20
Ent_470_R1	GGRTGNACRAANSWRAANAC	20
Ent_470_F2	AARGTNTAYGCNATHGARAARAA	23
Ent_470_R2	GTYTTCATRTGNACNACRTANGG	23
Ent_471_F1	AARACNGCNMGNAAYTTYAA	20
Ent_471_R1	AANSWYTCYTCNSWNCCRAA	20
Ent_471_F2	CARATHACNATHGCNGARGTNGA	23
Ent_471_R2	ARNACNGTNACNGTYTCYTTNCC	23
Ent_472_F1	GCNATGGTNACNCARTGYCC	20
Ent_472_R1	ARRAANSWRTANCKYTGNCC	20
Ent_472_F2	GGNCAYTAYMGNWSNCARTAYAC	23
Ent_472_R2	ARNGCNACNCCRTCNACYTCDAT	23
Ent_473_F1	TGYCARWSNGGNTTYTTYGG	20
Ent_473_R1	SWRTGRTTRTGNACNGTRCA	20
Ent_473_F2	CCNCCNTAYTGYAARCCNGARTG	23
Ent_473_R2	CANGCNACRTANGGRTCNCCYTC	23
Ent_474_F1	TTYYTNCCNGTNYTNGAYGA	20
Ent_474_R1	TTRTGNCKDATNSWRTGYTT	20
Ent_474_F2	YTNCCNGGNCARACNCCNCARAC	23
Ent_474_R2	GCNCKYTCNGCYTTNARRTCNAC	23
Ent_475_F1	GGNGGNYTNCAYYTNAAYAA	20
Ent_475_R1	TANACNSWDATNACNACCCA	20
Ent_475_F2	GGNGGNGCNACNGGNTAYGTNGA	23
Ent_475_R2	ARDATNSWRTTCATNCCNGCYTC	23
