# Supplementary material for: UPrimer: A Clade-Specific Primer Design Program Based on Nested-PCR Strategy and Its Applications in Amplicon Capture Phylogenomics
Source: Mol Biol Evol. 2023 Oct 13;40(11):msad230. doi: 10.1093/molbev/msad230 (PMC10630340; doi:10.1093/molbev/msad230)
Supplement: msad230_Supplementary_Data [file msad230_supplementary_data.zip › Appendix 5. Entomobryomorpha/Appendix 5. Reference nucleotide sequences of NPCLs for Entomobryomorpha.fasta]

>Ent1
TGGCAATCAATGTGCCCGTTGCGACAATTTAAGAAAATCCCGGAAGAAGTAGTCAAGAAAATAGAGAAGAAATCCATCTCGTTTGACCGGCTTTTCGACTTGAATCCACTCGAACTTGGAGAATTAATCAGGATTCCTAAATTGGGGAAAACAATTCACAAGTTTATTCACCACCTTCCCAAAGTAGACCTTTCCTGCACAATTCAACCAATTACTCGATCAACGTTAAAAGTTGAACTCGCAATTACTCCTGACTTTGAATGGGACGAAAAATTGCACGGCGGTTCCGTCGCATTTTGGATCGTGGTTGAAGATGTCGACTCTGAAGTAGTTTTACATCATGAATACTTTTTACTCAAACAAAAGTTTCGAGCCGATGAACATATTGTCAAATTCTACGTGCCCATTTTTGAACCACTCCCTCCACAATACTTTATCCGAGTCGTAAGCGATCGATGGATTGGATCCGAAACACTTTTGCCCGTTTCTTTCCGTCATTTGATTCTCCCAGAAAAGAATCCCCCACCAACGGAACTCTTGGATTTGCAACCACTTCCCATTTCCGCTTTGAGAAATTCCACTTTTGAACTGTTGTACAAGGAAATGAACCAATTCAACCCGATTCAGACCCAAGTTTTCAATGCAGTGTACAACTCGGATGAAAATGTGTTTATTGGAGCTCCACCTGGCTCAGGAAAAACACTGATTGCAGAATTCGCAATTATGAGAATGTTTTCTGCAAGTGGAAAATCTGGTGAAGATCATTGCGTCTACATCAGCCCAAAAGAG
>Ent2
GTGGAGAACATGCGAAGCCAAGTGATCGTCCACGCGTCCTCCATCAAGGAGAACAGCCACATCGCAGGGATTCACATTCTCGAGGGCGTCGGGTTCGTCAACATTTCTCGGACAGAAATCATGTCGAATATCGGCGACGGGCTGAACATCACATACGGCGGTGGGTCACGAAACATTTCTCGCAGTCTAATTGCGGCCAATACGAGGCGAGGAATTGGAGTTTGGTTCAACGAATCCTCCATCAAACTCCCATCTGAGCAGGAAACTGTGGTGGAATACACTGAAATCTCAAGGAATCTGGAGGCTGGGATTTTTGTGGGCAACTTTTGTGGGAATGCGGTGGTGAACATTAGTGGGAATGTGGTCAAGGATAGCAAGAAACCTGGGGTAGAAGTGTGGTCGTGCTGGTCCAAAGTTGGTTCATTCAACTACGGCCATCCCCTCAAACTGAAAATTGGGCATAATCGATTCATCAGCAATGATCACTTTGGCATCAAGTTGAACCCTCTCATCAACGCCATCGGGGTCATTGAGCACAACTACTTCAGCCTGCACAACAAAGGCTGCCTCGTCATCCAGGGTGTGGACTGGAAGGAGCTGGAAACTCTGCCCGTCAACCTAGAAGTGTCCAACAACGTATTTGAGAAGAACACGGGTCAGTTCGTGGCGTCGCTGGGGCTGAATCACCACGCTCCACGACAGAAGCTCACCTTCACTCAGAATTTTGTCCGCTGGAACACAATCACGGAACCATTTTCGAGCCAACTCAACCCGAGGAGCAGAGTGGCCGCTCCCGTCGTCATCTCCTCCGCCAACGTGGACGTGTTTCGAAACATTTTACAAAATCCAGACTCCAAATATGAGATTGGGAGTCACATGACGGACCAGAGTTTCTCTCTCAACTGCACCTACAACTGGCTTGGGAGCAAGGACGAGAAGGACATTTATTATCGCGTCTTTGATCGAAAAGATCGCTTCAATTTGGCCAAAATTAACTTTATTCCCTTCATTCTGTCACCAACGGATCCCAACACGGAGATTGCAATGACGATGACACTCTTCGTCCCCACCTTTGACTCTGCAGACCGAATGATTGGGGGGGAAATCACGGGGAGAGAGTCGCTTAATCATGGAGAGTAC
>Ent3
CAAAAGGTAAAGGACAAACAAGATCGTGCTACAGTTGAACAAGTTATGGATCCCAGAACAAGAATGATTTTATATAAACTGCTGAGTAGCGAAAAAATTGTCAGTATTGATGGATGTATTTCTACTGGAAAGGAGGCTAATGTGTATCACGCTACAGGATCTGACGATAAATCTTATGCAATCAAAATTTTCAAGACTTCAATTCTTACGTTTAAAGCCAGGGATAAGTATGTTTCTGGAGAATTTAGATTTCGACAAGGATATTGCAAGAAAAATCCTCGCAAAATGGTTAGACTATGGGCAGAAAAAGAATACCGCAATTTGTTAAGAATTCATTCTGCCGGCACTGTTCTTGTGCCACAACCTCGTCTTTTAAAATCACATGTTTTGGTAATGGATTTTATCGGAAGTCTTGGATGGCCGTCACCACTCTTGAAGGATGTAAAATTTGAAAATATCGAATTTGAAGAGACGGAACAAGTCAATGATACTTTACTAAATCCTGTGCAAGTCTTGTTGAAGAAATTGTATAGAGATTCCCTAATTATTTTATATCGACTATACAACCACTGTAAACTGGTGCATGCAGATTTTTCAGAGTTTAATCTAATTTTGAAGGACAACAAAGATTTGTATGTAATAGACGTCTCCCAGTCAGTTGAACATGATCATCCTCGTAGTTTTGATTTCTTAAAGAGTGACATCAAAAATGTTCAA
>Ent4
ATGCCACTCGTCCGCAAACCGCGCGGGGGTCGGTTGAAAGGTCACCACAGTGAGGACGACGAATCCACCCCGATCTGCCGTTGCCGCGTCCTTTACCTCGGTTCCGCCGTGCCGCACATAACAAAAGACGGCCTCCAAGGGATCCAAGAGCCCTTAAAAGAGCTCTACCCCGACACCGGGCTCTCCTCCCTGAAAGGCATCGACTCCTGGCTCTCCGTCTGGTCGAATGGCCTCCTTTTGGAAAACGTAGACGAGAAGAACACCAAAATCACGAGGTTCTTCCCCATCGAATCGCTCCATTACTGCGCCGCCGTTCGGAACGTGTTAGTCCCCGCGGGCTCAGATTCCAACGGCTTGTCCAACAGTTCTTCCGGGGGTGGGGGCGGGGGAAGTGAGAAAATTCAAAAATTCCTCCCGCTTGATTCACCCTTCGCGAGGTTGCCAAATTTAAATCATCCCCCCCTCTTCGCCTGCATCCTCCGGCGCACCACGGGCATCAAGGTGCTAGAGTGTCACGCCTTTATCTGTAAACGCGAAATGGCCGCGAATGCCCTGGTCCGCTGTTGCTTTCATGCCTACGCGGATTCCACGTATGCCAAACAGTTAGAAAACGGGGGTGGTGGAGGAGGAACGTTGGCGATTAATGGGGGCGGAGGACCCTCGAACGGTGGTGGTGGAGGCATCCCAAATGGCGGCGGAGGGTCCACGAACGGAACCCTGTTTAAAGATCCCGACCGTCAAATTCAGCGCTCCGTCACGCCGTTGAATTCCATCGAGAAAGTGACCGGGTGGCAAGCCCTTAGTCAAACGAATGGAGATGGTGGGACACGTGGTGGTGGTGGCGATATTATGGCGAATTCCACCGACGATGACGACAACGGTGGTCCCATCACCTCCACACCGAGGGGCGGACCTCGTAACAATAACAAGTACGAATTCAGTGCGGAATTTGACGACGACGAGATTTACGAGGGTGACGAAAACCACAAGATTTGGGGGGGTAGTACAGCCTCCGGTCTGATGCATAATGGGACCTCCACCTCCGAGCTTGTCTACCTCGAACCGGACGGAACCCTCAAGTCGGTAAAGTCTCACAATTCCCGCTTGTCGAAACCGAGACAGTTCATTTCCCCGCCGCCCCCACCCCCGCCTCCACCTCCGCAACAGTTCTCCCTGCTTAAGACGACCCTCGATGACGATGCCGCGTCGTCCTCCACGAATAAGAAGAAGATCAAAAAGAAGACGAAGAAGGAGATGAAATTGGCCGCGTCACTGCAACAACAACACAATTATCAGCAGCAAATGATGTCCCACAATAAATACTTGATGAGACCGGCATCCATGATGAATTTG
>Ent5
AAAATCCCAAGCTATGACGGTGGGAGAAAAATTACTCATTATGTCGTAGAACGTAGGGATGTTTCTAGTCAGCACTGGATCCAGGTTGCATCACAAGTCAAATCAACAACATTCACAGTTCAAGGATTGACAGAAGGGCAAGAATATCTATTCCGTGTCATGGCCTGTAATGAAAATGGCATGGGACCTCCATTGCAAGGAATTAATCCAATCAAAGCAAAGGCTCCTTTCGATACTCCTTCCGCGCCTGGAGCTCCTGATATTAAAGAAGTGGGTGGTGATTTTGTTCACCTAAATTGGGAGAAACCTACCTCAGATGGTGGAAGTCGAATTTTGGGATACTGGGTGGACAAGCGAGAAGTTGGTACCGTGGCGTGGCAACGGGTCAACATTTCCATTTGCTTACCAAACCAGATGAACGTGAGCAACTTGGTGGAAGGCCGCAGCTACGAGTTCCGTGTGATTGCAGAGAACGCTGCAGGCTCATCACCTCCCTCGCCTTCTTCTGCATGTGTCAAAGTTACCGATCCTAATGCAGCAGTTGCCCCTGAAATTGTGATGCCGCTTAAAAACGCCATGGCCACAGAAGGAAAGAATGCTCAATTCCAATGCAAGATTACTGGCCAACCTCGACCTCATGTTACCTGGTACAAGGGCGCAAGGGAAATATCACATGGAGGCAAATACCACATGAGCCAAGATGGTGAAACCTATACCCTCACCGTCTATGACGTGTTTGGAGAGGATGCGGACGAATATGTGTGTCGAGCTATTAACAAAGCTGGTGCAAAATCTACCAGGGCTGAGCTTGTAATTATGATGCCTCCAAAACTTCATGTACCTCCAAGATTCCGTGATACAGCGTACTTTGATAAG
>Ent6
GCGAAAGATTACGACTACGTGATGCCGACCTACCATGGATCCGGATCTGACGAGCAGTTCGAAGGGGCAACTGTAATCGAGCCAGTTCGAGGTTATTACGACGTCCCCATCGCCACCTTGGATTTTGCCTCGCTGTATCCGAGTATCATGCAGGCGCACAACTTATGCTACACCACCCTACTCAAAGCCAACCAAATTGGTCCAATGAATCCGGACACCTTCATCCGCACTCCATCCAACAACTACTTCGTCAAGAGTTCCGTACGTAAAGGAATTCTCCCCGTGATTCTGGAGGACCTCCTCTCGGCGCGAAAGAAGGCGAAAAACGATCTCAAAAACGAGAAGGACGAGTTCAAACGGAAAGTGTTGGATGGGCGACAGTTGGCTTTGAAAATCAGTGCTAATTCTGTGTATGGATTTACGGGGGCTCAGGTTGGAAAGTTGCCTTGTCTGGAGATCAGTCAGAGCGTGACGGCCTTTGGGCGGATGATGATCGAACTCACGAAGAACGAGGTGGAGCAGAAATTCTGCATCGCAAATGGCTACGAGCACGACGCGAAGGTCATTTATGGGGACACAGATTCTGTCATGGTGCGATTTGGGGTGAATAATGTGGCCGCAGCGATGGCACTGGGTACCGAGGCGGCTGGATTCGTCTCTGAAAAATTCATCGCTCCTATTAAACTGGAGTTTGAAAAG
>Ent7
ATTCTTGCTGGTTTCAGTAACATCCTTCATATTCTCAGTCCACTCAAAGTGTCTGGATTTGTATATGCCTGGCTGGAAATTATTGGAAACCGAACTTTTATCGCAAGAATGCTTGCCCTTGCTGCTGATCATAAATGCTGGGCAATGTACTGCCAACTCCTTCTCGATCTTTTCAAATTTCTTCAACCGTATTTGAGAAATGCAGATTTGGCAAAGCCAGTCGCCACATTGTACAGAGGAACGCTGAGAGTTTTGCTCGTGATTTTACATGACTTTCCTGATTTCTTATGCGACTATTGTTACCACTTCTTGGATGCCATTCCTCCAAACTGTATCCAAATGAGAAACCTGGTCTTATCTGCCTTCCCCAGAAATATGAGGCTTCCTGACCCATTCACAGCAAATTTGAAATTTGAAATGTTAGCAGATACTGCAGTTGCACCTCGAGTGCTTCTTAATGTCGGCGGAATGATTCAACCAGCAAAATTCAAGGCGGATTTGGAATCCTACTTAAGAACAAGGGCTCCTGTGACATTCCTTTCCGAATTGCGAACAAATTTGCAG
>Ent8
ATGAAAGAGTCACAGCGCGAAGACAACAACAGCGTGTTAAAGAATGCGTTGGAAAAGGATTCCTCGGACGTGAATGATCTCATTTGCCCCTTTTGCACCTTCACATCCGAATCCGAAAACCGACTGCAAGCTCACATTTTGACCCAACACTCCAACTCTGAACTCTCGTCATCTGGAGGTGGTAGCACTTCGCGAGAACGTGAAAGACTGCGCGACCACTCGTCATCAGCATCTGCCCTTCGTCGCAACTCAATCTCGCCGGACGTCAAGTCCGAGGTAAATTCTGATGTCATGAGTTGTCCCTTGTGCCAGGATATGTGTCCAGATCGAACCTCTCTGGAAGCCCACGTGATGAAAGTGCACAGTGTTAATGTGGAAGGACTGCAACGACTCCTTCTTTTGGTCAACCAGTCTCATTGGCTGAACAATACCTCTCATTCCTCTGCAAATAATAATGTGAGCTCAAACTCAGACATGAGAAGTGATTCTAACGATGATGATAAAGACAAGTCGGATGGTGAAAGTGCAATGGATGATGCTGCTGATGGGGACGAATTTCGGTGTCATACGTGCTCTAAATGCTTCCGTACTTTGGATGAGTTGTGCTGCCATCAAAATGAGTTGGGGCACTTGGAAATCAAACAAACTCCGGGCGGACCAGGCTACCTTTGCTGGAAAAAGACTTGCAATCAATACTTTCCAAACGTAAAGTCTCTTCAGATGCACTTCCGGGAGATTCATACTCGAGGGAAACCAGCCATGATGGCCGTTTCAGAAAAACACGTGTACAAATATCGCTGTCACGAGTGCTCCCTGGCTTTCAAGACCAGTGAGAAACTCCAACTGCACTCTCAGTACCATGCAATAAGGGACGCTACCAAATGCCCTCTGTGCGGCAGGTCCTTCAAAGGGAGTAGTAAAGAGCCA
>Ent9
ATGACAAAGATGGACGGCGTTTCCCATTTCAAATTCTACCTTACCCTCCGCAGCCACAGCTTCCCCGTCCTCTTGATAATCTTGGGGTTGCTAATTAGACCAGGCAGCTCGGGACCACCGTCGTCTTCTCCGTTAGCCCAGATTGATATGCACGGTCCATCATCATCATCATCATCCGGTGGTGGTGGTGGATTAGGTCTCGAGTCAGCCGTTCTATCCCAATTTGTCACCCTCAATGAGACTTACGCCCTGAAACACTTGGCCCTAGACTCACTCTCTGGTCGAGTGTATGTCGGCGCTATCAATCGACTGTATGAACTGGACCCCAATCTTCGGCTGGAAGCCACCGTGCCCACCGGACCCAAACTGGACAACCCCAACTGTCACGCCAGTGGGTGTGGAACGGACGCCGAGACCACGGAAGTGCTCCTCACTAATAATGTGAACAAAGTTCTGTTGGTGGACGGTGGCTCGAGGACACTGATTAGCTGTGGCTCCGTGTCACAGGGGGCATGCCACAAGTACAATCTCACAAACATCACCCTTCCTCCAGAGTTTGCGACTCATGCGGTAGCAGCGAATGACGAGGCTTCCTCCACGTTCGCGTTCGTTGGTCCGGCAAAGTACAACGCCTGGGCGACGCAGAACGTGCTATACGTGGGAACAACATTCACCAATTTGGGAGACTATCGCCACGACGTGCCGGCTATCTCGAGTCGCAACTTGTACAACTTTGATTATGCCGAGTACTCTTTTGCGAAGCAGTCCATGCTGAGAATTGATGTCAAATACCGTGACCACTTTCTCGTCAAATACGTTTACGGGTTCAACGCTTCTGATTTTGCTTACTTTATGATTGTGCAAAAGCAGAGTTATCTACACGGGTTTGAGGAACAAGGCTACGTTTCCAGACTTGCGAGAACATGTATCACGGACGCCAATTACGACAGCTACACCGAGGTTACGCTCCAGTGTAATGGAAATGGAAATGTCAACTTCAATCTAGTGCAAGATGCCAAGATCATTCCGGCC
>Ent10
CTGGTATCCAAGTTCAAAGCCACCCTTGTAAAATTTGACGTCGCTTACCCCTACGGTGAGAAACATGACGAATTTGGCAAAGTTGCCGACGCCACCCGAGGTGTTTCTGACCTCCTTGTCGCCGAAGTGAACGTAAAAGACTACGGTGATAAGGATAACCAAGATTTAGCCGAAAAATATGAGGTGAAAGCGAAGGATTTTCCCGTTCTGAAACTATTTCGGAGGGAAGGAGGGGAGCCACCGGAAACTTACAAGGGTGACTTCAAGTTGGACGATATCATCACCTGGGTCAAGTCCTTCACCGGCGTGTACATCGGCCTTCCCGGTTGCATCGAACAGTTTGACAGACTCGCTGGAGAATTCATGAAGAGTAAAAGCGATGTTAAAAAACGAGCCGAGCTGCTCAAACAAGCCAAGGAACTTGCAGACAAGGGGATGGAAACACCCAAGGATACAGAATATGCTCAAATCTACGTCAAATTAATGGAGAAAATTGTAGAGAAAGGGGACGAATTTGTCAAGGGTGAAATTGCACGAGTAGAAAATTTAAGGAAAACCAAAGTCTCTGTAGATAAGAAGGAGGGATTGCAAAAACGACTGAATATTCTGCAAGCGTTTTCTCACGATGAACTT
>Ent11
GTTTTCTCTCTCGGGAACAAAACGTACGAACATTTCAACGCCATGGGTAAATATGTGGATAAGCGGCTGGAGGAATTGGGTGGAGAACGCGTCTTCGAGTGTGGAATGGGAGACGACGATGCTAACATTGAGGAGGACTTTATCACTTGGAAGGACCGATTCTGGCCCACCGTTTGTGAAAAGTTTGGCGTAGAAGCTTCCGGTGAGGACGTATTACTTCGTCAGTACCGACTCGTCACACACGATGAGGGTCTCGCACCTGAGAAGGTGTACACTGGAGAATTCGCTCGCCTCCACTCATACAAGAATCAGCGTCCTCCATTCGACGCCAAGAATCCTTTCATGAGCAAGATGACCGTGTACAAAGAACTACACAATGGCGGGGACAGGTCCTGCATGCATGTCGAGCTGGATATTAGCAATTCCAAAATGCGGTATGACGCCGGGGATCACGTGGCCGTCTATCCCGTTAATGACAGCACGTTGGTCGACAAGATTGGACAACTGCTTGGAGTGGATCTTGATGCAATTTTCTCACTGGTCAACATTGAT
>Ent12
GATGGTGAGAAAGCCACCGAATCCTGGAGGCGGTACATGCGCTACGAAAGTAGTCGAATCGTAGACATGTTCGTCGGGCAATTCAAGTCGACCTTAAAGTGCACCGTGTGTGGCCACTGCTCCGTGACCTTTGACCCATTTTGGGATCTATCACTCCCAATTCCCAGTCGATCCTCGACCGTTCGACTCTCCCAGTGTTTCGAACTCCTCACAAAGGAGGAAGTCCTTGATGGGGAGGAAAAGCCAACCTGCGCCAAGTGTCAGTGTCGCCGCAAGTGCACAAAGAGCTTGGCAATCCAAAAGTTTCCCAAAATTCTTGTCGTCCACTTGAAACGCTTCTCGCTGGCGGAGAGGTACCGTGGCAAACTTAGCACTCTAGTCGACTATCCGTTGAACGGACTTGACCTGACACCGTTCTCGTCGACGAGGGGAAATGTGGGAGCTTATAACTTGTACGGTGTCGCCAACCACTCGGGGTCAACCTATTCTGGTCACTACATCGCCTACTGTAAACATCCCTACTCGAACGAGTGGCATTGCTATAACGATTCG
>Ent13
ATGCTGCTGTACCGCATGGGGCAATTCCATTATGCAATCATCCGTGCGGTCACATTCGCCCTGCTGCTACTGCTCCATGGAGCGACGGGCAAAGTGGTGCGGGACCGGGGTTCCACACCCTTTGGGGGTGGGTCGTCGCGATCGGTCGATATGCGGGTTGACTTCGGGGTTGAGGAGGGTGTCCAAGTGGGAACATTTGTTGGAAGAATCCCCACAAAACCCGGGTTCACGTACCGTTTTAACGAATATCTCGATTACTTTGTGATCAACGGGACGTCGGGAGAGGTTCGAACGAGGAAGGAAATTGATCGCGAGTCACTACAAAATGACCAGTTTGACATTGTCGTCCTCTCCAGTCAGCCCACTTACCCGATCGAGGTGCGAATCTACATCAAGGACATTAACGACTGTTCCCCCACGTTTCCGGAGCCCGAAGTGTCGGTGACCTTTCCAGAGTCGGCTATTTCTGGAACTCGGGTTTTCCTCGACACCGCGGAGGATGAAGATTCCCCTGCCAACGGGGTGCACACCGGGTATAAGATTGTAGAGGGGAATGAGGACGGTCATTTCCGCCTCGTCGTCACCACCAATCCGAGCGGAGAAGCGCCCTTCCTCCATTTGGAAACGACTGGAAAACTGGACAGGGAAACTAAGCCGAACTACCGACTCAACATTTCCGCTCAAGATGACGGGGTTCCTCCCAGATTTGGATTTCTCAATGTCAACGTGTCCATCAATGATGTCAACGATTGTCAACCCGTCTTCGGACAAGGGCAGTATTACGCATCGCTGAATGAAAGTGTGGAAATCGGAACGGCCGTGTTGCAAGTATCCGCCACGGATAATGATGAAGGAGAAAATGCCCGGGTTTCCTACTTTATTTCTGAAACTGAACAACAATTCAGCATCGAAGCGGAGACTGGCATCATTCGGACCGCGCAACCCCTCAATTGTCCCAAGAATTGTGCTCCAGGAGCAAAAAGTTGTCCCAAGAGTTGCGTCCTCACCGTCTTTGCGCGAGATCACGGCACTCCCCGTCAAGATGGGAGGACTTACGTGACGGTGACCTTGGTGGAGTCGAACCACCCTCCAGTCATCAAGTTCCGCTACTTCCCACCCACCGCCAACACTGCCAATGTGCTCGAATCCGCCCCAAATGCCTCCGTCGTGGCAGCCATTTCCGTCATTGACATGGACGAAGGTCCAAACGGGGACACCGTGGTAGAAATTGTGCATGGAAACGAGCTTAAAAACTTTATCCTCGAGTCAACCACTTCCTTCCAGCTCGTCCGAACGAATGGAATGTTGGACCGGGAAAAAGTCCCCTTTTACAACTTGACAATCACTGCGCGCGACAGTGGGAATCCGTCCTGCAGTTCGACCGCATTTCTCATAATTGAAGTCAACAATGACCAAGATCCAGAAATCTCCTTCGCCAAAACGGAATATTCTGCAGTCCTCCGCGAATCCGTTCCGATCGGGAGCTACGTGGCGAGCATTACTGCGACGGGAGAGGAAACCACGCATAAACACAAGTCCTCCTCCTCCCAAGTCATTTATTCCATCGTTTCTGGGAATGAGAAGCAGTGGTTCACAATCGATCAGCGGAGCGGACTTCTCACCACGCGATCACTCCTGGATCGCGAACAACAGGGAAGTGTGCGACTCAAAATCTCTGCGAGGGATGGGGGACCATACCCGAAGTATACTCATGCTCAAATTAAGATCACAATTTTAGACGAAAATGATGAACATCCCAAATTCAGCAGTGAAATGATTGAGGTTTCCATGTTGGAAGATGTCCCACCCGGCTCGGAAGTGACGACGGTGAGCGCAGTTGACCACGATCAAGGGACGAATGGAACCATCACTTACGTCCTCAGCCCGCAAACAGAGCTTGCTTTTCCCAACCAGTTTCAAATTGACCCCAGTTTTGGGAAAATTATAACAAAAGCAAAACTTGACCGAGAAAGTGTTCAAAATTATGATATTTACGTGATTGCGAAAGATCACGGAAATCCGGCTCTCTCATCCACGGCGGTTGTTCATTTGGAGGTGAAAGACGTGAACGACCACGCCCCCGCCTTCTACCCGCTTGAATATTTTATCCCGGTCAGCAAAGAGCTCGCAGTGGGGAGCAATATTGGTCATGTGGTTGCAACAGACCCGGATTCGGGGGTTAATGGGAAAGTGACGTATAAACTGGCATCCGCACCCAGCCCGATTTTCGGGGTTGAAGCAAAAACTGGGAATATTGTGTTGAAAATGAGTCTTCTGAATTCTCGGGCGTTGTCATTCCAGCTCCAAATTTCCGCCATGGACGGAGGAGGCAAGACGAGTGAGAACGATGCAATGGTCAACATATTAATTGAGTCTCAACATGGGGAGAAAGCGTTGGAATTTTCACAGGCTGCGTACACTTTCTCCATTGTGGAAGACTTTGGTTCGAAAATTCCGGCCGGGTTTACTCGAGAAGTTGGAAAAGTACAAATCAGCGACAATTACAAGAAGGACTCTTCTGCCAACAGTAAAAATGGTGGTGGTGAAGTTAAGTACACAATTATTAATGGAGATCCCGACGGAATTTTCACCATTGACCAACGAACCGGAGCGATCATGAGTACAAAATTGATTGACCGAGAAACCCGAGGAAATCGCACGTTATCAATTTTTGCACAAAAAGGAATCCTCCACGGTTCTTGCACCGTCACGATAAAAGTGACCGATCTCAATGACCAAGTCCCCTCGTGGGACTACTCGTCCCTCTGGGAGGTCAACATTCATAAAAATTCCCCCATCGGAGAGGAAATCGTGGTCGTGACAGCGATCGATTTGGATGAGGGGATAAATTCCAAGCTGGTTTACACCCTCCCCACCAACCCCCTCGGACTTTTCTCCATCGACCCCTCCACCGGGTTGATCAGTCTTATCAAACCCCTCCGCCACGTGACCATCTCCGAAGTGATGGTGGAAATAGAGGCGACCGACTCGGGAGCAACACCCCTGTCATCAAAGAGAACCATGCTCATCCACCTGACCGAGGTGAATCAGAACTCCCCCGTTTTCGACCACTTTTCCTACGAAACCTCTCTCCCGGAATCGACCCCCGTCAACACGAGATTCTTCACCCTGAAAGCCACCGACAAAGATGTCGGGCTCAATGCTGAACTGAACTATGAAATCACGGAGGGCAACTCGGCTCAAAAGTTTGGAATCTTCCCTGATGGAAATTTATACGTGAAATCTCACCTCGACCGAGAAGAAGAAGACTACTTTTCTCTCTCCGTCATGGCCAAGGACAACGGAAACCCGGCACGGTCATCCATCACGACATTTGTCATCCACATAATTGATGAGAACGACATCGCTCCAAAGTTCACAAATTCAACTTTCACCTTCACCATCCCGGAGAACGAACCGGAAGAAAGCTACGTGGGGAAAGTTGTCGCGGTGGATGGTGACATGGGACGAAATGCGGAACTCACTTATCTCTTCACATCCGCCCAGCATCAGGATTTCTCCATCGATCCGAAAAGCGGATTCATCAAGACGGCCCGCTCTTTTGACCGGGAACAACTCGTCCAATCGCTGGGTCACAGTTCCATCACGTTGGAAGTGAGGGTGGAGGACAACGGGGTCGTGACCAAGTTGAGCGACAGGGCGCAAGTCGTCGTCACGATAACCGATGTGAATGACGAAGTCCCCAAATTTTCGAGGGACACGTACCACGTCCAAGTTTCCGAGGACGCCGAAGTGGGTGCCTCGGTCGTCCGGGTGGTCGCGATGGACTCGGATGATGAACAAAATGGGGAGATTTTCTACTCCATTCGGGACGGAAATGAGATGGACAAGTTTCAAATTGACGGGGCAACGGGACATATTTCTCTCCGGAACATGCTTGATCGTGAAAGCAGAGACAATTATTTGTTATCCGTTATGGCGCAAGATATGTCGGAGACTGCCCCGCTCCGTTCGTTCGTGAATGTGTCAGTGACCGTGTTGGATGCGAACGATTGCGTCCCCGTATTCCAGTCGGCCGTCGTC
>Ent14
TACGAGTCCGGTGAGGCATCTCAATACCTCACGAGGAAACATGCCCTGAGGAAACTCCAGCTCAGCTTGAAGGCGTTTCGAAAACTTTGCATTCTGAAAGGAATTTATCCACGTGAACCCAAGAATCGGAAGCGGGCACAAAAGGGAGCAACAGACAAGAAGACGCTGTACCTCAAAAAAGACGTTCAGTTTCTGCTGCATGAACCAATCGTATGGAAACTGAGAGAACACAAAGTATACCTCCGGAAAAAGTCCAGGGCTAAAGCACTCAGGGACAAGGAAGGACTGAAAAGAATCGTTGATAACAAACCCACCTACAAACTGGATCATATTGTTCGAGAACGATATCCAACATTCATTGACGCCATCCGAGATCTTGATGACTGTCTTACATTGTGCTTTCTCTTCTCAACCTTTCCAAGTTTGCGATTCGTCCCTGGACATGTGTCTCGCTTGTGCAGAAGGCTGACGGTGGAGTTTCTACACTACGTCATTGAAGCTAGGGCTCTACGCAAAGTTTTTGTCTCTATCAAGGGATATTATTATCAAGCCGAAATCAAAGGTCAAACAATCACATGGATCGTGCCACATAACTTTGCCTTTCAGCCGCAATCATCGGAATCAGTAGATTTCCGGATTATGGCTACATTTGTAGAATTCTACTCTACACTGTTAGGATTCATCAACTTTCGTCTCTTCAATGCTTTGAATCTTTTCTATCCTCCAAAGCTGGTGAATCCCAAAGGACAAAGTGAGGAGCTTAACGAGACAAACAAGTTGAACTGGGACAATGAAGAAGATTTGGTTGGAGAAAGGGTGGCCGCACTGAACCAGTCTTTGTTGAAGGTGGCAATCCCTCCCGTAGAAGAAGCGGAATTAGAAATGGACGAATTCCCTGTTACTGGGGATGCCGAAAAAGTTGCTCAGTTGAAGAGAGACGCTGAACGTGTCAAGTTTTTGAAGAACATGTTTTCA
>Ent15
AGTATCCTGCACTTGTGTGCCATTGCGCTGGACAGATACCGAGCCATCACCGACCCCGTCAACTATGCGAGGAAACGTACCCTTCACCGCGTCCTCATCACCATTGCGGTCGTGTGGATCATGTCGTTCATCATTTCGTCACCCCCACTCCTGGGTTGGAACGACTGGCCGGCCAACTTTGATGAGAACACGCCCTGCATCCTCACCCGACAACGGGGCTACGTCGTCTACTCGGCATTGGGCTCATTCTTTATCCCACTTCTACTCATGACGGCTGTGTACATTCGAATATTTATCGCGACGAGGCGACGACTCCGCCAGCGAGCGAGGGCCTCTCGCCTCTCCGCCATGGCGAAAAAGAGCACCGACTGTGGTGGGAAAAAGAATGATGGGGATCGTGATAGGAGCTCAATCAGTTCGATAGAGAATAATGGAAATGACGGCTCAGGGGATCACTGTCTCCAGAAGAGCAACGACAGTATAAATCAACAAAAACAGAGGAACAGATCCGCCAAGCATGGGAATAAGGGAAATCACGCCGCTACCACCGCCATCATCGCGGGTGGAGGAGTTTCACCAGCCGTTGGAGGAGAAGTAGTGGAGCCGGCCAACAAGAGTAGCAATTCGAACGCTTCCTCCGAGGGGATTCTCAGTGTGAGGATTCAAGGTCAGTTGAATGCTGATGAGGCTGGGCCGGATGGAACCAAGCTCTCCCCTGCCAACTTGAGTGAGGAGTCTGTCACAGATGCTGAAATTCCTCTCCACCAACACCGCCCCCACAGCCACTCAGTTCGAGGTGAGGGGGGTCATGGCAAATCGTCTCATTCCAGTCGGGGGAGTAAGAAGCCTGGGAGACAAACTTCTCAGCAGGTTAGCCAATTTGTCGAGGAAAAACAGAGAATTTCGTTATCCAAGGAGAGGAAGGCGGCCAGGACGTTGGGCATT
>Ent16
GTGCTGTACGTTGGAGTGACCTACACGGGTAACTCCCTGTATCGAAATGAAATCCCTGCCGTGTCCAGCCGCAGTTTAAGACCCCCAGACAACTTTGGCATTGTGACGACCAGCGTGTCCTCCGGAACCAAGATGCACATTAGCAATCGCGACCAGTATCCAATCAACTATGTGTATGGATTCAGTTCTGAGGGGTTCTCCTATTTTATCACCACCCAGAAGAAGGAGACCGGTCCAAACTGGCCATTCATTTCGAAGCTTGTCAGAGTTTGTCAAAATGATTCCAACTACTATTCATATACTGAAATTCCTATCGAGTGCGTCAGTGAAACTACAGGGCACAAGTTTGACCTAGCTCAGGCTGCTTTCGTTGGAAAACCCGGACCTGACCTTGCCAATAAATTGGACGTTACGCATCAGGATGACGTTTTATTTGCAGTTTTTGCCAAAGCAGAATCATTTGGTAGCCAAACTCCTGCACGTGAAAGCGCACTTTGCGTCTTCTCCCTGAAAGATATCAGAAGAAAGTTTGTGGAGAATATTGAGCTTTGTTTTCAAGGGAAGGGGAACAGAGGGCTGGGATTTATA
>Ent17
GCGGTCATAAATCAGAATGCCAAACCCGGAAGTACAGTCACCCAGTTGTCCGTTGAGCGCACAGACCAACTCGTCAAAGGCTTGCATTACCACTATTCCATCGTTTCTGGGAATGACGGAGACTACTTTTCCGTCAACAGTCACAGTGGGCAAGTCGTGCTGGCAAAACCATTGGACAAGAACAGCCCGACATTATTCACCTTGGTCATTTCTGCCGATTGTGTCAACCTGGAGCAGTGCAGCTCGTTTACTGATTTAACAGTGGAAGTGATTTCTCACAGCCAATCTGGCCCAATGTTTGACAAGTTAAACTATAAAGTGACAGTGAACGAGGGTAAACCAGTCGGAACCATTTTGCTCAAACTTCACGCCTCCGATTCCAAATCTAACGGGACAGTTTATTATGAAATCACTTCGGGCAATGATGACAACATTGTGGAGCTGAATCGGAAGTCGGGCGTTCTCATTCTGAAGAAAAATTTAGACTTTGACCAATCTAATAACAATTACCGCATCGTTGTGAGAGCGATTGAACAGCAGGACAATTTCCAAAAATCATGGAACTTTACGATGGTGGACATTTCCATTGACGATGAAAATGACAACGAACCCAAGTTCTTATTCCCGACCTATGTCGGCGTCGTTGGGGAGAACGAACCAATTGGAACGACAGTGTTCACCGTGAAAGCGACGGACGGGGACAAGGGCATTTATGGAAAGTTGCAGTATTCAATTTTGGATGGGGATGGGAAGGACAAATTTTCCATCGCTTCAAGCACCGGCATCGTCACCACGAATGCAGCTTTCGACTACGAATCGAAAAGTCGATACTATTTAATCGTACGAGCGAATGACATTGGTGGGAAATCTTCCACTGCAAAGTTACAGATTGAAATTGAGTCAAAGGATGAATTTGTGCCCCAATTTATCCAAAAGAATTACAAGTTTGACGTCCCGAGAAACGCAATGCCGGGTCATATCATTGGCCGAGTGGAAGCAATTGACCAAGATCGTGGCCCTGATGGCCTCCTAACTTACCATCTCCTCAAACAAAATTCCAACTTTGCGGTGAATGCATCCAACGGATATCTAATTCTGAAGACGGTGCCCACTTCAAATATTAACACGACCCTGGCAATTGTGGCCTCATCGGGGCGAAACGGGTCTAAATCTTCTCAAACTTCTGTCGAAGCCGTGTTGGGCGAAGCTCTGCAGGAACTGGAAGTTGCCACTTCATCCACAACCGACTGGGTTCTTGGCATACTCGTTGCCACCCTTCTTCTATTGTTCGTCATCTGTGCCATTTTCCTGCTAATGCACATGAAGAACAAACGCCAGTCCAAGAAGGGAAAGAGTGAAGGGTTCAACAGCAACTTTGACACGTTAGACTACGCTGCAAACACAACAATGCGGATCGGCGGCAACAAACAAGACAGCATTTACGGGTCCCATTACGGCAACATTATGGACCTTCGAAACAACGACCGGCGGCGAATGAACAATGCAATTTCCGAGTTGTCCGACCAGAGCAACTCTGCCTCGAGTGGGAGGGGGTCGGCAGAGGACGGGGAAGAAGTTGAGGATGAGGAGATCTGCATGATCAACGAGGGGACCTTGGTGCAACAGCGACTTCGAGGAGGAGCCGGGGGAATGGAACAAGATGACGACGATGACGATAATGCATCGCAAAGCTCAGCAAAAAATACTCAAGAATACCTGGCACGATTGGGAATTAGGCCAAATATTACAGAAGATGGAGGACTTGCTCATAACAAGGATAATAATTTACACCTGTACGACGATAAAAACTTGGGTGTTGACATATCCGCTTTAATCTACTCACAAATCTCACAAATCTCGGACGATCTCAACCACCATTCCATTTTAGAAGATAATAAGTCAAATAGTAGCGTCACGTATAAAAATGTTCCACAGCCCTCCGTCACGGGCTCGCTTAGTTCCATAGTTCACAATGAGGAGGAGTTGGCAGGAAGTTACAACTGGGACTACCTCCTCGACTGGGGTCCACAGTACCAACCGCTGGCTCATGTATTCTCAGAAATTGCTCACCTCAAGGAAGGCTCCAACCGGTCAGAGCCCACTTATTGTGGAATCCTCTCCACCGTGACGAACAACATTTCCAGCAGCTCGTCAGACAAGGGGAGCAGCCACCAGAACTTTGGTGGTGGCAGTGCTGGTGGTGGTGGTGGGAGTGTAAAGGGAGGTCGAGGAGGAGGAGGCAACATCCCCACCAGAACAGGACCTCTGCCCCCACTGCCAATTCTGCCACGATCGCCAATTCCAAACGTGATGAGTTTTGCATCCGGTCCAATTTCGCCAAGTTTCTCACCCGCACTCTCTCCCCTCGCAAATAGATCCCCATCAATTTCACCCTTAGGCAATGTCACTTCTAATAAAATTAGACCGTCACAAATTCATCAAAATTACAGATCAGACTCAGATTTAAGTATG
>Ent18
ATCACGATGATGAAAGAGAAGGTCAACACCCACTTCTCCTTCCCAATCCAGCTCGATATGTCCGGCTACGTGGAGAAGACCCTCATGCCTCAGCAGTACGCGGAGGAGAGAGCCAACTCTTCAACCAGTGGTGGTAGTGATAGTGTCGACCTGGAGGAAGAGTGCTGCACGTACGACCTTATCGGAGTCACAGTACACACCGGGACTGCTGACGGCGGCCACTACTACTCTTTCATTCGGGATCGCCTACCACCCAACCGAGACAAATGGTACCTCTTCAATGACGCCGAGGTCAAGCAATTCGATCCCAATCAGCTCCCCGCAGAATGTTTCGGAGGAGAGATGAGT
>Ent19
CAAACGATTCCATCAACTGTCTGGTCAGCTCCAAAACTCCAAGACTTGAATTTATCTCTAAACCTATTAACCGATTTGCCTGCTCTGTCTTCTGGAATGGAATTTTCGGTTTTTGACTCGCTACCTTACCAGTCACTCGTTTCCAGTCCGGAGCCAAAGAGTCCCGATTTTATAGTAGTGGATTTTCAGAAAACTCGGGACCGACTTATCCGGAACTCTACGTCATCATCAGTATCATCATCAGACAATGCATTACAAGATTCTCAATCCACGACAATCGCGCATCATGCATTATGGAGAGAAAATGTTAGCATTGTTAAGGATCAAGAACTCGCACAAAAATCTTCAGCAATTGAATCTAGTCCTCTTCTGAATTTAAATCTAGCTCACAACTCTTTTCACAAAATTCCAAAAGTGTTGGCTTGTCTCGCCCCGAATTTACAGCGATTAAATGTTTCATACAACAATCTCAAATTTATGGGTCATGTTGGGGAATATCCGACAGACCTTAAACAGTTGGACCTTTCACATAACCAAATTGAGAGATGGTTCTACTCTCCAGACAACAAGGCTACCCTCAAACTATTCTGTTATGGATGCACCGTTGACGAGGTAAACGTTGCAGAAGATCGCTGCATTCATAAACGACATGTTCGAATGGATCACCTGAAGACGCTACTTCTGAGTGGAAATCTGCTCACCAATATCATGGTTCACAATAATAATAATGAAGATAGTTTGGCACTAGACGACACAACTACTTCAACCACTTCTACTAGCACTAGTAGTGGTGCTGTTGAGTCTATTGGGAAAAAGTCTGCAAACAAAAACCTTTGGTTCCCAAGCATTACTATGATTGACCTTTCTGATAACAAATTGAACGAAGTTACCCCCAAAGTTGCTGAACTGACTAGTCTATCCGTTCTAAATCTGAGTGGAAACTGTGATATAAATGATCTTCCACCAGAAATGGGATTATTGAGCAGAATGTGGAATCTCAACATTACTGGATGCAATTTGCAAGAGCCACTAAAGTCAATGATTGAATCAAAACGATGCAAAACAATGGATATAATC
>Ent20
AATGCCTCCAACCGCATCCTCCGCTCGCCCAGTCATGAATCCATCTCCACCGAAATCTCTCTCCTCTCCCTCTCCAGCCTGGGCCCTTTTATGCGAATCCCCTCCCCCATCCCCGACGGGCGGCACCGACTCACCGTCCCCAATCCCGGCGAGTCTCTCAAATCCCAAGACCTATGGGGCGAAGAGGAAAACGATCTCATCAAAAACTTTGGCGCCCTGTTTAAATTCCTCGGTCTGCCAAAATCCTTCTCCACAACCGACATAAGTTCCACCCTGCCCCCGGACCCTGACCAAGTTGCCGCTGTTCGAAAATCAAGCTCAGAAATGGACTTGTCCTCCGTACGATGTAGCGACGCCATATTTCGCACCCATTTCGGCCCCACGTCGCGCTCCTGCTCGACCTGGGTGGCGGTCGGGGACGTTTCTTCCACCTCCCAGCTACCCTCCCCCCAAGGTCGCATGGCCCGACCGAACGGCGGCTCCTTCACGCCGGCCGACCTCATCCGCTCCGTGAACAAGAAAATTCGCCAACTCTACATCCGAAAACGACTCCTCGTCGCGTACCGCGCCCTGGAACGGATGGCCCAGAGCAACTTTGACCTCGAAAAACTACCCGTCGTCGTTTCCATGAATTCGCTAAGTCTCGCCGGGGGCCCGGGTGGGGGTGGGAATATTCCTCCCATTCAAGTCGCAAAGGCTGAATTGGACGCTCTCAAGCTCCCCACGAAGAAAAAACCTGCCAAGGAACTCCCACTTTCGTTGAAAGACGTCGAGCGAGAGAGGGGTCGCCCCCTCTCCAAGTTTGAACGGAATATGATGATCTTCAACTGGCTGCATAACCTGGACGAGGAGTCGTACGAGTCGATAGATCAG
>Ent21
GCTTTATATGCTTCGAAGATCGTGTCTTATGCACAAGGATTCATGCTGTTGCGAGAAGCAGCCAAAGTTTATGGGTGGAATCTTAACTATGGTGGAATCGCCCTCATGTGGAGAGGAGGTTGTATAATTCGAAGCGTCTTTCTTGGAAACATTAAAGCTGCATTTGATAAAAATTCACAACTTTCTAATCTGCTCCTCGACGACTTTTTCAAATCTGCGATGAAAGAGTGTCAAACATCTTGGAGAAAGGTTGTGGCTAAAGCCGTCGAGGTTGGGATCCCTACTCCTTGTTTCAGCACGGCTTTAGCTTTTTACGATGGCTTCCGTTCTGAACGCCTTCCTGCAAACTTGATTCAAGCCCAACGAGACTACTTTGGTGCTCACACTTATGAACTTCTTGAAAATCCTGGTAAATATATCCACACCAATTGGACCGGCTGTGGAGGAAACGTCTCTTCGACCACTTATGAAGTT
>Ent22
GAGGAAATCCTTCACGATATGGAAGCGCGTATCGAAGAGGAGGAAGAACGCGTAGTTTCCCTCAATCAAGAAAAGAAAAAGCTCCAACTGAACATCCAGGATTTGGAGGAACAATTAGAAGAAGAAGAAGCTGCAAGACAAAAGCTCCAATTGGAGAAAGTGCAAGGAGATGCCAAGATCAAGAAAATGGAAGAAGACTTGGTCATTTCTGAAGATAGCAACACCAAGTTGGTTAAAGACAAGAAAATAATGGAGGAGAAAAATAATGATTTGAGCCAAGCGTTGGCTGAAGAAGAAGAAAAGAGCAAACACTTGGCAAAGCTGAAAACCAAGCATGAAGCAACAATTGCTGATATTGAAGAGCGACTTAAAAAAGAACAACACGCTAGACAAGAAAATGATCGGCTGAAACGTAAAATGGAATCGGAACTTCAAGACATCAAAGAGCAAATTAACGAGAAGCGCCTTCAAGTTGAAGAATTTCAACTCAATTTGGCCAAGAAAGACGAAGAAGTAAGCCAACTCTTGACAAAAATTGATGAAGAGTCAGCAGCCAAAGCAACAGCTCAGAAA
>Ent23
GTGAATTTGTACACACTCCTCAGCAAGTTTAATGGAATCAATGAACGTGAATATAAAACTTACAAAGATAACTTTCTCAAGCGATATGAAGTGACTTCTCTACCACCATTTCTGATCTTGTACATTCAGCGGTTCACTAAAAATACATTCTTTGTGGAGAAAAATCCTACAATTGTCAACTTTCCAATAACTGGGGTGGACATTGGTGAAGCTTTCAACATTGGATCAGCATGTTATGATTTAATTGCAAACATTGTACACGAAGGTCAACACAGGGGTGGAACCTGGAGGATGCAAATGTTTCATAAAGCAACAAATACTTGGTACGAATTGCAAGATTTGCATGTGAAAGAAATTTTACCACAGATGTTGACATTGACAGAACCTTATATTCAAATTTATCAAAAAAGTGACTTAAAA
>Ent24
GACGATATCGTAGACGTCTTGCGAGCTTTGAATCTCCCAGATGACTTTGCCGACGCGTCATCCTCCAAATCCAATGAAGTCTCGGCGCCCACTTCCGCCTCGTCGAAAACGAGATCCGCCACCAACCCCACGTCCCCAACACTTTTGGCGGCTGCGTCGTCTGCGTCTTCCGTCACGTCGGAGGGTCAGGCTCGAGTGGCACGACAATATTTTATGACGGGAAATGCAATGCTGGACAAGATCATGAACTGTCCATGTCAGAAGGATCAGCTCGAATCGGTGGGGGTGAAAGGAGTCGCGTGGAGTAATCAGCCAGACCCTGCCATTTATCGAGATCCACCATACGGTCCGGACGCCCTTGGACCTGGAGACGTTATCGCGACCAATCTAAAGTCTGTGGGAGGAACGACGGGGAACGTTTTTGGACAGTTGATCCGTCTCATTTTGGGTCTGCCAAATTTAGCCTTGTCGCTTCTGAAGCCTTTAGTCGTAGGGGCGGCGGATACCTTGGCGCAGACGACGGACGCCGCAGCAGGAGTTACGCAACAAGCAGCAAAGAGCGTCCCAGTT
>Ent25
TACTATGTAAAGCACTACAATGATTATGGTGACATCATTAAAGCTACGTTGGGGAAGGCTAGAGAAATTAACAAAGTCAACTGTGCCCTCACAATGATAGTGAGTCTAACAAACGTGTTTGCAGAACTCCCAAAATCAAACAGTTGGATGGTTGACCGGTCAGCCGAAGAGTTTACAGCGCTGAAGGACTTGGCAAAGCGATTCGCTTTGAGTTTTGGCCTGGATGGTGTTAAAAATCGGGACGCCATCACCGCTCTGCATCGTGAAGGAATATTATTCTCTGTCAACCCATTGGAAAACCCTAACGACCCGACTGGACCACCTCCGAATCTTCCATTTCAGGAAATCCTGTCCGAGTTTACCAACAAACTATTAAAGCAAGATAAGCGGGTTGTACTACAATTCTTGGATCATCGTGTCGGATCCGCAGTTCCATCGAGCCAGGGTGCCCACTGGCAGCCATTATAT
>Ent26
ATGCCACAAAACGAGCATATCGAGCTTCACCGGAAGCGGTACGGTCGTCGATTGGATTATGAGGAGAGGAAACGTAAACGAGAAGCCCGTTCAGCTCACACCATCGCCAAGAAGGCGCAAGGCCTTCGTGGATTAAGGGCCAAGCTGTACAATAAGCAACGACACAATGAAAAGATTCAGATGAAGAAGACCATCAAGGCGCACGAAGAAAAGATGACCAAGACTAAAACGGAGAAAGAAGTCCAAGATGGGGCCCTTCCTGCTTATCTTCTTGATCGTGAGACACAACAGCGGTCAAAAATCTTATCAAATCAGATTAAACAGAAGAGGAAAGAGAAGGCTGGCAAATGGGACGTTCCAATCCCCAAAGTTAGGGCACAGTCAGAAGCTGAAGTTTTCAAAGTGCTAAAATCTGGAAAATCTAAACGTAAAGCGTGGAAAAGGATGGTCACTAAAGTCACCTTTGTTGGGGAAGGATTCACACGAAAACCTCCAAAGTTTGAGAGATTCATTCGACCCATGGGACTCCGATTTAAGACGGCGCATGTAACTCACCCAGAACTCAAGACCACATTTCATCTTCCAATGATTGGCGTCAAGAAAAATCCAAGTTCTTCAATGTACACGAGTCTAGGAGTTATTACAAAGGGTACCGTTATTGAGGTTAATGTTAGTGAATTGGGTTTAGTTACACAAACGGGGAAAGTTGTATGGGGAAAATATGCTCAG
>Ent27
AACGTCAACAAATCTACCACGACTACTGCCAGCAACACTGCCCCAAGTTCGAGTGGAACGTCCGCACCAAGTGGTTCGAGAACAATGGCATCAACTCCTGTCGGAAATGACGAAGCCCTCTTAGCAAGTGCCCGGGCATTTATTCCATCCTTAACTAACGCCATGCACAAGGGCCAGGCAGGCCGAATTATGGTCATTGGGGGCAATGAAGAGTATACGGGCGCCCCTTATTTCTCTGGAATTTCCGCATTAAAAGTAGGAGCGGATTTAGCTCATATTGTTTGTGTCAAAAATGCTTCACCTGTGATCAAGTCATACAGTCCCGAACTTATAGTTCATCCCATTCTGGATAGTGATAACGCCGTAGAGCAGATAATGAATTGGGTTCCACGAATGCACTGCATCGTAATTGGTCCCGGGATGGGTCGAGATCCCAAAATTCTCAATGTCGTAGCTCAAGTAATTGAAAAGCTGAAGGAGCTGGATAAACCCATGATCATTGATGCTGATGGACTTTTCCTCGTGACAAGCAATGTTGAACTTATTAGAAATTATTCAAAGGTTATATTGACCCCGAATTCCATGGAGTTTTCACGCCTTATCAGTGCCGTCCTGGGGGAAGAGGTAAAACCAGCTCCCTCTGCTTCAGCTGAAAAAGTTAAAGAACTTGCAAAAGAGCTAGGATATGTGACAATTCTACATAAAGGAGCAACCGATGTGGCGTCAAATGGA
>Ent28
CCAGACTACAAGTTTTTGGGAATAATGAAAACTCAATATCCGAGAACCCCTATAATCGGATTAACCGCGACGGCTACCTCAAATGTACTGGTTGACGTTCAGAAAATTTTGAACCTTGAGGGTTGTCTTGTATTGCGAGATTCGTTTTATAGGCCAAACTTGAGATATTCTGTAATTGATTCTTCGTCAAAGGAAAAAGTTGACGATATTGCAGATATCATACATTCAAAATTTCCTAACCAATCTGGGATAATTTACTGCCTCACGGTTAAGGATTGCGAGGATGTTTCAAGAAGATTAAATGATCACAACATTGTGTGCGCCACATATCATGCTCAATTGGACCCTCAAGACAGAAGTGATGTTCAAAACCGTTGGTATCAAAATGAAATAAAAATTATCGTCGCCACGATCGCTTTCGGAATGGGAATAAATAAACTGGATCTTCGGTTTGTTATCCACTACTCAATGTCAAAATCAGTTGAAAACTATTACCAAGAGACTGGAAGAGCAGGAAGAGATGGATTAGATGCAGAGTGCATTTTATTCTACAGCTTTTCCGACACATTTCACATTACTTCCATGATGATGACAGAGAGAAATGGGGCTCAAAATGTGTACAGAATGCTACAGTACACGTTGGACCAAGTGACCTGCAGGAAACAAATCGTTGCAAATCATTTTGGAGACGCCTGCGATGCAATTGAGAGTGGCTGCAACAAATGTGATAACTGTGATTTTAAGATGAATGACAAAATTCGATCTGAAGCGATACAAGTTAAAGTCACGGAGCTGATCAAGGACATTCTCAAATTGCTGAACCATGCATCATCTCTGGATATTCGAATGACGGCCCTAAAGTTAATGGACGCTTGGTTTAAAAAGGGTGCTCCAAAGTTGAGGTCCGACGATGTATCGATTCCAGAGTATGGGCGGGATATCTGCGAAAAGGTTATTGGACATTTACTTGTGGATGGGTATTTAAAAGAAGATTTCCATTTTACTCCGTACTCCACGATTAGTTACATTGTTCCTGGCTCAAAGAGTTTCTTGGATTTGAGAGACGATTTAGTGTACATGTTTTATAAAACCTCTCTCGCTCCTTTAAAAACTATCAAAAACAATGCAAAACCACACACTCTTGCTCGTAATCGTATTAATGGAATGACAAAGTCTAAGAAAAGGAAATCTAAAGAAGCAGCGACGGCATATTTGGACGATTCTTCAGATGAAGAACCTTTTCTCAATAAGAAACCACATCTGAATTCTAAGAAAAGGTCTCCACCTCGCCACATAAGTGATTCTGATGATGATTCGGAGTTTGAAGATTTCAAAAATGTTACAACAAGCAAAAAGTCGGAGAAAAGAGGGAATAGTGATGTTATAACAATTGAC
>Ent29
GAATTGAATAAACGTCAGCAGCAGTTAGAACAAGCTCATAATGTGTTGATCAAACAACACGAGCTGACCCAAGAATTAGAATATAGTCAGCAAAGGGCAGTGCATCAACTAAGGGAGGATCAAGTTCGAAAGTTGCATCATAGTGAGCTGCAAAATCAGCACGAATACATGAAACGAGCTGAAGTAGAATTAAAAAAGAAGCACGCTTTAGAGCTGAAGCAGCAACCAAAAAGTCTGAAGCAAAAAGAAGTCCAAATCCGAAAGCAGTTTCGCGACACATGTAAAATTCAAACTGTTCAGTATAAAGCACTTAAAATTCAAATACTTCAAACAACGCCGAAAGAAGAGCAAAAGGTAGTAATTAAGAAATTGAAGGAAGAACAACGACGGAAATTAGCTCTCTTGGGGGAGCAATACGAGCAAAGTATTGCAGAAATGCTTCAAAAACAATCG
>Ent30
ATATGGGATCGCTTATCCTACTACATTGAACCACTCCTATCCGCCATCCGGAACGGCCTAGAAATCGAATACTTCACCGATCTCCTCCAAACTCCCCCCCTTCCCTTCATCCGCTCCAGCCTCTACAACTTCCGTTCCGTCGTGTCCAAATTCTGGCAAGTCTTGGAAATCGAATCCCGTCTAAAGTCCATCGTTCGAGCCTCCCTACACAACTTTGACCGCATCATTCACCGCTACTTACCCACCTCCTCCTGGAACTACGACTTTTCCCAGGGCTCCATCGAGCTCAACCAGTCCCTCAGCGCCATCCAATGGACCGACTTCACCACCACGCCGAGATGGCGAACGACCTCCGAAGACGTGCAAGACGTCAGCCAACTGACCAACTTCTACTACCAAGTTTTAGACACGGTGGAAAGTCTGAAGCCCGTCTTTGACCTGAACCTCCGCACGATTCTGCCCCCTTTCAGCGCCTACGCCCTCATGGCGGGCGACTACCACTACTTCACCTTTGACAAGAGGTACTTCCGGTTCGTCGGGGAGTGCAGTTACCTCCTCGTGTCCGACTTGTCCCAATCCACCGACCCGTTCTCCCTCATTGTGAATTACGACAATAGGAACGGGGTCATTCGGAAGAAGTCGTACGCGCTGGTGGTCAACCAGAGTTCTGTCGAGATCGAAGTTGCCGACTTCAAGGTCACCGTGAACGGGAGGAAGGTCGAACTTCCGCTGAATATCGGGTCAACCTTCTTCCTCCGGAGACACCAGACCGGGTTGGAGCTCTACGACACGAGAGGATTCACCATGACGTGCAGCTTGTCCTTCACCGTGTGCACGGTGTCCGTGTCTGGCTGGCATTTCGGAAAGTTAGGGGGGATCCTGGGCACGTATGATAACGAGCCGAGCAACGACCTCGTGGGGCCGGACGGACAGGAGATCAGTGACATGTCTGCCTTCGCGTACGCTTGGAGGGTCGGACGAAACAGTGGGTTTTGTCGGATGAAGAACTTTGCCAAGGAGGAGGGTCAGATAGACGTGCACGATGTGGACGATATTTGTCACAATTTACTGAGGAATCGGAGCTCCCCGCTGAGACCGTGCTTTAACACGGTGGATGCGGCGATTTACATGGAAATGTGTGAGTATGACGTGTCGAAAAATGTGAACAGTGCGAACAGAGTGGAGTCCGCGTGTCCAGCGATGAACGCGTATGTCACGGAGTGTCAGAAGAATAATGTGGATGTGTGGATGCCGCCGACGTGT
>Ent31
TCAAAGCCGGACATGCCTTCCGAGGACATCGTCTCCCTGCAAGTCTCCCTCATCAACCTGGCCAACAAATGCTACCCTGACCACGTGGACTATGTGGACGACGTGTTGGGCAAGACGTGCGAAATCTTTAACAAGTTCGACCTGGAGAAGATTTCCGGTTCGAGTCCGGTCGGCCGGGAGCTGCTCCTCCTCCTCAAAATCCCCGTGGACAATTACGACAACGTGCTGACCCTCCTGAAGCTGGAGCACTACGGGAATCTCTTGGACTTTATGGACTACGAGGGGCGCAAGAGCATCGCCGTGTACTTGATCAACAACGCGTTGGAGAACGAGACCCGGATCGGGACTTCGGAACAGATCGATTTCATGTTGGGGCTTATCAACCCGCTCATCCAGGACCAAGCGGACGCCCCCGATGGCAACGGGGGCTCTGCAGATGCGGAAGAGTTTGCCGAGGAACAGAGTCTCCTGGGA
>Ent32
CTGATCCAAGGCGTCGGAGGAAATGGGGAATGTCGCAATAAAACCGATGGAACGCCTGGAATGGAAGCGTTCACACCGGACCCACGATTTTCCGTGGACGCCTTTTTCTACTCCCTCTTCGTCTTCACGCTGATAAGCCTGGTTGCCTTTGTTCTCTTAAATATGGACCACGTCGTGGCAGGATCGCTCGTAAAAAGCAACGATGTCACGTTGAACGATTCGTCGCCATATTCGTCGTCCCGCGTGGACAAGGGCGGCGACGAGGATGGGTCCTCGTCCCGAGAAAACAGTCAAGTTTTTGGAGGGGACGTTTCAGTCTTTGAAATGCCCAAGGAAAACGATGGTCCATTCAATGTCGTCAGCAGTGGGGAGAGCAATGATAACTCCATGTCGTCAATTTTGGGGCTGCGCCAATCTACTTTTCTTTACCTGATTTGTGTTCAGGTGTTCATTTGTTTCTGGGCGAATGGATTTTTTCCCTCGATTCAGTCGTATTCTTCGCTTCCGTACGGAAATGTTGCGTACCATTTGGCCGTTACTTTGTCGAACATGGCGAATCCGGCGGTGTGTATTCTTGCCTTTTTTATTCCGACCCCTACAGCGAAAAGTATTTCTGGCGTGGCCGGAGTTTCTGTTGTGATCTCGGGGTGGGTGCTCTATCTCGCGTTGAAAAGTCCTAGTCCTCCCATGATGGGGACGACCGGGGGTGAAGTTATCATG
>Ent33
GTCATTAGGAAAAAACTTATCCGTAAAACACTCGACATGCTTAAAAAATTGGAGGGTGAAGACTATGAAAAGTTTTGGAAGGAGTATTCCACTAACATCAAGCTCGGCGTTGTAGAAGACACAGCAAACAAGTCTCGCCTCGCCAAGTTGCTCCGATTCGCCACATCCGCCTCACCCACAGGAACTTCCTCGTTGACGGACTATGTGTCGAGGATGAAGGACAAACAGGACGCGATTTACTACGTGGCAGGGTCATCTCGAGAGGAGGTGGAGAAATCTCCTTTTGTGGAGCGACTTCAAAAAAAGGGCTACGAAGTGATCTATCTCACCGAGGCAATTGACGAGTATTGCATCGGCGCCCTGCCCGAGTTCGAGGGAAAGAAGTTCCAGAACGTGGCCAAGGAGGGATTGACGCTGAACGAGAGCAAGGAAAAGATTGCCGAGACCCAAAAGGTCTTCGAACCATTGACAAAATGGCTGGGAGAAAATGCATTGAAGGATCAG
>Ent34
GTCATGGCTGCCTCCGGCTGGAACCCACCCCCCGGCTACCGCAAACTCCACGGGGACTTGATGTACCTCCTCGTGGTGACTTTGGAAGACAAAACGTGTCACATTACCACGTCCCCACGCGGCTTTTACCTCAACCGTTCAACCACCGACGAATTTGACCCGGCCCCCTCCTCCCCACACAATTTCCTCTCTCACTCTCTCATCGAACTCCTGAACCAAATCAGCCCCGCGTTTCGCAAGTCGTTCACCGCTCTGCAGAAGCGGCGCATGTCGCGACATCCTTTCGAACGGGTGGCGACCCCGTACCAAGTCTACTCCTGGGTCTCACCCCCCATCCCGCACAATCTGGACGCCATCCGGGCGGAGGAAGCCTTCTCGTCCAAACTCGGCTATGAAGAACACATTCCTGGCCAGACGCGCGACTGGAATGAGGAGCTCCAATCCACCCGCGAACTGCCGCGATCCACCCTTCCGGAGCGCCTCCTCAGGGAGCGCGCCATCTTCAAAGTACATTCAGACTTCGTATCCGCCGCTACTCGGGGGGCCGTGGCCGTCATCGATGGCAACATTATGGCCATCAATCCCGGCGAGTCGCATAAAATGCAAATGTTCATCTGGTCCAATATATTTTTCTCGTTGGGGTTCGATGTCCGCGACCATTACAAAGAGCTCGGAGGCGATGCAGCGGCCCACGTCGCGCCCAGGAATGATTTGCAAGGTGTCGCGGCGTACAATGCGATCGACTTGGATGGTTTGTACACCCTGGGAACGGTGGTGATTGACTATCGCGGCTACCGGGTGACGGCGCAGAGCATCATTCCCGGGATACTGGAGAGGGAACAGGACCAGTCCGTGGTTTATGGGTCGATCGACTTTGGCAAGACGGTCGTCACGAATGAAAAGTATTTGGACTTGTTGAAAAAGGCGGCGCCGAGACTCAAAGTGTTGCCGCATTACGTGCTGAACGAGAAGGAGGAGGTGGTCGAGTTGTGCTCCAGCGTGGAGTGCAAGGGCATCATTGGGAATGATGGGAGACATTATATTCTCGACTTGTTGAGGACTTTCCCACCGGATGCCAACTATTTGCCG
>Ent35
GGCATCGATGTGAAATCCATGGGCCGTATCTTCACTGGCCTGGTTAAATGTGGAGCTTGGGGCTGCTTTGATGAATTTAATCGATTGGACGGGTTGACCTTGTCCGCCGTTTCACTACAAATTCAACCAATTCAAATGGCATTGAAACAAGGCTCACCAAGTGTTACACTAATGGACGCACTTGTCCCATTAGATCCTAGTTCCGGAATTTTTGTCACTTTAAATCCTGCTGGTCAAGGTTATGGGGGGCGAAATAAACTACCTGATAATTTGAAACAACTCTTCCGACCTGTCGTCATGTCTCAACCTGATAATACGCGTATTGCTGAAGTAATTTTATACACTGAAGGGTTCAAGTATGCAGCCATCATTGGGAAGAAATTGGTAGAAGTTTTCAAAGTCGCCGAGAAACTGTTGACACCCCAGACGCATTATGATTGGGGTCTCCGAGCACTAAAAACAGTACTGAAAGGGTGCGGAAGTGCTTTAGCAGAGTACAAAAGAGAGAATCCTACAGCAACAGAAAGTGATGAATCGAACATTGTCGTGGCCACTCTTAGACTGAATACTTTGCCTAAATTGACATATTCGGATTGCTTGAGATTCGACAATCTTATCAAAGACGTTTTCTCTAATGCTATATTCAAGAACTTGGGAAATAATGATCTAGCAGAAAATGTTCGAGCAGTGTATGCAGATTTGCATTTGAAAGTAAATGAAAACCAG
>Ent36
CGCCTCGAACGTCCCATGAAATGGTTCGAAGAAAAAACCTCCATCCTCAAACGGGACGATGCCCGCCCCACGATCAAACTCTTCAACGGAACCTGCAAGAAACTCGTCCTTTACGAAATGCTCGTCCACGAAAGTTGGGTCAAAACCTGCAACTTCATCTACGACGCCCTTGAAGCGCCCATTCTCACCTTGCGCGGCACCGTCCGCCAAGAACTCGTCCTCAACTTTGACCCTTTCTTCCGCCAGATTATCGATGAGACCGAAATCATCCGAAAACTCGGCCTCGAAGTCCCCGACATTGCGCAAGTCGTGTACTACAAGCAGGAAATGATCTTCCACACGTACGAAAGAATCAAAGGTTTGCTCGAGCGGTTTTTAGTCATCAAGCAAAAAGTCCCGCAAGACTTATCCGTCCTGATGAGACCGCTGCTGAAAAAAGTCGAGAAATCTTTCATGCCCGGAGTGACAAATATTAACTGGACTTCGCTCAAAGGGGAGGAATATTTCGACTACATTGACGTCCATCAGAACGATTTGGAAGGAATTGTGAAGAAAACGCAGGAAATATTGAATCTTCGAATTAACCAGTTTCTCTACGAGATTTCGCACACGTTGATGATCGATTTTCCGGAAGATCGCCCCATGACGGTGAACGACTATATGGAAATTATTAAACGGTACGGCGTCGTCGTGGCGAAGGATTTGGAGTACAAGTCGAGAATGTGTGAGCAAGCGGTGGTCGAGTTGATTAATATGTTGCTGAGAACGTGCGACATGCCGACGCCGGTAGAGTCCCCGACCTTGTGGTTGAATGCGAACATGCCAATCCCTAATTTCAGA
>Ent37
CCACCCGGACCAATTTCGAACATAACTTTCTACGACATTACGATGACCTCGTTAAAACTGAGTTGGGAAAAGCCAACTAAACCAAATGGAGAAATTACGCATTATCTCGTGACGTATGAAACGGTTGTCGAAGCGAGTGGAAATAGTGGGGAAGATCATGTCATTTCTAAACAAGTTCGTCAAAAGGTGTCATGCTGCTCACTTCTTGTCGAAAATTTGGAAGAGGAGACCAGCTATACATTTTCTGTCCGAGGAAAAAATTCCATTCTTAACGAAGTTGGGCCACCAATTTGGAAAAATGTGACGACTGGACCACAGCCAGGGTCTCCAAAATCAATCAGAGATCTCAGCCTTGGAAAAATGTTTTCCTCCGTGCAGTTCAAATGGGCGAATGATGAAAAGTCCAAGATCCAAGGATATTACTTTGAAGCTAAACGTAGA
>Ent38
AACTATTTTCCTGGCCTGATCCACCGCGTCTTTGTCCTCCGCCCGGTCGGGATTTTCCAAAAAGCATTGTCTGAAATATCTTCAAAGTTATTCCGCACAGAAAATCTCCGCTTTCGTCTCACCGTGTGTAACAGTATGGCTGATCTCTTCGTTTTCGTGGATCCTTCCCAACTTACCCTAGACCTGGGAGGACTTATCTCATACGACAAAGTAAAATGGGTTCAACAACGCGTTGAAGTAGAGGCCTTCCACCACGCGTTGCAAAGTCTGTCACGGGATTTGAAAGGATTCACCGAAGTATTTCATGACTTGGAGTATCCCAATAATGTGGGCTCCACCGAGGTGCTGATTTCCGATAAGCATTCCGAGTTTCAAAGACTGCGCAGCGACCTCACGCAAGCGGTCGACCATGGGGAACACTTACTCTTTCGGATTAAAGATATGTGTAACACGCCGGAACCGGATAACGGGATGGGCAGCAGCAACGCGAGAAAGAACGGGGGCGGAGATATTGTTAAAAATCATAAGGGGAAATTAGGTCAGAGGTCAGTAAACAGTTCGTCAGTCCAGCTCATCAATGTGATTTCGGTGGAGAGGTATATCATTCAAATTGAGGAGACGGCAAGACTATTTGAAGAATTTTGGATCAAGGAGAAAACGAGCTTGGAGCAGTGTTTGCAGTTGAGGAGGTTCGAGCACGACTTTAGAGAGATGCAG
>Ent39
ATGTCTGCAAAAATCGATCCCGCCGTGCAGAAATGCATCGGAGCTCTGCAGGGTGCTAAGAATGACACTGAAAAGATGGCTGCACTTTTCCTCGTCACCAAAGTTGTAAAAGGCAGCAAGTTGACGGCGGATGGGCGAAATGCATTATTCGAAGCGATCGGATTTAAATTCCTCCTCCGCCTCCTCGTCTCCCCATCCACGCCAGAATGTCCGGCCGTGTTGTACAAATCCGTCGCCCTCACCATTCTTACCACCTTCTGCTCGGACCCCAAAATTGCGGAGAGCAAGGACATGTTGGATGCGGTCCCGATTTTCTTGGACATTATAGAGAAAGCTGATGAGGAGGGAGACGAGGAGGATGACCAATTGCTCCAGGTCGTGCGGGAGTCGTACCATTGTCTCAAGTCCGTCGCTTCCGTGGGCATGGGGAAAGATGCGCTCGTCTCCTCTGGAGCGATTCCACGACTTTGTGAGCTCTTTGCAAACCAAGCTTTTAATTGCGACGAAGCTCTGGAAATAATTGCTACGGTGGGGACAAAGTTGAAACACAAGACTTGGGCCCAATCTCCAGACTCATTTGTGGATATCATGGATCGTCTCACTCTCCAATTCGAGACGGATCAGTCAGATCAAAAGTTTGAGCTTTGTGGACTCATGGCCGGCATCATCCCTACCAGCAACATTACGACGGAAGACTTTTACACCAAGTTCTGGCCCTCCGCCATCCTCAAAGGACTCGTGGATATTCTCTCGAGCAAGATCACAGAGAAGCAGAGGAATCCAGCTCTGCGACTCGCCTCCGTCATGCTCTCCACTCTGGGCGTTGACTGGATCATCAAGAAGACGGAACAAGGGCCCGAGGCTTATCAATTCCTCGTTCTTCTCGTCCACCTGAGTTGCATTGAGGTGAGGATGGCACTGGAAAATCGCTCCCTTGATAAGGTGATGGCAAACGACGACCTGATTGGGGCATGCTACTCAATCATTGAAACTACTGTGAGGTTCATGTCTGGGACTCACTTTGAGAACTTGGATGAAAAGCAGAAGGAACAGGTGTTCCACTCACTCAAGGGAGCTTACTGGGCAGTCTTGGGCTTCATCAATCAAATTCAAAAGGAGGCAATGAAAAATCCCCGAAAATTTTGGGATGCAAGAAAAAAGCTGTTGACATGTGCGTCCATCCGATGTTTGGCTGCCTGGTTGGCGGACGAGGCTGCATCCATGAAGGAAGATGTGTATAAAATCCTGCCTTTCATGCTCGCCCTGGCATTCGAAACCCTGCAGGATGATGAGGACAGCCTCAGCCCAGAGAATCAGGTGTTGGCAGAGGTGGGCAAATGTATGGAACCCTTGATGCCGGAAGTACTTGTCACCCTCCTCCCTGCACTCTGCAACTTCACCGCGGAGGAGCGGGGTGTTCATATGATCATGGACTCTGAGGGGGAGCAGCACCTCTCGCGCTTCCTCAACCACAACTGGTCCGTATACAAAAATCTTAAAGAAGTTCTCGAGAAAAAGCTGCGACCCAAGAAGCCTGGAAGCAAGAAGGGGACGCCTGGGGAGGAGGAGTTAGAAATGAGTCAAGAGGAGATCAAGTCCACTCTCATCCGACTCAGAGTAGCCATGCAAAACACGTGCAACATTTTCATCAACACCACCGTCTTGGATCCCGATGTCGTGGCGACCTCTTCAGTATTCCAACAACTGATGCGATGGGCATTCAACGCTATGCCCCACCTGACCAACAATGAGGACGACCTTCCCCTCATGGGCAACGTGGCCTCGCTGGGCCTGCTTTCCCTCATGAACATTGCAAAGAAGACGCTGGATGCGAAGCAACGAGGAGAGTCCATCTCTCCGGAGGAAGACTTTATCACCACTCAACTCATCTCTGGCTCCGATAACACTGCCTTCCGGTTTGGACAGGCTGTGGTTCGCTTCGTCTGGGACGCTCATCTTCCAGACGAGGTTCAAAGTCCACCCTCTCTGGAAATCACGGCCAACTACAGATCCGTGTGGAATGAGATTAAGGAAATGTGGTTCCTAAGTCTGCAAACGGTCGGTGGACTGCTTGACATCCTCCCATGGTTGGCAGATTTTTGTGCCGAGAGTGGTTTCCTTGAGGCTCTCATTAAGAACATTTCCCTCGCCTACAAAAGCAGAATTGAGCAGGGAACCATGTCCGCGTACGAAGATTTTCTCTGCCAGGCCACCCTTTGCAAAAACTCTGAAAAGGCGGCGTCGGTGCTCAAGAGTAAGGGGCCCGCTCTTGCAAAGAGTCACCACTTGCGAGCACTGGGCAAAGCGCTCAAGGAAGTTGGGGTCGAGCTA
>Ent40
CCCATGAAAATGACAACTGCTGGTGGAAGCGACTATCTGTTAGAGTACGACAACGCTGGGGCATTCCAGTCATTGACAACTCCTAGAGGACACATTCATAGCTTCGGTCTTTCCACCTCCATTGGCGTGTACGAATATCAATATCGAGCCCCGAGCAGTCGTGAAATGTACAAAATCCAATACAACGATAATGGCGAAGTTGTGAGCATCGTCTATCCCCAAGGATCCGGCCGGGTTAACTTGGTTTACAATCGATTAGGAAAATTGGAAATTTGTGTGGCCGGACTCCGCTCTACCCGATTCAATTATCAAGAAAATACAGGTCTCATGAAAGTTGCAGAAGTGGCTCAATCTGCATTTGAATTGAAAACGGAATATAAATATCACGGAGGAATTTTGAAGGAGCAACGAGAAAAATTCGCAACCAAGAGTGGTTTGGATAATGTCCATCTCAAATTCCAATATGATGGGAATGGTCGAGTCAGTTCTGTTGAGACGGAAGTAAATGGGAAACAAATTCAGACTTATAGCGTAAAACGGAATCAAAATACGGGTAGTTTGGAGTCTATCGGTGATCTCAAAATTTTCGGAACTCCGCTCCAATTTAATCGCACCATTGTGGAAGATTCTTCCAAGTTATTTGTCTTAACATCGGACCGAGACGCTGTAGGCCGTCTCAAGGAACAGAGCATCATTATCAAGGGGGCAGAAGTGTACAAAATGAGCATGCAATATGATGCCAGGGGCAAATTGAAACATCGCAAGTTCAACCTTGACGTCCGAGGATCAGTTTACGCCGACAATGTAATGTATGATGAGGACGGACACGTTTCTGAAGTTAAAGGATCAGGACACTGGAAATACTCGTATGACGAGAATGGGAATGGAATTCAAGTGATGGAGCAGGGAGAAAAGTCCTCTCTAATTTACGACTCAGGGGACCGTGTAATCCAAGTAGGCGAACTTCTCCGATACACGTACGACGCTCGTGGATTCCTAGTTCAACGTGGGGCGGAAAAATTCCAATATGACGACAAAGGTCATCTTATCCACGCCGTGAAGAAAGATGACTACAAAGTTTGGTTCTTTTACGATCACTTGGATCGTCTCATCTCTTGGAAGGATGACAAGGGAAATGTCACCCAGTTCATTTATGCAGACCCACAGCATCCTCAACTCCTTACACATGTCCACTATCCCGTCACTGGGTTCAACCTCCTCTTTGTTCACGACCAGAATAATCACTTGGTGTCGATGGTCACCTCGAAATCGCATCGCTTTTATGTCGCAACGGATCAGAATGGTTCACCCCTTTCTGTGTTTACACCGGATGGCAACCTCGTCAAAGAAACGCATCGTTCTCCCTTTGGAAAAGTGATTAGAGACACAGCCCCCGACTTTTACCTCCCGATTGACTTTCACAGAGGAATTGTGGATAAACATACCGGGATAATTATCATTAACGGGAGAGCATACGATCCAACAATTGGACAATGGATGGTTCCTCGTTGGCAAGCACTCACGTCCAGTTTCCACAAGCCCACGGATATTTTCACCTACAGATTTGCCGATAACGATCCAATTACCCCGAAACTGTGGCAAGTCGCTAGTCGTATGACTACTCTGGACTCTTGGCTCCGACTTTTTGGCTTCGATATGAACCAAATCTTCGGAAAGGAATATGCTAAGCCTCCCATAACTGGAGCACTAATTGACTCCAACGATGCCAACAACTTGAATCCAGACTTTGGCGTAGTTTCCGGTCTCCACTGCATGGGACAAACGACGTCATCCAGCTTCAAAAATGTTGGATTTAGCCGTGAATCCAAACTAAGTCCGGAGCGAGTCTTTTCTTGGAACTTGATTCCTCGCATTGCCTATAAACGAAGTGGGTTTGGTCCAGGTTTATTGGTGTCCAGATCAGAAAATGGGAGAGCCTTG
>Ent41
TTTGGCGATGAACATGAACGAGAAATTGAAGAATGCTGGCAGACACTTTGTTGTTCTTCTCCCAACAATCAACGCGTCGTTTTGTACTATCTTCTAATTGTCACGGGTATCGCTCCCTATGAGATTTTGCCACATGCGAAGCGTGTCCTCATATATTTATTCAGAGCTCGTCCCGTGCGACTTTTGGAAGACCTAATTGCAGAACTTCAAACTGTAGAATCTCTTAGCTGGCTCGTCGAAAAGACTGAAACACCTCCATTTTACAGATTATCTCACCTCCGGAAGACTTCCAGCTACTCGGATACTAATGTGGCTCCCCAAAACAATGGTGGACTAATGCAGGGCACAACTATGAATCACAACCCCACAGTTGGAAATAATTCTCAATTCCCCAGAGTTCAAGCATCCGAACTAGAGAAAGGAACGATACATACGAAACGACGTTCTGCTGAAGAATCCGGCGTTTTTCAGCAACCTCCACACCTTAGGTCTAGCAGTAGTGGGGCTGCGGGACTTTTTAGATCCGAAAAAACACGAACCATCAGTGGACCAGCGGCACTACCTGACTGTCAATTTCTTTCGTCAGAGAAGGAAAAGCTGCGATCTGCCCTTTATGAAACCGATCACGTCGGAGGTTGCCAGGAAGATGTCCAGCAAGACAGAATTATGGAGAATAGACGATACCCAAGCAGTGAAACGATTGCACCTGAAGGTGGAGCAACTCTTGGCCCAAATTCTGGTGGACAAGGATTTCCATGTAGTCGAAGCGATGAAGGGATGGACCATATGGAACAGCACTTAAAACTGCTCCCACTCCCAATGCCCGAATATGGCGGATACTACGCTCCTCTCAAGGAATTTCTTCCTCCTCAACAAGTCTGTCCATTCCATCGGTGTAACCTCGCAATGATGTTTATTACAGAGTTGATCAATGAAGGAACAACAATTAGCGTATCTACGGAAGATTCCAAAAAAGAAAAGAAAATTGACTGGTGTTCGCAGTATCTTCCATTAATGATTCACATGTCTTTCCTTGGCTTGGATCATTTGCGACCTTTGGTTAATCTTCACAGCTATAACATGCTGATCAACCTTTTGACCGTTTCTGGAGCACATAAGAATCATCTAGCAATTGCCAAGTTATCGCTGAATCAACAGACTAAAGAAATTAAGTTGGGATTAACGTTTCCATATCTTTCATTGAAAACCTACGATTTTCTG
>Ent42
ATGGGATCACAATCATCCCAAGAAGAGTTTAACTTTCTTGGAAACTTTTCCTCTACAACCTTTTCCCCCGAAATGGAGGATGACGACGCATTTTACGGGAACTTCTCATGGGCCGGGAACTCCTCTCTGTCTGAAGAAGGGGACGATGACGAAGGGATGGAGGGCATCTCGCCCCACAACGTCGCCCTGGCCGTGCTTCTCTCCGCCTTTTGTGCGGCCACGGTCTTTGGCAATGCGCTCATCGTGGTCGCCGTGGCTCGCGAGAGGTATCTTCACTCCGTGACCAACTACTTCATCACGTCCCTCGCCGTCGCCGACTGTCTCGTGGGCCTCGTCGTGATGCCGTTTCAAGCCATTTTCGAATTGATGAACAAGCGCTGGATTTTTGGCGAGTATTGGTGCGACCTTTGGCACTCGCTGGACGTTTTGGCCTCGACGTCGTCAATACTCAACTTGTGCGTGATTTCACTCGACCGATACTGGGCCATCACGGACCCTTTCAGCTACCCCTCGCGCATGACGACGAATAGGGCTTGTTTCCTTATCGCGCTCGTGTGGTTCTGCTCGAGCCTCATCTCATTCCCAGCCATTTTGTGGTGGAGGGCGACCCGAGACCAGCCCATCCCCCCACTCAAGTGCCCCTTCACCCAGGACATTGGCTACCTCGTCTTCTCCTCAATCATCTCATTCTATGGACCACTCTTCGTCATGGTTTTTACTTACTATCGCATCTACCGGGCGGCCGTGCAGCAGACGAGGAGTCTCAAAATGGGCTCAAAACTTTGCACGGATGGCGATGTCGAACTCACTCTGAGAATCCAC
>Ent43
CTGGATGCTGGATCTAAAAATATTCAAGTTTTGGTGAAAGCAGGAGGAATGAAATTATTACAAATTCAAGACGATGGTTCAGGAATTAGAGAGGAAGACTTGTCAATTGTGTGTGAACGATTTACGACGAGCAAGCTTCAAAAATTTGAAGATTTGCAAACCATCGGAACTTATGGATTTAGAGGAGAAGCGCTTGCCAGTATATCTCACGTCGCGCATCTCAGTATTCTTACCAAGACTGAAACATCTCAATGCGCCTTCAAAGCTGAGTACACGGATGGAAAATTAAAAGATTTTCCGGAAGATGCAGGTGTTCAGAATCCTAAAAAATGTGCAGGGAAACAAGGGACAACTCTAATTGTTGAAGATTTATTTTATAATATGGAGACGAGGCGGAAGGCATTAAAGAATGCGAGTGACGAGCACAGCAAAATCTTTGATGTAATTTCTCGATACGCAATACATAATGCGCAATGTGGATTTAGTTTGAAAAAGTTTGGAGATACGAACAACGAAATTCGAACACCGGCAAATTCATCCATCTTGGACAATATCAAAATAATATATGGAGCAGCAATTGCA
>Ent44
GCGGTCGCAAAACTGGGTTGGAAGGAGCCTACAATGATTCAAGAGCGCGCCATCCCGCTTATCTTGGAAGGAAAAGATGTCCTTGCCCGAGCGCGGACTGGTTCCGGTAAGACGGGCGCTTATGTGCTCCCCATTCTTCAGAAGTTACTCGTCATCAAGAACACGGCACGAGAACAGAGTATTCGTGCTCTTATCCTCGCCCCAAGCAAGGAGCTGTGTCACCAAATTTTGAAAAATGTCCTTGAGCTGAGCTCCTCCTGCTCGAAGGATATGAAGGCGATTGACTTGACCAGCACGAATTGTGCAGCCACTTTGAAATCACTTCTCGCCGAGAAGCCAGATATCATCGTGACGACGCCGACGAGAGTGTTGTCCCATATGCAAAAGAAAAACCTGGAGGTGAAAGACTCCCTCGAGTTTGTCGTGATTGACGAGGCTGATCTCATCTTCTCGTTCGGATATCAGGACGATGTGAAAAAACTGATTGGATTTCTACCCAATTTGTGCCAGTCGATATTGGCGAGTGCTACGTTGTCGGAGGATGTCGTCGCTCTAAAAAATATGGTGTTGCACAACCCCGTCATTTTAAAGTTGCAAGAGCCCCTGATTCCGTCGGCGTGTCAGTTGGCGCATTATGTTATTCGG
>Ent45
CAAGAGCAACAGCAACGGCCGTACTACTCGTACCGCACCCATCTCACTTCCACCACGTCCTCCACCCTTACCGGCGCCGACTCCACGCTCGCCCGCGCCCTGGCCGCGGGCCGCTCCCCGTCAACTTCCTCCGCCTTAGCTGCCCTCGGAATACGAGAACCTCCCGCCGGAGCGTCCTCCTCTCTCAAGGAGTCCCTCAGCTCAGACCCGCTCCGACGCCTCGTCAGCATCACGCCATCCCGGTCACGTGACCTCATCTCTTCCGTCACCGGTCCGGGCGGGGTGGACGGCCGTCGCTCCCCGTCAGCCTCACTCCTCCACCGCATATCCGCCGATAAGGACGAGTCCCTCTTACGTAAAGAAATCCTCTCCCGCTCCCTCATTGGGCGGGATCTCCTCTCCCGAGAAAGTCTCAAAGACGACCTCGCCGAGTTATCCGCCGCCGCCACCGATAAATCCTCCTCCCGCCTAACTTCCGGCCCCACTTCCGCCGCCGCCCTGCTCTCTGTTCGCAGTGGTGGCGGCGGCACAACCGCCACCATAACTACGCCGCAAGGTGGCGGCTCCATCACATCCACGGGTACGGGCGATTCCCGCCTCAAACTCTTAACCATCAACCCGTCCGAATTCTCCCGCTATAAGATCGAACGTCCCGCACCTTCCATGAGCCAATCCTCCTCCGGCGGAGTCGACCACCCCTCCGCCACGCCCCCACTCACGGGACACTCGGGCATCCTGCGCGTCCACCTCCTCGCCGGAAGAGCGCTTCGTTCCACGGTGAAAACGACGGATGCCTCGATACGCACGAGAGACTTGTACTGCGTCCTAGAATGCGACCGCGTCCACAAGGCGCGCACCGTCGTCTGCACGGGGGATCAGAATTTCGACTGGGATGAAATATTCGACCTTGACCTCGTCCTCAATAAGGAGGTCGACTTCCTCATCTACTCGTGGGACCCGCAGTTAAGGCATCGTCTCTGTTACAAGGGCTCCGTCAACCTGCTCCACGTGCTCGCCTCGCCCAACACGAATGCCGACAATTTCCACCAGCTCGCCATCAAGGTGGAGCCGAGAGGGACGCTTTACGTCAAGTTGAGACACACCCCGCCCGAATTTGCCTTCAACCGAGATCCCAAACCGATCGGGCTGTTTGGCGCGAATGTGGCCAACATCGTGCTAAAGGAGGACTCCGGACTGAACGTGCCGCTCATTGTGCAGCGCTGTATCGAGGAGATTGAGCGCAGAGGGCTCGACATTATCGGGTTGTATCGCCTGTGCGGGTCCGCCACGAAGAAACAGGCGCTGAGGGAAGCGTTTGAACGCAGTCCGAGGAGTGTCGACTTGTCGGCGGAGAATGTGCCGGATATTAATGTTATAACA
>Ent46
GTGAACAACAGCAAATTTCAGAACATCGACATGCCCCTCTCAAGAACAAGAAGTCTTCTCAGCAACATCAACGGCACGGCGAACGGATCCTTGAACGGTGACTCCAACGGAGATTCGTTCCTCCCCCACGTGCTCAACGACTCCCACCACGGGAGCCACCATCACCTCCCCCCACTCAAGGGAGGACCACAATCCTTGGTCACGGCTAAGCAGTCCTACGTTGGGCTGGACGTGGGGGTCGGGATGATTCAGAGACTGTTATCGAACGGGAGTGACGACAGCTCGTCCGGTGGGGGCGGACCAACCTCCATGTTGCCCCCGACTTCGACAGCAAATGGAACCCTTACCAATGGAGGGATAGGGATGAGTAATGGGAGTCTGAACAATTATAGTCACATGTCCGTGTCGACAACGCAGATCCAGAGTCAGAGTCTGCCCCCAGCGACGATAGCTCGTCCTGCCTCGGCCGACTTCACCGTGGGGCCATCCACCCCCTTGTCCGGCGAGTCAAACAAGATGACACCCAACCGGACCAAGTACAAGTCAGTTCCGGTGAGCCCTGAGCAAGTGATAAAACTGTACCACTCAAGACTGACGCCGTACGAGATTAGTGAGATTAACTCCTACCCGGAAGTGTATTTCATTGGACTTGGGGCAAAGAAACGGCCAGGAATTGTGGGCAGCTCGAATAACAACGGGTACGATGATGACCAAGGGTCCTACGTCCACGTCCAACATGACCACGTAGGCTATCGGTACGAAGTGCTAAAAGTGATAGGAAAAGGAAGCTTTGGCCAAGTTGTGAAGGCGTACGACCACAAATGCAATGTGCATGTGGCGTTGAAAATGGTGAGGAATGAGAAGAGATTTCATCGCCAGGCGCAAGAAGAGATTCGAATTTTGGAGCACTTGAGGGACCTGGACAAGGATAATAATATGAATATCATTCACATGTGTGACCATTTCACATTCCGTAGCCATACCTGCATAACTTTTGAGCTACTCTCTCTCAACTTGTATGAGCTCATTAAGAAAAACAAGTTCCAA
>Ent47
AACCACAATGAAGCACTTCGTTTAATGTACACTGCAACAACTCCACCGACTGGAGTAAAAGTTTCTTATGCCGATGAAACTGCTACGGTACAAGCACGATTATATAAGAGTTTGAAGCTCTGGTCATTCTATGCAGACTTGGAAGAATCCTTCGGTACATTCAAAACATGCAAAGCAGTTTACGACCGTATTATAGATCTCAAAATTGCAACTCCACAAATCATTATGAATTATGCCCTATTTTTGGAGGAAAATCAATATTTTGAAGAATCTTTCAAATCCTATGAGAAGGGAATTAGTTTGTTCAAATGGCCTCATGTGTATGACCTTTGGAACACATACCTTTCTAAGTTTTTGGATCGGTACGGAGGAGAAAAAATAGAGCGTGCCAGGGATCTGTTTGAACAGTGCATAGACACTGTACCCCCAAAATACGCAAAGAATTTCTATTTGCTATATGCCAAACTTGAAGAAAAACACGGAAGTGCACGTCGAGCAATGAATATTTATGAAAAATCAACAAAGGCAGTGGACAAGAAAGATCAGTATCAG
>Ent48
ACCCCAACCGTGAAACAAACCCAACTTTACGACCTTTGCGGTTCCACTCTGAACTTGATCTTTGACTTGTCCGTGCCATACGCTTCCGCCGTTTTGGAACCACTCTTGAACGTGTCATCCGTGTCGAATCAGTGCCCACCACTTCGTGCCCTGACTTCTCAAATTACTCGCGGGTTTGCTTGCGGAACTGGCGAAGTTTTGAACATGGAGACGAACTCTGTCCCACGATGTCTTCACTGTCCCGCGGGCACTTACACGTTGGACGTGAATGACGAAAGTCGCTGCGAACCGTGTGCGAGAGGATATTACCAAAGCCGTGCGAGACAAGGGTCCTGCATCAGATGTCCGGCTGGAACGTACACTCGTGAAGTAGGGTCCAAGGGAGTGGATGAATGTGTTCCCGTTTGCGGGTATGGAACCTACTCTCCGACCGGACTTGTGCCCTGTTTGGAATGCCAGCGTCACTCGTACACCGGAACTCCACCTCCAGACGGGTTCAAAGAGTGTACTTCTTGTCCCCCGAATATGTTCACGTACCAGCCAGCGGCTTCAACACCGGAGAATTGTCGGGCCAAGTGTCAACCAGGAACGTACTCACCGACCGGATTATCTCCTTGCGCGCCGTGTCCGCTTGGCTATTATCAG
>Ent49
GTCAAGCTGGTCTTGAAACAGAATCGCTACTTTGTCGAATCCAGTCATCCCGAAGTACTCCAAAAACTTTTAAAAGATCCCGTCATTCAAGAATGTCGCTTGCGCCATTCCGACGACGAGGCCTTTGTCGAATCCAGCATAACAAAAACGAGTGGCGCGGCCGTACTGAATTCCGCCTTTAGCACGACGAACAATCCGACCTCCTCCACCGCCACGGCTGGGAATAGCAACGCAATAAACGGAAATAGTGGTCACACCACTGAAAATGGGGGGCCTTCCACAAATGGCGAATCCGGACCCACTTTACCGTCCGACATTACGGATTACTATTCTAAAATTGACGCCGACAATGACGACGAAGAGGAAGAAAAGGTCGTCTCCTTCGAAGTGATTCAAGACAAGATTGAAATTTTGCAGAAGCGCTGCATCCAACAGGAATATCCGCTCCTGGCTGAGTACGATTTTCGAAATGATACACGAAATCCAGATATT
>Ent50
ATCATCCACCACAACTGCACTCCCGAATTCCAAGCGCAGGAAGTTCTGAAAGTGAAGAAATACAAGCATGGTTTCATCCGCGACCCTGTCGTCCTATCCCCGTCACACACGGTGCGTGATGTTTTCGCTATAAAAAAGCAGTACGGTTTTTCGGGCACTCCAATCACAGAAAATGGAAAATTGGGCGGAAAACTGATGGGGATTGTGACATCGAGGGACATTGATTTCTTTGAAGGACGAATGAACGTCACTCTTGACGAAGTCATGTCAACTGACCTTGTCACAGCGGGAGCAAATGTCAAATTGGCAGAGGCAAACCACATCATGGAGAAGTCTAAGAAGGGCAAACTCCCGATTGTGAATGAGGACTACGAATTGGTCGCACTTATTGCTAGAACGGATTTGAAAAAGGCTAGAAGTTTTCCGAACGCATCGAAAGATGCGAATAAACAATTGATCGTTGGCGCAGCAATTGGGACGAGGGAGTCGGATCGAGAGAGGTTAGAGGGGTTGGTTGCGGCTGGGGTGGATGTGGTCGTGTTGGATTCTTCACAAGGAAATTCGTCGTATCAGATTGAAATGATA
>Ent51
GGCCACTTGATCGGACCCTCCCTCACGAAATCCTCCGTCGCCTTGAAACGCCGCATGTTTTTCCTCGTCGTATACGGCGTCGTTTCCGAAGAACCCTACACCGTTCTCAAAGTGACCCAGGACACCACGGCGGCCGAAGTGATCAACTCCGCACTCCAAAAAAGCGGGCGCACCGGGGTCGAAACGGTGCGCGAGTACGTCCTCATCGAAGAAGTGGCGCGGGGGTGGGACGCCAAGGAGAAAGAATTGCCCCCCACGCAGCGCGTCCTCGACCCGAACGAGAAACCCCTCCAGTCGCAAGCGCAGTGGAAAGGGGAGGGGAAATTTATCCTGAAAAAGACCGGAAATGACCCCTCCAGCAGGGCGTGGTTGTCCTCCATTTCGGCGCGCGGGAGGGGCGGCGGCGGCGGCGGGATGGGGGATCCCGACTCCAGAGACAGCAACGACTTGAGTCAGTGGGGGGAAGATGAAAACTTTTTAGTATGTGTTCACAACGTATCGCATGAGATTCCGTATGCTATTTTGAAG
>Ent52
ATGGGGAGTCAACCACCGCCTACAGAAGTGATGGTCAATGAAAGCATCCTTACCCTCCTTTTAAAACTGCATGCCAAGTTGTCTGCTTCGCCTGACAGTTATGTTCCCTTCTGGGAATCTATCGCTGGTCAGAAGCTCATTTCGGATGCAATAGCAGGAATTTCAAACGGACTGCAAATTCAACAATTCGTTGGAGAAAATGAGTCAAAATCCCCTAGATTCAGTCATGCCCAACTGTACGAATTGTTAAATCCTGTCGAGTCAAGAATAGGAGACGGCCAGTTTTTCCTTGCCAAAATTTTGGATAAAATCTGTGCGAAGGATGATGCGTGTCGAGAAACTGTAATTCGTTTGAGGGAGAAAATTTGGCCAAAAACCGCTGAGGATGAAGAAGCAGTCAGGCTTCGTGAAGAGCAGGAAAAGGAGGAAAGACGGAGAAAGGCTAAAGAGAGACAGACAAAGTTGATGGCAGAATTTGCGAGAAAACAGAAACAGTTTATGGAGAAAGCCATGACGGAGGAAGAATTTTTGGACGAAATGGGAGACAGCTCTTCCGATGGCTTTGGTGGTCCATCAAAGGACGATCTATCGGAATCCATTAAACCGCTAGAGTACGACTGTGTCATTTGTAATCAAACTAGTGCATCCACCAGCGACAATCCAATAGGACTTGTCATACTTCTTCAGCCATCTTCAATTTTGGGACGCAGAACTGAAGTTGGAGAGAAG
>Ent53
GACTGGATCGAGATGACGATCGAGCTGCAGAGACGTCAGGAAGGATTTGGTTTTCGCATCGTGGGAGGGACGGAGGAGGGATCGCAAGTGTCCGTGGGTCACATTGTCCCCCGCGGCGCGGCGGCTGTTGACGGTCGTCTCCAAACCAACGACCAGCTCATAGCAGTGGACAGTATTTCCGTCATTGGAGCTTCCCACCATTCCGTGGTCCAACTCATGGCACGAGCCGCGTCGGCACACAGGGTCAGACTGACGGTGCGGAGACCCATCTACGCCGTAAATCCTGTCCCACCGGCCATGGAGATGGGGACCGTGACCACGCCGTCGCATTCTCCTGCGGCAGGATTTCAGACTCCGCTCCACGTTATTCTAAAGAGACAGCCGTCCGAAGGATTTGGTTTCGTCATCATTTCGAGTGCTTCAAAAGCTGGGGCGACGATC
>Ent54
TTACTCAAGGAAGGAGAGGAGTATGCATTCCGTGTGTTTGGTGTCAATGAGATTGGCAGAAGTCAGCCTAGTAGACCAAGTAATAATATTTTGGTTGAAGAGCAACCCAACAAGCCTAAGCTGGACCTTGGTGGCCTTCGTGATATCACGGTCAGAGCGGGAGAAGACTTCTCAATTTCCATACCATTTATTGCATTCCCAAAACCAACTGCGACATGGTACGCCAATGATCGCCTTCTGGACGACTCAGACTCCAGAATTTTCCTTCAAACTGGAGATGACTATGCCAGTATTGTTGTCAAAAACTCTAAACGTACTGACGCAGGAAGTTATAAGATTCAAGTCAAGAATCCTTGTGGCTTCGATACAGGCTCATTAAATGTAAGAGTTTTAGATAGACCTTCTCCTCCAGAAAACCTTAGAGCAGAGGAATTTGCTGGAGAATGTCTCACACTC
>Ent55
AGTGATAGTGCCATGCTTTACCAAAGAAACATTTTTAACTTGCTAAAGCCATTCCCCATTTTGGAAGGAGGCATTGTTTCCACGATTAAATGGGGCAGTCGTTTCGTTGCGTGGAGTTGGAAGGACGAAGTTCGAATCTACGATATCGAAGAGGAAATAATGATAAGCCGTGTTAGATTCGAGTGGGAAAGCAACAACCTCGTCAACAACAGCTTGATAGAGCCTTCTTCCTTACATATGTCCAGCAATGGGTCAAAGGAGAATCTAATTAAAACTTTGCATGAAAAATATCGGTGCAATATTTTTTGGAAGGATAAATACACGGTGTTTATTGGATGGGCTGACATAATCAAGATTTGTCAAGTGGTGGAAATTAAAAATAAAAACATTCAACCTGGTGCTCCTTCTCACTACGTGAAGATCTCTTGCATGTTCACGACCGACTTCTGGACCTGTGGAATTTCTTCCTTTAGTAATTACACCACTGTGCTATCCCTCACAAAAGAGTTTATGGCCATTGGAAATGGTGACACTAATAATGAATATGCAAAAAATAATAACCTACCAAACGTCCAAATTTTGGAGACAGACACAACCTCTTATAATGTGCTACAAGCGGACGCACTTCGTACTCGAGGATACACAGAATACAAACCGTTAGATTATCATTTAGAATCCCTTATAGACGAAATTTTATTCTTCATTGTGTCCCCAAAGGATATTATTCTTGCTAAAGCAAGGGATCAGGATGACCATATTCAATGGCTAATGGAGCGC
>Ent56
ATGGTCAGTCGGAACCACCGCTTCAACTGCAGTAGTTACAGCTTGTCAAGCTTGTTTAGTGTGGGAAGTGCCACCGGAAGTGTGAAAAGTGCATCAACTAGCAGAGCAGGTTCCACACGCTCACGCTCAAGAAGTTCATGGCAGGGACCTTCCTGTCTCCGTTCTCTGTATCAAATGCTCATTGCTCCATTCGAAGAAGAACTCAGCGTCCTTGACCAGACTTGCTTCAAAGAATTGGTCCTCGTCCTGGAAACTGACCTTCTGCTCGTCCCCTTCCCAATTTTGAGGAGCTGTACTAACGAAGATTATTTATGTGAAAAGTTCAAAATTATCCTCGCTCCATCCATCTCATCAATTCGGAGTGGTGGAAGATGCAAGTCAAAAACCGAGACCAGCATTCCACTCGTCGTGGGAAACCCCACGCTTTCTGCAGCCATTACCGAGCAATGGGGATGGGAAGACATTCCAAGAGCTCAGCATGAAGCCAACATGATTTCTGAAATCTTACAATGCCAACCACTCACCGGGGTCAAAGCCACAAAGGAAAGCATTCTCAACGAAATTTGCAATGCAGAATGTATCCATTTGGCGACTCATATTTCCTGGAAATTGTCAGCCATTGTACTTTCACCTCCAAGTGGGACTTCTCGATCCAACAATAGCGGTGGCAATGGTGGTGACTCCGCAAAAAATCATATAAATTCTTCTTCTGACGGAGGAGGAAGGGATGACAACGAGGAACTTCCACCATTCTCAGACTACCTTTTGACTGCAGCGGATATTCTAAAACTCCGACTGAATGCGAAACTCGTTGTCCTCAGTTCCTGTCACACTCGGGACAAGATGGCTAATGCGGACAATGTCATTGCTTTGACCAAGGCGTTGCTCGCTGCGGGTGCCTTGTCCGTTCTAGTCCCACTGTGGCCAGTTCCCGAGACAGCTTCGAAAATCTTTTTCCGTGCCTTGTACTCCTCTTTACTCCAAGGGTCCAAAGTTAGCCATGCTCTAACTGAAGCCATGTTAACAGTGCAACACACTAAACATTTTGCTCATCCTGCCAATTGGGCTGGTTATCTGCTGCTGGGGTCTGATGTTCAGCTATCAAACAAAGTTACATTAACCAGCCAAGCAATGCGGGAATTAATGAAGACTCCTGAACGGTCCAGAGATGCTTTGCGAGTCAGTCTTCATTTG
>Ent57
GAAAGACATGCAGTTGGAGCAGTAGGGTGTTTGCGGCGTGTGAAAAATGCGGTGGGTGTGGCTCGAAAAGTGTTGGAACACACCTCTCACACACTTCTTGTGGGCGAATTAGCGACCCAATTCGCCTTGAGTATGGGATTTCCTGAAGAAAATTTGACCACTCCAGACTCTTTGGAAATGCACGATAGTTGGGAAAGGAATAATTGTCAGCCAAATTTTTGGAGAAATGTGAATCCTGATCCCACTCAATCTTGCGGACCTTACACTCCAAAAACCATGACAAAAGATCAATCCAAGACGATGGTACAAGTTCCTCCTAGGGTTATTGACCAATGGAATCACGACACTATTGGAATCGTTGCCATTGATTCACTTGGGCGAGTAGCTTCTGCCACGTCTTCAAATGGAGCTAGAAATAAAATTCCA
>Ent58
GCAGGAAGGATTCCAACAAATTTTCTGAGAAGAGAGCTGGGACCAACTGAACGGGAAATATTGACAAGTCGACTTATTGACAGGTCCCTTCGCCCCCTCTTCCCCGACGAATATACAAGTGAAACTCAAATAATTTGTAACCTCTTGGCTGTTGACGGTGTTCATGACCCAGATATTTTAAGCATAAATGCGGCTTCGGCAGCGTTAAGTGTGTCCGACATCCCTTGGAACGGTCCGGTTGGAGCTGTCAGGGTTGGAATGATTGACAATGAACTAAAAGTGAACCCTAGTCGGCGAGAAATGAGTCAAAGTATCCTTAATCTAGTGGTGGTTGCAACCAGCCAAAATTTGGTGGTCATGCTTGATGCTACAGCAGACTGTATTTTGCAACAAGATTTCCTCAAAGCAATCAAGGTTGGAGTGAAAGAATGCCAGTCAATTATTCAAGGGATTACTCGACTTCAAAAAGAGGCTGGTAAACGGAAAAGAAACGAAACGGCAGCAGCAGCCGTTATTGAAGGACAGGGACAAGAACAAGAGGCTACGAATAAAGAAAATTCTCTCAAAATAGAAAAGTTAAAACCTGGTCAAATTCCTCCCGATTTAGCAGATGCAGCTAAAACATTTGGAGAATTGAGACTCAAGGATATTTTCATGGATCACACATTTGATAAGTTGGGACGTGATAATGCGGTTTCTGCGCTTAGAAGTGATGTGGTAGATAAGCTTAATAAGAATTTCCCAAATTATGATCCCAGCCTTATCAGTGAGTCATTTAGCAAATTGACCAAGAATGTGTTTCGACAGTTAATACTAGACGAAAAGACCAGATGTGATGGGAGGTCATTGGTCCAACTGAGAAACATATCGTGTGACGTAGATCTTTGTAAACCACTTCATGGATCTTCACTATTTCAAAGGGGACAGACTCAAGTGTTTTGTACTGTTGCTTTTGATTCAATTGACTCTGCACTCAAATCCGACCCCGTTTCAGTGATTACTGGTGGTTTGAAAGAAAAGAACTTTTTCCTTCATTATGAATTTCCTCCGTATGCCACCAATGAGACGGGAAGAGGTGGTGGTCAGTATGGAAGGAGGGAGATGGGTCATGGTGCACTAGCCGAACGAGCACTTCGTCCAGTTATACCAAAAGACTACCCATTTACGATAAGGCTTACCTCGGAAGTGTTAGAATCGAATGGGTCATCTTCAATG
>Ent59
ATGACTTACCAATTTTTCAAGACACTCTTCAAGTTTTGCTTCCCTGAAAAAGATCCAGAAAAGTTGGATGACGTTGAGCTGAGTGGAGACATGGACACGGCCTCCCTCGGATGCGGGACTCTGAGCGAGAAGGATCCCACGTCTTCCATGTCCTCCTCATCCACCAGCCTTTCCACCATCTCCACGCCCAAGGAGAAGAGCAAGAAGAACAAAATTAAGCGAAAAGAGTCCAAGTTTTATGTGGCTATGAACAATGAGAAGGACGACGTGGAGAAGATGAAGGAACGGGCGGAGAAGAACATGCTATTCATCTGCGTCAAAGTGCCCGAAGTCCCCGTCCGGGTGAGCTACAAGGGGGAGAAGGACAAGAATATCGAGGATGTCCAAGACGTCCATGTTCTCATACCGACCTTGGAATACAACAACATCACTTGGACGTGGCTCGACTTTCTCCTCGCGATAAGAAACCATAGCAGAAGAGTTCTGCTCTCACAG
>Ent60
TGCATTCAAGGCGAGTGCTCCGAGCTGCACGGGATCTACAACTGTTCGACGGGGGCATCCTCCGCGACCGGGGACAAGACGGGGGCGCAGTGCCGCAACCTAACGTCCGTTCTGGCCTGCACCCTCACAACGCTCGATGTGAACAAGACATGCAACACGAAGACGAGCTGTGCCGACTTGGAGGGGCTGTACGACTGCAAGTACGGCGTGTGTGCCAAGATCCTGCCTCCATACAAGTGTGACAAGCGGTGCATCTCGATCCGCACGGGGGCCAAGAACATCCTCGTGCGACAGGGCGACATCATATTCACGATGGCCTGCGACCGCGCCGTGGTGGCCGAGACGGGACAGGAAGTCTGGCCCCGGGGGAAGGTGGCCCTCTCCAATTCCGCCCTGCCCCCCATGCTCGTGCTCTTCTGTACGAATGTGGCTGAGATCGAGGGTGGAGGAGTGGCCGCGGGGGGATTGAAGAGTATGAGCTTGACGGACTGCTTTAATGGGACGCTCCTGGAACCAGACCACTTTGGAAACTTTACGAACATCACGTATATTCTAAGCAGTCATTTAGAATCGAGCGAAGCGGGGGATCGGATGCTGGATGCGGAAGGGGTTTTCGCCCCGTTGGAATATTCTCTCCTTATCAAGAACAGCACCCCGTTGTATATCAACTTTGAGGGCTGC
>Ent61
GATTTGCGAAGCTCGAACAACTTGTACCACTGGATTCTGAGGGATAACGTGATTGAGCGGAACAAGGAGGGCGGTTTCCAGGTGTCGCTTCCCTACGTGTGGCAGTACGACGAGAACCACACGCACTCGGTCCATTTCGAAAACATCACTTTCCGGAACAATATGGACTTCGAGACGCTGATTGCCGGACATTACAGCCAGCTGCACGTGATTGGCAGTCTCTTTGAGAACAACATGTGCAAGGGGGGACTCTTCAGTGTGACTGGGATGGAAAAACAAATGCTCATCTTTAACAATCAATTCATCAATAATCAAGGCTCGTTTGCCGTCCAATTCGACACAGATTCGCAGTCAGAAATCGTGGGGTCCGTGTTTGCGTATTTCGTCCGGAACCAAGTCAAGTACAACAGGATTAATCCCCGTCTACGAAACGATGTCAAGGCCATCAACAATGCGACGTATCAACCAATGAGCTACGCATTGGGACTTAAGGGCCATCAAAAGGTGAACGTGACCAAGAACCTGTTTGGCGATAACCAGCTCGACTATGAACTCTTGGCTGGGACGAAGACTGCCAAATTGGACAATTATGTCAACGTTATTCAAAAC
>Ent62
AGCCTTTACCGATTACTGTGGGCTTACATGATTCGAATCAAGTGTGAGAGTAATTCTGCAACACAGTCAAGACTTTTGAGTGTAGTTAATTCCCTGTTTCCGAAGGGATCTAAAGGCGTTGTTCCTCGTGACACACCACTGAACATCTTTGTAAAAATCATTCAGTTCATTGCTCAGGAGAGGCTGGATTTTGCAATGCGTGAAATAGTGTTTGAATTATTGTCAGTGGGACGGCCAATCAAAATTATTTTAACCCCAGAACGGATGAATATTGGACTACGAGCATTTCTCGTGGCTGCGGATTCTTTGCAACAAAAGGACGGAGATCCTCCAATGCCTCGTTCTGCAAATATTATGCCATCAGGAAACACACTGTTACGAGTAAAGAAGACGTTTTTGAACAAGGTTCTCACCGAAGATGCAGCTCGTAGTATAGGGATGGCATCCTACTATCCCTTGATAAGGAAAGTATTTACTGACATACTTCGCGCCCTGGATTTGCAATGCGGTAGACCACTGCTACTTACGACTGTTAAGGAGCAAGAGGAATCTTTGTTAACTGGAGACAGAAAAGCAAAAATAGACTTATTTCGAACTTGTGTAGCAGCAATACCGAGATTAATTCCAGACGGAATGTCACGAACTGAATTACTTTCTCTCCTCGCACGTCTCACTCTTCACATTGACGAGGAGCTTCGTGGACTAGCTTTCCAAAGTCTGCAAAGCCTCCTCTTGGATTTTCCTGATTGGAGGATTGACGTCCTCACTGAATTTTTGGCTTTTGCTTCTAAAGAAGTACCTGACACGGCCCATCAACAGCTGGACAATTCTTTGAGAATGCTGGTCCAGTTGCTTACATCTTGGAGAAATGCAGTCAGTACTGGAGCTGGATCAAGTTCAACTGTAGTCGCAAGTTTAGTCAATTCAAAAACCAAGAAGGCCTCAGGAGATTCGCATCCTTCTACAACCATGGCAAACTCTGCAACATGCTACCAGGCCGAAGGGTTAGCTCTGCTGATGCTTTGCAGCGTTAGATCTTCTACGCGACGAATAGGTTGTCACATATTGAAGGAAGTGAAGGCACTGTCTGAAGTCATAGGACTGACTGAAGCTCCCGTGATAGATGTTTTGGATAGGATTTGTCCATTAGCGTGTGAAAAAGTGTCCAATATACTTCCACTCGGAGAAAAACAGGCCATCCTTGCCGCAATATCGTCAAATACTCTCGACCTGCAGTGGATCACAGACCGAAGTTGTCCAGCTTGGTACATTCAAGAAGACGAAACGGTGAACAACCCACCAACTCAGTCCTCGTCAAGTTTGAGCATTCTACAGTCGGCCGTGAGCAATAATGCTCTAATCCCCACCGCAGAAGTTTCAATATCCAACGACCCCTGGGCCTTGTGTCTCAAGGAATTCCTCGACTATCAAAATGTCCCAACGCAATGTCCAAGAGCCGTGTTGGAAGCCTGGTCGGTCATTATGCCCAAAATAAATGCAGTTTATTCCTATCTCGAGCCATCCCCTGTTCAAGACAATAGAGCATCCCTGCTCAGAAGTGCAACCGCTCCTCGGAAACCACCGATTGATAAAAACTTGTATTTTAAGTTGTGGAGAAATTACCTTCTTTTTGCATTCAGAACAGTACCGCCAAATATTGGGACAAGTCTCCGCTGCATTTCTCCAGATATGGCAATTAGTTCGTCACCAGAAGCTCCGGATGGGCGTGATGGAAAAAGTCCACTTCCTCTCACATCAGCAATGCTGTTTTCTGTAACGCCATCATCTCTGTATAAACTCGTGGTCCCATTAATTCGGGTGGAAACCATCGACGTAAGAGATTTGGCTGTACATTCCTTGGGTCAAATTAATCACATGGCAGTC
>Ent63
AACTGGATTGAAAAGCAGTATATTCCTTTGAAGTCAAATCCTGGCTTTCCAATTTTGAGTCGTGGAGAATGCTTTTCGACACCGCCTAAATTGCTATCATACGCAAAGAGAGCGATACACCACCATTCAAACTACTCATCCCCACCTCCAGCCCCCGGAAGACTAATACAGCCCATCACCCTCACCCATAGGCAGCTGTCCACGGCTTGGCAGAGTCACCAAAAAGCAGAACCATCCATCGCGTCCTCCGTGGATGACGACATGAAGGATATTTTTATCCGAATCCGCCAAGAGCTGTCGGGAAGGGAGCCAGACTTGTGCGAAGTGGCGTCATATTATTTTGACGGCCAAGGAAAAGCTATTCGCCCCATGTTGGCAATCCTCATGGCTCGTGCCGTCAACGCTCATTTGAGAGGAGAGGGTAGCGGCAGTGAGTTGCTGCCAGGTCAAAAGCAGTTAGCACTCGTTTCGGAGATGATTCACACCGCGACGTTGGTCCATGACGACGTCATCGACAGATCTGACAAACGCCGGGGGAAACCCAGCGTGAATGCCCTGTTTGGACAGAGGAAAAGCATAGTGGGTGGAGATTATGTGCTGGCCAAGGCAGGTGCAATGGTTGCCAGGTTAGACAATAATGCAGTGACTGAGATATTTGCTCAAGTGTTGGAAGATTTGGTGCACGGAGAGTTTATGCAAATGGGGGCCAACGAGGAGAAGACGGAACGATTTGCTCACTACATTGGAAAAACGTTTAACAAAACGGCCAGCTTGATG
>Ent64
ATTCGTGGAAAACAAAATAATGTCACCCTTTCGGATGTGTGCTTTAAGCCCCTTTCGCCCGACAACGATCACTGTTCCGTATTCAGCTACTTAGGATGGTGGAGGGATGATAAGATGGAGATCGACAAGGTTCAAAAGGATGAAGACACTGGCGTCGAAGATAATTACTTGGACCACTTCAAATTTTGTTCTCGGAACCCTGTCTCACCTAAGGACTCTACTCTTTTGCACCAAAGCTGCTTGGCAAAGTATGGGGGACCGATCGATCCAAGTGTAGTTCTGGGTGGGTTCTTGAAAGATGGAAAAATGGTTCAAGATCCACCGTATAAAGATGCCAACACTGTCGTCATAACCTACGTCGTAAACAATTATTATGAAAAGGACAAGCTTAAGCCAGCTATGGAATGGGAACAAGCTTTTCTGGATTTCATGGACAATTATACTAAGCTTCATAAACCCGAGTTCATGGACATTGCTTACAGAGCCGAACGCAGTATTGAAGATGAACTACGACGAGAAAGTGAAGGAGAAATAGTCACCGTTGTGATCTCATATTTAATAATGTTTCTCTACATTGCTGTGAACTTGGGACAAATTAATCAATTTTCTCGAATGCTG
>Ent65
TTTACGGATTCTTCCATTTTAAACGGAAGTGAAGATATCACCCAGCCAGCCAATCCGTTTTTATCAGATCAAGAAAAGGAAACCCCATTGGATTCTGCATTACAAGTTTTACAAGTCGTCACTTCACAAAAGAACCAAAAGTTTTACAACGTGACAAATGCTCGTGGGCATGTCGTAAAGTTTTGTGCATTCAAACATGCCTATAAACTTGGCGAAGATATTGTCGGATCATTAGACTTTTCTGGATGCAATGTTCCTTGCCTCCAGTTTGCTGTGACTCTACAAAGTGTGGAAGAAATTACTCCAGAGTGTAGAAAAATTGAGGGGCAAAAACCTGCCGTTAGTGCTTTCTCTAAATTTCATGAAATGTGTGTCGGGTATCAACAATCGCATTTTGTTTTACCACTTCCCTTACATATTACTCCTAGCTTTTACACCGACCTTGTCACATTAAAGTGGCGATTGCACTTTGAGTTCGTTACAAGCATTGAAGATGAAATGCTGATGAAACCTGTTGAAAAACCAAAGAAAGGGGATCTGGATGGACAAGTTTGGCAAGGTCCAACGAATGTAAAAATCGAAACGATGGTATGGGATCTTCCGATTAAAATTTATGCAAATCTTCCTACTTATATTTCTCAAGGCTTGCAAACCCAAAATTGCTTCGATATGAAAATAAGCAACACTATATCGTTTACA
>Ent66
ATGCGCCGGTTTTATGACGAACCCAATCCGTTGGTCTTTTCCATTTTACTCTTTCTCCTCTTGGTTCACACCGCGACACAGGAAAACCAATATCGTGGCTTAGGAGGACAAACAAACGCCTCAAATAATAATTCCTCAACTAATAATGAGATGTCAAGTGGTCTAGCCTCCTCCACCACTGGAAATAATAATTTCATCCTTTTCGACTGTCTTCCAACATGCCAGTGCGATTACAAGATACCAAATCAGCGATTGGAGATCAATTGTCAGATTCAATCGTTGCCTATATACAACACGGATGTCGTGGGAGGAGCCCCTATAAGAGATGAACAACAACTCAGCTTGGGCGATGGAGTACGGACTCTAGTATTGCGAAATATGGTCCTAACAAACAAATCCAGCTACAAATCAATCCCTTTGCTTTCTCCAAACACCTTGGTTAAACTGGAGCTGCACCATGTGCACATGGACGCGATGGAATTTTTAAACTCGGCCCTGTTCGAAAGCTCCAAAAATAGTCTAAAACATGTGTTTATTTTCCAAAGCTCTACAATTAGCACTGACATTTTCTCAACGGGCTACACTGAAAAGTTGAACGCCTTTTCAAGACTCGAGAATTTAGATAGCCTTACCGTTTGTGATAGTAACCCTTCCCTCTCCCATGTGATTCTCCACTGTCTACCTGACCTCAAACATCTTCACGTATCAAATAGTTCAGCCTCAACGGTGTACTACACCTCCTTCTCCCATCTCAACTCTCTCCAGTCCTTAAATCTCTCCCAAAACCACATCACCACCATTCCTAACGGTCTTTTTGACAATCTGAAGAGTTTAAAATCTCTGGACATCTCATACAATCGTCTCACACATCTCCAGGAGGATGTGTTCCTGGGACTGGGGTCACTTCGAAAATTGGACTTGAGCCATAACAAGATCCAATATGTGGACGCTGAAGTCTTCACACATTTACAAGATCTCCAAACCATCAATCTTAGCAACAATGAAGTTATTCAATTCTTTGAGCCATATTTCAAGCACAATGACAATCTGCGGGTGATAAACATGTCAAATGCTTGGGTCTCGGATACATTCATCAACGAAAACGCCAATCGTTCCTACAGGGAGATGGAAGGACTGATCAGCACTTTGCAAGTCGTAGAAGTGCTTGACCTTAGTGATAATCAAATGATGATCATTCCTGAAACGCTTTCTCATGTTCAACGACTCACACATGTCCATCTGAATGGCAACCCCTGGTCATGCACATGTGACGAGAGGTGGTTCTCAGATTGGATTGCCACGTCAAACGTTTCAATTGGGAAAGATAACTCTGCGAAAGACACTTTCTGTACCCCAAATGGAGGTGCATATCGATACCCCTTAGTCGAATATATTGAAAGTCTGAGAAAAACCTGCTTAGGTTCCGAGATTACGGCACGCTATGCATTTAAGTATTATGCCGTCATGGGAAAAGACAAGTTACTGAGCTGTCATTCAAGGACGACAGCAATGCCTACAATCACATGGATTACGCCTTCAAAGAACAGAATCACGGTAACTGCTAATTACACATCAGTGCACCAAGAAAAGAAGAATAATAATAATGAAGAAGATGATGATGATGACGGTGATAATCACGAACTTTTGGAACCCTCAATATATCCTGATGGAGCTCTGCTTTTGCATAATGTGGAAGGACCCGACTACGGTTTATATTTATGCATTGCCACATATGACGACTTGAACATTACTCATTATGTTCACGTGGGCATGGATGTTTCAATTTTCGAGGACGTTAGACTTATGAGCCTCGTCGTTGGACTGATCTCAAGTTTTGGGTTCCTATTCTTGGTTCTACTGGCACAGCTCATACGATTCTTGCTTTTA
>Ent67
GATTATGTGCATCTAAAACAAAAGAATTTCGAACACGTAATGACACAAGGAAAAAATCTCGTTGCTAAAAAATACCTACTGGCTTTGATGTCTCGGAAAGTAGCCTTCAAGAATCAAGAAGAACGGAAAAAAGCATCCGAAAAAGTTGTTATCGAAGCGAATCAAGTTCGTCGTCTATTCGAACGGATTGGTTCAGCCCCACAAGGGAAATCATCAAGTTGTCCATTTAACGCGATAGAATCCACGGCTGAAGTCATAAAAGTTGAAGATTTGGACATTTTATCACTAGAACTTCACAGTTTGATTAAGCACTATCCTGACTTGACACGAGAACAGTTGATGGCAATCCTTAGCTTACGAGGAGACATTGGAAGATTCGATTTAAAGCAGAGGGCGTCCGAAATAATTCCGGTGAACGCCAACCCCAGCGCCGCCCAAAGAGGGCCCGTTCCTCACAGCATTTTCTCCCAAGTCCATATTCCACCCTCCCTGTTTAATGTA
>Ent68
CTGCAAATGAAACCAGAAGCCTCCACCTATCTCGACCAATCCACCATCCGCGAACTTGTCAAGAAATACTCGCAATTTATCAATTTCCCAATTTATCTCTGGACCGAGAAGACGGTCGAAGAGGAAGTTCCCCTAGATGACGACGACGCCACATCGGAAAAGAAAGAGGACGCCATTGAGGAAGACGAGGCACAAGTCGAGTCTAAAGATGTGGATGAGGACAAGCCAAAAACAAAGAAAGTCTCTAAAACCATCCATGACTGGGAACTTCTCAACAACGCGAAACCCATTTGGACACGAAAACCAGCTCAAGTTGAAGAGTCCGAGTATGAAGAGTTTTACAAGAGTTTGACCAAAGATACTCAAAAGGCTCTCGCACACACGCATTTCATCGCGGAGGGTGAAGTCACGTTTAAGGCTCTGTTGTTCCTCCCTACCGTCCAACCAGCGGAATCCTTCAACAAATATGGAACCCGAACTGATAACATCAAATTGTACGTGCGACGTGTCTTTATCACTGATGATTTCCAGGAAATGATGCCAAACTACTTGGCCTTTGTTCGTGGTGTTGTCGATTCCGATGATTTACCTCTCAACGTGTCACGAGAGAATTTACAACAAAGCAAACTTATCAAG
>Ent69
GATTTAAGCGAAGAGTTGGAGGCACTTAAGAACGAATTGTTGGACAGTTTGGACACTACCGCAGCACAGCACGAGCTTCGAGCCAAACGAGAACAAGAGTTGGCCGCTCTCAAGAAAAGCTTAGAGGAAGAAACAGTGTCGCATGAACAAGGTGTCACTGAATTACGACACAAACATGTCCAGGAGGTACAGGATCTTATGGAACAATTGGACGGTCTGAAGAAGACTCGTGTAAATCTTGAAAAGCTGAAGGGTACTTTGGAATCTGAAAATGTTGACTTGGCGAATGAGCTCAAGAATCTGCAAGGGGCCAAGACAGAGAATGAAAGAAAACGGAAGGTTCAGGAAAGTCAGATTCAGGAACTTCAATTGAAACTGGCTGAAAGTGAACGAGCCCGAGCTGAACTCTCCGAGAAGCTGGCCAAAGTTACAAGTGAACTCGAAGCTGCCTTCATTCAACTGGAACAAGCAGACTCCAAGGCTTCTCAAGCTGGTAAAAATTCTGCCGCTATTGAAACCCAAATGGTCGAAATTCAAGGTTCCTTGGAAGAAGAGACACGACAAAAGTTGGCCCTTAGTGCAAAAATGCGTCAACTAGAATCAGAGAAGGAGCAGATAATTGAGCAATTAGAAGAAGAGGAAGAAGCCAAGAAAAATATGGAGAAAGCAATGACCAGCCTGAGTCAATCCGTTGCCGACTTGAAGAAGAAGGCAGAAGACGACTTAGAAACAATAACCACACTGGAAAACAGTCAAAAGAAAGTACTTAAAGACATGGAACTTATTAAAAGTCAAAACGAGGAACTGATGGCCAATTGTGACAAACTTGAAAAGTCTCGAAAGAAACTTCAACAAGAACTTGAAGATGTTGGCATTGATTTAGAAACACAACGAAGCAAA
>Ent70
GATGAAAGAGGAAGTTGGCATTCGTATATATTTACCGAAAAATCTCCCGCACCGATAACGACAATCATAGATGCTTCGAATCCACTAAATTTTCCCCCAGTCATTAATGAATACCAAAATTCTGATAAATCTGCTGGAAATATACGGTCTGATTTTACAGCATCTAATACCGAACCACGTCAAAGCACCAGCTTAAATCCTTCAGGGTGCGGTGGAAGTCATCATCATCCACTTGGAATTAAAACTCCATCAAGTGAATCATGGTCAAGTGGTAGTTCAACCACAGAACTCGACACATCCACCAACAAAATGTATGCATCTTATCGACGAAGTAATCCGCCTCATCACTCACGTGGTATATCCGGTGGGGGTGGGGGTGGTACGGTACAGAGCCTAAGTCGCGGACAAAGTCAAACTGACAGTGGGTGTCCTAGTCCGATAGCTTCAGTTCCATCTCTAGTAACAATTACTCCAGAATACAACAGCGTCTCAGCATCTAATTCGTCTCATGCACTCAGCTCGACACGACTGCCGATGCCAAGCTATTCATCAATGCAGAGATCCTGGCAAAGGAACCGGCGTGATGTACTGCAAGTGTTGACTGAATCCATAATTGAACGAAGAAGACCAGGTGGAACTTACAATCTCGGTCAAGACCACAATTACCACACGACTGCCCTGGGAGTTTTGGGTGGAGGAGACCGTCTGAATTCTCATGGTCGTGGAGGGTTTGATCGCAACAAACAAAAGGAACAAAAATTACCTCGTCAATACTACATGATGAAACTACTTTACTTTTTCCCAAATGCGTATACAAAAATTTGGTTCGACAGATTAAAATTAATGGCGCTGTTTGACAGAAACCGTTCCGTATTGGAAAACTTGTTTTGCATTATACTCGCGGTTGGTGTTGCCTGCCTAGGATCGTACATATTACACCGAGGATATTATCAGGATTTAACAGTTGTGCTAATGTGTTTTGTGATTGCAAGCTGTCAGTTCTCGTTACTTTCAAGTGTACAGCCTGACGCTTCTTCCCCCACCCACGGATTTAATTATTTAACGGCATTCAGTCGCCCAATTTATTTTTGCCTGTGCGGAGGCTTGGTGTATTTGACACAAGTTTTATTGGATAATGGCACACACGATTTTGATTTAAAATTATATGGAGTGGATTTGACGCAAAAACTATTTCTTGAAAATATTCAAACCGCCCTTTTAATTATTTTGCTCTGTTTTCCCGTCTTATTCAGCGTTGGATTGTTT
>Ent71
CGTCTCGTCGTCTCCCGCCAAGCCTCCGAACAAGCCCTCCCCATCACCCCCCGCACCGACTCCCTCACCTCTCAAGAATCCAACGTCAAACCCCTCAAACGCGGCATCTCCACCATGATTTCCTCCACCTCCTCCACCCACCACCACCCCACTCCCCTTCCCCTCACCACCACCACCGAACCCTCTTCCTCCTCCACCTACCCCCTCCTCGATCTGGACGAATCTCAAAAGAAAAAACAACAACAAAACTCTCAAATCGCTCGGGAACTTTCCGACATCATAATTTACATCCAAGCCATAAAATTCTCCGGTCTTACGACCCTCTCCCCCTCCTCCTCCGTTCGAAACAAGCTCATGCAACGGAAAAACATTCTCCCCCCGTCCGGCCCCTCGCTCCCCATCTCCCTCCCCGTCACGCCCACCACCTCCTCCTCCACTTCCGGTGGTCCCACCACCACCACCTCCGACCCCCCTCCCCCTCACCCCTCCTCCTCCACCTCCTCCCACCCCAACCGCCGCGTCATCACGAACCACCCCGTCTACCAGTGCTCCTCCCTTAACGAAAACGCGTCCAAAAAACTATGTCGAAAACAACCCCTGCAAGTCATGGCGCACACGGAAACCCAGCTTATCCGCTCTTATCCGGCCGGCATGCGGATCGATTCCTCCAACTTCAATCCGCTTATCTTCTGGGCCTTTGGGATTCAAATGGTCGCGCTAAATATTCAAACTGAAGACCCCACCGGCCACGTGAATGCCGCCATGTTCGAGCAAAACGGGCGGTGCGGGTATGTCCTAAAACCGGCCGTGATGTGGGACCGGAATCACGTCATGTATCGCCGATTTAACCCGCTTGAGAAGGAATTTGACGGGTTGCACACGGTTCACCTGCATCTCACCGTAATTTCGGGGCAGTTCTTATCCCCGGCGAATTATCAGATAAGCCCGCTCGTGGAGATTGAGATTACCGGGATTCCGATCGATTGTTCGAAGCAGAAGACCCGGGTGATTTCGAGGAATGCGTTAAATCCGATTTGGAATGAGACGATAGATTTCATTATACAGTTTCGGGACTTGAGTTTTATTCGGTTTAATGTGTGGGATACTGGGTCGAGTGGGGGTGGGCATGTGATAGCGCAGAGGGTGATTCCCTTCAAGGCGTTGAGGATGGGGTATCGGCACATTCGGTTGAGGAACACGAGGAGCCAGCCGTTACCGGTGAGCACGTTGTTTATCCACGCGAGGGTGGAGGAGGAAGGGGAGGAGATTCATGAGGGGAATAAGAGCTTGTCGAAGGAGGATTCGTTGAGGGATTCGACACCGGTTTCGGAA
>Ent72
ATTAAGCCAGTCCTCTTCATGAACAAGATGGATCGAGCTCTTTTAGAGTTGCAATTGGAACAGGAGGATCTTTACCAGACTTTCCAACGTATTGTTGAAAATGTGAACGTCATTATTGCAACTTACAATGACGATGGCGGTCCCATGGGAGAGGTCCGAGTTGACCCAAGCAAGGGCTCTGTTGGATTTGGGTCAGGTCTTCACGGTTGGGCTTTCACCCTGAAACAGTTTTCCGAGATGTACGCTGATAAGTTCAAGGTTGACGTGCACAAGATGATGACTCGCTTGTGGGGTGAATCTTTCTTCAACCCTGCTACCAAAAAATGGACCAAGATGAAGGATGGCGAAAACAAACGTGCATTCAACATGTATGTTTTGGACCCAATCTACAAGGTCTTTGATGCCATCATGAACTACAAGAAGGAAGACATTACCAAGTTGCTCACCAAGCTGGGTGTCAAGCTTCTCCCAGAAGATCAGGACAAGGATGGAAAACAATTGTTGAAAGTAGTGATGCGAACTTGGCTTCCAGCTGGGGAGACTCTTCTTCAGATGATTGCAATTCATCTGCCATCGCCAGTTACGGCCCAGAAATATCGTATGGAAATGTTGTACGAAGGACCTCTTGATGATGAAGCCGCTATTGGCATCAAG
>Ent73
GCCGTTTCCACGAACATGGAGGTCCGCTGTAAATGTCATGGCCTGTCGGGAAGTTGCGAATTGCGAACTTGTTGGCGTTCAGCTCCCGAATTTCGTCAGGTTGGGACCGTATTGAAGAACAAGTTTCGCCGAGCGGTGATGATTGACCAGTCCGAACTGGGGAACCGACCTCTGAACAGGATACAAAAGCTGAAGAAGCAGCGGAGGAAGCGTCGCGATCGGACCAAGCGGAATAGTGGGAACATTGACCTTTGGTACTACGAGAGGAGTCCGACCTACTGCGAGTCCAACAGTGACCACTCCATTCCGGGGACGACGGGGCGTGTGTGCAATCGGACGGGGGGACGAGAAATGGGGAGTTGCAGTACCCTCTGCTGTGGGCGAGGATACAACACCATCCGCCAAGTCTACACGACGAGGTGTCAGTGCCAATTCATTTGGTGTTGCGAAGTTACCTGCAAAAACTGCACTGTCGACGAGTACATAACCGTTTGTAAA
>Ent74
CTTCACTCCGCCCTCCCCCAAAAGAAGGAGTGGGTCTTCCTCCTCAAAATGACCACCGTGCAATACAACCTGTACAAAGAGTTTATGCAATATCTCAGCGACAATAATACGGACGGACAGTGTGGCGCAAATCCCATCAAGGCTTTTGCCGTCTGCTGTAAAATCTGGAACCATCCCGACGCTTTGTACAACGTTGTACGGAGAAAGCAAAGCATCCTCGACGATCTCGACCTGGACGAGCTGAATAGCGGAACGGGCGGTGGGGGGTCAAACTGGTCGAACAAATCGAGGCGACGAGGAACCAGCAGAAAAAAGAAGGAGAAGGAAGGCTCCCCTCAAATCTCCTATTTTGACGGAAGCGGTTTCGACTTTCGTCGAAGCACGCTCGACTATTCTCCAATGTCTTCAACTTCAAATCGGTCCGGATCCGAGGCCCTCTCGTTGGACTGGGCGCTCCCAATTTTCGAAAATTATGTCCCCGGAATCCTCGAGAATGGAGTCAAGTTTGAAATCCTGTTTGAAATTATACAAGAAACTGTGCACGTTAAGGACAAATTGTTAGTATTTTCTCAAACCCTGCTCTCCCTCGATTTGGTGGAATACTTTCTCCAGCAAAAGTTTAATTGGGCAAAGAACGCTCAATATTATCGACTCGATGGGAGCACGACGGGGCTCGAGAGGGAAAAACTGATCAATAACTTCAACAAGTTGGAAGGAGTGTTTGTCTTCTTGGTGTCGACGAGGGCGGGATCTTTAGGAATTAATCTTACCGGAGCTAACAGGGTTGTCGTGTTGGATGCT
>Ent75
TCGAGAGATAACTTCGTGGAGGATCGTATCTATCGTCATTTAGAACCCGCTCTCGCATTCCAGTTGGAGATCAATCGCATGCGAATGTATGACTTGGAAGCACTCCCAACTTCGAATCAGAAGATGCATTTGTATCTTGGGAAGGGCAAGGTACCCAAGGGCCAGGAAGTGACAGATTACCGGTTTTTCGTCCGTTCCATCATTCGTCACTCTGATCTCATTACGAAGGAAGCCTCATTCGAATATCTGCAAAATGAAGGGGAGCGTCTCCTTTTGGAAGCTATGGATGAGCTCGAAATTGCATTTTCTCATCCCAACAGCACAAAAACTGACTGCAACCACATCTTCCTTAACTTTGTCCCAACCGTTATCATGGATCCTGGCAAGATTGAGGAGAGTGTTCGGAATATGGTGATGCGGTATGGACCCAGGCTTTGGAAATTGAGAGTTCTTCAAGCCGAACTAAAAATGATCATCCGACAAACTCCAAACAGTAAAATTATCCCGATCCGTTTATGCCTCGCGAATGAAAGTGGCTATTACCTCAACATCCATCTCTACAAGGAAATCAATGATCCATCCTCCGGACTCATCAAGTTTGAATCTTTCGGATCCAAACATGGCCCACTTCACATGTACCCCGTCTCAACACCCTACAAAACCAAGAACTACCTGCAACAAAAGAGGTTCCAAGCTCAAAGCAATGGCACAACTTACGTCTATGACTTTCCCGACATGTTCAGACAAGTGTTGGAACGTATCTGGAAGGAATATTCTGATTCTCATGAACAAGTCGAAACTCCGGCTCAAATGTTGCAATACATCGAATTGGTACTAGACAGTCAGGGCAATCTCGTGGAGCAGAACAGGACGGAGGGAGAAAACGATGTGGGAATGGTGGCATGGCGAATGAAGCTTTTCACTCCAGAATTCCCCGGAGGCAGAGAAATCATCATCATTTCTAACGATATTACTCATTTTATCGGATCATTCAGCGTCCCAGAAGACATTCTATTTCAAAAGGCTTCCGAACTGGCGAGACACCTTAAAATTCCAAGGATTTACATCGCTGCCAACAGTGGAGCACGTATCGGGTTGGCTGAGGAAATCAAACCATTGTTCCGAGTGGCCTGGGAGGATGAAGCTGATCGAGAAAAAGGTTATCGTTATGTGTACCTGACCCCAGAAGATTACTCCAAAGTCGTCAACCTCAACTCGGTTCGCGTCCAACACATTGAGGACGAAGGAGAGTCTCGCTATAAAGTGACCACTATTGTTGGCGTGGAAGATGGCATCGGTGTCGAGAACTTGCGATATGCTGGAACAATTGCGAGTGAAACTTCACGAGCGTACAAGGAAATTGTCACAATGACCATGGTCACTTGTCGAGCTATTGGAATTGGAGCATATCTAGCCCGGTTGGGCCAACGAGTGGTACAAATTGAAAATTCGCATCTCATTTTGACCGGATATGGTGCTTTGAATAAATTGCTCGGAAGAGAAGTCTACACATCCAACAATCAACTTGGTGGCATTCAAATCATGTACAACAATGGAGTGTCTCACAAAACGGATCGGCATGACATGGAAGGGATTTACACAATGCTCAAG
>Ent76
AACGGACGAGCCATGATCCGTCTCGGAGACTCAAATGTTGACTATGACTCAAACTTCCGTCTCTACATGACCACAAAAATGGCAAATCCTCACTATCTGCCAGAAGTTTGCATTAAAGTTACAATTATTAATTTTACCGTGACCTCGTCCGGTCTGGAGGACCAACTTCTCAGCGACGTCGTCAGTTTGGAACGCCCCGATTTGGAGTCACAGCGAGCAGCACTCGTCTCCCAAATCAATGCTGACAAAAATATGCTCGTGTCACTGGAGACAAAGATTCTCAAACTGTTGTTCGCCGCAGAAGGAAACATTTTAGATGACGAAGAGCTCATCGAAACTCTCAACAACAGTAAAAAGACTTCGACAGAAATTGTAAAACGTGTCGCCCAAGCGGAAGTGACGGAAAAGAGCATTTCCGTAGCTCGAGAACGCTACCGTCCTGTCGCTTCGAGGGGAAGTGTTTTATACTTTGTGGTGGCACAATTGGCCGAGTTGGATCCCATGTACCAATATTCGCTCAAATATTTTTCGCAG
>Ent77
CCCTGCGACTGCATGCAAACGATTGACATTTCTGCTCTTTGTGTCCATCCTGCCTGTGTGATATCCATTTACCTCACCACCCTGAAAACTTCCTTCTCCTCTCCCCCGACCACCCAACAACACAGCGTCGTCATCAATGTCTCCGGCCGACTCATGATTCTCCATCACGAATTCCTTGTCCAAGAGAATACACAGGGAAGTGCGCCTCAGTACATAACCCCCACCGTATTGGCATCCTGCGTGGAGATGATTTGGTTGCCAAGAGCGTGCAATAATGGGAGCAGCGAAGCGTCCCAAGTTTGCTCAACACACCACAACCACAACCCATACCTTAGCGAGGCGTTGTGGCTCTACTGCGGACAAGAGATGCGGGTGTGGCTTCCGCTAAAGGAAAAATCACAGAGTTCTGTTCATACGTTTATATCGAGTCGAATCATGTTGGGATTTCCAATTTCAATTTATCCTTTG
>Ent78
GTTTTACCTGGCCCACCTCCGGCTGAAATTAAGAAAACTGAACCGCGTCCTTCAGATGCAATGCCCCCACCACCTTCACCTGCCAGTTCTACTTGTTCTGACACGACCGTTCCATCAACTTCGCAAAAGAGGGCCAAGAAAACGCCGTCTTTGAAAGACGGGAACGAAAAGAAGGACGAAGAAGAATGGAATTTGAAGGAGGTAGTATTTGTAGAAGATTCCAAGAATATTCCCATTGGACGGGTTCTCAAAATAGACGGAGGTTTCGCCGTCATAAAATTTACTCCTTTGAATTCAACAATGAAAGATCAACCCCCGAAGGAAGAAGACGTTGCTTCTTTGCTTCAAGAATGTAGACTTCTTCGTTTGGATGATTTGCAGCATGTTAAGAATGGGACGCTTCCAAAATCACCAGATTGCATTCAAAAAGTTCCCAAGAAAATTCATTTGTCTGACCTCCCCAATGTGCTTGCCTTGTCTGTTGACGCTATTGGAATTCATGGGGTTGTCCGCGATGGGAAAAAGTTAATATACAAGTCGTATAATTTACATACTGGGAAATCTGAAATTGAGAGTACATTTCCATCTGATACGTCGGCGTTCATGGGCATTGATTCGGGACTCATTTCTTTGAACTGTAGTTCTGATAACGACTTTATGAGCATTCTG
>Ent79
GGGACCGTTCTCATCAAGACGGCCAAGGAGCTGATGAACTTTTCGCAAGGGGAGGAGGCCATGTTGGAAAATCAGATCAAAGCGATCGCGGACTCTGGGGCGAGTGTGGTGATAACTGGAGGAAAGATTGGCGACATGGCGCTCCATTTTCTCAACAAGTACAACCTCATGGCGATCCGTCTCCTGAGCAAGTTTGATCTCCGCCGCGTGTGCAAGTCCGTCAACGCCACGGCCTCTCCCAAAGTGGAGAAACCAATTCCGGAAGATTTAGGATATGCGGATGAAGTTTATGTCGACGAGTTGGGCGATACGTCCATCGTGGTTATCAAAGTGGGCACGACAGAGTCGAAAATCGCCACCATTGTCCTCCGAGGCGCGACAGACAACTATTTGGACGACATCGAGCGTGCCATCAACGACGGAGTGAATACTTACAAGGGAATTACGAAG
>Ent80
GCTACCAGAGTTTCCTACCGTTACCACATGGCTTTAAGTCCTGTTGATAATACACTATACATTTCCGACCCTGAATCTCATCAAATAATCCGCGTTCGAAATGTTGAAGATTTCTCTGATCCGGAACACAATTGGGAGCCCGTCGTTGGATCTGGTGAACGCTGTCTTCCCGGGGACGAAGCTCATTGTGGCGACGAAGCATTGGCCAGAGATGCAAAACTTGCATATCCAAAAGGAGTTGCTGTCTCTTCTGACAATGTCCTATTTTTTGCGGATGGAACCAACATTAGAAAGGTGGACCGGGATGGGATAATTACCACCGTGATAGGGAATCATCAACAGAAAGCTCACTGGAAGCCGATTCCTTGTGAAGGGACATTAAAAGTAGAGGAAGTTCACTTGCGCTGGCCCACAGAACTCGGAGTGAACCCAGTGGATAATTCCCTCTACATTATTGATGACCACATGATTCTGATGCTGACAAGGGACAACAGATTACGGATCATTGCGGGGCGTCCATTTCACTGTCCAATCCCACTTGGAGGATACGATGCAGATCTCGCAATTCACACCGCATTGATCAGTCCACAATCAATCACATTTGCGTCGAATGGTGATCTCTTTGTTGCAGAGTCTGACTCTCAGCGAATCAATCGGGTGCGAATGATTACAACGGATGGGAAGGTTCGACACTTTGCTGGAGCTGAGTCGAAATGCAATTGCCTGGATCGAGGATGTATTTGCTACGAAGATGACCACTATCTCGCCTCCACGTCCAAATTTAACACCATCAGTGCAATAGCGATGGCCCCTGATGGAGTGCTGCACATTGCAGATCAAGGCAACTATCGCGTGAGGTCTGTCATGGCCTTAATTCCTCAACCCAGTATCGGAGAATCCCGACAGTACGAAATATACTCACCCGAGACGCAGGAAATTTACATCTTTAACAGATTTGGACAACACATATCTACAAAAAATATCGTCACTGGAGAAACCATTTACACTTTTCTGTATAATGTCAACATGTCAAACGGAAAATTGAGCAGTGTCACGGATTCGGCTGGAAACAAGATTCAAATTCTTCGAGATTATTCATCCCAAGTGAAAACAATTGAGAATGCGCAAGCTCAGAAATTTAACCTTCGAATGTCCAGGGTACGAATGCTTCAAGAGTTTTCTTCTCCAGAAGGATACAATTATACATTCGATTACCACGGGTCTACTGGACTTATCAAAGCTCGACAGGATTCGTCTGGTCGTGCCAGCGTATACTCGTACGATGAATTTGGTCGACTCACACAAACTGTTAGTCCCACCGGACAAGTGGTCAACCTCAATTTCGACCTGAGCAAAAAGGGAGCGTCCGTACGTGTCACAAAAGATCAAAATGCACCAGAAATTTATTTCATTAAAGGATTCTCAGTTACAAAGAGGATTGGAAAATGGGAACAAATGACCTCAGTTCAGGACACTAATGTTGTCCTACAAGAGCCCTGGGGCCAAGTAGTCACGACAGAATCTGTCCCCTACAATTTGCTGGGTGAAATCAATCCTGCCCTATCCGATAGCTTCCCTGTTCCC
>Ent81
GATTTGTTTGAAGAACTCGCATCGTATCTGAAAGAAGCAAGTGATCGCAAGCAAGAAAATGTCAGACGTCGTAAACGCAAAGATAACTTAAGACTTCAGCTTCTTCGAGTGTTTGAAATGATAGCGAGAGAAAAAACATTTGGAAAAATTAACAGCAATCTCATAAACTCGTATACCCCGTCAAGCCAGGGACACCACTTGGGAGACAGTGGTTCAGTCCTGCCCATTCCACTCCAAGAATTTTTCGAGACTTGCAAAGGATGGTTGGAAACTGAAACGGATCGAGATGGAGGATTCGAAATGAGGTTAAACTTTTGCAAAGGACTTCACTCCCTATTGGACAGTTTTGATTTGGATTTGAAGGAAAATCTACTTAAACGTGAGGCAAAGAAACAACTCTTCCAGCTCTGCATCAATTGGGCTGGGTCTTATGCGTCGTCATTGGGAAAAGAAATGACCACGTCATCCTTGAATTCTACTGGAAATACAGTGATTATCAATTATCCCGGAACATCAGGAACTCAACAAGCAGAACTTGAATTATTTGCACTTCAAGCTGCCGCAAGACTGTTGACATGCGGCCCAGTTTTCCAACAAAGTTTACTCGCCGAAGAAAGCCAACTGTATTCCTGGTTGGATTATCTTTTGTCATCTCATGATTCGCGAGTTAGTGAATTGGGAGAGCAAGTTATAATCATGTTGCTCGAGTTTAATCCGGACGTGGGTTCCATGCTGGATTGGGTCGTGTCTCGATGCTTCACGGGAACGTCACAAATTGCAGATGCCTGTTTTAGAGCAATGGCAACTCTCTTTTCCGCCCGAGAGTATCCTTGCGACAGATATGTGGCCATCATTAACTGTGCCCTGTTGTATAGTGGGAGTCCAAAGTTACAACTGCAGCAAACGGCGTTTCGATTATTGCAAGTGTTGGACCGCCGTTTCTTTGGAGGTTTACCCCCTTTGCAATTACATCTCGGAAGTGAAGTTGCCAAAGATGACACTCCACACACCTTAGACGCTTTGCTCAACAGATCTAGTTATGCGAAAAGTCAAACGTTTTTGTCGAAGCAGCTATCATTCCTTCACCCTGATTTGACGATGCCTATATTTTCA
>Ent82
GCCATCACACCCCGCCACTTCCTTGACTTTATCAACCACTTCGTCAAGCTTTACAATGAAAAGAGGTCTGACCTTGAGGAGCAACAACTCCACTTGAACATTGGTCTTAACAAGATCGCCGAAACGGTCGAACAAGTTGAAGAGATGAAGAAGAGTTTGGAACTGAAAAAGAAGGAGTTGAAAGAAAAGGATGAAATGGCAAACAACAAATTGAAAGAAATGATTTCTCAACAGCAACAAGCCGAACAGCGAAAAGTGCAGAGTAAGACGCTCCAAGCAAATCTTGAGGTGCAGACGAAGGAAATATCTAAAAAGCAGGAGGACGTAACAAGAGACCTGGAGCAGGTCGAACCCGCCGTGCGAGACGCACAACAAGCCGTATCTTCCATCAAGAAACAACAATTAGTCGAGGTGAGGTCTATGGCAAATCCTCCCGCCGTGGTAAAGTTGGCCTTAGAATCGATCTGCCTCCTCCTCGGAGAGAACGCCGCCGATTGGAAAGCTATAAGGACTGTCTTGATGAAAGAGAATTTCATCTCCACCATTGTCAACTTCCAGACAGAGTACATCACAGACGACGTGCGTGAAAAGATGCTCTCCAGATATGTATCAAACCCGGAATACACGTATGAAAAAGTCAACCGGGCTTCCCTCGCATGTGGACCTCTGGTCAAATGGGCCATTGCACAAATCAGCTACTCGGACGTATTAAGAAAGGTGGAACCTTTGCGCGAAGAATTACGAAATTTGGAAAGTGCAGCCTACACAAATCAGACGGAAGCGAGACAAGTGCAGGAAGACATTGATCGATTGGAGAAGCAAATTACAAGCTACAAAGAAGACTATGCTCGATTGATAGCACAAGCTCAGGCGATCAAGTCCGATTTGGAGAATGTTCAGAGCAAAGTAGAACGTTCAATGAGCCTTTTGAGGTCACTCGGCATGGAAAAAGATCGCTGGGAGGGAAGTTCAGAGGGATTCAAGACTCAGATGAATACGATTGTTGGGGATACTCTTCTATCGTCTGGATTCCTAGCCTATGCCGGGTACTTTGATCAGCACTATCGGCAAAACTTATTTACGGCTTGGTCCGAACATCTGGGGAAGGCAGCGATATCGTATAGACAAGACATGGCCCTCAGCGAGTATCTCAGCCATCCGGACGAGAGATTGAGATGGAAGGGGAACCTGCTACCCGATGATGATCTCTGTACCGAGAATGCCATCATGCTGAAAAGGTTCAATCGCTACCCGCTGATAATTGACCCATCCGGACAGGCGACAGAGTTTTTGGAGAGAGAGTATGCTGACCGAAAGTTGACCAAGACGTCATTCCTGGATGATTCCTTTAGGAAAAATTTGGAGAGTGCTTTAAGATTCGGAAACCCTTTGCTCGTTCAAGATGTTGAGAGTTACGATCCGATATTGAATCCGGTACTGAATAGGGAAGTGCGACGAACAGGGGGTCGTGTCCTCATTTCTCTGGGAGAGCAGGATATCGACTTGTCGCCTAGTTTCGTCATCTTTTTGTCCACGAGGGATCCCACGGTCGAATTTGCTCCAGATGTGTGCTCGAGAGTGACCTTTGTGAACTTTACCGTCACACGAGCATCCCTGCAGAGTCAGTGTCTGAACCAAGTCTTGCGAGCCGAGAGGCCAGACATTGACCAGAAAAGAAGTGACCTGCTCAAGTTGCAGGGTGAGTTCCAAGTGAGGCTGAGACACCTAGAAAAGTCGCTCCTCGGAGCTTTGAACGAGGCGAAAGGAAAGATTTTGGATGATGACAGTGTCATTACGACGTTAGAGAACTTGAAGCATGAAGCTGCCGAGATTTCAAAGAAG
>Ent83
GACAAGTCACGAGCCGGTTACAAACTTTACACGCCACCCTACGTGCTCGCTCCGAATAAGGAAAGACTCACTGAAGGGATCGACTGGCTGAGCGTCCTCCAAGGTCAAACGATGGGGGGTTTAGTCAGCTCTGGAAATAATCCTTTGACCGGCGGCCCCTCTACGACGCCTAACCTCTCCTCCGTCCTCTACGTGGCCTACTGTCTCTCGGAAGACCAGCGTTGGCTGATCGCTTCCGTGACGGACGACCGGGGCGAGTTACTCGAAACGACAACGATCTCTATGTACGTTCCGAATCGGTCAAAGAGGAGGAAGGCGAACGCGAGGAAGCACGGCCTTCACAAATTGATGGACTTTATCCTGGGCATCATGTCGACGGGAGCGAGTCCTTGGCGTCTCGTGGTCGGTCGACTGGGACGCGTTGGTCACGGGGAGTTGGAATGTTGGAGCACTCTCTTGTCGCGGAAAAGTTTGTTGCGTGCTTCGAATCAGTTGAAAGCCTTGTGCTCACAATGTTCTCTCCAATTTCCCACCGAGGCTCCGTGTGTTCTGTCTGCCTGTCTCGTTTCCCTAGAACCGGACAGTTGTTTAAGGTTGATGCCGGACAAGTTCACGCCGGATGAAAGGTTTTCAAACTCGGGGACATCGGCATCCCTCTCCACGCCGCAGGATATCTCTTGCACACACATTTTGGTGTTTCCGACGTCGGCGACGACACAG
>Ent84
GTGGGTCAAAGTCTACGTGCTCTAGTGGAACGGTTTCAGGAAACAGCTAAATCTCATCAAAAAGTTGAATCTATTGACGACATGAAGAATTTTATTGAGAATTACCCTCACTTTAAGCAAATGTCGGGAACGGTGTCAAAGCATGTAGCAGTGGTTGGAGAGCTTGCTCGATTGAATGAAAAGTACCACTTGCTAGAAGTCTCAGAATTAGAACAGGATATCGCATGTCATGCCAATCATTCTCAAAATCTCCAGCGACTGAAGCAACTTATATCAAACAGCAAAATACGGGATGTTGATGCCCTTCGACTTGTTCTTTTATATGCCCTAAAGTACGAAGCACATTCCAACAATGACATAATGGGATTGGTGACCAAACTGAAAGCAAGGGGTATTTCAGAGGAGAACATATCGTTGGTCAAAGCTTTACTAAAATTCGGCGGTGTCAAGAAACGAAAGTCGGACTTGTTTGGATCTGACCCAGTTGCACAAACCAAGCGATTCATCAAAGGGCTTCAAGGAGTAGAAAATATTTATACTCAGCATGTCCCATGGATGAAAAGTATTATTGAAGATTTGCTGAAAGGGAAAGCCAAAGACCAGCTGCCATATTTCAACGCATCTTCTGGAAGAATGGGCAGTGGCAGTGCTCCTGTGGATCCCACATTTCGTCCATCGGAAATTATTGTGTTTGTAATCGGGGGTATCACCTATGAAGAAGCATTAGCGATCCACAACATCAATCGAGCTGAGAATCGCCTCTGCGTTGTACTCGGTGGAACTTCGATGCAAAACATGAAATCATTTTTGGAAGAAATTCGAAGTTCAAAATCAAAGAAAATTGATCCACGAGCCGTT
>Ent85
TATTTGGCTGTCGACGAAACAGATAGAATGGTTGAAAGGGGTCATTTCCAAGAACTTCAATCAATTCTTGGCCTTCTAAATTTGGATGAGACAGAAAAACTGAATCGTCAAAACTTTGTATTTTCGGCAACACTTGCGTTTACCCATGATCCTCCGAAACGGCTCCAACACAAGAACCACAAGAACAAACAAGAACCTAAAAAAATAACGGGAAAAGAAAAGCTTAAACAAATTATGGAAATGATTGGAATTCGAGAAAACCCCAAAATAGTGGATATCACGAGTACGAAAGGAACTTGCGAGACTCTACAAGAAATGCAGATCAATTGTCCTGCAAATAAGAAAGATTATTACATGTACTACTTCCTGGTCAAACACCCAGGACGGACCATTGTTTTCTGCAATAGCATCAACACTGTTAGACGATTAACAAATTTATTTTTCCTCCTCAAATGCGGTCAAGTGCTCCCACTCCATTCAGAAATGCACCAAAAAATGCGGCTAAAAAATTTAGAGAGATTTGCAGAAGATGAGAAGAGCGTTCTCATTGCCACTGACGTAGCCGCAAGGGGACTTGACATTTCTGATATTCAGCACGTTGTTCATTACGAAATACCGAAAACTGCAGAG
>Ent86
AAAGTGTTGGACGGGATCTCAGAGAATTTTATTGTTTTGCGAGAAATCAGGGAAATACCGGGCACGCTGTTCGGCCTTTATTTGTGGCTCTGTCAAAGATTGTTTACCAAGAAACAATTTAGCAAAGTTCAGCCTATTCTTTGTATTTTACTCGCGTCAAGAACACCAATGCAAGAGAGTGAGATATACGCTTGCCTCCAAACACGCTATATTTCCATAAGCAAGGAAGACTTTCTAAAACGAATTCACGTCCTTCGTCGCGTGCTAATTATCTCACCGGAAGGTTACCACACCCTTTTTCATCACAGCTTCTCGGAATGGTTCCTGGATGTCAAATACTGCACTCAAAAGTATTATTTATGTCAGGCGGCAGAAGGTCATTTGATGAAAGCGTTGCACCTTGCGGCTCGTGCCTCTGAACTCAAACCGGACCAAGTCGCCGACCTGGCTCACCATTTAGCAAATTCCACAAAGTTTTTCAGTGATCCGAATCTAATCCCTGTGTTCCTACTTTCCCTCGGAGTCACAGTTTTCTCCCAAGACTTCAACCTGCACTCGTACGACGTAAAGGTGCACAAACTGCTGGCAAAGTGTGGCGTAAAGAGGGAGGTTTTTGCTGTAGGTGGTACTAGTAGTGATCAAGCTGCAGAGACAAACGTTGTGACAAATACCACTACCACCGCTGCCGCCTTTACCGACGTGGTTGGGGGTGTGGATAACATTAACTATGAACAGGGTGGTGGGGAAGCACCCTGTGAAAACTTGGAGGAACCTTCACTATTGATTCCCGACGAGGACGCGGAAGATCTTGGGGAGAAGGATGGCATCAGTATAGAAATGATTGGTGACATAAATCATACTGATTACAATCAACGAACCCCACTTCATAATGCAGCCAATGATGGAAATTTACAAATTGTCGAATTGCTGATTACTCATGGAGCTTCGCTAGAAGCGACTGACCGTCACGGAAGGACCCCTCTGAATCTAGCAGCTCGTCAG
>Ent87
GTTTATAAAGAGCTTGAGAGAGGGAAGAATCTAAGTTATTGGAACGATATTACTGTGATTGTTGAGGACGAATTAAGAAAATTACGCAAGCTGGAACAAGATGATGACTATCGAATGGCTGTGGAAAGACGTGAAGGAATAAACTCTGCGGTTGCCTCAGACGTTGGTGAATTACTCAAAGGAAAAACTGCTGAAAAACTTGAAGAACTCAAAATAAGTATTCAGTCAAAACTAGACGGCTCAGTGCATGGATTGGATATTAGTTACTGGGAATCTTTGCTATCTCAACTAAAGGCGTACATTGCGAGAGCCCGACTTCGAGATCGACATCAAGACAACTTGAAAGCAAAGTTGCAAATGTTGAAAGCACAACAAGGAGTCAAGGTTGAAGCCGAGTCTGATGAAAGTGCCCACGGAGATTCCCAAATACCTTCGCAGTCTATGGACATTGATGAAACCAAACAAGAGCCCACCAGCAGTGCAACTTTGAAAGATCAAAAAGGAGAGGAATTGCCAGATGATGATGAGGAAGATGATGACGAAGAACAGACTGATATTGTTGAAGAAAGTATTCGCCGCTATGATGTTGGGGGCTACTCCCCAAAAATTATTAGTCTTGATGAAATCGAACCAGGGATTTTTGTCATTGGTGAGGATGAAGACAACGCTCGGCTGGAGCAAGCAAGATCTCAGGTGCTTAAGGTTGGCAAGAAGGTAGAGAATGTGTGGACAGCAGAAGAAAAAGCTTTAGAAAAGGAAGCCAAGAAGGGGATGACGGATGACGAGGCTGGATTTTCTGTGGAATCTCAAGTGAGCGATTTATATTTGTGGTCAGACAAATATCGGCCAAGAAAACCTAGATATTTCAAC
>Ent88
AGAAGATTGGAAGAGTACCATAAACAAATTGACACCGAGTTCAAAAAATTTGACTCCTACAGGAATGACATCATTCAAAAATGGAACGACAAAACGCAAATGGCCTTTGGTAAATTTCGCAGCAAGGGCTCCGCCGGTCCTCAGATACCAACTTTAAAGCAAATCTCACATATTTTATCTGACAAGGAAAGATTAATTAAACGAACTCAGGTGAAAAGGACGGCTTATACGACGATTGGAAAACCTGACGCGAACATACAACCAAGCGAGAGTGCGCAAGATGAAGAAATTTTTGACGACGATGACTTTTACCATCAGTTATTAAGGGAATTAATTGATAGAAAAACGACCAATGTGCAAGACCCCGTTCAGCTTAGTAGACAATGGTTAGAATTACAAAAGTTGAGGACAAAATTGAAACGTGTAGTGGACACGGATGCGAGTAAAGGTAGAAAAATTAGGTATGATGTGCACCCCAAACTTGTAAATTTTATGGCCCCTCAAGATAATTGTGTCATGTCTGAGGGTGCTGTGAAAGAACTTATGAGTTCGCTGTTTGGAAAACAACCATCAAAT
>Ent89
GGTGGAGAGAACAACATTGAACAAGTCGAAACCATCACTCCCTCTGAAGGAAATAATGCCAGTTTACAAAATTCCAGTAGTGATATCCACACTCCTGAACCGCCAGTTCCAAGTACTACTACTAGCCAAATTCCCGTCATTAACATTGTGCACCCCACCCCCACTCAAGACTCCAACAATAGAAACATGAATCCAAACGTGGTAGAATTTAAAAACAAACGAGGTATCCGATTCACCACAGCATCCGACAAGTCACTCGAGAAAATCGAAGAGGTTGAAGCAGATAATTCCCAACAACATCATGGTGCTGACACTGGTGAAGAACCACTATTAAAACAAATGAACACACCATACGGAATCCCTTGCGTGAGAGAACTGGTCCGTTTTCTGGTCAGCTTGATTAATCCGCACGAAAAGCAAAATTCTGAAACAATGATCCACCTTGGACTAAAACTACTCCTTATCGCCGTAGAATCAGACATGGAAGCCATCGCGATGCACCCACCACTTCAAGCCATTTTTAAGAATGAACTCGTCAAAAACTTGATCGCTCTACTTTCCTATAATTCTCCCAATAACAACGGGTCCATCATCCTCCTTACCGTGTTAAGAATTCTGTTCATCATTTTCGACAGCATGAGAATGGACATGAAATACCAACTCGAAGTCTTTATCACCCGCTTGATGGAAATTATCGGAGATGGACAACAGAACCCAATAAATATTAACCAAAACCAACAAAGTAGGTGGATGTATGAACAGAGAGAGCTTGCCTTGGATTATTTAACCCAGTTGTGGAAGCTACCCACTTTCGTGACAGAATTATACTTGAACTACGATTGTGACCTATTTTGTTCCAATTTATTTGAGGACTTGACTAAACTCCTGTCCAAGAATGCATTCCCCATGCAAACGGGAATCAATTCCATCCATCTCCTCTGCCTTGAAGGCCTCGCATCAATTTTGGATGGTATCGAGTCACATTGTACGACTCGACTGAATTCGACGAGTAGTGGGGTCAATACGTCGTCATCTTCCTCATCAGATGAGTCAAACTCATCAGTATTTTATCACGACTATGAGCCAGGTGAAGTCAAGTTGGAGAAATCTGACGAGTCTGGACAACTTCCAACCCATGAGCAGTTGATGGCGATCAGACATAAAAAGAAATTATATCACACG
>Ent90
CGATACATGGCATGCACCGATTCTCTCAAAGAACTCTATGAGGACAATGATATGCAAAGGAAAGAAGAAGTTCAAGCATTATCCGGCCCGAATGAGTTTGTTGAGTTTTACAACAGATTAAAAGGAATCAAAGAGTTTCATCGTCGTCACCCAAACGAAGTTTCTGTCCCAATGTCTGTAGAGTTTGAAGAATTTACAAAAATGAGGGATTCAAATGCCGAAGAGTACATGAATCTGGTCGAATTCACGGATGAAGAAGGATATGGAAAATATTTAGACTTGGTAGAACATCATGTAAAATTTGTCAATTTGAAAGGAGCCGAAAGGATGGATTATATTTCTTACGTGGAGAAATTTGATCGTCTATTTGAAATTGGGAGGGATAAGAAAGGATCAGTCGAATATAGGAAATACTTGGAAGGGTTGACAGAATATTTGTACGACTTTTTAACAAGGATTAATCCACTCTCGGATTTCGATGACATTATGGAAGACGTCAAGATGGAATTTGAAAGTCAGTGGGAAGCTGGTACATTTCCGGGGTGGCCG
>Ent91
TATTTAGGGGACAATGCTGCAGTGGATGCCATAAGTATGAGACTTCGCGAAGTGTGTCCAACTCTGTTTAAAAGTGAAGATGCGATAGGATCAAAAGTTGCAGAAATTCTCGCCAAAGTCAAAAACTCGACAAATTCTGAAGAAAGGGAAATATTGTTAAAGGAATCACTCGTTTTATCTGAAAAAATTTGCGGGCATGGTCGCGTTAATATCAGAAACCTCTGCAAACAATATTCAGACCTGGGATTTCCCGTTGGAGCTGTTAGACTGTGCGTTTCAGCTGCAGCAGCTGCAGATCCAGAAAAACTTGGTTTAGATACCATCAGAACAAACGCTGGGATGGGCGATTCGATTGGAATGCAAGCTTACCAGACTCGTGCTGAGATATATAGGATTGTGTTTGATTTGCTCGATAATTATGTCCAGTTGGCTTCCACTAACCAGTCGCCGTTATTACGAAGTGTTGAAGATAGAATTTCTCCTCAAACTGCACAGTTATGTGCTGAAGAAACAATTCACGCAATTCTTTCATCTGATGACGAAGTGTTTCATATTTCACTGTACAATTGGCTGCTCGAGAAGAAACAATTTGACAGATTGTTGGAGATCAAACATCCTTATTTGGATTCATTCCTCCAACGTGCTGCGGATGCAGTTGTCTCTGGAAAATGGACAGCAGGTGGAATATCTGCCAACGATACTCGTGTGTTGGATCTCTTGTGGAGACATCATGAAATGAATCAAAACCATTCCGCTGCTGCCCAAATTTTGTCAAAATTAGCCGAATCTACT
>Ent92
GTGAACGAACCTAATCCATCAGCAGGATCTCAAGGCGAACTTCTGGCAAAACGATGCATTACTCTCGTGAAGCTTATGCTCCGGCCAGAAGTTTGGAAACAAGGGGAACTGAAAATCCAATGGTTCGAAAAACTCTTCGCCACTCTAGACTCCCCACAAGTCAATTATCCCAACATTTGCACCGCTCTCGAGTTGTTGGCATACATTATTGGGATACTGGATAAGCCGGCAGTGCTAGAACACATGAAGTTTCTACAGAAAGGCATCACTGCTTGTATGACTTGTCAAAATAGCAAAGTCATCCGTCAAGTCCACCAACTGCTGACCAAGTTGACAAGTATTTTTCCCACCGAATTCCCCGGTGGCTCGGGAACCTCTACAGTTGTGAAATATGACGAACTTGAGCCATTGTACACCTGCGTGAGCAAAGTGATTTACGAAGGACTCTCAACGTATGACAAGCTGACTAACGCTAATCCACAAACACTCTTGGGTCCAATAATGATGTGCAAAGCTACCTGTTCCAATAGCCCAGGCTACATTGACAGAATAATTACTGCATTTATGAAATGTCTCCAGAAATTAGCTCGTGAACATTTAACGCCTGCTGTGAATGATGCATACGTAGCCACTGAACTGCTCATCATTAGCTTGGAGTTGGTTAAAAACCGCGTTGGAGTCATGGGCGGAGAAATGAGGAAAGCATTCATCGGTCAAGTTTTGGTTAGCCTCATAGAAAAGTCTACAGATACCAAAGTAATCGGAGCTATTGTCAAGATGCTTGAAGATTGGGTCAAGAATCGGGCTCCACATGCTGTAAACCAAGGCCCCACCATCAGAGAAAAGTCCATCCTCCTCGTAAAATTGATGCAAAATGTTGAAAAGAGATTTCCTACAGATCTCGAACTCACTGGAATGTTTTTGGAGCTTATCAACTTCATTTATCGAGACGAATCTTTAAAATCTACCGAACTCAATGGCAAATTAGAGCCGGCTTTCCTCTCTGGACTCCGTTGCGTTCAACCATCCATCCGAGACAAATTCTTCCAGGTGTTCGACACTTCGATCCGACGAAAACTGCACGAACGACTCATGTACATTGTTTGCAGTCAGAACTGGGAAGCGATGGGGCCTCACTACTGGGTCAAACAATGTGAAGAACTATTATTTGCCACAGCTTCAGACGTGGCTTTAGACATTGCTCCTAAAGAATCCATAATTCCGTCAGAATCGTATGGATTCTCCCTCCTTGATCAACCCCTGAAGGATGCCTTTTGTCCAATCAACATGGAAACGACCGTGGTAGATGTTCGTGAACATGAAATTGCATTTGTACAGCAGTTGGAGAAGGATGTGGAAGCGTTGCAAAAGCTATCAGACAGCGAGGATGAAGCCGTAATTGCTGAATCTATAACAAAACTAGAGGACGCCTTCTTAAACGAGGGATGGATTGAGCCCGCACATCCTGACAGAAATATGAAGTATATATTGAAACGGGAGAACGATTTCATTCAATATGCAGCCAAAGGGTTTACGACTCACTCTCTCCTTCAACCCATGGTCCAGCTCTGCCATTTGGACACTACACTATCAGAGAAGATTTGGATCTCGTTTTTCCCAAGGGCGTGGAAAATCTTTACGGAAAAGCAACAACTCGCTTTGGCTAATGAGATGGTCCCCTTTCTGTGCAGTGGGGTACATGCTATTCAGCAACATTGTCATCCTAGTGCATTAAGCACCTTTGTTGAAGCTCTTTGCCAATGTACTCCTTCAATACCAATGAAA
>Ent93
ATTTCGTTCAGGGTGGAATGCTTAGAAGAAGAGATCCACCACCGAGAAATCGTTGTCGAAGTGAAAGGTCCATCTGGCCATTTGGACGCTAGAATAAACCTCGCCCCGGACGGAGGGCATGGAAAAGGCACCTTTACCGCGACGGATATCGGAATCCATGAAATCGTCGTCAAATATCAAGGCGAACCGGTTGTCGGTTCTCCCCTAAAATGCCGAGTTGTGCCTCGCTTATCGGAAATCAGTTACTCGACCGGTCTCGCCCCATGCGCCGTGGGCTCCATTGTTGAAGTCCTGGTCAATCCGCAAGATCCATCCGGAGCCAAATTGGAATACATGGAAGTGGTTGCCCTCTCACCGTCGGGAAACTCGAGGCCATGCACCGTTAACAAAGTGGTGGACGGATTTGCTGCCACGTTTAAACCGGAAGAGCCTGGAGAATGGAAAGTGACGGTTTTATACAAGGAGAAAGATATTCAAGGGTCGCCATTCCCATGTTTTGTCTACGACCCGAACGGAGTCATT
>Ent94
GTTGGGAAGAACAATTTTCGCCCACCACCCAAGGTGGATTCTTCCGTCATTCGCATAGAGCCTCGAATGCCACCTCCCCCAATCAACTTCCAAGAATGGGACGCGTTGACTAGAATAGCATTCTCCAGAAAGAATAAAACTCTCCTTGCCAATTTCAAAACTACGTCCGTCGTGTCCAGCCTGGCAAAAAATTATGCAGCCGCAAATATGATGCCAAATTCTAATGCCGCTGTTCCATTATTATCCAGTACGACAAGTAGTAAATCGACTGCACAGCCTCCAAAAGACTATCAAGAACTGGAGAGGCTAGTTATGGAGAAGGTCGAACGAGTTCTTGGCAATGGATTTGTAGATAAGCGAGCTAGAATGCTAGACGTCGATGATTTTATAAAATTGTTGGTAGAGTTTAATAAAGAGGGCATTCACTTTGCC
>Ent95
GGCCCCAACCATTGCGTCTCCACCGCCTGTGCCACTGGGGCTCATGCTATCGGAGACGCCTTCAACTTCATTCGCCTCAATCACGCCGACGTTATGATTTGTGGTGGCGCAGAATCCTCCATAAATCCTCTCACAATCGCCACATTCGCCCGGTTACGCGCTCTGTCGACGAAATTCAACGATTCACCGCCAACCTCCTCCCGTCCTTTCGATTCTGACCGAGACGGCTTCGTGATGGGCGAGGGGGCCGGTGTTCTCGTCCTTGAAGCGTTGGATCACGCCAAGCAAAGAGGAGCCCCAATCCTAGGTGAGGTTTTGGGCTACGGTCTCTCCGGTGATGGACATCACATGACGGCGGCGAGGGAGGATGGCCACGGTGCGTTCAGAGCGATGAAAAATGCCATCAGTTCTTCCCAAGTTGACCCCAAGGATATTTCCTACGTTAACTGTCACGCCACATCAACACCAATCGGGGACAAAGCGGAGATTACAGCGCTGAGGAAATTATTTCAGGATAAAAAT
>Ent96
GGCGTTGACCTGAAATTCCCCCATCACGACAATGAGATCGCACAATCCGAAGCCTACTACAACTCTAACTCTTGGGTCTCCTACTTTCTCCACTCTGGCCATTTGACAATCGCTGGGTGTAAAATGTCGAAATCACTCAAAAATTTCATCACCATAAGGCAAGCCTTAAATGAATACACTGCCCCCCAACTTCGCCTCACTTTCCTCCTCCACTCTTGGAAGGATACGCTCGACTATTCTCCCTCCGGCATGGAAGCAGCGATCCAATACGAGCAGAAAATTGCAGAATTCTTCCTCAACGTCAAAGCCGCGATGCGCTGTAGTCCGGATCCCTACCCAAAATGGGGTCAAGATGACGTCACCCTGCAAAAAGGAATCGACTCTGCAAAAGCCGCCGTTCATGCCGCCCTCTGCGACAACGTGGACACTCGCAGTGTCCTCTTTGCTCTGCGAGATCTCATCTCCGAGTCCAATATTTACATTCAAACCTGCAAAAATGCAAAGTCCCCAATTAACTCGCCCTTACTGAAGGCAGGAGCGAAATATGTGACCTCAATTTTGAGAATGTTTGGCGTCACGGGTTCAACGGAATTGGACAGTTTTGGATTCAAAAGTGCGGACGGAGGGGAAGGAGTGGCCGGAAGCGTGGACGTGGAGGAAACCGTGCTCCCATTTGTAGAAGTATTATCCGAGTTTCGGGAACAGATTAGGTCCACGGCAAAATCGATAGGAGACGCAGCCGTGAAGGGGACGATTTTAAAGGCCTGTGATGAAATCAGGGATAGTAAATTGCCCGAGTTGGGGGTGCGGTTGGAGGATCATGAA
>Ent97
GAGGGTCAAGATAAGAGCCGCCTCTTCGCCCCCATGGACCCCGATTTTGCCCGGATATACGTCACATGTCAGTCGAAGGGTGGCGGAGGTTTTAAGAATCCACCCCTTTTCGCCTGTGTCATGCGGGAGGCTTCCTTCTCCCTCGACTGTCACGCCTTCGCCTGCAAATGCGCGGAGGATGCGATCGTCGTGGCGGCGAATTTATACCAATCCCTCGTCGACAAGATGCGCTCTGGTCATAACAACCACAACTTGGAACACACCCACCACCACGCCACGAGCAAGGAGGGTGAATCCGGCTACGGCAGTTTGACGAGGACGTCCCCTTTACAAAGTAGTCCGAACAGTGGTGGTGGAAACCAAAATCGGTCGTCCTCTTCCTCCGCGGCGTCATCCCCGTTGGGAAACAGTGGCGGTGTTGGTGGTGGTGGGGACGGGGTAAATTTGGTCGGGGTGGAAAGTGGTCCTTCCTCCTCGTCTGGAATAGACGACCACAAAAATCATATCCATCTTAATTCGCGTTCCGTATTTTCCGACTCGGAATCCATCATTCCAATCCGACCTCCCCGAAGGAAGAAGAAATACTCTGAAATTCCAACGGGAAACTTGAAACGGTACAATTCTGAGGATTCCGTCCTTCTCAAGATTCCTCATAGGAGAAAATCCTTCAAACAACGACCCCCCTATGTCAACAACAAGGTGAAGAAACGCGTCCAAATTTCCACCCCGGACGAAACCTCTTCTGGCGATTCGATCCACAACGAATCCGCCATTGATCAAGTTCTGGACCGCATAATTAATCCAGGAGGAATGTCTTTCAACGATTTGAAGCCGTCGTATCAGGATTTAATTCTGAAAATCGCCCTCACTCTGACGCAAGATCAGTTGTACCAAAAGAGTAAACAAGCCATGAAGAAACAACAGCATTACTTGAGGAAGTCTAGTAAAGTCAGTTCGAAAAGGTGGGCATCTTCTGGAGGGGACGTTTCAGATGACAATTCACAATTTTTAAACCATTTGTTAAAGTCCTTTTCGAAAATTGGGTCAAAATCTGGGTCAAAACAGGAACAAAATATCAGATTTTCAAAAAATAATCCCGTCGCACCCGCCCCTAGGAAAGTCATCCTCAAAAAGCCCAAAGATATTCACGGTGATGACGCCGCATTCATGTCGTTCTGCAGTGGCTGCATTTGTGAGTCCTGCTCGGAAAAGTGTTATTGTTCCCTTCCCATAAAAAGTGGGGGTTTGCTGAGCAACAGTAAACTGCTTCTGAACGGAATCACCTTTCCCGTTTCGAATAATAAGAATCAAAAATGCATAAATGTTGGTGATCCGACGTGCGGCACGCCAACGACGGCGACGGCATCTTCCACCCCGTGTCCCATGGGGAAAGCCTGCACCGAAAAGAAGGACAAGAAACAACGCAAACTTTGCGGTTATGATTCCGAGAGTTGTGCCGAGAGTGAGAAATGCTACTGCGAAATTAACCAAATTAAGTCGAATGGGTTGAAAATTTATAATATCAATTTGGACACGGAAACGTCTGACACGGATACGAATTCTTACGATTTGGAGCCCTTCAATCAAGGTAAAGGGCGGCGGGATGAGGAGGATGGGAATTCGAGCAATAATGGAGGATCGAAGGCGGGGGGGACGAGATCTGTCGAAATTTTATCGTATCATCCAGCGAAAAGGTTGGCGTACAATTTGTCCCCCGGACAGCAAACGACCAATGCAATGGTGCATTTTGAGGACGGGGGGCATAGCTTTCAGGGCAGCACAAATTCCCAGGTTGGGGGCATGGTGTCACCATTTTGCAGT
>Ent98
CAACGGGAACAAGAACGACTTGCTGCTGGAGGTGGTGACATTTTCTTCATGCGCGGTCCAGACGATCTCACTGGAAAGGACGGAGAGCTACTGCTCATCGAATACTGTGAAGAACATCCCCCTCTTCTCAGTCAAGTTGGAATGTGCTCTCGAATTCGAAATTACTACAAACGTCAGGCTGGAAAGGACAAGGGCCCTCCTGAGCTTCCCTATGGAGAAGTGGTCTACGCTCACACAACCCCCTTCTTGGGAATTATGCAGTCTGGCTCCTGCATTCAGACTTTGGAAAGCATGCTGTACAGAGCACCCATTTATCAACATCCAGTAATACACTCGGATTTCCTGGTCATCCGAACTCGTCAAAATTACTTTATTCGGGAAATAGATGCATTATTCACTGCAGGACAAGAGTGTCCGCTGTTTGAAGTACCTGGTCCTAATTCAAAACGTGCAAATAATTTTGTTCGGGACTTTTTACAAGTCTTTATTTATCGTCTGTTTTGGAAGAGCAGAGATAGTCCACGCCGTATTCGAATGGAGGAAATCAAACGAGCTTTCCCCATGCATTCTGAGAGCAGTATTAGGAAGAGGTTAAAACTCTGTGCCGACTTCAAGCGTACGGGGGTTGATTCGAATTGGTGGGTTATCAAGCCAGAATTTCGATTACCCACAGAAGAAGAAATCAGATCAATGGTTTCCCCCGAACAATGTTGTGCCTATTGCAGTTTGATTGCTGCAGAACAGCGACTAAAG
>Ent99
ATGGATAAGTACGTATTGTCCCATCATCATCATCATTGTCGTGATGGACTGCACATTATTTCTCGACCACGGAGAACAACTAACATCCAGCAGCACGGAACAATTAAGAATCTCAACTGGTATACAATCGTCGTCGTCGTGCTATTGTTCCTCCTCAATTTTCTCCACACCTCGTTCGGGAACAAGTACTCCCATCCCCAGTACAAGAACAATTCAATATCCGCCCCCTCCTTCTTCTCGTCTCCCCGAAATGCTGACTTATCCACCTCCACCTCCTCCAACCTTATCCTCCGCCCCAAACTCACCTCCAAAGAAGACTTGACTATCGGCTACCTCACCGCGATCAAAGGGTCCGTCCCCCACCGTCAAGGAATCACCATCTCCGGCGCCATCCTCCTCGCCATTGAGAAAATCAACAACCAAACGAACCTCCTCCCCGATGTGAATCTCGTCCTAAAATACGGCGACACGGAAGGCGACCCCTTAAAAGGCACCAAAATCCTCACCGACATGCTCTGCGAAGACGTCGCTGCCTTTTTCGGACCGGAAATCGCCTGCAACGTGGAAGCCACCGTGGCCGCCGCATGGAACCGAACCATGATCTCGTACCGTTGTCCAGACGGGACGGTCTCGGACAAAAGTAAATTTCCCACCTTCGCCCGAACCGAAGCCCCGGACACGCAAATAGTCAAATCTGTCCTGTCCGTGCTCTATAACTATCACTGGAACAGGTTCAGCATCATTGTGGAAACGCAGTCCACGCAGTACAACACGGTGGCCAAATCGCTCGAGAACTTTGCCGAGAGTAACGGCTACGTCGTCACGAATGTGACCCACATCACGGACGGGGCTCCGAAATGGTACGAGATCATTACGGGGACAATGAATAAGACGAGGATCTACGTGTTCATCGGGCAGGATAAGAACCTTATCGAGATGATGGGAACCATGCAGTCCTTACAGTTATTCCAGAATGGGGAGTATTTAGTCATTTTTGTCGAAATGATGACGTACCAGCGGCGCGAGGCGCTCAATTACCTGTGGCGTCACCAGGATATCATCAACCACCGCATCGAGGACTGCACCATTGCGCCGAATTATGAAGAAAACGTGGCGAAATCACTCCTCGTTGTCGCCCCGAGTCCGCCAGATCACACCTACAGCGCATTTTCCGATCTCGTCAACGCCTACGGGAAACGACCCCCGTTCAATTTTAGAGACTTGATCGGGTTCAAGAAGCAGGTTTCTGTATACGCGGCGAATCTGTACGATTCCGTCATCCTTTTCGCGAAGGCGCTGCACTCGCTAAAGTTAGAGCGCCCCGAGGAAAGTATCCAAGTCTTGGCGCGCGATGGGCTCGCGATATTTCAACACATCATCAAAATGAAGGAATACGAGAGCATTACCGGCGCAAAAATCTCGCTGGATGAGAACGGCGACTCGGAAGGAAACTACACCCTGATCGCCTTTAAACCCAATAGTTTCACCAGAATTATGAATCTGAACCATTCCTTTTCCTGTAAACATTATATGATCCCGGTGGGAAATTTTCATCCCCGCGCGCCCTCCGAGAACTTAACCTTTCCCCGGATGCGGCTCTTCTCTGGGATGCAGATTGATTGGGTGAACGGGAAAAAGCCGTCGGACGAGCCGCGCTGTGGGTTCTCGGGGGAACGCTGCCTCGGTCCGGGGAGGGGGTATCGGTCGATAATCATGGTCTCCGTGTTTGGCCTTATCCTCTTCATCGTGCTCTGCGTCGCGGCGAGTTTGTACCGGAAGTGGAAGATAGAACAAGAAATTGAAGGCTTACTTTGGAAGATTGACGAGTCCGAGTTACAAATGCAGCAACCGTTCGGGGACAATAGCCAGTCGAGGATAAGTCTCGTGTCGGTGGGGTCGTTGGGGCAGATGTATTGCACAACGGCGCACTACAAGGGCGCCCTGGTGCGCGTGAAGGAACTAAAATTGGTGAAAAAGTACGCCATTTCGCGACAAACGATGAAAGAAATGCGCTACATGAGGGAACGGTGTCACACGAATATTAACTCGTTTCATGGCGCTGTCATTCAACCGATGAGGATCTCGCTTATCTTTGACTACTGTGGGAAAGGGTCGTTATCTGATGTGGTGGAGAATGAGGATATCAAGTTGGACTCGACCTTTATCGCGTCCCTGATACATGACTTGGTTAAAGGGATGATTTACCTGCACGATTCGGACCTCGGGGTCCACGGGAATTTGAAGTCGTCCAACTGCGTCATCACGTCACGCTGGGTCCTTCAACTTACCGACTTTGGTCTTTCCGAGTTGCGTCTCGCATCCATCTCGGTGGACCCGGTCGTGTCACACTCCTACTTTCAAAGCCTCCTCTGGACCGCGCCCGAACTGCTGAGGGAAGGTTATCACACAGCAAAAGGGACCCAGGCTGGCGACGTTTATGCCTTTGGCATCATTCTGTACGAGATTTATGGGCGGAAGGGCCCCTACGGAATGTGTGAGTATGACCCAAAGGAAATTGTGGATAATGTCCGAAGAAATTTGGGGTGTGTCCCGTTTCGCCCGGATATCGAATTTTTGGATGAGTGTTCTACCCTATGTCCGGATTATGTTATCTCCGTCATGCGCGACAGTTGGGACGAGGTGGTCGAAAACAGGCCGACTTTTAGGACAATAAGGGAAAAACTGAAGCCGTTGAAGGAGGGGATGGCGCCCAACATAATGGATCACATGATTTCCATGATGGAGAAATATACGAACAATTTGGAAGGCCTGGTTTCCGAGAGGACGAGTTTGCTCTTTCAGGAGAAGAAGAAGACGGAGGATTTGCTGCATAGAATGTTGCCGCCGCCCGTGGCGTTGAAGTTGACGGGGGGTTGTGGCATCGAGCCGGAGTCGTTTGATTCTGTGACGATTTATTTCTCGGATATTGTGGGATTCACGGCGATGTCGGCGGAGAGCACGCCGTTGCAAGTGGTGAATTTTTTGAATGACTTGTACACCCTGTTTGACTCGATTATTACGGGGTATGATGTCTACAAGGTGGAGACGATTGGAGATGCGTATATG
>Ent100
ATGACCTCCACCTTAGACGAGGATTTGGCCGGCCTTGCCGCCCAACTGAAAAGCACTCCGGTCCGCACCGTTCGTCAAATCATGACCATAATCAAATCTCCCTTTATCACGAGTTTCAACGCGATCGCGTCCGAAATTTTGGGCGCTGAAGCCGAAGCCATCAGCAACCTTCACTATCTCAACGTTCTCGTTGAACCCTGCACGAAATTGCATAACTCCAAAGTTGCCGAAATTCCCGACCAGTTACAAAATATTTTATGGCTCATTCGCGTCATTTGGTTGAACTCGCCCTTTTACAATTCTCGCGATCGGCTCAACAGCCTCTTGAGGAAAGTGAGTTCTGAAATTATTAGTCACTGCATCAAAGAAATCGACGTCGATCAAGTGTTCAACGGGCACATCGCGACTTCCGAAGAATTAATCAACCAATGTGTCGACTGCTTAAAATTATGGAAAACTAAATACTTTGAGGCGCAAAAGATGCATAATATGAATTCCTACATGTCCTGGTTGTTGGAATATGATTACATTATGTCGCACGTGGACGTCTTCCTCCACAGGTTGAAGGACCTCTTGGAAATTTGTGTGTGTCAACGCCTCTACGCACGAAGGGTGGCGGGTTATCAAGAACCACTCCCGCGCTACCCGGGCGTCAAAGGACCGGAAATTACTCGCGTCATGAAAAAAGTTCAGAAACTGCTGGATCGCAATTTGAAGGACATGTACACAGCGCAAGATTTAATTTTGAACGTGCGAAACACCCAGTGGCACGATTACATGGTCATGTTCCGAAATGCGATCCGTGACATTGAAACGATGATTCAGAACGTGCTGTTCCTCGCGTTTGACTCCGTGGAGAATATCGAACAGGGGATTCAACTCATGGAAGTTTTTTATGTCTTTGTCTTTTACGATAGAAGTATTATCGTTCGAGCATATGACAAATTGATTATGAAGTTTTATAAGATTTTTGAGGATGAAATTAGCAGTGTAAGATCGCTGTTTAATGAGGATGTCATACCACTGCCGGCAGGACAGCCGAGACTGGCCGAGAGGGGGATGAGAGCGTTAGAACTGCAGAAGAGGTTGGATCTCCAGTTGGAAATGCTGAAAGAGGCGGCT
>Ent101
TGGTTGTTGGCTCAACGGAAAATAACATGGAGAGGTCAAGGGGTTCAAATTGGACAACTATTAATTGATGCAAATTTACTAGAATGTGTGTCTCAAGCGGAACAAGTATTCGTTGATGCCTATGCTTTATATCGTCCCGTCCAACCCGTCCAAACGCCTTTGTCTTCATGCCTACCTGAAGAAACAACCGACTCCGAAAATATTAGCAGTCGACATAGTGTTGACCTTGAAGGGGAAGGATTGAGTCGAGATTCTCGAGATTGGGGTGGTCAAGACCCGGTATGGCTGAAACAAATATCAAATCCTGCGCGAAAAATTGAAGAAGGTTCAGAAGATGATAATAGTTCAACAAAAAACGATGTTACATCAGGGTCGACAACGACGTCGACGAGTGACTCAAAATCACGTCTTCCGTCATCAAGTTCATATTCTTTAGACTTAAATTTTTCTAGCAGCACAGTTTCCATTTCCAAACCAAAAGACGCACCTACTTTTGACGAAGTTGATGTTGTGAGTAATGTAAATACAACAACTCAATCCTCTTCTAGTCTACAATCCAAAAATCAGACACTACAAAAAAATGTCAGTAAAATCAGAAACTCTAGTGCTACAACTGAAACGATGACGGATGAATTTCTCCAAAAGACCTTGCAATCTCAAAAGGATAAAGGTAGAGACATGGTTCCAACCACGGGGTGGCACAATCCACAACAATTAACAACGGATGGAGAGCTCAAAGCTTTCCAAACGCTATGCAACTCTTATGTTAACCACGAAAACAATTTACTAAATCAGCTATTAGACAGAATGGGTGTTTCTCCATCATGGGCCGATGTAATATTGCCAATTGTGCACAAAGTCACAGAAATTGTGCGACCAGATGTACGAAATGCAGAAGACGAAATGGATTTGAGACAGTATATTCAGTTCAAAAAATTACCAGGAGGAAAGAAGGAAGATTGCAGAATTGTCAATGGAGTTGTATGTACAAAAAATGTGGTCCATAATCAAATGCGAAAGCGTCTCAAGGATCCAAAT
>Ent102
GCCGCCCTTGTCAATTTTTGCGAAGAGTGTCCTAAGGATATTTTGAAGAATTATGCGGAACCCTTGCTTGGAAAACTAGAAGCTTGTTTCCAAATGAAAATTAAAGAGTTGCAAACCATGTCAAAAAAATTAGTTTTGGAACAACTGGTGACAACGGTGGCCGCAATTGCCAATACTCTGGAAGATGACTTTGCTCCGTTTTACGAACGATTCATGCCTTGCATGAAGTACATAATGGAGAATGCGAATTCGTCCGAACTTCGGTTGCTGAGGGGAAAAACGATCGAGTGTGCCTCACTGATTGGGTTGGCTGTCGGAGCTGAAAGGTTCACTGCTGACGCGTCTGCGATTATGGATCTCTTACTACGAACACAGGTTGACAATGGAGGAGTCAATTTGGATGATGATGATCCACAATTATCTTACATGATTACCGCATGGGCTCGGATTTGCCAGATTCTC
>Ent103
TCAACCTTTCAGCGGTCACTGACCGCCCTGCAGAAACATGTCGAGACTTCTCACACTGAACTCTCCGAGGAGGAACTTCACCTGTTCAAGCAAAATCTTGCAAATAACCCCTTGCTTCTCGCAGGATTAAGTGGACAAATTCTGGACCCATTGACCACCGAGTTGCTGAAGAAAGAAAGCGCTCGGGAAGAAGATATTGACGATGACAATCGAGATGACGATAGGGATGACGGTGGAATGGATGATGACGATCGGGACGGAGACTCTAATGACTCCATTGGCACCAAGGAACAACAATTGTTTGAGGAATATTTAAATACGCAAGCCATGGCGGAGGACAGTTACAATGATCCGAACAGGAAGTATAAATGCCACAGGTGCAAAGTGGCTTTCACGAGGCAGTCCTACCTCACTAGTCACAACAAGACTTTGCTCCATCGAAAGGGAGAGAAACATTCGGCAGGAATTAATGATGCCAAGTTCCTCGATCCAAACAGACCATTTAAATGCATGTGTTGTAAGGAGAGCTTTACTCAGAAAAACATCCTCCTTGTGCACTACAACTCGGTTTCCCACCTCCACAAGTTGAAACGATTAATGCAAGAACAACAATTGGATCAAATTCCTTCCTCGATGACGGCAAACTTACCCCCGTCAGCCACCAACTTATTAACGAGCACACCAAAATCAAGTGCATCCAGTTGTACACCTCCCGCGTTGAATGTGAGCTCCAGCCCATCAATCAACAACTCGGACGATGATGATAAAAAACCCTACAAATGTCATATATGCAAAGTGACCTACAGTCAA
>Ent104
GCACCTGGTGCAATTATCGATCGGGAGAAGGATGAAACTCACAAAATCACAGTTCTTGCGATGGACACCCCGTCCGGCGGCCCCTTTCAGCGAACTGCCACAGCCACGTTGCACATTATTGTTGAAGATGAAAATGACAATGATCCGATTTGCGACACGGAGGACTACCTCGTTCCTGAAAACGCTCCGGTTGGAACATTTATTGGGCTCGTGGATTGCAAAGACGTCGACAAAAATCCCAACATCACATTCCGCCTCGTCGATGACCACCACTTGAATCTCTTTGCGATTGACAAGAATTCTGGGAAACTGAGTGTCGCCAAAACCCTACGAGCTCGTGGAAGAAATGCTCCATATGTGGTTAGCCTTATCGTGGAGGATGGGAAGGAACGATTTGTGAGCTTATCTATTGGGATCAAAGTATCCAACGTTATTCCTAACGATGGGCGACCCCAATTCGTTCACGACACCTTTAACGCCACGATCCTTGAAGGAGCTCCACGTGGAACGCAAATCTTCCAAGTGAAAGGACACGACACGGATGCCTTCGACAATGGGGAGGGTCAGCTAAGTTACCATCTTCTCAAACAATTGTATCCATGTCACAGCAAGACGCTGAAGGAGAACGTGCACCGTAACATCGTGGATGTCGAACTCTTCCGCTTGGACGAACAATCCGGATCTCTCACGCTAAAGGACGCCATAGATCGGGAGAAGATGGACTGCTTTTCACTCTTGATTTCCGTCGAGGATTCTGGAACACCGCCACAAAGCGATTCAGCATGGTTTGAAATTTACGTGGTTGACGTGGACGACTCTCTCCCTTATTTGCCAGTTGCGGAGAGAAATGTCAAACTGGTTTTGAACGAGAATACTCCAATCGGATCCATAGTTCATCGCTTTTCTGGAATCGATGAGGACCTCGCCCCAAATAATTTGATCACCTTTGACATTTCTGGGGGAGGAAGTGATCTCTTCCAAGTCGTTTCAAGTGGACATCAGACAGCAAATCTTGTCCTGAATGTGGACCTCGCTCAAATGGAGCATGACGATTTAACGCTGGTTGTAAAATGTCACCCCACTGGAAAAAAGATTTCTGTTCCTGACTGCATTTCCAAAGTTAATGTAAAAGTCACCCGAGATTCGGTGGGGGCCGGTGGGGGTGGTGGGGGCGGCGGCGAAGGGAATAAATACAGGCTCAATTCCAAGACAAAATACTATGAAATGATTGTTGGGGCAGCGTCCGGTTCGCCGATAGGAAATCTGATTGGAAACGCTGGCATGCCCAAGAGAATTCACACCTCGACACAAATGTATCACCCAAGGCAAGTCGGATCTTCTCCAACGAACGTGTCAGAGCTTATCCACATTGACGAGGACACGGGAGATATTTTTGTGTGGGACAATTTAGAAAAGTATTCCAATGGTCATCTCAGAGTCCAAATGGTGGATGAGGATGGAGGCATGAAAAAAAACTTGAAGGTCTTCATCGCACCGAATGAG
>Ent105
GTTCAACGAAAGAGGATAACTCACTTGAGGAAAGCATTGACACAATACCAACGAAGGCAGCTCCACGAGGAGGACGAAGGAGAGGAGAGTGAAGCCGAGACAGAGACGGAAGATCACCAAACATCCTCCCCCAACAAAAATACTAATCCAAAAGATGGGAAAAAGAGGGGCAACAACAACTCTTCTGGAAGTAATGCCAGCCAAGGTTCATCATCGAATGGAATCGGCTCTTCTTCAGACGTGGCTGAAATGAGCTCCGAAAATATCTGCATTGAACCGAATGACGACGTGGTCATGTCCACAGCAGCTACCTTGAAAAATGTGCAGCGAACTGTGTCAGATCCAGGAAACAAAGCCACACTCACCCCCAGACGCCATGGCCCATTCTCACATTACGACCCTCTCTCTCTCTTGTGGAGCAGTTTCAGACGAAGTGGTGACAATAATCGAGCCGGTAAACAACAGGGAGATTCTCCAGTGCTATTGAAATCCTCGTCCAAAGGGAAGACCAGCATCCGCCATACTCACTCCTTCAGTTGTTCGAGAAAAGAACCTCATCATCAAGGTGCGGATGAGACGATGAAGGACCCGTTGCCACTGCCACATGGAGATTCGGGCGTTTTCCCCAACTCATTCACCTCCGACTCCTCATCTTCTTCCGAAGCTAATATACCCACACTCCCCGCTGTATGGCTCAAACAGCATTTAGAAAATTTAGCCACACCCAACAACAAATCTGGTTCGTTGCCTCGCAGTTTCCAAGTTGGTCAGCAGCACACCCTTCCCTCTCCTCAGCCCACGAGAGATTCTCCCAATCCACAAACTCCCGATGAGATGACAAATTTCCTCTTCAAATCCCGACTACGTGACGGAAAGCTGGCGGACCGACCGATAACGATTGCATCTGACAAACCCTGCTCGTCTGACATTAATTACGACGAAATGGAACAGTACATGAATAAATTCAACAACCAGATTGGGAGAAGGTCGCCAAACTCTTGCTCTCTAAATGCTGAAGATTTAGTAGCAGACCTGACGCCCATGACATCCATGGAGAACATCAACAACCTTCACCCTGATCACAAGATTTATCGCTCTTCCAAATCCTCCATCAGGCACATGCTTTACAGCGTTACCCATCGCCTGTCAAGTCTCAAAGTTAATATGCTGACTGGTGGTGGTGGTGGGTCTGGCGTGGGGGGTTCAGCAAAGGAGAACATCAATTTTGGATCTTTCTCCAATATTTCCGCCACCTCAGACACGAGCTCTACAAAGACATCCACAACTCCAGAAAATAATAATGGGAGAAAGATGAGCAATGGAAATGGTCTGAAAAATCTCAACATGCTGCCTCGTAATTATAGGAAAGCCTTGAAGCAAAAGCTACGCAATATTGTGAAAGAAGATCGAGATTCCGATAGCGAGAACTGCTGCGAAAGTGTCACTTGCAGCTCTGGCTCGAGTGGTTTCGGAAGCATAGGGAGCTCTGAAAGTAGCAACAATCTCACATCAAAAATAGGAGCACGCCTAGCACACCAATCAAGTACGGAACAGTCTGATTACGCCTTATCGAAACTACTACTGAATGACGGACCTCTTCGCCCCCAATCAGTCATGTCCATCTCATCCACCGTCACCTCTGCCAGCTCAACGGACGAGAAAGCATCCTCTGGATTGGGAGAAAGTCTTTCCGGGAGTAATGGACACATTCCCGAAAGCTGTTGTGGGACACTCGATGGACTTGAGATGCATGATGGAGTTGCTAAAAGTCTGTACCGACCGAATCGAAAAGCAATAAATCACAAAGAACTTTACCTCAGCTATATCGATCAAGAAGTTGATGCACAGTCGGACTCGGACTCAGCCGACAGTTTTTACGAACGGTCATTTGAAGCCATTGAGACCTTGTTGGAGAGCGAATTGTTTCCGGATAGTGCAATTTACAGTGCGGAAGAGAATGCGTCCACAAATTCATCCATCCAAGGAAGTCAGTACAGCTCCAGTTGGGGATTGTCAAGCAGCTTTCAGGACAGTCTGGACTCTGCTTCAAAGTCACCCTCTCTCCGACACCCCTGTTTCTCCAACAACGCTCACCTAAATTCCATCTCCATGCTGGCCGCACGCCTAAGTAACTCCAGACTACCTCCCTCTCCGGTGCCAAATGATAATCACAACAGCCGACGCAGTAGTCGACTCATCAGGAGCCAAGCGATCCTCGACAAGCTCAAGCATTTGGAACAATGTTCGCAATTTCACCGTGAAGGTCTCCCCAGTCCATCCTTCGAAGGAATTAAATCAATCCAAGAGAGGCGGAACGAGCTGGAATTGTGGAAACAAGGTCGCATCAGTCGTGGAGAGGACGAATGTGAGACCTCCTCTCAGCACTCGACATCCACCATCAATACCGTAATTGAGCTGTCCCCCTCCAAGTCCACCAGCTTCCCGTCCAGCCGACGTTGCAGTGATACGGACTCCAGCGGTGGAAATTCCCCCCTCACTGAACGAGCAATTTCAAGAAATAGCATGTTGACCAGTCGCTGCGGGAGTGGAAATATCCAGACGAGCGGAAGTGGTGATCCGATGCCGAAAGGGTGGGTGCGACTGCTCGTAGGAAAACTTCAAAGCGCTGAAACCGAAGGGGTCGAA
>Ent106
GCATGTTCACTTCCAATGATTGGCTACATCACAGACAAGTTTTCCGATCTCTGTTATAAGAGAGCATGGTACACCAAGATGGGAGGATGTCAAGCCATTAGCTTTTTCTTGGACAACATGTCCCTCCGTTGGACCCTCTCCCAACAAGGAACCATTCTTCGAGCAATGTTCTTTGTCTTGACAGACTTAACCAATGAAGTTTCTGCCGGAACAGTTGACCTCGCAAAAGAAAATTTAACAAAAATGATTCGAATTTGCTGCGCCTGTTCTGATGACAACCTTTCATCACTTAAGAATAGTTGCATAAGTGACATGACGAAGGAGTTTACTCGACAACTCACCTCCCCAATTACAAATATTCGTACTCAGTCCATGAAAGCATTAGAGTTATTGGCAGAAATTCAAGGAAAAACTATTTCTGCAGTTATGGAACAACACAAGGACGTTCTGAATGAAATGGTCTTACCAAAGAAACATGTAATTCGACATCAATCGCTCCAATGTCAGCTCGGAATTTTGGACGGAATTACATTTTGCCTCAGCCTGCAACCCACTCTGTACCCGTTGGATGCTACTGCACAGGAGACCAAGGTTTTCATCAACGAAGTGATGGCCCTTAGTGATGCGGATGACAATGCATTGTCGAAACTCCCATGCTACAAAATCGTATCCAGTCTCATCCCCATCCGGATATCTTTGTTGAATGTACTCGCCTGTGTTGGGCACCTCGCCCCCATCAAGGATAAAGTGGCCGGAATCTTCCTCAAAGCTATTGGATCACCATTCGCAGACCTTCAAAAATGCGGATACGAATGCCTAAAGAAATTTTCTCATGGTTTTCCTGTAGATTTGGAGACTCAAACGACCGCAGTTAGAATGGCCTTGTCAGCCCTCACCAATATTCGAACTGTGACCCAGCCCGTGCTGTCTCAACTCTCATATTTGTACCAACTTTTCCCACACGCCATCACTGACAAAGTTTGGGAACAATTACTCCAATTGTACAAAAAGTGCTTAGAGTTTGCCCTCGTGTCACATCAGAAGGCTCCTGCCCGCACTGGTGTGCACGAACTGAAAATCGCTGTAGCCATCCTGGACATGTTCCATCTCATCAATGCGGGTTCCACTGCAGCAAAGCTTATGGAAATTGTGACAAAATTTTGCCTCCAAGCGGAGAAGGCACTCATGCTCGGGAAAGGATCTCCTCTTCGTCTTCCACTTATGAAGTTTTTAATAAAACAACCCAAAGAATTTATCGACATTGCATTCTCCGCTCCATACATCCAGTCTCAAGAGTGGAATCGCTTCTTTATTTGCTTCCTGGAACAAAGCGAATCGGAAAAGCTTCGAGCGTGTTTAATCTCAAATCCTTCGAAACTCATTCATTTTCTTAACATTAAGAAGAATCCAACCATGCCAGGCCCTACTCCAATTCAAACTGCCCCAACTGCATCTCAACTCTGTCAACAAGGGCAAGCACCTCAACCTCCTCCTCCAGCCCCCAACATGGTCACCCTCACTCCTGCAGAGCAGATAGAAATTCAATACTTTGCTGTGAAGGTCATGTCAATTCTGAGTGACTATGATGAGGATTGGATCTTGGGAAACACATCAAACCGTGGCGAAGTTGTCCAAGCACTCCGAAAAGTTTGGGAGAGTGCAGAATATCAAAATGTGTGCAACAGCACGTCCTCCATGTTTATGACCCAGCCGGCCCCACCTCCAAGTGCTGATCCCACCGTCGCCGTGGCATCTCCCTCCACACCTCCTATCCCAATATCGTCATCTCCCAATTTACACCTGTCTCTCAGTAAGCTTCAAGTACAGACGTGGAAAGAGCCTCAAATGATTGCCAAGCTGCTGCTCAGTTACTACCGAAAAAACAATGGAGACTTTGACATGCTCTTCAAACTCTTGTTAGCGTTCTGTGGTAAATCAATATCTCAATATCACTTTCTGAAGGAATTTCTCGACAAGACTGTCACAAAGTATAGTGTCACCTGGAAGCGGCAAGCGTTCTACGCCTTCTCCAAATTTTTCCACGATCCAAAATGCGCCGAGGAGCTGAAGGCTAAGATAATTCAGTACATTTTGATCCCATGTTTTTCCTACTGTTTCGATAAAGGTCAAGCAGACGAACTTATCGGCTCCAGTCCTGAACCAGACATTGCTAACCCTAACAATCTTGTTAACATCTTTATCCTTAATATTATCGATCCTGAAACTCAGACCACGATTTCCGACTCGGTTAGAATTTTACTGTATCAATTCGCCTGCCTTTTAGTGGACCAAGTCCCCAACCACATTCATGACGCTTCCAATAAGAAGCAGGGAGTAAAATTGAAGCGCCTGATGACCTTCACATGGCCATGTCTCCTTTCCAAGAGCTGCGTCGATTCGAGCACCAAATACTACGGCCATCTCCTTCTTTGTCACATCATCACCAAATTTGCCCTCAACAAAAGAATTGTTCTGCAAACGTTTCACAGTCTGCTTAAGGCATCACTGATGGAAGCAAAGTCAGTGGTGAAGCAAGCTTTGGACATTATCACACCTGCGCTTCCCTCCAGAATGGATGATGGCTACACCATGCTCATTCACTGGACCAAGAAGATCCTCGTTGAAGAA
>Ent107
ATCCTCTCCCTACTCCAAGCCCCTGGCTCAGGTCAAATTTCATTAGAAAAAACTCACCTCTCACAAATGCAAGACTTGATCGGGCTAGAAATTCAAGGCTACTCCATCTCCAGTGCCCCCTCCTCCCTCTCAATTGCCCCCGACGCCTTCTCCAACCTTGGCAAGTTGACCTATCTCAGCCTCGAGCGAGTCACCCTGCTCCAGGGTGACGCCGCCTCCTCGTCCACGACCAAATACAACTTCACCTACGGGTCCGAATACGTTGATGACGAGCAGATCATCATCGTCAAGTCAAAACCCGACTCAAGCTCGGACACCATCGTTCCGTACAGTGTGTACCGTGAAGAACAGCAACAGCAAAGCAAAACACCTCCACACCCGGTCGACCCCAAAATAACGGTCGCCTTCACAAACCTCGCCTCCCTGCAACACCTCCGCATTTCCAGCTCCCCTCTGCAAGACATCAGTTGGGACATGTTTCACAAACTTGACTCCCTCGGATTTCTCCTCCTCGACGACAATGATCTCCTCTTCCTCCCTGATTTCGTCTTCTACTCAACCCCAAACCTTGGAGCGCTGTCTTTGTCGCGAAATCGTATCCTAAACTTGCAAACTGTTGGGCTCGCAGGGTTGTTGACGCTTCAAAAGTTGGACGTTTCCTATAACAATATCACCTACTTGTCGGAACTCTCGCTACCACCGTTTCCGCATTTGGAAGTTGCAGATTTTCGTCATAACCCGATAACGTCTATATTTCCGAATACTTTTGAAATCATGAACTCTACAAAGACTTTGTTCCTGGGGAGTGAGTCGACTCAACTGGAAATTAGTACGAATTCCTTCTTCGGTCTCGTCGCTCTCACCCGGTTGGATATTTTGAACGTCCATGTCGAATTTTTGGAGAGACCGATGTTGAAAGGGATGCCCAACCTGAAGTCGCTCACCGCCACGGGAACAATAACTCGCATCATGTATGACGCGTTCAGTGAGGTGGCCAAGTTGGAAAAGCTTATTCTTAAAGACTGTGCGATTAAGAAGATTTCGATGGACGCGTTTTTTGGGTTGACAGCCCTCGTGGAGTTGGATTTGTCCCATAATGAGATTGGCTTCCTCCCTCCGGGCATCTTCGAACAGCAAGTTTCTCTCAGGGAGGTTTTTCTTCAGCACAATTCCCTCAAAACGTTGCCACCATCAATATTTGCAAAAATTCCGGCAAAACTGATCCGCCTCGAGGGCAATCCGTGGCACTGTTCTTGTGACATGAAATATTGGGACCCCAGCCAAACCAACAAGATTAAGCGGTATCATGTCCCTCCGCCCAATGGAACGTTCTGTGACCCACAATTCTTCAAGGCAGCGGCCTGTTATGCCAACTATGAGCCAAAGTTTGAGGCGAAATATGTCTACGAGAAGAGAGTCTCTCCCGTGTGCCAGGCTCCATCAGATTTCAAGGGGAAAAGCGTCTTTGAAGTGCTTAAGAAGGGGTTGCACAATGTTTGTACCAATTCTCTCCAGCAAAATATTTCCATCCTGTTGACATCCAGTAACCCGACAGAAACGTTAGAAATTATGGGCACTGTTCGAATTCCGACTGAAAAGGAGATTGAGAAGAAGTTATTGTTTCCGGAGAAAGTGAGAAAGCCGAGACCAACGAGTGCAGCAATCTTGGAGAAAGTCAATATGTCAACTGATCCGTATTTCTCGTCGTCGTCAGGCAATGGCATGACCTCGATCTCTTCGACGACACATCACCTCATCATCCCACCAACCATCTCTATCCCAATGGTTCTCAACTCCCCATCACCACCACCATTGTCACCACAGGAAGAAGAAGAAACAAACAAACGACGAAAACCGAACCGTAAAAATGGTCGAAATCGACCCCCTCCAAATATTGAGGAGCACGACATGGAAGTTGAGGATAACCGGATCAATGTGCTGTGGTCACCACAAGCAAATGGGGCCGACGTTCGTCCCCGCACGATATATCCCATCTCTAAGAAAGCTCTGCAATACATGAAGGTT
>Ent108
GTGATTCCACTACTGACCACGAAGCGTGTCTTTTGGCGAGGTGTGGTGGAAGAGCTGCTCTGGTTCATTAAAGGAAGTACCAACGCTAATGAGCTAAATGAAAAGAATGTCCACATCTGGGATGGGAATTCGTCCAGAGAATTTTTAGACAATCAAGGATTCACAGATAGAGAGGAAGGTGACCTTGGCCCAGTTTACGGGTATCAATGGCGTCATTTTGGGGCTGAATACAAAACAATGCACGATGACTACTCTGGGCAAGGTGTTGACCAATTGAAGGAGGTGATTCGGATGATCAAAGAAGACCCATACTCGAGGAGAATTATCATGTCAGCTTGGAACCCTAGTGATCTTCCACTCATGGCACTTCCTCCATGCCATTGCTTTGTTCAGTTTTATGTAAATCCTGCAAAGAAGGAACTGAGCTGTCAAATGTATCAACGGTCGGCAGATGTTGGGCTT
>Ent109
TGTGATTCCCCCGAAACGGCGGCAATTTTAAAAAGTCAGCTCGAAACGCTCGTCAACCGAGAAGACAATCAACGTAAATTTCGCGACATTGAGTCCCGCCTGCAATCGAAGGGATTACTTGTGTCGTCTGGAACATCGACGTCGTCCTCGTCACCGGTAAGCAGTCCGGTTAAGGCGCACGCGCATAATTCTTCGTCTCACAATGCCCTCCGCTCGGGCGGGGGGAGCGGCACGCCGGATTTTGACTGTCGCACGTCAGACTCTTCGGACAACTCGGATCGCGGATTTGGCTCGGCTTCCGGCGTTTCAAACATTCCCGGGGAGCGGATCGCGACGTTGTACGACTCCTTGGCGGCAGAATTGCGGGAAAAGTTGAATACGCGGAATCGCAATACGCCAATCTTATTCCCGCCCCGAGATTATGACACGGTTCATCGGCAGCGCGGGAATTTGTTGGGGATTGAGGCGCGCCGCTGTTCAAATCCGGCGGTTGTGGGGGGCGGTGTTGGTGGGAGGAGTAATAGACGATCGTACGCGTCGAGAGAGCAAGACTCGTGCGGACGGAGTAGCGGGATTGGATCGGCGGAGGATAATTGTAGCCCGATCCATGACGCCGGAACGGGAGCGGGAATGGATTCGAATGTGGGAGGAGGTGTGCCATCATCGTCGGAC
>Ent110
GGTTCCAGAGAGCTGGGTGGATTCAATTTCGACAAGCTTGAGGAGCTTTATCCCGACAAGGGGGAGGAATTGGCTAAATTCCAAAATTATCTTGCAGCTCAAAAAGGAGCTAAAACGGAGTTTGAAGCACTGAAAGCGTGGCAAGTACAAGAACTTGGGCTCCAAGCCTCCTACTTTGCTGCTGAGAAGCCTGATATGTTGACCGCGCTGAGAGATGTGTCTGGAAACTTCCCCTCTAGAGCCGCCACTCTGTCCTCCCTCCGAGTTCCTCCCGAGTTTAAAAAGTCTGTAGCTCACAATCAACGCTTGCTGGCTTCCCATTTCAACCTGGACGAAGGTGAAGGCGCCTTCTTCCTTCAGGGCTCCTACGTTGACCCTGACGCCCTGGACCTCTTCACTTTCATGCAGAACATTCAAGTGGAGCTGGAGTTTATGGAGCTGCTCCGAAGTCTGCGACAAGACTGGCCTGCTGTCACGAGAGGGGAAGTGGAAAAGATTATCGCCCTCGGAACAAAGTCACAGGCGGAGCCAGAGCTCGCTCTCGACATGAGAGACTCATCAATCTTTTGGATCAACGACTTGGAGAAGGACGAGGAGTACGAAGACTGGCCAGACGACCTCACCCAGCTCTTCTTTCGAATGGGCGGCATTATGCTCCGCCCGGTTCGACGGAACGTGTTTAACCTCGTGGTCACTGTCGACCCTGCGGACCCATCTGCTGGA
>Ent111
ATGAAAATACTATTGATGGATGCGAAAACAACAGGAGTAATTTCAATGGTATACTCTCAGTCGGAAATTATGCAGAAAGAAGTTTATTTGTGCGACCGACTGGATAACTTCAAAAATCGGGAACCACTCCGTCATCTCAAGTGCTTAACTTTTCTTCGTCCAACGGAAGAAAATATAAACCTACTTTCTCAGGAATTGCGAGCACCTTTGTATGGATCCTATTTTCTGCATTGGAGCAATGTCATCTCAAAATCAGATGTCAAGCGCCTGGCTGAGGCAGACGAGCAAGAAGTTGTGCGAGAAATTGTCGAATATTTTGCAGATTACATTCCAATTAATCCTCATACATTCATTAGCAACATTCCTCATGGACCAATCTTTACGGAGGTGGATTTGATAGATGATAAGACGGCGCAAAATATTGCGCTGGCTTTAATGAGCTATGTACTGTCAGTTAAAAAGGCACCTTTAATCCGGTTCACGGAATGGTCACTCCCTTGTCAAAAAATTGCCGACAAATTTTCCAACTTGATGAATAAAGAGTCAAATCTTTTCGACTTTTCACAACGCCAAGGAAAACCTGTTTTACTTATCCTAGACCGCAGAGACGATTGTGTCACACCGCTCTTGAATCAGTGGACTTATCAGGCAATGGTTCACGAACTATTAACAATCAAAAACCATCGAGTTAGCCTTGCCGATGCCCCA
>Ent112
CTACAAGAAGCATTTGCGGCTGGAAAATTAAAGCCAGGGTTGGTTGTTGTGAATACGACTGGAAGAGAGCTGGAGAAGCAGAAGCCAGCAGCTGCTATTAATGATATCCCACTAATACAACATCATCTTGAAAAAATAAAATTGCCCAAAAAGTTTGGATGGATTGAGCGCTTAGATATCGTTAATAACGTGGCCCCCCTCGCACCTGAAATTGCCCTTCAGCTAGATGAACATAAGGGAAAGCGGTCCAGAGAAATCAAGTCAATCAATAGCCAACGGAGGTCGAAAGGAACGGCGAGCCCTTCAGTAAAGTCTGTAGATGATGATCCAGTTCATAATGATTTTGCTCGGGAAATGGGATTCTATCGCCAAGCACAAGAAGCTGTTTTAAAGTGCCTTCCGCGACTACGAGAGATGGGAGTTCCTACGAGAAGACCAGAAGACTATTTTGCAGAAATGGCTAAATCGGATACTCATATGCAGAAAGTGGCTCAAGTTCTACTCAAGAAGCAGACTTCTACTGAGAAAGCGGAGAAAGTGCGGAAATTGAGGGAACAAAAGAAATTCGCTAAACAGACTCAAGTTCAGGTTATTCAGGAAAGACAAAAGGCTAAAAAAGATATGATTGAGAGTGTGAAAAAGTATAGGAAAGGACAACAAGGAGGAAATTTAGATTTTTTGGAAGAAAAAAAGAAGGGAACTCGAGATTTGGGTAAAAATAGGGGAGGTGGGAGAGGGGATGACAAGAAGAGGGTGAACTATAGGAGACAAAATAAGAATGAGAAATACGGCAATGGTGGGAAGAAGAAAGGCCAGAAATGGAACACGAGGGATAGTTTAGACAATTTTGAGAGTGGGAGTGGTGGGAAAGGAAAGGGGTCAGCGAAAGGGTTTGGGCGTGGAAAACAACCTGGGGGCAACAGGGGCGGAAGGGGCAACCCAGGGGGTGGTGCTGGTGGTGGTACAAAACGGCCTGGGAAAAATAATCGGCAAAAAATGAAAGCTAGGAAAAAT
>Ent113
ATGTGGTCGAGTGGAACGAAACATTTTGTCCATTGCTGTCTTCTCACAGGATTAATTGGTGGATTTGAGATTGCAACTGGGGGATTATCACTGTGGGGGAATGAATCAGAGTCTGCAGAACCACCAGATCCTTGGGCGACGTATGGAGTATTTTGGACCATTGTACTCTATTCCTTACGATTCCTTACATTCCTAGCACTGCCACAAGTCATATTCAATGCAATGGGTCTTCTTCTCTTCAATGCGTTTCCGGAAAAAACATTACTCAAAGGATCGCCACTTCTTGCGCCTTTTATCTGCATCCGCGTTGTCACTCGGGGGGACTATCCGGACCTCGTAAAGAAAAATGTAACACGGAATCTCAATTTATGTTTGGATGTGGGACTGGAGAATTTCATCGTGGAGGTGGTCACAGACAAAAAGATTCCAGGGCTGAGCGAATACAGTCGAGTGAGGGAGGTAGTGGTGCCCCCTTCGTATGTCACAAAATCTGGTGCTTTGTTCAAAGCAAGGGCCCTCCAATACTGTTTGGAGCAGGAGGTTAACATATTGGCCGATTCCGATTGGATTGTTCATTTAGACGAGGAAACTATCCTTACTGACAACGCCATCAGGGGTATCCTAAATTTTGTTTTTGATGGCAAGCATCAATTCGGACAAGGTGTCATCACTTATGCAAATGATCAG
>Ent114
AAAGGACCAGGCTTGTCAAGAATGGTCTTAGTGGACCTGCCAGGAGTGATTTCGACACAAACAATTGAAATGGCCGATGATACCAAAGAGTCAATTTTGCAAATGAGCAAGCAGTACATGTCCAATCCTAATGCTATCATCCTTTGCATTCAGGATGGTTCAGTGGATGCTGAAAGAAGTAATGTTACAGATCTAGTCTCACAAATGGACCCTCATGGAAGGCGAACCATTTTTGTACTTACCAAAGTAGACTTGGCTGAAGAAAATATGTCGAACCCGGACAGGATTCAAAAAATTTTGTCTGGAAGTCTTTTTCCAATGCGGGCCTTGGGATACTTTGCAGTTGTTACTGGAAGAGGAGGAAAAGCTAGCGACTCGATTGATCAAATTAAACAACATGAAGAAAACTTTTTCAGAAATTCAAAGCTTTTCAAATCTGGGAAAATTGGGTCGACTCAAGTAACGACGAAAAACTTATCATTAGCTGTCAGTGAATGCTTCTGGAAAATGGTGAGGGAAACGGTAGAACAGCAAGCGGATGGATTTAAAGCCATGAGGTTCAACTTGGAAACAGAATGGAAAAACAACTTTCCA
>Ent115
GTACTTCCTGAACCCATCGCTGCTTCGGTCGCATTCCGCCTTGATGAGTGTGAGAAGCCTTTACGACACGTATTCATCTACGACCTGGGTGGTGGCACTTTTGACGTATCGCTGCTGAAAATCACCAACGGGGAAATTGAGACGCTCGCCCTCGGAGGTGATTCGTACCTTGGTGGACGCGACTTTGATCAAAACATGATGAAATATTGCGTCGAAGAATTTAAGAAGAAGAGCGGCATTGACTTGATGAAGGGGATCGATGCTACAAGTGCTTTGGAGAGACGAAGTGTCAAACGCAGGCTGCAACGCATACAATCAGTCTGTGAGACGAAAAAACTGCATCTTTCAGCTCTCACGTGTGACATGGTGAATATTGACGTCCCCTTCCTAATACAAGATAAAAATGAAATGCTGCATCTTAATGTTGAAATCACTCGTGAAAAATTCAACCAACTTAATCAATCCCTATTCGATGAGACGATAACCATTGTGGACGACTGCATAAAAAGTCACAACTTTGTGAAGCATTTGATTGACGACATTGTACTTGTTGGTGGATCCACAAAAATTCCAAAGATTAGAGAAATGTTGTCTGCCTATTTTGACGGGGCTACTTTGAGCCATAATGTTAACCCTGACGAGGCCGTGGCTCATGGTGCGGCCATCCATGCAGCAATTTTGAATGGTCAGGTGACACAAGGAGAGAAAATGTATACGCGAATTCAGGACATTACGCCGATATCGATTGGAGTCGAAACTCGTGGGAAGAAATTTTCAAGAATTATACCAAAACATACAAAAGTCCCGACGAAATTGACACAAGTGTATGTTACGACCCAACACAATCAAACCTCCGTGACCATTAATGCATATCAAGGAGAGAATTCAGATACAGAGAAGAATTCGTTCCTGGGCACGTTTAACTTGTCTGGCATTCCACCCAGACCGGTAGGAAAGGAAAGGATCAACGTTACAATGGAAATATGTGCGAATGGAGTGTTAAATGTCCTCGCAGTCTGTGAAAGTACCGGTGAAGCTGGAACTATAAAAATCACGGCGGATAAGCTACTACTCACTGAGGGACAGATCAAAGACGTTGCTTCCGTGGTAGGAAGTCGGTTTGGGGGATCACGG
>Ent116
ATGACCATGGAGTCGGACGGAGGGGGGTCACCTTCCTCCTCCGCCTCCTCCTCTTCCTCCCAACCATACGATGCTGGTGCCGTCGATTTTGTTCTAAAGCATGGAATTGGAGTTTGTGCCTCTGTGGAGGAGATTCGACCAGCTTTCATGTCCATGGGACTCCAAAAGTTGACGCCACCAGCGGTCGCCAGGATAATCAACGGCTTTTGGAAAGCATACGATCTCACACAAACATCGAGTGATGGGACCACCTGGGGAGATGGAGGAGGCAACAAAGATAAGACAGATTCTGTTAATTGGAGTTTGAAACCATTTGTGCAAGCCACGATAGAACTTGTGCCAAGTCTGTCGTGGAAGGACGTTATTCGAGAACTAGATTTCTCAGGGTTGTACATTCGAGATGGGAAGGGATTCAGGGCATTTATGGAAGGACTCAAATATGGGATACAAGTCCAATCCCAGTCTAGAAACGATCAATTCCCTATTGAACTATTCTACAGAAGGTGGGTGAATGCTGGTGTAGATGCACAAATCTACTTCTTTAAAGCCGCCCTAAACCCCAATAATTTCGACTCGTTCTATCTGCTCGACCACCCTCATCATGCTGTGCCCACGGAAATGCTAAAAACGAGTGGAGACAAGAGCTACGATGTCAAGGAAATTGCGATATGGAAATCAATCGAATTGCTTGACATCCTCCTCAGCCTCTCGGACGCTGGAAGTTACCCAATTATTCAAGATTTGTTCCAGTTTCCAATTATACATTGTCCCGATCTCCTCCTCCTGGGTCTAGCTCAAATGTCGTCTCCCGTCAACGTCCTGCGCCAGGAGATGATTGCAGCATTGTTACCAATTTTCTTTGGGAACCATATCAATTCTGGTGTTATTCTGCAGTATATTTGGCACAATGGGTCTAGCTCGCTTAGAACAATTATGATCCATTCGATGGCCGAATGGTATCTTCGTGGCGAAAACGACCAAACTAAGCTCTCCAGAATATTGGACATTGCTCAAGATTTGAAAGCTTTACAACTGCTTCTTAACGCCTCCTCCCACGTATTCATAATAGATTTAGCATGCTTAGCATCCCGTCGAGAGTTCCTAAAGCTAGATAAGTGGCTTTCGGACAATGTTAGAGAACACGGTGAACCATTTGTGGCATCAATTGTGAAAGTGTTGAAACGCAGAGTGCCCTTTATTCTCGGGAAAGAAGATAACATTCCCAAAACTGCGCAACTCCCTCCTGAAACTATTGGTGTTGTAATGCAGTGTTTAAATCAGTGTGTTGGAAAAGTTAATCAAGAACTCAGTGATACGATCCTAGCAATTGGTAATAGTTATTCGAACCTCATTGGTAGATCGAGACCCCCATCTGGGCCTCCTCCCCCTCCCGGAGTGTTGCGACCACCCCATCGAAACATTAATAACCCAGACTCGGCATTTAATCCTTCATCCGCACCTGGCCAGTTATTTCCGTCAAGTGATCCATTGTCATCCGGATTTGGAGGACTTAATATATCTGGGAATGCAGCAGCAAGTGGTGGGGGTGGAGGAGGAGCAAATTTTGGTTTCAATCCACTCGGAGGAGGACAGACTCCTGGCTCCCCATCAAGATTACTCGGACCTGGATTCAACTCTCAAAATCCGGCCGCATCAGCGTCTTATCCAATTCTATCAAGCCTCCAACTCGGTCCAAACACAGGCGCTCCGAACGTTGCTGCAGTCTCTGCTGCCCTGATGAGTGGGATTAACAATTCAATGGGCATGGGAATGCTTGGTGGTCGACTGGGTCAAAATCTACAAGGACCTGCGGGCGGTGGAGGATCTAATGCAATTGGCAACAATGGTGCGTCCATCGATAAGAGAAGTGGGCTTCCCGACGCGACACTCTTGTTCACCGAGATGCAAGGAGAAATCTCCAAGGAGGCAGAAGACGAGGCAAACAATTACTTTCATAGAATTTATAGTAAACCTCCA
>Ent117
AAAGCTATGTGGGCCCTTGGGGACAAGATTGCTTCAAGTATCGTCGCACAAACGGCGAAAGTACCCACCCTGCCATGGTCGGGAGATGGTCTTATTGCGACTTCAGTTGGGAAGGACAAGAGAATCAAGATTTCCAACGAGTTGTTTAAAAAGGGATGCGTCGAAACTGCGGAGGAAGGATTCATCTGTGCACAAAAAATTGGATTCCCAGTCATGATCAAGGCCAGTGAAGGTGGTGGTGGAAAAGGAATCAGAAAAGCGGACGCCGGAGACGACTTTACCAGTTTGTTTAGACAGGTTCAAGCCGAAATTCCAGGGTCCCCCATTTTCATCATGAAACTTGCCAAGTGTGCTCGTCATTTAGAAGTGCAGCTTTTGGCTGATCAGTACGGAAATGCCATTTCCCTCTTTGGAAGAGATTGCTCAATCCAGAGGCGTCATCAAAAAATTATTGAAGAAGCCCCTGCTGTCATTGCACAACCGGAGGTGTTTGAAGAGATGGAAAAGGCTGCCGTACGATTGGCGAAGATGGTTGGTTACGTAAGTGCAGGGACGGTCGAGTACTTGTACGACAACGATGGCAACTTTTTCTTCCTCGAGTTGAACCCACGTCTCCAAGTGGAACATCCCTGCACAGAAATGGTAGCTGATGTCAACCTTCCTGCGTGTCAACTTCAAATCGCGATGGGAATTCCTCTAAATCGAATCAAATGTATCCGAATGTTGTATGGCGAGAATCCTTGGGGAGATAGTGCTATCGACTTTGAAAACCCGAAGCGTAAACCTCAACCATGGGGACATGTCATTGCTGCTCGAATCACAAGTGAAAATCCAGACGAGGGTTTCAAACCTAGTGGAGGGACTCTTCAAGAACTGACTTTCCGATCGTCCAAAAATGTGTGGGGATATTTCAGCGTGGCAGCGTCTGGTGGACTCCATGAGTTTGCAGACTCCCAGTTTGGTCATTGCTTCTCTTGGGGAGAGGATAGAGAGCAGGCAAGAGAGAATTTGGTGATTGCTCTAAAGGAACTCTCAATCCGAGGCGACTTCAGAACCACGGTCGAGTACTTGATCACCCTCCTTGAGACGAGAGCATTCCAAGAAAATACGATCGACACGAGCTGGCTGGACGCCCTAATTGCGGAAAGAGTTCAAGCGGATAAACCCGATATCATGTTGGGCGTGATTTGTGGA
>Ent118
CCAGACGACACTCCACCACAACTCAGTTGTCCACAGAGCTACGTTGTCGAACTGTTGGATAAGAAGGCCAGCTACCAAGTCTACTTCAACGAGACGAGGCGAAGAATTGAAACATTTGACCAATCCGGTTCCGTCACTTTAGATTTTATTCCAGAAAGTGCAATAATTCCCGTCGGTGGATTTGAGAATGTGACCGTCGTCGCATCCGACAAGCATGGAAATCAGGCTTCTTGTAACTTCCAAGTATCCGTCCAACCAACACCCTGCGTCGATTGGGAACTTTCACCCCCCGCGCATGGAAACTTGAACTGTGTCCCCGGACAAGACGGTAACCTTCAATGCTTGGCCACCTGCAAGCAGGGATTCCGTTTTACTGATGGTCAACCCATGAAGACGTTCTCTTGTCGGGAAAAATCCAAGAAATGGTTCCCATCTCGCGTGGTGCCCGACTGCGTTTCTGAGGACACGGAAATGGCTCGTTATCAGGTCGCGTCCGACATCAAATACCGAGCCAACGGTGCCGTGCCGACGAGCTGTCTGCCCCAATATACCGAATTCCTCCGCAGAGGACAAGGCAATCTCAACACCATTCTGTCCCAGAGATGTTCCGCGGTCAATGTGAACATGAACGTGTCCTTCGTCAACACGCAGGCTACTCTTTTGGAGGAAAACGTGGTCAAGTTCACTTACACGCTGGAA
>Ent119
CGAAGTGGCGTGGTTCGAGGCCGCGTGGTCACCCCGAACGGAAGTGGTCTTATGGGTGTCCGCGTGTCAAGCAGCTCACCTTTGGAACCGCTCGGAGGTTTCACCCTCACTCAGGAGGATGGTTGGTTCGATCTCATGGTGAATGGGGGTGGAGCCGTCACTCTGCAGTTTGGCCGAAGTCCTTTTAACTCCCTGTCTCGCACTATTTTCGTCCCCTGGAATGAGGTGGTTATCATGGACACGGTGATCATGGGGTCAACCACTTCCGACCCAGTCCTCGTCCCCACTCAGTCATGTGAAGCGCATGACTACGAAGGCATGCGACCCGTGGTACTGGCAACTTGGAAGCATGGATTTCAAGGGAATTGTCCTGGCACGAGTGCAATCCTCATCGAGTCTCAAGTTGTTCAGGAGAGCATTAAGATCCCAGGATCAGGAATTTACCTCATGTATCACAGCTCTCGAGGTACAGGTTACCTCTCCACGATTCAGCTTCAATTGACCCCAGAAACGGTGACGACGGCCTTGAAGCGAATTCATTTGAGAATAACGATTGAAGGAGTTCTGTTTGAAAAGACGTTCGAAGCAGATCCCGGAATAAAATTCACTTATGCGTGGAACAGGCTTAACGTGTACAGGCAACGAGTATACGGAGTGACCACAGCCGTCGTAAAGGTCGGATTTGAGTATGAAAATTGTGGACAAGTGATTTGGGATGTTCAGAGTACCACATTGAGCGGACATGACATGGGGATAAGCGATATCGGAGGATGGAATTTGGACGTTCATCACCGGTACAATTTCCATGAGGGGATTATTCAGAAGGGCGATGGGTCAAATATTTATCTGAAACACCGACCCAGAATTATTATGCCGATTATGGGAAATGGACACCAGAGAGCATTAGACTGTCATGCAGATTGTAATGGGGTGGCTAGTAAACAGAAATTGTTGGCCCCAGTGGCTCTGGCGACTGCATCGGATGGAACGCTATTTGTTGGAGACTTTAACCTCATTAGACGCATCCTTGTCGACGGAACGGTTCACACCATTGTTAAGCTA
>Ent120
CTCAAATGTGACAATTGGCATGCAACAGCCCCCGCTGTAGTATCCGACTCCATCGGCCCAGCCCCATTTATTCAAATGCAAGATGGGAAACTAATTTATGCAGGGTCAAAGTACACTCCGTACTTTGAACCACTTGTGGATGGCTTCACCACTCTTGCAATGACGAGTTTAGGAACTTATACCGAGGGATCAAAATCTACTCCTTCTCAGTCTTCTTGTGCTAACACGCCATCTCAAACGCACTTTTGGGAAACACCAATTGGAGGAGTTTCGAATTTTACGATGTTGGAAAATAATAAAGATCCGGCTGGTGATGATGATTTTTATCGAACCCTACTGTGTTCAGATACGGATAGAGTGACCACAAACGTATCCACTGACTCTACGACAATCATTGTGAGAACGAAGAATGATATCAATATAATGGTTTCGCCCATGCTGTTAGAAGCTCTGAAA
>Ent121
AAACGTGAAGACGTCGGAGAACGCAAAAGCTATGAACGTCGCGAACAAAACTTTGGCTACAACGGCCCCTCCGCCGGCCCCATCACGCGAGATTCCATGGAATCCGGAAACTTTGGAAATTACGCCACCAAGCATTCCAACTACTACAAAACCACCGAGACGGACAACCCTACACAAAACTCCCTCTACGAAAACGGAGAGGCGGAAGTTGAACAAAGAAAAACTGTGGAACGCCGAGAACGCGTCTTCAACTATGACGGACCCCCACAAAAGCAGTTTCACCCCAAATACATCGTGGGCAACCCGTCCAGCACGATGGGTCGGTTGAAGGGGATCGAGCACACGGGCGCCGTAATCGACCCGGCCACCGACTCGAGGTCACAAACCCTTCCACGGAGACGATTCTACTTCGGCGACGACCAAGGATCCCTCCTCGGTCTGGACGGGAAACGTACCCCCACCACGAACAAAGCCATCAAATTTGGCGCAGACGATATCAACGTTTCCATTTCAAACAGTTACAACAATGATAATAACAATCGCAAGTCTCACAGTTTAAGTCGCAGCATGAGCTTTACCCCCAGATCGGGACTGCTTGGGAAGCCCACCTTCCCACCCTCGTCAAGGCTTACCCAACAACAAAAACTGTCCCCACAGTACACCTCGAACCCACAACTGCTCGACTCTCCGGACCTTTTGGCCCCAAAATTGTTGCAAAATATGAGCCGAAGTGTGCGCGATGTCAATTCGTACGAACGGAGTGATCACCACCAGCAACGCGACGAATACACGAACGTGTCCAGATCCAAGAGAACGTTTTTAGACAACGTTAAACGACACGGATCTTCGGACATGTACGATTCCACCACCCATTTCAAAGCCAGCTCACCCGCACGATCCATCAACAGCCCAACTAACGCTTACTCACCGCTTCGAATCTCGGATTCTGCCCGGATAGTTCCGAATCGAAAGTCGATCAATTCCCCGCGTGGCTTTGGCGGAGCAAATTCCCCAATTTCGGACGATTACCAGGAAACTTATCGTATGAGCTCGAGCACTCCGGACAATGAGGAGGGCAGGCCACGGATTTCGACCGATACGACGTCCCGATTTTCACGAAGGATGCTTAGAAACGAGACGGGTGAACCTGCCGGACAGGTCGAGTCGTCCGATACGACGACACGAACCAAGTCTCGGTACTCCGCGTCGGAAGTGATGTATCCGAATGGACGGAGGGGAGAATCTCCAGGCCCAAATTTTCAGGTAGAATTTCAACAACCTCGTCAGCTCAATTCTGGAACGGTCATCATTCCCGTGAGAGATTCGAACAATAATGGCTCAACGTACAGGAAA
>Ent122
GCATTTTCCGAACTGGAAAAATTACGCCCCCACGTGCTCAAGCATAGCCACGTGTCACCCTTGAAAGCCCCCGAGTCCGACCATTCGGACGAAGACTCTGTAAAAAACGAGCTAAACGAAGATAATCATGAACCCGAGAAAGGCTCCAGCAAAATTCGAGGGGACGAACAATTCCCCCAATTCGACATGGGACCCAACCCATTCCCACCGACGTCCCTGGCAAGCTTTTTAGGATATCCGGGACCCCCCTCGCCATACTTGTTCCTCCAACAAAATCAGCTAACTTCCTTGTACGCCGGGATGATGTTTGGTGGTTCACCGGGTGGCGTTTTTTCTCACGGAGGCGTCATTCCTCCCCCTCCGTCCATGGCGAATCCGGGCGGCATCCCACCCCATCTGGGCGGCACACCGCCGGCCATTCTGCCCCCCGCGGAACCCATGGTCATGCCCAGCAGCAGTCCGATGCAACTCTGCAGTCAGACGAGCAAGCGACCCTCGAGTGCGTCACCTTCGTCACCATCGTCCCCGTCAGAAGCGAAGAAGGCGAGGATGCAGATGCGAATTTTGAAAGATGAACCCGTTCCGGAAGGCTATATTCGTTTCCGGTTTAATGAAGATTGTCAATATGTTCATTGT
>Ent123
ATGATGGAGGTAGCCGCCAGCAGCAGTGAGGAGGGCGTCCTCAACGACATGGCGGGCCACCCCGCCACCTACGACGAGGTGCATATGTACTTCACCAACAATAACATGAGCCTGGACGACTACTACGACTCTTTTAACGGGTCGAATAACAATACCGTCGTGCTCCACGCGGTGGGAGGGTACTCCACCCTGCACATCATCATCTCCTCCATCGTCCTCACTTTCATGATGATCGTCGTCGTGATCGGCAATATGCTCGTGATCATCGCCATCGCGACGGAAAAGTCGCTCAAGAACTTGCAAAACTGGTTCATCGCGTCGCTCGCGGTGGCCGACTTTTTCGTGGGGCTTCTCATCATGCCCTTCTCTCTGGCGAATGAGCTCATGGGGTACTGGATCTTTGGCAGTGTGTGGTGCAGCATCCACTCCGCGATGGACGTGTTGCTCTGCACCTCCTCCATCATGAACATTTGTCTCATCAGTTTGGACCGGTACTGGTCAATCACGCAGGCGGTGGACTATCTAAAAAAGAGAACGCCCGTCCGAGCCGCCGTCATGATTGGGATGGTTTGGGTGCTCTCTGCCTTAATCTCGATCCCACCTTTGTTAGGGTGGAGGGACCCGGACGCGATCAACAGCTCACCCCTGCCGACGTGCCAA
>Ent124
ATGAATTACGAGTCCAACAAGCCTTCAAAAGCCGACGAAGCTGAAGTTGTCACTCGTACGTTTAACATTCATCGCTTTGATCCTCATCCGAGACGGAAAATTCTCATTATTCACGGCGAAGTGCTAATCACCATTTCAAATCCGCTCTGTCCCGTCGTCCTGGCCGAGGAAAGCAGAGAATTCAAGAAACTCATCAGTCTGGAAAACCTCTTCCCCACAACACCCAGAGAACAAGTCATTGATTCCGTGCTACGAGAATGTCCCTTCATCAATCCCGATATGCGACTGCATCTCGCAGTGACCATCGATTTTTTAAAGAATCGACAATACGACGACAACGGGATGGTTATTACGCCATCGACATCGCTAACTGAACGAGAAAAATATTCAAGTGGTAATAACGCAAAAGTAAACCAATCCACGGCCAGCACACCAACCGGCGACTTTCCAGACTTTGAGGTGGACACCATCTCAGCCTCGCAACAAGGCACATTCTCCACCTCTGCAAACACTGAGGCTGAACTCAACGAAAAAGTGGACATGACCAGATTGGACACGTATGTCGAACTTTTGTATGAAGATGACTTATCCGAGAAAGCCAGAGGAGCAAGATGTATTGCAAAACTTGCCAAAATCTCGGAAAACTTGGCCGTCATTGCATATCATGAAACCGCTCTGAATGCATTATTCCGCACACTACGAGAAGAATATCGCAAATCGCTGGATCTGACGACCCACATCATGTCAACTTGTCTAAGTTACGCTCAATTTACTGATTTCCATCCAATCCTTCTCACCAATAAGACTTGCTCCATAACCTTTGACCTTATCGAGTTTGAGTTGCAACGGTATGAAAAGTGGAGATTAGAAGTGGCACGGAGACAGGATATTGTCGAGAATAGGTCAGAGTTCCCAGGAAGTGCGGGTTCGTTTCAGAAGGCTAAAGCCGACTTTGAACGGATGAGAGTCAAGTTTGCGGAAGTGACGAGAAAACAAGATCACATTCTTGCCTTGGCGTTCGAAGTCATTTTATATCTCGCAGAAAATCATGGACTACAAGGTGAAATCCTGTCGAGAGGAGTTGTCCCAATGTTGATGGATACTTTAAGTCGAAAAAATATCGACTTGCTCAAGGTGGGCTTGAAATATTTGAAAGACTTGTCATATTACCTGCCATGCAAAGTGCAGATGGGTCAGCTCTACATTACGGAGAAAATTGCGCAATTATTGGATGCCAATATTCCAAATGAAATCATACGTTGTTGTCTCGACCTCCTGTTCAACCTTTCCTTCGACACGAAACTTCGCCATAAGATGGTCATGTTTGGAATCCTACCTAAACTCGCGTTTTACTTGGAGGACACCGTTTTGGAGAATGTGACCCGAAAACTGCTCTACGTTATGTCCATGGACAGAAGAGTGAGACCCAGAATTGCATCCCTTCCTCAAATCTTGCCAGTTTTGATACAAACATTAAATGAAAATAGAGAGGAGCCAGCCAGGAACTCTTTAGATGTGGCTGGAATTCTTATAAATTTAGCCACAAATAAGAAATGTGCCTTGGCCATGTGTGACAAAACCACTGCTGGCAACGGTAACAATAATCTCGTCACTTTTCTCCAACAATCCTTCGAATCTGAGGATGAAATTGTTATGAAAATCGTGAGAAACTTGTCCGCCCATTCAAACACTAAAGAAGCCTTTGCACCATTTATTTGCGACTTGGCGAGAGCAATTCTTGACGCTACGTCGGAGGAATTTGTTCTCGAATGCATTGGAACTCTGGCAAACTTGGACCTACCAAATATCGACTTTTCCAAACTTTTACAAGAATTTCAACTTATTCCCTGGATTCAAGCCATTTTTGACAAGTTCTTGAGTACAAATCTCAACTTGAATCGTACCAAGTCTGCCTCCTCTTCCCGTACTAATGCAAATAATAATAACAGTAATTCTAATACCACTAATCACACCAGCCTGCTGACCTTGGAAGTGGTCATATTAACGGGGACATGCTGCAGTGACTACGAGTGTGCCGACCTTCTCATCCAAGAGGGAATTTTAGACCAATTAATCAAAATTTTAATTACAACGTCCGACCTCGGATTAAAATCCCAAGTTTTGTACGTCTTTTACAAAATGTGTAGTCACTCTGGCACAAAACAGCATATTCAAGAGCGGACACAAATTCCTAAGATTGTACTGGAACTCCTGCAACATGAAAATTTGGAGGTTCAACAACTATGCGAAGGGATCATGAACCAATTCGGAGAAACGGATGAAGCCTGGATGGAAAAACTGAGGGAAAAAAGGTTCCGATTTTTTAACGAGGCATGGATCGAAATGACGGAACGATCCGTAGATGACGACGACCCGTACGGATTTACGTATGGGAATACCCGGGAGAAAATTGTGATTGACATGGGTCCATCTTCCACGTCAGAAACTCTCATGACGGAAGACGACAGTGGAGAAGAGCACAGCGATTTGGAAGTTGACAAGGATGACGAACAACTCCTGCAGGAAAGAGGGGGACGAATCAGAGGGGAGAACAATACTGATAAAGCAGGGTCCAGCATCTTTGATCGGTTTAAAGCTCAGTATGAACGTGAAATGAGGGCGAAAGAGCAGTGGGACCGGAGAGAATTCAGTGATGAGGAGGACGACGAGGAAATTAATAATGGGGAGCTAACACTGGTTAAAAATAGGGCTAAATCAGCGAGAAGAATTAAAAAG
>Ent125
CTCAAGTGTCTACCTGGTGACTCGGAAAATTGCGGAGATGGATTCAAGGCAAAACTGGCAAAGTTAATTCATCCGAAAGGGATAGCGATCAGTACGGATGGATCCATATACATTGCTGATGGACCTAGCATTCGATTCGTGGACGTGCATGGAGTGATCCATACTCTAGTCGGGAGCCACGGGCACAGGCTGAGTCGACCAAGTGTGGCAACCACGGATTTTGAGTCTTGTCGTCTGCAACGTCAAGACGTGAAAAAAGTTCAGCTCCAGTGGCCCACTAATTTGGCATTAAATCTCGTAGAAAATAGACTGATGTTCATTGATGAAGGAATACTGTTCCAAATCACAGACGATAATCAAGTTGAGCGAGCTTTGAGGTGCGATGCCTCACAGAAAGTGACTCGACCACTCATTGACTTGGCATTCAGCCCAAAGGGTCAGCTTTATTTCGTTTCCGAAGATTCGAATCTCTTTACTGTGAAACGTGATGGAGAGCCATTGCTGTTGATAACAGACAAAGTCGCACCCTATGGACCCAACTCCACCACCGCCTCTTTTCCTTCCTCGGCCTCATCCTCTGCTGATGAAAGACAACAGAATAATTTAAATGCTGGATTTGTGTCCTCACTCAGCATTGGTGCGGATGGGACGATCTACGTTGCTGACCAAGTCAACTTGGAAATTAAGCAAGTCTCGAGTTTTATTCCACTCCCGAATGCCATTGGAGACTGGATTGTTGTGTTCCCAGCAACGGGAGAGATCTACTATTTTAATCGTTATGGCCAGCACACTTTTACAAAGGATATTAAATCAGGGAAAATTCTCTACTCTTTCCTCTACACAAAGAATACGAGTTACGGCAAACTTTCAAAAATAACGGATGCTGCTGAGAATAAGATCCTATTCCTCCGAGACTATTCATCCGTGGTATCGACGATAGAAAATACTCAGGGAAAGAAATGCAATCTCAAGATTAATCATTTGGGACGCCTAGTTCACTTTCAAGAAATGGAAAACTCTGAG
>Ent126
GTTGAAGAGACAGACATTGTGATTCAAGAAATTGACCAAGTTTCTCAACAATACATGCCTATGGCGCAAGCATGTTCCGCTATTTACTTTATGCTCGACAACATGCACCAAATGCACTTCTTGTACCAATACTCCCTCCAGTTTTTCCTCGATATGTTCAACTCCGTGTTGAACGGTAACCCAAAACTCGGTTCTGTCAAGGACTACTCTGCCAGACTGGATATCATCACCAAAGACTTGTTCACCGTCTGTTCTCAGCGAGTGACTCGAGGAATGCTGCACGTGGATCGCCTCCCCTTCGCCATCCTGTTGGCAAGAATTTATACCAAAGGAATTTTCGAAGGAGGGTTTCAGTCATTTTTACGATTCCGCGAAGGTGTTTTCCCACAAGGGAAGGGAACGCCAGCGTTGCCCTTCCTATCTCAAGACCAGGCAGAAGGACTGTGTCGACTTCAAGCGAAGGTGGGAGCATTTAAGAATGTTTTGAAGAAGGTGGACTCTGCCGAGTTTAAGGACTGGGTGAGACAACCGACGCCAGAAAGTAATGTGCCAACGTTGTGGGATGAGGAGAAGGGGGGCGAGAATGTGGAGGAGTTTACACAGACGGCGAATCGACTACTCATAATTCAAGCCGTGAGACCAGATCGGGTCGTCGCGATGGGACATATTTTAGTCGACGAGGTGTTAGGGTCGGACTTTATTCCACCAGAGGATGTGAATTTGTCCAGCATCGTGGAGTCTGAAGTTACCTCGAGAACGCCAGTATTACTCTGCTCGGCACCAGGTTTCGATGCGAGTGGGAGGGTGGATGATTTGGCGGCACAAAAGAGCCAGACCCTGGTTAGCATTGCAATCGGAAGTGCAGAAGGGTTCACGCAAGCGGATGGAGCGATTGCTTCGGCAGTAAAGACTGGA
>Ent127
ATTGGATCCGAAACTGACGACCGTTTCGCAATCTCTCTCGAAGAACTCCAAGACCTAAAAGGCGTTTGGAGTGAACTTTCCAGAGTTTGGGAGCAGATCGACCAAGTTAAAGAAACTCCCTGGCTTTCCGTTCAACCGAGGAAAATCCGAGGGCAAATAGACGCTTTGTTAACCCAACTGAAAGATCTTCCAGCCAAATTGAGACAATATGCATCCTACGAACATGTGAAGAAACTGATTCAAGGATATGCCAAAGTGAACACGCTCATCGTCGAATTGAAATCCGAAGCTCTGAAGGAACGTCACTGGAAGACACTGATGAAGTCTCTCCGCGTCAACTGGAATTTGAACGAGTTGACCCTCGGACAAGTGTGGGACGTTGATTTGCAAAAGAACGAAAAGACATTGAGGGATGTCATCATCGTGGCGCAGGGAGAAATGGCTCTGGAAGAATTCTTGAAGCAAGTTCGAGAATCATGGCAGAATTATGAGTTGGAGTTGATAAATTATCAAAATAAGTGCAAATTGATTAAAGGATGGGACGATTTATTTAACAAACTAAAGGAACATATCAATTCCGTCGCAGCGATGAAGTTGTCGCCTTATTATAAG
>Ent128
GCGTTCCATGGCAGAACTCTTGCGGCCTTGACCTGCACTCATTCCAAAGCTATCCACAAGATTGATGTCCCCTCGTTCGATTGGCCTGTTGCCAGATTTCCAGTGTACAAGTACCCACTGGAGGACAACGTTGGAGAGAATAAGGCCGAGGACAAGAAGTGCTTAGCCAACGTTGAAGAGTTGATTGACATTTGGAAGAAGAAGGGCAATCCGGTGGCTGGAATCATTGTGGAGCCCATTCAGGCCGAAGGTGGGGACAATCATGGATCCCCCGAATTTTTCCAAGGCCTCCAAAAGTTGGCCAAGACGAAGGGTGTGGCTCTTCTCATAGACGAGGTTCAAACGGGAGGAGGACCCACGGGCAAAATGTGGGGCCACGAACACTTTAATCTCCCCGAAACGCCGGATATTGTCACTTTTAGCAAAAAGATGCAAACTGGAGGATTTTATCATAAACCTGAATTT
>Ent129
GGCCTCGCGATGGACTGGGCCTCAAAGCTCCTCTACTACATCGACTCCAAAGACGGGACCCTCTCAGTCCTCTCCACCCGGAACACCACGATCCGCCGTGTTCTACTCCGCTCTTTGAAACGCCCCCGTGCCATAGTGGTCCATCCAAATAAAGGATATTTATTCTACTCCGAATGGGATCGACCAGCGAATATTTCACGTGCAAATTCCGATGGATCGGGTGTGATAGTTTTTAGAAATGTTTTATTAGGATGGCCGAATGGGTTATCCATTGATTACCAGGCGGATCGTTTGTACTGGTGCGATGCGCTGTTGGACCATGTGCAACATGCCAATTTGGATGGAGGGGATATCAAAACTATTAATTCTAAGCTTATAAGGCATCCGTTTTCCTTAGTGGTTTTTGGGGATTTCGTCTATATCACGGATTGGAGGTTGGATGCGATTTTTAAGCTGGATAAAATAAAGGGGGACAGGGAGGTCATCGTTACCAAGGTTGATGAGACCAACCGGCTGTATGGAGTGAAGATTTACTCGCAGAAAAACCAGGAAATATCTAAATATCATCCTTGCTCTATTAATAATGGGAACTGTGCCGGGTTGTGTTTCCCATTGATGAAGGGTGATAAATTGGAGAGCGTGTGCGGCTGTGGTCAAGGGGAGAAGGTTGATAAGGATGGGAAGAGCTGTGTCCTGGATCCGGATGCTGAGCCGGTCAAGGTTTGCTCGAATTCGTGGCACTTTACTTGTGATAACCAGCGCTGCGTTCCTCAGTCGTGGAGA
>Ent130
GTGCTAGTCTTGGATGAAATGGACCAACTTCTGCACGGGAAGGGGACGGAGCTCCTGTACACATTGTTTGAATGGGCAAGACAACCAGAGTCAAAACTTGTCCTCATTGGAATTGCTAATGCATTGGATCTCACCGTTCGACATTTGCCACTCTTGAATTCTCCAGCCGTCCAGAGAAGTCCAAGTACAAGTTCAACGACAGCTTCCTCTAGCAGACGCAGTGGTAACATTAGCAAGAAAACCAAAAAGCAATCTATTGGCAAGCTGAACGATTCATCAGCAGACCTTGGATCCTTCCTCCCCAGTAATATTTCGGCAATGAAAGTAATCAATTTTCCTCCCTATGAGAGACAAGACATTGAACGTATTTTGGAAGCTCGACTTTTAGAGGTTGGAAGTAGTATTTTTGAGCCAGCAGCGATCAAGTTTGTGGCCGCCAAGGTAGCAGCAACCACCGGTGATATGAGGAAAGCTTTGCATGCATGTAAATTGGCTTTGGATGCGGTTGAGAAGCAACAGAGGATGGCATTAAATTCAACGGCGGATGAT
>Ent131
GGGGTTGGGGGAGGTCGCTTGCTCCATGATTTGTCCCCGGTGCGCATAGTTAAAAATCCAGATGGTTCTCTTGCTCAAGCTGCCATGATGCAAAGTGCTCTCTCCAAGGAGAGAAGGGAGACTAAAATGATTGAGAGAGACGAAGCTGGTGGAAATCGAGGTCAGCGAGGATCTCGAACAAATTGGAATGATCCCCTCCCCGAAGAACCGGAAGGAGGAGAAAACGCATCCAGAGGAATTGGGATGCCTTCAAACTCAGCCATTGAATTGCCTGAATGGAAAAAACACATTATTGGAGGCAAAAAAGCCAGTTATGGAAAAAAGACCACAATGTCCATTTTGGAACAACGACAATCGCTTCCCATTTTTAAGTTAAAGGATGAACTTGTAAAAGCCGTATCGGACAATCAGATTTTGATTGTTATTGGGGAGACT
>Ent132
TATGGTGGAATTGGGCCGAAAACGTCCTCTGGCAAGGTTGCCACCATGGTTTACGCCGTCTTCGGGATCCCCATCATGCTCTGGTACTTGTCCAATGTGGGCTCCCTCCTCGCCAAGATTGTCCGCTTCTTCTGCCTCAAGGTTTGCGGGTGTTGTTTTTGTCGTGACGTTTCCTCCCCATCGTCGTCGTCCTCCTCGTCCGCCTCGACGCGTAAGGTGGATCCCTACTACAACATGAAACCCATCGTGGACACGTCGGAAATGCATCACCACCACCACAACCATACCTCCGATGATGCCACCAACTCGTCCCGTCACCACCACACCCACTCGCAACACAGGATCTCAATCTGCTTCATTTTCACCCTCTGCATCCTCGTCCTCCTCGGCTACGTCTGCCTTGGCGCGTGGGTGGTCACGCGGTGGGAAAAGTGGCGTTTCTTGGACTCCTTCTACTTCTGTTTCCTCACTTTGACAACAATCTCGTTTGGCGATTCACGATCGCAACGGACCGGGCGGTTGGACTCTTTCACCGCCACGACCGAGTGGTTCTGCTCGTTCTACATCTTATTCGGCATGGCGTTGACGTCCATGTTTTTCAACATTTTACATGAAGAAATCTCCCAGCGGTTCAAGCAGTGGAAACAACACTCTCCGAGCAGTGGGGATAAACGGATCCCCGTGGAAAACTCGTACTCTGTCCATTTCATGAACTTTTCCGGTCCAAATCAAACCGGCCGGAATTTCACGGAGGAGACGCTTCTCTCGAATAGTAGCGAGGTGCATAGAGGACTCGCGAACCCAGACTCGCCCAAGGGTGGTGGTGGTGGGGGTGGGGGTGTTGGTTATGACGATGACACCGGTGGTGACAACAATGCATTCATGTCGCATGGCATGGTGCCCCGGGAGATTTACGGACCGCCCCACACCCAAGGGAATGTTTTCCCCAGA
>Ent133
ATTAACGCATTGGAGTTGGATAGCAACCTTTACAGAATTGGTCAATCCAAGATCTTCCTTCGTGCTGGAGTGTTGGCTCACTTGGAGGAAGAAAGAGACTTGAAAATCACCGATTTAATTGTCAACTTCCAAGCATTTTGTCGTGGGATGCTCGCTCGTCGAATGTATTCTCGTCGAGTGCAACAGCTCAATGCCATCAGAATTATCCAAAGAAATTGCTCTGCTTACTTAAAATTGCGCAATTGGCAATGGTGGCGACTGTATACGAAAGTGAAACCACTTCTCCAAGTTACAAAACAGGACGAAAAACTAATTCAGAAAGAGGACGAGCTCAAACAATTAAAGAACAAATTGGAATCTACTGTGAGAGTTACCTCCGAAATTGAACAGAAGCTTACCCAAGCGATAGAGGAGAAAGGAATGCTGGCTGAACAGTTACAAGCGGAAACAGAATTATGTGCTGAAGCTGAAGAAATGCGGGCTCGGTTAGCATTAAAAAAGCAAGAACTG
>Ent134
ATGATTGCGACCGGAACCAAGATCATTAAACCCGCTGGGGAGCAAGCGGATGCATTCGAAACTTCAATTTCTTCTGCGCTGCTAGAGTTGGAGATGAATTCGGACCTGAGGGCTCAACTTAGAGAACTTTTCATCACGGGAGCTAAAGAAATTGATGTTGGGGGTGGAAAGAAGGCGATCGTCATCTTTGTCCCATTTCCTCAACTCAAGACTTTCCAAAAGATTCAGATCCGTCTGGTTCGTGAGTTGGAAAAGAAGTTTTCTGGAAAGTATGTCATCTTTGTAGCAAAGAGGAGGATGCTCCCAAAGCCAACCAGAAAAACCAGGAGCAAGTCTAAGCAGAAGCGACCAAGGAGTAGGACTTTAACTGCTGTCCACGATTCAATCTTGGAAGACTTGGTTTACCCTGCAGAAATTGTCGGAAAACGGATTCGAGTGAGATTAGATGGATCCAGACTCATCAAAGTTCACTTGGACAAAAGTCAGCAGACCACTATCGAACATAAG
>Ent135
GAAGAACAAAGATTGGAACAATACTTGCGGTACGTCTATAAACTCCACGATTTGCATCTGAGCGCCGAAAATTACACCGAAGCTGGATTCTCTCTGCTCCTCCATGGTCAACTTCTTCACTGGGATAGGGAAAAAATGCTTCCAGAAACCTGCGAGGCTGGTGGAATGCAATTCCCTCGACAGCGAGAAGCGGATAGGAAGGAGTTTATATATCAACGTGTTCTCAAATATTTTGATCAAGGAAAAGTCTGGGAGAAAGGCATCACGTTGTGCAAAGAGTTGGCGGATCAGTACGAAAAGCGATACGAATATACAAGTCTGAGCAGAATTCTTCAAATGCAAGCCACATTTTATGAAAACATTCTCAATCAACACCGACCTGAACCAGAATACTTTCGAGTTGCCTTCCTCGGCCAAAGCTTCCCCCTCTTTGTTCGAAACAAGGAATTCATTTACAGGGGTCACGAGTATGAGCGACTCGCTGCTTTCATTCAAAGGATTGCAGAGGAATGGCCGAATGCTCAACTTATGCAAAAGAACGCTCCACCAGATCAAAAAATTGTCGATGGAACAGCACAATACTTACAAATATGTAACGTAAAACCTCGATCGGGTGGTGTTCTTGGTAAAACTGAGGGTCATAAAATTCCAGAAAAAATCAGAGCGTTCTACTTGGTAAATGATGTGAGTGGGTTCCAGTATGATCGGAGAATTGAGAAGGAAGGAGCAGGAGTTGTGGACGACAATGAATTCAAATCCATGTGGATTGAGAGAACCACGCTCAGAACAGCGGTACAATTTCCTGCCACATTGAAATGGGCTGAAATTGTGGATAAAACGACTGTTGAGTTGAGCCCG
>Ent136
AACGGCAACATTGCCGAGCTTCTATTACGTGATGGATTTGCTCGTTGCATCGATTGGTCAATGGGTTTCGTTTCTGGAGGGGCTGAGCCATTGAGAACGGCTGAAAAGGTAGCGAAGGAAAAGAAATTAAGACTATGGAAAGACTACCAAGCAAATCAAGCGTCGGGTTTGGACAGTCTTAAACCAAAAGACAAAGATTTTGTTGGCACTGTTGTCGAGTGTATCAATGCCGACGCTTTAGTTGTTAAGCTTCAAGACGGCACTTTGAAAAAGGTATTTTTGGCAAGCATTCGTCCTCCAAGGCAAGAGACAATTCAAGAAAAACTTGCTGAAGGCCAGACAAAAGAAGCACCAGCTCCAAAGGAAGCCCGTCCAAAAGGATTCCGCCCCCTCTATGATATCCCTTTCATGTACGAAGCTCGTGAATACATGCGAAAGAAGTTGATTGGGAAAAAGGTTCAAGTATCTGTCGACTATATCCAGCCAACGTCGAATAACTTTCCAGAAAAAATCGGCTGCACTGTCAAAAGTGATGGAGTGAACATAGGAGAGGCCCTTCTAACCAAAGGTCTTGCCACCGTTATTCGGTATCGCCAAGATGATGACCAAAGAGCCAGTGATTATGACACCCTATTGGCAGCTGAGGCCAAAGCTCAAAAGGCGCTTAAAGGACTTCACGGCAAAGACACTCCAACGCACCACGTAATTGATATCACGGGTGATGCTGCCAAAGCCAAGCAATTCCTCCCTTACTTTCAACGGGCTGGAAAACTTCCAGCCGTTGTTGAGTACGTTGCTTCTGGTTCGAGGTTGCGTGTTTATGTCCCACGTGAGGCTCGACTGATTACACTGCTTCTGGCTGGCATTAGTTGTCCGAGGGCGGGTCGGACTGTTCCCGGTGGTAGCGCATCAATGGAGGCCGAGCCATTTGGCGATGAAGCGTTGGCTTTTACAAAGGACGTGTGCCATCAACGGGAAGTTGAAATTGAAGTAGACTCTATTGATAAGGCTGGAAATTTTATT
>Ent137
ATTTTCAGCATCCTCATCGTAGGAATTAGTGTGTATGCTCTAGTCGAAAATATCAAGTACCTCATCCGCACTTATGACGGAGATGTGGACGAGTTGTCTCAGGGAATTGGCAACCGCTTTGTAAATATTAATGAGGAGTTGCAGTCCTGGGTGGTGATTAAAAGAGAATCCGACCTTTTTTCAACGACTAGTTCGGATAACAACCCCAAATCAACAACTGTTCAAAGTGTAGAGATGCCGAAATCTTTTGAAAAATTTGTACTAAATATTAATAGCATCCCATTCGACATCAATAACGACTCTGTATGTAAATCAACGCCAGAAAATCATCCTCATCTTGGCGGAGATGATGCTGGGATTTATTTTATGATAATTATCCACTCTGCTCCTGCTCATTTTGAAGCTCGTCAAGCCATTAGAACCACCTGGGGTTCGTTGAAGTCTCTCAAAAACGTGGCCTTTAAACTGGTCTTCCTAATGGGCAAGACGAGCCAAGAAGACGAGGAAGCTGGTCTCGTGGAGAGCTCAATACTTCGTGAGAGCCAAATCTTTGGAGATATTGTAACCGGGTCCTTTATCGACTCGTATAAGAACTTAACTTACAAACATCTTTTGGGCTACAAATGGGCCGTCAGCTTTTGTCCCGACTCGGCCTTTATTCTTAAAGCTGATGATGACGCTTTCATTGACATTTTCCAACTCTTTGACTTCATCTCCAGAACGTATGGGATCAAACCCATGCCAGGAACATTGATCTGCAATGTTTTCCCAGAAGGTTCGAAACCTGTTCGAGCTTCCGACACTCAGGGTAAAAAATGGACTGTAGACCTGTCAGAGTATCCCTTCTCCATGTATCCAAAGTATTGTGGGGGACTAGCTTATCTAATTACCCCAGATGTCGTGAAAAGAATTTTGGACTTGAGTGACAAGGTAAAATTTCTGTGGATCGATGATGTCTTCGTGCTTGGCATACTCAGGGAGCTGGCAGGCGTGGAACCATTCTATCTCAATCTCCGATACTCGTACGAACCAGACCGGTATCGAAAATGGCTGCTCAATTACAAGGAGAACAATGGATCCGATCATTCGACCACAACAAGCGACATCAATGATTTTCACAATAATCTTCGCTCGTCCAAACTCCCATTCATGATTACACATGTTGAGAGGGGTCCAAAATTTTCAGAAGAAATGAACCAATTGTGGCGGAAGACAAAACAAGCTTGGGGCAGACAA
>Ent138
TTCGAAGCCGAGTTTCGAAGATTTGGGGTTGATCGTACATCGAAAGCGACCTTTGAAGAGTTTCGATCTCTGCTCGAACGACTCCACCACCTTGAAGAGATCCCATTTCTTGTCAGTTATACAGATCCTAAAGATGGTGACCTTCTTCCCATTAATAACGACGACAATCTCTCGCTCGCTCTTCAAAATGCTAGACCTCTTCTCCGCGTCCTCATTCAGAGGAAAGGCACCTCTGCTCCTGACGTCAATGGAGGGACTTTGATGCACAATAGGAATCGGACTTTGATTTCTTCCCTTTTAACGCCGAGACAGAAAATCACGACACATCCTACCATTTCAAATCCGCAAGATTTTCGTCAAGTATCTGCAATAATTGATGTTGACATTGTTCCTGAAACGTGTAGAAGGGTGAAACTATTAAAACACCAAAATTCTGACAAACCATTAGGGTTTTACATTAGGGATGGAACATCGATACGAGTTACGACAAACGGACTGGAGAAAGTGCCTGGAATTTTTATATCA
>Ent139
AATCTTGAAGAAAAAATGGTCTGTGAACGCCTTGAGGTTGAAGGTTTAAAAGCCAAAGCCTCCGAAATGATGGCCTCAGGACAGCAAAGCCAAGCAGCCAGCCAAGCGCAGGAAGTCCTCAAAACTTTTGACACTGTGGGTGATGAAATAAGAAAACTTTTAATCGACCGAGAAGCTCAGTTTCGAGATCATAAAGTATACGCTGAAGCTTTGGAAGAGCTAACTGGATGGTTAAACCGCACAAAGGAAAAGATCCCATCCTTCAAACAGCGCTCTTTGGGGGATCGGCTCATGGATGTGGAGTCGGCGGGTGCAATGTTGGCTTCATTGATGAATAAGAAGCCACAAGGATCACTTCTTGTCGAGAGGTTGCAGCAGTCGGGGGAAGTGGCGTCTGCGTCGTCCTCCCCAACTGGGAAGTCAGCAATCCAAAGCGAGGTGAAAGCTGCCAACGATTCTTTTGAAGCATTGTTTGCAGAAATCCAGGCTCAAAAAGACTCGCTGGAAACCACGATGCTTAAACTTCGGGACTGGAAGGAAGAGCTTGAACGTCTTTCGGACTGGTTACAACAGTGCGAAATCCTTATAAAGGCAGCCAAAACTACGCTGATGAGTTCGCTCGAGGACAAAAAGAAACAAGTCGGCGACATGAACGACGTCATGGCCAAGTTGGAAGCTGGAAATGCTCAGATTACGAAATTCAATTCCGCCGCAGAGGATTTATTGACATCGCATCTCGAC
>Ent140
GTCCAATTCCGAGCTTTAGTTACCCCCTGTCTGCCACATTGCCAACCGGTCATCTGCCCCGTCCAAGACGGTACCGGCCTCCTCCAAGAAGTCCCCTCTCTCGGAAGAAGGAAGCGCAGGATGCTCAACTCCACTGGAGAAGAGCCATCCTCCAACCAACTTGGTGAACCCCACAGATATTCCGGAGCCACTTCTTTCGTTTACAGCCACATGCACCGAACCCGACGTGACCTGAGCACGGACAAAAATGAGGTTTTGCCCCAAGAAGAAATGCTGTTGGTTCGATCCATCCACATTTCTGACCGATTTGGACCCGACAAGAAACGCGACCGTAAACTTTCACCTGACTCTTCCTCTGCAAACTCCAACTTCCGAGATAACGAGAAAAACTCAAGGATCAACAATTTTGAGGATGATGACGATGACGATGAAGCTTCCTCCTCCTCCTCTTCTGACCGCCGACCTTACGAGGAGAGAAAGAGTGAAAGCACCAGCCGTCCCACGAGCTGTATCAATTTGTCCACCGTCTTGGGGGCTGGAGCTGTTGTTGTAGGTATTCAAATTGCCATGCTTATCATCGGAGCTATGCTGTTTCTTCGAAGGAAGGATAGCAGTAGCAAATTGTTGCCACAACAAGGATCCCGACCACCTCAACAGACCATATTCGTTAAGAGATAC
>Ent141
GATCCTACAATGACGATTAATGAAGTTCTCGACCTGCTTAAACGTTTTCAAGAGTCGAGTGTTCGCAAAGAGCGAGAAGTATTTACCTGCATGCTCCGGAACCTTTTCGAAGAGTACAAATTCTTTCCACAATATCCAGACAAGGAACTCCACACAACTGCACAATTATTTGGGGGAATTATTGAACACGGTTTGGTAACGACATATTTGCAACTTGGTGTAGCACTCCGATTTGTCGTTGATGCACTCAAGAAGCCTCCTGGTAGCAAAATGTATTTTTTCGGTCTCGCTGCTCTGGAAAGATTCAAAAACAGACTGAAAGAGTATCCCCAGTATTGTCAACATTTATCTAGCATCCCCCACTTTCAAGAATTCCCTCCTCATCTCATTGATTATGTTGATTCTGGAACAAGATCTCAAGAGCCGCCACGTCCTCGGACAGCATCAGGTGGTGGTCCTCTTCAGCCTCCAGTAACAACTACGTCATCATCATCGTCATCATCTGCACAACATCCCCCTGGAACAAATGCCGCTGGTGTTGGAAGCAAGGGAATGTCAAACTCGGGTCCTGGTGTGATTGCGCCAAAGTCAGGAAGTACTACTGCTTCCTCTGTTTCATCTGCTGCAGCTGCCAGTGCTCCAGGCCCAGGACCTTCAATCGCAGGACGACCATCGATTGCAAACGCTACCAATATATCCACTTTGCTGGTAGCAACAGAAAAGGACGAGAAAATAACCCCACCACCTGAAGTGATACAAGATAAAACTGCCTTCATTTTCAACAACTTGAATCAAATGAACTTGCCTCAAAAATCTGAAGAATTGAAGGAAGTTGTGGGGACAGATTACTGGCCGTGGATATCTCAGTACCTCGTCATGAAGCGTGCAAGCATAGAACTCAACTTTCACAACCTGTACAGCAACTTGTTGGACACTCTTAAAGCCAAAGAGTTGACCATCCACGTTCTGAAGGAGACTCATCGGAATATAAAAATTTTGCTAAAAACAGACAAGTCTGCTGGCAACTTTTCAGATCGAGCCTTATTAAAGAATCTTGGGCACTGGCTGGGCATGATTACACTGCTCCGAAATAAACCCATCATTTTAGACGATTTGGATATCAAGAGTTTGATAATTGAGTCTTATCGAAAAGGATTACAAGATCTGCTCTATGTCGTTCCATTCGCAGCCAAG
>Ent142
CTTCATGTTGCGGATCTAGCCATTGTGAATGCTTTTCAAAATTTCCAATCCTCGCTGGAACGAGGTCAGATCCTTCCGGCCAACACCTTGAAGAACATTGTGAGTGTGGAACTAATCAACGAAGGAGTAAAGTACAAGATCGAAGCCTGTAAAAGCGGACCCAATCAGTATTTCTTGGTTATGAATGACTCTTACAAGGAAGTGGATGTTCACCGCATGTCGGACGGAGGTCTTCTCATTTCAGTGGACACCCAGAGTTACAACACCTTCATGAAAGAAGAGGTGGATCGGTACCGGGTCGTGATTGGGAATCAAACTTGCATCTTTGAGAAAGAGAACGATCCAACACTATTGAGATCTCCATCCGCTGGTAAACTGTTAGGATATCTGGTTGAAGATGGTGGTCACGTCTATGCAGGACAGGCATTTGCTGAAATTGAAGTCATGAAAATGGTGATGACATTGACCTGCTCTGAGTCTGGATGTATCCAATACTGTAAACGACCCGGTGCTGTTCTCGATGGTGGTGCCTTAATTGCTCGCCTAGAACTTGATGACGCTTCAAAAGTCACAACTGCTCAAACCTTTACTGGCAAGTTTTCCATCAGCGAAGACACCGTCGTCTACGCTGGAGACAAACTCAACCAAGTTTATCAATCATGCAAATCTAGTTTGGAACACATTCTCGCCGGGTATTGTCTTCCTGATCCACACTTTGCCATCAAGTCGAAGGAAGTAATTGAACAATTTATGAAAGCTCTTCGAGATCCCAACCTTCCCCTGCTAGAGTTGCAAGAAGTCATTTCATCAATTTCTGGCCGGATTCCACAACTGGTGGAGAAGAAAATACGAAAACTTATGATGCTCTATGCCAGTAATATTACGTCTGTCCTTGCTCAATTCCCCAGCCAGCAAATCGCCAGCGTTATTGATAGTCATGCGGCTACCTTGCAAAAGCGGGCGGATCGTGACGTCTTCTTCATGACCACGCAAGGAATCGTCCAACTCGTTCAACGATACCGGAACGGGATCCGTGGACGAATGAAGTCTGCCGTGCAAGAACTTTTGCGCAATTACTTAGCTGTCGAGACACAATTCCAACACGGACATTACGACAAGTGTGTATCCGCCCTGAGGGAAAGACATAAGGACGACATGGCCTCCGTCACCTCAGCCATATTTTCACACTACCAAGTTGCCAAGAAAAATGCCTTGGTCACCGTTTTGGTGGATCATGTCTGGAGCAATGAAGCTGGACTCACTGATGAACTCGCCCCTATTTTGAATGAACTGACGACACTCAACCGTTCTGAGAATTCTCGCGTGGCACTTCGAGCAAGACAAGTCCTCATCGCGGCTCACCAACCTGCGTACGAGTTACGACACAACCAAATGGAGTCCATCTTCCTCTCCGCTATAGACATGTACGGACACGACTTTCACCCGGAAAATCTACAAAAACTCATCATGTCGGAAACCTCCATTTTCGACGTGCTCCACGATTTTTTCTATCATCCCAACCAAGCCGTGAGAATGGCTGCTCTAGAGGTTTATGTTCGA
>Ent143
CAAGCCTTGCCCATCGAGAGATGTCCCCATTTTAGAGACCAGCCACCAGGAAGCACGGCCACGTACAATGGCAAGTGCTACATCTTCTACAGCCAGCAGCAACACCGATTCGAGGAGGCGCGTCAGTTTTGCGACGCTCGGGGTGGGTCCTTAGTCGACGACAGCAACCCCGCACTGCAAGGTTTCTTGAGTTGGGAGATGTGGAGGCGTCACAGGTCCGACCCCACGGCGCAGTACTGGCTGGGAGCCGTCCGAGATCCCAAGGACACGAACAACTGGAAGTGGTTGAATGGTCGCGACGTGTCCGTGTCCTTCTGGAACGTGCCCACTGGTCGAGGAAACTGTGCTCGCTTCGACGGAGCCAAGGGATGGCTGTGGTCGGACACGAATTGCAACGAGGCGCTCAATTTTATCTGCCAACATGGTCCGAAGGGGTGCGGTCGTCCCGAACAGCCTCCAAATTCCACCCTCTTGGCCACCAGTTTGGAAGTGGGAGCTGTGATTGAGCATCGCTGCGATGCCGGGCACCTCCTCGTTGGACCCGACTCGAGAACTTGTCAACCCAACGGATTCTACTCTGAATTCCCACCCGTGTGTCGA
>Ent144
TACAAAATCCAATCCGCCAAACCCGTCCCCTTCGACGTGGACACGATCACGGGCGATATCTTTAGCAAGAACGAGCTCGACAGGGAACTCGAGGAACAATATCGCTTCAACATTGTCGCCATCGACTCGAGTCTCATCTTCCAACGGAGCTCGACAGCGGAAGTGATTGTGAATCTGCTCGACGAGAATGACAACTTTCCAAAGTTTAAGCAGAACTCGTACTTGGTCAGCATTCCAAGCAACGTGGTCTCGGGGAGTTATGTCCTCGGTGTCACGGCAATGGACGCGGACGCCGGAGTGAATGGGGAAATTCGATACTTTCTCGGAGGTCCGGACTCCGACAAGTTCCAACTGAACGAAACGACCGGCGTGATAAAGACGATCCCCGCCTTGTCGAAGAGTGGGAAGAGCAGTCTTCTCGTGGAAGTGCGTGCCGTCGACTCCTTCCCCAGTGAACCGCTGTCTTCCTCCGCCTCCATCAAAATCAACCTTGTCAGTCCGTCCAAATTCCCAAAAATTAGAGCCGCCAAGCAAGAGTTTTCCTTCCTCGAGAATGTGAGCAATGCCGTCGTCACGACGCTGGAGAGTGACCCCGCTTCCCCGCAAGACCACAAATTCCACCGGTTTCAATACTTCATCGGTGGGGGAAATTTGGGCAGTGCGTTTGTCGTAGATCGAAGATCGGGTCAGTTGCGGATCTCCTCTCAAGGCCTGGACTACGAGACCGCGCAACAGTACGAACTTTGGGTGGAAGTGAGTGACGAGGAAGCGCCCGAGTTTCGTGCCGCGATTCCCATCTACGTCAGTGTTCGCGATGTGAACGATAACAGTCCCGTGTTTGAGAGGAAGCATTACAACGTGAGCATTCCGGAGGAAGAGTATGGACCCAAGTTTGTTACAACGGTGGTTGCAGTGGATAAGGACTCTGGGGTCAATGGTGCCGTGAGATATTATCTGCATAGCGAAAGTGCCAAAAAGTATGCAAAAATCTTTGAAGTAAAACCAGAAACGGGGGAAATTTACTCGAAAACAAAACTCGATCGGGAAGAACATTCTGCATACGTTCTTAAAATAGAAGCCGTTGATTTGGGGGATCCTCCAAGATCCGGAACTGCCACAGTGACCGTGCATGTTGAAGATATTAATGACAATCCGATGAAATTTACCCGTCTTTTTAGTGTGAATGTGACTGAAAATTCACCCTTAGACACGTTTGTGATCCAAGTGACCAGTGTGGACAAGGACGTCGGAGAAAATGCCAACTGCTCCTACAGTTTCACGGACAAAAGTGGTAAATTTAAGATTGATCCGTACTCTGGCAATGTGACCGTGAGTGGGTCGCTCGATCGGGAGTTGCAGGACGAATATTTGCTCAAAGTTTCGGCCAAGGATGGATCCTGGAGGGCGGAAACCTTGCTCACCATCACTATTGAAGATGTGAACGATATGGCTCCCGAGTTTGAATCGACGTCCTCGTACAATTTCAACATTCCAGAAAGTGAACAGTCTGTATCCTTTGTGGGACAAGTGTCCGCCATTGATCGGGACAAGAGAGGTCCGAATTCTTTAGTTACATACTCTCTGAAACATCAGTCCGACCTCTTTTCCGTGGACCCCGTCAGTGGTGAAATATTTACGAAGAAGGCAATCAAGTACAAACACCCGTCGAAGCGATTCTCCCCTGAAAATGAGCACGGCCTCGTCATCACTGCCGTGGACAGTGGCAAACCTCCCATGTCGTCCGAAGTCATGGTTGTCATCAACGTCGTCAACGTGAACAACCACCCGTCCAAGTTTGTCAAGAAGGGTTACTTCTCCCCAATCTTATTCGACATGCCCGTCGGATCGAGAATTATTCAACTCCACGCCACAGACGTGAACGACTTTGGCCTCAATGCGGAAGTCGAGTATTTGAAAATCGGGGGAAACGGGTCTGAAATTGTGGACATTGATAAGCACACAGGATGGGTCGTGTTGGCCGAAGATGTTTCGACCTACTTGTCAAAAACCTTTGTAATCCACGCGAGAGCAATTGACAAAGGGATCCCACCACTTTATGACGACGTCACCGTGACACTTTCCATAACCGGGCCGAACAACCACGCCCCAATCTTTAGCTCGTTAAGTTATCGTGTCATAGTTCCGGAGAATGAGGCCCTTGGCTCCGTCATCGTTACAATGAACGCCTCCGACAAGGACTTGGGACCCAATGGTCACATCTTGTACGACATTAGTCGTGGCAATGAGCAGGAAAAGTTTGAGATAAATCCCACCACGGGAGCAGTCAGTATTCACAAAGACTTGGACTACGACACCAAAATGGAGTACGTTCTCAAAATTACTGCAACCGATCTCGGATACAAACCGTTATCCAGTGATGCTGAGCTTATCGTAATTTTGACCGATATCAATGATAATCCTCCCTATTTCGAGGAGAAAGTGTATGACGCCAGGGTCAAAGAGAATGCTCCCTTAAGATCCAAAGTCTTCACCTTATCCGCCAAGGATAAGGACTCCCTCAAGAATGGCGTCATTCGCTACGCCATCGTTGGCGGGTCTGGAAAACACGCCTTCAGCGTCGACCCCGTCACCGGGATTATAATTTCCACTCAGATTTTTGACTATGAAGACACGAACGAGTACGTCCTCGACATTATGGCGACCAATCCAGACTCCAATATGCACGGGACGTGCAAAGTGGTCGTGTCAGTGATTGGAGTGAACGAATACGTCCCCCGCTTCGTCCAACCTGTTTTCCACTTCAGCGTGTCCGAGTCGGCCAGTGTGGGTACTTACGTGGGGAGTTTGCAAGCCACGGACCAGGACAGTGGGGAGGATGGCGTCGTGTACTATATCCTCGTGGGCTCCAGCAATGACCGTGGTTTCTTGGTGAACACGATCACTGGAGAGTTGACGGTGTCACGAAGGTTGGACAGGGAGTCGCAGTCGAGAGTTGTCCTCTCCGCCCTGGCGAAGAACAAGGGCTCCATTCGTGGCAATGATACGGACGAGGCGCAGATTGTAATCAGCGTTCAGGATGGAAATGATCCCCCAGTCTTTGAGAAGGAGCAATACCGTGTCGATGTGAGGGAGGATATTCCCGTGGGGAGTTCGGTCACCAGTGTGGTCGCTGTCGATATTGATGTTCGACCGGCAAATAATCGATTCACTTACGAGATTCTTAGTGAAGGTTACAACAAAACGTTTAGGATTGACGGGATCACGGGTGTCATTTACACGATGGAGCCGTTGGACAGGGAGACTGTCTCGAGTTATAATTTGATTGTGGGGGCGATTGATACCGGGACACCGCCTGCCATA
>Ent145
TTGCGATGTCGTGTTTGTGAAAGAAATATTAGCAAACCTGAATATTCTCCTGTATCTGTCAAGTTTAAAATTCAACTGAATGCCTTCTACCACGTCGTTCAAGTCCGAATGGCTGCCCCACTATCACAACCATTAAATCCTGGAGGGACAGCTACTATTTTATTAAAACTGTCAAATCCAACCCAATTTCCAACTTCGATTAAATTTCTCCCATTTGCATTCGTGCCTTTAAGCAAGGATGACTTATCGTCACAAATGGGCGCTCTGGATGTAAAAGTTGACCCAGCAAGAGAATCATCAACGGATGTCTCACTCCCATCAAATATTAGCAGTCCTTCGACATCCATTACAATCATAGCCAGCCCATCGCATGGGGGACGTTCTGCTCTTCCGAGTGAGAGTTCATCATCATCTCAAATGATGAAGGAAGTTCACGTCCTCCCGATAAGGAATGAAAAATTTGTCAATAACTGCAGACTCGTTGTCGTACCGGAGGCGGAAGTAGTGTTGCCCCCGAAGGATGAGACATCTGACTTTGTCGACGACTACGCCGACACTCCAGACTTTAACGATGACCCGAAACTCGTCCCGTGGCGAAAAGCTAATAAGGCAACGGTCTGTCTGGACATTGTACGAGACCAGAATTCCAACCCGGAAGAAGAACCCGTTCTCGGCATTACTATCGAGTATGATTACGTTAATACCATAGTTGCTCTTGAAAACAAGTCTTCCCCTGGACCCCAAAAGGTCCGCCTTCAGACCCACGTACTTATTTCCTTAAACACGGGGTACATTCAA
>Ent146
CTCATAACCCTCATCAAAGGAGAATATCGCAAGCGTGGATTTAATGAAGTTGTCAGTCCAAATATTTATAACTCAAAGCTCTGGCAAACTTCGGGACATTGGCAACACTATGCAGAAAACATGTTTGCTATTGAAATCGAAAAGGAAACTTTCGCCTTGAAGCCAATGAATTGCCCTGGGCACTGTTTAATGTTTTCCCACCGTCCCAGAAGTTGGAGGGAGTTGCCGCTTCGTTTAGCAGATTTTGGAGTTTTGCACCGAAATGAGCTATCTGGAGCCCTTAGTGGGTTAACTCGCGTTCGTCGATTTCAACAGGATGATGCACACATTTTTTGTTTGCCAGATCAGATTGGTCAGGAAATTGATGGAGCTTTGGACTTTTTGAACCACATTTACGGGATCTTTGGATTCACTTTCGATTTGAAGCTGTCTACTCGGCCAGAGAAATATTTGGGTGATATCGAGATATGGAATCAGGCTGAAAAATCTTTAGCTGATAGTTTGAATCGTTTCTGTGAAAAGTCGAGTAGAAAATGGAGTGAAAATCCAGGAGATGGAGCATTCTATGGTCCTAAGATTGACATAACTATTCAAGATGCCTTGAGAAGAAATCATCAATGCGCAACCATTCAGCTCGACTTTCAACTACCCATCCGATTTGACCTGAATTATATTGCTGATGACGGAGGAAAGCACAAACCAGTTATTATCCATAGAGCCATTTTGGGATCAGTTGAAAGGATGGTTGCTATTCTTACCGAATCATGTGCAGGAAAATGGCCATTTTGGCTCTCTCCTCGTCAAGTCTGCGTCGTTCCTGTTGGACCAGCCGTGAATGACTACGCTGCGGAAATACATAAAAAGTTTTTTGATGCAGGATTCCAATCAGAAGTGGATTTGGATCAGGGAGATACACTTAACAAAAAAATTCGGAATGCACAACTTGCTCAGTTCAATTTCATTCTA
>Ent147
ATAAGAGCACTGGAAGGACACCGTGTCGTTCAAGTTGCATGTGGCAGTCGAGACGCTCAAACGCTCGCACTAACCGAAACTGGTCAAGTTTATTCCTGGGGAGATGGCGATTTTGGAAAACTTGGTCGAGGTGGGAGCGATGGATGCAGTGTTCCCCACAATATTGAACGGCTGAATGCCCTTGGAGTGTCCCAAATCGAGTGTGGAGCTCAGTTTTCATTAGCATTGACAAAATTCGGTCAAGTGTGGACCTGGGGAAAAGGGGATTATTTCCGTCTGGGCCACAACGTTGAACAGCATGTTAGAAAACCAACGTTGGTGGAAGCCCTGAGAGGAAAGAAGATTTCCCACGTTGCTGTTGGTGCGTTGCATTGTTTAGCAGTGACGGAAACGGGTCAGGTTTACGCTTGGGGAGATAATGATCACGGCCAACAAGGAAATGGAACCACGGTCGTGAATAGAAAACCTACTTTAGTTCAGGGATTAGAAACTTCTAGAATTGTAAAGGTTGCTTGTGGATCATCTCATAGCATCGCATGGAGTGGTTCTGAAAGCTCAGTATCAAGAACAAATGAAGCAGTTCTTTTCCCTGTTCCCAAAGATCCACTTGGAAATTATTCACTT
>Ent148
TTAATCTTCCGAAAAGTGGCGGACGTGAAGAGAGAGAAGGAGTTGGCAGAGCGGAGAAAAAATGAGCCACAACTAGAAGTTACGCAAGATCATTTAGTTCGAAAATTATTTTCACGGTTTCGCAAAGGGGGTGATCGAGTCTCAACAGGGTCAAGTCTTCAAACAGATACTTCCAGTGTTAAAGACATTGAGAAAGGTGACAGTGCTCGTGCGAGTGATAGTGAAAATGATGCCTCTCTGTCACAAGACTTGGGCAAAGTCGTCAAAGTTGCCCCTTCCACCACGAAACTCTCCACGGAGAAGGATGAAGCCGGTCCACCTCCGAAAGCTGCACCTGTTGTCAAACCGAAAGGGAAATGGGGAGCTTTAATGGGGTCCGGCGGGGGTGGTGGCAGTTCATCCACACCTCCGCAGCCTTCTCCTGCCGTCAAACCTTCCACAAGTTCCTTTGATTCAGGTGAAGAAACCCGAGTTCAAGCAATTGTTGAGCCACCCCCGCCCTCCGAACCCACCTCCAAGTTGGGAAAGATAAAGCAAGCAACTTCAGGCAACAAAGTTTTCCCGAAACAGACGAAGCCTGGAATTGTCACTTCTGGAAGACAGGAGACTATTGATGAGCTAACTGAAACGGCTTCGGTAGGAAGCCCTGCTAAAGACATGATTACTGGAGCTTCTATTCTAGCACAACCAGCCACTTCTGCTGCAGCAGCCTTAATGTCCTCGACCACTTCCGCAGAGTATCAACAAATTATATCAAACATGATGGATTTTAAGGTGGACGTAAAACTGGAAATCCAACGGCTAAACCAAAAGATGAACAAG
>Ent149
AACGGAGCTACATGCACTTTTCTGCTTGAGGAAAGCAATGAAAGTTCCAACTCTACAGAAATTACTTCTCATCATCCTAAACACTGCCTCTGTCCCTTGGGATATACGGGTTCTCAGTGCCAAACGTTCCTAAATGTCACAAAACCCTCATTTAAGCCAATTGGTTCTGACTATTCCGCATTCATTGCATACGAACCAATTCCTCGTTTCGCAGATTGGGTGCAATTGAAATTCCATTTTGTCATCTACAATACTTCTCAAATTGCCTTGTTGCTTTACTCTGGCTACACACAAAGCCTGAGCACATCTGCCATTTCAAATCCAGATGACCTCGACGCACTCACCGAGATATTAAAGGATGGTAGTACCTCCACGCGAGATGCTGAATTACTAGCCACCGATAGTAACAGTAATAATGAAATTGGGACACAGAGAGTTTCCGACTTTTTTGCAATCACGTATGTAAATGGGTACATTGCGCTTACATGGAACTTGGGCTCTGGGACGCAAAGAATCATTACACCGAGCAGAATAGAAAAACGTTTAAATGTACACACCTTATTTGCTGGAAAATCAGGAAGACAGTGTTGGCTGAAAGTGGATGGAATGAGGAACGTGACTGGGAAATCGCCAGGCCCATTCCATCGACTGAATGTTAACACTGAGCTTTTCCTAGGAGGATATGATGCCTTTCGATTTGAAGGATTGCCGCACGATTTGCCACTGCACAAAGGCTTTGAA
>Ent150
GTTCTTGACCGAGGATCCGGCCTGTCCACGATGTCCGACTCCGAGCTGATCACACAAGCTCTCTGCCTCAATCCCCCCGAGGGAGAGTCCGACGGTCCGAACTGGGTCGCCCGGATCAAACACGTCATGAAACTGAGCCCACTCTCGTACGCACTCGTTCTCATGTACGGCGACAGGATTTACGGAGTCCGCGACCCCTACGGGAATCGTCCCCTCTGCATCGCCAAGCTCATACCGGCCGCGGGAAAACGCCACTACAACCAGGATGAAGACATTAATCAAAACATGAACGGTAAAATGGACAGCAACGTCGAAGGGTGGGTGATTTCTTCAGAATCGTCGGGATTCTTGGCGATTGGTGCGCGCTACGTGAGGGAAGTTGAACCTGGCGAGATTGTAGAATTGACGAGGAACGGGGTCAAAAGTTTGGGACATGTGGACAGACCGGACGATAAACTGCCAGCTTTTTGCATCTTTGAATACGTTTACTTTGCCAGACCGGATTCAATTTTTGAA
>Ent151
AATGTCCTAAAGGAGCTTGTGGAGCCAAATGGAGCTGTCATATTTACCAAAAAGTTCCAACTCGGAGATCCAACAATCAACACGTTGGAACTTTGGGGAGCCGAATATCAAGAAAGTGATGCTATCTTATGTCGAACGGAAGATGCAAGTCTTCTACAGCAAATTGCAGACAGAGAGAGATGTCCAGTTAATTTTGTGGGAACGGTTACCGGAGATGGGAAAGTGGTGCTGACGGAAATTCCTGTCCAGCCATCGGGCTCTGTTCAAGTCTCTGCAGAAGAATTGGCTGCCATTCAAAAGCGTCCAAATCCCGTTAATCTCGACTTGGAGTTCGTTTTGGGGAAAATGCCTCGTAAGGTGTTTAAAATGGAGAAATACAAGGTCAACCTTCGCCCATTAGTTCTACCCAAAGGTCTCACAGTGGCTGATGCGTTGAAACGTGTACTCCGTCTTCCATCGGTGGCAAGTAAACGGTATTTGACCAACAAAGTGGATCGCTCCGTTTCTGGCCTAGTGGCGCAACAACAATGCGTTGGACCACTGCATACCCCGTTGGCAGACGTGGCTGTTATTGCATTGTCACATTTCGAAAAA
>Ent152
GAACTTGCCGAGATCATGTATAACGAATGGAGTGAAAAATTTTCAAAGCTGGGCAAAAAAGTAATTCTACTCACTGGCGAGACTGGAACTGATTTGAAGTTGCTAGCAAAGGGAAACGTCGTCATCAGTACTCCAGAGAAATGGGACGTCTTGTCACGACGATGGAAACAAAGGAAAAATGTTCAGAACGTGAACCTCTTCATAATTGACGATCTCCAACTTTTGGGTGGAGAAGAAGGTCCAATCGTGGAAATTATTTGTTCCCGTATGCGATACATTGCCTCTCAAACTGAGCGACCCATTCGAATGGTATCCTTATCCACTTCGTTGAGCAATGCTCGAGATATTTCTCAGTGGTTGGGTTGTGCACCAACTCATACGTTTAATTTCCACCCCTCCGTGCGACCACTCCCTCTGGAGTTGCATATTCAGGGATACAACATTTCACACAATGGGTCCCGATTAGCAGCAATGTCAAAACCCGTTTACAACGCGATAACGCGACTCTCTACTGACAAGCCAGCAGTCGTCTTTGTCCCTTCAAGAAAACAAGCCAAACTGACAGCCATTGACATCATCAGTTATGCCGAGATGGACGAAAAGCAGGGAAGATTTTTGCTTCTGAGTGAATCCGAATTGCAGGGAGTATTTGCAAAAGTCCAAGACGACACGTTGAAGGGAACTTTAGCACAAGGAGTCGCCTATTTGCATGAAGGAACTTCCGTACAGGATCGTCACATTATTACGACATTGTTTCAATCAGGAGCTATTCAG
>Ent153
CACGTGTCAGAAATGAACCGAATGGAGGACATAAAACGCACCCTAAAACTGGAACAACTGGAACAAAAGACTCGCGAATCTGTTGAAGAGCTAAAAATTCAAATCGAAGAAAAAGAACATCGAGCTCGTATGAATTACTTGAATCGCATCCGCCTCCGAGACCAAGCTCTCTCCGAAGGGTCCGGGAACAAACAAAAAGCCATGGAAAAAGTCCAATCCATTCATTCCGACTTGCTCAAAGGTCTGGAAGAATGGCACAAAAAAGTATTGGAGCTCCATATGGAGGCACAAAAACGGGCGGAAATTAAATATAATCAGGAAATCCACCGGAGGCGGATTCGTGTCGCAAGTGATCGCATTTTGCGAGAGGAACGCAGCTCGGAAATGCTACGGCGCGTGCAAGAGTTGGAGGAGCAGAGGAGAGGTCTTTTGAAGGCCACGATTCAATCGAAAGAGTGCAAAACTGCGAGGGTGAAGCAGGACAAGGACAGAAAAGTTCAGATTTCGAGGATAAGAGCGCATCATGCGGCAGAATTGAGGAACAAGCTTAAAGAGAAACTGGCTCCGGATACTTTTGCGAAAAAAGCTGCACGGGCAGAAATGGAACTCCGGATTATGAAGAGGATTCATAATCCCCCCTCAGGATTTAGTGTCAGGTTTAATCCGAAACTATTAATTAACAAACGGTGCTCCTCGTGTTATGCGAGCAGTAGTGGTGGCGGTAGTAATAAGAGGACTCATCATGATAATCATCATTCTCATTCAAGGCATTGTGCTCATAGTATTAGTGGTGGAGGTGGAGGTGGCAGTGCAAAATTAGCATCCGGGTTTGGTGGTCCCATAAAATGTTTTCAT
>Ent154
TTGAACACGGAATGGGCACAAGTCGAAGTAATCGAGCTAATCAATGACGGCACTGGCCTTGGTTTCGGAATTATCGGGGGCCGTTCGACCGGCGTCGTGGTGAAGACGATCCTTCCCGGAGGGGTGGCCGATCGCGATGGCCGACTCCAAAGTGGTGACCACATCCTCCAAATCGGTGAGGTCAACTTGCTCGGCATGGGGTCAGAACAGGTCGCCGCAGTCCTGCGACAATGCGGGTCCTGCGTCCGGCTCGTCGTCGCCCGCCCGATCGAACCCACGTCACCGGATGCGTTCACTTCATCCGCGCCGATCGTGCCGACACGAATTTTAGGTGATCCGGAAGAACTGGAGCGTCATCTTTTACAAGCGAACGGATATGGGAACCATTTGGAAGGAGGGTCCTTGGCGGGGTCGGAATCTGGCCAATTTAAGGGCACAATTGGAGACGATTTGCTCGGAATGGCGGCTTCCAGTACGTTCGACTCCTTGCCGGAAGTGGAATTGGTGGAAGTAGAGTTGAAAAAGGATTCACACGGGTTGGGCATAACTATCGCGGGTTACGTGTGCGAAAAA
>Ent155
TCAGAACTGGTGACAAGAGTCAAATATGGCAATACTCTTCCGGACCTTCCCTTTGACCCTAAATTTATCTCGTATCCCTTCAGCAGCAATCGTTTCGTGGAGTATTCGACAACCTCTTTAGAGAAAAACTTTAAATACGACGTACTTTCAGAGATTGATCTTGGTGTAGATGTAGAATTGGTAATTCCCAGCTTTTACGACCCACCAAAGAACGCAAACCTGACTCTCGACCACAAAGACGAAAAATTACTCGAGGATGACAACTTGTTTCACAAGGACAAAAAGAGGAGTAGACATCACGCCAAAAGTGTTTCCTGGTTGAGACGAACGGAATATATTTCAACGGAACAAACTAGATTTCAACCTCAAACCATCGATAAGGTGGAAGCTAAAGTCGGGTACTCCATTAAGAAGAGTTTGAAAGATGACGTGCACTACATGGATAGGGATTCCCAG
>Ent156
TATTTGCAAGGATGGAAGAAAACCTTGTTAATTGTGTCTCACGACCAAGGATTCTTGGATAACGTGTGCACCGATATTATTCACTTGGACATGCATAAATTGTTCTACTACCGTGGGAATTACACAATGTTCAGAAAAATGTTAGTGCAGAAGCGTATAGAACAGCAAAAAGACTATGACAAACAGGAAAAGAAATTAAAAGAATTAAAAAGGTCTGGCCAAAACTCAAAGAAAGCAGAAATCATTACAAAAAAAGAACAACAAAAGAAAATTACGAAAGGCAAAGGAGGACATAAAGACGATCGAGACGATGAAGATTCTGCTGCGACTGCTACACTTCTTCAAAGACCGAAAGATTATATTGTAAAATTCCGTTTCCCTGAACCACCTCCATTACAACCTCCTGTGTTAGGATTACATGATGTCAAATTTAAGTACCCAACGGCTAAGGACTTTATTTTTACTGAGATTGAGTTTGGAATCGATATGGACTCGAGAATAGCAATTGTTGGACCGAATGGG
>Ent157
TCTGCCAGCATGCATTACAACCAAGCAATTAAGTGTTACGAGGAAATGCTGGATCGTGCCAAAGAACTGAAAGATTCAATGACCGAAGCCCAATCCTACGGAAATTTGGGAATTTGTAGAATTAATTTGGGGAACTATAAGGAAGGAGCAACATTCTTCGAGCTTCAACTTGCCATTTTAGACTCGTTGTCTTCTTCCACGACGAAAACCACACTATTAATTCTTGCAGAGAAAGGCAGATCGTATGGGAACCTGGGAGAATGTTGCAACGCTCTTGGTGACTACGAAGAAGCCATCCGACGGCATGAAAAATCCCTGCAAATTTCAACGAAACTCAACAATTTGCGGGAACAGGAGAAGACTTACAGATCACTTGGGTCGGCGTGTAAATCCTTGCGAAATACACCTGCTGCCCTCGTCTATTTCGAGAAACGCTTAGAAATTATTAACCATTTACTTAGTGAGTGCTCTAGTAGTGAATCAAACAATAGTGGAAGTGACGGGACGGTAATAATTGACGACGAGTTGATGCGACTCAAGGGCGCCGCATTGTCCGATTTTGGTCTCGGTTATCTAGACATTAGGAACTTTGAACAGGCCATCGGCTGCTTCCAACAGCAGTTATCCATTTCCAAAGATGTTGAAGATAAAGAGATGGAAGCTGAAGCGGTTTCGCTATTGGGAAGAGTGTTCCAAGTCATGGGCAAATATGCCGAAGCTCTCGAATACCATCAACTTGCCCTCCGAATTTCCACGGAACTCGGCAGCGTGGGAGGTAAAGTGAGGGACTACGGGAATATCGGTTTGGTGCATGAATCCATGGGGAACTTTGAGGAGGGTTTGCTATATCAAGAGCATCACTTGAATTCTGCCATGCAGACGGACAATAACTTGGCGAAATCTATCGCCTTCAGCTCCATA
>Ent158
ATGAAATCTCAACAAGAATCCTGCGATGAACTTCTCACCAAAAAAGATGACTTGATAATATTTCTTCGTCGAGAGATGGACGAGAATGATTTTGATTATGAGGGGAGTTTAGAAAAATACCAGAAAGACAGTATGCTCATGGGAGATCGGATTGATGACCTTGTAGACGAATTGAGAACAGCATTCATCGAGGAGCTCAATCTGATTGAGGATTACACTTGCAAAAATAGAGAAGTGCTTTTGGAAGACAATCAAAATGAATGGATGGATCTACTTCAACACTTTGAACTGATGGAGCAAAAGAATTTGGATGAGAGAAAGTCGGATGCACTCGCCAAGTTTCAGATTCTTAATGACCATTTCACGTCGACGAAACAGGAAGCGAGGCAGCTGCGACACAAGATGGAGGACGACCTTCGGGTCCTAATTCAAGAACGGGAGCAGATTAAGTATGCCTGTCACCTCAATTTAGAAAAGGTTACCTATAACTTACACGTACTTAAGTGTCGGTCCAAGGAAAATGTAGAGCTGAAAAATAGAATGAAACGGCTTTTACTGCAACTTCATGATAAATTTGATACAAAAGCAGCCAGTCTTAAAAAGAAAATGGACATGGGAAAGAAACACACGGAGAAATTGACAAAGGAAATTCTGCGATTGGAATCTCAAGTAGATTCATTTGGGCAGAAAACTTTACATATTGGTTTACTTGATCATAGAAAGTTTATCGATTTATGGGAAGCTAATGAAGAACTTATTCGGGACAAAGTAAAAAGCTTGCTAGACAGCGATAAATTTGTGTATGAAACGCAGTTGGGTGTGGAATATGCTCTGCCTGATATTTCTTCAGTTTTTGAATCTAGACCAATTGAGATTAACAGCAGTTTGCGAAAAAAGGTTCACAGCATTGTTGATAAA
>Ent159
TTATTCGCCGGTGCAATGGGACCTCCTGGCGGTGGAAGAAACGACATCACAGCACGCTTAGTCCGACACATGAGCATCCTTGCCATCGACTCCTTTGATGACAACACCCTCAAGAAAATTTTCACCTCTATCGTCGACTGGCATTTTGGCAAGGATTACGACCCTGAAGTCGTCCGTTGGGCGAGACCCATGATAAATGCAACCATGCAAGTCTACAAGTCGGCAATGTCCCTCTTCCTCCCTACGCCTGCCAAGTCACACTACGTTTTCAACCTCCGTGATTTCTCTCGAGTCGTACGAGGGCTTCTTCTCATCCCTGCTTCGCATCTGACAGAACCAACCAAATTGATGAGACTCTGGGTCCACGAGGTGTATCGTGTCTTTTACGACCGTCTAGTCGACGAGAAGGATCGTCTCACATTTTTCACACTGACCTCCTCCACTGTGGAGGAAAACTTTAAGCAAGACATGCAGAAAATGTTGGGCCATTTAGTACCTGACGGAAAAAAGGTAGAAGATGTCAACATTCGCAGCTTGATATTTGGAGATTACATGGATCCCAAGGCGGACAACAAGATTTATGACGAAGTCGTAGATTTGCACCAGTTGAGCGAAATTATGGAAGGCTATTTGAAAGAGTACAATTCAATTTCGAAAACCCACATGTCTCTCGTCCTCTTCCAATTTGCAATTGAACACATTTCCCGAATTGCCCGTGTCCTCAAGCAAGACAACGGACATGCACTGCTGATTGGCATTGGGGGGAGTGGTAGACAGAGTTTGACCAAAATGGCAGCTTTCATGGCTGGCTATGACTTGATTCAGATCGAGATCAGCCGAACGTATGGGACTCACGAGTGGAGAGAGGATCTCAAAAAGGTTCTCAAACATGCAGGCAATGATGGGAAACAGACCGTGTTTCTCTTTGCCGACAATCAAATCAAGGACGAAAGTTTTGTTGAAGACATCAACATGATTCTGAACACGGGAGATGTTCCCAACTTGTTCCAGGCGGATGAGAAGGGAGAGATTTTAGAAAAAATGCAGAGTGCGGCGAAAGAATATGGGAAAAAAATTGAAACTTCTCCTCTTTCTCTGTACAATTTCTTTATTGAAAGAGTTCGGTCCAATTTGCACGTTGTTCTTGCCATGTCTCCCGTCGGAGATGCGTTCCGCGTGAGGCTTAGGATGTTTCCGTCACTAATTAATTGCTGCACCATTGAT
>Ent160
TTACTAATTACTGGAACGCCTCTTCAAAATTCGTTAAAAGAACTCTGGTCTCTCCTGCATTTTATCATGCCTCACAAGTTTGATGACTGGGATTACTTTCAAAAGGAGCATGATCACTCTGCCACAAAAGGATATACCAGACTTCACAAACAATTAGAACCCTATATTTTGAGGCGAGTGAAGAAAGATGTAGAAAAGTCTTTGCCTGCAAAAGTAGAGCAGATCCTTAGAGTTGAGATGACCATCATGCAAAAGCAGTACTACAAATGGATTCTAACCAAGAATTACACTGCTCTCAGAAAAGGAGCGAAGGGCAACGTTGGATCTTTTATAAACGTTGTAATGGAATTGAAAAAGTGCTGCAATCATGCCACCTTAATCAAGCCATTCGAACAAGGTGGGGGAGACTCTGTGTCACAACTTATCAAAGGCAGTGGAAAATTGATGCTGTTGGACAAGCTCCTCGTTCGTCTTAGGGATACTGGACATCGCGTTCTAATATTTTCTCAAATGGTCATGATGCTTGATATAATTGCCGAATACCTCCAAATGCGAAGATTCCCTTTTCAAAGACTTGATGGATCTATCAAAGGGGATATGAGGAAACAGGCACTGGAGCATTTTAACGCAGAAGGATCTCAAGATTTTTGTTTCTTACTTTCTACTCGAGCTGGAGGATTAGGAATTAACCTCGCCACCGCTGATACAGTCATCATCTTTGAC
>Ent161
CCCAAAAAAGACCAATGGAAGAGGAGGAGCCGGCCAAAGGCTCCCGAATGGGTCAAGCTAGATGAAAGTCCTGTGTACAAAAATAACAACACCCTTCGCGAATATCAGCTAGAGGGGCTCAACTGGCTCTCCTTTTCATGGTTCAATGGACGAAATTGCATCTTGGCCGATGAGATGGGTCTTGGCAAAACAATCCAGTCCCTAACTTTTGTAGACTCTGTTCACCGTACTGGGATTCGTGGACCTTTCCTCGTCATTGCTCCCCTCTCCACAGTTCCAAACTGGCAGCGAGAGTTTGAAACTTGGACCGACCTGAATATTGTCGTATATCATGGCTCTGTGGCGAGTAGAAATATGATTCAAGAGTACGAACTATTTTACCGACACCCCGACAACCCTCAAATGAACCTCAAAGATTGTTACAAATTCAACGTGCTCATTACCACCTTTGAAATT
>Ent162
TTTTTGCCTGGCAAATTAAAATTCTATGGCGAAACCGATCTCGGCGAGATTTACAAACGCGACGGAATTTTGCAAGGTTTTGACTCTGACCCGATCGAAATCACGGGTCACGACGGGGGCGAAGTTCACCTCTGGACTCATGCCGGATCTCAGCCATCCCTTTCCGTGGAGAGGACGGCGATCAACATTTCCTCCGTGACCGAATTTCGCATCGTTGACCGGAAGGGGAGAGAAGTCTTTTCGACAAACACACCAACGTTGGGATTGCCCAGAGGAGTACAAAAATTGGATGTTCGGGTCGCAAAAGTAAATCGGATTACGAGTGCGGTCAACGCGTCTTTGCAACTGGTCTCAACCACGTTTACGTATCTGAAAGGGAGCGAAGGAACGCATTTGGAAGGGAGACAAATCACTTTTAAAGCGGACCAGGACATTTTGTTAAAA
>Ent163
GTTGAGGATGAGAAGTTGTGGTGCGACGAGAAAATTCCCCTGGCTAACTCGAACGACTTGGGCAATAGTCTGTACAATGTTACCATTTTGAAGAAGAAGAACAAGTCGATGATGAATGAAATTGAGAACCATGAGCCCAGAATCATTACAATTATTCGTAACGGAGAGAAGCTGATAGATGAAGGACATCAAGATTCCGATGAGTTTGAGAGATTAAATAACGAACTGAAAAAGAAATGGGACGAACTAAAGGATGCCGTTGATCAACGGAAGGAAAGACTAATTCAGTCCGAAAGAGCCCAGCAATATTTGTTTGACGCGTCTGAGGCTGAAGCCTGGATGTCGGAGCAAGAACTTTACATGATGGCGGAAGATAGAGGCAAAGACGAGATTTCCGCTCAAAATCTAATAAAGAAACACGAAGCCTTGGAGAATGACATTGACGACTATGCGGACACTATTCGACAACTGGGTGAAACTGCTCGACAACTCATTTTACAAGAGCATCCAGAAAGCGATAATATTGGTCTGAAGCAAGCCCAAGTTGATAAACTTTATGCC
>Ent164
TACCCTGACCAATCCCTCTACCCAGCAAACTCTGTCCCCTCTCTAGTTGCCAAAATTAACCGCACCCTCCAACGCGCAGACCAACTCCATTACGCCGAACAGGTCGAAAACGCTTCCCCATCTCCCGTCTCCGACTGGTTTGTTCCCCTCGTGGCTGATGCTGAAGCAGGTTTTGGAGGAGTCCTGAACGCCTTTGAGCTTATGAAAGGCATGATCGAGGCTGGCGCGGCCGGAGTACATTTCGAAGATCAGCTTGCATCCGCCAAGAAATGTGGTCACATGGGCGGCAAAGTCCTCGTCCCCACTCGAGAAGCTGTCGACAAACTCGTTGCTGCCCGACTGGCCGCCGACTCGATGGGAGTCAACACCGTTCTCATCGCCAGAACGGACGCTCAAGCTGCCAACCTCATCACGAGCGATGTTGACCCCAACGACCGACCGTTCCTGACTGGAGAAAGAACGCCGGAAGGATTCTACAGGACAAATCCTGGGTTAGACCAGAGCATCTCACGAGCTCTGGCATACGCTCCGGTTGCTGACCTTATTTGGTGTGAAACGGCCACGCCCAACCTCGCGTATGCCAAAGCCTTTGCTGAAGCCGTTCATGCAGACTTTCCCGGAAAGATGTTGGCCTACAACTGCTCGCCTTCTTTTAACTGGAGGAAGAATTTGGCGGATCAGGACATTGAAAAGTTCCAAGAACAAATTGCTGCAATGGGCTACAAGTACCAG
>Ent165
CTTTCCAATCGAGAGTGGGACATTCCATTTGATGAACTCAAACTTGGTGATAAAATCGGAACTGGGCATTTTGGAACCGTATATCGTGGAAACTGGCACGGTGATGTAGCCATCAAGTTGTTGGACATGTATTTGGATAACGAAAAAACGCTAGAACAGTTTAGACAAGAAGTTGCTACGTTTCGCAAAACTCGTCATGAAAACTTGGTCTTGTTTATGGGAGCGTGTATGAAACCCCCAAGATTAGCTATTGTCACGTCCATGTGCAAGGGCATGTCTCTCTATACTCACGTTCATCTTCGCAAGGATAAATTCAATATGAATCGTATTGCAGCCATTGCTGCTCAAATTACTCAGGGAATGGGATACCTACATGCTCGAGGAATTATCCACAAAGATCTTAAATCAAAAAACATTTTCATCGAAAGTGGAAACGGGAAAGTTGTCATAACTGATTTTGGATTATTCAGCGTCACAAAACTGTGCCAAGGGCTT
>Ent166
ATGATGGATCCCAAGTTGACAGCGGAAATATTAGCAACCTGCGACTCGATCGGCTACTCGGACGACGACAAGTACTACAAGGATCCCTCTTGCCTCGAATGTGTCAAGGATTTGGTTCTCTATCTCCGCCGGGATGATGATGACCACTCCGTCCGCCGCCTCTTGGGTCGAGCACAAGTCGTTCAGCGAGATTTATTACCACTTCTCAAGCACCATTCCGACGATCTCGAACTTTACGATGTTATCCTTCGCCTCCTCGTAAACTTGACGCATCCCGCGTTGCTCCTGTATGATGAAGAAGTCCCCAAAAACAAGACATATCTCAGCCACTATTTGGAAATCGAGGAAAACCTGCGCTCCTACAAGGGCGCCTTTGTCGATAAAAATCTCTGGAAAAGGCTCACCGACCGATTAAGACATTTACTCAATTTGGACTGGGACAAGCAAATGCAGGATGATAAGGCCGCCCTGGAGAGAATCTTGGTCCTCATCCGAAACATGTTGATGGTGCCGGCCGATCCGAAAGAAGAGAAAAGAACGGATGACGAAAATTCTCTGCATGACAGAGTCCTGATGGTCATGCACTTATCGGGGATTGAGGATCTCCTCCTTTTCGTCGCGTCGTCCGAAACCACGCGAGAATATTGTTTGCACGTGCTGGAGATTATTTCGCTCATGTTGAGAGAACAGACGGGGGAACAAGTGGCGAAAACGCAGCTCGTTCGGAATGAAGAAGATCGTGTGAAGGATGAGAGGGAATTGGTGAGGATTCGGGAGAAGGAGGCGTATGTGAGGAATCTGGAGGTGCAAAAGGCTTCCTCGAGGCATTCGAGGTTTGGGGGGACGTTTACCGTGCAGGGGATGAAGGGGCCGAGTGGGAAGGACCTGTTGTGTCATAAACCGATAACGTCAACGGCGGATTTGAGTCTGGATAAGACGAAGAAGACGAAGCGGACGGCGAGCAATAGGATGCCGGTGAGGGGGGATGATCCCGTGAGGAGGTCGACGGTGCCGGTGAGGATTATATTGAAGGAGTTTTGTGGGGAGTTTTTGGACGTGGCGTATAACCCGTTGATGAGCGTGGTGAAGGATAACATTAGTCGGGGGAGGATGCAGGATCATGATGAGACTTATTATTTGTGGGCGATGAATTTTTTCATGGAGTTTAATCGATTTGATAAGTTTAAAGTGAGCTATGTG
>Ent167
AGTCCACCTGGGGAATTTACAAGACCACACCCACGTCACCACCACCCCCGAGACGATCACAATAATCGAGGAGATCGCCGAAGACCGTCGAATGACCAACAACGCTCAAGCGACAGTAGACGCTCACCCCCACAACAAAGGGACATAAAAAGGGAAAAGGACTGGGATAATTTCTTTAACCCTTCGAGTGACATGTCTCGCCAAGCGCTTGTTAAACGGGAAGAGAACGAAAACGAACGAGGCGAACGGCTCGAAGAACTTGACAAGGATGGAAATAAAAAGGAAGAAAACATTGAAAAGGAAAAGCCAAACTTTGGATTATCCGGAAAACTTACCGAGGAGACAAACACTTATCGTGGCGTAGTGATAAAATATAGTGAACCTCCCGAAGCTAGAAAACCTATAAAGACTCGATGGAGATTATACCCATTTAAGGATGGAGAAGCACTCGAAGTAATGTATATTCATCGCCAAAGTGCATATCTGTTGGGGCGTGAGAGAAAAATTGCAGATATTCCGATTGACCATCCATCCTGCTCGAAACAACATGCTGTGATTCAGTACAGACTCGTTCCATACGAGAAACCTAACGGAATGAAGGGGAGGAGGATACGACCTTACCTTCTCGACTTGGAGAGTGCCAATGGGACATTAGTTAATGGGAAGAAGATAGAACCTAAACGATATGTCGAACTATTTGAGAAAGACGTACTAAAATTCGGATTTAGTTCGAGAGAGTACGTGTTGTTGCATGAGCACAGTAAGGACGATTCACCTTTAGATGATGATGGCTACGATAAGTCCCCCAGTCCAGAT
>Ent168
GTACCCCAATTCATTCTTGATGACGCAATGGCCCGACGAGAAAAAGTACGAATAGTTTGCACAGTACCAAGAAGAATTGCGGCTGTAACTATCAGTGATAGAGTTGCAACAGAACGCGGTGAGCGCGTTGGAAAAACTGTTGGATTTCAAATTCGATTGGAGAGCAAAATTTCACCCTGTGAAACGATTCTTACATACTGCACCAGTGGAATTCTCCTGAGGTCCTTAACTTCATTTGAATACAGCGTTTTGAGGACCACAACCCACATTATCATTGATGAAGTTCATGAGCGTGATCGTCAAACGGAGTTTCTACTGGCATGTTTACGTGACGTAGGAAAACAGTTTCCAAACCTCAAGATAATTCTAATGGGTGCTGATATGAATACAAACTTGTTGGTTTCCTACTTTGGAGGAGAGACACAATGTCCACTGATTCAAGTACATGGACGTCTGTACCCGGTCAAGCTACATTACTTGGAGGATGTTTTGACCTTGTTACAGAAGGAAAATGATAAAAAGCGTCAACGAGAACAACAACGACCTATAAGCTCAAGAAATCGAAATTCGATTGTAGATAATCTTGTCAATACTCTGAAATATCCAACGACGAGAAGAGAAGCTAACGATTTTGGTAGCGGAAGCGCCGTATCCTTGGGCAATACCAACTTTTTTGACAATCCTCCTACAAACGAATTCATGCCTTTCAACGCTGAAGAAAATGAAGTGGATTTAGAGGCCATAAAGAACGAGTTGGATTCCAAAATAATGAAAGTCTGGATTGGTGGGGATAAGGATAATTTGTCCGTAGAAAATTTTTTGAATCTGGTCGACAATAGTCAAGTATTATCCATTGATTACCGACACAGTATTACCAACACTACGATGCTGATGGCTTATTCAGTTCAAGGGCGTCTGGACTGTGTTGAAAAGTTATTATCAAGAGGTGCAGACCCCAAACTATCAATGATTCTTGAAGATGGTCGTTCTTATACTGCCAAGGATTGGGCATCGGATCACGGACAGATGGAAGTTGTTCAGATAATTACTCAATATGAATTTACTCTAGCAATTATAGCTACGACAAACTCGATTGAGCTAGAACCAAGTGTTCAAGAAAGACTGGACAGATATCAAATTAGTCACAGCGATGAACGAGTGGATTTGCAGCTTATTGTGGATCTTCTCTACTATATTAACCAAAACAGTGCACCTAAGGATGCCGTCCTCATTTTTCTTCCGGGTTATGAAGAAATCGTCACTTTGAAACAAATGATTTTCACGGATCACAATTTGGGAAATTTCTCGCATGATTTTGTTGTATTCTTACTGCATTCCAACATTCAAACTGGCGATCAACGTGCCGTATTTGAACCCCCCAAACCTGGAAAGAGGAAAATTGTATTGTCGACAAATATTGCAGAAACAAGTTTGACAATTGGAGATATCATTTACGTGATTGATTCTGGAAAAGGAAAAGAAAAAACGTTCGACGCGATGACTGGCGTGACTCAACTCAGATCTCAATGGATCTCTAAGGCGTCTGCTAATCAAAGGGCAGGTCGAGCTGGAAGGTGTCAACCT
>Ent169
GTCTTTGAAGAGGAGGCGACCTCATGGGAAGAGAAACTTAACCGCATCCTGGCCCTATTTGATGTTTGGATTGACGTACAACGTCGCTGGGTCTACCTCGAAGGAATTTTCCTGTCGTCTCAAGACATCAAGGCCCTCCTTCCAATGGAAACCTCTAGATTTCACTCCATTTCGGCTGAATTCCTCGGCCTCATGAAACGCGTCTCCAAATCTCCCAAGGTCCTCGATGTACTCAACATCCAAGGCGTGCAACGCAGTCTGGAAAGATTGGCCGACCTGTTAGGAAAAATCCAGAAGGCTCTTGGTGAATACTTGGAACGGGAGAGGTCATCCTTTCCTCGTTTCTACTTTGTCGGTGACGAAGATTTGTTGGAAATAATTGGAAATTCAAAGAATATTGCAAGACTGCAGAAACACTTTAAGAAAATGTTTGCTGGGGTTAGTTCAGTCATACTGAATGAGGATCAATCTACAATCATGGGAATTGCATCGCGAGAGGGAGAAGTCGTAATATTTTTGAATCCTGTGATAGTCACGGATCAGAAAGTTAATGAATGGTTAAGCGCGGTCGAGAGGGAAATGCGTCTCTCGCTTGCAACTTCCCTAGCCAAAGCCGTCAACGAGGTGGCCCAGTTCAATGAAAAGATCGATCCTAAACTATTCATGGAATGGGTGGATCGATTCCCTGCTCAATTAATCAACCTGGCGGCACAAATCTGGTGGTGTGACGGAGTCGAGGGTGCGATCGGGACGAAGGGCAAGGTGGAAGGGGTAGTTAAAAGGGTGGAGGCGACGTTGACAGTTTTAGCGGATTCAGTCCTCCATGAACAGCCGGCGTTAAGAAGGAAGAAGTTGGAACATTTG
>Ent170
ATGGACATTACTGCGATATTTAAGTCATGTTTGGAAACACTTCGGCAGACCAATAAGGAATTGTCATGTATCAGCCCACTGGACAAAAGCAATTCTTCCAATTCCAGTTCTAGAACCGTAAAGCCAAAAATATTCCCTGGGAAGAAATCCGAAAACTTTTCCAAAGCTCGGGAACTTTCAGCGACCATCACCAGTTTACGAGACTACCTTTACGACAATCGAAATGCGTATTTGAATATTGCAGCTTCCCAGGCACACAGTAGTAACTCTTCTTCAGTATTCACTGTTCCTCCAGGAAGTGGGAAGAAACCTAGAACTCCTACCATGAGTGATATGGATCGAGACCTGTTGGACAATGACGTTCAAAAAATTATCCATAACTGTCAAAAGAAGATTTTAGAGTATGAAAGTTTAATAGAAATGACAGACACCATCAAGAACAATGTGCATGTTCGAACACACTTGGAAAGCATTTCAGAGTCGTTAACCGCCTACTTGAAGCAAGTAACTACAGTATTTTCAGAAATGAGGGCTGTTAGAGTAAAAAGAACAGTAGACTACCAAAACATGTCCAGGTTAAGTTCTTTGGGTAGTGCAAATAAGGGAACAGATTCATTTATTAATAGATCATCTCACAAAGAGAGCGAACTACACGTAAGTAATCATCGCTCAAAGAAGCAAAATTCTCTTGGATCACAGACTGTTGAAGAAATTGACGGGGTCAAGTCCCCCACAATACCAGACTACTTTCTTGACGACGGTGATATACCTCCAGAAGAGCTTCAACTCCTCGAAGAGGAAAATGCTGCCTTATTAAATGAACTGAATAGTCTAGCCCAGGAAGTGGATCAGATTCAAAGTAACGTGGTTCAAATCGCACAACTTCAAGAGATATTTACTGAAAAGGTGCTGCAGCAGGAGAAAGAAATTGATACTATTGGCAGTGTGGTTGTAGGAGCAACCGAAAATATAAAAGGTGGAAATGAACAGATTAGGCAAGCTATTCAGAAAAATGCAGATTTTAGAGTTTGGGTGCTATTCTTTATTCTGGTCATGTCATTTTCTTTGTTATTTTTGGATTGGTATAACGAG
>Ent171
TACTTCAATTCCTACGGACTTTTGGAAAGTGTTTGGCTTCCTTCTGAAAGTGGCCGGATTTTGTACGAGTACGACTTTTTGAAACGGCCAACACAGATGCTCTACAGTGAGGGCAAAGTCAGCAGAAAGTACAAGGCAAAAGGTGTGACCATCACTGTGACTGAAAACAGATTTGAAGCAACCTCTCACATATGGACCAACGGAATCCACAAAATAGTTCAGGACAAGAAGGAGTATGGGTCAAAATTGGGACTCTCTGCCTCAAAAATGATGTATGAGTATGACTCCAACTTTAGACCAATTCTTATAAAGGGAAGAATCGGAGGAAATCTACTGGCTGACTTTCCCTTGAGCTATAACTTACGAACTGGGGCTAGAGAGCTTATGGGCAACTTCCGCGTCTCGCAATTGAGCAACAATCAAACCACGACTTTCGATGGAATTGCTGTCTTTTCCAGGGTTGGAGATGAGTACGGCCAACCTCTCCAGTACTCTTTGTCCATCCAGGATACGGAAGTGTTCCGAATGGAGTATGCCTATTATGAAACGACACATAAAATCCGCCATCTTAAGATGACCACCAAGAATGCGGGTCTGCTGCCAATGCGAAACTTTACGTATGATGGGGACGGCCAACTAATTGGCGTAGAATCTACCGAGCCTTGGAAGTTTGAATACGATGCCAATGGGAACTTGCAAAGTTTAGCTTACCGAGGGAATACCATCTCGCTGAAGCATAATGAGCAAGATCGGATCGTTCGATTTGGTGAGAAACAGTACAAATACGACATGGCTGGCAGAGTTTTGCAAAATGCGAGAGAGGAGTTTTTCACCTACAACTCCCTTGGCCATTTGAAACGAATTTGGAAGAATGGGCGGTTTGACGTGGAATACTTCTACGATCATGAAAATCGTCTCGTCGCTCGTAAAGACAACCACGGGAACACGACTCAATTCCTGTACGGTGATGTGACTTTCCCCAAACTGGTCACTCACATTTATAGTCCTCGAGAGAACAGGCTGGTTCATTTGGTGTATGATGAAGTTCAGAGACTGATTTACTTCCAAGTCAATCGCAACCAAAAGTACTATGTATGCAGTGACCACTGCGGCACCCCTCTCCTTATTTTTAATCAATATGGCCAAACTGTGAGGGAACTAAGCAGAAGCCCCTATGGACACATTATCTACGACTCGGACTCTTACTTTTATCTTCCCATCGACTTTTGTGGAGGAATATACGATCAG
>Ent172
ATGTCAGCAGATTCTGACACTTCCTCTGCCATAAAAGAACATACAATGGGATTACCTGGTTATTCTGCTTCGACTAGTCAGGATAGTAATATAACAATAGATAATCATGAATCCAGTACAAATAACAAGAAAGCAGAAATTTTGTTAGCCCCTCTCCCTGTACAGGAATCCTTGCGTTTGTCGAAAAACAAGCTCAGAAAGAAGCGAAATTATGAAAAGATTTTGACACAACGACCAATTAAAAGAAAGCGTGAGAAGGAACTTAGAAAACAGAAAGGGTTGAATAAAAAGTCATTGGGAAAAGATGAGAAGTTTGCATTAACTGAAAAACTGAAAGCTGCGCTAAATGGGACTAACCAGGTCGTGATAGACTGTCAATTCGACGATAAGATGAGTGATAAGCAGCGAGATAGATTAGCACAACAGTTAAGAAGGGTTTATGCTTCTAATAAGGCTTCTCAACAGCCAGTACACTTGACCTTTTCAAGCTTGCCAGAATCTAGCGAATTTTTCCAGCTATGTTGCAGAAAAAATGATGGATTCTCTAATTATGTTATAGATAGAAAGGAACAAAATGTGTCAGAGTTATTTTCCAATGACAAAATTGTGTATTTGAGTCCGGATTCTACAAACGTTCTATCTGAATTTTGGCCAGACAAGGTTTATGTTATTGGGGGCATTGTTGACGAATCAAGGCACAAAAATATTTCCCTTTCGTTTTCAAAATCAATTGACATTACGACTGCAAGATTACCAATTGATGAGTATTTTGTGGCTGAGAAAGGGTCAGGAGGGACGTTTAAAAAAGTGTTGTGCGTTAATCAAGTGTTTGACATTATTTTGGAGTGGCACAAGACCAAGGACTGGGTGAAAGCGATTACTGCTGGATTACCTGAGAGGGCTGGTTTTGTTGCAAAATCAACA
>Ent173
GTATTCTCGTCCATAAACGTCGTCCAGACCTTCGTCCTGGGCATCATGGCGGGCCTCGTGTGGTGGCGATGTCCCCGAACGGAAGAAAATCTAGACAACTTGGAAGGTTGGATGTTCTTCTCGACAAACTTTTGGATGTTATTCGTCCTATTTCAAGCCCTCTGGGCGTTCCCACCGGAACGACCCATCGTCACGAAGGAACGTCGTGCCGGAGCTTATCGGTTAAGTTCCTTCTACACGGCCAAAATCCTGGGCGAACTTCCCCTCGAAGTTACACTGCCATCAGTCTACTTTCTCATCAGTTACGGCATGATCGGGGGCACGATCGCGTCGTCCCTGGGAATTCTGGCGAGCCAAACGTTAGCCTCGATTGCGAGCCAGAGTGTAGGTTTGTTTTTTTCCTCCCTCTTCGCATCCGGTCCGGCCACCACGGTGGCGGCCATTTTTACCGTGGGGGCACAACTCTTGGGGGGTTATCTTACCAAAAACGTGCCATCTTATCTTAAAATTTTCTCCATTGTGTACAACGGATTGAGAAACTTAGCCATCGTGGAGTACTCGTGGGGCCTGCCGGTCTCGTGTGGGAAGGAGGCTAGTAGATTTCCGTCGTGCAAGGAGGGAGCCACGTGGGTAGATCCGAACGATCTTTTATGGAAGGATGAGACTGAATTTCCCCTTTGGGCGCACACTGCCGTGTTAATAGGAGTCATTCTAACGTTTAGAACGCTTGCTTATATTTGTCTCAAGAGGCAGTTG
>Ent174
AACAAGCTGTCCAGCGCAGAGTCCAAATTGAAAGTGCTCACTGATGAAAAGTCCGAGTTGGAACAAACCAAGAAGGCTGCCGAGTCGAAACTGTCTCAAATTTCTTCCGGGTTCAAGCGTCTTGGTTTGGCCGGGTCCATTTTCGACTCTCCAGAGGCTGCTCGCCGTGCCATGGCCACCTTGCAAACTCAAATGGCTGCCCTACAACAAGATCGGGACACCGTGGCGACCCAACTCTCCGCCACTAAGGATGCCCTGTCATCTCTGGAAATGGTCAAAACGCAGCTAGAGGACCAAATCAGTGCCCTCTCTAGAAACCTGTCCTCTTCGAAGGCTGACCTGAAGGGGAAAGAATCCTCAGTGATGACGCTGGAGAAAGACCTGGCTCTAAGATCTGGAGAAATTTCACGCCTTGCTGATAAGGTGAGAGAGCTGGAGGACGCGATGAAAGCACGAGACGACTCTGTCCGTGTTCTGAAAGGAGAGAAGGAAGCCTTGCGAGATGACCACGAGAGGGGTCGGGCAAAATGGGAGGAGTCCAAGTCACAGAACGACTCCCGACTCGCCAAAGCGGAGGTGAACATGCGTGCCCTCGAGGGTGACTTGAACCGGATGGCCCTCGTTCTCCAACAGAAGGAGGGTCACATCTCCGCTCTCGAGGAGAAATGCAATGGGATGGCGAGGAGTAATGCG
>Ent175
GTTCTCGACGCCCGCGACCCCATGGGCACGAGGTCCCCACCCATCGAAAAATTCCTCAAAAAGGACAAACCCCACAAACACCTCATCTTCATCCTCAACAAGGTCGACCTCGTCCCCACCTGGGTCACGCAACGTTGGATCCAACTCCTCTCCAAGGAATACCCCACCCTCGCCTTTCACGCCTCGCTCACCCACCCCTTCGGCAAAGGCTCCCTCATCAACCTCCTCCGCCAATTCGCCAAACTGCACGACGACAAGAAACAAATCAGCATTGGTTTCATCGGCTATCCAAACACCGGAAAGTCCTCCATCATTAACACCTTGAAGTCCAAAGTCGTCTGCAAAGTGGCCCCGATCGCGGGGGAGACCAAAGTCTGGCAGTACATCACCCTCATGCGGCGCATCTATCTGATCGACTGTCCCGGTGTGGTCTACCCGCATGAGGAATCCTTAGAAGAAAAAGTCCTCAAGGGTGTCATCCGCGTCGAGCTTGTCGAACATCCCGAAGACTACATTGAAACTGTCCTAACCCGAGTTAAGAAGCCGTACTTGGTCAAAACCTATAAAATCGAGGAGTGGACCGATTCCGAAGATTTCCTCACAAAAATGGCGAAACGTACGGGAAAACTGCTCAAAGGAGCGGAGCCCGACCTTAACGCGGTTGCCAGAATGGTTCTCAACGACTGGCAGAGAGGCAAACTTCCCTTCTTCGTGGCGCCGGAGGGCTACGAGAGTACCGCAGACTTTAAAGCAAAACAGGCCAAAGAGAAGAAGGACGCGGTGGAAAATAAGGTGACGGAGGAAGCCTTGAAAAAGAAGCAGAAAGCTGTCGTGGTGGAGGAACAGATTAAAATGGCAAAGTTAAAAAAGCCACATTTGGTGCAGAACTTGAAGAAAATTTTGGTCGGGCTTAAATTTGAGGGGGATGATTTAAAACCGTTGGACAAAGAGGGGGAGGAAGAAGATGAGGAGGAGAAAGAGGAAGTTTTTGACAGTGAGGAGGAGGATGACGAAGCTGAAAATGACGATGACGATGATGACAATGATGACGAAACTGGTCCCCCAGTTGACAATGACCCCCCAGAAAAAGCCGTCCCCTCCAAGAAACCAGTCCCATTAAAGACGTCATCCCTTCCCACCTCCAAATCCACCGGAAATGACTCTGACACTTCCTACCTCACCGATTCCGACTCTGAGGTTGAACAAGTCATGAAACCCACCAAGAAAAATAAGAAGCTCGGAAATATCGAGGTGGTCAAAGTGGCTCCAATCAAAAAAGGAAAATTCCAACCCCCAGAACGAGGTTTGGACGAGTCCGACTCCGACGAGGAGGAGGACGACGAACCCGCCGCAAAACGGAAAGCTCGAACATCCGACGGACTCACGAGCAGGCAGAGACGAAAAGAAGAACGGGATCAAAAGAGGAAGAAAATTGGCAGCAATTTCTATGAAGTTTCGAATGTGAAGAATCGCAATCGTGAAAGGAAAAGCCCCCGTCAACCGATGGATGGAAGAAAGAAGAAGAAA
>Ent176
ATGAAAGCACGACACATTATTGATTCAACAATTCATCCTTTGACTTCCTGTTTGACACATTATTTATGCTTTCACTTTTTTGTCCCCAGTCTCATTTCCAGATCGGCACTGTTTGCACCCACTCACTCACTCACTTTTAATTTTTATATCCACATTTTCCACACCTTTAAAATGGACGTTCCTTCAAACGAAAATCGTACCAAGGAAGTTTTAGATTTCCTCCTAAGTTCATATCGAGCAAAAATGGCGTTACAAAATCCTACAGAAAATTGCCCCTTCGACTTTCAACAATTTCTTGCAACGTGGAAAGGAAAATATCCGGACTGGGCAACGTTAAAGGCGACCATGAAGAAAGACTTGGAACCTTTATTGCAACAAGGAATATTTGACTCTATAATTCCTTACTTGGCAGCGTCAATCAACCAATCTGCAGCTCGTCGAGATAACAGCAATACTAATCTGCAGGACTTATCACATCTTCTTGAACGGAGGGACAGTAACAGTGGAATAATTAGCACGGAACTATTCGCACTGACGCCAACATCCAAATCTAAAAGAAATCCTGATATTCTTACCAAGAGATCACCTGACCTTCAGATTGGAGACGAAGAAACATGCGAAATTGTGATCCATGTTTGTGACGAAGCTAAAAATTTGAAACAGGATTTTAAATGTGTTCAATCAGTCCTTGTCCAAGAAATGGGATACTTCTCAAAAGTGACCGTTCGTGGACAGAAACTTAAAGATATGGACATTTCCGTTCATTGTGACATAGCCGTTTTTGACTGGTTAATGAAATGGGTCAAGTCTAAAATTGATCAAGATGGTGGTGGCGAAGCAAATTCTGCTGCTCCAACATTG
>Ent177
GGCTTGGCAGCAGCCGCACAAGTGCTAATTAGTGGATCCGAAAGGTTAAGAACATCAATGAATGAAGCTAAATCTAAAACTTCAATTTCTTCTCTGCCCGATTTTCATATTCAATTATTGAGGTTGAGACAGAATTGGAGACTCAGAAAAGTGGGCAATTCCATATTGGGAGACTTGTCGTATCGTACAGCAGGAAGTAGGTTTCCTCAAACAGGAATATTTGAAGTGAAGAAAGCTGAAGATGCGCCAGATGAAACAGATTCCGTAGCAGATGAACCTCCAGCTCCATCATCCTCGGGTGCAGCATCATCATCACAACACCAACAACCTCCATCTACAAAACCTAGCTCTGCCCTAAAAGTTATTGTTCCAAATGAGCTACAGGGAATAGCTTACATTGAAGTTGTCATTCAAAAGGATCAGGAAACTCTGAGCTTTGCAAATATTGGACTACCTTCTCCCTCACCCGCACCTTTGGATGCGTATTGGCAGCAAAGACTAGAGGCTGCACAAAATGTCTTGTTTTGCAAAGAGTTGTTCTCCGTCTTGGCAAGAGAAGCTGTTGCCTTACACTCCCTTCCAATTCCTCCTCTGGTAGTTGGTAGTCAAATAACGGTGACATTATTTCCTGGTATTCTGCTTATCATCAGCCTTTGTCACTCTATAAATGGGAAAACAAGTACTCCTCCCGTTACTCCAAAGTTGGATCACAATCACGTCTTGGAGCACTCTCTTCACCAACTCCTTAGAGAAGTTCATCGTTCAAATTCATGTATACCTCTTCCACATCCTGCAAGTGCGCCCATTGGTGTCTCAAGAAAAAGGCGACTGGCTGGCCCATGTGCATACGATAGACAGACGCTTTTAACAATGACGAAGAAGGATGGAATACTAGAGGAAATTATAAAACAGAGCCAGCATGTTGTACTCAGGCTTCGGACAATGGTGGTTATAGATGCGTTATCGAGGGATATTAAGGATCCATTGATTGTTGCTCATTGGGCTTCTTTGAATGCAGTGACACATACTTGTGTCAGATTAACTCTTGTTTCCTCA
>Ent178
TTGGTCCACATCCTCGCCAAAACGCCATCCCTCACCCGTCTCGACCTCGGCGGATGCTGCAACCTCACGGACCGCGCCGCCCTCTTAATCGCCTACGGTCTCCGCTCCCTCAAGTCCCTGGACCTCCGATCCTGCTACAATCTCACCGACAAAGCCTTATCCTACCTCGCTGGCGACGTCTACTTGAGTGACCGCCACGAAATTAAAACCTACAACTTCCTCGCCCGAGTTGGTCTCATTGATTGCGAACTTTGTCGACGTCCCGGCCCCGAAAAGGGGTCCAAACACCGGATAGAACTCCCAAAAATTAACGAGCACACAGAATTCGGCATGCTCTCCTTGGAATCCTTGGTTTTGCAAGACTGCCAAAAAATTTCGGACCTGGGTCTCCAATGCATTTCAAAAATAGGAACACTTTCCAGCTTAAATCTGTCCTTCTGCGTGAACATTACGGATAGCGGGTTGCGCTTTCTGAGTCCCTTGTCCGGCGTGTTGACCGAGTTGAATTTACGGTCATGTGACAACATTAGTGATGTCGGATTTCAAACTTTACGTGAATGCGGATCCTTGCGACATTTGGATCTTAGTTTTTGCGAAAAGATTTCAACCCTGAATCCCACCGTGTGCAAAATGTTGAGGACGTTAAGCCTTTCGGCGTGTGATATTGGGGATGGCGCGTTGTTAGGATTGCCGGTAAATATGGAGCAGCTGGAAACACTGAATTTGGGACAGTGTGACAAAATTTCGGACATGGGGATAGGCGCAATTTCGGAAAAGTGTCCGAATTTGAGGTATATTGATTTGTATGGGTGTTCTGCAATTAGTACGAAGGGGTTGAAGGATATTATGGCAATGCCGTTGTTGAAAAATGTTAATTTAGGATTGTGGAAGATT
>Ent179
CTCCCATATTCAGACGGATGCAAATATGATTACTTGGAGATACGAGATGGCTACTGGCACAAGTCCCCACTTTTGGGTCGCTTTTGTGGATCCAATCTTAAGTTCGAGGGTCCCATTTTGTCTTCTGGAGCAAGGATGTTGCTCACCTACACCACGACAAAGCCAGTCTCGTCCTACCGTGGATTTTCTGCTTCGTACGAAGCAATTTGTGGGGGTGACCTCATGGATGAGGCTGGAGCATTAGAATCACCCAACTTTCCCGACGAATACCTGCCCTCCAAAGAGTGCATTTGGAGAATCTCGGTCCCAGACGGCTATCAAGTTGCTTTATCCTTCCATTCCTTTGAAATTGAGAACCATGAAAATTGTGTCTACGACTTTCTCGAAATTCGTGATGGGCTGACTGCCAATTCCACCCTGTTGGGGACATATTGTGGATACTACCCACCCTCCCCACTAACTTCCTCCTCCAACAGCCTCTGGGTGAGATTCGTGTCTGATGGGAGCGTGCAAAAA
>Ent180
TATTTGGAGGCTTCATTTCTCCAAGGACATGGGCCTCAACAGCCCCAATTTATTGCAGAACTCCAATCTCAACGCGATACTGTAGCCACCTTTCTGTCAACCCTTCTTACTGATACGGACCCTGTGGTGAAACGAGTTTTAGTCTCTACGAGTGGATCATTAGAGGGGTTATGTTCTTATTTTGGAAGGGTGAAATCTCACGATATTCTACTCTCGCATTTAATAACGTTTCTAAATGACAAGGACGACTGGCACCTAAGGGCTGCATTTTTTCGCTGTGTTCCTGGTGTTGCCTCGTTTATTGGTTGGCACGCTGCACCGCTTTTGATTCCATTATTGAAGCAAGGACTGTCGGATGTAGAAGAATTTGTTATGCGACAAGCTTTAATTACAATCAAAAGCTTGACGGAGATCAATTATTTCGGTCACCGCTTCTTACTCGACTTACTGGAAGAAGTCTTGCCATTTGTGATACATCCAAATTTGTGGTTACGAAATGCCAGTGTTGGAGTAATCACGTCGATTAAAGTAAACCTGTCTGAAGTGGATTTACATTGTCACGTGATTCCACGTTTAAAAGTTTATTTGAATCCAACTTTCTCCTCTATCTGGGGATTGAACGAGGTGGCAATATCAAGCAAAATTAGAAAACCTCTAGAGCGTCAAGTATACGAAAGTTGTAGTAAAGCAAAGGGCGTTCTTCTTGAAGTCACGATCGAGTACTTGAGAAATAGACAAGGAAAGGGAGAACCTGATTCTAACGAAGTTTCCAAT
>Ent181
ATTTACTTATTTGATTTTCTTCGTGCACGAAGGAAGCTAGTAATTGACGAGAGCATGCACAGCATCCAAATGATGCAACAGAGTGATCAGCTTTTACCCACTATGGATTTTGGCAGGCGAATGGCCATGGAAAAGGAATTAGAAAAGTCAGACTTTCTAAAGTTTTCTACGATGGCGTTTGACGAAACTAGCAATTTTTTACTTTACCCAACAATATTTGGGGTTAAAATTGTAAACATATTCACAAATACGTTTACAAGATATTTGGGAAAGCCAGAAAATTTGAGGATCCTAGGCATAAGCTTATTTCAAGGAAAGGTGAAAAAACCCATTAGTACCACAAGTGTTGAATTAGAAGCTGCAGATAATCCAACTCTGGATAATGTGAGTTCCGACCCGACGCTGTTCTGCACAAGTTACAAAAAGAATCGGTTTTACATGTTTACGACGCGCGACTTTGGGAAAATGAACGAAAGCTCTGATAGGGACGTATTCAACGAGAAGCCAAGCAAAGAAGAAATTATTTCGGCTACGGATGATTCA
>Ent182
GACAAGACAATTCGATTCTGGGACCTCCGGACCCGTGGTTGCGTTGACGTTGTCACTCCACTTACATCCACAGCATCAACAAAATCTCCCGTTGCTTCTGTGTGCGTTGAACCATCTGGTAGACTCTTGGTTTGTGGTCACGAGGATGCAGCCATGGTTCTGTACGATATCCGTGGTCAACGTCAAATCCAATCCATGAAAGCCCACTCGGCGGATGTGCGATCTGTTCGATTTTCTCCTGCCGCCTATTACCTGCTTTCTGGAGGATACGATAATAAAATCGCCCTGAGCGACCTGCAAGGCGACCTTTCAGTCCCACTCCCATCAGTCGTTGTTGCTTCTCACACGGATAAAGTCATCAGTGCCCGGTGGCACCCATCAGAATTTACTTTCATTTCAACATCCGCCGATAAGACCGTTAATCTCTGGGCTTTACCACCGGAGCCT
>Ent183
TTAGAAAATCCGCGCTTCCACCACTCTCTCCTTTTCCAGGACTCAATCCGCCATCCCAACTCCGTGAGTCGATTTCGATCCAGACGGTCACGAAATGACACTGATTCCACCTCCAACGGAACAGCACATCTTCTTTCCTCGAGCAATCTAACCGAATGCGGGCGGCACGATTTGTTCGTGTCATTCGAGTCTATTGGGTGGTCGTCATGGATAATTTCGCCGAAAGGGTACAACGCCCACTATTGTGCTGGACCTTGTGTCTTCCCCCTCGGGTCGGACGCCTCGCCCACGAACCACGCCACGGTGCAAAGCATAATTAACGAGCTAAATCTCCATCCCGGGCTGGCAAGGCCGTGCTGCGTCCCCACGACTCTCCTCCCAATCTCACTCCTCTACTATGACGACAATGATAACGTCGTGCTGAAACAGTATGTCGACATGGTGGCGGAAAATTGTGGCTGTCAC
>Ent184
GGGAGTGAAGTGGTGTACATTTACGCTTGCGTCTTCCTTTGTTTCGTTCCAATTATCTGTGCAGGGGCTGGATATGGAGTTGTCAAATTACAAAATAGTCGAAGACGACGGCTGAAAATGAAACAAGAAGAAAATAACAACGGAAAGTCTGTGGACAAAATGATTGTTAAAGAATGGCTGCATCAAAATCACAAGAGACTGGTCAAAGTAAAATTTGGTCCAGAGGAAGCCCTGTATACAATGAATCGGAAGGGGGAGAAGATTAGATGCGTCAACCTTCGGGGTTGTGACACTTTAGTCATCGAGGTTACTCAAGATGCAAGAAAGAAGCCAATGATGCTTGTTCGTGTACCACGAGATCATGACCTCGTCTTAGAATTTGATTCCACGCATTCTAGGGCTAAATTTTTGGCAAAATTAGACGCATTTTTGAAAAGTTTAAAAAAGTCACTCGAGACAATAGCCACGTACAGAGAACCCATGTTGGCCAATGCTGAAACTAAAGAACGAAGACAAAAG
>Ent185
AGAGACGAAAACACCACCCTGAACAACTGCCCACCGCCCCAACCCTGCTCCGAAGACCAATACCGCTGTGACAACGGCCGCTGTATAAACTCTGTCTGGAAATGTGACCTGGACAACGACTGCGGTGACGGATCAGACGAGAAAAAATCCTGCTCCTCGACATACCCAACCTGCACCCCTACCGAATTCGCCTGTAACAACTTCAAATGCATCCGCTCCTCATTCAAATGCGATGGAGAAAACGACTGCGGGGACAACTCGGATGAGTACAACTGCCCGCAGATACAGAGCAACTGCACCCACGGTCACACTTGTGATGGTGGGAAGTGCATAGAACTCGCTTCACTATGTGACAAAATAGCGGACTGTATCGATTCTTCAGATGAACCGGCGCATTGTAACGTTAACGAGTGTCTGATTTCCAATGGGAGATGTTCCCAATTATGTATAGACACCCCTCTGGGATTCAATTGTAACTGCACTGAAGGATACGAGCTATTAGAAGATAAAAGAACATGTCAAGACATAGATGAGTGCAAAACACTAGGCACCTGCGAACAGCACTGTTTCAACACTCCAGGATCGTACCACTGCAAATGTGACGAGTTGTTTTATGATAAAATAGGATCTAAGTGTAAGAGGTTAGACGGGATCAGACCCTGGTTGATCTTCACGAACAAATATTACCTCCGGAACATGTCCACCGACGGATCGGTGTATAACATTATTCTACAAGACCTGAGGAACGTCGTCGCACTAGATTTTGATATAAGAAACAATCACATTTACTACGCTGATGTTAGTGCAAAAACGATTTTCCGATCGGACATCACCACCGGAGTAAAAGAATCAATAATAAAACACGAATCCCACGGATTAGAAGGCCTCGCAGTGGATTGGATCGGAAGAAAACTCTACTGGCTCGATCGCCATTCTAAATCCTTAGAAGTCTCTGAACTCAACGGGACCAATAGAAAAACTTTGAAATCTAATATCCAAGATCCACGGGCGGTTGTTGTCCATCCTAAAAAAGGATTGTTATTTTACACCTCCTGGCATTTGCAGGCGTATATCGGAAGGATGAATTTGGATGGGAGTAATTTCACGATGATTCTGAATTGGGAAAACTCCATCGCGTGGCCCAATGCGTTAACTCTTGATTATATAAATGATAGGTTGTACTTTGCGGATGCCCATCTTGACTACATTGATGTTGTGGATTTGGATGGTAAAAACAGAAAAACGATTTTAAAAGGTGTCAGAGTCCCGCACGTGTTTGCTTTAAGCTTATTTGAGGACACGTTGTTTTACACGGATTGGAATTTAAAAGGAGTTTTCAAGTGTAATAAGTTTAATGGGAGCGATTGGACCGTGATTAGAAACACTACCCATCGTCCTTATGATCTGCATGTTTTCCATCCTTTGAGACAGATCCCGGATGATTCGAGGTGCGAGGGGAATGGGGGCTGTTCTCATCTTTGTTTGTTGAATGGGAGTGAAGGGGAGAGCTGCAAGTGTCCGAATCAGTTTGTTCTGAGTGGGAAAAATTGTGTGGCTAATTGTACGAGGGGACAGCATCGGTGTGGCGGG
>Ent186
GACGCTCGTGATGAGGTGAAAATTGTGGTAGGTGACCTAGCCAAGTTAAAAAACGAGATGCAAACAAACAAATCAATTACAAAAACAGAGTCAACAGTTTGGAATACCTATTTGGGATTAATGGGTCAACGATATTTTGATGGAAAGATTGAAGATGTCAAATGGTACTTTGCTCCCTGGCTGTTTGCAGAGTGCTACATGTACAAACGACTTTATGATTCCTTCCAATCAACTAAATTTTTGAAGGACTATGACGTCTTTAAAAAGCAGAAGGAAGATGGTTGGCTCCAGTCTGTTGATGCTGCTTGTGTTCTTGGAGAATTTGTGAAAACTGCGTCTGATAAGTTTACCGATGACGAAGTGATGGAAGACATGCTGGAAGTAAGTCTTTGGGGGAATCGCTGTGATTTGAGCATATCTGAAGGAGAAGCCAACTCTCAGAAACATGACATTGTTGACCAACTTCATGAGCTCCGGAAAAATATTTTGTGTGATGATTCGGCCAACTTTTGGACCTATTTGAGGGAAAAGTCCTCTGAACGTCAAAATTGTCAAAATAGCAACGACACGCCAGTGTCTATTGGGTACATCTTGGACAATGCTGGATTTGAACTATTCACAGATTTATGTTTCGTTGACGTATTAATGAAAAAAGTTGATCGAGTTGATTTCCATGTCAAATCCATCCCTTGGTTTGTTTCTGATGCTCTCTCCCAAGACTTTCATTGGTTAATCGATTCCATGATTGATGCTACCGAGTATCCAATATTAACGGATCTTGGAAAAAGATGGAAAAATTATGTTATAACTAAA
>Ent187
GCCTGCTTTCACCTCAAGAAATCCCGAACTAGAGACATACAACAACACCATCACACCATAACGTCGGCCTTTCCACTTCCAATGATTTCTGGAGCCGCCCTTCCCATGCTTGGCCTCCCATCGGTCCATTCAATCCCATCCACGATGGATTTCGTCCAAGCTCATCACATGATGCATCACGGGATCGCTGTACATTTCCACTTGTCCGCCAGTATTAATGCAGAAACGGATATTCCCCTCGTGCCAGCCTTGAAGCATCACAACTTCCGAGTTTTTTGGCTAAACAACAAGGAAATGTTCTTCACTCAGCAGGCGGAAACTATATTGCAAGAGATTTGTCGAAAAGGAATGGAGAGGGATGATTCTGGAGACAATTTTGATGAGGGTGGAAACCGACATTTGCCTAAATCTCACTCACACGACGACAACCATAGATTGGGTGCTGATGATGACAGTTCTCAGCCATCTTTAAGTTCTGCGGCATCCTCGACATCCTTAGCGGACGGAAATTTCACCCCCAGTTTGGATATGCTAGACCGGAAATTGGAACAGTTGTTGCGAGACTGGCACAAGACGCCCGATATTCTTGTCTCACTTCATCCCATTGATGGATCTTTTCTAGTCTGGTCGATCGACTGGTTGGATGAGCATTCTCCAGGATCATTTCGACAAGCTCAAGTCTCATTTTCTAGCTGCATTCCGGGCGCAATACCATTGGCGGATGCGACCAGCATGTCTAGTCCAAACCTGTATTTGTTTCCGCTGGAAAAGTTGGCGTCCAACAGGGCAGCGATGATGACGAAACATCACAACGGATCTCTAAATTTGTGGACATTGAGCTTTGGAGATGATTCAAAGTTTTGCCAATTACTAAGCGTATCTCATGCAAAGAGAGCTTCTGGTCATAGATTTAGG
>Ent188
CCACGAACATGCATCATTTGTGGGAGTCTTGCAACCCACGAATGTTCGAGCTGTTATGGAAAGTTTAACTCTGGTGGGAAAGATCGTGACAGCTCGATTTGCTCTCCTGTTGGATCTGGAGCAGAATCTACAGCATTTTGCGAGACCTGTGTTAACCAGATCCATAAACGCAAAGACCGGCAAGGTCATATGCAAACCGTTATGCCAATCAAATACAGTTTCTCTGCATCTCAGTATTTTCCCAACGCCATCAACACTTCCTCCTCAAACGATCCTTCTAGGTATTACTTTGGCCAGTCCCAGATTGGAAATTGGGGAAACCCAAGTTTTAATCGAAATCCTACTCCTTTAATTTCCTCAATTCCTCCTCCCTCAAACTCCAATTTTAGTCCCTATGCTAGTCGTTCAATTCCTAGAATCACGATGGATCTTTTCGCCGTCATCTGTATTGAAACGAGTCATTTCGTGTCCTTTGTAAAATGTGGATCTGATCGTAAAGCACCGTGGGTCTTTTTCGACTCGATGGCTGATCGAGTTGAAAATGTTAATGGAACTGGACACAATATCCCACAA
>Ent189
AAGGACCTCTTCCTGGACGAGAACATTTACAAATATCTCATCACCAAGACGGACCCAAACATCAACGAGGTGTACAACGTGTTCGCCCAAGATCAAAACTTTGTCATCTCCATGCAGCTGCTCAACCCCATTCACAACGACAGCACGGAGGAGATGATCATCTATGACCGGCACGACATTCCGGCCAAGGAGGGAACCGAGTTTTTCCACGACCTCGAGTCCTGGTCCGTCACACGAGACCAGGTGTCCTTCCCCACGGTGAGCAGCTCCTATGGGATCACAATTTGGTACCGCAGCGGGTCCAGGCCTCGAGGAAACTTGATCCTCTTGGTGAGAGTGATCCGTGCTCCCATCAGCCGGTACGCGAGGTCACGACTTTTGGAGGGTCCACTCCCCAAACTCAAGCTCATTGACTCCAAAATCCGGTACAATGGGAGAGGAATTGCTGCAATCCATTACAATCGGTACGAGAATGAGGACGGTGACCTGTTTCTGAGAAAAGCCAATGAGTCGATGGAGCTTCTCCGCTGTGAGCTGTCCTTCAACCGGGGAGAAGCCTTCCATGTCTTCACACCATTCAGGGAAATTTACACGTCAAACATTTCCGAAATCACCTTCATGATTAACAACACGGTCATATCCGACAACACAAAAGGGCTGGTGCAGTACAGC
>Ent190
ATGCAGCTCAAAAACGTGACCAGATTTTCTTCCCCACTCGTGCTCAAGACATTGATTCTCTGCAGTTTGTTCCACACGATGAGGACGATGGGCATAGGAAGAAGTGGTGAAAGTGGTGAAAGTTCCTCCTCCTTTGCCATGTACCAGCCACAGCAGCACCAGAGCGGAAGTAGAAGTCATCACCACGACAGCGACCTCCACCACCACCCTCGCGCCATGCTTTCCCCACCACCCACAGAATCCTCGTCCTCCTCCTTAGAAAACAGCGTCCAGTATCAACAGCTCTCCCGTCAGCGGAGAGGTCATCACCACCACCACGCCAGCAACAACAACGCCATTGTCCGAGCAAGCGTAGCATCCGGGGCCCAACGCCACTCCTCCAACTCTCATGCTCAGTTCAATTTCGCCCGCTCGGAAGGTGCGAGTGGTTGCCCAACTTGTGGCGCTGCCCAACAAAATATACAAACTGCCAACGAATTGTCAAACACAATTCCGGATCGAGAGGAAACGCTGAGAAGAATGCGCTTGGAAATGATCAAGCAACAAATCCTGAAAAAACTGAGGTTGAAAGAACCCCCGAAAGCAGTCGGGCGTCAAGATAACAATCTTCCCAGTCCCATAATTTTGGGCGACACGTTACCAAAACGGAGCGAATCCGAGTCGGATCGAGATGTGGAAGACTTTTATGGAAAAACGGAACAGGTCATCGTTTTCCCGCAAGACGAGGGAGTCAAGTGTCGTCCAGATTCGAGCAATCCGTCATCCTGCTTTGGTTTCAAGTTGCCAAGAGAAATTCGCTACGAAGAGATTGGAAATGTGGAACTTTGGGCGTTCAAGCTGCCCGATCCCAACGACGGGAAAGGTGACCAGTCCTTTTACGTGAGGCAGTTGGCAAAGAGAACGTCGTCGTCCTCGTCGGATGAACCAGCCGACGGGGGTGACTACATCGTCAGGGAGAACACGGGGTCACAAATGAAGGGGTGGATCTCACTCAACGTGACCTCCGTCGTCGTGGAGTGGATGCGTCGAGGCGAGTTTGAAAAGACTTTAGAGGTCGGATGTCTCACCTGCGCCCAATTCGACGAAGAAAGTGGTGAAGATTTAGGCAGCCCGATCGGCACTGAGGGTGAGGATCGACCCTTCCTCGTCTTCAACATGGCGGGCATGGTGCGCAAGAAGAGGTCTCGACGTCACATAAACTGCACGCCAAACATCACGGACTGTTGTCGCGAGCGGTTCGTGGTGGACTTTAAGGAGATTGGGTGGGACTGGATTATTGGGCCCCAGTCCTACGACGCCTTCTACTGCAAAGGGAGTTGTAGTCTGAGCAGCAGTGCGAGTCGGAGGGGCAGCATCCTCGCCAGATATCTCAACATGAGGGACGCCAACAATCAAACGGCAGAGTTGGTCCCATGCTGCACAGCCACGAGGATGAGCTCCATTAGTTTGGCGTACAATGATTGGGGCAACTACAACTCCAGCGTTCCTCGCAGACGGACTGAAACGTTGCCGAACATGGTCGTCGAGTCTTGCGGCTGCTTT
>Ent191
CCCACCTGGTCGATAAATCCAGAAAAATACCGCACGGAATTCACCTCAAAAGAAGACTTCACCCGAGAACTCGCCTTATTCAAATCCACCCAGCCGAAATTACCCACCTCCGAATCGAAACTAATCTTCCTCGGCACGGGCTCCTCAATCCCTAATAAAACCCGGAATGTTTCTTCATTTTATCTCGAAATTGATTCCTCAAACGGGATGCTGTTTGACTGCGGAGAAGGAACTTTTCAACAGTTAGAACGGTTTCCTGATTCACAAAATCTAGTTTCAAAACTCAAAATAATCTACATCTCCCACCTCCACGCGGATCACCACTTGGGACTTTTTTCTTTTTTGAGCAAAAAATTATCCCACAAAATCACTGTGATCGCACCGGTGCAGATTTCCTCTTGGTTGAGTTCTTACTCGGAGAACTTCCAAAATTTACACTACGATCTGTTACCTTGCGATTTATTTCTAGAGAATTCTCCTAATTTAACTAACTTCGGGTTGAAATCCCTCCGAACCTGTTTAGTGAAACATTGCCCGAACGCTTTTGGAGTGACGGTCGTGATGGAGAAAACATTGAAAAAAATCACCTACTCCGGGGACACGATGCCTTCGTCAGAGTTGATCCAATTGGGTCTAAACTCCGACATTCTTGTTCATGAAGCCACGATGGAGGACGGGCTGGAAAAGGAAGCCGTGATGAAGCAACACTCGACTTGCGGCCAGGCCGTGGAGGTTGGCAAGCAAATGGGTGCTAAATTCACTATTCTTACCCATTTTTCTCAGAGATACAGTAAAATTCCACTGATTGAAGGGGATGTTGGGGGGAATGTGGGTCTAGCCTTTGATGGGTTGGTCGTTGGGGTGGAGAGTGTCGGGATGTTGGGAGGGATGGGGAGGGTTTTGGGGGCGGGCTGGAGCGAGGATGTGGAGGAGATGGAGGTGAAGAGGTGTAAGAGAATGAGGGTTAAGGGACGAGAGGAAGATAAGCAAGGTGCTTTGGGTGGGGGT
>Ent192
ATGACGCAAAATCCTAACTATTACAACTTGCAAGGAGTAACTCATCGTCACTTGTCAGATCATTTGTCAGAAGTTGTCGAAAATACATTGAACGATTTGGAGCAATCTAAATGTATCTCAATCGAAGAGGACATGGACATTAGCCCACTCAATTTGGGAATGATTGCTGCATATTACTACATCAATTACACGACTATTGAATTGTTCAGCATGTCCTTGACTGCTAAAACTAAACTGAGAGGACTTTTGGACATTGTGAGTTCATCCTACGAGTACTCCACGCTGGCAATTCGTCATCACGAAGACAACGTGTTGCAAGCTTTGGCAACTAAACTACCAAACAAGCCATCATCTTCCAGTGCTCAGATCAAGTTTACGGATCCCAATGTCAAAGCAAATATTTTGCTTCAAGCTCATCTTTGCCGAATTCAGTTGAGTGCTGAACTTCAACAAGATACAGAATTGGTTTTGAGCAAG
>Ent193
TATTCTAGAACGTGCTTCCCCGTGTCTCTGAAGAAGCCCACATCAATCCCTGCGGACCACGAGTTCATCTCTCTGCGATGTAGTCGTCCCACGGTATCCACAAATTCCAGCAGCAAACTCACCATCACGACCACTCACAAGGACATGTTCGCGTTTGTCCATCCCAAACCCAAGGTGGAAGCAAGGGCGGCTCGAGTTTATACTGAAAGTGGCAGTGACAAGGCAACAAGTGACCTCCACCGCCGCCCTCTCAGCGTCCTCGTCCTCGGTCTCGATGCCCAGTCCCACATGAACTTTCAACGCCAAATGCCCCTCACGCACTCCTTTCTCCTCCGTAACCTCTCCGCTATCGGCCTTCAAGGCTACACAAAAGTAGGAGACAACACATTCCCCAACGTGATCCCTTTGCTGAGCGGTCTCACAGTGGCTCAGTTGAAGGAACGTTGCTGGCCAAACAAGGCCTCCTACTTTGACGAGTGTCCCTTCATCTGGAAATCGTTTTCAGCCCGGGGATATCGGACATCTTTCGCAGAGGATGCCACCTGGATGGGCATTTTCAATTATGAGAAACAAGGCTTCCGTCGCCCTCCAACCGACTACTACCTTCATCCCTTGGCCCTCCTCATGGCTAAAAAGTTGGGACACGAGACTTGGGGCAATGCCAAATTGTGCTATGGACCGAGACTAGGGTTTGAAATACTGCTCGACTACATTGTCAAAACGGCAGTGACATTTCGAGACAAGCCTTATTTTCAGTACATTTGGGCCAACTCGTTATTTCACGACTACCTCAACAACCCAAAACTGGGAGACGAGCTCCTCCTCCTCACACTGGACTATTTGAAGAGGAATGGTTACCTCGACGATCTTGTGTTGATCGTATTGTCTGATCACGGGATGCGGTGGGGCTCGATAAGGTCGACCTATCAAGGGAAGATTGAAGAGAGGATGCCGACATGCTACTGGGTTTTCCCACCCTGGTTCAGAACAACGTATGCAAATGAGATGGAGGTGCTGGCTGAGAATGCAAAGTCCGTTCTCACCACTCCGTTCGACGTGCATGCTACGTTGAGTCACATTCTGGACATTGTTACGAGGTCGGAAGGGGTGGAAGGAAAAAGTACTTCGGTAGGACAGAGTCTGCTTCGACCTCTCCAAAGGGGACGGAATTGTGCCATGGCTGGAGTGGAGGAACATTGGTGTGTGTGTGAGCACTATAAAATGGCACAAATTCCACAAAATGCAAGCATCGTGACGTCCGCAGCCTCCTATGTGGTGGATTCCATTAACAGGCAGCTGGGCCCCTGGGCGAGTGTATGTGCCAAACTGAGGTTGGACAAGGTGTCGGAAGCTATGACGAAAACGGACGATAAGAACGACGACCTCGTAACAACGACGATGACAAAACCCAGTGCAACCACACCAGGATCAAGGAGAGGCAAGACTAAGGAGACAGAAAGGCAGATTCAGCTCCAACTCACAATAATTACGAGTCCCGGTGAGGCTGTGTTTGAGGCGACGATTCAGAGTGTCCTGGCGGCGACGGCGGCGGCGTCGTCGTCGGAGGATGGAGGAGGGCGACGGTGGAACGTGTCTGGGGAAATCAGCAGACTTAATCTGTACCGTGAACAGAGTCTCTGCGTGAGTGACCCTGTTGCCCAAAAGTTCTGTTATTGTAGGGACGCCGGAGACGGAGGAGTTAGTACTGCTAAGGCTAATGATAATGCT
>Ent194
GCCATCTTGGACGCCATGCGTGTAATAAAATCACCCTCTGAAATCAGCCTGTTGCGTCAATCTTGCAAAATAGCATCTGAAGCATTTCAACAAACGATCAAATACTGTGCAGAAAAATGCTCACAAGGCGAGCCTCTTAGTGAACATCAAATCTGGGCAAAAATCGATTACGAAAGTCGAATTCATGGTGCAGATCGGCTCGCCTATCCTCCCGTTGTGGCCTCAGGCTCACGTGCAAATGTGATCCACTACGTTTTCAACAGCAACAAGTGCGACCCCAAGGAACTCGTATTAGTCGACGCCGGTTGCGAATTTTTCGGATACTGCAGTGACATTACTCGTACTTGGCCAGTCTCTGGAAAATTTGTTGACGACCGACACAAAAGTCTGTACGAAATGTTGCTCCAAGTGCAAATCGATCTGATCAAACAAGTCCGACCAGGAATTTCACTTGATCACCTCTTCCGAATAATGAGCAGTCACTTGGTCAAGGGTCTAGAAGAGTTGGGCATCATCAAGCCGGGTTTAGGAAGCAGGAGCAAGTCGGACATCGCCCTCCGTTTCTGCCCCCACCACGTCAGCCATCACCTCGGGATGGATGTACACGACACGCCATCAATCGAACGAAATGATCCCCTCCAACCCGGCATGATTGTTACCATCGAGCCAGGAATCTACATCCGGAATGTCCCCTCTCAACGCGAAATATTAACCCCGGCTGGAAAGGAATTTATCGGAATTGCTATGCGGATCGAAGATGACGTATTAGTCACGAATGACGGCCAAAACGTGTTGTCGGGAAGTTGTCCAAAACACATAGAAGATATCGAACGCTGGGGACACATCAACTTGGCCAAGAGTGCTAGCCGATTC
>Ent195
CCTCTCTACGGCTTCCAAGTCGACACGTCGACCCCTTTCCGTTTTGCGTCTGGTGGAGGTCGCGAACTCCACTTTATGGAAGAGAAAGAAGTCGACATTCATGACGTCGTTGGCGCCCCCATCCCCAAAATCCCGGCCGATATAGTCATCCGTTCCCACTGGTTGGCTATAGAAGGGAGGCAGCCAGCCATTCCGGAAAACCCGCCCCCTCAATCCATCGACCTCCAGAGGAGCGAGTGTGTCGACCCGGCGTCAAAGTTGGCCAAGGGGAACAAGTCCAACGGAACGGGATCGTACACCCCCACGGTGGGAAAACCCATCAAGTTCAAGAGCAGTGAACAAGTCTTTGTCAAACAGTTGGCGACCCATGAACTCTCCGTGGAACAGCAGTTGTACTACAAGGAGATCACGGAGGCCTGCGTAGGCTCGGAAGAGACGAGAAGAACG
>Ent196
CCTGCAATGGTTTTCATTCATGGTGACATGACCTGGGATCAACTGCAATTAATGATTTCTAAATCTACAACAGTTGACTTGCTGAAGATGCATTGCAAGTTAGAAGAATTCTTCAGTCAGCAGTTTAAGAGCAGTAAATATGTATTTTCTACGCTACAAGTCCAAGAAAATACGTCTTTGACTCCATCACTTGCTCGAAAGTCTCAACGAAAGTTACCAGAAGGTATCGCTCGTCAGACTAAAAGTAAACTTTTATATAAGTCATTAGATAATGTGATATTATTTTTAGGTGGAATGTGGGAAGAATTAAAGCATCATCGTCACTGGCAAGAGGTTTTGAGTAAAGTTTCTCACATGGCGATAAGTTCAATGCCAATCCCTCTTCCGGAAAGTGGAACAGTGCTTGGAGGAACAATGGATCTTCACGGAAACAACATTTCTCTAGCGTGCTTCCACGGAATCAATTTCAAAGCAAAATCTTGGGCATTGTTCAGCTTGAAAGAACCGTTGATATCTTTCTCCACAGAGGCACAAGAAACACATTCG
>Ent197
ATTTTGGGGAAATTTGGTGGCAGTAATCGAAAGATGCTGGTTGAACCTCAAAAGTTGGAATATAGCGACGGAACAAATATTGGGCAGTGCATAACCCTCACCTTTGCAGACCATAAAACTCCAGTTCTACTCCCACTGGAAAAAGTGATCGAAGTCGCCGTTCAAACTCTACGTTCAACAAACACACCAACCACGTCCGAGCTCTATTATCAACAACAAGCCTGGAGTTTTGTTAAAATATTCGTTTTTCAATCCTTTGAACTGGAAAGCGATAGAACATTGGGCAACAAGATTTTACTTCATCACAGAATGAGTGACAGTGATATGATCACTCTCCTTCCAATCCATCGTGGCGATGATAAGTACAGATCAATTCTGATTACAGCTCTATCCGGGTGGTTTATTGCGACGGGTGTGAAAGAATTGAGAAAGTCGGTCTACTCTTTTCTCGTCCCACTTTTACGGCACATGGCGATGGTGATGACTGTGCAACAGACAGGAAGTTTTGCGGGGAGAGGAGTCAACATGGACCCCTACATAATTTTCGACGCAATGGCAGCCGTTCTTGCAAATGAAGAGAAAGATTTAAAGAGACCCGTTCTTTTTGGACTGTCCGTGATAATGAACTGCGTCATTAATCTTGTACGATCAAAGGATGTG
>Ent198
TTTGACGAATATCCCGCCGAATCTCCTCTTCCCCCAGAAGACATCCCCGCCGACATGGAAGAAGACGAAGAACAAATTAAAGACGTCCCCACCCCCACCGGAACGGGCAGCAGGAAGAAAAAGATCAAGAAAACGTTCGTCCAACTCCCCAAACTTCCCGACATCCCGCGCCCAACGCTCCCCTCGTTCGATCTCGACTTTAAGCGAAAGGTTATCAAACGCTCCAAAACACCACCGGCGCGACCAACCCCGCCGAAATTGAAGCAACGTCGCGGTCTGGAAGAAGAAACAGCTGAGAATCAGCTGGCCGCCCAGTACGCTGGAGAAATAGCGGCGCGAAAATTGGAATTCGAACAAGACGAAGAAACAGGAGGGCCACCCATCGTGAGAAGTGTCCAATTTCCGCAAACCCCCATTTTCGTCACGCAACCATCCACGGAAAACAATTCCGTCACCACGGAGACAGAATCCGTGCCGAAGAAGGGGACGCCTTCTTATCGAAGTGACGACGTCATGGATGACGAAACATCGTCATACCCTGGACCAAGTGGCGACAAACCCCAACCTGCTTCGACGAAAGAACGTTTCGACAAATTCGGCCAACAAGTTAAAACCTTCAGTCAAAAGAGTAAGGACATCGCGTCCAAAAAATCAAAAGCCATGGGCGCCACGATGAAAGTCATTGGCAAAGATTTGCAAAAGTTTGGCGTCAAAACGAGCGAAAAATTTCAAGCCACCATTGAAGAAATCAAACAGAAACAGGAAGCCGCCAAAGCGCGGACGAAAGAGTTACAGGCGCAAAAAGCGAAGGAAGCGGAGGACGCGATGGCGCCGCATGGCGACGACGCCGGCGAGGAGGAGGAGCCTATCCTCCACACCGATTATGCGACCGAACCACGCCGAAAGTTCAGATTTCGAAGGAGGGATGATTCTCAAGAAGAATCGCAACATCAAAGCAGAGAAGAAGAAGATCATGTCGACGATGTCGCCACGTCGTCGCCATACCCGCCACCAGACCAACAACAAGGCGCAGATGGCGACAAAATAACGCGCAGCCAACTTCTCGGCCGGGCCGAGCGGGATTGGGAATCTCCCCTCGACGAGCTCGCCTCCCGATCCAGGGACGTTTCCGAAGATCGTGGAAACGTGTCTTCATCCCGCGATTCTCCGCCAGGTTCTAGCCTCGCGTCTTCCACTTTCGGTCCTCACGTCGCGACGGGGGGTCCACCTCCCCCCGGGGGAGACGCGCACATCAGGAAACGCGGCGTTTTAGAAGAAATCGACTCTGACGAATTTTTCTTAAGAGAAAAAGGCATCTCTGAAGGGGAAGATGAAGAAGAAATTAACCGATTTTTAGTCGAAGAGTTACGCCAAGCGTTCCGCTTTCAGGAAAATGCGCTGGCAGGGTTCGACCTCGATCCGGAAGAGGCCCCCCAACGGCCCGGGCGACAACCGAGGAAACCCGCGCGGAAAGAAAAATCGGGGGATCCCTCCTATCAAACTTTTCCCCCAGAAAGACCGCGACGAAAGGCGCCCGGCTATGTGTCCGACTACATCAAAGAACAGGGCGGCGAAGGAGGGGACGAGGAAGCTGGGCGACGCTCTTATCTCGAGGAGGAGGAAGACCTCGAAGAATTCGGCGACGATAACACCCGACGCGTCATTAAGGACGATCTTGAAGATCTTGAGCATCAAATCGTTCAACAGTTTGTCGACGATGGGCGGTACGAACCCGTCGTTGGCGGCGGAGGCGCAGAACCCGTAAAACCGACCCGAAGTCGGCGAAACAAGAAGAAGCCTGACGCCGGCGAGGGGGGAAGTCCCCTCTATTACAACACGGTCGCGGGAAACGACTGGATGCGCGATGAAGAACAGGCCACCACCACCTCCGCCCCTGCGCAAGTCGACAGCGAAGACGTCACCTTCGTCGACGCGCAAGATCACTCCCAGCAAGACCGAGGGGGAGACGATGACGCCGATTTTGACGACATGGAATACGTCGATGACGCCGGTTACGCGGTCGTTCGAAAAGAAGCGCGGCCAGCGCCGAGGACCGTGCCGCGGAGCAAGAAGAACAAACGTGGCGGAAGTAGTAAAGGGAGCAGTTTAAAAAGACAGCAGGGTTCGGTTAGTCCAGATGCCGCAGCCGCGACCGCCGCACCCGGCGCCTCCACGTCTAGCGACGCCTTCTTCTCCCTTCCTCGTTTCACTCCGAGATCCCTTCATATCATCCCGCCGTCGCGACCACAGCGCAATTACAGCACTTTGCGACCACGACGACCCCCACGACAAGGCAGATCGAGTCATACGCCGACCAAGGCGGCGGGGGCGGCGCCGAAGGATGGCGACAAAGCTGGTCGTGGCGACGGAGCCACCAGTCCGGGAGGGAGTCGCCCCAGCACGGCGATCGGGATAATGCAGGGCCGCCCCTTGCCCGCTATTCCGTCGACGGAACGGCCCCCTAGATTGAACGACTTGGATCAGTCCTCCATCGAGCGGGCGGTGGGGGCGCGGCATTATGCTAATTTTGTGGAGGAGGCGGCTTGCGTCGCGACGAATATTCCGCTGTTGGGGGCGGCGGGAGGAGATGTCAATATTGCGATTCAGACCGACCCAGTCCAGGCGTATGATGAGGATGAAGCTGCAGCAGGAGGTCAAAGACAA
>Ent199
CACTCCTGCGAAGACATCAACGAATGTGACACCAACAACTTTAACTGCTCGCATGGGTGTCTGAACACGTTTGGCACTGCGTTCTGCACGTGTCCGAAAGGTTTCGCCTTGTCCGCGGAGAATTACAAGACGTGCATTTCCGAAGAAATTCCTGAGCCTACCACTCAACCCCCACTCCCACCCCGAGAGGAGGAGGACCAGCCCCCCGAAAATCTCGAGCTGCTCAACACCCTGGTGGCCGACTGTCCTCCGGGGTCAGCCCTGGATTCCGAGAATTCCTTGATTTGCGTGGAGCATGCGGACTGTTCCGTGGAGAACGGGGGTTGTGACCACATCTGCATCGACACGTCCGACTCGTACCGCGTCTGTTCTTGCCGGAAGGGGTACGAACTCGTGAATGGGACGGCGTGTCGCGACGTGAACGAGTGTGACACGGAGAACGGGGGCTGTGACCAGGACTGCACCAATATTCCGGGCACTTTCTTCTGCTCATGTAAACCGGGATACGTTCTCAAGGAGGATAAACGCATTTGTGAA
>Ent200
TCCACTCGATGGATTTCATCCTCCATCCCTGAAAAGTCATGGTCCACCCCGCTCGCTCAAATGTCCTCCTGCGCCTACCACGTGAACAACCTCTTGTCCCCCGTCCTCTTCCAAGAAGCTATCGCCCACATCCCAGAAAACGCTCTGGTCATCGAAATTGCTCCCCACTCCCTTCTCCAAGCCATCCTTAAGCGCTCGCTCTCCTCCAAGTCTACCAACGTTGGGCTCATGAGTCGCTCCTCCCCCGACAACGCGAACTTCGTGTTGGCCGCACTCGGAAAAATTTTCATGGCTGGATTAACCCCCAAAATTTCCAAGCTTTACAAGAAGGTCGACTTCCCCGTCGCCCTAGGCACTCCAATGATCAGCCCGATGGTCAAATGGGACCACAGCATCACCTGGGACGTCGCCAAGTTTGGACAAGCAGGGGCCCGCTCGGGTGAAAGTGTTGTTGAAGTCTCCCTCACCGGAGAAAACGATGCTTACCTCATCGGACATACGATCGATGGAAGAATCCTCTTCCCCGCGACCGGCTATTTGCAACTCGTCTGGAAAACTTTTGCCAAATTGAGAGGAACAACGTTCGACCAGTTGCCCGTCATCTTTGAGAATGTGTCCTTCCAACGAGCAACCATTCTCCAGAAGGAAGGTTCTGTCAAGTTCCTCATCAACGTGTTGGAAGGAACTGGCGAGTTTGAGGTGTACGAGGGAGGCTCCGTTGCCGTGTCGGGATTCATTAAAACTCCGGAAGACGTAGGACAAGAAATGTTGGCCCTGAAACCGATCGAAATTCCACAAAAGCCAAAATTCATTCCCTTAACGGGATCTGACTGTTATAAAGAACTTCGTTTGAGAGGGTATGATTACCACGGCTTGTTCAGAGGAATTAGGACCTGCGACAATCAAGGAGAGTGGGGAAAACTTGCCTGGGAAGAAAACTGGGTCTCATTTTTGGACACGATGCTCCAATTTACCATCATGTCGCAGCCTAACCGAGGCCTCTATCTGCCAACGCGTCTTCAAAGGGCGGTTATCGACCCCCAGACCCTTATCAACTTCACCCTGAACAACCCTACCTTGATTTCCGAGGAGGGCGTGACCGTCTACAAGTATAAGAAACTCAACGTCGTCAAATGCCCCGGAGTTGAGTTGAGAGGACTGAAAGCCTCCCTGGCGCCGAGAAGGGTGCAAACTCAGGCTTCCCCTAACCTGGAAGAGTACGCTTTCACCCAGTACGTTGACGACGCTAAGACGACCACCCCAGTTAACAAGGTCCTCCGCGCATGCGTAGATATTGTGATTGAAAACACCCCAGCATTAAAATTGAAGGTAGCTGAGATCGTGCAAAAGGGAGAAGATTCAGTTGCCCACGAGGTCCACAGAATTGCCATGAGTCAACCCATGTATCAAGATGACGTGACGATTCTCACCCTCAAGTCGGAAGTCGCCAAGTTGGAGGAAGTTGAGAAGGCTGGAATTAAAATTGTTGGAAAGGACGCTGTCGCCAAACTCGTGCCCGAACAGGGACTTCATCTCGTAGTGATTGATGACATCAAGTTGGTTGAGATTGTTGAGCCAACGCTTAAAGAGAATGCGTTCCTCTTGGTCCAACTTCCGGTTGGGAAATTGGCCGTGACGCATTCCGCTTTTAACACGGTTGCGCACAAGATTTCAAAAGATAAGGAGTTTTGCTTGCTGAGAAAG
>Ent201
CACTTCAAACTCTATCCTATCGCCTATTGTCTTCCCCTCTACCTCTGCACGACTCAAGGATTGGACACGGCTAAGCTGAAACATTTACCGCTTTGGAAAAACATCTTGTCCATAACATCACACAGAATTCGACTCGTGGTGGGATCCGTCTTAGGATTCTTTATCCCGACTCTGATTTGCTACTATTATTATGGAGATGAGTTTTTACAAGAATCATATTATTACCACCTCACCAGGAAAGACATCCGACACAACTTTTCTACATATTTCTACATGTTGTACTTAAATTGGAACACGGCTGGAATTCTTGGCACGATTCTTAGCATTCTCACCTTCGCACCGCAAGTAATTTTGTTAATAACGGCAGCCGTACTCTTTCGAAATGCGGGGGACTTGTGCTTCACAATATTCGTTCAGACCTACTGTTTCGTCATCTTCAACAAAGTCTGCACTTCCCAATATTTCTTGTGGTATTTAAGCCTACTTCCAGTCGTTTACTGTAAATTACAAATCAAAATTTCAAATGCACTGATTTTGTTGTTTGTATGGTACTTTGCTCAAGTTGCGTGGCTCTTGCCAGCATTCTTTCTAGAATTTGAGGGTCGTAATGCCTTCATGTATGTCTGGCTAGAGTCAATTGCATTCTTTTGTGCCAATGTTGGAATTTTGGTTCAGATCATTAAGAATTATAGTCCG
>Ent202
CGCATTAAACGAGAATGCGAACAGAAATGTTCTCACGAGAAAAGCTCTTCCGCCGCACTCCGTTCCGAAATTATTAAAATCCGAAACGAATTAGAAAATACGAAGCAGGACGGTCTCGACACTCTCAAACAGATTGAACTCCGCATCTCTGAAGTGGAGCGAGACCGAGAGGCTGCTCTTCTGCACGTGGAGGAACTTCGGAACAAACTCCGCTCAGTGGAAGAGCGAGAATCGGAGCTCAAACGAGAGTTGGTCGACGTTTCGAGGAAATTGAAGGACTCTGAGAACAGCGGGGATTACTCCAAGAAGGAGATTGTCGAGCTGAGAAGAACGCTCTCGGAACTGGCAACGGAGAAAGAGAAGACCAATTCGCTCCTGGAAAACTTGAAGGACGAACTCAGCCGGCGAGAGGGCGAGTTGACGAACACGAAGAAGGAGCTCGCACGGACGACGACTGCTGTCAAGAATCTGGAAAGGGTCAAGACTCAACTGGAAGGGGACGTGGGTGGGCTCACTATCAAGTTGGACTCGGTCGGAAAAGAGAAGTCGGAGCATTCTCGCCTCCTGGAAGAAATGGGAGAGCAGTTGTCGCAGTACAAGTCCATGGTGGGTCGACTGGACGCTGAGGTAAATGAGCTGAAAGTGAAGCTGGATGCAGAGTCTGAACGTCGGGATGAGGCCGAAGCACAGTGGAGAAACACCAAGAAGATGTTGGAAGAAGCTGAAGGGCAGCTCGGCCTGGCCAGGAGCGAGGAGGAACGGCTCTCTGTCAAACTGGCCGACGCGGAGGAACGGTATGGAAGCCGAGAAGGTCAATTCATAGCCATGGCTGAGGAGAACAAGTTGAGAGAAAAGAAACTCATGGAGGAGAAGCACAATCTGAACATTTGTCTCAATTCTGTCCAGCAACAAATGGAACATTTCTCG
>Ent203
AACGGAGGCGTATATTCAGCCTCCGAACTCAGCAAAGACCGCAGTGGGACCGACGCCCCATTAAACGATGAAGAAATTGAAGAAATGACCGTCGGCGAATTGGTGCGATCCATCGGAGGCGCTAAAGACGCCCCATTCCGAAGATGTGACGTTGTCGAAGACCGCAGCGAAGTGGAGCAGAAGAAGGCCGAACAAGATTCCTCAGAACCGGTCGTCATCGAAGAGGATCCTCAAGCCGACGAGTTTTACGCCAGCTTGGGAATTCCTAATCCAAACGAACAACCTGATAAGCCTAAAGAACAAGATAAAGCAGATGAGCAGAAAACTGACGAGAATGACGACAACCAGCAACCCCCAGTCGCTCCCACCCCCACCAATCTCACCAGCGGGGTTCGCGACTTTTATAAAACATTCACGCAATACTATTACAGCAAGGATAGCAATCCGTATAACGATCAAAGGCTCGAATTCGGCTTGCCCATAGCGCTAGATGAAAATTCCAACTCTAATTCCGACCCTGGCGAACAAACCATCATTCAATTGGCACGGATGGCGCAAATTCGTGCCCGACAAGCGCAAGCCGCCGCGGACGCGTTGGACAAGGCGAAAAAGGCGAAAGCCATCAGCACCGTGGTTGTCGGGCCGGGAGAAGTGGTGGAGAATGAGGCCGAAATTTATGACCCGCTCCCCATGGAAGTTGTCCCCTCCAGGGTGGCGGAAGACTTAGGGATAACGGGGGATACAACGTTGGAACAGTATTGGGAATTTGTGAAGGATGATCCGCATGATTTTAATCGATGGATTTATTTGATTCATTATGCAGAGAGTAAA
>Ent204
GTCGGAGATGGAACCACGTCCGTCGTACTTTTGGCTGGCGAGTTTTTAAAACAGACCAAGAGTTACTTGGAGGAGGGTGCTCATCCTCGTCTCATCATCCGCGCATTGAGGAAATCTTGCGCCTTAGCGATTGAGAAGATTAACGAGATTGCAATCCCGGTGAAGAAGGGGGATGAAAACGAGAGGCGTGAATTGTTGCAAAAGTGCGCTGCGACAGCGCTCAGCTCCAAGTTGATTCATCAACAGAAGGATTTCTTTGCCAAGATTGCGGTCGATGCGGTCCTCCATTTGGACGAGTTGTTGCCGTTGGACATGATTGGAATCAAAAAGGTGGCTGGAGGTGCGTTGGAGGATTCCTTCCTCGTGGCTGGAGTCGCTTTTAAAAAGACCTTTTCCTACGCTGGGTTTGAAATGCAACCAAAGACGTACAAAAATCCAAAAATTGCCTTGTTGAATATCGAACTGGAGTTGAAGGCGGAGCGCGACAATGCAGAAATTAGGATTGAGGAGATTGAT
>Ent205
ACCCCAAGTCCTCACCGACGACGAAATTACTCTGTTCAAGTGCGACGTGATCCGGCCGAGAAGCAATTGATCCTTCAGCAACTGGTTTCAGGAGGGGGGAGCTCATCCCTGGACGGAGAAAGCAAACCAGCCCCGACTCCGAAACCCACGCTGGCAGAAATCATACAAATGAGCGAGAGACGACTTCGCCTGGCCTCTGCCTCGTCCATGCAAAGTGAAGCAGGGTCCGTCAGTGGAGGGGGTGAACCCTGCACATCGAGACAGGCAGGGGCCGACGAGGAGGAGACCAGCTTCTCCACACAGGCAGCAATCAAGGCCGAGAAGAAAGTTACGTTTGCACGGATGTTGGACAAACTCGCTGCTTCAGGAATCACTTCGTCCTCATCGGGTTCAGACCTCAGTTGCACGGAGGAGACGAAAATGGTGGTGGTTGCTCCGAAACCACAATCAAAGAAGGACAGGAAGGGTCATTTTCGCCGAAGCAATAAGGCTTACAACCGGGGAAGGAACAGTGAGACGGATCAGGACTACATGGACATCTCCTCATCAGATACAACTCCCGATCCAATTTATATTCCCAAACTTCCAACTCGATTATGTATAAGTCCCACCGGAGCGAGCAACTCTGCCGGAGGTTCAAGCAACGCTCTGGGAAAGCCGAGTCAGAAAATCCCAAAAATTGCTAGTGCAGACTCACTGCTGGCTTTATTCAAAAGATTTTCGGGGTCCAATTCTGCGCCCCCCAGTCCGCAGTATTCGGAGAACGAGGAATCTTCAGCA
>Ent206
GCAATCGAAGGGATAGGAAACCTCCGGATGGGCCTCTACAAACAGCAAATGGTTCCCATCTCCGAAATGACGGACGTCCTCCGCGTGACAAAAGAGCAAACGGGATTAAAGCCAAAACAATGGGTTCGATTAAAACGAGGGATCTACAAGGACGACTTGGCTCAAATCGACTACGTCGATCTAGCCCAGAACCAATGCCACTTAAAACTCCTCCCACGAATTGACTACACAAGAATGCGCGGGGGTAAAAAAGATGATAAACAAGATGATTCAAAACGTAAAAAGAAACGTCGCCCGATAGCAAAACCTTTCAATCAGCAGGACATTCGCGATATCGGAGGTGATATCACGTCGGATGGAGATTTCCTCATTTTTGAATCTAATCGTTACTCACACAAAGGATTTCTTTATAAAACGTTTCAATTAAACGGGATTTTAACGGAAGGGGTGACTCCCACGTTAGCTGAGTTGGAGAAATTTGGTGAAGTTCCAATCGAGGGATTGGAATTGGATGGGGTTGCCTCTGCTGCGGCGAATACCAATTTGAAACAGGAGGAAACACATAATTTCGCCACGGGAGATAACGTCGAGGTCGCGGAAGGGGAATTGAGTCATTTACAGGGGAAAATTCTTGCTATTGATGGGAATAAAATTACGATTATGCCGAGGCATGAGGATTTGAAG
>Ent207
CTTTTAATTTTCGCCTCGAAAATCGCCCAAGTTCTCCACGCCCTAACTGGTGTGGACACCATCCTTATGGGCGACGTGACGTATGGTGCCTGCTGTGTCGATGATTTCACCGCTTCCCTCCTCGGGGCGCAATTGCTTGTCCACTACGGTCACTCGTGTCTCGTCCCGACTTCGGTGGCCAACAGGATCGAGACGATTTACGTCTTCGTCACGATAAAGTTCAACGTCGAGTCGGCCATCGAATCTATTTCCTCTCTAATGCAATCATCCGAGCTGGAGGCCAAACTCAAGACAGGAAATAGAGGAAGGATCATTGAGGAAGAGAAAGATGTGCCGGAGGATAAAGTAAAGGTCGCGTTAGTGTCAACAATCCAGTTTGCGAACAGTTTGGCAGCAATTAAGCAAGGGTTGGAGGCAGGAAATGGGAACGAAGAAATTGGGAGGAAACACATCATGGTTAACATTCCGAGGAGTAAGCCACTCTCGGCGGGGGAGATTTTAGGATGTACGGCACCCAAGGTGGGGGACGATGTTATTATTTACGTCGGCGATGGAAGATTTCATTTGGAGGCGATGATGATGGCGAATCCGGCCATGTTGGCTTAT
>Ent208
GAAGAGCGAGAGGACGAATATCTTGTAACTCTTGGTGCTGTCTTCACCTCCGTCCGAGCCGTGGGTGTGATCCTGATAAAACGGGGGAACTACATTGAAGGCGACAAATCATTCGGCTCTCAGATTCGTCTTGTCGTCCTCAACGAGGGATCTCCATATGAAACTCTGCACACCTACATTTCTTCCGGGGTGGCCCCGTTCTTCAAGTCATACCTTCAGGAGACAGGGAGATCCGCAGAGTCAAGTAGTGACAAACTCGCCCCCTCCGTGGAGAAGAAAATGGCCGAGTTGGAAATGGGGCTGCTCCACCTTCAGCAGAATATCGACATCCCAGAAATATCTCTGGCCCTCAATCCGATCGTGGCTGCGACAGTGTCGCAATGCGCAATGGAGAATAGACGACCAAAAGTGTCCGATTTTGGAGATCGGGTGGAGGACTCGAAATTTCTGAATGACTTGCAACATGGAGTGAATCGGTGGGTGAAGGAAATTCAGAAAGTGACCAAGTTGGATAGAGATCCGTCGAGTGGAACGACTTTGCAGGAGGTCAGTTTTTGGCTCAATTTGGAACGTGCTCTCCTCAAGTTGCAGGAAAAGAGGGAGTCGATCGACGTGGAGTTGACGTTAGAGATCTTGCGACATGGAAAG
>Ent209
CGTTTGAAGCGTCACAACTGCTTAGAAGCGATCATAGCTTCCATGAACAACAATTGGCCGACAATGTCCTTCGTGAATGTACCTGAAGTTCGACATTTTCTTTACAAGAATCGTTCCATAGCTCAGTTCATGGCACCAGCGTTAGAAGCGCCCTACATCAACGGGTCGTCATCATTACCAGACTTAAATTCGACAACCGGGAATGAAAACTCTTTTCAAAATCTGTCCATTTCCAGTATAAGCAGTTCGAGTACTTGTGCCGGTGGTACAGGTGCTCCTCATTATTTGCCCCCCGACTTGTCCGAAGAGCTGCAAAGACTTTACTCCAAATATTACCGAATCCATTCCAGGCTTCATGACCGGTCTCGCCCCGTCAGTTTAATCTACTGGGTGGACGACACGGAAAACTGGTTGGGCTGGCTTACCTCGACTTTCGAACTCTACGTCACTTTTGAGCCGTTAGTTAAGAAATCTGCAGCTATCAATGCCATCAACAAGTTGCGAAAATGGGTGAAAAAAGAAGAGGATCGTATATTCATTATGAATTCACCGACCTTT
>Ent210
AACGATATCGACTTTTTCTCCTCGATCCACTGGAACTACTGCATCCTGGACGAGGGTCACATCATAAAAAATGGAAAGACCAAGATTTCCCGCGCCATTAAACAGCTCCCTTCCCGTCACCGCCTCATCCTCTCGGGCACACCCATCCAAAACAACGTCCTCGAACTCTGGTCCCTCTTCGACTTTCTGATGCCCGGCTTCCTCGGAACGGAGAAACAGTTCAGCTCCCGTTTCGGGAGACCAATCCTGGTCGCGCGGGATGCCAAAAGTTCTCCAAAAGATCAGGAAGCAGGTGCCCTCGCGATGGAGGCGCTACATCGACAAGCGCTCCCTTTCCTCCTCCGCCGCTTGAAGGAGGACGTTCTCAAAGATTTACCTCCCAAGATCACGCAGGATTATTACTGCGAACTGAGCCCGATCCAGGAGCAATTGTATGAGGACTTTGCGAGAACAAGGGCCCACCAGAGTTTGAGGGATACGTTTCAAGAAAACGACCCGTCCAAACATTCGCATATTTTTCAA
>Ent211
GTGCTTCCCAGCGATGACCCTTTAGATCAATCCTCTTTCGACGTAGTTCAACACATCAATGCGCTTTTTCCCACGGAACAATCCCTCTCCACGTTGCACGAGGTTATCCATTCCGTTGAGGAGCAGATTGTTGGTGTAGATCAGGAGATTCGTGGTTTTGTGAGACAACAGACGGGACGCGGAGGTCAAAATGGGGTCACTGCGCTTGCCCGAGCTCAAGCCTCCATCGAGTCTCTCGTGACCAAGGTGCTTGACATGAAGGGTCGAGCAGAACAAAGCGAGGCGGCAGTGAGGGACATGACACGCGACATTCGACAGTTGGACACGGCAAAAAAGAATCTCACTTCCGCCATCACGACGCTTAATCATCTCAACATGCTTGTTTCGGGAGTGGACACGTTG
>Ent212
GGAATAAATCCAAGTCATATCATGGAGAAGACGCGATCAGTGCTTAATCCGCTAAGAAAAACCGATGCTACAATTTTGCAAGATACCGATTTGGCTGGTCCTGTCGTCTTTTGCGTTCTCTTTGGTTTCATCCTTCTTCTCTCGGGAAAAGTACAGTTTGGTTACATTTATGGGATTGGAGTCATTGGATGCTTATCGATGTATTTCCTCCTCAACATGATGAGCACTGCGGGCGTGTCTTTAGGAATTGTGGTGTCTGTTCTGGGATATTGTCTCCTTCCGATGGTTGGGCTTGCGGGGGTCAATCTGCTCTTTTCGTTGCAAGGGATTGTGGGAAGTGTGCTAACTTTTTGTGCCATTTTGTGGTGTAGTATGTCGGCATCAAAATTGTTTGTCACGGCGTTGAATATGAATCAACAACAGCCTCTCGTGGCATATCCATGTGCTCTGGTGTATGGTGTTTTTGCATTATTAGCAGTGTTT
>Ent213
AAAATTTTAGAATTGGTACTCTTAATGGGAAACGTACTTAATTCTGGGTCCCGAAATGGTCAAGCAGTAGGATTTGAAATTTCATATCTACCTAAACTCTCCAGCACAAAGGATGTCGAAAACCGTCAAACCCTTCTTCACTATTTAGTAGAAAAAGTCGAAATCAAATTTCCCGACGTCCTTAATTTTGATGAGGAATTAATACACCTTGACAAAGCTGCTCGCGTCTCGGTCGAAACTATCTCAAAATCCTTGAGATTGATGGAGATAGACTTAAAAAATTTAGAAACAGATTTAAAGCATTCCCGACTCTTACAAGGTCCTGATGACCGATTTCAAGACATCATGACCAACTTTGCAGTCGAAGGGCGCCGCCAGTACACCATTTTAACCCAAATGTTCAGCAAGATTGACACGTTATACAGCGATCTAGCAGATTTCTTCGTCTTTGACAAGACAAAGTACACAGTGGAGGAATTCTTGGGCGATATTAAGACCTTCAAGGACCAGTTCATCCAGGCCAACAAGGACAATGTGAAGCAGAGGGAGAACGAAGAGAAGCTTCGTCGAGCCAAGGAGGCCAAGATAAAGTCGGAACAAGAGAAGCAGGAGAGGATAGCGAGGAAGAAAGCTTTGGTGGACATGAATGCAGGGGACGGGGACAATACCGGTGTGATGGATAACTTACTGGAGGCCTTAGCTACGGGACAGGCTTTCCAGAAAAGGAAACGTCCACCCAGAGAGAGGAGCAGCGATAATCGCCCCGCCCTCAACAGGAGTAGGAGTAGATCAAACATTATGGTGATGGTCCTGTCCCCCTCGAGCAACAGGGAGATTGAAAACTGTGATCCCAAGCCGGTTAAAAATCATACCGGAAATTGGAAC
>Ent214
ATGAGTTCGACCGACTTTATGGGAGGCTCAGATGGTGTATCATCAACCACAAACTCCAATAATACCACCTCTGATCTACCTTCCACCAGTAAATTCAACAATTCCGACACCAACATGGACTCGACACTGCCTACGCTCAAGTGGAAAAAAGTAATCGACACGTCCGGAGTTCAACCGCGGCCAAGGCACGGCCACCGCGCAGTCGCCATTAAAGATTTGATGGTCGTCTTTGGCGGAGGAAATGAAGGCATCGTGGACGAGCTTCATGTCTACAACACCATGACGAATCAATGGTACTCGCCAACGGTGAAAGGTGACATTCCACAAGGATGTGCCGCATATGGATTTGTCGTAGACGGAACACGACTCCTCATTTTTGGCGGAATGGTGGAGTATGGACGATACTCCAATGATCTGTATGAGCTATCTGCATCTCGCTGGGAGTGGAAAAAGCTCAAGCCTAAAATGGCACGACAAGGAGAGCTCCCTTGTGCACGTCTCGGCCACAGCTTTACGCTACTCAACGACAAAGTGTACTTATTTGGAGGGTTGGCGAATGAAAGTGATGATCCCAAGAATAACATCCCACGCTACTTGAATGATCTCTACATCCTCCAGCTGATTACGAATGGGCCGGGATCATGGGAGATTCCGATGACTTTTGGACAAGCGCCGAGTCCGAGAGAGTCACATACTTGTGTCGCCTACTCCAACAAGTATGGAACGGAAAGTAAGCTGATCATCTTTGGGGGGATGAGTGGCTGTCGCTTGGGAGATTTGTGGACCCTCATGGTCGAGACAATGACCTGGGTGAAACCTAGTTTCTTTGGAAAGACGCCCCTTCCTAGGTCACTTCACAGTGCGACCCTGGTTGGAAATAAAATGTACGTCTTTGGAGGATGGGTGCCACTGCTGGTGGATGACGTGAAATCCAATGCACACGAAAAGGAATGGAAATGTACTAATTCATTGGCAGTGCTGAATATTGAAAACATGACATGGGAGAGTATCCAGCATGATATGTTAGACGAAACGATTCCAAGGGCGAGGGCA
>Ent215
TACACAATTCGTGATAAAAGTGGTGATACAAGCGTATTGGACGAGGATGACGAGGATGACCATGATATTGATGGCACCACCAGCAGTAGTAGAAAGAAAAGGGCCAGCATCGTTAGCAGTGAGGGTGGTTTGAGGATAAACGGGACTAGTGATAAGGACAACAACAAGACTTGCTCCTCTTCGGAGTGTTCCTCTGTTCCTGTAAAACCCATTCTCATGTGCTTTATTTGTAAACTGTCCTTTGGTTACACCAAGTCATTTATCGCTCATGCCATGGGAGATCACAATTTGATACTCATCGATCAAGAAAAAGATGTTCTCAATCAGAGGAATGTGTCAGCAATCATCCAGCCCGTCGGGAAAAACAAGGACCCGACAATATCATTTCTTGAGCCAACGACAACCAACCGAGGGGCACCAGCAGCATCAGCAGCAGGTGTCAACAATATCATTCAGTCAGTTCCTATTCAAAGCCGTGCACTTCACCCGTCGTCGCAGCAGCAAAGTTCATGCTCAGCGACGACAACTTCTCAGTCACTCTTGTTCCGATCCAATTCCACGAACCACTCTGATGACAACATTAAGTCCTCCCCCATCAACTCTCCTGATCACCTACTTTCTTCACCTCCAACCCCCCGGATGAGCAATTCCGGTGGGGGCGGGGGTGGGATGGATCTCACCAGGAAGAGTCCTGCCAGTGGTAGAAGTAGTGCTAGTCCTGCGCCCAGTTCCACGCCAAACTCTGCTTCCATTCTCAACAACAACCTGAGCCCTTCCGGCTCTCAAATGTCAATGGGCAATGCTGTTGGTGGCCCCCCAAACTTCATTACCGGCACCACCATCGGCGTCTGTCCGGAGCATTTGAATGGGAGACCAAGTGGCGCAGACTGCTCTAAATGCGAAATGATTCTCAACTCTTCCAGAATGGGAGCATTAGGAAATCTGCATACAAGGAATTCCTGTAAAACGTTGAAATGCCCA
>Ent216
TGTCGCAAGCTCCCAAAAGGATTAAAAGAATGGCCTGCATTTTTCGCCTTGAAGAAAACTATTGACGAGTTTAATGATATTTGTCCACTTTTGGAACTAATGGCCAACAAGAGCATGAAAGCTAGACATTGGCAAAATATTGCAGACACCACGAAATACGTGTTTGAAATAGAAAGAGAGTCGCTTTGTCTTAAGGATATTCTGGATGCTCCTCTTTTACAGTTTAAAGAGGAAATTGAAGATATTTGCATTTCAGCGTTAAAAGAAAGAGACATTGAAGCAAAATTACGACAAGTTACTAATGAGTGGTCCGTGCATGAATTAACCTTTATAGGGTTCAAAAATAGGGGAGAGTTACTTCTACGAGGGGACACGACAGCAGAATCGATAGGTGCACTTGAAGATTCGCTCATGATTCTTGGATCATTGCTATCAAAT
>Ent217
ATTCAACGTGTCGAAACATTGGCCATGGGGCTTGGTGAAATAATCTACTCGGTGATGGCGTCTGATGTGTCACTAGTCTCAAAACTGTCCCCCTGCCTCATTCGACTCCTCCTCTCTAGAAACAATCAAATATGTGTCCCTGTCCGGACCGTTCTCGTAAAACGACTCCGACCAAAGAACGTACGGAAGCGGAAGGTTACAATTCCTGGCCCATCTCCACCTCAATGCGCCACCCCGACCGCTGACAGTCCACGTGACTCTATCCCAAACGTGCCACCCATCGCCCACCAAGACGGTGACCAGCTCCCCTTGGTTGAAGTAGACGAACCCATTGTCATGTTAGACGGGCAGATGGATAACGACGGCCAGATGGAGATGATGAATCCGTTGGATGCCTTCATGGGGGCGGAGGGCTTCGCCATGCCTCACGGGATGGATTTACAATCGGATGCAGAAGACGAGGCCATGGTCGAACTAGCGATCGCGCTGAGCTTGCAGGAACAGGCAGGAGGTGCTGCTCTTGCAATTCAAGGGATTCAAGAGGGGTTGCAAGCTTTGGAGGATATGCACCAAGAAGTTCTTCATGCAGAAGCGATCCATCCCGCGGATGACGACCAAGATCAAGATAATGATAACGTGCCGGGCGGCGAAGGTGGGGCCGAGTCAGATGCGACTGCATCACAAAATTCCGACGACGAGGGAAGCACAGTGGCCACAGAGGGCTCAACTATGAGAAACTCAGAACCGGGTGGATCTGACAGTTCTGGAAGTTCGAATGCAGAGGGAACTTCTCAAGACAGAAGTGCAATACTTGCTTCGTCCTCAACGTCACAATCTGTCAATGCTCTCTCGACATTCATGTCATCCCGGGCATCAGGTGGAAGTGGGAGTGGTGAGGCCAGGTCAACCAGCAAAGATGACCCGTCCAGCGTTCCCGGGGGAAGTATGACTCTCTCCACACCTAGTGCAGTATCGCAACAACAACAGCTAGCCAAACCGTTCAGATTGGCTCTGTTGAAGGCAATTTCAAACCAAATCTCGGATAGTAAAGATGCCCTGAGTATTATTCCTCTTCTTCAAGTGATGCTCGTCATATTGGCAGAGTTGGATGGAAATACGGATGAGGAGGTGGCTAGTGTGGAAACAGTGGTCAAGAGATTACTGGAAATGATGAACTTTAAT
>Ent218
GTTGACTGGCAGCAACGAGCCGCAAAAGTGACAGCTAATTGCACGGACCTGGAACTTATTGGCTTCCCTTTGCCCGTCGCTCAGCCTGTTCCTGCGAATATGCAAGATACGTGTGCACCAGGAATGGGCACTATGCTCCGAGTTGGGGATCGTGTCAGACTAATTCCTCGCTTACAATCCGAATCTTACACACGAAAGAAGCATTTACCCACCAATTCTTCTGAAGGTAGTAATCAGGCTGATGAGACTGGCATAGTCACTCATATCAAAGAGCACAATGCAGTAATCGACTTCCCACAAAGGCAAGGATTCGTAGTTCCTATAACTGATATCGTTTTAGTGCCTGGAGTTCATCCCGGAATTACATGCGATGGATGTGATTCTCGTCCAATTACAGGACCAAGATTCAAATGCAAGATGTGCACTAACTTTGATTACTGTCAACTTTGCTTCTTCCATGGCACAAAGTCCCACCCACACACTTTTATCCGCATTAATGAACCCGGAGTAGCGTCAATATTTGCTGGGAAACCTGGGAAGCATCGGGACGGATCTACGACCACCGGTGGTTCAGAAGGCATAGCTGTATGCATTCCTGGAGTTTTGGACGATTGGTCAAAATGTGTTAGGAATATAAGTGTGTCATCCCTGGAGACTTGGGCTCAACGGCTTGTGGATGGCAATCCACTCACATTCTGGCAGTCGTGTGGTACTCAAGGCAAACATTGGATCTTACTCGAGATGCACTCCAACGTTCTCATTCAAAACCTAAAGATGATGGTCAATCCGGACGACGGGAGCTACATGCCCTCAAAGCTAGCAATTAACGTAGGAAACTCCACGAGGAGCATGAAGCAACTAGCTTACATCAATGTCGGCCCGAATGCCACAACTGTCGTTCTGTTGGCTGAACTGAAGGAATATTATCGCTTCCTAGAAATTAATATCCTCCAGTGTCGCAATGGTGGAATAGACTGCAGAGTTCACGGACTTACAATAGCTGGACGGCTTCGAACTGATTGTGATGCTCTATTCAGCGCCTTTTGGTTCCTAGCTTCGGATGGTGAAGATATTGATGACATTGACGATGGTGAACAATGTGTCAACACGTCAACAGCGCCTCATGGGAGAAGACTTAGTGGAATAGAAACAAGTGGTTCGAGTCAACTTCGACGAGATAATCCAGTTAAAGTGTTCGTCTGGGGTTTAAATGACAAGGATCAATTAGGCGGCCTACGTGGTTCCAAAGTCAAAATTCCAATCTACTCGGACATGATCTCTGCCCTGAAACCAGTGCACATTGCTGGAGGCTCAAAATCTTTATTTATTGTGAGTCACGACGGGAAAGTGTTTGCTTGCGGAGAAGGGGCAAACGGACGACTGGGTCTGGGACACTCCAACAACGTATCAATCCCCCAACAACTTACCACCCTGGCTCCTTATGTAGTGAAAAAAGTTGCTGTTCACTCTGGAGGTAAGCATTCAATGGCCTTAACTGTGGACGGAAAAGTGTTCTCCTGGGGAGAAGGTGATGATGGCAAGCTAGGACACGGAAATAAAGTCACATACGACAAGCCAAAGCTCATTGAGGCGTTAAAGTCAAAAAGAATCAGAGACATTGCATGCGGAAGTTCTCACTCGGCTGCCATCACGTCGGGTGGAGAACTTTTTACCTGGGGACTTGGCGAGTATGGGCGACTTGGTCATGGAGATACTATTACACTGCTTAAACCCAAAATG
>Ent219
TTTGGCCGGAAGAAAATGAGTGTAATTTTTTGTCTCGTCTACGCATTCTGTTGTTTGACCAAGCTATCATCTAGTTTCAACATTTTGTTGATTGGGCGAATACTCGGGGGCATTTCAACATCCATTTTATTTTCCGTTTTCGAGTCCTGGTACGTACATCAACACACAATTACTTGGAAATATCCCATCGACTGGATGTCTCTCACCTTCTCCAAAGCGACGTTTTTCAATGGACTACTTGCAATAATTGCTGGAATCGTTGCTCAGGCTGGCTCAGATTGGCTGGCGTTCGGTCCTGTCGCCCCTTTCATGATCGCTGTTCCATTTCTAATCATTGGAGCCCTTTTAATAGTCAAGAATTGGGAAGAAAACTATGGAGAACGAACAATGAACTGGGCTGGTTCATGTTCAGAAGGGCTCAGTACAATAATGAAAAACTCAAACATCCTCTCTCTCGGTTTAGTGCAATCATTGTTTGAGTCCAATATGTATATATTTGTCTTCCTGTGGACTCCGGTGCTGGATGAAGGACATCCGCCCTTGGGCTTAACGTTTTCCAGCTTCATGCTTGCCATTATGATTGGATCCTCGATTTACTCCATACTGTTGAATCGGGGTGAAAGGCCGGAACAAATACTTCAGTACTGTTTAATTGTTATGGGATCTTCGTTCCTTGTCTGTGCAATTAGCACCAATCCGGGCTTTCCCTCAGACTATATGTATCTCTCTTATCTGGCTTTTATCACGCTCGAGATATCCGTT
>Ent220
ATGAACCCTCTTCCCAAGTTGGCTCAGTTATCCGGGCTCGTATGGCGAATTCTGGGTTGCAACCCAGGCCCCATGACTCTCCAGGGGACGAACATTTACCTCGTTGGTGCAGGGCGGAAGCGCGTCCTCATTGACGCTGGTCAAGATGGATTCCCAGATTATGTCAAAAACTTGACCGACCTGCTAAGCCAACAGGGTGTAACAATTGACAAAATCCTCATCACCCATTGGCATCAAGACCACATTGGAGCATTGAAAGACCTCCGAGATTCCATTTTCAACAAGATTGTCCCTCCTCCAGCAGTGTACAAATTCCCAAGACGAGATGTTCCGGATCCTCCCTTGCCTGAAGGGTACGATCTGGAAGAATTAAAAGATAACCAACGGATTTCAGCGGGCGACGCTAATCTCAGAATTTTATACACTCCTGGCCATACTACTGATCATGTTGCCATTCTCCTTGAAGAAGAGAAAGCCATCTTTAGTGGG
>Ent221
CCACCCACCGCTCCGCTTACCACCACAGCGATATCAGCTTTCCAACAATCCATCCTATTTCATAACGCCTCTCGAGACATTCTCACCGACAAAAGTTCCTTCGATCGGCTCGAGTCTACTACCAAGAGGCTGCAAGAGTTGTTAAAAAAGCATAAAAATCTCAACCTCCGAAACGAACTGGGGACACGATGGGACCGATTTCGAACCGGATTTCAACAATATTTAAAATCGAAAGAACCCATAACCGTCCAAGCCATGCCGCTGGTGGACATTTTCAGAGAAATTTTCCGAATTTATTTCAACAATGAGAGATTCTTGTCGCCCTCTCCTCCTCCGAATGAGAGCAGCAGTGGCAAGTTTTTTAGTATTAGTAAGCAGCAGCAGAAACAATCATCACCGCCACCGCTGTCGCCGTTGGACATGGTATGGAAACAGATCAAAACTGACACGGATGATTTCTGGGGATTTCTTCGCCTCAAAACGAAATCAAGTAGGCGAAGTAGTGGGAACAGTACAAGAACAAGTTTGTTACTGGAGAGCAGAGAAAGTTTATTTATAAACAAGTATCTCGAAGAATTTCCTGGCTTGGTTCACTTCATTTATGTGGATCGGAATAAACATTCTGTTATCTTGCCAGTGGTGGATTTTTCAAAGGAGGAGACCATCAAGTTGACCAAGCCCAAG
>Ent222
TGGGGCACCTCGGATCCCAAGAAAATTCGCGAGAGAATATTTGACTTTGACGACTGGAACAGTTACGCCATCGCCACGTACAGGCCGTATCTCCTCCGCGACGATTTCGACTCCCCGTTCTCCACAACCTTTGAGCCAGAGAATGAAATCACGATCGACACTCTGGGCGGACGACTTCTCCACCCGCTCACTCTGTACCGCCGATCTCGACCTTACGTCGTCAAGGCGGACTTGACCATCATGCCCAACGCCATGCTGACCATTGGGCCTGGTGTTGAGCTCGAGTTCTACCCCAGCGTGGGAATATTGGCACTGGGACCTTTGATTGCCCAAGGCCTGCCCGAAGCCCCCATCGTCATGAAACCCATCATGTTGAAAAGGATGGAGGAATTGGAGCTGATGGAGAGGGCGAGGTACTTGGACGACTCGATGCACAGGGAGAAGGGCGTCCGGCTGTGCGCGGAGGAAAAGTGTGAGCCGGGCATCAACGAGGGTTTCCTCGAGTACTTCAACAAGACGACGCTGCAGTGGGTGCCCATGTGCGACAATCGATTCACCGAGAGGAACGTCCAAGTGGTTTGCAAGCAGTTGGGCTTTGACGACATGAACGTCTACTTGGACTACGGCAAGCGGTGGGAGTACATGTACAACCACGTCCCCGTCTCTCGTGTCCGCATGTGGCCCGAACCATTTCAGTGTGTT
>Ent223
GACTTTGAGGGAGAAATTGCTCGGTTATCGCGTGAAGTTAATGACCTGAGGATCAAATTTGAGCAAGAGTCGCTGGCCAAAGTGGAAGCTGAGAATCAGCTTCGAACTAAGAATCAAGAATTATCATTTACAAGTCAGCTACATCAGAAGGAGATTATAGAGATGCGGTCTCGTCGACAGGTTGAGATACAAGAGGTGGATGGACGACTTCAGCAGGAATACGAAAACAAACTCCAACAGAGCATTCAAGAGCTCCGTGCAGAATACGAAGCTCAATTGCATGCTAACAAGGAAGAAATGGAGAATCTCTATGCTCAGAGGAATTCTGATTTAAAAAATCAATTGAAACGAACTCAGAGCACTTTGGGTTCAAAGAATGAAGAGATTTCGACCTTGCTACTCAAGCTTGATGTATCATCTCAAGCATCCGCTAAATTCGACCAAGAGCGTGCCGAACTGTTGAGAAAACTTAAGGACTTGGAGAAAAAACTCGAAGACGACCATGCGAAATTTGCCAAAATGTTGGATGCCAGGGATGGCGAGATCGATTCTTTAATGAAAGAAAAGAGCGCTTTGATGATGGACTATCAAGATTTGATGGATACGAAAGTTGCTTTGGACAATGAAATTGCGACATACAGGAAGCTCCTTGAAACTGAAGAACGA
>Ent224
ATTCGAATGAAGAGTTCCAACGGTTATAGTGATGTTCTACCATACATGCTTTATTCTGAGAATAGCACACAAGTCGACATTGCGTTTAATGATGTTCAGTTGAATCTGACGGAAACTGACTACCCTGGTCACCCTAGAATCGGATTTAAATATCTCGTAGTTCAGGGAGCACACTTGAAGGACTTGAAGAATGAACGTATGCGATTGGAGAGGACGAAAACACTGGATGATGAACATACGCCTGGAGTATTTGAAACTCTTAGTGTCCGGACACCAATTCTTAACAAAACCGATCAGAGCTTTATTCAGTGGAAGCCGATCTGCTATACAGGAGAGGTTAGAGACGTCATTGACTCGGTTGACGTTTGGTCCTATCCACTTCAAAATGCTTCCAGTGTCAATGGTGACGATAACGTACAAGACTCAATTTTGTACTCATATTATGGTGCTGATGTGGATAGTATGTTGTTGGAAGCCGTCAATATTAGCTTCGGAACACAACAAGATGGTTTTTACAACAAGACTAAACATATTTCA
>Ent225
GGCAAGGAAATAGCTGCAAATGCTGATCCTGCTGAGAAACACGAAATTGAGGGACAAATGAATAACATGAAGGACAGATATGGCAACCTCTGTGACGGCGCAAGGGATAGGCAGGGACTATTAGAAGATGTGATGAAAGTAGCTAAGGCATTCTTGGACAAATTTGGACCTCTATCCGACTGGCTAGATAAGCAAGGCAAGAAGTTGAAGGACATGTCTCTCATTCCAACTGACGAAGACAAAATCGCGAGAAGAATAAAAGAACATGATGCCTTTCACGATGGGCTGCTAAAAAAACAGCCAGACTTCAGTGAACTTGCGGAACTTGCACAAACACTTATGAATTTGGTGGGCGATGAAGATGCGGCTGGTGTTGCAGACAGTCTTCAAGATCTAACTGATCGATATGGCAGATTGATTGAAGAGTCGGAAGGTCTTGGTAATCTGCTTCGTCAGGCTAAAGCAGGACTTCGAAACCTTGTTTTGTCATATGAAGAGCTGGTTGCTTGGATGGACACTGTAGAGAAACGGCTTGCGAAGTACAAAGTGGTTGCCGTCCACAAGGATAAACTTATAGAGCAAATGCAGCAGCTAGCAACAATTACTGAGGAGATTAAAGACCGAGAAAAACAGGTTGATGACACCGTCGAAGCTGGTTTAGACCTCATGAAGAACATTTCCAATGATGAGGCGATTCAACTGAAG
>Ent226
TTCACCGGATGCATGACAAATTTCACCATAAACAACGAGAACCAACCTATGAACGGTTCCGGTGGGGTGTTCGACTACATCGTCACGCACGGGAAACTGACGCGAGGTTGCAACAGTGCCATTGCTGGAGCCGCCACGGCCCCTGACCCGCTCAGCATCGGAGTCACTTTAGTCATCGTCTTCTTCGTCTTCCTGCTCGTCGGAATTCTCGGCAGCGTGGTCGTCTTCCGGATGCGAAAAAGGGAAAAGAACCCTTTACCAAATTCCAAAGTGGCTGCGAAACCATCAACCGGAGTGCAAAATCCGGGCGACGTCGTTCGCAGTCACCTGCTCGACGAGGAGTCTGAAGCTCTCCGAAATTTTGTCCGCAATTCGAAAAAGATGGTCGCGAATAATACTTGTTATCAAAAACCTGACATAATCGAGCGTACTGCATCGACTCAAATGCACTCCAACAACAGTCCCCCGCACAGCAGTTTCCTTACCTCATCCGGCCATGAGATTTCAATGGAACCTGAAATCCCAGATCTGCCTGAACATTACGATTTGGAAAATGCCAGCTCCATCGCCCCCTCCGATATTGACATCGTCTATCACTACAAAGGTTTCCGGGATAATTTAGGCGGTCGAAAATCCTCCCCTTTCCGACACAACCACCACTTTTCTGGAAATAATCGCCCCTCCCATCACAGCGGGATAAGACAAAGCCCCATCTCCAACGTCCTGAAGAGCACCCCACTCGCAAGACTGAGCCCCTCGAGCGAACTCTCGCAACAAATCACTCCCCGAATCCTTACCCTACAAGACATCAGTGGGAAACCGTTGCAGAGCGCCCTGCTCGCCACGACCCAGAAGGACGCCATGAGTCAGAGTGAACGCAGCCTAAATATTAGCCGATCCTCCTCCCGAAGCTCCATCGTCAACGCGTCCTCCTCTCACGGGACGAAAAAGAAGAGAAAAAAGTGTGGCGGCGAGTCCAGCAATGGCGGAATGAATATCGGTTTAACCGCGGAGGAAATCGAACGCCTGAATAACTCTCGACACAAAAATAATTCTAGTCTCATCAGCACGTTGGACGACCTCAGCTCGGAGAGTGAGGACCAGAGGAAGAACAACCTGTCAAACCTACTCGAACGCAAGTCTGACCATCACCACCTCCATCGTCGCAGACAACAGCAGCGGTCACGAGACACGTCGAGTGAGGAAGACGAGTCGGGAAATGACTCCTTTTCATGCTCCGAATTCGACTACGATAACGACAAGGGGGTCGGAAGTAGTGGGTTTCACCATCATCACCACCACCCACGAATGTACACGGGGGGCAATAATGTGGAGGACGGGGAAGGATCGTTTCACGGGTCTTTGTCCACCTTAGTGGCTTCGGATGACGATTTAGCATATATTAACAATACGTATGCCAAGTCAAAGTCGGGTCATCATCCCCCTGGCGGTGGTGGTGGTGCGGGAGGACCTTCATCCATGCGGTGGGACTACTTACTCAACTGGGGTCCAAATTTTGACAACTTGTCGGGCGTTTTTAACGACATCGCCCAACTTCCGGACGTCACCCCGCCCTCGGCAGGAGGAGGGTCGAATAATAATCTTCCGCCTCCAAGTATTAATAATTTTGGTAATTCTGGTCCCATATCTTCTCGAAATGGTAGTAGGAGACCGAGTGAAGAGTACATT
>Ent227
GCTTTTGAAGAACCTGATGAGGACGTCTACACTCGAGAAGACATGTCCTCGTATGACTTTGAGCTAGAAACTATGGAAGAAAGAAAACATCGGAAAGCGAAGGAAGCGATTGAGAAACTAACAAAGAAGAGGCAAAAGGACAGTTGCATTGATGGTTTCCATTTTGCTAAATCAGCCACTACAAAGAAAACGTTTTTCCCTCCTCCCACACTTCCACACGACTTCCAGCCAATTCATAAACAACGGAAATCTAGGTTTGAAAAACCAGTAGAAACCCCATCCGACCAGAGTACCTCATCTTTCATCAAAAAAGGATTGGGACGTCACGCATTAAGTGTTCAGGAAAGGCAAGTATTGTTGGGCGAAACACCACAACCTCGATCATCGAACCACGACGAACAACTTGACCCCACAAAAAAGTCGCAAAATGATGTCAATGAAGCCAATAAGAAAGATGAAACAGAATCCGAGATTCAGGAGCAAGTCGAACGAATTAAAAAATTTGTTCAAGTTCTTCAAGCTCATAGCACTCCTGCTTCCACGACAGGAAACACAGGTGGGGAGACGACCGTCTCGAAACCTGTATTTCAACCATTCATGAAAAATCCTGAAAAACAAGAACGATATGAAAAGTACCTTACACTAGTAGCCGCTGGTTTTCAA
>Ent228
GCCTACACCTCTTACGAACTGACGTGTCTTCAACACAAGGAACTCCCGTCGAGCATGTGCATCGTCCAGTTTCAATTCCTCCTCCCCTCTTCCCACCCCAACCGAATGCCCCACAACAAGGCTAGCTCCCAACTCCTGGCTCATGTGCCCTCCTTGGACGAGATGCAACTCGGAGAAATTCCACTCCAATTGGACGACTGTCAGAGAACAGGAATCATGATCGCTTTTACTAAGATGGATGAATTCGAAAATTATTTTGATGACCTCATGGACCTTTTCCTGAGTGACTCTAGACCCGACTCTCCCACCGGTGGTGGAGACGACGAAGTGTCAAAGGGAGGAATTTCATGCTCTATTAGTTCCAGTTTTAGCGATATGGGAATCAACATTAGCGACTACGACCTTAAACCAAGCGAACCCATCCATATTCTGAACGTCGCCCTCAAGTTAGAATCTGAAGTTGACGACAACATTTTAAGCGATAGATTTGGAGAATTTGTCATTAAGAATCGCGACACACTTTTGGAGCGAGGAATTCGAAGAGTGACGGTGATTGTCTTGAGCCGACGCCAATTTCCAAAATATTTTACGTACAGG
>Ent229
GGCCTGCTAAAAAAACACGACGCCTTCGAAACGGACTCCCTCGTCCACCGTGACAACATCTCTGAGATCTCCACCTCTGGAGAAACCCTAATCCACCAAGGGAACCACCACTCGGACTCCATCCGTCAACGCCTTTCCTCTTTGGATCAAAAAACAGCGACGCTCTCTTCCCTCGCGGAGAAAAGGAAACGCGGATTACAAGAAAACTCTGCCTACCTCCAGTTCATGTGGAAAGCGGACGTAGTGGAGTCTTGGATTTCCGACAAGGAAGCACACGTCAAATCGGAAGAGTTCGGAAGGGATTTGTCAACCGTGCAGACTTTACTCACGAAACAGGACACGTTCGACGCTGGATTGGTAGCTTTTGAAAACGAAGGAATGGACAATTTGCGACAACTGAGGGACTTGCTCGTCTCCAGTGGTGGGATCAAATCGGAGATGATCAATAAGAGGTTTGGAGAAGTGAAGGGGAGATGGGAGAAATTGTTGCAAGCGAGTGAGGCGAGGAAATCCAGGTTGATCATGATGCAGGAGCAGTTTAGACAGATTGAAGAGTTGTATTTGACTTTTGCCAAGAAAGCCAGTGCTTTTAACTCGTGGTTTGAGAATGCCGAGGAGGATCTGACGGATCCCGTGAGGTGTAATTCGCTGGAGGAGATT
>Ent230
CTGGCCGGAAAGATGGTCACCTTGTGTCACCTATTTTTCGAACAGCTCTCCTCCCAACAGCACTACGACTACGGGATGCGTGCCATGAAGGCCATTTTGGTCGCGACGGGTCACGCGCGCAACAAAAATCCCGACATGGACGAGGACAAACTGATCTTGAAAGCGATTGAGAGCATAAATCTGCCCAAATTCCTCCCATACGACGTCCCCCTGTGCGAAGGGCTTATTTCAGACTTGTTTCGAGGAGTGAAAATCGTCCAAACGGAACTCGACCCACTCATCGCGACGTTAAAGACGGTTTGCGAAAGTAGGAATTTGCAACCGACGGATTACTTTATTGAGAAGACGCTACAAATTTATGAGATGATTTTGGCCCGACATGGTGTTATCTTGGTGGGGGATCCGATGGGGGGAAAGACTTGTGCTTATCAG
>Ent231
GTAAACGGCGAGCCGACGCAAGGTCTTCTTCATACACAGGTGCTTCATTTGCTAGTATCCGGAGGTGACCAATTGACTCTGAGAGCTACTCCTCTGGAAAATACGTCCATCAGGTCAGGAGGTAGAAAGCGAGAACCTGGACAGTCAAAAATGGCAAGGACTCCACTGCTCAAGTTTCGACGAGCAAAAAAGGACAGTACAGAGAAACGACGCAAATCTCTGTTTTTGAAAACTCTTGCCGGAAAGAGAACCCCGGCCGAAATCCAACACTTGAGGTTATCGTTGGGAAATTCTTCACTTGCTCCAAGTCGAAGTTTTCAGTCGCTAGCAAGATCGTTTGAAAACGTTCAACAGCCAAGTTCTCCCACAACAAGTAGATCCTCACAGTCACCCCCATTGGCGAGAATCTTCTCATTAACAGATTCTCCCAATTCTACAGCAAATTCATCACCCTCAAGCTCCCCTGGATCTTCGCTGCCTGACAGTCCTGCAACCCTTGGACCAGCTGGCCTGCTCGGTCCTCATTTTCAACGTCCGTCCAGTCTGCATGGACTAAAGCATAAACTTCACCACCATCATGCTTCTAGTAAGAACATACACTCTCCAAATCGCCGCAAGTCAGTCGGTCACATTCCACTGAGTCCTTTGGCAAGGACTCCTTCTCCCTCTCCAATCTCCTCCTCTCCAACCAGATCTCCTAGTCCGTTGGCAGTAACGTCTAACACCGTGTCCTCTCCTGGAGTCTCATTCTCCACGACATCGTCCCTTTCTCCGGCTTCCGTCTCTGCCAAGAAACCATTCAATCGACCGAAAAACACAGAGCCAGGCTCCCCCTTATTGCGACGGGCACTTTCACCCGATCGGGTTCATCACCCACGCACAACTGAAGCAAAAGCAATTTCCCCGTTATGCAACCCTTGTAATCCGAAGGTTACAATTTCTTCCCCTCCTAAAGTTACAATAACATCGCAAGTCCATACCTCCCCAATCTGTAAAAGTTTTCCGGCTTCTAATAATACCATTGTTACTACCTCACCAGTTCCTCCCAAGCAGCAGCCCGTCCCAGAACCACCTCGGCCTCCTCCCAACAGAGCCAGGAAAGATGGGAGAGCTGAAGTGGAGAACGAAATTGTGACGAAAACTTCTTCACTATCCATTAGCGAGAGTTCCTCGTCAAATTCTCTGTCGTCTACTGTAACGATTGGCTTACCAAGAATCGCAGAAGAAAAAGATTCTCCAAAAGAAGAAGGTGGAGAATCTCAACCTGCATCATTGGATGCTTCTTCATCTTCTTATACTGCTATAGCTACTTCTACTACTGGGACAAACAAACCGTCTGATCCGCCCTGTCCAGTAGTGACAAATAATCCTACATCATCCGAACAACGAGAAAATCCAGACAACAACACCCCCGTCGTAAATGCTATTAGTTTAAATAGTGGTGCTTTTTCCCAGAAAGTAACTAATGCCAATAGTAAGTCTACTAAAGATAAATCGCCGCAGAAACCGGAAGAAAAGCCGAAAATAACTGGAAACAAACAGTCTCTAGCTTCACCATCGGAATCAGTGTTAAATCAGCAAAAGTTAAGTTCCGCGAGACCTTCTTCGTCGTCATCGTCGTCGTTGTCCACCGTACCTGCTGCCACTCCGAAGGATTCTAAGAAAAGCAAAGAATCCTCAATTGGATGGCTGAAATCAAAGTCGGACAGAAAATCACCT
>Ent232
TACAGTAAAAAGAGCGCCGTTCTAAAGAACAAGAACGTCGCCGCGATAACACGTGACTGGACCGAGCAGGAAACCCTCTTACTTTTGGAGGCGCTCGAAATGTACAAGGACGATTGGAATAAAGTTTGCGAACACGTCGGCACAAGAACGCAGGAAGAATGCATTCTCCACTTCCTCCGTCTACCGATAGAGGATCCCTACTTGGACGAGGGGGTTGTATCCAGCACCACAAATTCGTCACGAGGTGCTCCCACAATCCTCGGGCCGCTGGCTTTCCAACCGATCCCATTTTCCAAAGCGGGCAACCCAATCATGTCAACGGTAGCGTTCCTCGCGTCCGTCGTAGATCCAAGAATCGCCGCCGCCGCGGCGAAATCCGCGATGGAAGAATTTGCCAAGATTAAAGACCAAGTTCCTACATCCCTGTTGGACTCGCATATGAAAAGTGTGGCGAAACATGCCAAGTCGACAGGGAAGTTTGACGCAGCTGCAGGTCTGAGTGACAGCGGGATCGCGGGGACAGCGCTG
>Ent233
AATCCTGCTAGAGTAGCAGTCCCTTTGAATACCACACCTGGAGGAAAGTTAGCAGTGTTTGAATTCAGCAAGCCTGGACGACAACCCGATGGCGTTATTCCCGCATTAGTGCATGGTTCAAAAATTATGGATTTCATGTGGGATCCGTTTGATAACTGTCGCTTAGCCGTTGGTTGCGATGATGGAAGACTATGGATTTGGAAAATCCCTGAAACTGGGTTGAAAGAACAAACTAATGAACCAGAATTTACTATTCCTGCCCATGGAGAGAAAATTTACATTGTCAAATTTCATCCATTGGCACAAGATGTGCTTGCAACGGCTTCTTACGACCTTTCCATCCGGATTTGGGATTTGGATAAGAAGGAAGGATTATTTCACATCCCATGTTCTGAGCAAATTCAAATTTTAAGCTTGGCGTGGAGCCCTTGTGGTGCAATGCTAGCAACAATGGCCAAGGACAGCAAGATCCGTATTTACGAGCCACGTGTTTCAGTTCAACCACAGTTAGAAGGACAGGGGCCAAGCGGCGTGAGAAGTGGACGAGTTTGTTGGGCAATTGATGGTCAATTTCTCATTGTTTCTGGATTTGAGAAAAACTCTGAAAGACAGATTCAAATGTATGGCGTAAAGGATTTATCAAGAGTGGCTGCATATCCACTTGATGTTTCTCCCACCGTACTCGTCACATTCTATGATGAGGACAGTTCTATACTTTTCTTATATGGTCGA
>Ent234
ACACTTGAAGCTGACGAATGGTGCAAGTTTCTCCACAAACCGGACAAAGTGTTCACAGATTTTGAACTAGTTAGAGAAGAAATTGAACGGGAGACAGACCGAAAGGCAGGAAACAATAAGGGAATTTGCGCCGAGCCAATTAACCTCAAAGTGTACTCGACTAAAGTCGTCAATCTTACTGTGGTCGATTTACCCGGAATTGTCAAAGTGGCTGCTGGAGATCAACCTGAAGACATTGAGGCACAAATCAACGAACTAATTTTACAGTACATCAAGAATCCAAACTGTATAATTTTGGCCGTTTCGCCAGCTAATAATGACATGGCCACATCAGAAAGTTTAAAATTGGCGAAAGATGTGGATCCTGAAGGGAGAAGAACACTCGCCGTAATTACAAAGCTAGATTTGATGGATGCTGGAACGGATGCAGTCGATGTACTTTGCGGTCGCGTAGTTCCCGTCAAATTGGGAATTTTGGGGGTTGTCAACCGATCTCAGTTGGACATACAAAATAATAAATCTATCGACGACGCTTTGAAAGATGAAGCTGCCTTTTTGCAACGCAAGTATCCCACTCTGGCGTCAAGAAATGGGACGCCATATCTGGCCAAGACACTTAATCGACTTTTGATGCATCACATTCGGGACTGTTTACCAGAACTGAAG
>Ent235
GTTGAAAATTTAAATTCTGTTCTCGACGATAACAAATTGCTCACACTCCCGAACGGAGAACGATTAGCACTTCCACCCAATGTCAGATTGCTCTTTGAAGTACAGGATTTAAAACATGCGACATTGGCAACAGTCAGTAGATGTGGCATGGTCTGGTTTTCACACGACGTCCTCTCAACGGAAATGTTGTTTCATAATTTTCTCTCTCGATTGGAAAATATTTGCTTGGATGATTCCGAAGAGGGTGAATATTTCGGACAGAAATCACGACCGGCTGAAACCCCACAAACAGAAGGATTCGTCACACCGGCGCTAAAACTCCAGCGAGACATCTCCTCACTGTTACAACCACTCTTTGTCACCGACGGACTAGTTGACAAGTGTCTCGAATTTTCTTCGTCGTTGGAACACATCATGGACTTTACGAGAATGAGAGCACTCTCGTCTCTATTTTGCATGATGAATGAGGCCGTGCGACAAATTCACGGCTATAATGCCGGCCATGTCGACTTCCCACTCGAATCGGACGTTGTGGACAGATTTATGACAAAGAGTTTAGTCTACGGGATGCTCTGGTCGTTCACGGGGGATGCTAAACTGAAAACAAGACATGAACTGGGCGAATTTATTCGAAGTACGACAACAATCCCGTTGCCACCAGGGAATGCTCAGATGCCGATTGTAGATTACGAG
>Ent236
ACTCATGAGGTCCACGACTCTCAAGGAGGTTCATTTGAGCGAAGCATTTCTCTCGAGAGTTTAGAATTAGGAACTGAAGAACTTTGTGACATTCCTAATGTTCAAACCGCAATGCAAGGGCCTGCTTATCTGCCTGCTCGACAACCTATCGTAATGGGAAAGGGAGCTTTTACGAGTTACGTTAGAAGTCGTGGAGAACCCGATGGTCACACCAACATCAGCAGCACAGATATTAAACAAAGGTCCCTTCGTGAACTTAAACTACCCAAAATTCCTTCCGGAAACAGCAGACCACCAATTCCAGCCCTCAGAAATCCAACAAACTCTTCCACCGCAGCCAACAGAGCATATAAAAACATCGCTGTGGAAAGAACAGATAGTTCAACTAGCAGCGGAAGTTCCATGGCTGACTGGGAAAATGGTCTCACAACGGTACGACGCCGAGCACCCCCAATCCCAGAAAATCACCCCGACTCATTTTTCATGGGTGGAATGATGGCGAATAATTCTGTGTCCCAGTTCGATTCTTCAACCGGCTCTGATAATCAAACCATGATGCCCGCAATGCCACCGGTCCGTAAACCTGGTCGCTTTATTCAGCATAACGCCAAATCCACTCCATCCAATAATTCCGCATCCACGGCTGGTAAACGGGTCACTTGGAAAATGAATGAAATAGCTGCAGCCAATGCTAACAAGGCATTACAAAGTACATCCACCGAAGCCAAACCCTGGCTGGCTTCAAGAAGTACGTTTTCCATTCAAAAGGACAAGGAACAGCCACCCACCACCCAGCAAACTTCCACCATTACTAACTTTCCTGAGCACCATACGAAATCCACCCCACTGGTCGATGTTTATCAAGAACGCAACGTTGGCCTCGGATTGGCTCCTTCGCTATCCAAACTTCTTTTGTCTAATTGGGGGTCTCTAGGCCCTGTTGAAAATTTAAGTGGGAACAAAAGTGACACAGATGCTAGGAACATGAGTGCTGCTGAAGATTCATTTGACCAGCTCTCATTGGCAGACGATTCTGCAGCAGAAGGAAACCCACCCAACTCAACGTCGTCGTCCACCCCAGGAAGGAAAGGGATCACGTCCAAGCGGATGTTGAAAGGTGGTGGCGGCGCCGGAGGAGGAAGAACACATCCAAAAAACGGGAGTGGCCCGTTCGTCACTACGGCAGAGATCTCGCCTATCAGTCTGAACCTTGCTGAACTTTCACACGATAATAATAACATGATGAGTGGGTCATCGACTTCCAGCTCCAAAAGTTCCCCCAGTGACTTTTCCAAAGAGAGGGACGAAGGTGATGGACGGTCATTAACTGACTCACAGTATGGAAGTTACTCCCCCAGCACTGAA
>Ent237
TTTTACATCTACCTCGAAGAAGCTCATAGTTTCGGCGCCATGGGACCAAACGGAGATGGGATCGTGGACTATTTTAACTGCGACCCAAGCGGAGTGGACATTTACATGGGCACATTTTCAAAAAGTTTGTGGGCGGCGGGTGGATATATGGCTGGTTCCCGCCAACTCGTCCAGCATTTGCGGGAAAATGGTTATGCTCACCTCCACGCTACTGCGATGCCACCACCGATCGCGCAGCAAATAATCAGCGCCATCGAATCCCTAATGAGTGAGGATGGTAAGTCCCGGTTGGCGAGGTTGAAGAGCAACTCCGCGTATTTCAAGGGGGAGCTGATAAAGCGTGGGTTCTTCGTCTACGGTGATCTGGACTCGCCGTCGGCTTGTGTGGCTTGTCCAAACATGGGAAAGATTGGGTTTATTCTGAGGGAGTTGAGAAATAGGGGTGTCCTGGCTACGGGGGTGTCACACCCCGCCGTCGGCACTACGGAGGGCAGACTGAGATTCTGTATGAGTGCGGCTCACTCCAAAGAATCATTGGATTAT
>Ent238
AAAGGACGGGAGATTTTAATGAAGACGAAACTTGCTGTTGAAGCACTAGGGTTTGAAGTCATTTATGGAGATACCGACTCGTTGATGATCAACACAAATACTCAAGAAATTGAAGCAGTGTATAAAATTGGAAACAAAATTAGGACAGAAATCAACCGCATGTATAAACTTCTCGAGCTGGAAATTGACGGCGTGTTCAGATTTTTATTACTCCTGAAAAAGAAGAAATACGCTGCACTTACATACAGCGTTAAAAAGAATGGACAAGTTGAAACAGCGATGGAATTGAAAGGTTTGGATATTGTTCGTCGTGATTGGGCTCCAGTGGCAGCAGTAACTGCTCGTGCAATTTTAGATGAAATAATGACTGAACAAGCATTGGACGATAAAATTTTTAAAATTGTAAAGATTTTGAATGATAAAGCAGAAGAACTAAAAGCCGGACATGTTCCCTTGAAAGACCTGCTCATCACAAAACAATTAGCTAAAAACCCAGAAGATTATAAAGACCGTCAAGGATTATATCATGTCACCGTTGCCAAACGTTTAAATCAAACTGGAAAGCTACCCAAAAAGTTCAAGAATGGAGACACTGTTCCCTATGTATTCTGCACCGATGGCATTGCTCATCATCCTGTAGAGTTATTGGAAAGTAAAGCGCCACCGAAAGTCGAAGTAGCGAAAGTTGAAAATAATAATGAAAACGGCGGTACCGCATCCATTAAGCAGGAAATAACTGCATTGGAACCTGACGCAAAATATTATTTAGCACAACAACTGCATCCTGTTGTTTCTCGTATTTGCGAGCCGATTCCTGGTCTGGATGCAGCTCGTATTGCAGAATCACTAGGAATGGACCCCTCGTCCTACAAGAGAAGGCATGTTGTAGACCGCAGCCAGGATGACATTGGACTTGGCGAAATAACCGAAGCAGAAAAATATCGAGATTGTGCTCGGTTTAAATTTCCATGTGTTAAGGATTCGTGCCGTCATGAAATCGTTATCGAAGCTCCGTTTGTTGAAATACAA
>Ent239
TTGGTTGAGTTGTCGAAAGCGCAAGATACTGAGGCTGGAGACGGAACTACGTCTGTAGTTGTCCTGGCAGGATCATTGCTCGAAGCGGCTGAGAAACTTTTGATGAAGGGTCTCCATCCCACTGCCATTGCCGAAGGATTTCGAGCAGCGGGACAGAAAGCGGTAGAAATTATTCGGAAAGATTTATCAATCCCGGTGGACTTGACTGACACCCAAACACTGCAAAAATGTGCCTCTACCAGTCTGAATTCCAAAGTTGTATCTCAGCAATCAAGTCTACTGGCTCCTATTGCAGTGGAAGCTGTTTTTCGAGCCACGGATACAAATGCTGAAAATATCGACTTGAAGGATATTCGCGTTACGACTGTTCTTGGAGGCACAGTGGAGGACACAGAACTGATTGATGGCCTTCTTATGCGACAAAAAGTTAGCGTTGGTCCCAAGCGAATTGAAAAGGCAAAGATTGCTCTGATTCAATTTTGCGTGTCACCTCCCAAGACGGATATGGACATGAATGTCATTGTATCGGACTACGCCCAAATGGATCGTGTATTAAGAGAGGAGCGGAATTACATTTTGAACATCGTCAAGAAGATTAAGAGCACTGGGTGCACTGTTCTGTTAATTCAAAAATCTATTCTC
>Ent240
TTAACTTGTCTTGTTACCGGACTCATGGGACGGCTTTGGTGTCGCAAGACGGATCCATCTTTCCTCTACATCCTCACACGACTGGGTCCACTCGTTTCATTCCACTCTTTCCTCACTTGCTTCTCCAACGAGGCAGAAATGTTGAATGACATGGTCGTGGCAATTGAGGACCTCAAAACGGTAGAGTTCGTCTTGGTATTGAGTGCTGGACGTGAAGATGGTCAGCATCCCACCCCAAAAGTGCATGGGTCCCGAAATGGACTCAAGGTCCTTCTCCCGGTGCAGGAAGCCGTCTTCTCCATGCTGCCTGTCGACTCTTCCCGTTCTACAAGCTTTCTCGTTACGCCCGTTCTCTTCAACATTGGTATCAATGAGCAAGCCACCGTGGCCGAGAGGTTGGCCAACATGGAGCCACAAGAAAAAGGAAATCTCGACAACTTTGCAAGACTCAACGAATACTACAGAAGGTTTAAAAAGTTGACACTTCCAGTCAAGTTTACTTCAAAA
>Ent241
AAATCTATCGAATCAAAATCTCCCATCGTTATTCCCATCCAAAACCAAAAGTTTGAATGGGTCGAACTGGTCAAGACTCATATGGACGAGTCCTCCAAGGACGCCACTTACCCAGCCATCTACCTTACCGCGACCACCCCCGATTCCGGGATCATCGGCCTCGTCAACTGTCTCAAACAAGAACCCGGCGGTCACAAGATTCGTGGTCTCTTCACCCCTGAAGGTAAAACTGTGGTGATCGACTTCCAAAAACCTAGCCCCCTGCTGAAACGAATCCTTGAGAACGACCTGATTCAAAACGTTGTAAATGAGAAGAACGTCCTCGGCTGCTACCGTCACTATCCACTCGTAACTGAGGAGGACTCTAAATCCACCGTGGAGGTCGAACATGCCTACATCAACACCCTCATGCGAGGTGACCTCTCATCCCTCAAGTGGATCGAGGGTTCTCTCAAGTACTACAAACCCGAACGTCACCCGAACACGGAACTCTGCACGGTGAATTATGCTCCCCTCAACTTCCGCGATATTATGCTCGCCACCGGGAAACTTCCCCCAGATGCGCTCCCCGGTGATTTGGCCATGCAAGATTGCGTCTTGGGATTAGAATTCGCTGGCAAGAACTCGAAAGGAAAGAGGGTCATGGGTCTCATTGCTGCTAAAGGTCTGGCAACCACGGTTTTGGCCGATCCTACTTTCATGTGGGAAATCCCAGCCGCGTGGAGCATGGAGGAAGCCTCGACGGTCCCTGTCTGCTACGCCACCGCGTATTAC
>Ent242
GTTGGCGATGGGACTACGTCTGTCATCATCCTCGCTGGCGAAACTCTCGCCATCGCTCAGCCTTTTCTCTCCCAAAATCTCCATCCAACCGTTATTATCCGCGCTTACCGCTCCGCTCTGGAAGATATGATTAATGTTCTACAAGACACCATAGCCATTACAATCGACTTAAACAATGAAGTCCAAGTCCGTGAAGTTATCAAAGCGTGTATTGGGACAAAATTCATGTCTCAATGGTCCGACTTGGCGGTTAATATCGCAGATGCTGCCGTGAAAACCGTGTACATCAAAGAAAGCGGAAGAAAAGAGATTGACATTAAGCGATATGCCAAGGTGGAGAAAATTCCGGGTGGAAGGATTGAAGATTCTTATGTTCTAAAAGGAATCATGCTGAATAAAGATGTGACTCATCAGAAGATGAAAAGGAAGATTGAGAAACCCAGAATATTGTTGTTGGATTGTTCACTCGAGTATAAAAAAGGCGAGAGCATGACCAATGTGGAGATGATGAAGGAGGAGGATTTTACCAAAATGTTACAGCAAGAGGAAGAATTTGTAGGGAAAATGTGCGAGGAGATTGCGTCTGTGAAGCCAGACTTGGTCATTACTGAGAAGGGGGTGTCCGATTTGGCCCAACACTTTTTGGTTAAG
>Ent243
TTTATTCCATCCTGGGACAAATCTAAATGTTTAAAGATAGCAGTAGACGGATTAAATTCTAGTTGTGAGGAGAACGGTCAGTGTGAACGAAGCAGTCTAGGAACTCTTTCAGAATGTTATCACAATCAGTGTCAGTGTTATCAGATACCAATGGTGCCCACGGTTTTCTACGCAGAACGTTGCTACTTCGGAGCAGCTCTGGGTGATGTTTGCCAAGTTAGCCCGCAATGCACGGCAAAAACAGAGTACTCAACTTGTGGTAGAAATGGCAAATGTGGTTGCATTGACGGATACGTCCCAAACGGAAATCAGTCATTATGCCTTCAAATTCCATCTGCAGACGGGTCATCTTCGTCCCCTGGGTCGTCCGACTGTGTCGAGGACATTCAGTGCACGAAGGCACTGGGACATTTTGCCAGATGCAATATGTTGAAACGAAGATGCGAATGTTTTGTTCCGCATGAGACACATGGAAGTGGACGGAGGGAAAATGAGACAACCACATTTCCATCATCGACGACCACCGAATTCCGAGATCACTACCACGATGAATCCGTCACCTCCATGGTCATTATCGGGAGTAAATGTCACTCTGCCAAACAATTGGGACAATCATGCAAATTTAACAAGCAATGCTCTGCCACGACGGGGAACTCGGTTTGTTACAATGGCTTGTGTGAATGTCGAGAGGAGAGTCATGTTCCAAGTATGGATGGAAGAAAATGCCTGGAAATCGCAAGTGGAATGGATCAATATTGCGATGAAGATGGTCAATGTACACGAAGTTTGGGCCAGTTATCAAGGTGCAACGCGGAGACGAAAAAATGTGAATGTTCGAATATTCTTCCAGTCGTTTATTACGACAAGAAATGCTATTTCCATCGCCAACTGGGTTCACCCTGTGTATCGGATGCGGAATGTAAAGCTGGTGGAAACTCTTTTGCGGAATGTTTTCATGGAAGATGTCGATGCACCAATGGAACGGAACCCTTTACAGATCATTCCTGCCTCCATTCGTCAAGTAGATCCAGTTCGCTAGTTTTGAGGAACTTGCTACCAATAAATCTAGGAATCGCTTCACTAATTGCGGTTTCATGCAAGCAAATCTTCCAG
>Ent244
CTTGAGATGGAGCTGTACCGGAAAGATTTGCCCAAAGAAAATTTGGACGCACAGAAAAGGAGTTGCGAATTGGCCGCATATTTCACCCATTGCAGTTTAGACCCCGTCCATCTCATCCTTACTCTTCGCACAGCTATGAATCTTCACTTCAAATTAAAGAACTACAGGTTTGCAGCATCATTTGCGAAGAGATTATTGGAACTCGGACCCAAGCCTGACATGGCTCAACAGACGAGAAAACTTCTCGCCGTCTGTGATAAGAATCCTTCAAACGAGCACCAAATCAAGTATGATGAGCACAACCCATTCAATGTATGCTCCAAAACATACGAACCTATTTACCGAGGAAAGCCTGAGATTAAGTGCCCGTTCTGCAATGCATCATACATCCCATCCTGTGCAGGCGAGCTTTGCAGGATTTGCCTGGTGTCGGAAGTAGGAAAAGATGTCATTGGTCTTCGCATTAGTCCACTGCAGTTCCGC
>Ent245
GGATGGATTTCCTTGGGTGCACCAGCCTCTGAAAGTGGTCGTGCCTTGCTGGACTCTGGTTTTATTGGGAGTCTGAGCCGAGTTCAAGTTTGGAACAGGCCGTTGGACCACACCAAAGAAATTCAGAAGCAAGTCCGAGGATGCCGCACGGAGCCGGTCATTTATCAAGGCCTTATTCTCCCATGGAACGGTTACGACAAGATTTCAGGTGGAGTTGAGCGCATCGTCCCGTCCTCCTGTGGAGACCGAGTCTGTCCCCCGGGAATGACTGGGAGCCGATGTGATGTCACCAACATGGATAAGATCCCACCAGCAGTCACGCATTGTCCGGGAAGTATGTGGGTCATTACGAGAAACGGATCTGCCACCGTGACGTGGGACGAACCCGTCTTCACCGACAACGTGGGGGTCGTCAGAGTCGTGGAGAAACAAGGCTTCCGACCTGGGCAGACGCTTTTATGGGGAAATTATGACATTGCTTATGTTGCTTATGATCAAGCCGGAAATAATGCGTTGTGTCGATTCAAGGTCTACGTTTTA
>Ent246
TCCCTGATCCACTCCTTCTGGCACAAAAAATGCCGAGGCCCGGTTCACGTTGTCCACACTGAGCACTGGATAGTTTACTCTCTTTATAACGAAAAAAACCGGCGTATCGAGATAAACTCGGTCGAACTCTACGAAGGACAATCCCAGAGTAATTCCACTGCATTTTCCTCCTTTGCCGCCCCACCCGTGGAGCCCATCGTGGTGAAACAATCCTACATTTTCCCCACCTCGATCCAACACCTTGCTCACACGAGGACGGAAAAAGGGATCACGAACAAGGACATCCTCATCGCTTTGCCCACCGGTGGGGTTCTCGAGCTTCCACGGATCGTCGTCCAACCTCGAGTCAGCCACCAGCACTACACGCAACAGATGCAGGAGGAGGATGGCGTCGTCCACTCGATTCCGTACCAACCGGAGCTGCCCATCTTATCAGAGATGATTTTCAACTATAATCAAAGTGTTAAGAGGGTTCATGGGATCAAGACTTGGCCGACCAGGTTGGAGTCCACATGCGTCGTGCTCGTTCATGGGAGT
>Ent247
TCTGATACAATGTTGAGCTCCTCCAATTCCAATTCACATCAAAACCACCGTTCTGCCACGAATTCCACATGTATCGATTTATCAGGATTATTAGAATCAGTTGTGGATGATGATGACACGGATTCGAATTGTTCAGAAACGGATTCAGACTCGGAATCATTTGCATATTCAGATTTATCCAATTTAGAAACGTCTTCAATTCGTGACTCTGTTCGAGATTGTTTAGAAAAGGATCCCAGTGAGCGGAATGATTCGGATATTGCAGTTTTACTGGAGTTTACCCAACATCTCGCCGCCTTTAATGATTTAACGTTAACTGTGAGGAAAGCACTATGTGCTGCAATGGTATTTGCCGTCGTGGAGAAAGCAGGGACGATCGTGCTCAGTCATGGAGAAGAATTAGACTCTTGGAGTGTTTTAGTTAATGGAAGCGTGGAAATTATCATTTCTAATCAATCAGAAGATCAGGAACAAATTACCGTGCTCAGCGCGGGCGATAGTTTCGGATTACCACCAACTTTAGATAAGCAATACTTTGTTGGATTAATGAGGACGAGGGTCGATGACTGCCAATTCGTTTGTGTTACTCAAGGAGATTACTTTAGGATCTTGAAACAG
>Ent248
AAATCGACCGTAACTGTGACCCTGCTCGACATCAATGACAATGCCCCAACCCTCAAAAACTCTTCTCTTGTCGGAGAAATTTTGGAAAACGAGCCCGCAAACACCAAAGTGATGACGTTGCAAGCTCTCGACGCGGACATGCCTCCAAACGGAGGCCCTTTCACCTTCAATCTCGTGGGAGGAAGTGACGCGTCAAAATTCAAGGTGGATTCCGAGACCGGAAATGTCTACGCGACAACCTCCTTCGACCGAGAGACCACTCCCGAGTTTACCATCACGGTGGAAATATCCGACAATGGGAAGCCCGCTTTGAAGAGGAAGCAGGACGTGAAGATCAGAGTGACCGATGCGAACGATTCTCCATCCCAGGCTAGAAATGCACAAGTCCTAATTTTCATAAGACGAAGCAGCACCGGCACGAAAACTACACACGTGGAGAAAGTCGCTTCCGTCAAACCCATTGATGCCGACATTGTTGGAGATTACTCGTGCCGCTTGCAGTCTGGAGGGGACGTCTTCACCATTCAGAAACAGTGTGACCTACTCGTTCAGAAATTTCCTTCCACTAAACGCCAATCCATCACGGTCGTGTCGGACGATGGGAAACATGCCGAAGTCGTGTCCACTATGCAAACCGAGTTTTTCTTTGTTGAAGATCTCACCGTGAAGAATTCCGTCATCATTCGAGCTAATGGGATTGAACCGTCGCAATTTTTGGCTAAATTCTACCTCCGATTCATGTCCTGGTTGACTTCAGTGTTTCAATCGAACACGATCGTGTATAGTTTGATGCCTTCGAAAAATGATGGGACAAATATCGTCTTGGCAGTTTCAACCAGTGAGAATCAGTACGTCTCGATATCTGAGGTGGTGCGAGGTCTGAATTCGAGAAAGGGTGAGATCGAGCGTCTCTTCGGAACGTCTGTTGTCATCAACTACTCGCCGTGTTCGAAGGATTCCGTTTGTCAGAATGGAGGGACGTGTACTCACACGCTGAGCATGTCCCCGGAACAGAACATTGCGGTGGATAGTTCGCATCTGATCTTGTCCTCTCCGAAGCTTGTGATGGACTTGAGTTGCGAATGTTCCGCAGAATTCACA
>Ent249
CTCGTCATCGCTGCTACAAAAGCGCAATCAGGGTACTCGGACGGCAATAACAAATCGACCACTGCTACGTCCAAGTCTGACGACAAGTCACACGTTTACTGGGCCAAGGGCACTGGGTTTGGAACAGGTTCTACGGCGCAAAGTTGGGATGTTGAGATGGCGATTCAGAAAAAGAAGAACGAGGAGGAGAACGTGACCTGTCTCCTTCACCTCATGTCCAGCTACATCAACCCCAAAATATCCAGAAACAACGTCGCCGCCGCCACCACCAACACCACGACGGCTGGTCCCTCTTCTTCAGTAGAACAGCAGTCGCAGACATCTCTTCCCTTACCCGACGTGGTCATTGATCTCTTGCGAAGCTCGTGCCTCTTCACGGCCATTGCTGGCTATCTGCGGAACGACTCTGTGTTGGATATGTCTCGACACGTCCCATTATACAAAGCTGTGCTAGAGTTTCTTCGTGCCCTGGTCTCCAGCCCCCAACTCCTCCCCCTACTTGCTCCATGGGAGAGAAAGTCCTCTTCTGGAAAGTCGGGTGCGGACGATCAATGCATTTCCAATCTGCTCAGCAAAATGAAAGATGTCGTAGACAACTACTCGAAAAGACTG
>Ent250
ATTACGGACCAAGACGAGTGTGCCGTAGAGAATGGGGGCTGTGCTCACATTTGCAGAAACACAGTTGGTTCCTATGCATGTCTTTGTCACAATGGGTTCACCCTCCACGAGAACGGCCATGATTGCAAAGAAGGGGGTTGCAAGTTTGAACTGACGAATCCACCCACACCCTCAATGGGCATTGGTGGCGTCATGGGAAATGAGCTAGAGTCGCCCAACTACCCTGAACCATACCCGGGCAAGAAGGAGTGCATTTGGATCATCACGACGGTTCCAGGACATCGGGTGAAACTCGTGTTTGACGAGTTTGACGTGGAGCCACAGCAAGACTGTAGCTACGATGCCCTATGGGCTTACGACGGAGCCAATTCGGACGCCCCACTACTGGGTAGATTTTGTGGTTCAAAGATACCACACCCACTCATCTCCAGTGGGAACGTATTGAGTGCGCTGTTCAAGTCTGACGGTAGTGTACATCGACGGGGATTCCACGGGCGGCACTACTCACTCTGCGGTGGTCTTCTCTTTGCCGTAGTGGGTGAGGATCAAGGGGGGATGATTTACTCGCATGCCTCCTACGGGGACTCGACCTATGGCGACAACGAGGATTGCGAGTGGATCATTGAGCTGGATTCCGGTAACTATGATGACGATGGAGGAGGGGGCGATGCTGACGGCGGTGGTGGCGGCGGCGGCGGCGGTGGGGGAGGACGGCTTTCTTCATCTTCATCTGGAGGACCCAGCTACATAATCCAGCTCACGTTCCTCTCCTTCGAGGTGGAGGACGAGAACGACTGTGCATTCGACTTTGTGGAGATGTATGAGGGCGACGACCCGGGAGGAGCAGGAACGAAAAGTTTGGGAAGGTTTTGTGGAAACAGAATCCCTCCTCCCATTTCGTCCGAAGAGAACGGGTCACTTCTCCTGAGGTTCAAGTCGGACGACACG
>Ent251
GAGTTATTTATGGGAGCAAAATATAAAATGGTCCAGAAAGATGAGACGTATCAACTTATCATTAGTACCCCTAAAATGGATGATATGGGAAGATATACCTGTGAAATTAATGGGATTAAAACTGAAGCGTTTTTGACTGTGGAAGAGGCAGATCCAACATTTACCTTTTTAAGACCATTGAACAAAAAATACGACGGTTATGCGAACCGTGAGGTAGAGATGGAATGTACTGTTAGCAGTGGTCGGGCAATGGTAACGTGGTTCCGAGATGACCAACCTCTAAAGGATGGCGACGAATACGACATTTCTAAAGACATGACTGGAAATTGTCGTCTAATTATTAAGAAAGCAACACTAAAACACTCTGGAAAATACACTTGTAGAATTGATAAGCAAAAGGATGAGACGACCACCCAACTTAACATGTTGGAGTGGCCATTTATATTCACCAAACAATTGATGGGCGTACATGCCACCGAGAAGGATTATGTGTGTATGGAAGTAGAATTGGACGAAGAGGATGGTGAAGTCCAATGGTTTAAGGATGGAGAACCTCTTAAAGCAGACAAG
>Ent252
GACACAATTCCCGAGAAAAGTATTATTACATCCGATGAGCGTGGCGATTCCGATTCTTGGACTGAGCCAGATCAGCAATCTGGCGAATCTCCCAAATTGCACATGAAATCTCCCGGAGCTTCTCCTGGAAATATATCATCTTCCACTGTCCAGTCTCCTTCAGTTACTACGAGTACCAAGAATTTAAATTTGGGCACAATATCTGACCAACTTTCCAGGGTCTTACCCCCAGATGACGGGTTTCCAGATCTCATTGTGTTCGTGTCCCTCGAAAATAATGGAATTGGGGTCGGGATTTTCTCAGCTTTGACCAAGTACAATGTGAAAACTTTAGGAATTGAGAGGATAGAAAGTGATCTCAAAGTAGCGATGCCGCACATTGTTGGAAAAGTCCAAAAATTCTGCAACAACAATGCTAAACCTCCTCCTCCACTAAATATTGCGGTCGTAGGACCTGACTCATTCCTCAGTGCTGTTACCAAGCATTACGTTACTCAGTTGTCTTCTCGTCCACACGACTGGCAAAACTATTTTTCGTTCATTTACGCACCATTCTCA
>Ent253
AATAGTTTCCAATCAGTTGCTGTTGATGTCGAATTGATTAAGCAGCAAGAAATCGAACTCAAACCACTTGTCAAAGAACATCGGGATTACAATCCTACAATTGACAAAGTCAACGAACTTGGCAACGCATACGATGCCCTAACAAGGGGTGATCGATCCGACAGTCCTCGTCGTAAAGTTTCCAGCCCTGTCAAGCGACCTAGCATGCGATCCACGGACACTCGAAGTCCCTCACCATCTAAAACTCTTGGAGTGGACCGCAGTCCAATGTCGCCCAGCGGATCCAGTGGATTTGGCAGTCGTCGATCCAGTCAAGAAGGATTCCTCAATTTGGAAGATTCCAGTCCAGTTCAACAACAGTTGAATGAAATTAATCATCGATATAATTTGATTGGTATGAAATTGACCGACAGACAAACTGAGCTTGATTCCACGCGAGAGGAAGTCAGAAAAATTGCGGACAACTTGAAGGCCTTGGCTCAATTTCTGGATAAAACTGAGCGCTCACTCCCCAAAGACGCCATTCCACAA
>Ent254
ATGAGTATGCCGGGAGATGATTTTTGGGCGATTGATGGGACCGTCTTAGAATATGGAAATGGACGGTTGTACTTCATTTGGTCGGGGTGGCCCACAATTGATGCTGGATTCCCACAAAATTTATACATTGCTCCAATGTCAGACCCTGAAACCATTTCGGGACCCAGAGTTTTAATCAACTGGCCAAGTTATCCGTGGCAGCAGCATGGCGCATCGTTGTTAGAAGGCCCTCAAATTCTGGTAAATGCTGGAAGAACTTTCGTAGTTTATTCCGCCTCTGGAAGTTGGACTGCAGATTATCAACTTGGGTTCATGGGAATTGATAACATGGCTGATCCCCTGATTTCAACAAATTGGTGGAGATATGACCAACCCGTGTTCTGGAGGAATGACGCCGAAGGTGTGTATGGGGTGGGACATGCCTCCTTCACTAGGTCAATA
>Ent255
AGCCGAATTACAGGATATATCGTTGAAAGACGCGAGGTTGGCGCAGGTCTCTGGATGAGATGTAATGAGTACAACGTCACAGACCTGAATATGACAATTTCTGGACTTACGGACGGACGAGAGTACGAGTTTAGGGTTTTCGCTGTCAACGCTGCAGGAAAATCTGAACCTGCAAACTGTGATGGACCAGTTAAAATCCAAGAAGTTGCCGGAGGACAAAGTCCCGAGTTTATCAAGAGACTTATAAACACATCCATTCCACGTGGCAAGCAATTGGTCCTGGAATGTGAAGCTACTGGAATTCCTGCACCGACTCCAAGATGGCTTAGAAATGGAAGAGAGATTCAAACATCTGTCCGTATCAAACAAGAAGTTGAGGGAGGAGTGTTCCGCCTGACAATTACTGACATGCAAGATGGTGACGATGGAGATTATACTTGCCAAGCACACAATGCAGTTGGCAATTGTTCTACAAACGCACGAATTCGAATTGGCGCACCTCCCAGAATTGATAGATGTCCAAACGAATTGTACCTACCAGAGGGAGAAAATACGAAAATCAAAATTGTTTACACTGGAGATCAACCAATGGACCTTATTATCACTAAAGATGGAGTAGAAATAAAAGAAAACAACAGAATCAAAGTCACAATATTTGACGACTACTTTGTCATCTTTATCAAAGAACTAAGCAAAGATGACGCTGGAAGTTATACACTCACACTCAGAAACGAGAGCGGATCTGCATCAGCCAATTTCCAAATTTATATCACCGGTCTTCCTGGCCCCCCAATCGGCCCCTTGGATGTTTCTGACATTAGCAAGCACATGTGCACCTTGAAA
>Ent256
GTCAGGGAGTCACTGTCCAACCTGGTCGCTGAAGATGAACAATTGTCCAAAGGCATCAAAAAAGTAAATCCTTCCTCCGAAATCATCCAACTTTCTGAGCTCACACTGTGCTTGACAGTTCTCACTCGAGAAGCTTTTGTTCCAACGCATCGTCTCAACCAAACAGCAATAGCTCTGTACAGCGCTGAGGACTTTTTGCGTTATCCCAAAGACATCCGAGCATTCGACACAATCACGCGAGGACGCATAAAAGTACCGGATCCAGCATTTAATGCTGACACTGTTCAGAAATTTCGCGTAGTCGTCGACAAAGCTACAGAATATTACAACAAGGTCAACCTCAAGGGACCTACTGGAGAACAACTTCAGGATATTATGTTCACTTTGATGCGAGCTTTTCAGGACCTCTACACCCTCATGTTGGGATGTCAAGAGGTGTTCAAAGTTCTTCTGTACACTTCATCTCGAGAGAAGCTGAACCTTCAGCAGTTTTTACTCACCCTTCAATCCATGGAAAGGTCAGACATGCTGACAGAAGTTCAAGACTTACGAAGACTAATTGATGAGCTGGTCATCTTCCTTGAGAAACTGAGTTGGGGCTGTTTTGTGGTATATCGTCTCGCAAGTGGAAAAACTATTGCTCCAGCCAAACCAAATGAGGAAAGGGAAGGACAGATGTTGGAAGGGGCTGACAATGGACAACAACCGGATGCGGATGTCTTACCGGATTTTCATCTCTTGCAGCAACTACGAATACACAAACCGAAAGGAAAACTTGTCCCCAAGAGGATTATACCAAAGAAGAAGGATGATGAAGAGAAATTAGAGAAAACTGCAGAAGGGGAGAAAGGAAAACGAATAATAGATAGAAAAAGCAACCTCAAAGTGAAACGTTCCGGTTCGAGTGATGGACCCACCAGTTTACCTATCGCAACGAACGACACCAAGTCCAAGAAACCAAAAACCAGGGTCAAATTCCTAAATAGCAAAGTCGATACCAACCCAATG
>Ent257
ACTTGGAGCACTTACGGCGACGACATTCCTGCCAAAAATATGGACGGACCATCAAATCACTACCCAATTCCTGCCACCGAGGAAAATATTGACCTGGCAAAGACGTTCATAAATTCCTTGAAAGTTAAGGGAAACACCAACATTCACAAAGCCACATTAAGCTCCATCAACATTGCGAAATCTTCCATCCTTCCTGAAAATGTGGAGTCCATGATTATCTTCCTTACGGACGGACAACCCACGGCTGGTGTCACAGATCCGAGCATAATCCTGGAAACGATTAAGAGAGAAAACTCTGCAAATTTTTCAATTCCAATTTTTTCCCTTGGATTTGGAAATGACGTGGATTTCCCATTCCTTAGGAAACTATCTCTGCAAAATCACGCTTTTGCACGAAAAATCTACGAAGGGTCAGATGCCGCTTTACAAATGAAGGGATTTTATAACGAAATCGCATCTCCACTCTTGTCACGTGTCAGCTTCAAGTACACAAACAACGTGACCGACGTAACCGTGTCAGAATTTCCGACAGTTTTTAACGGCACCGAAATCGCCGTGGCTGGAAGACTTGATCCTAAAGTGGTCTGCACATTGGGAAATTCTTCCCTAGTTTTGACCGAAAAAAAAATTCTGAATGTCGATATTTACGGAATTGGACGAAATGGGGTGATCTCTTTCAAACCACCAGAAATATTTTGTCAACCAATTGATGCTTCCATTACAACGTTGAACAACACTGTTGCCACTACTTCAAAAGAAGACAAATTCCTCGAGCGTCTCTGGGCTTATCTTACGATACAACAATTGATCGAGAAAGATATCAAAGGAGAGAAAAATATTAGTGGGACAGAAATTGAGACCCCAAAGCAACATGCAATCAGGTTGGCACTGCAG
>Ent258
GCCATCAAACCGCTCTTCGGAACAAACCGGACCTTTCAACTGTCTCGATCCACCTTTCCCGGTTCAGGGCAATGGGCGGCGCATTGGCTTGGAGATAATTTCTCCACCTGGGGCAACTTGGCATCCTCCCTCATCGGCATAATGGGCTTCAATCTCTTCGGAACTCCCCAATCGGGTGTAGACATTTGCGGCTTCTACGGCCGACCTTCTGAAGAACTTTGTACCAGATGGTTGCAAGTTGGAGCCTTCTACCCATACTCCAGGAACCACAATGTCCGGTCCACCTCTGAATTCGACCAAGACCCCGCCAGTTGGTCGGAGGCGAGTAGGAATTCTACGAGGGAAGCTCTCATGATCCGCTACACCATTCTGCCCTACATGTACAACCTTTTCTACATCCACCGGGTACGAGGGGGAACTGTGATGCGGGCACTTTGGGCGGAATTCCCCGGGGACCAGGTGGCCCTTGGGGTGGACACCCAATTCCTGATTGGACCCGCTTTCCTGGTTTCTCCAGTATTGACGGAAGGTGCTACTGAAGTGGAGGCCTACTTTCCAGAAGGGTCTCGGTGGTTTGCGTACAGAAATGGAGCAGAGATTGAGGAAGCAGGAAGTGTCATTCTGACAGCCCCCTTTGGTGTTATTAATCTTCATGTGAGAGGAGGCTATATCCTGCCCACGCAAGAGCCCGCGTTGAATACCATGCTCTCCCGCCAAAATGCGTTTGGACTCATTGTAGCCTTAGATGGATCCTATGCAGCTAGAGGAGAGATGTATTGGGATGATGGAGTTACGCAT
>Ent259
TGCACAATCAGTCCGGCTGAGCAGCAAACCATCATAAACCTCGTCCCACCCGGCCAAGTAATTAAGGTGGACGTGTCCAAGAACAAGCAAGACATTTACGGCACGTTAGAACACGGTCATTCAGGTCCTGGTCAGAACAGTGGTGGTGGTATTGGGGGTGGTGGAACGCTCTCGAAAGGACAGCCTGGTCCCGGTGTAATGTCCTCCTTTAAACCTACCGACTCCGCGAAACTGTACGCCTCTCCGGACGACTTGCGCCCGATTGGGTATCGGGACAGCGGCGACGCCACTTCTCCGAATGGGAACAACAACAATTCATCCGGTGGTGGGGGAACATTAAAGAAAATCCGCTCTCAGAGTCTGCCCCCCTCGAAGGATGCTAGTACAAATAAAAAAGTAGACTATGCCGAACCCCACAACAGGAATAACAACGTCTGCAATGGGGACGACGGTGGTGGAAATGTGAATAGTTTTAAGAGAAACACGAACACTGCTGCGGCGGGGGCCACGAATCAGAACGGCGGACAAGGATTCGACCCTCAAAAGTCTCTGCAAGAAGCCAAAGAGAAACTTCGGCCAGTAAAACCCGTACTGAAATCCAGCTCAAGCCTGCAAAACTCACAAACTCCGGATAAAATCCGCATCGAGGTGAAGCAGTCACCTCGCCTGGGACGCAAGTCGGAAAAGACGGTGACCTTTCAAACGCACCCCGATGCTGCTGACCTGACTCCGCCGGATAGTCCCATGGCTCATTCCATGTCGGTGGATGACATCGCCAAAGTGAAAACGAGTCTGAAAATTTCGAAATCATTTCCTAACGACTTGGGAGGCGAAGAAGGTGGTGGTGGTGAGGGTGAAAGCGGAGGAAACTACGTGACCAACCTGCCCGTCAACCAGCCCGACTCGGATTCAGTGTCGGAAGACTCAAGTGACAAAACGTGGATTTTGAAGGACGAGAATGGTGGTCCTTCTTCGACATCGACGACGTCCGACTCTGTCCAAACTGTTATCTCGGCGGCGAGCAAGGTTCTCAAGACGACGGCGACGGAGGAGAAGATTTCAAATTTGACGGCGCAGCAGGAGCAGCAGCAAAAGAAGCCGCTCTCGGCGAGTGCTCAATTGGGAATCACGCACAATTTTGAGCAGATGCAGCAACAACATCAACAGCTCTATGGGCGACTGGGAGACTCGAATTATGGGACGATCACGCGAGGAACGGGGACTGGAGGAGGGGGTGGTGGTGGTGCCGTGTCAAGGCAACCTCCTAATCTTACGAAGAATGCGGTCAGTCTGGTCAAACTGCCACCACCGATGGAGATTGAGAGCGAGAGTGAAAGTGGGAGGGAG
>Ent260
GGTATTAAGACGGATCACAACTCAAAGATTGAGTACGTTCCTGTAGATTTTGTCGAAGTACGCCAAACTCGGACATCATTTAAAAAGCTCATGCGTGCCTGCCTACCATCAAACGGGGGTCCGGACGCGGAAAACTCGTTTCTAAAGGCATTCGAGGGGACGGATTGGTTGAATCAATTGACTAGCGTGATGTGGCTATCAGGCGCTGTTGTAGATCTTATTGATGACGGATCCAGTGTTATCCTCTGCCTTGAAGATGGTACTGATATTACAAGTCAAATAACATCTATCGCCCAGTTGTGCTTGGATCCGTACTACCGAACTATAGAAGGATTCCAGACCTTGCTAGAAAAAGAATGGCTTGCCTTTGGGTATCGATTCAGCCATCGGAATAATGTAACTGGAGCAGAAGGCCCTTCTTCCAATCCTGGATTCGCTCCAATTTTTCTCCAATTTTTGGACATCGTGCACCAACTCCTTCATCAGTTTCCATTGTCGTTCGAATTTAATCAATATTTCATCAAATTTCTGGCGTTCCACTCGGTATCCGGGAGATTCCGAACTTTCCTTGCAGATAACGAACTGGAAAGGGTTGAGTATGGATTTATGGCAGCAGATAATAAACGAGGAAGCTTGCCACGGCCGTATAAAGGGGTAGATACAGGATCGGATGACGAAACTTTGTACATGATGAATACA
>Ent261
ATGCTTGTCCTCGCGTCATTCCTGGTCTGCTGGACGCCCCATTGCGCATTCATGCTAATCAGCGAGATTGACGTGGTACAGGGTCAATTAGGGGATTTGGTCTTTTTGTCTGGTGGACGAGGGGGTGGAAATGCATCCAACACTTCCTCAATGATGCTTAACCAACAACCTGCTGTCCTCCTCGGGGGGACAAACTGGCCCAAATTCTTTGGCGTTTTCGGCATCCTTCTCTCCTGCCTCTTGAACCCATTCATCTACGTGTTTCGGAATAAAATGGCATGCAAAGAGGTATCCAAGCTCCTCTGTCGATTCTTCCGAGAGAAGCGTCGTCGCAAGGAGGACACGGCCGCTTCAGAAAAGCGAGCTCACCAACTCCTCCACAACAATAGTCGAGATCGATCCGACTCCACCCCCTCCGCCGGAGGAAACGACCTGGTTGCTTCTCCCACGGCTGCAGACTTGGACTACACACCAAAATTCACTCCCTGCATTGGAAAAAGCCCGAAACGATCCTCCCTGAAATCACTGACGCCACAGAGCTCTCTCAATTCCACATTCACCATGGCCACTCACTCTCCCATTTGCTCCTCAAATTCCACCGCCATGACCATGATGACATTTAAACCTCCCTTTCTCCGCTCCATGACCGTTCCAGAACAGACCCAACCTCGCGTCAAGTTCCCACCGAATCTTATCCGCCAAAAATCCTGCGTCCACCGCCCCGTTTACGGTGCACCGACCGAACTAACCCCAGCACTCAGCAAGAAATTTGTTCGTCAAGACTCGATCTGTAGCATCCTCTCGAACGACTCAGTCCTCATGATTTGCGCCGAGGATAACTCTCTAAGCGCTTCTGCAGAGAGTGGACTCCTCAACAGCCGAGGAAAAGAAAGTCGAAACGGAATGACGATGGAAGGGATGCGATGCGGCAATGGATGCGTGACTGGTGGGAGTAGCAGCTTATCTGGGGGAAGCGGATGTACACCGCTCCCCCTCCAAAAACACTACCTCCGACAAGACTCCAATTTTAGTGATGCGTCCCACAAGACGAACGACAGCGGAGTGGTGGTCGCTTCTGCCAAGGTGTCCGCCACGAATTCGCCCTACCTCCCCCATCGCCAACATTCCTCCCCCAGCCAACTGACCACGAGTCATAATCACCTCACTCCCACGCACACCGCTGAGTGTGACCATCAGCCCAACAACAATCATCACCACCACCATCACCACAACCATCATCAGAACGGTGGCGTCCTCCAAACGACGATT
>Ent262
CTAAGACCCAGTTTCAAAAAGCGACCCGTTGACGCTGAAATATTGGCAATGGAAAATGGAAACGTTACGATTCGCTGTGATCCGGAAGCCGCTCCAAGGCCACGAGTTCAATGGAGAAAGGACGGCAATCTTATTGGATCCGGAGGTCGAAGACAAATCTTGCCTAGTGGAAGTTTGCAGATCATGCCCGTTTCTCGAGATGATGCTGGAATATACACCTGCATTGCAACCAATATACGAGGAACGGAAGACAGTACTGGACGACTGACCGTGCTAAGGGGTCCAATCCTTGTGGAACAACTTCCCGATCGAATTCAGTATGCAGTCGGATCACAACTTTCACTTCGGTGTCGTGCAGATGCGGATCCTTCCCTTGACATTTCTTACATTTGGAGACACAATGGACTCAGGATTGATGACACGTTACCTAGAGTTCGTCTAGATCCGAGATTTGGCTATTTAGAAATTTTCAACTTGACATTGGCCGACAAGGGAGACTACGAATGTGAGGTTATAAGCTGGGTTGGAAAATTATTTTCCGGAAGCCGTGTCGAAATTCGTGGCCCACCTGGTCCTCCTGGGGGTGTCGAAGCGTTTGACCTTTCTGCCACTAACGCCACCGTCCGATGGACCGATGGAGCGACCAACGGCGCCATTGCATATCTGTATACCATTGAAGGCAGAACACAATGGGACTCCACATGGGATTTGTTGGCTATA
>Ent263
ATTCGTGTCGCTGGCGTTGTCACCTCATCCACGGGAGTACTCCCACAACTTTCCGTCGCCACATTTAACTGCGCTAACTGTGGCTTTGTACTTGGTCCTTTCGTTCAAACGCAGGATGCTGAAGTTAAACCGACAACTTGTGTCGAGTGTCAGAGAAACGGCCCATTTTCATTAAACGTGGAGAAAACCGTGTATCAAAATTACCAACGGATAGTGATTCAAGAGTCACCAGGAAAAGTGCCGGCTGGGCGTTTGCCTCGTTCTAAGGACGTTATTTGTCAGGGAGATTTGACAGACTTATGTAAACCTGGGGACGAGATTGAAGTTACGGGAACTTACACCAACAATTATGACGGCTCTCTCAACGTGAAACATGGTTTTCCCGTCTTTTCAACCGTCATCTTGGCCAACCATATCGTCAAAAAGGATGATCGTTCTGCAGTCGACCACTTGAGTGATGAGGACATTCGTGCCATTCAGGCCCTTAGTAAGGATGACCACATTGCGGATCGAATCGTGGCCAGCATTGCTCCTTCAATCTATGGTCATTACGATATCAAACGGGCACTGGCACTCGCCTTGTTTGGAGGAGAGGAGAAAAATCCTGGCGACAAGCATCGCCTCCGTGGTGACATCAACGTGCTCCTCTGTGGAGACCCGGGCACAGCAAAGTCACAATTTTTGAAGTTTGTTGAGAAGGTGTCGCCTCGTGCTATCTTTACGACTGGACAGGGCGCTTCCGCTGTCGGATTGACGGCTTATGTGCAACGCTCTCATCTCACCAAGGAGTGGACTTTGGAGGCTGGTGCATTGGTTTTGGCTGATAGAGGGGTCTGTTTAATTGACGAGTTTGATAAG
>Ent264
GTTATGGAACTCCTCACAACTTTTATGGAAGATCTACCCATCTACGGAGAATCGTGTCGCGAATTCATGGAACTTTACCGAGAATTAGCTGGAACATCAGAATTTGCCGCCTTCCTCAACGCTAAAGGTGCTCTGAGCATTGTTTGCAAACTCCTGGACGGCCAAATCGAGAAATTGCACCATTTAGAAACTGTCACGCTTCACTCAGATCTCTCTCAGGGTGTGGCTGTCTTCGAATTGTCTAAACTCTTGTCCACCCTCGCGATCCCATCCGTTCGTCGGAATAAGAGAGTTTCCCTTCTCTCCACTGTCCTCGGAGGTTATTTAGCTCTCAAAAGGATTCGACTCCATCGAACCCGGCCGATCGAGGAGGCACAAGAAATCCTGCTCCAACTTTTGGAAGAAATTACATCTGGGACTGAAGAGGAAACCAAGATCTTCATGACTGTGTGTGTAGAAACTTTGAAAAAGTGTCCGAAAGAGGACTTGGCCACACCCGTCTTTGTCTTTGAAAGAGTCTGCTCTCTCATCGTGCACGAGGAAAGCGACGTTGCCGAGTTTTTCGTCACCCTGGATAAAGATCCCCAGCAGGAGGACTTCCTTCAGGGGAGAATGTTGGGAAATCCGTATAGCAGTAATGAGGCTGGAATCGGACCGTTGATGAGAGACATTAAAAATAAGATTTGCACGGATTGCGAGCTGGTCGCACTGTTGGAGGATGACAATGGGATGGAGCTGCTCGTCAACAATAAGATCATGTCACTGGATCTCCCTGTAAAGGAAGTTTATAAGAAGTTGTGGTTGCCGACTAATGGTCCGACCGACCCGATGAGAATTGTGTATCGGATGCGTGGCCTGTTGGGGGATGCGACAGAGGAATTTGTAGAATCGTTCGCATCACCAAATGAAGGTCAAGAGGATAACGAAGTCACGTATAAACTGGCTAAAGTGTTTGTCAATTGTGGTGGTCTCAAG
>Ent265
TACATCGACTCCGCTACGCCTCCCACCAAACATTATTCATACTCTCCCGCCGGCGTGCTATACGATTCTGCCACAATTCCACTTCCCCCCGAAGACGAATCTCAACACCTCTTTCAGCACATTTCTCACCCTACGAACCTAAATTTTTCGTCCCCGCCCCGTTCCAAACGTGCCGTTACACTGGACCCACGACGAAAAACGTGCATGCTCTACCTCCAAGCGGACCATTTATTCCACGGTCACCTGGGCTCAGAAGAGGCCGCCATAAACATGATGACCCGCCACATTCAGCGTGTCAATGAAATCTACCGCGTCACGGATTTCGACGGGGACGGGACTCCGGACGGGATTTCCTTCATGATCAAGCGGATCAAGGTGCACAACTCGTCGAGCGGGGTCAACTACCCGTACCTCGGGGACTTCCAGGTCATCAAGTTCCTCGAAAAATTCAGCGAAGGGGACTATGAGTCATTCTGTCTGGCCTACATGTTCACGTTTCGCGACTTTGAAGGGGGCACGCTGGGATTGGCTTGGACGGGAGATTTGAAAAATGCGGGCGGCGTCTGCGAACGGAAGGGGCATTTCCGTGGGGGGCTAAAATCCTTGAACACGGGGATCATCACGTTGCTAAATTATGGCAAAGTCGTCCTTCCCGCGGTGTCATATGTCACCTTGGCGCACGAAATAGGACACAATTTCGGAAGTCCGCATGATCCCGAAAGCGAGCGGGAGTGTGTGCCGGGTGGGCGAGATGGCAATTATATT
>Ent266
AACAAGAGTGGAGATGCACACCCTGTTACTCTTGGACCTGCGTCTAACATCGTTGACATGGCCATTTACCACAATCTTAAACAACAAGGTTGGAACCCTTGCTCGACCGAGTCTTGCTCCCATTTGTGTTTCTCTGTCCCTGTAGATCGAAAAGATCCATTCTCGAGTAATAATGTCAAAGCAAAGTGTGGTTGTCCAACTCACTACACGCTTTCACCGGACGGAAATTGCACTCCTCCACAAGAGTTTCTCTTATTCTCGGCTGGAGCCTCCATTTCAAGACTGGTCTTTGACACGACCGAATGCCCAGATGCAGTAGTGCTTGGAAGTCAGCAACAAAAACACCGTGGAATTAGTGCAGTCAGTTGGGATAGTCGTTCCAGGAATCTTTTTTGGATCGATCCGAAATCAAACACTATAAAACGAGCTGTTGAAAATGGTGGCGGAACAACTTCATTATTAAACTCGGTGGATGAAAATTTCAAACCTTTTGACATTGCGTTTGATGAAGTTAGGCTACTACTTTTTTGGACATGTGAAAGTTACAATTCTATCAATGTCAGTGATGCCACGGGACGAAATATTGGCTCCGTTTTGTCATCTGCTTCACTATATCCTACAAATAATAACTACTCTCCTGAAGATAAATATGCATCTTTACGTCCGAGACATCTCGCCCTGAATACTTTCAAGAGTCACTTGTATTTCAGCAACGATGGTCGAATTGAACGGATTCGGTTGGACGGGATGGAACGCGTCGTAATTTCTAGCAGTGGTTCTACAATTTCCGGATTGGCAATCGACTTGGTTGAGGGCATGCTTTATTGGACTGATGCT
>Ent267
TTTTATCTCGCCAAACACAGTGGACGACAATTGACATTAAATCCCCAGTTGGGCTCGGCTGATTTAAATGCTGTTTTCTTTGGGCCCAAGAGAGAAGAAGGTGAAGGCAAAGATGGAGCTAGTTCTTCAACGTCTATGGTGGCAGTTTCTAATTCTAATCAGAAATTGGGTCCACGAAAACACATAATCCAAGTTTCTACCTACCAGATGTGCATCCTGGTATTGTTTAATAGCCGTGATGAATTAACGTATGAAGAAATTCTTCAGACAGACATCCCGGAAAAAGACCTCGTACGTGCCTTGCAGAGTTTAGCAATGGGGAAACCATCTCAACGAATTTTAACAAAGAACCCCAAGACAAAAGAAATTGATCCAGCCGATACTTTTAGGATTAATGATTCCTTCACTTCCAAACTGCAC
>Ent268
GTGCTCCTCGAATTCGGAGCAGATATCCATGCAAAAGACAGCGTTGGCAAAACAGCCCTTCACCACGCCGCTGAAACATCTGAGGGGATGATTTCTGACCACAAAAAAATGGGAGCCACCTTCCGACGCCTCGTCGCCGCGGGTATTTCCGTCAACGCGATGGACAACGATGGGAAGATTGCCCTCTACTACGCCATCCAGACCGGATCCCCCGAAGCGTGCACAATCCTCCGAGAACTTGGAGCCGAAATGATCGACGGGGTCTCGATGTTGGTCATGGGTCGCAAATTCCCCAGCCTGATTCGACCCTTTCTAGACAAATGCATCTCCTCCAATATTGACACGTGTGACCCAGAGTCAAAACATTTCTACATCCAGTTCGACTACACCTGCCTCACATTTTACCCCAAAGACATCTCGGACGACAAATTACAAACGATGCAACATCGTGAAGAGACCGAGTCCATTTTACAGGAAATGGGCGTCCTCTATTCCTTGACGTGGTGCAAGGACAGCAGCATTTTGAGCCATCCGGTCTGCGAAAGCCTCCTTCGCCTCAAGTGGAAGAAGGTCAAGTGGTATTTGTACCTGGATATGTTGCTTTTCGCCGTCTTCCTCGCCTTCCTCACGGCCGTTATCTTCATGGAGTATGAATCGGACAGCTCTGCGGCCGAGTTGGCGGCAGCAAACTTGACCGAAACGACGGGTTCGGGTGGTGTTGATGGGGACGGGATATCGGAAGATGCTCGAGCCCATATTCACAATCGATCGAATTACTATTGCATGGACACGACGAGGAATATCGTCGTGTGGGTGATTCTTTGGATTTTAACGGCATGCCTGGGAATTCGGGAGATGATTCAGCTACTTCAGGCCCCGCTGCACTATGTCGTTCAG
>Ent269
ATGCATGGGGAACTTCAGGATTACAACATTTTGTCCGAAATGTTGTCCAGTGACAAGGACAAAATGTACTTGGAGGAAGAGTTGAAAACTTTGAGGAAAGACAATTCTTCCGATTCAGAAAGGATAGAATTGATCTACAATCGACGACGAGATGCTGAACGTCAAGTGGCCGAATTAGAGGAACGTATTGAAGAAGAACGCAACAAGGCGCACACCATCATTGAATCTCTCAACCCACAACTACGGGAGCGATATGTGGCATTTCAAAGTCAAAATAGCCGACTTCAGACCGAAATGGAAGGGTTGCAACTGACTCTGGATGACTTCAATTCGAAAAAGTCAGAACTTTACGACCGCATTTGCAGATCCGAATTGAAAAAGAAGGCTGCAGAAATGGAGGAAGAGTTGATGGAGGCAGAGGACAAGCGGATCGCCTTGTCCAGGGAAGCACATTCAAATGAGACGCCGGAAGAGGAACAGGCCAGACTTTTATCTCAGGTCAAGGTTGACAATGCCGAAATTAGTACGTTGGAGCGACAAATTACCGAGGTGGCAGACCAGATAAGGAAAGCCCAAGAAGAAATACAAACTATGGAACAG
>Ent270
GGGTTTGCACGATACTCGACTGATAAAAAGTGGTTTGTTCCCCATTTTGAGAAAATGTTGTACGATCAAGCTCAACTAGCTGTGGCTTATTCAAATGCCTACCTTTTAACAAAAGATGAGTTTTATACAACGATCGTTCGTGATATTCTTAGTTATGTTGGTAGGGATTTAACCCACCCAGAAGAAAATGGAATATATTCGGCTGAAGATGCGGATTCAAAGTTTTCATTTGATTCAGTAGAAAAGAAAGAAGGTGCGTTCTACGTATTCACAGATTCTGAGATCGAAGAGATACTTGGAAAGAATAAACAATTGTCAAACGGAAAGGCACGAGTGGCTGATGTCTTCAGGATTCGTTATGGCATAAAACCAAATGGAAACGTCGATCCCTTAAGTGATCCACATGACGAATTGAAGCAGCAGAATGTTCTCTTCGAAGCAATGACAATTCCAAACATTGCCAAGAAATTTGATGTATCAGAGGCTGAAATTTCCAATGTTCTTGATGAGGCTAAAACAGTCTTATTCAACTACAGAAACATTAATAGACCCCGACCTGGTTTAGACACGAAATTTGTCACGAGTTGGAAT
>Ent271
CGCGTTGATCGTTATCAGCATGAGCTTGAAGTTGACACGGATGACACTGATGATTCACCACTGTTTGGATTTTCTTCGTGTTCTCATCGATACAGGAAAACCCAAACTCGAACCAGATTGGCAGAAGAGAGTTTTGATCGTCAAGACTCAAGTGGGACAGGAAGCGATGGATCTGGTAGCACATGCAATCCAGATAAACTAAAAAGTGTCGACGCTACTACCACATCCGAAGGAGGAGAGAGAATTGATACAAATTGCTCCCCATCAACGTCTAACGATGCAAAAATTGCGCCCCAGCTAAGTACTCCCGAGTCGTCACAAACAGAAAGTGAAGAAGTCTCTCCGCAAGTTCATAGAAGAAGGAAAGCACATCGGGATTGTCTCCCCCGGTTTTCGATCTCTACTTCAAATGCAGAAGCAATAATGACAGAAATTAGATTAGCCAGTGAATCCTCTTCTCATGCCTCAAAATTCGTAGACGAGACTGACTCTTTTCACGGACTCTCTTCACCACTCCACCAATCAACTCCAACCTCTAAAAAGGCAGTAACTCCTCGAAACGTCGTCAAGAGTGCTTCGGCTTTTGGATTATCGTTACAGATACCTGAAATCGACCCTGCCTCCGTCCTGATGTCCACCACCCAACACTCAGTACAATCACCGGGTGGGTCAAGCACGGCGAGTTCGCGAGATACGTCTCCATGTCGAGAACTCTCTCCCCTAATCAACAGTCTCAAACCACCGATTATTCTAAGGCGTGGACCGCAAGGTCTTGGATTTACTCTGAGGGCAATTAGAGTTTATTTCGGGGATACAAATGTGTATACGGTGCAACATTTGGTTAAGGAAGTAACGGAAGGAAGTCCTGCGTTTGAGGCTGGTCTTCGTCCTGGTGATCTGATAACACAG
>Ent272
AAAAACTCCGACAATTGTGCAGGGGAATCAAAAAAGCAAGACACCAAATGTCACAAAAAGGATAGCAGCAGCAGCAGTAGTAGTAGTAGCAGTGATGAGAGCTCGAGTTCTGAAGATTCTTCAGATGAGGATGAAATATCGTCCAAGAGCAGTGCTGCCAACAGTGAATTAGAAAAGAGAAAGCTTCACCCTCGAAGACTTCATCCCGAATTGTGGCACAACGATCCTGGTCTCATGAACGACGGTCCCCTTTGTCGCTGTAGTGCGAAAGCACGACGGTGTGGTATTAGGCACGGATATTTCCCTGGCGAGTCTATTATCCCACCATGTATTCCGTTTTCAACAAATAGAAACACCTTACACCATTACCGCATAACGATATGTCCTGCGAAAAATTTTCTAGTGAAAACACCCTCCGTGATTCGCCACGACGGCCACGAATACATCTTTGAAGGATTTTCACTCCTATCTCATTACAAAATTGATCTTAAGCTGCCGCCTTGTCGAGTTATAAGGTTTAATATTCGCTACGACGTGTTTGTTACTGAAGAAAAGTTTCCGGAATCTTTTTGTGTGAGGGAACTTGAGCTTTTTGAAACTTATGTATTCCGAGAGATACTGGAACTCTTGGATTTAAAGTACGACTGGGGTGAACAGGGAAGTTGTGCTCCTTTCCATTTGATGCCACGATTTGTTCGACAACTTCCAGATAATGGGAAAGAAATTCTCTCCATGAATAGG
>Ent273
GGCCCAGTCGGAATTGGGATCGGATTGCCAATAATGTCCACAATGCCACATTCTCAAATGGTACCCCAACTGGGACAGTACCACCCACAAAAGAAGCTTGTTTCACCAGATTCTTCAGATGGCAACGACAAAATTGTGGCCCAACTATTTGCACACCATCGATCACCCCCAACTGTATCGTCACTGCAAAGCTCTGCTGGTGTTACACATAGCCCCATGACATGGTCAAACCCGTTGCTTCCCTCGTCCATGTCGTACCCAGTAATGGGGATGGGTGTGGGTGTTATGGGACCTACACATGGGTTATCTGATGCCAGCGTTCTTTATGGTCTAATTAGCCCAGCAGCAGCTGCGCAGAATATGAATATTCCAAACTCAACAATGAATCATCAGAACCAAGTTCTTGGGTTATCGCCCATGACTTCAAATGTCATCTCTTCTTCAGAGCAAGTGGGGAGCAGTGAAGCATCCTTTAGTGGAAGAGATCGTATAATATCACCTCCTCAAACTGCAGAGCCACAACCTGCAAAGGAAATCATTCACTGCAAACATGTGACATTATTTCCTCCAAATCCCTCCACACCTGCACCAACAACTCGAGAAAAGCCACCAGGTTGTAGAACAGTTTTTGTGGGAGGTTTGCCCGAATACGTGACCGAAGAATTGGTTAGAGAGCTGTTTGACCGATGTGGGGAAATTGCCAAAATTCGTATGTCGAAAAAGAATTTTTGTCATATCCGATTCGAACTAGAACAATGTATCGAAGCCGCAATCGACTTATCCGGCTATCGAATTCGAATCGGAAGTAACAGCGATTCACCAAATATTGGACGATTGCATGTGGATTATGCTCAAGCCAGGGACGATCTGTATGAATTTGAATGCCGACAACGACAACATTTGCGTGAACAAAGGCACAAGGAAAGAATAGTAAAAGAACGATTAATGCCTGCCAGTCCTCCAAACATTGCTGTATATTCCGATCATGAGGCGTCTCTAGTCGCTGAAAAAATTAAA
>Ent274
CATACGGGAGTCCTGAAGGAAAACTATTTATGGAAAATGCTTCTTCGACGAGGGTCCACCTCGAGGAGTAAATTTCTCTGCCCCAAAACGGACGAAGGTCTTTACGATCACGACCTATTCAGTTTATCCTGGGGCCCGATCGTTGCTGCGTTGTCATTCATCTTCGACAAAACTACCGACGCTGCCATTGTGAACAAGACCATTACAGGATTTCGTAAATGTGCTACCATCTCAGCTCACTACGGAATGTCAGACGTGTTCGACAATCTGGTCATCTCCCTCTGCAAGTTTACGACACTAATTAGTGGAAATCCCGACCTAGGGTCGAATATAAAGGCGCAGAATGCGTCCCACACCGTATTCCAGCTTGTTCATCGTCACGGAGGAATATTACGAGAAGGGTGGAAAAATTTTATCGATTGTCTCGTCTCGCTATTTAAGATGCAAACTCTGCCTAAAATGTTGACGGATGCGGAAGATTTTACAGAACCTAGTGGACGTGTTAGTCTCGTCCGGAATACGCAGACGGTGACACCCAGACCAGAAACTGGTCTATTTTCCAGCCTTTATTCATACATTGCTCTGAGCACGTCAGACAACTCGCCAGGAAGCAAGTCCAACCTAGATGAGGAAGAAGTAAAAAAGAAAACGGTTACCCTGATCCGTGAATGCCATCCAGAACTCTTGTTATCAGAGTCAAAGTTTCTTCCCTTGGACTCGTTAAATGAACTCATCAAGAATTTAATTTATGCCAGCCCCGTCCCTGAAAATAATTTGAGTCGCAGGAAGGACTATGATGAGGATTCTGTCGTCTTTGTATTAGAAGTTTTAATAAAAATCTGCATTCAGAATCGTGATCGTGTCATGGTCTTTTGGGATCCGTTA
>Ent275
AGGATCCATCACGCTCTTGGGAATAACATCCAAGCCGTAGCAAATCTACAGCAAGGGTTGCAATTAGTGGAAATGTTGGACGCAAAGGAAGAAGAGGCCCAAATTCGCCATTTTTTGGGACTTGCCTTCTGGCGACATGGTGATCTCGAATCGGCCCAAGCACACCTCGAAAAGTCGTCTGACCTTTTGGAGACAATTCGACAAAACACGTACGGTTCAGGAAGCGAATACTCTTTGGCTCTGTTCGATCAACAAATTGCTTCGTACAAAGCACTTCAGAGGATTTTGGTCCAAATGGGCCGCACTGATCTCACCCTGCTTTTCGCCGAAAAGAGCAGAACTCTGGCCAACTCGACATTGCTGAGCAACAAGGGAGAATTTGTTGGAAATGGGGACATACCGGGGGACCCTTTGGCCATGGCGAGTCTGTCAAGCAGTCTAATAAATAGTGTGGATGCGATCATTCAGCGTGTAAATCGTCACAGAGTGGCCGTACTGTATTTTAGTATTTCCGGAGGCTACCTCTACTCCTGGTTGCTTATTCCTGAACGA
>Ent276
GTACAATTTCCCACCGGTACAAGTTTACTTCTGGGTCCAAATCTACGCATGATAACGATCCAAGCCTCCCTCAGCGACCTGGAACACACTTCCGGTCTCTGCGGCTCTTTCGATAGAGATCCGTCCAACGAGTTTTCCACCTTCAAAGGTCAAGTCGTCTGCACCGCGGTGTCCAACCGGACCAATTCCTGTCCCGATTTTGCCAAGTCGTGGCGCCTCCTCACCGAACAGAGTCTCTTCGTTGGCTCCTTTACGAACGATGGACACACCGAGGAGGATGAAACCCACCTGAGCGAAGGTCAAACTCGAGGTCATTGCAGTTGCTCGGGCTCCAAAAAGTCTGCCGATGTCGAACTCCGCCCTAAATCCAAGCCTGGCGGGTATTCCTCGCCGTACGAGGAGTTCCAAACTCCAGAATCTGAGCAGCAAACGGACGAACAAGAAGCCGAAGCTAACAAATGTGTCTCGAGCCATTGCGTGGATCCGCGCGGCGTGGAAATTACGAACCAACTTATCGACCTCTTATCCGAGGAGGACTTTCTCTACGAGGGCGACGAGTTTGGCACGCAGGCTTCCACGTCACAAATACAACCGGTATTTTACGGCCAGTCAAAACTCAGGCTGACGATGGACAACAATTCGCACATAACGGACGATTCGGCGGAAGTCTTCTGTCGCGGAGTGATTGAAGGGATGCCCTTTACAAAATTGTGTAGAGACTTGGCCAACATTGATATTGAGTATCACATCAAGAAATGTCAGGTTGAAGTGAAA
>Ent277
GTTTATCAGTGGAAATTGTTAGCACACGTTGCAAAGGATCACAATGTAACGCTCAAACCAGCTCATTTATCCTACAAGTGCACTGTATGTACTGCGACGTTCGGGATGTACAAACTCTTCGAAAGCCATGTCTACTCTGCACATAGTGTAACTAAGAATGCTCCTCGGCAAGAACGGCGAGTTCCTCAACAAATGCAGCAAGGCAAAATGGGTGGCGGCCTTCAAGTGACGCCACGAAGTATGCCGGTGAATTCTGCGCAAAACAATTCGTACAAACCTCTTAAGATTAACGATGAAATAACAATAATTCCTCAACCAATGGCTAACTCTGCACTGCAGCGTAACAAAGGATCTCTTACAATTACCCCCCACCAACCTATGAGAAGAAAT
>Ent278
TCGTGGGTCAAAGGCGTTAGTGCCGGAGGGTGTCGAAATTACCCAGACACTTTCTCCCTCAATCCACAGTACATTATCAATTTAACCGAACCAGATGATGAGGATCCCACCCAGAAATGCACTCTTGTTGTCTCTCTGATGCAGAAATTTCGACGAAAACTTGGCAAAGATTTTCTCCCGATTGGATTCATCCTTTACCTGTTGGAAACTCCAGATAAAAGTCAACCAGCCCTAGAAATTCCGCTTGGAGAAGATTTCTTTAAATATCACGCAAGAGTGGAGTCTACCCTAAAATATACGCGCAGTCGAGAAATCAGTTACCGATTCAACCTGTCCCCAGGAACTTACGTCATCATCCCGTCAACCTTTCATCCCTTTGAAGATGGTGACTTTATTCTACGAATGTTTACCGAAACGGCAACCTCCACCAAGAACAATGACGCCGAGCTGGACGTAGAATGTGATCCGGACAAACGAGACGAATTGTTAGAAAATCTTAAAAATAGTGATAACAAAATCCTCGCAAATTCGGAAAAAGAAGCGGCTGAAGCATTTTTTAGACGAGTGGCTGGTGAAGATTTGGAAGTAAACTGGGAAGAGTTGCAAGAACTTTTAAATTCTACCTTCTGTAAAACTGGATTTCAAGGCTGGAGTAAAGATATTTGTCGCTCTGCTATTGCAATGATGGATGCCGATCGTTCAGGAAAATTAGGGTTTGACGAGTTTCAACAACTCTGGAAAGATATTGAATATTGGGAAATGGTGTATAAGAAATTTGATACGGATAATTCGGGGAGTTTGAGCTCATCGGAGTTGAGAAATGCGCTGACGTCTTCGGGGTTCAGCGTCAACTCGCGAGTAGTTCAAGGACTCGTTCTAAGATATGGGAATAAAGATGGGTGTCTTCAATTTGATGATTTTCTCTTGTGTGCAATCAAACTAAAATGCATGATTGAGGTTTTTAAAGAGAGAGTTCCGGATGGGAAAAAATCTGCTGTTTTCACCATTGATGATTGGGTTGATATAACTCTATATTCT
>Ent279
TATCATTTGATGACCGTGGCGAACACGATTCGTCAGAAGGCAGACGAAGAAGGGCTGAAATGTAAACTGGGATTCTTTCTCCATATCCCGTTCCCTTCGTGGGACATTTTCCGCCTGTTTCCCAGAGATGACGAAGTGCTTCAAGGAATGCTGGGCTGTGACATGATCGGCTTCCACATTGTGGATTACTGCCTCAACTTTATTGACTGTTGCCAGAGAAGGCTGGGCTGTCGGGTGGATCGGAGCTCGATGTTGGTGGAAGTCGGGGGAAGAACCGTTCGTGTTCGCCCTCTTCCCATCGGAATCCCGTTTGACCGTTTCGTGAAAATGGCTGAAGAGGCCCCGCAAATGGTGTCATGCAGCAATCAGAAACTTATTTTAGGAGTGGATCGACTGGACTACACGAAAGGTCTGGTTCACAGACTTAAGGCGTATGAGCGTCTGTTGGAAAAATATCCCGACTATAAGGAAAAG
>Ent280
ATCGACACCACCCGGCCGGACGAAAAGTCCATCCTAACTTACGTGGCCTCCTACTACCACACCTTCGCCCGGATGAAATCCGAACTAAAAGGCGGCCGCCGCATCGCCAACATCATCAACCAAATCATGGAGGCCGAGAACCTTCAGCATAGTTACGAATTACAAACTACAGATTTACTCAACTGGATCATCCTCACTACGAAGAAATTCAACGACCTCCCCACCCCACCAACGGTCCAACTAATAAAAACCGAACTCTCCACCTTCAAAAACTACCGCACCACAGAAAAACCCCCAAAATACGTGGAAAAGTCCGAAATAGAAGCGAATTACCACAACATCAACATCCGCTTGAAAGAACTAAACCAAAATTCCTACTCCCCACCGGACGGGAAATACCTCAAAGACATTGAAAAACACTGGGAATTACTAGAAAAATCAGAGAATAAACTCGAGGCTAAATTGAAATCGGAGCTATTGAGACAGATGAAATTGGAGGAAATTGCGGTGAAATTTTGGAAAAAGGCCCAATTACGATCGGGTTATTTAAAAGACATGATCCAAGTTTTGAGCGATGTCAGATACGGGATTAACTTGGGGCAGATTGAGGCTACTCTCAAGAAGCATGAAGCTATTTCGGCGGACATCCTGGCGAGGGAGGAGCGCTGCATGCAGCTACGAGAGATGAGCGAATTTCTCTCGAGGGAGTGTTACCATGACGCCGGGGAAGTGAAGAAAAAGGCGGATTTAGTCTTGGAAACGTGGAATGAGTTGATCCAATTGCTTAACAAACACAGGGTTAATTTCGATAAGTTTAACTTTGTTAATTCGAAGAAATTGGATGTTGCGAATGTTATGGAGGAAATTTTGAATTTTCGCGGGAAAATTCAGGGGAAAAAGCCGCGGAATTTGATTGAAGCGGAGGAGTTACTTAGCGGGTTGGGGTTGGAGGAGGTTGCCATTGGGAACTTGGGGGAGTATATTGAGAAGTTGAAGAGGGTGGATTTGGGGGGGGAGCTTAAGGGGGAGGTGGAGGGGATGGTCAGGGAGTTTGGGGAGTTACAGGGGGAGGTGAGGGGCTATAGGGTCAGGTTGGAGGAGGAGTTGAGTTACTTTAAGGCGTGTCAGGATCTGGATGAGGAGCTGGAGTGGGTGGAGGACAAGAGGAGGATCGTGAGGGGGGTGGGGAGTAAATTGAAGGATTTGAGGGGAGTGGTGAGGGTGAGGGGGAAG
>Ent281
GGCTATCTTTGCCACCCATACCTCTCCCTTCACTACATGGATCTGCTCTCAGACTCTGGCGTGCGAGGCTTTGTCGTGGGCGCAACCAACATTCTCTTCAAACAAAAACGAGACCTGGTAGACGTCATAGTGGAGATGCAAGATGGATCTGTTGAAATTTCGTGTCCCGCTCTCAAGAAATTGGTCACCCTCACGACTGAGGATCTCAGATTTGCGGAGAATGTGGTGCGAAATGTCACCCAACAAGAGGCCAACTCCTCCAATGAATGGATCAGAGCACAGTTCAAGTATTGGTTGATGTGTTTAATGAGAACGAGTCAAATGGAGGACGGAAATCGAGCCAGGGATTGTTTTGGGGCGCAGTTTATCACCGCCTGGCAGAACACGCACCATTGGAAGTTGTGGGATGGATATATCAATTCGGAGGAGAGGGACACACCAGGAATTTATCTCATTTCTCCAGGTCACCCCTGTTCTGGTCAGATGGGAGTGAATGATGTGAAACTAAGACTCGCT
>Ent282
GTTACAAACGTACGATGTCAAGCCCTCAAAGTTATCATGATTGGCTTAGCCAGACACGAATCTTGTGACTCTACTCATCCAATGTGGATACCTTGGCTCAGAGTAGTTTGCGATAATTTGCACAGAATTACCAAAGTCGTCAACCATTCTTCTCGATGTTCTTCCGTGTCCACCGTTCTGTCTGCCACGACGAGCACCCTTGTTCACCAAGCTTTAATTAAAAGCATTTCAGGACAAAATCACGAAGGTCATAATCACGGTGCAAGTTGTAGCCAACATAGCCGAGAAGGGAGTCAAATTAGCAACACAATCAACCTTTCAACAATCACGCCTCGTCATCCTCTTCTTGGCACAGAATCGTCACGAAGTTCTTCGCTGAGTCTTAACGTTCCTAATGGCGTGAGTCCGAGCATAAGTCAAAACAGCAGCATGGTCAATATAAATGCCATCGGAAATGGCGAATCCATTTCTGCCGGAGATCGGTTAAGCGTGGACAGAATGAGTTTTGGGAGTGTCAACAATTGTGATTACCTGGATGCCATTTCTGCCATAAAAACATCCAATCCAGCCGCTTCTACCATTGTCCCTTCAACCACGGGAGGGTCCGACACTGACACAATTGTTAATGAAGGTGGCTCAAATGGATCG
>Ent283
GGCCTCCGCCAAGGATCTATCTTAATCAACTCTCCTTCTGCATACAAAACGCTAAACCTCGAATCCGGGGTCCATCGAGTTCAACGCGTCCCCAAGACAGAGAGAGCTGGTCGTATTCACACCTCCACGTCGGCTGTTTCTATCCTTCCCACTTTAGATGATGTTGATATAAAAATCGACGAGAAAGATTTAAAAGTAGAAACACGGCGGTCGTCCGGTGCTGGGGGTCAACACGTCAATACAACCGATTCTGCCGTTAGAATGTATCACACCCCTTCTGGTCTAGTTGTTGATTGTCAAACGGAACGGAGTCAGATTCGAAATAGAGCGGCCGCCTTGAAAATGCTTAAAAGCAAATTGTACCAATTAGAGTATGAAAGAAATTTGAAGATGAGCAAAGATTTGAAAAAGATGCAGATCGGATTAGCTGAGAGGTCGGATAAGATTAGGACGTACAACTTTATGCAGGATAGAATTACAGATCATCGATATTCGTATACGACGCATGACATGACAGGAATACTATCCGGTGGTATAGCTTTTGATAATTTTCTACAAGAAATCAAATTACGAGAGGTCGATCGTGTCTTGAGTTTGTTA
>Ent284
AAGTGCAAAGGGTACGCCGTCCCATTTCCGGTGACTCCTCCAACTCCAGAAATGCAGTGGAAATGCACCAAATGTAACAAGATAACTCCACCCTGGCAAGTTAAGAAGCTGGATTCTCGTCTCTGCGAAATGGTGTCAAAGACCAAACCCAGCCTGCCAAATTATAAGAACCTCGTCAGTAAAATGGATGAGTTAGTCCATCCTGACTACTACCTGAGTTTCGTCATAAATCATTCACTCGTTCAATTATATGGCGATAAGGATGGTGAGAATGATTCCGAGGATGAAAACGTGAGGATGCACAATGCAAAAATGCTCGAAGACAAAGTCGCCCTTTGTAACAGGATTGTTCAAATTATTAAAAAATTAGACCCCGGACTAGCAAAGTTGAATATTTACACGGCGGTTATCTATTACGAGATGCAATCCGCAATTTTGGCGATGGGTGGGGGTGAGGTTGATGATGACTTTAAGATTTTGAGACATAAACCCGAAACGGTGAAATTGGCGAAGGTATATTTGCAAAAGTGTGTGGATTCGTTTAAATACGAGTTGTTGGACGTGCCGGAGAATAAGCTGAAAAATTTGGCTTTGAAAAAGATGGAATACTTGAATTTTATTTTGACCAAGTTTAAGCGA
>Ent285
GAATTAAAATCTATTTTGATGGACAATTGCTTGAATAATTCCAACAAAGAAGAGTTGGACCGCTGCCTCACCCCCGCAAAAGTAGAAGACATCAGAGTTCGATGCTGTGTAGTGACCAGTTCGTCAAGAGCTGCACAGATTCAGCGACCTGAGGATATCACACTCACTAAATTTAAGCCTTTCCTTTACGAATTAGATGGACAAAACTTTCTCCAGTTTCATGGAATCGCTAGAGAAAAACCTTCTGAAGTTTGGTTTAAAAATGACGACCGAGATGGAATCTCCATCCCTTTAATGATTCTTCAAGTTCTGTCCATATGCCCTGTCGATACGAGGAAACCTTTGGCAGCAAATATCCTCATCACCGGTGGGACAGGAATGCTTCCCGGACTGCGGGGTCGACTTTTAAAGGAATTAAAGACATTGACAGCCAATTCGGCCGACACATTGATGAACGACCCAGTATTGCAAGAAAGATTCGCAAACGGAAATTACGAGTTTAAAATGTATGATCCTCCCGTGAAGCCAAATTGTATGGCATGGCTTGGAGGCACTCTATATGGGGCGACAGAGGCGTTGGGTCTTCGTGGTATAAATAAGGAATTCTTCTTAAAACATGGGCTCATTCCTGATTGGTGCGACCTGCAATTCGACATGGTGAACGCGAATGGAAGTCCTGTCATCAGTAGAGGA
>Ent286
GTCGCCGAGGTCTCCGCCGACGCCGACCTCGAGCAAGTGGAGGTGATGCAGAAAAAGTTCGACGACTTCCAATCCGACCTGAAAGCGAACGAGGTCCGCCTCGCCGAGATGAACGTAATAGCAATGCAGCTAATGTCCCTTGGCCAGACGGAGGCCGCCGTGAAAATCCAGACCCAACTGGAAGACCTCAACACCAAGTGGGAAACCCTCCAAACCGTGACCCAAGAAAAAGCAGAGAAACTCGGATCCGCTCACCAAGTCCAACGATTCCACCGGGACGTTGACGAGACGAAAGATTGGATCAGTGAAAAAGACGAAGCTTTGAGTAAGGATGATTTGGGGAAGGATTTGAGGACGGTGCAAGCCTTGCAGAGGAAACACGAGGGGTTGGAGAGGGATTTGGCTGCTTTGGGGGATAGGATTAGACAGATGGATGAAATGGCGAGTAAATTGATCAAGACGAATCCGGAGCTGGCGGATCCGATTTATTCGAGGCAGAAGGAGATCAATGCGGAGTGGACGCAGTTGCAAGGGAAGGCCAATGCGAGGAAGGAGAAGTTGTTGGATTCTTATGATCTTCAGAGGTTTTTGAGTGATTAC
>Ent287
GGGTCTGGAAAAACATACACCATGCTCGGATCGGCTGAAGCACCCGGCATCACTGTTCTGATGGCCGAGGAGCTTTTTCGACGACTGAGTGACATGGAGAGCGATGAATTTACACACGACATAAAAGTATCCTACTTGGAAGTGTACAACGAAACGATCAAAGATCTGTTCAACCCTCAGAAAGAATTGTCCATTCGAGAAGATGGGAAACGTGGCCTTCGCATTCCTCAACTTACGGTTCACCAACCTGAAGGACCGCAAGAGTTGTTGAGACTGCTTCGAAATGGGAACGGAAACCGGAGTCAACATGCGACGGATTTTAATGCAGAATCGTCCCGATCTCATGCAGTGTTCGAGATCAGTGTGCTAATGCACCAGCACTCTCCCACGGATCGCTTCAAGAAGAGGACGGCAACATCTCGCCTCTTCATGGTAGACTTGGCAGGGTCTGAGAAGGGAAGTGTCAACATCGTTGATGGGATGAGACAAAGAGAAGGAGCCAACATAAACAAGTCGCTCTTAGCTTTATCCAATTGCATAAATGCGCTCGCGGATGGAAAGACCCACATTCCTTATCGCAACTCCAAGCTAACTCGTCTCCTCAAAGATTCACTCTCCGGTAATTGCGTCACAGTCATGATTGCCAATGTCTCCCCAGGCAGCAATACTTTC
>Ent288
GACGAGGCGCGCCTTCGCTGCCGGTATGGCACGGACGACGCTTCCCCCATTCACTTCCTGCCGCTCGCCGTAACCATTCTTTTTGTGGGGTTGGTTCCAAGCAGTGGAGGTGAAGTGATCCAAGAGTTTGAGATTTCAGAGGGTGTGCCTGTCGGTACGAGTATCGGGTTCATCGGGAAACCCGTGCCAGGCTCGTCGCACCCCCCACCGCCACCACCCTACTTGATAGTTCCCAGTCCGGGGAGTGCGGTGGACTCGGATCTCAACATTGATCAGAGCAATGGCGAGATTCTTACCCGGATTCAGTTAGACCGTGAAACCCGGGATTCGTACTCCCTCGTCGCCATCCCTTTATCGGGGGAAAATATTCGCGTCATTATTCGTGTCAAGGATGAAAATGACCACTCTCCCGAATTCCCGAGGTCCTTCATGACGGTAGAATTTCCAGAAAATACGCCGCGAGATGTGAAACGAACCCTGCAACCGGCAAGGGACAAAGATCTCGAGAACTATAATACGCAAAGATACACAATTTCGGCTGGAAATGTGAACAACGCTTTTCGCCTCTCATCCCATCGGGAAAGAGACGGCGTGTTGTACTTGGACCTGCAGGTGAACGGCTTTCTGGACCGAGAAACCACCCCGTCGTACAGCCTTTTGATCGAGGCGTTTGATGGAGGAGTGCCCCCTCTCAAAGGCCAAATGACAATCAACATTACCATTTCGGATCAGAATGACAACGCGCCGATATGGCAATTCCCA
>Ent289
AATTTTGGACCCAAGACCAACTTCAAAAAGATGAAAATTAATGGCAACAGTTTCACCGGATTTCCAAAGTTTAGTGAATTTGCGCAGAAAAAATTAAACCAAGTTCCAGCCTTATCTGACTTTCAGACAATTGAACAATGTGCTATTGAATATCGTCCAGAGACCGGAGCCTGTATCGACCCTCACATCGATGACTGTTGGGTGTGGGGCGAGCGAGTCATTTCTATTAGTTTAATCTCAGATTCTGTCCTCACAATGACGAAATATGTTGGTGGAATCACAAAATATAATTTAAAGTATCATTATGATAATAATTATACGTATAATCCGTTTAATACCGAGAATAGTAACACTACTTCTAATTCCTATCCAATTGTACGGCTTCCCATGCCAGCTCGTTCTCTCCTCGTCCTTTCTGGACCGTCTCGGTACGAATGGGAACATTCAATTTTGCGAAGTGATATTCAGGATAGACGGATTTGCATGGCTTATCGAGAATTTACAAGAGAGTATTTACCAAATGGGTCGCTGTATTTGACTACGGGACAAAATGTTATCGATAAGGCGCATAATTTCTGGAGTTGTGACGATATTAATAAGAATGAAGGA
>Ent290
ATGGAGGTTGACCGATCCGAAGTAGTCGCCCGGAGGGGGAAGAAGCGTCCCCAAGGAGGTAACTCGTCCACCACACCCATGGATCTCGACACAACTTCTGCTCCCCCAGCGGCAAAGATACAAAAGGCAGAAATTCGTAAAGTCTCCGTCCCCTCTCACAGACTGACCCCCTTGAAGCAAAATTGGCTCAAAATATTCACCCCGATCGTGGAGCATCTAGGGTTACAGGTACGATTTAACGTGAAAACAAGAAACGTGGAAATTCGTGCGGCTGAAGATGCAAGTGCAGAAGAAAGTTTAGGCTTTCTACAAAAGGCGGAAGACTTTGTGAAAGCATTCATCTACGGGTTTGAAGTCAACGATGCTCTCGCCCTCGTCCGACTGGAGGATTTGTTCATTGACACGTTTGAAGTCCAGGATGTCAAACCGTTGAAGGGGGATCATCTCTCGAGAGCGATTGGTCGTTTGGCAGGAAAAGGAGGAAGGACCAAGTTCACTATTGAAAACTCGACAAAGACACGGATTGTTTTGGCAGACTCGAAAGTCCACATTTTAGGAACGTATCAAAACATTGCAATGGCGAAGAGGGCGATTTGTAGTTTAATTTTGGGAACGCCACCCTCCAAAGTGTACGGATCTTTGAGAAATATGGCTTCTCGAGCGTCAGAACGGTTC
>Ent291
AGCTCATTTCATGAACTTCCAGTAGAAGCACATATATCGTTACGAGATTCCCTTCTCCAACATATTGCTAATATTAATGGGGCTACGGATCACATTATCGTGACACAACTATGCCTCGCCGTCACGCATTTAATTCTCCAAGCCGCCTCCTGGGCAGATCCTATTGGTCATTTGTTGAATACCTTTGGTGCAGATCCTAGCCATTGGTGGCCTATTCTAGAAATACTCACCCTTTTGCCAGAAGAAGTCCATTCTAGGAAGTTACAACTAGGAGAAAACCGACGACACCAAGTTACAAATCAGTTGGAGTCTGTTGCTATCACTGTCTTGACGTTTTTAAAGCAGTCGCTCAATGTTTGTTTGACGACTCCGCCAAATTCTTCTCTACTTCCAGTCGAAACCTGTCTGATTGGAATAGTTAAGTGTTTCGGGTCTTGGGTCTTGATCAATCCCGAAGGTTTTTTTACAAGTAGTGAAGCTGGTGCGATGGATGTTCTTAACTTTTCCATGGGTAGTTTGAGAGATGGGAAG
>Ent292
GTCTCCACATCTCCAATGGACTCCAACCTGATCTGTACCGCTGGGAAGGACTGCTTTAAATTTTACCGTTTTAATGAAAACCATCTCAAACAATTTGGTTTCCAACGGGCCGACGAGATTCACTTTCTCTCCTGCGCGTGGTACAAGTCAGACAAAATGATTGCCGGGACAGCCGATGGGAAGTTGATGCTCTTTGAACGGGGCGAGTATCGACATGACATTGCCATAAAAAATGTCAAGAATGAAATCACCGGAGCTTTGGCGGAGAAGGCGAGACTCCGTCAGAAGGATGAAACCATGAGAAAGTCGAATGCAGCGATTGAAACGTTAGGAGGAGGGCCACCCCCACCGGCGAGTCAAACTGACGTCACAATGATCCATGTTGCCTCATCTGTTCAGCAATTGCAGGTCGATCAGGATGTGGACCGACCCACGTCAAAATTTATGGGAGATGAGATCACCTCCATTGCAACATATTCGAAAGGGTTCGCAGCCGCGTATGGGGTCGGGAATGTGGTAATTTTCGAGGAGCAATTGGTTTACACTGGACCGGACGATCATTACAAGCAAATGTATCTCATCCGGATTCCACATTCCACTTCGGAGAGTGAAGATCGCATCATTAAGACGCTTGCGATAAGTCCGAATGAAGAACTACTGCTAGCTTCGACTTACAATTGTAACATTTACAGCTTTCAGTTAAGCAGTGTGGAGATTAAG
>Ent293
ACCAACCTATGTGTCTGGCTGAATGTTCTAATTCAAGAAACAAAACATGAAATTGTACACTTTTACGACCCCGAGAATCGAACAATCACCTTGAAACATGGCATCAATCAAGATTACCTCAAACCGCTGGGAAATTTGTTCGGAATCACACAAAATCCGAGCCGAGGTTTGTATGAGGATGGAGTATCAGAAGACTGGGAAAGTGGTGCTGCTGGTCACGTGACGGAGGACTCCTTGGCATCCAACGTTACGGAACATGTTCTTCACCGAGTTCCCAGAGGACTTAAGGGACCCCACTCAATGTACGATTGTGGGCGTGTGAACATTATCGGTTCTCTGGTCGATTCTGCGTCGCCGTTTCTTTTTCCTTGCACGATTGAGTATTCACTCATCTGTGCGGCGGTTTGCTATGTG
>Ent294
GTGATGGACATAATAAACGGCTACTCTCGGGCTAGAGGTAGAATTGTAGATTTCAAGGAAATCTTGTATGGATATCGAAGAGTGAATCCTGTACATGGATCAGACTACATTCTTGATTTGCTCATGACTTATAGAAAGTACAGAGGTCGAAAAATTACTATTCCTGTTCGTCGCCACGTTTATATTCAGAGACCATTTAGCCCATTACAAATAAGTTTAGTTGAACCAATTTCTTCCGTCGAAGATCAATCCATAGTAGTTGTTAATACTGTAAAGACTAAAATTGTAATGATCGTCCCGTTGGCAGGAAGGTACTCAACATTCAAGCGATTCTTGGATAACTTCCATTTCACTTGTATGGAGTTGTATCAGTTGGATAACACCTCTCAACATGTTTCGCCAACTCTATTCGATCTTAGTTTAGTGGTAGTGTTATTCGGCACTGACGACGAGAAAGACAAGTTTTTACACCTGGTTCAAAGAAAAAGGGATTTATTGTCGTGGGGAAATGATCCCGAAGAGACGCAGTGTAAAATTCAAATGGTTCAGCTAGACACAGAGTTTGCCAGGGGCCAAGCATTAGAAACGGGTATATCTCAATGTAACGATGAAGATCTTCTATTTTTAATAGACGTTGACTTGACTTTCAGTGCAGATGTGTTAAGAAGAGTCAATTTAAACACGAAACAGGGACGTCAAGCGTATTTTCCGATAGTATTTAGCCAGTACAACCCAAAGTTTTATAGCGACCCGACGAAAGATGACAAAGGGGCTTGCAAACATATTAATGGCGACAGTAATTTTAGCCAAAACCTCGAGTGTCAAATAAATTCTGATCTCGGGTACTGGAGAGAATTTGGCTATGGAATTGGGTCATTTTATAAATCTGACTTCCGAAAAGCTGGTGGATTTGATACCAAAATTAGTGGATGGGGAAAAGAAGATGTTGCATTGTTTGACAGGTTTTTACAACACACTAATCTAACAATATTTCGTGGACCAGATCCTCATCTAGTTCACGTGTTTCATGAGAATGAGTGTGACCGAAAATTGCCAAAATCACAGTTGGAAATGTGCCTTGGGTCACAAGCAAACACGCTGGGAAGCGATCTAAATCTTATGAAGCACCTTTTAAAGCAAAGGCAA
>Ent295
ATCATTCCCCCGGTTGCTTGTGCAAAGTCGGCATCCGTAATCATGATCAACAGGAAGGACGGATGTTGCTCATACTTTGAGGGCGAAAAGAACCTTGGTTTGGCTACAAGTGCCGCAACGTTGGACCCCGTTTATGATTTTCTGTGGACGTATGAATGGAGAACTCATTTTATGAAATGCTACAACGTTATCGCAACCGCAGTCAGAAATCCAGAAATCGAATCCAACACTTGGCTTACCAAACCACCCTACGCAATCCCAGTCTCTCCTTGTGCTAAACTTGAACGGTGGCAAGCTGGGGCGAATTTGTTGGCTTGTTTGGACAGTTTAATTGCAGCGAATATTCAAGGAATGTCTGTAAATCATGATGAGCAGGCGGTGGTTGCCGTTTTATCGAAACTTTACAGCAGGGATGACTACTCTGCCGTGTGCCGGTTCGAAAGTCATGGTGGCGGCTGGGGATATTCTGGGCACAGCGTTGAAGCTGTTAGATTTTCGTGTGACTCGGACATTGTGATTGGAGGGTTCGGACTGTTTGGGGGACGTGGAGAGTACTGTGCTAAAATTAAG
>Ent296
CGTTCCGATGATGCAAACAAGGCATTCTCTGCCGCCTGTCAAATGCATGATGCAAATTCAAAATCTTGGGGATTATGGGGTGACTACTTGGAAAGTTTATTTACTCGCGACCCTCGCAACATGACCCTTGGAATCTCTGCCATCACTGCGTTCATGCATGCTTGTCGACACAACCAAGAAACTAAAGCTAGGAAATACATTGCTAAAATCATTTGGCTGCTCATGTATGACGATGAAAAGGGCGTTTTGGCTGACACAGTTGACAAGTACTGTATGGGAGTGCCTCCAATCCAATGGCTCCCCTGGGTCCCACAACTTCTCAATTCGTTAGTCCGTCAAGATGGAAAAATGGTAATCAATCTGCTCAATCAAGTAGGAAGGATGTACCCACAGGCAGTATACTTCCCAATTCGAACACTGTACCTTACACTCAAAGTGGAACAACGGGACAAGGTTCGAAATGCCGAGATTATGGCGGCTGCTGCAAAGGCAAGTTTGATGCAGGAAGGGTCGCCCAGTCCAAGTGATGGTCAACCAGGTGTTGCTGCTTCTCCAGCGGCTGAACAAGCAATCCGTGCTACACCTAGCATGTGGCGGTGCTCAAAGTTAATGCACATGCAGAGAGACCTTCATCCTACGATTTTAGCCAGTTTGGAAGGCATTGTAGATCAG
>Ent297
AATAAATCTCTCCTGGTGGACTGTACAACTGACACAGAATACTCACCCAAAAAGTATTTCTCACTAAAGAGAGTCGCAAATGATTCGGCCGCATTTGAGAGAGACAGTAGCTCGGAAGCAATTGAAGATCTGGAGGACAACTGCAACCTCTTTGTTAGAGAATGCTTAAAGACGTACTCCACCCCCTACTTGGAACTGAGCGACCAACTTGATGACGAATTTAATTACAACGAGAAACCAAAAAAGCCAGAATCTCTCTTTCCCAATGGAGTAGGAAATGGTCCCAGCACAATAATCAGCAAAACCGTGCCGCAAATACGTCGCGTAAATTCCTCCGGTTCGCCAATCACCAATGGTAGCAGTACAAATGGAGACGCCAATAGTGCAAAAGCTCCCCCATGGTTTTGGAACGTGTGGTCCCAAAGTCGTGGGATCCAGTTGGACGAGGCGGGGATTGCTCTCGAGGGTCGAGTGGGGGTGATTTACAAACAGGAAAATTTGGGAGAACGACTCCTCCAATTGAAATGGGAGGATGGGGAAGAAAAGTTCAGTTTAATAGTCTGGACCCTGGAGGCTGGACTAAACCTTGTATGCAAACTGGACCTGGCCAACGCTGACCCGGTTTGGCATGGGGAGAACAAGTTGACGATAAATGAACATTTGACAGTGCAAAGTGAACAGAAACGAGGTTTCCTGCGAGACCTGTACACGGTGTGCGTGGAGTTAGGGTGCTATGAAAAATCTGCGAGCTTGGCGTCTCGAGAAAACGTAGAGAGAGCTCGAAACGTGTTGCAGCTCTTTCAACGTGCGACG
>Ent298
GTCGAAAGGTTGGTGGAACGTTTAATTACGTCTACACTACTCGATGACCGTCGAGACGCTTGCCGGGCGCTCAAGTCCCTGTCACGCAAGTATAGAGTTGAAGTTGGGGCGCAAGGAATGGATGCCATTCTCAACTTGCTAGGCTTGGACAGAGTCGACACGGAAATTATGACCTACGCTGTAGAGTGTCTCCTCAATGTCACCTCCCCAGAGTTACTGGATGACGAGGACCCCAACGTGAAAGGAATTGGGGAACAGTTCACCGAAATTATTTCCAAGAAGCCAGAAAACATAGCCAACTTACTTTTACTTCTTGAAGAATACGACTATAAAATTAGAGTTCCTTTAATTAGGCTAATGACAAACTTGCTGACCAATAGACCGAAAGATGTGCAAGAGATTTTACTTGTTAGTCCAATGGGCATTTCCAAGATCATGGATCTTCTCAGTGATTCCAGAGAATTTATTCGCAATGAG
>Ent299
CGTAACCCAAAATGCGAGGGACCTACTTGTCGCATGCTCTGTCCTCACGGGTTTGCTCTGGATTCAGACGGTTGCGAGACGTGCGAATGTCTCAATTTTTGCTCGAAGGTGAAATGCCCTTCTGGAGAGGAGTGTGAGGTCGTGGAGCCTCCTTGCTCGACGTCACCATGTCCTCCCGTACCCTCGTGCAAACAACCCCGCTCACTCGACTCCTTGTGTCCCTTTGGTGCCCCGCTCACCATCCCAGAACTCGGCTCCCCCTTCCTCTGTGGGTCCGGCCCGTCGGGTCCCCCATGCCCCGCAGCATTCCAATGCAACGTGGGGGCCGGAAATGACTATGGTGTCTGCTGTGCGGCCAACAAGAATTTTGATAAGCCAGGAACTTGTCCCGTCGTGGGAGTTACGCTGGACAACAAGGACGACCAGGAGGAGGCGGACAAAGCCTGCCCCGCCGGATGTCGGCATGATCTCGACTGCCCAGATTTTGACAAATGCTGTTTCACGCAGGGTTGTGGGAAGCAGTGCTCAAAACCGGCAAATACCACG
>Ent300
ATGATGGACGTTGCACACCAAAGCATCGGTTCGAATGGGATGATGACAAATCCCAAGATGGATTTCTCCTACTTTCTCAACCCTCCTCCAATTTACGAGGAACTTCCAGACCACCACTCGGACAGGAACAATGGGCCGTCGGAAGACGAGTTTGCGGAGGACGAGCTGAGCGTTATCGACGTTCCTGTCTCTCACGACGGAACTGACCCGGTGGCAATGGCAACTATGCGGTACCAGCAGAGTCAGCAATACTCTAATCAGCAGCAGCAACAGCAACATCAGGGAGGGCGAAACTCCACCAAAAGGGCCCAGTCCCTCACAAGAAAGCGCCCTCCACGATCCAGTTCTGGTTCCGGTGGGAATGGGAACGCTGGTGGTGGATCCGGCAGCTCGGCATTTAAGTCACAACGAAGTCTTGACCGAAGATCGCGCAACAACTTGGCAAATTCTAGTCTGGGAAAGTACAACAATGGCACGAATCCCAGAGGATATTCCAAGCACGTGGGAATGGATGATAACAACATGCTTATCCTCTCCAACCCAAATAATGGAATGACCATGAAGATTCCTCCACACTTGGTCGCCGTGTTGACGGAATCTTGCAACGGGAGTGGGCGTCCGTACGAGGTTATTCCGACGAGTCTCAGTGGAGGGCATGTCATGTCCAATCCGTCGGGTTTGGTGGTCGGCAACGGTGTTCTGGTCAATGGAGGAGTCAATGGGACAGGAATTTATCCCAGTTCAAGGAGCAGCGGAAGCAGTTACGGCGAAGGGGGCAGTAGTTCCAGCTCGGCGAGAGTTAACCCGGGAGAAAGCAGCTCCTTCGATTCTGGAATTGGGCCACACTCCATCACG
>Ent301
GGTCACCTAGAGGATAGTTTCAGACGTGATGTTCAAGCGCTAATTGACTCATTCTGTCACGTTTGCTCGAAAGGAAGTTCTGATTGTTCTCCAGTGTTTGTTGAAACGCAGTCAATCCTTCTCCACAATTTCCATTCAGTGTATGAAGAATTGTTGTTGGTGATGCCACTGATGGATGTATGTAAGCTGGTGTGCCAGATATTTAGCTCGATTCCAGTCAAAGAGACGGCAGCTCATCCACTTTCCCCGGCCAAACTGTCTGCAATACATCAAGTAATCAAGAGTCCTTTGTTTCGACACTCGTCCTGCCGTGCCCTACTACTCCCCGTGTTCTGCAAGCATATTCGACATCACCTCGCCCACAGGGAAGAACTCAAACTTTGTACCGACGTTCTTTCCGAAATCCTCATTTATTTACACGACATTCGTCACGTTAAAGAGGAAAAGGCTCACGCCGATATTGAAGTTGTTTGCACGACAACTCTTGAAATGCTAGTCCAGTCAGTTCTAGTTCTTGAGAGGACGAGCTCAATTGTAGGAAATCTAGTGACTTGCCTCATCTCACTTTTGGAGCAAATGGATCACTGTCACTACAACCGACTCTGGGACGAGTTTCATGAACGAAAACCC
>Ent302
CTGCAACAATTCTCGCGAGACGCCGACGAAATAGAAAACTGGATCGGCGAGAAACTCCAGCACGCCACGGAGGAGTCCTACAAGGACCCCGCCAACATCCAATCCAAGCACCAGAAGCACCAAGCCTTTGAAGCCGAGCTCGCCGCCAACGCCGACCGGATCCAGGCCGTCCTTGCCATGGGTCACAATTTGATCGAAAAACGCCAATGCGGTGGGTCGGAAGAGGCCGTGGAAGCGAGACTCGAATCCATCGCCCGCCAGTGGGAAACCCTAACGATAAAAACCTCCGAAAAAAGCTATAAACTAAAAGAAGCCAACAAACAACGGAGCTACGTCGCTGCGGTGAAAGATTTGGAGTTTTGGCTTGGGGAAATTGAGTCTTTATTACAATCGGAAGATAACGGGAAGGATTTAGCATCCGTGCAGAACCTGATGAAAAAACAGCAACTAATCGAAGCGGACATCTCATCGCATGAGGATCGGGTGCAGGATTTGAATGATCAAGCAGAGAGTTTGATCACTTCTGGGCAGTTTGATGATGGGAATATCGATGAGAAGAGGAAGTTGATCAATGCGAGGTTTGAAAAGGTGAAGAATCTGGCGGATAAAAGGGCTGGGAAATTGAATGAGGCGTATACTCTGCATGGGTTCTTTCGGGATATTGCCGATCAGGAGAGTTGGATCAAGGAGAAAAAGTTGTTAGTGGGGAGTGGCGATTTTGGGAGGGATTTGACG
>Ent303
CGTACTTTGGAGACGACTTGCGAATTGCAACCATCCTCCAGCTCTGGCGGGACTGTTCAGCCCAAGTCTAAAAGCTTGAGTGACTTGTTTGGTCTAATTCCTGGTGGAATTTTGCGTTCTCAAAGGAAATCCGCAGAAGATATTGAGAATGCCCGGGCTGAGATGCAACTTAAGATTCAATTGACTGGAGTTGCAGCTGGGACCCGTTCGACCTCCTCCCTTTCGGGTGGCTTCTCTCCAACCGACTTTCCTGAAGGCGTTTCACACAAAGCCGTACAGACGGACATGGTGAACAGTAGTTTAGAATCGTTGGGAGACAGACCAGATTATCACTTTGAGTGTTGTGGTTGTGGTGAAAGTGTCGGAAATGGGAACAACAACAAGCTGCGACCAGTTCTGGTCAAACAGAAGCAATCAGTCTGCTCTCCATCTGCATCTGGTGACGAGAACACTGGGTCCCATAATCATGACCATCAAGCATCCGTCACTGGTGCAGGAGGGGACGGAGAGTCGTCATCTCTTTGTTGGGGCGAAATGAAAAAATCGGTACGGGATTTGCCAGAGTTGAAGAGACACCCCTCAAACACGCTCCAAGTACCCCCGACCACACGGACTGGTGGTCTCGGGCTGGGATCCTCATTCTGGAAACAATCCTCCCTTAATGAAGAGCTCATTTTCTCCGAGAGACTCAAGGAGAAGCAACTTCTCAAGCAGCAAGTGCAGAAGCAGAGCTCTCTTAATGAGGAATTGATTTACAAACAGAGGAGAGAAAACACGAGATGGGACGCCATGAAAGAAGCCATCCTAAATTCGTCTAATGTGAAATGTCTCCAGTTGATCAGGGATGGAATAAGTTCCCGATTTCGTAGTAGTAGCAACGATGCGGGATTAGGGGGGACGGGACAACAGAATGGAAATGGTTCTGGATCTGGAAGTGGTGGAGATCGGAGTAGCTCAGAACACTCCTGCTCCAACAGTGAGGGTCATACGCCTAGTCCTACAAATGTAGGATATAATAAGTACAACAACCAGAGGCCATGCCCCCCGCCCCCAGGACCACCACCGTCAGCCTCTACCTCCATTCGAAATGGGATTGTGAGAATGCTACAAAATTGGAAGCAGGGTGAAGTGGTCGACCCTCGAGTAAGTAATCCATCTCTGTCATTCGGAGGAAGACGCGACTCCACGCAAGGACCACAACGGGCCACATCTCGGGGCCTATTTCCACCCTTTTTTCTCAGAAGGAGTTCGGCAGGTTCTCTAAATCTGAGCAAGGATCATCACCCCATGTCATCCTCGAAAGTGCTGTCTCCACCTCATCTCCTTAAACGCAGACCATCAGAGAATGAAATTGTCCATGACGGAGTTGCCGGCGGAGCTTCTAACGGAAATAAGCTGCTCCCGGGTGTGAGACATATTCGAAAGTTGTCATATTCGAAAGATACAGGTTCTGATTCCTCGAAAGATTCCAGCTTCCAGTCTGATACGAGTGTCGATTCTGAAGACTCTTTTGCGAGTGTGATATTCATTCCAAATAACAAATCAGGAGGATTGGATGGAACGGGACAAGGAGATTCTTGCTTCACATTTAATGCAGAAACTAGAGCAAACTCTACTGATTCGGATCGCTCCCCAAAATCACCAGCATCACGACTTTCTCCTCCAAATCATAACAGTAATTTACCTAAAAGCCCGAGTCCTTTGGCTTCAGAATTGCTGACAAGGAGACGAAGCCCGGAAGTGAGTCCTACCAAGTTTGGCGCAGTTGCTGGTGGACAAGGAGGTGCTATGACAATGATGACGGCAAACAGTATTAGCAGTAGGGAAACGTCCCCATCGAAATTCGTTTTTGATGATGCTACCACGTTATTATCTCCGGGACCAGGTGGCAGTGGTGGTTATCACAGTTCGGGTGATGGCACAGACTTACTCGTGGTCACGAATCGGGAAGATGAGCACATTTCAAACAATAAGAATTTGACGGAAGAAGTCGTCAGAGTTCCAAGGTTGCCATTCATCCAAACGGACCAAATACCACTTTTACCCAGCCGTAGCAAATCTCCCTTGTTACCCCTTTTGTTGGAATCACCCCCAGTCACAGTCTCCACCACTATTTCGTCCTCAACATTTAGCAGGAAGAAAGTGGAACGGATCGAGGTTCTTCGGAAACCTGGCGTGCTTCCTGAGGGCAACAAGGTTACGAGGCAACAAGTTCGGCGAAGCCTACCGAAATCATTAGCTGTAGAATTGTTCAATCCA
>Ent304
TTTTCCGGGCTTCGCTCCCTCGAGCGGCTGTACCTCCAGAGGAACAACATTTCGTGGATTCACGGCGACGCTTTCTCCTCGCAGACCAAAGCCCTTCAATACCTTGATTTGTCCTTCAACCAGCTCAAGACCATTAACCGCGCAATTTTCTCGGGTTTGGCATTTATTGAAGAGATAAATTTATCCCATAACGATATCAGCACGCTGGAAGACGGCTCCTTCTCCAATCTCCGCTCCCTCAGAATCCTCGACCTCTCCACAAACAGGATACAATCGCTCCACTACGCGTCCACCTTTCATCCTGCGGGGTTGGAAATTTTGAAAATTTGCTGTAACACGTTGTCCGAGCTTCTAATCGGAATTCCCGCCACATCGTCCTCTTCTTCGCTATCAAGCGGGGAAACTGGTAGTCTCACCTCGCCCCGATTTCAATCACCTCCAATCGCCCTGAAAGAATTGGACCTGCAACAGAACGACCTGACCGGCTCGGTCGTCCGCCAATTGAACCTGGGAAGGCTCGAGGTGCTGCAAATTTCCGGAAATAATTTGACCGACATGGACGAAAATATGTTGGACGGATTTCCCTCGTTGAATTTCTTCTCGGCGGAAAAATCCCATATCACCTCGTTGCCCGGGAATGTCTTTAAATTGAACCTTAACTTGGCGGTGATAAGACTGAGTGATAACTTCATTAGTCACATACCCGATTCGGTTTTTATTCCGGCGGGGATCGGTGGAGGTCAGGCGGGGGCAGGGGTTTCTCCGTTGAGGGAGCTCCATTTGAGGCATAATAGGCTGAGAGCGTTTCCATACAAGGCGTTGGGAAATTCGACGCTTTTGGAGGTCTTGACCTTGTCGGGGAATCGGATCAACACGCTGGATCTGAACAGAATCATGCTCCCGAGGATTAAACAGTTGGATATGAATGACAACAGATTGACGAAAATTATGGGGGGAAGCATGACCAAGTCGACGCCCTTGTTGCAG
>Ent305
CACTCGGATGGCCACTCTCGCTCCGGAGATACTGGGCTTATCCATTCCTCGCACGCCGTTCTGAACAACCCTGCAGGGGAACATCATCTTCTCCACTCCTCTGCAACGATCTCATCTGCACCAGGAATCACAAAACGGCCGAGAAGCGTGGATTGTGGGGTGGAACGTGGAGTAGCTGATGCTGCCAATCATCATGAAGCTGCTGGTCCGGGACCATCCGGAAATAAATTGACTGTCCCATTTTCTATGGACGCAGCTCCAGGACCGTCCTCAGCCATGGGAGGAAAATCTTCTTCAAAATCAGGAAAATCTCGGAAATCCCGTGGGACCGTCAACGATAAGCATTTAGGAATTAGTGCGTCTGGGCTCAAACCCAAGAGTGAGTTATCCATGCAGAGTTTCGACAACTCCTTTGATGGCGAAATTCCCGGCCCTTCATCGAAAATGTTGGAGAAAGTTAGTGGAATTTCCAACGCGAGTTCTCATTTATCTGATCTCGCTGGCCTAGTGAATATGCCACTACCGCTACTACCACGACCACCTCCAGCGCCAGTGCAACAACATCAACAGGACGATAATCGAAGCAGCATCAGCTCTGAAGGTTTTTGTGAGAATGATAATGAAGTCGAAGTTTTAGAAATTGAAATTGAAGGTGACAACGACGAAGGGGTGGACACTGACCCGAAATTGGTCCTTATACCACAATCGCAAAGCTTGAACACGACGACGAGCGATGAAATCGACGGAGACGGTGAAGGAGACAATGACGCTGATGCAGACTCTGACTCGTCAATCTTTACCCAGTCCGTCACCACGGGTGGAGTTGTTGAAGCCAGTGGAGCTGCTACCAGGAAATTCGACTCGTCGGACTCTCAACAGAGTGGAGATGAGTACCAGTTGTACTACTACGACCCGAAAGCATCAGTCGGCCCACACCGTAAGAGTGACAGTAGCAGTGCAGAGGAGAGCTCGGGGGCTAAAAAGGGTGGCGAAGTTGGCGTGACCGTGTTCTCTAACCTGAAAAGAATCGAGGATCCTTGGGACGTTTTATTTGCTAGGGCAGAAGGTTTACATGCTCACGGCCACTCAAAAGAAGCCTGTAAACTTGGCGTAAAACTGGCTACCGACCTGTTAGCAAATCCGCCCAAACTCTCCATCGAACTGCCCAACGTTCCTGTGGGGAAAGGGAAAAGGAAGAAAGTGAACCCCATCTCTCACCAAGTTTCATGCTTGGCGTCCACCACGCTGGCAAAGTGTGGCTTCCTATGCACCGTTCTCGCCGAGAATCCCGACTACTATTTCCTCGCCTTTCAGATTGGAATGTTCGGTCTGGAGTTGGCTAGACCACCCGCATCCACGAAACCGCTCGAAGTGAAGTTGGCCAACCAGGAGGGTGAGTTAGCGGTCCTCCTCAAGAGGATCCCTGTTGGTCAACGGGGGTTGGAAATGATGCGTGAAAAAGGGGAGAGTTTGAAGGGTGGAACGTTCAAGTCAAGAGGGGAGGCCCTGCTACCTCTCGTTCTCGCTAGCTTTATCTTTGACGTGTTGGTGAGCCCTTCGAACCGGGAAGGAAGGTGTACTCTCCAACCTGGTGTGTTCCACCTCCCCAACGACGAGGCTCTCGGATTCGAGGCCGCCGTGTCTGCTCTAGGATTGAAGGCGAACGTATCGGAGGCAGACCATCCACTGCTTTGTGAAGGGACTCGACGTCAACGAGGCGACCTTGCCCTGGTTCTGCTACTCCATTATAAAGACGACTCGGAAAAACTCGCCAAAATAATGGACAAATTATTGGACAGGGAGATACACCAGTTGTATAAGGCCCCACTGCCTCCTGCTTATTATTCGAATAATCCACCAACTGCTCCTCTGCTAGCCTCAAACCCGTCGACGAAAACTGAACATGAGGCGACTCACCCAAACCGAGAAACTTCCCCATCTGCTAGTAGTGTCATTGTTGGTGGAGGAGAAAGTACGCCCGTTGCGGTCAGCCCTGTCAATGTGGCAAGTAGTAGCAGTAGTGGTGGTGGTATACCTGTACTTCCTGCTACTCCACCTAATGAAGGAATTATTCCTATTGTTGACGCCGGAAATTCCAACTCTGGTTCGGATTCAAATGGAGAAACTAATCCGGTTGGAGAAGCTGGTGGAAATAACGTCAATGCTGGTGCTGCAGGAGGTGCAGCTAGTACCACCGCGACTGCAGGTACTTCATCCACTGCTGCAGGAGGTAGCTCGGCTGGGGCAGCATCGGCTTCTGGGCCTAACGGAAGTTCGGGAACGATTCAAAATCAGACTACCCAGACATCCACCAATATCCCAACCAAGTCGGGTCGTTACAAAGGCAAGCGAGCCTATCCCGTCCTACCCAACCAACCCTCAGAAGCCAGTGCCCACTTCATGTTTGAGCTGGCCAAGGTCGTCCTTGGGAAAGCGGGTGGTTCCAGCAACCAGAGTCTATTCACACAACCGAGTAACGGACAAAATCCTCGAGGACCTCATCGAGCCCTACACATGTGCGCCTTTCACATGGGGCTTTACGCGCTTGGGCTGCATAACGCTGTGAGTCCAAACTGGCTGAGCAGGACGTATTCCAGCCACGTTTCATGGATTACAGGACAAGCGATGGAAATCGGAGCACCAGCAATTGCATTTCTAATTGATACATGGGATTCGCACTTGACTCCACCGGAAGCTGTGACTATTGCGGATCGGGCGTCGCGGGGTGATGCCAACATGGTCCGTGCTGCAGCAGAGTTGGCTCTGTCATGTCTGCCGTATGCTCATGCATTAAATCCTAATGAGATTCATAGGGCGATCCTACAG
>Ent306
CCTTTACTCCAAGCTTTGAAAACACGCTCTTGGATCCTCCTTGACGAATTGAACCTTGCCAGCCAGTCGGTGCTTGAAGGTTTAAATGCATGTCTTGATCACCGAGGCAGCGTCTACATTCCAGAACTCAACAGAACGTTTCAAATTTCTACCACGGATGGTAATGGTTCTAGCGATGGATCAAGAATATTAGGATGTCAAAATCCAGTAAGACAAGGAGGTGCAAGAAAAGGACTTCCCAAGTCGTTCCTGAACAGATTTATTCAAGTCTATGTGGATGTTCTATCCGTCGAAGATTTTAATTTTGTTCTACAAAAGTTTATGCCCACTTTGCCTGCACCAACGATACAATTAATGGCAACCTTTGCCTCCCGATTGCAACAAGTTGTATGTCAAGAGGGACGATTTGGGGTAAAAGGTGGACCCTGGGATATCAATTTACGCGATCTTATGCGATGGGCCGAACTTACCGTGAACAATGTGGTGAACGAACCTTTTAATTTTTTGGAAGAATTCTCCCCACAAAGTTACGTCGATATTATATACGGGCTACGAATGCGAACGGGCAGCGATAGACGAAAAGTGCATCAACTCTTCTGTGACACTGTGCAGGAATTATTTCCAGGGACAGAAATAGACGTGGACACTGTATTACGAGGCGTATCGCGTGATGTCACCTTACTTGACAACGAAATAATTTGTGGGCTTTCTCGTCTGCCTAGAGTCGGCGGTATTGAGTTTAGCAATGACAAGTTATTAGTGCTCCAAAAAGATGTGGCACAATTGGACGCGATCATGACGTGCTTGAGCATGGGATGGATGCCAGTGTTAACAGGTCCAGCGGGCTGCGGAAAGACGTCTCTTGTCAGATTGATGGCAGAATTATGTGGGAGAAAATTGGAGGTGATGCATCCCAGTCCTGAAATGGATACGATCGAGCTTCTTGGAGGATTTGAACAG
>Ent307
TGCTGCAGAGCCCTACTCTGCCGAACTGATAAAGATGGCGTCCTAAAAGTCATCCAGCTCAGTGTGGACCACGACCTTCGTAATCAGGACGAACTCGAGAGATTGAATGTCATCGGTCTCAACCCAGATGAACTTCGACGTCACGGAAAAATTGGAAATCAAACGAATACGCGTTGTCTCGGAAATTATTTGGTTAAAGGTGGCTATAAAGACTTCCGTTCGTTGCGCAACGCGAGGAGCGAGCCAGTCGTCCCTGATCCTGAAATCCACCCTGCTGTTAAGGTGGACGAGTCATTTCGTTTCCTAGTTTTACTCTCAGATGGACTGTACCAAGCGCTCCGAGAAGCATCCGAGAGTGACCATGTTGACATCCAGTTGGCAAAGATGATTGTTGAAGAATTTAAAACCCAGTCTACCCTCAATTTGGTGGCTCAAGCCGTAGTGGACAAAGTCTCCCGAATGCATCACGACTATTATATGAATATGAGCAATACGCTACCCAAAGTGACTCGTCGCGATGATATGACCCTGCTCGTCCGTAATTTCAATATTCCTTTAAAAAATGCAACAACCCCAAGCAGTTCGAAGGTTATGAATGGTTACTTTTTCCCGTCAACAACCGGACATCCGAATGACTGCTCAACCCCCATAAATCTTACCCTGGAAACAATCCCGTCTCCAAAAATTATAGGTAATTCCTCCCCTTTTCCAACAAATACGGAAGCAACTACGAGCACGGAAAGCTCTGAAGTTCTAACGCAGTCAAATCATAAACTACCTTTGGATGAGAATGGTCGAATCGCTCCCTACGTCGCATTCACGGATTACTATAAGAATCTTCCTTCCAAATCCTGGACTGATGCTGACCTATTTTCT
>Ent308
TCGAATGGAAAGTTGCCAGCGAGCGAGTCCGTGTACACAATTCTTATTCGGATTCCTGGAGAGCTGGAGGCAAACCAGAAAGGGAGCATCCGGATGATACAGGAGCCTGGCCCGCTCCCTCCGCCCGTACTTCCCCCCCAGCACCAAAAGGTCAAATTAGCCGGATCCGCCCCAGAAACTGGATCGGCCACGGTGACGGACTCGCCTGCATCTGGAAGCGGCGTTGGGAGCTTGGCTAGACGACCCTCTTCCGCCGTCCCTCCTCTCAACGCCCGCGTTGTTCCGAAACCATTAACTACCAAAGGGTCCACCGGGACTTTGTCTTCCGCTTCCGTGCTCCCTGTAGCCCCTCCCAGGAAGAAGAAGAAGAAGAATCAAGAGAAAAAACAGGAGAAGAAGGCGGCAAAAACCCTCTCTGCAATTCTTCTAGCTTTCATCGTCACGTGGACGCCATACAACGTTCTCGTTTTGATAAAAACCATCATGGTCAACGACGATGCAATTCCAGAGGGGGCATGGGATGCTGCGTATTTTTTATGCTATTTAAACAGCACGACAAATCCCATGTTGTACGCTCTTTGTAATGCTTCATTTAGACGTACGTACATTAGAATCCTGACCTGCAAATGGGATAATTCAAGGAGGCAGGCTCTCAATCGTGGGTATTATAAT
>Ent309
ACTCAAACTAAAATTAGCACACCTGAACACTTTATTGGAGCACTTAGCAGAGAAAGCAGAGCACACCTGAGTATTTCCAAAATCGCACACATAACAGAATCTCTTCGAATAACTTTATCAAGCCATCCAGTGTCCTGGGTCAAAAACTTTGGAACGAGAGGGTTGGAGCTCATACTGGATATTTTAAACGATGTCTACAGAGCTCAACATGATAAGGGATACATTAGTGACGAGTATAGTAAAATTCATCAAGAGTGTCTTCGCTGTTTGAGATCTTTCATGAACAATACGTACGGACTAAAGACAGTGTTTGACCAGAAAGAAGTTTTTATCCTCGTCGCGAGATCACTCGACCCATTACGACCAAATGTGATGCAAGAAGCTGCCAAATTACTCGCTGCGATATGTATTCTTCTGGATGTTCAAGGCCATGACAGAGTTTTAGAAGCAATAACTATAGCGGCTGAAAATCAGAGCCGCGACAGGTTTTCTCCCATTGTTCAAGGTGTTAATCAGAGAGAAAGTGACTCCACAAGAGCATGTTGTATGCAATTAATCAATGCCATAGTCAACATGCCAGAAGACTTTGAGTTTCGAATATTTCTAAGAAACGAATTTATGCGTGCCGGACTTTACGGTATGATAGATGACTTGAAGAAAACGGCGTCACCTGATTTGGCTATTCAAGTCGAAGTATTTATCAAACATAAAGATGAAGATTATGAAGAACTTTCCGAAAAGTTTGATTTAATCCATAACGATTTAGAAGATACAAATCAATGTTTTGAAATTATCCAACATTTAATATCAGACACACCCGCAGAACCCCTCTTCCTAGCAATACTACAGCATTTAATTTGTATCCGGGATGACCATCTTATCAGATCCGCCTATTTCAAACTTATTGAAGAATGTATCGCGCAAATTGTTTTACATCGAAGTGGATACGATCCTGATTTTAGGGCAAAGAAGTTTGAAATCGATGTGGATGGATTAACTAATCTCGTAGTGGAAAAGCTTCGTGCAGCTGATGAAAAGCGAAATGACGAGCTCACATCCAAGCTGGAAGAAGCATTGACACAGAAACAGGAAGCAGATGCCCAGATTGAACACTTCAAAAAGCAATTGACCGATTTACAAGAAGCCGTAAAGAATGGAGGACTTATTAAACAATCAGATTTTGCATTTGCTCAG
>Ent310
AATCTGACTCTCAGCGGATTAGTTAATCATCCTGGCCGTGTATTGAGAATTCAGAGAACTTTCCGTACTCCCGACGGCAAAGAATACACCAGGATGGAAACAGTACGAAAGTCGGCCATTATTGACATATACATGCGCATCCGTACAACGAAAGAAGAATCATTTATTCGCCAGTTTGCACTGTTGGATGAGCAGGCCAAGGAAGAGCTGAAGAAAGAAAAACGTAGAATTCAAGAGCAACTGAGACGAATCAAGAGAAATCAAGAAAAAGATACAACAAAGCCCACTCCAGCTCCTCGGAAGAAGAAGATAAAGTTGAAACCGGACTTGAAAATGAAATGTGGGGCTTGTGGTCAAGTTGGTCATATGAGGACGAATAAGGCATGCCCACTCTACAATTCTTCCGGAAATTCTCCTCCTCCATCACAAAATGTATCAATGTCACAAGAAGAAGAGGATGAACTCCTGGACAAGTCACTCCCCGAAGACGATGAGGAACTTATTCGTGTTGAAGGAACAAAGGTTCAACTATCT
>Ent311
GAGTACTCGGAACCCAACCCTCTGATTTCCGTGATCACCCCGGATAGTGCTATTGACACGGATAGGTCTTCCGGTGCAGGAAGTGTGGGTAGCAATGGAGGGTCCACCAAAAGTGCATCTACAAATGCAAGCGATCATAAAATTACAAGACCAAGGTTTTCACAAGATTCAAAGGAACGCAATCACGAAGTGTCCTCCAGCAAATCTACTCACAGCGATAGAACCCTTAAATCGTCTCTTGACAGGGAAGATGATCAAGCTTCTTTAGCAAACACTTCCGTGTCTCACATGTCAGTAGAACAATTCTGCGTTTGGGAGTACATGCTGGAGCAAAATGCAAAAATGTTATTTAAAAAGGAATTGGACACGTTGTCCAAGGCCAAAGGTGTATTTGCACGAAATCAAAAGTTGCGGAAATCAGTTCATTTTCCTTACCAGCAGCCAGGAAATGCAGTTACTGCACCTGCCCCATCAGATTCAGTACAACAACATGGTCACAAATCCTCACAAAATCTTCATCCTAATTCTAACAATCGAACGCCTGGATTTTACACGCTCAGCAAAGCCAAATCCTTATCACACTTATTCGGAGCTGAGCCAACAAACACTAACAAAATCGTTGTCCAGTCGGAACCCCCATTTCCTCCGCCAAAGCCAACAAAGCCCTCCAGATTTCCAATCTTTGGCAATGGGAACACATCGGCTGGATTTCTTGGTAGCGTTCGCTCTAGTGCGAGGAGAGCGATTTTGGGTGGCCCAAATGCGGCATATTTCAGCAGTTCTCAACGCCAGGCAAATATCCCACCCATCCAAGATTCACAGGAAATTCAAGAAGTTCGAAATTTTGATTCTATCGAACATGAAGGCAGATTGAAACGCTATTGGGAAAATAAAATTACGGAATTG
>Ent312
TTTGAGAGTTTAACAAATACCCTGGAAGATAAGGAAACCAATGTGGACGAACTCAAGAATCAGGTTGAAGATTTGGAATGGGAAGTAAACAAGTTGCACAATTATGATGATAAGCTATCCAACCACATTCAAGAGTTACAAGAAAAACATCGGCGGCTTCAGAATTTGTTAAGTTCGGAGGGCAAAAAAGAAAAGAAGCCTGATATTAGCGACAGTGAAGTGCTAAATTTACGAAACCAAATTGAGGAGCTTCGTGAACTTGCTGGAAATAGATTAATCGAGTTGGATAAACTGCACAAGACACAAAGAGAGACGCTCAAGGAGTTGGAAAAGCTAAGAATCGACATACGTCAACTACCCGAATCTGTGATTGTGGAGACGATAGAATACAAATGTCTTCAGTCAAAATTTTCCGTCATATATAACGACACACTCCAACTAAGGGCGACTCTTGATGAGACGAGGAACCAACTCTTTACCATGAGGACAACGCATTTAAAACACATTGAACAGATGGAA
>Ent313
CAACCACTTCAACTCCCAGTACCCGAAAAAGAGCAACCATCCAGTACTACTACAAACAATGCAATGCCGTCATCCAACCTGGATGATTTTCAGCCAACCGAACTCACCTCAATAATGGAGGAGACTATAGTACCATCGGTGAATAAGATTAGCCACCAACTACCCCCCACTGTTGAGGATGAATTACAAAGCCATGCTGCGAAGCAAACGGTGCCTTCATCGTCAAGAAAATCCTCTTCATCCAATATACTAGAGGCAGCAGCCAACATGGTTTCCTCTCTGGAAGGCTTAGTATCTTCCTCCACCTCCTCCAGCCCACCTGGAAGTCGGAGAAAGTTGACCCTGGCCAAACTAGGTTCCACTTCAGAATGGCTAATTTCTCTTCCACATGACTTCGGCGTGACTCGAGCTGGTGGTGGAAGTTGTAGCGGCGGTGGAGGTGGCGGCTCATCAGCATCATCCTCAACCTCATCTTCTGGACAAGGACCCCTTCGCAAACTCTCCTCTCTAGAACGTCGACACGCTGCCGGCAGCAGTGGAGAAAAACTCTGGGTGGGAGATGTTAAAAAATACGCACACAAAGGACCAGACGCGAAATGGCCCACCTCGATTATGGACGACTCACCCCCACCATCTGCCTATATCAATAAGCCCGAAGATGTCACTCCCATCCCTTCCACATCCTCCATCCCCAATACTTCCGATTGTGCAGAAATGACTGCCAAACTTTTGGAAGAAATGGAAGAAGGAGACTCTTTATTTGATTCTATCGAAAATTTGTCCACGTCTCGCCAACACCCTTCACGAAATCCCTCAATTGACTCCAGCGTCCGCATGTCATCTACCTGCTCCTGTTCAATTCGTGGAGGAGAAAGTTTCGAGTCCTGGTCCTCTGCCAAATCCTCCTTAACAAATTCGTCATCCACGCACCATCCTCTGCAACCCATCATCCCACTGCCCCCACAACACATGAAGGCTTTCCCCACCATAATCCCACTCTATCAGCCTCGGCCCAGCAGTAATAATCACAACAACCAAGTACAGCACCCCAGTGGAAGTGGTTCCTCGTCCTCCAGAATGCGGCATCAAGGGGGGCATAGTTCCAAGTCATCATACGCAGCTGGGGAAGAGGACACTGAAAATTCCACCCATCTGACCTATCATCGCTATTACCATGTCTTTCGGGAAGGAGAACTCGACAAGTTGATTGAAAAATATGTTCAAAATCTTCACATTATTTCATCTTATTATGACCATGCGAATTGGTGCATTATTGCAGAAAAGGTGCAGGTTTGGACCATT
>Ent314
ATGCCATTTGAAGACTTTGTCGCAGAGTTTACGGATCTGTCCATTTGTCATTTAATCAACACTTCATTCTTCTCCTTTCGAAAGACGTGGCGTGAAACGTTCTTTCTGGGAGAGTGGACACGACCAAATCACGCCGGCGGTTGCCCCAATCATGACACGTTCGTCCAGAACCCTCAATACATCTTTGACGTTCCCAAAGATGACATGGAACTAATCGTCCAAATTGTCCAGACGGACACGCGTGGACAGGTAGTTGCGCCCACGGACAGCTCCTCGTCCACCGTCTACTCCAGTATTGGCTTCCATATCATGAAGGTTGAAGAGAACAGGGAACATCGGATCCACAAAGTGAAGAAGAAGGCAGTGACGTCGGACTATATAAAATCGCGGAGCATGTTCTTCCAGGGACCGTTGAACAAGGGGAGACACGTCCTCGTCCCCACCACCTTCGAACCCAACGTTGAGACGCAGTTCATGCTCCGAATGTTCACGGAGGAGACGGTGAAAGTGCGAGAGTTGAAAGTTGACTACCCAGAACCGTACTGGATTTGTGCCCCCTTCTGCTCCCCACCCTCTTGCGTCACCCTCATCACGGTGGAGGGAGCCACGGGCTTGGTCGTCAACGAGAACACGTACTGTCTCATCAAAGTCGAGGGTCAAAAGTTGGAATCGGACGTGGTCTACAATTCTCAAGAACCGTTGTGGAACTTGTCTGGAGTATTTTTCCGCTATGACGTTTGCAAGCCCATTTTTGTCGAG
>Ent315
TACCGCTGCGTCTGCGCCATGGGTTATTCCGGCGTGAATTGTCAAGACCAATCATCCAACTGTCGCAACGACACGTGCCCTGAACAAGCCATGTGTAAAACCGAACCTGGAATTGGAAATCACACCTGCCTCTGCAAGAATGGTTACACCGGAACAAATTGCGACGTCACAATCGATCCTTGCACTTCCAATGGAAACCCATGTGAAAACAATGCCAAGTGCATTCCCCTTCAACAGGGCCGTTTCCGCTGCGAGTGTAGTGCCGGGTGGGAGGGTCCCCTGTGCGACGTTAACATTGACGACTGTGCCGAGCTCCCCTGTCTCCTCAACGCCAACTGTACCGATTTGGTCAATGACTTTAGCTGCACTTGTCCTAGAGGGTTTAGCGGAAAGCGGTGTGAAATCAAGGTTGATCTTTGCGGAACGTCGCCTTGCATGCATGGGCTCTGTGTGGATCGTCTCTTTGAGTTTGAATGCGTTTGTGATCCT
>Ent316
GTGCAATCAGCAGAAGAGAAATATTTGGAAAAAGTTTACAGAAAGGAAGAAAAGAAAGCCATCAAACGTGGAGAAGGACCAAATGGACATTTGGCGCAAGAGGCAGAAGTTCAAGTTGGCAAATCAATGCACAGCAAGATCCAGAAAGCTACTTCCAGATATGGAACTGGTGGATATTCGTCTGAATTTTCTCCAGGAGATTTGCCCAATGTGTTTGACAGTTATGCTGCTGCGAAGCAAACTGCTGGATTCATTTCAGGTGTGAAGATGGTTCTTCCGGAGAATGCAACTAGAAAGGATAAGCAGGAATGTGAAGAAGTATCAATACCGGCCGTAAAGGCGACATTACCAGAACACATTGCACAGAAACCTTTAATCCAAATATCCTCGTTGGATGGCTTAGCGCAGAAAGTATTCAAAGGAATGAAATGTCTCAACCGAATCCAGTCAATTGTTTATGAAACTGCTATA
>Ent317
ATTGTCCTACCTCATGAACAAAGGGATGGCACGATTGACAAAGGGTACCGATGGGGTCTCAAATACCTCAACAATCCGAATACCACAATCCTCCCGAAAAATACCAAACTGGTCGCGAGGTCAATTTATGTGAAGGCTGGCGACTCATTCCGGGCGTCGAAAGTGCTCTGCAATCTGCTCAGCACGGGAGGCGTCGTCGCCATTTTGGGTGGCGCATCAAATTTTGATCCTTCCCTGGAATGGAAACTGTTCTGGACCAGTGCGAGGATGGATGTTCCGCTGTTCTTTGCGACACCATCGTTCGTGAGGAACAATGTAAGACCAGGAAATGGAGATGGAGAAGGGAGCGAACAGAGGAAACCCGACGCCCAATTTGCCGTGAGGCTGGCACCCACGCTGCAAGTTTGGGGGCTGCTGCTGAGAGAGCTCACGAAATATTTGGGCATCTCGAACGTCGCGATTTTATACGAGGACGAGAAAGGGCTGATGAGGACGCAGGCATTGTTGCGAGAACCGTCCCCCGTGGAAAATATTATTGTACGGAAGGTCTCGAAGACGACGTATTTAGGTGTGCTGAGTGAAGTAAAAAGTAGAGAAATTCGACATGTGATTGTTGACTGTCATATTGGAAGTTTGGCAAGTTTGTTGAATGCT
>Ent318
GTCGAAGGTCAACCCGGCAACGTGACCCTGGCCGACGTCCAAGTCGCTACGGACACAGCGATGGCCATCATAGAAAAAACCGGAGCCTACAATATCGACCAGTTCAACAACCCCAACAACTCTCAAGCCCATTACGATTCTACCGGAAAAGAAATCTGGCGCCAAACTGGGGGCAAAGTGGACGCCTGGTTAGCCACCGTCGGCACGGCGGGAACTTTTGCCGGAGTGTCGAGATTTTTAAAGGAGAAAAATCCTGACGTCGTCTGCGTCGCGGTGGAACCAGATGGCGCTCAAGTCATCAAAGGGTGCGCGGTTGAGCGACCGCTGCATCTTTTGCAAGGTTCTGGCTACGGCGTGGTCCAGCCGCTCTTTAAATTCGACACGATGGACTTCACCCTCGGCGTTACGGACAAGGAGGCGGTCGAATATAAGCAGCTTTTAGGCAAGAAAGAAGGCATTTACGTGGGTTACACGTCCGGCGCGAATGTCGCGGCGGCCGTGAAGCTGCTGAAATCTGGCAAGTTACCGAAGGACGCGTGGGTCGTGACCGTGTTGAACGATACGGGGTTGAAATATCCAGAAATCGAGTTTAATTGGGACAACGAG
>Ent319
CACGTGTACACTTCGATAGGTGACTATTCGAACGCCCTTGCGTCTCACAAGCAGTGTGTCCAATTAGTAAAACAAATGGGGGATCTGCTCCAGGAAGCCAGAGAAATCGGCAATGTGGGCGCCGTTTACATGGTCATGGGGGAGTTTTCCAATGCAATCGACTGTCACACTGAGCACCTCAGAATTGCCAAACACCAACTGAAAAACAAGTCTGAAGAAGCTCGTGCCTACAGCAACCTTGGTTCTTCGTACCACTACAGACGAAACTATGACCAAGCCATCACATTTCACAATCACGTGCTGAAAATTGCTCAAGAGCTTGGCGACAAGAACATTGAAGCACGAGCTTATGCCGGCCTAGGTCACGCGGCGAGATGTAAGGGTGACTACTCCTCAGCCAAAATGTGGCACGCCAAGCAATTGGACATCGCCCTCGCGACCAAGGACAAGGTGAACGAAGGAAGGGCGTGTTCCAATCTAGGAATTGTTTTTCAGCTCCTTGGCGATCATGACGCCGCTCTCAAACTTCACCAGTCCCATTTGAGCATTTCTTCTTCCCTGCACGACCGTACAGGGATGGGGAGAGCATATGGGAACATTGGGAATGCCTACAATGCCATGCAACTATATGACCAAGCGATTAAGTACCACAAACAAGAGTTGGCCATTTCTAAGGAGGTAAATGACCGAAGTTCGGAAGCTTCCACTCATGGAAATCTGGCCGTGGGGTACCAAGGGATGGGAATGTGTGGCGCAGCTCTAGTCCATTACCACAGTCATCTCAACATCTCGAGGGAGTTGAAGGATACGAGTGGAGAAGCATGTGCGTTGCTCAACCTGGGAAATTGTCACAGTTCGCTGGGAGATTTCGAAGAGGCGATCCCCTTCTACGAAACGTACCTCATGCTATCCCAAGAGCTCAACGATGTTGAGGGGGAGGCAAAAGCGTGCCACTTTTTGGGGTTTGCGCACTACTCACTCGGCAACTTCAAGGAGGCTGTGAGATACTACAACCAAGACTTGTGTTTAGCAAAAGAATTGCAGAATACGGGAGGCATAGCGAGAGCCTACTGCAATCTGGGGCTTACTCACTTATCAGTGGGGAACTTGGAGGAGGCGCTCGAGTGTCAAAAGTATTTTTTAACAGTGACCCATTCCACGAAAGATATGCAAGGAAAATACCGAGCTTTGGGGAATATTGGGAACATTATGTTGAAAATGAGAAATGAAAATGAGGCTATCAAAGTGTTTCAAAAGCAAGTGCTGCTCGCAAGAACGAATGGGTACAAGACTTTGGAGGCCAGTGCTTACGGTGCCTTGGGAAGTACTCATACACTTCTCAGGAGATTCGATCTTGCTCTAGGATTCCACACTCAG
>Ent320
ATTGGAGGATGTGCTGCCAATGGGTTTGCTGCGGAGAAAGGTCAAGCTCATATTGTAACTCTAGACCTTAAACTTATTGCTGATGTGGGCTTCCTCGGCTTCCCCAACGCTGGAAAGTCTACTTTACTCCAAGCACTGTCTAAAGCTCGACCAAAAATCGCGTCTTATCCCTTCACAACGATTAATCCAAACATAGGAATTGTAGAGTTTAATGACTTTCGTCGAATATCCTTGGCAGATTTGCCTGGTTTAATTGAAGGAGCTCATGCAAATCAAGGGATGGGGCACAAATTCTTAAAACATGTGGAACGAACAAAACTCTTACTTTTCGTCGTAGATCTGCACGGCTTCCAGATAAGTCCACAACATCCTCATCGATCAGCACTGGAAACTATCGTTTTACTCAATAAAGAACTTGAGTTGTATCAAGCAGACCTTACTGAGAAATCGGCTATTCTGGCACTAAACAAGATGGACCTACCTAATTCCTACCCTATTATACAAAATGTTCGCAAAACGCTAACTGATGACAAGTTATATAGTGCATACATAAATACTTTACCGCCTGAATTTAGACCATCGTTCCCAATGAAATTTGAACATATTTTATCAATTTCAGCCCAAAAGGATCAGATTGCTACTACCAATTTAAAAAATATTATTCGTAGTCAATTAGATATCGACGCGCAGTACGCTGAACTACAAGAATCCAATCTTAATGACAGCATCTTAGTAAAATCA
>Ent321
CACAATACGGGAACCTCGCATTGGTTGGATCCTCGTTTATCCCGTGTGCAGAAAATGTCCCTCGAGGAGTGTGACGACAACGAGTTGCCCTTCGGCTGGGAGCGGATCGACGATCCCCACTACGGCACCTACTACATCGACCATGTCAACCGACGAACCCAGTTTGAGAACCCAGTCCTCCAGGCCAAACAAACCACCCCCACGAGCAGCAGTAGCAAAGTAGGACTAACCGACCAACAACTACTTGCCGATGGTCAACAAAGTCAGAGTCGACCCCCACCCGGGGGTAATTTCCCACCCCGATATTCTAGTGCTAACCCTCCCCCACCAAACCCCAAGCCTTCCAATCACAACAATCGACTGTCCATCCCGAGAGGGAAAACACCCGACACAACTCTTGAAAATCATACTCATAGTCATTCCACCCTCATGTCCAATCATAACCCCTCGTCCTCTGCGATACCGAAATTCAGTGGTGGTCTGAGTGGCTTGAAAGTGAAGACGATGGAGCGATCGCCCAACAGATTCTTCACCAGAGATCCGACTCAACTCGTTGGGGAGCGGATTGGAACAATTCTTGTCAAATCGTCGCGTGGGTTAGGCTTCACGATTGTTGGGGGAGACGATGACGACGGGTTGGACGAGTTCCTACAAATC
>Ent322
GAGGATGAATCATGGTCGTATCAATCGAATGAAGTGGCAAGCCCACTGGCAGCCCGACTTGTCAAAGAAGAACATCCATGCGCTGGAACCAACAGTCCAAACAAGTGGACATTTTACAATACAGGGATCCGAGTCCGTGGTCACCTTCCCGGAACTGGTCCTTCCAACGATTCCAACCCTGAACTGGAAACCTTGATCCACTCCAACAGCTCGGGAACCATTGTTGTGCCCCCACCCACATCCACACCCGCTGGAGGAGGAGCTGCCCCGAATCTTTCTGGCATCGGTGCAAGTCGTGGTCAAAGTCGTCTCAATCTCACAGCCATTCCCGAGGATGACGATACCGCTTCAGAGACCACTAGCCGACAAATGGACTGGACATATTACAGCGCTCTCCCAGCAGCAAAACAACGCCTTCTCCGTCTATCCGTTAGTGGGGGGACTCAACTCATGGCTTCTTCTTCGGGTGGAACTACTTCTGTTGGTGGAGGGTCCCACAGCGCTCACCCGTCCTCTATTGCGCTCGTCAACCAAGGCGGCACCGGGCTTACCAGAACATTATCAGTCGCTTCGAACGTTTCCAACTCATCCTTCCACTACATGAGCACTATCCATCACGGAAGTTTACTCACAGCGATGCAATTTGATAAGAACATTCCCGAATTTGCATCCACCTTGACCCTCAAGTCAGTCCGTCATTCTTGCTGCCCACGGCTCTCTACGCTGAAAGGATTCATTCGCAAACTTACCTGTGGATTTTGGCCAAAATCTCAAGATGAACACGACAGCAATCAAGGTATCATGACCAGACCGGGCGATGCTGCCGACGTTGAACACGACTCCCCACTGAAAATGAAACCCAAACGAAGCGAGAGAATTAAGAAATTTATTGACTTTTCCCTTCTCAAGGATGGAATGTATTTGATAATGTTGATGTCAAACTCCACCACAGCCGTAGGATACACCAATTTCATCGTACTCCTTCCATCTTACGCTCTTGCACTGGGCTTTGACAAATCCCAAGCTGCTTCCCTCCTATCAATCGTCGCAGCACTGGATTTCATCGGACGTATCGGTGGCGCTGCTCTGAGCGACTTACAATTCGTATCTCGTAAATGGTACTACATCATTGGGCTCTTTTTTTCCGGCATTGCGCTGGCATTCCTCCCATGTGCGAGGACATATACCTCCCTCGTCGCAATGTGCGCTTGCTTTGGTCTGGCGTCTGGAACGTACATTGGAGTGACGGCAGTGATTCTGGCGGACGAGCTGGGCGCCGAGAAATTGGGTTCTTCGTACGGGATTAGTTTATTTCTGAACGGCCTCCTTCAGCTTATTGGTCCTCCCTTGTGCGGTGCGGTGTATCAGCACACGGGGAAACTGGAGCCAATTCTTACAGGGTTAGGCATTACGCTTATCATGGGTTCTCTAATGTGGATCTTTGCACCCTTTATCGAGCGGAATCGTGCACGGAAGGAACAGTTAAGGTTGCAGATGGAAGAACGAGTGGGAGAAAGTGCTCCTGCTCAAGCTGTACAAAATCAAAATGTTTCTACTATCAATACCAGATCTGAAACAAGTCTAGTT
>Ent323
GGAATGGCAGTCGGGATGTGTCCAAAGGACAAGTTGTTCCGGGGATATATCGACTTGGAAATTCAACTGCGAGAATTCGATCGATGCCGAATCCTTTATCAAAAGTTTCTTGAATTTGGACCAGAGAATTGTACCACGTGGATGAAGTTTGCCGAACTTGAATGTCTTTTAGGAGATGTAGAACGAGCGCGAGCCATTTATGGAATTGCTGTAACTCAGCCTAGACTGGACATGCCTGAAATATTATGGAAAACCTACATTGACTTTGAAATTGAACAAGGCGAGACTGATAGGGCCCGAGAGTTGTATTACCAGTTGCTTCAAAGAACTCAACACGTCAAGGTTTGGTTGAGTTTATCTCATTTTGAAATGGGAGTTGGGGATGAAAATTCTACAAGTCGGGCAAGAAAGGTATTTGAGAAGGCCAACGACAAACTCAGAGATACAGCAGAAAAAGAAGAACGATTGATGCTGCTTGAGGCATGGAAGGCATTCGAGTACGAGCACGGAAATCTGGAAAGTCAGACCAAAATTGAGGAAAGGATGCCTCGCAAAATTAAGAAAAGGAGGAAGATTGAAACAACGGATGGC
>Ent324
GCTAAACTCCGTCTAAAGAACAGACGTTATGCAGCTTTACAAAAATTGGTGGACACGACAGATTACTTTACAGAAGAAGAAATGCAGAGACGAAACCCTATTTTGTTTGACCAATTAATAGGAAAATTTCAGTCAAAGGAAGAAAAGGAAGCGTTTGCATCACGATCATATAACACGGCCGCATGTTCGAAAACTCCCCTGACGGATTTGCTTATGGCACATATGAACCGTAATGAGCAGGGTGAAAGTTATCGACGCCTTGATCAAGAACAGCAAACAGCTGAGGAGGAAGAGGCAGACAATGAATATTTTGATGATGATGAAGAAATGGACCAAGGCAATTCACCATCAAGAAGGAGCCAAGGGAAGATTGTGGACGAGGATGATTGTGAAGAGATTGAAGATGAGGAGAAAGAGATTCTAAAAGAAGAGTTCTTCACCACAATGTATCAACATTTCTTGGATGGGAAGGATATTGACTTTGACTATGCAAGTGTGGATAACAATGACGAGTATGATATTGGTGAAAACTTGGAACTAGATGAACAAGAAAAATACTTTGATGGAGAGGAACCATGTGACATCAATTCAATCGATTCATCAAGTTGTGAAGATGTGATGTATAAGCCCCCAGTAAGATGCTCAGATATTGAATTCAAAATCCAAACCTTGACTGTTAAATCTGACTGCAATTCTCCAAGTTATACTAAAGTTAGAGATAACTTACAAATGAACCAAAATAATGAAGACGACGAAGATGAACTCGATGCTTATATGAAAACTATTGAGAAACAGCTTCAAAGTCAA
>Ent325
CAATCTGTTCCACCTGTGATGGCATTCCATTTGGGATCATTGGGTTTCTTAACACCGTTCCTCTTTGACAACTTTGAAGAGAAAGTAACCAACGTCTTGGAGGGGAACGCTGCCCTTACCTTGAGAAGTAGATTGAAATGTACTCTGAAACGACGACAGTCTACTGATGCCACTGCAGATACTGGACATATTACCAGTAACGGACAGGTTTCCCAGAACGGAATTGGAATTCATACCAGTCTAACGAATGGGTCTAACAATAGATCTAACAATTCACCCATGAACTTTCTCGTGCTTAACGAAGTGGTTGTTGATCGTGGACCAAGTCCATATTTGTCCAACGTAGATTTATTTATTGACGGCAAGCATGTGACAGTAGTTCAAGGAGATGGACTTATTGTTTCCACCCCCACTGGAAGCACTGCATAT
>Ent326
CCTTTCGCCATGCATGACATTGGAGATTTCTACCCGAACGCTTTGGGTCAAGGGTACGGTGGCGACATGCCGGTCGAGGAATCCGCCAATATGATCTTAATGGTGGGCGATATCGCCTTCCATCCCACCGCCGAAGCTGAGAAGAGCCGCGCCTACATTCTTCGCCATTACGACATCATGGCGGCATGGGCGACTTACCTGTACGAAAATTGTCTCTACCCAGTCGACCAATTGACTACGGACGACTTTATTGGACACACCGAACTCAATAGTGGCCTCGCCCTGAAGGGAATTTTGGGCATGGCCACGTTCGCCAAGCTCTCCGAATTTGTTGGAAATCAAACCAATGCTGACTTCTACAACGCCGCGGTGGCCGAATTTATCCCGATTTGGCGCATGGAGTCGATGCATGTGGATGGTGATCACTTGAAAATGGAGTACAACGTTTCCAACGGATATCAATTCAAGTACAATGCGTTCCACGATAAATTGCTGGGATTGGGCGTCGTTCCCGCCGATATTTATCAGATGGAGGCTGATTACTATCTCACCAAGATGGAACCTTACGGGATACCCTTTGTGAGCATTAGGGATTTTACAAAGTCG
>Ent327
GACTGTACTTCTCAAGACATCTGTTTCACTGCGGCATACGGACTACGAAAGTGTGTCGATGGATGTTCTCGAATCCAGTGTGGTCCGAATGCTCTTTGTATAACGGAGAACCACAAACCAGTCTGCATTTGCCAACAGAATTATGTAGGAAATCCATCCAATCTGCAAACCGGTTGTACCGTCGTTGGTGAAACGTTAGATGCGTGTAAAGCCGACAAGGATTGTTCAGATCAACAAATATGTCGCCCCGATCTCAATGGAATCAAAAACTGTGTGTCGCCATGTCTCAGTTTCAGCTGCCCCTTGGAAAACGAGTTTTGTGTCACGAAAAACCGGAAACCACAATGCCAATGTTTGGACAACTATATTCGCAACCCTGAAACATCGCTTTGTGAATTACCTGCATTCCCCAACTGCAATACGGACAAGGACTGTGCCGGACATGAAGTGTGCAAACCGGATGGCCTTGGCGTTTTACGGTGTACTTCCGTCTGTGCTCCGGTGAACTGTCCTTCATGCAATTTCATTAGCTGTTCTCTAAATGCGGAATGTGTCGCGGTCGATCATACCGGA
>Ent328
ATGCTCCACCACGCCGTGTTAAAAGTATTGATTGAAGTAATAAATTTACTAAGAAAAAATATAAAAATGGCGATAACGATATCACGAATACAAAAATTACGATTATTATTTGTCGCGGGATTTATTCTATTATTAATTCTAATTACATCAAAATACTCCAAACCCCCACAAAATAATTACCATCATAATTATCACATTAAGAAAATTGCATCTCCAGAATTAATACAAATAGCGCTCGCAATATCAACTTACGATACGAAACCAGTGATTAAACCAAGTTTTAAGTTAAGAAAAGCCTTTGACTGTGACAATTTAACACCGGCGACGAAATTCTCACAACGGGGGTCATATTGGACACTAAATAATTTTATCATTGGAAGGAAACGATACAATTGTGATGAATCCGTGACATACACAACTCATGCAGAATTTGGATTCCTAATGGACAATCTTGTCCCGTTAGCTCAGAGATGGGCTGGCCCCGTTTCTTTGTCCATTTTTGTGCCAGGAACTGATTTTGAAGAAGCCACAAAGAGATTAATCTGGCTAAGGGAATGTTCACCACATTCGGATTTGATTAAAGACTACGTCACCGTGCATTTCTATTTTCCGAGTAAGAATTTACCAACACCGTTATCGGAAGATTTTGAAAAAATGATTTTTAACCAAATTGATTGCAATACTTTGGCTTTTTGGAACTTGTCATCAACTGCGAAATCTTATCGGAGTCAGCATTCCTTAACTTATCCAATAAATGTTGGGAGGAATTTAGCCAAAGAAACGTCAACTACGAAATATGTGTTAGCATCGGATATCGAATTGTATCCAAATCCTGGCCTTGTTAATAGTTTTCTTAAAATGATTTCTAATTATGAAGAGACGAACGGTGGGAATAAGGTGTTTGTGTTGCCAATATTTGAAATTGATGCGTCATTAGAGCAACAATTACCAGAAGATAAGAAACAACTGGTTTCTTTATTAGAAAATAAATTAGCTGTTCCCTTCCATTATCGGATTTGTCCACATTGCCATAAAATTCCAAGGGCGGAGGAGTGGGTTCTACTGGGGGATAAAGAAGAGGAGGACTTGAAAGTGTTCCATGTTGCAAATCGGACAGGAATCCATGCTCATTGGGAACCGATTTACATTGGGACAAAGGACGATCCTGGATATGACGAGAGGCTGAATTGGGAAGGGTTGAAGGATAAAATGACGCAG
>Ent329
GTCGGAGCAGCAACCCCTGCGCCAAGTGTGTGCCTTTTGAGTGGAGACACGGCGGAAACAGCAGCCCCCAACGCATTCCAAGTCCAGCCAGGAGCCACTTATAACGAGAAAGAATGCGACCCCAGGAGCATTCCTGGTGGAGAATTCCAACGAGAGGCACTCAGACCACCATATCCACCTTCGTCTGACCCCTTCCTCTCTGACCCAAGACCTTACCCACCTGCAGGTCGTGACCCCTTCTCCCCAAACAGGCTGGACCCATACCCGTCTCAACCCTTTTCCGCTTACCCAACAAGTTCAAAGGACCCCTTTTCTACCAGTCGATTCCCAGCCACAAGTCGGGACCCTTATCCCACGAGGGATTATTATCCCCTCAGAGACCGAGACAACTATGGGCGAGAACCTTACCCAAGCAGGGACCCGTATTACAACAGGTACCCTCCAGGCCGAGATCGTGATGGGTACAACAGTCTCCGGGACCCGTACCCGTCTTCTGGATATCCACCAGGAGGAACTGCCGACCCAGGAAATTACTTGGACCCAGAACTCTCTCCGTACAGGTGTCGATACACTGTGACTTATGAAAAGGTTTTAGGACACACCTACAACGGAGCAAGA
>Ent330
TACATCTCGAACCCGCTCCTTATCGATGGACACAAATTCGACATTGGCGTGTACACCATCCTCACGTCGATCGCCCCCCTTCGCCTCTACATCCATGGCGACGTCCTTTTCCGCTTCTGCCCCGAAGCTTATCACCCATTCGACCCGGACGTGGTGGACAAATACGTCGTGGGGGACGACTACCTCCCCCTTTGGAAGGTCGACTCCCTCTCGCCATTCTACAACGGACTCGGGATGGGAATGAAGGCCAGTTTCAATGCGTGGTACGATTTGAAGCGGGCCAAAAATAAGACAGGGGCCAAGACATCTGACGCCATTTGGACCCAAGTGGAGGACGCCATCCGAGCCGTGTATTTGGCGAAGGAGGCGTCGATTCTCGAAACCACGAGGAAATTTGGAAACTCACACCACAACTATTTTGAAATGGTTCGTTTCGATTTCGTGATTGATGACGACGGCCAAGTTTTTATAATGGAGGCGAACATGAGTCCAAACCTGTCGTCGGCCCATTTTCCCCCGAATCAAGAACTGTATCGCCAAGTGTTGTACAATCTGTTCAAATTGGTTGGTGTGGCGTCAGTCGAGGTGGACGGG
>Ent331
CATCGCTACTACAAAATTCCCATCATAAAATTCATGTCGTACCTGACGTCCCACATCCACCTTATGATCCTCCTCTGTCTCACCTCCGTCACTCCGATCTATCCCATACTCCCAATTCGGACTGACCTGTTTCCCTACGTTTTCGAATGGCTCCTGCTCGCCTGGTTGACGGGGCTTATAATTTCCGAGATAGCCAACCCTTCAGACAAAGCGGGGCTCGGTTGGATCAAGGTGGCCGTCCTAGTTTTCAGTATTATGGGCGTCATCCTCCACTGTGTCGGGTTTTTTATGCACAAATCCATATACGGGACGCTTCTCTACTTGAGGAATCAATTATTTGGGATGGCTGTGCTCCTCGCTTGCGTCCAAATCCTTGACTTTCTCTCTTTTCACTATCTCTTCGGTCCATGGGCCATCATCATTGGAAACTTAATGAAGGACTTGGCCAGATTTTTGGCCGTGTTGGCGATTTTCATGGTGGGATTTTCACTCGTCATGGCTGCCCTCAATTCGCCCATTCATCCGAGGAGGGAGCCCACCGCGGATGATAAGCCGCCAAAAACACTCACTAACGGCCTGCCCTCCGGA
>Ent332
GTCCTCCTCGACGACTCCACCCGGCTCTCCACCCTCTACCCCACCAACGCCCCCAACATCCACGAGGAGCAACAATTAGTCCTCCAAAACTGGCAAAAACTCCAGTCCCTCACGGACCACAAAAAGTCCACGCTCCAAACCAACCTCGATTTTTACAAGTTTAAATCCCACCACCGCGACCTAACCTCCTGGTTTAACACGTTGCTACGACAACTCGACTCCCAAGACAAGTCACGTGACGCCACGTTGCTAATGACGGAACATGAACAACTAAAACTAGAGATTGACTCAAGAAAAGAGAAATATTCACAAGTTTTAGAACTAGGAAACAGCATAAAATCCATGGAAACCGTTGCTGAAAAACTCACGGAATTAACCAAACAACTCCCCTCACTAGAATCCAAATGGGCCTCCAAAAAGATCTATCTCGACCAACTAATCGATCTACAAATCTTCCTCCGTGACAGCAAAACCCTCTCGAGCGTCCTAACCTCCCAGGAAATCCAGTTGCTTAGCGACACCTCCGCAACAACGGTAGAAGAACTCGAAAAACTCTTAAAAAAACACCTCAATCTCGAACACTTGATTTCTACTCAAGAACCCAAATTCCAAATGCTCGAGGGAAAAAAACTAATCGAGCAAAACCACTTTGACAAAGTCCAAGTCTCGGAAATCATCCAAGAAATTACGGAAAAACGCTCAAAAATATTAACCCTTTGCAGCGTAAAGAAATCGAAATTAGAAGAAAAATTAACCTACCTAAAATTCCTCAGGGACGTTGAGGAATCGTTAATTTACCTCCAGGAAAAGGAGAAAATCTTGGAAAATCTCAATAAAGAGAGTTTATCACTCGAGGAGAAAGTTAAGAAACTCAAAAAACACCAAGCTTTTGAGGCGGAGTTGCTCAGGGGGAATGTTCCGAATGTTATTATTCAAGCGGAAATTTTAGACCCAGAATTGCACAAAAATCTCCACTCAAAATACGAGAACCTTCTGGAAAAATCGAGAATCGTCGGGAGAGGCCTCGAAGAAGCCCACGACATCCTCGAATTCCAAAATAAGATCGATAAATTAGAAGAGTGGATTAGAATCAGGGAGAATTTAATATTGTCAAACGATTTGGGGAGGGATTTCGAGCACTGCGAGGATTTGATTAAACGGTTGGATTTGGATAAGCTCGACGATTCGAGGATCGAGGAAATTAACTCCATCGGAAAGAAACTAGGTCAAGACGACGTGATAAAAAGACTGCACACCCGCTGGACCGAGTTGAAATCTAATTTATCAAAATACAAATCGAGATTAGAGGATTCCTTGGAGATTCACCATTTTAATTTCAAAATTGACGAGTTAGACCTTCGGATTTCCGATAAAATACCCAGTTTGAAGGTTGAAGATTTAGGGAAAGATCTCGAGTCCGTTGAGGGATTGTTGAGGAAATTGGACCAGATCGAGGTGGAAATGGGGATTATTCAGGGGAAAATTAGAGAAATGCGTGGGTTAGAGAAAGAGCTGATCAAAAAGGATCCGAGTATTTCCATGGAGAAAGTCGTTAATTCTTTTGAAATTTTGAGGGATTTGAGTGCAAGTCGACGGACGAATTTACAAGATTCCCTGGAGTATCAGAAATATCTGAGAAAAACCTCGGAATTAGAAAAATTCACCGAAATTTCTATAAGTAAATTGAGGAATTCCAAATTACCCGTAAATTTAAAGGAATCAAAAGAGTTATTAGAAACGCAAACCACCATAAAAAACGAATTACACGCGAAACTCACCCAATTCGACCAATTACACGCGGAAATATCGAAAATCATCGAAAATAACCAATATTTCAACGAATTAAACAACTGCCTGGAATTAATCACTGATTTGAAAAATAAATTAATCGGCGCCATAGAAACGAGAGACCTAAAATTAAACCAAGGAGTTAAATTACAAAATTTCTATACTGTAACCAAGGAAACGGAAGAGTTGCAAAATGAGTTGGACTCTGTTTGCAAGTATTTCCTTGGTGATGAATTGGGATTATTTTTGAAAATGCTTAAATTCCATGAGGACTCGGTAGATCTACTGAAAAAATGCGAGTTAAAAACCATGGAAACGTGTAACTACGGAGAGGAATTATTAACCGAGGGACACTATTCAAGCGAAGAGATTAAGCAAAAAATAAAAGAATTAAACTCAAAATTCAACCAATTAAAAATAAATTACGACGAAAAAACGAGATTCTTAATCGATGGTAGGGATTTTAAGAAATTCTTAAACTCCGTTTCCATAGTGAATTTGTATTTAAATGAGAAAAACACCATAGCAACGGATGATAATTACTCGGATATGACGAATTTACAGTCTAAAATTCAGAAACATGAAACGTTTCAAAAGGAAATTGGCGTTTATTTAGAAACAAAAGTTGTTCAATTAAATTCCGAAGGGCAGAATTTAATCAGCGAAGAAAATCTCCATGGAGATGAAATTTTAGAAAAATTAAAAGAAGTGGAATCACTAAGTGAAAAATTGATAAAAAACTCTAACGAAAAGAGAAATAAGCTCTACGAATCCTATTCCGCGTTACTCTTTTTCAACAATTTAGAAGACTTGGACGTCTTTTTAGAGGAAGGAAATTTCGAAGACGAGCCGAGTGACTTGCAGCACGCAGGGAATTTACTCAAAAAGTGGTCCCTCCTAAAAGAGAGTTACCATGGAAAATTTGAAATTGTCGAGGGGATTAAAATGACTAATCGGGGGTTCAAATCCGCTGGTCACTTCATGCACCGCGAGATCGACCGAAAAGTCACCGAGTTAATAGAAAAATTCGACTCATTCTCGGATAGAATCGATTCTAAAATCGTGGAATTGCAAATTTCCTACGATAAATTCTTGTATTCCAGAGATTTAAAAGAAATCACGGATTTTATCACGGAAAAAAATCAATCCATTGAAAATTTGGAGTTGGGAAACTCTGTCGAGCAAGTTGGGAAGTTGGGGAAGATTTTAGAGTCGATTAACCAGGAGATCGAATCCATGGAAACCAAGATAAAAGAACTAAACGACGCGGAACTAACCGGGAAATACGAAAAATTACGTTTAAATCACGATTTAAAAAAGAAATTACTCGGAGAATCGTTGAAATCGCAGGTTTTTCAAGCTAAGATTGGGGAGGCGAATTTTTACATTAAAGAGAAATCCACGGTTTTTAATTCGGCGGATTTTGGGTCGGATGAGGAGTCGTGTGATAAACTTATTAAGAAGTTTCACGGGAATTATCAGAATTTACAATCGTTTAAATCGAGTTATGAGGAGATTTTGAATTTCGCGGGGGAATTGGAGGATAATTACGACTGTCAAAATATAAAAGCCATTTTGGACCAGTTCAAAACGCATTTTAGCAATTTGCAAAAACTCGCGGATACTCGAAAGCAGAAATTATTGGACGCTGAAAAGCTTTATAGATTTAAAAGGGAATCCACGGAATTAACCGATTGGATAGAATTACAAATCCAAACCGCCTCCAGCGAGGATTACGGGAGGGACGTGGAGCACGTGGAGATTTTGATCCAGAAATTTGACACCTATCTAAAATCGATATTGAACAACGGTGAAAACCGGGTGGGTGGATTTTCCAGTGGTGGAAAGCAATTGATCGAATTGAAGCATCCCGATGAGGATTTTATTTCAGAGAAAGTGGACGAAATAGGTCGTACGTGGGAGGAATTTAAGGAACTGGCTGGAGCGAGGACGGAGGCGTTGGAGGGGGCCAAGCGGGTCCATGTTTTTGATAGGATGGCGGATGAAACGGTGGGCTGGATGGGGGAGAAATTGGTGGGGGGGTTCAGTGGGGGGGAAGTGGAGGAGAAGATCCTGAGGGAGGCCGTTGAGAAGGTTGTGAAGGAGGGGAGGGAGCTGGGCAGGGAGTTTCCAGATGCGGAG
>Ent333
GTTCTCCAAGGGCGTCGACAGGACATCTCTCTCGTTGTCTGTTTTATTAGGGAGCGAATGCGTTCAGGCGACATCTTCATGCCTAATCGATTACGCAACTTTGTGGAGCGAAGGCTCCCCATCTGGGTGAAAAATGCTTTCATCGCAGAACATCTGCTAGAAAATGATCCCTACATTGTCGCTGATCTTGACAAGCGGGGAACAAAGGTCATCATCGTGGACAAGGACACTGGTGTTGAACAGGTCCAAATGCACTGGAGCAATGGCCTACATCAGTTTCTGCAACTTAAACATGGCGACCGAGTCACTCCAGAAAGTCTCAAAGCTGTATTTATGTCGAATATCGGATACTTTCAACAATTTCGGGGTAGACTGTATGGAATCACCGGTACCCTGGGATCCTTCGCTGAACGACACTTACTAACTGAATGTTACGGAGTGGATTTTTTTAGTATGCCACGATTCAAGGCAAGTAAAGCGTATGAAGAGGATGGATTGATTGGAAGAACCAACAAAGAATGGCTGGATCTAATTTCGCAGGAAGTTCATCAAAAGACTAAAACTGATTCCAGAGCTGTGCTTATCATTTGCGAAAATGTCGCATCAGTTGATAAAATTGCTGAAAAATTGAAAGAGACTGTTTCTTCGGGGAAAATGTATTCGTACAAGAGCTCATTTGATGAAGAGTTTCACCGAAAAAATAGGAGTTCCCCTCTCTCTGCGGGCGATGTTATTATTGCGACCAATTTGGCGGGACGAGGTACCGATTTGAAGACTTCGCTCGAATTGGAGCAGGCAGGAGGACTACATGTCATCCTCTCTTACATGACTGGAAACATCCGAATTGAGGTCCAAGCATTTGGTCGAACAGCCCGAGCGGGGCTTAGCGGCACGGTTCAGTTCATCATACGAGACCCAACAGCTGACACTAAAAATCCCGTTACAATCGACCAACTTCGACAACTCCGTGATATGAAGGAAGCAGAAAGACTGGAGAACTTTCGAACCAAAAGCATGCAACGGATCGAAATTGAAGAGCACCTCTGTTCAAAATTCAATACATTATATGCAAACGTTGCTACATATTTAAAATCATCTGGACTCCCGCAAGAATACAAGGACTTGCAGTTGGAGTTTTTAAAGAACCAATGGGCCCTATGGTTAGATTCGATATCTGAACAGATCAAAATTTTACACATCACGGGGAGGAGTCGAATCCTTGAGCAGTTTTCCGATTTTGAAAGGACTGCTATGACCAATATATCCAGATTTGGTTCATTCGCCACAGGTGCGCTTGAGCACACCAAGCTAGGTCGATACTACCAATCAAAGGAAGAGTACGGTAGGGCAATATCCTGTTTTGACATGGCTATCAATTCGGAACCTAACTACGCCGAGATATCGCACTATTACAAGGCCGCCTGTATACTGAAGGAGAACATGAGCGGAATGACACACAAGAGGAGGGCTATTTACCACCTCAAATCTTCAGAAAGCGTAATTCGGAAAAGAATCGCACAAGTCATGACGGCTAGTCAAACTCTTGATGTGACGTCTAGCATACGCCGAGAAGCAGGAGTCGGCACAGGCAGCAATCGATTCGAAAAGCAAGTCAAGAGTGAGTCTGAACTTTATCAAGTACATGTTGGGAAAATCCAAGAAGCAATTGGAAGCACTGTGGATGCTAAATTTTTCGAAAATATAACTGGTGTTAATTCTGAGCAAGAGGGTGAAGAAATCTTCGCCTGCCTTAGAAGACACTATAACATTGTGAAATCATTCCGCCTAAGCAGAAAAATTAGGATTGGTGGAGACAACAAAATATACATTCCAGATGGAGCCACAGGACAGCCAATTGAGGTGGAGTGGCCAAATGCTTTCCGCTACTGTAGAGATGAAATTGTCAACTTTCTTCGTGAAAGATTGGGTATGAATGGGAGCAGTCGCGTTATCGAGCCAGAAGGGTTTTCGTACTTTATCCAGACCCAGACCAGCTTTTGGACCATGTTGGGAGGCTATGGCTTCTTCGAGAACGAGGTGCAAGCCAGAATTCAAATGGTGAACGAGAATCTAGATGGGTTGGTCGTTCCTGAGCGACTAATGGATTACAAAAATTCTCTTACGAAAATATTGGGTGGGAAAAGTAATCAAGCTTTCAGTCCGGATATGTTATCTCCATTGGGTCTTATGGCGAACGACTTGCAGGAAGTAATCGACGCATTAGTCAAGGTTGGAATTCTCGTTTGGAAAACCACCTACTCAGCCAAGTTAAGTTCCGCTATGAAAGACAAGCTCAAGTGGAACGCAACTAAGGGGAAATTCGAAGGGATTCCCGCAGCTCTTCAAAAATACGAGGATATCATTCAAGCCATCATTGAGGATGCACCATCTTCCGAGGATGACTATGTAAATCCAGATAAATCAACACCTTCTTTGAAACTTGAATTGTCCTTGACCGATATCCCGCTACCTGACACCGCTCAGTTTGGAAGTCGCCAACTCTGGGGTGCGCTGAACGAGTCGGGCGTAATTAAGGATTGTAAAGTCAACTTTCAAACCAGACTGGCCGACAACTCGGGCAGGATATCAGATCGCTTAGAAGAAATTCAAGAAGCAATTGAAGATCTTCCAGAGTTGAAACAGATTTACAAGCGCTATAACGGTTCGGGAGATTCTCCGAGTATCGATGATGTCATGGAAGCCATCAAAACTACAATCGGAAACATCAAGATATTTCCCGACATTTCTGTCGATTATCAAAAATTGGAGGAATATTTTAGAACTGGTGAATATCCACCAGAAATTGAAGAATTTCGGTACATGGTTTTCCTCCAAGTGCTTGAATGCACAGAGTACAAGTCATGGTGGGATTGGGGTGCATTTATCGTAGCAATGTTGGGAGTAGCTCAAATTATTGCG
>Ent334
AGCCAAATAACGATGAACGTCCCCTTCATGCGTGCCTACTGTCTCTCCCTCGTGCAAACTTGTCATCGCCGACACGCCCCCGCAATTGGAGGGATGAGCGCCTTGATCCCGATCAAGGATGACTCTGCCGCCAATGAGAAAGCCATGAGTGCCATCCGCGACGATAAGATACGAGACGCCAAGGATGGTTTCGATGGAGGTTGGGTGGCTCATCCTGGTTTGGTCAATCTTGCCATGGCCGAATTTGTCAAAGTTCTTGGGGACAATTCCAACCAAATTAAGAAACCCTTGCTTCTCGATTACGTCCCAAAAGCAGAAAATATCTTGAATTTCCAACCAACCGAACCGAAAATTACGGAGACTGGTTTGAGGTCCAATGTTCGAGTTGGAATTCAATATCTTGCCAGTTGGTTGGCCGGCGTGGGTTGTGTTCCAATCAATAATTTGATGGAAGACGCAGCTACGGCGGAGATCAGTCGGTCACAAATTTGGCAATGGATTCACTCATCGAAAGGCGTGTTGGACGATGGGAGGAAGGTGAACGACGCTTTAGTCGACGCCATTACGGCCGACGAGTTGACAAAGTTGAAAAAGAATTTCCCCAATGTCAAAACCTTTGATAAAGCTGCAGATATTTTCATCCGGTTGTCAAAAAGTCCGAATTTTGAAGAGTTTCTCACTCTCCCTTTGTACGAAACTTTC
>Ent335
GGATCTTTTGTATGGACGCACCTCACAAACTACCAAGAAACAAACCGACCCGACAAAGAAATCATACGAAACCTAGTATCCAACGAAATCCTACAAAACAAGTTCCAAACAGACGCCCGAAAATTCTCCAGAAACTACGAAAACTCCCTTTTCTCCGACGAATACAAACTCGGTCTCGGTCTGGATTCCAACATCATCTTCACGGAAGACTCCTTCCTTCCAAAATCCGGCATGGCCAACTTATCCGTCCAACTATTCGGCGAAACCGTTAACCTCTTCGAATTCGGGGGACGATTCAACTCCCCTGAAACCCTTCTCGAACCCATCTTCGGTCCCGGCGGGTATTTTCCGGACGAAAGTATGTCCACCTTTTTAAAAAGCACCCGTCAAAAGCGTGAAACTACCAGCAAATTAGCTCGCCTCGACTCCATCCGGGACGACGCCGCCGCCAATCTCGACCCTTCCCCTCGGGGATCCATCTACACTCGGATCTTCGGACATGAAATTTTCTACAAGGAATTCGACATCAATACCGAGTCCTCCATTCCAAACGTGGTTGACGACGAGGGGAAAAAGTGGTTCAATTTGAAAAACATCTTAGAAAACTTGAGCACCGGGAAGAAATTGGACTTCACGAGGTCCACCACACTGCTCGATGTTGACTACTCGGTCCCCACAATTTCCGGGATTCCTCTCACCCTCTCCTTCCTCGCCGGAAGCACGGCGGGGCTCAAGGCCGAGGGGAAATTCAACGTGGGCAAGTTCATGGAGCGGAAAGAAATCGAATTGTACGGATTGCTCAGACCGAACGTGGCCATCAATTTGGACGCGTCGCTAACAGTACGACTCGGACCGGGCAATAAGTTTATCCGATCGGGTCTCTCGATCCGAAACGTGCTCCGATCTTCGACCGGGTTCGAGACCAAGTTGGAAATCAATGGGTATTCAGGGGTCAAAGGTGTCTTTAATATTCCGCAAAAGAGACAAGAGATTTTGGAAGCTTCGTCAAAACTGGTCTTCCTCCAAGCGTCCGGCGCAGAAAAGATGGCGGCCAAATCATCGCCTTCTATTGAAGAGCAAAGTTGCCTCGGAAATGAGAAAGACTCCAACTTCCTCGGTCTCAAGCTATGTGGAGAGTTATCCCTCCCGAACCAATTCACCGTCACCCCGCACTCCGCCGTGGTGCGGTTGTACCTCGAGAAAACCGATGACTTTGACAGCTACACAATCGACTACAGTTTAAATCGACACCCTTTCAAGACTGAATTTTCCCTCTTGTACGACACCCCGGGGTCAAAGATTGACAGAAAAACGGAGCTCGAATTTACCAAGGAATCCACCACCGGGGTTTATCACGTGAGTGTAAAAACCCCCACAAAATTGGGCGACGCTGCGGGTACATTCACGCCAAACTTGAAATCCCTCCACGTCACGGTGATCGACGGGAAGGATAAACTTGTCCAGCTTAATGGAAGCTTGGCCTTCGTTGGGGGAAAAATCACGCCGAATTTCTTCCTAGAAATTTATCAAAAACCCGTCGCCGAACTGAAGGGGAGCATACAACTCCCCACGGACGAAGGCGACGAAGGCAGTGTGGACATCAGTTTAAAACACGTGACCCAAAACCCCATCCGACTTCAGGGGAATTACATCCGTAAAGAGGACGGGAGCAGTGACCTTACCGTGGGCGTGGAATCCTACCACTTCACCGGAAGTTTGCACTCCAACCTGAAATCCCGTCAGAATCACTGGAGCAGTCGATCCACTTTAGAATATTCCTGGAAACACGGCGACATAAATGTTATCGACATCAGCGCCAAGGTGCAGAAGACGCAGAAGGGGGCGCTTTCCAAACTCAGCGCGGCCGCGTCCCTCGTCACGTCCTCCTATCCCGATCAAAACCTCGACTTTTCCTGGGAGATCTTGAACAGTGTCGGGTTCTGCGAAAATATTGTGAAATTAGCGATTGGAAAATCCACCTGGGACGGACATACGATCTACAGCTTGCAAAATACCCGGGACTTGACCGAACTTCGGTTTCTCGTGGCGCTCTCGAATCCAAGAGATGATCTCGACTACACGCTCGAATTCACCCATCGGATGGTGGACCACTCCATAACGACGCGGTTCACGGGGAGGATCTCTCCCGTGACCGAGGTCAAGGTCAATTTTCAGTATGACACGGTGTCAAAACCGTTTCTGAGTAATAACCTGACGGCAGGAATTACTTGGCCGGGCGCGGAATATTTTGCGACCTTTTCCCTCCTGGAAAAACGGAGGGGGGAATTTGACAGTGAAATTGTCATCAGTTTGAACAATTTTCGAGAAATGAAGGCCACAATTTCGTACCTGAACAACTCGAACAATTTGAAACTTGATCATTCCATTGAGTTTAGAGCGAGGGGGTTTTTCTCGGTGCCAATTTCGGGAAATGTTGGTTTCACAGTGACAGATAAGCAGAGCCATGTCGGTTGTCAGGTGCTTATCGAGGGTAAAAAACCGTACAGTTCTCGCCTCAGTACGAGTGTGGATTACAGCCATGTCCGGAATATGCACAAGATTGAGGCCAAAGTCACCTTTAATGAGAAGAAGTACAGCAGTGAGGTGGCTTTTGGGCAGGGGAGTAAAAAATCGGGGACAGGACAGCAGTTCCTCACGGTGGACTTGTTCCTCAATCAGCACATTTTTATCGAGGGGAAG
>Ent336
CCAACGTCCATGAAACCGTTGGCTGAGGACGCCCTTCCTACACTGATATCCCTGATGAGCGATGAGAACGTGGTTGTTCGTGATACGACGGCATGGGCCCTTGGAAGGATTTGCGAGGTCGTGTCGGATGCAGCCCTAACTGCTTCTCACTTGCCACCCCTGTTGACTGCACTCGTTGCTGCGCTGCAGGCTGAACCTCGTGTGGCGGCCAATGCATGCTGGGCCTTGAGTAGTCTGGCTGAAGCAGCGTATGAGACATCGCTGGAAAACAGGGTTGATGATTCCAAAGATCCAGATACGTACTTGTTGTCAAGCTTCTTCCGACCAATTGTTGAAAAGCTGTTAGCCACCACGGACAGAGCGGATGGTGGGCAAGCCAACTTGAGACCAGCTGCTTACGAAGCACTTATGGAAATGATAAAGAATTCTCCACGTGACTGCTATGAAACTGTACAGCACACAACCTTGGTTATTTTAGAACGACTTCGAACGGTGCTCGTGATGGAGAATCATGCCAATGGAGGAGACAGAACTCAGTACAATGAGCTACAGAGTTCATTGTGTGCAACCCTGCAAATCGTGCTTAGGAAG
>Ent337
GAAAATATTCACAGCATTATGGATTCAGAGACGCAAGTCAATGTACTTATGGAAAGAATAGACGAGTCTATTGTCCAGTTGGAGAAAATCGAATCTGAACTCACAGATTATGAAGATTCTGTTGTAGTAGTACAAGCAGCAGTTGAGAAAATAGAAGAGGAAAACTCTCAGATGGGGACAGCTTCAAAAAATCAACAATTGTTACTCAAAGAACTCTCCACGTTAATAGAAGCTTTAGATTTTAGCGCTGGATCCAACATTTTAAATTCAGATTTGAGTTCGAAAGAAGGCATTGAGAAAGCCGCGAGAGATGCAAATCTTCTTAAGAAGGCTCTTGATATGGACGAAGAAATTCATCCAGCTCTACAAAAGATGCATTCCGTCGTTCATCAGAGATCTAGATTGGAGAAAATCCGAGACAAGTTTGCGAAAGGCCTCACATCACACTTGGCCAAACTGTTTATTCATCATGGAAATATTTCTTCTGTTGATAATGTTTCCTCCATCAATCATTTTCGCCTCTCACCCCTAAATTTGATGCACAACGAGTTAATTGTTTATTCGGACTTGATGATTTGGCTCAAGTCGGTTGAAATGGACTGTTACTCGTCGTTGCTACAGAAGTATACCATGTCTACACAGAAAGTTTACGAGAGAAACGTCAAAGCCTTATTTGAGGAAGCTCGAGTAAGAATTTCCGGAAACAATACGCCTTCGTCAAGA
>Ent338
GTCATTGACGAATTACTGGACGGGGATTTAACAGAAGGGCCCTCCTACTTTAAGAATTGTACTGGATTTGATTTCTACTTCAATTTCCTCATGTCTGCGGAGCCTAAGGAGATGGGATACTATAATGCGTTTGTTCAACAGCCCCACGTTCGACGTTCCATTCATGTGGGCAATAAAACCTACAATGACGGAAGTACGGTTGAGAAATTTATGAGAGAAGATATGTACAAGTCAGTGTCTCCCTTGATTATCGACATTTTGGACGCCAAGGAAGGCTACAAAGTTTTATTTTACAACGGGCAGCTCGATATTATAGTTGCGAACGTATTGACAGAAAATTTTCTTCACAAATTATCATGGCATGGACAAACATCTTGGGAAAATGCTGACCGGAAAATTTGGAGAGTTGGCAATGAAATTGCAGGATATGTAAAAGCTGAAGATAATTTGAGTTATCTTTTGGTACGAAATGCAGGGCATATCGTGCCATATGATCAACCCAAGTATGCATTTGATTTAATCAATAGATTTACTGCTGGTAAGCCATTTGCT
>Ent339
ATTCCAGAGTATAACAAAATGTCATGGATCTGCAATGTTGTTTTGGACGTTACAACACCTGAAATCTCACAGTGGACATTTATATCTGAATCTGACAACAAAATCACAATTGGGATTCATAGAGAGACGGATGATAACGAAGTCACTTTGCACATTTACACTCCTTACTGGATGATAAATAGGACTGGTTTAGACTTGGTGTATAAAGGGGACGACAAGCAATCTCATCAAACTCTTCACTCAAAAGTGCAAGAAGAGCCCGTAATTTTTTCCTTCCCAGGAAAGGCCTTCTTCTCCAAAAAGGCTGCGTTTGTCAAAGTAACTCATCCAAAACTGCCGGGACCTGGGTCAGATTGGTCGGAAAAGTTCTCAATCGACGTTGCAGGAAGTGGTGGCTCAGTGACTTGTAAATCGCCAGTACATCAATTCCAACTTGGTATTGAAATTCAGTTGAGCTCCTGGGGCTTGACCAAGTACGTCATCTTTACTCCAAGATTTTACTTGGTGAACCAATGCTCCTTCCAAGTTTCTGTGAAAGAAGAAGACAAGCCAGATCATATCGTGGACGTTTCACCAAATGCATGCGTACCGTACTGGCCGGAAAGCACTCTTCCTCATCTAATTGCTGTAATAGAAGCAGACGGTTCCAAGAATGAAACAAAACCTTTCAAATATGATATTGTTCGTCACACACTATTGCAATTGAGAGGAAAATATGGCGGTATTCATGTTGACATCCATTACTCTGAAGCAAAGACCGTCATCACCTTTACAGAATTTATTCCA
>Ent340
CTACCACTGGCTAAACCAGTTCCAGAAAAATTACCCTTTGGGATGAAGTCTAAAAAGAAGTGGACGCTAGATGCGCCCATGAAGAAGGCGAACTGGAAAACTATTTCTCCAGGAAATTTAAAAGAAAACTCCTTCTGGGTAAAAGTGGATGAAGAGAAGCTCGCATCACAAGATATAATCGAAGGGTTATATCGGTTTTCTACAAAACCTGCCTCCAAAGCCAAAGATGACAAGGATAATGGGATGTCGATCAACGGGAAGAAAATTAAAGAGTTGCGCGTTTTGGATGCCAAGTCTGCTCAAAATTTATCCATCTTGTTAGCAGGCTCTTTGAAACAAATGTCATTCGAAGAAGTTAAAACTTGTATTTTAAAGTGTGATGCAGAAGTGCTAACTGGAGCTATATTGGAACAGTTAATTAATTACTTGCCCCCACCCGATCAGTTGAAACGCCTAGAAGAGCTACAAAGTTCATACGATGACCTCAGTGACGCTGAACAGTTTGCGCTAACAATATCTGCCGTGAAACGACTTGTTCCAAGGTTGAAATCCATGAAATTTAAATCGCAGTATCAAGAATCAGTACAAGAAATTAAGCCCGGAATAGTAGCCGCGACTGCTGCCTGCGAAGAAATTAAAGCGTCCAAGAAATTA
>Ent341
ATCCCCTCCCAATCGCCCTCGGAACGCAACTACCACATATTCTACCAGCTCCTCTCGGGCCTCCCCGCCACCATAAAAACCACCCTCGGAATCAACTCCCCACCCTCCTCATTTAAATACTTATCCTCTGGCCTGTGCGAATTCTTCGGCGAAAAACTCCGTGACCCCGTCGTCCACGATAAGAACGATTTCCTAACTCTGGAATCCTCCTTTAAAAACTTGGATATAAAATGCACCCAAGAAATCTACCAAATCATCGCTTTAGTATTGCACATAGGAAATCTAGAATTCCAAGAAGATGAAAACCTCACTTCCAAAGGGGGATGTAAAATTGTGGAGAATGAGAACTTAGATTTTGTCGCTGATTTGGCTGGGTTGGACAAAAAAGAGTTGATCACTGCGTTGACCTCAAGAGTCATGCAGACCGCTAAAGGAGGGTCCAAAGGGACCGTGATACAAGTTCCGTTGAAGAAATATGAGTCATTTCAAGCCCGTGATGCATTAGCAAAATCGATCTACAACAAATTGTTTGATTTCATCGTATTGAAAATTAATGAATCTATCCCCACACCGAACAACTCATTTAAATACATTGGCGTTTTAGATATCGCAGGGTTTGAGTATTTTACTGTTAATTCTTTCGAGCAATTTTGCATAAATTACTGTAACGAGAAATTGCAGCAGTTTTTTAATGAGCGGGTTTTGAGGGATGAGCAGGAATTGTATGAAAAGGAGGGATTGAACGTGGCAAAGATCGAATTTATTGATAATTTGGATTGCATCGAGTTAATAGAGAATCGTCCGGGGATACTAAGTTTATTAGATGAAGAGGGGAAACTGCCAAAACCACTGGGGTCACATTTCACGGGGCAGGTTCATAGCGTGCTGGGGAGTCATTTTAGGTTGGAGTTACCTCGTAAAAGTAAAATAAAAGAGCACCGTGAGATTTTAGACAGCGAAGGATTTATCATTCGTCACTTCGCAGGTGCGGTGTGTTACGACACGAGGTTTTTTCTCGATAAGAACAATGACGCGTTGCATTTTAGCTTGGAGATTTTGCTGCAGAATTGTAGTAATGAGTTTTTAAGGACTTTGTATAGTTTGAGTAAAATTGAATTTACCGGGAAACTAGGGTTTGTGAGCGTGGCGGGGAAGTTTAAAAATCAGCTGGGGGAGTTACTCGAGGAGAAGTTGAGAGTTACAGGGACGAGTTTTGTGAGGTGTGTCAAGCCGAATTCGAAGATG
>Ent342
TGGTTCAAAGAAGCCCTTCAACTGAGTAATGAGCACCCGGATGCATGGACCTTGATTGGAAATTTGCATCTAAGCAAGATGGAGTGGGGGCCTGGTCAGAAGAAGTTTGAGAGGATCTTGAAAAACTCGTCAACTCAGAATGATGCATATTCTTGCATCGCGCTGGGAAATGTGTGGTTACAAACCCTGTACACTCCAAGTCGGGACAAGAACAAAGAGGCTCGACACCAGGAACGAGCACTTGCAATCTACAAACAAGCGTTACGTAGTGATCCTAAAAATATTTGGGCAGCCAATGGAATTGGAAGTATCCTAGCCCATAAGGGATGTATTAACGAAGCTCGAGACATTTTTGCGCAAGTGAGAGAAGCTACAGCAGAATTCAGCGATGTTTGGCTGAATATTGCCCATGTCTATGTTGAGCAAAAGTTGTACGTCAGCGCTGTTCAAATGTATGAAAACTGTATGAAAAAGTTTTACAAGTATCATCACACCGAAATTCTCCAGTACCTTGCTCGAGCTTATTACAAGAACGGAAAACTGAAAGAAGCAAAGCTAGCTTTATTGAGGTCCAGACGAGTGTCTCCAAATGACACGATTTTGTTATATAATTTGGCCCTCGTTCTTCAAAAATTGGCTACTCAAATTCTCCGTGACGAAAAATCTGTTTTACAAATGGTGTTGTCAGCAGTTAATGAGCTAGGCCTGGCTCACAAATACTTTCAATACCTTTCAATGAATGGTGACAGGACCAAGTATGATTTAGGACAAGCCGCAGCTGAAGCTCAACAATGTCAAGATATTTTGTCGCAAGCTCAATATCATGTTGCAAGAGCAAGAAAGTTGGACGAAGAGGAAAAAATGCTCCGAAGAAAGCAAGAGGATGAGCGGGATGCTTTCAGATTTAAGCAAATGGAAGAGCTAAAGCGTAATGAGGAGCAAAAGGTCCAACAGAAAGAAGAGATGCTTCGTAAACGAGAAGAGTTTAAGGAAAAGTCCAAGAATGCCATGATGTTTATGGAACCTCCACCGGAAACGAAAGGATCCAAACGAGGACGGCGTCGAGAAGGCGATGGTGACATTATTTCGGATGGTTCCGGATCTGGTGGAGATAACAATGGCGAGTCTCGACCCAAAAAGAAGAGAGTAAAACGTGAGGGAGATCGTGAACGTGGACGAAGTCGTAAGGGTGGTACTGGAGAAAGGAAAGGTCGTAAGCCCAAGAAAATTGACAGAGATGATGGTCTTAGCGCTAAACAGAGAAGAAAAATTAAATCCAAAGCCACAATC
>Ent343
AGTCCAAAAACGAATTCAGAAGGAATACAGCCAGATTTTCTGAGTGGGGAACTGGTCATTTCTGAAGCATTGAACGTGCTAAAGTTCACATCATTATCGAAAAAGAAAGGGATTTCAGGTTCCCTGTTTGTTACAAACGCAAGAGTGATATTTGTGTCGAACGAGAAACGTCGTGAAATTGAAGATGCAGTGCCTTTATTGTCCATCAACATGCTGTGGTATTTTGAGACTTCAAAGACTACACCAGGAGCAAAAAAACACCGTCGTGTGGTAAAGTTGGGACCCAGCTCTGTAAATAATCCCAGCATAATTCCTTCAGGGTCAACACGGGTTCACGAGATTTTAATCGCATGTTCAAATTTTAAATCGTTTAGATATAGTTTTAAATTTTCTCCTTTGGATAACGGACTTCGCATTTGTAATTCTATTATACACCATTCCTTCCCCCTTCAAATTGATCGCCTGTTTTATTTCGACTACTCGAAAGCCGCGTCTGAAAACTGGCGACATCCAATCAATAGCTTTATTAGTGTGCCTTCCTTCCTGGAAAAAGGAGACTGGTTAAAGGAGCTCAATATAATACGATCGAATTCAGGCTACAGAATCAGCAGCGCTAATGAAGGATTCCAATTGTGCGGATCCTTGCCAGAGTGGATAATTGTCCCCGCAGATTTAATCGATGTTAAGCTAATCAGTTTGGCTGAAAAACTCAAAGGGACTCGACCACCTCACTGGTCATGGGCA
>Ent344
ATGCCTGCGGAGATGGATCAAATTCCAGTGATAGATATCAGTCCATTGGTTTTGGACGGAATCAAGAAGATGGCTGCAGCTCAACAAATCGGGGAAGCCTGTCGAAGCTACGGCTTCTTTTACATCAAAGGCCACGGCGTGGATGAGGTATTGCAAAATCAGCTGGAAAATGGAAGCAAGAAGTTCTTCTCTCTTCCTCTGGAAACTAAGATGAAAATTCACATGAGTCTTGGGGGACGGGCGTGGCGGGGATATTTTGCATTTGGAGAGGAATTGACAGGGGGAATGGCGGATCAGAAGGAAGGACTATACTTCGGACAAGAACTACCCATAGATGACCCACTGGTCAAGGCCCAAGTTCCACTTCAAGGCCCAAATTTGTTCCCGGATGACGACCTCCCGTCATTTCGCCAAGTGATTGTGGACTACCAGAAGGCAATGACGTCTGTCGGGCAGACCCTCATGCTTGGAATAGCTATCAGCCTTGGGCTTCCTGAGGACTACTTTTACCTCCGCTACACTCGAGAACCCACGGCTCTCTTCCAAATCATGAATTACCCACCTGCGAAGGACCCATCTGACTTCAAGTGGGCTATTTCCGAGCACACTGACTACGGCATCTTAACCGTGCTGAAGCAAGACAATGCCGGTGGACTTGAGATCAAACGTCCCTCCGGAGAGTGGATAAAGGCACCTCCAATTCCAGGAACTTTTGTCTGCAATATTGGCGACATGTTGGATCGTATGACTGGGGGCGTTTTCAAATCTACCCTTCACCGAGTTCGAAGTCCATTGACAAACGTGCCCAGACTTTCTTTTCCATTCTTCTTTGATCCCAACTTCTTTGCGGATGTTCAACCTATTGCTGGCATTACCCTGCAGCCGGACGACAAGGACCAGCGATGGGACAAGGAAAGTATCCACAAGCTTAGCGGAGTTTACGGAGATTATTTGGTGAAAAAAGTGTCCAGGGTCTTTCCTCTCCTTAAGACCCAAGTGCTGGAATAT
>Ent345
GCTTACGATCACTTGTCCTTATGTAACCGTGCCCACACGCTGTGGGTGCTTGGGAAATGCATTGAAGCTCTGGAGGATGCCGAGTTGGCGATAAAACATTGTCCATTCTGGTTCAAAAGTTATTTCCGGAAGGCAGCTATTCTTGACAGTTTGGGTCGTTACGAGGACGCTCTGTGCACTCTAACTCTTTGCATTTATCTCGTTAAAATCACCAAAGTCCAGGACGACGACTCCACCCTAGTTTTCGTAAAGAATGAAATGGTGAAAGTTCTCCTCAAAATATTCTCATCCGCCCTCACCGCTGCCAAACTCTCTCAACGACGGCGTGTAGTGGAACCCATCTCATCATATTCTCCATACCCCGACCAGAAGAAGCGGAGATCTGTCGACCAGCTCTGCGAACCAGACTATGCCTCCTCCTCGTCCTCTTCGAGTGGTGAGAGTGGGGAGGAAAGTCTAGGATCCGACTTCCGGGAAGGGGACAGCAGAAAGTGCATGCCAACATTAAAAGAACTCTCCTCCCTGCACCGCTCCAAAGGCAGAACACCTACTCACCCAAGTCGACTAGGTCACGAACCCGTGGCTACGAGACTTCATCACATCTTTACTTTGGCAGTGTCAGAGGTGGCCAATTTTGAGAAACACATGCCCACCAACAATCGCTTTCTCGATGAGTCCACCATCTCCATTTCTGACTTTGAGTGTAGCCTATGCTATCGACTGATCTACCAACCTGTTACCACCATCTGCGGTCACACCTACTGCAGGAGTTGTTTGGAGCGCTGCCTTGACCACGCCCCCACTTGTCCCCTGTGCAAAACGGCGCTGGATTCCTGCGTGGCGTATCGTCGACACGCGCCGACCCACACGTTAGAACAGTTGATATCCAGAGTATACCCCAAAGAATATGCGGACCGGATCAACCAGCACTTGGAGGAGTTGGCGGACGGGAGCCTGTGTGGGAAAAACAAGGAGACGGAAATTCCGATTTTTGTTTGCACCATGGCATTCCCCACGGTTCCGTGCATGCTTCACGTATTCGAACCTCGCTATCGCCTCATGATTCGACGATGTATGGAAGCAGGGAGCAAAAGGTTCGGAATGTGCTGCTACTTGCAAGATGGGGATCACAACTATGGGGATTTTGGAACAATGTTGGAGATCCGAAACATTCAGTATTTTCCTGATGGACGCTCCGTCGTCAACACGGTGGGCGTCCGGCGGTTCAAGGTACTCAAAAAGTGTATAAAGGATGGCTACAACGTTGCTACTATTGAGTTCCTTGAAGACAAACCAGTCGAAGAGGTGGACAGAAGT
>Ent346
AATTCTGGAGTCTATGTTGTTCGAATGTCACGGGAAGCATTAAGTCTTCTAAAACGGTTTCTTCAAGAGAAACGTTTGAAGCTTATCCAAAATATTGTCCAAGATCGCATTTTTGTAGAAGTTTATGACGGAATCCCCCGAGGAAAAGCTGCAGCTCATGTCACGGCTGGGCACATCATGGGAGAAGCATTGCGACACGATAATAAGACCAAAGTTTATTACGGACTTTTGAAAGAACCTGACCTCCAGAATTTCCAAATGGACGAAGACGACGATGATGCAGGGACTGGTGGTGGCGGCGGAGATAAGGATTCACAAAGCAAAACTGCAGACTCCCAAAAGTCCGACGCTACAACGGGCACACCGGCAGGTACACAGAGTGAAAAGTCGAGTAAGAAGAAAAAGTCCAAGAAGGAGTGGATGACGAACAAGAAAGCAAAAAATGATCCGAACGCTCCTCCAATAACGAGGATGCCATTACCAGAATTAAGGGACATTGACAAGATTGAGAAGGCAAAAGCGCTGCGAGAATCTGCGAAACGAGTCACACTCAGCCCAGAGAGACTTCCATCAGTTTGTTTTTACACCGTTTTGAATGGAGATCAA
>Ent347
GAATATTTGGGACGCGTTGATCCAATTTCTAACGTAGGATTGAGCGCTGATTCCATCCTGAGCTACAACGTTGGAGAAGTTTTGCGCTCCAAGGAAGGACCTCAACCTGAACTTCTTCCGTGTGGCTATTTGGTTGGAGATGTTACCAAAATACGAGTTTGCCTTAAAGGAGCGAGTTCGGCTGGATGTTTGGACGCTCTCGCGTTTGAAACTTTGGTACCCAAATCCATACTCCAGCGGTACATCACCCTCCTCTCCGATCACGGGAGAATAATCCTTTGTGGTCCAAGTGGAACAGGAAAGTCGTATCTCGCTCGAAAGATTGGGGAGTATCTGGTCGCTCGGTGTGGAAAGGACCCGTGTCCCGAAGCTATCGCTACTTTCAGTGCTGATCACAAAAATAGCAAGGAATTGCGACAGTACTTGGCGAACTTGGCGGATCAATGTGAGAGTGGAAGTGCGGAACTTCCTTCTGTGATAATTCTCGACAACCTGCACCAAGTTTCTAGTTTTGGAGAAGTCTTTAGCGGATATCTCAATTCCAAACAGAGCGGTGGTCCTGTAATCATTGGAACAATGACGCAGTCGACCGCATCCACCCCGAATTTGCAACTGCATCATAACTTT
>Ent348
GCCTGTGGTGTACTGGAAACGATTCGGATCTCCGCCGCTGGCTTCCCCTCGCGATGGACATATGCGGATTTTTACGCCCGCTACCGCATGCTGGACAATAGCAAGAAACGTGAAAAGAATCCAATTCTGAGTTCGAAAAACTTGATAGAAAATTTACTCCCAAACCCAGACACTTATCGATTAGGAAGTAGTAAGATATTTTTCCGCTCTGGGCAAGTAGCTTATCTTGAGCGGATCCGATTAGAGAAATTACAACGAGCAGGGTTGATAATACAGAAAAATATTAAAATGTTTGCTAAGCGAAACGTTTATAAAAAGCTACAAAAATCAATACGACTCTTGCAAAACCAAGCGAGAGGATTCCTTGCAAGGAAACATGCTCTTTTCCTCCGACAAACCAGAGCAGCTATTAAAATCCAATCTTATTATCGAATGTGGAGCACGAGATGTGTTTATGAATCTAAATTGACTTTGATTAACAAGTTACAAACAAGGATTCGTGGATTTTTGGCCAGGAAATATGCAGCAGAGATGAAGGATTTGAAATATGTTACTAAAATCCAATCTTATTTTAGAGGATGTTTAATCAGGAGGAAGGTTTCGGACCACAAAAGACGAATAGTTCTTGCACAATGTTGCATCCGTAGATTTTTGGCCAAGAGGCGTTTGCGTATTTTGAAAACGGAGGCCAGATCACTGGAACATGTTAAGCAAACGAATAAAGGCTTGGAAAATAAGATTATTTCCTTACAACAGAAAATCCAAATTTTAAACAAAGACATTGAAGTGGGGAAATTGTTAAAAATTGAAAATGAAAAGTTTAAAAATGAATTGATCAATTTTAAATCTATTGAAAAAGAAGGGAAAAATCAGAAAATTATGATTAATAATTTAAATTTAGAACTGGATGAAGTTAAAAAAGTTTTAGACACGGAAAAGGCAGAGAAATTTGATTTAGTTATTTTTAGTGAAAAGAAATCAGACGAAATTTTATTATTAAAAAAAGAATTAGAGTTAAAATCAGAGTTAATTAATGATTTAAGAGAGAAAATATTACAATTAGAAAGTGAAGTCAATTTAAAAAATGGTTACGTGGAGAAAAATACTATTTTAGAATTGGAATTAGACGCTGAAAGGAGGAAATACATGGACATTGTTGTTAAATCAGAGGGGGCTGTTATCAGTGGAGGAGTGGTGGGTGGTCAGATTCCCGTAGCTAAAGAGAGGACTAGTTTAGAAAGGGATAGATTAGAGAAGAGGGTTAAAGAGTTGGAAGTTGAGAATTCTATTCTGAGGAAGAGTGGTGGTGGTGGTGGGGGTGTGATGACGATTGATGATGTGGAG
>Ent349
GAATGTCACGTCCTCGTGATTGGAACTGGAGGCTCGATCGCATCCCACTTAGTCCTGCAACCACAGTTAGAGGGACAAAATCACATCATTAAGCCATTATGGGTCCCCGGCTCTCACACCCAGATGGCCATTTTATCCGCCGATGCAGTTAAAATCTATGACCTTGGGAAGGACGTGATCGCCCCCATTTACTATTTCCTCCTCCCCTCTGGAAAAGTGAGGGATGCTACGTTCGTCGTGCAGGATGACACTGCTTACATCGTCATCATTGCAAATGACGGGCGAATTTATTACGAAAAGTTGGATGAGAATACAAGTGCGATGAATGGACCTTATTACATTACGAATGATTTAAATTATGACGATACTTCGGCCTTCGCCGCTGACTCTGCCCCACCACCTGCGGGAAGTGGGGCTGCTGCAGCTACCACGACGGGAGAGAAGAAGGAAACGGTGGGAATCTCGATTCACTACTCGCATCCATTGAAACTCCTCTTTTACACATACCCGAATGGGTGCAGTTATGTGGGCGTTTTGGAAGATTTGAGTGGCGCTGCCCCGTTGTCAAAGGCGGTCCTTATTTTCCCAAAGACACATTCGAGTGGGGCGAAGAATTTAAATCTCGGGTTGACTCAATGGACGGAAGTGCTGGGTCACCCCGGCCTGATTTTTGCCGTGGCGAAA
>Ent350
TTCGGAAAAATAATCATCGTGATCGAGGCTGATGCTATCGAACCCATACTTATTCCTGTTTTGAGAGGCGACCTGGTATCACTGGGGTCACGAGAAGTACTGGCCATTGGCGACAAAATGATTGACTACAATGCCAAATTCCGACTTTATCTCGCGACAAGAAACCCATCCCCTTTGATCCCTCCTGATGCACAATCCGTCGTAACAGTTGTAAATTTTACTACGACACGCGCTGGTCTCACGAGTAATCTATTGTCAGCCACCTTGTCTTCAGAACACCCATCTTTGAGTAAACAGAACGAGGAACTCATCAGTACAATTGAAAGTTTGAAGCTAGAAATGGAAGAGGTTGGAAATACGTTGCTGCGAGAATTGGCTGATGCAGAAGGAAATATACTCGAAAACAAGGAGTTGCTAGCATCTCTCAATGAGACAAAGGCAAACGCATTGAGAGTAGCCGAAAAGTTACGAGAAGCTTCTGAGGTAGAGATAGAGATTTCTCAAGAGATCGACGAATACCGCCCGCTCGCCGACTTTGGAAGCAAATTGTACTTTTCAATTGTCACCGTCTCCCAGCTCAACCCATTGTACCAGTTTTCGCTGAGAAGCTTCATCCTCTTGTTTGAAACTACATTAAATGACCGGATGCTTGAAAGGAATGGGGAGGACGAAGAACATATGACTGATTTACTCAAGACTAGACTCTTTGAAAGCACTTACACCTTCGTGTGTCAGGCTTTGTATAAAACTGATCGGATGGCATTTGCTTTACACTTGGCGAATACAATGTTCCCTGGTAAATTTCATGCCAGCGAGTGGGACGCATTCACCGGACAACTGGTAATGAATCAGGAAAATGATGTCGCCATCCAGAGCCATAATGTACCAGCATGGGTACCAGAAGACCGCAGATTTCCAGTAAAAATTTTCATGACCACTTTCCCTCAACTTTATGAAAAGCTGCAATTTCATCGAACAGACCTTTGGACACAATTTTATAACGCAAATGATTGTGAGGAGGCACTTCCGGCAGAAATCAAAAGTCGCCTGACACCATTCCAAGAGGTCTTATTAATCAATATTCTTCGTCCGGACAGACTACTAACATGCATGTACAATTTTGCCCGTGGAACATTTGGAAGAAAGTCGTTATACCCATCCCCTCCTGGTCTAAAAGAACTTGCTGCAGAGGTGGGGTCAGGACAATCAATTTTGCTGCTTGTCTCTGCTGGGTCTGATCCTTCTCTTGAAATTCGAGAAGTGGCAGAGCATGTCGTCGGATTGGATAAATACATGGAAATACCTTTGGGACAAGGCTCACTCGATGATGCTTTTCTAAAGCTGCGCACTGCGGCAGAGAAAGGCTACTGGACATGCATCAAAAACTTGCATCTTACCATCCACTTGTTGGACGCTTTGGAAAAACAAATTCGATCCCTCCAGTGTCACAGAGATTTTCGACTCTGGTTAACATCCGAGTCACATCCAGGATTTCCAAAAGTGTTGGCCCAAACTTGCTACAAATTTGCATACGAGTCACCTGAAGGCATTAAGAAAAATATTCAACACACCTTTACCAATTGGACACCAGAATATTTCACGGGAAACAAGAATACGATGAGGTGTCAGGCCTTGTTCATGCTGGCGACTTTTCATGCTATCGTTCAAGAGCGGAGAACTTATATCCCTCAAGGATGGAGTACGTGCTATGAATTTAACGACAGTGACATTCGAGCTGGTTGCGATGTCATTGAACAACTTTTTAAAGCAGCTCGTCCCTCCAAAGACATTCAGTGGAATTACATTCACGGGATTTTTGAAAATGCCATTTATGGAGGTCGGATTGACAATGAGTATGATAGTCGCGTTCTTGTGACTTATTTACAAGAATATTTCAATAACGAAATCATAACTGGGGGAAACATGTCAAGAAAATATTTCGGTCCAAACATTACCCTTCCAAGTTCTATTAACATCAGCAACTATTTGGATGTCGTGGAATCTATCCCTGAAAATGATAGGCCATCTTTCTTTGGGCTTCCCAGAAATATTGAAAAGTCGTGGCAGAAGAATACGAGTGCCCTGATTATTAACCAACTAAAAGTCTTGTCGAGAGGTTTTAACGATATTGTGTCATTTGATAAGGATGTTTGGTCGAAAGAACTCACTCCGATCATGTTCCTATGGAAGAAGCTAGCTCAG
>Ent351
AGAATGGACGCTCCACAAAAGTCGGACGATTCTCGTAAAAGAGGAATTCGAGCAAAACGGACAGAAGATGCAGTTATTACGACCCCCGTCGACTCTGAAGAAGAGGCAGAACAGATCCACCAGGTTTTACAAGAGTTGAACAACATTGTCAACTCGGAGATGCGTGTGCAGCAAAAATCCGCAGGGACAAAGAAAGAACAGGAAATTGTGCCAGTTCATTTGGTAAAGTCTCCACCAAAGAAGAAATTATCAAGCTCGACGCCCGTCTTGCCGAGACCATGGCCTGGTTCCTCCGCCAGCGACGATGATGATTCCGACATTGTAGAAATGCTTGAGAAAGGAGGTCACGGTCATCATAACGATTCCAAGAAACCAAACGTGCTACGAGTCGTGCAACAATTAGAAAACATGGAAAAATCTTCGCCACCCAAACATTTCAGGGATAAGCACCAGAAATTACAAAATTTACCAATCGCAATGTCCAAAAGCATCAGTCCTATTAACGAACCCAGACCGGATTATTCGCTCCCAAATTTTCACAAAGCTAACCACATGGCGAGTAAATTCGCAAATTTCAAATCAGCCAAACTCTACTCTTCCAGTCCCGATAATTCCGGGGATTCTCGTTCCTCCAGCAAAAATAATGTTTCAAGTGGATATGCCGAAGTTTATGAAAAATCTACAAATGGAAGTGCCAGTAGCGCTAGCAAATACAATATTTCTCCCAGATTTTCACCAAACTTGGACCTCCCACATGATATCAAGAAACACAGTAGTGGCGGATCCAAACATCATAATCGAAGTTCTGGAGGGGGAGGAATTTCTCCAGGTCTTCGTCGCTCCGAGTCCCTCAGTTTAGCCTCCATCGAAGTTATAGCCAGTAAAGAGCATAATAAGAAGAGTAACAATTATCAACAGGGAAGTCGACACGAGGGCAGAGGTTCCGCCGTACCTGCGGATAAATGGAAAAGCATGGAAAGTCTGGAGGGTGGGAAAGGCAGGGATGAAAATTTTACTCTGAGGTGGAGATACCCACACCCACAACTCCCACCCGGTAAAAAGTCTAAGGACCAATCCTCCCCCACAACTCCAAGTCCTAAATCTGGAAGTAAAACTGCCAAACTTGCCGCAAAAAATTTGCTTGCGCAAAACGGGCACAAAAATAATATTGGGGGTGGTGGCGAACTTTGCGCTGACTACAGACAAAATCGATTCACAAAGAATAGCAGCAGCAAAAGTGGGAATGGAGAATCAGGACGGGCCGGAAGCAGTAGCAGTTCTCCATTAAATATTTTTGCCCGTTATACAAAGAAATCATCGCCGGATAAGGACAAGGCTTTGAATCATCAGCAACCCGCAAGCTTCATGAATCACCACCACCACCACCAACAGGGTCAACCTCTTCCAGGATTACCTGGACCAAGCCATCATCCACACAACGATTTCAACCATAATAACAATAAGGAGAAGGAAAATATGAAAATGTTTTCGCTTCCTCCAATCATGATGCCGCATGCAATGGATAATCATCGACTTACCGATTTGCCCTCTGGCCTTTAC
>Ent352
CCCTGTCCCCCTTGCCCGAAACAAGTCACTAACACCTGCTACTGCTCCAAATCTACGCCAAAAACGTTGCGTTGCTTCTCGAAAACATGGTCATGTGGGAAGCCCTGCTCAAAACCACTCCTCTGCCAATTCCACAAGTGTCCGGATACCTGCCATCCTGGAGTCTGTTCCCCGTGTGAGGTTCCAGTTACGCTCACCTGCAAGTGCTCCAACCCAACCCAGATTATCACCACATGCTGGAAGTTGACCTCTCAGGAAGATCCAAAATTCATCCTCTCTTGTGGAAAACAGTGTGGAAAGCCGCTGGATTGTGGCGTCCACTCGTGTAGTCAACCTTGCCACGAAAACCAGTGTTCCACATGTGAACGGACCTGTCCCTGTGGGAAGGCCAAAGCCCCTTGTTCGGGCGACATCGAAGTTGGAAAACCTTGTGAAGATACTTGCGACAAACTCCTCGACTGTGAAAATCACTCCTGCACCCAAAAATGTCATCTCGGCTCTTGCGGTTCCTGCTTGCAACACGTCACCAAGAAATGCAAATGTGGTCAGTACGAGAAGGAAGTCCTCTGCTCGAAAGAATTCGTCTGCGCCACGAAATGCAAAATCCTCCGCGATTGCAAGATCCACCCCTGCAATAAGAAATGCTGTTCGGGAGACTGTCCCCCGTGTCGGAACGTGTGTGGGAAAACGCTCTCTTGTAAAAACCACAAGTGTGAATCGATCTGTCACTCAGGCCCATGTTATCCGTGTCCGGTCACGGCGCAGGTCAAGTGTCGCTGCGGAGAAACAGTTCGATCTGTTCCATGTGGTTCGGAAAAACGGTGCAAACCTCCAGATTGCTCTCTCCTATGTGCAAGGCCCACGAAATGCGACCATTCCAAGATCCAAAACCATCGATGTCACTTTGGAGATTGTCCAAAGTGTCGGATTCCATGTGGGAAGACTCTTCCTTGTCGACATCAATGTCCCGCTGTTTGTCACACGACAAAAGTCAAGGGCGAAGTTAGCAAACCGTGTCCGAAATGTGTTCAGTTTGTCGAACCGAAATGTCGTCTACATCGCGAGGTGAAAGTCCTATGTCATGCCGTGGATCAGAGATGCACCCAAATTTGTGGAAAAATTTTGTCTTGTGGTGAACACGCCTGTTCTAAACCTTGTCACGAAGAGTTGACCTCGCAGGATTGTGGGGAGTGCACCGAATCCTGTTCCAAGCCTCGCCTTCCGGGATGTAATCATCAGTGCGAGTTGGGATGTCACACTGGACCTTGCCAGCAATGCAGTCTCGTGGCGAAAGTGGCATGTCACTGTGAGCAAGAAGTGATGTTTGTACAATGCTATAAACAAGGGAGGTTGTCTGAGTATGAAAAATCTTGCAAGAATCAGTGCCCCAAAAAG
>Ent353
CACACCTGGATCAAAGATAAACCTATTGACTATGAAGTCGCTGCCGGAACCACTGCCACTTTCCGCTGTTCTGCCGATACTGATTACAGCCTTCGCCCCCTCTTGCAAATCCACTGGTTGCGTAACAATGAACAAATTGATTTCGATGCCGAGCAACGCTATGTCAAATTACAAGACAATTCTCTTACCATCGACAAAACCACCGAGCTCGACTCTGGGATATATACTTGTCTTGCTCAAACAGATTACGATAACGACACGGCCTCTGCTACACTTACAGTACAAGACGTTCCCAATCGGCCAGAATTACTGGGAATAAAATGTTACCGACGTGACTCAACGATCGCTTGGAAGCCTTTAGGAGACAACAGATCCCCAATTCTACACTACACCATCCAATATAACACCTCTTTTACTCCAGACACATGGGAAGTAGCGGCCAAAGATGTCCCTGCCACGGAGACAAGTTATACAGTGTCAATGAGTCCATGGGCAAATTACACGTTCCGAGTAATTGCGAGGAACAAGATTGGACCTTCCATCCCATCCTTGCACTCTGACGTTTGCACGACTCCACCTGATGTGCCGTTTAAGAATCCAGAAAATGTGAGGGGTCACGGAACCCAGCCGACCAACCTGGTTATTACTTGGACCCCGATGCAAGAAATTGACCACAACGCGCCCAAATTTAAGTATCAAGTCCAATGGAAACCAGACGATTCGTCCTCTCCGTGGCAGCTCGAGGAGATAAAAGATTGGCGGAGGAGCGAATTAATAATAGAAAATCAGCCCACGTATCGCCCGTACTTGATAAAAGTCAGGGCACTAAACGAAATTGGAGAGTCAAATGTGGCTCCGACGGAGATTAGAGGATTCTCA
>Ent354
CCCTACGACCAAGATTTCCGCAGCTTCCTTTCCTCCATTCTCTCCTCGGTCGGAGAGGACACGCTCATCCTCTTCATCTCCGACCATGGCTACCGTTTCGGCGCTTTTCGTGAAACGTTCCTCGGTTTTTATGAGGAATCCTTGCCCTTCTTCTTCCTCCGGATGCCCCCTCGACTCTCGTCCCCCTCCTGGTCAGCCGCCCTCCGCACCAATGCCGCCCGTCTCACGTCGCCTCACGACCTTTACGCCACACTCGTGCAGCTTATCGACCTCGTGAACAACAAGAACACGTCGTCCCCATCCCCTTACGGAACTTCCTTTCTCGCCACCGCGCTGGAAAATCGGACCTGCGAAAGCTCCGCGATTCCTGAAAAATACTGCATGTGTGGCGTCTCTCCCTCGTTGACGACGTCCTCCCGTCTCTCCGCCGAGTTGGGGGTCTTCATCGTCACGCAAATTAATGCTGACCTCTCCGCCCAAAATTTGACCTCGCTCTGCTCCCCGGTGAACTACACGACATTTCTGTACGGTCGTCAAGTCGGGGAGGGCGAGGTTTGGAATGGGGTTGGAAAACTGGAGCCGTATCGAGACGTGTTGATCGCGTTTGAAACGTCGCCATGGGAGGGGCGCTTCGAGGCCAGGGTGCGGATCAGGGACAACGCGGCGATGACCTTGCTCGGCTCGGTGGGACGGATTAACTCGTACGCGGGCAAGAGCGACTGCATCACGCATTACAAGATGAAGAATTACTGCACGTGTAAAAACCTGTGG
>Ent355
GCCTTGAAGGATGGTTGGGACGAACTTCGACAAATGTGGGACAACCGCCAGGACTTTTTGTCTCAGAATCTTAATTTACAAATTTTCATGCGCGATGCAAAACAGGCTGAAGTTCTCTTGTCACAGCAAGAACACATCTTGTCCAAGGATGAAACTCCCTCCAATTTGGAGCAGGCAGAGAGTCTAATCAAGCGACATGAAGCTCTGCTTACAACAATGGATGCTAACGACGAAAAGATCAATGGAGTAATTCAGTTTGCTTCCAACATGTGTCGTGAAGGTCATTCACAAGCCGACAAGATAGCAAAGAAGGCGGACAGCATCCGCGAAAGACGAGATAACAATAAGCAAAAGGCATTAGAGCAGCTAGAGAAACTTAAGGAACAACTTCAACTTCACCAGTTCTTGCAAGACTGCGAAGAGTTGGGTGAATGGGTACAAGAGAAGAGCATGATTGCTCAAGATGAGACATACCGAAGTGCTAAGACGGTTCATAGCAAATGGACTCGCCACCAAGCTTTCGAAGCTGAAATTGCGTCCAACAAGGATAGACTTACTGCCATTCAGGAAGCCGCACAACTCCTAATGCAAGAAAAACCAGAGTTCGCTCAGTATCTCAAACCTAAGGTTTCAGAACTTGAAAGTCATTTTGATGACTTGGAAAGGTCCACCAAAGAAAAGGGCGAGAGATTGTTTGATGCTAACCGTCAAGTTTTGTATGAACAAACTTGTGATGATATCGACACCTGGATTACTGATCTGGAAAAGCAAATAGACCAAGGCGATTATGGTGCAGATTTAGCATCTGTCAACATTCTAATGCAGAAACAACAAATGATTGAAACTCAAATGGCTGTGAAGGCGAAACAAGTCACAGAGCTTGAAAACCAAGCCGAATACCTTAAGCAAATGGACCCTGACAAGGTGGAGGAGATTGTTGCAAAGAAGTCTACCGTGGAAAGCAGATTTTCCAAGCTAAAGGATCCCTTAGTGCAAAGAAAGCAACAACTTGAGAAGAAGAAGGAAGCATACCAATTCCGTCGA
>Ent356
ACGGTGCCGTTGTGGCTATTGGCAATCTGGTTGCCGTCTGGAATTATAGGGGCCCTTCCCCTCTCTGGGTGGCGAAACCCCTTCAACTTTTGCATCTTCCTTCACCAGTTCAACGACGACTATCTCAGATTCGTAGGGGGTTTCCACTTTGCCACGCTGGCTGCCATCCCGGCCATTTTTGTCCACCTCCACTGCTTCATTCGGAGGACGACGCGACCCTCGCAGCAACGACCCCCAGTCGCCACCCTCTATCGCTGGCAAAGGAAGTTGCGTTCTCAGCACGGACTTATCTTTGTTGCTGCTCTTTCCCTCAATGCACTCGCCTGGAGCCCATTCCACGCTTATTTGCTCCTCGTTTGTGCCACTTGTCCCCTGTCCGCGTACGGGTCCGGTTTCCTTCACGAGTACCTCTTTATCCTCGCCCTTCTACCCGCCATCCTTCTCCCTGCACTCACATCCATCCGAGCCTCCGTACTTACCCAGTGCGCCACCAAAGTGGCCACTTCTTGTAGCCGAGACCGGAGGGACACTAACCCCATGAGCAGCCAGTCATCAAAGCTCTTCTCCATCCATGACCATAATTATCCCACCCGAACGACGACAACCACAACGACCACCAACACTGCCACCTCTTCATCCATATAC
>Ent357
GTAATTGCTGGAGGAAATTTTCCCCAATCCCTTCAATCACTTAAACTCAATTCACTCCCTTCGTTACTAAAAGTTGAGAAAAGTGCCCTTGTCCTGAAAAATCTGGTGGAACTAGAATTGTACGACTTGCCCAAACTGGGTTATCTGGATATTAGAGGAATCCTCACCAATGTCAATTTCCTCGAAGGATTCGATTTTGAAGTGAAGGATACCCAAATTGTGGATCAACTTCATCCAGGTCTCACTGCAAGAGTAAACCGAATTGGACTTCGGGGTCGAAGAGTACGTTCCATTTCGACGGGTGCCTTTGCTGGACTGACGTCACCGTCGATATCAATCTCACTCATTAATACGTCTCTCTCCCTCCTTCCCTCCATTCTCGTCCCTGTGCCAATGTCATCTCAAGTCATGTTGGACTTAACGGGGTCAAAGATCACCAACCTTAGCCCACCATTCCTCAGCCAAAATATTCAACTTAGAGGACTTGTACCAACGTGCGATTGCAATGCAGTCAATCTCGTGAGATACTTGCAGGCCACGGAGACTAACAAT
>Ent358
GGCGCCTGCACCCACTGCGACACCCCCCTGCATTCCACCCCATCCTCCACCACCCCCACCCCCAGCAGTAATACAATTCAAAAACCCATAAAACTCGAGGACACCTCTACGAAAACGATAAAAGAATTCTGCACCTCCGACTGCCTTTCCAAGTACCAAAAAAACCTCCAGCAAAAAGGCTTGAAAAAATCCCAGCACAATTTCTACGCGAACCCCGTGCTCGAAAACGCCCCCTTCGACTGGGACGAGTACCTCAAAACCACCAAGAGTATCGCTGCTCCAAAGTCCTTTTTCAAACAGTCCCCCGCCCCCCCACCCACGGATTTCGCCACGTCAATGAAATTAGAAGCGATCGACCCCAGGAACACGACGTCCACCTGCATCGCTACTGTCATTGGGTCGATCGGACCCCGCCTACGCTTGCGGTTAGACGGCTCGGATTCGTCCAACGACTTCTGGAGGATGGTGGACTCCTCGGAAATTCAGCCCATCGGGACGACGGAGAGGAACGGGGGGATGCTCCAGCCCCCTTTGGGGTTTCGGTTAAATGCGAGTTTCTGGCCAATGTTCCTTTGTAAGACGTTGAATGGGGCGGAGATGGCGAAGGGGGAGTGTTTCAAAGAGGAGCCTTTGGGGGTTAGGTTTAATTTCTTTAAAGTGGGGATGAAGTTGGAGGCGGTGGATAGGAAGAATCCCCATTTGATTTGTGTGGCGAGTGTG
>Ent359
GTCAGCGTATTCGGAGGCTCCATGTGGACCTGGAACGATATCCGCCAACAATTCTACCTTCATCAGTTCGTAGCAAAGCAGCCCGACCTGAACTATGAAAACCCAAAAGTTCTGACCGAAATCCTTGCCGCGATCAAGTTCTGGTTGGACATGGGAGTCGACGGCTTCCGCGTAGATGCTGTCCCCCACATGTTCGAGGATCAACGTTATCTCGACGAACCTGCCGATCCCAACGCACCAGAAGGCTCCCTCCCCGATGAGTATCGATACTATCTCCATCCATACACCTACAATCTTCCCAAAGTGCTCGACGCCCTGGCCGAGATACGACAACTGATCGACATTTACACTGCTTTCGATGGGAAAGATCGGTGCATGATGGTCGAAGCCACCATCCCCAATTTGGACGACTTATTCCTCTATTATGGCACCGAATCTCGACCAATTGCCCACTTTCCCTTCAACTTTGAGTTCATCAACAGGATCAAGCCTGGTTTTAACGGGACCGACATCTTATCCATGGTGGACGAATGGTTTCAGAAAATGCCTCCCGGGGCGACAGCCAATTGGCTCGTCGGAAATCATGATAACCATCGCGTTTCGAAAAGATTCGGTGATTATATCGTTGATCCATTGAACATGTTGATCCATCTTCTCCCGGGCTCATCGGTGACCTATTACGGGGAGGAGATTGGAATGCAGGACACTTGGATTAGTTGGGTTGATACGGTCGATCCAGCCGGATGTAATGCGGGCGAGGATAGGTACGAATTATTCTCCAGAGATCCAGAAAGGACGCCGATGCAGTGGGATGCCACGAAGAGTGCGGGATTCTCCACGGCGGACAGGACATGGCTTCCAATTCATTATAATTACACCATTTTAAACGTGGCAGCACAATCTGGGAGTGACGAGAGCCACTTGGAAATTTATAAAAAAGTTGAACTTTTAAGAAGGTCAAATGCCTTCAAGTTTGGCTCGTTAGAGACCAAAGCGCCCAATGATGGAGCTGTTTTTGCATTCTCG
>Ent360
TATTTATTTCACCAAGCGTTCATAAGTTTTCGCAAATATTGTTTGGAGAACGAGTCTCTTCCTGTCGACCTTCACATCATTTTCAGTGACGTGATTGCGGGTGCTGGTCATGTGGACAATCTCTTTAGTTATTTCATGAGACATTCGAAACAGATATTTCCCCATCTGGAATGCATGGACGATTTAAGAAAAATTAGTGATTTAAGATCTCCAGCAAATTGGTATCCGGAAGCTAGAAGTTTAACAAGGAAGGTCATCTATCATGCGGGTCCAACCAACAGTGGGAAAACGTATCACGCCCTCAAAAGGTTTCTGGACTCGAAAAGTGGGGTTTACTGCGGACCTTTGAAACTCTTAGCAGTGGAAGTATTTCATAAAGCAAACGAACAAGGAACAGTGTGTGATTTAGTTACAGGAGAAGAAAGAAAATGTGGCAGTCCTGACGAAATAGCAGCTAGTCATGTCGCCTGCACGGTTGAAATGACTTCGGTAAATGTTCCATATGAAGTTGCAGTCATTGATGAAATACAGATGCTTCGCGACCCTCAGCGCGGATGGGCATGGACACGAGCTCTACTTGGCGTGATGGCCGATGAGGTTCATTTGTGCGGTGAAGTGGCTGCAATAGACCTTGTTAGGAGCATAATGGTGACGACAGGAGAGGAAGTTGAAGTTTACAAGTATAAAAGACTGACAGATTTAGACATTGAAAGACGAGCTTTGGAAACCTTAAATCGAGTTCAACCTGGTGATTGCATCGTGTGTTTTAGCAAGAATGATATTTATTCCGTATCACGCCAAATTGAAAGCCTAGGTCATGAAGTGGCCGTAATTTACGGTGGTCTTCCACCCGGCACGAAGTTAGCACAAGCCAAGAAATTCAATGACCCAGACAATCCTTGCAAAATTATGGTTGCAACTGATGCGATAGGAATGGGACTTAATTTAAGTATTCGCCGAGTTATTTTTTACTCGATGATAAAACCCACAATGAACGAGAAGGGGGAGCGTGAAATGGACACGATATCAACCTCACAAGCTCTACAGATTGCTGGGAGGGCAGGCAGATATGGGACGCAGTTTTCGAAAGGTCATGTGACCACGTTCAAGTCCGAGGATTTGCCCGTCTTAGAAAGACTGCTTGCTGGAACTCCTGAAATATTGAGGCAGGCAGGACTTCACCCGACTGCAGAACAAATTGAAATGTACGCTTATCACCTTCCGAATGCAACTCTGTCCAATTTAATG
>Ent361
CTCATCAGTCTGGCCGCCATTGTTAAGAAATATGACCGAGTGATTTCAGCCCATGTGAGAAGCTATGAGGGTGGATTGCTCTTAAGCATCGAAGAATTTCTTACCGTCCTGCGCCTCAGTGGGGCCCGAGGTCTCCTAAGTCATCTCCAAGCGGCAGGAACGCCTTATTGGAACACCTCTATCCCACAAGCTCTCGAACTTTTGGAAAAGGCTAGATCCGAGGAAGGAATTGACATTGCAGTTGACATGTATCCATACCTGGCCGGCAGCTCCACGATTTTGCAACTTCTTCCGCCCTCCTCAATGTCGGGCGGATTTGATGAGTTGCTGAGAAATATGCAAAATGCGACTTATCTCGAGTACCTCAAGAACATGACGGAAGGGGGACGAGAACCTGGCTGGGAGAGTAAAGTTGCCCTCATTGGCTATGTCAATATCATGATTGGATCAGTCGTCAATCAGAACCTGACCGAATTTGAGGGGCTGTCCATTGTCGAAGGTGCAGCAGTCATGCAAATTACCGAATTTGAATTTCTCGTCCACATCATCACTTTAGACCACGGGATGACCAATGTGATCATGTTTCAGCAGCATCAGCCAGATAACTACTTGGTGTTTCAGTCACGATTACAGATGATTGGGAGTGACTCGATTCCTCGCTCTGGTGGAGGCAAACCACACCCTCGAGGATTCGGAACTTTCCCCCGA
>Ent362
GTCGCCCTTCTACTTTCTCTCTGCCCTATATTTGTCTTCATCTATGTCATCTTTCTTCCCGAGTCGCCCGTCTGGCTCATCTCCAAGGGACGCCACTCTGAAGCCCTTAAATCGTTGGGTTGGCTTCGCGACACAGCCGACACGGCCGAACAGGAATTCCTCCGTCTCCAATTTCTCAGAGAACGCAGAGTTAGTTCTGACTTTTCCATGAAAAATTGCTGTTCCAGATTCTTTGAACGCTCTGTCCAGCGCCCCCTCTTCATTGGAACATTCCTCTTCTTCGTGCAACAATTCTCGGGACAATACGCCATTATTTTTTACGCCACAATGATATTCCGTTATGCCGACCATTTCATTAACGATTACTTGGAAACAATCGTAGTCGGAATTGTGCGCATGTTTGCTACCCTGATTGCCATATTTTTAGTGAATTTCCTATCGAGAAGATTTCTTCTTATTATGTCGGGGTTAATTATGTGTTTCGCTAATGGGATTCTTGGAGCATACTTTTACATCAGGGAGAGTGAAGGCGATTTTACAAACTCGACCCTGGCATATCCAAGGATTCCTGTGGTCAACGAGTTTCTGGAAGGGATTAACATCGAATGGGTCCCCTTGGCGTGCCTGATTCTGTTCATGATTGGATACTCGATTGGGCTGGGGATTATTCCGTGGTTTTTAATTGCAGAGGTCCTCCCGTCGGATGTGAGGAGTATGGGATGCTCGATAGCATTT
>Ent363
GTTGCTCGCGACGTTGGCAACCCGTCCCCCAACGATCCCCACCACACCGTCACCCGCCACATGGACTTTTTCGCAGGACACTCATGGGCCTCCGGAATTGCAAACGGTGCCGGACCTCGCGACCAGGAATCTTCCGGGGAAGCGATTAACGGCTACTACGGTCTCCTCCTTTTCGCCCACGCCGTCAACAACCAGGCCTTGATTGACTGGTCTAGATTCCTCTTGGCTATGGAAATCAAGGGGGCTCAAGTGTACTGGCATCTGTACCCGAACAGAGCCCCGGACGCGTCACCCTATCCGGAACAACCCTTCCGAGATTTGACCACGGTCGGTAACGTGATGGACTGGCAGACGGGGGCCTGGTTGTTCTGGGGGGATCAGAGGACGCAAATTGCTGCCATTCAAATCCTTCCATTAACGCCGATAGGACAAGTTACCTACGACCGGGAGTGGATGGAGGGTGTCGTCCCCTATTGTCAAGTAGAGTTGGACGATGTCACGATTGGAGATGCGTTCAAATCG
>Ent364
AAAGCACGGGAATCAAATGAAAGTGTGTTAGTCCATTGTCTCGCTGGAATATCTAGATCTCCAACTGTCGCCATTGCATACGTGATGCGACATTTGCAAATGACTTGTGAGGATGCGTACAGATACGTGAAAGCGAAAAGGGCCACCATTTCACCTAATTTTAACTTTTTGGGCCAGCTTTTGGAGTATGAGAAGCAATTAGTGCAAGATAATGTAATTGAGAAAAAGCAGTCGCCTGTTGTGCCTCTAAGTTTCACCTCGGCATCTCAGTCGTCGGTAGATTTTGTGCTGGGTCCACCGCCACCTCATCTCCCCATACCTGTGAAACCACCAGGGAAACGATTAAATTTAAATCTCCGATTTTCGCCGTTTGCGGATCCACCAACATTATCTAGTCCAAAGGATTCGTCGCCAACGACTGCGATGGCTCGACTCCAGTTTGATAAACCATTAGGAAAGGAAAATCGAAGCGGTAGTGGTGGTAATTCTGGTGGTATAGTTCCTCCTCCTCCCACCACGCTCAGCTTTGCGGGGTTGTCACGACCGACTCGACTCGTTAAAGAACAAAATGTGACGTCCATTCAAGAAGAAGAAGTCGGGCATGCGGCCTGGGAGTCAGTTTCAAAGTCCTTATCTCATCACTCATCATCATCATCATCATCATCCCTGTCAATTTCAATATCCAAAGGTTTTAAATGTAGAAAGGGGTCTTCAGTTGAGCAGCAAATCAGTGAATCGTCATCCTCTTCGTCGTCGTCATCCTCATCAAAGATGTGTGGGGGAGGGTGTGACTATGGAAAAAAGTTCAAAGTTCATAAAATTCATGTCGAGGGATCTGCTGATTCAACAAATAAGGATCACGTGGAACAGTGTGGCGAAGAAAATAATGCTGTTGAACCTGTCCCTTCATGTTTGCCGTCATCCATCTTAAACTCCGGCTGCTCTTCTGCTAGCATCTCCAGTGGAGGAGGAGACACATCTCACTCTTCTTCAGGGATCAATGTTGTTGGCCTTAGTCCTGTCGCTTGTTATAAGAGAGAATTCTCTAGATCTGACTCTGTTAGCACGAGTGGCATTGGATCCGAAATATCTGAAAATGAACTGCAAGCTTCTGGATCGTGGGAAATGTCCGAATCGGGGAATTTGAATGACGATGGTGTGTTTTCAGATTCCTGCAGTGGGTTTTCGAAATCTCCTCGGCGTCAGTTGCAG
>Ent365
CCTTGTCCAGGATCCTGCGGTGCCAATGCCGTCTGCAATGTTATCAATCATCGTTCCTCTTGCACTTGCCTTCCTGGACATGTCGGCGACCCTTTCACCTACTGCTACGTGGAACAGAAACGCGAACCTGCTCGCGTCGAATACCTTGACCCATGCAACCCCTCTCCGTGTGGACAGAACGCCGTGTGCTCGAGTCGACAAGGTGCTGCTGCCTGCACTTGCATCAAAGATTATTTTGGAGATCCCTATGTCGCCTGTCGTCCAGAATGCGTGACGAACGCAGATTGTCCAAATGATAAGGCTTGTCGCAATTTACATTGTACGGACCCATGTCCAGGAACATGTGGAGTAAATGCGGTTTGCAGAACTCTGAACCATTCGCCAACTTGCACATGCTTCGAAGGATACGAAGGAGATCCGTTCAGTGCATGCAGACTTCGACCACCACCACCAAAACCACAAGTTAAGGTGGATCCTTGCAACCCGTCGCCATGTGGTCCGTTTAGCCAATGCAGAGAACAGTATGGAAGTGCAATCTGCTCCTGTTTGTCGACCTATATCGGATCACCACCCAATTGCCGACCAGAATGTACCGTCAACAGCGATTGTTCCTTGACACTCGCATGTAAAAATCAAAAGTGTGTTCCACCCTGTCCAGCATGCGGTACTGGCGCGGATTGCCGTGTCATTTCACACTCTGCGATTTGCTCATGTCCTCCCGGGTTCGAAGGAGATCCGTTTTATCAGTGCACTCGAATTCAAGAACCGATTAAAATTGTGCATGAACAGCCAAAGGTGACCGTCAATCCATGTGTTCCATCACCTTGTGGACCATATTCTGAATGCTACGCTAGTGGTCCCAATCCAACCTGTACATGCAAAGTTGGATATTTTGGATATCCTCCACAATGTCGACCAGAGTGCGTCACGTCCAATGATTGTCCAAATGATAAAGCATGTTTCAACGAACGCTGCTCAGACCCATGTCCTGGAGCTTGTGGTTGGAACACTATTTGCCAGGTTGTCAACCATTCTCCAATCTGCACGTGTGAATCTGGTTATGAGGGAGACGCTTTCCGTGGCTGCTCCAGAATTCCTGTCCGAGAAATCAAACCAACTCCAAAGGACCCTTGCGCCTTGTGCGGAACTAATGCCATCTGCGAAAATGGTGTGTGCAAATGTCGTCCAGAATACTTTGGGGATCCATATGTCGCCTGTCGTCCAGAATGCAGTATCAACAGCGATTGTCCAAGTAACAAGGCTTGTAGGAATTTCAAGTGTCAAGATCCGTGCCCCGGAGTGTGTGGAATCAATGCACATTGCACAGTTGTTAACCATGCTCCAATCTGCTCATGCGACAACGGCTACATTGGCGATCCCTTCGTTTCCTGTCGATTGAGACCATCCCCACCACCTCCCATAGTCAAGCGAGACCCATGCAACCCCTCCCCTTGTGGTCCATTCAGTCAATGTAGAGAACAGTATGGAAGTGCAATTTGCACCTGTTTGTCATCTTATATAGGATCACCACCTAATTGCAGACCTGAATGCGTCAGCAACAGTGATTGTCCACTTCATTTGGCTTGCAGTCAAGAAAAGTGTCGAGATCCTTGTCCTGGAAGTTGTGGTCAAGGTGCCTTGTGCCGTGTGGTCAATCATTCCCCTGTCTGCGTCTGTGAAAATGGATACACGGGTGATCCCTTCGTCGCTTGCCGTATTCAACGTGTCGAAATTCCCCCACCCATTACTCGAGATCCATGCAATCCTAACCCATGCGGACCAAATAGTCAGTGTCGAGATGTTGGTGGAAGTGCAATTTGTTCTTGCCTGCCTACATATTTCGGCTCCCCACCAAATTGTGGACCGGAATGTTCAGTCAACGCAGATTGTCCTTTGAATCGAGCTTGTCTGCGAAATCGTTGTGCAGACCCGTGTCCTGGAAGTTGTTCGTCCACAGCAATTTGTACCGTCATCAATCACTCGCCAGTTTGCTCTTGTCCTGAAGGCTACTCCGGGGATGGCTTTACATACTGCCGCATTATCACAAAAGTGGAAAAGACTAGACCATGTCAACAAGCTTCTTGTGGAGACAATGCAGTTTGCACAGAACATGGAGAATCTTCTTACAAATGCTCCTGCCTGCCTAACTATTTTGGTGATCCCTACGTCCGTTGTAAGCCGGTTTGTCTGGTCGACAGTGATTGTCCAAACGACAAGTATTGTTATAATACGATCCGTTGCGACGATCCTTGTCCTGGAAGCTGTGGTCAGAATGCGGAATGCAAAGCTGTCTATCATCGAGCAATGTGCACCTGCTTGCCTGGATACACCGGAAACCCGACGACATACTGTAGAAGAATTGAAATTCCAATCGTAAAAGAACCAGAAATTGTTTGCGGTTTGAATGCAGAAATACGAGTTGTGAACGGAAGGAAGACTTGTGTCTGCAGGTCAGAGTATTTCGGAAATCCATTAGTTGGATGCAGACCAGAATGCACGGTCGACTCGGATTGTGACCAAACCAAGAGTTGCCTTCGTCTTAAATGTGTCGACGCTTGTTCCACCAGTGTTTGTGGACACAGAGCAATATGCGAAGCTCGAAATCATCGACCAGTCTGCAAATGTCCACCCAATTTGACCGGAAATCCATACGCTCAATGTAACGAAATACCAGTGAGAGTAGAACCAGAACCAATAGCTGATCCCTGCTATCCCTCGCCTTGCGGGTTGAACGCCATTTGTACTTCAAGGCCTGGATCACGAAACGCTGTGTGCTCATGCCCTCCAAATCTGCGCTATGGTTCTCCATACATTGAATGCAAGCCGGAATGCGTCGTCAACTCGGAATGCCCTTACTACCAAGCCTGTATTTCTCAAAAGTGCCAAGATCCCTGTGTGACCAACTCCTTCGAGCACGGCAGTGGAGGATACCAAGTCTGTGGAGCAAATGCATTGTGCAAAACTGTGAATCATGCTGCAACCTGTTACTGTCCACCCGGTCTGGAAGGCAACCCTCGAGTTCGATGTGAAACTGTGAGAATTGTTCCAAAGCCAGAATGTGAAAGAGACGACGACTGTCCAACCGACAAAACGTGTGTCAATCAAGTCTGTAAACCTGCTTGCGCCAACAATCCATGCGCCGTTAACGCCGAATGCAGAGCTTTCAATCACAGACTTACATGCGCCTGTAGACCTGACTATACCGGAGACCCGTACAGACAATGTATTCCAGTCGGATGTCAATCCTCTGAAGAATGTCCGTACACTGAAGCCTGTATAAATCGTCGTTGTCAACCAGCCTGTTTATTTGACAAGTGTGGAATAAATGCGGAATGTCGAGCAGTAGCACATCGGGCTGAGTGTTATTGTCCCCCAAGATTTTATGGAAATCCGCGAGTCCAATGTGAACGTCCTCAGTGCACCACGGATGAAGAGTGCCCTCAACATTTAGCTTGTGAAAATGAGAAATGCGTCAACCCATGCAAATGTCCCCCATCCGCTATTTGCAATGTCTTCAATCACCGACCAGTTTGCACCTGTCCTGCCGGATTTACTGGGAACCCAACCAGCAATTGCTCCCCAATCCCAACCCCTGTCCAAGTTAAGTACGAGTGCGAGACGGACGGAGATTGTCCTAGCCGACAAGCCTGTATTGAGCGTTCCTGCAAAAATCCATGCCTGCATGGGAAACCGTGCGGTGTTGGAGCCGAATGTTATGTCCATAACACCTTGCCCAACCGATTAATGACATGTCAATGTCTTCGAGGTCTTATTGGAAATGCTCGTGTTGAGTGTAGACAA
>Ent366
AAAAGACTAGATGACGATATCGGGAACCTATGGCGCGTCCATGATAAGCTGTACGACCTGACCCCATTCATCCATAAGCATCCCGGAGGTCCAGATTGGCTCGAGTTGACTCAAGGGACCGATATCACGGAGGCATTTGAAACCTCCCACATCGTCAATGTGGACCTCGTGGAGAAAAACCTGGCTAAATTTTACGTCCAAGATGCCACTAAACCTCGCATTTCGCCATACACGTTCAAGGAAAACGGCTTTTTTAAAACACTCAAAAAGAAGATTGCCCCAATCATGACGACGGTTGGGACTGGCCCCACGAACCAAGTGATCCTTATGCAAGACGGCATGGTGGCCATGTTTCTGGGCTGTATGCTACTCGGGACATGGCTCGACTCCACCGTTCTGAAAATCATTTCCGGTTTTTTCCTTGCCGTCCAACTTATCGGAGCACACAATTTTTTCCATCTGAAGGACAATTGGAGAAAATACTATTTTGATTTGGGCTTGTTGTCCTCACACGAGTGGAAAATTACGCATTCCCTCAGCCACCATTTGTACCCGAATACTTTAATGGATATTGAACTGGAATTGTTCCCGACGTACCAATTTCTGCCGAACAGACCGAAGAATTTCATCCTTCGGTGGTATGGACCTGTGATATACTCGCATTTGCTATACATCGTCGGATTCTGGATGGAACTGGGAAGAAGGATTTTTAAAATTGCGATGGGCGAACAAAAACTACGAGTTGAAAATGGAATCGTATTTTTACAACTTGTTCCACTCGTCATGATTGCTCCAACGGTTCAA
>Ent367
GACAAAATGGATATAACCCTGACAAACATGAAATTATCACGGATATTTTTCAACAAGGGAACCCAAGACGCACAATCAGAAGTTTCAATGTTAGATCCAGTGACTCTTGTTTTATCAATCAATCGAAATCTGAGTACAGATTGGTACCATGGGTGCGCTGACATTAGTCTTAAAGGAACTTTGCAAAATGCGTTTCTGAGGGCAAGCAATGAAGACTATGATCTAATTATGAGCATCCTCTTTGAAAACATACTCTATGTACAAGAACCATCTCCAGCAACAGGGAGCAGAGCTCCTGTCGCTGCTGCTGGTTCAAAATCTCCAGGGACGCCAAAGCCAACCGGCGGAAGTACACGAAGAAGAAAGACATCCGTCACTGTATCAAAAGAACATATTAGCGAAACGAGTGTTCAAACCGTTCTGTCCGCAAGGACAATTGATAACGCTGTCTACACTAAACTAGAAGTTAGTATAGATATTCCTCAAATGCGTGTCATCATGTATCAGAAAGGTGCCATTCAACTGGAGACATCACAAGGTGTAGTTGGTCGTGACGACGCTACTGCATTTGCTGATTTTGCAATCAGGAGTATCAAGATGGATATGAAATCATTCAATAACGAAAACATTTCATGTCCAATTACCGTTGGAGAAATTTCTTTGAAGGACGTCCGTCCTGGAGATAGGGCAGTTACAAACTTGATTAAGAAGAAAGCTGACCCTGACGATACAGACGCATCCGATTCATGTGTTGCTAAATTCTGTTTCAAAACCGATAAAGCCAATAAAAAAGGATCAACAATGACTTTGGAAACTACGAGTTTAACCATAATTTTGTGCTTGGACTATTTATTGCAAATTGTGGATTTCTTTTCAAGATCTGATACTGCCATGGAGTATCCAAAACCTGACCTTACTACCAAAGTAGAAAAGTTTGGAACAACGAGTGATCCAGTTCCAGTGCGAGAAGTTACTCCAGATCTTCCAAAAGTAACTATAGGAGTTGACGAAGAACTTGAAGCGGAACCGTTTTGTGCTTTCTATAATTTTTCAGAAACCGAGATTATTTTGGTGGAATCAATGGAATCAGTGCAAAGCAACGCCTTGCTCTTACATTGCGAAGTAGCTTTGAAGCAACAGGAACTCAATGGTCGCTCGAACATGATGGGTACAATTGGAAATTTGAATTTGAGTACTTGCAATTACGATGTAGACGACAATCACCAAGCAATTGCTGAAGTTATTAGTCCCATGTCTATAACAGTAGTTATGAACAACTCTGAAGCTGTTGGGACGCTGATAGATGTCAATATTTCTGACATTTTTATCCGCATGACTGCTGGGACTTTGGAGCTCCTCTTGAAAATTGTTTCCACAATTGGCAGTTCCGCAGATGCTGCATCTGCTAAAACTGACGGAAAAGATTACTCTGATTTGTGGGATATAAAAAGGAATGACGAAATGAACTTTTGGTTTTTAAACTCTGACGCTTCCGTAGAAGTTGGATTAGAAGCCCTGCAAGTACAAGAAGATAAAGTTCGACTGTTCAACGTTGCCGAAGAACTGAAAGTTAGTGAAAGATTAGTAATGGAATCTGGGTGTATTGTATTTACTTTTGAAACTGGTGTGGGAAACAATACAATGCCAATGTTACTAATTGAAACAGACATAGATCTTCAA
>Ent368
ATGGATAACAAAACTCTGCAAGTCATTATATCTGGCCCATCTGCAGAATGTCTTGTCGCCCTCACGGAATTCAACAATATTCACGAAAAGAACAAGGATTTTAAAGAAATTGATCGTAAAACTAAAGAGCAGTTGTGGGATGCTCTTTTCTCGAGGATGAAACCACAAAACGTCGATGGGGATGAAGAGGATAGAATTGTCCAGTCCTGTCTTCACTCCCTGCGCATCCTGAGTCGCGATAAGGACACTCTGGAGAAGGTCATGACGGAGGACAGAGTTACCACTCTCTTAGCTTTGTCAGGTCTTTATCTCCCTCATGATGAATTAAAGCCCTCGGATAACAACACCAAGGCAAAGAAGGTGGCGGGGCCTAAGGATAGGCCAAAGTCAGTGGAAGGACTTAAGGCAATTTTCAATATGGTATTTCAAAGTCAAACTCTGCAAGTCATGTTCATGACTGATGGAATTCTGACTCATCTGATCAAACGGATTGAAGATTTCACATCATTCTCAAATGGAGGATCGTCCAACTTGGAGTACCCTCACGAATTCCAGTATTTTGTGGGAAGAATATTATTTCTCATCACAGCCCTGTGTCAAGATATTGCTCCAGCCAAAGTTCGCAATTCATTGAACGGTCTTCCCATTCTGGCGTCTTATCTCGAGTCAAAAATGGAGTCAATTATTTGCCCATCCACAACCACCAACAACTTTGACAACTTTGACAATTTGGCTGCTGACATAGTTTGTGAAATTCTCAAAGTCTTGTACAACCTCATTTCAGATATGATCCCGAAAACCAAAAAGAGCGAATCTTTCGAATCGGAAATTGACAGGGAGGATTTAGAACAATTAAAAAGAATTACGTGTGCTACACGAATTCTTTTGTTAAACACAACCAATCCCAATTTCACAATTTCTGGAAATTTAATTGAAGTAGAGTCCAAGAAACAGGATATTCGACGTCATTCGATTGATCTTCTAGCTGCCGTGCCCGCTCCTTGTTTTGACGAATTTGTCCCAATGATTGCTACTGGTAGTCAGCAACAACAATCAACTTCATTCGCCGCCTCCTATCTAGAACACGACATGACAGCCGTAGAGGCGACGTTGTTGTATCTGAACGAAAAGTTGGATGCCGTGAAGCAATCGTCCATTTCCACCGACTATATTGCTCCCCCACTCTTAGCCCTGCATAACATGAGCATCGGCCACCGAGCTATTCGCAAATATCTCAAGAAAAGGATTCTACCCCCATTGAAGAGAAAAGATGTTGAGAATCTTCCAGAGGAAGGTAAAACCATTCGGAATAAACTGGTGGCGTTGTTGACCTCTCCCATCACCCACATTACTGACTTGGTGGCAAATCTACTCTTCATCCTGTGCAAGGAGAAAGTTGGGAAGTTGGTCAAATACACGGGATATGGGAATGCGGCAGGGCTTTTGGCCAACAAGGGGCTAATGTTGGGTGGACAAGGTCCTCCCCCAGGAAAATACTCGGACTCTGACTCTGATGATGGTTCCGATCTTGACGAATATCGGGAGGTGGAACACATGATTAACCACATCGAGGGGAGAATTCACCAAGATCGTCCAGACCCAATGGAAGGGATGACGGATGAGCAGAAAGAGCACGAGGCGATGAAGCTGATTAGGGCCATTGATAAAATGGATCGGTGCAGTGGGGGCATTCGACCTTGCAGAATTGGGGCGGACGGCCGTCCA
>Ent369
GTCACCCTGCTAAACTTCATGATTACGCCACTCGGCTTGCAAGACCAGCTCTTAGGAATTGTGGCTGCCAAAGAAGAGCCAGTTTTGGAGGAGCAGAAAAATCATCTCGTCGTGGAGGGCGTCACTAATAAGAATCTGCTCAAGGAGATTGAGGACAAAATCCTACAAGTGCTGTCCAGCTCGAAAGGAAATATTTTAGAGGACGAGACAGCCATTCAAATCCTCTCCTCGTCGAAAGAACTGTCCCAAGAAATTCTTGCCAAACAAGAAATTGCGGCCGTAACGGAAAAGAAAATTGATGAGACTCGAAACAGATACAGACCAGTTGCTCTCCACTCCAGCACTTTGTTCTTCTGCATATCTGAGTTGGCCAACATTGATCCCATGTACCAATACTCCTTGGCGTGGTTTATTAACCTGTACTCATCAAGTATTACAAACAGTCGTCAATCCAAGGATTTAGCGTCAAGAATCCACTTCCTGAATGAACACTTTACCTCCTCCATTTATCGCAATGTGTGCCGATCTCTCTTTGAAAAGGATAAGTTGGTCTTCTCTTTTGTGCTCTGTGTCGCCCTGATGAAATCCAAAGGAGAGTTTGATATGGAGACGTGGAAATTTCTCCTCACTGGTGGAATTGCGTTGGAAAATCCGTATGCCAACCCAGCACCAGAGTGGTTATCGGACAAAGCATGGTCAGAAATTGTTCGAGTCAGCACAATGAAACCATTTGCAAAATTGATGAGTTTCGTGAACAAGCATATCCAACTTTGGAAAGAACTGTACGATTCGTCAGAACCTCAAGACGTCACGTTGCCGAGTCCATGGGACAAAATGAGCGACCTGGAGAGACTGGTCATTCTTCGCTGCTTCCGTCCGGACAAGTTGGTCCCCGCAGTACAATTATTCATTACGAAGAATTTAGGACGTGAATTTATCGAACCTCCACCCTTTGACTTGGAGTCTTCGTACAATGACTCGAATTCTGCAACTCCATTGGTCTTCATCTTGTCACCG
>Ent370
GTCATCATTCGCGAAAACATCATGACGGGACAAGAGTACAACTTTAACAAGTTGACAGGCGAGGAGGTTAACTCTTTAGGAGAAAATTATGACTTTGACTCAATAATGCACTACGCCCGCAACACCTTTTCGAGATCCACCTTCCTCGACACGATCCTCCCACGAGAGGACCCCAACTCGAGACATCGACCAGAGATTGGGCAGAGGATTCGACTCTCTTCCGGTGACATTGCGCAGGCCAATCGCCTTTACAAATGTCCCGCGTGTGGGAGGACGCTCCAAGAACCGACGGGAGCACTTGCCTCACCCTTCCATCCCGGACTTCGCGATAACTCGCTGGAGGCAAATGGCAACAATGGATCGGCTCAGAGTAGCAGCAATAACCATACTGCTCACATTATTAGCACCACTTCCCTCATGAACAGCGGTACTGCCAGCAACCATGAGGGTGTCGTTGGCGAAAAATGCGAGTGGCGGATCGTTGCAACTCATGGGGAGACAATCATTCTCAACATTTCCGATTTT
>Ent371
CTCGGCGTGACAAAATCATCCTCCAAACTGACCGTATTTCGTCCCTTCTTCATCGTCCTGAGCGTCCCCTATTCCGTCATCCAGGGCGAAGTTTTCACCCTGAAAGTTCTCGTCCACAACTATCTCGGTCACCCAGTTGGAGCTCGGGTCACCCTCGAAAATCCTGACGACGCCTTCACCTTGGCCATCGGGGAGGAAGGCATCCTCACCAAAACGATCGACTCCATCCCCTCCCCCTCCGTCGCTGTGGTCACCTTCGTCATCAGCCCGACCAAGATTGGTGACCTCGTCCTCTCCTTGAAAGCCGTCGCCTCCACGAATGAAGCCGGCGATGGCGTGACGCAACCCTTGATCGTGAAACCGCCGGGGGTCAAGCAGTCCAAAACGGACGCCGTGTTCGTCAACCTGCTCAAATCGAGTAATAAAATCGTTCGGAAAACGCTATCAGCCACGTTTCCCGAGCACCGCGTCCCGGGCGGGGATATCGTAAAATTCACCGTTATCGGAGACATTATCGGGGGCGCGATTATAAATCTGGAGTCGCTCATCCAACTCCCGTCCGGCTGCGGGGAGCAAAATATGATCAATTTCGTGCCAGACTTGGTTGTCCTGGATTATCTGAAATCGATCGGGAGTCTGACGACGTTTGTGAAGACGAAGGCCGTTTCCTATTTGGAGGTGGGTTATCAAAGGGAACTTACCTTTAAGAGGTTTGACAGCTCGTTTTCCGCGTTTGGGAATACAGACGCGGATGGATCCACGTGGTTGACGGCGTTCGTTGTGAGATCGTTTATCGGGGCGAAG
>Ent372
CGCTTCCAGTACACAGTGGGATGCATGTCATGCGTTACGGCTTCCATGTTCACGGCGGCCATTGGGATCGAGAACTTTCTGAGGTTGAGAGCCCTCAAGAATTTGGAGTCTGCACGACATCGAAGACGTGGTCAGCCCGTGAATTCAATTGTGCACACGACTGACACGGCCCCTGAGCATCAAGCTCCTCTCCCACCTCCGCGCTCAGTCTGCTCCCAATTTCAAGTCACTGTTCTCAATCTCACGTTCTGGATTTTGGCTGTGGTCGTCGTCCTCGTTCATCTCATGCTCATGCCTCATTTGACGTTTGCCATCTGTGGCGACGGTGGTCGTGGCCCCTCTGTCAGATCCCTGCCAAATGAGAAGACGTTGCTCTTTGACTCGATCCTGGCGCTGGGGGCTTTTCTGCTTTCTTTTGTCATACTTGGTGGTCTCGGATTTCTCAAGTGTGCTTGTATAATGAAATCGTGGAGCAAACCCCTGCCCTACATCACGTCACGGGAATTTGCTCTCATCAACTCCAACTTTTGGAATTGGCTGGGTCGCTTCCTCGTATGGGCTCCCGCCATTGTGACGGCCGTAGTCATCCAGTTCGACAGCTCCACGACCAGCCTCCTTTTGTCCTCACCACCATACGAGCCAGTTCCTCTCCCCACGGGAAGAGTCTCACTTTATTTTCATCCCACAATCACCACCACCATGGGAGGACGAGGCGAGAGGGAAATGAGCACTGCTTTCTCCAGCAACACCATCAGTCTGACGGGCAAGGATTCACAACAAGATCTCAATTTTATGCTTCAAAGGCTTGTCTTCTGGTCGTCTATTCTCCCCTCTTGTTTAGGAAGTATAATCTATGCTTGTGCCAACAAGGATTTCAGA
>Ent373
GAAGCGCTTGCCGTGATGCAGCACCACGACGCAGTCTCTGGCACGGCAAAACAACACGTTACCGACGATTACGCCCTTCGCTTATCCATCGGCATGAATTCTTGCTCTTCTGCCATGTCCTCCGCTATGGGTGGCGATACCACATTTTGCCACTCGCTCAACATCTCTTCCTGTTCTTTCACTGAAAACAGGACAGACTTCTTAGTCAACGTGTACAATCCGCTGGTCCGCGAGGTTAAAAACGTGTACGTTCGAGTCCCTGTGGTTGGATCGGAAGGGTGGCGAGTGGTTGGACCGGATGGCGTCGTAGTGGAAAGTCAAGTCGTCATGATACCTTTGGAGGTAACACGGATTCCTGGGCGAGAGGGGGGCGCAGAGTTTGAAGTTGTTTGGAGAGTGGACTCTCTTCTTGGGTTGGGTTGGGGGGTTTATAGATTGAGCCAGAGTGGGGATGATGCCGGTCAAAAATCTGTGCTGCTGAGAAAGGGACCGGGAAAAGGGTTCTCGAGGGAGGATTTCACCATATCGAACGATGTCGGGCTGACGGTGACATTTAGTGGGGAATCTGGCCTTGTGAAAGGAATCTCTTTAGACGGACAGACTGTCGATCTGGATCAAAATTTCTATTTTTACGAAGGGATGAGTGGGAACAATTCAAAATTTGAGTTCAGGGCGAGTGGAGCGTACATATTTCGACCAAATGTTAGCAGCACGTCGGCAGCTCCCACAATGATTACGTCCAATATATTTTCTTATCACGTGTACCAGGGAGATTTACTTACAGAGGTTCACCAAGTCTTCACCGATTGGGTGAGTCAGGTCGTTCGGGTTTACAAGGGGAGGAAAGAGGTCGAGTTTGAGTGGTTGGTGGGTCCTGTGCCAGTT
>Ent374
ATGGAAATCAATATAACCAGCGCAATAGAAGACCTACGCGTCCCCTCGACCCATTTTAACTACCAAAATGGTAGAAATATAGATGACGACATTAGTTGTCCCCCAGCAAAGAAAGTGCCCCCATTTCTATCGGACTGGACGCACTATTCCACTCTTATCTCATGGATCGCTCTTGAACTAAAAACCCTCTGTCCCGAAGTGGACGAAGATGTCACTCCACCAAAAACAACGTCACCCGATGACCTTACCTCCTTCAAAATGGAGTTAAGCTCCCTTCTCAAAGAACTAGGATTTCCATACGTTTCCCTCCTTGAACCCCAACTTCCAGCCAGATTTGAATCTGCTCATGATCGCCAAATACTCCTCAACTTTCTCCTTTCCGAACTTCAAGCGGCCAGGATGATCCATGTACAAAAGGGAAAATCTGGCGGAGGTGGAGACATGCACGTCTCCCTCGATGAATCTCCGACAGCCAAAATATTGAAGGAAATGATGATCGAGCTAGATCTGGGGAAACCTCCCGCAGGATCTACCCCAGGTTTGATATGGACCGGAATTCTACAAAAGGTCAAGGCCCGTAATCCTACCCTAGAGCCGCTCTTTACTGGGGCGCTCAGTGATACGCAGTGGGTCAACTTGGACAATTATTTTAAAGAGTTAAAGTCTGATTATGGCATGAGGAGAGAGATGTTGCTGAAACGGCTGGACGTAACAGTGCAGTCCTTCCACTGGTCTGACAGGCTCAAAGGGGACAAGGAAGAAAAATTAAATGCCGAGTTTAGAAAGTTAAGACCAAAAATGAAGGAAAATCCGGCCGTAGAGCTGAGTCATGTTCTGGCAGCGAGGATTGATTTACCAGTAGTGGAGAAAACGTCGTCGTCATCGGTCAGAAAGAACACAAGATCTGCAGTGAATAGCGTTGTCATCGGAAAGGTGCCAGATCGTGGGGGACGACCCGATGAGGTGGAGCCACCTCCACCAGAAATGCCGAGTTGGCAGCAGAGACAA
>Ent375
AATCAGAATTACTTCACTGGCGGCGACTACGAGCCTTCCTCCTCCCCCAGCACGTCGAAACTCTTGAAAAGATGGCACTGCAAGTCCCGCTCAACCTTCCGCTGCCTTCTCCTCATGTCGAAAGAACTCTCGAAATCCGTCTACCTCCGAAAGCACGACCTCGCTCTTATCGAGGCATGGATAATCGACTTGAAATCGATCCATTACGCGGAACCCCCCATGCTCCCGAAAAGACGCTCCCATACGAATCCTTGCCTCGGGGCGGATGGCCTGCACGGCGTTTCTTTCTTCCCCGCCCTGGAACCTCACTTGTCCTCCGTCGCCGAGTCCGAGTACAGTTTGGCGAAACGGAACGAAACGCTGCGAAGCTTGGTCAGTGCAGCGGACAGGCTCCGGGTCAAACGGGATGAAGGGCTTTCCTCCGATCTGACCCCACCGGGAGAGCGTTCCACATATTTTTCTACGGATTGGAGCGCCTACATTCCAGTGACGGAATCAACGTCTGTCCAACGATACGGGTCGTCATCGTCATCTTCTTCGTCAGAGGATAAGAGTTCACAACTCTCCTCGAGCAACGGCCCCGTCACGTATTATGCCCATTTCCGCGACGCCTTTAGAGAGTTGGAAGACTCCCCGTCGGATTTTGTGAGGACGTTGGTCACCCATTCGAAGCAGAAGGCCGAACTGGCCGAAAAACATAGGCAGCAACAGCAGAATAGGAATGGAAAACAATTTCTGACTCAACCGTTTCCGTTATCAAATTCAAAATCGGGTTTCTCATCGTCTGAAACTTCGTCTCAAGAGGAAGAGTTTCCCATTTTGAAGGCAATGACGGAAAATATGTGCACCGGTTTCGGACCTCTGATTCCTTTCAAGCCGCGCAAAACGTATGACGACCTCCTTCTCATTGTCGTCTTTTCGAACCAGCATTACGATCTGATCCCCACGCTGGAGGTCTTGTACCGTTCCATCTTCCCGAATATGCTGTACTGTGGTCACCCCCATGTCTCGGTGGACCTCTTTTTGAGAAAGTATCAAACCGCGGAGCATCGCTCGTTCTCCTTTCTTCCGACGTATACACGAGCCACGTATGAG
>Ent376
GTCAATGATATCATGAAAGAACTCATGGCAGCAATGAAGCAAAATAATTTGGAGAAAGCTCTACTTGCATGGTGTCAGCAAAATACTGAACCTTATCCTGGTGTGGACATTAAAAATTTTACGACATCGTGGTCCGACGGACTTGCCTTTGCAGCCCTCATTCACCGTTGGAGACCAGATATTTTAGATTTCGGAAGTGTCGTCTCAAAGTCTGATCGCAATGAACGGCTAGAAATGTCCTTCAAAGCTGCTCAAGATGCGCTAGGAATTGATAAGCTGTTGGACCCCGAAGATGTTAATACAAATGTGCCAGATAAAAAATCTGTTATGATGTACGTAATGTGCCTTTTCCAAGCCTTAGCCCATAGTGGTCTGGAACCACCACCACTGCCAACGACAACATCCTTACAGGACGCTATAGTATCTGCAAAATTAGAGGAGGAGGCGTCCCGTGGACCTTCAGTAGAGTTAACATCGTATCAAAACATTGTGGAGGAAGTTTTATCATGGCTGCTTATAGCCGACGATAGAATATCCACGATGGAGCCGATTAGTGAAAATCTTAATGAAGTTAAAGTACAATTCCAGGAGCATGAGAAATTCATGCTCTCCTTGACTGACCATCAAGGTGACGTTGGTGAAGTTCTCCAAGAAGGCTCAAGACTGCTACAAGAATCCAAACTTCCACCTGGCGAAATTGAAGAAGTTAGAGCACAGATGAAATTACTCAACACCAAATGGGAGGACCTGAGGGTAAAAGCTATGGATCGTCAAAATAAGATTCATGAAAAATTAATGGCGTTGCAACTTGCCGAGCTTGAAGCATTAAAGGAATTTCTGACATCCACGGAAAACCGAATTTCTTTAATTAAACCCCCAGAGATACATGATGAAAATTCATTAAACGCGCAATTACAAGAACAACAACTATTACATGAAGATATTTTGAAGGAACAAGAGAGGGTCGTGTCGTTTTCCAATCTTGTAGTCGTTGTTGATGAAAGTAATCCAGACACAGAGTTTTCAAATATGGAAGACCAACTTGCA
>Ent377
CCATGTCCCGGAGTTTGTGGTATCAACGCCGAGTGTGTCGTATACAATCATGTCCCCAATTGTGAATGTATCGTAGGACATCAAGGAAATGCATTTAGAGCTTGTATGAAAATTGTCGAGCCAATTCGTGTCATCGAACAACCACAAGACCCATGTCAGCCCAACCCCTGTGGACCCAATAGCGTCTGCAGAGTTCAAAATGGTTTGGCAGTTTGCTCATGTCTGCAAAACTTTATCGGAACGCCACCCTCTTGTAGGCCAGAATGCGTCACAAGCTCAGAATGTGATTTGACCAAGGCTTGCGTGCAACAACGTTGCGTCGCGGTTTGTCCAGGACCTTGCGCTTCTAACGCTGTCTGTCGTGCTGTTAATCATGCGCCAATTTGTTCATGCGGAGTGGACCTTATTGGTGATGGATTTTCAAGATGTCAACCAAAACCACCCGTCAGACTAGAAGAACCACAGGACCCATGCAACCCGTCGCCATGTGGCCCTAATTCCGAATGCAGGAACATCAACGGCGCTGCGGCCTGTTCTTGCGCCAGAGATTACTTTGGATCGCCACCAAATTGTAGACCAGAGTGCACCATCCCTCAAGAATGTCCGGGTGATCAGACATGTACTAGAAACAAGTGTGTCCCAGTTTGTCTAGGCGCTTGTGGATTTAATGCGGAGTGTCGTGGCATCAACCATTCTCCAAATTGCTACTGTCATCAAGGATACACCGGAAATGCTCTTCATGGATGTTACGAAATCGTTCCAGAAATCAAACAAGAACCACAAAATCCATGCATACCCAGTCCCTGTGGAATCAATGCTCGTTGTGAAAATAGAAATGAAGCAGCAGCCTGCGTTTGTAACCCGGAAACTTTTGGTGATCCTTATGTCGAATGTCGCCCAGAATGCGTGATCTCTGCAGATTGCCCCTACAACAAGGCATGCAGTCAACAACAAAAGTGCTACGATCCTTGCCCAGGTGCTTGTGGGTACAATGCTCAGTGTGACGTCGTGAACCACTCCCCGATTTGCTCATGTTTACCTGGCTACACTGGCGAACCACTGAGTGGATGTCGAAACATTCCACCACCACCACCGCCTACGAAAATCGAGGTCAAGAGAGACCCCTGCAACCCATCCCCTTGTGGACCCTACAGTCAGTGCCGAACTGTGGGAGATAGCGCGATTTGTAGTTGTCTCCCCAATTACGTGGGATCGCCACCATCCTGTCGACCTGAATGTGTTACCAGCTCAGAGTGTGAATTGACAAAGGCATGCATTAATCAGAAATGTGCC
>Ent378
ATGTCGACCTCACAAGCCGTCAAAATCCCAGCCGGACTCGAACTAGCGTACGACTTGGAGAAGGCGAATATTGAAAATGGCCTTGACGCCTTTGTCCTCACCCTTCATTGGTCCATAATTAGGACCGGATTGCTTCAAAGGGTCCCAAACTCAGCGACCAACGAACTAACGGAACGGCTCCCCCCTGATTGGCCTCAACATGGTTCGTCCCATCCAAATTCGGCGACGAGAAGTTTGAGCCTCTTCTACTACGACAGACTGAACCCTCACTTGCGATATGAACTTAAAGTGATTGAATTAACGGCCAACGACATGGTGGCCGTGACCCTGTTTCGATCTCCGATTACGACTACGCCACCACCAGCGACAAGTGTGGATTCTACGCCGCCGGCGAATAATCCGAACCGACCAGCTTCAAAGGTTACTTCCGGCGTGGAGAAGAATAGTGCTGCGGCGACGTTTCAAATTCCAAATTTTATCAGGACTTCCGTCTTTGATGGTGAAGGGAGTAGAGATAGGGCGACGGACGTGTACGAACATGCCGACCGATTGGAGACGCAGCTTTATGAGAATATTATGGAACCGTTAGGATTAAGGGTGATGGGTCAACCACCAGTCCAAGGACCGTATGATGATGGGTCAAAAAAGACGTCGACTCCGGCAGCGGCGACGACGGAGGGGGAAGGGCGACAAAGTAGAGATCCCTTGTTGGATGAGAGGTTTGTCTATCCAGATTTT
>Ent379
GTTGACGAAACTAATAGTCCCACAAAGAAGGATAAGAATACATATCATCAACACCAGCAGAAATTATCATCCTCCAGCAGTAGTAAAGTCACTAACCCGAATCAATACTACTTTGGATCTAGTGAAGAAAATAGTGACGTTAAAATGCTCATTAGTCAATGGAAGTGTGTCGACATTTTAAGAATAATAACTCAATATGTTCGCTGGTTGGCTCGAAACTGTAAAGCACAGTGGCCCACAGAGTTGAGAACAATTTTCACAAAGTTGTACCACCTATATCGCAACAGTGTTCCTACCGAGTGCACCCTTGATCCCGTTATTGAGAGTGCAAATTTGGACGTTGAAGACGACTGGTTTACCATCCTTGCTCAAGCCGAACTTGCCCTGGATGCGAGCAGTTGTCCCAACCCGACAAATATGTTCTTGCTAGAGAACGCTGCGAAAAGTGGGATTTTAAATGAAGATTTTTTACTCCGCGTGGAATGGTTCAAGTTTAAGAATCACCTTCTTCAAGGAAAAGATGAGATTACTGTTGACCATTCCTACACAAAACTTCATCTAAATTTAATTCTCGAAATGTTGAAAAACAAGCCGGACGGATTTATTTGTGTGCTTCCAACCGAAGTTGATTTTGTGATATCCTCTCCCGTAATTATTGACAAGTTGCAGTACGTTCAAAAAATTGAAAAGTTGAGCAAAATTGAAAAACTGTATGAAACTAAGCAATTTGAAGATTTAGTTGAAATTCTCAACTTTAGTCTTTCCGTCGATTCTTCAGATGATGTGCAGAATCGGATCTATTTAACTGAATCATATTTTCATCTCGGCAGGATCGAATGTGTCGAACATTGTGACCTAGTTTTGCAAACTTTGACAAAAAATGGGTCCGAAGAGAAGTTACTCTCAATTCTCAAACTCCTTCGTGACATTTGGGAAGGAATGAAGTGTAAAATGGAAACAAAAGAGTTCAAAATGATGATAAACACATTGCTCAAAATCCTGATCCGTGTGGAAAAGCAGGAACAGTGTTCTCACAGTTTTCTCATCACGGAACCTTGGTGCCTCCTTCATGCTGTGCTCTACCACTTGGAACAAATTGAGTCCGCACTGTTCATCGATGAAGAAACGGTGCCTGGGTCCATCCTCATTTTGCAACTGGGGCACGAGATTCTCAGCAAGAGTGGGAAATGTTCCATGAACGAGGGACACTTTTTGTCCTACTGTATCGCCATACTTTTAGAGCTCGCAGGGACCGACATGTACTGGGCTTTTGAGGAGACGAAGACCTGTCTCGACCAAGCCATCCTCTGCATGTACTCTCATCCCAGTAAAAAGTTTAAGCTCAAAAATTTAAAGGATCACGGAACATCAGGCATTCCCATGAATTGGTCGGCCTGCTGTCAGCTCTATAAGTACTACCAGTTGGACGAACTGCCTGAATTTGACAGTAAACCGAGCAAGTCTATAAGTGCCGAGGTGGAGAATTTATTCCAAAGAATTATTACCGAGATGCCAGCACAATTTAAGTCACAAGAGCGTTATGAGCAGATCAAGGAGTATATCAAGGGAAATGGACCTTCGGACGTTGTATTTGAACCGAACGAGTCAGCAGAGAAATTAGAAACTTTCGACATTTACTATTTACTTGCAGATTTCTACTTTAAGAATCAAGATTTACAGAAAGCAGTGGAATTTTACATCTGGGATTTAACCGTGTGTCCTTTAAGATTCGATTCCTGGACAGCTATTGCCCTAACGAAGACGGAGGATGTCGTTTCGAAAATTAATGCCTGTGATGCCTTCAAAGTTGACGACGTCATTGTCGAGTCGGACGCTGTGATTAGATGTTTTCAACAATCTGTTAATCTCGATATGACCAATGCAAAAGTTCGGATTGAATTTGGTTCATTTTTATACGCGCTGCATTCCGTTTTTACCCGTGAGATGAATCTGCACAAGGACAAGTTGACACCAGAACTTGTGGAGGAGGTGCAGATGAGGCATTCGACGTATCTCCTGAGATCAAAGAGTTTGTTTGAGCCGTACAAAGTGGGAGGACCGGATGCTCCAAGGGATAAAACGGATGAGGACGATGCCTGGATTAATCACTACATGTTGGGGAAAGTTGCAGAGAAAACTAATTCGACGGAGCCGACGATATTTATTTCTCAGTATGTCTTGGCTGGACAACTTTTGCATGCAAAATGCTCCACGTATCCATCTCGGATCAACTACTATAATCCTCCAGATTTCGCTTTGGAAGCTTTGGAAATTTATTTT
>Ent380
AACAAGTGCGCCAACGAAAAGCGGCGCCGCGAGCAAGAAAACATTTACATCGAGGAACTCGCCGAGTTAATCTCCGCCTCCATCGCGGACTTATCAACGAGCATGGCCGTGAAGCCGGATAAATGCGCCATCCTCCAGGAAACGGTGAACCAGATCCGGAGGATTAAAGCTGCCGAGGAACTCGCCGTGCAGCAAGGAGAAGTCTCCTCGTCAACTAATATTTTAGCCAATGAGATATTGTGTCCGCTGGTTTTAGAAGCGCTGGATGGGTTTCTGTTTGTTGTGAATTCCGATGGGATCGTCGAGTTTTGCAGTGAGAATGTAGAGGGGTTCGTGGGGTTTAAAGGGGAGGAACTCGTGGGGAAGTCGATCTATGGGGTGGTGCACTCAAGTGATCAGGCGAGGTTCAGTGGGAGTTTGTTGCCCATGTCCATT
>Ent381
AAGGTCCTTCTCGCCATGCAGGAGGGTGTCCTACCAGGAAACCTGCACTTTAACGAACCTAACGCCGACATCCCTGCCCTCTCCGATGGCAGATTTAAAGTCGTCAGTGAAAATCTTCCCTGGGCTGGTGGTTACGTTGGGATCAACTCGTTCGGTTTTGGCGGAGCCAATGTCCACGTTGTCTTGAAGACGAATCCAAAGCAAAAACCGGCCACCCCCACCACCTCAGCCACCCCGATTCTTATCCCATACTCGGGTCGAACAAAGGAGGCTGTAGAATTCACTCTGAAACAACTCGCCGAAAAGCCAAGGGACGATGAATTGATTGGATTATTCCATGAAATCGCGAAAGAAGAAATTCCCGGACATCATTTCCGCGGATATACCGTTCTCGGAGAGGACCGTGCTGATTTAGACGTACAACCGGTTACTACATCTGCTGGAGAGAAGCCTCCAGTCTGGTTCATCTTTTCCGGGATGGGTTCCCAGTGGCAAGGAATGGGCAAGGACTTGATGAAATTCCCCGTTTTTGAGAAATCCATCAAAAAGTCGGCCAATTGTCTGTCGCCCCATGGCATCGACCTCATCGACCTAGTCATGAATGGAACGGATGAAATGTTTGAGAACGTGCTCAACTCCTTCGTCTCCATCGCGGCGGTCCAAGTCGCCCTTGTCGATATGTTGTCCTGCGTGGGCGTCGCTCCAGACGGAATTATCGGTCACTCTGTGGGAGAGTTGGGTTGTGCTTATGCGGATGGGTGCTTTACAGCGGAACAGACCGTGATGGCCGCGTATGCGAGAGGAAAAGCTATTCTGGAGTCGAAACTTGCTCCAGGCGCGATGGCCGCGGTTGGTTTGACGTGGGAAGAGGCTAAGGCCCGGTGTCCTTCGGATATCTTCCCGGCTTGTCACAACGCCAAGGACAGCGTCACCATTTCCGGTCCGGTCGACTCGATCAAGAAGTTTGTCGAAAAGTTGAAGTCGGAAGAGATTTTTGCGAAGGAAGTTAAGTCTTCGGGTCAAGCTTTCCACAGCAAATATATTGCA
>Ent382
ACGTGGTCAGCCGGAGTTGGGCCTGCTAAAGATGTCTACAACATAAGTGAAAATCCTCAGTATCGTCTAGAAATAAAATCTTCCTCACCTGACGGAGCAGCTGTTTGGGTTCTCTTAACAAGACACATTACGGAAATTGAAGACTTTAAGGAAAATCGGGAGTACATCACCGTCGTCGTGTATGACACGGACGGGAAACGCGTCTTTTACCCCTACGAGCCACCCCCAATGATAGATGGTGTAAGAATTAATAGTCCCCACTACTTGTGCAAGATTCGCGTCCAGGGCACCACCGCGAAACGATTCACCTTAGTAATTTCTCAGTACGAGAAAATGAAAAGTATCCACTACACGTTACGTGCCTACTCGTCGTGTCCCTTCCAAATGAACGAAATACCGGAAGTGGGTAAATATCAGAAGCAAATCACCGGTGAGTGGAAGGGAAAATCTGCCGGAGGATGTTTGAACCATCCCGAATCTTACCAGAATAACCCTTGTTACAAAATTGCCCTGAAAACGTCATCCAATGAAAATACACTCATCATCGAGTTGAAAGGACCCAAAGACTTTCATGTTGGGTTTGACATTTTATGCTCCAACGTCACAGATCCGAAAGCTCCCGGATTTTTTAATAAGAAATCTTGTGGGAATTAT
>Ent383
CAAATACTCCCTACGTCTTCTTCAGCCACTACCGATTTGAGCAATCACTCTCCGTCCGGAGGACCATCTGCTCCTCGAGACATTTCCGCCGTTCTCATTTCCACTCGCTTTGTTACACTTACGTGGAAAGCACCAATCATCACCAATGGGAATATCATTGCTTATGCTATCTACTACAAAGAGATTGGATCGGACCGAGAACGGACCAGAAATACGACAACAGGGCGGCTAGAGGAAGTAAATATACAAGGACTTCAACCCAATAAACGATACACCTTTCGAATTGTCCCATACAATGAGAAAAGTTCTGGAGTTAGTTCTCCCGAGATCGCAGTGACGACACAGCCAGAGGTCAACGTTCCTGGTTCTCCGGCAAATTTGAGACCCGTCCTAGTCACTCCGACAAGTATTAAGCTTGCCTGGTCTCAGCCGGAAGTGAGCAACGGAAATATTCAGCGCTATAAAGTATATTATGTAGAGGCCAGCTCAAAAACGAGTACTTCCGGCACAGTCAAGTTAATAGAGGAAGATGATGACACAGCAGAAGAAGATGATGGTGAAATTGAAGACTATCTCTTGCCAAACAACGGAGGCATTCAGTCCAAAACGGTTAACATACCGGAAGTTGTCATTGAGGATTTAAAGATTTATACAGAATATTATATTTGGGTTCTTGCCTTCAATCAG
>Ent384
GTTGAAGAGCTACGACAAAGGATTGAAGAGAAGAATCGAATAATTGAGAAAAAGACCAACATTGCACTTCAAGCGTCCCAAGAGAGGAATAGAATCGCTTCCGAATTTGGTGAGATTCGTGACCAGATGGAAATCAAAGATCGAAAGATTAACGTTCTCCAGAGGAAAATTGAAAACTTGGAAGATTTGCTAAAAGAAAAGGATAATCAGATTGACATGGCAAGAGCCAGATTGGCACAGTATCAAGTGGGGGCAGGTGGGAGTGGCGGGATGGGATTGATGAATGATCCAATCAGTTTACCATTAAGTAATTTAGAAGATGCTATTATGGACAAAGATAAACAAATTGGGCAATTAAGAGAACAGAGGGATCGGGCAGAGGGTGAAAAG
>Ent385
CCATGCCCAGGAGTCTGCGGAACGAATGCGGAGTGTCATGTCTACAACCATTTGCCCAGTTGTGAATGTATTTCCGGATATCAAGGAAATCCATTCCATGGTTGTCATCTAATTCCAATAAGAATTGAACCCACTCAGCCACACGATCCCTGTCATCCCTCGCCATGTGGACCATTCAGTCAATGTCGAAATATCAATGGTTCACCGTTGTGTTCTTGCCTGGAAAACTATCTCGGGCCTCCACCATCTTGCCGACCAGAGTGTGTGATTTCTTCGGAATGTCCGCTCGATAAGGCGTGCGTGTCTCAACGTTGTTCTGATCCATGTCTACGAGAGCCTTGTGCACCACGAGCAGTCTGCAAAGTCCTAAATCATTCACCAATTTGCTCATGTCCACCAAATCATGTTGGAAATCCTTTCGTAAGCTGTGAATTGGAGCAAATCAAGAAAATTGAGACGGATCCATGTCATCCATCCCCCTGCGGTCCAAACTCGGAATGTCGAAACATCAATGGTTTTGCTGCTTGTTCTTGCCAACGAAGTTTTGTGGGATCTCCGCCCAACTGCAGACCAGAATGCAGTATTAATGAAGACTGTCCTTCGGATAAATCCTGCTCAAATTATCACTGCGTTGATCCTTGTCGAGGCGCTTGTGGCGTCAACGCGGAGTGTAGAGCTTTGAATCATCAAGCAGTTTGTACTTGTGCTGTTGGATATGACGGCGATGCATACAGCAGTTGCAGGCAGATACCAAAATACTTGCCACCCCCACCAGATCAGGTTCAAGATCCGTGCAATCCATCTCCTTGTGGGACAAATGCTCTTTGCTCTGCAAGAAACGGGGCAGGATCTTGTGTCTGCCAAGAATTGTATTTCGGTGACCCGTACGTCGGATGCAGACCAGAATGTGTTCAAAACAATGATTGCCCAACAACCAAGGCGTGCAGTCAAAATAAATGCATC
>Ent386
CAATTAAAGTGTAAGAAACGCGTCATCCTTTCCGGCACTCCCATCCAAAACGACCTCCTCGAATACTTTTCTCTCGTCCACTTCGTCTCAGAAGGGATTCTCGGGACGGCACAAGAATTCAGGAAAAATTTTGAACTACCAATCCTCAAGTCCCGTGATTCGTTTGCCTCCGATAAAGAAAATGCTGCTGGACAGGAAAAATTGAGAGAATTATCAGCTGCCGTAGAAAAATGTATGATCCGCCGTACCTCTGCCTTATTAACGAAATATTTGCCTCAAAAGATAGAGCTTGTCGTCTGCTGTAACTTGACCCCGGATCAGGCCACACTTTACAAAAAACACGCCCTGAAATTCACATCCTCGTCGGCAGGCGGAAATAAAGCTACATCTACTCTCGCAGCGATCACCAGTCTGAAAAAGTTATGCAACCATCCCGATCTCATAGCAGATCCTCTCCCCTCGAAATTAAATGTCGAGGCTTCCGGAAAATTCAAAGTTCTTGACATGCTACTCGCCGTGATTAAATCGACAACCGATGATAAAATTGTCCTTGTATCAAATTATACGCAAACAATGGACTTTTTCGAAAAGTTGTGTCAACTTAGAAAATATGGATTTACCCGGCTAGACGGATCGATGGCTATCAAGAAGAGGATGAAAGTGGTGGATCGATTTAATGACCCCACGAATAAATCAGAGTTCATTTTTATGCTAAGTAGTAAGGCTGGTGGGTGTGGGCTTAATTTAATTGGGGCGAATCGTCTCATAATGTTCGATCCAGATTGGAATCCGGCGAATGATGCGCAAGCCATGGCCAGAGTTTGGCGAGATGGACAGAAGAAA
>Ent387
AAGAAAGAAAAAGTCTCAAACCCTGTAGGAGGTCCGAAGGTGCATAAGGAACAAAATCTATCAAAACCGGATAGTAATAAGCCGAGTAAATGTGAAGATAAAGCAGAGGAGGTGTCCCAAGAGAAAAACCCACCTGCAAAACCCACAAACACTCCAGCTAAAATCAAGGAATCTATTGAAGCCGTCCCTGAACCTGAAGTTGTTAACGCCAAGTCATCCGCCACCATAGAACCTGCACCCAAACCACGCCCCACTTTTGAATCCCTCGTCGAAAAAGTTCACCCTAAATTCCGCGAACTTGGTCTTAAATACTCAAACTATATCCTTCGTGGTTCCAATCAAAGAACTATCGCCCTTCTCTCCACCACAAAGTCGTACATTTTAGGATATCGTACACCAGAGGGAAAAGGATTCAAGCAGGATCTTTCATCTCAGCTCCAATTTTATTACGAGAAGCTCAAGCTTTATCGGCCATATGCTGTTGGGATGACCACAGCGGTGGAAGGAGTGAATGCTGCCATTCGTGCATTAGAAGAAGGCATGTCTGATCCGCAATATAAAGAGGAACTCGAAGAGTGGGTCGATCGCTTCATTGAAGAGAAAATAACAAAAGCGGTGGAAGCCATTGCAGAAAAGGGCGCAGAAAAAATTCGGGAAGGGGACACCATCCTCACATTTTCGCTCACAGACGCAATTTATGAAACATTCAAACTTGCTGGAGAATCCGGAACGCGATTCAATCTTGTTCTCGCCATCACCAAGTCAGATCACTACCTTGCTGAGTACACCCAACTCAAGCAAGCCATGGGCGGAGACGTATTGAAAAGCCAAGTGAACATCAGTTGTATCAATCTCTCGTCCATTATGTCGTTTATTTCTTCGGTAGATAAAGTATTTTTAGGTGGACATGCTCTGTTTACAACTGGGGGAGTTATGGCACATGCGGGGGCCAGTACCGTAGCCCTTTGTGCGAGCCATCACAATATCCCCGTAATCTTCTTTTGCGAAACTTATAAGTTTTGTGACAAATCCCCAACGGATGCATTCTACTCTGATGTATTCCCTGAAAATAAATTTGGTCTTGCCGTTGATAAGGAAGTTGGGGTAGAGGATGACGAAGGTTTAACTGTAGCTCGGATTTGTTACGATGTGACTCCGGTAGACTTGGTTACTTGTGTGATAACGGATATTGATATGTTGCCGAGTTCTAGTGTGCCGGTAGTGTTAAGGGTGCAGGAAAGTAGACCCTTAACCAAATGTTTG
>Ent388
GATCACGACCTTGTCTTCTCCATGCAAGAAATTCGCCAACTTAGTCTCGGTCGATTGAAGGAGATTGACGAGGGAAGTTCCGAGTCTGGAGGACGACCAACGTCTCGCCGTGGTTCTGAGGCTGCCGGAAGTGATACGGGCGACAGTAGCGAAATGGCCGAACTCCTTGACGCCGAACAGATCCAGATGTACATTCAAGAACTCATGCCAAAGGAGTGTGTCGTCAAGCTGAACAATTCAACCAAGTCGAAGGAAAACATTTGGGTCGTCCACCCCATCGAGGGAGTCACACGAGGCTTGGAAAAATTGGCAAACAAAGTTGACATGACGGTGTACGGGTTGCAATGCGTACAAGACGCAGATTTAGAGTCAGTCAACTCCTTGGCAAGCTATTACCTCAAACAAATCCGTAAAATTCAACCAAAAGGACCTTACAACATTGCCGGGTACTCGTTCGGATGTACAATTGCGCTCGAAATGGCCCTCTTGTTAGGAAAGGAGGATCAAAAATTGGTGAAAAATCTCGTTTTCTTGGACGGATCTCACAAATACGTTAGTGTCCAAACTGCCAAGTACAAGGACACGAAGCAAGTCACGGTTCTGGGGGCGGACAGCGAAGCAGACGCCATGTGTACCTTCCTCATGCAGTTCGTATCCTTTGAATACATTCGGGTCAAGAACGACCTCGTCAGCCTTGCCACAATGGATGACCGAGTCACCCGAACGGCCGAAATTGCACAGAAAGCTCTTCCTCACATCAATATTGTCGAACTTAAGGAGGCCATCCTGTCATTTTACAAGAAGCTCGTTATCGCTGATAAGTACACACCGTCCTCAAAATTCGGTGGGCGCGCAATTCTCATAAAGGCGTTGAAAAATATGTTCTCCGAAGTTCTTGGGGAAGATTACAGCCTCTCTCAG
>Ent389
CAAGACTTGGCGGACAATTTGGGAGTGAAGATTTTCCAGGCGGATATCATCTATCATTTATTTGATAAGTTTACAGCCTACCGGGATGAATTAAAGGCGAAGAAGAGAGACGAGTTCAAACATATCGCCGTCTTTCCATGCAAATTGAAAATCCTTCCCCAGTTTATTTTCAACACCCGTGACCCAATCGTCGTGGGCGTTGTTGTTGAAGCTGGCGTTGTCAGGGAAGGAACTCCGATATGTGTTCCGAGCAAAGAGTTTGTAGAGATTGGGCGAGTGACGAGCATTGAAATTAACCATAAGCAGATGGAAAAGGCAACCAAAGGACAGGAAGTGTGTATTAAGATCGAGCCAGCTGGGGATAGTCCAAAAATGCTTGGCCGTCATTTTGAGGAAACGGATGTCTTGGTGTCCAAAATTACCCGAGAGTCAATCGATGCGTGCAAGGAATACTTTCGAAATGATCTTTCCAAAACGGACTGGCAACTTATGGTCGAATTGAAGAAACTCTTCCAAATTATG
>Ent390
AATGAGGAGGACGGCAAAAAATCCGAAACCGCGGTCAGCTCTCTTCTTGAAAAGGCGGACCAAACCTACAAGCAGCAGCAGTACATGAAGGCCGGGTTGGAATCCATGCTCCAGTCGATTAAGGAAAAGAAGTCGATGGCGGGTCTCTCTATGGCTCCATTTCCAACATCATCCTCGGCGACGACAGTGGCTGCGGCCCCACCCTCTGCGAGTATGATTGGGCCTGCCGCCGTCTCTACTTATGCATCTGCTGCCGCTAATGCTTTAAATAACAACAATATTTCAGTTGGCAGTATATCCGCTGCTAACGCCAGCATGGGAGCAGGCAACATCATGACCCTTGGAGGACCTGGTGTCCAAGCGTTAACTGGTGGAGGACCTTCCACACTGAGTCATGCTGCAGGATCACTGGTGCTCAAGAACGTTCAGAGTTTGGCTTATTGTTATGCGATTGACTGCAAGAGTTCCTACGAGGAACTAAATCGAATTATGAGG
>Ent391
GAGACACCAGTGGACATTACCCGTATACCCGATCAAGAGGAAGTAACAATCTTGGAGCAGGAGCCTGATGTTGGCGTTGGTCTTGCCGGTGCCTTGAAACTGGCTCACAAGAAAGGATTCTTAGAACAAGAGAAAGTAAAGCGAGTTGGAGCTACGACAATGAAACATCTTGAAGCCAAGCATTACACTATTGAAGACAAGAACTATGAAGAGGAAAGAGTTAGCAAGCGAGACATGTACTTTGGTCCTACGTCCGATTTCAGAGAAAAAGACGGTTATAAGCCCGAAGTGAAGTTGGAATATAATGACGAGGATGGGAAACCAATTTCAGCAAAGGAAGCTTTTCGTTTATTGTCGCACAAATTCCACGGAAAAGGTTCTGGTAAGAATAAGATTGATAAAAAACGCAAAAAGAACGAGCAGGAGAAGCTTATGCAACACATGAACTCTACGGATACTCCATTGAGGACCGTCGAACTTTTGCAACAAAAACAAAAGGAAACTCATTCAGCATATTTGATCTTATCTGGAAGCAAGGCCCATGATATGCTTCGTAAAAGTAAACGT
>Ent392
ATCGCTATCCTTCCGTCTTCCAATGGCTTCGTTTCGGTGGGCGAGGATCGTACCCTCCGTATTTGGCAGAACGGCGCCACTTCCCAGGTTCTCTTTCATCCTGCCATTTCAGTGTGGACGGTAGCCTGCCTGTCCAATGGCGATGTTGTGACTGGCTCATCGGATGGAGCATTGCGCGTCTTCACCTCTGACCCTGACCGTTATGCGGCACACGAAACGTTGGCTGCCTTCGAGGAGGAGGTTTCTCACTCCGTCCTCGCCGCACAACAAGACCTTGGGGGGATGAAGATCTCTGAACTACCCGGAAGAGAATGTCTCTTTATTCCAGGCAAGAGCGACGGGGAGACAAAGATGGTCCGCGAGGGGGAGAAAGTCGGCTGCTACTCGTGGTCCGCGGCGGAAAAGAAATGGGACAAGGTGGGGGACGTTGTGGGCGCAAGTGGCGCTACGCAAAACACGTCTGGAAAAGTTTTGCACGAGGGGAAGGAGTACGATTATGTGTTTGCGGTGGATCTCGAAGGACAAAAGGCGCTCAAATTGCCGTATAATGTGACTGAAGATCCCTGGTTTGCGGCACAAAAGTTTATCGACAAGAATGAATTGAGTCAACTCTTTTTGGATCAAGTGGCCAACTTTATCATTAATAATACAAAAGGGATGCAGTTGGGTAATGCGTCAGATAGCAAT
>Ent393
GTTTGTCCCCTAACCGCACTGAAACTTGGCGAGCTGGCGATTCAGGCCGGATTTCCCCCCGGCGTGATCAACATCCTTCCCGGAACTGGATCAGTCTGCGGTCAAGCCATTGCTGAACATCCCCTCGTCCGCAAATTAGGCTTCACTGGCTCCACTCCGATTGGAAAGCAGATTATGAAAACATGCGCCGAGAGCAACTTGAAGAAAGCGAGTTTGGAACTGGGAGGAAAGTCTCCACTCATAATTTTCAAGGATGCTGACCTTGACAAAGCCGTTCGGGGCGCGTTGTCTGGCGTATTTTTTAACAAGGGGGAAAACTGTATCGCTGCAGGCCGATTGTTCGTGGAGGAGTCAATTCTCAAAAAATTTGTGCGTCGAGTCCTCACTGAGACCAAGAAAATGGTGATTGGTGATCCCCTCGATCGATCTACGGCACATGGACCACAAAATCACAGAGCACATTTAGAAAAGTTGGTAGAATATTGCGAGATTGGGGTGAAAGAGGGGGCAACTCTTGTCCATGGGGGGCATCAAATCAAAAGGAAAGGACTCTTCTTCGCCCCCACAATTTTTACA
>Ent394
ATTGACGTCGAATGGAAACCCGAATCCGAAATACAAATTATAAAAACCGGTTTCAACTATGGAGGCCGAGGTCTCGAACTGTCCACTTTGAACGTTTTCAATGGAAAGATATACTCTTGCGGAGATAAGACAGGAATCGTCTTCGAACTTTTGGTCAACGACACATCCATTGATGTCACTCCTGTACCCTGGGCAATTCTCGCCGATGGTAACTCCTCTTCCGGGAAAGGATTCAAATGCGAGTGGGCCACCGTGAAGGACGAATCTCTTTGGATTGGTGGACACGGGACCAGTGGAGGTCACAAGTATCTCAAAATCGTGTCCCCGTCCGGCCAAGTGGAACATGTCGACTGGACTCAAAATTATGCAAAGTTGGCCGCAGCGGTTAAAATTAGTTCGCCAGGATACCTCACCAATGAGGCGGCTGCATGGAGTGAGACGCTGAAAAAATGGGTTTTCGCGCCAAGAAAGATTAGCAAGGAGGCTTTCAAGGAGGAGACGGATGAGAGATCTGGGTCAAACACGGTGCTAATTGCGGATGAGGATTTTAATGAGATTCAAATGATTAAAGTGGGCGAATTGATACCGACGCATGGATTCTCCAGTATTAAATTCATTCCTGGAACGGAGGACAAGATCATGGTGGGAATAAAATCTGTGGAGGCGGAAAATGAAACGGAGAGCTATATTATGGCGTTTGATCTGAAGGGGAACGTGTTGCTTAATGAGACCTTGTTCGCAAGTGATAAATACGAAGGGGTGGAGTTCTTT
>Ent395
GAATTCAACATGAACCCTGATGGAACCAAATGTAATCTCGACTTGATTTTGAAATGGGCAACGCTTCGTTTCTTTGACACAAATCCCTCAGTATTAATTCGCATTTTGGATTATATGATCAATGTTTTCCAAGTCTTGAGTGCTGAAGATTATAATATGGCGGACGTGGAAGCTGGCGCTTTCATTCCATACCTGGTCGTCAAGTTAGGAGAGTCAAAGGAAAACGTACGTGTTAATGTCCACGAAATTTTGAAGCGCGTATCAACGATTTACTCCTCGCAAAAAGTATTTACATATCTCATTGAGGGACTAAGATCTAAAAATGCCCGACAACGGACCGACTGCCTGGACGAAATGTCTAGTATGATTGGAGTTTATGCAATGCCAGTTATGGGTAACACGCCGCAACTTGCACTCAAGGAAATTGCCAAGCAAATTTCAGACCGAGATACAAATGTTAGAAACGCTGCTTTGAACGCTGTAGTCCAAGCCTACTACCTCGTTGGGGACAAAGTATTCAAAATGATTGGACAG
>Ent396
CCCGTGATTGACCCATTTGCTCAAAACCAAGGATGCTGGAGAGCACCGCCAGCCTCCAGCATCACGTTGGAAGTACCGATGCGAGACTACTGCTTATCTCCAATCCACGAAGTGCCAACGCCGTTGGGAACACCATCGCATTCACCTTGTCACACACCAATGATGAAGAGAATGTCCGCCGACGAGAACCTCCCCTCCATTAAAATCCTCATGAGCTCGGAGGATGATGACACGACGCGAAGCTCTTCTTCAAAGAAAGACTCACCTCCGCCAAGAATGTTGCGAATCCCAATCATTTCTATATCAGTTGACGATGCTGCTGAAGATGGAGGGACGGAGATCGATACTCTCAACATGATTGAGGGTGACCCTGATGGAAACAATAGGGAAGAGGAAAAGAAAGCACAGAGCAAACTGTTTTACAACAGCCTAACCGGTGAGTCGGAAGTGATTCCAGACGTGTTGATCCATGTTCCGCCAGAACGATGTTCGGAAAGCCAGCCTGATCTTGAGTCCCCTGTCAGGGACGTGGAAACGCCACTCACCTCGCCACGTGTAAAAACCAGACCCCCACCTCTCATTTTTGCCAATGAAATTCTCAGCTGCAGCAACAAGGGGCCTGGCGACGATGATCGAAACGTCAAAATTGTCGTTCCTTTTGTCAACATTGAATATGCAACTCCTGTCGCAGAATACCTGCCCAAGTTTCCATCCATTATTACAGGTGGTCCAAAGATGGACTGTGAGGAGGAGGACGCTTCACATCACTCACTCTGCAAAACACTACCAGAAATGATTCCAAGCATAATATTCGAACATTCTGCGAAGGAAAACCCGTTGGTCCCTCCAACCATCACGATAAATCAGAGTTCAGAGGCTGAGTCGTCCAGCGACGACACGCCCGCTCAGCGACACATGCTTCTTCGTCCAAATCTATGCTTTTTGAGTCCATTTGCTGGAACATCGGACCGAATCCCCTCCGAGTCCAACTTGAGCACTTCAGGGTACTCCTCCATGGCGAGTCCCTGTCCTTCGCGCTGCCCTTCCGTGAGTCCCCTTTGCCCATCCGAGGCAGAAGATTACCACACCTGTTCCCATCTCCACGGAGCCCAAAGAAGGGCTTCCTTGACCCCAGGAACCCCCAAGAAACTCTTAATTGCTCCCCTACGTCGCAGCTCCTTTAACGCTCCTCACCACGCAACATCTGGATTACTATGTGATAACTCAAACATGCTTTGCGAACACGAGGGGCCTGGTTTAGGAGAAAGACGAGGCGAGATGGTGGTGGTTGAGGTAGAAACAGATTCAGCCGTGGAGGTGGAAACTGATGTCGAAAGCTGCGCCATCATCACCTTGTCATCCGAAGTTGACAACCCAGCAATGTCCATGAACACAGATCAGCAGCCTGGTATCCTCTCGGAAGACATGAAACGTAACGATGAAATGAACACATTGCTTCAAGTTCCCAAAAAAGGAATGCCAAAGAGTCGGAGTTTGGACATTGGTGGATCGAATGCTTCCGCTGTTGATCAGTATTCACCCAGTGATCCCAATTCCATTCCTGACGGACGGAATTTGGATAAGAAGGGACAGCTACTTCGAGGACTGGGGCCTAGCCTGGACTCCAAATTGAACAACGTTGATCGAGGCTTCTTGTCTACAACTGGAGTGACGATAATATTTCCATTGTCAAATTCAATCTCAAATTTATCCGGGAGAAAAAACTGTGGAAATTTAATAGAAATTCCAGAAGAGAAGGAACGGCGACTTTCTCCGGCAAGCTCCAGAAGTGAAAGTCCTTTAAGTGAATTGAGTGCTACGGGCGGTTTCAGCTTCCTCGGATCTCCGCTAACAGATTCTGACGGGGTTTACGATTGTGGGAGCTCTGAGGTTCTGACGAATAACAACGAGACGGATACTCAAGCCATCACCTCTGGGACAAGACTTGGCCTGATTCCCTTAAGTCGCTCAAATCCCCCAAGACGATCCGCAGGAAAAAGGAAAGAGAGAAAACCGACGCGAGGGGGCAACAATACTTTGCTATCTGCAAACCCGGCCTCATCCGCTGATACGACCAGTGACAAAGGAGCAACCGGTGGTGATTCCCAAGATCCCATCCTTTCGGGAGATGGTGAACTCCAAGTTGATTTTAGGCAAATTTCGCATCTCCACTTGCCACCCTATTTGGCAAAAGCTCTCCCATCTTCCTCAGTCTCGCCCAAAAGGGCAAGTCCGAAACGGAGAATTAGGGCTCAGCCTAACATGGATAAT
>Ent397
ACCACCCCCCGTGTGAAAACCTACAACCCGAAATGGGACGAGTCCTTCGTGACCATGGCAACCAACCTGTCCTCCATCGGTCTCACCGTGTTCCACGACGCGGCCATCCCACCCGACGATTTTATCGCCAATTCCACTATACTAATAGAGGATTTGCTAGAAAAACTCGAAGCGACGCCAGCGCCCTTATCCGATGCGCTATCCGCGGAGAGCGCTTCGAGCGCCTCCGTCGCGCTGGGCGCTTCTTCATCAGAAAAGAAATCCTACGACATTTGGGTGGATCTCGAACCCCACGGGCGATTGCACATCGCGATGGATTTCAACTACGAGGAAGAGGAGGAGCACGAGGAGGCCAATTCCGAATCCATAGTGAAAAGTGGGGGTGGTCAACAAGGGGGGGAGTCCGATGGGGGGAAGGAGTTTAAGGAAAGGGGGGGTGGTTTCAACCGGAGGAGGGGGGCCATGCGGAGGAGGGTCCATCAAGTCAACGGGCACAAGTTCATGGCCACGTATCTACGGCAACCCACGTTTTGTAGTCACTGCAAGGAGTTTATT
>Ent398
GTCATTAACGAGACGGTCCAAAGGGGCAATAACAACAACCTACTCAGCCAACTAAATCAGATGTACTCGAAAAAACCTTCGTTACTATTCCCTCCTCCAAAATCGGCTTCCGTTGGACGAAATGCTCTCGAAAATTCACTCTCAGCATTCGTCTTCATGTCCTTTGGAGTCTTTCTCCTTAATCAAATTCACAACTTTATGGGAGGCTCTGGGCAGATTGGCAGGAACGGCGATGACAAACATGCACTTCGACAAGGGAGAAAGCTGGACAACTTTGATCTGGATCATTCCGAACTGAATTTTTTATTCGAACCGCCCACCGAAGCGGATACAACGACTCTTTTTAATGGATCCGAGGATGGGAAAGGACTGCTACCGATTTCTGACGCTGTGAAGAACCGACCTGGTCACCAGGAAAAGAATAATGAAACCCGGTCAGAAGTAGTGGAAAAAGTGGTGACATCGAATCGTAACGCGACCAATGTGGGAGTGAACACTTTGCCCAACAGGACTTCTAATTATGTGAATAACATGTTCCGCGCCGCTATTAATTTGGTGAACGCCTACACGAAGGATACCCAAGCGTTGGACTGCATTTGGTCAAAATATTGTCAAGACTTGGATAAAACGTCGGCTCAGCATGGGTCCCTGTATTCAATTGCTGCCAGGATTAAT
>Ent399
GATTTGAAGGGAGACTTTCCTCTTGTCAAACAACTCCAAGCCTTGAAAGAATCCCTTAATATTAACACAAAAGCAGCCCTCAGCAAAATTTCTCAAGATGCAAACTACTTTCTCGTCCCATTTTTAGACATAATCAGGTCTGAAGACACCTCCGGTCCCGTCACAGCTTTGGCTTTGTCTGCAATAGAGAAGTTCATCCTCAACGACCTCGTCAACGAAGGGAATGGAGGGACGAGTGCCGCCGAAGCCATCACTGACGCCGTGATTCACGCCCATTTCGTGTCGACTGATTCGTCCTCAGATGAAATAGTGCTGATGAAAATTCTCCAAGTTTTGCATCGACTATTCGTCTGTCCCTTGGGGGCCTTGTTATCCAACGAGAGTGTTTGTGAGTTAATGCAAAGTTGTTTTAGAATGTGCTTTATAGAACGCGCAAATGAGTTGTTGAGAAAATCGGCGGAAACTGCGTTAAACGATATGGTTCGATTGCTGTTCATGAGGGTGAAAGAGTTCCCCGTCAGTACTGGTAAAAAGACCAAGATTTTAGACCCCACACTAGAATTGGCCGTAGAAGTAGCTAGGGAAGAAACGAACAAAACGGAAGATTCGAATATTGACCCCGTCGTGGCAACCCCGTCAACAGAGTCGGAGCCTTCAGAAACACCAAATATTGTTCACACACAAGTGCCAGCA
>Ent400
CATGCTTCCATCATTGACGGAATTCGCCTCGCCAAGGCGCAAAAGTACCGCTACAAGCATAAAGACATGTCCGACCTAGAGTCAAAACTCAAGGAATCTCTCGACAAAGGGACTCGTCGTCGCTTCATCGTGACGGATGGGGTCTTCAGCATGGACGGAAATGTCGCCCCTCTGCCTGCGATTCAATCCTTAGCAGAAAAGTATAACGCTGTCGTTTTCGTGGACGAGTGTCACGCCACGGGTTTCTTTGGAAAGACGGGTCGTGGGACGGAAGAGTATTTGGGGTGTAAAACTCCCGTAGACATTATCAACTCCACGCTGGGCAAGGCGCTGGGAGGGGCGGCCGGAGGATACACAACTGGACCCAAGGAAATTGTGGATCTGTTGAGACAAAAATCGAGACCGTATCTATTTTCGAATAGTTTGCCCCCTCCTGTTGTAGCTTCGAGTTCAAAG
>Ent401
ACCCTTCATTCACTTGGATTAATGGACGAGCTTGCCGGACCACGATTATTTGCCGTAATTAAGAACGAAATGAAGGCTAAGATTAAAGAAATCGGGACAGACAAGGTGGATTCTTCGAATTTTGATGTTTTAAAAACGTGGATGAATGAATCGTCCCATGCCTGGTATACTGCGTTGTATATGAGAGACACTGGGGGCCGCTTGCTAAATTGTCCACCTCCAGAATTTGGGATGGAATTGTCCTCCATGTTGCTGCAACAGTATGGAATTGCCATCATTAAAGATTTATTTGCTGTTATTATTGAATTCCCGGAGTCAAAACCACTACTGGACGATTTGAAGACGTGTATGAACACAGTGAATTTAAGAAACTCGCTCGTCGTCAATTTAAAGTCCTCTCTAGAACGAAGGTTGCTTAATGCAGGAGTAAATACGAGTGAAGTACTCGAAGCGTATATTGCTACTGTGAGAGCTCTAAAATACGTAGACCCCACAGGAATTCTAGTGCAGCTAGTGACCCCACCAGTTAGAGAGTATCTGAAACACCGGGAAGAGACTGTTCGTGTAATTCTCATCAGCCTTACCGAAGAGTCTGGAGAGTTGTCGGAAGAACTTGCAAGAAACCCTACTAATCCTGATAAGACTTGTAAACTTAATCTTAAAAATTACAAACTTTGGAAGCCAGACCCAATTGATGTTCCAAAAGATAAACACAATCTCCGTAAATCAGACCTTATTGAGGCGATGGTGTCAATTTATGGTTCAAAAACGGTATTTATTGATGAATACCGAGCCCTTCTAGCAGATCGATTACTACGAATGCCTAAGCCGGGATCGATAACCCGTGAAATTAAATGTTTAGAACTTTTAAAATTGAGGTTCGGAGAAGCAGATTTACAAAAGTGTGAAGTTATGTTGAAAGACGTTAGTGATTCGCAAAGACTTAACACTCGCTTCTATGAGGATGAAGGAGCAGTTTTAGCAAATGAGGCGGTACAAGTTTCCAGTCTGGTCGTCTCTGCACAATTCTGGCCCAGTTTCAAACAAGAAGGCCTTGTCTTGCCGGATCCAGTCCAGTCGGCGCTAGAAAAGTATACCAAAGCTTTTGAAATGATAAAGGGTAATCGGACGTTGGAATGGCAAAAACATATTGGTACCGTCAGGATAGAGATTGAACACGGAGGAAGCAAATTGTCGTTTTCAGTATCCCCAATTCAAGCCACCATAATTTGGCATTTTCAAGAAAAG
>Ent402
GTGGTCGCGGCGGAAGCTAATAACAGTATTTGTGGAGTTGGAATTGCATACGAAGCATCCATCGGCGGTATACGAATGTTGAATTCAATGAATTCAACCCCATTGGATAAAGTTGAAGCGGCCTCACTCTCCCATAATAATCAACACATCGACATTTACTCCGCATCCTGGGGACCTGACGATTACGGCCGAACCGTGGATGGACCTGGTGAGCTAGCACGGAACGCAATCTTTCATGGCGTAAACAAAGGGCGGGGCGGATTAGGTTCTATATTCGTGTGGGCATCTGGGACTGGCGGGCGATGGGGCGATAACTGCAATTGTGATGGATATGTGAATTCAATGTACACCATTTCAATTAGCACTGCCTCAGAACGGGGAACGGTTCCCTGGTATGCGGAACATTGTAGCCCAAGTCTCGCTACGACATATAGTTCTGATTCATGGAAGGCGAACGATCGTAACATTACAACAACGACAATAGGAGAAAAATGTACTTCTTCATTCGACGGTACGTCTCCTGCGGCACCGATCGCCGCAGGAATTTTAGCCCTAACCCTGCAAGCCAATCCTACCTTGACGTGGCGTGATGTTCAGCATATAATCGTTCGAACATCCCGCTCTGCACCTTTAACTTCCCAAGACTGGGCTACTAACGGAGCTGGTTTGAGGTACAGTAACTTCTTTGGATTCGGACTAATGGATGCTGGTGCCATGGTCAAACTAGCTCGTAGATGGATCAGTGTTTCTGAACGGTTCGTATGCCAGGTACCCGTTATACGGATAGATAGTGAGGAAACTATCGCAAGATATGGCACATTGCGACGAAAATTCAAATTGGAGGGGTTAAATTGCCCAAATGTGGGGCATCTTGAGCACGTCCAATTGATAGTAAGTACAAGGTCTAATCAACGCGGGAATCTTGGGATGGTCATAATTTCGCCATCCGGCACAATATCTACCGTATTAACACCCCGCCCGCGAGACATATTTGGTAAAAGTTTTATTAACTGGCCCTTCATGACGGTTCATTTTTGGGGTGAAAACCCAATTGGGACATGGACACTGGAATTTCAAAATAACGGCACGTTCAATCAGATTTTATCCAACGTGACGTTTTTGGGGTATGGAACACTTTCAAATCCAAATCAAGGCGATTCAAACTTTCCTAGTGGATTATCCAATAGGGATGAAATTCAGGATGAAAAATGGCCATTCTACATTTCATTTTGGACGATTTTGGAATTTTCGATAATTGTGTTTATTATTTGGCAAGTTGTTAAGTGGATTGGGGCACGAAGAAACGAGAATAAATTCACAAAGGTGCAGATG
>Ent403
AGTTATCAGAATTGGAAGGATTCCCTCCCTGATACATCTTGGTTAAAAGATTTGATGCCTCCTCCTGAAAAAATAGATGCTTGGCAAGGGTCAATAATCGAGTTTAAAAATAAAGTCAAGGATTTTGAAATCGATCCAGAGACCAAGGCATTAGGTCAAAAGCGCTTAGGGGAATTCCGTCATTGGTTTGATCAGCGATTAGACAAAGCAATTAAGGCAACCGAGGATGAGACTACTGCACATATGTCAGAAGAGACACACTTGACAAGAAATTCAAACGGAGATGCAATAGTTATGAGCCCAGGGGTGCTTCAGCGAATGTCAGTTGCGGCAGAGAAAGCTGCTGGAAAAATCCATAATCCTGCGGAAAGAATAGAATCCCTCTATGCTCGACTGGAGTCGTTACAAGACGAGTTAATCAAGGTTCAACTAAAGTATCAAAAGGAGATAGAAAAATTGGAGAAGGAAAACAAGGAATTAAGGAAACAAATTTTGTTACGTGGAAAAGATGTTCAAACTAGAAGAAACATTAAGAAATCCTTAATTGACATGTACAGTGAAGTTTTAGATGAATTGGTGGACTTTGACTCGTCTTACCGATCTGCAGATCATTTGCCAAGAGTTGTCGTAGTTGGTGATCAATCTTCTGGTAAAACTAGTGTTTTGGAAATGATTGCAAAGGCTCGAATCTTTCCTCGAGGAGCCGGAGAAATGATGACAAGA
>Ent404
CCATGTCTGCAAGGACCATGTTCTGCTCAAGCAATTTGCAAAGTGGTCAACCACTCCCCGATTTGTACCTGTCCTCCCAACCATCTCGGAAATCCATTCATTAGCTGCACCTTCCGTGAAGAACCAAGAATTCCACAAGATCCTTGCTCACCATCGCCGTGTGGACCCAACAGCCAGTGCCGTGAGATCAATGGAGTCGCATCATGTGGCTGCTTACTGGGTTATGTTGGGGCTCCACCCAATTGTCGACCAGAATGTATCATTGATCAAGATTGCGCCTCGGATAGGAGTTGTCGGCAGATGAAGTGCACAGACCCATGTCAAGGTCTATGTGGTGTTAATGCACATTGCCGTACCGTAGCGCACAGTCCAAATTGCTATTGTAACAAGGGCTACATCGGTGATGCCTTTAACGGTTGCCACTTCCCACCAGCCCAAGAAGAGCCAAAGGTCAACATCATCCACATTGATCCCTGCAACCCCTCACCTTGTGGATCAAATGCTGTCTGCACGGCAAGAAATGGTGCTGGGTCCTGTAAGTGCATTGACTTGCATTTCGGAGATCCATACACCGGATGCAGGCCAGAGTGCGTGGTGAATGCAGATTGTCCACAAAATAAGGCATGCACTAGAAACAAATGCGTT
>Ent405
ATTGTTCTTTCCGATGTTCCCGAAGATCCTCTAGATATCATTGCAAGTGGTCCCACTGTTCCAAACAAAGATCCAGAATCTCGAGCACGTGAAATTATAGACAAATACTCTGAACCCGGTACACTTGCAGAGAGTATCGAACAAGTTTTGAAAAACCCAATTGTCACCCCTCCCAAATCAAAAAATGTCACAAACATTATAATTGGCAACAATACAGTAGCACTTGAAGCAGGGTCCGAAGCAGCAAAACGGCTGAACCTTTATCCACTAATTGTTACCAAAACATTGTCTGGCAATGCCTCAGAAGTAGGAGACCTACTCGGTCACGCCACTCAAGCCATTTCATACTTGTTCCGAGCCAAACAGTCTGACCAATTTATATCTGCTTATGCCTCCACGATTTATAACGCTGCAGAAAAACTGAGTCTGGAAAGAGAGAAGGTTGACGAGTTGGTGAGGGTTGTACAGGATCCTGAAATTCAGTCAAAATTTGACGGAGTATGCATCTTATTTGGCGGCGAGACCACAGTCAACGTCGTTGGTAAAGGTATTGGTGGTAGAAATCAAGAATTGGCTTTATCCGCAGGAATGAAAATCGACACTTGTGCAAATAATCTGCACGTAAAGGGAAAGGTAGCGTTGCTCAGTGCGGGGACAGACGGTTACGATGGACCGTGTCAAGCTGCCGGAGCAGTGGCGGACTCGTCCATGTTGCAACGAGGTTACGACAACCATTTGTCCCCTTCGGAATACCTTCGCGAAAATAACTCGTACCAATATTTCAAATATAACAGCAACGGAGCATATCATATCATAACTGGTCATACAGAAACTAACGTCATGGACCTCGTAATTATCGTCATTGTTAAA
>Ent406
ATGTGGAGTTCAATCTATTTACCAACCAAAATGGAAGAACTTAAATTTGAAGCCCCACTGGCTCAATTAGAGGATTTTGTAGATTTGTGTTCAGATCTGCAAAACCTTTGCGATCTCAAGTCATCCAATTTCAACATGAACGGGAACAGTGCTGCAGGAAGTAGCAATTCTAACGGAAATTCCAACGGGAACGGGGGCATGTTCAGCAGTGGGGGATTTGGGGGGGACGGGAACGCCAACTCCCATGCCCAGCAGCAGCAGCAGACGCTGCAGCAGTGCGCGGCCAAGGGGTTGGAACAATTACTCATGAAGCAGGCCTTGGACGAGGACAACAATGACGTTGTCGTCGTCGAGGGAGACGGCGTTTTTACGGACACGTTCTCCGGCTCCCTCGAAGACCTCGTCAACACCTTTGACGAAAAGATTACTAAATGCTTCAACAACCTGGATGAGACGACAGAGAAGCTGGCTCCCGTACAAATGAGGACTCAAGAGGAACTTATGAATGATTGC
>Ent407
ATCGACGGGCCAGGAGTTAATCATCAAGCCAACAACTTTCCAAGTCCGAAAAAGTCAGTCAACCAAGCCAAGGAGAAAGCTACGAGTCGAGGTGGAGGGGGGCTGGCAGCAGTGGGATCTTGCAGTAATGCTTCACCATCTTCCGACCCCTGTCTCATGACTTCCACGAAGGCTGAAATGATTCAAAAATGGATTTCCAACCAAACCCACTCGCCCACTTTCTTTGACGACATTTCAAAATTGGACGACTCATTCTTTGGGGGAACTAGTCAAATTGGGTCCATTTTCAGTGGACCACCTTCCCAAATTCTTCAAAATAAGATTGGTGGAAATATTCCATACTTTTTCAGCAACAGCAGCGGGGACGCACATTTTAATAGCTTCTACCCGGAACCTGAGTATAAGGCTCTCACCGTTTTCAAGACGTGCGACGAGGAGGATCCTGATGAAGGAAGAGATGAAGACGGATATGAATTTGAATTCATCGAGGTGGTTGAGCCGGAAGTTCCGGTTCCGACTAATGATGTCTGTCTTCAG
>Ent408
GTGAGGTGGCGCGACCCCGACCTTCACGAAGTCATCCAATTTCTAGGGAATCAAAACCCCGTGGTGAAAGCGAATGCGGCCGCCTACCTGCAACACCTCTGCTATATGGACGACCCCGTGAAGGCGAAAACCCGCGCGCTCGGCGGAATCCCCCCACTCGTCGCCCTTCTGAGTCATGACCAACCCGAAGTTCATCGAAACGCTTGCGGCGCACTGCGAAACTTATCGTACGGGCGTCAAAACGATGAGAACAAGAAGGCAATCAAGTCCGCGGGCGGGATTCCCGGTCTGGTCCGACTTCTCAAGAGGACACCCGACAACGAGGTCAAAGAACTCGTCACCGGCGTCCTTTGGAACTTGTCCAGTTGCGAAGAGCTCAAACGCGCCATAATTGACGACGGGATTTTAACCCTCGTCAACAATATCATTATTCCTCACAGCGGATGGGATCGGAACAGTGGGCCGAACAATCAACACATTCCGGACGCCTGTTGGTCCACCGTGTTTAAGAATTCGTCGGGTGTAGTG
>Ent409
TGGTGCCGTTTAAGTGGCGCCTTCGAAAAGAAATGCAACCCAGCAAACCTTCCGTACTACAAAGTCGTCCGAGAATCCACCCGGAACGAATATTTCTCCTACGCTAAACACATCGAGAAAGATTTGTTCCGCATCTTACCAGGAAACGGGTGCTTCTGTAAATCCGATTCTCCCGGAATCCCACGTCTTCGTCGGGTCCTCCGCTCAATCGCGTGGCTTTACCCGGACGTCGGGTATTGTCAAGGATTTGGCACCGTGGTTGCTCACCTGCTCCTGTTTTTAGAGGAGGAAGACTGCTTTTGGTTGATGTCCACTGTGATTGAAGACATTCTCCCGGCTTCCTATTTTACCTCGGACTTTTTAGGAATTAGGGTCGACGCCCTGGTTTTTGGGCACTTTTTGGCCGCACATTTCCCCGAGGTGGATGCGCTTTTGAAGGAACACGACATTGAGTTGGGGCTCATAGCGTTCACCTGGTTTATGACGTTGTTCGCGTCGGTGGTCCATGTCAAGATATTGTTGAGGATTTGGGACCATTTGTTTGCGGAGGGGAGCATGGTCGTGTTTAAGGTGATGTTGGCCATGGTCAAGTTGAAA
>Ent410
CTTCTTTTAACCGAGAAGGAAAAGCTTGCCAAACAACGAGCCAAGATCACACTGGATGCTTTAAAAGCTCAAGGTTTCGAAGTCCCTGAGGCTGGAAAGGGTGGGAAAACATCACGAGCTGGAACTCGAGTTCGTCCCAAGAAACAAGTTCAAAGTCAAACATCCACCGAAGAACAATCTGCATCAGGCGAGGCCGGAGGAGAGGACAACGAAAATGCTACGCCTAAAACCCAGGAAGAAATTGAAGAGGAGCAAGCACGAATTAAAGAAGCTTGGGATCAGGAATCAGAGACTGACGAGGAGAAAGAGATTAAACGTCAAAAAGAAGCGGAGGACGGCGCCGCCTCCAATGATGAAGTCTCAAAGAGCAGCGAAATCAACGAGGCCGGAAGTGATGGTGAAAATCTCGATTCCCTTTCTCAAGACGACGAGACCGGCAGCGTGGCTGTGATTGAACCAGTGTCGGAAGTTCCTGAAAAGAAGGAAATCAAAGAGAAAGAACCGGCCGACGTCCGTATTCACAAACGACGCGAAGAGAATCAAAAGGCTCGCACTTTGAAGAACTTACGCTCCCCGGTTGTCTGCGTTTTGGGCCATGTCGACACTGGGAAGACAAAAATCCTTGACAAATTGCGGCGTACTCATGTACAAGATAACGAAGCGGGTGGAATCACCCAACAAATTGGTGCTACCAATGTGCCCATCACTGCAATTAAAGAGGCTGCCAAATTTGTTAAGGGTTTCGCAGATTTGGAGATGAAGGTCCCAGGCTTGTTGATCATCGATACACCGGGTCACGAGTCGTTCAGTAATTTAAGATCCCGAGGTTCGTCCCTTTGCGATATTGCCATTTTAGTCGTTGACATTATGCATGGCTTGGAGCCTCAAACTCTCGAGTCAATTAACCTACTAAAAGCAAAAAAGACTCCATTCGTCGTCGCTCTCAACAAGATTGATCGCCTCTACGACTGGCAATCCAGCCCGAAGCGGGATGTCCGAGACATAATCAAAAGTCAGCCAAAGATTACCGTCGCCGAATTTGATAAGCGATCCAAAGAAGTGATGGTCCAATTTGCGGAACAGAGTTTAAATGCTGCTCTATTTTATGATAACCCTGACCCTAGCACCTACATCTCAATGATTCCAACCAGCGCAGTGACTGGAGATGGGATGGGAAACCTGATGGCCTTAATTGTCGAGCTTTCTCAAACAATGCTTGCCAAGCGACTCATGTTCTCGAAGGAGCTGCAAGCCACGGTTCTGGAGGTGAAAGCAATCCCCGGTTTGGGCACCACCATCGACGTGATTTTGATCAACGGATTCCTCCGCATTGGAGAAACGATCGTCGTGGCTGGGACGGAGGGTCCGATAACGACACAAATCCGATCCCTCCTCACGCCCGATGGGATGAAAGAACTCCGAGTGAAGAACACGTATGTCGAGCATAAAGAAATCAGTGGAACAATTGGAGTCAAGATTGCTGCCAAAGATTTCGAAAAAGCTATCGCCGGTCTGAGCTTGGTAGTTGCTCATCAATCCGATGAGGTGGAGTTTGCCAAGGAGGAGATTACCCGTGAGTTGAAGACTGCTTTGAACTCGATCCGTCTTTCCGAACGGGGGGTTTATGTCCAGGCTTCAACTCTTGGATCGCTGGAAGCTTTACTTGAATTTTTGAAGGTTTCCCAAATTCCG
>Ent411
ATTGTTGCTGCCTATGCCACCGTTAATCCCCAAAGAGCTTATGTTCTTTCACAAGAGATTGCCGATTGGGGAGGTGGTAACTCGTGGACAAATTCCTTGTACTTTATTTCGTCGCAATCATTCACCAATGATATCTGTACAGAAGCAGGCCAAACTCCAGAAGGCCTTTTCGTAATTCTGGACGTCATGAGTGGGAAATATGTTACACTCGGAACTGACTCAAAATTGACAGCAGTTGGAGGGGCTAACGTTCTAGCAAGTAAATTCAGGCTGGCATTTAAACCCGGTGGCGGGACCCTTCAAGCGCTTAACAATAATAAATACGTGACCGCGGATAGTAGTGGCACTTCTGCTCTTGCCGCTACCAAGGATACTGCGTCTATGTATGAGCTGTTTAGATGGTATCCACAACCTGACGAAACATATCAGCTAAGAGCTTTGTCTAACAAAGGATTTGTCGGTACTGCCGCTGACAGACAACTAACAAATAACGGGATCGCAAGCAAGTACATATTGGTCCGTGTTGACGACGCACCCCTTGCACCACCACCTGCTCGAGGGAAATTGCGTAATAGTAACAGCAACAGCTTCGTTCGGGCAATTGCGTCAGATCCAACTCTCCGAGTTGGTAATGCCGAGCCGGATGCAACCATTTGGTCAACAGAACGCGTAGAAGATTCTCCAGATGCAGCACCACTCTATACCATTCGCAGTACGACAACGGACCTATTTGTTACGGCGGACCCAACTGGAGCCAGTCCCTTAACAGCAACTAACGGTGGCGCCGGGGCTTGGGAATATTTCCAGTTTATTCCCTACAATAATGAGGTGTACATCATAATACACGTCATCTCTGGGAATGCAGTTGCTGCTCAACCCGATGGAACACTTGTCGATAATACTTTAGATATTGATTTAGCTGTTCAATGGGCAATATTG
>Ent412
GGAAGCTTTAGCGCAATATCTGTAGCAGCGTCACACGGTCATAGGTCAATCCTCCACAAACTGTTGGCGCATCCATTCAACCAGCCATCGTCGAAAGAAGTTTTGTCGCTGGAGGAAATTCTGGCAGAAGGTGCGCAACCTCCGGGAAGTAGGAAAGATCTACTTCCGGGTCAAGTGATAAACGGAAGATCTGTCGAGGAGCCAAAGATTCTGTCCAAAACTCAAGTAAAAGTGCTGCAAGAGGCCATGTATCAAAGTGCCGAAAATGGACACATCGACATCACCCTGGACTTGAGGAATATGGGGGTGCCGTGGACGCTTCACTGTTGGATCAACTCCCTCGCCACCGCACACGAGCTGAGGTGTGAGCCCGTCATTAATCAATTGCTTCAAGACTTCCTCCACATTCTCCAACATGAAGATTTCTCACAAGCATCCTTCGTTGAGGATTGTCTCCCACTCTTGTTCAACATCTTTAGACAACAG
>Ent413
GAGATGGCGAATCGTTTTGAAGACCTGGAACGCGACTTGGGAACTCGCCTCACATCTTTGACAAACCTTTTGGTAAGCGTCGAGGCCAAGTTGGTGGAACAAGAGCAGGAGATTAAGCGAAACCATCGCCGCATGATGAGTGTTTTGGGCGGAATGAAGAAATCAGAAGTTGAAGGAGGAAGAGGTAGCTCATCCTCTGATAATTCAGAGTACAGAGCGGAGGAAGTGATCGGAGAGGGAGAGGAGAGTATCAACAGTTCATCCGGCTCCGAGGTGGTGGTGACGGGATCCACTTCCTCTTCCACCACCACGAGTACCACCACCACCACCGACAGAACAAAGAGCATTCTCCCCACCAATCCTTACGGTGGACCCCGTTCCGATGAAATGATCAAGTACAACTCGACCGTCCACATTGAGAATGGGCGGCGAGTCTTCTCCTACTACTGGGTCGTTCCAGGGATGACGTACAAGCTGAGTAGTTGGGGTCAGAAGCGGGTCCTCCGATCCAATAGCTTTTACATATTCCCCCGCGGCTACCGTATGTACCTCAAGATCATTCCACGCTACTCCACCAGCACGATGTACATCCACGTCGGGATCACGCGGGGAGACTATGATGAGACTTTGGAATGGCCATTCTCCTACAAGATGAGAGTTCAAGTGCTCGACCAGAATGAATCTAAATCAAGAGCTCAGGATTTGAAATCAAGAATATGGGACCCAAAGGAGTTGTGTTCAGCCACAAACTGGCGCAAACCTCTGAGCGCGGATAACGAC
>Ent414
TTTCCCCTCTGCCGTCACCGAACATTGGAAATCGTCCAACACGTCTCCCAACCGGAACCCTCCCTCCAAGAATCCGTCTATCTCCAGGAGGAATACAATCTTGATCGCTTATCCATCGACATCGTCAAAGTTTCCGGATCCGTCTCGACGCACCACACTTCTCCACGAGTCCCTCCGATACGTGAACTTTTACCGCGTCCCCCTTCCGCATCTGAGGACACACTCCTAGTTAAATTCCTTGTCCAAGAGGCCGGCTTTTACCAGATCAACATCCTCTATGAAGACGCCCATGTTCCCGGCAGCCCGTTTCCTATTCCTTTCAACGCCGCTGAACTCGACCCGGAGAAAACCGTCGCCCTCCGCGAATCTCCCATTGTCCTCTCCATCTCGGGCGACATATTATCCATGTACATCTCACCCAAAGATCGGTATGGGAATGAGTGCAATTTTGGAGATGTGGATCCTGCACTTTTCCACTTTTCGCTACTCCAACTTGACGACGGACACCATCCCGTCCTCGTGGAATCTATTGTGTTTAATTTTTCGCGAGAAATTAAGAAAATTCTGGGAGCCCCTTTCGACGAACCATATGAGGAGACATTGGAGGTTAGACTCGATGTCGAAATTTTCCTTCCCGGCGTCTTCCTCGCCAGTATTTCGTATAATGGGATTCTCATTGGAAATGGAACCTTTGACCTAGTCACATTATCACCTGACGAGCACAACAATCTCCGCAGTTTGATAAGCAATAATCCAGGAGCTAGATTCCACGAGGCCAAATTGCTCTCAAGTGGACAAGACTTACAGAAAAAACCGAGGCAGGTTTATATTTACGTGGCAGCAAAAGTACTTACCATCAAAGAATTCTATTTGGGAATTCTACCCTTTCGTCTTGCAGTATTTCGAATCCTCCCGGCGACAAAAGTCAAATTACTATCGTATAATGTCGAGCGGAGACAAAACATTCTGGAAATATCGGATCGAACTCAGCCAAAGATTGTGCTAGAAATTGAGCCCACGACAAGTCGCATCGTATTAGCAATGTTTGCTCTCTTTCTCAAACAGAGGTTGGGAGGGTCTGAATCTTTCGAAAACAAGCAAAAGTTTTTTTATGAAGAGTTGAAGAGTTCCAAGGATGTGCTGAGAACGACCACTTCGGTGTTATCAATCAATAGGGACTCGATTCTTAATTCG
>Ent415
GAGACCATGTCCACCAACGCTTTCCACTACGTCCAAACCCAACTCGACCAGTACCACTCGATGATGGTAACAGACAAAGAAAATATCCCGTACTGGTCGAAACGAGCCCACATGGCTCTGAAAGCCTACCAAGAACTATTATTTACCCTCCTCTGGATGGACAAATATGGCTCCGAAGCAGTCAAGGAGTCGTCCCGAGTCATTAAAAGCAACGTTTTCTACATGCCGGAATACCGAGAGCTGTGCTTCTCTCTTTTGAACAGTTTCGACCCCGTGAAACTATCCAAACTCTACCTGAAAGACTTGGTCGAGACGAATCACTTGTTTCTCAAAATGTTAGAAGAATATGCGACTTCCTCCTCTCGCAAAATTCTTGTCAAGACGAAAGGACAAAAGCGAAAAAAGATGAAGCGATCTGGAAACAAAAAGGGGGCAAAAAAATCGCGAAAAACAATTCCCAAGGATGACGAAGAACTCGACGAGCTTTGGAGCACCGTTTGCCACGACATTCTTGAATCTGTTGAATCCTCCGTTGGTCCCAGTGATGAGGCCGAGAATGTGATTCCTTTTGATGCCGCGTCCGATACTCCGATAGAGGAGCAGAAGGTGACCGCTGTGGAAAGAATTTCCGTTTTTCTCCATACCAGAAAGTACAAGGAGGCTTTTGTCTTGTTGAAAGCGTCGCGAGAGGTTTGGCCAGATTGCAGGGAGGAATTTGGCGAACAAGGGCTGGATCCGGTGGATGAGACGCTCGTTCTGAAGGGCATTTTCATGAGGAAAGGAACCCTATCAGCGGCAAATGCTGCGTTGCGA
>Ent416
GAAAAACTCGTCCAACGAAAAGAAGAACTTGACGTCGGCTACCAGAAAATCTCCGAGTTGATGGACCACTTGGAACAGCGAAAAACCGAGGCGATTTTATTCACTTTCCGCCAAGTAACTAAATATTTCTCTGAAGTTTTCAAGAAACTCGTCCCGGGTGGACATGGTCAGTTGGTGATGCAGACTGGGAATCGTGGGAGTGAAGAACTCGTTGAGTTACTGCCGGAGGAGGGAAGTTCACAGATCCAGGGGTTTAATTCGGATTATTTTACTGGAGTGGGGATCAGAGTCAGTTTCAGTGGGAATGTTAGTGCAGAGATGAAGGAGATGAATCAGTTGAGCGGTGGGCAGAAGTCGTTGGTGGCGTTGGCCTTGATCTTTGCCATTCAGAAGTGCGATCCGGCTCCTTTTTATCTCTTTGATGAGATTGATCAG
>Ent417
GTGCCTCAACGGCAAGCACAGATTCATCAACTCCTGACACAGCAAGAATCCTTGGAGGCAGGGCAACAGGAGATCGCCGAGTGGTTAAGCAGTGCCGAAGTCCTTCTGAATTCACACGTTCTCACGGGTGGCCCCCAACAGCTGCAGCAACTGTTGGACAGACATCGCCAATTTTTTGCCAAAACTCTCTACTACAAGACGATGCTGGAGAGCAAGAGCAAAGTGGTGGGAGGGATTGTTCGATCCGGAGAACGAGGTCCAGGTGTGGAACATCTAGTCAAGAACATGCAACTCTTAACGGACCACTTCAAACGAGTAGAGCAGAGTGGGCAGGCTTGGGAACACAAGTTGACAGAGTGTATCCGTTGTTGGCGAAACTATGACGAGAACAAGCAAACTGTGATTGACTGGATGGGCACAGCCGAAAAACTGTTGCAGGAAAGGAACCTCGAGTCAAAACAAACGGTGGAGGCACACAAG
>Ent418
GTGCTGAACCTGTGTCCAAACGACCCCGAAATTCTTAAAAAAGAGGAAACTCCTGAACGTTTGGATACTGACACAGTTATGATGGAAGATGCAAGTGAAATAACTGCCGGAAAACCTTATCATTGGAGGGATTGGTGCATCTGTCGTGGGCGGGATTGCTTATATATCTGGAATGAAGCTGCAGCACTAGAATTATCAAATGGCAGTAATGGATGGTTTAGATTTGTTTTGGATGGCAAGCTCGCGACAATGTATAGTTCGGGTAGTCCAGAAGGGGGATCTGATAGTTCAGAAAGTCGAAGCGAATTCATCGAAAAGCTACAACGAGCCAAGGCAGGCATTCGACCAGGAATGCAGTCGCAGTCAATTTTGAGTTCCCCAGGCCCAAACAATCAAATGAAGATTGGAAACTGGGCGCTTTCCTGTAAGAAAGATGGCGAACTATCCATTTCTAACACTGATGGACAACAACAAACCACAATTCTCAAAGATGACTTGGCTGGATTTCTTTTTGAATCCAATCGGGGGACCCGCCATTCTTTTACTGCTGAAGTTGGGACCTTGGGACCTGAATTTGCCACTGGTTGGGTTGGAAAGCGTGGCAAGCGACTAAAGTCTAAACATGAAGCAATGAAACAAAAGATCCGATCTCTTGCTCAGGAAATTTTCGATAATTATTTTCAAGTGGCTCAATCACAACCTCGAGGAGTTGTTGCAAAGTTGGGGACAATTGTTGCCCAGTTGGAACGTGCATGTTTCAAACAG
>Ent419
TATCTGTACCACGTCACGACTGCTATCATGGACTCGCTCATCCCCACAAACAGTTCTGGTGGGGGAGAAATTGAACTGCTAGGAAAAATTACAAAGCCATTCGTCAATCTAATCGTACAAATCGATAAGGAAGTTCTGGAGTGTTGGGCCAAACCAGACTGTACAAAGCATGAAAATTCTTCCCTCATCAAGGATCTGTGCAAGGTGAAGAAATCGTCTTCCAAACAAGCCCCCATGGTATCTTCATACATGGAAGATTTCCAAGCAAAAGCGGCAGCCGCATCATTTCCACTGTTTCAAGATGTCGAAACGACAACAGCCCTGCCGTCCGGCAAAGAACCTTGTTCTTTTCTGTTTCACGGAACGTCACTTTCCGACGCAGCCGCTGGTGCCATCATTTTGGTCGTGTCGCTCGTTGTCCTCTGCCTGTGTCTCATCCTAATTGTGAAAATCCTCAACTCTGTCCTTCAAGGGCAGATTGCGCTCATCATCAAGAAAACACTTAACGCTAAAATTCCTTATGTTCCTTGGATTACGGGATACATTGCAATTTTGGTTGGAGCAGTTATGACATTTTTGGTTCAGTCCAGTTCCGTTTTCACCTCTGCCTTAACGCCCCTCGTGGGGTTGGGTGTTCTCACCGTGGAAAGGGTGTACCCACTCACACTTGGTTCCAATATCGGCACGACAACGACGGCGCTATTGGCATCAATGGCTGTGGAAGGGGACACATTCAAGCCTTCGATGCAAATAGCTCTTTGTCATCTCCTTTTCAATGTAACCGGCATTCTCATCTTTTACCCCATCCCTTTTCTAAGATGGCCGATCGCAATGTCGAAATTTTTGGGAGATACGACCGCAAAATAT
>Ent420
GCTGACATTAATGTTCTTGGGGACCGAGTGAAGGCGGTTGTTCAGAACTCTCAGAGATTTATTTCCGATGACATGGACACAACCGGTTTGGAGGGATATCGACCCGCTGACCCAACCGCTGTTATGGAACGAGTGCAACAATTGGAAGAAGCCTATGCGGAGCTCGTGAAACTGGCAATAGAGAGACGTACTCGACTAGAAGAAAGCCGTAAATTATGGCAATTCTATTGGGATATGGCAGAAGAGGAGAACTGGATCAAGGAGAAAGAAAACATTTTGTCCCAGGCTGATATTGGTCATGACCTCACAACTGTGCACCTTCTCCTCTCCAAGCAGAAAGCCCTAGAGAGTGAGATTAGTAATCATGAAGGACAACTCAACAGCGTTGTCAGTGTTGGTCAAGATCTCGTCGACTCCCAACAATTTGGAGCCGATAAAGTTCAAGAGCGATTACAAGAGATCACTAGTCTTTGGCAAAATCTCAGAGACCTCTTGGTCTACAGAAAGAATCGTCTCACTGAGGCTGTCGACTACCACCAGTTTTTCACCGATGCTGATGATGTCGATACATGGATGCTCGACATGCTTCGGTTGGTGTCCAGTGAGGATGTAGGTCGGGATGAATCGAACGTGCAGTCGTTACTCAAGAAGCACGATGACGTTACTGAAGAACTAAAGAACTACACGAGCACTATTGACGCCCTTCATCAACAAGCACAACAACTTGGAGAACAGGACCGAGACAGCCCGGAGGTCGTGGAGAGACTTGCCAGCATTGATCGTCGATACAAGGAGCTTACTGAATTAGCAAAGCTCCGCAAACAGAGACTGCTGGATGCATTATCACTCTATAAACTCTTCTCAGAGTCGGAGGGAGTCGAACAATGGGTTGCAGAGAAGGAACGAATGTTGGACACCATGGTGCCTGCAAAGGACATTGAAGACGTTGAAATTCTAAAGCATCGTTATGACGGTTTCGACAAAGAAATGAATGCAAATGCATCCCGAGTTGCCGTGGTCAATCAACTTGCGCGTCAACTCCTTCATGTGGAACATCCCAATTCTGAGGAAATTGTGAGCCGGCAAAATCAACTGAATGCCAAATGGTCGGAATTGCGAGAGAAGGCTGAAGCTAAACGAGACGAGCTGAACTCTGCTCATGGACTTCAAACGTTCCACATTGAGTGTCGCGAGACAATTGCATGGATTGAGGATAAGACTCGTATATTGGAAGAAACGGCAAATCTGGAAATGGACTTGTCTGGCATCATGACTTTACAACGGCGACTTTCGGGAATGGAGCGTGATTTGGCAGCAATTCAAGCCAAATTGGAAGCTCTCGAGAAGGAGGCTGACCGAATTGCTGACGAACATCCTGAAGAAGCTGCTGTGATTCGAGAGCGCATTGATCAGATCCGAACAGTATGGGAACAACTAACTCAAATGTTGAAAGAACGTGATTCCAAACTTGAGGAAGCCGGAGACCTTCACCGATTCCTCCGAGACCTTGATCACTTCCAGGCTTGGCTAACAAAAACACAAACGGAAATTGCATCCGAGGATGCTCCAATCAGTCTGGCCGACGCAGAAAAACTCCTCAGTCAACATCAAAATATCAAGGACGAAATCGAGAACTATGTCGAGGACTATGAGAAGATGATGGAGTACGGAGAGCGAATTTTTACGGATCCTTCCACTCAAAGCGATCCTCAGTACATGTTCCTTCGTGAGCGTTTGAAG
>Ent421
ATGATGAACTCATACTTTGAACAGTCTGGTTTTTACGGGACCCCCTCCGGCGCGGGGGACCAGTCGTACCGATTTCCCATCGGGTTAGGAATGTCGCCCTACGCCCAGCACCACGGCGCCCGGGCGCCACAAGATTCCCCTTACGACGCGACCGCCGCGGCGTGCAAGCTCTACTCGTCACAGGCCGGGAGCGGTGGGGGCGGCGGGGGTGGGGGCGGCGGGGGCGGGGGGGACGGGTACAAGCTAGACTGCCCGGTGAATAAGGAGCCGTCGAATGGGTATAATGGGAAAGATGTCGGGGGTGGGGGGCACGGATTACCCGGGTCGGCCGGGTGGGGCGGCCCGGCGGGGGCAGGGGTACCGGTGCGACCAACCGTTTGCACACCGGATGGGCGATACGGCGGGGGGAATTCGGTGGGCGGTGGGGGCGGCGGCGGGGGCGAACCGTCGAGTCCGAGTCGATCTCTGAGTTCGTGGAATGCGACGTGTAACAATTTACAAAATGGGGGTGGCGGTCTAGCCGGCGGGGTACCGTCGCAAGCAGCCTCACAACTCCAACAATCTGCCAACCACACGTTTTATCCGTGGATGGCGATTGCAGGTCAGTCCTACTTA
>Ent422
AATTGCAAATATTTCGCCACGAAAGTATATTCCCTGTTTGGACGGCAAGATCCGGAGCAGCAGGAGGAAGTATTTCAAAAACTGGGGACAAATATCAGGAAAATAATCTTCGCAACCGATATAGCTGAAACTTCTATCACGATCGATGGAGTGGTATTTGTGGTAGACTCTGGAGTCAGGAAGGAAATGATCTTTGACCCCAAAAGGAATATTTCTACGCTTAAGCTTACGACGATATCAAAAAGTTCCGCTACCCAAAGGGCAGGTCGTTCAGGCAGAACACAACCTGGCGAATGTCATCGTCTGTATTCTGAAGCTGACTTTCAAAGTATGAGTTCGTCATCAGCCCCTGAAGTTTTTCGGAAGCCATTATCACTCGCTGTCCTATCCTTAATTGAGATGAACATTGTGCCCATGGAATTTGAATGGATAAGTTCCCCTTCCAAGGATGCAATGTCTGCTGCTGAAGAAGAATTGCGTTATTTGGGCGCGATTGATGAAGAGAATAAGACAACTGCACTAGGAAAATTAATTTCAAAATGTCAGCAAGAACCAAAATTAGTTCGAATGATTTATCGTGGCTGCCAAGATGGATTTGGCATGGCTGCTGTGACCATTGCTTCTATCTTCACCGTTGCAAACATGTTTTACTACATTGGTGCAGATGAAGCGGGGAAACAAGAGTCTAGAAAATCAAGAAATACATTTGCTCTCGAAAGTGGAGATGTCGTTACAATGTTTCGAGTATTCCAAGAATATTTGAGCGTGTCAGGAATGAACGGGGACAGGAAGAACGACGATGACGACAACAAAAGAGAAGAAACTGAAAAGGTAGTTAATCAAAGGAAACAAGGTGGTGTCTGGTGTCGAAAGAACTACATTAATGGAAAAGCCATTGGCTTGATAATGTCCACAAGGAAGGAACTTGTTCAGTTATTT
>Ent423
ATTTTGGAATTGGAAGAGTTCCCCGACGTCAAAATTCCAACAAACATGTCCATCGCGACACTAATGGCTGCCGTTCGTGCTCAGAAGCCGGACGCCTTTTTGGATAGCTTAGTATTCTTTATCCGATCAGACCTTGGATCTCCATTTATGAACAGATTTTCCACCACCTCCGGCGTCTCTCCATCCCCCTCGTCCTCTAGTGTCCCCGACTTGGTGGATCAACCAGAACAACAACAACTCTTTCCCGGAATTGGTGAAGTACAAAACTTGAAAGAGTCAGCGACCACGATCATCCCAGGAGTATTTCGCATACCGCCACTCCCGTCAACTGTGGAAGTGTTCAGTATGTTGGGTGGTCTAGGATTGCTGGCTAAGCATCTGCCTATCGTCTACCCCGAAACTTTGCGACAAATCGCGGTTGGGAGTAAGTTTACGGGAACTGTGGGCGTAGTGATGAACATGGACAAGGAAAGCCCTGTCATGATGAACGACAATGACTGGGTTAAAATTGAAGCTGCGGATGACTTTTATGACGAAATGTTAGACTCCATGGTCGCCTCAACCCCACTGGCCAAGAGGGCACCTGGGATTCGACAGATTAGCGTGACTCCAGGAATTCCACCCCACTCAATGGCAGCCTTCGGACTCTTTCTGAGCCTACCGAGGTTCTCAGAGATCCTTCTGGGCGAAAGAGTGGGAGCGCAGTGCATGCTTCGACTTGTAATGGGAGTAACGGACGATGCGGATGGA
>Ent424
CCATGTCTCGGCGCTTGTGGTTGGAACCATGTCCAATGCAAGGTCTTTAATCACGTGCCAAGCTGCTTCTGCGAACCAGGCTTTGAGGGCAATCCATTTTCTGGATGTACAAGGATAGTTTTCATCGAGCAAGACCCATGCAACCCGTCTCCCTGTGGACATAATGCAATTTGCGAAAATATTAATGGTCGACCTACCTGTCGCTGCATCGACCTTCATCAAGGCGATCCTTATATCGCATGTCGTCCAGAATGTGTCATAAATGCGGACTGCCCACTTACCAAGGCTTGTGCGCAACAACGCTGTTTCAACCCTTGTCTATCCCCCGGGGCCTGTGGAGAAGGGGCGGAGTGTTCCGTATTTAACCATGCCGTCTTTTGCACCTGTCCAGCCGGCTACACAGGTCAACCACTCTCATCTTGTCATCCTATTCCCCCACCTCGAATTGAACCACAACCCATCCTGGATCCTTGCATCCCATCCCCTTGTGGACCTTACAGTCAATGCAAGAGCATTTACGAGCAAGCAATTTGTTCTTGCAATCCAGGAAATATTATTGGAACGCCACCAAACTGTCGACCAGAGTGCATCGTTTCATCTGATTGTCCGCTTGATAAGGCATGTTTGCAACAGCGGTGTTCTGATCCTTGTCTGGATGGACCCTGTGCCCCCAACGCTATCTGCCGAGTTGTCAACCACAGCCCAATTTGTAGCTGTCCAGCAGATTATATCGGTGATCCATTCTCTGGGTGTCAACCGAAACCAATAATTCCAGAGGCACGCATCGACCCTTGCAACCCATCACCGTGTGGTCCGTTCAGTCAATGTACAGCAGTTGGCGATAGAGCAGCTTGTAGCTGTTTGTTGGGTTATGTCGGCTCTCCACCTCAGTGCCGCCCCGAATGTACAATTGATGCTGAGTGTCCTCAAGACTTGGCATGTCTTCGCCAACATTGTACTGACCCTTGCCCAGATTCCTGCGGTTTTAATGCATTCTGTAAAACCATCTTGCACCAACCCAAATGCTACTGTGAGGATGGACACACTGGGGATCCGTACTCCTCTTGCGTGTTGATTCGACCAATTGAACCTGCCCCACCACTGGACCCCTGTAACCCATCCCCCTGTGGTAGCAATGCCATTTGCACAACCCGAGACGGAGCTGGTTCTTGTCAATGCTTGCCTGATCATAAAGGCGATCCATATAGCGGATGTCGGCCCGAATGTGTCCTAAATGCTGATTGTCCCTCTCACAAGGCTTGCGTGAAAAACCATTGCGTG
>Ent425
GGTCCAGTTGGGAAGGGGCCAGGTTGTGGTTTCTGGGCTCCTGGCTGGCGAGTTTGGCTCTTCTTCATGCGAGGAATCACTCCATTATTGGAAAGATGGTTGGGCAATTTGCTTTCTCGTCAATTTGAGGGACGTCATTCTAAGGGAGTTGCAAAGACTGTTACGAAGCAGAGGGTCGAGAGTCATTTCGATCTTGAGTTGAGAGCATCCGTAATGCACGACATTGTCGACATGATGCCAGAAGGGATCAAGGCCAACAAGGCGAAAACGATTCTTCAGCACTTATCGGAAGCCTGGCGCTGTTGGAAGGCCAACATTCCTTGGAAAGTACCCGGACTGCCGACCCCAGTTGAAAATATGATTCTGCGATTCGTCAAAATGAAATCCGATTGGTGGACGAACACAGCTCATTACAACAGAGAGCGAATCCGTCGTGGTGCCACGGTCGACAAGACCGTGTGTAAGAAGAATCTGGGTCGTTTGACTCGGCTTTACCTCAAGTCGGAGCAGGAGCGGCAACACAACTATTTGAAGGACGGGCCGTATATTTCTCCTGAGGAGGCGATCGCTATCTACACAACGACCGTGCATTGGCTCGAGTCTCGGCGATTTTCCCCAATTCCCTTCCCTCCCTTGTCGTACAAGCATGACACCAAGTTGCTAATCTTGGCATTGGAGAGGCTCAAGGAAGCTTACAGCGTCAAGTCTCGCCTGAACCAGAACCAGCGAGAAGAGCTCGGCCTGATAGAACAAGCGTACGATAATCCACACGAAGCCTTGTCTCGAATCAAGCGTCACTTGCTCACCCAGCGAGCCTTCAAAGAGACAGGGATTGAATTCATGGACCTGTACTCCCACCTGATCCCCGTCTATGATGTGGAACCTCTGGAAAAGATAACAGACGCCTATCTAGACCAGTATTTGTGGTATGAGGCCGACAAGCGGCGCCTGTTTCCACACTGGGTCAAACCCGCTGACTCTGAACCACCACCTCTTCTCCTCTACAAGTTCTGTCAGGGGATCAACAATCTGCAAGATATTTGGGACACGAGCGAAGGAGAGTGCAACGTCCTCCTGGAATCCTCTTATGAAAAGATTTACGAAAAGATGGACTTGACCCTGCTCAATCGGCTCCTCCGCCTCATCGTGGATCATAACATTGCTGATTACATGACGGCCAAGAACAACGTTGTCATCAATTACAAGGACATGAACCATACCAACAGTTACGGGATCATCCGAGGATTGCAGTTCGCTTCCTTCATTGTTCAGTATTACGGGCTGGTCCTCGATCTGCTCGTTCTGGGTTTGCAGCGAGCCTCTGAAATGTCCGGCCCTCCACAGAGTCCGAATGACTTTACGACGTATCAGGACTGTGCGACGGAGACGGCACATCCTATTCGACTCTACACCCGCTACATTGACAGGGTCCACATTCTTTTCCGCTTCAGTGCGGACGAGTCTCGAGATCTTATCCAGCGTTACTTGACGGAACATCCCGACCCCAACAATGAGAACATTGTAGGATATAACAACAAAAAGTGTTGGCCTCGCGACGCCAGGATGCGGCTGATGAAACATGACGTGAATCTGGGTCGTGCCGTCTTCTGGGATATTAAGAATCGACTGCCCAGATCTGTGACCACGGTCGAGTGGGAGAACAGCTTCGTCAGCGCATATTCCAAGGATAATCCCAACTTGCTCTTTAACATGTGCGGTTTCGAGTGCAGAATTCTCCCTAAATGTCGCACCACGCATGAAGAATTTACCCATCGCGATGGCGTGTGGAATCTTCAGAACGACATTACCAAGGAGCGAACAGCCCAGTGCTTCCTTCGTGTGGATGACGAATCCATGTCCCGATTCCACAACCGGGTCCGTCAAATCCTCATGGCATCCGGCTCCACGACCTTCACCAAGATCGTGAACAAGTGGAATACTGCCCTCATCGGTTTAATGACCTATTTCCGCGAGGCTGTCGTAAACACACAAGAATTGCTTGATCTGCTGGTCAAGTGTGAGAATAAGATTCAGACTCGAATCAAGATCGGGCTCAACTCTAAAATGCCGTCCCGTTTCCCACCCGTCGTTTTCTATACACCAAAGGAGTTGGGAGGGCTGGGCATGTTGTCGATGGGTCACGTCCTCATTCCACAGTCCGATCTAAGGTGGAGCAAGCAGACGGACGTGGGGATTACTCATTTCAGATCAGGCATGAGCCACGATGAGGATCAACTGATTCCCAATTTGTAC
>Ent426
TCTAACCTCATTTACGAAGCAGTATTTAATATCAAAACCTCAACTGGTCGAAGGCTCCTGGAGCAAAAAATTCCTTCAAAATACATTCATTTAGAGGAGATCATAGCGTATCTTGCGACTGAACGAAAAACGAACAAACTTGATCCAGTATTAAACGAACAAGAATTTAAAATACAAGTTTCTGACTGGCTAGACAAAGGGTTTGGACTCACATTCCGCGATGACGCAGAAATAATACAAGCATGCTCTTTTCTTCATGAAAATGGAGTTTTACTTCACTACGAAGATAGTACTCTGAGAGATTTATACTTTCTTGACCCACAATGGCTCTGTGACATGCTGGCGCATGTGGTCACAGTTCGCGAAATAAATCCTTTTGCTAAAAATGGAGTCATGAAAGTTGACGATTTACTACATCTTTTTAAAGGCCAATCTAGAGAGACTCGAGACTACATTATGTCACTTCTCAGCAAGTTTGAG
>Ent427
GTCCAAGTAAAGCTAAATACGAAACGGCTCTACCAATCGGATGGATACGCCGTGAAGGAAATACTAAAAGTGGCCTCAGTTTTGTACAATGCAGTTCGAGACGCGGAAGTAAATTCAAAATATCCTACAAAAATCCCAAGCGAAACGGAAAATGCTCCAAGAATTGACATCAAAGATCTCAAGGAAACTCGCTCCCTCACGAGTCACCTCGTTCAAAAGGGCGTCGGCTTATACGACATGCTAAGCAAAGAAGTAAGTCTGAGAGAGGCCCGTCAACAGGCTTTGTCAAAGGCGCACGAACACGGGGACGTGGAACGACTGATAAAATCAGCAATAGAAACCGGTGGCGGAGAAGCCAAGAAACTGACCTCAATAATTGAAACCGTTCAAAATAACTGTGCTGCAATTGATGGTAAAATTGAAAAGAAAAGAATGGAACTGGATCGAAGTCAGAAACGGTTGTTAACACTCAAAAAAGTCCGACCCGCATTTATGGACGAATACGAAGAGTTGCAGCAGGATCTCGGCCTCGCCTACGCCGCCTACGTCAATCGGTTCCGAAGCCTCGCCTACCTCCAGAACCAAATCCAGGACAAGGATCGGCTCGAACAGGAGCGGAAAATTGAGGAAAGATTGATCAAGACTGAACAGACTCGTGCCGGTGGCGATGATTTGCTTTCGTATGGAAATGGAAAGGGTGGAGCGTTTTTAATTTCATCCGGAGATGAAGATTCCAGCGATGAAATGAGCATCGGAGCGAATAAGACTGCCATTATTCCTAATAATACGGGAAATAGTAGTAGCAGGAGTGGTGCTAGTAATTTAAAACCAAGGTTGATCGGTAATAGCGATGCTGGGGATCTGATGAAGAATGGGCAGAGACGCGTTTATGGGAGCATGATGGGGGCGGCTGATCAGGATTCGGATGATGGGTCGGATATGATTTTAGTCGATGGGGATAATTCAGAATTAGCTTCGGAGGACGAGGATGAGGAAGAATTGATCAATATTCAAAAAAATCAATTGGTCGGGGGTAAAGGTATGACTGCAAAACATGGGAAATCAGATTTGAAG
>Ent428
GCACAGGACGACGGTGTAGGAATTTATCTGGTGGTACAAACTATGAATTTGTTGAGTGAGTTGGGTCTGCGTCCTCGGAGGACAATTCGTTCGGCACTTTGGACTGCAGAGGAGTATGGCTTCAATGGGTCGGCGACATACATCAAAGAATATTACAGAACGGCTGAACAAATGGAGAAGGTGACGTTGGCAATGGAGGCAGATTACGCCTGCCTGGCGAATGGTGGCTTTATCTTTCACGCCAACTACCAAGGGAATCCTTTGAGGCCTCATAATTTAATGACTCACGAAGAACTCGGGTGCATTATGACCTCGATCAATGAGATGCTCGGGAGTGACGTTACCCTGGGCTTGGTGTATGAATCCGACTCTTATGGAACGGATTTGGATCGTTTCATTGACCTCGACATTCCAGTGGTGAGTCTGCTGGGCGATGATGGACGATATTTCTGGTATCACCACACGGATTCGGACACCGTCTCTGCCCTCAACCCTTTACAACTTGATTACTGTTTGGCAAGTTGGGCGTCGGCAACGTACATCTTGGCGGACTTTGCGTATTCGACAGAAAGGAGTGGTGGGTCGCCGAGTTTGACATATAATTTCATGACCCTTATTTCTATTTCTGCTCTATTTATTAACAGTATGATATTGACA
>Ent429
AACGCCAAGAGTTTGACGCTTCAGCTGAAAACGCTCGAGTACCAGCTTTCTCGTCTGGACAGCTTGGAGGAGGAGTACACCCTTCAGCAGCGCCTTCGCGAAGGGGTTCGTTCCATGGCCTATGCATACACGCTGTCCACCGGCCACCACCAGAAACTCGCCCTGGCCAACGTGAAGGCAGGGTTTCGAGAGTGCACAGAGTCACTGGGGGCACTGGAAGGTCAACTGCAACAATTCCTGGGCGCCTTTCACCTCACGATGAAGGGGATCCAAGGGTTTGCCCGTCTCTGTCCGGGGGACGTGTACGAGATCGTGGTGAAACATGGGGTACAGAAGTGGAAAACGAGAACGAAGGTGAACAAGGACGGGGGACAGGAGTGGGACTACCCCGAGGCTAAAATCATCCCCATCCTGGGTCAAGATCTGTTCATTAAGGCGGCGGAAGTTAAGACGCTTGGGAAGCAGGTCTTATTGGGGAATAAGTTTTGCGAAATTTGCCACCTCTTTTCCGCTCATCCACAACTCATGACG
>Ent430
CCCTGTGGTCAATGCGGAGTCAATGCAGACTGTCGCGTTATTCGACACAATGCTCAATGCGAATGTAGAGTGGGATACACCGGCTCTCCACAAAGCTACTGTTATCCAATAGAGAGAAGTACTCCAGCTCCGATCGTCATTCCGTTAGCCCAACCCTGCAACCCATCACCCTGTGGAAGAAACGCCGTTTGTCGAGAAGTCAGTGGGGCTGGAGCTTGTGAGTGTCGCCATGGAATGATGGGAGATCCCTACGTCGAGTGCAAGTTCGAGTGTGAAATTGATTCAGACTGTGATACCCGAAAGGCTTGCACGCTCAACAAATGTCAAGAAGTTTGCAACGGTGCTTGCGGAATTAACGCTCTGTGCACGGCTGAGAGACACGTTCCCGTTTGCACGTGCCCTGATGGCTACATTGGAAACGCATTTGTGAGATGCTATCCAAAACCAGAGGAACGACAACCTCCTCCAGTACCCATTGATCCATGCTACCCATCACCGTGTGGACCTTACAGTCAGTGTCGAAATGTTGGTGGCAGTGCAATTTGTTCATGTCTGGCCACCTATATCGGCTCACCACCAAATTGTCGACCTGAATGTGTCACTTCTTCCGAGTGTGACTTGACAAAAGCATGTGTTCGGCAACGTTGTGAAGATCCCTGTATTGGCGTTTGTGGTGCAAATGCGATATGCAAAGTCATCAATCAC
>Ent431
GTATGTGGAATCAACGCAAGATGCGACGTCATCCAGCATATTCCTGTCTGCACGTGTTACGAAAAATATACGGGTGATCCGTTCACTCGGTGTCATCCTATCCCTGTTGCCCCTCCAGTTCGTGTCGATCCATGCAACCCATCGCCATGTGGACCCTTCAGTGAATGTCGAAATGGAGTCTGCTCTTGCAAACAAACGTACATAGGATCACCTCCCAATTGCAGACCCGAATGCGTTTCCAATTCGGAATGTCCTCTGGACAAGGCTTGTGAGAATCAGCGATGTGAACCACCCTGTCAGAAAAACCCATGTGCCTCCAATGCCATCTGCAAAGTTCGGAATCATTCCCCCATTTGTACATGCCCAGAAAACCATCAAGGAGATCCATTCATCCGCTGCTATCCAATTGAAAGACTCCCAGAACCAGTTGCTCGAGATCCATGTGAGCCTTCGCCTTGTGGACCGAACGCCGTTTGCCGAGTGACTGGTTACGGAAATGGATACAGTTGCTCCTGCCTGCCTCGGTACATTGGAGAACCTCCTTTTTGCCGAGCAGAGTGTGTCGTCAACAGTGATTGTCCAAGTAATAGGGCGTGCAACCAAGAGCAAAAGTGCTACGACCCATGCCCCGGCGTTTGTGGAGTTAATGCATATTGCACAGCTATCAACCATGCTCCCGTGTGTACATGTAACTCTGGATATGAA
>Ent432
ACGGATAGTAAAGGACAGTTCATTTACCACAAAAAATTCCACATTCCTTCTCCAAACGCTCCCTATAAATGCAACAATTGCTCATACCGAGTAAGCCACAAGCATCTTCTACAACAACATGTCCGAGTTCATCTATTACAAGACCATCAGAATGCCGAAAACTTGTTCGGCAGCGAAAAATATTTTAATGGAGCTGCTGAAGAGGAAACTTTGCTAAAACGCCCACGAGTTCTTTTATGGAAAGATGGAAAACCTTTATCCGTTGTTCGATGCCGTTTCTGTCCTCAAGTCTTTGTTAGTGGAGATGATCTTATGGAACATGAGCAACAGCATGATGAAGGTCACGGCTCAGATGAAGGCGATGACAACGACAACAATGACCAAGTTCTCAATTTGAGTATGAAATTAGATCCTAAAAATTTACTAGTGGGTTCAGAAAAAGACGTTACTGAGAGACTTTCACGCTCACCAACACCATCATGCCAATCCCAGACACCATTTCTTTACCTTTGTTCTCAATGTCCTGCAAGATTCCTGTATGAAAAAGAGTTGCGAATTCACCACACCTTCCACGAACGGAAATATGAGTTCACCTGTTCTTTGTGTTCTTATACCGCGAGACAGGAGGTTCCACATTTAAAGTCGCACATGAATGTACACTCTGCCGAATACCAAGAAAGAACGCTTTCTTTGCTCAAAGGCAAGTACAGGGCTGCTCCAAAACTGACATTCGAGTGCTGCAAGGACAACAACAAAAGCACCAGTTCCATTCCACCTCCCCTACGAAAAATGAAACCAGTAACAATTTCTCCGTCAACTAATTCATCAATATCGGAAAAAGGTGACGGTGGACAAGAAGATACCACAATGTCGTTTATATGTGATGCATCACTACCTTGCCGAAGTTGTCCGGCCAGATTTAACACATTTGCAAGTTTCTTACACCATTCTCAACAGCATGGGAAAACTACGCAGTTTAATTGCAAACACTGTGATTTTGGAGCAGAATCTCGAAATAATTTGACACTTCACTCTATCCTTCACGCAGGATCGGAAGTTACAATTGAGCCAGAAATTGCGGATGTGGATAATTTTGATAAATCAGTAAGTAATCTCATTCCTCAGCAGATTCCTACTGTTGTCCCAGGGGCAGACGCCAATGATCATGGTGGTGACCACGATGATGGAACAACAGATTTTTCAGTTGTACGAGCATATCAAGGAAACCCAAACTTTCAATACCCTACATTCGTGAAAAACGGGAGAGTTAAAAGCAAA
>Ent433
TACATCCACAGCAAGGAAAAACCCTTTAAATGCACGGAATGCGGCAAGGGTTTCTGTCAATCCCGAACCCTCGCGGTCCACAAAATCCTCCACCTCGACGAGTCCCCCCACAAATGCCCCGTCTGCGCACGCGCCTTCAACCAGCGCTCCAATTTAAAAACCCACCTCCTGACCCACACCGACCTCAAACCTTATGAATGCACCACCTGCTCCAAAGTTTTTCGGAGAAATTGCGATTTACGAAGACACACCCTCACCCACTCTTTGTCCATCGAAGAGGATTTCCATGACAACAAAGACGTTAATAAAAAAACCATGGAAACCAAGCCCAACAACGAGTCTGATTCCGACTCTGACATAGAAACCACCACCGGAGGCGTAGCATCAGACTCCTCAGAAATCGACGTGGACGTGGTTGGCCTTGGCAACAACGACCAGTTTCCACTGGGGGGGAAATCCACCGGAGGGAAATTGGGCTTCACCATCGACGAGATCATGAGCAGGAAA
>Ent434
ACGATGGACTACGACAACTTTGCCACTACGTATGGACGGATTCGTGAATCAGTGTATGACCGCATTGTCAAAAAGGATGTTGATGGGAAAGAGAATGAAAAATTGTACGAGTGCATAGAGGAAATCCGAAAGCAGAATTTGAGACATCCATATCTTCATCTCCAGGAGGAAAAGTCGATTGCAGAAATACACACAGAGTCCATGAATCTGAAAAATAACAACAATTTGGAGGAGATCGGAGCGGAGAGTAATGGACGTTGCTCATCCACCTCGTCCAATTGTTCATCCGTTGCCAGCAGTCGATACGCTTCACGGCCACCACTCAGCCCTCCGAAAGATGACAATGATGAGATTACTAAAGCAAAAAATAATATTCTCCTTTTGGAAACAGATCTCGACTCTGCAATCCCTCCTTCGATGCCAGATCTAAAAAATCTTCCCAAAATCAAGGATCGCCTTAAACGAAATGAGAGCTACCGAATGGCGAACACGGACGAGGAAGCGGCCGCAAATGCAAGGCGACCTTCTCCAACAAATTCTAACAACGCCAACAACGCCAGCTCCAGACCTGCCCTGCTCTCCCTGAGCAGCCCTCACTTGAGGATGACCATGAACAACAAACTCAACCGGAGAATGTCCTTCGCTTCGAGTAAGGACAATTCACCTCATGGGAATTTACACTTGAATAAGAAACGCGATATTCTTGAAGATCCT
>Ent435
GCCGAAGAGGAAGACAAATACGTCCTAATTTACGCCTTATTCAAGTTGAGACTCGTTCGAGGAAAGTCTCTCATCTTTGTCAACACGGTGGATCGCAGCTACAAGTTGAAATTATACCTCGAGCAGTTTGGAATCAGCACGTGCGTCCTAAACTCTGAGCTTCCACAAATGTCGAGATGGCACACGGTCCAACAATTCAACCTGGGCGTGTACAATATTATCATTGCGAGTGATGACAGGATCGTGGACGAAGCTGGACCTAGTTCTACTGCTGCTGCTGCGGCTTCCAAAGAAGGCGAAGGTCACGACGAGGAGGATGTTAAGGATAAAAAACCTGATAAAAAAGACGACAAGAAGAAGGGTGACAATAAGCAGAAGAGACGTGATAAGGAATCCGGTGTATCAAGAGGAATTGACTTCCAACATCTCTCAAACGTTATCAATTTTGATTTTCCACTGGACTCGACCGCTTACTTGCACCGGGTGGGGAGGACGGCGCGTGGAAATAATCAG
>Ent436
AACGCCGTGAGCCATGCGCACTCATGGAAGTACATCAAACCCCACGCGAACACGATGCTGTCAGATGTGATTTTTCCCCTCATGTGCCATTCCGAGGCGGATGAGACCATGTGGAAAGACGATCCCGTTGAGTACATTCGAACCAAGTATGGCGAGTCGTTGGAAGAGGATTCTGCCGTCAACTGTGGGGAGCAGTTGCTCAATACGATGTGTAAAAAGAGGAAGGGCGTCCTTCCAAAGTGTATCGCTCTCGTGACGCAGGTTCTCAACGAGCCAAACTCTACGCCACAGCAGAAGGACGGTGCGCTCCATATGGTCGGCGCGATTGCGGACATTCTCCTCAAAAAGGATGCATATAAGGATGCCTTTGATGACGTTATCATCCGATTCGTCTTCCCTTCAATGGATGCTCCCTTCCCATTCATT
>Ent437
GCCATGCATCTCACAGAATTATCCTCAGCCAAAAACTATCACCGCCAACGGTCCGCTCAAAGTCGCAAAATGCGATCTGCCAAAGGTCGCCTAGCCCCTCACCTCCTTCCCGACCATCAACGTGGAGGCGGAGCTGATACAGATCCTTCCTGCGACGAGCCAAATACTCGCTCCCTGCCACGCCACTTTAAACTCGCTGCTCATAAACAACCCGGATCACTCCTCTCCCAAAGTTTCTACGACGCCTCGAAAGATACGCTCTATGTCAGCAAGGCAATCGCCCTAATCTGTCCCCTTCCCTTCGTCCAAGCCCCACACACCTTCCTCCTCGCGCTCCATCGCCGTGCCATATTGTCCGCGACAAGTTCCGCGTCGGATCCTTCGTTGGAGGCGGCCATTTACCATTTTCTTTACCACGTCCCCCTGCCCCCACCGGGACGCTCGCTCCGTCTCGAAACTCTGTGGGGTGAGAGTTTGACCTGCCTCAACCCCAGCGCGGTTAACCGACTCCCCCTTTGTGACTATTTTATGGGTGATTTGTTCCGTCTCTTGGATTTGGACTCGTTCCTCCAACTTTTTACGTGTGTTCTCTTGGAAAATCAGGTGCTTCTTTATTCCAGA
>Ent438
TGTGTTCGGGTCCTAGGGCTAAGAGAATCTGAAACGTTCGAATCTGAGAGTGGGTCATCAGTTCATTCTAATGAAGACGGATTTCTTCCTCCGGATTCTCTTTCTGGTGAAAAAGAGGCAGATGGTCGATTAAGTGACTTGCAAATAAACTATTTCAAATATCCTCCAGCCAAACGCCCCAACTTTATCAAATTAGGATGTCCTTTCCCTTTCAAGATAGATTGGAGAAGCCTCTTGAAGTTTGGCAGTGCAAAAAATACTGTTGACATCGACTCATTTTATATCATGAGGAATCCATTTTTTCTGGAAGCATTGAGAAATACTTTGTCTTCAAGCAACAAAAATACTATTTTCAACCAAGATCCATCCAATCCCGAGCATTTACTGATTGAAATATGTCTCACCATTGTTGGAAAAGGATCAATTGGTCCTGGAGCTATCGTCTGTATTCCACACGAAACAGATATTGTGCAAATGAACAACAAGGTTGATGAGGTAAATGACAATCTAGAAGAACCCGTCGGTGACGATGCAAGTGCTCATAAAAAACGAGAGGACCTACGAAATACAAGGGATCGTATGAAGTCATTTATGCAAAAGAAGCGTAAAAAACTAAGAAAGAAAAACTGTAACGGGCAACCCATAGATTTGACACCTTTTAGCAGTGATAAACTTCAAGTTATAAATAGTGCAATTAACTCCCTTTGGTTGCCCGATAGCGAACAAATACTCAAGAATATGAGTAGAACTCCAATTGGTGCTATTGTTTTTGGTAGAGAAACTTATAGCATTGCCAAATGCTCTGGAATCGGATATTGTACTTTCAATGGTTTGAAGGAGTGGTTCAACGCTTGTGCAAAATGCGATTGGAATCCTAGAAAACTTATTTTAGTAAGAGATTGTAGAAATTCATTAGTTTATAGATTTGCAAAGTTAGAAATATGTGTT
>Ent439
AAGGATCCTATCGCTCGAAAATTACGTCTTCGTCGCCGGCATGGTGAACAAGCCGAGGCGGACACGGCACAAGCCAAAATATTAAAAGGGATGAAAGACATTGCCAAAGACAAGGACAATAAAAACTATAATGATCTGAAACAAAGTGAGCCATTGAAGCCAAAACGTTGGGATGAAGCCTTAGAAAAACCCCCACTGGATTATTCTGAATTCTTTGATGAAGACATCGGTCAAATCCCTGGGATTGTTATTTGGGAAATTGAAAATTTTCTACCTAATCAAGTGGACGAAACTGTACATGGAAATTTTTACGAAGGAGATTGCTACATTATCCTACAAACATTTTTAGATCCCAATAATTCTTTGGATTATAAAATATACTTTTGGATCGGTTCAAAGGCCACC
>Ent440
TCTCCTGTTCAGCCGACCAGTCTCCGTGGAAAATTTGAAGGTTACAAAGTTCAAACGTGGACCGATACCGACGGGGAAGACGACCGGCGTGAAATTTTGATCAAAAATGATGTTACGAGAGCTGTTGTGGACAAACTTGTCCCGTACTCCAAGAATTATTTGGTCGTGATGGCATACAACACGGATCACAACGGACCTCCAAGTCGAACCATTGAGGTTGTCACACCAGAAGGGGCACCCGGCCCGGTCGAAGCATTCGAAGGATTTCCACTGGGTGCAAGCGCGCTTCTCTTGATTTGGAGAAAGCCTGACCAGCCGAACGGAATTTTGACTGGGTATCAAGTCTATTATCATAAAGTAATTGGAACGGAGGTGGACATTTTACAACAACGAAATCCAATCGATGATCCTGAAGAAACGAGAGCCAAGTTGGCTGGATTGGAGCCTAATACGAAATACCGAGTGCATATTAGGGCTGTAACAAGTGCAGGGGCTGGAGAT
>Ent441
[truncated: 24,077 more chars]
