# Supplementary material for: UPrimer: A Clade-Specific Primer Design Program Based on Nested-PCR Strategy and Its Applications in Amplicon Capture Phylogenomics
Source: Mol Biol Evol. 2023 Oct 13;40(11):msad230. doi: 10.1093/molbev/msad230 (PMC10630340; doi:10.1093/molbev/msad230)
Supplement: msad230_Supplementary_Data [file msad230_supplementary_data.zip › Appendix 5. Entomobryomorpha/Appendix 5. Reference peptide sequences of NPCLs for Entomobryomorpha.fasta]

>Ent1
WQSMCPLRQFKKIPEEVVKKIEKKSISFDRLFDLNPLELGELIRIPKLGKTIHKFIHHLPKVDLSCTIQPITRSTLKVELAITPDFEWDEKLHGGSVAFWIVVEDVDSEVVLHHEYFLLKQKFRADEHIVKFYVPIFEPLPPQYFIRVVSDRWIGSETLLPVSFRHLILPEKNPPPTELLDLQPLPISALRNSTFELLYKEMNQFNPIQTQVFNAVYNSDENVFIGAPPGSGKTLIAEFAIMRMFSASGKSGEDHCVYISPKE
>Ent2
VENMRSQVIVHASSIKENSHIAGIHILEGVGFVNISRTEIMSNIGDGLNITYGGGSRNISRSLIAANTRRGIGVWFNESSIKLPSEQETVVEYTEISRNLEAGIFVGNFCGNAVVNISGNVVKDSKKPGVEVWSCWSKVGSFNYGHPLKLKIGHNRFISNDHFGIKLNPLINAIGVIEHNYFSLHNKGCLVIQGVDWKELETLPVNLEVSNNVFEKNTGQFVASLGLNHHAPRQKLTFTQNFVRWNTITEPFSSQLNPRSRVAAPVVISSANVDVFRNILQNPDSKYEIGSHMTDQSFSLNCTYNWLGSKDEKDIYYRVFDRKDRFNLAKINFIPFILSPTDPNTEIAMTMTLFVPTFDSADRMIGGEITGRESLNHGEY
>Ent3
QKVKDKQDRATVEQVMDPRTRMILYKLLSSEKIVSIDGCISTGKEANVYHATGSDDKSYAIKIFKTSILTFKARDKYVSGEFRFRQGYCKKNPRKMVRLWAEKEYRNLLRIHSAGTVLVPQPRLLKSHVLVMDFIGSLGWPSPLLKDVKFENIEFEETEQVNDTLLNPVQVLLKKLYRDSLIILYRLYNHCKLVHADFSEFNLILKDNKDLYVIDVSQSVEHDHPRSFDFLKSDIKNVQ
>Ent4
MPLVRKPRGGRLKGHHSEDDESTPICRCRVLYLGSAVPHITKDGLQGIQEPLKELYPDTGLSSLKGIDSWLSVWSNGLLLENVDEKNTKITRFFPIESLHYCAAVRNVLVPAGSDSNGLSNSSSGGGGGGSEKIQKFLPLDSPFARLPNLNHPPLFACILRRTTGIKVLECHAFICKREMAANALVRCCFHAYADSTYAKQLENGGGGGGTLAINGGGGPSNGGGGGIPNGGGGSTNGTLFKDPDRQIQRSVTPLNSIEKVTGWQALSQTNGDGGTRGGGGDIMANSTDDDDNGGPITSTPRGGPRNNNKYEFSAEFDDDEIYEGDENHKIWGGSTASGLMHNGTSTSELVYLEPDGTLKSVKSHNSRLSKPRQFISPPPPPPPPPPQQFSLLKTTLDDDAASSSTNKKKIKKKTKKEMKLAASLQQQHNYQQQMMSHNKYLMRPASMMNL
>Ent5
KIPSYDGGRKITHYVVERRDVSSQHWIQVASQVKSTTFTVQGLTEGQEYLFRVMACNENGMGPPLQGINPIKAKAPFDTPSAPGAPDIKEVGGDFVHLNWEKPTSDGGSRILGYWVDKREVGTVAWQRVNISICLPNQMNVSNLVEGRSYEFRVIAENAAGSSPPSPSSACVKVTDPNAAVAPEIVMPLKNAMATEGKNAQFQCKITGQPRPHVTWYKGAREISHGGKYHMSQDGETYTLTVYDVFGEDADEYVCRAINKAGAKSTRAELVIMMPPKLHVPPRFRDTAYFDK
>Ent6
AKDYDYVMPTYHGSGSDEQFEGATVIEPVRGYYDVPIATLDFASLYPSIMQAHNLCYTTLLKANQIGPMNPDTFIRTPSNNYFVKSSVRKGILPVILEDLLSARKKAKNDLKNEKDEFKRKVLDGRQLALKISANSVYGFTGAQVGKLPCLEISQSVTAFGRMMIELTKNEVEQKFCIANGYEHDAKVIYGDTDSVMVRFGVNNVAAAMALGTEAAGFVSEKFIAPIKLEFEK
>Ent7
ILAGFSNILHILSPLKVSGFVYAWLEIIGNRTFIARMLALAADHKCWAMYCQLLLDLFKFLQPYLRNADLAKPVATLYRGTLRVLLVILHDFPDFLCDYCYHFLDAIPPNCIQMRNLVLSAFPRNMRLPDPFTANLKFEMLADTAVAPRVLLNVGGMIQPAKFKADLESYLRTRAPVTFLSELRTNLQ
>Ent8
MKESQREDNNSVLKNALEKDSSDVNDLICPFCTFTSESENRLQAHILTQHSNSELSSSGGGSTSRERERLRDHSSSASALRRNSISPDVKSEVNSDVMSCPLCQDMCPDRTSLEAHVMKVHSVNVEGLQRLLLLVNQSHWLNNTSHSSANNNVSSNSDMRSDSNDDDKDKSDGESAMDDAADGDEFRCHTCSKCFRTLDELCCHQNELGHLEIKQTPGGPGYLCWKKTCNQYFPNVKSLQMHFREIHTRGKPAMMAVSEKHVYKYRCHECSLAFKTSEKLQLHSQYHAIRDATKCPLCGRSFKGSSKEP
>Ent9
MTKMDGVSHFKFYLTLRSHSFPVLLIILGLLIRPGSSGPPSSSPLAQIDMHGPSSSSSSGGGGGLGLESAVLSQFVTLNETYALKHLALDSLSGRVYVGAINRLYELDPNLRLEATVPTGPKLDNPNCHASGCGTDAETTEVLLTNNVNKVLLVDGGSRTLISCGSVSQGACHKYNLTNITLPPEFATHAVAANDEASSTFAFVGPAKYNAWATQNVLYVGTTFTNLGDYRHDVPAISSRNLYNFDYAEYSFAKQSMLRIDVKYRDHFLVKYVYGFNASDFAYFMIVQKQSYLHGFEEQGYVSRLARTCITDANYDSYTEVTLQCNGNGNVNFNLVQDAKIIPA
>Ent10
LVSKFKATLVKFDVAYPYGEKHDEFGKVADATRGVSDLLVAEVNVKDYGDKDNQDLAEKYEVKAKDFPVLKLFRREGGEPPETYKGDFKLDDIITWVKSFTGVYIGLPGCIEQFDRLAGEFMKSKSDVKKRAELLKQAKELADKGMETPKDTEYAQIYVKLMEKIVEKGDEFVKGEIARVENLRKTKVSVDKKEGLQKRLNILQAFSHDEL
>Ent11
VFSLGNKTYEHFNAMGKYVDKRLEELGGERVFECGMGDDDANIEEDFITWKDRFWPTVCEKFGVEASGEDVLLRQYRLVTHDEGLAPEKVYTGEFARLHSYKNQRPPFDAKNPFMSKMTVYKELHNGGDRSCMHVELDISNSKMRYDAGDHVAVYPVNDSTLVDKIGQLLGVDLDAIFSLVNID
>Ent12
DGEKATESWRRYMRYESSRIVDMFVGQFKSTLKCTVCGHCSVTFDPFWDLSLPIPSRSSTVRLSQCFELLTKEEVLDGEEKPTCAKCQCRRKCTKSLAIQKFPKILVVHLKRFSLAERYRGKLSTLVDYPLNGLDLTPFSSTRGNVGAYNLYGVANHSGSTYSGHYIAYCKHPYSNEWHCYNDS
>Ent13
MLLYRMGQFHYAIIRAVTFALLLLLHGATGKVVRDRGSTPFGGGSSRSVDMRVDFGVEEGVQVGTFVGRIPTKPGFTYRFNEYLDYFVINGTSGEVRTRKEIDRESLQNDQFDIVVLSSQPTYPIEVRIYIKDINDCSPTFPEPEVSVTFPESAISGTRVFLDTAEDEDSPANGVHTGYKIVEGNEDGHFRLVVTTNPSGEAPFLHLETTGKLDRETKPNYRLNISAQDDGVPPRFGFLNVNVSINDVNDCQPVFGQGQYYASLNESVEIGTAVLQVSATDNDEGENARVSYFISETEQQFSIEAETGIIRTAQPLNCPKNCAPGAKSCPKSCVLTVFARDHGTPRQDGRTYVTVTLVESNHPPVIKFRYFPPTANTANVLESAPNASVVAAISVIDMDEGPNGDTVVEIVHGNELKNFILESTTSFQLVRTNGMLDREKVPFYNLTITARDSGNPSCSSTAFLIIEVNNDQDPEISFAKTEYSAVLRESVPIGSYVASITATGEETTHKHKSSSSQVIYSIVSGNEKQWFTIDQRSGLLTTRSLLDREQQGSVRLKISARDGGPYPKYTHAQIKITILDENDEHPKFSSEMIEVSMLEDVPPGSEVTTVSAVDHDQGTNGTITYVLSPQTELAFPNQFQIDPSFGKIITKAKLDRESVQNYDIYVIAKDHGNPALSSTAVVHLEVKDVNDHAPAFYPLEYFIPVSKELAVGSNIGHVVATDPDSGVNGKVTYKLASAPSPIFGVEAKTGNIVLKMSLLNSRALSFQLQISAMDGGGKTSENDAMVNILIESQHGEKALEFSQAAYTFSIVEDFGSKIPAGFTREVGKVQISDNYKKDSSANSKNGGGEVKYTIINGDPDGIFTIDQRTGAIMSTKLIDRETRGNRTLSIFAQKGILHGSCTVTIKVTDLNDQVPSWDYSSLWEVNIHKNSPIGEEIVVVTAIDLDEGINSKLVYTLPTNPLGLFSIDPSTGLISLIKPLRHVTISEVMVEIEATDSGATPLSSKRTMLIHLTEVNQNSPVFDHFSYETSLPESTPVNTRFFTLKATDKDVGLNAELNYEITEGNSAQKFGIFPDGNLYVKSHLDREEEDYFSLSVMAKDNGNPARSSITTFVIHIIDENDIAPKFTNSTFTFTIPENEPEESYVGKVVAVDGDMGRNAELTYLFTSAQHQDFSIDPKSGFIKTARSFDREQLVQSLGHSSITLEVRVEDNGVVTKLSDRAQVVVTITDVNDEVPKFSRDTYHVQVSEDAEVGASVVRVVAMDSDDEQNGEIFYSIRDGNEMDKFQIDGATGHISLRNMLDRESRDNYLLSVMAQDMSETAPLRSFVNVSVTVLDANDCVPVFQSAVV
>Ent14
YESGEASQYLTRKHALRKLQLSLKAFRKLCILKGIYPREPKNRKRAQKGATDKKTLYLKKDVQFLLHEPIVWKLREHKVYLRKKSRAKALRDKEGLKRIVDNKPTYKLDHIVRERYPTFIDAIRDLDDCLTLCFLFSTFPSLRFVPGHVSRLCRRLTVEFLHYVIEARALRKVFVSIKGYYYQAEIKGQTITWIVPHNFAFQPQSSESVDFRIMATFVEFYSTLLGFINFRLFNALNLFYPPKLVNPKGQSEELNETNKLNWDNEEDLVGERVAALNQSLLKVAIPPVEEAELEMDEFPVTGDAEKVAQLKRDAERVKFLKNMFS
>Ent15
SILHLCAIALDRYRAITDPVNYARKRTLHRVLITIAVVWIMSFIISSPPLLGWNDWPANFDENTPCILTRQRGYVVYSALGSFFIPLLLMTAVYIRIFIATRRRLRQRARASRLSAMAKKSTDCGGKKNDGDRDRSSISSIENNGNDGSGDHCLQKSNDSINQQKQRNRSAKHGNKGNHAATTAIIAGGGVSPAVGGEVVEPANKSSNSNASSEGILSVRIQGQLNADEAGPDGTKLSPANLSEESVTDAEIPLHQHRPHSHSVRGEGGHGKSSHSSRGSKKPGRQTSQQVSQFVEEKQRISLSKERKAARTLGI
>Ent16
VLYVGVTYTGNSLYRNEIPAVSSRSLRPPDNFGIVTTSVSSGTKMHISNRDQYPINYVYGFSSEGFSYFITTQKKETGPNWPFISKLVRVCQNDSNYYSYTEIPIECVSETTGHKFDLAQAAFVGKPGPDLANKLDVTHQDDVLFAVFAKAESFGSQTPARESALCVFSLKDIRRKFVENIELCFQGKGNRGLGFI
>Ent17
AVINQNAKPGSTVTQLSVERTDQLVKGLHYHYSIVSGNDGDYFSVNSHSGQVVLAKPLDKNSPTLFTLVISADCVNLEQCSSFTDLTVEVISHSQSGPMFDKLNYKVTVNEGKPVGTILLKLHASDSKSNGTVYYEITSGNDDNIVELNRKSGVLILKKNLDFDQSNNNYRIVVRAIEQQDNFQKSWNFTMVDISIDDENDNEPKFLFPTYVGVVGENEPIGTTVFTVKATDGDKGIYGKLQYSILDGDGKDKFSIASSTGIVTTNAAFDYESKSRYYLIVRANDIGGKSSTAKLQIEIESKDEFVPQFIQKNYKFDVPRNAMPGHIIGRVEAIDQDRGPDGLLTYHLLKQNSNFAVNASNGYLILKTVPTSNINTTLAIVASSGRNGSKSSQTSVEAVLGEALQELEVATSSTTDWVLGILVATLLLLFVICAIFLLMHMKNKRQSKKGKSEGFNSNFDTLDYAANTTMRIGGNKQDSIYGSHYGNIMDLRNNDRRRMNNAISELSDQSNSASSGRGSAEDGEEVEDEEICMINEGTLVQQRLRGGAGGMEQDDDDDDNASQSSAKNTQEYLARLGIRPNITEDGGLAHNKDNNLHLYDDKNLGVDISALIYSQISQISDDLNHHSILEDNKSNSSVTYKNVPQPSVTGSLSSIVHNEEELAGSYNWDYLLDWGPQYQPLAHVFSEIAHLKEGSNRSEPTYCGILSTVTNNISSSSSDKGSSHQNFGGGSAGGGGGSVKGGRGGGGNIPTRTGPLPPLPILPRSPIPNVMSFASGPISPSFSPALSPLANRSPSISPLGNVTSNKIRPSQIHQNYRSDSDLSM
>Ent18
ITMMKEKVNTHFSFPIQLDMSGYVEKTLMPQQYAEERANSSTSGGSDSVDLEEECCTYDLIGVTVHTGTADGGHYYSFIRDRLPPNRDKWYLFNDAEVKQFDPNQLPAECFGGEMS
>Ent19
QTIPSTVWSAPKLQDLNLSLNLLTDLPALSSGMEFSVFDSLPYQSLVSSPEPKSPDFIVVDFQKTRDRLIRNSTSSSVSSSDNALQDSQSTTIAHHALWRENVSIVKDQELAQKSSAIESSPLLNLNLAHNSFHKIPKVLACLAPNLQRLNVSYNNLKFMGHVGEYPTDLKQLDLSHNQIERWFYSPDNKATLKLFCYGCTVDEVNVAEDRCIHKRHVRMDHLKTLLLSGNLLTNIMVHNNNNEDSLALDDTTTSTTSTSTSSGAVESIGKKSANKNLWFPSITMIDLSDNKLNEVTPKVAELTSLSVLNLSGNCDINDLPPEMGLLSRMWNLNITGCNLQEPLKSMIESKRCKTMDII
>Ent20
NASNRILRSPSHESISTEISLLSLSSLGPFMRIPSPIPDGRHRLTVPNPGESLKSQDLWGEEENDLIKNFGALFKFLGLPKSFSTTDISSTLPPDPDQVAAVRKSSSEMDLSSVRCSDAIFRTHFGPTSRSCSTWVAVGDVSSTSQLPSPQGRMARPNGGSFTPADLIRSVNKKIRQLYIRKRLLVAYRALERMAQSNFDLEKLPVVVSMNSLSLAGGPGGGGNIPPIQVAKAELDALKLPTKKKPAKELPLSLKDVERERGRPLSKFERNMMIFNWLHNLDEESYESIDQ
>Ent21
ALYASKIVSYAQGFMLLREAAKVYGWNLNYGGIALMWRGGCIIRSVFLGNIKAAFDKNSQLSNLLLDDFFKSAMKECQTSWRKVVAKAVEVGIPTPCFSTALAFYDGFRSERLPANLIQAQRDYFGAHTYELLENPGKYIHTNWTGCGGNVSSTTYEV
>Ent22
EEILHDMEARIEEEEERVVSLNQEKKKLQLNIQDLEEQLEEEEAARQKLQLEKVQGDAKIKKMEEDLVISEDSNTKLVKDKKIMEEKNNDLSQALAEEEEKSKHLAKLKTKHEATIADIEERLKKEQHARQENDRLKRKMESELQDIKEQINEKRLQVEEFQLNLAKKDEEVSQLLTKIDEESAAKATAQK
>Ent23
VNLYTLLSKFNGINEREYKTYKDNFLKRYEVTSLPPFLILYIQRFTKNTFFVEKNPTIVNFPITGVDIGEAFNIGSACYDLIANIVHEGQHRGGTWRMQMFHKATNTWYELQDLHVKEILPQMLTLTEPYIQIYQKSDLK
>Ent24
DDIVDVLRALNLPDDFADASSSKSNEVSAPTSASSKTRSATNPTSPTLLAAASSASSVTSEGQARVARQYFMTGNAMLDKIMNCPCQKDQLESVGVKGVAWSNQPDPAIYRDPPYGPDALGPGDVIATNLKSVGGTTGNVFGQLIRLILGLPNLALSLLKPLVVGAADTLAQTTDAAAGVTQQAAKSVPV
>Ent25
YYVKHYNDYGDIIKATLGKAREINKVNCALTMIVSLTNVFAELPKSNSWMVDRSAEEFTALKDLAKRFALSFGLDGVKNRDAITALHREGILFSVNPLENPNDPTGPPPNLPFQEILSEFTNKLLKQDKRVVLQFLDHRVGSAVPSSQGAHWQPLY
>Ent26
MPQNEHIELHRKRYGRRLDYEERKRKREARSAHTIAKKAQGLRGLRAKLYNKQRHNEKIQMKKTIKAHEEKMTKTKTEKEVQDGALPAYLLDRETQQRSKILSNQIKQKRKEKAGKWDVPIPKVRAQSEAEVFKVLKSGKSKRKAWKRMVTKVTFVGEGFTRKPPKFERFIRPMGLRFKTAHVTHPELKTTFHLPMIGVKKNPSSSMYTSLGVITKGTVIEVNVSELGLVTQTGKVVWGKYAQ
>Ent27
NVNKSTTTTASNTAPSSSGTSAPSGSRTMASTPVGNDEALLASARAFIPSLTNAMHKGQAGRIMVIGGNEEYTGAPYFSGISALKVGADLAHIVCVKNASPVIKSYSPELIVHPILDSDNAVEQIMNWVPRMHCIVIGPGMGRDPKILNVVAQVIEKLKELDKPMIIDADGLFLVTSNVELIRNYSKVILTPNSMEFSRLISAVLGEEVKPAPSASAEKVKELAKELGYVTILHKGATDVASNG
>Ent28
PDYKFLGIMKTQYPRTPIIGLTATATSNVLVDVQKILNLEGCLVLRDSFYRPNLRYSVIDSSSKEKVDDIADIIHSKFPNQSGIIYCLTVKDCEDVSRRLNDHNIVCATYHAQLDPQDRSDVQNRWYQNEIKIIVATIAFGMGINKLDLRFVIHYSMSKSVENYYQETGRAGRDGLDAECILFYSFSDTFHITSMMMTERNGAQNVYRMLQYTLDQVTCRKQIVANHFGDACDAIESGCNKCDNCDFKMNDKIRSEAIQVKVTELIKDILKLLNHASSLDIRMTALKLMDAWFKKGAPKLRSDDVSIPEYGRDICEKVIGHLLVDGYLKEDFHFTPYSTISYIVPGSKSFLDLRDDLVYMFYKTSLAPLKTIKNNAKPHTLARNRINGMTKSKKRKSKEAATAYLDDSSDEEPFLNKKPHLNSKKRSPPRHISDSDDDSEFEDFKNVTTSKKSEKRGNSDVITID
>Ent29
ELNKRQQQLEQAHNVLIKQHELTQELEYSQQRAVHQLREDQVRKLHHSELQNQHEYMKRAEVELKKKHALELKQQPKSLKQKEVQIRKQFRDTCKIQTVQYKALKIQILQTTPKEEQKVVIKKLKEEQRRKLALLGEQYEQSIAEMLQKQS
>Ent30
IWDRLSYYIEPLLSAIRNGLEIEYFTDLLQTPPLPFIRSSLYNFRSVVSKFWQVLEIESRLKSIVRASLHNFDRIIHRYLPTSSWNYDFSQGSIELNQSLSAIQWTDFTTTPRWRTTSEDVQDVSQLTNFYYQVLDTVESLKPVFDLNLRTILPPFSAYALMAGDYHYFTFDKRYFRFVGECSYLLVSDLSQSTDPFSLIVNYDNRNGVIRKKSYALVVNQSSVEIEVADFKVTVNGRKVELPLNIGSTFFLRRHQTGLELYDTRGFTMTCSLSFTVCTVSVSGWHFGKLGGILGTYDNEPSNDLVGPDGQEISDMSAFAYAWRVGRNSGFCRMKNFAKEEGQIDVHDVDDICHNLLRNRSSPLRPCFNTVDAAIYMEMCEYDVSKNVNSANRVESACPAMNAYVTECQKNNVDVWMPPTC
>Ent31
SKPDMPSEDIVSLQVSLINLANKCYPDHVDYVDDVLGKTCEIFNKFDLEKISGSSPVGRELLLLLKIPVDNYDNVLTLLKLEHYGNLLDFMDYEGRKSIAVYLINNALENETRIGTSEQIDFMLGLINPLIQDQADAPDGNGGSADAEEFAEEQSLLG
>Ent32
LIQGVGGNGECRNKTDGTPGMEAFTPDPRFSVDAFFYSLFVFTLISLVAFVLLNMDHVVAGSLVKSNDVTLNDSSPYSSSRVDKGGDEDGSSSRENSQVFGGDVSVFEMPKENDGPFNVVSSGESNDNSMSSILGLRQSTFLYLICVQVFICFWANGFFPSIQSYSSLPYGNVAYHLAVTLSNMANPAVCILAFFIPTPTAKSISGVAGVSVVISGWVLYLALKSPSPPMMGTTGGEVIM
>Ent33
VIRKKLIRKTLDMLKKLEGEDYEKFWKEYSTNIKLGVVEDTANKSRLAKLLRFATSASPTGTSSLTDYVSRMKDKQDAIYYVAGSSREEVEKSPFVERLQKKGYEVIYLTEAIDEYCIGALPEFEGKKFQNVAKEGLTLNESKEKIAETQKVFEPLTKWLGENALKDQ
>Ent34
VMAASGWNPPPGYRKLHGDLMYLLVVTLEDKTCHITTSPRGFYLNRSTTDEFDPAPSSPHNFLSHSLIELLNQISPAFRKSFTALQKRRMSRHPFERVATPYQVYSWVSPPIPHNLDAIRAEEAFSSKLGYEEHIPGQTRDWNEELQSTRELPRSTLPERLLRERAIFKVHSDFVSAATRGAVAVIDGNIMAINPGESHKMQMFIWSNIFFSLGFDVRDHYKELGGDAAAHVAPRNDLQGVAAYNAIDLDGLYTLGTVVIDYRGYRVTAQSIIPGILEREQDQSVVYGSIDFGKTVVTNEKYLDLLKKAAPRLKVLPHYVLNEKEEVVELCSSVECKGIIGNDGRHYILDLLRTFPPDANYLP
>Ent35
GIDVKSMGRIFTGLVKCGAWGCFDEFNRLDGLTLSAVSLQIQPIQMALKQGSPSVTLMDALVPLDPSSGIFVTLNPAGQGYGGRNKLPDNLKQLFRPVVMSQPDNTRIAEVILYTEGFKYAAIIGKKLVEVFKVAEKLLTPQTHYDWGLRALKTVLKGCGSALAEYKRENPTATESDESNIVVATLRLNTLPKLTYSDCLRFDNLIKDVFSNAIFKNLGNNDLAENVRAVYADLHLKVNENQ
>Ent36
RLERPMKWFEEKTSILKRDDARPTIKLFNGTCKKLVLYEMLVHESWVKTCNFIYDALEAPILTLRGTVRQELVLNFDPFFRQIIDETEIIRKLGLEVPDIAQVVYYKQEMIFHTYERIKGLLERFLVIKQKVPQDLSVLMRPLLKKVEKSFMPGVTNINWTSLKGEEYFDYIDVHQNDLEGIVKKTQEILNLRINQFLYEISHTLMIDFPEDRPMTVNDYMEIIKRYGVVVAKDLEYKSRMCEQAVVELINMLLRTCDMPTPVESPTLWLNANMPIPNFR
>Ent37
PPGPISNITFYDITMTSLKLSWEKPTKPNGEITHYLVTYETVVEASGNSGEDHVISKQVRQKVSCCSLLVENLEEETSYTFSVRGKNSILNEVGPPIWKNVTTGPQPGSPKSIRDLSLGKMFSSVQFKWANDEKSKIQGYYFEAKRR
>Ent38
NYFPGLIHRVFVLRPVGIFQKALSEISSKLFRTENLRFRLTVCNSMADLFVFVDPSQLTLDLGGLISYDKVKWVQQRVEVEAFHHALQSLSRDLKGFTEVFHDLEYPNNVGSTEVLISDKHSEFQRLRSDLTQAVDHGEHLLFRIKDMCNTPEPDNGMGSSNARKNGGGDIVKNHKGKLGQRSVNSSSVQLINVISVERYIIQIEETARLFEEFWIKEKTSLEQCLQLRRFEHDFREMQ
>Ent39
MSAKIDPAVQKCIGALQGAKNDTEKMAALFLVTKVVKGSKLTADGRNALFEAIGFKFLLRLLVSPSTPECPAVLYKSVALTILTTFCSDPKIAESKDMLDAVPIFLDIIEKADEEGDEEDDQLLQVVRESYHCLKSVASVGMGKDALVSSGAIPRLCELFANQAFNCDEALEIIATVGTKLKHKTWAQSPDSFVDIMDRLTLQFETDQSDQKFELCGLMAGIIPTSNITTEDFYTKFWPSAILKGLVDILSSKITEKQRNPALRLASVMLSTLGVDWIIKKTEQGPEAYQFLVLLVHLSCIEVRMALENRSLDKVMANDDLIGACYSIIETTVRFMSGTHFENLDEKQKEQVFHSLKGAYWAVLGFINQIQKEAMKNPRKFWDARKKLLTCASIRCLAAWLADEAASMKEDVYKILPFMLALAFETLQDDEDSLSPENQVLAEVGKCMEPLMPEVLVTLLPALCNFTAEERGVHMIMDSEGEQHLSRFLNHNWSVYKNLKEVLEKKLRPKKPGSKKGTPGEEELEMSQEEIKSTLIRLRVAMQNTCNIFINTTVLDPDVVATSSVFQQLMRWAFNAMPHLTNNEDDLPLMGNVASLGLLSLMNIAKKTLDAKQRGESISPEEDFITTQLISGSDNTAFRFGQAVVRFVWDAHLPDEVQSPPSLEITANYRSVWNEIKEMWFLSLQTVGGLLDILPWLADFCAESGFLEALIKNISLAYKSRIEQGTMSAYEDFLCQATLCKNSEKAASVLKSKGPALAKSHHLRALGKALKEVGVEL
>Ent40
PMKMTTAGGSDYLLEYDNAGAFQSLTTPRGHIHSFGLSTSIGVYEYQYRAPSSREMYKIQYNDNGEVVSIVYPQGSGRVNLVYNRLGKLEICVAGLRSTRFNYQENTGLMKVAEVAQSAFELKTEYKYHGGILKEQREKFATKSGLDNVHLKFQYDGNGRVSSVETEVNGKQIQTYSVKRNQNTGSLESIGDLKIFGTPLQFNRTIVEDSSKLFVLTSDRDAVGRLKEQSIIIKGAEVYKMSMQYDARGKLKHRKFNLDVRGSVYADNVMYDEDGHVSEVKGSGHWKYSYDENGNGIQVMEQGEKSSLIYDSGDRVIQVGELLRYTYDARGFLVQRGAEKFQYDDKGHLIHAVKKDDYKVWFFYDHLDRLISWKDDKGNVTQFIYADPQHPQLLTHVHYPVTGFNLLFVHDQNNHLVSMVTSKSHRFYVATDQNGSPLSVFTPDGNLVKETHRSPFGKVIRDTAPDFYLPIDFHRGIVDKHTGIIIINGRAYDPTIGQWMVPRWQALTSSFHKPTDIFTYRFADNDPITPKLWQVASRMTTLDSWLRLFGFDMNQIFGKEYAKPPITGALIDSNDANNLNPDFGVVSGLHCMGQTTSSSFKNVGFSRESKLSPERVFSWNLIPRIAYKRSGFGPGLLVSRSENGRAL
>Ent41
FGDEHEREIEECWQTLCCSSPNNQRVVLYYLLIVTGIAPYEILPHAKRVLIYLFRARPVRLLEDLIAELQTVESLSWLVEKTETPPFYRLSHLRKTSSYSDTNVAPQNNGGLMQGTTMNHNPTVGNNSQFPRVQASELEKGTIHTKRRSAEESGVFQQPPHLRSSSSGAAGLFRSEKTRTISGPAALPDCQFLSSEKEKLRSALYETDHVGGCQEDVQQDRIMENRRYPSSETIAPEGGATLGPNSGGQGFPCSRSDEGMDHMEQHLKLLPLPMPEYGGYYAPLKEFLPPQQVCPFHRCNLAMMFITELINEGTTISVSTEDSKKEKKIDWCSQYLPLMIHMSFLGLDHLRPLVNLHSYNMLINLLTVSGAHKNHLAIAKLSLNQQTKEIKLGLTFPYLSLKTYDFL
>Ent42
MGSQSSQEEFNFLGNFSSTTFSPEMEDDDAFYGNFSWAGNSSLSEEGDDDEGMEGISPHNVALAVLLSAFCAATVFGNALIVVAVARERYLHSVTNYFITSLAVADCLVGLVVMPFQAIFELMNKRWIFGEYWCDLWHSLDVLASTSSILNLCVISLDRYWAITDPFSYPSRMTTNRACFLIALVWFCSSLISFPAILWWRATRDQPIPPLKCPFTQDIGYLVFSSIISFYGPLFVMVFTYYRIYRAAVQQTRSLKMGSKLCTDGDVELTLRIH
>Ent43
LDAGSKNIQVLVKAGGMKLLQIQDDGSGIREEDLSIVCERFTTSKLQKFEDLQTIGTYGFRGEALASISHVAHLSILTKTETSQCAFKAEYTDGKLKDFPEDAGVQNPKKCAGKQGTTLIVEDLFYNMETRRKALKNASDEHSKIFDVISRYAIHNAQCGFSLKKFGDTNNEIRTPANSSILDNIKIIYGAAIA
>Ent44
AVAKLGWKEPTMIQERAIPLILEGKDVLARARTGSGKTGAYVLPILQKLLVIKNTAREQSIRALILAPSKELCHQILKNVLELSSSCSKDMKAIDLTSTNCAATLKSLLAEKPDIIVTTPTRVLSHMQKKNLEVKDSLEFVVIDEADLIFSFGYQDDVKKLIGFLPNLCQSILASATLSEDVVALKNMVLHNPVILKLQEPLIPSACQLAHYVIR
>Ent45
QEQQQRPYYSYRTHLTSTTSSTLTGADSTLARALAAGRSPSTSSALAALGIREPPAGASSSLKESLSSDPLRRLVSITPSRSRDLISSVTGPGGVDGRRSPSASLLHRISADKDESLLRKEILSRSLIGRDLLSRESLKDDLAELSAAATDKSSSRLTSGPTSAAALLSVRSGGGGTTATITTPQGGGSITSTGTGDSRLKLLTINPSEFSRYKIERPAPSMSQSSSGGVDHPSATPPLTGHSGILRVHLLAGRALRSTVKTTDASIRTRDLYCVLECDRVHKARTVVCTGDQNFDWDEIFDLDLVLNKEVDFLIYSWDPQLRHRLCYKGSVNLLHVLASPNTNADNFHQLAIKVEPRGTLYVKLRHTPPEFAFNRDPKPIGLFGANVANIVLKEDSGLNVPLIVQRCIEEIERRGLDIIGLYRLCGSATKKQALREAFERSPRSVDLSAENVPDINVIT
>Ent46
VNNSKFQNIDMPLSRTRSLLSNINGTANGSLNGDSNGDSFLPHVLNDSHHGSHHHLPPLKGGPQSLVTAKQSYVGLDVGVGMIQRLLSNGSDDSSSGGGGPTSMLPPTSTANGTLTNGGIGMSNGSLNNYSHMSVSTTQIQSQSLPPATIARPASADFTVGPSTPLSGESNKMTPNRTKYKSVPVSPEQVIKLYHSRLTPYEISEINSYPEVYFIGLGAKKRPGIVGSSNNNGYDDDQGSYVHVQHDHVGYRYEVLKVIGKGSFGQVVKAYDHKCNVHVALKMVRNEKRFHRQAQEEIRILEHLRDLDKDNNMNIIHMCDHFTFRSHTCITFELLSLNLYELIKKNKFQ
>Ent47
NHNEALRLMYTATTPPTGVKVSYADETATVQARLYKSLKLWSFYADLEESFGTFKTCKAVYDRIIDLKIATPQIIMNYALFLEENQYFEESFKSYEKGISLFKWPHVYDLWNTYLSKFLDRYGGEKIERARDLFEQCIDTVPPKYAKNFYLLYAKLEEKHGSARRAMNIYEKSTKAVDKKDQYQ
>Ent48
TPTVKQTQLYDLCGSTLNLIFDLSVPYASAVLEPLLNVSSVSNQCPPLRALTSQITRGFACGTGEVLNMETNSVPRCLHCPAGTYTLDVNDESRCEPCARGYYQSRARQGSCIRCPAGTYTREVGSKGVDECVPVCGYGTYSPTGLVPCLECQRHSYTGTPPPDGFKECTSCPPNMFTYQPAASTPENCRAKCQPGTYSPTGLSPCAPCPLGYYQ
>Ent49
VKLVLKQNRYFVESSHPEVLQKLLKDPVIQECRLRHSDDEAFVESSITKTSGAAVLNSAFSTTNNPTSSTATAGNSNAINGNSGHTTENGGPSTNGESGPTLPSDITDYYSKIDADNDDEEEEKVVSFEVIQDKIEILQKRCIQQEYPLLAEYDFRNDTRNPDI
>Ent50
IIHHNCTPEFQAQEVLKVKKYKHGFIRDPVVLSPSHTVRDVFAIKKQYGFSGTPITENGKLGGKLMGIVTSRDIDFFEGRMNVTLDEVMSTDLVTAGANVKLAEANHIMEKSKKGKLPIVNEDYELVALIARTDLKKARSFPNASKDANKQLIVGAAIGTRESDRERLEGLVAAGVDVVVLDSSQGNSSYQIEMI
>Ent51
GHLIGPSLTKSSVALKRRMFFLVVYGVVSEEPYTVLKVTQDTTAAEVINSALQKSGRTGVETVREYVLIEEVARGWDAKEKELPPTQRVLDPNEKPLQSQAQWKGEGKFILKKTGNDPSSRAWLSSISARGRGGGGGGMGDPDSRDSNDLSQWGEDENFLVCVHNVSHEIPYAILK
>Ent52
MGSQPPPTEVMVNESILTLLLKLHAKLSASPDSYVPFWESIAGQKLISDAIAGISNGLQIQQFVGENESKSPRFSHAQLYELLNPVESRIGDGQFFLAKILDKICAKDDACRETVIRLREKIWPKTAEDEEAVRLREEQEKEERRRKAKERQTKLMAEFARKQKQFMEKAMTEEEFLDEMGDSSSDGFGGPSKDDLSESIKPLEYDCVICNQTSASTSDNPIGLVILLQPSSILGRRTEVGEK
>Ent53
DWIEMTIELQRRQEGFGFRIVGGTEEGSQVSVGHIVPRGAAAVDGRLQTNDQLIAVDSISVIGASHHSVVQLMARAASAHRVRLTVRRPIYAVNPVPPAMEMGTVTTPSHSPAAGFQTPLHVILKRQPSEGFGFVIISSASKAGATI
>Ent54
LLKEGEEYAFRVFGVNEIGRSQPSRPSNNILVEEQPNKPKLDLGGLRDITVRAGEDFSISIPFIAFPKPTATWYANDRLLDDSDSRIFLQTGDDYASIVVKNSKRTDAGSYKIQVKNPCGFDTGSLNVRVLDRPSPPENLRAEEFAGECLTL
>Ent55
SDSAMLYQRNIFNLLKPFPILEGGIVSTIKWGSRFVAWSWKDEVRIYDIEEEIMISRVRFEWESNNLVNNSLIEPSSLHMSSNGSKENLIKTLHEKYRCNIFWKDKYTVFIGWADIIKICQVVEIKNKNIQPGAPSHYVKISCMFTTDFWTCGISSFSNYTTVLSLTKEFMAIGNGDTNNEYAKNNNLPNVQILETDTTSYNVLQADALRTRGYTEYKPLDYHLESLIDEILFFIVSPKDIILAKARDQDDHIQWLMER
>Ent56
MVSRNHRFNCSSYSLSSLFSVGSATGSVKSASTSRAGSTRSRSRSSWQGPSCLRSLYQMLIAPFEEELSVLDQTCFKELVLVLETDLLLVPFPILRSCTNEDYLCEKFKIILAPSISSIRSGGRCKSKTETSIPLVVGNPTLSAAITEQWGWEDIPRAQHEANMISEILQCQPLTGVKATKESILNEICNAECIHLATHISWKLSAIVLSPPSGTSRSNNSGGNGGDSAKNHINSSSDGGGRDDNEELPPFSDYLLTAADILKLRLNAKLVVLSSCHTRDKMANADNVIALTKALLAAGALSVLVPLWPVPETASKIFFRALYSSLLQGSKVSHALTEAMLTVQHTKHFAHPANWAGYLLLGSDVQLSNKVTLTSQAMRELMKTPERSRDALRVSLHL
>Ent57
ERHAVGAVGCLRRVKNAVGVARKVLEHTSHTLLVGELATQFALSMGFPEENLTTPDSLEMHDSWERNNCQPNFWRNVNPDPTQSCGPYTPKTMTKDQSKTMVQVPPRVIDQWNHDTIGIVAIDSLGRVASATSSNGARNKIP
>Ent58
AGRIPTNFLRRELGPTEREILTSRLIDRSLRPLFPDEYTSETQIICNLLAVDGVHDPDILSINAASAALSVSDIPWNGPVGAVRVGMIDNELKVNPSRREMSQSILNLVVVATSQNLVVMLDATADCILQQDFLKAIKVGVKECQSIIQGITRLQKEAGKRKRNETAAAAVIEGQGQEQEATNKENSLKIEKLKPGQIPPDLADAAKTFGELRLKDIFMDHTFDKLGRDNAVSALRSDVVDKLNKNFPNYDPSLISESFSKLTKNVFRQLILDEKTRCDGRSLVQLRNISCDVDLCKPLHGSSLFQRGQTQVFCTVAFDSIDSALKSDPVSVITGGLKEKNFFLHYEFPPYATNETGRGGGQYGRREMGHGALAERALRPVIPKDYPFTIRLTSEVLESNGSSSM
>Ent59
MTYQFFKTLFKFCFPEKDPEKLDDVELSGDMDTASLGCGTLSEKDPTSSMSSSSTSLSTISTPKEKSKKNKIKRKESKFYVAMNNEKDDVEKMKERAEKNMLFICVKVPEVPVRVSYKGEKDKNIEDVQDVHVLIPTLEYNNITWTWLDFLLAIRNHSRRVLLSQ
>Ent60
CIQGECSELHGIYNCSTGASSATGDKTGAQCRNLTSVLACTLTTLDVNKTCNTKTSCADLEGLYDCKYGVCAKILPPYKCDKRCISIRTGAKNILVRQGDIIFTMACDRAVVAETGQEVWPRGKVALSNSALPPMLVLFCTNVAEIEGGGVAAGGLKSMSLTDCFNGTLLEPDHFGNFTNITYILSSHLESSEAGDRMLDAEGVFAPLEYSLLIKNSTPLYINFEGC
>Ent61
DLRSSNNLYHWILRDNVIERNKEGGFQVSLPYVWQYDENHTHSVHFENITFRNNMDFETLIAGHYSQLHVIGSLFENNMCKGGLFSVTGMEKQMLIFNNQFINNQGSFAVQFDTDSQSEIVGSVFAYFVRNQVKYNRINPRLRNDVKAINNATYQPMSYALGLKGHQKVNVTKNLFGDNQLDYELLAGTKTAKLDNYVNVIQN
>Ent62
SLYRLLWAYMIRIKCESNSATQSRLLSVVNSLFPKGSKGVVPRDTPLNIFVKIIQFIAQERLDFAMREIVFELLSVGRPIKIILTPERMNIGLRAFLVAADSLQQKDGDPPMPRSANIMPSGNTLLRVKKTFLNKVLTEDAARSIGMASYYPLIRKVFTDILRALDLQCGRPLLLTTVKEQEESLLTGDRKAKIDLFRTCVAAIPRLIPDGMSRTELLSLLARLTLHIDEELRGLAFQSLQSLLLDFPDWRIDVLTEFLAFASKEVPDTAHQQLDNSLRMLVQLLTSWRNAVSTGAGSSSTVVASLVNSKTKKASGDSHPSTTMANSATCYQAEGLALLMLCSVRSSTRRIGCHILKEVKALSEVIGLTEAPVIDVLDRICPLACEKVSNILPLGEKQAILAAISSNTLDLQWITDRSCPAWYIQEDETVNNPPTQSSSSLSILQSAVSNNALIPTAEVSISNDPWALCLKEFLDYQNVPTQCPRAVLEAWSVIMPKINAVYSYLEPSPVQDNRASLLRSATAPRKPPIDKNLYFKLWRNYLLFAFRTVPPNIGTSLRCISPDMAISSSPEAPDGRDGKSPLPLTSAMLFSVTPSSLYKLVVPLIRVETIDVRDLAVHSLGQINHMAV
>Ent63
NWIEKQYIPLKSNPGFPILSRGECFSTPPKLLSYAKRAIHHHSNYSSPPPAPGRLIQPITLTHRQLSTAWQSHQKAEPSIASSVDDDMKDIFIRIRQELSGREPDLCEVASYYFDGQGKAIRPMLAILMARAVNAHLRGEGSGSELLPGQKQLALVSEMIHTATLVHDDVIDRSDKRRGKPSVNALFGQRKSIVGGDYVLAKAGAMVARLDNNAVTEIFAQVLEDLVHGEFMQMGANEEKTERFAHYIGKTFNKTASLM
>Ent64
IRGKQNNVTLSDVCFKPLSPDNDHCSVFSYLGWWRDDKMEIDKVQKDEDTGVEDNYLDHFKFCSRNPVSPKDSTLLHQSCLAKYGGPIDPSVVLGGFLKDGKMVQDPPYKDANTVVITYVVNNYYEKDKLKPAMEWEQAFLDFMDNYTKLHKPEFMDIAYRAERSIEDELRRESEGEIVTVVISYLIMFLYIAVNLGQINQFSRML
>Ent65
FTDSSILNGSEDITQPANPFLSDQEKETPLDSALQVLQVVTSQKNQKFYNVTNARGHVVKFCAFKHAYKLGEDIVGSLDFSGCNVPCLQFAVTLQSVEEITPECRKIEGQKPAVSAFSKFHEMCVGYQQSHFVLPLPLHITPSFYTDLVTLKWRLHFEFVTSIEDEMLMKPVEKPKKGDLDGQVWQGPTNVKIETMVWDLPIKIYANLPTYISQGLQTQNCFDMKISNTISFT
>Ent66
MRRFYDEPNPLVFSILLFLLLVHTATQENQYRGLGGQTNASNNNSSTNNEMSSGLASSTTGNNNFILFDCLPTCQCDYKIPNQRLEINCQIQSLPIYNTDVVGGAPIRDEQQLSLGDGVRTLVLRNMVLTNKSSYKSIPLLSPNTLVKLELHHVHMDAMEFLNSALFESSKNSLKHVFIFQSSTISTDIFSTGYTEKLNAFSRLENLDSLTVCDSNPSLSHVILHCLPDLKHLHVSNSSASTVYYTSFSHLNSLQSLNLSQNHITTIPNGLFDNLKSLKSLDISYNRLTHLQEDVFLGLGSLRKLDLSHNKIQYVDAEVFTHLQDLQTINLSNNEVIQFFEPYFKHNDNLRVINMSNAWVSDTFINENANRSYREMEGLISTLQVVEVLDLSDNQMMIIPETLSHVQRLTHVHLNGNPWSCTCDERWFSDWIATSNVSIGKDNSAKDTFCTPNGGAYRYPLVEYIESLRKTCLGSEITARYAFKYYAVMGKDKLLSCHSRTTAMPTITWITPSKNRITVTANYTSVHQEKKNNNNEEDDDDDGDNHELLEPSIYPDGALLLHNVEGPDYGLYLCIATYDDLNITHYVHVGMDVSIFEDVRLMSLVVGLISSFGFLFLVLLAQLIRFLLL
>Ent67
DYVHLKQKNFEHVMTQGKNLVAKKYLLALMSRKVAFKNQEERKKASEKVVIEANQVRRLFERIGSAPQGKSSSCPFNAIESTAEVIKVEDLDILSLELHSLIKHYPDLTREQLMAILSLRGDIGRFDLKQRASEIIPVNANPSAAQRGPVPHSIFSQVHIPPSLFNV
>Ent68
LQMKPEASTYLDQSTIRELVKKYSQFINFPIYLWTEKTVEEEVPLDDDDATSEKKEDAIEEDEAQVESKDVDEDKPKTKKVSKTIHDWELLNNAKPIWTRKPAQVEESEYEEFYKSLTKDTQKALAHTHFIAEGEVTFKALLFLPTVQPAESFNKYGTRTDNIKLYVRRVFITDDFQEMMPNYLAFVRGVVDSDDLPLNVSRENLQQSKLIK
>Ent69
DLSEELEALKNELLDSLDTTAAQHELRAKREQELAALKKSLEEETVSHEQGVTELRHKHVQEVQDLMEQLDGLKKTRVNLEKLKGTLESENVDLANELKNLQGAKTENERKRKVQESQIQELQLKLAESERARAELSEKLAKVTSELEAAFIQLEQADSKASQAGKNSAAIETQMVEIQGSLEEETRQKLALSAKMRQLESEKEQIIEQLEEEEEAKKNMEKAMTSLSQSVADLKKKAEDDLETITTLENSQKKVLKDMELIKSQNEELMANCDKLEKSRKKLQQELEDVGIDLETQRSK
>Ent70
DERGSWHSYIFTEKSPAPITTIIDASNPLNFPPVINEYQNSDKSAGNIRSDFTASNTEPRQSTSLNPSGCGGSHHHPLGIKTPSSESWSSGSSTTELDTSTNKMYASYRRSNPPHHSRGISGGGGGGTVQSLSRGQSQTDSGCPSPIASVPSLVTITPEYNSVSASNSSHALSSTRLPMPSYSSMQRSWQRNRRDVLQVLTESIIERRRPGGTYNLGQDHNYHTTALGVLGGGDRLNSHGRGGFDRNKQKEQKLPRQYYMMKLLYFFPNAYTKIWFDRLKLMALFDRNRSVLENLFCIILAVGVACLGSYILHRGYYQDLTVVLMCFVIASCQFSLLSSVQPDASSPTHGFNYLTAFSRPIYFCLCGGLVYLTQVLLDNGTHDFDLKLYGVDLTQKLFLENIQTALLIILLCFPVLFSVGLF
>Ent71
RLVVSRQASEQALPITPRTDSLTSQESNVKPLKRGISTMISSTSSTHHHPTPLPLTTTTEPSSSSTYPLLDLDESQKKKQQQNSQIARELSDIIIYIQAIKFSGLTTLSPSSSVRNKLMQRKNILPPSGPSLPISLPVTPTTSSSTSGGPTTTTSDPPPPHPSSSTSSHPNRRVITNHPVYQCSSLNENASKKLCRKQPLQVMAHTETQLIRSYPAGMRIDSSNFNPLIFWAFGIQMVALNIQTEDPTGHVNAAMFEQNGRCGYVLKPAVMWDRNHVMYRRFNPLEKEFDGLHTVHLHLTVISGQFLSPANYQISPLVEIEITGIPIDCSKQKTRVISRNALNPIWNETIDFIIQFRDLSFIRFNVWDTGSSGGGHVIAQRVIPFKALRMGYRHIRLRNTRSQPLPVSTLFIHARVEEEGEEIHEGNKSLSKEDSLRDSTPVSE
>Ent72
IKPVLFMNKMDRALLELQLEQEDLYQTFQRIVENVNVIIATYNDDGGPMGEVRVDPSKGSVGFGSGLHGWAFTLKQFSEMYADKFKVDVHKMMTRLWGESFFNPATKKWTKMKDGENKRAFNMYVLDPIYKVFDAIMNYKKEDITKLLTKLGVKLLPEDQDKDGKQLLKVVMRTWLPAGETLLQMIAIHLPSPVTAQKYRMEMLYEGPLDDEAAIGIK
>Ent73
AVSTNMEVRCKCHGLSGSCELRTCWRSAPEFRQVGTVLKNKFRRAVMIDQSELGNRPLNRIQKLKKQRRKRRDRTKRNSGNIDLWYYERSPTYCESNSDHSIPGTTGRVCNRTGGREMGSCSTLCCGRGYNTIRQVYTTRCQCQFIWCCEVTCKNCTVDEYITVCK
>Ent74
LHSALPQKKEWVFLLKMTTVQYNLYKEFMQYLSDNNTDGQCGANPIKAFAVCCKIWNHPDALYNVVRRKQSILDDLDLDELNSGTGGGGSNWSNKSRRRGTSRKKKEKEGSPQISYFDGSGFDFRRSTLDYSPMSSTSNRSGSEALSLDWALPIFENYVPGILENGVKFEILFEIIQETVHVKDKLLVFSQTLLSLDLVEYFLQQKFNWAKNAQYYRLDGSTTGLEREKLINNFNKLEGVFVFLVSTRAGSLGINLTGANRVVVLDA
>Ent75
SRDNFVEDRIYRHLEPALAFQLEINRMRMYDLEALPTSNQKMHLYLGKGKVPKGQEVTDYRFFVRSIIRHSDLITKEASFEYLQNEGERLLLEAMDELEIAFSHPNSTKTDCNHIFLNFVPTVIMDPGKIEESVRNMVMRYGPRLWKLRVLQAELKMIIRQTPNSKIIPIRLCLANESGYYLNIHLYKEINDPSSGLIKFESFGSKHGPLHMYPVSTPYKTKNYLQQKRFQAQSNGTTYVYDFPDMFRQVLERIWKEYSDSHEQVETPAQMLQYIELVLDSQGNLVEQNRTEGENDVGMVAWRMKLFTPEFPGGREIIIISNDITHFIGSFSVPEDILFQKASELARHLKIPRIYIAANSGARIGLAEEIKPLFRVAWEDEADREKGYRYVYLTPEDYSKVVNLNSVRVQHIEDEGESRYKVTTIVGVEDGIGVENLRYAGTIASETSRAYKEIVTMTMVTCRAIGIGAYLARLGQRVVQIENSHLILTGYGALNKLLGREVYTSNNQLGGIQIMYNNGVSHKTDRHDMEGIYTMLK
>Ent76
NGRAMIRLGDSNVDYDSNFRLYMTTKMANPHYLPEVCIKVTIINFTVTSSGLEDQLLSDVVSLERPDLESQRAALVSQINADKNMLVSLETKILKLLFAAEGNILDDEELIETLNNSKKTSTEIVKRVAQAEVTEKSISVARERYRPVASRGSVLYFVVAQLAELDPMYQYSLKYFSQ
>Ent77
PCDCMQTIDISALCVHPACVISIYLTTLKTSFSSPPTTQQHSVVINVSGRLMILHHEFLVQENTQGSAPQYITPTVLASCVEMIWLPRACNNGSSEASQVCSTHHNHNPYLSEALWLYCGQEMRVWLPLKEKSQSSVHTFISSRIMLGFPISIYPL
>Ent78
VLPGPPPAEIKKTEPRPSDAMPPPPSPASSTCSDTTVPSTSQKRAKKTPSLKDGNEKKDEEEWNLKEVVFVEDSKNIPIGRVLKIDGGFAVIKFTPLNSTMKDQPPKEEDVASLLQECRLLRLDDLQHVKNGTLPKSPDCIQKVPKKIHLSDLPNVLALSVDAIGIHGVVRDGKKLIYKSYNLHTGKSEIESTFPSDTSAFMGIDSGLISLNCSSDNDFMSIL
>Ent79
GTVLIKTAKELMNFSQGEEAMLENQIKAIADSGASVVITGGKIGDMALHFLNKYNLMAIRLLSKFDLRRVCKSVNATASPKVEKPIPEDLGYADEVYVDELGDTSIVVIKVGTTESKIATIVLRGATDNYLDDIERAINDGVNTYKGITK
>Ent80
ATRVSYRYHMALSPVDNTLYISDPESHQIIRVRNVEDFSDPEHNWEPVVGSGERCLPGDEAHCGDEALARDAKLAYPKGVAVSSDNVLFFADGTNIRKVDRDGIITTVIGNHQQKAHWKPIPCEGTLKVEEVHLRWPTELGVNPVDNSLYIIDDHMILMLTRDNRLRIIAGRPFHCPIPLGGYDADLAIHTALISPQSITFASNGDLFVAESDSQRINRVRMITTDGKVRHFAGAESKCNCLDRGCICYEDDHYLASTSKFNTISAIAMAPDGVLHIADQGNYRVRSVMALIPQPSIGESRQYEIYSPETQEIYIFNRFGQHISTKNIVTGETIYTFLYNVNMSNGKLSSVTDSAGNKIQILRDYSSQVKTIENAQAQKFNLRMSRVRMLQEFSSPEGYNYTFDYHGSTGLIKARQDSSGRASVYSYDEFGRLTQTVSPTGQVVNLNFDLSKKGASVRVTKDQNAPEIYFIKGFSVTKRIGKWEQMTSVQDTNVVLQEPWGQVVTTESVPYNLLGEINPALSDSFPVP
>Ent81
DLFEELASYLKEASDRKQENVRRRKRKDNLRLQLLRVFEMIAREKTFGKINSNLINSYTPSSQGHHLGDSGSVLPIPLQEFFETCKGWLETETDRDGGFEMRLNFCKGLHSLLDSFDLDLKENLLKREAKKQLFQLCINWAGSYASSLGKEMTTSSLNSTGNTVIINYPGTSGTQQAELELFALQAAARLLTCGPVFQQSLLAEESQLYSWLDYLLSSHDSRVSELGEQVIIMLLEFNPDVGSMLDWVVSRCFTGTSQIADACFRAMATLFSAREYPCDRYVAIINCALLYSGSPKLQLQQTAFRLLQVLDRRFFGGLPPLQLHLGSEVAKDDTPHTLDALLNRSSYAKSQTFLSKQLSFLHPDLTMPIFS
>Ent82
AITPRHFLDFINHFVKLYNEKRSDLEEQQLHLNIGLNKIAETVEQVEEMKKSLELKKKELKEKDEMANNKLKEMISQQQQAEQRKVQSKTLQANLEVQTKEISKKQEDVTRDLEQVEPAVRDAQQAVSSIKKQQLVEVRSMANPPAVVKLALESICLLLGENAADWKAIRTVLMKENFISTIVNFQTEYITDDVREKMLSRYVSNPEYTYEKVNRASLACGPLVKWAIAQISYSDVLRKVEPLREELRNLESAAYTNQTEARQVQEDIDRLEKQITSYKEDYARLIAQAQAIKSDLENVQSKVERSMSLLRSLGMEKDRWEGSSEGFKTQMNTIVGDTLLSSGFLAYAGYFDQHYRQNLFTAWSEHLGKAAISYRQDMALSEYLSHPDERLRWKGNLLPDDDLCTENAIMLKRFNRYPLIIDPSGQATEFLEREYADRKLTKTSFLDDSFRKNLESALRFGNPLLVQDVESYDPILNPVLNREVRRTGGRVLISLGEQDIDLSPSFVIFLSTRDPTVEFAPDVCSRVTFVNFTVTRASLQSQCLNQVLRAERPDIDQKRSDLLKLQGEFQVRLRHLEKSLLGALNEAKGKILDDDSVITTLENLKHEAAEISKK
>Ent83
DKSRAGYKLYTPPYVLAPNKERLTEGIDWLSVLQGQTMGGLVSSGNNPLTGGPSTTPNLSSVLYVAYCLSEDQRWLIASVTDDRGELLETTTISMYVPNRSKRRKANARKHGLHKLMDFILGIMSTGASPWRLVVGRLGRVGHGELECWSTLLSRKSLLRASNQLKALCSQCSLQFPTEAPCVLSACLVSLEPDSCLRLMPDKFTPDERFSNSGTSASLSTPQDISCTHILVFPTSATTQ
>Ent84
VGQSLRALVERFQETAKSHQKVESIDDMKNFIENYPHFKQMSGTVSKHVAVVGELARLNEKYHLLEVSELEQDIACHANHSQNLQRLKQLISNSKIRDVDALRLVLLYALKYEAHSNNDIMGLVTKLKARGISEENISLVKALLKFGGVKKRKSDLFGSDPVAQTKRFIKGLQGVENIYTQHVPWMKSIIEDLLKGKAKDQLPYFNASSGRMGSGSAPVDPTFRPSEIIVFVIGGITYEEALAIHNINRAENRLCVVLGGTSMQNMKSFLEEIRSSKSKKIDPRAV
>Ent85
YLAVDETDRMVERGHFQELQSILGLLNLDETEKLNRQNFVFSATLAFTHDPPKRLQHKNHKNKQEPKKITGKEKLKQIMEMIGIRENPKIVDITSTKGTCETLQEMQINCPANKKDYYMYYFLVKHPGRTIVFCNSINTVRRLTNLFFLLKCGQVLPLHSEMHQKMRLKNLERFAEDEKSVLIATDVAARGLDISDIQHVVHYEIPKTAE
>Ent86
KVLDGISENFIVLREIREIPGTLFGLYLWLCQRLFTKKQFSKVQPILCILLASRTPMQESEIYACLQTRYISISKEDFLKRIHVLRRVLIISPEGYHTLFHHSFSEWFLDVKYCTQKYYLCQAAEGHLMKALHLAARASELKPDQVADLAHHLANSTKFFSDPNLIPVFLLSLGVTVFSQDFNLHSYDVKVHKLLAKCGVKREVFAVGGTSSDQAAETNVVTNTTTTAAAFTDVVGGVDNINYEQGGGEAPCENLEEPSLLIPDEDAEDLGEKDGISIEMIGDINHTDYNQRTPLHNAANDGNLQIVELLITHGASLEATDRHGRTPLNLAARQ
>Ent87
VYKELERGKNLSYWNDITVIVEDELRKLRKLEQDDDYRMAVERREGINSAVASDVGELLKGKTAEKLEELKISIQSKLDGSVHGLDISYWESLLSQLKAYIARARLRDRHQDNLKAKLQMLKAQQGVKVEAESDESAHGDSQIPSQSMDIDETKQEPTSSATLKDQKGEELPDDDEEDDDEEQTDIVEESIRRYDVGGYSPKIISLDEIEPGIFVIGEDEDNARLEQARSQVLKVGKKVENVWTAEEKALEKEAKKGMTDDEAGFSVESQVSDLYLWSDKYRPRKPRYFN
>Ent88
RRLEEYHKQIDTEFKKFDSYRNDIIQKWNDKTQMAFGKFRSKGSAGPQIPTLKQISHILSDKERLIKRTQVKRTAYTTIGKPDANIQPSESAQDEEIFDDDDFYHQLLRELIDRKTTNVQDPVQLSRQWLELQKLRTKLKRVVDTDASKGRKIRYDVHPKLVNFMAPQDNCVMSEGAVKELMSSLFGKQPSN
>Ent89
GGENNIEQVETITPSEGNNASLQNSSSDIHTPEPPVPSTTTSQIPVINIVHPTPTQDSNNRNMNPNVVEFKNKRGIRFTTASDKSLEKIEEVEADNSQQHHGADTGEEPLLKQMNTPYGIPCVRELVRFLVSLINPHEKQNSETMIHLGLKLLLIAVESDMEAIAMHPPLQAIFKNELVKNLIALLSYNSPNNNGSIILLTVLRILFIIFDSMRMDMKYQLEVFITRLMEIIGDGQQNPININQNQQSRWMYEQRELALDYLTQLWKLPTFVTELYLNYDCDLFCSNLFEDLTKLLSKNAFPMQTGINSIHLLCLEGLASILDGIESHCTTRLNSTSSGVNTSSSSSSDESNSSVFYHDYEPGEVKLEKSDESGQLPTHEQLMAIRHKKKLYHT
>Ent90
RYMACTDSLKELYEDNDMQRKEEVQALSGPNEFVEFYNRLKGIKEFHRRHPNEVSVPMSVEFEEFTKMRDSNAEEYMNLVEFTDEEGYGKYLDLVEHHVKFVNLKGAERMDYISYVEKFDRLFEIGRDKKGSVEYRKYLEGLTEYLYDFLTRINPLSDFDDIMEDVKMEFESQWEAGTFPGWP
>Ent91
YLGDNAAVDAISMRLREVCPTLFKSEDAIGSKVAEILAKVKNSTNSEEREILLKESLVLSEKICGHGRVNIRNLCKQYSDLGFPVGAVRLCVSAAAAADPEKLGLDTIRTNAGMGDSIGMQAYQTRAEIYRIVFDLLDNYVQLASTNQSPLLRSVEDRISPQTAQLCAEETIHAILSSDDEVFHISLYNWLLEKKQFDRLLEIKHPYLDSFLQRAADAVVSGKWTAGGISANDTRVLDLLWRHHEMNQNHSAAAQILSKLAEST
>Ent92
VNEPNPSAGSQGELLAKRCITLVKLMLRPEVWKQGELKIQWFEKLFATLDSPQVNYPNICTALELLAYIIGILDKPAVLEHMKFLQKGITACMTCQNSKVIRQVHQLLTKLTSIFPTEFPGGSGTSTVVKYDELEPLYTCVSKVIYEGLSTYDKLTNANPQTLLGPIMMCKATCSNSPGYIDRIITAFMKCLQKLAREHLTPAVNDAYVATELLIISLELVKNRVGVMGGEMRKAFIGQVLVSLIEKSTDTKVIGAIVKMLEDWVKNRAPHAVNQGPTIREKSILLVKLMQNVEKRFPTDLELTGMFLELINFIYRDESLKSTELNGKLEPAFLSGLRCVQPSIRDKFFQVFDTSIRRKLHERLMYIVCSQNWEAMGPHYWVKQCEELLFATASDVALDIAPKESIIPSESYGFSLLDQPLKDAFCPINMETTVVDVREHEIAFVQQLEKDVEALQKLSDSEDEAVIAESITKLEDAFLNEGWIEPAHPDRNMKYILKRENDFIQYAAKGFTTHSLLQPMVQLCHLDTTLSEKIWISFFPRAWKIFTEKQQLALANEMVPFLCSGVHAIQQHCHPSALSTFVEALCQCTPSIPMK
>Ent93
ISFRVECLEEEIHHREIVVEVKGPSGHLDARINLAPDGGHGKGTFTATDIGIHEIVVKYQGEPVVGSPLKCRVVPRLSEISYSTGLAPCAVGSIVEVLVNPQDPSGAKLEYMEVVALSPSGNSRPCTVNKVVDGFAATFKPEEPGEWKVTVLYKEKDIQGSPFPCFVYDPNGVI
>Ent94
VGKNNFRPPPKVDSSVIRIEPRMPPPPINFQEWDALTRIAFSRKNKTLLANFKTTSVVSSLAKNYAAANMMPNSNAAVPLLSSTTSSKSTAQPPKDYQELERLVMEKVERVLGNGFVDKRARMLDVDDFIKLLVEFNKEGIHFA
>Ent95
GPNHCVSTACATGAHAIGDAFNFIRLNHADVMICGGAESSINPLTIATFARLRALSTKFNDSPPTSSRPFDSDRDGFVMGEGAGVLVLEALDHAKQRGAPILGEVLGYGLSGDGHHMTAAREDGHGAFRAMKNAISSSQVDPKDISYVNCHATSTPIGDKAEITALRKLFQDKN
>Ent96
GVDLKFPHHDNEIAQSEAYYNSNSWVSYFLHSGHLTIAGCKMSKSLKNFITIRQALNEYTAPQLRLTFLLHSWKDTLDYSPSGMEAAIQYEQKIAEFFLNVKAAMRCSPDPYPKWGQDDVTLQKGIDSAKAAVHAALCDNVDTRSVLFALRDLISESNIYIQTCKNAKSPINSPLLKAGAKYVTSILRMFGVTGSTELDSFGFKSADGGEGVAGSVDVEETVLPFVEVLSEFREQIRSTAKSIGDAAVKGTILKACDEIRDSKLPELGVRLEDHE
>Ent97
EGQDKSRLFAPMDPDFARIYVTCQSKGGGGFKNPPLFACVMREASFSLDCHAFACKCAEDAIVVAANLYQSLVDKMRSGHNNHNLEHTHHHATSKEGESGYGSLTRTSPLQSSPNSGGGNQNRSSSSSAASSPLGNSGGVGGGGDGVNLVGVESGPSSSSGIDDHKNHIHLNSRSVFSDSESIIPIRPPRRKKKYSEIPTGNLKRYNSEDSVLLKIPHRRKSFKQRPPYVNNKVKKRVQISTPDETSSGDSIHNESAIDQVLDRIINPGGMSFNDLKPSYQDLILKIALTLTQDQLYQKSKQAMKKQQHYLRKSSKVSSKRWASSGGDVSDDNSQFLNHLLKSFSKIGSKSGSKQEQNIRFSKNNPVAPAPRKVILKKPKDIHGDDAAFMSFCSGCICESCSEKCYCSLPIKSGGLLSNSKLLLNGITFPVSNNKNQKCINVGDPTCGTPTTATASSTPCPMGKACTEKKDKKQRKLCGYDSESCAESEKCYCEINQIKSNGLKIYNINLDTETSDTDTNSYDLEPFNQGKGRRDEEDGNSSNNGGSKAGGTRSVEILSYHPAKRLAYNLSPGQQTTNAMVHFEDGGHSFQGSTNSQVGGMVSPFCS
>Ent98
QREQERLAAGGGDIFFMRGPDDLTGKDGELLLIEYCEEHPPLLSQVGMCSRIRNYYKRQAGKDKGPPELPYGEVVYAHTTPFLGIMQSGSCIQTLESMLYRAPIYQHPVIHSDFLVIRTRQNYFIREIDALFTAGQECPLFEVPGPNSKRANNFVRDFLQVFIYRLFWKSRDSPRRIRMEEIKRAFPMHSESSIRKRLKLCADFKRTGVDSNWWVIKPEFRLPTEEEIRSMVSPEQCCAYCSLIAAEQRLK
>Ent99
MDKYVLSHHHHHCRDGLHIISRPRRTTNIQQHGTIKNLNWYTIVVVVLLFLLNFLHTSFGNKYSHPQYKNNSISAPSFFSSPRNADLSTSTSSNLILRPKLTSKEDLTIGYLTAIKGSVPHRQGITISGAILLAIEKINNQTNLLPDVNLVLKYGDTEGDPLKGTKILTDMLCEDVAAFFGPEIACNVEATVAAAWNRTMISYRCPDGTVSDKSKFPTFARTEAPDTQIVKSVLSVLYNYHWNRFSIIVETQSTQYNTVAKSLENFAESNGYVVTNVTHITDGAPKWYEIITGTMNKTRIYVFIGQDKNLIEMMGTMQSLQLFQNGEYLVIFVEMMTYQRREALNYLWRHQDIINHRIEDCTIAPNYEENVAKSLLVVAPSPPDHTYSAFSDLVNAYGKRPPFNFRDLIGFKKQVSVYAANLYDSVILFAKALHSLKLERPEESIQVLARDGLAIFQHIIKMKEYESITGAKISLDENGDSEGNYTLIAFKPNSFTRIMNLNHSFSCKHYMIPVGNFHPRAPSENLTFPRMRLFSGMQIDWVNGKKPSDEPRCGFSGERCLGPGRGYRSIIMVSVFGLILFIVLCVAASLYRKWKIEQEIEGLLWKIDESELQMQQPFGDNSQSRISLVSVGSLGQMYCTTAHYKGALVRVKELKLVKKYAISRQTMKEMRYMRERCHTNINSFHGAVIQPMRISLIFDYCGKGSLSDVVENEDIKLDSTFIASLIHDLVKGMIYLHDSDLGVHGNLKSSNCVITSRWVLQLTDFGLSELRLASISVDPVVSHSYFQSLLWTAPELLREGYHTAKGTQAGDVYAFGIILYEIYGRKGPYGMCEYDPKEIVDNVRRNLGCVPFRPDIEFLDECSTLCPDYVISVMRDSWDEVVENRPTFRTIREKLKPLKEGMAPNIMDHMISMMEKYTNNLEGLVSERTSLLFQEKKKTEDLLHRMLPPPVALKLTGGCGIEPESFDSVTIYFSDIVGFTAMSAESTPLQVVNFLNDLYTLFDSIITGYDVYKVETIGDAYM
>Ent100
MTSTLDEDLAGLAAQLKSTPVRTVRQIMTIIKSPFITSFNAIASEILGAEAEAISNLHYLNVLVEPCTKLHNSKVAEIPDQLQNILWLIRVIWLNSPFYNSRDRLNSLLRKVSSEIISHCIKEIDVDQVFNGHIATSEELINQCVDCLKLWKTKYFEAQKMHNMNSYMSWLLEYDYIMSHVDVFLHRLKDLLEICVCQRLYARRVAGYQEPLPRYPGVKGPEITRVMKKVQKLLDRNLKDMYTAQDLILNVRNTQWHDYMVMFRNAIRDIETMIQNVLFLAFDSVENIEQGIQLMEVFYVFVFYDRSIIVRAYDKLIMKFYKIFEDEISSVRSLFNEDVIPLPAGQPRLAERGMRALELQKRLDLQLEMLKEAA
>Ent101
WLLAQRKITWRGQGVQIGQLLIDANLLECVSQAEQVFVDAYALYRPVQPVQTPLSSCLPEETTDSENISSRHSVDLEGEGLSRDSRDWGGQDPVWLKQISNPARKIEEGSEDDNSSTKNDVTSGSTTTSTSDSKSRLPSSSSYSLDLNFSSSTVSISKPKDAPTFDEVDVVSNVNTTTQSSSSLQSKNQTLQKNVSKIRNSSATTETMTDEFLQKTLQSQKDKGRDMVPTTGWHNPQQLTTDGELKAFQTLCNSYVNHENNLLNQLLDRMGVSPSWADVILPIVHKVTEIVRPDVRNAEDEMDLRQYIQFKKLPGGKKEDCRIVNGVVCTKNVVHNQMRKRLKDPN
>Ent102
AALVNFCEECPKDILKNYAEPLLGKLEACFQMKIKELQTMSKKLVLEQLVTTVAAIANTLEDDFAPFYERFMPCMKYIMENANSSELRLLRGKTIECASLIGLAVGAERFTADASAIMDLLLRTQVDNGGVNLDDDDPQLSYMITAWARICQIL
>Ent103
STFQRSLTALQKHVETSHTELSEEELHLFKQNLANNPLLLAGLSGQILDPLTTELLKKESAREEDIDDDNRDDDRDDGGMDDDDRDGDSNDSIGTKEQQLFEEYLNTQAMAEDSYNDPNRKYKCHRCKVAFTRQSYLTSHNKTLLHRKGEKHSAGINDAKFLDPNRPFKCMCCKESFTQKNILLVHYNSVSHLHKLKRLMQEQQLDQIPSSMTANLPPSATNLLTSTPKSSASSCTPPALNVSSSPSINNSDDDDKKPYKCHICKVTYSQ
>Ent104
APGAIIDREKDETHKITVLAMDTPSGGPFQRTATATLHIIVEDENDNDPICDTEDYLVPENAPVGTFIGLVDCKDVDKNPNITFRLVDDHHLNLFAIDKNSGKLSVAKTLRARGRNAPYVVSLIVEDGKERFVSLSIGIKVSNVIPNDGRPQFVHDTFNATILEGAPRGTQIFQVKGHDTDAFDNGEGQLSYHLLKQLYPCHSKTLKENVHRNIVDVELFRLDEQSGSLTLKDAIDREKMDCFSLLISVEDSGTPPQSDSAWFEIYVVDVDDSLPYLPVAERNVKLVLNENTPIGSIVHRFSGIDEDLAPNNLITFDISGGGSDLFQVVSSGHQTANLVLNVDLAQMEHDDLTLVVKCHPTGKKISVPDCISKVNVKVTRDSVGAGGGGGGGGEGNKYRLNSKTKYYEMIVGAASGSPIGNLIGNAGMPKRIHTSTQMYHPRQVGSSPTNVSELIHIDEDTGDIFVWDNLEKYSNGHLRVQMVDEDGGMKKNLKVFIAPNE
>Ent105
VQRKRITHLRKALTQYQRRQLHEEDEGEESEAETETEDHQTSSPNKNTNPKDGKKRGNNNSSGSNASQGSSSNGIGSSSDVAEMSSENICIEPNDDVVMSTAATLKNVQRTVSDPGNKATLTPRRHGPFSHYDPLSLLWSSFRRSGDNNRAGKQQGDSPVLLKSSSKGKTSIRHTHSFSCSRKEPHHQGADETMKDPLPLPHGDSGVFPNSFTSDSSSSSEANIPTLPAVWLKQHLENLATPNNKSGSLPRSFQVGQQHTLPSPQPTRDSPNPQTPDEMTNFLFKSRLRDGKLADRPITIASDKPCSSDINYDEMEQYMNKFNNQIGRRSPNSCSLNAEDLVADLTPMTSMENINNLHPDHKIYRSSKSSIRHMLYSVTHRLSSLKVNMLTGGGGGSGVGGSAKENINFGSFSNISATSDTSSTKTSTTPENNNGRKMSNGNGLKNLNMLPRNYRKALKQKLRNIVKEDRDSDSENCCESVTCSSGSSGFGSIGSSESSNNLTSKIGARLAHQSSTEQSDYALSKLLLNDGPLRPQSVMSISSTVTSASSTDEKASSGLGESLSGSNGHIPESCCGTLDGLEMHDGVAKSLYRPNRKAINHKELYLSYIDQEVDAQSDSDSADSFYERSFEAIETLLESELFPDSAIYSAEENASTNSSIQGSQYSSSWGLSSSFQDSLDSASKSPSLRHPCFSNNAHLNSISMLAARLSNSRLPPSPVPNDNHNSRRSSRLIRSQAILDKLKHLEQCSQFHREGLPSPSFEGIKSIQERRNELELWKQGRISRGEDECETSSQHSTSTINTVIELSPSKSTSFPSSRRCSDTDSSGGNSPLTERAISRNSMLTSRCGSGNIQTSGSGDPMPKGWVRLLVGKLQSAETEGVE
>Ent106
ACSLPMIGYITDKFSDLCYKRAWYTKMGGCQAISFFLDNMSLRWTLSQQGTILRAMFFVLTDLTNEVSAGTVDLAKENLTKMIRICCACSDDNLSSLKNSCISDMTKEFTRQLTSPITNIRTQSMKALELLAEIQGKTISAVMEQHKDVLNEMVLPKKHVIRHQSLQCQLGILDGITFCLSLQPTLYPLDATAQETKVFINEVMALSDADDNALSKLPCYKIVSSLIPIRISLLNVLACVGHLAPIKDKVAGIFLKAIGSPFADLQKCGYECLKKFSHGFPVDLETQTTAVRMALSALTNIRTVTQPVLSQLSYLYQLFPHAITDKVWEQLLQLYKKCLEFALVSHQKAPARTGVHELKIAVAILDMFHLINAGSTAAKLMEIVTKFCLQAEKALMLGKGSPLRLPLMKFLIKQPKEFIDIAFSAPYIQSQEWNRFFICFLEQSESEKLRACLISNPSKLIHFLNIKKNPTMPGPTPIQTAPTASQLCQQGQAPQPPPPAPNMVTLTPAEQIEIQYFAVKVMSILSDYDEDWILGNTSNRGEVVQALRKVWESAEYQNVCNSTSSMFMTQPAPPPSADPTVAVASPSTPPIPISSSPNLHLSLSKLQVQTWKEPQMIAKLLLSYYRKNNGDFDMLFKLLLAFCGKSISQYHFLKEFLDKTVTKYSVTWKRQAFYAFSKFFHDPKCAEELKAKIIQYILIPCFSYCFDKGQADELIGSSPEPDIANPNNLVNIFILNIIDPETQTTISDSVRILLYQFACLLVDQVPNHIHDASNKKQGVKLKRLMTFTWPCLLSKSCVDSSTKYYGHLLLCHIITKFALNKRIVLQTFHSLLKASLMEAKSVVKQALDIITPALPSRMDDGYTMLIHWTKKILVEE
>Ent107
ILSLLQAPGSGQISLEKTHLSQMQDLIGLEIQGYSISSAPSSLSIAPDAFSNLGKLTYLSLERVTLLQGDAASSSTTKYNFTYGSEYVDDEQIIIVKSKPDSSSDTIVPYSVYREEQQQQSKTPPHPVDPKITVAFTNLASLQHLRISSSPLQDISWDMFHKLDSLGFLLLDDNDLLFLPDFVFYSTPNLGALSLSRNRILNLQTVGLAGLLTLQKLDVSYNNITYLSELSLPPFPHLEVADFRHNPITSIFPNTFEIMNSTKTLFLGSESTQLEISTNSFFGLVALTRLDILNVHVEFLERPMLKGMPNLKSLTATGTITRIMYDAFSEVAKLEKLILKDCAIKKISMDAFFGLTALVELDLSHNEIGFLPPGIFEQQVSLREVFLQHNSLKTLPPSIFAKIPAKLIRLEGNPWHCSCDMKYWDPSQTNKIKRYHVPPPNGTFCDPQFFKAAACYANYEPKFEAKYVYEKRVSPVCQAPSDFKGKSVFEVLKKGLHNVCTNSLQQNISILLTSSNPTETLEIMGTVRIPTEKEIEKKLLFPEKVRKPRPTSAAILEKVNMSTDPYFSSSSGNGMTSISSTTHHLIIPPTISIPMVLNSPSPPPLSPQEEEETNKRRKPNRKNGRNRPPPNIEEHDMEVEDNRINVLWSPQANGADVRPRTIYPISKKALQYMKV
>Ent108
VIPLLTTKRVFWRGVVEELLWFIKGSTNANELNEKNVHIWDGNSSREFLDNQGFTDREEGDLGPVYGYQWRHFGAEYKTMHDDYSGQGVDQLKEVIRMIKEDPYSRRIIMSAWNPSDLPLMALPPCHCFVQFYVNPAKKELSCQMYQRSADVGL
>Ent109
CDSPETAAILKSQLETLVNREDNQRKFRDIESRLQSKGLLVSSGTSTSSSSPVSSPVKAHAHNSSSHNALRSGGGSGTPDFDCRTSDSSDNSDRGFGSASGVSNIPGERIATLYDSLAAELREKLNTRNRNTPILFPPRDYDTVHRQRGNLLGIEARRCSNPAVVGGGVGGRSNRRSYASREQDSCGRSSGIGSAEDNCSPIHDAGTGAGMDSNVGGGVPSSSD
>Ent110
GSRELGGFNFDKLEELYPDKGEELAKFQNYLAAQKGAKTEFEALKAWQVQELGLQASYFAAEKPDMLTALRDVSGNFPSRAATLSSLRVPPEFKKSVAHNQRLLASHFNLDEGEGAFFLQGSYVDPDALDLFTFMQNIQVELEFMELLRSLRQDWPAVTRGEVEKIIALGTKSQAEPELALDMRDSSIFWINDLEKDEEYEDWPDDLTQLFFRMGGIMLRPVRRNVFNLVVTVDPADPSAG
>Ent111
MKILLMDAKTTGVISMVYSQSEIMQKEVYLCDRLDNFKNREPLRHLKCLTFLRPTEENINLLSQELRAPLYGSYFLHWSNVISKSDVKRLAEADEQEVVREIVEYFADYIPINPHTFISNIPHGPIFTEVDLIDDKTAQNIALALMSYVLSVKKAPLIRFTEWSLPCQKIADKFSNLMNKESNLFDFSQRQGKPVLLILDRRDDCVTPLLNQWTYQAMVHELLTIKNHRVSLADAP
>Ent112
LQEAFAAGKLKPGLVVVNTTGRELEKQKPAAAINDIPLIQHHLEKIKLPKKFGWIERLDIVNNVAPLAPEIALQLDEHKGKRSREIKSINSQRRSKGTASPSVKSVDDDPVHNDFAREMGFYRQAQEAVLKCLPRLREMGVPTRRPEDYFAEMAKSDTHMQKVAQVLLKKQTSTEKAEKVRKLREQKKFAKQTQVQVIQERQKAKKDMIESVKKYRKGQQGGNLDFLEEKKKGTRDLGKNRGGGRGDDKKRVNYRRQNKNEKYGNGGKKKGQKWNTRDSLDNFESGSGGKGKGSAKGFGRGKQPGGNRGGRGNPGGGAGGGTKRPGKNNRQKMKARKN
>Ent113
MWSSGTKHFVHCCLLTGLIGGFEIATGGLSLWGNESESAEPPDPWATYGVFWTIVLYSLRFLTFLALPQVIFNAMGLLLFNAFPEKTLLKGSPLLAPFICIRVVTRGDYPDLVKKNVTRNLNLCLDVGLENFIVEVVTDKKIPGLSEYSRVREVVVPPSYVTKSGALFKARALQYCLEQEVNILADSDWIVHLDEETILTDNAIRGILNFVFDGKHQFGQGVITYANDQ
>Ent114
KGPGLSRMVLVDLPGVISTQTIEMADDTKESILQMSKQYMSNPNAIILCIQDGSVDAERSNVTDLVSQMDPHGRRTIFVLTKVDLAEENMSNPDRIQKILSGSLFPMRALGYFAVVTGRGGKASDSIDQIKQHEENFFRNSKLFKSGKIGSTQVTTKNLSLAVSECFWKMVRETVEQQADGFKAMRFNLETEWKNNFP
>Ent115
VLPEPIAASVAFRLDECEKPLRHVFIYDLGGGTFDVSLLKITNGEIETLALGGDSYLGGRDFDQNMMKYCVEEFKKKSGIDLMKGIDATSALERRSVKRRLQRIQSVCETKKLHLSALTCDMVNIDVPFLIQDKNEMLHLNVEITREKFNQLNQSLFDETITIVDDCIKSHNFVKHLIDDIVLVGGSTKIPKIREMLSAYFDGATLSHNVNPDEAVAHGAAIHAAILNGQVTQGEKMYTRIQDITPISIGVETRGKKFSRIIPKHTKVPTKLTQVYVTTQHNQTSVTINAYQGENSDTEKNSFLGTFNLSGIPPRPVGKERINVTMEICANGVLNVLAVCESTGEAGTIKITADKLLLTEGQIKDVASVVGSRFGGSR
>Ent116
MTMESDGGGSPSSSASSSSSQPYDAGAVDFVLKHGIGVCASVEEIRPAFMSMGLQKLTPPAVARIINGFWKAYDLTQTSSDGTTWGDGGGNKDKTDSVNWSLKPFVQATIELVPSLSWKDVIRELDFSGLYIRDGKGFRAFMEGLKYGIQVQSQSRNDQFPIELFYRRWVNAGVDAQIYFFKAALNPNNFDSFYLLDHPHHAVPTEMLKTSGDKSYDVKEIAIWKSIELLDILLSLSDAGSYPIIQDLFQFPIIHCPDLLLLGLAQMSSPVNVLRQEMIAALLPIFFGNHINSGVILQYIWHNGSSSLRTIMIHSMAEWYLRGENDQTKLSRILDIAQDLKALQLLLNASSHVFIIDLACLASRREFLKLDKWLSDNVREHGEPFVASIVKVLKRRVPFILGKEDNIPKTAQLPPETIGVVMQCLNQCVGKVNQELSDTILAIGNSYSNLIGRSRPPSGPPPPPGVLRPPHRNINNPDSAFNPSSAPGQLFPSSDPLSSGFGGLNISGNAAASGGGGGGANFGFNPLGGGQTPGSPSRLLGPGFNSQNPAASASYPILSSLQLGPNTGAPNVAAVSAALMSGINNSMGMGMLGGRLGQNLQGPAGGGGSNAIGNNGASIDKRSGLPDATLLFTEMQGEISKEAEDEANNYFHRIYSKPP
>Ent117
KAMWALGDKIASSIVAQTAKVPTLPWSGDGLIATSVGKDKRIKISNELFKKGCVETAEEGFICAQKIGFPVMIKASEGGGGKGIRKADAGDDFTSLFRQVQAEIPGSPIFIMKLAKCARHLEVQLLADQYGNAISLFGRDCSIQRRHQKIIEEAPAVIAQPEVFEEMEKAAVRLAKMVGYVSAGTVEYLYDNDGNFFFLELNPRLQVEHPCTEMVADVNLPACQLQIAMGIPLNRIKCIRMLYGENPWGDSAIDFENPKRKPQPWGHVIAARITSENPDEGFKPSGGTLQELTFRSSKNVWGYFSVAASGGLHEFADSQFGHCFSWGEDREQARENLVIALKELSIRGDFRTTVEYLITLLETRAFQENTIDTSWLDALIAERVQADKPDIMLGVICG
>Ent118
PDDTPPQLSCPQSYVVELLDKKASYQVYFNETRRRIETFDQSGSVTLDFIPESAIIPVGGFENVTVVASDKHGNQASCNFQVSVQPTPCVDWELSPPAHGNLNCVPGQDGNLQCLATCKQGFRFTDGQPMKTFSCREKSKKWFPSRVVPDCVSEDTEMARYQVASDIKYRANGAVPTSCLPQYTEFLRRGQGNLNTILSQRCSAVNVNMNVSFVNTQATLLEENVVKFTYTLE
>Ent119
RSGVVRGRVVTPNGSGLMGVRVSSSSPLEPLGGFTLTQEDGWFDLMVNGGGAVTLQFGRSPFNSLSRTIFVPWNEVVIMDTVIMGSTTSDPVLVPTQSCEAHDYEGMRPVVLATWKHGFQGNCPGTSAILIESQVVQESIKIPGSGIYLMYHSSRGTGYLSTIQLQLTPETVTTALKRIHLRITIEGVLFEKTFEADPGIKFTYAWNRLNVYRQRVYGVTTAVVKVGFEYENCGQVIWDVQSTTLSGHDMGISDIGGWNLDVHHRYNFHEGIIQKGDGSNIYLKHRPRIIMPIMGNGHQRALDCHADCNGVASKQKLLAPVALATASDGTLFVGDFNLIRRILVDGTVHTIVKL
>Ent120
LKCDNWHATAPAVVSDSIGPAPFIQMQDGKLIYAGSKYTPYFEPLVDGFTTLAMTSLGTYTEGSKSTPSQSSCANTPSQTHFWETPIGGVSNFTMLENNKDPAGDDDFYRTLLCSDTDRVTTNVSTDSTTIIVRTKNDINIMVSPMLLEALK
>Ent121
KREDVGERKSYERREQNFGYNGPSAGPITRDSMESGNFGNYATKHSNYYKTTETDNPTQNSLYENGEAEVEQRKTVERRERVFNYDGPPQKQFHPKYIVGNPSSTMGRLKGIEHTGAVIDPATDSRSQTLPRRRFYFGDDQGSLLGLDGKRTPTTNKAIKFGADDINVSISNSYNNDNNNRKSHSLSRSMSFTPRSGLLGKPTFPPSSRLTQQQKLSPQYTSNPQLLDSPDLLAPKLLQNMSRSVRDVNSYERSDHHQQRDEYTNVSRSKRTFLDNVKRHGSSDMYDSTTHFKASSPARSINSPTNAYSPLRISDSARIVPNRKSINSPRGFGGANSPISDDYQETYRMSSSTPDNEEGRPRISTDTTSRFSRRMLRNETGEPAGQVESSDTTTRTKSRYSASEVMYPNGRRGESPGPNFQVEFQQPRQLNSGTVIIPVRDSNNNGSTYRK
>Ent122
AFSELEKLRPHVLKHSHVSPLKAPESDHSDEDSVKNELNEDNHEPEKGSSKIRGDEQFPQFDMGPNPFPPTSLASFLGYPGPPSPYLFLQQNQLTSLYAGMMFGGSPGGVFSHGGVIPPPPSMANPGGIPPHLGGTPPAILPPAEPMVMPSSSPMQLCSQTSKRPSSASPSSPSSPSEAKKARMQMRILKDEPVPEGYIRFRFNEDCQYVHC
>Ent123
MMEVAASSSEEGVLNDMAGHPATYDEVHMYFTNNNMSLDDYYDSFNGSNNNTVVLHAVGGYSTLHIIISSIVLTFMMIVVVIGNMLVIIAIATEKSLKNLQNWFIASLAVADFFVGLLIMPFSLANELMGYWIFGSVWCSIHSAMDVLLCTSSIMNICLISLDRYWSITQAVDYLKKRTPVRAAVMIGMVWVLSALISIPPLLGWRDPDAINSSPLPTCQ
>Ent124
MNYESNKPSKADEAEVVTRTFNIHRFDPHPRRKILIIHGEVLITISNPLCPVVLAEESREFKKLISLENLFPTTPREQVIDSVLRECPFINPDMRLHLAVTIDFLKNRQYDDNGMVITPSTSLTEREKYSSGNNAKVNQSTASTPTGDFPDFEVDTISASQQGTFSTSANTEAELNEKVDMTRLDTYVELLYEDDLSEKARGARCIAKLAKISENLAVIAYHETALNALFRTLREEYRKSLDLTTHIMSTCLSYAQFTDFHPILLTNKTCSITFDLIEFELQRYEKWRLEVARRQDIVENRSEFPGSAGSFQKAKADFERMRVKFAEVTRKQDHILALAFEVILYLAENHGLQGEILSRGVVPMLMDTLSRKNIDLLKVGLKYLKDLSYYLPCKVQMGQLYITEKIAQLLDANIPNEIIRCCLDLLFNLSFDTKLRHKMVMFGILPKLAFYLEDTVLENVTRKLLYVMSMDRRVRPRIASLPQILPVLIQTLNENREEPARNSLDVAGILINLATNKKCALAMCDKTTAGNGNNNLVTFLQQSFESEDEIVMKIVRNLSAHSNTKEAFAPFICDLARAILDATSEEFVLECIGTLANLDLPNIDFSKLLQEFQLIPWIQAIFDKFLSTNLNLNRTKSASSSRTNANNNNSNSNTTNHTSLLTLEVVILTGTCCSDYECADLLIQEGILDQLIKILITTSDLGLKSQVLYVFYKMCSHSGTKQHIQERTQIPKIVLELLQHENLEVQQLCEGIMNQFGETDEAWMEKLREKRFRFFNEAWIEMTERSVDDDDPYGFTYGNTREKIVIDMGPSSTSETLMTEDDSGEEHSDLEVDKDDEQLLQERGGRIRGENNTDKAGSSIFDRFKAQYEREMRAKEQWDRREFSDEEDDEEINNGELTLVKNRAKSARRIKK
>Ent125
LKCLPGDSENCGDGFKAKLAKLIHPKGIAISTDGSIYIADGPSIRFVDVHGVIHTLVGSHGHRLSRPSVATTDFESCRLQRQDVKKVQLQWPTNLALNLVENRLMFIDEGILFQITDDNQVERALRCDASQKVTRPLIDLAFSPKGQLYFVSEDSNLFTVKRDGEPLLLITDKVAPYGPNSTTASFPSSASSSADERQQNNLNAGFVSSLSIGADGTIYVADQVNLEIKQVSSFIPLPNAIGDWIVVFPATGEIYYFNRYGQHTFTKDIKSGKILYSFLYTKNTSYGKLSKITDAAENKILFLRDYSSVVSTIENTQGKKCNLKINHLGRLVHFQEMENSE
>Ent126
VEETDIVIQEIDQVSQQYMPMAQACSAIYFMLDNMHQMHFLYQYSLQFFLDMFNSVLNGNPKLGSVKDYSARLDIITKDLFTVCSQRVTRGMLHVDRLPFAILLARIYTKGIFEGGFQSFLRFREGVFPQGKGTPALPFLSQDQAEGLCRLQAKVGAFKNVLKKVDSAEFKDWVRQPTPESNVPTLWDEEKGGENVEEFTQTANRLLIIQAVRPDRVVAMGHILVDEVLGSDFIPPEDVNLSSIVESEVTSRTPVLLCSAPGFDASGRVDDLAAQKSQTLVSIAIGSAEGFTQADGAIASAVKTG
>Ent127
IGSETDDRFAISLEELQDLKGVWSELSRVWEQIDQVKETPWLSVQPRKIRGQIDALLTQLKDLPAKLRQYASYEHVKKLIQGYAKVNTLIVELKSEALKERHWKTLMKSLRVNWNLNELTLGQVWDVDLQKNEKTLRDVIIVAQGEMALEEFLKQVRESWQNYELELINYQNKCKLIKGWDDLFNKLKEHINSVAAMKLSPYYK
>Ent128
AFHGRTLAALTCTHSKAIHKIDVPSFDWPVARFPVYKYPLEDNVGENKAEDKKCLANVEELIDIWKKKGNPVAGIIVEPIQAEGGDNHGSPEFFQGLQKLAKTKGVALLIDEVQTGGGPTGKMWGHEHFNLPETPDIVTFSKKMQTGGFYHKPEF
>Ent129
GLAMDWASKLLYYIDSKDGTLSVLSTRNTTIRRVLLRSLKRPRAIVVHPNKGYLFYSEWDRPANISRANSDGSGVIVFRNVLLGWPNGLSIDYQADRLYWCDALLDHVQHANLDGGDIKTINSKLIRHPFSLVVFGDFVYITDWRLDAIFKLDKIKGDREVIVTKVDETNRLYGVKIYSQKNQEISKYHPCSINNGNCAGLCFPLMKGDKLESVCGCGQGEKVDKDGKSCVLDPDAEPVKVCSNSWHFTCDNQRCVPQSWR
>Ent130
VLVLDEMDQLLHGKGTELLYTLFEWARQPESKLVLIGIANALDLTVRHLPLLNSPAVQRSPSTSSTTASSSRRSGNISKKTKKQSIGKLNDSSADLGSFLPSNISAMKVINFPPYERQDIERILEARLLEVGSSIFEPAAIKFVAAKVAATTGDMRKALHACKLALDAVEKQQRMALNSTADD
>Ent131
GVGGGRLLHDLSPVRIVKNPDGSLAQAAMMQSALSKERRETKMIERDEAGGNRGQRGSRTNWNDPLPEEPEGGENASRGIGMPSNSAIELPEWKKHIIGGKKASYGKKTTMSILEQRQSLPIFKLKDELVKAVSDNQILIVIGET
>Ent132
YGGIGPKTSSGKVATMVYAVFGIPIMLWYLSNVGSLLAKIVRFFCLKVCGCCFCRDVSSPSSSSSSSASTRKVDPYYNMKPIVDTSEMHHHHHNHTSDDATNSSRHHHTHSQHRISICFIFTLCILVLLGYVCLGAWVVTRWEKWRFLDSFYFCFLTLTTISFGDSRSQRTGRLDSFTATTEWFCSFYILFGMALTSMFFNILHEEISQRFKQWKQHSPSSGDKRIPVENSYSVHFMNFSGPNQTGRNFTEETLLSNSSEVHRGLANPDSPKGGGGGGGGVGYDDDTGGDNNAFMSHGMVPREIYGPPHTQGNVFPR
>Ent133
INALELDSNLYRIGQSKIFLRAGVLAHLEEERDLKITDLIVNFQAFCRGMLARRMYSRRVQQLNAIRIIQRNCSAYLKLRNWQWWRLYTKVKPLLQVTKQDEKLIQKEDELKQLKNKLESTVRVTSEIEQKLTQAIEEKGMLAEQLQAETELCAEAEEMRARLALKKQEL
>Ent134
MIATGTKIIKPAGEQADAFETSISSALLELEMNSDLRAQLRELFITGAKEIDVGGGKKAIVIFVPFPQLKTFQKIQIRLVRELEKKFSGKYVIFVAKRRMLPKPTRKTRSKSKQKRPRSRTLTAVHDSILEDLVYPAEIVGKRIRVRLDGSRLIKVHLDKSQQTTIEHK
>Ent135
EEQRLEQYLRYVYKLHDLHLSAENYTEAGFSLLLHGQLLHWDREKMLPETCEAGGMQFPRQREADRKEFIYQRVLKYFDQGKVWEKGITLCKELADQYEKRYEYTSLSRILQMQATFYENILNQHRPEPEYFRVAFLGQSFPLFVRNKEFIYRGHEYERLAAFIQRIAEEWPNAQLMQKNAPPDQKIVDGTAQYLQICNVKPRSGGVLGKTEGHKIPEKIRAFYLVNDVSGFQYDRRIEKEGAGVVDDNEFKSMWIERTTLRTAVQFPATLKWAEIVDKTTVELSP
>Ent136
NGNIAELLLRDGFARCIDWSMGFVSGGAEPLRTAEKVAKEKKLRLWKDYQANQASGLDSLKPKDKDFVGTVVECINADALVVKLQDGTLKKVFLASIRPPRQETIQEKLAEGQTKEAPAPKEARPKGFRPLYDIPFMYEAREYMRKKLIGKKVQVSVDYIQPTSNNFPEKIGCTVKSDGVNIGEALLTKGLATVIRYRQDDDQRASDYDTLLAAEAKAQKALKGLHGKDTPTHHVIDITGDAAKAKQFLPYFQRAGKLPAVVEYVASGSRLRVYVPREARLITLLLAGISCPRAGRTVPGGSASMEAEPFGDEALAFTKDVCHQREVEIEVDSIDKAGNFI
>Ent137
IFSILIVGISVYALVENIKYLIRTYDGDVDELSQGIGNRFVNINEELQSWVVIKRESDLFSTTSSDNNPKSTTVQSVEMPKSFEKFVLNINSIPFDINNDSVCKSTPENHPHLGGDDAGIYFMIIIHSAPAHFEARQAIRTTWGSLKSLKNVAFKLVFLMGKTSQEDEEAGLVESSILRESQIFGDIVTGSFIDSYKNLTYKHLLGYKWAVSFCPDSAFILKADDDAFIDIFQLFDFISRTYGIKPMPGTLICNVFPEGSKPVRASDTQGKKWTVDLSEYPFSMYPKYCGGLAYLITPDVVKRILDLSDKVKFLWIDDVFVLGILRELAGVEPFYLNLRYSYEPDRYRKWLLNYKENNGSDHSTTTSDINDFHNNLRSSKLPFMITHVERGPKFSEEMNQLWRKTKQAWGRQ
>Ent138
FEAEFRRFGVDRTSKATFEEFRSLLERLHHLEEIPFLVSYTDPKDGDLLPINNDDNLSLALQNARPLLRVLIQRKGTSAPDVNGGTLMHNRNRTLISSLLTPRQKITTHPTISNPQDFRQVSAIIDVDIVPETCRRVKLLKHQNSDKPLGFYIRDGTSIRVTTNGLEKVPGIFIS
>Ent139
NLEEKMVCERLEVEGLKAKASEMMASGQQSQAASQAQEVLKTFDTVGDEIRKLLIDREAQFRDHKVYAEALEELTGWLNRTKEKIPSFKQRSLGDRLMDVESAGAMLASLMNKKPQGSLLVERLQQSGEVASASSSPTGKSAIQSEVKAANDSFEALFAEIQAQKDSLETTMLKLRDWKEELERLSDWLQQCEILIKAAKTTLMSSLEDKKKQVGDMNDVMAKLEAGNAQITKFNSAAEDLLTSHLD
>Ent140
VQFRALVTPCLPHCQPVICPVQDGTGLLQEVPSLGRRKRRMLNSTGEEPSSNQLGEPHRYSGATSFVYSHMHRTRRDLSTDKNEVLPQEEMLLVRSIHISDRFGPDKKRDRKLSPDSSSANSNFRDNEKNSRINNFEDDDDDDEASSSSSSDRRPYEERKSESTSRPTSCINLSTVLGAGAVVVGIQIAMLIIGAMLFLRRKDSSSKLLPQQGSRPPQQTIFVKRY
>Ent141
DPTMTINEVLDLLKRFQESSVRKEREVFTCMLRNLFEEYKFFPQYPDKELHTTAQLFGGIIEHGLVTTYLQLGVALRFVVDALKKPPGSKMYFFGLAALERFKNRLKEYPQYCQHLSSIPHFQEFPPHLIDYVDSGTRSQEPPRPRTASGGGPLQPPVTTTSSSSSSSAQHPPGTNAAGVGSKGMSNSGPGVIAPKSGSTTASSVSSAAAASAPGPGPSIAGRPSIANATNISTLLVATEKDEKITPPPEVIQDKTAFIFNNLNQMNLPQKSEELKEVVGTDYWPWISQYLVMKRASIELNFHNLYSNLLDTLKAKELTIHVLKETHRNIKILLKTDKSAGNFSDRALLKNLGHWLGMITLLRNKPIILDDLDIKSLIIESYRKGLQDLLYVVPFAAK
>Ent142
LHVADLAIVNAFQNFQSSLERGQILPANTLKNIVSVELINEGVKYKIEACKSGPNQYFLVMNDSYKEVDVHRMSDGGLLISVDTQSYNTFMKEEVDRYRVVIGNQTCIFEKENDPTLLRSPSAGKLLGYLVEDGGHVYAGQAFAEIEVMKMVMTLTCSESGCIQYCKRPGAVLDGGALIARLELDDASKVTTAQTFTGKFSISEDTVVYAGDKLNQVYQSCKSSLEHILAGYCLPDPHFAIKSKEVIEQFMKALRDPNLPLLELQEVISSISGRIPQLVEKKIRKLMMLYASNITSVLAQFPSQQIASVIDSHAATLQKRADRDVFFMTTQGIVQLVQRYRNGIRGRMKSAVQELLRNYLAVETQFQHGHYDKCVSALRERHKDDMASVTSAIFSHYQVAKKNALVTVLVDHVWSNEAGLTDELAPILNELTTLNRSENSRVALRARQVLIAAHQPAYELRHNQMESIFLSAIDMYGHDFHPENLQKLIMSETSIFDVLHDFFYHPNQAVRMAALEVYVR
>Ent143
QALPIERCPHFRDQPPGSTATYNGKCYIFYSQQQHRFEEARQFCDARGGSLVDDSNPALQGFLSWEMWRRHRSDPTAQYWLGAVRDPKDTNNWKWLNGRDVSVSFWNVPTGRGNCARFDGAKGWLWSDTNCNEALNFICQHGPKGCGRPEQPPNSTLLATSLEVGAVIEHRCDAGHLLVGPDSRTCQPNGFYSEFPPVCR
>Ent144
YKIQSAKPVPFDVDTITGDIFSKNELDRELEEQYRFNIVAIDSSLIFQRSSTAEVIVNLLDENDNFPKFKQNSYLVSIPSNVVSGSYVLGVTAMDADAGVNGEIRYFLGGPDSDKFQLNETTGVIKTIPALSKSGKSSLLVEVRAVDSFPSEPLSSSASIKINLVSPSKFPKIRAAKQEFSFLENVSNAVVTTLESDPASPQDHKFHRFQYFIGGGNLGSAFVVDRRSGQLRISSQGLDYETAQQYELWVEVSDEEAPEFRAAIPIYVSVRDVNDNSPVFERKHYNVSIPEEEYGPKFVTTVVAVDKDSGVNGAVRYYLHSESAKKYAKIFEVKPETGEIYSKTKLDREEHSAYVLKIEAVDLGDPPRSGTATVTVHVEDINDNPMKFTRLFSVNVTENSPLDTFVIQVTSVDKDVGENANCSYSFTDKSGKFKIDPYSGNVTVSGSLDRELQDEYLLKVSAKDGSWRAETLLTITIEDVNDMAPEFESTSSYNFNIPESEQSVSFVGQVSAIDRDKRGPNSLVTYSLKHQSDLFSVDPVSGEIFTKKAIKYKHPSKRFSPENEHGLVITAVDSGKPPMSSEVMVVINVVNVNNHPSKFVKKGYFSPILFDMPVGSRIIQLHATDVNDFGLNAEVEYLKIGGNGSEIVDIDKHTGWVVLAEDVSTYLSKTFVIHARAIDKGIPPLYDDVTVTLSITGPNNHAPIFSSLSYRVIVPENEALGSVIVTMNASDKDLGPNGHILYDISRGNEQEKFEINPTTGAVSIHKDLDYDTKMEYVLKITATDLGYKPLSSDAELIVILTDINDNPPYFEEKVYDARVKENAPLRSKVFTLSAKDKDSLKNGVIRYAIVGGSGKHAFSVDPVTGIIISTQIFDYEDTNEYVLDIMATNPDSNMHGTCKVVVSVIGVNEYVPRFVQPVFHFSVSESASVGTYVGSLQATDQDSGEDGVVYYILVGSSNDRGFLVNTITGELTVSRRLDRESQSRVVLSALAKNKGSIRGNDTDEAQIVISVQDGNDPPVFEKEQYRVDVREDIPVGSSVTSVVAVDIDVRPANNRFTYEILSEGYNKTFRIDGITGVIYTMEPLDRETVSSYNLIVGAIDTGTPPAI
>Ent145
LRCRVCERNISKPEYSPVSVKFKIQLNAFYHVVQVRMAAPLSQPLNPGGTATILLKLSNPTQFPTSIKFLPFAFVPLSKDDLSSQMGALDVKVDPARESSTDVSLPSNISSPSTSITIIASPSHGGRSALPSESSSSSQMMKEVHVLPIRNEKFVNNCRLVVVPEAEVVLPPKDETSDFVDDYADTPDFNDDPKLVPWRKANKATVCLDIVRDQNSNPEEEPVLGITIEYDYVNTIVALENKSSPGPQKVRLQTHVLISLNTGYIQ
>Ent146
LITLIKGEYRKRGFNEVVSPNIYNSKLWQTSGHWQHYAENMFAIEIEKETFALKPMNCPGHCLMFSHRPRSWRELPLRLADFGVLHRNELSGALSGLTRVRRFQQDDAHIFCLPDQIGQEIDGALDFLNHIYGIFGFTFDLKLSTRPEKYLGDIEIWNQAEKSLADSLNRFCEKSSRKWSENPGDGAFYGPKIDITIQDALRRNHQCATIQLDFQLPIRFDLNYIADDGGKHKPVIIHRAILGSVERMVAILTESCAGKWPFWLSPRQVCVVPVGPAVNDYAAEIHKKFFDAGFQSEVDLDQGDTLNKKIRNAQLAQFNFIL
>Ent147
IRALEGHRVVQVACGSRDAQTLALTETGQVYSWGDGDFGKLGRGGSDGCSVPHNIERLNALGVSQIECGAQFSLALTKFGQVWTWGKGDYFRLGHNVEQHVRKPTLVEALRGKKISHVAVGALHCLAVTETGQVYAWGDNDHGQQGNGTTVVNRKPTLVQGLETSRIVKVACGSSHSIAWSGSESSVSRTNEAVLFPVPKDPLGNYSL
>Ent148
LIFRKVADVKREKELAERRKNEPQLEVTQDHLVRKLFSRFRKGGDRVSTGSSLQTDTSSVKDIEKGDSARASDSENDASLSQDLGKVVKVAPSTTKLSTEKDEAGPPPKAAPVVKPKGKWGALMGSGGGGGSSSTPPQPSPAVKPSTSSFDSGEETRVQAIVEPPPPSEPTSKLGKIKQATSGNKVFPKQTKPGIVTSGRQETIDELTETASVGSPAKDMITGASILAQPATSAAAALMSSTTSAEYQQIISNMMDFKVDVKLEIQRLNQKMNK
>Ent149
NGATCTFLLEESNESSNSTEITSHHPKHCLCPLGYTGSQCQTFLNVTKPSFKPIGSDYSAFIAYEPIPRFADWVQLKFHFVIYNTSQIALLLYSGYTQSLSTSAISNPDDLDALTEILKDGSTSTRDAELLATDSNSNNEIGTQRVSDFFAITYVNGYIALTWNLGSGTQRIITPSRIEKRLNVHTLFAGKSGRQCWLKVDGMRNVTGKSPGPFHRLNVNTELFLGGYDAFRFEGLPHDLPLHKGFE
>Ent150
VLDRGSGLSTMSDSELITQALCLNPPEGESDGPNWVARIKHVMKLSPLSYALVLMYGDRIYGVRDPYGNRPLCIAKLIPAAGKRHYNQDEDINQNMNGKMDSNVEGWVISSESSGFLAIGARYVREVEPGEIVELTRNGVKSLGHVDRPDDKLPAFCIFEYVYFARPDSIFE
>Ent151
NVLKELVEPNGAVIFTKKFQLGDPTINTLELWGAEYQESDAILCRTEDASLLQQIADRERCPVNFVGTVTGDGKVVLTEIPVQPSGSVQVSAEELAAIQKRPNPVNLDLEFVLGKMPRKVFKMEKYKVNLRPLVLPKGLTVADALKRVLRLPSVASKRYLTNKVDRSVSGLVAQQQCVGPLHTPLADVAVIALSHFEK
>Ent152
ELAEIMYNEWSEKFSKLGKKVILLTGETGTDLKLLAKGNVVISTPEKWDVLSRRWKQRKNVQNVNLFIIDDLQLLGGEEGPIVEIICSRMRYIASQTERPIRMVSLSTSLSNARDISQWLGCAPTHTFNFHPSVRPLPLELHIQGYNISHNGSRLAAMSKPVYNAITRLSTDKPAVVFVPSRKQAKLTAIDIISYAEMDEKQGRFLLLSESELQGVFAKVQDDTLKGTLAQGVAYLHEGTSVQDRHIITTLFQSGAIQ
>Ent153
HVSEMNRMEDIKRTLKLEQLEQKTRESVEELKIQIEEKEHRARMNYLNRIRLRDQALSEGSGNKQKAMEKVQSIHSDLLKGLEEWHKKVLELHMEAQKRAEIKYNQEIHRRRIRVASDRILREERSSEMLRRVQELEEQRRGLLKATIQSKECKTARVKQDKDRKVQISRIRAHHAAELRNKLKEKLAPDTFAKKAARAEMELRIMKRIHNPPSGFSVRFNPKLLINKRCSSCYASSSGGGSNKRTHHDNHHSHSRHCAHSISGGGGGGSAKLASGFGGPIKCFH
>Ent154
LNTEWAQVEVIELINDGTGLGFGIIGGRSTGVVVKTILPGGVADRDGRLQSGDHILQIGEVNLLGMGSEQVAAVLRQCGSCVRLVVARPIEPTSPDAFTSSAPIVPTRILGDPEELERHLLQANGYGNHLEGGSLAGSESGQFKGTIGDDLLGMAASSTFDSLPEVELVEVELKKDSHGLGITIAGYVCEK
>Ent155
SELVTRVKYGNTLPDLPFDPKFISYPFSSNRFVEYSTTSLEKNFKYDVLSEIDLGVDVELVIPSFYDPPKNANLTLDHKDEKLLEDDNLFHKDKKRSRHHAKSVSWLRRTEYISTEQTRFQPQTIDKVEAKVGYSIKKSLKDDVHYMDRDSQ
>Ent156
YLQGWKKTLLIVSHDQGFLDNVCTDIIHLDMHKLFYYRGNYTMFRKMLVQKRIEQQKDYDKQEKKLKELKRSGQNSKKAEIITKKEQQKKITKGKGGHKDDRDDEDSAATATLLQRPKDYIVKFRFPEPPPLQPPVLGLHDVKFKYPTAKDFIFTEIEFGIDMDSRIAIVGPNG
>Ent157
SASMHYNQAIKCYEEMLDRAKELKDSMTEAQSYGNLGICRINLGNYKEGATFFELQLAILDSLSSSTTKTTLLILAEKGRSYGNLGECCNALGDYEEAIRRHEKSLQISTKLNNLREQEKTYRSLGSACKSLRNTPAALVYFEKRLEIINHLLSECSSSESNNSGSDGTVIIDDELMRLKGAALSDFGLGYLDIRNFEQAIGCFQQQLSISKDVEDKEMEAEAVSLLGRVFQVMGKYAEALEYHQLALRISTELGSVGGKVRDYGNIGLVHESMGNFEEGLLYQEHHLNSAMQTDNNLAKSIAFSSI
>Ent158
MKSQQESCDELLTKKDDLIIFLRREMDENDFDYEGSLEKYQKDSMLMGDRIDDLVDELRTAFIEELNLIEDYTCKNREVLLEDNQNEWMDLLQHFELMEQKNLDERKSDALAKFQILNDHFTSTKQEARQLRHKMEDDLRVLIQEREQIKYACHLNLEKVTYNLHVLKCRSKENVELKNRMKRLLLQLHDKFDTKAASLKKKMDMGKKHTEKLTKEILRLESQVDSFGQKTLHIGLLDHRKFIDLWEANEELIRDKVKSLLDSDKFVYETQLGVEYALPDISSVFESRPIEINSSLRKKVHSIVDK
>Ent159
LFAGAMGPPGGGRNDITARLVRHMSILAIDSFDDNTLKKIFTSIVDWHFGKDYDPEVVRWARPMINATMQVYKSAMSLFLPTPAKSHYVFNLRDFSRVVRGLLLIPASHLTEPTKLMRLWVHEVYRVFYDRLVDEKDRLTFFTLTSSTVEENFKQDMQKMLGHLVPDGKKVEDVNIRSLIFGDYMDPKADNKIYDEVVDLHQLSEIMEGYLKEYNSISKTHMSLVLFQFAIEHISRIARVLKQDNGHALLIGIGGSGRQSLTKMAAFMAGYDLIQIEISRTYGTHEWREDLKKVLKHAGNDGKQTVFLFADNQIKDESFVEDINMILNTGDVPNLFQADEKGEILEKMQSAAKEYGKKIETSPLSLYNFFIERVRSNLHVVLAMSPVGDAFRVRLRMFPSLINCCTID
>Ent160
LLITGTPLQNSLKELWSLLHFIMPHKFDDWDYFQKEHDHSATKGYTRLHKQLEPYILRRVKKDVEKSLPAKVEQILRVEMTIMQKQYYKWILTKNYTALRKGAKGNVGSFINVVMELKKCCNHATLIKPFEQGGGDSVSQLIKGSGKLMLLDKLLVRLRDTGHRVLIFSQMVMMLDIIAEYLQMRRFPFQRLDGSIKGDMRKQALEHFNAEGSQDFCFLLSTRAGGLGINLATADTVIIFD
>Ent161
PKKDQWKRRSRPKAPEWVKLDESPVYKNNNTLREYQLEGLNWLSFSWFNGRNCILADEMGLGKTIQSLTFVDSVHRTGIRGPFLVIAPLSTVPNWQREFETWTDLNIVVYHGSVASRNMIQEYELFYRHPDNPQMNLKDCYKFNVLITTFEI
>Ent162
FLPGKLKFYGETDLGEIYKRDGILQGFDSDPIEITGHDGGEVHLWTHAGSQPSLSVERTAINISSVTEFRIVDRKGREVFSTNTPTLGLPRGVQKLDVRVAKVNRITSAVNASLQLVSTTFTYLKGSEGTHLEGRQITFKADQDILLK
>Ent163
VEDEKLWCDEKIPLANSNDLGNSLYNVTILKKKNKSMMNEIENHEPRIITIIRNGEKLIDEGHQDSDEFERLNNELKKKWDELKDAVDQRKERLIQSERAQQYLFDASEAEAWMSEQELYMMAEDRGKDEISAQNLIKKHEALENDIDDYADTIRQLGETARQLILQEHPESDNIGLKQAQVDKLYA
>Ent164
YPDQSLYPANSVPSLVAKINRTLQRADQLHYAEQVENASPSPVSDWFVPLVADAEAGFGGVLNAFELMKGMIEAGAAGVHFEDQLASAKKCGHMGGKVLVPTREAVDKLVAARLAADSMGVNTVLIARTDAQAANLITSDVDPNDRPFLTGERTPEGFYRTNPGLDQSISRALAYAPVADLIWCETATPNLAYAKAFAEAVHADFPGKMLAYNCSPSFNWRKNLADQDIEKFQEQIAAMGYKYQ
>Ent165
LSNREWDIPFDELKLGDKIGTGHFGTVYRGNWHGDVAIKLLDMYLDNEKTLEQFRQEVATFRKTRHENLVLFMGACMKPPRLAIVTSMCKGMSLYTHVHLRKDKFNMNRIAAIAAQITQGMGYLHARGIIHKDLKSKNIFIESGNGKVVITDFGLFSVTKLCQGL
>Ent166
MMDPKLTAEILATCDSIGYSDDDKYYKDPSCLECVKDLVLYLRRDDDDHSVRRLLGRAQVVQRDLLPLLKHHSDDLELYDVILRLLVNLTHPALLLYDEEVPKNKTYLSHYLEIEENLRSYKGAFVDKNLWKRLTDRLRHLLNLDWDKQMQDDKAALERILVLIRNMLMVPADPKEEKRTDDENSLHDRVLMVMHLSGIEDLLLFVASSETTREYCLHVLEIISLMLREQTGEQVAKTQLVRNEEDRVKDERELVRIREKEAYVRNLEVQKASSRHSRFGGTFTVQGMKGPSGKDLLCHKPITSTADLSLDKTKKTKRTASNRMPVRGDDPVRRSTVPVRIILKEFCGEFLDVAYNPLMSVVKDNISRGRMQDHDETYYLWAMNFFMEFNRFDKFKVSYV
>Ent167
SPPGEFTRPHPRHHHPRDDHNNRGDRRRPSNDQQRSSDSRRSPPQQRDIKREKDWDNFFNPSSDMSRQALVKREENENERGERLEELDKDGNKKEENIEKEKPNFGLSGKLTEETNTYRGVVIKYSEPPEARKPIKTRWRLYPFKDGEALEVMYIHRQSAYLLGRERKIADIPIDHPSCSKQHAVIQYRLVPYEKPNGMKGRRIRPYLLDLESANGTLVNGKKIEPKRYVELFEKDVLKFGFSSREYVLLHEHSKDDSPLDDDGYDKSPSPD
>Ent168
VPQFILDDAMARREKVRIVCTVPRRIAAVTISDRVATERGERVGKTVGFQIRLESKISPCETILTYCTSGILLRSLTSFEYSVLRTTTHIIIDEVHERDRQTEFLLACLRDVGKQFPNLKIILMGADMNTNLLVSYFGGETQCPLIQVHGRLYPVKLHYLEDVLTLLQKENDKKRQREQQRPISSRNRNSIVDNLVNTLKYPTTRREANDFGSGSAVSLGNTNFFDNPPTNEFMPFNAEENEVDLEAIKNELDSKIMKVWIGGDKDNLSVENFLNLVDNSQVLSIDYRHSITNTTMLMAYSVQGRLDCVEKLLSRGADPKLSMILEDGRSYTAKDWASDHGQMEVVQIITQYEFTLAIIATTNSIELEPSVQERLDRYQISHSDERVDLQLIVDLLYYINQNSAPKDAVLIFLPGYEEIVTLKQMIFTDHNLGNFSHDFVVFLLHSNIQTGDQRAVFEPPKPGKRKIVLSTNIAETSLTIGDIIYVIDSGKGKEKTFDAMTGVTQLRSQWISKASANQRAGRAGRCQP
>Ent169
VFEEEATSWEEKLNRILALFDVWIDVQRRWVYLEGIFLSSQDIKALLPMETSRFHSISAEFLGLMKRVSKSPKVLDVLNIQGVQRSLERLADLLGKIQKALGEYLERERSSFPRFYFVGDEDLLEIIGNSKNIARLQKHFKKMFAGVSSVILNEDQSTIMGIASREGEVVIFLNPVIVTDQKVNEWLSAVEREMRLSLATSLAKAVNEVAQFNEKIDPKLFMEWVDRFPAQLINLAAQIWWCDGVEGAIGTKGKVEGVVKRVEATLTVLADSVLHEQPALRRKKLEHL
>Ent170
MDITAIFKSCLETLRQTNKELSCISPLDKSNSSNSSSRTVKPKIFPGKKSENFSKARELSATITSLRDYLYDNRNAYLNIAASQAHSSNSSSVFTVPPGSGKKPRTPTMSDMDRDLLDNDVQKIIHNCQKKILEYESLIEMTDTIKNNVHVRTHLESISESLTAYLKQVTTVFSEMRAVRVKRTVDYQNMSRLSSLGSANKGTDSFINRSSHKESELHVSNHRSKKQNSLGSQTVEEIDGVKSPTIPDYFLDDGDIPPEELQLLEEENAALLNELNSLAQEVDQIQSNVVQIAQLQEIFTEKVLQQEKEIDTIGSVVVGATENIKGGNEQIRQAIQKNADFRVWVLFFILVMSFSLLFLDWYNE
>Ent171
YFNSYGLLESVWLPSESGRILYEYDFLKRPTQMLYSEGKVSRKYKAKGVTITVTENRFEATSHIWTNGIHKIVQDKKEYGSKLGLSASKMMYEYDSNFRPILIKGRIGGNLLADFPLSYNLRTGARELMGNFRVSQLSNNQTTTFDGIAVFSRVGDEYGQPLQYSLSIQDTEVFRMEYAYYETTHKIRHLKMTTKNAGLLPMRNFTYDGDGQLIGVESTEPWKFEYDANGNLQSLAYRGNTISLKHNEQDRIVRFGEKQYKYDMAGRVLQNAREEFFTYNSLGHLKRIWKNGRFDVEYFYDHENRLVARKDNHGNTTQFLYGDVTFPKLVTHIYSPRENRLVHLVYDEVQRLIYFQVNRNQKYYVCSDHCGTPLLIFNQYGQTVRELSRSPYGHIIYDSDSYFYLPIDFCGGIYDQ
>Ent172
MSADSDTSSAIKEHTMGLPGYSASTSQDSNITIDNHESSTNNKKAEILLAPLPVQESLRLSKNKLRKKRNYEKILTQRPIKRKREKELRKQKGLNKKSLGKDEKFALTEKLKAALNGTNQVVIDCQFDDKMSDKQRDRLAQQLRRVYASNKASQQPVHLTFSSLPESSEFFQLCCRKNDGFSNYVIDRKEQNVSELFSNDKIVYLSPDSTNVLSEFWPDKVYVIGGIVDESRHKNISLSFSKSIDITTARLPIDEYFVAEKGSGGTFKKVLCVNQVFDIILEWHKTKDWVKAITAGLPERAGFVAKST
>Ent173
VFSSINVVQTFVLGIMAGLVWWRCPRTEENLDNLEGWMFFSTNFWMLFVLFQALWAFPPERPIVTKERRAGAYRLSSFYTAKILGELPLEVTLPSVYFLISYGMIGGTIASSLGILASQTLASIASQSVGLFFSSLFASGPATTVAAIFTVGAQLLGGYLTKNVPSYLKIFSIVYNGLRNLAIVEYSWGLPVSCGKEASRFPSCKEGATWVDPNDLLWKDETEFPLWAHTAVLIGVILTFRTLAYICLKRQL
>Ent174
NKLSSAESKLKVLTDEKSELEQTKKAAESKLSQISSGFKRLGLAGSIFDSPEAARRAMATLQTQMAALQQDRDTVATQLSATKDALSSLEMVKTQLEDQISALSRNLSSSKADLKGKESSVMTLEKDLALRSGEISRLADKVRELEDAMKARDDSVRVLKGEKEALRDDHERGRAKWEESKSQNDSRLAKAEVNMRALEGDLNRMALVLQQKEGHISALEEKCNGMARSNA
>Ent175
VLDARDPMGTRSPPIEKFLKKDKPHKHLIFILNKVDLVPTWVTQRWIQLLSKEYPTLAFHASLTHPFGKGSLINLLRQFAKLHDDKKQISIGFIGYPNTGKSSIINTLKSKVVCKVAPIAGETKVWQYITLMRRIYLIDCPGVVYPHEESLEEKVLKGVIRVELVEHPEDYIETVLTRVKKPYLVKTYKIEEWTDSEDFLTKMAKRTGKLLKGAEPDLNAVARMVLNDWQRGKLPFFVAPEGYESTADFKAKQAKEKKDAVENKVTEEALKKKQKAVVVEEQIKMAKLKKPHLVQNLKKILVGLKFEGDDLKPLDKEGEEEDEEEKEEVFDSEEEDDEAENDDDDDDNDDETGPPVDNDPPEKAVPSKKPVPLKTSSLPTSKSTGNDSDTSYLTDSDSEVEQVMKPTKKNKKLGNIEVVKVAPIKKGKFQPPERGLDESDSDEEEDDEPAAKRKARTSDGLTSRQRRKEERDQKRKKIGSNFYEVSNVKNRNRERKSPRQPMDGRKKKK
>Ent176
MKARHIIDSTIHPLTSCLTHYLCFHFFVPSLISRSALFAPTHSLTFNFYIHIFHTFKMDVPSNENRTKEVLDFLLSSYRAKMALQNPTENCPFDFQQFLATWKGKYPDWATLKATMKKDLEPLLQQGIFDSIIPYLAASINQSAARRDNSNTNLQDLSHLLERRDSNSGIISTELFALTPTSKSKRNPDILTKRSPDLQIGDEETCEIVIHVCDEAKNLKQDFKCVQSVLVQEMGYFSKVTVRGQKLKDMDISVHCDIAVFDWLMKWVKSKIDQDGGGEANSAAPTL
>Ent177
GLAAAAQVLISGSERLRTSMNEAKSKTSISSLPDFHIQLLRLRQNWRLRKVGNSILGDLSYRTAGSRFPQTGIFEVKKAEDAPDETDSVADEPPAPSSSGAASSSQHQQPPSTKPSSALKVIVPNELQGIAYIEVVIQKDQETLSFANIGLPSPSPAPLDAYWQQRLEAAQNVLFCKELFSVLAREAVALHSLPIPPLVVGSQITVTLFPGILLIISLCHSINGKTSTPPVTPKLDHNHVLEHSLHQLLREVHRSNSCIPLPHPASAPIGVSRKRRLAGPCAYDRQTLLTMTKKDGILEEIIKQSQHVVLRLRTMVVIDALSRDIKDPLIVAHWASLNAVTHTCVRLTLVSS
>Ent178
LVHILAKTPSLTRLDLGGCCNLTDRAALLIAYGLRSLKSLDLRSCYNLTDKALSYLAGDVYLSDRHEIKTYNFLARVGLIDCELCRRPGPEKGSKHRIELPKINEHTEFGMLSLESLVLQDCQKISDLGLQCISKIGTLSSLNLSFCVNITDSGLRFLSPLSGVLTELNLRSCDNISDVGFQTLRECGSLRHLDLSFCEKISTLNPTVCKMLRTLSLSACDIGDGALLGLPVNMEQLETLNLGQCDKISDMGIGAISEKCPNLRYIDLYGCSAISTKGLKDIMAMPLLKNVNLGLWKI
>Ent179
LPYSDGCKYDYLEIRDGYWHKSPLLGRFCGSNLKFEGPILSSGARMLLTYTTTKPVSSYRGFSASYEAICGGDLMDEAGALESPNFPDEYLPSKECIWRISVPDGYQVALSFHSFEIENHENCVYDFLEIRDGLTANSTLLGTYCGYYPPSPLTSSSNSLWVRFVSDGSVQK
>Ent180
YLEASFLQGHGPQQPQFIAELQSQRDTVATFLSTLLTDTDPVVKRVLVSTSGSLEGLCSYFGRVKSHDILLSHLITFLNDKDDWHLRAAFFRCVPGVASFIGWHAAPLLIPLLKQGLSDVEEFVMRQALITIKSLTEINYFGHRFLLDLLEEVLPFVIHPNLWLRNASVGVITSIKVNLSEVDLHCHVIPRLKVYLNPTFSSIWGLNEVAISSKIRKPLERQVYESCSKAKGVLLEVTIEYLRNRQGKGEPDSNEVSN
>Ent181
IYLFDFLRARRKLVIDESMHSIQMMQQSDQLLPTMDFGRRMAMEKELEKSDFLKFSTMAFDETSNFLLYPTIFGVKIVNIFTNTFTRYLGKPENLRILGISLFQGKVKKPISTTSVELEAADNPTLDNVSSDPTLFCTSYKKNRFYMFTTRDFGKMNESSDRDVFNEKPSKEEIISATDDS
>Ent182
DKTIRFWDLRTRGCVDVVTPLTSTASTKSPVASVCVEPSGRLLVCGHEDAAMVLYDIRGQRQIQSMKAHSADVRSVRFSPAAYYLLSGGYDNKIALSDLQGDLSVPLPSVVVASHTDKVISARWHPSEFTFISTSADKTVNLWALPPEP
>Ent183
LENPRFHHSLLFQDSIRHPNSVSRFRSRRSRNDTDSTSNGTAHLLSSSNLTECGRHDLFVSFESIGWSSWIISPKGYNAHYCAGPCVFPLGSDASPTNHATVQSIINELNLHPGLARPCCVPTTLLPISLLYYDDNDNVVLKQYVDMVAENCGCH
>Ent184
GSEVVYIYACVFLCFVPIICAGAGYGVVKLQNSRRRRLKMKQEENNNGKSVDKMIVKEWLHQNHKRLVKVKFGPEEALYTMNRKGEKIRCVNLRGCDTLVIEVTQDARKKPMMLVRVPRDHDLVLEFDSTHSRAKFLAKLDAFLKSLKKSLETIATYREPMLANAETKERRQK
>Ent185
RDENTTLNNCPPPQPCSEDQYRCDNGRCINSVWKCDLDNDCGDGSDEKKSCSSTYPTCTPTEFACNNFKCIRSSFKCDGENDCGDNSDEYNCPQIQSNCTHGHTCDGGKCIELASLCDKIADCIDSSDEPAHCNVNECLISNGRCSQLCIDTPLGFNCNCTEGYELLEDKRTCQDIDECKTLGTCEQHCFNTPGSYHCKCDELFYDKIGSKCKRLDGIRPWLIFTNKYYLRNMSTDGSVYNIILQDLRNVVALDFDIRNNHIYYADVSAKTIFRSDITTGVKESIIKHESHGLEGLAVDWIGRKLYWLDRHSKSLEVSELNGTNRKTLKSNIQDPRAVVVHPKKGLLFYTSWHLQAYIGRMNLDGSNFTMILNWENSIAWPNALTLDYINDRLYFADAHLDYIDVVDLDGKNRKTILKGVRVPHVFALSLFEDTLFYTDWNLKGVFKCNKFNGSDWTVIRNTTHRPYDLHVFHPLRQIPDDSRCEGNGGCSHLCLLNGSEGESCKCPNQFVLSGKNCVANCTRGQHRCGG
>Ent186
DARDEVKIVVGDLAKLKNEMQTNKSITKTESTVWNTYLGLMGQRYFDGKIEDVKWYFAPWLFAECYMYKRLYDSFQSTKFLKDYDVFKKQKEDGWLQSVDAACVLGEFVKTASDKFTDDEVMEDMLEVSLWGNRCDLSISEGEANSQKHDIVDQLHELRKNILCDDSANFWTYLREKSSERQNCQNSNDTPVSIGYILDNAGFELFTDLCFVDVLMKKVDRVDFHVKSIPWFVSDALSQDFHWLIDSMIDATEYPILTDLGKRWKNYVITK
>Ent187
ACFHLKKSRTRDIQQHHHTITSAFPLPMISGAALPMLGLPSVHSIPSTMDFVQAHHMMHHGIAVHFHLSASINAETDIPLVPALKHHNFRVFWLNNKEMFFTQQAETILQEICRKGMERDDSGDNFDEGGNRHLPKSHSHDDNHRLGADDDSSQPSLSSAASSTSLADGNFTPSLDMLDRKLEQLLRDWHKTPDILVSLHPIDGSFLVWSIDWLDEHSPGSFRQAQVSFSSCIPGAIPLADATSMSSPNLYLFPLEKLASNRAAMMTKHHNGSLNLWTLSFGDDSKFCQLLSVSHAKRASGHRFR
>Ent188
PRTCIICGSLATHECSSCYGKFNSGGKDRDSSICSPVGSGAESTAFCETCVNQIHKRKDRQGHMQTVMPIKYSFSASQYFPNAINTSSSNDPSRYYFGQSQIGNWGNPSFNRNPTPLISSIPPPSNSNFSPYASRSIPRITMDLFAVICIETSHFVSFVKCGSDRKAPWVFFDSMADRVENVNGTGHNIPQ
>Ent189
KDLFLDENIYKYLITKTDPNINEVYNVFAQDQNFVISMQLLNPIHNDSTEEMIIYDRHDIPAKEGTEFFHDLESWSVTRDQVSFPTVSSSYGITIWYRSGSRPRGNLILLVRVIRAPISRYARSRLLEGPLPKLKLIDSKIRYNGRGIAAIHYNRYENEDGDLFLRKANESMELLRCELSFNRGEAFHVFTPFREIYTSNISEITFMINNTVISDNTKGLVQYS
>Ent190
MQLKNVTRFSSPLVLKTLILCSLFHTMRTMGIGRSGESGESSSSFAMYQPQQHQSGSRSHHHDSDLHHHPRAMLSPPPTESSSSSLENSVQYQQLSRQRRGHHHHHASNNNAIVRASVASGAQRHSSNSHAQFNFARSEGASGCPTCGAAQQNIQTANELSNTIPDREETLRRMRLEMIKQQILKKLRLKEPPKAVGRQDNNLPSPIILGDTLPKRSESESDRDVEDFYGKTEQVIVFPQDEGVKCRPDSSNPSSCFGFKLPREIRYEEIGNVELWAFKLPDPNDGKGDQSFYVRQLAKRTSSSSSDEPADGGDYIVRENTGSQMKGWISLNVTSVVVEWMRRGEFEKTLEVGCLTCAQFDEESGEDLGSPIGTEGEDRPFLVFNMAGMVRKKRSRRHINCTPNITDCCRERFVVDFKEIGWDWIIGPQSYDAFYCKGSCSLSSSASRRGSILARYLNMRDANNQTAELVPCCTATRMSSISLAYNDWGNYNSSVPRRRTETLPNMVVESCGCF
>Ent191
PTWSINPEKYRTEFTSKEDFTRELALFKSTQPKLPTSESKLIFLGTGSSIPNKTRNVSSFYLEIDSSNGMLFDCGEGTFQQLERFPDSQNLVSKLKIIYISHLHADHHLGLFSFLSKKLSHKITVIAPVQISSWLSSYSENFQNLHYDLLPCDLFLENSPNLTNFGLKSLRTCLVKHCPNAFGVTVVMEKTLKKITYSGDTMPSSELIQLGLNSDILVHEATMEDGLEKEAVMKQHSTCGQAVEVGKQMGAKFTILTHFSQRYSKIPLIEGDVGGNVGLAFDGLVVGVESVGMLGGMGRVLGAGWSEDVEEMEVKRCKRMRVKGREEDKQGALGGG
>Ent192
MTQNPNYYNLQGVTHRHLSDHLSEVVENTLNDLEQSKCISIEEDMDISPLNLGMIAAYYYINYTTIELFSMSLTAKTKLRGLLDIVSSSYEYSTLAIRHHEDNVLQALATKLPNKPSSSSAQIKFTDPNVKANILLQAHLCRIQLSAELQQDTELVLSK
>Ent193
YSRTCFPVSLKKPTSIPADHEFISLRCSRPTVSTNSSSKLTITTTHKDMFAFVHPKPKVEARAARVYTESGSDKATSDLHRRPLSVLVLGLDAQSHMNFQRQMPLTHSFLLRNLSAIGLQGYTKVGDNTFPNVIPLLSGLTVAQLKERCWPNKASYFDECPFIWKSFSARGYRTSFAEDATWMGIFNYEKQGFRRPPTDYYLHPLALLMAKKLGHETWGNAKLCYGPRLGFEILLDYIVKTAVTFRDKPYFQYIWANSLFHDYLNNPKLGDELLLLTLDYLKRNGYLDDLVLIVLSDHGMRWGSIRSTYQGKIEERMPTCYWVFPPWFRTTYANEMEVLAENAKSVLTTPFDVHATLSHILDIVTRSEGVEGKSTSVGQSLLRPLQRGRNCAMAGVEEHWCVCEHYKMAQIPQNASIVTSAASYVVDSINRQLGPWASVCAKLRLDKVSEAMTKTDDKNDDLVTTTMTKPSATTPGSRRGKTKETERQIQLQLTIITSPGEAVFEATIQSVLAATAAASSSEDGGGRRWNVSGEISRLNLYREQSLCVSDPVAQKFCYCRDAGDGGVSTAKANDNA
>Ent194
AILDAMRVIKSPSEISLLRQSCKIASEAFQQTIKYCAEKCSQGEPLSEHQIWAKIDYESRIHGADRLAYPPVVASGSRANVIHYVFNSNKCDPKELVLVDAGCEFFGYCSDITRTWPVSGKFVDDRHKSLYEMLLQVQIDLIKQVRPGISLDHLFRIMSSHLVKGLEELGIIKPGLGSRSKSDIALRFCPHHVSHHLGMDVHDTPSIERNDPLQPGMIVTIEPGIYIRNVPSQREILTPAGKEFIGIAMRIEDDVLVTNDGQNVLSGSCPKHIEDIERWGHINLAKSASRF
>Ent195
PLYGFQVDTSTPFRFASGGGRELHFMEEKEVDIHDVVGAPIPKIPADIVIRSHWLAIEGRQPAIPENPPPQSIDLQRSECVDPASKLAKGNKSNGTGSYTPTVGKPIKFKSSEQVFVKQLATHELSVEQQLYYKEITEACVGSEETRRT
>Ent196
PAMVFIHGDMTWDQLQLMISKSTTVDLLKMHCKLEEFFSQQFKSSKYVFSTLQVQENTSLTPSLARKSQRKLPEGIARQTKSKLLYKSLDNVILFLGGMWEELKHHRHWQEVLSKVSHMAISSMPIPLPESGTVLGGTMDLHGNNISLACFHGINFKAKSWALFSLKEPLISFSTEAQETHS
>Ent197
ILGKFGGSNRKMLVEPQKLEYSDGTNIGQCITLTFADHKTPVLLPLEKVIEVAVQTLRSTNTPTTSELYYQQQAWSFVKIFVFQSFELESDRTLGNKILLHHRMSDSDMITLLPIHRGDDKYRSILITALSGWFIATGVKELRKSVYSFLVPLLRHMAMVMTVQQTGSFAGRGVNMDPYIIFDAMAAVLANEEKDLKRPVLFGLSVIMNCVINLVRSKDV
>Ent198
FDEYPAESPLPPEDIPADMEEDEEQIKDVPTPTGTGSRKKKIKKTFVQLPKLPDIPRPTLPSFDLDFKRKVIKRSKTPPARPTPPKLKQRRGLEEETAENQLAAQYAGEIAARKLEFEQDEETGGPPIVRSVQFPQTPIFVTQPSTENNSVTTETESVPKKGTPSYRSDDVMDDETSSYPGPSGDKPQPASTKERFDKFGQQVKTFSQKSKDIASKKSKAMGATMKVIGKDLQKFGVKTSEKFQATIEEIKQKQEAAKARTKELQAQKAKEAEDAMAPHGDDAGEEEEPILHTDYATEPRRKFRFRRRDDSQEESQHQSREEEDHVDDVATSSPYPPPDQQQGADGDKITRSQLLGRAERDWESPLDELASRSRDVSEDRGNVSSSRDSPPGSSLASSTFGPHVATGGPPPPGGDAHIRKRGVLEEIDSDEFFLREKGISEGEDEEEINRFLVEELRQAFRFQENALAGFDLDPEEAPQRPGRQPRKPARKEKSGDPSYQTFPPERPRRKAPGYVSDYIKEQGGEGGDEEAGRRSYLEEEEDLEEFGDDNTRRVIKDDLEDLEHQIVQQFVDDGRYEPVVGGGGAEPVKPTRSRRNKKKPDAGEGGSPLYYNTVAGNDWMRDEEQATTTSAPAQVDSEDVTFVDAQDHSQQDRGGDDDADFDDMEYVDDAGYAVVRKEARPAPRTVPRSKKNKRGGSSKGSSLKRQQGSVSPDAAAATAAPGASTSSDAFFSLPRFTPRSLHIIPPSRPQRNYSTLRPRRPPRQGRSSHTPTKAAGAAPKDGDKAGRGDGATSPGGSRPSTAIGIMQGRPLPAIPSTERPPRLNDLDQSSIERAVGARHYANFVEEAACVATNIPLLGAAGGDVNIAIQTDPVQAYDEDEAAAGGQRQ
>Ent199
HSCEDINECDTNNFNCSHGCLNTFGTAFCTCPKGFALSAENYKTCISEEIPEPTTQPPLPPREEEDQPPENLELLNTLVADCPPGSALDSENSLICVEHADCSVENGGCDHICIDTSDSYRVCSCRKGYELVNGTACRDVNECDTENGGCDQDCTNIPGTFFCSCKPGYVLKEDKRICE
>Ent200
STRWISSSIPEKSWSTPLAQMSSCAYHVNNLLSPVLFQEAIAHIPENALVIEIAPHSLLQAILKRSLSSKSTNVGLMSRSSPDNANFVLAALGKIFMAGLTPKISKLYKKVDFPVALGTPMISPMVKWDHSITWDVAKFGQAGARSGESVVEVSLTGENDAYLIGHTIDGRILFPATGYLQLVWKTFAKLRGTTFDQLPVIFENVSFQRATILQKEGSVKFLINVLEGTGEFEVYEGGSVAVSGFIKTPEDVGQEMLALKPIEIPQKPKFIPLTGSDCYKELRLRGYDYHGLFRGIRTCDNQGEWGKLAWEENWVSFLDTMLQFTIMSQPNRGLYLPTRLQRAVIDPQTLINFTLNNPTLISEEGVTVYKYKKLNVVKCPGVELRGLKASLAPRRVQTQASPNLEEYAFTQYVDDAKTTTPVNKVLRACVDIVIENTPALKLKVAEIVQKGEDSVAHEVHRIAMSQPMYQDDVTILTLKSEVAKLEEVEKAGIKIVGKDAVAKLVPEQGLHLVVIDDIKLVEIVEPTLKENAFLLVQLPVGKLAVTHSAFNTVAHKISKDKEFCLLRK
>Ent201
HFKLYPIAYCLPLYLCTTQGLDTAKLKHLPLWKNILSITSHRIRLVVGSVLGFFIPTLICYYYYGDEFLQESYYYHLTRKDIRHNFSTYFYMLYLNWNTAGILGTILSILTFAPQVILLITAAVLFRNAGDLCFTIFVQTYCFVIFNKVCTSQYFLWYLSLLPVVYCKLQIKISNALILLFVWYFAQVAWLLPAFFLEFEGRNAFMYVWLESIAFFCANVGILVQIIKNYSP
>Ent202
RIKRECEQKCSHEKSSSAALRSEIIKIRNELENTKQDGLDTLKQIELRISEVERDREAALLHVEELRNKLRSVEERESELKRELVDVSRKLKDSENSGDYSKKEIVELRRTLSELATEKEKTNSLLENLKDELSRREGELTNTKKELARTTTAVKNLERVKTQLEGDVGGLTIKLDSVGKEKSEHSRLLEEMGEQLSQYKSMVGRLDAEVNELKVKLDAESERRDEAEAQWRNTKKMLEEAEGQLGLARSEEERLSVKLADAEERYGSREGQFIAMAEENKLREKKLMEEKHNLNICLNSVQQQMEHFS
>Ent203
NGGVYSASELSKDRSGTDAPLNDEEIEEMTVGELVRSIGGAKDAPFRRCDVVEDRSEVEQKKAEQDSSEPVVIEEDPQADEFYASLGIPNPNEQPDKPKEQDKADEQKTDENDDNQQPPVAPTPTNLTSGVRDFYKTFTQYYYSKDSNPYNDQRLEFGLPIALDENSNSNSDPGEQTIIQLARMAQIRARQAQAAADALDKAKKAKAISTVVVGPGEVVENEAEIYDPLPMEVVPSRVAEDLGITGDTTLEQYWEFVKDDPHDFNRWIYLIHYAESK
>Ent204
VGDGTTSVVLLAGEFLKQTKSYLEEGAHPRLIIRALRKSCALAIEKINEIAIPVKKGDENERRELLQKCAATALSSKLIHQQKDFFAKIAVDAVLHLDELLPLDMIGIKKVAGGALEDSFLVAGVAFKKTFSYAGFEMQPKTYKNPKIALLNIELELKAERDNAEIRIEEID
>Ent205
TPSPHRRRNYSVQVRRDPAEKQLILQQLVSGGGSSSLDGESKPAPTPKPTLAEIIQMSERRLRLASASSMQSEAGSVSGGGEPCTSRQAGADEEETSFSTQAAIKAEKKVTFARMLDKLAASGITSSSSGSDLSCTEETKMVVVAPKPQSKKDRKGHFRRSNKAYNRGRNSETDQDYMDISSSDTTPDPIYIPKLPTRLCISPTGASNSAGGSSNALGKPSQKIPKIASADSLLALFKRFSGSNSAPPSPQYSENEESSA
>Ent206
AIEGIGNLRMGLYKQQMVPISEMTDVLRVTKEQTGLKPKQWVRLKRGIYKDDLAQIDYVDLAQNQCHLKLLPRIDYTRMRGGKKDDKQDDSKRKKKRRPIAKPFNQQDIRDIGGDITSDGDFLIFESNRYSHKGFLYKTFQLNGILTEGVTPTLAELEKFGEVPIEGLELDGVASAAANTNLKQEETHNFATGDNVEVAEGELSHLQGKILAIDGNKITIMPRHEDLK
>Ent207
LLIFASKIAQVLHALTGVDTILMGDVTYGACCVDDFTASLLGAQLLVHYGHSCLVPTSVANRIETIYVFVTIKFNVESAIESISSLMQSSELEAKLKTGNRGRIIEEEKDVPEDKVKVALVSTIQFANSLAAIKQGLEAGNGNEEIGRKHIMVNIPRSKPLSAGEILGCTAPKVGDDVIIYVGDGRFHLEAMMMANPAMLAY
>Ent208
EEREDEYLVTLGAVFTSVRAVGVILIKRGNYIEGDKSFGSQIRLVVLNEGSPYETLHTYISSGVAPFFKSYLQETGRSAESSSDKLAPSVEKKMAELEMGLLHLQQNIDIPEISLALNPIVAATVSQCAMENRRPKVSDFGDRVEDSKFLNDLQHGVNRWVKEIQKVTKLDRDPSSGTTLQEVSFWLNLERALLKLQEKRESIDVELTLEILRHGK
>Ent209
RLKRHNCLEAIIASMNNNWPTMSFVNVPEVRHFLYKNRSIAQFMAPALEAPYINGSSSLPDLNSTTGNENSFQNLSISSISSSSTCAGGTGAPHYLPPDLSEELQRLYSKYYRIHSRLHDRSRPVSLIYWVDDTENWLGWLTSTFELYVTFEPLVKKSAAINAINKLRKWVKKEEDRIFIMNSPTF
>Ent210
NDIDFFSSIHWNYCILDEGHIIKNGKTKISRAIKQLPSRHRLILSGTPIQNNVLELWSLFDFLMPGFLGTEKQFSSRFGRPILVARDAKSSPKDQEAGALAMEALHRQALPFLLRRLKEDVLKDLPPKITQDYYCELSPIQEQLYEDFARTRAHQSLRDTFQENDPSKHSHIFQ
>Ent211
VLPSDDPLDQSSFDVVQHINALFPTEQSLSTLHEVIHSVEEQIVGVDQEIRGFVRQQTGRGGQNGVTALARAQASIESLVTKVLDMKGRAEQSEAAVRDMTRDIRQLDTAKKNLTSAITTLNHLNMLVSGVDTL
>Ent212
GINPSHIMEKTRSVLNPLRKTDATILQDTDLAGPVVFCVLFGFILLLSGKVQFGYIYGIGVIGCLSMYFLLNMMSTAGVSLGIVVSVLGYCLLPMVGLAGVNLLFSLQGIVGSVLTFCAILWCSMSASKLFVTALNMNQQQPLVAYPCALVYGVFALLAVF
>Ent213
KILELVLLMGNVLNSGSRNGQAVGFEISYLPKLSSTKDVENRQTLLHYLVEKVEIKFPDVLNFDEELIHLDKAARVSVETISKSLRLMEIDLKNLETDLKHSRLLQGPDDRFQDIMTNFAVEGRRQYTILTQMFSKIDTLYSDLADFFVFDKTKYTVEEFLGDIKTFKDQFIQANKDNVKQRENEEKLRRAKEAKIKSEQEKQERIARKKALVDMNAGDGDNTGVMDNLLEALATGQAFQKRKRPPRERSSDNRPALNRSRSRSNIMVMVLSPSSNREIENCDPKPVKNHTGNWN
>Ent214
MSSTDFMGGSDGVSSTTNSNNTTSDLPSTSKFNNSDTNMDSTLPTLKWKKVIDTSGVQPRPRHGHRAVAIKDLMVVFGGGNEGIVDELHVYNTMTNQWYSPTVKGDIPQGCAAYGFVVDGTRLLIFGGMVEYGRYSNDLYELSASRWEWKKLKPKMARQGELPCARLGHSFTLLNDKVYLFGGLANESDDPKNNIPRYLNDLYILQLITNGPGSWEIPMTFGQAPSPRESHTCVAYSNKYGTESKLIIFGGMSGCRLGDLWTLMVETMTWVKPSFFGKTPLPRSLHSATLVGNKMYVFGGWVPLLVDDVKSNAHEKEWKCTNSLAVLNIENMTWESIQHDMLDETIPRARA
>Ent215
YTIRDKSGDTSVLDEDDEDDHDIDGTTSSSRKKRASIVSSEGGLRINGTSDKDNNKTCSSSECSSVPVKPILMCFICKLSFGYTKSFIAHAMGDHNLILIDQEKDVLNQRNVSAIIQPVGKNKDPTISFLEPTTTNRGAPAASAAGVNNIIQSVPIQSRALHPSSQQQSSCSATTTSQSLLFRSNSTNHSDDNIKSSPINSPDHLLSSPPTPRMSNSGGGGGGMDLTRKSPASGRSSASPAPSSTPNSASILNNNLSPSGSQMSMGNAVGGPPNFITGTTIGVCPEHLNGRPSGADCSKCEMILNSSRMGALGNLHTRNSCKTLKCP
>Ent216
CRKLPKGLKEWPAFFALKKTIDEFNDICPLLELMANKSMKARHWQNIADTTKYVFEIERESLCLKDILDAPLLQFKEEIEDICISALKERDIEAKLRQVTNEWSVHELTFIGFKNRGELLLRGDTTAESIGALEDSLMILGSLLSN
>Ent217
IQRVETLAMGLGEIIYSVMASDVSLVSKLSPCLIRLLLSRNNQICVPVRTVLVKRLRPKNVRKRKVTIPGPSPPQCATPTADSPRDSIPNVPPIAHQDGDQLPLVEVDEPIVMLDGQMDNDGQMEMMNPLDAFMGAEGFAMPHGMDLQSDAEDEAMVELAIALSLQEQAGGAALAIQGIQEGLQALEDMHQEVLHAEAIHPADDDQDQDNDNVPGGEGGAESDATASQNSDDEGSTVATEGSTMRNSEPGGSDSSGSSNAEGTSQDRSAILASSSTSQSVNALSTFMSSRASGGSGSGEARSTSKDDPSSVPGGSMTLSTPSAVSQQQQLAKPFRLALLKAISNQISDSKDALSIIPLLQVMLVILAELDGNTDEEVASVETVVKRLLEMMNFN
>Ent218
VDWQQRAAKVTANCTDLELIGFPLPVAQPVPANMQDTCAPGMGTMLRVGDRVRLIPRLQSESYTRKKHLPTNSSEGSNQADETGIVTHIKEHNAVIDFPQRQGFVVPITDIVLVPGVHPGITCDGCDSRPITGPRFKCKMCTNFDYCQLCFFHGTKSHPHTFIRINEPGVASIFAGKPGKHRDGSTTTGGSEGIAVCIPGVLDDWSKCVRNISVSSLETWAQRLVDGNPLTFWQSCGTQGKHWILLEMHSNVLIQNLKMMVNPDDGSYMPSKLAINVGNSTRSMKQLAYINVGPNATTVVLLAELKEYYRFLEINILQCRNGGIDCRVHGLTIAGRLRTDCDALFSAFWFLASDGEDIDDIDDGEQCVNTSTAPHGRRLSGIETSGSSQLRRDNPVKVFVWGLNDKDQLGGLRGSKVKIPIYSDMISALKPVHIAGGSKSLFIVSHDGKVFACGEGANGRLGLGHSNNVSIPQQLTTLAPYVVKKVAVHSGGKHSMALTVDGKVFSWGEGDDGKLGHGNKVTYDKPKLIEALKSKRIRDIACGSSHSAAITSGGELFTWGLGEYGRLGHGDTITLLKPKM
>Ent219
FGRKKMSVIFCLVYAFCCLTKLSSSFNILLIGRILGGISTSILFSVFESWYVHQHTITWKYPIDWMSLTFSKATFFNGLLAIIAGIVAQAGSDWLAFGPVAPFMIAVPFLIIGALLIVKNWEENYGERTMNWAGSCSEGLSTIMKNSNILSLGLVQSLFESNMYIFVFLWTPVLDEGHPPLGLTFSSFMLAIMIGSSIYSILLNRGERPEQILQYCLIVMGSSFLVCAISTNPGFPSDYMYLSYLAFITLEISV
>Ent220
MNPLPKLAQLSGLVWRILGCNPGPMTLQGTNIYLVGAGRKRVLIDAGQDGFPDYVKNLTDLLSQQGVTIDKILITHWHQDHIGALKDLRDSIFNKIVPPPAVYKFPRRDVPDPPLPEGYDLEELKDNQRISAGDANLRILYTPGHTTDHVAILLEEEKAIFSG
>Ent221
PPTAPLTTTAISAFQQSILFHNASRDILTDKSSFDRLESTTKRLQELLKKHKNLNLRNELGTRWDRFRTGFQQYLKSKEPITVQAMPLVDIFREIFRIYFNNERFLSPSPPPNESSSGKFFSISKQQQKQSSPPPLSPLDMVWKQIKTDTDDFWGFLRLKTKSSRRSSGNSTRTSLLLESRESLFINKYLEEFPGLVHFIYVDRNKHSVILPVVDFSKEETIKLTKPK
>Ent222
WGTSDPKKIRERIFDFDDWNSYAIATYRPYLLRDDFDSPFSTTFEPENEITIDTLGGRLLHPLTLYRRSRPYVVKADLTIMPNAMLTIGPGVELEFYPSVGILALGPLIAQGLPEAPIVMKPIMLKRMEELELMERARYLDDSMHREKGVRLCAEEKCEPGINEGFLEYFNKTTLQWVPMCDNRFTERNVQVVCKQLGFDDMNVYLDYGKRWEYMYNHVPVSRVRMWPEPFQCV
>Ent223
DFEGEIARLSREVNDLRIKFEQESLAKVEAENQLRTKNQELSFTSQLHQKEIIEMRSRRQVEIQEVDGRLQQEYENKLQQSIQELRAEYEAQLHANKEEMENLYAQRNSDLKNQLKRTQSTLGSKNEEISTLLLKLDVSSQASAKFDQERAELLRKLKDLEKKLEDDHAKFAKMLDARDGEIDSLMKEKSALMMDYQDLMDTKVALDNEIATYRKLLETEER
>Ent224
IRMKSSNGYSDVLPYMLYSENSTQVDIAFNDVQLNLTETDYPGHPRIGFKYLVVQGAHLKDLKNERMRLERTKTLDDEHTPGVFETLSVRTPILNKTDQSFIQWKPICYTGEVRDVIDSVDVWSYPLQNASSVNGDDNVQDSILYSYYGADVDSMLLEAVNISFGTQQDGFYNKTKHIS
>Ent225
GKEIAANADPAEKHEIEGQMNNMKDRYGNLCDGARDRQGLLEDVMKVAKAFLDKFGPLSDWLDKQGKKLKDMSLIPTDEDKIARRIKEHDAFHDGLLKKQPDFSELAELAQTLMNLVGDEDAAGVADSLQDLTDRYGRLIEESEGLGNLLRQAKAGLRNLVLSYEELVAWMDTVEKRLAKYKVVAVHKDKLIEQMQQLATITEEIKDREKQVDDTVEAGLDLMKNISNDEAIQLK
>Ent226
FTGCMTNFTINNENQPMNGSGGVFDYIVTHGKLTRGCNSAIAGAATAPDPLSIGVTLVIVFFVFLLVGILGSVVVFRMRKREKNPLPNSKVAAKPSTGVQNPGDVVRSHLLDEESEALRNFVRNSKKMVANNTCYQKPDIIERTASTQMHSNNSPPHSSFLTSSGHEISMEPEIPDLPEHYDLENASSIAPSDIDIVYHYKGFRDNLGGRKSSPFRHNHHFSGNNRPSHHSGIRQSPISNVLKSTPLARLSPSSELSQQITPRILTLQDISGKPLQSALLATTQKDAMSQSERSLNISRSSSRSSIVNASSSHGTKKKRKKCGGESSNGGMNIGLTAEEIERLNNSRHKNNSSLISTLDDLSSESEDQRKNNLSNLLERKSDHHHLHRRRQQQRSRDTSSEEDESGNDSFSCSEFDYDNDKGVGSSGFHHHHHHPRMYTGGNNVEDGEGSFHGSLSTLVASDDDLAYINNTYAKSKSGHHPPGGGGGAGGPSSMRWDYLLNWGPNFDNLSGVFNDIAQLPDVTPPSAGGGSNNNLPPPSINNFGNSGPISSRNGSRRPSEEYI
>Ent227
AFEEPDEDVYTREDMSSYDFELETMEERKHRKAKEAIEKLTKKRQKDSCIDGFHFAKSATTKKTFFPPPTLPHDFQPIHKQRKSRFEKPVETPSDQSTSSFIKKGLGRHALSVQERQVLLGETPQPRSSNHDEQLDPTKKSQNDVNEANKKDETESEIQEQVERIKKFVQVLQAHSTPASTTGNTGGETTVSKPVFQPFMKNPEKQERYEKYLTLVAAGFQ
>Ent228
AYTSYELTCLQHKELPSSMCIVQFQFLLPSSHPNRMPHNKASSQLLAHVPSLDEMQLGEIPLQLDDCQRTGIMIAFTKMDEFENYFDDLMDLFLSDSRPDSPTGGGDDEVSKGGISCSISSSFSDMGINISDYDLKPSEPIHILNVALKLESEVDDNILSDRFGEFVIKNRDTLLERGIRRVTVIVLSRRQFPKYFTYR
>Ent229
GLLKKHDAFETDSLVHRDNISEISTSGETLIHQGNHHSDSIRQRLSSLDQKTATLSSLAEKRKRGLQENSAYLQFMWKADVVESWISDKEAHVKSEEFGRDLSTVQTLLTKQDTFDAGLVAFENEGMDNLRQLRDLLVSSGGIKSEMINKRFGEVKGRWEKLLQASEARKSRLIMMQEQFRQIEELYLTFAKKASAFNSWFENAEEDLTDPVRCNSLEEI
>Ent230
LAGKMVTLCHLFFEQLSSQQHYDYGMRAMKAILVATGHARNKNPDMDEDKLILKAIESINLPKFLPYDVPLCEGLISDLFRGVKIVQTELDPLIATLKTVCESRNLQPTDYFIEKTLQIYEMILARHGVILVGDPMGGKTCAYQ
>Ent231
VNGEPTQGLLHTQVLHLLVSGGDQLTLRATPLENTSIRSGGRKREPGQSKMARTPLLKFRRAKKDSTEKRRKSLFLKTLAGKRTPAEIQHLRLSLGNSSLAPSRSFQSLARSFENVQQPSSPTTSRSSQSPPLARIFSLTDSPNSTANSSPSSSPGSSLPDSPATLGPAGLLGPHFQRPSSLHGLKHKLHHHHASSKNIHSPNRRKSVGHIPLSPLARTPSPSPISSSPTRSPSPLAVTSNTVSSPGVSFSTTSSLSPASVSAKKPFNRPKNTEPGSPLLRRALSPDRVHHPRTTEAKAISPLCNPCNPKVTISSPPKVTITSQVHTSPICKSFPASNNTIVTTSPVPPKQQPVPEPPRPPPNRARKDGRAEVENEIVTKTSSLSISESSSSNSLSSTVTIGLPRIAEEKDSPKEEGGESQPASLDASSSSYTAIATSTTGTNKPSDPPCPVVTNNPTSSEQRENPDNNTPVVNAISLNSGAFSQKVTNANSKSTKDKSPQKPEEKPKITGNKQSLASPSESVLNQQKLSSARPSSSSSSSLSTVPAATPKDSKKSKESSIGWLKSKSDRKSP
>Ent232
YSKKSAVLKNKNVAAITRDWTEQETLLLLEALEMYKDDWNKVCEHVGTRTQEECILHFLRLPIEDPYLDEGVVSSTTNSSRGAPTILGPLAFQPIPFSKAGNPIMSTVAFLASVVDPRIAAAAAKSAMEEFAKIKDQVPTSLLDSHMKSVAKHAKSTGKFDAAAGLSDSGIAGTAL
>Ent233
NPARVAVPLNTTPGGKLAVFEFSKPGRQPDGVIPALVHGSKIMDFMWDPFDNCRLAVGCDDGRLWIWKIPETGLKEQTNEPEFTIPAHGEKIYIVKFHPLAQDVLATASYDLSIRIWDLDKKEGLFHIPCSEQIQILSLAWSPCGAMLATMAKDSKIRIYEPRVSVQPQLEGQGPSGVRSGRVCWAIDGQFLIVSGFEKNSERQIQMYGVKDLSRVAAYPLDVSPTVLVTFYDEDSSILFLYGR
>Ent234
TLEADEWCKFLHKPDKVFTDFELVREEIERETDRKAGNNKGICAEPINLKVYSTKVVNLTVVDLPGIVKVAAGDQPEDIEAQINELILQYIKNPNCIILAVSPANNDMATSESLKLAKDVDPEGRRTLAVITKLDLMDAGTDAVDVLCGRVVPVKLGILGVVNRSQLDIQNNKSIDDALKDEAAFLQRKYPTLASRNGTPYLAKTLNRLLMHHIRDCLPELK
>Ent235
VENLNSVLDDNKLLTLPNGERLALPPNVRLLFEVQDLKHATLATVSRCGMVWFSHDVLSTEMLFHNFLSRLENICLDDSEEGEYFGQKSRPAETPQTEGFVTPALKLQRDISSLLQPLFVTDGLVDKCLEFSSSLEHIMDFTRMRALSSLFCMMNEAVRQIHGYNAGHVDFPLESDVVDRFMTKSLVYGMLWSFTGDAKLKTRHELGEFIRSTTTIPLPPGNAQMPIVDYE
>Ent236
THEVHDSQGGSFERSISLESLELGTEELCDIPNVQTAMQGPAYLPARQPIVMGKGAFTSYVRSRGEPDGHTNISSTDIKQRSLRELKLPKIPSGNSRPPIPALRNPTNSSTAANRAYKNIAVERTDSSTSSGSSMADWENGLTTVRRRAPPIPENHPDSFFMGGMMANNSVSQFDSSTGSDNQTMMPAMPPVRKPGRFIQHNAKSTPSNNSASTAGKRVTWKMNEIAAANANKALQSTSTEAKPWLASRSTFSIQKDKEQPPTTQQTSTITNFPEHHTKSTPLVDVYQERNVGLGLAPSLSKLLLSNWGSLGPVENLSGNKSDTDARNMSAAEDSFDQLSLADDSAAEGNPPNSTSSSTPGRKGITSKRMLKGGGGAGGGRTHPKNGSGPFVTTAEISPISLNLAELSHDNNNMMSGSSTSSSKSSPSDFSKERDEGDGRSLTDSQYGSYSPSTE
>Ent237
FYIYLEEAHSFGAMGPNGDGIVDYFNCDPSGVDIYMGTFSKSLWAAGGYMAGSRQLVQHLRENGYAHLHATAMPPPIAQQIISAIESLMSEDGKSRLARLKSNSAYFKGELIKRGFFVYGDLDSPSACVACPNMGKIGFILRELRNRGVLATGVSHPAVGTTEGRLRFCMSAAHSKESLDY
>Ent238
KGREILMKTKLAVEALGFEVIYGDTDSLMINTNTQEIEAVYKIGNKIRTEINRMYKLLELEIDGVFRFLLLLKKKKYAALTYSVKKNGQVETAMELKGLDIVRRDWAPVAAVTARAILDEIMTEQALDDKIFKIVKILNDKAEELKAGHVPLKDLLITKQLAKNPEDYKDRQGLYHVTVAKRLNQTGKLPKKFKNGDTVPYVFCTDGIAHHPVELLESKAPPKVEVAKVENNNENGGTASIKQEITALEPDAKYYLAQQLHPVVSRICEPIPGLDAARIAESLGMDPSSYKRRHVVDRSQDDIGLGEITEAEKYRDCARFKFPCVKDSCRHEIVIEAPFVEIQ
>Ent239
LVELSKAQDTEAGDGTTSVVVLAGSLLEAAEKLLMKGLHPTAIAEGFRAAGQKAVEIIRKDLSIPVDLTDTQTLQKCASTSLNSKVVSQQSSLLAPIAVEAVFRATDTNAENIDLKDIRVTTVLGGTVEDTELIDGLLMRQKVSVGPKRIEKAKIALIQFCVSPPKTDMDMNVIVSDYAQMDRVLREERNYILNIVKKIKSTGCTVLLIQKSIL
>Ent240
LTCLVTGLMGRLWCRKTDPSFLYILTRLGPLVSFHSFLTCFSNEAEMLNDMVVAIEDLKTVEFVLVLSAGREDGQHPTPKVHGSRNGLKVLLPVQEAVFSMLPVDSSRSTSFLVTPVLFNIGINEQATVAERLANMEPQEKGNLDNFARLNEYYRRFKKLTLPVKFTSK
>Ent241
KSIESKSPIVIPIQNQKFEWVELVKTHMDESSKDATYPAIYLTATTPDSGIIGLVNCLKQEPGGHKIRGLFTPEGKTVVIDFQKPSPLLKRILENDLIQNVVNEKNVLGCYRHYPLVTEEDSKSTVEVEHAYINTLMRGDLSSLKWIEGSLKYYKPERHPNTELCTVNYAPLNFRDIMLATGKLPPDALPGDLAMQDCVLGLEFAGKNSKGKRVMGLIAAKGLATTVLADPTFMWEIPAAWSMEEASTVPVCYATAYY
>Ent242
VGDGTTSVIILAGETLAIAQPFLSQNLHPTVIIRAYRSALEDMINVLQDTIAITIDLNNEVQVREVIKACIGTKFMSQWSDLAVNIADAAVKTVYIKESGRKEIDIKRYAKVEKIPGGRIEDSYVLKGIMLNKDVTHQKMKRKIEKPRILLLDCSLEYKKGESMTNVEMMKEEDFTKMLQQEEEFVGKMCEEIASVKPDLVITEKGVSDLAQHFLVK
>Ent243
FIPSWDKSKCLKIAVDGLNSSCEENGQCERSSLGTLSECYHNQCQCYQIPMVPTVFYAERCYFGAALGDVCQVSPQCTAKTEYSTCGRNGKCGCIDGYVPNGNQSLCLQIPSADGSSSSPGSSDCVEDIQCTKALGHFARCNMLKRRCECFVPHETHGSGRRENETTTFPSSTTTEFRDHYHDESVTSMVIIGSKCHSAKQLGQSCKFNKQCSATTGNSVCYNGLCECREESHVPSMDGRKCLEIASGMDQYCDEDGQCTRSLGQLSRCNAETKKCECSNILPVVYYDKKCYFHRQLGSPCVSDAECKAGGNSFAECFHGRCRCTNGTEPFTDHSCLHSSSRSSSLVLRNLLPINLGIASLIAVSCKQIFQ
>Ent244
LEMELYRKDLPKENLDAQKRSCELAAYFTHCSLDPVHLILTLRTAMNLHFKLKNYRFAASFAKRLLELGPKPDMAQQTRKLLAVCDKNPSNEHQIKYDEHNPFNVCSKTYEPIYRGKPEIKCPFCNASYIPSCAGELCRICLVSEVGKDVIGLRISPLQFR
>Ent245
GWISLGAPASESGRALLDSGFIGSLSRVQVWNRPLDHTKEIQKQVRGCRTEPVIYQGLILPWNGYDKISGGVERIVPSSCGDRVCPPGMTGSRCDVTNMDKIPPAVTHCPGSMWVITRNGSATVTWDEPVFTDNVGVVRVVEKQGFRPGQTLLWGNYDIAYVAYDQAGNNALCRFKVYVL
>Ent246
SLIHSFWHKKCRGPVHVVHTEHWIVYSLYNEKNRRIEINSVELYEGQSQSNSTAFSSFAAPPVEPIVVKQSYIFPTSIQHLAHTRTEKGITNKDILIALPTGGVLELPRIVVQPRVSHQHYTQQMQEEDGVVHSIPYQPELPILSEMIFNYNQSVKRVHGIKTWPTRLESTCVVLVHGS
>Ent247
SDTMLSSSNSNSHQNHRSATNSTCIDLSGLLESVVDDDDTDSNCSETDSDSESFAYSDLSNLETSSIRDSVRDCLEKDPSERNDSDIAVLLEFTQHLAAFNDLTLTVRKALCAAMVFAVVEKAGTIVLSHGEELDSWSVLVNGSVEIIISNQSEDQEQITVLSAGDSFGLPPTLDKQYFVGLMRTRVDDCQFVCVTQGDYFRILKQ
>Ent248
KSTVTVTLLDINDNAPTLKNSSLVGEILENEPANTKVMTLQALDADMPPNGGPFTFNLVGGSDASKFKVDSETGNVYATTSFDRETTPEFTITVEISDNGKPALKRKQDVKIRVTDANDSPSQARNAQVLIFIRRSSTGTKTTHVEKVASVKPIDADIVGDYSCRLQSGGDVFTIQKQCDLLVQKFPSTKRQSITVVSDDGKHAEVVSTMQTEFFFVEDLTVKNSVIIRANGIEPSQFLAKFYLRFMSWLTSVFQSNTIVYSLMPSKNDGTNIVLAVSTSENQYVSISEVVRGLNSRKGEIERLFGTSVVINYSPCSKDSVCQNGGTCTHTLSMSPEQNIAVDSSHLILSSPKLVMDLSCECSAEFT
>Ent249
LVIAATKAQSGYSDGNNKSTTATSKSDDKSHVYWAKGTGFGTGSTAQSWDVEMAIQKKKNEEENVTCLLHLMSSYINPKISRNNVAAATTNTTTAGPSSSVEQQSQTSLPLPDVVIDLLRSSCLFTAIAGYLRNDSVLDMSRHVPLYKAVLEFLRALVSSPQLLPLLAPWERKSSSGKSGADDQCISNLLSKMKDVVDNYSKRL
>Ent250
ITDQDECAVENGGCAHICRNTVGSYACLCHNGFTLHENGHDCKEGGCKFELTNPPTPSMGIGGVMGNELESPNYPEPYPGKKECIWIITTVPGHRVKLVFDEFDVEPQQDCSYDALWAYDGANSDAPLLGRFCGSKIPHPLISSGNVLSALFKSDGSVHRRGFHGRHYSLCGGLLFAVVGEDQGGMIYSHASYGDSTYGDNEDCEWIIELDSGNYDDDGGGGDADGGGGGGGGGGGGRLSSSSSGGPSYIIQLTFLSFEVEDENDCAFDFVEMYEGDDPGGAGTKSLGRFCGNRIPPPISSEENGSLLLRFKSDDT
>Ent251
ELFMGAKYKMVQKDETYQLIISTPKMDDMGRYTCEINGIKTEAFLTVEEADPTFTFLRPLNKKYDGYANREVEMECTVSSGRAMVTWFRDDQPLKDGDEYDISKDMTGNCRLIIKKATLKHSGKYTCRIDKQKDETTTQLNMLEWPFIFTKQLMGVHATEKDYVCMEVELDEEDGEVQWFKDGEPLKADK
>Ent252
DTIPEKSIITSDERGDSDSWTEPDQQSGESPKLHMKSPGASPGNISSSTVQSPSVTTSTKNLNLGTISDQLSRVLPPDDGFPDLIVFVSLENNGIGVGIFSALTKYNVKTLGIERIESDLKVAMPHIVGKVQKFCNNNAKPPPPLNIAVVGPDSFLSAVTKHYVTQLSSRPHDWQNYFSFIYAPFS
>Ent253
NSFQSVAVDVELIKQQEIELKPLVKEHRDYNPTIDKVNELGNAYDALTRGDRSDSPRRKVSSPVKRPSMRSTDTRSPSPSKTLGVDRSPMSPSGSSGFGSRRSSQEGFLNLEDSSPVQQQLNEINHRYNLIGMKLTDRQTELDSTREEVRKIADNLKALAQFLDKTERSLPKDAIPQ
>Ent254
MSMPGDDFWAIDGTVLEYGNGRLYFIWSGWPTIDAGFPQNLYIAPMSDPETISGPRVLINWPSYPWQQHGASLLEGPQILVNAGRTFVVYSASGSWTADYQLGFMGIDNMADPLISTNWWRYDQPVFWRNDAEGVYGVGHASFTRSI
>Ent255
SRITGYIVERREVGAGLWMRCNEYNVTDLNMTISGLTDGREYEFRVFAVNAAGKSEPANCDGPVKIQEVAGGQSPEFIKRLINTSIPRGKQLVLECEATGIPAPTPRWLRNGREIQTSVRIKQEVEGGVFRLTITDMQDGDDGDYTCQAHNAVGNCSTNARIRIGAPPRIDRCPNELYLPEGENTKIKIVYTGDQPMDLIITKDGVEIKENNRIKVTIFDDYFVIFIKELSKDDAGSYTLTLRNESGSASANFQIYITGLPGPPIGPLDVSDISKHMCTLK
>Ent256
VRESLSNLVAEDEQLSKGIKKVNPSSEIIQLSELTLCLTVLTREAFVPTHRLNQTAIALYSAEDFLRYPKDIRAFDTITRGRIKVPDPAFNADTVQKFRVVVDKATEYYNKVNLKGPTGEQLQDIMFTLMRAFQDLYTLMLGCQEVFKVLLYTSSREKLNLQQFLLTLQSMERSDMLTEVQDLRRLIDELVIFLEKLSWGCFVVYRLASGKTIAPAKPNEEREGQMLEGADNGQQPDADVLPDFHLLQQLRIHKPKGKLVPKRIIPKKKDDEEKLEKTAEGEKGKRIIDRKSNLKVKRSGSSDGPTSLPIATNDTKSKKPKTRVKFLNSKVDTNPM
>Ent257
TWSTYGDDIPAKNMDGPSNHYPIPATEENIDLAKTFINSLKVKGNTNIHKATLSSINIAKSSILPENVESMIIFLTDGQPTAGVTDPSIILETIKRENSANFSIPIFSLGFGNDVDFPFLRKLSLQNHAFARKIYEGSDAALQMKGFYNEIASPLLSRVSFKYTNNVTDVTVSEFPTVFNGTEIAVAGRLDPKVVCTLGNSSLVLTEKKILNVDIYGIGRNGVISFKPPEIFCQPIDASITTLNNTVATTSKEDKFLERLWAYLTIQQLIEKDIKGEKNISGTEIETPKQHAIRLALQ
>Ent258
AIKPLFGTNRTFQLSRSTFPGSGQWAAHWLGDNFSTWGNLASSLIGIMGFNLFGTPQSGVDICGFYGRPSEELCTRWLQVGAFYPYSRNHNVRSTSEFDQDPASWSEASRNSTREALMIRYTILPYMYNLFYIHRVRGGTVMRALWAEFPGDQVALGVDTQFLIGPAFLVSPVLTEGATEVEAYFPEGSRWFAYRNGAEIEEAGSVILTAPFGVINLHVRGGYILPTQEPALNTMLSRQNAFGLIVALDGSYAARGEMYWDDGVTH
>Ent259
CTISPAEQQTIINLVPPGQVIKVDVSKNKQDIYGTLEHGHSGPGQNSGGGIGGGGTLSKGQPGPGVMSSFKPTDSAKLYASPDDLRPIGYRDSGDATSPNGNNNNSSGGGGTLKKIRSQSLPPSKDASTNKKVDYAEPHNRNNNVCNGDDGGGNVNSFKRNTNTAAAGATNQNGGQGFDPQKSLQEAKEKLRPVKPVLKSSSSLQNSQTPDKIRIEVKQSPRLGRKSEKTVTFQTHPDAADLTPPDSPMAHSMSVDDIAKVKTSLKISKSFPNDLGGEEGGGGEGESGGNYVTNLPVNQPDSDSVSEDSSDKTWILKDENGGPSSTSTTSDSVQTVISAASKVLKTTATEEKISNLTAQQEQQQKKPLSASAQLGITHNFEQMQQQHQQLYGRLGDSNYGTITRGTGTGGGGGGGAVSRQPPNLTKNAVSLVKLPPPMEIESESESGRE
>Ent260
GIKTDHNSKIEYVPVDFVEVRQTRTSFKKLMRACLPSNGGPDAENSFLKAFEGTDWLNQLTSVMWLSGAVVDLIDDGSSVILCLEDGTDITSQITSIAQLCLDPYYRTIEGFQTLLEKEWLAFGYRFSHRNNVTGAEGPSSNPGFAPIFLQFLDIVHQLLHQFPLSFEFNQYFIKFLAFHSVSGRFRTFLADNELERVEYGFMAADNKRGSLPRPYKGVDTGSDDETLYMMNT
>Ent261
MLVLASFLVCWTPHCAFMLISEIDVVQGQLGDLVFLSGGRGGGNASNTSSMMLNQQPAVLLGGTNWPKFFGVFGILLSCLLNPFIYVFRNKMACKEVSKLLCRFFREKRRRKEDTAASEKRAHQLLHNNSRDRSDSTPSAGGNDLVASPTAADLDYTPKFTPCIGKSPKRSSLKSLTPQSSLNSTFTMATHSPICSSNSTAMTMMTFKPPFLRSMTVPEQTQPRVKFPPNLIRQKSCVHRPVYGAPTELTPALSKKFVRQDSICSILSNDSVLMICAEDNSLSASAESGLLNSRGKESRNGMTMEGMRCGNGCVTGGSSSLSGGSGCTPLPLQKHYLRQDSNFSDASHKTNDSGVVVASAKVSATNSPYLPHRQHSSPSQLTTSHNHLTPTHTAECDHQPNNNHHHHHHHNHHQNGGVLQTTI
>Ent262
LRPSFKKRPVDAEILAMENGNVTIRCDPEAAPRPRVQWRKDGNLIGSGGRRQILPSGSLQIMPVSRDDAGIYTCIATNIRGTEDSTGRLTVLRGPILVEQLPDRIQYAVGSQLSLRCRADADPSLDISYIWRHNGLRIDDTLPRVRLDPRFGYLEIFNLTLADKGDYECEVISWVGKLFSGSRVEIRGPPGPPGGVEAFDLSATNATVRWTDGATNGAIAYLYTIEGRTQWDSTWDLLAI
>Ent263
IRVAGVVTSSTGVLPQLSVATFNCANCGFVLGPFVQTQDAEVKPTTCVECQRNGPFSLNVEKTVYQNYQRIVIQESPGKVPAGRLPRSKDVICQGDLTDLCKPGDEIEVTGTYTNNYDGSLNVKHGFPVFSTVILANHIVKKDDRSAVDHLSDEDIRAIQALSKDDHIADRIVASIAPSIYGHYDIKRALALALFGGEEKNPGDKHRLRGDINVLLCGDPGTAKSQFLKFVEKVSPRAIFTTGQGASAVGLTAYVQRSHLTKEWTLEAGALVLADRGVCLIDEFDK
>Ent264
VMELLTTFMEDLPIYGESCREFMELYRELAGTSEFAAFLNAKGALSIVCKLLDGQIEKLHHLETVTLHSDLSQGVAVFELSKLLSTLAIPSVRRNKRVSLLSTVLGGYLALKRIRLHRTRPIEEAQEILLQLLEEITSGTEEETKIFMTVCVETLKKCPKEDLATPVFVFERVCSLIVHEESDVAEFFVTLDKDPQQEDFLQGRMLGNPYSSNEAGIGPLMRDIKNKICTDCELVALLEDDNGMELLVNNKIMSLDLPVKEVYKKLWLPTNGPTDPMRIVYRMRGLLGDATEEFVESFASPNEGQEDNEVTYKLAKVFVNCGGLK
>Ent265
YIDSATPPTKHYSYSPAGVLYDSATIPLPPEDESQHLFQHISHPTNLNFSSPPRSKRAVTLDPRRKTCMLYLQADHLFHGHLGSEEAAINMMTRHIQRVNEIYRVTDFDGDGTPDGISFMIKRIKVHNSSSGVNYPYLGDFQVIKFLEKFSEGDYESFCLAYMFTFRDFEGGTLGLAWTGDLKNAGGVCERKGHFRGGLKSLNTGIITLLNYGKVVLPAVSYVTLAHEIGHNFGSPHDPESERECVPGGRDGNYI
>Ent266
NKSGDAHPVTLGPASNIVDMAIYHNLKQQGWNPCSTESCSHLCFSVPVDRKDPFSSNNVKAKCGCPTHYTLSPDGNCTPPQEFLLFSAGASISRLVFDTTECPDAVVLGSQQQKHRGISAVSWDSRSRNLFWIDPKSNTIKRAVENGGGTTSLLNSVDENFKPFDIAFDEVRLLLFWTCESYNSINVSDATGRNIGSVLSSASLYPTNNNYSPEDKYASLRPRHLALNTFKSHLYFSNDGRIERIRLDGMERVVISSSGSTISGLAIDLVEGMLYWTDA
>Ent267
FYLAKHSGRQLTLNPQLGSADLNAVFFGPKREEGEGKDGASSSTSMVAVSNSNQKLGPRKHIIQVSTYQMCILVLFNSRDELTYEEILQTDIPEKDLVRALQSLAMGKPSQRILTKNPKTKEIDPADTFRINDSFTSKLH
>Ent268
VLLEFGADIHAKDSVGKTALHHAAETSEGMISDHKKMGATFRRLVAAGISVNAMDNDGKIALYYAIQTGSPEACTILRELGAEMIDGVSMLVMGRKFPSLIRPFLDKCISSNIDTCDPESKHFYIQFDYTCLTFYPKDISDDKLQTMQHREETESILQEMGVLYSLTWCKDSSILSHPVCESLLRLKWKKVKWYLYLDMLLFAVFLAFLTAVIFMEYESDSSAAELAAANLTETTGSGGVDGDGISEDARAHIHNRSNYYCMDTTRNIVVWVILWILTACLGIREMIQLLQAPLHYVVQ
>Ent269
MHGELQDYNILSEMLSSDKDKMYLEEELKTLRKDNSSDSERIELIYNRRRDAERQVAELEERIEEERNKAHTIIESLNPQLRERYVAFQSQNSRLQTEMEGLQLTLDDFNSKKSELYDRICRSELKKKAAEMEEELMEAEDKRIALSREAHSNETPEEEQARLLSQVKVDNAEISTLERQITEVADQIRKAQEEIQTMEQ
>Ent270
GFARYSTDKKWFVPHFEKMLYDQAQLAVAYSNAYLLTKDEFYTTIVRDILSYVGRDLTHPEENGIYSAEDADSKFSFDSVEKKEGAFYVFTDSEIEEILGKNKQLSNGKARVADVFRIRYGIKPNGNVDPLSDPHDELKQQNVLFEAMTIPNIAKKFDVSEAEISNVLDEAKTVLFNYRNINRPRPGLDTKFVTSWN
>Ent271
RVDRYQHELEVDTDDTDDSPLFGFSSCSHRYRKTQTRTRLAEESFDRQDSSGTGSDGSGSTCNPDKLKSVDATTTSEGGERIDTNCSPSTSNDAKIAPQLSTPESSQTESEEVSPQVHRRRKAHRDCLPRFSISTSNAEAIMTEIRLASESSSHASKFVDETDSFHGLSSPLHQSTPTSKKAVTPRNVVKSASAFGLSLQIPEIDPASVLMSTTQHSVQSPGGSSTASSRDTSPCRELSPLINSLKPPIILRRGPQGLGFTLRAIRVYFGDTNVYTVQHLVKEVTEGSPAFEAGLRPGDLITQ
>Ent272
KNSDNCAGESKKQDTKCHKKDSSSSSSSSSSDESSSSEDSSDEDEISSKSSAANSELEKRKLHPRRLHPELWHNDPGLMNDGPLCRCSAKARRCGIRHGYFPGESIIPPCIPFSTNRNTLHHYRITICPAKNFLVKTPSVIRHDGHEYIFEGFSLLSHYKIDLKLPPCRVIRFNIRYDVFVTEEKFPESFCVRELELFETYVFREILELLDLKYDWGEQGSCAPFHLMPRFVRQLPDNGKEILSMNR
>Ent273
GPVGIGIGLPIMSTMPHSQMVPQLGQYHPQKKLVSPDSSDGNDKIVAQLFAHHRSPPTVSSLQSSAGVTHSPMTWSNPLLPSSMSYPVMGMGVGVMGPTHGLSDASVLYGLISPAAAAQNMNIPNSTMNHQNQVLGLSPMTSNVISSSEQVGSSEASFSGRDRIISPPQTAEPQPAKEIIHCKHVTLFPPNPSTPAPTTREKPPGCRTVFVGGLPEYVTEELVRELFDRCGEIAKIRMSKKNFCHIRFELEQCIEAAIDLSGYRIRIGSNSDSPNIGRLHVDYAQARDDLYEFECRQRQHLREQRHKERIVKERLMPASPPNIAVYSDHEASLVAEKIK
>Ent274
HTGVLKENYLWKMLLRRGSTSRSKFLCPKTDEGLYDHDLFSLSWGPIVAALSFIFDKTTDAAIVNKTITGFRKCATISAHYGMSDVFDNLVISLCKFTTLISGNPDLGSNIKAQNASHTVFQLVHRHGGILREGWKNFIDCLVSLFKMQTLPKMLTDAEDFTEPSGRVSLVRNTQTVTPRPETGLFSSLYSYIALSTSDNSPGSKSNLDEEEVKKKTVTLIRECHPELLLSESKFLPLDSLNELIKNLIYASPVPENNLSRRKDYDEDSVVFVLEVLIKICIQNRDRVMVFWDPL
>Ent275
RIHHALGNNIQAVANLQQGLQLVEMLDAKEEEAQIRHFLGLAFWRHGDLESAQAHLEKSSDLLETIRQNTYGSGSEYSLALFDQQIASYKALQRILVQMGRTDLTLLFAEKSRTLANSTLLSNKGEFVGNGDIPGDPLAMASLSSSLINSVDAIIQRVNRHRVAVLYFSISGGYLYSWLLIPER
>Ent276
VQFPTGTSLLLGPNLRMITIQASLSDLEHTSGLCGSFDRDPSNEFSTFKGQVVCTAVSNRTNSCPDFAKSWRLLTEQSLFVGSFTNDGHTEEDETHLSEGQTRGHCSCSGSKKSADVELRPKSKPGGYSSPYEEFQTPESEQQTDEQEAEANKCVSSHCVDPRGVEITNQLIDLLSEEDFLYEGDEFGTQASTSQIQPVFYGQSKLRLTMDNNSHITDDSAEVFCRGVIEGMPFTKLCRDLANIDIEYHIKKCQVEVK
>Ent277
VYQWKLLAHVAKDHNVTLKPAHLSYKCTVCTATFGMYKLFESHVYSAHSVTKNAPRQERRVPQQMQQGKMGGGLQVTPRSMPVNSAQNNSYKPLKINDEITIIPQPMANSALQRNKGSLTITPHQPMRRN
>Ent278
SWVKGVSAGGCRNYPDTFSLNPQYIINLTEPDDEDPTQKCTLVVSLMQKFRRKLGKDFLPIGFILYLLETPDKSQPALEIPLGEDFFKYHARVESTLKYTRSREISYRFNLSPGTYVIIPSTFHPFEDGDFILRMFTETATSTKNNDAELDVECDPDKRDELLENLKNSDNKILANSEKEAAEAFFRRVAGEDLEVNWEELQELLNSTFCKTGFQGWSKDICRSAIAMMDADRSGKLGFDEFQQLWKDIEYWEMVYKKFDTDNSGSLSSSELRNALTSSGFSVNSRVVQGLVLRYGNKDGCLQFDDFLLCAIKLKCMIEVFKERVPDGKKSAVFTIDDWVDITLYS
>Ent279
YHLMTVANTIRQKADEEGLKCKLGFFLHIPFPSWDIFRLFPRDDEVLQGMLGCDMIGFHIVDYCLNFIDCCQRRLGCRVDRSSMLVEVGGRTVRVRPLPIGIPFDRFVKMAEEAPQMVSCSNQKLILGVDRLDYTKGLVHRLKAYERLLEKYPDYKEK
>Ent280
IDTTRPDEKSILTYVASYYHTFARMKSELKGGRRIANIINQIMEAENLQHSYELQTTDLLNWIILTTKKFNDLPTPPTVQLIKTELSTFKNYRTTEKPPKYVEKSEIEANYHNINIRLKELNQNSYSPPDGKYLKDIEKHWELLEKSENKLEAKLKSELLRQMKLEEIAVKFWKKAQLRSGYLKDMIQVLSDVRYGINLGQIEATLKKHEAISADILAREERCMQLREMSEFLSRECYHDAGEVKKKADLVLETWNELIQLLNKHRVNFDKFNFVNSKKLDVANVMEEILNFRGKIQGKKPRNLIEAEELLSGLGLEEVAIGNLGEYIEKLKRVDLGGELKGEVEGMVREFGELQGEVRGYRVRLEEELSYFKACQDLDEELEWVEDKRRIVRGVGSKLKDLRGVVRVRGK
>Ent281
GYLCHPYLSLHYMDLLSDSGVRGFVVGATNILFKQKRDLVDVIVEMQDGSVEISCPALKKLVTLTTEDLRFAENVVRNVTQQEANSSNEWIRAQFKYWLMCLMRTSQMEDGNRARDCFGAQFITAWQNTHHWKLWDGYINSEERDTPGIYLISPGHPCSGQMGVNDVKLRLA
>Ent282
VTNVRCQALKVIMIGLARHESCDSTHPMWIPWLRVVCDNLHRITKVVNHSSRCSSVSTVLSATTSTLVHQALIKSISGQNHEGHNHGASCSQHSREGSQISNTINLSTITPRHPLLGTESSRSSSLSLNVPNGVSPSISQNSSMVNINAIGNGESISAGDRLSVDRMSFGSVNNCDYLDAISAIKTSNPAASTIVPSTTGGSDTDTIVNEGGSNGS
>Ent283
GLRQGSILINSPSAYKTLNLESGVHRVQRVPKTERAGRIHTSTSAVSILPTLDDVDIKIDEKDLKVETRRSSGAGGQHVNTTDSAVRMYHTPSGLVVDCQTERSQIRNRAAALKMLKSKLYQLEYERNLKMSKDLKKMQIGLAERSDKIRTYNFMQDRITDHRYSYTTHDMTGILSGGIAFDNFLQEIKLREVDRVLSLL
>Ent284
KCKGYAVPFPVTPPTPEMQWKCTKCNKITPPWQVKKLDSRLCEMVSKTKPSLPNYKNLVSKMDELVHPDYYLSFVINHSLVQLYGDKDGENDSEDENVRMHNAKMLEDKVALCNRIVQIIKKLDPGLAKLNIYTAVIYYEMQSAILAMGGGEVDDDFKILRHKPETVKLAKVYLQKCVDSFKYELLDVPENKLKNLALKKMEYLNFILTKFKR
>Ent285
ELKSILMDNCLNNSNKEELDRCLTPAKVEDIRVRCCVVTSSSRAAQIQRPEDITLTKFKPFLYELDGQNFLQFHGIAREKPSEVWFKNDDRDGISIPLMILQVLSICPVDTRKPLAANILITGGTGMLPGLRGRLLKELKTLTANSADTLMNDPVLQERFANGNYEFKMYDPPVKPNCMAWLGGTLYGATEALGLRGINKEFFLKHGLIPDWCDLQFDMVNANGSPVISRG
>Ent286
VAEVSADADLEQVEVMQKKFDDFQSDLKANEVRLAEMNVIAMQLMSLGQTEAAVKIQTQLEDLNTKWETLQTVTQEKAEKLGSAHQVQRFHRDVDETKDWISEKDEALSKDDLGKDLRTVQALQRKHEGLERDLAALGDRIRQMDEMASKLIKTNPELADPIYSRQKEINAEWTQLQGKANARKEKLLDSYDLQRFLSDY
>Ent287
GSGKTYTMLGSAEAPGITVLMAEELFRRLSDMESDEFTHDIKVSYLEVYNETIKDLFNPQKELSIREDGKRGLRIPQLTVHQPEGPQELLRLLRNGNGNRSQHATDFNAESSRSHAVFEISVLMHQHSPTDRFKKRTATSRLFMVDLAGSEKGSVNIVDGMRQREGANINKSLLALSNCINALADGKTHIPYRNSKLTRLLKDSLSGNCVTVMIANVSPGSNTF
>Ent288
DEARLRCRYGTDDASPIHFLPLAVTILFVGLVPSSGGEVIQEFEISEGVPVGTSIGFIGKPVPGSSHPPPPPPYLIVPSPGSAVDSDLNIDQSNGEILTRIQLDRETRDSYSLVAIPLSGENIRVIIRVKDENDHSPEFPRSFMTVEFPENTPRDVKRTLQPARDKDLENYNTQRYTISAGNVNNAFRLSSHRERDGVLYLDLQVNGFLDRETTPSYSLLIEAFDGGVPPLKGQMTINITISDQNDNAPIWQFP
>Ent289
NFGPKTNFKKMKINGNSFTGFPKFSEFAQKKLNQVPALSDFQTIEQCAIEYRPETGACIDPHIDDCWVWGERVISISLISDSVLTMTKYVGGITKYNLKYHYDNNYTYNPFNTENSNTTSNSYPIVRLPMPARSLLVLSGPSRYEWEHSILRSDIQDRRICMAYREFTREYLPNGSLYLTTGQNVIDKAHNFWSCDDINKNEG
>Ent290
MEVDRSEVVARRGKKRPQGGNSSTTPMDLDTTSAPPAAKIQKAEIRKVSVPSHRLTPLKQNWLKIFTPIVEHLGLQVRFNVKTRNVEIRAAEDASAEESLGFLQKAEDFVKAFIYGFEVNDALALVRLEDLFIDTFEVQDVKPLKGDHLSRAIGRLAGKGGRTKFTIENSTKTRIVLADSKVHILGTYQNIAMAKRAICSLILGTPPSKVYGSLRNMASRASERF
>Ent291
SSFHELPVEAHISLRDSLLQHIANINGATDHIIVTQLCLAVTHLILQAASWADPIGHLLNTFGADPSHWWPILEILTLLPEEVHSRKLQLGENRRHQVTNQLESVAITVLTFLKQSLNVCLTTPPNSSLLPVETCLIGIVKCFGSWVLINPEGFFTSSEAGAMDVLNFSMGSLRDGK
>Ent292
VSTSPMDSNLICTAGKDCFKFYRFNENHLKQFGFQRADEIHFLSCAWYKSDKMIAGTADGKLMLFERGEYRHDIAIKNVKNEITGALAEKARLRQKDETMRKSNAAIETLGGGPPPPASQTDVTMIHVASSVQQLQVDQDVDRPTSKFMGDEITSIATYSKGFAAAYGVGNVVIFEEQLVYTGPDDHYKQMYLIRIPHSTSESEDRIIKTLAISPNEELLLASTYNCNIYSFQLSSVEIK
>Ent293
TNLCVWLNVLIQETKHEIVHFYDPENRTITLKHGINQDYLKPLGNLFGITQNPSRGLYEDGVSEDWESGAAGHVTEDSLASNVTEHVLHRVPRGLKGPHSMYDCGRVNIIGSLVDSASPFLFPCTIEYSLICAAVCYV
>Ent294
VMDIINGYSRARGRIVDFKEILYGYRRVNPVHGSDYILDLLMTYRKYRGRKITIPVRRHVYIQRPFSPLQISLVEPISSVEDQSIVVVNTVKTKIVMIVPLAGRYSTFKRFLDNFHFTCMELYQLDNTSQHVSPTLFDLSLVVVLFGTDDEKDKFLHLVQRKRDLLSWGNDPEETQCKIQMVQLDTEFARGQALETGISQCNDEDLLFLIDVDLTFSADVLRRVNLNTKQGRQAYFPIVFSQYNPKFYSDPTKDDKGACKHINGDSNFSQNLECQINSDLGYWREFGYGIGSFYKSDFRKAGGFDTKISGWGKEDVALFDRFLQHTNLTIFRGPDPHLVHVFHENECDRKLPKSQLEMCLGSQANTLGSDLNLMKHLLKQRQ
>Ent295
IIPPVACAKSASVIMINRKDGCCSYFEGEKNLGLATSAATLDPVYDFLWTYEWRTHFMKCYNVIATAVRNPEIESNTWLTKPPYAIPVSPCAKLERWQAGANLLACLDSLIAANIQGMSVNHDEQAVVAVLSKLYSRDDYSAVCRFESHGGGWGYSGHSVEAVRFSCDSDIVIGGFGLFGGRGEYCAKIK
>Ent296
RSDDANKAFSAACQMHDANSKSWGLWGDYLESLFTRDPRNMTLGISAITAFMHACRHNQETKARKYIAKIIWLLMYDDEKGVLADTVDKYCMGVPPIQWLPWVPQLLNSLVRQDGKMVINLLNQVGRMYPQAVYFPIRTLYLTLKVEQRDKVRNAEIMAAAAKASLMQEGSPSPSDGQPGVAASPAAEQAIRATPSMWRCSKLMHMQRDLHPTILASLEGIVDQ
>Ent297
NKSLLVDCTTDTEYSPKKYFSLKRVANDSAAFERDSSSEAIEDLEDNCNLFVRECLKTYSTPYLELSDQLDDEFNYNEKPKKPESLFPNGVGNGPSTIISKTVPQIRRVNSSGSPITNGSSTNGDANSAKAPPWFWNVWSQSRGIQLDEAGIALEGRVGVIYKQENLGERLLQLKWEDGEEKFSLIVWTLEAGLNLVCKLDLANADPVWHGENKLTINEHLTVQSEQKRGFLRDLYTVCVELGCYEKSASLASRENVERARNVLQLFQRAT
>Ent298
VERLVERLITSTLLDDRRDACRALKSLSRKYRVEVGAQGMDAILNLLGLDRVDTEIMTYAVECLLNVTSPELLDDEDPNVKGIGEQFTEIISKKPENIANLLLLLEEYDYKIRVPLIRLMTNLLTNRPKDVQEILLVSPMGISKIMDLLSDSREFIRNE
>Ent299
RNPKCEGPTCRMLCPHGFALDSDGCETCECLNFCSKVKCPSGEECEVVEPPCSTSPCPPVPSCKQPRSLDSLCPFGAPLTIPELGSPFLCGSGPSGPPCPAAFQCNVGAGNDYGVCCAANKNFDKPGTCPVVGVTLDNKDDQEEADKACPAGCRHDLDCPDFDKCCFTQGCGKQCSKPANTT
>Ent300
MMDVAHQSIGSNGMMTNPKMDFSYFLNPPPIYEELPDHHSDRNNGPSEDEFAEDELSVIDVPVSHDGTDPVAMATMRYQQSQQYSNQQQQQQHQGGRNSTKRAQSLTRKRPPRSSSGSGGNGNAGGGSGSSAFKSQRSLDRRSRNNLANSSLGKYNNGTNPRGYSKHVGMDDNNMLILSNPNNGMTMKIPPHLVAVLTESCNGSGRPYEVIPTSLSGGHVMSNPSGLVVGNGVLVNGGVNGTGIYPSSRSSGSSYGEGGSSSSSARVNPGESSSFDSGIGPHSIT
>Ent301
GHLEDSFRRDVQALIDSFCHVCSKGSSDCSPVFVETQSILLHNFHSVYEELLLVMPLMDVCKLVCQIFSSIPVKETAAHPLSPAKLSAIHQVIKSPLFRHSSCRALLLPVFCKHIRHHLAHREELKLCTDVLSEILIYLHDIRHVKEEKAHADIEVVCTTTLEMLVQSVLVLERTSSIVGNLVTCLISLLEQMDHCHYNRLWDEFHERKP
>Ent302
LQQFSRDADEIENWIGEKLQHATEESYKDPANIQSKHQKHQAFEAELAANADRIQAVLAMGHNLIEKRQCGGSEEAVEARLESIARQWETLTIKTSEKSYKLKEANKQRSYVAAVKDLEFWLGEIESLLQSEDNGKDLASVQNLMKKQQLIEADISSHEDRVQDLNDQAESLITSGQFDDGNIDEKRKLINARFEKVKNLADKRAGKLNEAYTLHGFFRDIADQESWIKEKKLLVGSGDFGRDLT
>Ent303
RTLETTCELQPSSSSGGTVQPKSKSLSDLFGLIPGGILRSQRKSAEDIENARAEMQLKIQLTGVAAGTRSTSSLSGGFSPTDFPEGVSHKAVQTDMVNSSLESLGDRPDYHFECCGCGESVGNGNNNKLRPVLVKQKQSVCSPSASGDENTGSHNHDHQASVTGAGGDGESSSLCWGEMKKSVRDLPELKRHPSNTLQVPPTTRTGGLGLGSSFWKQSSLNEELIFSERLKEKQLLKQQVQKQSSLNEELIYKQRRENTRWDAMKEAILNSSNVKCLQLIRDGISSRFRSSSNDAGLGGTGQQNGNGSGSGSGGDRSSSEHSCSNSEGHTPSPTNVGYNKYNNQRPCPPPPGPPPSASTSIRNGIVRMLQNWKQGEVVDPRVSNPSLSFGGRRDSTQGPQRATSRGLFPPFFLRRSSAGSLNLSKDHHPMSSSKVLSPPHLLKRRPSENEIVHDGVAGGASNGNKLLPGVRHIRKLSYSKDTGSDSSKDSSFQSDTSVDSEDSFASVIFIPNNKSGGLDGTGQGDSCFTFNAETRANSTDSDRSPKSPASRLSPPNHNSNLPKSPSPLASELLTRRRSPEVSPTKFGAVAGGQGGAMTMMTANSISSRETSPSKFVFDDATTLLSPGPGGSGGYHSSGDGTDLLVVTNREDEHISNNKNLTEEVVRVPRLPFIQTDQIPLLPSRSKSPLLPLLLESPPVTVSTTISSSTFSRKKVERIEVLRKPGVLPEGNKVTRQQVRRSLPKSLAVELFNP
>Ent304
FSGLRSLERLYLQRNNISWIHGDAFSSQTKALQYLDLSFNQLKTINRAIFSGLAFIEEINLSHNDISTLEDGSFSNLRSLRILDLSTNRIQSLHYASTFHPAGLEILKICCNTLSELLIGIPATSSSSSLSSGETGSLTSPRFQSPPIALKELDLQQNDLTGSVVRQLNLGRLEVLQISGNNLTDMDENMLDGFPSLNFFSAEKSHITSLPGNVFKLNLNLAVIRLSDNFISHIPDSVFIPAGIGGGQAGAGVSPLRELHLRHNRLRAFPYKALGNSTLLEVLTLSGNRINTLDLNRIMLPRIKQLDMNDNRLTKIMGGSMTKSTPLLQ
>Ent305
HSDGHSRSGDTGLIHSSHAVLNNPAGEHHLLHSSATISSAPGITKRPRSVDCGVERGVADAANHHEAAGPGPSGNKLTVPFSMDAAPGPSSAMGGKSSSKSGKSRKSRGTVNDKHLGISASGLKPKSELSMQSFDNSFDGEIPGPSSKMLEKVSGISNASSHLSDLAGLVNMPLPLLPRPPPAPVQQHQQDDNRSSISSEGFCENDNEVEVLEIEIEGDNDEGVDTDPKLVLIPQSQSLNTTTSDEIDGDGEGDNDADADSDSSIFTQSVTTGGVVEASGAATRKFDSSDSQQSGDEYQLYYYDPKASVGPHRKSDSSSAEESSGAKKGGEVGVTVFSNLKRIEDPWDVLFARAEGLHAHGHSKEACKLGVKLATDLLANPPKLSIELPNVPVGKGKRKKVNPISHQVSCLASTTLAKCGFLCTVLAENPDYYFLAFQIGMFGLELARPPASTKPLEVKLANQEGELAVLLKRIPVGQRGLEMMREKGESLKGGTFKSRGEALLPLVLASFIFDVLVSPSNREGRCTLQPGVFHLPNDEALGFEAAVSALGLKANVSEADHPLLCEGTRRQRGDLALVLLLHYKDDSEKLAKIMDKLLDREIHQLYKAPLPPAYYSNNPPTAPLLASNPSTKTEHEATHPNRETSPSASSVIVGGGESTPVAVSPVNVASSSSSGGGIPVLPATPPNEGIIPIVDAGNSNSGSDSNGETNPVGEAGGNNVNAGAAGGAASTTATAGTSSTAAGGSSAGAASASGPNGSSGTIQNQTTQTSTNIPTKSGRYKGKRAYPVLPNQPSEASAHFMFELAKVVLGKAGGSSNQSLFTQPSNGQNPRGPHRALHMCAFHMGLYALGLHNAVSPNWLSRTYSSHVSWITGQAMEIGAPAIAFLIDTWDSHLTPPEAVTIADRASRGDANMVRAAAELALSCLPYAHALNPNEIHRAILQ
>Ent306
PLLQALKTRSWILLDELNLASQSVLEGLNACLDHRGSVYIPELNRTFQISTTDGNGSSDGSRILGCQNPVRQGGARKGLPKSFLNRFIQVYVDVLSVEDFNFVLQKFMPTLPAPTIQLMATFASRLQQVVCQEGRFGVKGGPWDINLRDLMRWAELTVNNVVNEPFNFLEEFSPQSYVDIIYGLRMRTGSDRRKVHQLFCDTVQELFPGTEIDVDTVLRGVSRDVTLLDNEIICGLSRLPRVGGIEFSNDKLLVLQKDVAQLDAIMTCLSMGWMPVLTGPAGCGKTSLVRLMAELCGRKLEVMHPSPEMDTIELLGGFEQ
>Ent307
CCRALLCRTDKDGVLKVIQLSVDHDLRNQDELERLNVIGLNPDELRRHGKIGNQTNTRCLGNYLVKGGYKDFRSLRNARSEPVVPDPEIHPAVKVDESFRFLVLLSDGLYQALREASESDHVDIQLAKMIVEEFKTQSTLNLVAQAVVDKVSRMHHDYYMNMSNTLPKVTRRDDMTLLVRNFNIPLKNATTPSSSKVMNGYFFPSTTGHPNDCSTPINLTLETIPSPKIIGNSSPFPTNTEATTSTESSEVLTQSNHKLPLDENGRIAPYVAFTDYYKNLPSKSWTDADLFS
>Ent308
SNGKLPASESVYTILIRIPGELEANQKGSIRMIQEPGPLPPPVLPPQHQKVKLAGSAPETGSATVTDSPASGSGVGSLARRPSSAVPPLNARVVPKPLTTKGSTGTLSSASVLPVAPPRKKKKKNQEKKQEKKAAKTLSAILLAFIVTWTPYNVLVLIKTIMVNDDAIPEGAWDAAYFLCYLNSTTNPMLYALCNASFRRTYIRILTCKWDNSRRQALNRGYYN
>Ent309
TQTKISTPEHFIGALSRESRAHLSISKIAHITESLRITLSSHPVSWVKNFGTRGLELILDILNDVYRAQHDKGYISDEYSKIHQECLRCLRSFMNNTYGLKTVFDQKEVFILVARSLDPLRPNVMQEAAKLLAAICILLDVQGHDRVLEAITIAAENQSRDRFSPIVQGVNQRESDSTRACCMQLINAIVNMPEDFEFRIFLRNEFMRAGLYGMIDDLKKTASPDLAIQVEVFIKHKDEDYEELSEKFDLIHNDLEDTNQCFEIIQHLISDTPAEPLFLAILQHLICIRDDHLIRSAYFKLIEECIAQIVLHRSGYDPDFRAKKFEIDVDGLTNLVVEKLRAADEKRNDELTSKLEEALTQKQEADAQIEHFKKQLTDLQEAVKNGGLIKQSDFAFAQ
>Ent310
NLTLSGLVNHPGRVLRIQRTFRTPDGKEYTRMETVRKSAIIDIYMRIRTTKEESFIRQFALLDEQAKEELKKEKRRIQEQLRRIKRNQEKDTTKPTPAPRKKKIKLKPDLKMKCGACGQVGHMRTNKACPLYNSSGNSPPPSQNVSMSQEEEDELLDKSLPEDDEELIRVEGTKVQLS
>Ent311
EYSEPNPLISVITPDSAIDTDRSSGAGSVGSNGGSTKSASTNASDHKITRPRFSQDSKERNHEVSSSKSTHSDRTLKSSLDREDDQASLANTSVSHMSVEQFCVWEYMLEQNAKMLFKKELDTLSKAKGVFARNQKLRKSVHFPYQQPGNAVTAPAPSDSVQQHGHKSSQNLHPNSNNRTPGFYTLSKAKSLSHLFGAEPTNTNKIVVQSEPPFPPPKPTKPSRFPIFGNGNTSAGFLGSVRSSARRAILGGPNAAYFSSSQRQANIPPIQDSQEIQEVRNFDSIEHEGRLKRYWENKITEL
>Ent312
FESLTNTLEDKETNVDELKNQVEDLEWEVNKLHNYDDKLSNHIQELQEKHRRLQNLLSSEGKKEKKPDISDSEVLNLRNQIEELRELAGNRLIELDKLHKTQRETLKELEKLRIDIRQLPESVIVETIEYKCLQSKFSVIYNDTLQLRATLDETRNQLFTMRTTHLKHIEQME
>Ent313
QPLQLPVPEKEQPSSTTTNNAMPSSNLDDFQPTELTSIMEETIVPSVNKISHQLPPTVEDELQSHAAKQTVPSSSRKSSSSNILEAAANMVSSLEGLVSSSTSSSPPGSRRKLTLAKLGSTSEWLISLPHDFGVTRAGGGSCSGGGGGGSSASSSTSSSGQGPLRKLSSLERRHAAGSSGEKLWVGDVKKYAHKGPDAKWPTSIMDDSPPPSAYINKPEDVTPIPSTSSIPNTSDCAEMTAKLLEEMEEGDSLFDSIENLSTSRQHPSRNPSIDSSVRMSSTCSCSIRGGESFESWSSAKSSLTNSSSTHHPLQPIIPLPPQHMKAFPTIIPLYQPRPSSNNHNNQVQHPSGSGSSSSRMRHQGGHSSKSSYAAGEEDTENSTHLTYHRYYHVFREGELDKLIEKYVQNLHIISSYYDHANWCIIAEKVQVWTI
>Ent314
MPFEDFVAEFTDLSICHLINTSFFSFRKTWRETFFLGEWTRPNHAGGCPNHDTFVQNPQYIFDVPKDDMELIVQIVQTDTRGQVVAPTDSSSSTVYSSIGFHIMKVEENREHRIHKVKKKAVTSDYIKSRSMFFQGPLNKGRHVLVPTTFEPNVETQFMLRMFTEETVKVRELKVDYPEPYWICAPFCSPPSCVTLITVEGATGLVVNENTYCLIKVEGQKLESDVVYNSQEPLWNLSGVFFRYDVCKPIFVE
>Ent315
YRCVCAMGYSGVNCQDQSSNCRNDTCPEQAMCKTEPGIGNHTCLCKNGYTGTNCDVTIDPCTSNGNPCENNAKCIPLQQGRFRCECSAGWEGPLCDVNIDDCAELPCLLNANCTDLVNDFSCTCPRGFSGKRCEIKVDLCGTSPCMHGLCVDRLFEFECVCDP
>Ent316
VQSAEEKYLEKVYRKEEKKAIKRGEGPNGHLAQEAEVQVGKSMHSKIQKATSRYGTGGYSSEFSPGDLPNVFDSYAAAKQTAGFISGVKMVLPENATRKDKQECEEVSIPAVKATLPEHIAQKPLIQISSLDGLAQKVFKGMKCLNRIQSIVYETAI
>Ent317
IVLPHEQRDGTIDKGYRWGLKYLNNPNTTILPKNTKLVARSIYVKAGDSFRASKVLCNLLSTGGVVAILGGASNFDPSLEWKLFWTSARMDVPLFFATPSFVRNNVRPGNGDGEGSEQRKPDAQFAVRLAPTLQVWGLLLRELTKYLGISNVAILYEDEKGLMRTQALLREPSPVENIIVRKVSKTTYLGVLSEVKSREIRHVIVDCHIGSLASLLNA
>Ent318
VEGQPGNVTLADVQVATDTAMAIIEKTGAYNIDQFNNPNNSQAHYDSTGKEIWRQTGGKVDAWLATVGTAGTFAGVSRFLKEKNPDVVCVAVEPDGAQVIKGCAVERPLHLLQGSGYGVVQPLFKFDTMDFTLGVTDKEAVEYKQLLGKKEGIYVGYTSGANVAAAVKLLKSGKLPKDAWVVTVLNDTGLKYPEIEFNWDNE
>Ent319
HVYTSIGDYSNALASHKQCVQLVKQMGDLLQEAREIGNVGAVYMVMGEFSNAIDCHTEHLRIAKHQLKNKSEEARAYSNLGSSYHYRRNYDQAITFHNHVLKIAQELGDKNIEARAYAGLGHAARCKGDYSSAKMWHAKQLDIALATKDKVNEGRACSNLGIVFQLLGDHDAALKLHQSHLSISSSLHDRTGMGRAYGNIGNAYNAMQLYDQAIKYHKQELAISKEVNDRSSEASTHGNLAVGYQGMGMCGAALVHYHSHLNISRELKDTSGEACALLNLGNCHSSLGDFEEAIPFYETYLMLSQELNDVEGEAKACHFLGFAHYSLGNFKEAVRYYNQDLCLAKELQNTGGIARAYCNLGLTHLSVGNLEEALECQKYFLTVTHSTKDMQGKYRALGNIGNIMLKMRNENEAIKVFQKQVLLARTNGYKTLEASAYGALGSTHTLLRRFDLALGFHTQ
>Ent320
IGGCAANGFAAEKGQAHIVTLDLKLIADVGFLGFPNAGKSTLLQALSKARPKIASYPFTTINPNIGIVEFNDFRRISLADLPGLIEGAHANQGMGHKFLKHVERTKLLLFVVDLHGFQISPQHPHRSALETIVLLNKELELYQADLTEKSAILALNKMDLPNSYPIIQNVRKTLTDDKLYSAYINTLPPEFRPSFPMKFEHILSISAQKDQIATTNLKNIIRSQLDIDAQYAELQESNLNDSILVKS
>Ent321
HNTGTSHWLDPRLSRVQKMSLEECDDNELPFGWERIDDPHYGTYYIDHVNRRTQFENPVLQAKQTTPTSSSSKVGLTDQQLLADGQQSQSRPPPGGNFPPRYSSANPPPPNPKPSNHNNRLSIPRGKTPDTTLENHTHSHSTLMSNHNPSSSAIPKFSGGLSGLKVKTMERSPNRFFTRDPTQLVGERIGTILVKSSRGLGFTIVGGDDDDGLDEFLQI
>Ent322
EDESWSYQSNEVASPLAARLVKEEHPCAGTNSPNKWTFYNTGIRVRGHLPGTGPSNDSNPELETLIHSNSSGTIVVPPPTSTPAGGGAAPNLSGIGASRGQSRLNLTAIPEDDDTASETTSRQMDWTYYSALPAAKQRLLRLSVSGGTQLMASSSGGTTSVGGGSHSAHPSSIALVNQGGTGLTRTLSVASNVSNSSFHYMSTIHHGSLLTAMQFDKNIPEFASTLTLKSVRHSCCPRLSTLKGFIRKLTCGFWPKSQDEHDSNQGIMTRPGDAADVEHDSPLKMKPKRSERIKKFIDFSLLKDGMYLIMLMSNSTTAVGYTNFIVLLPSYALALGFDKSQAASLLSIVAALDFIGRIGGAALSDLQFVSRKWYYIIGLFFSGIALAFLPCARTYTSLVAMCACFGLASGTYIGVTAVILADELGAEKLGSSYGISLFLNGLLQLIGPPLCGAVYQHTGKLEPILTGLGITLIMGSLMWIFAPFIERNRARKEQLRLQMEERVGESAPAQAVQNQNVSTINTRSETSLV
>Ent323
GMAVGMCPKDKLFRGYIDLEIQLREFDRCRILYQKFLEFGPENCTTWMKFAELECLLGDVERARAIYGIAVTQPRLDMPEILWKTYIDFEIEQGETDRARELYYQLLQRTQHVKVWLSLSHFEMGVGDENSTSRARKVFEKANDKLRDTAEKEERLMLLEAWKAFEYEHGNLESQTKIEERMPRKIKKRRKIETTDG
>Ent324
AKLRLKNRRYAALQKLVDTTDYFTEEEMQRRNPILFDQLIGKFQSKEEKEAFASRSYNTAACSKTPLTDLLMAHMNRNEQGESYRRLDQEQQTAEEEEADNEYFDDDEEMDQGNSPSRRSQGKIVDEDDCEEIEDEEKEILKEEFFTTMYQHFLDGKDIDFDYASVDNNDEYDIGENLELDEQEKYFDGEEPCDINSIDSSSCEDVMYKPPVRCSDIEFKIQTLTVKSDCNSPSYTKVRDNLQMNQNNEDDEDELDAYMKTIEKQLQSQ
>Ent325
QSVPPVMAFHLGSLGFLTPFLFDNFEEKVTNVLEGNAALTLRSRLKCTLKRRQSTDATADTGHITSNGQVSQNGIGIHTSLTNGSNNRSNNSPMNFLVLNEVVVDRGPSPYLSNVDLFIDGKHVTVVQGDGLIVSTPTGSTAY
>Ent326
PFAMHDIGDFYPNALGQGYGGDMPVEESANMILMVGDIAFHPTAEAEKSRAYILRHYDIMAAWATYLYENCLYPVDQLTTDDFIGHTELNSGLALKGILGMATFAKLSEFVGNQTNADFYNAAVAEFIPIWRMESMHVDGDHLKMEYNVSNGYQFKYNAFHDKLLGLGVVPADIYQMEADYYLTKMEPYGIPFVSIRDFTKS
>Ent327
DCTSQDICFTAAYGLRKCVDGCSRIQCGPNALCITENHKPVCICQQNYVGNPSNLQTGCTVVGETLDACKADKDCSDQQICRPDLNGIKNCVSPCLSFSCPLENEFCVTKNRKPQCQCLDNYIRNPETSLCELPAFPNCNTDKDCAGHEVCKPDGLGVLRCTSVCAPVNCPSCNFISCSLNAECVAVDHTG
>Ent328
MLHHAVLKVLIEVINLLRKNIKMAITISRIQKLRLLFVAGFILLLILITSKYSKPPQNNYHHNYHIKKIASPELIQIALAISTYDTKPVIKPSFKLRKAFDCDNLTPATKFSQRGSYWTLNNFIIGRKRYNCDESVTYTTHAEFGFLMDNLVPLAQRWAGPVSLSIFVPGTDFEEATKRLIWLRECSPHSDLIKDYVTVHFYFPSKNLPTPLSEDFEKMIFNQIDCNTLAFWNLSSTAKSYRSQHSLTYPINVGRNLAKETSTTKYVLASDIELYPNPGLVNSFLKMISNYEETNGGNKVFVLPIFEIDASLEQQLPEDKKQLVSLLENKLAVPFHYRICPHCHKIPRAEEWVLLGDKEEEDLKVFHVANRTGIHAHWEPIYIGTKDDPGYDERLNWEGLKDKMTQ
>Ent329
VGAATPAPSVCLLSGDTAETAAPNAFQVQPGATYNEKECDPRSIPGGEFQREALRPPYPPSSDPFLSDPRPYPPAGRDPFSPNRLDPYPSQPFSAYPTSSKDPFSTSRFPATSRDPYPTRDYYPLRDRDNYGREPYPSRDPYYNRYPPGRDRDGYNSLRDPYPSSGYPPGGTADPGNYLDPELSPYRCRYTVTYEKVLGHTYNGAR
>Ent330
YISNPLLIDGHKFDIGVYTILTSIAPLRLYIHGDVLFRFCPEAYHPFDPDVVDKYVVGDDYLPLWKVDSLSPFYNGLGMGMKASFNAWYDLKRAKNKTGAKTSDAIWTQVEDAIRAVYLAKEASILETTRKFGNSHHNYFEMVRFDFVIDDDGQVFIMEANMSPNLSSAHFPPNQELYRQVLYNLFKLVGVASVEVDG
>Ent331
HRYYKIPIIKFMSYLTSHIHLMILLCLTSVTPIYPILPIRTDLFPYVFEWLLLAWLTGLIISEIANPSDKAGLGWIKVAVLVFSIMGVILHCVGFFMHKSIYGTLLYLRNQLFGMAVLLACVQILDFLSFHYLFGPWAIIIGNLMKDLARFLAVLAIFMVGFSLVMAALNSPIHPRREPTADDKPPKTLTNGLPSG
>Ent332
VLLDDSTRLSTLYPTNAPNIHEEQQLVLQNWQKLQSLTDHKKSTLQTNLDFYKFKSHHRDLTSWFNTLLRQLDSQDKSRDATLLMTEHEQLKLEIDSRKEKYSQVLELGNSIKSMETVAEKLTELTKQLPSLESKWASKKIYLDQLIDLQIFLRDSKTLSSVLTSQEIQLLSDTSATTVEELEKLLKKHLNLEHLISTQEPKFQMLEGKKLIEQNHFDKVQVSEIIQEITEKRSKILTLCSVKKSKLEEKLTYLKFLRDVEESLIYLQEKEKILENLNKESLSLEEKVKKLKKHQAFEAELLRGNVPNVIIQAEILDPELHKNLHSKYENLLEKSRIVGRGLEEAHDILEFQNKIDKLEEWIRIRENLILSNDLGRDFEHCEDLIKRLDLDKLDDSRIEEINSIGKKLGQDDVIKRLHTRWTELKSNLSKYKSRLEDSLEIHHFNFKIDELDLRISDKIPSLKVEDLGKDLESVEGLLRKLDQIEVEMGIIQGKIREMRGLEKELIKKDPSISMEKVVNSFEILRDLSASRRTNLQDSLEYQKYLRKTSELEKFTEISISKLRNSKLPVNLKESKELLETQTTIKNELHAKLTQFDQLHAEISKIIENNQYFNELNNCLELITDLKNKLIGAIETRDLKLNQGVKLQNFYTVTKETEELQNELDSVCKYFLGDELGLFLKMLKFHEDSVDLLKKCELKTMETCNYGEELLTEGHYSSEEIKQKIKELNSKFNQLKINYDEKTRFLIDGRDFKKFLNSVSIVNLYLNEKNTIATDDNYSDMTNLQSKIQKHETFQKEIGVYLETKVVQLNSEGQNLISEENLHGDEILEKLKEVESLSEKLIKNSNEKRNKLYESYSALLFFNNLEDLDVFLEEGNFEDEPSDLQHAGNLLKKWSLLKESYHGKFEIVEGIKMTNRGFKSAGHFMHREIDRKVTELIEKFDSFSDRIDSKIVELQISYDKFLYSRDLKEITDFITEKNQSIENLELGNSVEQVGKLGKILESINQEIESMETKIKELNDAELTGKYEKLRLNHDLKKKLLGESLKSQVFQAKIGEANFYIKEKSTVFNSADFGSDEESCDKLIKKFHGNYQNLQSFKSSYEEILNFAGELEDNYDCQNIKAILDQFKTHFSNLQKLADTRKQKLLDAEKLYRFKRESTELTDWIELQIQTASSEDYGRDVEHVEILIQKFDTYLKSILNNGENRVGGFSSGGKQLIELKHPDEDFISEKVDEIGRTWEEFKELAGARTEALEGAKRVHVFDRMADETVGWMGEKLVGGFSGGEVEEKILREAVEKVVKEGRELGREFPDAE
>Ent333
VLQGRRQDISLVVCFIRERMRSGDIFMPNRLRNFVERRLPIWVKNAFIAEHLLENDPYIVADLDKRGTKVIIVDKDTGVEQVQMHWSNGLHQFLQLKHGDRVTPESLKAVFMSNIGYFQQFRGRLYGITGTLGSFAERHLLTECYGVDFFSMPRFKASKAYEEDGLIGRTNKEWLDLISQEVHQKTKTDSRAVLIICENVASVDKIAEKLKETVSSGKMYSYKSSFDEEFHRKNRSSPLSAGDVIIATNLAGRGTDLKTSLELEQAGGLHVILSYMTGNIRIEVQAFGRTARAGLSGTVQFIIRDPTADTKNPVTIDQLRQLRDMKEAERLENFRTKSMQRIEIEEHLCSKFNTLYANVATYLKSSGLPQEYKDLQLEFLKNQWALWLDSISEQIKILHITGRSRILEQFSDFERTAMTNISRFGSFATGALEHTKLGRYYQSKEEYGRAISCFDMAINSEPNYAEISHYYKAACILKENMSGMTHKRRAIYHLKSSESVIRKRIAQVMTASQTLDVTSSIRREAGVGTGSNRFEKQVKSESELYQVHVGKIQEAIGSTVDAKFFENITGVNSEQEGEEIFACLRRHYNIVKSFRLSRKIRIGGDNKIYIPDGATGQPIEVEWPNAFRYCRDEIVNFLRERLGMNGSSRVIEPEGFSYFIQTQTSFWTMLGGYGFFENEVQARIQMVNENLDGLVVPERLMDYKNSLTKILGGKSNQAFSPDMLSPLGLMANDLQEVIDALVKVGILVWKTTYSAKLSSAMKDKLKWNATKGKFEGIPAALQKYEDIIQAIIEDAPSSEDDYVNPDKSTPSLKLELSLTDIPLPDTAQFGSRQLWGALNESGVIKDCKVNFQTRLADNSGRISDRLEEIQEAIEDLPELKQIYKRYNGSGDSPSIDDVMEAIKTTIGNIKIFPDISVDYQKLEEYFRTGEYPPEIEEFRYMVFLQVLECTEYKSWWDWGAFIVAMLGVAQIIA
>Ent334
SQITMNVPFMRAYCLSLVQTCHRRHAPAIGGMSALIPIKDDSAANEKAMSAIRDDKIRDAKDGFDGGWVAHPGLVNLAMAEFVKVLGDNSNQIKKPLLLDYVPKAENILNFQPTEPKITETGLRSNVRVGIQYLASWLAGVGCVPINNLMEDAATAEISRSQIWQWIHSSKGVLDDGRKVNDALVDAITADELTKLKKNFPNVKTFDKAADIFIRLSKSPNFEEFLTLPLYETF
>Ent335
GSFVWTHLTNYQETNRPDKEIIRNLVSNEILQNKFQTDARKFSRNYENSLFSDEYKLGLGLDSNIIFTEDSFLPKSGMANLSVQLFGETVNLFEFGGRFNSPETLLEPIFGPGGYFPDESMSTFLKSTRQKRETTSKLARLDSIRDDAAANLDPSPRGSIYTRIFGHEIFYKEFDINTESSIPNVVDDEGKKWFNLKNILENLSTGKKLDFTRSTTLLDVDYSVPTISGIPLTLSFLAGSTAGLKAEGKFNVGKFMERKEIELYGLLRPNVAINLDASLTVRLGPGNKFIRSGLSIRNVLRSSTGFETKLEINGYSGVKGVFNIPQKRQEILEASSKLVFLQASGAEKMAAKSSPSIEEQSCLGNEKDSNFLGLKLCGELSLPNQFTVTPHSAVVRLYLEKTDDFDSYTIDYSLNRHPFKTEFSLLYDTPGSKIDRKTELEFTKESTTGVYHVSVKTPTKLGDAAGTFTPNLKSLHVTVIDGKDKLVQLNGSLAFVGGKITPNFFLEIYQKPVAELKGSIQLPTDEGDEGSVDISLKHVTQNPIRLQGNYIRKEDGSSDLTVGVESYHFTGSLHSNLKSRQNHWSSRSTLEYSWKHGDINVIDISAKVQKTQKGALSKLSAAASLVTSSYPDQNLDFSWEILNSVGFCENIVKLAIGKSTWDGHTIYSLQNTRDLTELRFLVALSNPRDDLDYTLEFTHRMVDHSITTRFTGRISPVTEVKVNFQYDTVSKPFLSNNLTAGITWPGAEYFATFSLLEKRRGEFDSEIVISLNNFREMKATISYLNNSNNLKLDHSIEFRARGFFSVPISGNVGFTVTDKQSHVGCQVLIEGKKPYSSRLSTSVDYSHVRNMHKIEAKVTFNEKKYSSEVAFGQGSKKSGTGQQFLTVDLFLNQHIFIEGK
>Ent336
PTSMKPLAEDALPTLISLMSDENVVVRDTTAWALGRICEVVSDAALTASHLPPLLTALVAALQAEPRVAANACWALSSLAEAAYETSLENRVDDSKDPDTYLLSSFFRPIVEKLLATTDRADGGQANLRPAAYEALMEMIKNSPRDCYETVQHTTLVILERLRTVLVMENHANGGDRTQYNELQSSLCATLQIVLRK
>Ent337
ENIHSIMDSETQVNVLMERIDESIVQLEKIESELTDYEDSVVVVQAAVEKIEEENSQMGTASKNQQLLLKELSTLIEALDFSAGSNILNSDLSSKEGIEKAARDANLLKKALDMDEEIHPALQKMHSVVHQRSRLEKIRDKFAKGLTSHLAKLFIHHGNISSVDNVSSINHFRLSPLNLMHNELIVYSDLMIWLKSVEMDCYSSLLQKYTMSTQKVYERNVKALFEEARVRISGNNTPSSR
>Ent338
VIDELLDGDLTEGPSYFKNCTGFDFYFNFLMSAEPKEMGYYNAFVQQPHVRRSIHVGNKTYNDGSTVEKFMREDMYKSVSPLIIDILDAKEGYKVLFYNGQLDIIVANVLTENFLHKLSWHGQTSWENADRKIWRVGNEIAGYVKAEDNLSYLLVRNAGHIVPYDQPKYAFDLINRFTAGKPFA
>Ent339
IPEYNKMSWICNVVLDVTTPEISQWTFISESDNKITIGIHRETDDNEVTLHIYTPYWMINRTGLDLVYKGDDKQSHQTLHSKVQEEPVIFSFPGKAFFSKKAAFVKVTHPKLPGPGSDWSEKFSIDVAGSGGSVTCKSPVHQFQLGIEIQLSSWGLTKYVIFTPRFYLVNQCSFQVSVKEEDKPDHIVDVSPNACVPYWPESTLPHLIAVIEADGSKNETKPFKYDIVRHTLLQLRGKYGGIHVDIHYSEAKTVITFTEFIP
>Ent340
LPLAKPVPEKLPFGMKSKKKWTLDAPMKKANWKTISPGNLKENSFWVKVDEEKLASQDIIEGLYRFSTKPASKAKDDKDNGMSINGKKIKELRVLDAKSAQNLSILLAGSLKQMSFEEVKTCILKCDAEVLTGAILEQLINYLPPPDQLKRLEELQSSYDDLSDAEQFALTISAVKRLVPRLKSMKFKSQYQESVQEIKPGIVAATAACEEIKASKKL
>Ent341
IPSQSPSERNYHIFYQLLSGLPATIKTTLGINSPPSSFKYLSSGLCEFFGEKLRDPVVHDKNDFLTLESSFKNLDIKCTQEIYQIIALVLHIGNLEFQEDENLTSKGGCKIVENENLDFVADLAGLDKKELITALTSRVMQTAKGGSKGTVIQVPLKKYESFQARDALAKSIYNKLFDFIVLKINESIPTPNNSFKYIGVLDIAGFEYFTVNSFEQFCINYCNEKLQQFFNERVLRDEQELYEKEGLNVAKIEFIDNLDCIELIENRPGILSLLDEEGKLPKPLGSHFTGQVHSVLGSHFRLELPRKSKIKEHREILDSEGFIIRHFAGAVCYDTRFFLDKNNDALHFSLEILLQNCSNEFLRTLYSLSKIEFTGKLGFVSVAGKFKNQLGELLEEKLRVTGTSFVRCVKPNSKM
>Ent342
WFKEALQLSNEHPDAWTLIGNLHLSKMEWGPGQKKFERILKNSSTQNDAYSCIALGNVWLQTLYTPSRDKNKEARHQERALAIYKQALRSDPKNIWAANGIGSILAHKGCINEARDIFAQVREATAEFSDVWLNIAHVYVEQKLYVSAVQMYENCMKKFYKYHHTEILQYLARAYYKNGKLKEAKLALLRSRRVSPNDTILLYNLALVLQKLATQILRDEKSVLQMVLSAVNELGLAHKYFQYLSMNGDRTKYDLGQAAAEAQQCQDILSQAQYHVARARKLDEEEKMLRRKQEDERDAFRFKQMEELKRNEEQKVQQKEEMLRKREEFKEKSKNAMMFMEPPPETKGSKRGRRREGDGDIISDGSGSGGDNNGESRPKKKRVKREGDRERGRSRKGGTGERKGRKPKKIDRDDGLSAKQRRKIKSKATI
>Ent343
SPKTNSEGIQPDFLSGELVISEALNVLKFTSLSKKKGISGSLFVTNARVIFVSNEKRREIEDAVPLLSINMLWYFETSKTTPGAKKHRRVVKLGPSSVNNPSIIPSGSTRVHEILIACSNFKSFRYSFKFSPLDNGLRICNSIIHHSFPLQIDRLFYFDYSKAASENWRHPINSFISVPSFLEKGDWLKELNIIRSNSGYRISSANEGFQLCGSLPEWIIVPADLIDVKLISLAEKLKGTRPPHWSWA
>Ent344
MPAEMDQIPVIDISPLVLDGIKKMAAAQQIGEACRSYGFFYIKGHGVDEVLQNQLENGSKKFFSLPLETKMKIHMSLGGRAWRGYFAFGEELTGGMADQKEGLYFGQELPIDDPLVKAQVPLQGPNLFPDDDLPSFRQVIVDYQKAMTSVGQTLMLGIAISLGLPEDYFYLRYTREPTALFQIMNYPPAKDPSDFKWAISEHTDYGILTVLKQDNAGGLEIKRPSGEWIKAPPIPGTFVCNIGDMLDRMTGGVFKSTLHRVRSPLTNVPRLSFPFFFDPNFFADVQPIAGITLQPDDKDQRWDKESIHKLSGVYGDYLVKKVSRVFPLLKTQVLEY
>Ent345
AYDHLSLCNRAHTLWVLGKCIEALEDAELAIKHCPFWFKSYFRKAAILDSLGRYEDALCTLTLCIYLVKITKVQDDDSTLVFVKNEMVKVLLKIFSSALTAAKLSQRRRVVEPISSYSPYPDQKKRRSVDQLCEPDYASSSSSSSGESGEESLGSDFREGDSRKCMPTLKELSSLHRSKGRTPTHPSRLGHEPVATRLHHIFTLAVSEVANFEKHMPTNNRFLDESTISISDFECSLCYRLIYQPVTTICGHTYCRSCLERCLDHAPTCPLCKTALDSCVAYRRHAPTHTLEQLISRVYPKEYADRINQHLEELADGSLCGKNKETEIPIFVCTMAFPTVPCMLHVFEPRYRLMIRRCMEAGSKRFGMCCYLQDGDHNYGDFGTMLEIRNIQYFPDGRSVVNTVGVRRFKVLKKCIKDGYNVATIEFLEDKPVEEVDRS
>Ent346
NSGVYVVRMSREALSLLKRFLQEKRLKLIQNIVQDRIFVEVYDGIPRGKAAAHVTAGHIMGEALRHDNKTKVYYGLLKEPDLQNFQMDEDDDDAGTGGGGGDKDSQSKTADSQKSDATTGTPAGTQSEKSSKKKKSKKEWMTNKKAKNDPNAPPITRMPLPELRDIDKIEKAKALRESAKRVTLSPERLPSVCFYTVLNGDQ
>Ent347
EYLGRVDPISNVGLSADSILSYNVGEVLRSKEGPQPELLPCGYLVGDVTKIRVCLKGASSAGCLDALAFETLVPKSILQRYITLLSDHGRIILCGPSGTGKSYLARKIGEYLVARCGKDPCPEAIATFSADHKNSKELRQYLANLADQCESGSAELPSVIILDNLHQVSSFGEVFSGYLNSKQSGGPVIIGTMTQSTASTPNLQLHHNF
>Ent348
ACGVLETIRISAAGFPSRWTYADFYARYRMLDNSKKREKNPILSSKNLIENLLPNPDTYRLGSSKIFFRSGQVAYLERIRLEKLQRAGLIIQKNIKMFAKRNVYKKLQKSIRLLQNQARGFLARKHALFLRQTRAAIKIQSYYRMWSTRCVYESKLTLINKLQTRIRGFLARKYAAEMKDLKYVTKIQSYFRGCLIRRKVSDHKRRIVLAQCCIRRFLAKRRLRILKTEARSLEHVKQTNKGLENKIISLQQKIQILNKDIEVGKLLKIENEKFKNELINFKSIEKEGKNQKIMINNLNLELDEVKKVLDTEKAEKFDLVIFSEKKSDEILLLKKELELKSELINDLREKILQLESEVNLKNGYVEKNTILELELDAERRKYMDIVVKSEGAVISGGVVGGQIPVAKERTSLERDRLEKRVKELEVENSILRKSGGGGGGVMTIDDVE
>Ent349
ECHVLVIGTGGSIASHLVLQPQLEGQNHIIKPLWVPGSHTQMAILSADAVKIYDLGKDVIAPIYYFLLPSGKVRDATFVVQDDTAYIVIIANDGRIYYEKLDENTSAMNGPYYITNDLNYDDTSAFAADSAPPPAGSGAAAATTTGEKKETVGISIHYSHPLKLLFYTYPNGCSYVGVLEDLSGAAPLSKAVLIFPKTHSSGAKNLNLGLTQWTEVLGHPGLIFAVAK
>Ent350
FGKIIIVIEADAIEPILIPVLRGDLVSLGSREVLAIGDKMIDYNAKFRLYLATRNPSPLIPPDAQSVVTVVNFTTTRAGLTSNLLSATLSSEHPSLSKQNEELISTIESLKLEMEEVGNTLLRELADAEGNILENKELLASLNETKANALRVAEKLREASEVEIEISQEIDEYRPLADFGSKLYFSIVTVSQLNPLYQFSLRSFILLFETTLNDRMLERNGEDEEHMTDLLKTRLFESTYTFVCQALYKTDRMAFALHLANTMFPGKFHASEWDAFTGQLVMNQENDVAIQSHNVPAWVPEDRRFPVKIFMTTFPQLYEKLQFHRTDLWTQFYNANDCEEALPAEIKSRLTPFQEVLLINILRPDRLLTCMYNFARGTFGRKSLYPSPPGLKELAAEVGSGQSILLLVSAGSDPSLEIREVAEHVVGLDKYMEIPLGQGSLDDAFLKLRTAAEKGYWTCIKNLHLTIHLLDALEKQIRSLQCHRDFRLWLTSESHPGFPKVLAQTCYKFAYESPEGIKKNIQHTFTNWTPEYFTGNKNTMRCQALFMLATFHAIVQERRTYIPQGWSTCYEFNDSDIRAGCDVIEQLFKAARPSKDIQWNYIHGIFENAIYGGRIDNEYDSRVLVTYLQEYFNNEIITGGNMSRKYFGPNITLPSSINISNYLDVVESIPENDRPSFFGLPRNIEKSWQKNTSALIINQLKVLSRGFNDIVSFDKDVWSKELTPIMFLWKKLAQ
>Ent351
RMDAPQKSDDSRKRGIRAKRTEDAVITTPVDSEEEAEQIHQVLQELNNIVNSEMRVQQKSAGTKKEQEIVPVHLVKSPPKKKLSSSTPVLPRPWPGSSASDDDDSDIVEMLEKGGHGHHNDSKKPNVLRVVQQLENMEKSSPPKHFRDKHQKLQNLPIAMSKSISPINEPRPDYSLPNFHKANHMASKFANFKSAKLYSSSPDNSGDSRSSSKNNVSSGYAEVYEKSTNGSASSASKYNISPRFSPNLDLPHDIKKHSSGGSKHHNRSSGGGGISPGLRRSESLSLASIEVIASKEHNKKSNNYQQGSRHEGRGSAVPADKWKSMESLEGGKGRDENFTLRWRYPHPQLPPGKKSKDQSSPTTPSPKSGSKTAKLAAKNLLAQNGHKNNIGGGGELCADYRQNRFTKNSSSKSGNGESGRAGSSSSSPLNIFARYTKKSSPDKDKALNHQQPASFMNHHHHHQQGQPLPGLPGPSHHPHNDFNHNNNKEKENMKMFSLPPIMMPHAMDNHRLTDLPSGLY
>Ent352
PCPPCPKQVTNTCYCSKSTPKTLRCFSKTWSCGKPCSKPLLCQFHKCPDTCHPGVCSPCEVPVTLTCKCSNPTQIITTCWKLTSQEDPKFILSCGKQCGKPLDCGVHSCSQPCHENQCSTCERTCPCGKAKAPCSGDIEVGKPCEDTCDKLLDCENHSCTQKCHLGSCGSCLQHVTKKCKCGQYEKEVLCSKEFVCATKCKILRDCKIHPCNKKCCSGDCPPCRNVCGKTLSCKNHKCESICHSGPCYPCPVTAQVKCRCGETVRSVPCGSEKRCKPPDCSLLCARPTKCDHSKIQNHRCHFGDCPKCRIPCGKTLPCRHQCPAVCHTTKVKGEVSKPCPKCVQFVEPKCRLHREVKVLCHAVDQRCTQICGKILSCGEHACSKPCHEELTSQDCGECTESCSKPRLPGCNHQCELGCHTGPCQQCSLVAKVACHCEQEVMFVQCYKQGRLSEYEKSCKNQCPKK
>Ent353
HTWIKDKPIDYEVAAGTTATFRCSADTDYSLRPLLQIHWLRNNEQIDFDAEQRYVKLQDNSLTIDKTTELDSGIYTCLAQTDYDNDTASATLTVQDVPNRPELLGIKCYRRDSTIAWKPLGDNRSPILHYTIQYNTSFTPDTWEVAAKDVPATETSYTVSMSPWANYTFRVIARNKIGPSIPSLHSDVCTTPPDVPFKNPENVRGHGTQPTNLVITWTPMQEIDHNAPKFKYQVQWKPDDSSSPWQLEEIKDWRRSELIIENQPTYRPYLIKVRALNEIGESNVAPTEIRGFS
>Ent354
PYDQDFRSFLSSILSSVGEDTLILFISDHGYRFGAFRETFLGFYEESLPFFFLRMPPRLSSPSWSAALRTNAARLTSPHDLYATLVQLIDLVNNKNTSSPSPYGTSFLATALENRTCESSAIPEKYCMCGVSPSLTTSSRLSAELGVFIVTQINADLSAQNLTSLCSPVNYTTFLYGRQVGEGEVWNGVGKLEPYRDVLIAFETSPWEGRFEARVRIRDNAAMTLLGSVGRINSYAGKSDCITHYKMKNYCTCKNLW
>Ent355
ALKDGWDELRQMWDNRQDFLSQNLNLQIFMRDAKQAEVLLSQQEHILSKDETPSNLEQAESLIKRHEALLTTMDANDEKINGVIQFASNMCREGHSQADKIAKKADSIRERRDNNKQKALEQLEKLKEQLQLHQFLQDCEELGEWVQEKSMIAQDETYRSAKTVHSKWTRHQAFEAEIASNKDRLTAIQEAAQLLMQEKPEFAQYLKPKVSELESHFDDLERSTKEKGERLFDANRQVLYEQTCDDIDTWITDLEKQIDQGDYGADLASVNILMQKQQMIETQMAVKAKQVTELENQAEYLKQMDPDKVEEIVAKKSTVESRFSKLKDPLVQRKQQLEKKKEAYQFRR
>Ent356
TVPLWLLAIWLPSGIIGALPLSGWRNPFNFCIFLHQFNDDYLRFVGGFHFATLAAIPAIFVHLHCFIRRTTRPSQQRPPVATLYRWQRKLRSQHGLIFVAALSLNALAWSPFHAYLLLVCATCPLSAYGSGFLHEYLFILALLPAILLPALTSIRASVLTQCATKVATSCSRDRRDTNPMSSQSSKLFSIHDHNYPTRTTTTTTTTNTATSSSIY
>Ent357
VIAGGNFPQSLQSLKLNSLPSLLKVEKSALVLKNLVELELYDLPKLGYLDIRGILTNVNFLEGFDFEVKDTQIVDQLHPGLTARVNRIGLRGRRVRSISTGAFAGLTSPSISISLINTSLSLLPSILVPVPMSSQVMLDLTGSKITNLSPPFLSQNIQLRGLVPTCDCNAVNLVRYLQATETNN
>Ent358
GACTHCDTPLHSTPSSTTPTPSSNTIQKPIKLEDTSTKTIKEFCTSDCLSKYQKNLQQKGLKKSQHNFYANPVLENAPFDWDEYLKTTKSIAAPKSFFKQSPAPPPTDFATSMKLEAIDPRNTTSTCIATVIGSIGPRLRLRLDGSDSSNDFWRMVDSSEIQPIGTTERNGGMLQPPLGFRLNASFWPMFLCKTLNGAEMAKGECFKEEPLGVRFNFFKVGMKLEAVDRKNPHLICVASV
>Ent359
VSVFGGSMWTWNDIRQQFYLHQFVAKQPDLNYENPKVLTEILAAIKFWLDMGVDGFRVDAVPHMFEDQRYLDEPADPNAPEGSLPDEYRYYLHPYTYNLPKVLDALAEIRQLIDIYTAFDGKDRCMMVEATIPNLDDLFLYYGTESRPIAHFPFNFEFINRIKPGFNGTDILSMVDEWFQKMPPGATANWLVGNHDNHRVSKRFGDYIVDPLNMLIHLLPGSSVTYYGEEIGMQDTWISWVDTVDPAGCNAGEDRYELFSRDPERTPMQWDATKSAGFSTADRTWLPIHYNYTILNVAAQSGSDESHLEIYKKVELLRRSNAFKFGSLETKAPNDGAVFAFS
>Ent360
YLFHQAFISFRKYCLENESLPVDLHIIFSDVIAGAGHVDNLFSYFMRHSKQIFPHLECMDDLRKISDLRSPANWYPEARSLTRKVIYHAGPTNSGKTYHALKRFLDSKSGVYCGPLKLLAVEVFHKANEQGTVCDLVTGEERKCGSPDEIAASHVACTVEMTSVNVPYEVAVIDEIQMLRDPQRGWAWTRALLGVMADEVHLCGEVAAIDLVRSIMVTTGEEVEVYKYKRLTDLDIERRALETLNRVQPGDCIVCFSKNDIYSVSRQIESLGHEVAVIYGGLPPGTKLAQAKKFNDPDNPCKIMVATDAIGMGLNLSIRRVIFYSMIKPTMNEKGEREMDTISTSQALQIAGRAGRYGTQFSKGHVTTFKSEDLPVLERLLAGTPEILRQAGLHPTAEQIEMYAYHLPNATLSNLM
>Ent361
LISLAAIVKKYDRVISAHVRSYEGGLLLSIEEFLTVLRLSGARGLLSHLQAAGTPYWNTSIPQALELLEKARSEEGIDIAVDMYPYLAGSSTILQLLPPSSMSGGFDELLRNMQNATYLEYLKNMTEGGREPGWESKVALIGYVNIMIGSVVNQNLTEFEGLSIVEGAAVMQITEFEFLVHIITLDHGMTNVIMFQQHQPDNYLVFQSRLQMIGSDSIPRSGGGKPHPRGFGTFPR
>Ent362
VALLLSLCPIFVFIYVIFLPESPVWLISKGRHSEALKSLGWLRDTADTAEQEFLRLQFLRERRVSSDFSMKNCCSRFFERSVQRPLFIGTFLFFVQQFSGQYAIIFYATMIFRYADHFINDYLETIVVGIVRMFATLIAIFLVNFLSRRFLLIMSGLIMCFANGILGAYFYIRESEGDFTNSTLAYPRIPVVNEFLEGINIEWVPLACLILFMIGYSIGLGIIPWFLIAEVLPSDVRSMGCSIAF
>Ent363
VARDVGNPSPNDPHHTVTRHMDFFAGHSWASGIANGAGPRDQESSGEAINGYYGLLLFAHAVNNQALIDWSRFLLAMEIKGAQVYWHLYPNRAPDASPYPEQPFRDLTTVGNVMDWQTGAWLFWGDQRTQIAAIQILPLTPIGQVTYDREWMEGVVPYCQVELDDVTIGDAFKS
>Ent364
KARESNESVLVHCLAGISRSPTVAIAYVMRHLQMTCEDAYRYVKAKRATISPNFNFLGQLLEYEKQLVQDNVIEKKQSPVVPLSFTSASQSSVDFVLGPPPPHLPIPVKPPGKRLNLNLRFSPFADPPTLSSPKDSSPTTAMARLQFDKPLGKENRSGSGGNSGGIVPPPPTTLSFAGLSRPTRLVKEQNVTSIQEEEVGHAAWESVSKSLSHHSSSSSSSSLSISISKGFKCRKGSSVEQQISESSSSSSSSSSSKMCGGGCDYGKKFKVHKIHVEGSADSTNKDHVEQCGEENNAVEPVPSCLPSSILNSGCSSASISSGGGDTSHSSSGINVVGLSPVACYKREFSRSDSVSTSGIGSEISENELQASGSWEMSESGNLNDDGVFSDSCSGFSKSPRRQLQ
>Ent365
PCPGSCGANAVCNVINHRSSCTCLPGHVGDPFTYCYVEQKREPARVEYLDPCNPSPCGQNAVCSSRQGAAACTCIKDYFGDPYVACRPECVTNADCPNDKACRNLHCTDPCPGTCGVNAVCRTLNHSPTCTCFEGYEGDPFSACRLRPPPPKPQVKVDPCNPSPCGPFSQCREQYGSAICSCLSTYIGSPPNCRPECTVNSDCSLTLACKNQKCVPPCPACGTGADCRVISHSAICSCPPGFEGDPFYQCTRIQEPIKIVHEQPKVTVNPCVPSPCGPYSECYASGPNPTCTCKVGYFGYPPQCRPECVTSNDCPNDKACFNERCSDPCPGACGWNTICQVVNHSPICTCESGYEGDAFRGCSRIPVREIKPTPKDPCALCGTNAICENGVCKCRPEYFGDPYVACRPECSINSDCPSNKACRNFKCQDPCPGVCGINAHCTVVNHAPICSCDNGYIGDPFVSCRLRPSPPPPIVKRDPCNPSPCGPFSQCREQYGSAICTCLSSYIGSPPNCRPECVSNSDCPLHLACSQEKCRDPCPGSCGQGALCRVVNHSPVCVCENGYTGDPFVACRIQRVEIPPPITRDPCNPNPCGPNSQCRDVGGSAICSCLPTYFGSPPNCGPECSVNADCPLNRACLRNRCADPCPGSCSSTAICTVINHSPVCSCPEGYSGDGFTYCRIITKVEKTRPCQQASCGDNAVCTEHGESSYKCSCLPNYFGDPYVRCKPVCLVDSDCPNDKYCYNTIRCDDPCPGSCGQNAECKAVYHRAMCTCLPGYTGNPTTYCRRIEIPIVKEPEIVCGLNAEIRVVNGRKTCVCRSEYFGNPLVGCRPECTVDSDCDQTKSCLRLKCVDACSTSVCGHRAICEARNHRPVCKCPPNLTGNPYAQCNEIPVRVEPEPIADPCYPSPCGLNAICTSRPGSRNAVCSCPPNLRYGSPYIECKPECVVNSECPYYQACISQKCQDPCVTNSFEHGSGGYQVCGANALCKTVNHAATCYCPPGLEGNPRVRCETVRIVPKPECERDDDCPTDKTCVNQVCKPACANNPCAVNAECRAFNHRLTCACRPDYTGDPYRQCIPVGCQSSEECPYTEACINRRCQPACLFDKCGINAECRAVAHRAECYCPPRFYGNPRVQCERPQCTTDEECPQHLACENEKCVNPCKCPPSAICNVFNHRPVCTCPAGFTGNPTSNCSPIPTPVQVKYECETDGDCPSRQACIERSCKNPCLHGKPCGVGAECYVHNTLPNRLMTCQCLRGLIGNARVECRQ
>Ent366
KRLDDDIGNLWRVHDKLYDLTPFIHKHPGGPDWLELTQGTDITEAFETSHIVNVDLVEKNLAKFYVQDATKPRISPYTFKENGFFKTLKKKIAPIMTTVGTGPTNQVILMQDGMVAMFLGCMLLGTWLDSTVLKIISGFFLAVQLIGAHNFFHLKDNWRKYYFDLGLLSSHEWKITHSLSHHLYPNTLMDIELELFPTYQFLPNRPKNFILRWYGPVIYSHLLYIVGFWMELGRRIFKIAMGEQKLRVENGIVFLQLVPLVMIAPTVQ
>Ent367
DKMDITLTNMKLSRIFFNKGTQDAQSEVSMLDPVTLVLSINRNLSTDWYHGCADISLKGTLQNAFLRASNEDYDLIMSILFENILYVQEPSPATGSRAPVAAAGSKSPGTPKPTGGSTRRRKTSVTVSKEHISETSVQTVLSARTIDNAVYTKLEVSIDIPQMRVIMYQKGAIQLETSQGVVGRDDATAFADFAIRSIKMDMKSFNNENISCPITVGEISLKDVRPGDRAVTNLIKKKADPDDTDASDSCVAKFCFKTDKANKKGSTMTLETTSLTIILCLDYLLQIVDFFSRSDTAMEYPKPDLTTKVEKFGTTSDPVPVREVTPDLPKVTIGVDEELEAEPFCAFYNFSETEIILVESMESVQSNALLLHCEVALKQQELNGRSNMMGTIGNLNLSTCNYDVDDNHQAIAEVISPMSITVVMNNSEAVGTLIDVNISDIFIRMTAGTLELLLKIVSTIGSSADAASAKTDGKDYSDLWDIKRNDEMNFWFLNSDASVEVGLEALQVQEDKVRLFNVAEELKVSERLVMESGCIVFTFETGVGNNTMPMLLIETDIDLQ
>Ent368
MDNKTLQVIISGPSAECLVALTEFNNIHEKNKDFKEIDRKTKEQLWDALFSRMKPQNVDGDEEDRIVQSCLHSLRILSRDKDTLEKVMTEDRVTTLLALSGLYLPHDELKPSDNNTKAKKVAGPKDRPKSVEGLKAIFNMVFQSQTLQVMFMTDGILTHLIKRIEDFTSFSNGGSSNLEYPHEFQYFVGRILFLITALCQDIAPAKVRNSLNGLPILASYLESKMESIICPSTTTNNFDNFDNLAADIVCEILKVLYNLISDMIPKTKKSESFESEIDREDLEQLKRITCATRILLLNTTNPNFTISGNLIEVESKKQDIRRHSIDLLAAVPAPCFDEFVPMIATGSQQQQSTSFAASYLEHDMTAVEATLLYLNEKLDAVKQSSISTDYIAPPLLALHNMSIGHRAIRKYLKKRILPPLKRKDVENLPEEGKTIRNKLVALLTSPITHITDLVANLLFILCKEKVGKLVKYTGYGNAAGLLANKGLMLGGQGPPPGKYSDSDSDDGSDLDEYREVEHMINHIEGRIHQDRPDPMEGMTDEQKEHEAMKLIRAIDKMDRCSGGIRPCRIGADGRP
>Ent369
VTLLNFMITPLGLQDQLLGIVAAKEEPVLEEQKNHLVVEGVTNKNLLKEIEDKILQVLSSSKGNILEDETAIQILSSSKELSQEILAKQEIAAVTEKKIDETRNRYRPVALHSSTLFFCISELANIDPMYQYSLAWFINLYSSSITNSRQSKDLASRIHFLNEHFTSSIYRNVCRSLFEKDKLVFSFVLCVALMKSKGEFDMETWKFLLTGGIALENPYANPAPEWLSDKAWSEIVRVSTMKPFAKLMSFVNKHIQLWKELYDSSEPQDVTLPSPWDKMSDLERLVILRCFRPDKLVPAVQLFITKNLGREFIEPPPFDLESSYNDSNSATPLVFILSP
>Ent370
VIIRENIMTGQEYNFNKLTGEEVNSLGENYDFDSIMHYARNTFSRSTFLDTILPREDPNSRHRPEIGQRIRLSSGDIAQANRLYKCPACGRTLQEPTGALASPFHPGLRDNSLEANGNNGSAQSSSNNHTAHIISTTSLMNSGTASNHEGVVGEKCEWRIVATHGETIILNISDF
>Ent371
LGVTKSSSKLTVFRPFFIVLSVPYSVIQGEVFTLKVLVHNYLGHPVGARVTLENPDDAFTLAIGEEGILTKTIDSIPSPSVAVVTFVISPTKIGDLVLSLKAVASTNEAGDGVTQPLIVKPPGVKQSKTDAVFVNLLKSSNKIVRKTLSATFPEHRVPGGDIVKFTVIGDIIGGAIINLESLIQLPSGCGEQNMINFVPDLVVLDYLKSIGSLTTFVKTKAVSYLEVGYQRELTFKRFDSSFSAFGNTDADGSTWLTAFVVRSFIGAK
>Ent372
RFQYTVGCMSCVTASMFTAAIGIENFLRLRALKNLESARHRRRGQPVNSIVHTTDTAPEHQAPLPPPRSVCSQFQVTVLNLTFWILAVVVVLVHLMLMPHLTFAICGDGGRGPSVRSLPNEKTLLFDSILALGAFLLSFVILGGLGFLKCACIMKSWSKPLPYITSREFALINSNFWNWLGRFLVWAPAIVTAVVIQFDSSTTSLLLSSPPYEPVPLPTGRVSLYFHPTITTTMGGRGEREMSTAFSSNTISLTGKDSQQDLNFMLQRLVFWSSILPSCLGSIIYACANKDFR
>Ent373
EALAVMQHHDAVSGTAKQHVTDDYALRLSIGMNSCSSAMSSAMGGDTTFCHSLNISSCSFTENRTDFLVNVYNPLVREVKNVYVRVPVVGSEGWRVVGPDGVVVESQVVMIPLEVTRIPGREGGAEFEVVWRVDSLLGLGWGVYRLSQSGDDAGQKSVLLRKGPGKGFSREDFTISNDVGLTVTFSGESGLVKGISLDGQTVDLDQNFYFYEGMSGNNSKFEFRASGAYIFRPNVSSTSAAPTMITSNIFSYHVYQGDLLTEVHQVFTDWVSQVVRVYKGRKEVEFEWLVGPVPV
>Ent374
MEINITSAIEDLRVPSTHFNYQNGRNIDDDISCPPAKKVPPFLSDWTHYSTLISWIALELKTLCPEVDEDVTPPKTTSPDDLTSFKMELSSLLKELGFPYVSLLEPQLPARFESAHDRQILLNFLLSELQAARMIHVQKGKSGGGGDMHVSLDESPTAKILKEMMIELDLGKPPAGSTPGLIWTGILQKVKARNPTLEPLFTGALSDTQWVNLDNYFKELKSDYGMRREMLLKRLDVTVQSFHWSDRLKGDKEEKLNAEFRKLRPKMKENPAVELSHVLAARIDLPVVEKTSSSSVRKNTRSAVNSVVIGKVPDRGGRPDEVEPPPPEMPSWQQRQ
>Ent375
NQNYFTGGDYEPSSSPSTSKLLKRWHCKSRSTFRCLLLMSKELSKSVYLRKHDLALIEAWIIDLKSIHYAEPPMLPKRRSHTNPCLGADGLHGVSFFPALEPHLSSVAESEYSLAKRNETLRSLVSAADRLRVKRDEGLSSDLTPPGERSTYFSTDWSAYIPVTESTSVQRYGSSSSSSSSEDKSSQLSSSNGPVTYYAHFRDAFRELEDSPSDFVRTLVTHSKQKAELAEKHRQQQQNRNGKQFLTQPFPLSNSKSGFSSSETSSQEEEFPILKAMTENMCTGFGPLIPFKPRKTYDDLLLIVVFSNQHYDLIPTLEVLYRSIFPNMLYCGHPHVSVDLFLRKYQTAEHRSFSFLPTYTRATYE
>Ent376
VNDIMKELMAAMKQNNLEKALLAWCQQNTEPYPGVDIKNFTTSWSDGLAFAALIHRWRPDILDFGSVVSKSDRNERLEMSFKAAQDALGIDKLLDPEDVNTNVPDKKSVMMYVMCLFQALAHSGLEPPPLPTTTSLQDAIVSAKLEEEASRGPSVELTSYQNIVEEVLSWLLIADDRISTMEPISENLNEVKVQFQEHEKFMLSLTDHQGDVGEVLQEGSRLLQESKLPPGEIEEVRAQMKLLNTKWEDLRVKAMDRQNKIHEKLMALQLAELEALKEFLTSTENRISLIKPPEIHDENSLNAQLQEQQLLHEDILKEQERVVSFSNLVVVVDESNPDTEFSNMEDQLA
>Ent377
PCPGVCGINAECVVYNHVPNCECIVGHQGNAFRACMKIVEPIRVIEQPQDPCQPNPCGPNSVCRVQNGLAVCSCLQNFIGTPPSCRPECVTSSECDLTKACVQQRCVAVCPGPCASNAVCRAVNHAPICSCGVDLIGDGFSRCQPKPPVRLEEPQDPCNPSPCGPNSECRNINGAAACSCARDYFGSPPNCRPECTIPQECPGDQTCTRNKCVPVCLGACGFNAECRGINHSPNCYCHQGYTGNALHGCYEIVPEIKQEPQNPCIPSPCGINARCENRNEAAACVCNPETFGDPYVECRPECVISADCPYNKACSQQQKCYDPCPGACGYNAQCDVVNHSPICSCLPGYTGEPLSGCRNIPPPPPPTKIEVKRDPCNPSPCGPYSQCRTVGDSAICSCLPNYVGSPPSCRPECVTSSECELTKACINQKCA
>Ent378
MSTSQAVKIPAGLELAYDLEKANIENGLDAFVLTLHWSIIRTGLLQRVPNSATNELTERLPPDWPQHGSSHPNSATRSLSLFYYDRLNPHLRYELKVIELTANDMVAVTLFRSPITTTPPPATSVDSTPPANNPNRPASKVTSGVEKNSAAATFQIPNFIRTSVFDGEGSRDRATDVYEHADRLETQLYENIMEPLGLRVMGQPPVQGPYDDGSKKTSTPAAATTEGEGRQSRDPLLDERFVYPDF
>Ent379
VDETNSPTKKDKNTYHQHQQKLSSSSSSKVTNPNQYYFGSSEENSDVKMLISQWKCVDILRIITQYVRWLARNCKAQWPTELRTIFTKLYHLYRNSVPTECTLDPVIESANLDVEDDWFTILAQAELALDASSCPNPTNMFLLENAAKSGILNEDFLLRVEWFKFKNHLLQGKDEITVDHSYTKLHLNLILEMLKNKPDGFICVLPTEVDFVISSPVIIDKLQYVQKIEKLSKIEKLYETKQFEDLVEILNFSLSVDSSDDVQNRIYLTESYFHLGRIECVEHCDLVLQTLTKNGSEEKLLSILKLLRDIWEGMKCKMETKEFKMMINTLLKILIRVEKQEQCSHSFLITEPWCLLHAVLYHLEQIESALFIDEETVPGSILILQLGHEILSKSGKCSMNEGHFLSYCIAILLELAGTDMYWAFEETKTCLDQAILCMYSHPSKKFKLKNLKDHGTSGIPMNWSACCQLYKYYQLDELPEFDSKPSKSISAEVENLFQRIITEMPAQFKSQERYEQIKEYIKGNGPSDVVFEPNESAEKLETFDIYYLLADFYFKNQDLQKAVEFYIWDLTVCPLRFDSWTAIALTKTEDVVSKINACDAFKVDDVIVESDAVIRCFQQSVNLDMTNAKVRIEFGSFLYALHSVFTREMNLHKDKLTPELVEEVQMRHSTYLLRSKSLFEPYKVGGPDAPRDKTDEDDAWINHYMLGKVAEKTNSTEPTIFISQYVLAGQLLHAKCSTYPSRINYYNPPDFALEALEIYF
>Ent380
NKCANEKRRREQENIYIEELAELISASIADLSTSMAVKPDKCAILQETVNQIRRIKAAEELAVQQGEVSSSTNILANEILCPLVLEALDGFLFVVNSDGIVEFCSENVEGFVGFKGEELVGKSIYGVVHSSDQARFSGSLLPMSI
>Ent381
KVLLAMQEGVLPGNLHFNEPNADIPALSDGRFKVVSENLPWAGGYVGINSFGFGGANVHVVLKTNPKQKPATPTTSATPILIPYSGRTKEAVEFTLKQLAEKPRDDELIGLFHEIAKEEIPGHHFRGYTVLGEDRADLDVQPVTTSAGEKPPVWFIFSGMGSQWQGMGKDLMKFPVFEKSIKKSANCLSPHGIDLIDLVMNGTDEMFENVLNSFVSIAAVQVALVDMLSCVGVAPDGIIGHSVGELGCAYADGCFTAEQTVMAAYARGKAILESKLAPGAMAAVGLTWEEAKARCPSDIFPACHNAKDSVTISGPVDSIKKFVEKLKSEEIFAKEVKSSGQAFHSKYIA
>Ent382
TWSAGVGPAKDVYNISENPQYRLEIKSSSPDGAAVWVLLTRHITEIEDFKENREYITVVVYDTDGKRVFYPYEPPPMIDGVRINSPHYLCKIRVQGTTAKRFTLVISQYEKMKSIHYTLRAYSSCPFQMNEIPEVGKYQKQITGEWKGKSAGGCLNHPESYQNNPCYKIALKTSSNENTLIIELKGPKDFHVGFDILCSNVTDPKAPGFFNKKSCGNY
>Ent383
QILPTSSSATTDLSNHSPSGGPSAPRDISAVLISTRFVTLTWKAPIITNGNIIAYAIYYKEIGSDRERTRNTTTGRLEEVNIQGLQPNKRYTFRIVPYNEKSSGVSSPEIAVTTQPEVNVPGSPANLRPVLVTPTSIKLAWSQPEVSNGNIQRYKVYYVEASSKTSTSGTVKLIEEDDDTAEEDDGEIEDYLLPNNGGIQSKTVNIPEVVIEDLKIYTEYYIWVLAFNQ
>Ent384
VEELRQRIEEKNRIIEKKTNIALQASQERNRIASEFGEIRDQMEIKDRKINVLQRKIENLEDLLKEKDNQIDMARARLAQYQVGAGGSGGMGLMNDPISLPLSNLEDAIMDKDKQIGQLREQRDRAEGEK
>Ent385
PCPGVCGTNAECHVYNHLPSCECISGYQGNPFHGCHLIPIRIEPTQPHDPCHPSPCGPFSQCRNINGSPLCSCLENYLGPPPSCRPECVISSECPLDKACVSQRCSDPCLREPCAPRAVCKVLNHSPICSCPPNHVGNPFVSCELEQIKKIETDPCHPSPCGPNSECRNINGFAACSCQRSFVGSPPNCRPECSINEDCPSDKSCSNYHCVDPCRGACGVNAECRALNHQAVCTCAVGYDGDAYSSCRQIPKYLPPPPDQVQDPCNPSPCGTNALCSARNGAGSCVCQELYFGDPYVGCRPECVQNNDCPTTKACSQNKCI
>Ent386
QLKCKKRVILSGTPIQNDLLEYFSLVHFVSEGILGTAQEFRKNFELPILKSRDSFASDKENAAGQEKLRELSAAVEKCMIRRTSALLTKYLPQKIELVVCCNLTPDQATLYKKHALKFTSSSAGGNKATSTLAAITSLKKLCNHPDLIADPLPSKLNVEASGKFKVLDMLLAVIKSTTDDKIVLVSNYTQTMDFFEKLCQLRKYGFTRLDGSMAIKKRMKVVDRFNDPTNKSEFIFMLSSKAGGCGLNLIGANRLIMFDPDWNPANDAQAMARVWRDGQKK
>Ent387
KKEKVSNPVGGPKVHKEQNLSKPDSNKPSKCEDKAEEVSQEKNPPAKPTNTPAKIKESIEAVPEPEVVNAKSSATIEPAPKPRPTFESLVEKVHPKFRELGLKYSNYILRGSNQRTIALLSTTKSYILGYRTPEGKGFKQDLSSQLQFYYEKLKLYRPYAVGMTTAVEGVNAAIRALEEGMSDPQYKEELEEWVDRFIEEKITKAVEAIAEKGAEKIREGDTILTFSLTDAIYETFKLAGESGTRFNLVLAITKSDHYLAEYTQLKQAMGGDVLKSQVNISCINLSSIMSFISSVDKVFLGGHALFTTGGVMAHAGASTVALCASHHNIPVIFFCETYKFCDKSPTDAFYSDVFPENKFGLAVDKEVGVEDDEGLTVARICYDVTPVDLVTCVITDIDMLPSSSVPVVLRVQESRPLTKCL
>Ent388
DHDLVFSMQEIRQLSLGRLKEIDEGSSESGGRPTSRRGSEAAGSDTGDSSEMAELLDAEQIQMYIQELMPKECVVKLNNSTKSKENIWVVHPIEGVTRGLEKLANKVDMTVYGLQCVQDADLESVNSLASYYLKQIRKIQPKGPYNIAGYSFGCTIALEMALLLGKEDQKLVKNLVFLDGSHKYVSVQTAKYKDTKQVTVLGADSEADAMCTFLMQFVSFEYIRVKNDLVSLATMDDRVTRTAEIAQKALPHINIVELKEAILSFYKKLVIADKYTPSSKFGGRAILIKALKNMFSEVLGEDYSLSQ
>Ent389
QDLADNLGVKIFQADIIYHLFDKFTAYRDELKAKKRDEFKHIAVFPCKLKILPQFIFNTRDPIVVGVVVEAGVVREGTPICVPSKEFVEIGRVTSIEINHKQMEKATKGQEVCIKIEPAGDSPKMLGRHFEETDVLVSKITRESIDACKEYFRNDLSKTDWQLMVELKKLFQIM
>Ent390
NEEDGKKSETAVSSLLEKADQTYKQQQYMKAGLESMLQSIKEKKSMAGLSMAPFPTSSSATTVAAAPPSASMIGPAAVSTYASAAANALNNNNISVGSISAANASMGAGNIMTLGGPGVQALTGGGPSTLSHAAGSLVLKNVQSLAYCYAIDCKSSYEELNRIMR
>Ent391
ETPVDITRIPDQEEVTILEQEPDVGVGLAGALKLAHKKGFLEQEKVKRVGATTMKHLEAKHYTIEDKNYEEERVSKRDMYFGPTSDFREKDGYKPEVKLEYNDEDGKPISAKEAFRLLSHKFHGKGSGKNKIDKKRKKNEQEKLMQHMNSTDTPLRTVELLQQKQKETHSAYLILSGSKAHDMLRKSKR
>Ent392
IAILPSSNGFVSVGEDRTLRIWQNGATSQVLFHPAISVWTVACLSNGDVVTGSSDGALRVFTSDPDRYAAHETLAAFEEEVSHSVLAAQQDLGGMKISELPGRECLFIPGKSDGETKMVREGEKVGCYSWSAAEKKWDKVGDVVGASGATQNTSGKVLHEGKEYDYVFAVDLEGQKALKLPYNVTEDPWFAAQKFIDKNELSQLFLDQVANFIINNTKGMQLGNASDSN
>Ent393
VCPLTALKLGELAIQAGFPPGVINILPGTGSVCGQAIAEHPLVRKLGFTGSTPIGKQIMKTCAESNLKKASLELGGKSPLIIFKDADLDKAVRGALSGVFFNKGENCIAAGRLFVEESILKKFVRRVLTETKKMVIGDPLDRSTAHGPQNHRAHLEKLVEYCEIGVKEGATLVHGGHQIKRKGLFFAPTIFT
>Ent394
IDVEWKPESEIQIIKTGFNYGGRGLELSTLNVFNGKIYSCGDKTGIVFELLVNDTSIDVTPVPWAILADGNSSSGKGFKCEWATVKDESLWIGGHGTSGGHKYLKIVSPSGQVEHVDWTQNYAKLAAAVKISSPGYLTNEAAAWSETLKKWVFAPRKISKEAFKEETDERSGSNTVLIADEDFNEIQMIKVGELIPTHGFSSIKFIPGTEDKIMVGIKSVEAENETESYIMAFDLKGNVLLNETLFASDKYEGVEFF
>Ent395
EFNMNPDGTKCNLDLILKWATLRFFDTNPSVLIRILDYMINVFQVLSAEDYNMADVEAGAFIPYLVVKLGESKENVRVNVHEILKRVSTIYSSQKVFTYLIEGLRSKNARQRTDCLDEMSSMIGVYAMPVMGNTPQLALKEIAKQISDRDTNVRNAALNAVVQAYYLVGDKVFKMIGQ
>Ent396
PVIDPFAQNQGCWRAPPASSITLEVPMRDYCLSPIHEVPTPLGTPSHSPCHTPMMKRMSADENLPSIKILMSSEDDDTTRSSSSKKDSPPPRMLRIPIISISVDDAAEDGGTEIDTLNMIEGDPDGNNREEEKKAQSKLFYNSLTGESEVIPDVLIHVPPERCSESQPDLESPVRDVETPLTSPRVKTRPPPLIFANEILSCSNKGPGDDDRNVKIVVPFVNIEYATPVAEYLPKFPSIITGGPKMDCEEEDASHHSLCKTLPEMIPSIIFEHSAKENPLVPPTITINQSSEAESSSDDTPAQRHMLLRPNLCFLSPFAGTSDRIPSESNLSTSGYSSMASPCPSRCPSVSPLCPSEAEDYHTCSHLHGAQRRASLTPGTPKKLLIAPLRRSSFNAPHHATSGLLCDNSNMLCEHEGPGLGERRGEMVVVEVETDSAVEVETDVESCAIITLSSEVDNPAMSMNTDQQPGILSEDMKRNDEMNTLLQVPKKGMPKSRSLDIGGSNASAVDQYSPSDPNSIPDGRNLDKKGQLLRGLGPSLDSKLNNVDRGFLSTTGVTIIFPLSNSISNLSGRKNCGNLIEIPEEKERRLSPASSRSESPLSELSATGGFSFLGSPLTDSDGVYDCGSSEVLTNNNETDTQAITSGTRLGLIPLSRSNPPRRSAGKRKERKPTRGGNNTLLSANPASSADTTSDKGATGGDSQDPILSGDGELQVDFRQISHLHLPPYLAKALPSSSVSPKRASPKRRIRAQPNMDN
>Ent397
TTPRVKTYNPKWDESFVTMATNLSSIGLTVFHDAAIPPDDFIANSTILIEDLLEKLEATPAPLSDALSAESASSASVALGASSSEKKSYDIWVDLEPHGRLHIAMDFNYEEEEEHEEANSESIVKSGGGQQGGESDGGKEFKERGGGFNRRRGAMRRRVHQVNGHKFMATYLRQPTFCSHCKEFI
>Ent398
VINETVQRGNNNNLLSQLNQMYSKKPSLLFPPPKSASVGRNALENSLSAFVFMSFGVFLLNQIHNFMGGSGQIGRNGDDKHALRQGRKLDNFDLDHSELNFLFEPPTEADTTTLFNGSEDGKGLLPISDAVKNRPGHQEKNNETRSEVVEKVVTSNRNATNVGVNTLPNRTSNYVNNMFRAAINLVNAYTKDTQALDCIWSKYCQDLDKTSAQHGSLYSIAARIN
>Ent399
DLKGDFPLVKQLQALKESLNINTKAALSKISQDANYFLVPFLDIIRSEDTSGPVTALALSAIEKFILNDLVNEGNGGTSAAEAITDAVIHAHFVSTDSSSDEIVLMKILQVLHRLFVCPLGALLSNESVCELMQSCFRMCFIERANELLRKSAETALNDMVRLLFMRVKEFPVSTGKKTKILDPTLELAVEVAREETNKTEDSNIDPVVATPSTESEPSETPNIVHTQVPA
>Ent400
HASIIDGIRLAKAQKYRYKHKDMSDLESKLKESLDKGTRRRFIVTDGVFSMDGNVAPLPAIQSLAEKYNAVVFVDECHATGFFGKTGRGTEEYLGCKTPVDIINSTLGKALGGAAGGYTTGPKEIVDLLRQKSRPYLFSNSLPPPVVASSSK
>Ent401
TLHSLGLMDELAGPRLFAVIKNEMKAKIKEIGTDKVDSSNFDVLKTWMNESSHAWYTALYMRDTGGRLLNCPPPEFGMELSSMLLQQYGIAIIKDLFAVIIEFPESKPLLDDLKTCMNTVNLRNSLVVNLKSSLERRLLNAGVNTSEVLEAYIATVRALKYVDPTGILVQLVTPPVREYLKHREETVRVILISLTEESGELSEELARNPTNPDKTCKLNLKNYKLWKPDPIDVPKDKHNLRKSDLIEAMVSIYGSKTVFIDEYRALLADRLLRMPKPGSITREIKCLELLKLRFGEADLQKCEVMLKDVSDSQRLNTRFYEDEGAVLANEAVQVSSLVVSAQFWPSFKQEGLVLPDPVQSALEKYTKAFEMIKGNRTLEWQKHIGTVRIEIEHGGSKLSFSVSPIQATIIWHFQEK
>Ent402
VVAAEANNSICGVGIAYEASIGGIRMLNSMNSTPLDKVEAASLSHNNQHIDIYSASWGPDDYGRTVDGPGELARNAIFHGVNKGRGGLGSIFVWASGTGGRWGDNCNCDGYVNSMYTISISTASERGTVPWYAEHCSPSLATTYSSDSWKANDRNITTTTIGEKCTSSFDGTSPAAPIAAGILALTLQANPTLTWRDVQHIIVRTSRSAPLTSQDWATNGAGLRYSNFFGFGLMDAGAMVKLARRWISVSERFVCQVPVIRIDSEETIARYGTLRRKFKLEGLNCPNVGHLEHVQLIVSTRSNQRGNLGMVIISPSGTISTVLTPRPRDIFGKSFINWPFMTVHFWGENPIGTWTLEFQNNGTFNQILSNVTFLGYGTLSNPNQGDSNFPSGLSNRDEIQDEKWPFYISFWTILEFSIIVFIIWQVVKWIGARRNENKFTKVQM
>Ent403
SYQNWKDSLPDTSWLKDLMPPPEKIDAWQGSIIEFKNKVKDFEIDPETKALGQKRLGEFRHWFDQRLDKAIKATEDETTAHMSEETHLTRNSNGDAIVMSPGVLQRMSVAAEKAAGKIHNPAERIESLYARLESLQDELIKVQLKYQKEIEKLEKENKELRKQILLRGKDVQTRRNIKKSLIDMYSEVLDELVDFDSSYRSADHLPRVVVVGDQSSGKTSVLEMIAKARIFPRGAGEMMTR
>Ent404
PCLQGPCSAQAICKVVNHSPICTCPPNHLGNPFISCTFREEPRIPQDPCSPSPCGPNSQCREINGVASCGCLLGYVGAPPNCRPECIIDQDCASDRSCRQMKCTDPCQGLCGVNAHCRTVAHSPNCYCNKGYIGDAFNGCHFPPAQEEPKVNIIHIDPCNPSPCGSNAVCTARNGAGSCKCIDLHFGDPYTGCRPECVVNADCPQNKACTRNKCV
>Ent405
IVLSDVPEDPLDIIASGPTVPNKDPESRAREIIDKYSEPGTLAESIEQVLKNPIVTPPKSKNVTNIIIGNNTVALEAGSEAAKRLNLYPLIVTKTLSGNASEVGDLLGHATQAISYLFRAKQSDQFISAYASTIYNAAEKLSLEREKVDELVRVVQDPEIQSKFDGVCILFGGETTVNVVGKGIGGRNQELALSAGMKIDTCANNLHVKGKVALLSAGTDGYDGPCQAAGAVADSSMLQRGYDNHLSPSEYLRENNSYQYFKYNSNGAYHIITGHTETNVMDLVIIVIVK
>Ent406
MWSSIYLPTKMEELKFEAPLAQLEDFVDLCSDLQNLCDLKSSNFNMNGNSAAGSSNSNGNSNGNGGMFSSGGFGGDGNANSHAQQQQQTLQQCAAKGLEQLLMKQALDEDNNDVVVVEGDGVFTDTFSGSLEDLVNTFDEKITKCFNNLDETTEKLAPVQMRTQEELMNDC
>Ent407
IDGPGVNHQANNFPSPKKSVNQAKEKATSRGGGGLAAVGSCSNASPSSDPCLMTSTKAEMIQKWISNQTHSPTFFDDISKLDDSFFGGTSQIGSIFSGPPSQILQNKIGGNIPYFFSNSSGDAHFNSFYPEPEYKALTVFKTCDEEDPDEGRDEDGYEFEFIEVVEPEVPVPTNDVCLQ
>Ent408
VRWRDPDLHEVIQFLGNQNPVVKANAAAYLQHLCYMDDPVKAKTRALGGIPPLVALLSHDQPEVHRNACGALRNLSYGRQNDENKKAIKSAGGIPGLVRLLKRTPDNEVKELVTGVLWNLSSCEELKRAIIDDGILTLVNNIIIPHSGWDRNSGPNNQHIPDACWSTVFKNSSGVV
>Ent409
WCRLSGAFEKKCNPANLPYYKVVRESTRNEYFSYAKHIEKDLFRILPGNGCFCKSDSPGIPRLRRVLRSIAWLYPDVGYCQGFGTVVAHLLLFLEEEDCFWLMSTVIEDILPASYFTSDFLGIRVDALVFGHFLAAHFPEVDALLKEHDIELGLIAFTWFMTLFASVVHVKILLRIWDHLFAEGSMVVFKVMLAMVKLK
>Ent410
LLLTEKEKLAKQRAKITLDALKAQGFEVPEAGKGGKTSRAGTRVRPKKQVQSQTSTEEQSASGEAGGEDNENATPKTQEEIEEEQARIKEAWDQESETDEEKEIKRQKEAEDGAASNDEVSKSSEINEAGSDGENLDSLSQDDETGSVAVIEPVSEVPEKKEIKEKEPADVRIHKRREENQKARTLKNLRSPVVCVLGHVDTGKTKILDKLRRTHVQDNEAGGITQQIGATNVPITAIKEAAKFVKGFADLEMKVPGLLIIDTPGHESFSNLRSRGSSLCDIAILVVDIMHGLEPQTLESINLLKAKKTPFVVALNKIDRLYDWQSSPKRDVRDIIKSQPKITVAEFDKRSKEVMVQFAEQSLNAALFYDNPDPSTYISMIPTSAVTGDGMGNLMALIVELSQTMLAKRLMFSKELQATVLEVKAIPGLGTTIDVILINGFLRIGETIVVAGTEGPITTQIRSLLTPDGMKELRVKNTYVEHKEISGTIGVKIAAKDFEKAIAGLSLVVAHQSDEVEFAKEEITRELKTALNSIRLSERGVYVQASTLGSLEALLEFLKVSQIP
>Ent411
IVAAYATVNPQRAYVLSQEIADWGGGNSWTNSLYFISSQSFTNDICTEAGQTPEGLFVILDVMSGKYVTLGTDSKLTAVGGANVLASKFRLAFKPGGGTLQALNNNKYVTADSSGTSALAATKDTASMYELFRWYPQPDETYQLRALSNKGFVGTAADRQLTNNGIASKYILVRVDDAPLAPPPARGKLRNSNSNSFVRAIASDPTLRVGNAEPDATIWSTERVEDSPDAAPLYTIRSTTTDLFVTADPTGASPLTATNGGAGAWEYFQFIPYNNEVYIIIHVISGNAVAAQPDGTLVDNTLDIDLAVQWAIL
>Ent412
GSFSAISVAASHGHRSILHKLLAHPFNQPSSKEVLSLEEILAEGAQPPGSRKDLLPGQVINGRSVEEPKILSKTQVKVLQEAMYQSAENGHIDITLDLRNMGVPWTLHCWINSLATAHELRCEPVINQLLQDFLHILQHEDFSQASFVEDCLPLLFNIFRQQ
>Ent413
EMANRFEDLERDLGTRLTSLTNLLVSVEAKLVEQEQEIKRNHRRMMSVLGGMKKSEVEGGRGSSSSDNSEYRAEEVIGEGEESINSSSGSEVVVTGSTSSSTTTSTTTTTDRTKSILPTNPYGGPRSDEMIKYNSTVHIENGRRVFSYYWVVPGMTYKLSSWGQKRVLRSNSFYIFPRGYRMYLKIIPRYSTSTMYIHVGITRGDYDETLEWPFSYKMRVQVLDQNESKSRAQDLKSRIWDPKELCSATNWRKPLSADND
>Ent414
FPLCRHRTLEIVQHVSQPEPSLQESVYLQEEYNLDRLSIDIVKVSGSVSTHHTSPRVPPIRELLPRPPSASEDTLLVKFLVQEAGFYQINILYEDAHVPGSPFPIPFNAAELDPEKTVALRESPIVLSISGDILSMYISPKDRYGNECNFGDVDPALFHFSLLQLDDGHHPVLVESIVFNFSREIKKILGAPFDEPYEETLEVRLDVEIFLPGVFLASISYNGILIGNGTFDLVTLSPDEHNNLRSLISNNPGARFHEAKLLSSGQDLQKKPRQVYIYVAAKVLTIKEFYLGILPFRLAVFRILPATKVKLLSYNVERRQNILEISDRTQPKIVLEIEPTTSRIVLAMFALFLKQRLGGSESFENKQKFFYEELKSSKDVLRTTTSVLSINRDSILNS
>Ent415
ETMSTNAFHYVQTQLDQYHSMMVTDKENIPYWSKRAHMALKAYQELLFTLLWMDKYGSEAVKESSRVIKSNVFYMPEYRELCFSLLNSFDPVKLSKLYLKDLVETNHLFLKMLEEYATSSSRKILVKTKGQKRKKMKRSGNKKGAKKSRKTIPKDDEELDELWSTVCHDILESVESSVGPSDEAENVIPFDAASDTPIEEQKVTAVERISVFLHTRKYKEAFVLLKASREVWPDCREEFGEQGLDPVDETLVLKGIFMRKGTLSAANAALR
>Ent416
EKLVQRKEELDVGYQKISELMDHLEQRKTEAILFTFRQVTKYFSEVFKKLVPGGHGQLVMQTGNRGSEELVELLPEEGSSQIQGFNSDYFTGVGIRVSFSGNVSAEMKEMNQLSGGQKSLVALALIFAIQKCDPAPFYLFDEIDQ
>Ent417
VPQRQAQIHQLLTQQESLEAGQQEIAEWLSSAEVLLNSHVLTGGPQQLQQLLDRHRQFFAKTLYYKTMLESKSKVVGGIVRSGERGPGVEHLVKNMQLLTDHFKRVEQSGQAWEHKLTECIRCWRNYDENKQTVIDWMGTAEKLLQERNLESKQTVEAHK
>Ent418
VLNLCPNDPEILKKEETPERLDTDTVMMEDASEITAGKPYHWRDWCICRGRDCLYIWNEAAALELSNGSNGWFRFVLDGKLATMYSSGSPEGGSDSSESRSEFIEKLQRAKAGIRPGMQSQSILSSPGPNNQMKIGNWALSCKKDGELSISNTDGQQQTTILKDDLAGFLFESNRGTRHSFTAEVGTLGPEFATGWVGKRGKRLKSKHEAMKQKIRSLAQEIFDNYFQVAQSQPRGVVAKLGTIVAQLERACFKQ
>Ent419
YLYHVTTAIMDSLIPTNSSGGGEIELLGKITKPFVNLIVQIDKEVLECWAKPDCTKHENSSLIKDLCKVKKSSSKQAPMVSSYMEDFQAKAAAASFPLFQDVETTTALPSGKEPCSFLFHGTSLSDAAAGAIILVVSLVVLCLCLILIVKILNSVLQGQIALIIKKTLNAKIPYVPWITGYIAILVGAVMTFLVQSSSVFTSALTPLVGLGVLTVERVYPLTLGSNIGTTTTALLASMAVEGDTFKPSMQIALCHLLFNVTGILIFYPIPFLRWPIAMSKFLGDTTAKY
>Ent420
ADINVLGDRVKAVVQNSQRFISDDMDTTGLEGYRPADPTAVMERVQQLEEAYAELVKLAIERRTRLEESRKLWQFYWDMAEEENWIKEKENILSQADIGHDLTTVHLLLSKQKALESEISNHEGQLNSVVSVGQDLVDSQQFGADKVQERLQEITSLWQNLRDLLVYRKNRLTEAVDYHQFFTDADDVDTWMLDMLRLVSSEDVGRDESNVQSLLKKHDDVTEELKNYTSTIDALHQQAQQLGEQDRDSPEVVERLASIDRRYKELTELAKLRKQRLLDALSLYKLFSESEGVEQWVAEKERMLDTMVPAKDIEDVEILKHRYDGFDKEMNANASRVAVVNQLARQLLHVEHPNSEEIVSRQNQLNAKWSELREKAEAKRDELNSAHGLQTFHIECRETIAWIEDKTRILEETANLEMDLSGIMTLQRRLSGMERDLAAIQAKLEALEKEADRIADEHPEEAAVIRERIDQIRTVWEQLTQMLKERDSKLEEAGDLHRFLRDLDHFQAWLTKTQTEIASEDAPISLADAEKLLSQHQNIKDEIENYVEDYEKMMEYGERIFTDPSTQSDPQYMFLRERLK
>Ent421
MMNSYFEQSGFYGTPSGAGDQSYRFPIGLGMSPYAQHHGARAPQDSPYDATAAACKLYSSQAGSGGGGGGGGGGGGGDGYKLDCPVNKEPSNGYNGKDVGGGGHGLPGSAGWGGPAGAGVPVRPTVCTPDGRYGGGNSVGGGGGGGGEPSSPSRSLSSWNATCNNLQNGGGGLAGGVPSQAASQLQQSANHTFYPWMAIAGQSYL
>Ent422
NCKYFATKVYSLFGRQDPEQQEEVFQKLGTNIRKIIFATDIAETSITIDGVVFVVDSGVRKEMIFDPKRNISTLKLTTISKSSATQRAGRSGRTQPGECHRLYSEADFQSMSSSSAPEVFRKPLSLAVLSLIEMNIVPMEFEWISSPSKDAMSAAEEELRYLGAIDEENKTTALGKLISKCQQEPKLVRMIYRGCQDGFGMAAVTIASIFTVANMFYYIGADEAGKQESRKSRNTFALESGDVVTMFRVFQEYLSVSGMNGDRKNDDDDNKREETEKVVNQRKQGGVWCRKNYINGKAIGLIMSTRKELVQLF
>Ent423
ILELEEFPDVKIPTNMSIATLMAAVRAQKPDAFLDSLVFFIRSDLGSPFMNRFSTTSGVSPSPSSSSVPDLVDQPEQQQLFPGIGEVQNLKESATTIIPGVFRIPPLPSTVEVFSMLGGLGLLAKHLPIVYPETLRQIAVGSKFTGTVGVVMNMDKESPVMMNDNDWVKIEAADDFYDEMLDSMVASTPLAKRAPGIRQISVTPGIPPHSMAAFGLFLSLPRFSEILLGERVGAQCMLRLVMGVTDDADG
>Ent424
PCLGACGWNHVQCKVFNHVPSCFCEPGFEGNPFSGCTRIVFIEQDPCNPSPCGHNAICENINGRPTCRCIDLHQGDPYIACRPECVINADCPLTKACAQQRCFNPCLSPGACGEGAECSVFNHAVFCTCPAGYTGQPLSSCHPIPPPRIEPQPILDPCIPSPCGPYSQCKSIYEQAICSCNPGNIIGTPPNCRPECIVSSDCPLDKACLQQRCSDPCLDGPCAPNAICRVVNHSPICSCPADYIGDPFSGCQPKPIIPEARIDPCNPSPCGPFSQCTAVGDRAACSCLLGYVGSPPQCRPECTIDAECPQDLACLRQHCTDPCPDSCGFNAFCKTILHQPKCYCEDGHTGDPYSSCVLIRPIEPAPPLDPCNPSPCGSNAICTTRDGAGSCQCLPDHKGDPYSGCRPECVLNADCPSHKACVKNHCV
>Ent425
GPVGKGPGCGFWAPGWRVWLFFMRGITPLLERWLGNLLSRQFEGRHSKGVAKTVTKQRVESHFDLELRASVMHDIVDMMPEGIKANKAKTILQHLSEAWRCWKANIPWKVPGLPTPVENMILRFVKMKSDWWTNTAHYNRERIRRGATVDKTVCKKNLGRLTRLYLKSEQERQHNYLKDGPYISPEEAIAIYTTTVHWLESRRFSPIPFPPLSYKHDTKLLILALERLKEAYSVKSRLNQNQREELGLIEQAYDNPHEALSRIKRHLLTQRAFKETGIEFMDLYSHLIPVYDVEPLEKITDAYLDQYLWYEADKRRLFPHWVKPADSEPPPLLLYKFCQGINNLQDIWDTSEGECNVLLESSYEKIYEKMDLTLLNRLLRLIVDHNIADYMTAKNNVVINYKDMNHTNSYGIIRGLQFASFIVQYYGLVLDLLVLGLQRASEMSGPPQSPNDFTTYQDCATETAHPIRLYTRYIDRVHILFRFSADESRDLIQRYLTEHPDPNNENIVGYNNKKCWPRDARMRLMKHDVNLGRAVFWDIKNRLPRSVTTVEWENSFVSAYSKDNPNLLFNMCGFECRILPKCRTTHEEFTHRDGVWNLQNDITKERTAQCFLRVDDESMSRFHNRVRQILMASGSTTFTKIVNKWNTALIGLMTYFREAVVNTQELLDLLVKCENKIQTRIKIGLNSKMPSRFPPVVFYTPKELGGLGMLSMGHVLIPQSDLRWSKQTDVGITHFRSGMSHDEDQLIPNLY
>Ent426
SNLIYEAVFNIKTSTGRRLLEQKIPSKYIHLEEIIAYLATERKTNKLDPVLNEQEFKIQVSDWLDKGFGLTFRDDAEIIQACSFLHENGVLLHYEDSTLRDLYFLDPQWLCDMLAHVVTVREINPFAKNGVMKVDDLLHLFKGQSRETRDYIMSLLSKFE
>Ent427
VQVKLNTKRLYQSDGYAVKEILKVASVLYNAVRDAEVNSKYPTKIPSETENAPRIDIKDLKETRSLTSHLVQKGVGLYDMLSKEVSLREARQQALSKAHEHGDVERLIKSAIETGGGEAKKLTSIIETVQNNCAAIDGKIEKKRMELDRSQKRLLTLKKVRPAFMDEYEELQQDLGLAYAAYVNRFRSLAYLQNQIQDKDRLEQERKIEERLIKTEQTRAGGDDLLSYGNGKGGAFLISSGDEDSSDEMSIGANKTAIIPNNTGNSSSRSGASNLKPRLIGNSDAGDLMKNGQRRVYGSMMGAADQDSDDGSDMILVDGDNSELASEDEDEEELINIQKNQLVGGKGMTAKHGKSDLK
>Ent428
AQDDGVGIYLVVQTMNLLSELGLRPRRTIRSALWTAEEYGFNGSATYIKEYYRTAEQMEKVTLAMEADYACLANGGFIFHANYQGNPLRPHNLMTHEELGCIMTSINEMLGSDVTLGLVYESDSYGTDLDRFIDLDIPVVSLLGDDGRYFWYHHTDSDTVSALNPLQLDYCLASWASATYILADFAYSTERSGGSPSLTYNFMTLISISALFINSMILT
>Ent429
NAKSLTLQLKTLEYQLSRLDSLEEEYTLQQRLREGVRSMAYAYTLSTGHHQKLALANVKAGFRECTESLGALEGQLQQFLGAFHLTMKGIQGFARLCPGDVYEIVVKHGVQKWKTRTKVNKDGGQEWDYPEAKIIPILGQDLFIKAAEVKTLGKQVLLGNKFCEICHLFSAHPQLMT
>Ent430
PCGQCGVNADCRVIRHNAQCECRVGYTGSPQSYCYPIERSTPAPIVIPLAQPCNPSPCGRNAVCREVSGAGACECRHGMMGDPYVECKFECEIDSDCDTRKACTLNKCQEVCNGACGINALCTAERHVPVCTCPDGYIGNAFVRCYPKPEERQPPPVPIDPCYPSPCGPYSQCRNVGGSAICSCLATYIGSPPNCRPECVTSSECDLTKACVRQRCEDPCIGVCGANAICKVINH
>Ent431
VCGINARCDVIQHIPVCTCYEKYTGDPFTRCHPIPVAPPVRVDPCNPSPCGPFSECRNGVCSCKQTYIGSPPNCRPECVSNSECPLDKACENQRCEPPCQKNPCASNAICKVRNHSPICTCPENHQGDPFIRCYPIERLPEPVARDPCEPSPCGPNAVCRVTGYGNGYSCSCLPRYIGEPPFCRAECVVNSDCPSNRACNQEQKCYDPCPGVCGVNAYCTAINHAPVCTCNSGYE
>Ent432
TDSKGQFIYHKKFHIPSPNAPYKCNNCSYRVSHKHLLQQHVRVHLLQDHQNAENLFGSEKYFNGAAEEETLLKRPRVLLWKDGKPLSVVRCRFCPQVFVSGDDLMEHEQQHDEGHGSDEGDDNDNNDQVLNLSMKLDPKNLLVGSEKDVTERLSRSPTPSCQSQTPFLYLCSQCPARFLYEKELRIHHTFHERKYEFTCSLCSYTARQEVPHLKSHMNVHSAEYQERTLSLLKGKYRAAPKLTFECCKDNNKSTSSIPPPLRKMKPVTISPSTNSSISEKGDGGQEDTTMSFICDASLPCRSCPARFNTFASFLHHSQQHGKTTQFNCKHCDFGAESRNNLTLHSILHAGSEVTIEPEIADVDNFDKSVSNLIPQQIPTVVPGADANDHGGDHDDGTTDFSVVRAYQGNPNFQYPTFVKNGRVKSK
>Ent433
YIHSKEKPFKCTECGKGFCQSRTLAVHKILHLDESPHKCPVCARAFNQRSNLKTHLLTHTDLKPYECTTCSKVFRRNCDLRRHTLTHSLSIEEDFHDNKDVNKKTMETKPNNESDSDSDIETTTGGVASDSSEIDVDVVGLGNNDQFPLGGKSTGGKLGFTIDEIMSRK
>Ent434
TMDYDNFATTYGRIRESVYDRIVKKDVDGKENEKLYECIEEIRKQNLRHPYLHLQEEKSIAEIHTESMNLKNNNNLEEIGAESNGRCSSTSSNCSSVASSRYASRPPLSPPKDDNDEITKAKNNILLLETDLDSAIPPSMPDLKNLPKIKDRLKRNESYRMANTDEEAAANARRPSPTNSNNANNASSRPALLSLSSPHLRMTMNNKLNRRMSFASSKDNSPHGNLHLNKKRDILEDP
>Ent435
AEEEDKYVLIYALFKLRLVRGKSLIFVNTVDRSYKLKLYLEQFGISTCVLNSELPQMSRWHTVQQFNLGVYNIIIASDDRIVDEAGPSSTAAAAASKEGEGHDEEDVKDKKPDKKDDKKKGDNKQKRRDKESGVSRGIDFQHLSNVINFDFPLDSTAYLHRVGRTARGNNQ
>Ent436
NAVSHAHSWKYIKPHANTMLSDVIFPLMCHSEADETMWKDDPVEYIRTKYGESLEEDSAVNCGEQLLNTMCKKRKGVLPKCIALVTQVLNEPNSTPQQKDGALHMVGAIADILLKKDAYKDAFDDVIIRFVFPSMDAPFPFI
>Ent437
AMHLTELSSAKNYHRQRSAQSRKMRSAKGRLAPHLLPDHQRGGGADTDPSCDEPNTRSLPRHFKLAAHKQPGSLLSQSFYDASKDTLYVSKAIALICPLPFVQAPHTFLLALHRRAILSATSSASDPSLEAAIYHFLYHVPLPPPGRSLRLETLWGESLTCLNPSAVNRLPLCDYFMGDLFRLLDLDSFLQLFTCVLLENQVLLYSR
>Ent438
CVRVLGLRESETFESESGSSVHSNEDGFLPPDSLSGEKEADGRLSDLQINYFKYPPAKRPNFIKLGCPFPFKIDWRSLLKFGSAKNTVDIDSFYIMRNPFFLEALRNTLSSSNKNTIFNQDPSNPEHLLIEICLTIVGKGSIGPGAIVCIPHETDIVQMNNKVDEVNDNLEEPVGDDASAHKKREDLRNTRDRMKSFMQKKRKKLRKKNCNGQPIDLTPFSSDKLQVINSAINSLWLPDSEQILKNMSRTPIGAIVFGRETYSIAKCSGIGYCTFNGLKEWFNACAKCDWNPRKLILVRDCRNSLVYRFAKLEICV
>Ent439
KDPIARKLRLRRRHGEQAEADTAQAKILKGMKDIAKDKDNKNYNDLKQSEPLKPKRWDEALEKPPLDYSEFFDEDIGQIPGIVIWEIENFLPNQVDETVHGNFYEGDCYIILQTFLDPNNSLDYKIYFWIGSKAT
>Ent440
SPVQPTSLRGKFEGYKVQTWTDTDGEDDRREILIKNDVTRAVVDKLVPYSKNYLVVMAYNTDHNGPPSRTIEVVTPEGAPGPVEAFEGFPLGASALLLIWRKPDQPNGILTGYQVYYHKVIGTEVDILQQRNPIDDPEETRAKLAGLEPNTKYRVHIRAVTSAGAGD
>Ent441
IRAYRLFPWRTLSRTWGFVNSIPLPTWARTPVLTWYSSTFGCELSEAEVQDLTAYSNLGEFFRRGLKPGSRPICPTASLVSPADGTVLHSGPLSSSSGMVEQVKGVAYSLLAFLGPNTFTLGPPSTWLGPPTDDPTEYVTSLLKNPEANCLYTIVIYLAPGDYHRFHSPVEWVVTARRHFSGELLSVNPRMAKRISGLFALNERAVYVGEWEHGFFSMTAVGATNVGSIRVYDDPKLSTNSWLRSGRPGTAWEDQNLRLRMEKGQPFGEFNLGSTIVLLFEAPKNLEALGDSNKVRVGR
>Ent442
HAIFDGFEDEEDKGFSIDILSPKTMVKKLTLKSLKNSLTPNHRQSISFSTSPHLGENGFVNDSADASLLDLNTSRGGSDTQSAASENDSPTKYRDEDYVELSGERAGVPVQLIQKRRSGTESLLVGMGGGDNNAYEEHKCRVVNTRAGYYIEPPIETLEKCVDDQGNCFVKGLVIGRLGHGEIRYIDVVNVAGVNIDEI
>Ent443
SWVKGVSAGGCRNFRDTFPLNPQYLIELTDPDEDDDDPDCTVIVALMQKFRRKMGQSFLPIGFTIYPVKKDYPKQTTPLDETFFRRNFPIQNPLKFTNCREVSARFKLSPGTYCIVPSTFNPNEECEFILRVFTEAKVDMKENDEAVDVFLPDDAKLKNGDDDNKRKQLATPAGGTTDNDDGKGSKKALAFFKLVAGPDLEVNWEELKSLLDSTFTTKFEFHGFSKDVCRSMISMMDADRSGKLGFDEFQDLWNSIDTWKMVFIRFDKDKSGTLDSSELREALTSSGFKVNHKTLQTILLRYADKDGVLKFDDFIMCGLRLKYLIEIFKEGVPDGGKACTFTMDEWIEKTLYS
>Ent444
YGTKLILEGRPKLCRGEDPEYTAETMLIVFFSVLMGAFNIGQSASYFEAFAVGRGSAAVIYSIIDRIPEIDSYSEEGKKPAQRSRGRLSFRNINFQYPSRPDVQILKNFNLNVESGQTVALVGHSGCGKSTVLQLLQRFYDPIQGQVCVDGEDIKNLHLGWLRSQIGVVSQEPVLFNTTILENIQYGREDVTLKEVEEACRQSNAHGFICKLPN
>Ent445
MSGDQRTVIKGNPSQYVKLNVGGSLYYTTIGTLTKVPDTMLQAMFSGRMEVLTDSEGEVKLSISYGQNKSKIWNAFAGWILIDRCGKHFGTILNYLRDAAVPLPANTTDIEEILAEAKFYCMTGLANLAEKALESRNAVMNPICQ
>Ent446
MPEPSSLKRFQDLPISRKTVWGLKESGYAKPTEVQRESIGLALRGLDILGAAKTGSGKTLAFVIPVLEKLYTSLWSETDGLGAIIITPTRELAYQIFETLRNVGRKHDFSAGLIIGGKDLKFERKRVDQLNIIICTPGRLLQHMDENPNFDCSNVEILVLDEADRCLDLGFEQDMNAIIENLPAKRQTLLFSATQT
>Ent447
IPGLYTPEELENIVSTLRDMALTDGYTSNLYSYFAQRVRNNLHVILIMDYTNENFIKNCQSNPALYKLCHMLWLDGWSEETMKELPMKIMQKLYNTPETRLLQLDCAFGFTNNFDDDESRERFFDGFQKIYDTMDINMKYPRRYSSFIYNYALLYRNRRLELSGDSKKFEAGIAKLEEATTIVEELKAEAAEQETILAEKQAEANKAMDMISITLKNSNVQKGELEELRKKTEQEKEILAQKKAAIEVELSEIEPMVKLAQAAVGNIKNEALTEIRSLRAPPEIIRDILEGVLRLMGTRDMSWNSMKTFLSKRGVKEDIRNFDARSIDSTDRDAVEKILKLKQSSFDPKNAKRASA
>Ent448
VVDNHIVKYIPPETVAKNYPDSRFRPELGILLVGAQSADPQLFTKEYCGLFQEAGILPKVRLHRFAITPDAYLMPGTPLYASHFFAGQYVDVIGKTVERGWQGVMRRWGFKGMPATHGVTKSHRRGGNTGGGGEKGRVWPGTKIPGHMGSRWRVHKGLQIVRINSKYNVIYIRGVSVQGDPGSYLCLRDTCLPL
>Ent449
KQDCEIDLAEAIPALDAARAALDTLTTPDIAIVRSMKNPPYTVKLVLEAVCIMRGIKPEKKVDANGRPYDDFWAASLRMLSNMKFLDALKEYDKDNIPIPVMKKIREKFLPAKEFVPEKIKYVSTACEGLCKWIKAMEVYDRVTKYVAPKKAKLAQAESELQILMDKLNEKRAQLRLLAEKLQELNDEYMAMKRMMEELEEHIRQCLANLERAQKLI
>Ent450
QGLFGIEELRDPNGFHLLKESAILECDTLVKECLSPNRKRKLVEIFDHLSNSLCKVADMAEFVRVAHPSELFGSAAEDACLSVSRLVEKLNTDRSLYLALKGSTGGRDVKPLSAVDEHVAQLFLFDFEQSGIHLDAEKRSRVVYLNDLILYTGQQFATNAMRPAAISKDRLPANIRS
>Ent451
MFKKFDDKENVSGVQQLKSSVQKGIRNKVVELYPEVEPYIDQILPKKENFRIVKCHDHIEVLVPSSGEPLFFKQREGCWFPTLRLLHKYPSMLAQEQVDKGAIKFVLSGANIMCPGLTSPGARMSDVPKNTIVAVMAEGKKHALAVGITVMSTDDISKVNKGIGIETVHYLNDGLWTMKPVK
>Ent452
VRLRCALLSRLDHMTKVVHTNMSEMLRELLTRELSFLRSPKCSPVLLAGVRRRISSTFFFLCQDPIFNPEAKRVQKIPHDLTKLKKDMRQCHGCRRMMHVGQFTVIKGTTLTNRCLSCMNLYRTAIQRIDLNLYRHMLKELRRDELAAGVINSVTFLMDAFDLKFLVDEIWHAQSALSGIDNRYLLRLCRFRKETPWAPWNCVLLTDEEATAHLQLDNLKDAYKPTFFHKVLVKQCTAKQYFHGISRLRIGLDERVNENCKTAEARAKKMGEIKQKVLKRMKVLAMLS
>Ent453
VTHRCLPTDEKRWWTPEDGNGYEGMCGKSAPLINEYYPVCDPEDPGYSCCGAYGYCGSGPDFCDCPTCKNYGNDPSLMLEEPVKPTRLSIAWYTMSDGEGKWGRCGRPAPPLNGNIPICNPDDANTHCCSSSGYCGTGQEFCECDGCGNFLDNPDYVYPPKKWWDWEDGPDKSGRCGPSAPLLDDGGIAECNADSADAHCCSPSGWYGTGADFCECDGCTDFSTK
>Ent454
FLVFWAIIFAVTTTLILLFKKEKKESLQVTEGHMDIFESYRNLWRILKLRNVQILALFLLTVRIGTGASDALARLKLVEKGIPKETLALFSIFLIPLKLALPILTAKWTVGPNPMKVYINTIPFSILFGLIWPLLVYWAGWLGGPGTEYPFWFYAILFTATVAELVPGYTRFVTGMGFSAKISDPEIGGTYMTLINTITNVGGMWPATVALALVDYVGIGKCRDVRNDVLMGMANVTEVGAAGILDDGGEVRNATMGGAGGKGKAGKCSLVDGYYVESVVCSVLGLLWLFVWGRRTIMKLQRKPISTWRVIQPE
>Ent455
VVGIQGIGKTTLLHQLRQEGSQRHASQDHWARRMGAANKMALQKSGKPISTVGVDIGSWVLERKGPKSSNFGPVQFRTWDFGGQREYYATHVYFLSRRSLYLVVWNICDGEKGLNEIVQWLVNIQARAPNSPVIIVGTHFDLVSEKFPPGYLDYLQQKIKDRFIFVTDPEKRGLPKVLCSVEISCKTRHNIRH
>Ent456
YASITTPTTGIATVIDNMISQGAIDSGEFSFYLARDAGSTAGGELIIGGTDATYHTADPFVYVPVTDQGYWKVVMGTITVKGNNGVTGSYCTSGCPAIIDSGTTLNIGSTSVVSSLAGKVGAVFNSSYGIYLVKCTARLALPSISIAFGGRSYSMSGTQYTLEIGDPTWCAFGFLGDDSEDFWIIGDVFMGTVYTKFDLTNNRVGFNYLKSSY
>Ent457
THNVMEVAKQHGLRLFIPSTIGAFGPESPRNPTPNLCIQRPKTIYGVAKVHTELLGEYYYHKYGLDFRCLRFPGVISSHSAPGGGTTDYAVDIFHQALKQGAYTCYLGPDTRLPMMHIDDCLRSVMEFMERPSDSLPSRTYNVAGVSFTPAEVGEEIRKSIPNFVLNYRPDPRQAIADSWPQVFDDSCAQRDWGWAPRYGLTTMVDSMMSDLRPLYHPRDGGDDYTTTRGEDKARAVA
>Ent458
MGAQEVAPQMFKKKSNDSFGGAGYKLGEGGSSSTGAATSSSSEVSSPPEVHDVILHLWSNGFTVDDGPLRSYQDPANLAFLDSVKRGEVPAELRQKLTGQDCTLSIMDKRGQDYEKGHTSAKAFTGKGQTLGSPAPTIVTDAAPPTENERKVNEEAARSGVTLAPGAATTSIQFRLTDGSRLAAQFNHTHTVQDLYTFIN
>Ent459
VGQDDKITLGSLEFDCLFTPCHTSGHICYYLKTANPVVQKPAVFTGDTLFIAGCGRFFEGTAEQMHDALIEKLGNLPNETNVLCGHEYTIGNLKFALSVEPDNEYMQDKISWARDQRTELNVTVPSTIGEEKRINPFMRCIAPEVQKKLGISDPVTLLGKLREMKDNYKP
>Ent460
ELDYWMQSAGDDGVVLFGVGYTINPKVLSKRFIQAFFQAAKRLPQKFLMKLEGHLENVPSNVKIMSWIPQQDVLAHNATRLFVNHCGLQGVTEALYHAVPMVGLPIFLDQGDYLVKLVKHGVAIPLDRQTATAEVIYQTLRRALNNPSFKHNAKRLSKLMKDTPDKLTPQERALQLVEYLVRQKGANHLKMHSRHLNFFQYFCIDIFVFVFTLLFTSYKLGKIVWRKVSSSKIQIQIQTRKESSLFRKRVGGKIEKVL
>Ent461
PIEYWQSNLTTLHTTTPTDNYLDHFKFCSHNPTSPKDSTQLHQSCLGSYGGPIDPAVVLGGFIPAGQQLPQLPHYSNATTAIITLIINNHYNSTENLPALEWELEFIKFMKNYTSHQNSSLVKIAFNSERSIEDELERESHGEISTVLISYFVMFLYIALSLGEFTTPRRFFIDSKITLGLAGVTIVLSSVACSIGIFGYLKIPATLIIIEVIPFLVLAVGVDNIFILTQTYQRNAKLDKETDAEHLGRIVGEVGPSILLSSVSESLCFFLGGLSDMPAVRAFAFYAGLALILDFLLQITLFVSLMALDGRRARGERVDVVC
>Ent462
NSFVLIYLIYTFSSLVDTSGKFTDIAGVVHRISQLIEKLNALGDFWNDLFPDDYDQRTASSLELYGEWSNRRRDAGRDGDDSLDDKAKRNSHSSRLLPAIMLKDVTFSPPMCEKPLIVNLTMSFSAGESILIIGHSGYGKSSLLRILRGLWPHTEGTIRKFYPPGPQGVLYCPQKPYLTIGTLRDQ
>Ent463
DTWEKCDLTPIDKVPPDQLPHHLISAADHKWRVAANWLTDMEDHNEWMNEEDYETDENGEKLTHPLRMTYEDMEEVEGGGESSTDQKVKPGKKGRGGGQADKRKRSPSPPPKNSGKRTKKGAAGGAGSSAGAASTPSKQGASKAVKPELEDDYSRDFDDPPSENTLTEVAVPKVPVKKLESDFTPVK
>Ent464
IALCHLLFNVTGIILFYPIPYFRFPIQMAKFLGNCTAEYRWFAIFYMVSMFAIVPAIFIGLSFAGPIYVIILVSVIGVMLAIIGVMKVLQKKCPQILPPVLRDWKWLPLPLRSLKPYDDLFSKLACCAKCRPSTADDELTEVEGNSSGLIRGVENGKNHLVYYPDSTETELNKRNSKTSTGANNLNSNNIINNSNKDAGEEIANYGNNDRHEGNSQSGNGYGHNNYKVGGTPDINGEIGSDNEGYRGSADSLNNI
>Ent465
VFCTCPSGYVGDPFVHCSIAPQKVEEPRQRIDPCNPSPCGPYSQCRANGEQASCTCLEKYIGSPPNCRPECVTSNECPNDKACLQERCSDPCPGSCGYNAHCNVINHAATCTCDNQFTGDPFSQCYPIPVAPPVRTDPCNPSPCGSNAVCTERYGTGSCQCLPEYFGDPYTGCRPECVTNNDCPSNKACQNQKCVDPCPGVCGINAECAAVNHNAICTCILGHVGNPFYMCRRQEIPPPPRYDVKRDPCNPSPCGPYSQCREVSENAICTCLPTYVGSPPNCRPECVQNSDCPNHLACIQEKCR
>Ent466
SDLAHTTWIEDLALRLVSVLALDRFGDFVSDQVVAPVRETCSQCLGAVVGLMGEDGVVGVIHILVKLLYQSSWEVRHGALLGLKYIFAVRRDLISTLLPLAFPAIFACLSDKVDDVSAVAASSLIPVSDLLVETLPLETPAVVSVLWDSLADLDDLSSACNSIMGLLATLLTFPKARSTL
>Ent467
ELDSRLRDKTFVPPPQRVFDVVDIRSAIRYLQEAKHIGKVVLKYPEPNAQLHNSHISLTFKLLSASATYVITGGCGGIGFEVGKWMLKNGAGHVVLVGRRSPECRVMREIEQIRSSSETEGVLSISQGDIGDMSYCEKLFSWIETKWPTMPVRGVIHAAGVLADGVIPNQTPESFLTTQHPKVRGGWNLHQLTKDINLEHFVVFSSVVALL
>Ent468
SHGHSYGTDDEETLAEIRRSDDRAGHLIQALKDANIYDRINLIFVSDHGMQSVHQTNIINTTLMADTSLYANHGGTPVYHILPNNSADLEDLYNTFKRESEGKNFTVYKKEEMLGTYNYGTNRRIMDILLLAEPGYGFEDMWRFSADGIAGVHGYDNRSPNMRALFIGRGPNFKKSYKLTAPISNLDLVPLFSRLMGVQEPPNNGSIDIIGGILDTSSSGVIITSGTFQFLFGLTFLVYQSI
>Ent469
GYLGPGGIHLYKDIASYPSPSHCIGGAAGYIDTQILTIHHIFKFPTALSTYEAGPFDPEGILGTLPSIFQVWLGVQTGMTLQVFPTAKARLIRWSLWAILTGGVGAALSSAKQTGGLIPLNKNLWSLSYVAVTTCFALLLLITLFVLIDLKKWWSGSPFYEPGMNSILLYVGHSVGYVILPFHFGYKAAMVGTHFVRLVEALWGTSLWVLIAIYLCNIEYFWTL
>Ent470
TLMVVGAGRGPLVRSSFRAAKRADRRIKVYAIEKNTNAANTLLHLNEREWCGEVTVVNVDMRDWKAPEKADIIVSELLGSFGDNELSPECLDGAQKFLKAGGVMIPQSYDSYIAPVMSSKLYTEVRKMRDLFKNMYSNFETPYVVHMKTRYTIDTPKLVFSFVHPKE
>Ent471
KTARNFNPPICKASQITIAEVEEIVEVDSIPPEDIHVPSVYVQRVVLGKDYQKRIEKRTTRKRDPAPVSASASTANPAKKVREQIARRAALEFKDGMYANLGIGMPMLSSNFIPEGITVHLQSENGVLGLGPFPYEGEEDPDLINAGKETVTVLPGASYFGSEESFAMIR
>Ent472
MRLFAYFCFLLITIVSSETATYSLTVSPTTTYPDGVKKDSTLTFNSQFPGPLLSAKVGDRFVITLKNEFSRPTAVHWHGLYQKGSQFHDGPAMVTQCPLKPGKSQTFNFSTAGQAGTFWYHGHYRSQYTDGLIGPMIIYDPAEPAYFGYDAELILILSDWYHTNYTENEDFYLATGIPPFPNSPLINGKGIYPCAVFPGGFGTLLRTPNCYPERQQRHIFSVQPGRTYRIRVINASALSTFTFSIDGHKLVAIEVDGVALKEPSKKADFAYIAAGQRYSFLMRMDKPAK
>Ent473
CHNGVCSCQSGFFGSPPYCKPECVLSDECPQDKACIKNRCSNPCIPSPCGISAFCEVIAHVPTCRCERNFIGDPLSQCNRIQPQVVKDVCVPSPCGSNAECRVRNHGDYPVAVCQCIPPHEGDPYVACRSECVRNADCPLNKACQNYRCADPCAGTCGILAICTVHNHSPVCS
>Ent474
MSTLPANSTFLPVLDDLLSPDFRTVSLPGQTPQTPAETPVSATKVTTFVESHTGQLTSKASNYPGVVKDQNASNSRPSTSSCDPMTTSIYVQQHHTVNGVGVKKQTGHQRHKSHDNQQNAAVAIQKWWKVRKGRRRHTSAGEGTVDLKAERAKHSIRHNRTEEHV
>Ent475
GYLGPGGLHLNNKYSPNCIGGATGYVDKLFFTKEHIYQWPTAKKVYNSGSFDPEGSLGLLTSFFQVWLGVQLGVTFLSFQEPSERLKRTLGWSLLCVTTGLILSGGLENTGWIPVNKNLWSLSFVLITSGFAYLLVAILYVLIDIKGYWTGFPFLEAGMNSILLYMGHEVFQNSLPWNFTFGRMSTHFRHLVENVWGTCLWVVISVYLYRKKMFLVL
